# Supplementary material for: Stochastic bond dynamics facilitates alignment of malaria parasite at erythrocyte membrane upon invasion
Source: eLife. 2020 May 18;9:e56500. doi: 10.7554/eLife.56500 (PMC7269671; doi:10.7554/eLife.56500)
Supplement: Figure 2—source data 1. [file elife-56500-fig2-data1.zip]

Archive with 130 entries (128 files):
- Fig2_b.py
- Fig2_b_experiments.pdf
- Fig2_b_simulations.pdf
- Fig2_c.pdf
- Fig2_c.py
- PARA_POSITIONS/
- PARA_POSITIONS/pos96.dat
- PARA_POSITIONS/pos82.dat
- PARA_POSITIONS/pos69.dat
- PARA_POSITIONS/pos55.dat
- PARA_POSITIONS/pos41.dat
- PARA_POSITIONS/pos6.dat
- PARA_POSITIONS/pos7.dat
- PARA_POSITIONS/pos40.dat
- PARA_POSITIONS/pos54.dat
- PARA_POSITIONS/pos68.dat
- PARA_POSITIONS/pos83.dat
- PARA_POSITIONS/pos97.dat
- PARA_POSITIONS/pos81.dat
- PARA_POSITIONS/pos95.dat
- PARA_POSITIONS/pos42.dat
- PARA_POSITIONS/pos56.dat
- PARA_POSITIONS/pos5.dat
- PARA_POSITIONS/pos4.dat
- PARA_POSITIONS/pos57.dat
- PARA_POSITIONS/pos43.dat
- PARA_POSITIONS/pos94.dat
- PARA_POSITIONS/pos80.dat
- PARA_POSITIONS/pos84.dat
- PARA_POSITIONS/pos90.dat
- PARA_POSITIONS/pos47.dat
- PARA_POSITIONS/pos53.dat
- PARA_POSITIONS/pos1.dat
- PARA_POSITIONS/pos52.dat
- PARA_POSITIONS/pos46.dat
- PARA_POSITIONS/pos91.dat
- PARA_POSITIONS/pos85.dat
- PARA_POSITIONS/pos93.dat
- PARA_POSITIONS/pos87.dat
- PARA_POSITIONS/pos50.dat
- PARA_POSITIONS/pos44.dat
- PARA_POSITIONS/pos78.dat
- PARA_POSITIONS/pos3.dat
- PARA_POSITIONS/pos2.dat
- PARA_POSITIONS/pos79.dat
- PARA_POSITIONS/pos45.dat
- PARA_POSITIONS/pos51.dat
- PARA_POSITIONS/pos86.dat
- PARA_POSITIONS/pos92.dat
- PARA_POSITIONS/pos36.dat
- PARA_POSITIONS/pos22.dat
- PARA_POSITIONS/pos23.dat
- PARA_POSITIONS/pos37.dat
- PARA_POSITIONS/pos21.dat
- PARA_POSITIONS/pos35.dat
- PARA_POSITIONS/pos34.dat
- PARA_POSITIONS/pos20.dat
- PARA_POSITIONS/pos24.dat
- PARA_POSITIONS/pos30.dat
- PARA_POSITIONS/pos18.dat
- PARA_POSITIONS/pos19.dat
- PARA_POSITIONS/pos31.dat
- PARA_POSITIONS/pos25.dat
- PARA_POSITIONS/pos33.dat
- PARA_POSITIONS/pos27.dat
- PARA_POSITIONS/pos26.dat
- PARA_POSITIONS/pos32.dat
- PARA_POSITIONS/pos17.dat
- PARA_POSITIONS/pos16.dat
- PARA_POSITIONS/pos28.dat
- PARA_POSITIONS/pos14.dat
- PARA_POSITIONS/pos15.dat
- PARA_POSITIONS/pos29.dat
- PARA_POSITIONS/pos11.dat
- PARA_POSITIONS/pos39.dat
- PARA_POSITIONS/pos38.dat
- PARA_POSITIONS/pos10.dat
- PARA_POSITIONS/pos12.dat
- PARA_POSITIONS/pos13.dat
- PARA_POSITIONS/pos48.dat
- PARA_POSITIONS/pos74.dat
- PARA_POSITIONS/pos60.dat
- PARA_POSITIONS/pos61.dat
- PARA_POSITIONS/pos75.dat
- PARA_POSITIONS/pos49.dat
- PARA_POSITIONS/pos88.dat
- PARA_POSITIONS/pos63.dat
- PARA_POSITIONS/pos77.dat
- PARA_POSITIONS/pos76.dat
- PARA_POSITIONS/pos62.dat
- PARA_POSITIONS/pos89.dat
- PARA_POSITIONS/pos99.dat
- PARA_POSITIONS/pos66.dat
- PARA_POSITIONS/pos72.dat
- PARA_POSITIONS/pos100.dat
- PARA_POSITIONS/pos9.dat
- PARA_POSITIONS/pos8.dat
- PARA_POSITIONS/pos73.dat
- PARA_POSITIONS/pos67.dat
- PARA_POSITIONS/pos98.dat
- PARA_POSITIONS/pos71.dat
- PARA_POSITIONS/pos65.dat
- PARA_POSITIONS/pos59.dat
- PARA_POSITIONS/pos58.dat
- PARA_POSITIONS/pos64.dat
- PARA_POSITIONS/pos70.dat
- README
- parasite_position_x_y.csv
- pictures/
- pictures/output_0051.png
- pictures/output_0045.png
- pictures/output_0044.png
- pictures/output_0050.png
- pictures/output_0046.png
- pictures/output_0047.png
- pictures/output_0043.png
- pictures/output_0042.png
- pictures/output_0040.png
- pictures/output_0041.png
- pictures/output_0032.png
- pictures/output_0033.png
- pictures/output_0034.png
- pictures/output_0035.png
- pictures/output_0037.png
- pictures/output_0036.png
- pictures/output_0038.png
- pictures/output_0039.png
- pictures/output_0049.png
- pictures/output_0048.png
- velocities_sims.dat
