# Supplementary material for: Stochastic bond dynamics facilitates alignment of malaria parasite at erythrocyte membrane upon invasion
Source: eLife. 2020 May 18;9:e56500. doi: 10.7554/eLife.56500 (PMC7269671; doi:10.7554/eLife.56500)
Supplement: Figure 2—source data 1. [file elife-56500-fig2-data1.zip › PARA_POSITIONS/pos96.dat]

3.75313 0.870598
3.74538 0.952127
3.70289 1.04302
3.73921 0.98147
3.77329 0.931941
3.83696 0.687816
3.77798 0.899629
3.78378 0.9547
3.75639 1.06496
3.80567 0.986329
3.83862 0.993877
3.82584 1.09129
3.8155 1.0674
3.78654 1.11674
3.8133 0.999369
3.72026 1.1562
3.76524 0.970717
3.79571 0.934981
3.79189 1.00085
3.90089 0.753835
3.87999 1.00782
3.89175 1.0365
3.91646 0.89996
3.85433 0.939826
3.86008 0.733508
3.80599 0.915449
3.80169 0.975849
3.79747 1.03945
3.79941 1.10452
3.89324 0.943779
3.94513 0.856479
3.87277 1.21817
3.92384 1.08496
3.91199 1.03862
3.88394 1.0393
3.85682 1.02076
3.78111 1.17787
3.78343 1.08085
3.78531 1.01757
3.7471 1.15401
3.82624 0.990016
3.871 0.925149
3.82583 1.03614
3.79814 0.983848
3.77706 0.911029
3.7425 0.95295
3.69916 1.05354
3.79818 0.740483
3.82942 0.656503
3.83952 0.615544
3.81277 0.740117
3.82843 0.685623
3.7821 0.840547
3.84937 0.64538
3.85644 0.656752
3.78554 0.935214
3.82217 0.771652
3.78206 0.920794
3.78082 0.910149
3.81084 0.686536
3.8093 0.7052
3.84099 0.629148
3.8379 0.697965
3.76639 0.932365
3.80517 0.770791
3.74676 0.978491
3.72926 1.04629
3.80102 0.76396
3.77772 0.934356
3.82514 0.792207
3.83541 0.625725
3.77957 0.827005
3.7934 0.760683
3.75345 0.904291
3.7816 0.732714
3.76385 0.761194
3.79663 0.723861
3.82708 0.676384
3.81546 0.748206
3.78608 0.819344
3.70885 1.04435
3.75132 0.844644
3.71152 0.93641
3.71485 0.945643
3.77422 0.86679
3.87345 0.79733
3.89406 0.992357
3.95774 0.924706
3.99679 0.816312
3.9348 0.926409
3.90647 0.871671
3.81161 1.05721
3.79158 1.01103
3.76484 1.01526
3.76696 1.03859
3.77524 1.14935
3.79616 1.14212
3.89369 0.943802
3.86466 1.14623
3.9817 0.830565
3.9675 0.872183
3.93477 1.01284
3.97769 0.803437
3.94697 0.883382
3.88948 1.05212
3.86673 1.08483
3.87385 1.01669
3.85154 1.05278
3.83744 1.10147
3.85483 0.971188
3.83864 0.943904
3.73885 1.19794
3.8668 0.811302
3.86665 0.846209
3.91518 0.80002
3.94201 0.800185
3.86396 1.08322
3.89753 0.949319
3.84823 1.06618
3.88049 0.844222
3.87117 0.809365
3.83348 0.925483
3.87547 0.832033
3.86671 0.887162
3.89901 0.832084
3.91988 0.805155
3.91397 0.807034
3.89603 0.838554
3.95117 0.546158
3.85362 0.847139
3.85299 0.601047
3.80437 0.554033
3.73214 0.652543
3.72768 0.513383
3.73366 0.497948
3.76181 0.521607
3.79527 0.607668
3.79747 0.737233
3.81326 0.712613
3.80444 0.755335
3.79565 0.698248
3.77825 0.6816
3.78269 0.645318
3.74837 0.832635
3.82694 0.65203
3.85459 0.789937
3.95282 0.582496
3.95083 0.779643
4.04749 0.457358
3.99567 0.604598
3.95629 0.608333
3.88184 0.659581
3.79694 0.819441
3.83273 0.605244
3.83119 0.577174
3.80702 0.688878
3.84772 0.608173
3.87198 0.707713
3.90761 0.73576
3.97973 0.514583
3.97636 0.654021
3.99054 0.68433
3.9972 0.624729
3.98618 0.566084
3.91683 0.749679
3.88737 0.731075
3.82814 0.823154
3.8873 0.638524
3.84333 0.875938
3.92609 0.650031
3.91377 0.679646
3.90688 0.675058
3.84779 0.838748
3.84637 0.75704
3.8314 0.755675
3.83641 0.685938
3.8012 0.90735
3.88539 0.706861
3.89254 0.731134
3.87742 0.726409
3.84944 0.71007
3.80895 0.642689
3.74136 0.719713
3.71401 0.722085
3.68572 0.772057
3.66118 0.836731
3.71633 0.681156
3.7133 0.703183
3.74817 0.575802
3.73732 0.62232
3.73358 0.598196
3.74934 0.532232
3.72723 0.641643
3.73951 0.552339
3.68148 0.896962
3.75801 0.661949
3.75212 0.74828
3.78863 0.573603
3.74739 0.698925
3.71879 0.723121
3.67697 0.789393
3.6839 0.753949
3.73812 0.580772
3.72614 0.774965
3.77541 0.662571
3.77485 0.819058
3.80489 0.816964
3.8407 0.719266
3.7548 0.906551
3.72656 0.807235
3.73336 0.572168
3.68505 0.640083
3.6934 0.632779
3.71864 0.633795
3.76675 0.500635
3.76002 0.640743
3.73398 0.794612
3.72707 0.77009
3.6526 1.01148
3.70746 0.889801
3.70356 0.973965
3.71716 0.934727
3.71456 0.943841
3.71123 0.866222
3.69795 0.85127
3.68354 0.887476
3.68168 0.833872
3.67958 0.762996
3.64672 0.830697
3.62359 0.826482
3.58017 0.859963
3.59123 0.771272
3.61328 0.684868
3.63122 0.646285
3.61765 0.70926
3.61373 0.664619
3.56943 0.76235
3.55484 0.695023
3.5025 0.814351
3.47764 0.946066
3.55886 0.860413
3.62423 0.817352
3.64897 0.807626
3.60472 0.988887
3.57141 1.05736
3.56515 1.00016
3.51425 1.08125
3.55287 0.959227
3.49199 1.08991
3.55501 0.87958
3.56121 0.886659
3.59099 0.815596
3.5719 0.867633
3.58416 0.741518
3.50047 0.984953
3.50647 0.942427
3.54184 0.859514
3.5536 0.871937
3.59007 0.790245
3.58233 0.825769
3.61722 0.666206
3.55385 0.809095
3.5122 0.870449
3.5385 0.717277
3.47933 0.930955
3.52437 0.820421
3.56185 0.730197
3.54632 0.854067
3.58427 0.810044
3.57253 0.924514
3.6118 0.781765
3.54415 0.927764
3.5417 0.760959
3.51561 0.812019
3.53748 0.8453
3.55162 1.01553
3.642 0.917519
3.65905 1.00012
3.71584 0.945436
3.69139 1.02738
3.68136 1.00983
3.69043 0.986237
3.73548 0.803963
3.73181 0.755918
3.65183 0.941135
3.68773 0.717513
3.65281 0.817473
3.6405 0.759001
3.61434 0.836425
3.60813 0.759751
3.54526 0.840298
3.56673 0.675259
3.51761 0.768799
3.50096 0.795342
3.52164 0.800585
3.57411 0.748974
3.51641 0.952032
3.54718 0.818746
3.50843 0.958049
3.53527 0.912033
3.5797 0.707068
3.53025 0.697105
3.44125 0.844287
3.42581 0.810266
3.43278 0.750005
3.407 0.835808
3.44915 0.773878
3.4538 0.91107
3.53686 0.847004
3.56271 0.916235
3.61962 0.796641
3.63408 0.752166
3.65298 0.704326
3.64789 0.702327
3.61009 0.878359
3.63586 0.719447
3.60573 0.846802
3.64674 0.697938
3.65302 0.749113
3.67403 0.738457
3.6222 0.957998
3.66693 0.840106
3.66314 0.899562
3.67626 0.896737
3.67798 0.859059
3.58184 1.04173
3.64962 0.802844
3.63592 0.813586
3.66058 0.733147
3.65981 0.707682
3.68151 0.770768
3.72152 0.720034
3.72527 0.750964
3.72533 0.720989
3.68812 0.702622
3.58121 0.923084
3.5623 0.832827
3.56169 0.733332
3.53544 0.81468
3.56036 0.807568
3.61553 0.671086
3.61281 0.763447
3.61867 0.778437
3.59622 0.943558
3.60174 0.977538
3.66962 0.833843
3.65527 0.888781
3.66932 0.785009
3.58634 1.04282
3.63346 0.963079
3.67713 0.880674
3.75699 0.747889
3.75093 0.892268
3.76522 0.864341
3.75885 0.910485
3.77641 0.844007
3.76643 0.915235
3.7352 0.993412
3.73341 0.927659
3.67653 1.03888
3.68149 0.924731
3.62891 0.999966
3.66566 0.875082
3.64996 0.971725
3.69681 0.867228
3.75373 0.827082
3.78109 0.936439
3.78182 0.958382
3.81092 0.823901
3.73844 0.964018
3.69605 0.932199
3.65822 0.909864
3.6078 1.01053
3.65672 0.940744
3.73795 0.772244
3.73699 0.867284
3.69856 0.99015
3.72121 0.910835
3.72369 0.86728
3.71911 0.835604
3.73987 0.743086
3.71255 0.827958
3.74545 0.742314
3.70546 0.830472
3.66998 0.905331
3.68013 0.829565
3.67107 0.791367
3.6511 0.852979
3.69282 0.727451
3.70685 0.745064
3.7077 0.830543
3.69162 0.970468
3.72655 0.921444
3.7013 1.01678
3.7326 0.898486
3.69145 0.927131
3.64087 0.983044
3.63947 0.892785
3.62097 0.923329
3.65514 0.902214
3.70764 0.833613
3.7308 0.834382
3.74951 0.829934
3.768 0.839235
3.7192 0.949538
3.74028 0.9268
3.77552 0.81042
3.72586 1.03684
3.78472 0.94843
3.7617 0.97434
3.75752 0.922344
3.77869 0.707452
3.7156 0.812946
3.75178 0.64083
3.67697 0.917747
3.69449 0.914997
3.71787 0.830414
3.71078 0.799283
3.66936 0.901948
3.60187 1.03415
3.68288 0.84953
3.63538 1.02883
3.68331 0.945086
3.69767 1.01263
3.65608 1.11863
3.68102 1.07335
3.57148 1.27409
3.64182 1.17593
3.55679 1.3129
3.56031 1.23869
3.5666 1.11052
3.57623 1.05342
3.54536 1.11494
3.54336 1.16536
3.54692 1.23885
3.61364 1.23411
3.73884 1.07245
3.76487 1.10346
3.78253 1.05003
3.74673 1.03722
3.66926 1.16736
3.68516 1.15614
3.67206 1.18384
3.70423 1.17228
3.70414 1.2064
3.6817 1.27437
3.81734 1.00372
3.72006 1.28166
3.81248 1.06478
3.83415 1.00208
3.75494 1.23457
3.87172 1.02407
3.87918 1.06902
3.86653 1.1451
3.97287 0.831119
3.95141 0.936853
3.89266 1.05891
3.94515 0.841247
3.86765 1.03624
3.89474 0.98574
3.88443 1.03701
3.95529 0.797954
3.89394 0.960402
3.86832 1.06037
3.96014 0.843651
3.97361 0.943918
3.99342 0.984115
3.97082 1.08932
3.94967 1.14002
3.92837 1.0661
3.84877 1.07438
3.79428 1.03589
3.71135 1.10055
3.69989 1.06149
3.73505 0.968104
3.7217 1.01838
3.73303 1.04093
3.8147 0.865999
3.7122 1.1254
3.77917 0.942004
3.7501 0.998982
3.76571 0.974124
3.80854 0.862276
3.78378 0.931404
3.73582 1.03243
3.72252 0.955409
3.68898 0.946611
3.60536 1.05835
3.58918 1.01282
3.60479 0.874774
3.63901 0.782066
3.579 0.907873
3.708 0.608354
3.65759 0.943942
3.72256 0.840326
3.69388 0.977258
3.67827 0.916572
3.57342 1.05454
3.49917 1.13842
3.44139 1.19677
3.49752 1.00173
3.41323 1.15113
3.53362 0.949857
3.52854 1.10423
3.53384 1.26714
3.6209 1.25739
3.62203 1.40377
3.64543 1.47856
3.73591 1.34071
3.73143 1.27664
3.63704 1.38286
3.69496 1.12851
3.5999 1.24378
3.62177 1.16391
3.6474 1.10212
3.65429 1.12701
3.66431 1.07637
3.69541 0.978441
3.59039 1.19062
3.61842 1.08296
3.60884 1.08838
3.55082 1.17446
3.6037 1.04706
3.59871 0.998453
3.57859 1.0447
3.64601 0.950673
3.68793 0.947991
3.68526 0.987256
3.66621 1.02607
3.60646 1.13196
3.64563 0.91813
3.56304 1.05089
3.56699 0.972461
3.61141 0.819862
3.59065 0.891791
3.64946 0.777309
3.63366 0.851926
3.68014 0.728762
3.6549 0.865603
3.60795 1.03421
3.67257 0.883812
3.60353 1.10143
3.59585 1.08608
3.62941 0.960526
3.54758 1.06299
3.54998 0.994489
3.48437 1.14183
3.53019 1.00873
3.51117 1.04122
3.54605 0.901594
3.47097 1.05572
3.50483 0.898389
3.38168 1.10591
3.42963 0.92516
3.43854 0.912985
3.43347 0.932095
3.44619 0.895152
3.47021 0.843014
3.48465 0.919349
3.49259 1.03994
3.56709 0.948136
3.54423 1.09049
3.56958 1.07491
3.5466 1.13853
3.62358 1.00262
3.59951 1.04477
3.64882 0.965077
3.61123 1.0717
3.61744 1.02428
3.61694 0.906032
3.60637 0.866387
3.55705 1.00477
3.51194 1.0946
3.5302 0.98137
3.52006 0.978075
3.53887 0.930314
3.48048 1.07659
3.52774 0.963046
3.5286 0.979069
3.55313 0.852384
3.52284 0.982738
3.51255 1.02571
3.52407 1.04523
3.56713 0.99976
3.57912 0.979297
3.60436 0.968235
3.63528 0.947642
3.64412 0.960534
3.67676 0.82545
3.64016 0.907517
3.59342 0.941896
3.55533 0.896582
3.51774 0.903367
3.51308 0.857738
3.53579 0.78268
3.52636 0.84122
3.55057 0.706468
3.53611 0.665386
3.51998 0.821684
3.53618 0.84562
3.56914 0.869406
3.5777 0.896956
3.56608 0.895914
3.60919 0.704877
3.56916 0.699556
3.58759 0.556873
3.59348 0.573857
3.54188 0.744183
3.56787 0.696151
3.56385 0.669339
3.5657 0.601021
3.50121 0.831688
3.54661 0.727658
3.54374 0.75276
3.59223 0.596371
3.53722 0.903352
3.55438 0.871514
3.53601 0.85302
3.5273 0.77709
3.51624 0.77894
3.47547 0.803813
3.4339 0.761645
3.44501 0.729002
3.48657 0.681847
3.49423 0.78176
3.51113 0.764094
3.56661 0.548424
3.48384 0.841267
3.48157 0.814335
3.50234 0.688355
3.46979 0.794639
3.47543 0.792507
3.49377 0.7311
3.41361 0.986141
3.45103 0.885348
3.4203 0.946524
3.42945 0.904023
3.41063 0.964852
3.46263 0.791429
3.4296 0.854183
3.46026 0.768743
3.51722 0.547201
3.53001 0.501179
3.50613 0.628497
3.50885 0.647563
3.51974 0.600254
3.54 0.526453
3.53767 0.60126
3.50268 0.729812
3.47143 0.853428
3.48447 0.770663
3.50974 0.679664
3.53781 0.504587
3.42747 0.859004
3.46115 0.687967
3.45517 0.689207
3.4128 0.842247
3.46658 0.774728
3.46168 0.850397
3.50044 0.796339
3.50783 0.876426
3.53018 0.929429
3.57867 0.924653
3.65391 0.790496
3.64016 0.860714
3.60568 0.926883
3.65125 0.705906
3.57415 0.866105
3.52818 0.900007
3.5333 0.902279
3.57617 0.80162
3.55035 0.956342
3.60421 0.829124
3.59399 0.939359
3.55379 1.10578
3.56971 1.12338
3.63827 1.0717
3.65448 1.09431
3.6872 1.07048
3.65566 1.11845
3.62298 1.13384
3.56112 1.28062
3.62156 1.1513
3.71484 0.877229
3.61314 1.17158
3.65241 1.08742
3.62777 1.18386
3.6333 1.15714
3.65655 1.09325
3.68285 1.05505
3.61247 1.21869
3.5866 1.27536
3.63617 1.12956
3.63156 1.11474
3.6681 0.991621
3.59362 1.09964
3.60057 1.09389
3.53448 1.20311
3.50538 1.26406
3.54397 1.19695
3.58666 1.16956
3.59981 1.11997
3.59992 1.07583
3.50459 1.22871
3.53122 1.11512
3.45947 1.32275
3.4392 1.40556
3.56483 1.16722
3.50727 1.34157
3.4687 1.39372
3.55262 1.15957
3.51197 1.22428
3.50672 1.21236
3.60337 0.934936
3.55784 1.11657
3.58539 1.11371
3.62604 1.11518
3.67267 1.10041
3.68817 1.13004
3.65795 1.16042
3.59014 1.25186
3.57673 1.17511
3.6016 1.10096
3.5923 1.14192
3.63785 0.977888
3.60357 0.959612
3.57956 0.915883
3.54025 0.905412
3.53477 0.887358
3.4875 1.03955
3.49152 1.02563
3.51584 0.996269
3.50666 1.06864
3.52881 1.12599
3.5876 1.09706
3.57316 1.24047
3.61116 1.18183
3.58422 1.21529
3.57044 1.20885
3.51335 1.22133
3.47768 1.17017
3.49824 1.02813
3.37373 1.35381
3.40624 1.31861
3.57363 0.928092
3.50264 1.20552
3.48204 1.34307
3.4897 1.38051
3.61899 1.12467
3.62216 1.16198
3.53515 1.40315
3.53628 1.34985
3.55756 1.26633
3.53078 1.29333
3.45914 1.4294
3.46296 1.40334
3.51286 1.31312
3.56595 1.21924
3.50175 1.37913
3.59313 1.16948
3.56935 1.23704
3.55534 1.24222
3.48367 1.36306
3.62053 0.921505
3.46675 1.24833
3.55649 1.03176
3.53587 1.0995
3.53175 1.11184
3.59475 0.890897
3.4412 1.24263
3.4149 1.23165
3.4177 1.18649
3.44449 1.12478
3.49247 1.04392
3.49521 1.08688
3.50131 1.10949
3.49554 1.13327
3.57019 0.910984
3.50631 1.08881
3.52833 0.988095
3.52561 0.935742
3.42194 1.20518
3.46954 1.05989
3.48358 1.00333
3.48249 0.961356
3.40574 1.07821
3.39163 1.01563
3.34373 1.04531
3.32104 0.999738
3.31805 0.922564
3.25418 1.06745
3.29127 1.02488
3.33095 0.9461
3.30867 1.02271
3.30361 0.986073
3.24692 1.10467
3.24381 1.03755
3.18572 1.16587
3.21298 1.06205
3.23198 0.956086
3.18373 1.01324
3.13329 1.01536
3.1268 0.925264
3.15729 0.725977
3.14003 0.75751
3.12973 0.807937
3.09254 0.894353
3.02987 0.994637
3.09262 0.763413
3.04587 0.871837
3.00221 0.903125
2.98944 0.84256
2.97261 0.837549
2.98001 0.739266
2.94632 0.853218
2.97201 0.804394
3.00748 0.709695
3.00314 0.777225
3.02227 0.724661
3.01278 0.76672
2.987 0.881533
2.99951 0.903798
3.02157 0.957547
3.07288 0.92325
3.1449 0.802893
3.17384 0.780536
3.1881 0.79024
3.17227 0.830741
3.15938 0.86414
3.11787 0.940437
3.15889 0.751806
3.1593 0.80771
3.16412 0.899302
3.16175 1.00221
3.23212 0.792392
3.16681 0.97398
3.17375 0.889307
3.17287 0.869869
3.16408 0.903585
3.19877 0.811338
3.15106 0.898271
3.11506 0.843586
3.04462 0.906767
3.04894 0.772159
3.05792 0.680135
3.0491 0.708471
3.03286 0.801158
3.02766 0.791762
3.05279 0.618123
2.97973 0.799784
2.98262 0.82825
3.04896 0.627749
3.00197 0.815209
2.97241 0.896779
3.00068 0.728102
2.95797 0.785678
2.94443 0.761897
2.9499 0.65919
2.93858 0.717497
2.94128 0.65864
2.91617 0.660385
2.93802 0.499345
2.90559 0.592369
2.89296 0.563154
2.85958 0.645366
2.842 0.694823
2.84412 0.691011
2.86423 0.652767
2.82472 0.793143
2.84061 0.721826
2.83832 0.667456
2.85591 0.500383
2.8272 0.604038
2.79447 0.683457
2.80713 0.694386
2.85849 0.620748
2.87907 0.654784
2.90709 0.645151
2.94412 0.528015
2.92781 0.620752
2.9232 0.582745
2.89674 0.626378
2.88667 0.64092
2.90747 0.612123
2.94208 0.585148
2.95295 0.623693
2.96283 0.618989
2.94431 0.617632
2.95239 0.544439
2.92468 0.698846
2.92817 0.731364
2.94124 0.636961
2.89498 0.743788
2.88567 0.743763
2.89344 0.734948
2.9284 0.650798
2.93704 0.618966
2.92564 0.565365
2.91114 0.607571
2.9119 0.630529
2.88063 0.746324
2.88984 0.739873
2.88781 0.77769
2.89814 0.692489
2.88372 0.761939
2.91173 0.66339
2.92114 0.659559
2.91181 0.717824
2.9487 0.572514
2.92602 0.611804
2.86942 0.75142
2.89052 0.636699
2.89867 0.525519
2.85887 0.651896
2.80423 0.758102
2.80551 0.675313
2.81119 0.661008
2.81964 0.66545
2.8141 0.752796
2.82564 0.667912
2.81759 0.728024
2.8499 0.612846
2.83155 0.680545
2.83693 0.664563
2.82906 0.711868
2.81324 0.751634
2.85263 0.574283
2.86634 0.605917
2.88515 0.607146
2.92516 0.517336
2.91919 0.598758
2.91402 0.523925
2.85175 0.700971
2.83113 0.753266
2.87557 0.598516
2.86605 0.754171
2.94684 0.583779
2.92821 0.74069
2.93258 0.770406
2.94098 0.734499
2.90289 0.840531
2.93852 0.731447
2.95825 0.720459
2.9409 0.759038
2.96686 0.668091
2.96928 0.705281
2.97255 0.77924
2.97123 0.791173
2.9784 0.754849
2.98064 0.802757
2.97917 0.830287
2.95958 0.874898
2.95441 0.889466
2.94704 0.916709
2.9936 0.834594
2.99133 0.863728
3.01443 0.843625
3.03847 0.829924
3.04257 0.829551
3.02334 0.865633
3.01356 0.85868
2.98119 0.907813
3.02029 0.692076
2.98726 0.752741
2.95987 0.848368
3.02168 0.657092
3.00401 0.704728
2.96609 0.824997
3.03608 0.607454
3.02879 0.708824
3.06914 0.617053
3.01101 0.789841
2.99125 0.820211
2.99838 0.839806
3.00391 0.866757
3.06457 0.781868
3.11246 0.718236
3.14294 0.677569
3.13404 0.723656
3.10982 0.820878
3.13791 0.72402
3.1052 0.76516
3.10578 0.634505
3.04718 0.784803
3.01543 0.84215
3.01826 0.836992
3.01396 0.81238
3.00284 0.777849
2.98067 0.741361
2.96911 0.6495
2.95058 0.596253
2.96057 0.557632
2.93707 0.591361
2.91683 0.682215
2.9287 0.735575
2.95725 0.624874
2.90376 0.829284
2.93835 0.691077
2.93553 0.665288
2.93141 0.707905
2.94563 0.675368
2.92346 0.772631
2.92356 0.797053
2.92829 0.78668
2.92006 0.826375
2.95666 0.760066
2.92384 0.907686
2.95668 0.833589
2.98107 0.862001
3.03823 0.7595
3.02167 0.899397
3.03849 0.855907
3.02781 0.853323
3.0141 0.830422
3.04897 0.704065
3.02169 0.850507
3.05197 0.840982
3.11397 0.62945
3.11159 0.549546
3.03909 0.744264
2.99419 0.810776
3.01995 0.778647
3.03896 0.848415
3.09941 0.79512
3.12338 0.877417
3.13093 0.923535
3.08886 1.09987
3.08954 1.13291
3.22352 0.819517
3.2264 0.920669
3.21376 0.992095
3.23957 0.939374
3.28767 0.844558
3.30323 0.795312
3.22446 1.01907
3.26725 0.899676
3.2304 0.956764
3.20183 0.973181
3.16309 1.07267
3.24057 0.903789
3.25956 0.988231
3.36174 0.804254
3.29477 1.07847
3.3246 1.00014
3.31246 0.998587
3.27061 1.05204
3.3018 0.869551
3.27682 0.91561
3.23882 1.03139
3.23247 0.999941
3.25432 0.861419
3.26273 0.867303
3.3357 0.721425
3.36449 0.762517
3.36509 0.863446
3.36921 0.956864
3.38139 0.966722
3.39278 0.919865
3.34969 1.00888
3.32921 1.07107
3.33108 1.05615
3.40824 0.875118
3.41647 0.880293
3.40609 0.92421
3.43738 0.795371
3.42945 0.81864
3.38818 0.957695
3.38453 0.945458
3.32454 1.09028
3.36136 0.918505
3.33647 0.898098
3.33221 0.836226
3.34519 0.67899
3.30175 0.833091
3.30885 0.789266
3.30561 0.901076
3.3343 0.875957
3.33659 0.865579
3.31101 0.830363
3.26569 0.858864
3.21158 0.898888
3.22359 0.85309
3.22254 0.893808
3.24606 0.878371
3.31142 0.687708
3.28089 0.87891
3.28075 0.897614
3.30439 0.824392
3.2925 0.832896
3.27536 0.819437
3.26561 0.802714
3.25427 0.825028
3.24949 0.87364
3.25736 0.912469
3.27223 0.931334
3.25378 0.977357
3.28842 0.807052
3.18165 0.988911
3.21229 0.823855
3.19959 0.789695
3.15459 0.947567
3.21266 0.855704
3.24322 0.832633
3.27552 0.86087
3.2954 0.919974
3.39756 0.706212
3.3401 0.956784
3.2496 1.16905
3.18547 1.21672
3.11914 1.27231
3.14067 1.14519
3.08102 1.18381
3.02695 1.24027
3.07294 1.03781
3.07062 0.908109
2.98265 0.988704
3.00116 0.850463
2.98529 0.849613
2.88987 1.05751
2.91603 0.967921
2.86637 1.03959
2.90566 0.872731
2.84226 0.98593
2.81043 1.01398
2.86424 0.824276
2.84757 0.830951
2.74745 1.04685
2.74406 1.02062
2.74103 0.964909
2.77401 0.861667
2.77572 0.879995
2.81371 0.765641
2.78375 0.852938
2.73451 0.941242
2.72881 0.851488
2.72882 0.729312
2.71425 0.685656
2.67021 0.82424
2.64401 0.847413
2.64454 0.7921
2.61792 0.711276
2.54818 0.88889
2.56784 0.826663
2.62626 0.64024
2.63806 0.612058
2.64424 0.616988
2.63244 0.645584
2.63607 0.641722
2.64492 0.656802
2.6564 0.741103
2.66042 0.858514
2.71474 0.772356
2.74122 0.743763
2.71752 0.842455
2.72577 0.81827
2.71964 0.85885
2.76158 0.761616
2.77299 0.744619
2.80768 0.616642
2.79517 0.727905
2.8253 0.681938
2.8278 0.60318
2.79184 0.675309
2.78724 0.584614
2.75379 0.64283
2.77032 0.565373
2.76907 0.615112
2.74019 0.754263
2.78016 0.586877
2.78813 0.502736
2.77716 0.529068
2.77084 0.614492
2.79404 0.53751
2.76551 0.593213
2.73856 0.64919
2.73389 0.643911
2.72949 0.632356
2.71319 0.716112
2.73266 0.685615
2.75048 0.693885
2.69759 0.906542
2.73976 0.755666
2.73355 0.771408
2.75293 0.767138
2.74888 0.782823
2.72835 0.84966
2.73288 0.86933
2.78046 0.760814
2.7638 0.768218
2.75133 0.731916
2.7418 0.721356
2.74417 0.658632
2.72188 0.772975
2.77728 0.647064
2.75081 0.850028
2.80099 0.785747
2.81991 0.761336
2.79803 0.737114
2.74216 0.805951
2.74247 0.745343
2.73077 0.7369
2.68798 0.879406
2.68889 0.870474
2.70961 0.896887
2.7555 0.783272
2.73827 0.834229
2.7231 0.88479
2.72293 0.943299
2.72405 1.01571
2.77486 0.922117
2.74511 0.99266
2.76997 0.88088
2.72999 0.974264
2.75887 0.929151
2.77137 0.927885
2.77677 0.902883
2.7171 1.01556
2.70051 1.00774
2.71003 0.907396
2.62114 1.0865
2.62033 1.09577
2.72361 0.857324
2.72464 0.892251
2.72949 0.860123
2.73297 0.823898
2.67817 0.910564
2.65552 0.89031
2.58512 1.03046
2.61643 0.960728
2.67662 0.835152
2.64925 1.03049
2.73036 0.971226
2.77396 0.944621
2.74557 1.06516
2.74988 1.12864
2.81602 1.04211
2.79698 1.09862
2.86369 0.899829
2.82469 0.976887
2.85376 0.88303
2.83758 0.949108
2.8637 0.817958
2.85118 0.800811
2.80227 0.887981
2.78988 0.877001
2.76554 1.00109
2.80435 0.977242
2.83231 0.915929
2.81432 0.934362
2.7971 0.947291
2.85581 0.717403
2.79985 0.817042
2.78542 0.733506
2.744 0.759078
2.67477 0.88897
2.67089 0.820197
2.63491 0.843892
2.61535 0.854273
2.62733 0.789397
2.6183 0.792638
2.56626 0.916802
2.59279 0.836101
2.52586 0.96779
2.61078 0.718514
2.62634 0.653466
2.62375 0.689399
2.64377 0.621534
2.62595 0.669454
2.56361 0.809204
2.53159 0.867593
2.6001 0.717042
2.59684 0.756542
2.5408 0.92255
2.59055 0.825384
2.60135 0.857501
2.60876 0.893325
2.63894 0.81819
2.6714 0.728519
2.67743 0.71632
2.64491 0.890388
2.68946 0.761902
2.69719 0.721158
2.66328 0.793755
2.61738 0.862137
2.57977 0.91581
2.58095 0.871761
2.62812 0.697258
2.59117 0.742172
2.58009 0.708261
2.58399 0.630254
2.5894 0.626706
2.56472 0.767529
2.61506 0.584251
2.54647 0.872231
2.63184 0.668988
2.62924 0.8057
2.65726 0.744146
2.64226 0.822854
2.66143 0.799264
2.70421 0.74183
2.70337 0.795927
2.7338 0.668605
2.7309 0.635039
2.70759 0.691472
2.68677 0.718982
2.62247 0.92713
2.61309 0.940895
2.63197 0.873147
2.57576 0.92556
2.57467 0.84811
2.57096 0.903827
2.67032 0.740033
2.68648 0.848082
2.73458 0.78275
2.74766 0.7548
2.69846 0.845908
2.69792 0.822397
2.67446 0.944392
2.73556 0.835025
2.74708 0.82099
2.73736 0.910543
2.70094 1.03782
2.71855 0.975227
2.73229 0.952437
2.69385 1.00908
2.72953 0.900196
2.7408 0.891061
2.73747 0.935572
2.68841 0.989334
2.69861 0.894745
2.67143 0.968799
2.66618 0.97975
2.68774 0.966789
2.69543 1.01653
2.72055 0.96734
2.69761 0.992495
2.66865 1.0623
2.71305 0.989737
2.66488 1.14113
2.67153 1.16939
2.71657 1.09069
2.74564 1.04511
2.72216 1.07153
2.66147 1.19532
2.75005 0.988844
2.76879 0.888648
2.68752 1.02227
2.70364 0.906762
2.67344 0.993746
2.67055 1.01727
2.72132 0.906189
2.74051 0.880071
2.73051 0.958187
2.68475 1.06307
2.65947 1.07279
2.72597 0.836182
2.70675 0.88448
2.69009 0.894637
2.69678 0.86844
2.68253 0.895407
2.68344 0.911168
2.68591 0.899805
2.67748 0.943066
2.69896 0.884063
2.65448 0.961399
2.64375 0.935476
2.58272 1.07303
2.64666 0.939377
2.60875 1.04086
2.62557 1.01925
2.53819 1.19565
2.59774 1.08801
2.63637 1.03591
2.61173 1.10325
2.60596 1.12488
2.62851 1.06991
2.58216 1.13152
2.56539 1.11357
2.59027 1.0304
2.68854 0.779207
2.62249 0.958875
2.62829 0.916081
2.64708 0.773687
2.60447 0.798968
2.56052 0.860205
2.54302 0.855093
2.49641 0.932048
2.48023 0.896358
2.44797 0.936238
2.42062 1.00265
2.41603 1.069
2.39964 1.17553
2.36397 1.25287
2.42753 1.14252
2.41302 1.1714
2.45171 1.04373
2.44284 1.0496
2.41891 1.11215
2.43483 1.07504
2.40345 1.12424
2.4085 1.09858
2.45637 1.02182
2.42689 1.08254
2.43082 1.07225
2.44603 1.05882
2.4176 1.10851
2.46116 1.00232
2.43176 1.00238
2.45896 0.940112
2.36909 1.09327
2.39898 0.982528
2.40872 0.94893
2.40526 0.966115
2.42762 0.934666
2.44052 0.898131
2.41585 0.876674
2.44355 0.806628
2.39829 0.845581
2.39805 0.869659
2.42542 0.811209
2.39571 0.886298
2.39765 0.860818
2.36833 0.923147
2.3723 0.919025
2.38106 0.92488
2.39075 0.904137
2.40661 0.907377
2.44053 0.89457
2.48038 0.885269
2.45841 0.971661
2.46354 0.96841
2.48004 0.931077
2.46684 0.886261
2.4648 0.852099
2.4289 0.930025
2.42283 0.963243
2.42727 0.964972
2.40686 0.996142
2.43607 0.94863
2.42735 1.00273
2.42163 1.04354
2.47061 0.937211
2.46295 0.958782
2.45544 0.893404
2.46103 0.825731
2.40448 0.927766
2.3706 1.00166
2.42465 0.866716
2.38394 0.956529
2.3309 1.07165
2.31674 1.13101
2.37886 1.07916
2.47229 0.915777
2.45596 0.903552
2.43154 0.900081
2.39415 0.974439
2.42863 0.930122
2.46918 0.927533
2.47816 0.95158
2.4707 0.897169
2.42692 0.918011
2.41245 0.939417
2.43392 0.926631
2.42089 0.994495
2.38547 1.06327
2.40478 1.01098
2.44024 0.88881
2.43222 0.869691
2.43684 0.831576
2.4291 0.829341
2.43887 0.799634
2.41277 0.856425
2.40226 0.848309
2.41318 0.752065
2.36503 0.803017
2.30926 0.881176
2.30003 0.862678
2.30367 0.798166
2.30405 0.785081
2.29718 0.875236
2.20841 1.09898
2.27526 1.01747
2.26226 1.06697
2.2929 1.04435
2.25303 1.09834
2.27179 1.01763
2.26634 0.995374
2.26222 0.988212
2.25157 0.992726
2.19008 1.06759
2.26369 0.915204
2.22507 0.984545
2.2358 0.948967
2.23855 0.952964
2.26422 0.958045
2.27143 1.00278
2.33671 0.897599
2.33021 0.920214
2.30059 0.974671
2.24116 1.06598
2.20536 1.09851
2.25777 1.0213
2.1819 1.11256
2.24927 0.957012
2.1953 1.04442
2.2577 0.913166
2.20728 0.969518
2.17268 0.990904
2.14077 0.966739
2.16018 0.847935
2.0802 1.00452
2.10076 0.96991
2.12693 0.908429
2.10877 0.924456
2.03966 1.05285
2.09844 0.954426
2.07331 0.99811
2.12748 0.910709
2.18082 0.849505
2.1599 0.957983
2.18685 0.91151
2.19277 0.928105
2.23635 0.87429
2.22653 0.956931
2.21155 1.00937
2.19831 1.03519
2.19418 1.01989
2.1557 1.08012
2.18299 1.00931
2.15626 1.08321
2.1873 1.04582
2.16058 1.09172
2.16015 1.10349
2.18641 1.07616
2.22346 1.00573
2.25984 0.949663
2.23461 1.00627
2.24706 0.927209
2.24288 0.877321
2.17636 0.982737
2.14991 0.974665
2.12397 0.975495
2.14867 0.940071
2.17025 0.896126
2.14226 0.923905
2.13934 0.904592
2.13277 0.894218
2.15191 0.818095
2.15178 0.831246
2.11975 0.952946
2.16658 0.851978
2.07767 1.00321
2.09954 0.988079
2.15439 0.948682
2.16255 0.962306
2.15433 0.971936
2.14444 0.952385
2.14274 0.878788
2.06729 1.0345
2.11468 1.00343
2.06194 1.09734
2.09801 1.0022
2.07796 1.01582
2.08864 0.949922
2.12801 0.888477
2.16332 0.859096
2.16271 0.857684
2.15844 0.82992
2.14813 0.846273
2.1056 0.95304
2.11997 0.949061
2.16249 0.917098
2.19708 0.900133
2.17329 0.962114
2.16294 0.98561
2.16654 0.987654
2.19981 0.949177
2.22555 0.907727
2.19175 0.946989
2.16131 0.987
2.15562 0.939173
2.11256 0.937913
2.06922 0.955557
2.08457 0.892602
2.06365 0.947383
2.11533 0.883534
2.14236 0.832155
2.10531 0.915751
2.10557 0.89495
2.11736 0.865868
2.09736 0.895507
2.07919 0.90499
2.07009 0.948889
2.05297 1.0088
2.09905 0.945124
2.09053 0.961367
1.98526 1.12972
2.06468 1.02316
2.11551 0.940616
2.17456 0.885915
2.21568 0.88431
2.21183 0.907469
2.20599 0.894708
2.17888 0.948374
2.23599 0.858367
2.25987 0.811248
2.24417 0.907197
2.24403 0.915716
2.22807 0.934632
2.22308 0.957536
2.28134 0.833445
2.24708 0.93283
2.22949 0.974022
2.25493 0.917125
2.2209 1.00289
2.23304 0.936574
2.18939 0.96219
2.1928 0.908251
2.17125 0.946902
2.16528 0.97966
2.19329 0.983274
2.18098 1.07585
2.26628 0.910558
2.2567 0.954268
2.24719 1.00457
2.29073 0.992035
2.32149 1.01172
2.37701 0.950455
2.36696 0.978456
2.25903 1.10413
2.28139 1.02336
2.34765 0.831731
2.28741 0.901685
2.22233 0.989187
2.25246 0.913508
2.24665 0.961309
2.26302 0.945243
2.22667 0.985814
2.25262 0.881323
2.23722 0.871854
2.249 0.802138
2.23242 0.856556
2.26194 0.798517
2.28068 0.802608
2.22767 0.957195
2.21189 0.991527
2.22914 0.912794
2.20653 0.941982
2.28211 0.806293
2.27873 0.881164
2.26713 0.98774
2.30233 0.969853
2.33144 0.905051
2.28709 0.984556
2.3595 0.85079
2.35891 0.880408
2.33443 0.939146
2.34316 0.878003
2.33414 0.864873
2.28238 0.98333
2.2591 1.02124
2.28481 1.00301
2.23077 1.09569
2.20021 1.08808
2.19188 1.03887
2.18379 1.01562
2.20388 0.969676
2.23089 0.938411
2.23512 0.930852
2.23674 0.893881
2.21948 0.930842
2.26547 0.83521
2.24368 0.890349
2.15128 1.02844
2.19225 0.87182
2.18273 0.82573
2.19545 0.779047
2.20936 0.766874
2.16379 0.84243
2.14551 0.821343
2.14359 0.807575
2.14186 0.780547
2.15754 0.77847
2.11819 0.933078
2.19231 0.790761
2.17328 0.787503
2.12416 0.888081
2.16083 0.805147
2.13087 0.84677
2.16505 0.7282
2.08674 0.87412
2.0868 0.839967
2.13226 0.73954
2.09589 0.863234
2.06803 0.952335
2.0956 0.947314
2.13288 0.960252
2.11837 1.05563
2.15405 1.00505
2.22174 0.916199
2.18162 1.03008
2.16787 1.03292
2.12373 1.1214
2.19256 0.98718
2.16722 1.02784
2.16712 1.05177
2.20951 1.03541
2.23014 1.06104
2.22254 1.11735
2.26985 1.02854
2.30087 0.979342
2.32692 0.897631
2.24021 1.03032
2.23871 0.954806
2.20708 1.01597
2.14614 1.0842
2.15242 1.0594
2.15435 1.04841
2.12725 1.09316
2.20226 0.987965
2.25703 0.919911
2.29055 0.914058
2.31041 0.941013
2.26026 1.05393
2.25911 1.0035
2.24492 0.970303
2.14694 1.10933
2.23382 0.979724
2.24834 1.00215
2.23047 0.990621
2.17339 1.02797
2.10169 1.09546
2.14464 0.978081
2.12582 0.982094
2.09849 1.00192
1.97997 1.14433
1.97606 1.14095
1.94721 1.18008
2.0265 1.10257
2.05138 1.12062
2.07401 1.12586
2.06832 1.17936
2.13635 1.07386
2.10239 1.08504
2.11159 0.996443
2.09154 0.989888
2.06065 1.01681
2.09903 0.946755
2.11011 0.950231
2.09373 0.987826
2.05401 1.01189
2.02543 0.992569
2.03011 0.965491
1.99724 1.0045
2.01957 0.941376
2.01418 0.947187
2.05989 0.815448
1.99939 0.875565
2.00815 0.798066
1.96817 0.865039
2.0281 0.776544
1.9866 0.884929
1.96948 0.914593
1.97103 0.923743
1.94397 0.974754
1.92619 1.01085
2.02816 0.846507
1.98923 0.949298
1.95874 0.954562
1.9482 0.91578
1.92023 0.974181
1.97487 0.90065
1.92845 0.968713
1.97465 0.868991
1.99801 0.836464
1.95733 0.928838
1.91222 1.00603
1.94677 0.948828
1.94998 0.939955
1.9908 0.885736
1.94559 0.944335
1.96472 0.918211
2.0221 0.806546
1.96613 0.894927
1.98742 0.850325
1.96425 0.859806
1.91496 0.894977
1.88764 0.837575
1.87781 0.806596
1.86919 0.776247
1.85255 0.796066
1.84978 0.813687
1.82734 0.873838
1.88528 0.829497
1.94236 0.764964
1.95395 0.81053
1.96489 0.827653
1.93813 0.919489
1.94827 0.890804
1.91237 0.955981
1.93234 0.929152
1.98615 0.834241
1.9808 0.864928
1.97558 0.858227
1.95269 0.861512
1.97422 0.827396
1.96969 0.827923
1.93131 0.861126
1.88925 0.859411
1.91923 0.75306
1.88728 0.831683
1.892 0.81802
1.91618 0.756095
1.9382 0.754474
1.93489 0.835435
1.94218 0.866444
1.98766 0.773441
1.94107 0.893884
1.91034 0.937827
1.92737 0.913257
1.94401 0.863413
1.93646 0.861995
1.88013 0.931847
1.91053 0.907796
1.90814 0.953476
1.92838 0.967527
1.91807 0.995879
1.97369 0.928308
1.97305 0.919322
1.96922 0.854115
1.96489 0.822987
1.93462 0.885526
1.93298 0.882038
1.90843 0.909603
1.87768 0.918499
1.84116 0.949336
1.83093 0.953734
1.86161 0.936437
1.87417 0.947911
1.87954 0.943276
1.91021 0.850083
1.85767 0.905726
1.86802 0.88157
1.86803 0.911348
1.82572 1.00495
1.88745 0.92291
1.91943 0.895406
1.90649 0.958036
1.82977 1.0757
1.85275 0.997881
1.86175 0.940993
1.83012 0.953649
1.8483 0.924646
1.8274 0.946628
1.83483 0.871239
1.79371 0.878114
1.77198 0.879394
1.81546 0.785271
1.84081 0.757691
1.79672 0.879595
1.81891 0.878979
1.82904 0.856669
1.83077 0.818018
1.80289 0.845449
1.7916 0.849126
1.83108 0.801886
1.81323 0.886124
1.8247 0.873433
1.76139 1.00634
1.79366 1.00846
1.87624 0.936963
1.83777 1.03601
1.8981 0.916438
1.83019 0.969147
1.82771 0.9196
1.79534 0.938556
1.81316 0.861108
1.7943 0.852837
1.77345 0.869005
1.76454 0.873988
1.75117 0.849124
1.74468 0.858151
1.71753 0.913431
1.77378 0.847449
1.73964 0.933423
1.78295 0.912376
1.78674 0.951028
1.79294 0.981585
1.79687 0.982181
1.8282 0.957863
1.76756 1.04512
1.80933 0.914593
1.73526 0.971621
1.7292 0.994617
1.68306 1.04321
1.71571 0.984488
1.75834 0.858024
1.69801 0.931336
1.66222 0.958764
1.68671 0.94187
1.65476 1.01372
1.64248 1.04369
1.65718 1.02077
1.65116 1.0179
1.57086 1.11467
1.65624 0.985923
1.59714 1.0593
1.59915 1.08084
1.60785 1.08682
1.67671 0.984784
1.6146 1.08653
1.6554 1.08006
1.72618 0.994165
1.69179 1.0434
1.65749 1.03636
1.69244 0.942322
1.68528 0.944349
1.62172 1.00593
1.66355 0.951497
1.63235 0.991014
1.60893 1.01557
1.57373 1.06842
1.68066 0.943988
1.59552 1.05698
1.64636 1.02388
1.68963 0.99935
1.70217 0.993565
1.65731 1.02893
1.7111 0.935175
1.66496 0.982556
1.65273 0.959252
1.69242 0.914594
1.64875 1.02074
1.6946 1.00145
1.72072 0.989001
1.67798 1.05346
1.68299 1.06452
1.74471 0.97744
1.70233 0.976548
1.69386 0.948187
1.6861 0.925349
1.64223 1.0007
1.70554 0.962988
1.68728 1.00901
1.68555 0.983723
1.64514 1.01032
1.64658 0.984434
1.70205 0.906629
1.71065 0.888028
1.66486 0.901171
1.64185 0.886278
1.61181 0.895615
1.6244 0.891094
1.65266 0.871926
1.58888 0.961664
1.57313 0.984888
1.57669 0.995922
1.56228 1.01979
1.62068 0.959669
1.63699 0.925503
1.57262 1.00165
1.66275 0.935901
1.6467 0.96472
1.62701 0.960105
1.64803 0.9052
1.58332 1.00466
1.62741 0.939954
1.60078 0.950756
1.60297 0.92411
1.56862 0.966597
1.58257 0.98385
1.59879 1.01422
1.67644 0.96184
1.65603 1.03092
1.6905 0.992083
1.71995 0.936267
1.665 0.998259
1.61742 1.04792
1.61059 1.03346
1.59207 1.06575
1.58809 1.0856
1.58225 1.09184
1.58414 1.06071
1.55096 1.04794
1.61014 0.942275
1.5625 1.00354
1.61384 0.94456
1.56664 0.978857
1.57658 0.938604
1.60168 0.89739
1.56974 0.93472
1.54047 0.951906
1.50185 0.966892
1.54807 0.916651
1.57753 0.917618
1.58843 0.94478
1.61527 0.93104
1.61802 0.922388
1.5528 0.975299
1.5517 0.979714
1.58438 0.959904
1.58021 0.99061
1.58912 0.964567
1.61177 0.94582
1.55315 1.00628
1.62007 0.901127
1.54647 0.971227
1.56958 0.889009
1.49296 0.978329
1.47153 1.00256
1.53782 0.955287
1.54546 0.980298
1.57049 0.965555
1.59897 0.943368
1.60484 0.974362
1.60467 0.997709
1.62144 0.975025
1.62253 0.974045
1.6554 0.918224
1.6212 0.975264
1.64108 0.936526
1.59728 0.984954
1.64001 0.93979
1.62629 0.977977
1.58432 1.03369
1.54149 1.05493
1.53804 1.04262
1.59239 0.969177
1.54178 1.03701
1.52832 1.04005
1.57423 0.945295
1.49903 1.01441
1.4749 1.02699
1.47074 1.0167
1.41403 1.08046
1.4716 1.05156
1.43023 1.10802
1.47222 1.06268
1.50806 1.05089
1.54095 1.03187
1.54026 1.06641
1.60486 0.989543
1.65082 0.931505
1.62976 0.907445
1.55113 0.983595
1.56558 0.937049
1.54088 0.971056
1.54281 0.971563
1.56665 0.930731
1.53983 0.952256
1.63988 0.834693
1.6402 0.89187
1.65832 0.907795
1.63796 0.93272
1.6433 0.885963
1.58849 0.961812
1.60023 0.911096
1.58363 0.909179
1.58013 0.892864
1.57931 0.886336
1.58046 0.913552
1.60836 0.875858
1.59687 0.893017
1.57288 0.920697
1.5494 0.959811
1.55697 0.963911
1.59807 0.931798
1.58947 0.982836
1.62705 0.940893
1.63265 0.966557
1.68207 0.913309
1.62056 0.990035
1.63497 0.980197
1.6515 0.923441
1.63415 0.930018
1.595 0.95284
1.57108 0.955892
1.57764 0.944088
1.57028 0.974496
1.59185 0.991156
1.57468 1.03166
1.61642 0.990947
1.60362 1.00573
1.60586 0.983419
1.59403 1.01904
1.66327 0.94995
1.64082 0.98892
1.60253 1.02138
1.50562 1.08762
1.53603 1.04446
1.51197 1.07104
1.65135 0.935338
1.62066 1.01966
1.60372 1.0187
1.61556 0.983684
1.56665 1.02784
1.58451 0.969185
1.54142 0.99807
1.61538 0.873573
1.52612 0.925778
1.51392 0.883579
1.51695 0.847749
1.47028 0.895167
1.47495 0.892595
1.48038 0.855431
1.45616 0.865477
1.41479 0.881261
1.40298 0.904665
1.33676 0.994157
1.36688 0.976337
1.35411 1.01064
1.34004 1.03069
1.24044 1.08714
1.30437 0.966571
1.27327 0.994962
1.30382 0.950146
1.29456 0.940079
1.29897 0.907561
1.26192 0.926943
1.26557 0.899778
1.18336 0.985574
1.14551 1.01633
1.14793 0.971082
1.11522 0.965351
1.07552 0.978647
1.09091 0.973551
1.05863 1.00315
1.09936 0.954987
1.14805 0.884738
1.11749 0.882617
1.1081 0.897437
1.09165 0.916723
1.0601 0.942273
1.09665 0.894706
1.05833 0.948104
1.05671 0.941577
0.975167 1.02057
1.03619 0.972606
1.0512 0.986949
1.06688 1.01337
1.08944 0.982721
1.14887 0.905604
1.07221 0.957083
1.07621 0.913005
1.00451 0.955331
0.998306 0.939988
0.945797 0.968996
0.975793 0.941958
0.963496 0.938287
0.963745 0.935897
0.875955 1.00452
0.957426 0.95981
0.956123 0.987379
0.992475 0.964262
0.970164 0.9718
0.922746 0.972486
0.929238 0.952807
0.906935 0.940931
0.923021 0.935242
0.909819 0.957972
0.910861 0.988222
0.936841 1.03264
0.976556 1.05344
1.08611 1.01573
1.00758 1.10286
1.12243 1.0408
1.1501 1.04131
1.12576 1.06082
1.14228 1.04975
1.1133 1.04424
1.08942 1.00906
1.06309 1.00005
1.08588 0.914031
1.03964 0.918176
1.03986 0.884282
1.00856 0.885184
0.996914 0.860156
0.982748 0.868959
0.982939 0.893531
0.962167 0.918601
0.963779 0.931234
0.92548 0.969996
0.866187 1.00566
0.911729 0.973639
0.92949 0.942016
0.928128 0.934683
0.908415 0.916504
0.872083 0.93048
0.887262 0.885609
0.899748 0.852978
0.881364 0.876614
0.880513 0.880662
0.907523 0.872374
0.902746 0.897318
0.924224 0.896168
0.923093 0.886728
0.971688 0.857452
0.952588 0.894607
0.968266 0.871169
0.86379 0.948746
0.907591 0.937839
0.943921 0.943053
0.916576 0.972266
0.928936 0.958418
0.914038 0.936611
0.890329 0.936278
0.955789 0.874926
0.890225 0.921866
0.911497 0.900255
0.919874 0.893541
0.870959 0.909837
0.850829 0.900804
0.896635 0.847056
0.870972 0.897722
0.954704 0.844862
0.958779 0.823411
0.88087 0.877872
0.870502 0.883261
0.811674 0.940472
0.793968 0.962972
0.791628 0.991672
0.813843 1.00104
0.878021 0.985259
0.844695 1.02277
0.884021 0.994583
0.848544 0.998543
0.853767 0.987127
0.836352 0.99501
0.77011 1.01676
0.770561 0.996535
0.792717 0.969303
0.805464 0.960917
0.838247 0.923789
0.83626 0.921213
0.817066 0.931987
0.825897 0.916641
0.809921 0.928159
0.759424 0.937172
0.737459 0.926273
0.711296 0.930516
0.67569 0.931468
0.76125 0.877837
0.760414 0.865529
0.729595 0.858811
0.721872 0.839695
0.691752 0.87126
0.705468 0.859385
0.623692 0.886616
0.626745 0.893387
0.667735 0.880784
0.622564 0.915001
0.65001 0.927616
0.657379 0.934986
0.68093 0.932553
0.644464 0.949283
0.713368 0.914369
0.668273 0.937937
0.641917 0.960929
0.636348 0.956338
0.679825 0.928253
0.630383 0.92379
0.623378 0.924093
0.634908 0.921176
0.579517 0.91878
0.550915 0.909578
0.583574 0.898248
0.602221 0.893557
0.615593 0.879118
0.593175 0.877782
0.600598 0.878647
0.543071 0.888912
0.555816 0.888496
0.512362 0.901642
0.572692 0.88831
0.541964 0.902506
0.530984 0.904428
0.53722 0.908923
0.520337 0.925712
0.449925 0.954704
0.472665 0.961996
0.543283 0.969601
0.585805 0.961519
0.602078 0.954656
0.612457 0.959348
0.572491 0.991182
0.54255 0.996622
0.521784 1.00264
0.50864 1.00217
0.457619 0.993741
0.508028 0.924439
0.438127 0.93819
0.519682 0.912787
0.490877 0.918948
0.49888 0.920289
0.508769 0.930354
0.495176 0.936294
0.501669 0.936515
0.533053 0.940529
0.486275 0.959102
0.512924 0.970555
0.567541 0.973902
0.636401 0.95282
0.612952 0.955308
0.59268 0.961752
0.611179 0.950613
0.621766 0.932582
0.52169 0.948602
0.581105 0.880224
0.520651 0.885876
0.49014 0.894783
0.545272 0.872475
0.536899 0.887374
0.578578 0.88412
0.527631 0.914746
0.592314 0.904698
0.576203 0.934101
0.531458 0.955015
0.511936 0.961558
0.601808 0.953087
0.607264 0.985299
0.579575 1.00806
0.63368 0.981303
0.60262 0.978728
0.612309 0.957513
0.622949 0.966593
0.630297 0.976642
0.604158 0.980803
0.611321 0.94019
0.621795 0.925746
0.631636 0.941346
0.592165 0.95057
0.554229 0.952607
0.484249 0.971443
0.48402 0.947849
0.522793 0.916954
0.544661 0.89763
0.553161 0.901518
0.556024 0.899087
0.54138 0.910489
0.53085 0.909411
0.536449 0.890655
0.477965 0.921255
0.476736 0.905634
0.462638 0.918127
0.473781 0.934196
0.519046 0.942903
0.583053 0.949811
0.570665 0.999895
0.58167 0.998147
0.555959 0.983578
0.562245 0.968523
0.562717 0.959036
0.485377 0.970647
0.512038 0.959335
0.55685 0.930519
0.527082 0.952933
0.538415 0.972566
0.556348 0.982401
0.577898 0.979574
0.653212 0.946782
0.593045 0.954648
0.630403 0.923007
0.612564 0.926577
0.664053 0.879908
0.640549 0.884645
0.580277 0.868999
0.514496 0.871121
0.496244 0.879475
0.51132 0.889453
0.529645 0.87298
0.503058 0.886303
0.479929 0.915322
0.460988 0.93851
0.499622 0.947798
0.463115 0.984061
0.50037 0.966693
0.555507 0.955167
0.53154 0.96772
0.569629 0.944947
0.548212 0.955824
0.575655 0.946717
0.506534 0.965531
0.514829 0.966262
0.55903 0.973252
0.568166 0.955391
0.573459 0.96844
0.627595 0.933019
0.595191 0.922978
0.609442 0.895092
0.626651 0.888746
0.57018 0.912015
0.57305 0.911397
0.508478 0.958828
0.557246 0.943094
0.56819 0.944048
0.562694 0.956083
0.615563 0.94356
0.643435 0.97378
0.612408 0.992946
0.634841 0.976315
0.589806 0.98454
0.582766 0.971556
0.541099 0.97561
0.570033 0.962546
0.589676 0.948124
0.574856 0.929633
0.584163 0.908765
0.565491 0.917052
0.527871 0.921928
0.508202 0.921876
0.511222 0.928079
0.490155 0.936215
0.462714 0.945002
0.508272 0.939094
0.48566 0.953328
0.504109 0.967794
0.542654 0.967019
0.520285 0.98083
0.502425 0.97656
0.501572 0.988346
0.463417 0.996678
0.495124 0.97501
0.471501 0.971763
0.441271 0.962343
0.437658 0.944277
0.458934 0.940521
0.523054 0.910197
0.523957 0.907015
0.466082 0.962622
0.536296 0.957726
0.544826 0.967412
0.615119 0.948913
0.591589 0.965768
0.552342 0.989764
0.503368 1.00735
0.538711 0.992665
0.485902 1.01377
0.49021 1.00294
0.58207 0.963697
0.547818 0.976228
0.491285 0.974352
0.542245 0.937291
0.465873 0.955215
0.556151 0.917189
0.470281 0.948999
0.394728 0.98084
0.444238 0.973431
0.373636 1.0016
0.348633 1.01959
0.443879 1.02993
0.477525 1.05211
0.546568 1.02641
0.506851 1.00709
0.461732 0.986329
0.455131 0.955489
0.431178 0.950628
0.476366 0.941035
0.476723 0.957448
0.495638 0.945878
0.505596 0.92942
0.45396 0.949373
0.46725 0.959417
0.512212 0.939047
0.509833 0.931458
0.510493 0.938345
0.501458 0.91057
0.453723 0.907353
0.434569 0.931473
0.458935 0.93429
0.498322 0.91391
0.439473 0.93338
0.446355 0.924181
0.42149 0.934426
0.405837 0.932716
0.402442 0.913124
0.393967 0.87893
0.434192 0.861981
0.405537 0.883621
0.350538 0.914669
0.428774 0.876951
0.40235 0.871841
0.349515 0.8823
0.422589 0.871125
0.383812 0.926891
0.372555 0.951628
0.40806 0.947812
0.431153 0.926454
0.400592 0.929081
0.407637 0.934706
0.40518 0.908042
0.433752 0.892932
0.430991 0.892449
0.394542 0.899857
0.467137 0.863052
0.438143 0.880411
0.462006 0.883968
0.439786 0.89783
0.440501 0.913264
0.423524 0.919021
0.40464 0.926744
0.429144 0.926049
0.422972 0.961003
0.458887 0.93058
0.417424 0.925087
0.429251 0.928508
0.426655 0.943213
0.428566 0.928022
0.434555 0.896838
0.41518 0.900297
0.364291 0.916738
0.371697 0.907063
0.316568 0.922822
0.364123 0.909646
0.378999 0.91006
0.34666 0.946023
0.421102 0.935156
0.378558 0.944474
0.405892 0.932723
0.38066 0.937564
0.390601 0.940062
0.431323 0.940597
0.370844 0.962672
0.398537 0.956829
0.432853 0.93629
0.387355 0.935818
0.389886 0.938084
0.423179 0.939802
0.459582 0.937199
0.440658 0.94736
0.460832 0.913561
0.42744 0.923007
0.457626 0.912947
0.501003 0.908241
0.522747 0.903202
0.518388 0.916365
0.46577 0.962816
0.517698 0.939543
0.512342 0.952661
0.502247 0.979611
0.573366 0.971224
0.608597 0.970986
0.612997 0.984076
0.62718 0.968945
0.595589 0.971579
0.680286 0.912002
0.687239 0.897676
0.644075 0.919495
0.684143 0.893379
0.633867 0.931289
0.666951 0.885496
0.610585 0.897875
0.639583 0.871676
0.569175 0.892538
0.573586 0.873598
0.622133 0.844188
0.627871 0.849656
0.618979 0.8626
0.620524 0.879669
0.644868 0.873827
0.657456 0.864447
0.606322 0.891187
0.611439 0.895785
0.638278 0.911454
0.568743 0.946545
0.541365 0.955836
0.572754 0.931246
0.573325 0.926425
0.579803 0.916599
0.526968 0.943826
0.592069 0.925405
0.587373 0.930489
0.635345 0.908159
0.610936 0.946259
0.560796 0.982192
0.601303 0.96544
0.536208 0.98439
0.543984 0.970316
0.513387 0.950178
0.517302 0.920162
0.460638 0.906101
0.405241 0.921539
0.516085 0.895721
0.549493 0.902959
0.496924 0.928613
0.480032 0.949543
0.446992 0.985543
0.466928 0.993001
0.438287 1.00493
0.515104 0.959875
0.468556 0.950487
0.456066 0.930228
0.528262 0.901559
0.508875 0.910034
0.511359 0.918421
0.5453 0.899858
0.570656 0.886519
0.490938 0.924959
0.51185 0.917535
0.495677 0.915376
0.530718 0.907125
0.530073 0.912412
0.519838 0.91312
0.524157 0.90973
0.48803 0.88641
0.502645 0.85803
0.492738 0.854415
0.496465 0.852849
0.517762 0.854502
0.501707 0.868318
0.488724 0.883775
0.474441 0.907607
0.466123 0.922852
0.476157 0.924455
0.446099 0.925032
0.496511 0.92672
0.455995 0.956403
0.522338 0.941982
0.485632 0.968338
0.389118 1.01234
0.45023 1.00489
0.426505 1.01656
0.457636 1.00187
0.397311 0.995769
0.37827 0.967588
0.463569 0.906162
0.416685 0.901718
0.414965 0.906443
0.402498 0.916249
0.473393 0.89347
0.484665 0.879141
0.469093 0.883665
0.418035 0.903035
0.417115 0.8984
0.453723 0.89115
0.482038 0.902647
0.405228 0.942373
0.466439 0.929623
0.423268 0.936605
0.387759 0.95341
0.466921 0.931
0.415516 0.961379
0.428715 0.964319
0.455822 0.976281
0.527341 0.938954
0.506982 0.935031
0.513691 0.934998
0.497253 0.930385
0.469989 0.94463
0.495895 0.941243
0.493095 0.923257
0.568177 0.881027
0.592773 0.871028
0.526494 0.885891
0.511607 0.892949
0.574614 0.876942
0.513497 0.903206
0.473994 0.92842
0.502284 0.94174
0.515968 0.943697
0.433999 0.996682
0.456017 0.990329
0.450685 1.0037
0.378362 1.02439
0.370044 1.003
0.341443 0.976216
0.387857 0.92824
0.398475 0.914165
0.353098 0.94758
0.325907 0.970003
0.316987 0.967616
0.330102 0.961348
0.320185 0.959933
0.375991 0.957445
0.341026 0.972075
0.322104 0.957695
0.29186 0.961923
0.382373 0.929652
0.349319 0.923969
0.348015 0.916698
0.364833 0.918656
0.32401 0.931838
0.346714 0.939875
0.372254 0.936873
0.36573 0.94807
0.405497 0.958508
0.375297 0.999796
0.345935 1.02137
0.314696 1.0305
0.277654 1.04751
0.215902 1.04763
0.264838 1.03008
0.254227 1.01115
0.298381 0.98422
0.415488 0.924736
0.43707 0.893381
0.417292 0.8916
0.399783 0.896467
0.373724 0.902196
0.373581 0.904558
0.363535 0.913845
0.370035 0.915295
0.355249 0.917933
0.370386 0.916076
0.363914 0.930594
0.34956 0.953095
0.34973 0.966268
0.365728 0.976601
0.372682 0.976643
0.388233 0.962912
0.404759 0.939093
0.387599 0.938815
0.430001 0.92154
0.399826 0.938232
0.381171 0.953567
0.347918 0.956443
0.31817 0.959536
0.308982 0.955067
0.266311 0.969107
0.260483 0.957607
0.21721 0.971614
0.244611 0.970694
0.169291 1.0075
0.233937 1.02321
0.264544 1.009
0.317836 0.992303
0.224165 1.01572
0.223652 0.99584
0.226729 0.991203
0.201491 1.00584
0.226027 0.98452
0.213927 0.969761
0.205969 0.965601
0.23927 0.955227
0.217831 0.964954
0.21534 0.951404
0.178864 0.956318
0.22204 0.965233
0.283618 0.960681
0.302582 0.97262
0.331376 0.977041
0.325574 0.962663
0.30529 0.966766
0.290026 0.960934
0.209932 0.952912
0.193252 0.953898
0.156656 0.940956
0.179748 0.914381
0.197854 0.907351
0.261017 0.892032
0.151086 0.907073
0.126776 0.903646
0.123194 0.911375
0.129263 0.920905
0.184463 0.913556
0.191573 0.93733
0.158931 0.95077
0.200097 0.93405
0.150728 0.957003
0.0973641 0.96543
0.0698137 0.943691
0.0644165 0.904443
0.0647258 0.894866
0.0297072 0.915427
0.074504 0.931661
0.0418057 0.926016
0.0577511 0.90341
0.0410084 0.909631
0.0371788 0.929239
0.00764875 0.947261
0.0244664 0.961685
0.0505692 0.964507
0.0820492 0.978371
0.114832 0.989356
0.0802043 0.988902
0.108913 0.973906
0.0778644 0.952141
0.0777583 0.930368
0.0536407 0.919013
0.040663 0.919064
0.102901 0.922719
0.0630418 0.922876
0.0203897 0.912391
0.00816908 0.932638
-0.0082561 0.95659
0.0568959 0.964686
0.0301875 0.958734
0.0972377 0.959985
0.0973986 0.957173
0.109358 0.984979
0.139162 0.992464
0.151752 0.999021
0.16642 0.986674
0.201689 0.982707
0.211005 0.982877
0.177081 0.980781
0.135116 0.973451
0.120886 0.958907
0.154595 0.938537
0.145851 0.936698
0.170441 0.957019
0.207058 0.972168
0.240549 0.992421
0.221546 1.00187
0.276922 0.983174
0.234006 0.990367
0.192493 0.988134
0.218245 0.988885
0.18161 0.983762
0.265515 0.967551
0.272734 0.945053
0.277231 0.938364
0.309778 0.919479
0.271267 0.927878
0.231784 0.934754
0.131737 0.942547
0.203411 0.931789
0.197177 0.91511
0.195468 0.888891
0.201383 0.889361
0.155083 0.901334
0.228743 0.884217
0.157069 0.88585
0.124246 0.889349
0.174258 0.887309
0.120029 0.887018
0.0972963 0.899136
0.190766 0.909724
0.148429 0.925883
0.166395 0.944069
0.131542 0.948935
0.185108 0.930011
0.209842 0.938129
0.218229 0.944871
0.210681 0.94895
0.20253 0.951951
0.198177 0.949158
0.215061 0.953948
0.170701 0.956759
0.212731 0.959769
0.138147 0.967685
0.151002 0.957095
0.217257 0.939139
0.224178 0.952894
0.175636 0.96586
0.197711 0.963294
0.218275 0.947528
0.213801 0.94063
0.216892 0.956793
0.250586 0.94577
0.2206 0.937724
0.196337 0.94268
0.20656 0.959287
0.218776 0.971528
0.249123 0.955678
0.258318 0.925864
0.254198 0.925299
0.287103 0.918992
0.282672 0.928799
0.307361 0.950406
0.257491 0.957077
0.13938 0.957429
0.256195 0.951406
0.202048 0.956317
0.23808 0.96115
0.265562 0.966103
0.228798 0.964815
0.279034 0.947206
0.269427 0.919469
0.235591 0.90179
0.24195 0.87676
0.174892 0.883017
0.141323 0.89374
0.134053 0.903703
0.123944 0.901105
0.0873775 0.904441
0.0917272 0.90527
0.141047 0.915863
0.109387 0.929434
0.121385 0.926357
0.186639 0.926932
0.209202 0.915279
0.187745 0.913902
0.171602 0.938024
0.156818 0.954049
0.151524 0.976396
0.111386 0.978998
0.12515 0.954131
0.0916778 0.950646
0.167828 0.951378
0.227855 0.953166
0.268255 0.958391
0.201637 0.975892
0.20317 0.985772
0.142004 0.977757
0.233228 0.944686
0.140914 0.931819
0.168763 0.911546
0.160206 0.923972
0.0765222 0.931452
0.142105 0.931376
0.111267 0.927814
0.168112 0.952778
0.139448 0.977285
0.144333 0.979643
0.15524 0.998948
0.150776 0.994929
0.250321 0.961514
0.251226 0.952941
0.25671 0.946587
0.22917 0.92152
0.236255 0.900874
0.261131 0.884932
0.216317 0.878791
0.18644 0.860155
0.2285 0.835111
0.214757 0.853179
0.194134 0.858986
0.219484 0.8961
0.23689 0.927236
0.258987 0.922213
0.300145 0.921341
0.276633 0.943642
0.221546 0.958464
0.29492 0.954855
0.26274 0.975293
0.285392 0.964876
0.217976 0.961011
0.223405 0.946217
0.268084 0.940644
0.191989 0.934269
0.208156 0.902908
0.20135 0.883623
0.201249 0.871098
0.217931 0.868381
0.204681 0.878113
0.180532 0.890137
0.213236 0.875389
0.231625 0.883969
0.224541 0.90097
0.132497 0.923666
0.172825 0.945084
0.165992 0.953897
0.133786 0.942442
0.170587 0.925498
0.11622 0.909851
0.119801 0.908993
0.0985873 0.915361
0.049082 0.922124
0.0775943 0.920564
0.101022 0.91168
0.0745043 0.919583
0.109093 0.943863
0.0504673 0.9677
0.0144174 0.969776
0.0245789 0.960665
0.0290332 0.943962
0.0817488 0.939096
0.0453829 0.920771
0.102018 0.910133
0.115694 0.935515
0.104559 0.943253
0.120819 0.948317
0.0986641 0.971482
0.0307748 0.994674
-0.0104987 1.00045
-0.0406082 0.989038
-0.000497188 0.992479
0.0224446 0.97766
0.00555116 0.941133
0.0277989 0.929693
0.0370978 0.906491
0.00969917 0.876246
0.0244931 0.879857
-0.0114812 0.874681
-0.0127006 0.86134
-0.0391942 0.872536
-0.0920771 0.895758
-0.126913 0.902358
-0.0700967 0.921285
-0.0260414 0.92698
-0.0168547 0.934659
0.0124281 0.947267
0.0437219 0.968771
0.0418318 0.983335
0.0449322 0.981531
0.0695062 0.971254
0.0797231 0.962943
0.0574335 0.951485
0.0230096 0.912714
-0.0621483 0.886749
-0.0191574 0.900691
0.00426181 0.911557
-0.00763947 0.912897
-0.0313296 0.941797
0.0367911 0.956028
0.013391 0.956349
0.0318212 0.955168
0.00661835 0.95583
-0.0291852 0.963393
0.00989897 0.971501
0.0146342 0.968013
0.0359708 0.948592
-0.00184563 0.933051
-0.00792142 0.929553
0.0364424 0.946344
0.00618143 0.971942
-0.0290688 0.971872
-0.0827914 0.978674
-0.0488401 0.986856
-0.0339034 0.981094
-0.0332245 0.959945
0.00712279 0.966092
-0.000856053 0.944847
0.0730165 0.923021
0.0819578 0.911514
0.0997483 0.931284
0.121668 0.91641
0.0604144 0.894747
0.032349 0.897412
0.0940027 0.908057
0.0790365 0.904389
0.112499 0.905756
0.104329 0.899824
0.085162 0.907128
0.143986 0.913801
0.0858777 0.94414
0.1034 0.97904
0.122326 0.997306
0.120493 1.0077
0.117082 1.01963
0.152795 1.02085
0.143796 1.0209
0.175214 1.01525
0.173633 1.00356
0.104537 0.97717
0.077296 0.964255
0.0111736 0.950023
0.0933592 0.948651
0.0586472 0.92984
0.0968054 0.917845
0.112375 0.907304
0.0745618 0.900215
0.046292 0.904266
0.102762 0.904757
0.0955264 0.917187
0.0738925 0.931986
0.124855 0.954344
0.0516858 0.970234
0.104813 0.990167
0.0716811 0.991736
0.0401599 0.982174
0.0964431 0.971799
0.118961 0.967601
0.130596 0.981688
0.112807 0.987251
0.0373797 0.967834
0.0747115 0.978937
0.118329 0.977792
0.10429 0.972515
0.0905984 0.989665
0.078607 1.00129
0.118178 0.997784
0.14062 0.98635
0.123188 0.993773
0.198732 0.972689
0.193597 0.950183
0.192719 0.951415
0.219552 0.956647
0.19532 0.962334
0.212949 0.949154
0.196358 0.929696
0.193401 0.906168
0.118779 0.90799
0.123759 0.91508
0.14866 0.921674
0.0966061 0.911633
0.0919965 0.90218
0.1237 0.888209
0.0943861 0.882923
0.105669 0.893059
0.179023 0.877971
0.136195 0.864592
0.113526 0.867971
0.0877127 0.868605
0.0643972 0.869339
0.0987752 0.883734
0.0868362 0.892151
0.119206 0.900217
0.126845 0.914504
0.0813041 0.91082
0.104382 0.916901
0.0746816 0.9507
0.0678853 0.960759
0.080449 0.985632
0.0791645 1.02724
0.0403441 1.05503
-0.0588306 1.03698
-0.00526946 1.03599
-0.0558279 1.02405
-0.00407659 1.03154
-0.00877706 1.02879
-0.0581813 1.0365
-0.0602037 1.01893
-0.0534463 1.00129
-0.118721 0.977788
-0.155327 0.971053
-0.06976 0.980262
-0.105165 0.951987
-0.16024 0.929298
-0.0775206 0.946752
-0.0845547 0.941169
-0.116787 0.939468
-0.157221 0.922777
-0.148787 0.92819
-0.104485 0.951283
-0.116707 0.964507
-0.123514 0.977449
-0.0898597 0.998715
-0.0887906 1.01506
-0.0840939 1.01098
-0.0990831 1.00004
-0.00481727 1.00653
0.00466834 1.00187
0.00442101 0.996964
0.0378032 0.979797
0.0167333 0.974435
0.058688 0.98404
0.077569 0.978177
0.0140107 0.954848
0.0623146 0.955466
0.0296901 0.945129
0.057155 0.920113
0.0400338 0.918707
0.056779 0.916312
0.0716603 0.924401
-0.00137367 0.953732
-0.00950103 0.948045
0.0572011 0.952379
0.0322326 0.9312
0.00584581 0.936476
-0.00654381 0.955424
-0.0235751 0.953431
-0.00865019 0.952146
0.0398833 0.972738
0.060002 0.991416
0.0456035 0.970319
0.0891211 0.951166
0.0518105 0.944868
0.064668 0.931734
0.139419 0.926706
0.108275 0.928549
0.107482 0.923261
0.112436 0.925087
0.0933293 0.912512
0.118326 0.90276
0.0617737 0.893715
0.0395374 0.913773
0.0778791 0.923925
0.0590579 0.927174
0.0624918 0.934054
0.0924786 0.926826
0.0379995 0.920243
0.10591 0.933074
0.100859 0.952695
0.0555393 0.937367
0.0673309 0.928079
0.0104219 0.927082
-0.0100284 0.922769
0.0490234 0.921159
0.111187 0.902501
0.0722049 0.903229
0.0856654 0.908963
0.185244 0.917946
0.135884 0.936269
0.179946 0.943778
0.108487 0.955005
0.121806 0.943785
0.167071 0.937613
0.192481 0.951589
0.133036 0.950623
0.151533 0.927466
0.100848 0.923988
0.159743 0.936467
0.0463372 0.934835
0.0372638 0.945675
0.0499782 0.936584
0.0377205 0.92965
0.062852 0.932798
0.0555645 0.927142
0.107948 0.924917
0.00816887 0.924201
0.00942538 0.918365
-0.0410918 0.911397
0.0693579 0.932015
0.06043 0.93642
0.0658751 0.94948
0.0966089 0.952365
0.120795 0.936785
0.157475 0.935662
0.155366 0.931518
0.103193 0.922352
0.0928984 0.917728
0.0995419 0.926873
0.0957541 0.932687
0.0531845 0.941917
0.0736448 0.955013
0.0801853 0.957655
0.149706 0.948105
0.191674 0.942658
0.160382 0.968725
0.182906 0.991817
0.18493 1.00732
0.225819 1.00489
0.188531 1.01088
0.20074 1.02623
0.12317 1.03942
0.114361 1.03509
0.13707 1.01794
0.111151 1.01083
0.109909 1.01637
0.181998 0.999837
0.222991 0.965811
0.209297 0.948724
0.216584 0.924148
0.200611 0.897142
0.170586 0.888234
0.215509 0.891714
0.204246 0.911579
0.183317 0.920217
0.235012 0.916283
0.258402 0.923438
0.140391 0.940954
0.198371 0.95415
0.118107 0.977135
0.151039 0.968139
0.104999 0.972296
0.107956 0.973007
0.158124 0.949584
0.146045 0.928906
0.161235 0.926004
0.155153 0.911717
0.150415 0.930733
0.13283 0.926929
0.141275 0.913029
0.0621439 0.900005
0.0925574 0.917686
0.160582 0.936182
0.166805 0.946706
0.148602 0.942564
0.120486 0.948043
0.120337 0.955887
0.113401 0.953444
0.139113 0.937028
0.132249 0.933797
0.104213 0.91781
0.105907 0.930825
0.121575 0.937156
0.145897 0.92974
0.153008 0.915248
0.122605 0.909701
0.103991 0.909277
0.0670013 0.913638
0.109304 0.918758
0.058126 0.922272
0.088793 0.936582
0.205239 0.939297
0.190228 0.956168
0.124386 0.969671
0.180691 0.984196
0.178851 0.995903
0.128 0.999631
0.0908703 0.990013
0.0761244 0.980719
0.0670473 0.968868
0.0695644 0.98344
0.149454 0.970274
0.100565 0.955971
0.0905276 0.956178
0.121674 0.94848
0.117731 0.940189
0.103415 0.939245
0.101802 0.930993
0.106507 0.936786
0.164683 0.956669
0.134184 0.970953
0.170433 0.970451
0.162431 0.976142
0.168537 0.995903
0.174516 0.982678
0.249876 0.946437
0.307674 0.910358
0.26317 0.907878
0.249899 0.900248
0.198245 0.885957
0.125734 0.889306
0.13512 0.890109
0.169037 0.878419
0.14742 0.894382
0.170619 0.905694
0.0717019 0.917349
0.092553 0.935994
0.051469 0.956877
0.0807114 0.946494
0.103859 0.957112
0.138547 0.970063
0.149496 0.96248
0.184443 0.958986
0.178223 0.944295
0.137249 0.940356
0.147002 0.947713
0.107538 0.942807
0.104329 0.95287
0.0911145 0.963242
0.217584 0.939153
0.167774 0.949805
0.120086 0.971956
0.154881 0.959612
0.145231 0.963632
0.158101 0.98918
0.179583 0.997128
0.151632 1.00202
0.150221 0.979905
0.150465 0.979178
0.102136 0.96261
0.0792529 0.954526
0.118317 0.943832
0.178246 0.936143
0.176703 0.929752
0.206114 0.911389
0.174034 0.887761
0.172261 0.870456
0.228679 0.867651
0.208067 0.893937
0.229605 0.929668
0.243825 0.95073
0.239402 0.94913
0.221134 0.955008
0.20014 0.951028
0.256268 0.937767
0.19173 0.937879
0.212415 0.956954
0.221012 0.954866
0.166441 0.955391
0.182112 0.943244
0.199815 0.946675
0.172382 0.941957
0.18852 0.939413
0.237501 0.928294
0.278797 0.937651
0.275014 0.944567
0.260786 0.942107
0.27832 0.94835
0.258831 0.951548
0.262366 0.95764
0.251697 0.968385
0.271297 0.956806
0.24325 0.956203
0.240909 0.944236
0.191835 0.936038
0.264063 0.901091
0.204112 0.895213
0.224793 0.884748
0.229943 0.882741
0.19593 0.886384
0.23697 0.881419
0.210459 0.923023
0.244782 0.94499
0.295188 0.938612
0.310608 0.941804
0.271749 0.939561
0.336616 0.94084
0.271607 0.969775
0.240215 0.980384
0.241669 0.975136
0.277057 0.948717
0.210385 0.973448
0.229199 0.972199
0.288462 0.927533
0.28219 0.901829
0.254499 0.911687
0.264397 0.905678
0.294283 0.888662
0.261941 0.901875
0.258819 0.905954
0.264602 0.942301
0.208925 0.960687
0.278932 0.943756
0.278941 0.934589
0.227871 0.947255
0.205055 0.955505
0.213707 0.969636
0.176629 0.981545
0.201271 0.984015
0.250369 0.977728
0.233385 0.969303
0.266066 0.953528
0.249804 0.951068
0.203562 0.937599
0.222866 0.914456
0.220508 0.918771
0.198096 0.917383
0.136983 0.908192
0.200629 0.878449
0.158139 0.88726
0.177156 0.891025
0.244764 0.876262
0.173725 0.89239
0.234589 0.862104
0.243474 0.859311
0.273866 0.865207
0.217768 0.875598
0.230611 0.875031
0.254554 0.900733
0.276429 0.919616
0.216222 0.948345
0.147587 0.956465
0.130168 0.943068
0.124642 0.941027
0.150691 0.941795
0.162366 0.933241
0.158288 0.944008
0.10404 0.938683
0.158906 0.92993
0.141352 0.933897
0.144167 0.927356
0.182676 0.907429
0.19093 0.901871
0.153978 0.913777
0.138446 0.910294
0.169045 0.917966
0.243717 0.895503
0.270271 0.88289
0.203443 0.897942
0.148926 0.904669
0.212143 0.883203
0.20368 0.87457
0.193454 0.881439
0.198522 0.883423
0.186625 0.907149
0.173971 0.917025
0.148841 0.903449
0.163808 0.890706
0.220795 0.887874
0.199124 0.898619
0.222609 0.910645
0.212727 0.925928
0.218896 0.924868
0.218003 0.935194
0.191953 0.957082
0.171405 0.957754
0.150182 0.946363
0.128462 0.950907
0.196598 0.934994
0.211672 0.915371
0.239777 0.9111
0.192782 0.943997
0.164891 0.969365
0.161193 0.963243
0.197116 0.932638
0.130166 0.942438
0.142161 0.951
0.191835 0.948516
0.196529 0.936876
0.213547 0.928852
0.197574 0.938779
0.190086 0.935008
0.157787 0.948669
0.194147 0.940924
0.178643 0.93522
0.16068 0.936739
0.0969486 0.952123
0.128632 0.932293
0.116581 0.910358
0.150206 0.914061
0.156374 0.91482
0.148565 0.908589
0.142596 0.898766
0.166412 0.888475
0.105075 0.903768
0.119956 0.910646
0.0364702 0.927364
0.0439897 0.940238
0.103823 0.93843
0.0890499 0.958527
0.0821808 0.98206
0.102369 0.974984
0.0990302 0.947772
0.154747 0.937293
0.17127 0.931363
0.109318 0.925917
0.113046 0.926548
0.0373107 0.902959
0.0486723 0.87548
0.0806803 0.894437
0.0890192 0.907697
0.0753331 0.917407
0.117123 0.937206
0.12054 0.939966
0.118621 0.948512
