# Supplementary material for: Stochastic bond dynamics facilitates alignment of malaria parasite at erythrocyte membrane upon invasion
Source: eLife. 2020 May 18;9:e56500. doi: 10.7554/eLife.56500 (PMC7269671; doi:10.7554/eLife.56500)
Supplement: Figure 2—source data 1. [file elife-56500-fig2-data1.zip › PARA_POSITIONS/pos82.dat]

3.7199 -1.31353
3.78073 -1.1526
3.78789 -1.11956
3.75611 -1.1919
3.8298 -0.851144
3.75743 -1.0672
3.79844 -0.913629
3.74726 -1.11959
3.74937 -1.11434
3.73335 -1.17822
3.71835 -1.19192
3.79561 -0.84911
3.80562 -0.87205
3.75589 -1.07185
3.7774 -1.03668
3.65429 -1.40019
3.69619 -1.20763
3.73413 -1.01725
3.66167 -1.19995
3.67652 -1.11328
3.73715 -0.90589
3.76157 -0.85608
3.68857 -1.24022
3.82076 -0.825563
3.7958 -0.963426
3.80789 -0.979741
3.82637 -0.961904
3.7776 -1.12207
3.82318 -0.94779
3.79019 -1.12668
3.77835 -1.25039
3.88249 -0.957442
3.86498 -1.12105
3.84878 -1.22149
3.89868 -1.11479
3.93782 -1.06446
3.90726 -1.20521
3.89601 -1.21721
3.86763 -1.27434
3.96265 -0.93733
3.9746 -1.01482
4.02463 -0.91571
4.03046 -0.982347
4.02465 -1.02773
3.98498 -1.0552
3.95191 -1.06238
3.87192 -1.15796
3.86354 -0.993525
3.85858 -0.854393
3.72639 -1.26875
3.77146 -1.07724
3.78819 -1.02521
3.7346 -1.29527
3.83798 -0.994125
3.76798 -1.26548
3.78991 -1.16521
3.82083 -1.02516
3.68968 -1.37911
3.78013 -1.0472
3.7342 -1.16096
3.7146 -1.21303
3.77759 -1.02816
3.74875 -1.14397
3.78713 -1.00981
3.80333 -0.895833
3.74529 -1.07148
3.66311 -1.30722
3.62881 -1.3539
3.6429 -1.33243
3.72605 -1.13088
3.73904 -1.10081
3.75605 -1.10528
3.63431 -1.45911
3.65328 -1.38781
3.71557 -1.14642
3.71466 -1.17995
3.66825 -1.34883
3.76886 -1.07801
3.71509 -1.26625
3.80015 -1.00505
3.74795 -1.22347
3.82727 -1.066
3.87204 -1.01773
3.81653 -1.30035
3.92705 -1.02336
3.96049 -0.857706
3.84205 -1.23463
3.75042 -1.3773
3.79063 -1.11059
3.72823 -1.23874
3.68722 -1.31218
3.69879 -1.24281
3.64071 -1.39411
3.6459 -1.35648
3.64043 -1.35563
3.66859 -1.26628
3.65888 -1.23473
3.62409 -1.32322
3.58919 -1.42385
3.60524 -1.42966
3.63115 -1.39087
3.71817 -1.18101
3.7312 -1.22782
3.75287 -1.23951
3.79451 -1.26269
3.86824 -1.17601
3.87587 -1.27001
3.95611 -1.03064
3.92774 -1.15454
3.91343 -1.19828
3.88755 -1.26044
3.8734 -1.32478
3.87649 -1.33447
3.90808 -1.22828
3.88627 -1.28256
3.94107 -1.09174
3.90345 -1.14867
3.81582 -1.2305
3.72828 -1.30619
3.7809 -0.912509
3.71976 -0.940283
3.63924 -1.10963
3.6015 -1.1662
3.61678 -1.15534
3.60724 -1.25304
3.7206 -0.962217
3.69313 -1.11818
3.71163 -1.10399
3.72057 -1.04575
3.69132 -1.0787
3.63759 -1.16205
3.66869 -1.05288
3.71771 -0.941289
3.76166 -0.868383
3.76274 -0.994516
3.77714 -1.05737
3.84508 -0.915688
3.84989 -0.852993
3.82128 -0.87228
3.78265 -0.927972
3.78278 -0.90413
3.83641 -0.642073
3.77502 -0.935426
3.75759 -0.923662
3.76547 -0.768971
3.69471 -1.02785
3.73712 -0.83492
3.72994 -0.94493
3.78742 -0.789966
3.8108 -0.746847
3.73179 -1.11173
3.75201 -1.046
3.75942 -1.0251
3.74439 -1.11159
3.80673 -0.936394
3.79282 -1.00464
3.82094 -0.921423
3.83638 -0.935243
3.87341 -0.948083
3.93837 -0.862652
4.00467 -0.671389
3.96291 -0.902305
3.99736 -0.687853
3.99338 -0.707181
3.97425 -0.793461
3.92076 -1.0296
3.93525 -0.911368
3.94583 -0.850469
3.95276 -0.806309
3.90646 -0.945273
3.88157 -0.969346
3.89678 -0.760344
3.86945 -0.793316
3.79419 -1.08005
3.85536 -0.838139
3.83254 -0.880232
3.79845 -0.972869
3.86067 -0.759055
3.89076 -0.734653
3.88436 -0.904141
3.93115 -0.688322
3.90325 -0.794701
3.88958 -0.773756
3.89175 -0.710439
3.93326 -0.629365
3.90434 -0.97019
3.95728 -0.926608
4.01238 -0.902938
4.06024 -0.809958
3.98157 -1.12957
4.01631 -0.935736
4.00192 -0.903852
3.96346 -1.02148
3.99295 -0.88809
3.98414 -0.873915
3.99938 -0.839942
4.05398 -0.654768
4.04071 -0.843834
4.00009 -1.0398
4.02983 -0.913369
3.94269 -1.16571
3.93673 -1.07124
3.88399 -1.08948
3.77467 -1.2651
3.77725 -1.05952
3.73672 -1.07212
3.70508 -1.13756
3.76208 -0.981318
3.69035 -1.29942
3.77179 -1.09051
3.77897 -1.08426
3.78578 -1.06303
3.80465 -0.974937
3.77067 -0.990239
3.73888 -0.949865
-2.34559 0.582203
3.67817 -0.944382
-2.39492 0.507342
3.62859 -1.09318
-2.37756 0.51587
-2.33735 0.550451
3.67542 -1.05171
-2.35226 0.411826
-2.27265 0.564535
-2.23547 0.558097
3.55104 -0.981871
-2.26033 0.504256
-2.25992 0.597382
3.47272 -1.05806
3.4325 -1.15579
-2.21493 0.564667
3.52031 -1.01021
3.52904 -1.06567
3.55529 -0.999353
-2.18324 0.555295
-2.18145 0.538476
3.47184 -0.996018
-2.14451 0.647923
3.42195 -1.00877
-2.16451 0.605184
3.42476 -0.99315
-2.1748 0.373055
-2.20948 0.487814
-2.2008 0.640504
-2.24159 0.571596
-2.18259 0.523138
-2.13373 0.557823
3.43529 -1.04351
-2.07533 0.553936
-2.14006 0.528091
-2.1461 0.564463
3.47037 -1.03086
-2.20168 0.489536
-2.17246 0.662745
3.58242 -1.14898
-2.20624 0.719424
-2.26287 0.620945
3.59734 -1.16452
-2.29167 0.517265
-2.21505 0.679937
-2.19848 0.667919
-2.1757 0.564677
-2.20157 0.620579
-2.2025 0.706016
-2.24813 0.688091
-2.16313 0.718547
-2.20182 0.485415
-2.1156 0.756796
3.56227 -1.17072
-2.13549 0.685648
-2.22184 0.582719
-2.25308 0.652377
-2.30795 0.721966
-2.32332 0.547381
-2.23399 0.739625
-2.17967 0.852166
-2.19285 0.837959
-2.1914 0.905097
-2.24684 0.901657
-2.25422 0.847598
-2.26569 0.821069
-2.29654 0.81266
-2.36084 0.743213
-2.44197 0.374119
-2.45707 0.365388
-2.30503 0.729525
-2.37856 0.570744
-2.38759 0.621139
-2.40861 0.660484
-2.44378 0.667206
-2.44152 0.710672
-2.4 0.781974
-2.42379 0.749981
-2.41105 0.683805
-2.31794 0.878008
-2.30072 0.827011
-2.30533 0.622924
-2.30186 0.592719
-2.26103 0.808787
-2.38659 0.481516
-2.40402 0.59775
-2.36051 0.760999
-2.39789 0.867731
-2.47927 0.788895
-2.54042 0.543831
-2.43942 0.733674
-2.32267 0.87392
-2.29048 0.852229
-2.26623 0.784945
-2.21614 0.77881
-2.21904 0.70292
-2.17625 0.798671
-2.10523 0.935028
-2.10238 0.968385
-2.22072 0.806856
-2.19454 0.76552
-2.21024 0.772991
-2.25338 0.889352
-2.36423 0.721842
-2.32973 0.883616
-2.3008 0.865194
-2.22272 0.832598
-2.21918 0.692606
-2.17066 0.712549
-2.05517 0.930528
-2.05943 0.829151
-2.0941 0.69281
-2.12937 0.587113
-2.01189 0.859959
-2.09759 0.745672
-2.10671 0.707816
-2.09294 0.629716
-2.0406 0.707471
-2.07292 0.611613
-2.05933 0.732215
-2.1088 0.731098
-2.18159 0.60319
-2.08835 0.787991
-2.10809 0.757984
-2.04866 0.745633
-1.95906 0.878898
-1.95169 0.913714
-1.89097 1.06735
-1.94676 1.02267
-2.0171 0.942282
-1.97662 1.06197
-2.08866 0.931591
-2.16084 0.797104
-2.04339 0.940257
-1.99643 1.02382
-2.05912 0.927688
-2.15219 0.853263
-2.22276 0.831629
-2.11489 1.05718
-2.13987 1.0024
-2.11623 0.931119
-1.99655 1.07504
-2.02626 1.01214
-1.96802 1.04155
-1.9709 1.11588
-2.02812 0.91621
-2.03244 0.817317
-1.94769 1.03257
-1.90282 1.10951
-1.9255 1.0348
-1.90599 1.06655
-1.97019 0.936273
-2.00732 0.891264
-1.95109 0.972593
-1.93799 1.01761
-2.01824 0.809298
-1.99437 0.775942
-1.923 1.05403
-1.91982 0.904884
-1.94306 0.922315
-1.8766 1.07177
-1.8827 1.00332
-1.96677 0.833794
-1.96453 0.84812
-1.98577 0.826211
-1.9937 0.81531
-1.99097 0.781196
-2.03237 0.609695
-2.00813 0.719186
-1.86957 1.00826
-1.90593 0.832361
-1.89796 0.837192
-1.91532 0.850535
-1.98114 0.762988
-1.99925 0.885898
-2.10821 0.635802
-2.02814 0.819959
-2.00851 0.787229
-1.98701 0.832496
-2.07953 0.729354
-2.01894 0.89296
-2.0556 0.767013
-2.07976 0.631662
-1.99411 0.836437
-2.04272 0.725094
-2.02542 0.802153
-2.0342 0.696139
-2.13351 0.465945
-2.094 0.607361
-1.99813 0.804747
-2.01818 0.818602
-2.07038 0.71835
-2.09718 0.734048
-2.1005 0.690333
-2.0516 0.836019
-2.00354 0.867082
-1.97668 0.840042
-2.02091 0.715285
-1.98402 0.795027
-1.9783 0.910548
-1.97582 0.846368
-1.9636 0.80099
-1.9208 0.704566
-1.81993 0.905753
-1.89222 0.789356
-1.86995 1.01329
-1.95331 1.03119
-1.98072 0.913064
-1.89127 1.0193
-1.91434 1.00864
-1.97057 0.901569
-2.05567 0.688445
-1.9056 1.1324
-2.06998 0.756478
-2.0217 0.839038
-1.98524 0.948327
-1.97109 0.869769
-1.93155 0.967711
-1.90548 1.016
-2.04191 0.748627
-1.93208 0.994826
-1.87856 1.01003
-2.02898 0.691763
-2.02029 0.800986
-1.99321 0.793656
-2.02696 0.712001
-1.98121 0.73638
-1.90357 0.807066
-1.9858 0.74489
-1.88485 0.76489
-1.8918 0.634982
-1.89766 0.581811
-1.82455 0.754441
-1.8718 0.551185
-1.78337 0.793972
-1.74359 0.87761
-1.8144 0.757785
-1.85817 0.783525
-1.82468 0.848612
-1.8205 0.95665
-1.8763 0.869121
-1.87528 0.865462
-1.85148 0.915205
-1.81911 0.843973
-1.79272 0.803393
-1.88518 0.545788
-1.76044 0.802086
-1.75192 0.770128
-1.7996 0.665114
-1.85849 0.549857
-1.82693 0.752567
-1.86468 0.755586
-1.85574 0.879875
-1.92969 0.803574
-1.97949 0.660752
-1.94042 0.78377
-1.89633 0.748663
-1.8682 0.72813
-1.88041 0.638408
-1.89614 0.679048
-1.91403 0.555824
-1.872 0.601321
-1.82302 0.642767
-1.85503 0.517631
-1.79388 0.580021
-1.81874 0.645127
-1.82503 0.632953
-1.82127 0.739918
-1.87458 0.668925
-1.8942 0.67454
-1.88979 0.665358
-1.85267 0.781634
-1.9262 0.687157
-1.91589 0.814164
-1.88398 0.840665
-1.79371 1.07361
-1.92423 0.749931
-1.87141 0.899646
-2.01197 0.674709
-1.99333 0.711419
-1.97958 0.666107
-1.87991 0.843151
-1.80582 0.899469
-1.8246 0.813151
-1.86529 0.7184
-1.82463 0.858368
-1.93491 0.655366
-1.90194 0.875333
-1.95341 0.722432
-1.88824 0.856654
-1.78004 0.894672
-1.69965 0.950283
-1.67089 0.932824
-1.67181 0.969636
-1.80342 0.691099
-1.81283 0.770786
-1.75286 0.867735
-1.81443 0.80376
-1.87904 0.621525
-1.75708 0.887462
-1.7848 0.797449
-1.88223 0.795636
-1.94362 0.73664
-1.87177 0.899723
-1.86782 0.83207
-1.8568 0.890535
-1.88981 0.818748
-1.87029 0.88427
-1.86863 0.763946
-1.82392 0.901897
-1.90293 0.804806
-1.76201 1.01226
-1.83772 0.866575
-1.81469 0.871843
-1.89869 0.831822
-1.87873 0.816578
-1.8251 0.818331
-1.81721 0.808443
3.18303 -1.20252
3.22759 -1.16422
-1.87928 0.611987
-1.84435 0.741954
3.21121 -1.2545
3.23242 -1.11376
3.19276 -1.17609
3.22249 -1.09049
3.23758 -1.08595
3.24224 -1.06572
3.19139 -1.12896
-1.83802 0.62427
-1.78911 0.787033
-1.79558 0.706522
-1.82169 0.669549
-1.85782 0.673959
-1.8222 0.753848
-1.84282 0.644843
3.14689 -1.12649
3.139 -1.12127
-1.73381 0.75774
-1.76597 0.647304
-1.72578 0.764209
-1.74347 0.761388
3.11213 -1.11762
-1.71149 0.675446
-1.70888 0.653927
-1.68814 0.610029
-1.67937 0.658876
-1.68626 0.61656
-1.59258 0.746653
-1.60361 0.795757
-1.61819 0.680581
-1.59822 0.699563
-1.62948 0.670185
3.04286 -1.11483
3.0929 -1.03902
-1.71357 0.516367
-1.72122 0.631373
-1.76541 0.521912
3.16187 -1.0728
-1.78741 0.546924
-1.78494 0.597658
3.11087 -1.12835
-1.67237 0.694293
-1.66848 0.588616
-1.66139 0.643936
-1.65012 0.617863
-1.70598 0.55208
-1.72317 0.47841
-1.77551 0.329623
-1.73676 0.472672
-1.68822 0.613398
-1.68252 0.653111
3.03909 -1.17902
-1.64251 0.690725
-1.61897 0.674131
-1.60679 0.622397
-1.70388 0.533899
-1.67467 0.616882
-1.6025 0.813645
-1.61677 0.650071
-1.60754 0.6447
-1.60689 0.711665
3.15297 -1.16357
-1.66728 0.717685
-1.66523 0.698561
-1.73049 0.654156
-1.73101 0.637464
-1.73057 0.564634
3.23305 -1.09809
-1.63498 0.577435
3.24718 -1.16853
-1.5991 0.667471
3.32631 -1.16908
3.32544 -1.20532
3.29038 -1.32239
-1.70229 0.783001
3.15978 -1.49137
3.21442 -1.29057
3.19532 -1.25665
3.09934 -1.4084
3.10646 -1.37836
3.12606 -1.39943
3.19747 -1.32334
3.25755 -1.18167
3.20826 -1.28828
3.18415 -1.27012
3.13964 -1.26533
3.12938 -1.1803
3.09507 -1.16488
3.15192 -1.02269
3.12159 -1.19211
3.16617 -1.12621
3.16161 -1.181
3.16077 -1.21519
3.17645 -1.1883
3.18696 -1.18743
3.22906 -1.10763
3.21944 -1.19915
3.24893 -1.15649
3.22511 -1.17454
3.13921 -1.29995
3.16726 -1.20449
3.17028 -1.15847
3.13682 -1.23486
3.10994 -1.30775
-1.79485 0.718682
-1.84009 0.633852
3.07457 -1.24674
3.09237 -1.10374
2.96643 -1.33092
3.00495 -1.16131
2.92743 -1.28151
2.96365 -1.131
2.90384 -1.21182
2.85759 -1.25204
2.89024 -1.10432
2.81605 -1.19411
2.77091 -1.19803
-1.58846 0.80185
2.72987 -1.11448
2.68917 -1.18735
2.74127 -1.10319
2.73896 -1.13185
2.73661 -1.1119
2.7377 -1.07656
2.77381 -1.02294
2.75439 -1.11531
2.7952 -1.02236
2.77168 -1.07962
-1.67548 0.705143
-1.68617 0.734571
2.79047 -1.10698
2.72412 -1.2916
2.75563 -1.21481
2.72161 -1.23745
2.66719 -1.29178
2.60032 -1.38533
2.58813 -1.37876
2.62804 -1.24637
2.57791 -1.32697
2.61781 -1.24973
2.56867 -1.30524
2.53833 -1.31622
2.5565 -1.23624
2.48646 -1.35925
2.52822 -1.26628
2.50205 -1.29301
2.51401 -1.20693
2.50939 -1.12132
2.49142 -1.11236
2.50082 -1.07156
2.44735 -1.20532
2.44499 -1.21441
2.51778 -1.07983
2.44497 -1.20445
2.44426 -1.15353
2.38148 -1.27634
2.45897 -1.14633
2.47881 -1.08413
2.47941 -1.07663
2.45597 -1.10595
2.39091 -1.20913
2.41794 -1.15913
2.43983 -1.13802
-1.33587 0.777952
-1.34281 0.748002
-1.34229 0.709524
2.3854 -1.06096
2.37366 -1.06326
-1.24282 0.737663
2.40503 -0.974938
-1.29302 0.580228
2.34585 -1.00505
-1.23231 0.676245
-1.25228 0.672791
-1.2303 0.676152
-1.26095 0.659239
2.33797 -1.03617
-1.24658 0.565199
-1.20226 0.622625
2.36209 -0.956756
-1.18415 0.661869
-1.1832 0.630442
-1.19921 0.64913
-1.15351 0.684716
-1.19488 0.703029
-1.24489 0.613177
-1.22609 0.67594
-1.22633 0.624754
-1.2058 0.665875
-1.19241 0.66334
2.32079 -1.04733
-1.1458 0.676615
-1.17496 0.554171
-1.18092 0.607607
2.31896 -0.983419
2.32258 -0.991821
-1.20482 0.629312
-1.18306 0.632249
-1.20921 0.597576
-1.18634 0.632914
2.34012 -0.956529
-1.2315 0.528517
-1.26556 0.468179
-1.21135 0.541578
-1.16506 0.56999
-1.18756 0.451701
2.29626 -0.87339
2.32428 -0.84911
-1.19747 0.47317
2.28377 -0.889323
2.25438 -0.878215
-1.0919 0.618166
-1.11797 0.54201
2.22009 -0.940543
-1.10676 0.601357
2.23336 -0.960696
-1.10888 0.622062
-1.14094 0.60365
-1.20155 0.513624
-1.15466 0.484174
-1.11682 0.537863
-1.11312 0.568165
-1.13012 0.636379
-1.11729 0.667388
-1.14236 0.552265
-1.09002 0.685143
2.22762 -1.10818
-1.08184 0.767995
-1.12924 0.733378
-1.13199 0.686835
-1.15261 0.666394
-1.17337 0.647688
-1.19053 0.607052
-1.16504 0.600328
-1.12539 0.624782
-1.11948 0.615656
-1.13665 0.51192
-1.06286 0.560016
-1.0394 0.567259
-1.01449 0.478423
-1.00536 0.448539
-0.977146 0.556889
-0.98456 0.4868
-1.01727 0.413331
-0.964914 0.514067
-0.928858 0.586172
-0.893328 0.580839
-0.913175 0.48735
-0.893633 0.525874
-0.840336 0.563443
-0.884597 0.443397
-0.865713 0.452851
-0.894713 0.503223
-0.895068 0.481122
-0.872192 0.526351
-0.854763 0.498328
-0.87572 0.473134
-0.87964 0.486614
-0.935477 0.420452
-0.958519 0.394446
-0.985556 0.431313
-0.979823 0.507255
-0.991181 0.497628
-0.947007 0.603947
2.22229 -0.964883
2.25394 -0.94292
2.2563 -0.979809
-1.07598 0.569458
2.30191 -1.01225
-1.11933 0.579755
-1.14369 0.535369
2.2937 -1.05844
-1.08432 0.684662
-1.16087 0.585144
-1.14735 0.645034
-1.17862 0.603103
-1.17563 0.598368
-1.15495 0.592509
2.38527 -0.933867
-1.15759 0.534063
-1.16684 0.567049
-1.24471 0.386774
-1.1996 0.469578
-1.20608 0.52008
-1.25827 0.536274
-1.25849 0.462812
-1.29149 0.364462
2.41571 -0.896084
-1.24818 0.554373
2.37009 -0.954819
2.39552 -0.90354
-1.26926 0.611356
2.39572 -0.960292
-1.3105 0.529594
2.39227 -0.929229
-1.29357 0.61945
2.3951 -0.925998
-1.26912 0.569026
-1.27042 0.577214
-1.26065 0.685937
-1.26084 0.681013
-1.33264 0.617186
-1.24486 0.808606
-1.28839 0.791759
-1.26461 0.831276
-1.27864 0.827726
-1.25392 0.767459
2.32253 -1.22218
2.33337 -1.21374
-1.1937 0.797005
-1.24835 0.708534
-1.18508 0.802145
-1.24634 0.716766
2.42005 -1.11569
-1.23694 0.806949
-1.19533 0.776132
-1.18859 0.761502
-1.18628 0.76986
-1.25143 0.689628
2.27163 -1.15499
-1.2082 0.803247
2.31684 -1.14257
-1.19832 0.796087
2.30855 -1.11285
-1.13166 0.730488
-1.11504 0.699685
-1.17658 0.589243
-1.14749 0.59343
-1.13495 0.666129
-1.10422 0.691942
-1.04366 0.737385
-1.02981 0.700599
-1.05738 0.651084
-1.03494 0.665327
-1.02683 0.717864
-1.02425 0.771061
-1.10424 0.669842
-1.04292 0.775145
-1.09755 0.654684
-1.16478 0.594605
-1.06497 0.718599
-1.08406 0.671266
-1.05391 0.72225
-1.10682 0.715249
-1.1208 0.749898
-1.10286 0.82821
-1.23153 0.553431
-1.14147 0.825689
-1.18361 0.790394
-1.19987 0.825599
-1.15715 0.840732
-1.18358 0.740612
-1.12704 0.820468
-1.16964 0.729495
-1.21502 0.642243
-1.13734 0.641164
-1.11161 0.577244
-1.07669 0.622106
-1.09588 0.658889
-1.12772 0.672828
-1.05932 0.793766
-1.09515 0.749257
-1.12691 0.693598
-1.12995 0.77133
-1.10355 0.768473
-1.09816 0.780024
2.21897 -1.10468
-1.18559 0.581136
-1.17644 0.63758
-1.18471 0.671912
-1.19982 0.635448
-1.20808 0.610562
-1.25963 0.501362
-1.20812 0.618557
-1.26494 0.452143
-1.20563 0.622027
-1.19783 0.626495
-1.16283 0.722508
-1.16438 0.659952
-1.12296 0.717889
-1.19076 0.596628
-1.15011 0.616405
-1.10915 0.694129
-1.16211 0.660459
-1.22588 0.522196
-1.26118 0.532906
-1.22993 0.573492
-1.214 0.527299
-1.14951 0.538173
-1.08063 0.675505
-1.08777 0.668646
-1.08 0.700625
-1.12325 0.592166
-1.10018 0.686112
-1.10033 0.659886
-1.112 0.590977
-1.09417 0.653451
-1.05766 0.658614
-1.02889 0.670133
-1.13273 0.621132
-1.12574 0.75175
-1.13672 0.718776
-1.14433 0.666278
-1.21579 0.532234
-1.21187 0.561875
-1.28752 0.453742
-1.27374 0.505357
-1.25516 0.430772
-1.17708 0.502251
-1.16213 0.516263
-1.10094 0.605477
-1.15452 0.43616
2.32665 -0.936498
-1.10079 0.415268
-1.04455 0.521489
-1.05827 0.576169
-1.12819 0.46163
-1.11829 0.547043
2.33082 -0.881811
-1.22868 0.49231
-1.28567 0.416371
-1.22076 0.552113
-1.26894 0.478812
-1.31793 0.407332
-1.31794 0.448795
-1.33708 0.480961
-1.313 0.480885
-1.26023 0.623161
-1.27174 0.628418
-1.31796 0.612885
-1.37271 0.555246
-1.33492 0.605974
-1.31071 0.577649
-1.31455 0.586709
-1.29303 0.583543
-1.30462 0.575084
-1.32038 0.539652
-1.31725 0.587975
-1.34129 0.697383
-1.36646 0.543682
-1.31005 0.610993
-1.29075 0.61205
-1.30143 0.633242
-1.26931 0.733715
-1.33868 0.649579
-1.3217 0.685244
-1.34218 0.650842
-1.3312 0.686997
-1.30404 0.68983
-1.30474 0.696256
-1.29012 0.698252
-1.30941 0.698411
-1.25071 0.776524
-1.23126 0.849018
-1.27051 0.805117
-1.29296 0.815587
-1.22196 0.908743
-1.21091 0.92725
-1.2294 0.901446
-1.26724 0.822264
-1.23198 0.906246
-1.21774 0.830351
-1.14184 0.891855
-1.17027 0.839202
-1.10558 0.924441
-1.11779 0.873544
-1.17429 0.766921
-1.10528 0.83331
-1.12838 0.719433
-1.0918 0.720421
-1.0845 0.683442
-1.01764 0.739386
-1.10137 0.535868
-1.03678 0.599514
-1.04345 0.565097
-1.03475 0.601764
-1.09651 0.574168
-1.10082 0.69018
-1.17309 0.562638
-1.17075 0.592449
-1.17547 0.52684
-1.12986 0.559305
-1.08387 0.59318
-1.05161 0.617207
-1.1192 0.46283
-1.1141 0.49933
-1.15108 0.558346
-1.12855 0.567169
-1.18723 0.507367
-1.11247 0.582655
-1.14723 0.525777
-1.0952 0.662359
-1.16296 0.497096
-1.11143 0.6324
-1.06051 0.772971
-1.1431 0.653165
-1.11817 0.705951
-1.16226 0.617969
-1.09754 0.756955
-1.10278 0.647922
-1.04599 0.66843
-1.0589 0.618933
-1.09992 0.586052
-1.12164 0.549278
-1.05554 0.669132
-1.10866 0.666241
-1.12831 0.642594
-1.11202 0.689497
-1.07483 0.67301
-1.14952 0.541513
-1.06105 0.730385
-1.1135 0.618457
-0.990833 0.803368
-1.05561 0.752123
-1.08722 0.756676
-1.07041 0.81863
-1.13431 0.742788
-1.05743 0.933442
-1.14538 0.831007
-1.13556 0.830194
-1.12846 0.885372
-1.14843 0.788673
-1.08863 0.822003
-1.08704 0.881036
-1.08264 0.885159
-1.05243 0.937965
-1.06488 0.887185
-1.08681 0.776376
-1.0497 0.800103
-0.955864 0.864965
-0.999723 0.811995
-0.961427 0.792659
-0.992312 0.723072
-1.02122 0.702668
-0.963471 0.795819
-0.996587 0.815764
-0.972859 0.841948
-1.02381 0.770662
-0.996712 0.779781
-1.03949 0.751753
-1.01505 0.741324
-0.988923 0.727324
-0.95177 0.684335
-0.94503 0.602029
-0.938779 0.623303
-0.921679 0.632155
-0.93221 0.625477
-0.845039 0.689494
-0.84325 0.64824
-0.859124 0.663146
-0.945027 0.506718
-0.912594 0.567096
-0.857845 0.611932
-0.863884 0.581366
-0.898051 0.61025
-0.837196 0.674271
-0.826483 0.653822
-0.778836 0.743545
-0.771584 0.723844
-0.758779 0.74009
-0.79853 0.686265
-0.754795 0.758187
-0.721882 0.77192
-0.639037 0.835404
-0.675622 0.794512
-0.756805 0.702298
-0.640992 0.804941
-0.627964 0.75618
-0.670584 0.720596
-0.721231 0.654534
-0.72993 0.643723
-0.7117 0.659527
-0.646193 0.657909
-0.637804 0.631244
-0.629062 0.630887
-0.633646 0.651764
-0.64228 0.686508
-0.641723 0.731703
-0.691772 0.730063
-0.716693 0.682739
-0.759993 0.619861
-0.684971 0.706153
-0.73349 0.605577
-0.713292 0.586818
-0.672728 0.628729
-0.703375 0.656015
-0.743861 0.592856
-0.752024 0.637254
-0.790787 0.602335
-0.685621 0.780606
-0.787313 0.689872
-0.800909 0.688354
-0.857902 0.644042
-0.806896 0.71625
-0.75447 0.754024
-0.77099 0.79639
-0.82364 0.7301
-0.724055 0.820642
-0.792664 0.692409
-0.787766 0.645201
-0.720651 0.766917
-0.700033 0.772703
-0.753237 0.651142
-0.743422 0.664704
-0.775816 0.696695
-0.813391 0.666183
-0.785425 0.661756
-0.771041 0.756508
-0.835388 0.697619
-0.882656 0.647185
-0.808979 0.679124
-0.789364 0.658724
-0.720057 0.677394
-0.744809 0.61231
-0.756073 0.620451
-0.758138 0.658068
-0.749202 0.623262
-0.770929 0.606206
-0.820591 0.515512
-0.75612 0.637792
-0.834721 0.604598
-0.7536 0.772213
-0.804691 0.7152
-0.814398 0.71409
-0.776233 0.807425
-0.891083 0.700843
-0.95045 0.668485
-0.940209 0.629588
-0.860183 0.723533
-0.836114 0.704161
-0.778184 0.702393
-0.825352 0.679611
-0.782493 0.73959
-0.807937 0.713201
-0.864972 0.655833
-0.822402 0.671013
-0.827204 0.680062
-0.817286 0.650698
-0.780501 0.712057
-0.798013 0.699847
-0.748234 0.828972
-0.794465 0.740927
-0.738477 0.743656
-0.777306 0.601065
-0.74684 0.635554
-0.70851 0.691038
-0.800072 0.542182
-0.66622 0.689119
-0.592759 0.705455
-0.609392 0.63928
-0.580022 0.657295
-0.615448 0.572818
-0.631964 0.600152
-0.609161 0.584997
-0.609567 0.604556
-0.645488 0.604854
-0.620826 0.631445
-0.569081 0.639245
-0.62497 0.512665
-0.597077 0.539352
-0.579588 0.619145
-0.607687 0.589384
-0.620973 0.577375
-0.625583 0.547167
-0.653503 0.492133
-0.644791 0.574583
-0.695678 0.486963
-0.632733 0.58446
-0.637349 0.58761
-0.628916 0.586445
-0.59589 0.591289
-0.59609 0.629913
-0.630989 0.559172
-0.624238 0.54588
-0.561251 0.583662
-0.565796 0.592856
-0.561556 0.610653
-0.601767 0.608681
-0.621213 0.575196
-0.638207 0.597118
-0.613918 0.64077
-0.678952 0.543456
-0.66114 0.531941
-0.626844 0.575705
-0.641287 0.532551
-0.580343 0.640912
-0.692226 0.537233
-0.644384 0.626393
-0.624302 0.612849
-0.70734 0.586771
-0.66417 0.6102
-0.664236 0.586013
-0.660175 0.616793
-0.664269 0.599282
-0.580142 0.714699
-0.549367 0.712017
-0.541882 0.69915
-0.547197 0.689409
-0.553851 0.709383
-0.517334 0.743495
-0.572532 0.672901
-0.51499 0.685026
-0.485747 0.700494
-0.48269 0.671856
-0.461163 0.692599
-0.478735 0.686374
-0.451106 0.737334
-0.508292 0.68361
-0.482943 0.673061
-0.455273 0.699694
-0.45547 0.676618
-0.493173 0.642357
-0.518279 0.649119
-0.530918 0.666886
-0.584765 0.613042
-0.526892 0.701198
-0.448474 0.761273
-0.501375 0.660504
-0.486362 0.679573
-0.506203 0.728952
-0.516759 0.7849
-0.480131 0.805346
-0.505385 0.776193
-0.496128 0.79889
-0.475347 0.798834
-0.583287 0.674226
-0.483325 0.76046
-0.508383 0.667669
-0.481636 0.686267
-0.445448 0.74822
-0.480903 0.763514
-0.500059 0.738529
-0.515426 0.743334
-0.547362 0.714715
-0.573364 0.763258
-0.59685 0.747952
-0.540574 0.817689
-0.611127 0.676648
-0.544082 0.683995
-0.475802 0.706638
-0.476278 0.629012
-0.507143 0.558171
-0.425852 0.640208
-0.442243 0.630617
-0.498297 0.62206
-0.515816 0.591771
-0.427507 0.666001
-0.496379 0.601428
-0.450335 0.639722
-0.452078 0.685413
-0.447348 0.71629
-0.394844 0.770704
-0.401727 0.764828
-0.39039 0.752568
-0.450702 0.714352
-0.461623 0.708424
-0.504887 0.705129
-0.482724 0.720059
-0.547768 0.647622
-0.530732 0.67781
-0.486189 0.715103
-0.510032 0.680798
-0.46349 0.724655
-0.506566 0.750874
-0.589946 0.716339
-0.546114 0.770738
-0.505203 0.838474
-0.635331 0.7434
-0.533576 0.820961
-0.545866 0.804623
-0.452014 0.878679
-0.525279 0.77137
-0.506498 0.756445
-0.524576 0.741417
-0.487259 0.748508
-0.502674 0.714218
-0.54921 0.649618
-0.59817 0.57922
-0.505073 0.667732
-0.514379 0.6049
-0.460738 0.653871
-0.484937 0.633804
-0.502747 0.697736
-0.569532 0.65833
-0.471716 0.730131
-0.530206 0.65737
-0.431588 0.746677
-0.465254 0.707409
-0.478208 0.732785
-0.447064 0.76789
-0.49552 0.725261
-0.49361 0.77219
-0.490177 0.785437
-0.571681 0.735452
-0.556919 0.74585
-0.538109 0.692053
-0.559072 0.613134
-0.453514 0.669751
-0.464686 0.613876
-0.436384 0.64224
-0.465149 0.635127
-0.439474 0.641185
-0.395345 0.682696
-0.41875 0.68626
-0.495722 0.626778
-0.537912 0.664686
-0.597631 0.647559
-0.61582 0.644225
-0.648144 0.612451
-0.588504 0.700715
-0.573049 0.711903
-0.577772 0.655884
-0.498019 0.724278
-0.519931 0.691963
-0.52236 0.73612
-0.571819 0.732364
-0.580222 0.755714
-0.596766 0.747074
-0.620694 0.685101
-0.642031 0.6888
-0.653609 0.745174
-0.677745 0.762004
-0.684793 0.782406
-0.638466 0.81586
-0.609054 0.837678
-0.656714 0.752363
-0.684787 0.663465
-0.683408 0.664478
-0.635984 0.668027
-0.601747 0.654776
-0.663348 0.616611
-0.660971 0.669543
-0.668651 0.649744
-0.680423 0.667465
-0.67302 0.684403
-0.604647 0.689335
-0.561351 0.74031
-0.625277 0.703775
-0.587047 0.705671
-0.610021 0.6909
-0.562707 0.713891
-0.605745 0.693451
-0.612635 0.695255
-0.585737 0.768679
-0.634287 0.794794
-0.654934 0.777463
-0.674193 0.790646
-0.699039 0.719618
-0.657921 0.766072
-0.627879 0.7968
-0.569798 0.791939
-0.570333 0.757692
-0.529684 0.792212
-0.537118 0.806295
-0.574201 0.752698
-0.560546 0.780409
-0.640241 0.66215
-0.54462 0.761526
-0.571604 0.715243
-0.61002 0.672333
-0.678854 0.610014
-0.585963 0.735004
-0.572478 0.782177
-0.717693 0.64443
-0.657558 0.726134
-0.716691 0.656689
-0.721786 0.627866
-0.678665 0.642314
-0.650688 0.63104
-0.649125 0.641767
-0.653413 0.596216
-0.69311 0.585593
-0.659659 0.586963
-0.623377 0.609558
-0.589981 0.643165
-0.613777 0.665724
-0.630683 0.642475
-0.689667 0.593033
-0.686949 0.601343
-0.729507 0.632792
-0.739703 0.710659
-0.811617 0.717951
-0.825323 0.722325
-0.832913 0.780234
-0.818131 0.767152
-0.873567 0.702118
-0.841671 0.74874
-0.822347 0.744844
-0.834294 0.712184
-0.84399 0.663114
-0.793281 0.703959
-0.804082 0.603833
-0.731768 0.704491
-0.776487 0.651609
-0.710066 0.713932
-0.695715 0.681461
-0.677924 0.721068
-0.749871 0.661696
-0.758732 0.666203
-0.765721 0.694268
-0.730313 0.749966
-0.725396 0.720493
-0.782548 0.666923
-0.677064 0.735356
-0.725566 0.578775
-0.680119 0.682255
-0.656188 0.699897
-0.676673 0.692324
-0.669403 0.711385
-0.688453 0.721977
-0.787695 0.651896
-0.706315 0.749836
-0.726435 0.746724
-0.658615 0.789983
-0.628708 0.831697
-0.702097 0.781621
-0.728174 0.736805
-0.69937 0.76529
-0.727355 0.729435
-0.688444 0.714643
-0.665366 0.73297
-0.695842 0.628021
-0.729908 0.596327
-0.739608 0.544648
-0.703994 0.501693
-0.649122 0.54969
-0.675206 0.516528
-0.616909 0.611374
-0.563569 0.646086
-0.621001 0.583202
-0.659852 0.537637
-0.648181 0.560527
-0.646725 0.571948
-0.603536 0.611861
-0.565758 0.618613
-0.600208 0.514674
-0.621098 0.545764
-0.615726 0.603993
-0.576904 0.635616
-0.569441 0.608627
-0.574982 0.609169
-0.621369 0.575499
-0.56655 0.667621
-0.582653 0.662655
-0.513471 0.690502
-0.534465 0.630622
-0.562266 0.607893
-0.540623 0.56676
-0.446353 0.673222
-0.462156 0.686469
-0.47515 0.697827
-0.508739 0.694358
-0.490667 0.739887
-0.461348 0.756236
-0.483422 0.750285
-0.485181 0.7356
-0.415369 0.819071
-0.44847 0.797117
-0.536599 0.689016
-0.509789 0.719932
-0.498222 0.743038
-0.534724 0.695767
-0.488648 0.75112
-0.510938 0.726662
-0.496203 0.743854
-0.517433 0.684519
-0.528837 0.632109
-0.546596 0.642371
-0.49478 0.722017
-0.56348 0.652475
-0.491932 0.737414
-0.500568 0.751077
-0.483103 0.761982
-0.448976 0.806109
-0.516464 0.737879
-0.537665 0.752567
-0.513113 0.780065
-0.475465 0.816048
-0.412342 0.890345
-0.471468 0.834368
-0.392337 0.884161
-0.457605 0.843559
-0.467081 0.832199
-0.436328 0.862329
-0.484899 0.751851
-0.571551 0.666649
-0.55312 0.661048
-0.593187 0.645836
-0.627757 0.622048
-0.606033 0.67761
-0.651382 0.602679
-0.651433 0.608814
-0.606146 0.671484
-0.61845 0.647156
-0.641501 0.666886
-0.65807 0.672467
-0.663996 0.736998
-0.699114 0.707348
-0.711879 0.691395
-0.723629 0.726689
-0.749089 0.723662
-0.766156 0.738611
-0.77893 0.781909
-0.799223 0.813281
-0.814799 0.767938
-0.789956 0.856311
-0.801836 0.839321
-0.812555 0.77625
-0.762765 0.789642
-0.732451 0.807611
-0.748508 0.809364
-0.762474 0.716624
-0.72184 0.717665
-0.621036 0.812254
-0.711491 0.710016
-0.699953 0.681993
-0.726689 0.647294
-0.694078 0.685973
-0.721735 0.641979
-0.730061 0.646715
-0.694106 0.66129
-0.66409 0.65759
-0.588166 0.699639
-0.532474 0.731206
-0.513037 0.736308
-0.566491 0.698088
-0.56054 0.714453
-0.519555 0.827981
-0.605201 0.781162
-0.601435 0.79576
-0.627376 0.777821
-0.643762 0.786638
-0.629199 0.817025
-0.639294 0.790847
-0.637952 0.794107
-0.638296 0.774177
-0.622833 0.771084
-0.628118 0.793514
-0.609648 0.790611
-0.657469 0.788557
-0.723893 0.744582
-0.738825 0.734244
-0.673977 0.820844
-0.752577 0.710381
-0.702979 0.705628
-0.680803 0.722437
-0.716423 0.668124
-0.640314 0.729633
-0.709814 0.639798
-0.660946 0.705319
-0.625103 0.735153
-0.602095 0.729431
-0.55214 0.795878
-0.516156 0.868308
-0.640773 0.77592
-0.675813 0.788774
-0.74735 0.777721
-0.71508 0.840083
-0.667872 0.86002
-0.693653 0.863171
-0.662695 0.864412
-0.656975 0.836051
-0.626241 0.838135
-0.609385 0.813662
-0.55343 0.8407
-0.63766 0.744507
-0.604531 0.748468
-0.616814 0.715297
-0.639341 0.672597
-0.596521 0.723262
-0.594247 0.710038
-0.544772 0.769311
-0.531135 0.771584
-0.544971 0.715982
-0.511969 0.683682
-0.45393 0.699184
-0.421785 0.742551
-0.451115 0.727196
-0.497225 0.707089
-0.396847 0.812779
-0.464078 0.745659
-0.441533 0.791993
-0.476932 0.785544
-0.482297 0.793972
-0.539574 0.716672
-0.509167 0.75907
-0.492449 0.770035
-0.514058 0.73549
-0.468015 0.792418
-0.469385 0.75441
-0.451715 0.695574
-0.417296 0.710265
-0.434848 0.700173
-0.491534 0.680723
-0.457888 0.697889
-0.469094 0.685864
-0.446619 0.736541
-0.550696 0.725086
-0.554522 0.737231
-0.472196 0.782601
-0.480187 0.731967
-0.439457 0.714146
-0.422964 0.726446
-0.453413 0.681467
-0.449 0.690193
-0.489998 0.643395
-0.516742 0.621292
-0.514143 0.649367
-0.495478 0.689109
-0.48644 0.698295
-0.521394 0.701039
-0.52135 0.69314
-0.479502 0.71723
-0.520097 0.635765
-0.480976 0.678057
-0.465343 0.693127
-0.436956 0.725531
-0.491533 0.707818
-0.490184 0.712001
-0.487899 0.720611
-0.475378 0.719768
-0.441096 0.759
-0.433532 0.738356
-0.486645 0.72377
-0.494203 0.722845
-0.518736 0.690363
-0.481489 0.736315
-0.463073 0.791309
-0.472139 0.762899
-0.475711 0.769394
-0.471737 0.733411
-0.463056 0.769664
-0.389785 0.84254
-0.425232 0.776708
-0.460457 0.73004
-0.386077 0.796809
-0.464885 0.710838
-0.456381 0.719617
-0.465177 0.691831
-0.469831 0.658316
-0.447746 0.702973
-0.444959 0.772419
-0.443225 0.799015
-0.435989 0.810652
-0.385657 0.807816
-0.38404 0.775744
-0.355802 0.785228
-0.373339 0.767079
-0.32448 0.803301
-0.294657 0.782567
-0.3346 0.74261
-0.343783 0.741398
-0.30685 0.812108
-0.357895 0.761218
-0.356124 0.730993
-0.345447 0.699764
-0.290539 0.729852
-0.26218 0.742821
-0.271546 0.737301
-0.287773 0.742405
-0.218604 0.802627
-0.310368 0.726051
-0.277933 0.749008
-0.259233 0.751135
-0.260664 0.755725
-0.25415 0.778294
-0.268691 0.778959
-0.293212 0.742649
-0.254929 0.757774
-0.238071 0.76713
-0.255437 0.733562
-0.31579 0.716447
-0.218705 0.759069
-0.166796 0.798177
-0.170343 0.790841
-0.171414 0.784761
-0.197322 0.710427
-0.155522 0.698143
-0.113155 0.699511
-0.138374 0.68725
-0.15853 0.68206
-0.128248 0.679737
-0.0921106 0.654279
-0.0968741 0.64115
-0.134991 0.606759
-0.170122 0.56164
-0.109233 0.616782
-0.0900059 0.635282
-0.15407 0.618276
-0.129252 0.653074
-0.0952665 0.66235
-0.0740712 0.682615
-0.0712144 0.697815
-0.0694325 0.705688
-0.0740764 0.711474
-0.0724966 0.747114
-0.116896 0.723226
-0.150737 0.726879
-0.177911 0.707762
-0.194167 0.684152
-0.178344 0.696262
-0.199563 0.671252
-0.203077 0.651222
-0.182852 0.63644
-0.147778 0.656697
-0.112313 0.685943
-0.130134 0.669599
-0.143852 0.674732
-0.216548 0.640098
-0.18014 0.687578
-0.223921 0.689846
-0.268434 0.691737
-0.217641 0.729227
-0.18925 0.735038
-0.190719 0.716776
-0.212824 0.689211
-0.207964 0.66265
-0.237738 0.620165
-0.242868 0.618284
-0.153663 0.663705
-0.148125 0.658279
-0.0978682 0.660651
-0.103874 0.655547
-0.0389468 0.683447
-0.116759 0.605698
-0.12696 0.632088
-0.120394 0.634887
-0.13576 0.618192
-0.105696 0.62063
-0.0699135 0.645113
-0.109265 0.633207
-0.124645 0.626051
-0.134629 0.654072
-0.148529 0.643198
-0.170276 0.602436
-0.164442 0.597992
-0.166272 0.623362
-0.167778 0.643999
-0.16176 0.644304
-0.121759 0.674438
-0.0478891 0.719114
-0.0624156 0.695079
-0.0488213 0.762655
-0.0290807 0.778731
-0.0811196 0.755382
-0.0707863 0.732331
-0.0580933 0.726415
-0.0618168 0.720712
-0.0602829 0.715156
-0.0480833 0.731014
-0.0320478 0.725559
-0.0449848 0.720374
-0.085931 0.689853
-0.0724881 0.671748
-0.0607222 0.660176
-0.101496 0.664143
-0.0338933 0.717005
-0.086321 0.633871
-0.0536315 0.629775
-0.0414779 0.643124
-0.0861922 0.627378
-0.00697381 0.6761
-0.0289774 0.664733
0.00209123 0.678693
-0.0717764 0.64211
-0.0782358 0.609054
-0.0508396 0.614815
-0.0232625 0.633641
-0.01216 0.611907
0.00367712 0.63358
-0.0413271 0.603022
-0.0635295 0.61926
-0.102359 0.651835
-0.0994596 0.68761
-0.216636 0.620176
-0.214975 0.632424
-0.197328 0.621705
-0.140693 0.658981
-0.17642 0.648906
-0.143529 0.69898
-0.124507 0.695455
-0.0361782 0.68212
0.0351938 0.735089
-0.0622289 0.690517
-0.101888 0.680487
-0.163618 0.68662
-0.191812 0.708656
-0.166302 0.743979
-0.161073 0.711099
-0.123741 0.71333
-0.0668686 0.741348
-0.0865776 0.727759
-0.134165 0.675583
-0.0867862 0.713721
-0.136216 0.667993
-0.195333 0.647964
-0.15458 0.672221
-0.134216 0.654124
-0.09614 0.687489
-0.0109554 0.726933
-0.0535943 0.71928
-0.0577521 0.723894
-0.0847309 0.719848
-0.0977074 0.697588
-0.135447 0.661298
-0.0725263 0.658776
-0.0919244 0.632653
-0.095926 0.630123
-0.0950664 0.608218
-0.0626067 0.650193
-0.054934 0.640494
-0.0937854 0.657253
-0.133565 0.666453
-0.124023 0.673711
-0.0979899 0.711246
-0.105796 0.722827
-0.100952 0.731338
-0.112041 0.682587
-0.090853 0.666666
-0.0831365 0.6458
-0.102289 0.643657
-0.117652 0.6657
-0.0768424 0.687945
-0.0866117 0.683015
-0.103792 0.680122
-0.135205 0.670563
-0.137452 0.663644
-0.173439 0.64305
-0.123278 0.66914
-0.228081 0.588114
-0.126523 0.641151
-0.105362 0.652766
-0.121614 0.651773
-0.188845 0.627479
-0.137702 0.681802
-0.121909 0.691728
-0.18683 0.678587
-0.213826 0.679471
-0.160271 0.703014
-0.143891 0.71812
-0.182453 0.714011
-0.209094 0.693672
-0.117072 0.751738
-0.172803 0.717123
-0.109183 0.744551
-0.208337 0.697164
-0.236978 0.70281
-0.249451 0.663446
-0.139786 0.697981
-0.241648 0.576389
-0.211736 0.620546
-0.293654 0.54379
-0.261902 0.612132
-0.251868 0.633615
-0.251901 0.659035
-0.29347 0.61627
-0.2529 0.630986
-0.293093 0.603331
-0.2534 0.628201
-0.296322 0.606499
-0.248278 0.677418
-0.271136 0.668917
-0.265872 0.650488
-0.158716 0.696001
-0.237028 0.650483
-0.257931 0.618017
-0.261747 0.623352
-0.23533 0.644906
-0.246563 0.650406
-0.252259 0.663021
-0.253607 0.636512
-0.244247 0.612489
-0.226887 0.626484
-0.261408 0.612507
-0.21363 0.615638
-0.215858 0.588806
-0.130979 0.689709
-0.202015 0.682487
-0.199632 0.718072
-0.20578 0.774568
-0.261402 0.741926
-0.318584 0.708652
-0.249872 0.776278
-0.171264 0.799322
-0.170079 0.756637
-0.173632 0.726029
-0.1319 0.721611
-0.181941 0.675341
-0.156219 0.678102
-0.177794 0.654502
-0.197084 0.630485
-0.17487 0.619898
-0.0993389 0.644044
-0.155418 0.549539
-0.0934653 0.629698
-0.120934 0.62306
-0.107229 0.633405
-0.140731 0.624621
-0.116866 0.650778
-0.0990536 0.669034
-0.0772325 0.682818
-0.135217 0.649637
-0.121213 0.647812
-0.139113 0.631158
1.13018 -0.929683
-0.0890418 0.666341
1.08395 -0.955906
-0.104115 0.689486
-0.11947 0.680285
-0.124396 0.674738
-0.144528 0.655885
-0.149108 0.652706
-0.122308 0.652349
1.17851 -0.957057
-0.176435 0.628629
-0.143586 0.663511
-0.171385 0.670333
-0.164822 0.701107
-0.170769 0.701514
-0.161833 0.706746
-0.173243 0.706241
-0.155589 0.710481
1.21019 -0.993902
-0.180725 0.683083
-0.181814 0.666423
-0.143054 0.663116
-0.165419 0.606876
1.17637 -0.887369
1.21027 -0.874495
1.24168 -0.898442
-0.256404 0.664291
1.17982 -0.985636
1.25399 -0.963322
-0.309495 0.730275
-0.361053 0.69199
-0.313308 0.746243
1.22291 -1.00164
1.22777 -1.00543
-0.255381 0.772954
1.20794 -1.10255
-0.25938 0.748435
1.29471 -1.03805
-0.291307 0.705796
1.25011 -1.02001
-0.267658 0.698966
-0.238669 0.722384
-0.296568 0.685574
-0.2723 0.67955
-0.18909 0.685653
-0.134914 0.661676
-0.104036 0.634608
-0.00581712 0.679572
-0.062087 0.658655
-0.0605084 0.677522
-0.123442 0.62988
-0.0140852 0.645646
-0.11012 0.560263
-0.0193021 0.634468
-0.0545541 0.652698
-0.0363614 0.677757
-0.107708 0.641813
-0.110134 0.685548
-0.104814 0.718647
-0.154782 0.714138
-0.186106 0.699039
-0.166022 0.706544
-0.210853 0.682317
-0.145349 0.743747
-0.196125 0.727404
-0.210358 0.731831
-0.244819 0.716881
-0.219394 0.725548
-0.265583 0.687608
-0.240662 0.696009
-0.285359 0.633168
-0.231266 0.670887
-0.281655 0.634968
-0.253397 0.666176
-0.204193 0.709978
-0.232404 0.702517
-0.180886 0.744483
-0.187583 0.763323
-0.186269 0.779432
-0.250974 0.754269
-0.233221 0.786957
-0.316416 0.733546
-0.284331 0.721469
-0.243805 0.742085
-0.277148 0.705918
-0.29261 0.721691
-0.332354 0.686236
-0.285328 0.69322
-0.283952 0.686551
-0.247241 0.722505
-0.206956 0.762939
-0.332139 0.672114
-0.228061 0.768399
-0.237735 0.758141
-0.235503 0.774783
-0.262047 0.73954
-0.23692 0.755285
-0.236212 0.775077
-0.240295 0.777385
-0.25174 0.784824
-0.269757 0.796097
-0.195739 0.803247
-0.199341 0.756639
-0.180228 0.725874
-0.227673 0.683067
-0.181865 0.688459
-0.224923 0.630932
-0.274269 0.612254
1.28091 -0.96371
-0.223795 0.672999
-0.235305 0.663821
-0.202275 0.659963
-0.198995 0.669718
-0.236394 0.700221
-0.206697 0.736757
-0.277418 0.728628
-0.263615 0.727248
-0.289847 0.711031
-0.266892 0.726238
-0.298477 0.677971
-0.263749 0.687524
-0.267929 0.669088
-0.228231 0.661027
-0.244646 0.634652
-0.249273 0.656032
-0.229217 0.671776
-0.220877 0.651744
-0.183281 0.683188
-0.278852 0.638338
-0.250632 0.672208
-0.179698 0.739485
-0.214252 0.72936
-0.19342 0.754284
-0.245184 0.705433
-0.19543 0.731652
-0.202972 0.736494
-0.218273 0.736466
-0.251344 0.756893
1.20602 -1.08944
-0.262287 0.82356
-0.296297 0.802266
-0.289949 0.78905
-0.289876 0.805927
-0.332182 0.772781
-0.305262 0.765917
-0.291409 0.746631
-0.29274 0.754668
-0.310468 0.751606
-0.307448 0.725907
-0.310906 0.673524
-0.315654 0.681232
-0.339936 0.65601
1.29676 -0.962062
1.28734 -0.972834
-0.342333 0.656848
-0.314136 0.694985
-0.323167 0.666396
1.28834 -0.946159
-0.298647 0.670961
-0.355807 0.625995
-0.262724 0.717903
1.26246 -1.00163
-0.303654 0.638027
1.30158 -0.916745
-0.330853 0.617868
-0.309012 0.636907
-0.312324 0.628735
-0.319545 0.659918
-0.409968 0.614066
1.32901 -0.926333
-0.37795 0.595716
-0.335443 0.626895
-0.32603 0.613355
-0.314518 0.591195
1.32909 -0.898224
1.33804 -0.888326
1.34106 -0.875687
1.3284 -0.911233
-0.294746 0.638196
-0.292451 0.667809
-0.286416 0.690534
1.31655 -0.957177
1.31307 -0.950331
-0.289088 0.642591
-0.266147 0.650333
1.27988 -0.923031
-0.247453 0.649015
1.24823 -0.935091
1.25517 -0.938503
-0.305911 0.645082
-0.281017 0.651704
-0.269807 0.625041
-0.260475 0.640826
-0.259609 0.663751
-0.232046 0.678389
-0.272147 0.641788
-0.240103 0.687381
-0.279165 0.677661
-0.272912 0.72606
-0.34231 0.710013
-0.2588 0.778002
-0.26225 0.783502
-0.263407 0.754977
1.29892 -1.01843
-0.257066 0.680368
-0.207672 0.704383
-0.218724 0.659813
1.2573 -0.935921
-0.177737 0.615369
-0.206446 0.616137
-0.192589 0.649297
-0.202004 0.659114
-0.193383 0.674928
-0.187554 0.676256
-0.14975 0.696888
-0.170546 0.664435
1.2119 -0.959152
-0.192376 0.617147
-0.144831 0.655465
-0.147271 0.60058
-0.138658 0.600033
-0.153868 0.590257
-0.14908 0.580911
1.16807 -0.876812
-0.15717 0.596871
-0.123182 0.651301
-0.107544 0.683743
-0.14016 0.668177
-0.134166 0.676956
-0.101531 0.663904
1.07249 -0.969731
-0.167067 0.687568
-0.191394 0.710689
-0.215884 0.743694
-0.162754 0.768704
-0.17646 0.775146
-0.180906 0.795
1.10537 -1.03815
-0.150524 0.771622
-0.131644 0.768532
-0.135141 0.765351
-0.144797 0.749438
-0.072157 0.778262
-0.0999506 0.719443
-0.0570041 0.746061
1.03194 -1.01625
-0.167281 0.734208
-0.262793 0.703586
-0.244329 0.734257
-0.261773 0.702754
-0.2368 0.743888
-0.268356 0.730776
-0.197288 0.784622
-0.233363 0.773325
-0.188999 0.765397
-0.218501 0.738837
-0.223517 0.761174
-0.256884 0.747966
-0.270458 0.759142
-0.286565 0.766613
-0.326547 0.783971
-0.360682 0.77282
-0.270909 0.862251
-0.325486 0.823816
-0.358317 0.792217
-0.366058 0.786779
-0.385069 0.741972
-0.318954 0.755263
-0.338714 0.711206
-0.316163 0.735186
-0.258544 0.738443
-0.260993 0.672149
-0.233781 0.6699
-0.214747 0.706991
1.12625 -0.9857
-0.245593 0.741091
-0.320154 0.708982
-0.237495 0.766002
-0.258509 0.72543
1.09507 -0.990358
-0.221034 0.75876
-0.256843 0.733832
-0.25242 0.76195
-0.229543 0.748442
1.09819 -0.979005
-0.244614 0.694616
-0.233627 0.686476
-0.16243 0.737104
-0.167141 0.748569
-0.203458 0.707361
-0.161971 0.713913
-0.155028 0.723047
-0.177386 0.713826
-0.13936 0.753221
-0.147522 0.735302
-0.135403 0.752519
-0.168589 0.741167
-0.127085 0.761192
-0.130311 0.747939
-0.154119 0.75393
-0.217277 0.752202
-0.239941 0.757432
-0.231953 0.743597
-0.226309 0.750568
-0.227489 0.737544
-0.22006 0.741805
-0.166735 0.788124
-0.236118 0.743481
-0.152138 0.74324
-0.133817 0.729088
-0.194115 0.690842
-0.169322 0.719769
-0.190098 0.696332
-0.233452 0.661753
-0.213596 0.672421
-0.173012 0.686567
-0.221455 0.672323
-0.202332 0.707824
-0.171899 0.75348
-0.173971 0.794354
-0.210454 0.783538
-0.219532 0.791232
-0.280883 0.762838
-0.262278 0.788447
-0.257167 0.777192
-0.283331 0.74587
-0.241846 0.754858
-0.22705 0.754797
-0.189116 0.740961
-0.162082 0.747724
-0.132064 0.767729
-0.144057 0.731032
-0.195186 0.650251
-0.159324 0.671435
-0.106978 0.66739
-0.120409 0.627967
-0.155132 0.55248
-0.215826 0.527517
-0.170378 0.58771
-0.155955 0.622993
-0.115068 0.659709
-0.177423 0.654774
-0.171262 0.677703
-0.173829 0.706784
-0.236538 0.70954
-0.256612 0.728525
-0.245386 0.775409
-0.246017 0.788059
-0.299574 0.774044
-0.281798 0.78647
-0.306098 0.698139
-0.258856 0.719069
-0.17921 0.757805
-0.223954 0.72012
-0.198728 0.748142
-0.209501 0.739564
-0.278498 0.707861
-0.235851 0.759925
-0.276038 0.739328
-0.150304 0.809631
-0.215326 0.724555
-0.159498 0.735006
-0.16612 0.692762
-0.127239 0.695978
-0.127608 0.726361
-0.149412 0.715912
-0.194922 0.692781
-0.201819 0.66233
-0.142381 0.680221
-0.168104 0.670931
-0.153607 0.67832
-0.146828 0.697419
-0.152989 0.704999
-0.183665 0.667619
-0.209217 0.644619
-0.126672 0.713105
-0.182717 0.657509
-0.141635 0.679887
-0.0821443 0.715817
-0.049936 0.741421
-0.124258 0.739526
-0.190086 0.756124
-0.148067 0.801325
-0.193224 0.777514
-0.163362 0.807812
-0.158255 0.792729
-0.186597 0.757108
-0.202329 0.729679
-0.132449 0.747598
-0.0812704 0.758145
-0.0532755 0.745865
0.0119744 0.784676
0.0168747 0.770701
0.029721 0.739354
0.0478123 0.714136
0.0300281 0.692771
0.0387867 0.673595
0.0389398 0.672135
0.0453423 0.649102
0.0615648 0.680671
0.0883045 0.704842
0.0578666 0.712754
0.0498465 0.717743
0.0403249 0.73065
0.0302839 0.739643
-0.0182362 0.722405
-0.0476537 0.748493
-0.0959383 0.732575
-0.0552183 0.740262
-0.0252242 0.730179
0.028286 0.732522
0.0443635 0.716408
0.101883 0.730219
0.103905 0.743231
0.101413 0.761696
0.0697973 0.808367
0.067329 0.829201
0.0294913 0.78498
0.0682247 0.795381
-0.0222074 0.733624
-0.0433643 0.731902
0.0103403 0.745826
0.0280795 0.746162
0.0864339 0.752098
-0.0149255 0.689792
0.051019 0.741847
0.00357424 0.751371
-0.0930173 0.702673
-0.0821636 0.745879
-0.0770051 0.763562
-0.118782 0.745199
-0.161961 0.665513
-0.0517013 0.697092
-0.0636849 0.682731
-0.0518932 0.709153
-0.0314709 0.717594
-0.000873066 0.763774
-0.0731928 0.747462
-0.0920467 0.744698
-0.0897141 0.742818
-0.0822437 0.744937
-0.0551299 0.724975
-0.116326 0.653712
-0.0939917 0.638708
-0.0173054 0.676967
0.00605217 0.726844
0.00537011 0.743341
-0.032433 0.763718
-0.064707 0.74678
-0.0947953 0.745597
-0.163679 0.735407
-0.194863 0.731204
-0.139573 0.75444
-0.133247 0.750088
-0.131503 0.743999
-0.160869 0.730418
-0.184277 0.711574
-0.164872 0.734526
-0.173073 0.70213
-0.221285 0.67387
-0.210914 0.671066
-0.12514 0.696507
-0.148415 0.656455
-0.140533 0.656355
-0.184266 0.611895
-0.136876 0.651242
-0.164342 0.639828
-0.159182 0.670622
-0.206909 0.636119
-0.189497 0.690545
-0.223263 0.655853
-0.175749 0.72044
-0.24217 0.64778
-0.204692 0.677514
-0.184006 0.660284
-0.187193 0.675172
-0.062796 0.709169
-0.0434851 0.695965
-0.119997 0.654188
-0.116007 0.676083
-0.172403 0.631329
-0.206153 0.635085
-0.23754 0.624529
-0.130953 0.703671
-0.143333 0.650763
-0.155405 0.690922
-0.16957 0.664897
-0.184369 0.649611
-0.135363 0.697826
-0.153884 0.707582
-0.178202 0.729084
-0.215552 0.713414
-0.160886 0.748557
-0.18587 0.746025
-0.248678 0.67581
-0.210189 0.711905
-0.198027 0.758887
-0.143813 0.785172
-0.139493 0.80499
-0.0980775 0.830796
-0.126835 0.804917
-0.190496 0.735525
-0.123163 0.782402
-0.14433 0.750863
-0.133542 0.757323
-0.21709 0.70876
-0.194368 0.742647
-0.203779 0.783681
-0.292656 0.79126
-0.286265 0.784874
-0.188689 0.82819
-0.291709 0.757655
-0.29056 0.75067
-0.282843 0.745736
-0.296348 0.717529
-0.239284 0.719607
-0.232812 0.711364
-0.20278 0.697927
-0.171929 0.697897
-0.171551 0.679572
-0.143287 0.698058
-0.15305 0.684591
-0.0970509 0.699488
-0.116066 0.695117
-0.13818 0.693914
-0.203065 0.694895
-0.282201 0.651507
-0.251265 0.718589
-0.234413 0.713285
-0.249611 0.698715
-0.233186 0.666673
-0.168346 0.688235
-0.208999 0.656488
-0.163666 0.686186
-0.146986 0.677198
-0.141801 0.667547
-0.217791 0.653875
-0.149211 0.712606
-0.176543 0.678045
-0.197834 0.65104
-0.191999 0.673013
-0.149747 0.716017
-0.152255 0.703867
-0.205221 0.651048
-0.169144 0.678753
-0.217329 0.642785
-0.183307 0.650139
-0.137276 0.662435
-0.103092 0.684697
-0.0869599 0.700834
-0.172827 0.648482
-0.123609 0.710623
-0.18241 0.671959
-0.124682 0.685571
-0.124683 0.689524
-0.054874 0.714308
-0.0300143 0.733024
-0.0652274 0.711936
-0.00278842 0.731006
0.00745111 0.712656
0.0187128 0.685374
0.0501647 0.670947
0.0458515 0.653478
0.0435865 0.655297
0.049701 0.694519
-0.0106943 0.67726
0.0668074 0.740508
0.0582305 0.764026
0.122514 0.747649
0.170591 0.736546
0.157042 0.689598
0.170368 0.687079
0.0954841 0.686684
0.115293 0.734552
0.0778463 0.744049
0.104833 0.765361
0.107783 0.768787
0.176041 0.770566
0.150675 0.734345
0.197276 0.723516
0.244539 0.737128
0.22391 0.761374
0.214851 0.769588
0.14228 0.792714
0.150971 0.793489
0.141337 0.788701
0.108878 0.798997
0.103854 0.797043
0.0866584 0.775298
0.105404 0.761493
0.180304 0.780213
0.230726 0.784267
0.079285 0.746944
0.124123 0.761243
0.168574 0.76454
0.173958 0.762755
0.195352 0.754406
0.193282 0.746037
0.124704 0.730358
0.098402 0.724149
0.0774772 0.713721
0.119111 0.713111
0.142004 0.705437
0.182514 0.729077
0.189724 0.725647
0.161443 0.715813
0.210941 0.727164
0.117964 0.696806
0.168379 0.692974
0.114174 0.681574
0.171055 0.699088
0.227665 0.715896
0.159593 0.692033
0.20541 0.707768
0.157042 0.681568
0.178996 0.69339
0.104782 0.645201
0.138441 0.641049
0.166027 0.667754
0.132334 0.658942
0.196892 0.682783
0.259415 0.710179
0.28408 0.707449
0.275371 0.681463
0.231997 0.669919
0.256176 0.677185
0.282435 0.684183
0.273747 0.697919
0.186139 0.713954
0.204754 0.732404
0.198681 0.732441
0.152951 0.711932
0.145946 0.705867
0.15471 0.704803
0.172242 0.707554
0.174491 0.711721
0.18791 0.666757
0.131954 0.621186
0.177918 0.626598
0.187329 0.62587
0.194233 0.622447
0.201286 0.62511
0.186493 0.626079
0.257992 0.656543
0.190538 0.648556
0.241849 0.685961
0.185723 0.691974
0.121176 0.670168
0.185559 0.685286
0.229153 0.693952
0.179289 0.710799
0.207369 0.709014
0.226719 0.736225
0.200226 0.722691
0.274484 0.709248
0.149364 0.667181
0.184454 0.703321
0.197789 0.723235
0.161448 0.743959
0.241107 0.737458
0.252326 0.728586
0.26085 0.730487
0.248231 0.714384
0.301844 0.691375
0.279285 0.684863
0.222399 0.703339
0.215695 0.712935
0.227147 0.735153
0.206321 0.740578
0.276566 0.74835
0.286856 0.743645
0.259165 0.755049
0.24862 0.779586
0.290681 0.804073
0.253711 0.808402
0.334316 0.808934
0.349683 0.812626
0.347574 0.797865
0.367786 0.768641
0.359918 0.730966
0.344798 0.724652
0.350225 0.720282
0.309291 0.70777
0.327594 0.720303
0.265867 0.721016
0.308727 0.714618
0.278825 0.722557
0.283059 0.732671
0.359009 0.745932
0.366257 0.752484
0.351592 0.742052
0.31596 0.695339
0.368969 0.70758
0.365303 0.717145
0.357479 0.726831
0.391674 0.750715
0.388343 0.750405
0.400606 0.756981
0.368813 0.746896
0.378134 0.741516
0.335403 0.72877
0.338808 0.713844
0.306151 0.697917
0.312525 0.664383
0.298143 0.630051
0.294555 0.623768
0.355081 0.647329
0.341719 0.657502
0.33281 0.672091
0.327842 0.657432
0.311446 0.649667
0.296231 0.658613
0.287733 0.641901
0.323998 0.636393
0.348144 0.639968
0.388706 0.63562
0.387628 0.667152
0.453148 0.691555
0.389459 0.696956
0.378481 0.715644
0.334012 0.727547
0.392962 0.719111
0.404668 0.720813
0.332895 0.704628
0.392918 0.703189
0.372889 0.719443
0.402664 0.723857
0.424638 0.699687
0.396695 0.714518
0.486894 0.710615
0.526541 0.703919
0.544888 0.698273
0.501135 0.728322
0.416659 0.750047
0.461319 0.761811
0.382682 0.754698
0.470092 0.742871
0.499521 0.721287
0.567069 0.679112
0.545486 0.685891
0.48126 0.73291
0.480368 0.751899
0.451363 0.768906
0.49045 0.75284
0.45614 0.750094
0.527103 0.735157
0.54412 0.707818
0.505249 0.710968
0.504806 0.725304
0.491222 0.736277
0.496739 0.723535
0.477603 0.7263
0.52045 0.72543
0.512928 0.74242
0.482346 0.761801
0.539489 0.720299
0.511153 0.728667
0.456971 0.78327
0.461568 0.820488
0.463104 0.844228
0.465955 0.844894
0.402408 0.836168
0.49341 0.789013
0.416443 0.750505
0.394389 0.724088
0.39596 0.715719
0.354739 0.729808
0.301403 0.720902
0.428678 0.689529
0.445546 0.684461
0.450379 0.707477
0.492772 0.699106
0.466172 0.694704
0.449076 0.712517
0.528115 0.706792
0.532818 0.708265
0.4233 0.714288
0.446052 0.742379
0.495284 0.737021
0.460423 0.75857
0.466953 0.763913
0.473025 0.772879
0.49826 0.77047
0.476194 0.772274
0.470481 0.774582
0.43133 0.775818
0.426145 0.763546
0.401852 0.782345
0.399572 0.781459
0.492073 0.758414
0.472331 0.747626
0.423146 0.740953
0.474103 0.734657
0.432498 0.758801
0.455626 0.74405
0.534397 0.746868
0.569999 0.734119
0.516774 0.72154
0.478639 0.732494
0.490895 0.720412
0.500138 0.710807
0.505246 0.696722
0.524868 0.681462
0.513941 0.698226
0.49603 0.705907
0.551622 0.679287
0.501823 0.693957
0.545482 0.704267
0.556732 0.727696
0.562138 0.739921
0.507395 0.748035
0.503378 0.738733
0.512758 0.709001
0.566926 0.688182
0.576704 0.67983
0.671554 0.655507
0.591017 0.699636
0.584526 0.687878
0.524041 0.698694
0.521225 0.70958
0.466341 0.699922
0.507959 0.678226
0.566437 0.668009
0.524418 0.66265
0.578185 0.651249
0.486532 0.683504
0.521792 0.70733
0.582982 0.712597
0.564294 0.728548
0.538552 0.751619
0.51144 0.738699
0.499305 0.737477
0.484276 0.720979
0.434395 0.716749
0.484184 0.681434
0.434644 0.672793
0.381616 0.65913
0.394223 0.6767
0.405456 0.659106
0.443989 0.679443
0.428824 0.69568
0.360269 0.72604
0.448836 0.739273
0.452222 0.739254
0.465528 0.718097
0.49037 0.713902
0.486143 0.713521
0.463155 0.721152
0.384909 0.724981
0.420612 0.692909
0.457226 0.654286
0.453915 0.625935
0.506063 0.623732
0.530302 0.643849
0.541391 0.650792
0.468242 0.660536
0.519516 0.661104
0.432355 0.663988
0.466361 0.649896
0.469337 0.639494
0.440174 0.635474
0.421185 0.645282
0.455411 0.635405
0.459077 0.647565
0.513485 0.637483
0.498159 0.64961
0.484365 0.645656
0.461101 0.644709
0.469297 0.676558
0.441106 0.689982
0.428472 0.723164
0.446963 0.72991
0.441182 0.734034
0.440008 0.740954
0.410385 0.760918
0.427156 0.762333
0.453736 0.759792
0.508888 0.756925
0.494807 0.787758
0.479466 0.772564
0.451723 0.751354
0.51113 0.738514
0.402306 0.745423
0.489059 0.708818
0.5231 0.697626
0.510783 0.680388
0.511585 0.661494
0.499059 0.695404
0.467948 0.701231
0.478061 0.704609
0.53062 0.724215
0.53625 0.718493
0.580483 0.716277
0.529964 0.718143
0.53304 0.736995
0.503728 0.733868
0.466793 0.711095
0.441551 0.706243
0.47028 0.670785
0.40814 0.662553
0.45024 0.671041
0.493658 0.672855
0.485741 0.66806
0.417011 0.692357
0.458602 0.681437
0.442934 0.669771
0.41817 0.678762
0.373702 0.682924
0.422595 0.700397
0.411255 0.692145
0.395656 0.696611
0.413843 0.696473
0.411068 0.705842
0.487137 0.727689
0.404662 0.715354
0.476571 0.699578
0.435305 0.690182
0.466916 0.684398
0.454742 0.680437
0.426126 0.695863
0.453915 0.725185
0.466648 0.719739
0.441681 0.725587
0.411962 0.706542
0.402554 0.705115
0.415183 0.704232
0.447811 0.700175
0.453618 0.704042
0.414757 0.691499
0.440484 0.7237
0.421233 0.708543
0.43404 0.722212
0.478995 0.698013
0.451634 0.663774
0.49208 0.637935
0.503051 0.662008
0.54952 0.674666
0.520213 0.67194
0.53684 0.688954
0.489875 0.70117
0.522079 0.688974
0.522184 0.683018
0.486614 0.702653
0.495967 0.709084
0.516847 0.724419
0.477394 0.714246
0.497082 0.698842
0.511492 0.672292
0.522245 0.649743
0.485804 0.640421
0.545782 0.641596
0.568655 0.656044
0.593535 0.685452
0.639826 0.7164
0.661916 0.734246
0.690284 0.703385
0.629805 0.687589
0.587173 0.700568
0.610854 0.716489
0.586112 0.739161
0.593187 0.779585
0.609065 0.760453
0.672189 0.725075
0.636991 0.718301
0.524658 0.724695
0.58724 0.709737
0.569103 0.713614
0.53218 0.707582
0.606571 0.698308
0.585829 0.725773
0.584135 0.752014
0.583842 0.71671
0.569296 0.70396
0.552156 0.712975
0.578985 0.708725
0.543835 0.735224
0.583319 0.717017
0.502763 0.697138
0.502 0.681279
0.546281 0.668881
0.470523 0.677502
0.518281 0.697746
0.57562 0.70423
0.515194 0.728529
0.534955 0.736825
0.519449 0.758376
0.476503 0.776358
0.483478 0.800893
0.480582 0.779379
0.507814 0.762982
0.416931 0.777463
0.447714 0.764587
0.491907 0.739803
0.457648 0.737065
0.469389 0.757494
0.454831 0.769541
0.532013 0.747524
0.527039 0.745816
0.507949 0.730851
0.59803 0.718783
0.57091 0.70792
0.522776 0.727285
0.422443 0.756663
0.400328 0.750958
0.419746 0.744869
0.422693 0.725003
0.437991 0.74961
0.381854 0.749921
0.482739 0.760789
0.45701 0.779782
0.488735 0.791923
0.479805 0.797748
0.424478 0.796413
0.43511 0.802433
0.393988 0.801195
0.446044 0.800484
0.38933 0.809067
0.417566 0.80842
0.37449 0.807444
0.432737 0.788018
0.341129 0.755156
0.405713 0.737745
0.380337 0.704437
0.387179 0.673755
0.388031 0.672208
0.412024 0.698073
0.410722 0.727732
0.460638 0.726356
0.487195 0.701113
0.533707 0.706283
0.506981 0.697039
0.52047 0.675594
0.519856 0.662591
0.507472 0.659683
0.525801 0.627031
0.475226 0.639851
0.506285 0.629776
0.539676 0.612372
0.527286 0.636682
0.530623 0.651352
0.515766 0.673051
0.528269 0.687061
0.409615 0.704291
0.381625 0.717997
0.372974 0.732556
0.360958 0.733617
0.275228 0.676707
0.385569 0.667822
0.40198 0.687341
0.413573 0.689597
0.448984 0.700767
0.333363 0.7131
0.332267 0.720824
0.346552 0.727615
0.29258 0.717856
0.314689 0.724127
0.345035 0.724242
0.318969 0.723499
0.273259 0.706658
0.288323 0.693111
0.323087 0.681233
0.282446 0.695958
0.258364 0.686038
0.22935 0.661011
0.322021 0.6821
0.342095 0.666393
0.384412 0.659257
0.33583 0.664772
0.316845 0.684166
0.306251 0.692192
0.346787 0.67025
0.348976 0.674693
0.31752 0.638672
0.295763 0.663909
0.349667 0.678243
0.418354 0.673509
0.349209 0.685103
0.318243 0.70657
0.312652 0.751812
0.258117 0.741631
0.246857 0.726351
0.21707 0.719725
0.150418 0.672176
0.155826 0.656518
0.167317 0.674042
0.207012 0.683068
0.206236 0.67745
0.206099 0.692837
0.267626 0.736246
0.254995 0.733703
0.264225 0.727235
0.279121 0.741915
0.276178 0.748754
0.319934 0.737131
0.283627 0.720531
0.227041 0.720157
0.237985 0.716858
0.211726 0.693122
0.283426 0.688541
0.338799 0.691063
0.31082 0.672365
0.323052 0.691536
0.28677 0.693347
0.30527 0.703273
0.249491 0.693198
0.280458 0.703537
0.23082 0.703567
0.265918 0.717997
0.279768 0.725601
0.359584 0.729063
0.305834 0.721934
0.336293 0.742183
0.284133 0.751985
0.330523 0.787141
0.295158 0.784772
0.516718 -0.993358
0.33732 0.746861
0.333924 0.726357
0.328056 0.71634
0.395481 0.712116
0.366307 0.687685
0.618315 -0.922586
0.338392 0.685892
0.32682 0.691621
0.418788 0.692583
0.393054 0.70754
0.375659 0.704262
0.414427 0.696105
0.372974 0.716402
0.332522 0.713987
0.383515 0.711199
0.363234 0.698943
0.383103 0.679838
0.36537 0.675411
0.432033 0.679145
0.405007 0.673844
0.361989 0.653545
0.379084 0.650312
0.32343 0.660149
0.377061 0.671555
0.325303 0.678067
0.300871 0.689809
0.346171 0.679325
0.314019 0.679364
0.314193 0.698821
0.457863 -0.884696
0.453044 -0.878989
0.365597 0.666613
0.481451 -0.887176
0.2845 0.70535
0.455513 -0.947281
0.337108 0.762825
0.336627 0.774535
0.369332 -0.952106
0.411916 -0.942727
0.384453 -0.934421
0.40737 -0.906378
0.380282 -0.911505
0.42227 -0.913768
0.42485 -0.913649
0.439946 -0.916229
0.443973 -0.92832
0.43557 -0.950712
0.431833 -0.957615
0.384836 0.738172
0.434762 -0.940624
0.412175 -0.919575
0.453896 -0.902151
0.388207 -0.914355
0.389659 -0.905164
0.421034 0.723597
0.339467 -0.953206
0.289975 -0.959829
0.276678 -0.973218
0.284987 -0.958634
0.283156 -0.945317
0.360671 -0.960978
0.359414 -0.930873
0.40137 -0.937076
0.363316 -0.940265
0.381415 -0.944702
0.383016 -0.950762
0.314445 -0.94553
0.521346 0.720924
0.385759 -0.925339
0.376237 -0.921644
0.438814 -0.939686
0.444925 -0.94363
0.385442 -0.914268
0.384886 -0.913745
0.369807 -0.894732
0.335652 -0.883043
0.386534 -0.92304
0.417655 -0.9094
0.355368 -0.922141
0.345588 -0.938576
0.320125 -0.920262
0.31483 -0.895468
0.363072 -0.912793
0.359379 -0.890927
0.40754 -0.884545
0.419931 -0.864405
0.439591 -0.864331
0.425091 -0.859928
0.441031 -0.877658
0.400754 -0.872441
0.416329 -0.863781
0.368856 -0.849284
0.333097 -0.860926
0.333653 -0.866982
0.369255 -0.87993
0.361998 -0.869257
0.368531 -0.879557
0.387322 -0.899352
0.361959 -0.888683
0.320111 -0.885302
0.323826 -0.902755
0.309773 -0.887707
0.397258 -0.907789
0.361442 -0.888617
0.361635 -0.877615
0.366685 -0.868879
0.329281 -0.885097
0.267839 -0.911264
0.29394 -0.943566
0.282502 -0.939307
0.337125 -0.934399
0.339874 -0.910781
0.427677 0.709217
0.369564 -0.920718
0.37494 -0.918041
0.392121 -0.912923
0.358609 -0.897827
0.323255 -0.894466
0.360667 -0.903121
0.330216 -0.895714
0.300273 -0.900448
0.297692 -0.890194
0.305259 -0.897792
0.372758 -0.901784
0.426926 -0.908105
0.435773 -0.902523
0.394672 -0.895116
0.411778 -0.897623
0.428995 -0.901406
0.445999 -0.902059
0.442996 -0.905409
0.437989 -0.927656
0.387753 -0.947225
0.316 -0.961151
0.294813 -0.965992
0.330852 -0.982046
0.389915 -0.971105
0.395926 -0.992791
0.362046 -1.02755
0.42051 -1.02904
0.412815 -1.0213
0.371075 -1.02205
0.396768 -1.00626
0.328868 -0.96769
0.34958 -0.951702
0.311375 -0.93333
0.28726 -0.928992
0.263677 -0.917901
0.279895 -0.898462
0.223844 -0.872122
0.265386 -0.864694
0.26231 -0.868772
0.279005 -0.888432
0.274859 -0.893094
0.308776 -0.892318
0.259248 -0.885604
0.389498 0.733801
0.272453 -0.903474
0.265701 -0.891283
0.311987 -0.890534
0.262262 -0.859261
0.24923 -0.859168
0.285303 -0.875915
0.259484 -0.871194
0.278742 -0.893191
0.229234 -0.893056
0.23583 -0.899978
0.29407 -0.903519
0.273222 -0.891711
0.327975 -0.90408
0.321093 -0.899776
0.36871 -0.896895
0.381271 -0.890226
0.317322 -0.88867
0.331246 -0.884338
0.240496 -0.851862
0.20529 -0.878625
0.287149 -0.91922
0.296276 -0.923763
0.263816 -0.928538
0.27138 -0.943424
0.3323 -0.954421
0.286688 -0.953621
0.286669 -0.958947
0.363103 -0.988055
0.345315 -0.995209
0.361281 -0.975831
0.338 -0.950446
0.321479 -0.924589
0.370328 -0.933396
0.292519 -0.926774
0.302118 -0.938853
0.267754 -0.943394
0.329637 -0.95368
0.28532 -0.957806
0.295643 -0.979657
0.276634 -1.016
0.24326 -1.04344
0.299308 -1.05323
0.307384 -1.04203
0.255184 -1.02948
0.270841 -1.02831
0.280712 -1.01053
0.327059 -1.01536
0.27605 -1.01738
0.249559 -1.01404
0.469396 0.85359
0.476838 0.841366
0.281271 -1.03156
0.448406 0.829322
0.306093 -0.990443
0.326741 -0.990519
0.438133 0.777928
0.370017 -0.964579
0.347891 -0.943321
0.298365 -0.921249
0.301976 -0.897157
0.50251 0.706746
0.307376 -0.902083
0.476595 0.727463
0.450217 0.748557
0.283581 -0.919676
0.285034 -0.922101
0.295579 -0.928497
0.515491 0.720008
0.486127 0.737052
0.279041 -0.954903
0.261687 -0.964326
0.485404 0.781921
0.507091 0.791427
0.509642 0.813228
0.539876 0.797315
0.531789 0.77698
0.498668 0.772593
0.521933 0.769086
0.498396 0.759649
0.442081 0.796632
0.471626 0.832748
0.464636 0.836618
0.213655 -1.00965
0.504295 0.820987
0.505678 0.802407
0.489516 0.799969
0.47706 0.801103
0.214377 -0.967732
0.447003 0.795037
0.443243 0.792664
0.468888 0.792429
0.462398 0.760366
0.214431 -0.904823
0.244966 -0.887796
0.268732 -0.892676
0.47968 0.702862
0.45549 0.711091
0.464834 0.70612
0.486634 0.722123
0.445946 0.742056
0.448979 0.756537
0.297004 -0.963933
0.308917 -0.995766
0.447541 0.838656
0.431637 0.843141
0.481983 0.846527
0.263494 -1.02352
0.285843 -0.997097
0.53146 0.801591
0.557014 0.800025
0.5662 0.789314
0.530293 0.786536
0.556951 0.754693
0.585896 0.758326
0.195499 -0.930315
0.556491 0.750213
0.51644 0.756194
0.227124 -0.909369
0.206402 -0.903918
0.573036 0.734124
0.567481 0.745346
0.116867 -0.92322
0.57963 0.78526
0.597349 0.780006
0.130376 -0.931982
0.550196 0.757222
0.530206 0.759013
0.541135 0.751321
0.525371 0.769224
0.523943 0.754256
0.520946 0.765293
0.516269 0.77286
0.539758 0.780417
0.541494 0.786962
0.614411 0.740018
0.591767 0.73923
0.604181 0.728994
0.563653 0.749052
0.498521 0.771824
0.581358 0.748236
0.535496 0.755055
0.490437 0.772999
0.499667 0.768503
0.508078 0.763478
0.480648 0.760237
0.513539 0.749969
0.488936 0.739073
0.520861 0.710118
0.536626 0.711497
0.519823 0.747577
0.525311 0.747276
0.550988 0.73132
0.527991 0.745152
0.566148 0.72639
0.531887 0.732114
0.548418 0.713538
0.561873 0.710496
0.583221 0.69999
0.62125 0.724628
0.589266 0.762394
0.612082 0.748933
0.574493 0.758848
0.579903 0.75331
0.182719 -0.962862
0.520578 0.794467
0.545913 0.781464
0.169669 -0.923761
0.624614 0.698426
0.536313 0.736011
0.250762 -0.920292
0.553672 0.718751
0.513289 0.734501
0.516162 0.73391
0.2783 -0.930936
0.597123 0.735184
0.574765 0.756297
0.565851 0.759326
0.212746 -0.957894
0.213148 -0.950065
0.228767 -0.955766
0.558303 0.756865
0.256119 -0.942934
0.536429 0.771057
0.248464 -0.96588
0.620843 0.754187
0.57734 0.780469
0.582948 0.760744
0.567252 0.767749
0.573231 0.772014
0.140171 -0.95603
0.545593 0.773527
0.519114 0.774134
0.484398 0.770264
0.463107 0.748919
0.451794 0.745249
0.464021 0.763643
0.514685 0.755046
0.513133 0.756079
0.474154 0.75834
0.48971 0.764765
0.485553 0.782442
0.51596 0.79238
0.518941 0.781649
0.533714 0.781544
0.527008 0.75941
0.492516 0.733869
0.482656 0.725558
0.446147 0.723016
0.433484 0.724553
0.496932 0.711651
0.540103 0.685334
0.486406 0.688307
0.511149 0.683934
0.524286 0.700267
0.52943 0.737784
0.525442 0.738401
0.442555 0.754072
0.440114 0.766304
0.45105 0.777268
0.514127 0.786515
0.581409 0.764425
0.556476 0.797093
0.584223 0.79156
0.514446 0.809453
0.544784 0.790439
0.529055 0.763437
0.513329 0.742695
0.502435 0.726412
0.428826 0.744499
0.449839 0.754493
0.513433 0.764425
0.509264 0.766126
0.515774 0.761188
0.543263 0.751078
0.488522 0.752926
0.546528 0.733246
0.560913 0.715315
0.581448 0.71395
0.556604 0.711052
0.521714 0.740187
0.475794 0.734583
0.555748 0.687976
0.568758 0.696035
0.563218 0.718887
0.63308 0.719517
0.584105 0.777975
0.580473 0.803154
0.54699 0.823185
0.562577 0.789355
0.535946 0.770569
0.542883 0.753945
0.529992 0.743133
0.494135 0.752631
0.524547 0.771892
0.52335 0.774613
0.494103 0.773933
0.46795 0.777644
0.447046 0.758166
0.462191 0.756029
0.476332 0.7633
0.486202 0.78969
0.51579 0.781263
0.503731 0.781754
0.487975 0.79872
0.457307 0.791325
0.504427 0.777673
0.423127 0.793818
0.494181 0.778946
0.46739 0.774577
0.488165 0.77554
0.445974 0.771238
0.442604 0.765991
0.469036 0.738279
0.528045 0.723418
0.488807 0.75785
0.496071 0.74911
0.516455 0.750735
0.487312 0.767056
0.433252 0.776113
0.460359 0.761381
0.475024 0.769541
0.523075 0.764815
0.496067 0.763882
0.428368 0.765611
0.426652 0.76188
0.507906 0.74213
