# Supplementary material for: Stochastic bond dynamics facilitates alignment of malaria parasite at erythrocyte membrane upon invasion
Source: eLife. 2020 May 18;9:e56500. doi: 10.7554/eLife.56500 (PMC7269671; doi:10.7554/eLife.56500)
Supplement: Figure 2—source data 1. [file elife-56500-fig2-data1.zip › PARA_POSITIONS/pos69.dat]

3.67042 0.532631
3.72939 0.380693
3.74154 0.517279
3.77449 0.48069
3.79676 0.546281
3.82329 0.499564
3.81066 0.695427
3.8199 0.684478
3.8529 0.657391
3.85665 0.693154
3.8391 0.710615
3.84254 0.517542
3.8055 0.687181
3.85353 0.431366
3.84749 0.61019
3.8414 0.766353
3.90889 0.545724
3.90023 0.694579
3.94204 0.527017
3.9173 0.655718
3.90736 0.654097
3.92169 0.604324
3.95249 0.503067
3.95402 0.610736
3.99126 0.580018
3.98626 0.706403
3.99498 0.774163
4.01155 0.738214
4.03313 0.654289
4.07193 0.447994
4.051 0.611543
4.04375 0.722132
4.01514 0.777624
4.02302 0.472193
3.95351 0.697101
3.96212 0.445554
3.87471 0.735613
3.86447 0.631563
3.86455 0.562817
3.87793 0.329538
3.8556 0.504118
3.86882 0.483092
3.88752 0.493211
3.92618 0.384993
3.95064 0.539673
3.96527 0.64998
4.02049 0.455728
4.01717 0.692248
4.04386 0.597881
4.03739 0.667828
4.02646 0.655641
3.98445 0.702937
4.00662 0.461152
3.98645 0.598466
4.00975 0.422579
3.98572 0.505393
3.97559 0.561343
4.00712 0.340207
3.9561 0.71989
3.95688 0.667775
3.94976 0.63822
3.92502 0.717273
3.9629 0.386801
3.90102 0.649879
3.90859 0.553842
3.88381 0.5791
3.89169 0.388586
3.82373 0.691184
3.82424 0.612541
3.79822 0.577523
3.78012 0.516495
3.77075 0.475056
3.75044 0.621093
3.77291 0.627243
3.81538 0.558764
3.888 0.274981
3.89159 0.444879
3.91091 0.359425
3.8841 0.483857
3.84275 0.614982
3.80457 0.685699
3.79619 0.620825
3.80211 0.573943
3.81945 0.475376
3.82077 0.449698
3.82678 0.399459
3.81788 0.575773
3.85074 0.41703
3.83418 0.567424
3.86671 0.408133
3.84073 0.623451
3.85555 0.613535
3.88926 0.586592
3.91741 0.576463
3.89328 0.727375
3.90832 0.574226
3.87502 0.568188
3.86727 0.442082
3.86991 0.429863
3.88452 0.543761
3.95243 0.474173
3.9662 0.712697
4.06028 0.524923
4.04113 0.63026
4.06374 0.568587
4.04711 0.657466
4.05007 0.515076
4.00398 0.709797
4.03065 0.613149
4.06725 0.579799
4.09045 0.615462
4.08191 0.702611
4.09343 0.558982
4.05344 0.676598
4.02435 0.714085
3.99424 0.750434
3.96738 0.753755
3.93905 0.802392
3.96678 0.7033
3.95208 0.788293
3.97538 0.720398
3.99533 0.591411
3.94715 0.731612
3.94886 0.677619
3.94403 0.681141
3.97385 0.551095
3.94638 0.683629
3.95408 0.477531
3.90571 0.517025
3.8551 0.70461
3.88761 0.491741
3.8652 0.567138
3.84765 0.638125
3.79866 0.758651
3.78694 0.728328
3.79687 0.663649
3.78498 0.662601
3.7401 0.900355
3.80985 0.70691
3.85963 0.51962
3.86985 0.499813
3.86105 0.44121
3.88181 0.356729
3.88343 0.429193
3.88726 0.384522
3.88652 0.45798
3.85545 0.422601
3.84809 0.406147
3.79814 0.58051
3.8415 0.343048
3.85696 0.329489
3.85215 0.526504
3.92412 0.419974
3.94173 0.572591
4.05118 0.326536
4.06598 0.466864
4.06976 0.358447
4.02643 0.310175
3.9568 0.509398
3.88721 0.565523
3.87211 0.451814
3.84048 0.477681
3.81911 0.546434
3.86709 0.50775
3.94462 0.411896
3.95673 0.552413
3.98406 0.562486
4.03786 0.476809
3.94915 0.813372
3.9866 0.532399
3.96416 0.514633
3.9178 0.60827
3.91151 0.451993
3.90634 0.419385
3.93882 0.30493
3.92657 0.470813
3.95471 0.446118
3.95527 0.512679
3.9335 0.560317
3.94165 0.416278
3.92913 0.357256
3.9194 0.464557
3.90654 0.487631
3.90716 0.464277
3.93739 0.420773
3.93346 0.495191
3.91811 0.419805
3.91056 0.481874
3.90699 0.390625
3.88481 0.461014
3.89368 0.379339
3.84889 0.549592
3.89817 0.407378
3.91987 0.530782
3.98345 0.347867
4.01508 0.382936
4.03698 0.339896
4.01111 0.51622
3.96051 0.645784
3.94882 0.638016
3.97662 0.50721
4.01773 0.463571
4.03242 0.518145
4.1284 0.265774
4.11479 0.586587
4.11646 0.717932
4.1497 0.625392
4.15131 0.56803
4.13763 0.677183
4.14387 0.62566
4.13448 0.614634
4.11107 0.695967
4.13129 0.603984
4.16669 0.504115
4.13036 0.679463
4.12149 0.711017
4.09785 0.774623
4.10025 0.620174
4.05968 0.627707
3.99623 0.714996
3.95183 0.70218
3.95192 0.587782
3.8964 0.722387
3.92942 0.604536
3.93044 0.611526
3.91915 0.666568
3.9194 0.623747
3.91461 0.516872
3.87262 0.528197
3.83719 0.61281
3.82728 0.618294
3.80505 0.664009
3.82199 0.555735
3.81936 0.614256
3.90315 0.4773
3.95018 0.433331
3.96146 0.459371
3.94985 0.527235
3.92012 0.702547
3.92821 0.633872
3.89836 0.644787
3.89929 0.380472
3.83742 0.503406
3.86296 0.397055
3.85448 0.471795
3.88326 0.389162
3.89112 0.435734
3.91182 0.361159
3.89504 0.390028
3.86137 0.471215
3.80407 0.502689
3.80437 0.358512
3.76396 0.451371
3.77986 0.4151
3.76171 0.547203
3.78116 0.506062
3.80518 0.487884
3.78564 0.628002
3.8123 0.455461
3.80836 0.567903
3.779 0.687422
3.74951 0.682226
3.75625 0.467185
3.68884 0.515802
3.64796 0.633162
3.63559 0.72438
3.70629 0.511241
3.69319 0.637042
3.72676 0.587642
3.73956 0.563945
3.70624 0.495533
3.7101 0.476102
3.67056 0.565663
3.67624 0.543967
3.64413 0.613654
3.63902 0.68008
3.65556 0.763961
3.69174 0.766512
3.73784 0.739513
3.75555 0.806053
3.80708 0.766777
3.81925 0.81126
3.7715 0.877393
3.77925 0.715275
3.74638 0.765957
3.72696 0.772359
3.74116 0.757319
3.77757 0.74204
3.82695 0.618676
3.81602 0.623333
3.78098 0.766113
3.76881 0.75414
3.73511 0.818768
3.67012 0.940193
3.76004 0.683999
3.68967 0.965563
3.78115 0.767044
3.82641 0.700391
3.8099 0.840136
3.82424 0.781674
3.7863 0.848372
3.80759 0.714688
3.80701 0.690672
3.81128 0.606273
3.77559 0.687683
3.73793 0.807881
3.72786 0.662093
3.72715 0.645525
3.73845 0.660284
3.76155 0.739505
3.85165 0.611577
3.95952 0.56071
3.98424 0.763531
4.00773 0.873391
4.02575 0.815635
4.03024 0.729827
3.98017 0.780428
3.92679 0.81425
3.86632 0.945861
3.89127 0.832602
3.8592 0.916334
3.93291 0.809538
3.97527 0.866437
4.07298 0.729843
4.08445 0.765942
4.01247 0.961687
4.01133 0.835832
3.87823 1.10243
3.89393 0.979956
3.86958 0.957851
3.85531 0.945373
3.89004 0.890988
3.94671 0.76488
4.01252 0.606883
4.00725 0.733428
4.03844 0.771814
4.12678 0.499785
4.13089 0.562532
4.09266 0.742657
4.08394 0.654752
4.02631 0.69284
3.9607 0.847181
4.00578 0.71798
3.95727 1.01444
3.99164 0.97394
4.03732 0.915
4.03051 0.937249
4.04081 0.891264
4.06117 0.789263
3.92599 1.1751
3.94011 1.09234
3.97305 0.984913
3.90411 1.09789
3.88635 1.09923
3.87158 1.06521
3.88009 0.993101
3.88435 1.0314
3.90024 0.981187
3.93087 0.924054
3.9542 0.883576
3.87504 1.09486
3.90025 0.98758
3.94579 0.902254
3.93095 0.946586
3.91604 0.905098
3.89886 0.83182
3.86992 0.840893
3.82585 0.921867
3.80099 0.944608
3.88268 0.646676
3.80987 0.96057
3.85002 0.84008
3.85772 0.856767
3.92025 0.652532
3.91891 0.678964
3.95463 0.500486
3.88095 0.777461
3.88475 0.801168
3.89653 0.743748
3.89097 0.787689
3.9426 0.63717
3.91837 0.783393
3.89803 0.763069
3.84391 0.816549
3.72349 0.923078
3.72642 0.690564
3.6572 0.708701
3.61149 0.797343
3.66821 0.646023
3.67586 0.745604
3.65948 0.830355
3.70091 0.653983
3.70762 0.625108
3.70449 0.632797
3.71054 0.538668
3.65505 0.665366
3.63918 0.629604
3.58716 0.706163
3.55263 0.790566
3.62149 0.553514
3.56911 0.740437
3.56589 0.771154
3.60048 0.714984
3.60222 0.8192
3.61093 0.841128
3.61982 0.842122
3.67797 0.732989
3.65998 0.767486
3.66424 0.775809
3.66685 0.746277
3.64962 0.763596
3.68217 0.706839
3.67728 0.793245
3.72753 0.653855
3.69771 0.810755
3.72997 0.650943
3.62928 0.909071
3.69911 0.710081
3.70441 0.722373
3.72097 0.716941
3.70936 0.803185
3.74746 0.693823
3.69833 0.82947
3.72063 0.715543
3.71968 0.64076
3.67191 0.746243
3.65602 0.769191
3.67988 0.748796
3.73593 0.598684
3.74239 0.696302
3.75878 0.724946
3.82882 0.523781
3.83638 0.55161
3.87871 0.566056
3.88767 0.633316
3.97148 0.330168
3.94455 0.588897
3.92658 0.62576
3.84329 0.751241
3.79436 0.780075
3.80332 0.689323
3.78268 0.775431
3.81373 0.679547
3.83001 0.706128
3.82617 0.871947
3.90913 0.68306
3.90294 0.662799
3.87395 0.704023
3.86425 0.683266
3.79182 0.856996
3.80046 0.809213
3.83656 0.699901
3.8027 0.777193
3.84306 0.577666
3.84252 0.654983
3.83481 0.785584
3.85887 0.702099
3.84501 0.710463
3.8963 0.631134
3.92704 0.61679
3.95009 0.606601
3.96736 0.691366
3.97689 0.594726
3.94034 0.648009
3.89315 0.773839
3.8619 0.791947
3.85504 0.758207
3.82658 0.779035
3.80703 0.848688
3.87157 0.70284
3.91967 0.611791
3.96141 0.605669
3.95209 0.701973
3.95027 0.610891
3.92578 0.698383
3.90673 0.636518
3.82659 0.82398
3.87344 0.609845
3.85588 0.711066
3.86754 0.704308
3.8844 0.519412
3.82503 0.668285
3.82669 0.562059
3.8379 0.338723
3.75555 0.679449
3.78895 0.592354
3.81392 0.625917
3.84154 0.752611
3.86789 0.748197
3.88548 0.737208
3.86243 0.836475
3.86471 0.762897
3.79643 0.939001
3.764 0.912025
3.86936 0.60564
3.83408 0.810283
3.83927 0.913925
3.85412 0.929929
3.90029 0.849221
3.92485 0.780781
3.93795 0.697586
3.87425 0.89103
3.91025 0.798539
3.93382 0.714178
3.89845 0.823638
3.91763 0.596845
3.91687 0.538144
3.86916 0.698489
3.88742 0.568672
3.86574 0.544682
3.8429 0.495314
3.81282 0.504463
3.82543 0.479789
3.83866 0.614491
3.88885 0.595206
3.99628 0.412575
4.04939 0.462383
4.08375 0.358188
4.01579 0.553592
3.98591 0.482148
3.97598 0.39046
3.95902 0.297017
3.9049 0.485614
3.8687 0.576373
3.8389 0.554712
3.77406 0.723063
3.7852 0.610597
3.79779 0.548863
3.77726 0.672253
3.79134 0.569396
3.76932 0.577338
3.76199 0.499799
3.72491 0.578775
3.69537 0.635405
3.69702 0.653125
3.75635 0.535478
3.77655 0.673629
3.83948 0.587268
3.86983 0.527587
3.8637 0.728408
3.91706 0.601396
3.88027 0.772137
3.88548 0.671858
3.86673 0.649768
3.8746 0.56609
3.87779 0.592086
3.8733 0.544778
3.81633 0.672774
3.83889 0.517416
3.84621 0.449443
3.83046 0.687304
3.87738 0.621644
3.887 0.583689
3.83238 0.73097
3.80252 0.822588
3.84811 0.661263
3.82861 0.666039
3.80611 0.71242
3.81173 0.628288
3.79511 0.601938
3.78679 0.475188
3.75641 0.605492
3.75697 0.558208
3.74194 0.592456
3.73678 0.604518
3.70568 0.779902
3.78322 0.505704
3.76548 0.765873
3.81153 0.692898
3.81325 0.766384
3.83871 0.735272
3.82213 0.81472
3.85229 0.774166
3.86386 0.66788
3.84598 0.681515
3.77126 0.787442
3.76487 0.791558
3.77192 0.786987
3.79424 0.744693
3.78241 0.831285
3.76342 0.842129
3.74219 0.835885
3.73064 0.814087
3.73955 0.682917
3.70881 0.789925
3.72529 0.803204
3.69025 0.942237
3.77165 0.762698
3.75658 0.813377
3.72532 0.857081
3.69756 0.924843
3.67425 0.949844
3.72973 0.784258
3.73988 0.81055
3.74006 0.828501
3.72051 0.912872
3.72699 0.934641
3.80535 0.742954
3.82237 0.743137
3.88212 0.621495
3.89814 0.647866
3.88854 0.688868
3.86968 0.726321
3.87253 0.650593
3.80698 0.826103
3.83415 0.626249
3.79296 0.670451
3.77419 0.634528
3.69475 0.766168
3.6614 0.753614
3.67355 0.683734
3.67323 0.663306
3.70106 0.684996
3.75958 0.647218
3.75836 0.790078
3.85342 0.624543
3.88226 0.631501
3.92339 0.584956
3.88006 0.762535
3.85026 0.822801
3.86524 0.676052
3.79194 0.943612
3.79878 0.866876
3.86557 0.625175
3.77583 0.947499
3.79665 0.856886
3.85268 0.614538
3.82267 0.733018
3.83201 0.760087
3.80276 0.889393
3.7922 0.839449
3.78184 0.801643
3.71537 0.936558
3.69677 0.960688
3.70585 0.912854
3.77492 0.743172
3.78136 0.791102
3.79513 0.809856
3.76816 0.87152
3.76788 0.851123
3.70791 1.02659
3.74264 0.841959
3.69153 0.919385
3.64868 0.971636
3.68209 0.846183
3.6995 0.808248
3.70589 0.869483
3.73713 0.815853
3.73477 0.789863
3.72598 0.798149
3.72191 0.723063
3.6442 0.853929
3.64463 0.772645
3.58499 0.832186
3.56173 0.926381
3.5834 0.865986
3.52813 0.940918
3.5687 0.837372
3.50914 1.04753
3.56691 0.930811
3.6169 0.87114
3.64655 0.81718
3.55442 0.956148
3.62679 0.778869
3.64145 0.743929
3.59096 0.959647
3.66517 0.742735
3.64464 0.813714
3.59637 0.904732
3.6171 0.76672
3.56736 0.870843
3.59253 0.870277
3.63899 0.815449
3.70733 0.69314
3.709 0.696259
3.67421 0.862861
3.68837 0.811936
3.67591 0.771931
3.62411 0.872437
3.57303 0.884903
3.56304 0.873674
3.57709 0.852606
3.56346 0.904452
3.57614 0.878689
3.63668 0.711034
3.50283 1.08702
3.59574 0.953359
3.62143 0.957382
3.65154 0.967974
3.7347 0.79917
3.71635 0.909502
3.73244 0.915173
3.76081 0.879772
3.84233 0.649844
3.79352 0.854451
3.85266 0.726309
3.84522 0.90224
3.96651 0.666198
3.97066 0.775986
3.97399 0.871917
3.98459 0.787763
4.0258 0.634298
4.00666 0.663023
3.96364 0.690574
3.899 0.796256
3.85439 0.911159
3.86769 0.874462
3.81306 0.971405
3.78178 0.976535
3.78651 0.894467
3.83521 0.750221
3.81394 0.861214
3.89933 0.603814
3.85287 0.834053
3.88392 0.727437
3.83543 0.825514
3.82465 0.760455
3.77621 0.864485
3.77886 0.758817
3.74882 0.751684
3.75431 0.752969
3.72173 0.879129
3.73254 0.817928
3.67448 1.01505
3.75682 0.757496
3.74526 0.815598
3.75287 0.771384
3.71411 0.853801
3.73023 0.78971
3.75698 0.749732
3.78047 0.751495
3.7785 0.777996
3.81407 0.681165
3.84984 0.634878
3.83902 0.770842
3.80947 1.00106
3.86512 0.907009
3.8621 0.907029
3.92405 0.670454
3.81768 0.952846
3.77819 0.949416
3.79134 0.832269
3.78059 0.805789
3.75759 0.955797
3.84046 0.764973
3.85259 0.78656
3.81932 0.97771
3.89306 0.807159
3.92083 0.780708
3.91198 0.869043
3.91156 0.899071
3.8899 0.922575
3.85657 0.894534
3.8304 0.844586
3.78932 0.945933
3.80739 0.872149
3.87319 0.828986
3.89052 0.963685
4.00686 0.804187
3.97494 1.0471
3.97916 1.0558
3.99172 0.961586
3.95369 0.938423
3.95997 0.850551
3.8795 1.07922
3.95912 0.888134
4.01631 0.770624
4.027 0.743484
3.98993 0.859867
3.94619 1.00109
4.02935 0.800398
4.00577 0.877126
3.95506 0.997921
3.90696 1.10342
3.93157 0.996245
3.90873 1.11733
4.02115 0.850422
3.99497 1.05575
4.06831 0.905001
4.08505 0.863685
3.99671 1.17912
4.01594 1.05132
3.9437 1.19843
3.90584 1.25008
3.89914 1.24402
3.87223 1.30102
3.94659 1.15578
3.94984 1.16758
3.90866 1.20056
3.83836 1.24607
3.84409 1.02837
3.82667 0.941577
3.8032 0.933276
3.73783 1.04693
3.77725 0.945245
3.77302 1.07414
3.80678 1.03443
3.82188 1.01617
3.87981 0.920804
3.88986 0.955922
3.9126 0.861038
3.86314 0.923446
3.85764 0.861404
3.82557 0.83464
3.81195 0.795348
3.74415 0.971371
3.72497 1.02054
3.74934 0.922625
3.72479 0.853519
3.73279 0.788995
3.73976 0.771603
3.7569 0.831936
3.80221 0.876544
3.85696 0.790268
3.83466 0.848367
3.80262 0.924535
3.77919 0.973677
3.74827 0.974991
3.72881 0.952439
3.72157 0.985951
3.7431 0.907361
3.75647 0.815013
3.72283 0.817056
3.70709 0.722943
3.65219 0.781518
3.59741 0.907721
3.60491 0.81609
3.69062 0.645614
3.72605 0.681564
3.7284 0.798931
3.72966 0.896833
3.74837 0.802557
3.72943 0.81388
3.72497 0.843761
3.67403 0.991947
3.67368 1.03507
3.71074 0.901581
3.61687 1.05022
3.65219 0.903463
3.6939 0.812268
3.67068 0.898279
3.65674 0.994706
3.64055 0.995648
3.61743 1.01445
3.61324 0.91021
3.62318 0.817984
3.49789 1.1713
3.50629 1.17605
3.67561 0.822126
3.7332 0.79847
3.64777 1.10457
3.68809 1.02683
3.64437 1.14249
3.72578 0.937791
3.73266 0.85303
3.70111 0.921012
3.67829 0.891885
3.68897 0.839206
3.64697 0.864788
3.60479 0.818514
3.52137 0.958311
3.51561 0.935227
3.55904 0.943468
3.59511 0.997119
3.69838 0.917871
3.75065 0.93195
3.72945 0.994521
3.76451 0.884543
3.77655 0.890148
3.72978 0.94601
3.75352 0.643551
3.6863 0.670924
3.58377 0.91634
3.61761 0.814849
3.63754 0.795199
3.67512 0.784897
3.67766 0.881087
3.72268 0.827342
3.72111 0.863117
3.6632 0.994385
3.69767 0.889508
3.69783 0.816462
3.64053 0.883238
3.61613 0.843982
3.60065 0.819799
3.60412 0.768004
3.51053 0.954044
3.54489 0.809326
3.53818 0.743226
3.50369 0.777976
3.4909 0.812526
3.51825 0.829858
3.51583 0.893836
3.55261 0.875221
3.61741 0.697106
3.61741 0.709108
3.55878 0.814798
3.54069 0.802988
3.47448 0.868774
3.49811 0.783111
3.48748 0.903649
3.50431 0.940089
3.55414 0.916884
3.62281 0.839764
3.67104 0.749286
3.69047 0.766932
3.66966 0.927364
3.73348 0.835732
3.80485 0.704179
3.83487 0.748711
3.82567 0.867977
3.82891 0.887729
3.77853 1.03028
3.78531 0.884741
3.79489 0.774576
3.75838 0.847266
3.77116 0.794403
3.77597 0.814994
3.81954 0.860971
3.83994 0.892131
3.88428 0.78917
3.83905 0.950159
3.80687 0.93005
3.80567 0.835618
3.72323 0.940177
3.64694 1.00964
3.68047 0.824796
3.69767 0.774551
3.68494 0.846717
3.65682 0.895564
3.67578 0.841913
3.69181 0.849852
3.66141 0.991754
3.63988 1.09184
3.76853 0.823028
3.6296 1.20153
3.76859 0.917033
3.70724 1.09959
3.75187 1.00343
3.78279 0.939419
3.74794 0.988249
3.81539 0.79233
3.8056 0.803739
3.69037 1.05798
3.74331 0.820461
3.76603 0.671152
3.68362 0.850588
3.68886 0.717894
3.63593 0.835266
3.61818 0.859945
3.62566 0.835675
3.60187 0.863875
3.64598 0.794682
3.70274 0.703325
3.70551 0.781154
3.7404 0.792031
3.80107 0.664915
3.85425 0.580887
3.86005 0.733893
3.89609 0.684171
3.88449 0.7283
3.84714 0.917906
3.91869 0.601587
3.83294 0.867816
3.83939 0.860385
3.85442 0.812587
3.91471 0.703917
3.87974 0.895536
3.91979 0.940532
3.96963 0.835633
3.8984 1.10325
4.00596 0.837869
4.02574 0.914104
4.07689 0.726538
4.05331 0.758275
4.08655 0.614437
3.99186 0.968508
4.04775 0.753068
4.05147 0.733406
3.95117 0.975802
4.01699 0.855942
4.08487 0.683909
4.04414 0.829669
4.04337 0.818362
4.05573 0.827898
3.97478 0.953184
3.95897 0.909724
4.00226 0.672011
3.93474 0.797661
3.9733 0.622574
3.88213 0.950972
3.96485 0.665641
3.93727 0.732724
3.95139 0.664518
3.96524 0.632231
3.94341 0.730487
3.98463 0.605326
3.96576 0.510812
3.86935 0.623971
3.75717 0.81215
3.748 0.803028
3.7542 0.648749
3.79184 0.50598
3.78708 0.598546
3.79524 0.712548
3.84052 0.656957
3.87379 0.620189
3.83046 0.767988
3.86081 0.543845
3.8075 0.633861
3.7652 0.648923
3.7615 0.61327
3.73855 0.621953
3.77141 0.420287
3.71576 0.607026
3.74862 0.535015
3.75133 0.480009
3.74585 0.524225
3.74602 0.553762
3.703 0.691651
3.73548 0.565917
3.69762 0.712931
3.73747 0.592009
3.72798 0.619146
3.77363 0.551449
3.80592 0.496352
3.75401 0.696659
3.75946 0.618047
3.7266 0.683788
3.72416 0.599954
3.65509 0.746013
3.67639 0.731863
3.77402 0.385417
3.72517 0.645635
3.68169 0.798676
3.71789 0.679802
3.69439 0.673363
3.66639 0.647087
3.61577 0.69564
3.64221 0.593405
3.63778 0.627646
3.61793 0.69666
3.61119 0.671792
3.58784 0.642958
3.52903 0.841633
3.58004 0.706246
3.59534 0.719648
3.60226 0.685066
3.618 0.656855
3.5788 0.719099
3.59904 0.679535
3.60701 0.728582
3.5389 0.936203
3.64991 0.621465
3.62806 0.666449
3.57445 0.803479
3.57341 0.819995
3.57381 0.758761
3.6103 0.622018
3.58751 0.695465
3.67143 0.601037
3.67723 0.745573
3.71854 0.768393
3.74658 0.78295
3.74271 0.863834
3.77967 0.810954
3.77439 0.805751
3.78305 0.778804
3.73059 0.926071
3.74936 0.864417
3.76415 0.955653
3.8189 0.829091
3.79827 0.936434
3.80789 0.859151
3.8394 0.74665
3.79791 0.86811
3.78199 0.838993
3.78938 0.790528
3.80739 0.751353
3.82932 0.799958
3.83415 0.840262
3.86525 0.831648
3.81344 0.947536
3.82421 0.766593
3.76207 0.855463
3.77264 0.736373
3.67557 0.912511
3.66369 0.891665
3.62957 0.95945
3.68079 0.914469
3.77678 0.766461
3.8267 0.733325
3.78668 0.962447
3.80755 0.971706
3.85063 0.817685
3.84425 0.764349
3.80099 0.700971
3.7133 0.793259
3.64615 0.788522
3.57986 0.918934
3.63548 0.722158
3.6183 0.829183
3.64045 0.862145
3.74647 0.69533
3.68487 0.870299
3.68031 0.787606
3.64472 0.756657
3.62535 0.692436
3.5789 0.749148
3.56551 0.652593
3.53241 0.695119
3.50883 0.79197
3.55977 0.724109
3.58818 0.751885
3.56121 0.894708
3.5627 0.91664
3.60587 0.776992
3.55851 0.806592
3.57831 0.751348
3.57478 0.719572
3.592 0.580552
3.57796 0.616457
3.56557 0.634882
3.5658 0.707411
3.5685 0.72164
3.57821 0.672849
3.60284 0.546715
3.5599 0.601585
3.49584 0.782014
3.55678 0.592716
3.47978 0.81716
3.56655 0.768515
3.5945 0.779832
3.55866 0.999472
3.65279 0.784633
3.64161 0.819837
3.67441 0.772468
3.68561 0.723944
3.73777 0.62994
3.67054 0.879994
3.78931 0.613452
3.75998 0.769275
3.74735 0.806754
3.75129 0.756619
3.69286 0.842845
3.66608 0.851451
3.68799 0.791902
3.64154 0.892896
3.61386 0.92151
3.63819 0.922773
3.64051 0.938528
3.65819 0.953093
3.7133 0.888605
3.77878 0.728995
3.62796 1.07853
3.72355 0.857186
3.66732 1.05091
3.72374 0.909181
3.68097 0.910815
3.64263 0.935551
3.58955 0.902786
3.5589 0.87441
3.53826 0.877465
3.5049 0.920558
3.48279 0.895303
3.504 0.83053
3.5268 0.866956
3.50545 0.949921
3.50002 1.03835
3.57232 0.856167
3.52377 0.892095
3.41248 1.02487
3.43471 0.950522
3.46241 0.872562
3.50002 0.854349
3.54676 0.819296
3.53028 0.938371
3.60617 0.746636
3.56667 0.805283
3.54063 0.816416
3.58944 0.657013
3.59611 0.684997
3.5239 0.920324
3.62138 0.826522
3.66049 0.862714
3.68853 0.917742
3.6566 1.02336
3.6282 1.0336
3.5634 1.05724
3.59063 0.952355
3.49787 0.965987
3.48006 0.850078
3.38461 0.95184
3.41745 0.777894
3.30439 1.00199
3.44167 0.725317
3.49006 0.684451
3.46293 0.806765
3.45021 0.905943
3.485 0.883326
3.54331 0.715918
3.4688 0.893762
3.50209 0.818282
3.51021 0.846563
3.58405 0.831948
3.62799 0.805542
3.60779 0.999936
3.64722 0.991124
3.65092 0.925347
3.55717 1.01412
3.44646 1.1006
3.4202 1.08681
3.40778 1.02494
3.3666 1.08279
3.36703 1.07494
3.34562 1.07397
3.39817 0.979216
3.31164 1.10449
3.33932 1.04608
3.26962 1.08866
3.27934 1.0507
3.27677 1.08666
3.24626 1.12851
3.28962 1.06707
3.32973 1.00777
3.32393 0.98613
3.29638 1.02477
3.22877 1.07926
3.27325 1.02744
3.22748 1.09777
3.25992 1.09287
3.26713 1.1621
3.32818 1.14337
3.34407 1.09501
3.33426 1.09058
3.35563 1.01605
3.29765 1.16562
3.35647 1.092
3.32782 1.11175
3.23884 1.24509
3.24766 1.20889
3.17387 1.27221
3.28599 1.04376
3.1625 1.24411
3.23372 1.13461
3.2881 1.12714
3.36022 1.1023
3.35871 1.153
3.38279 1.05492
3.40642 0.991436
3.32242 1.12164
3.3492 1.09581
3.4414 1.03042
3.50055 1.02132
3.63628 0.898267
3.66051 0.914879
3.66494 0.985821
3.63111 1.08993
3.60517 1.07303
3.63991 0.974827
3.58685 0.997741
3.65621 0.764519
3.57328 0.888928
3.53064 0.917544
3.57755 0.785681
3.60689 0.851549
3.61947 1.03448
3.6532 1.09177
3.72992 1.00469
3.66781 1.20896
3.70858 1.1939
3.76506 1.14795
3.8294 0.990044
3.73873 1.13683
3.79116 0.995521
3.82336 0.951559
3.81524 1.06469
3.8255 1.14917
3.87445 1.1555
3.95885 1.05468
3.93775 1.14751
3.94032 1.13719
3.97707 0.980867
3.94058 0.943022
3.8693 1.01267
3.88768 0.882715
3.84567 0.949469
3.92024 0.630328
3.81341 0.917629
3.84855 0.941426
3.91421 0.841951
3.86046 0.930667
3.85628 0.893533
3.85621 0.795557
3.78511 0.925813
3.79723 0.944551
3.81638 0.875512
3.82328 0.858509
3.83517 0.805806
3.81083 0.750195
3.72234 0.968076
3.7897 0.779644
3.73686 0.98905
3.82861 0.789973
3.7953 0.875436
3.8029 0.881418
3.81473 0.883934
3.80783 0.963604
3.84224 0.986584
3.85757 1.01458
3.92456 0.905562
3.91491 0.978886
3.93737 0.93388
3.97833 0.828187
3.92096 1.00181
3.92129 1.03174
3.92753 1.00482
3.91182 1.04694
3.97375 0.813616
3.83089 1.14282
3.88886 0.955854
3.83981 1.03665
3.86096 0.786837
3.73109 0.979949
3.69274 0.922831
3.58674 1.14126
3.62851 1.12059
3.67375 1.13148
3.64556 1.26584
3.71388 1.19487
3.68226 1.29038
3.71099 1.22794
3.71571 1.2029
3.77302 1.06306
3.71116 1.23155
3.7393 1.07657
3.70931 1.06874
3.70109 1.06155
3.58793 1.21534
3.56743 1.27164
3.61516 1.17357
3.57903 1.23808
3.6133 1.19647
3.72679 0.961064
3.64804 1.10856
3.66787 0.91094
3.60477 0.930827
3.56437 0.906877
3.592 0.836568
3.54394 0.934079
3.57032 0.887191
3.61174 0.779367
3.50937 1.04606
3.50744 1.06908
3.55706 1.00273
3.47086 1.188
3.51955 1.11896
3.54572 1.10739
3.61345 0.989192
3.67159 0.888556
3.72589 0.871421
3.68375 0.983058
3.7453 0.863517
3.67787 0.96534
3.64832 0.964416
3.60859 0.990745
3.55958 1.02692
3.54465 0.984846
3.55244 0.915842
3.54604 0.874235
3.52155 0.931163
3.49287 0.892633
3.52258 0.846581
3.50535 0.875801
3.48325 0.946836
3.48006 0.99067
3.54683 0.887647
3.57422 0.845046
3.56352 0.927302
3.65345 0.775016
3.62614 0.880971
3.63133 0.977409
3.68742 0.949598
3.72445 0.952186
3.71321 1.02558
3.71987 1.0235
3.72931 0.954407
3.67101 1.06488
3.70786 0.922267
3.66817 1.00847
3.64713 1.04539
3.65073 0.993248
3.63643 0.93115
3.63617 0.892831
3.61686 0.881944
3.61061 0.890594
3.6189 0.944532
3.57604 1.1006
3.59083 1.0599
3.62583 0.998565
3.64814 1.03228
3.67029 1.09835
3.70267 1.06303
3.73253 1.00982
3.77509 0.919978
3.75274 0.914884
3.74751 0.808728
3.70778 0.828005
3.68084 0.858529
3.65789 1.02885
3.70003 1.01245
3.74592 0.945492
3.75752 0.868474
3.73226 0.945759
3.72711 0.931227
3.71482 0.893928
3.68579 0.923914
3.73017 0.778031
3.70038 0.835633
3.62352 1.08684
3.71393 0.742652
3.70043 0.731901
3.66259 0.810312
3.66569 0.702249
3.63689 0.738211
3.58508 0.86842
3.60612 0.685413
3.61528 0.657128
3.5935 0.764896
3.6242 0.743812
3.6764 0.69049
3.72002 0.532202
3.60965 0.927248
3.64545 0.736321
3.60495 0.854201
3.61208 0.786532
3.65234 0.499798
3.55179 0.817204
3.58949 0.654473
3.57845 0.628783
3.57126 0.688603
3.57827 0.808057
3.59931 0.772062
3.58966 0.811396
3.65956 0.576659
3.64076 0.684411
3.59593 0.814891
3.62101 0.684178
3.57569 0.843761
3.59859 0.721656
3.60662 0.677977
3.51112 0.945974
3.52394 0.845604
3.52236 0.744937
3.50633 0.810221
-1.66965 -1.78309
3.52614 0.763569
3.55394 0.708595
3.5944 0.69857
3.61249 0.696533
3.62894 0.695149
3.63327 0.691796
-1.67332 -1.72228
3.5811 0.715711
3.62412 0.558741
3.60704 0.685703
3.59757 0.763123
3.61025 0.804743
3.59137 0.926136
3.60112 0.805897
-1.6589 -1.75497
3.60482 0.639352
-1.54527 -1.98616
3.5485 0.8119
3.5539 0.785002
3.56734 0.613699
-1.6058 -1.75744
-1.61241 -1.68822
-1.55777 -1.72656
3.54113 0.531997
-1.59802 -1.63741
3.54479 0.599932
-1.58748 -1.70468
3.55597 0.626703
-1.63291 -1.66064
3.59785 0.686492
3.62593 0.626146
3.6296 0.64236
-1.62944 -1.80283
3.66075 0.682437
-1.68114 -1.7246
3.66458 0.78036
-1.77632 -1.79643
3.71435 0.658483
3.71634 0.686585
3.71676 0.64648
3.68205 0.735244
3.65492 0.808384
-1.73599 -1.75384
3.70976 0.717239
3.73526 0.743977
3.7638 0.739057
3.73295 0.912992
3.72974 0.867883
3.69527 0.900272
3.73389 0.79842
-1.76202 -1.89928
3.71443 0.876578
3.72921 0.811683
-1.72895 -2.04958
3.71176 0.878096
3.7369 0.850686
3.71433 0.976518
3.72135 0.962153
3.77612 0.849584
-1.8496 -1.87602
3.78823 0.844159
3.79272 0.779049
3.7704 0.784332
-1.8828 -1.72935
3.79199 0.67327
3.81067 0.675786
-1.8744 -1.80112
-1.8767 -1.67165
3.85186 0.629493
3.85326 0.682907
3.90265 0.616871
3.90696 0.739153
3.94879 0.639962
3.9441 0.562077
3.89373 0.624299
3.8886 0.606565
3.89933 0.563614
3.8775 0.642403
-1.7802 -1.72546
3.86111 0.621871
3.87067 0.564907
3.80096 0.713553
3.75122 0.723904
3.73869 0.656611
-1.74268 -1.70325
3.67635 0.672964
3.68187 0.604991
3.66572 0.646097
3.66232 0.715487
3.73325 0.55463
3.70758 0.674073
3.70815 0.628775
3.75036 0.402834
3.71362 0.395458
3.62613 0.660892
3.63234 0.385752
3.55355 0.56842
3.56338 0.43986
3.54143 0.530968
3.57582 0.334129
3.58 0.491697
3.59169 0.545752
3.56803 0.575082
3.52024 0.700421
3.54671 0.56158
3.5075 0.584775
3.45911 0.581081
3.44115 0.497064
3.4296 0.500975
3.43769 0.428287
3.44803 0.461102
3.43741 0.552602
3.45326 0.597275
3.50033 0.473082
3.53298 0.409299
3.51802 0.578651
3.61321 0.413487
3.6262 0.578401
3.63663 0.664576
3.62994 0.746561
3.67899 0.52271
3.63211 0.661243
3.65135 0.658713
3.67276 0.609176
3.6519 0.679657
3.70658 0.475669
3.69356 0.648001
3.72878 0.629052
3.78844 0.608584
3.75078 0.822283
3.7791 0.636844
3.79556 0.480905
3.73811 0.61362
3.74097 0.646562
3.77273 0.615801
3.78819 0.602559
3.79891 0.555065
3.76188 0.679588
3.7351 0.759987
3.69797 0.820042
3.75472 0.635872
3.72085 0.772999
3.68066 0.883596
3.73663 0.729062
3.76705 0.754983
3.79586 0.764856
3.82057 0.769969
3.81542 0.741586
3.73407 0.896886
3.78877 0.687061
3.72177 0.831662
3.78026 0.568799
3.75457 0.60846
3.67266 0.814902
3.68511 0.766441
3.67684 0.778911
3.67759 0.735377
3.73735 0.55953
3.67212 0.695344
3.65669 0.685161
3.61752 0.728146
3.59798 0.716831
3.58947 0.710789
3.59444 0.706778
3.58001 0.729166
3.55695 0.717093
3.63936 0.525968
3.65263 0.568531
3.71464 0.584462
3.74285 0.547468
3.7263 0.708566
3.77039 0.631174
3.72656 0.775655
3.69353 0.827635
3.71401 0.765857
3.76321 0.601148
3.77197 0.690683
3.74654 0.752205
3.77634 0.717234
3.74153 0.798072
3.73385 0.746496
3.76239 0.593458
3.60773 0.960882
3.69985 0.551916
3.61775 0.776677
3.61647 0.706484
3.64054 0.628683
3.68463 0.554604
3.61079 0.775021
3.66321 0.688773
3.67408 0.689403
3.73038 0.575448
3.69651 0.574674
3.71656 0.608657
3.68412 0.721082
3.73772 0.59248
3.711 0.6734
3.68977 0.715253
3.70458 0.710576
3.64922 0.898863
3.72805 0.671888
3.68544 0.77814
3.73803 0.575848
3.71173 0.58928
3.67256 0.688489
3.63845 0.801436
3.63883 0.830098
3.66191 0.758402
3.69214 0.647525
3.65407 0.750248
3.65823 0.752362
3.70572 0.647704
3.69264 0.663591
3.68689 0.600883
3.69936 0.532184
3.6536 0.698863
3.60529 0.805403
3.62668 0.763672
3.65754 0.691825
3.67606 0.623774
3.62857 0.856685
3.66825 0.841949
3.70796 0.823458
3.69586 0.803957
3.68236 0.826179
3.70523 0.692879
3.62266 0.843425
3.58662 0.893435
3.60426 0.826709
3.6311 0.80283
3.52319 1.07473
3.60653 0.894145
3.58262 0.954764
3.57472 0.912992
3.57847 0.762289
3.51668 0.790213
3.48802 0.801591
3.48334 0.806661
3.50369 0.764829
3.5113 0.745823
3.5331 0.733054
3.53591 0.788974
3.56659 0.846471
3.64026 0.750379
3.65351 0.761527
3.60864 0.828072
3.57714 0.78238
3.57753 0.688328
3.48938 0.889779
3.47193 0.879208
3.51315 0.813966
3.45824 0.993339
3.54174 0.74191
3.53575 0.723304
3.54418 0.765409
3.53699 0.713768
3.52989 0.733932
3.55227 0.694208
3.5473 0.770664
3.57845 0.793938
3.61082 0.839598
3.61016 0.886823
3.61571 0.750093
3.53651 0.789505
3.53047 0.70923
3.54061 0.656838
3.57509 0.629734
3.60893 0.624838
3.60341 0.71592
3.61089 0.779121
3.67781 0.551788
3.62966 0.680261
3.60421 0.723384
3.5571 0.835219
3.57392 0.73524
3.60472 0.580246
3.5693 0.762236
3.67994 0.565481
3.70533 0.64449
3.71756 0.780782
3.76799 0.728531
3.76769 0.67402
3.74614 0.629946
3.72559 0.658407
3.69324 0.656549
3.63597 0.703802
3.58495 0.745046
3.58924 0.628744
3.58206 0.561822
3.5843 0.531171
3.58454 0.593204
3.63659 0.48541
3.60157 0.550842
3.5442 0.664581
3.55 0.546252
3.5219 0.735114
3.56592 0.733279
3.63599 0.774115
3.73112 0.588547
3.66711 0.785182
3.63604 0.708436
3.64294 0.606118
3.57542 0.783628
3.52043 0.905669
3.54893 0.897234
3.57641 0.94544
3.65186 0.854837
3.66632 0.888187
3.7044 0.841556
3.64724 0.992604
3.66988 0.88944
3.65945 0.788701
3.629 0.842887
3.62254 0.866507
3.63611 0.78364
3.63075 0.775382
3.58057 0.874494
3.54302 0.961706
3.61235 0.670424
3.56701 0.813693
3.50647 0.936704
3.53717 0.765806
3.52699 0.712892
3.47697 0.800987
3.51572 0.673994
3.54167 0.719379
3.51179 0.8894
3.51207 0.959069
3.54104 0.954417
3.59387 0.887195
3.62769 0.817158
3.6323 0.859263
3.62203 0.930714
3.6787 0.68783
3.64749 0.822281
3.61362 0.866369
3.5958 0.879601
3.6084 0.825702
3.61254 0.79566
3.61003 0.751966
3.56538 0.784902
3.53629 0.759627
3.5332 0.703554
3.5674 0.599962
3.56059 0.600127
3.58966 0.654301
3.64968 0.670876
3.73383 0.617396
3.78268 0.511693
3.66999 0.923389
3.70858 0.848382
3.62946 1.0889
3.63257 1.06358
3.71063 0.870735
3.63114 1.05887
3.721 0.836176
3.69806 0.942034
3.70059 0.89104
3.67767 0.859879
3.68199 0.893501
3.68906 0.841848
3.69536 0.735318
3.62291 0.774394
3.56014 0.870992
3.54172 0.892777
3.60945 0.698231
3.59984 0.789349
3.58892 0.838892
3.55813 0.999783
3.64391 0.804573
3.64003 0.871517
3.67895 0.817223
3.70332 0.891318
3.61838 1.14328
3.65508 1.01109
3.67842 0.950707
3.70029 0.921022
3.72233 0.973768
3.75778 1.00213
3.77655 1.03896
3.77547 1.03238
3.79805 0.884635
3.78904 0.897831
3.79937 0.825669
3.74398 0.85866
3.66398 0.929161
3.68155 0.730419
3.63889 0.926336
3.60723 1.10436
3.69866 0.896204
3.62922 1.09944
3.60576 1.1285
3.64662 0.973823
3.5949 1.04834
3.63882 0.922219
3.64935 0.993751
3.62354 1.02412
3.63802 0.869622
3.62979 0.829124
3.55701 1.00543
3.5722 0.959629
3.56595 0.953973
3.6404 0.725913
3.6207 0.843278
3.58793 0.961895
3.5993 0.987977
3.71102 0.83336
3.71466 0.967118
3.77291 0.909946
3.7694 0.992584
3.70377 1.17187
3.77336 1.0174
3.75947 0.984557
3.77989 0.951195
3.79222 0.922969
3.80663 0.876433
3.76282 0.934502
3.70702 1.07408
3.67151 1.07873
3.73851 0.894458
3.65968 1.0666
3.71359 0.97402
3.74514 0.928334
3.76435 0.899716
3.66738 1.10703
3.73707 0.766445
3.6913 0.755906
3.57199 0.948054
3.55273 0.952748
3.56666 0.933939
3.5563 0.97789
3.61454 0.797051
3.5858 0.838377
3.61468 0.747825
3.58074 0.826035
3.56849 0.876781
3.5562 0.928672
3.53017 0.980678
3.51592 1.02698
3.50033 1.0484
3.52352 1.00326
3.58435 0.862498
3.57035 0.933571
3.60926 0.914476
3.6919 0.806854
3.70207 0.946303
3.78465 0.809952
3.76419 0.948714
3.79043 0.85718
3.73849 0.920242
3.73311 0.873485
3.63719 1.1197
3.60301 1.16048
3.6949 0.925824
3.59353 1.09393
3.61525 1.04021
3.61721 1.0066
3.63853 0.947979
3.66538 0.885551
3.68222 0.838134
3.59536 1.0369
3.58085 1.05798
3.60388 1.06155
3.62111 1.0272
3.61392 0.961105
3.55233 1.01912
3.5437 0.996208
3.58052 0.896143
3.52983 0.957525
3.52209 0.901066
3.48522 0.983041
3.50684 0.928731
3.49054 0.938179
3.44711 1.0085
3.414 1.04587
3.45849 0.978621
3.51249 0.877712
3.52589 0.947054
3.49744 1.05711
3.50278 1.10124
3.54671 1.01912
3.49666 1.1363
3.52984 1.09287
3.55352 1.09279
3.56324 1.18814
3.63829 1.12154
3.66687 1.16197
3.76976 1.0227
3.74937 1.14459
3.7764 1.11596
3.73087 1.15392
3.7515 0.987774
3.69744 1.09227
3.69912 1.04104
3.66833 1.05778
3.72683 1.01475
3.7191 1.09683
3.79137 0.995833
3.721 1.25369
3.76536 1.23304
3.76712 1.26111
3.81408 1.0982
3.62665 1.36896
3.53536 1.42163
3.49869 1.41598
3.50733 1.37674
3.53658 1.32522
3.62226 1.23523
3.62482 1.28391
3.71686 1.10243
3.71834 1.11616
3.77983 0.991293
3.74767 1.08189
3.79767 1.05603
3.86856 0.928174
3.84029 1.1023
3.92405 0.970566
3.98628 0.815231
3.9727 0.930208
3.96434 0.838181
3.86352 0.932512
3.82632 0.872114
3.79344 0.875318
3.80463 0.764601
3.73549 0.969263
3.7927 0.898849
3.85294 0.799361
3.78014 1.08538
3.90209 0.736241
3.88895 0.726771
3.79705 0.904237
3.74758 0.879012
3.71653 0.874236
3.70567 0.803807
3.66355 0.952022
3.64315 1.01172
3.65983 0.971632
3.68876 0.832507
3.6468 0.954444
3.67691 0.881913
3.63282 0.977801
3.59572 0.982117
3.58966 1.05135
3.68313 0.955228
3.71882 1.00754
3.76413 0.96391
3.77771 0.941224
3.78675 0.831085
3.73242 0.898835
3.63973 1.12578
3.70508 1.0033
3.69203 1.12468
3.67709 1.23682
3.75647 1.15989
3.77637 1.20341
3.82756 1.17212
3.83002 1.14035
3.78174 1.22874
3.79142 1.18802
3.7639 1.23161
3.7945 1.1668
3.77392 1.19433
3.78529 1.11329
3.76931 1.01466
3.71729 1.07758
3.75481 0.881974
3.69131 1.09569
3.73177 0.990415
3.73587 0.926732
3.76891 0.782421
3.65457 1.07892
3.58945 1.17934
3.67029 0.957532
3.62726 1.05282
3.65697 1.05789
3.75153 0.868858
3.74467 0.976433
3.8206 0.735055
3.71937 1.03523
3.75359 0.933287
3.79828 0.789349
3.82081 0.715755
3.78687 0.845021
3.77649 0.885144
3.8193 0.751872
3.83766 0.71159
3.70041 1.09245
3.75719 0.958204
3.77386 0.961038
3.73202 1.09323
3.84269 0.71054
3.75275 0.906618
3.70602 1.0019
3.7068 0.994723
3.73006 0.984921
3.84566 0.734857
3.82804 0.881375
3.88854 0.706291
3.89747 0.764757
3.89793 0.790071
3.9105 0.793951
3.88573 0.823815
3.82895 0.962291
3.86547 0.672028
3.76674 0.884887
3.80574 0.652271
3.7852 0.694096
3.80283 0.61173
3.73589 0.895974
3.77164 0.809706
3.6667 1.04704
3.75531 0.774037
3.76565 0.828727
3.7949 0.811567
3.73963 0.900596
3.67807 1.00543
3.65023 1.00539
3.62506 1.02623
3.6014 1.0432
3.62461 0.950723
3.61211 0.9592
3.5868 0.943281
3.54249 0.95916
3.53991 0.817447
3.5632 0.70798
3.4972 0.987826
3.51497 1.00326
3.61287 0.759069
3.57645 0.808466
3.54761 0.826937
3.54375 0.770263
3.49234 0.88752
3.48225 0.9473
3.48637 1.00247
3.53932 0.88001
3.53315 0.938536
3.55308 0.968093
3.55308 0.92266
3.57662 0.868395
3.60712 0.905274
3.51053 1.10799
3.57983 0.874374
3.56961 0.790951
3.49339 0.941793
3.47968 0.862453
3.45228 0.88169
3.45253 0.845387
3.40838 0.947795
3.44573 0.928803
3.45533 0.969071
3.42719 1.07207
3.51706 0.928667
3.52023 0.961582
3.50647 0.988639
3.50105 1.02298
3.49004 1.03814
3.53816 0.879987
3.49023 1.00575
3.44115 1.05919
3.36338 1.0994
3.36649 0.945094
3.226 1.14073
3.22383 1.03569
3.1577 1.1452
3.21331 1.05077
3.18734 1.07904
3.15389 1.16162
3.2355 0.991961
3.21759 1.03717
3.17366 1.09815
3.1781 1.06582
3.18937 1.03042
3.16638 1.13509
3.12381 1.16504
3.06623 1.17888
3.03717 1.15712
3.01376 1.082
2.99714 0.964127
3.01357 0.788363
3.01182 0.791252
2.96009 0.845851
2.90252 0.951432
3.01248 0.764446
3.00678 0.801792
2.93625 0.920557
2.95829 0.833675
2.97891 0.796952
2.96242 0.927813
2.96636 0.958688
2.97377 0.996269
3.04921 0.88932
3.01168 0.991063
3.00624 1.03464
3.04361 1.00781
3.02822 1.05306
3.02046 0.997044
2.93579 1.13888
2.99741 0.99911
2.91087 1.07872
2.88323 1.12628
2.91706 1.07793
2.88532 1.1071
2.86213 1.15051
2.82169 1.22143
2.86726 1.14567
2.87364 1.08655
2.85465 1.11283
2.82167 1.1601
2.88341 1.03867
2.8312 1.12659
2.94223 0.954127
2.8647 1.05587
2.83413 1.06644
2.81907 1.04407
2.79225 1.0703
2.7965 1.00818
2.8344 0.921158
2.70051 1.07797
2.70779 0.998034
2.74274 0.884369
2.73476 0.895058
2.73199 0.936668
2.79167 0.797076
2.76853 0.810672
2.74042 0.850949
2.65554 0.987123
2.67029 0.97554
2.69576 0.930978
2.63281 1.04038
2.61086 1.04022
2.66597 0.96959
2.64088 0.980463
2.63258 0.96873
2.67249 0.857307
2.67669 0.868461
2.65633 0.943681
2.66929 0.941278
2.71076 0.933598
2.70445 0.976596
2.67826 1.00672
2.68456 0.983042
2.69025 0.899318
2.68058 0.811359
2.59209 0.895989
2.64079 0.779922
2.62222 0.749234
2.6075 0.761226
2.55603 0.827932
2.57805 0.759537
2.51443 0.846655
2.50907 0.835664
2.54743 0.750807
2.55358 0.760754
2.53413 0.761856
2.58149 0.644139
2.50685 0.73439
2.49524 0.721294
2.5766 0.603718
2.53429 0.746399
2.50736 0.836625
2.54772 0.788847
2.56331 0.809869
2.57618 0.835872
2.60679 0.866202
2.64878 0.788523
2.64159 0.816944
2.64884 0.829277
2.66519 0.781566
2.66676 0.833352
2.73486 0.738398
2.67869 0.818496
2.64355 0.832307
2.64902 0.860981
2.69683 0.776535
2.66225 0.822784
2.72147 0.700992
2.73183 0.696089
2.72247 0.699028
2.69663 0.732233
2.72426 0.634897
2.72849 0.676672
2.67103 0.811626
2.68979 0.815877
2.71771 0.73593
2.72124 0.762798
2.69353 0.796669
2.67374 0.841744
2.62862 0.91288
2.66355 0.816022
2.60244 0.932468
2.65681 0.82335
2.62877 0.864356
2.67439 0.794934
2.6454 0.757232
2.61557 0.739296
2.55472 0.821046
2.58172 0.72352
2.58329 0.717202
2.56609 0.786918
2.50301 0.921617
2.59042 0.782223
2.59871 0.795269
2.6536 0.725496
2.59542 0.855518
2.66373 0.761516
2.63111 0.830045
2.6358 0.827258
2.59946 0.906204
2.63781 0.826956
2.62179 0.902387
2.59408 0.98762
2.61764 0.942163
2.68507 0.860474
2.61179 1.01999
2.693 0.909726
2.71386 0.897822
2.75534 0.906247
2.72435 1.03081
2.79837 0.905393
2.71453 1.06341
2.7457 0.981114
2.72361 1.01418
2.67693 1.02933
2.70351 0.956996
2.66977 0.930521
2.71137 0.84833
2.72673 0.773792
2.6062 0.973828
2.62103 0.980905
2.64761 0.988401
2.72365 0.87978
2.67528 1.05177
2.78286 0.885568
2.74881 0.940313
2.69512 0.969839
2.72272 0.891807
2.64895 0.961881
2.70474 0.832928
2.71284 0.791112
2.64751 0.886153
2.65107 0.817444
2.59633 0.795728
2.48963 0.884373
2.51241 0.772289
2.51154 0.747971
2.48111 0.804387
2.49667 0.770184
2.53222 0.735909
2.57882 0.782753
2.56852 0.886174
2.61387 0.866047
2.61533 0.796468
2.65702 0.706595
2.601 0.80094
2.59419 0.818831
2.59025 0.800761
2.52498 0.81786
2.5184 0.738144
2.47769 0.80505
2.50454 0.737925
2.50471 0.669465
2.47988 0.666263
2.49089 0.697039
2.4708 0.688095
2.48021 0.628101
2.48137 0.64397
2.57542 0.542803
2.55714 0.583584
2.55335 0.607088
2.56127 0.68661
2.59108 0.655874
2.53373 0.783771
2.60925 0.685538
2.61706 0.694927
2.61718 0.709325
2.61953 0.713258
2.64206 0.695228
2.64473 0.697492
2.6862 0.630459
2.62961 0.70278
2.63907 0.618368
2.58494 0.69803
2.58416 0.704646
2.53144 0.729592
2.48631 0.827329
2.56465 0.749512
2.57933 0.77548
2.64034 0.680914
2.60331 0.775131
2.61879 0.708683
2.55696 0.821897
2.62383 0.653369
2.59363 0.690138
2.57921 0.72357
2.52254 0.804886
2.56386 0.747989
2.54527 0.817097
2.52581 0.863886
2.51703 0.867396
2.55125 0.854461
2.56345 0.856025
2.61463 0.760752
2.55043 0.871455
2.57885 0.84479
2.5441 0.882064
-0.715253 -1.85456
2.5262 0.922768
2.53048 0.937437
2.48725 0.941612
2.49326 0.943098
2.4872 0.888842
2.45785 0.852757
2.4475 0.833216
2.46677 0.830927
2.47093 0.791292
2.47123 0.79234
2.53274 0.691944
2.44778 0.851274
2.4694 0.808804
2.43943 0.847996
2.47351 0.801034
2.43027 0.821637
2.42171 0.815808
2.46096 0.762338
2.44784 0.778289
2.4383 0.796621
2.48411 0.705668
2.45747 0.776446
2.43987 0.811104
2.40581 0.857529
2.41598 0.848221
2.4307 0.920994
2.48903 0.897234
2.54583 0.889028
-0.894048 -1.84718
-0.962029 -1.85189
2.50781 1.08637
2.51691 1.1198
2.5125 1.15708
2.53917 1.09853
-0.940466 -1.94545
-0.88966 -1.9708
2.53226 1.02114
2.49971 1.02819
2.51569 1.01155
2.53716 0.946493
-0.912977 -1.7954
-0.899826 -1.76751
-0.857055 -1.80863
2.45041 0.973951
-0.83167 -1.78315
-0.821825 -1.76161
-0.82641 -1.74629
-0.783708 -1.7793
-0.86153 -1.70631
-0.822337 -1.80636
2.54912 0.858837
-0.892239 -1.74893
2.58167 0.878103
2.5733 0.937837
-0.944009 -1.76468
-0.878449 -1.85275
-0.95459 -1.72155
-0.970541 -1.67266
-0.927544 -1.68177
-0.904149 -1.68852
-0.849592 -1.70083
-0.857692 -1.59989
-0.779557 -1.64072
-0.799965 -1.58916
-0.761837 -1.64584
-0.793296 -1.60869
-0.882519 -1.5388
-0.920438 -1.50801
-0.852943 -1.59956
-0.943826 -1.51296
-0.963657 -1.4858
-0.899081 -1.59457
-0.89803 -1.62136
-0.876583 -1.59726
-0.800946 -1.64991
-0.737762 -1.69875
-0.667729 -1.77981
-0.663056 -1.76265
-0.611861 -1.76826
-0.649855 -1.74782
-0.682602 -1.7141
-0.610249 -1.76208
-0.610765 -1.7144
-0.634854 -1.62588
-0.612428 -1.64555
-0.638141 -1.64377
-0.619906 -1.64441
-0.564908 -1.65897
-0.516377 -1.72223
-0.557083 -1.73745
-0.69523 -1.55876
-0.59552 -1.62199
-0.645842 -1.53217
-0.645964 -1.50215
-0.625903 -1.53628
-0.659162 -1.55209
-0.705112 -1.51225
-0.630144 -1.57893
-0.582856 -1.56081
-0.658686 -1.48999
-0.679483 -1.46211
-0.606788 -1.52706
-0.664769 -1.45932
-0.673322 -1.45789
-0.679825 -1.45686
-0.672816 -1.47837
-0.591586 -1.56965
-0.673525 -1.55109
-0.672933 -1.51848
-0.719058 -1.50812
-0.707671 -1.58591
-0.714271 -1.59213
-0.752301 -1.51505
-0.762541 -1.53127
-0.739514 -1.53453
-0.768684 -1.47725
-0.733426 -1.48213
-0.618477 -1.55527
-0.60366 -1.54531
2.30428 0.644379
2.29436 0.668682
2.31924 0.652387
2.33679 0.639842
-0.642356 -1.5374
-0.62302 -1.57312
-0.673854 -1.55223
-0.654624 -1.59268
-0.624181 -1.60959
-0.582386 -1.59708
-0.570196 -1.5036
-0.591205 -1.43687
-0.561114 -1.4354
-0.567827 -1.42761
-0.576546 -1.50458
-0.651541 -1.41854
-0.684026 -1.37467
-0.608235 -1.43248
-0.607569 -1.41894
-0.598924 -1.37698
-0.549639 -1.41061
-0.502625 -1.41699
-0.508086 -1.39034
-0.478761 -1.40361
-0.522672 -1.3928
-0.540923 -1.38167
-0.546689 -1.42717
-0.573439 -1.3795
-0.573431 -1.43718
-0.564607 -1.4846
-0.56897 -1.47709
-0.5403 -1.51448
-0.536208 -1.51535
-0.565067 -1.46014
-0.547664 -1.50987
-0.533015 -1.44293
2.24395 0.58322
-0.514644 -1.49075
-0.501309 -1.55205
-0.505254 -1.56709
-0.497901 -1.54336
-0.414582 -1.59806
-0.46048 -1.49945
-0.433523 -1.55876
-0.485772 -1.52676
-0.453377 -1.50779
-0.41078 -1.48931
2.17635 0.512773
-0.48556 -1.35451
-0.470464 -1.409
-0.457443 -1.45166
-0.47871 -1.39877
-0.497201 -1.3977
-0.423291 -1.50106
-0.559245 -1.40257
-0.523488 -1.42256
-0.477485 -1.55194
-0.498666 -1.53354
-0.559651 -1.52328
-0.629323 -1.5518
-0.577467 -1.67017
-0.643483 -1.59991
-0.578806 -1.6565
-0.648212 -1.5892
-0.628252 -1.56993
-0.607733 -1.55167
-0.589767 -1.48997
-0.560087 -1.4787
-0.571004 -1.41632
-0.52755 -1.47039
-0.456866 -1.53431
-0.488632 -1.53932
-0.508248 -1.55079
-0.526011 -1.54092
-0.50433 -1.59557
-0.446794 -1.60659
-0.501376 -1.52868
-0.456067 -1.61613
-0.516682 -1.48557
-0.490934 -1.5678
-0.541007 -1.44307
-0.49456 -1.52126
-0.510691 -1.43568
-0.484314 -1.46111
-0.436041 -1.45684
-0.413768 -1.53021
-0.461457 -1.48498
-0.443146 -1.45899
-0.48307 -1.4338
-0.494118 -1.44388
-0.457074 -1.48158
-0.496471 -1.45724
-0.509047 -1.50083
-0.524436 -1.53062
-0.43899 -1.58877
-0.487982 -1.61713
-0.433797 -1.64672
-0.408284 -1.6424
-0.400315 -1.61938
-0.433569 -1.56767
-0.326073 -1.64634
-0.363103 -1.61807
-0.423722 -1.60551
-0.447768 -1.62318
-0.408697 -1.6568
-0.465438 -1.61139
-0.444917 -1.6297
-0.448972 -1.62005
-0.46753 -1.5928
-0.440978 -1.60915
-0.371443 -1.69691
-0.368322 -1.67445
-0.416705 -1.68305
-0.395208 -1.65049
-0.389292 -1.67061
-0.423678 -1.61387
-0.401948 -1.5763
-0.407849 -1.56872
-0.428026 -1.57633
-0.429129 -1.58269
-0.415726 -1.57215
-0.417982 -1.60344
-0.483727 -1.58591
-0.491995 -1.59902
-0.463895 -1.58286
-0.435009 -1.66302
-0.452308 -1.65328
-0.408556 -1.71737
-0.507454 -1.58886
-0.446769 -1.62001
-0.401711 -1.68393
-0.464459 -1.63599
-0.492441 -1.60115
-0.471008 -1.6434
-0.461299 -1.64913
-0.444367 -1.66806
-0.456933 -1.64886
-0.360618 -1.66911
-0.391458 -1.60495
-0.410524 -1.53644
-0.382239 -1.54594
-0.394747 -1.53523
-0.373278 -1.54292
-0.397151 -1.55471
-0.42425 -1.52625
-0.369548 -1.54515
-0.340435 -1.54397
2.09094 0.667707
-0.399747 -1.52363
-0.393362 -1.49186
-0.374482 -1.51492
-0.364949 -1.56788
-0.398714 -1.60331
-0.432765 -1.59354
-0.466965 -1.55882
-0.480895 -1.53159
-0.426698 -1.58376
-0.433059 -1.55688
-0.401001 -1.57769
-0.473417 -1.52572
-0.441719 -1.59552
-0.412012 -1.65587
-0.454053 -1.64306
-0.533157 -1.62414
-0.450279 -1.7401
-0.477423 -1.74221
-0.495808 -1.74372
-0.554527 -1.68529
-0.447007 -1.80494
-0.56141 -1.69332
-0.546635 -1.75838
-0.586703 -1.68417
-0.573192 -1.68863
-0.566594 -1.69447
-0.522559 -1.69351
-0.556435 -1.56797
-0.539148 -1.61346
-0.509662 -1.55608
-0.514944 -1.51065
-0.427925 -1.5302
-0.482559 -1.48902
-0.45384 -1.52258
-0.413955 -1.51342
-0.414298 -1.57551
-0.463199 -1.56376
-0.378142 -1.60442
-0.448715 -1.54217
-0.477635 -1.55041
-0.436292 -1.60764
-0.467319 -1.59682
-0.422592 -1.5985
-0.411663 -1.58567
-0.382483 -1.57834
-0.437898 -1.49636
-0.465298 -1.40991
-0.454614 -1.37487
-0.465575 -1.35236
-0.428557 -1.40749
-0.493749 -1.30687
-0.405606 -1.39209
-0.428958 -1.42843
-0.407684 -1.44605
-0.454874 -1.40457
-0.437055 -1.45509
-0.497513 -1.48845
-0.583646 -1.44036
-0.629692 -1.49831
-0.616316 -1.52338
-0.613144 -1.54449
-0.622313 -1.58589
-0.705959 -1.4987
-0.611672 -1.58847
-0.64246 -1.56964
-0.644526 -1.51402
-0.611923 -1.5881
-0.659063 -1.55664
-0.74659 -1.49598
-0.661923 -1.61843
-0.654988 -1.64699
-0.686085 -1.63667
-0.624661 -1.71492
-0.630586 -1.69748
-0.657694 -1.63997
-0.686021 -1.61487
-0.647684 -1.61024
-0.631269 -1.6073
-0.63967 -1.59483
-0.648531 -1.61025
-0.716183 -1.53511
-0.616504 -1.68789
-0.676666 -1.6119
-0.683103 -1.62931
-0.68757 -1.58299
-0.686642 -1.54022
-0.628701 -1.63256
-0.607911 -1.58609
-0.691429 -1.51678
-0.661539 -1.58669
-0.730378 -1.56884
-0.778605 -1.5708
-0.803311 -1.66055
-0.782565 -1.70113
-0.760799 -1.78029
-0.807631 -1.70447
-0.744915 -1.73888
-0.722984 -1.74833
-0.698628 -1.77675
-0.630815 -1.79066
-0.617528 -1.74586
-0.606794 -1.73762
-0.588617 -1.68953
-0.616256 -1.66499
-0.57782 -1.7431
-0.603358 -1.68387
-0.623855 -1.62961
-0.577188 -1.6361
-0.541053 -1.67324
-0.546156 -1.6498
-0.453931 -1.73225
-0.452006 -1.70805
-0.509392 -1.66491
-0.548499 -1.66244
-0.519002 -1.67434
-0.586798 -1.64325
-0.628385 -1.58859
-0.548608 -1.66888
-0.626559 -1.59028
-0.561543 -1.5932
-0.565884 -1.48948
-0.463801 -1.55561
-0.50989 -1.51691
-0.525072 -1.47856
-0.516744 -1.49277
-0.480853 -1.50859
-0.514375 -1.40825
-0.505201 -1.39341
-0.473907 -1.48902
-0.473396 -1.49534
-0.500355 -1.49282
-0.530832 -1.47677
-0.528822 -1.53477
-0.554581 -1.54285
-0.555132 -1.57841
-0.528442 -1.58558
-0.528245 -1.5669
-0.524426 -1.56776
-0.533707 -1.54981
-0.511787 -1.5503
-0.507291 -1.48908
-0.458103 -1.52856
-0.47562 -1.53403
-0.483394 -1.56486
-0.543408 -1.45943
-0.501947 -1.52206
-0.520192 -1.46422
-0.497777 -1.44757
-0.538267 -1.40993
-0.55933 -1.37684
-0.536909 -1.39896
-0.497557 -1.49676
-0.585181 -1.5008
-0.531549 -1.5783
-0.564142 -1.57904
-0.525304 -1.63377
-0.560229 -1.65382
-0.594639 -1.66616
-0.567565 -1.696
-0.642911 -1.60225
-0.627469 -1.62599
-0.624654 -1.58262
-0.606131 -1.57034
-0.583848 -1.55692
-0.596165 -1.51738
-0.575246 -1.56046
-0.571618 -1.50401
-0.599537 -1.44774
-0.561268 -1.54066
-0.637487 -1.45388
-0.650446 -1.50216
-0.635216 -1.52035
-0.62128 -1.50198
-0.593073 -1.46057
-0.526943 -1.52012
-0.555054 -1.48284
-0.522414 -1.54041
-0.535019 -1.52961
-0.599765 -1.51494
-0.545174 -1.62739
-0.536377 -1.61848
-0.58901 -1.55914
-0.59567 -1.58706
-0.599981 -1.58766
-0.563557 -1.62749
-0.498412 -1.675
-0.509614 -1.63657
-0.520274 -1.60042
-0.4534 -1.63995
-0.47824 -1.60645
-0.580872 -1.57416
-0.595564 -1.63725
-0.611726 -1.64435
-0.682407 -1.582
-0.607113 -1.61341
-0.540215 -1.69092
2.26759 0.795056
-0.49331 -1.64908
-0.504752 -1.61298
-0.436346 -1.68013
-0.508198 -1.52918
-0.481099 -1.56473
-0.473185 -1.55312
-0.518164 -1.50804
-0.507471 -1.51319
-0.529161 -1.49788
-0.502106 -1.53311
-0.516592 -1.47465
-0.525026 -1.43897
2.16612 0.600875
-0.557962 -1.41591
-0.559124 -1.39285
-0.552496 -1.36642
-0.573278 -1.37821
-0.537484 -1.41308
2.18967 0.565724
-0.605361 -1.37845
-0.547664 -1.47753
-0.538096 -1.50939
-0.473719 -1.57379
2.1857 0.726606
-0.569104 -1.55993
-0.576088 -1.58018
-0.583582 -1.54955
2.28208 0.739134
2.27718 0.785131
-0.576162 -1.67277
-0.555399 -1.71658
-0.597323 -1.6262
-0.54053 -1.6449
2.25014 0.719517
-0.525318 -1.61202
-0.521668 -1.56625
2.14337 0.750229
-0.568526 -1.53722
-0.564026 -1.56544
-0.598919 -1.5029
-0.590617 -1.50414
2.16235 0.711711
2.15371 0.75192
-0.57415 -1.60272
-0.607369 -1.5802
-0.574664 -1.65693
-0.583228 -1.67004
2.17656 0.865772
2.18265 0.861848
-0.550752 -1.65333
2.16388 0.790985
-0.497692 -1.64851
-0.440777 -1.62572
-0.441138 -1.65777
-0.412127 -1.65909
-0.346781 -1.66338
-0.362405 -1.64986
-0.397594 -1.6226
-0.411795 -1.62425
-0.429806 -1.61637
-0.406064 -1.60474
-0.404693 -1.56776
-0.40545 -1.58246
-0.421266 -1.56694
-0.414239 -1.59205
-0.368761 -1.60168
-0.344324 -1.63202
-0.348369 -1.68067
-0.359 -1.67285
-0.31986 -1.67996
-0.312699 -1.68121
-0.329337 -1.62557
-0.248401 -1.66869
-0.319775 -1.637
-0.391564 -1.5513
-0.399078 -1.60293
-0.430767 -1.62131
-0.470684 -1.6218
-0.438972 -1.65408
-0.369928 -1.68641
-0.398689 -1.63312
-0.351829 -1.66913
-0.204927 -1.757
-0.223859 -1.71998
-0.262936 -1.65621
-0.247229 -1.68184
-0.162361 -1.72866
-0.221913 -1.6855
-0.170255 -1.72891
-0.21858 -1.69929
-0.200723 -1.70444
-0.147655 -1.72884
-0.222655 -1.69005
-0.242242 -1.68438
-0.264504 -1.72849
-0.241062 -1.76853
-0.334733 -1.6953
-0.28441 -1.74505
-0.310064 -1.71482
-0.260105 -1.74603
-0.366426 -1.68532
-0.337368 -1.66081
-0.286246 -1.68814
-0.304287 -1.64427
1.99429 0.802654
-0.279152 -1.69564
-0.224042 -1.74521
-0.207334 -1.76185
-0.267269 -1.6782
-0.178593 -1.71064
-0.204982 -1.66632
-0.234948 -1.64205
-0.198304 -1.63267
-0.23445 -1.54804
-0.241614 -1.58611
-0.216589 -1.59543
-0.183813 -1.64314
-0.210245 -1.59727
-0.149187 -1.66505
1.90366 0.75931
-0.212265 -1.65562
-0.174281 -1.72326
-0.174924 -1.67557
-0.175219 -1.64878
-0.14507 -1.68328
-0.213089 -1.66585
-0.250488 -1.65664
-0.323574 -1.56898
-0.289803 -1.55525
-0.258383 -1.63487
-0.25928 -1.61944
-0.181946 -1.66319
-0.186939 -1.64217
-0.186352 -1.65492
-0.195082 -1.65678
-0.172259 -1.64855
-0.184145 -1.61566
-0.243324 -1.56797
-0.224308 -1.58613
-0.232439 -1.56934
-0.202044 -1.59485
-0.178875 -1.63989
-0.162275 -1.62261
-0.0769411 -1.69613
-0.14988 -1.64326
-0.0758 -1.68331
-0.184226 -1.63023
-0.112801 -1.6334
-0.124927 -1.58417
-0.0978414 -1.64483
-0.118192 -1.63319
-0.140789 -1.60883
-0.163518 -1.62396
-0.123423 -1.66267
-0.117458 -1.68649
-0.0823618 -1.69825
-0.113018 -1.64727
-0.1284 -1.62921
-0.0661623 -1.65913
-0.00813683 -1.69445
0.0232776 -1.7087
-0.0394186 -1.70107
-0.0366493 -1.7145
-0.172198 -1.66538
-0.235748 -1.62449
-0.182629 -1.65878
-0.180514 -1.6408
-0.223208 -1.60923
-0.265604 -1.61826
-0.245896 -1.65172
-0.193233 -1.67765
-0.168733 -1.70078
-0.187041 -1.661
-0.202121 -1.67025
-0.196868 -1.70201
-0.253649 -1.68368
-0.283671 -1.67944
-0.236933 -1.72269
-0.233435 -1.7233
-0.25905 -1.67417
-0.233754 -1.65205
-0.225414 -1.69629
-0.283709 -1.66563
-0.306078 -1.69508
-0.36234 -1.67051
-0.26461 -1.73963
-0.333495 -1.64326
-0.345516 -1.63719
-0.313695 -1.65615
-0.26578 -1.66577
-0.315332 -1.62625
-0.286969 -1.60249
-0.269452 -1.63607
-0.335594 -1.56389
-0.275317 -1.59376
-0.289343 -1.60467
-0.329639 -1.59601
-0.319783 -1.56616
-0.338153 -1.56458
-0.246183 -1.6377
-0.271119 -1.5918
-0.260403 -1.61903
-0.34288 -1.61966
-0.361553 -1.64136
-0.321944 -1.71861
-0.373455 -1.65513
-0.3659 -1.67843
-0.363323 -1.671
-0.356913 -1.67916
-0.349132 -1.68016
-0.303031 -1.71219
-0.35001 -1.65591
-0.358828 -1.65056
-0.342756 -1.70601
-0.327354 -1.73592
-0.278122 -1.75918
-0.271119 -1.72381
-0.228644 -1.68236
-0.198526 -1.68505
1.91199 0.786654
-0.148204 -1.62857
-0.148649 -1.58562
-0.138492 -1.65539
-0.0221958 -1.7039
-0.0258977 -1.7175
-0.0433253 -1.75472
-0.0908796 -1.74882
-0.0838503 -1.73499
0.0159813 -1.78873
0.00825874 -1.82174
-0.000811796 -1.82975
-0.0098103 -1.8353
-0.0201949 -1.80292
0.0161397 -1.79149
-0.0322084 -1.76185
0.0132618 -1.79181
0.00375257 -1.79592
0.0247175 -1.84143
-0.141311 -1.79308
-0.0850492 -1.87902
-0.0880702 -1.91503
-0.185514 -1.89171
-0.133262 -1.95827
-0.0164229 -2.00425
0.0217239 -1.99666
-0.012419 -1.91019
0.0099075 -1.88828
0.0352693 -1.85569
0.066394 -1.85807
0.065321 -1.85085
0.0347049 -1.83244
0.0626 -1.86785
-0.0259351 -1.81905
0.0197867 -1.86069
-0.06047 -1.79228
-0.0189974 -1.77014
-0.0107062 -1.75693
0.00541992 -1.77524
0.0237268 -1.76044
-0.0328572 -1.78688
-0.148432 -1.74301
-0.171067 -1.75561
-0.135841 -1.7818
-0.0218289 -1.87978
-0.0478988 -1.82697
-0.0331574 -1.7871
0.0385901 -1.81245
-0.0758332 -1.71773
-0.0389296 -1.70186
0.0238079 -1.72062
-0.0427981 -1.68637
-0.00522193 -1.71492
-0.0736799 -1.69051
-0.0660456 -1.71181
-0.0789837 -1.70483
-0.00474378 -1.76225
-0.00454442 -1.76912
-0.00190354 -1.80553
0.0299058 -1.81308
0.0866585 -1.84903
-0.04143 -1.79488
0.087824 -1.84215
0.00632497 -1.81131
0.0633799 -1.81614
0.0442884 -1.77173
0.0464288 -1.72237
0.0239486 -1.71468
0.000857383 -1.71796
-0.00437953 -1.73606
0.0600385 -1.77097
0.0198864 -1.75815
0.0562794 -1.77593
0.0441323 -1.77565
-0.0697388 -1.69336
-0.0813537 -1.66627
-0.0202683 -1.69038
0.0507193 -1.75718
-0.0273717 -1.73475
-0.0314219 -1.74659
-0.130571 -1.676
0.00919156 -1.74834
0.0113466 -1.75807
-0.111872 -1.7164
0.00706765 -1.80676
-0.0100853 -1.78472
-0.0283773 -1.78218
0.00064118 -1.80377
-0.0323798 -1.77404
-0.0321889 -1.81178
-0.0583413 -1.79552
-0.110312 -1.75655
-0.0758731 -1.78998
-0.171862 -1.77801
-0.154442 -1.81861
-0.186766 -1.84885
-0.223468 -1.83369
-0.217523 -1.8368
-0.248452 -1.82665
-0.188173 -1.85946
-0.2688 -1.83166
-0.225352 -1.80304
-0.163704 -1.79453
-0.143993 -1.75201
-0.112479 -1.76585
-0.0749925 -1.76548
-0.185255 -1.71683
-0.140975 -1.73641
-0.20405 -1.72633
-0.194252 -1.76443
-0.29767 -1.69781
-0.298848 -1.71225
-0.309878 -1.67472
-0.30608 -1.65558
-0.275984 -1.65035
-0.255924 -1.63947
-0.256815 -1.659
-0.23543 -1.71931
-0.255683 -1.70826
-0.174577 -1.74236
-0.194489 -1.78182
-0.257232 -1.77602
-0.274588 -1.74722
-0.172818 -1.8317
-0.2004 -1.80493
-0.196516 -1.78357
-0.167219 -1.78958
-0.159626 -1.81273
-0.173087 -1.78946
-0.103935 -1.79072
-0.11233 -1.80313
-0.127038 -1.77698
-0.0254333 -1.83849
-0.0579348 -1.80311
0.00140887 -1.80119
-0.0387909 -1.71533
0.0122164 -1.73315
-0.0361175 -1.70318
0.0521515 -1.71752
-0.00730397 -1.6895
-0.0468489 -1.69847
-0.0178542 -1.73121
0.0321804 -1.76685
0.0602354 -1.75799
0.0838814 -1.77655
0.0960035 -1.78121
0.0330286 -1.74018
0.0797439 -1.75145
0.0163441 -1.72575
0.0601946 -1.74152
0.0931778 -1.7775
-0.0413133 -1.7088
0.0208667 -1.75885
0.0244573 -1.71669
0.0437164 -1.71829
0.0397411 -1.70741
0.0188669 -1.71639
-0.015927 -1.70845
-0.0251014 -1.68511
0.00809453 -1.72881
0.0268212 -1.69692
-0.0215168 -1.66094
0.0395345 -1.70035
0.0616121 -1.69383
-0.033236 -1.6226
0.0318926 -1.6368
-0.0246424 -1.63084
-0.0365445 -1.58564
0.0138083 -1.5691
0.0274283 -1.5335
-0.0203239 -1.53397
-0.120094 -1.48004
-0.0596855 -1.52791
-0.039479 -1.55982
-0.102951 -1.57991
-0.0446135 -1.64438
-0.0412325 -1.67112
-0.109569 -1.62548
-0.0454313 -1.65428
0.00836016 -1.64499
0.0142983 -1.64558
0.00352618 -1.623
-0.00907885 -1.62978
-0.00803603 -1.6527
-0.139245 -1.6111
-0.109676 -1.66233
-0.277008 -1.57907
-0.148243 -1.66281
-0.146305 -1.6885
-0.220721 -1.66532
-0.187912 -1.7071
-0.132174 -1.76169
-0.107039 -1.79426
-0.0721457 -1.79711
-0.0995255 -1.83888
-0.086531 -1.85439
-0.0617529 -1.86835
0.0195132 -1.88336
-0.0250232 -1.789
-0.0571788 -1.80894
-0.0854526 -1.79904
-0.0163548 -1.74401
-0.0280052 -1.70386
0.0362888 -1.70619
-0.020825 -1.65572
-0.0490405 -1.62802
-0.0287919 -1.59674
0.0118456 -1.6227
0.0226776 -1.63311
-0.0616566 -1.6089
0.00752875 -1.69124
-0.057907 -1.67815
-0.139782 -1.65793
-0.0751282 -1.68938
-0.0924877 -1.70978
-0.128016 -1.70736
-0.119962 -1.75743
-0.0551027 -1.79752
-0.0222226 -1.82129
-0.0193819 -1.81993
0.0479392 -1.86275
0.0563984 -1.82622
0.00902939 -1.79817
0.0595641 -1.7976
0.0409549 -1.78745
0.111455 -1.79756
-0.0336659 -1.70553
0.0595904 -1.77174
0.00940285 -1.7581
-0.0414492 -1.71201
0.0339561 -1.74715
0.0645098 -1.73999
0.070824 -1.67394
0.0665952 -1.6479
0.033081 -1.62419
0.0788396 -1.6475
0.08438 -1.65244
0.0395959 -1.6481
0.120421 -1.70334
0.120452 -1.71063
0.097342 -1.6962
0.113453 -1.71007
0.164469 -1.74145
0.115041 -1.71729
0.100002 -1.70186
0.179129 -1.70587
0.0942676 -1.69051
0.0869112 -1.68976
0.106357 -1.68304
0.101011 -1.70886
0.0608317 -1.70089
0.0476196 -1.74724
-0.00133452 -1.72563
-0.0484198 -1.76521
0.0308846 -1.83855
-0.073731 -1.83635
-0.0446643 -1.87301
0.0343362 -1.91691
-0.0820148 -1.89998
-0.130472 -1.91161
-0.219894 -1.83599
-0.0730629 -1.90674
-0.0584763 -1.89908
-0.111523 -1.81642
-0.0417946 -1.80089
-0.0391624 -1.78536
-0.128119 -1.71374
-0.0951349 -1.75874
-0.0205188 -1.82854
-0.0777514 -1.83658
-0.134469 -1.88956
-0.11586 -1.96886
-0.144619 -2.02329
-0.143549 -2.04171
-0.124471 -2.05907
-0.119117 -2.04415
-0.102378 -2.04664
-0.151265 -1.99335
-0.133461 -1.97209
-0.120791 -1.96869
-0.224304 -1.88851
-0.146231 -1.88488
-0.10571 -1.88277
-0.20283 -1.74746
-0.143554 -1.74726
-0.187184 -1.69869
-0.0806635 -1.75505
-0.106599 -1.74684
-0.146552 -1.68871
-0.174523 -1.68705
-0.1793 -1.76353
-0.331587 -1.72113
-0.269815 -1.80262
-0.384603 -1.80549
-0.400187 -1.80232
-0.335698 -1.87262
-0.308188 -1.89465
-0.291948 -1.89233
-0.372535 -1.84801
-0.397734 -1.81186
-0.388964 -1.80611
-0.321219 -1.81304
-0.310025 -1.76263
-0.33678 -1.73974
-0.336419 -1.71928
-0.268502 -1.75989
-0.396345 -1.63787
-0.33475 -1.6273
-0.310674 -1.64891
-0.264585 -1.6679
-0.282709 -1.63902
-0.257992 -1.63243
-0.274498 -1.627
-0.266308 -1.67487
-0.236973 -1.70548
-0.250473 -1.72676
-0.233283 -1.76545
-0.29614 -1.73759
-0.29943 -1.77711
-0.320247 -1.80483
-0.274763 -1.81844
-0.3202 -1.76251
-0.201226 -1.83174
-0.18743 -1.79665
-0.169709 -1.79309
-0.17978 -1.8081
-0.250179 -1.73619
-0.232532 -1.73058
-0.246455 -1.71834
-0.214755 -1.73124
-0.326236 -1.62352
-0.321492 -1.68938
-0.305957 -1.74556
-0.330727 -1.75276
-0.196062 -1.86069
-0.160708 -1.86413
-0.206811 -1.79418
-0.235249 -1.78612
-0.189638 -1.85451
-0.188367 -1.85658
-0.272616 -1.77171
-0.283935 -1.78822
-0.21718 -1.76013
-0.300183 -1.69144
-0.233897 -1.7814
-0.282343 -1.75118
-0.273553 -1.73849
-0.32674 -1.71141
-0.30922 -1.76023
-0.356216 -1.70014
-0.30334 -1.66606
-0.183196 -1.6969
-0.177723 -1.66989
-0.20675 -1.64301
-0.197375 -1.67122
-0.226254 -1.6644
-0.167496 -1.68341
-0.217884 -1.64197
-0.184635 -1.66704
-0.173873 -1.67955
-0.207035 -1.68241
-0.289945 -1.64143
-0.19577 -1.68168
-0.154916 -1.66762
-0.165878 -1.64149
-0.0349105 -1.69275
-0.110913 -1.63552
-0.143791 -1.61555
-0.200094 -1.59037
-0.231457 -1.52185
-0.222064 -1.56325
-0.231715 -1.54508
-0.242345 -1.54502
-0.189157 -1.65706
-0.185526 -1.66043
-0.182548 -1.6663
-0.180873 -1.67931
-0.163196 -1.68363
-0.188576 -1.67423
-0.211031 -1.69351
-0.259882 -1.68351
-0.217981 -1.68584
-0.251766 -1.68497
-0.294604 -1.62671
-0.268593 -1.63307
-0.273456 -1.58357
-0.282711 -1.53698
-0.325417 -1.45832
-0.317664 -1.48295
-0.323222 -1.50461
-0.353114 -1.47717
-0.303601 -1.5099
-0.287419 -1.52267
-0.247153 -1.59542
-0.217264 -1.63072
-0.280797 -1.56961
-0.222833 -1.66436
-0.322182 -1.59029
-0.315102 -1.61699
-0.439034 -1.49909
-0.388266 -1.57261
-0.367307 -1.57439
-0.36926 -1.53021
-0.318644 -1.59004
-0.305166 -1.63231
-0.274806 -1.6838
-0.254304 -1.67506
-0.326036 -1.6337
-0.344026 -1.57935
-0.325496 -1.5668
-0.350121 -1.54237
-0.355143 -1.54069
-0.382084 -1.53661
-0.360604 -1.57708
-0.347809 -1.55329
-0.343904 -1.54211
-0.368605 -1.50015
-0.363232 -1.49346
-0.340402 -1.54461
-0.378624 -1.50541
-0.29764 -1.59127
-0.338165 -1.53423
-0.293752 -1.60537
-0.260648 -1.62117
-0.313744 -1.59418
-0.314959 -1.59589
-0.389054 -1.55941
-0.355343 -1.54085
-0.304861 -1.59484
-0.432624 -1.50361
-0.409998 -1.54288
-0.408391 -1.57217
-0.418129 -1.54219
-0.381448 -1.58798
-0.384985 -1.54353
-0.334195 -1.60778
-0.331911 -1.60596
-0.357788 -1.59966
-0.250783 -1.67968
-0.245772 -1.66798
-0.277783 -1.6141
-0.251473 -1.5964
-0.288596 -1.54442
-0.256234 -1.54832
-0.240962 -1.57902
-0.267342 -1.64198
-0.354286 -1.60777
-0.324802 -1.65805
-0.370048 -1.62521
-0.353849 -1.62035
-0.383194 -1.64364
-0.320533 -1.7158
-0.31158 -1.71351
-0.343637 -1.72861
