# Supplementary material for: Stochastic bond dynamics facilitates alignment of malaria parasite at erythrocyte membrane upon invasion
Source: eLife. 2020 May 18;9:e56500. doi: 10.7554/eLife.56500 (PMC7269671; doi:10.7554/eLife.56500)
Supplement: Figure 2—source data 1. [file elife-56500-fig2-data1.zip › PARA_POSITIONS/pos55.dat]

3.85283 0.547103
3.81152 0.663952
3.83432 0.523642
3.85811 0.468407
3.86646 0.596952
3.89847 0.527576
3.90148 0.288334
3.84935 0.416798
3.81209 0.511243
3.80823 0.433645
3.79933 0.489266
3.7876 0.610054
3.81219 0.502688
3.81295 0.486388
3.80811 0.48263
3.78688 0.62648
3.79741 0.624498
3.77096 0.766722
3.7768 0.666028
3.78227 0.361492
3.71084 0.704006
3.66695 0.829169
3.71636 0.588728
3.71921 0.624411
3.74095 0.597849
3.77918 0.398203
3.78624 0.428792
3.77431 0.592612
3.80383 0.369088
3.80127 0.450026
3.80552 0.389874
3.79713 0.490942
3.79776 0.422076
3.77186 0.38789
3.7454 0.318415
3.70805 0.477509
3.71079 0.444495
3.77689 0.20088
3.82624 0.293577
3.87891 0.439761
3.93146 0.438321
3.93322 0.559831
3.93614 0.385146
3.84671 0.614309
3.77755 0.642066
3.6711 0.754673
3.66237 0.482538
3.62121 0.642667
3.64656 0.513746
3.66424 0.566928
3.71657 0.352726
3.75004 0.307709
3.76473 0.466685
3.77785 0.481995
3.75176 0.591146
3.74102 0.466516
3.69606 0.566513
3.70344 0.309271
3.64637 0.675892
3.68779 0.380899
3.72686 0.34836
3.75589 0.295154
3.738 0.511397
3.7201 0.497806
3.71876 0.446029
3.69909 0.491928
3.65909 0.663841
3.63695 0.634322
3.62338 0.497776
3.61153 0.411637
3.57116 0.588627
3.56277 0.602812
3.61016 0.282057
3.59627 0.508937
3.60955 0.412784
3.63216 0.363188
3.64516 0.57159
3.67924 0.717593
3.75489 0.57094
3.7682 0.765763
3.77348 0.769289
3.77357 0.708606
3.74709 0.928203
3.79989 0.856984
3.81455 0.853888
3.78682 0.996384
3.81783 0.828644
3.82791 0.655389
3.78596 0.766925
3.72788 0.903615
3.73852 0.683667
3.73584 0.638384
3.67055 0.886969
3.65903 0.771316
3.63004 0.792993
3.64095 0.695686
3.6036 0.745859
3.59997 0.783265
3.65079 0.620682
3.64163 0.845006
3.65486 0.934787
3.66691 0.888613
3.71596 0.66103
3.69572 0.80141
3.72115 0.638116
3.69727 0.723112
3.6874 0.682766
3.6838 0.735357
3.65911 0.879473
3.73058 0.674873
3.74172 0.840925
3.74287 0.941348
3.77705 0.819075
3.75094 0.987
3.7188 1.11761
3.7951 0.822221
3.75512 0.96448
3.69151 1.08879
3.66351 1.09284
3.6582 0.959142
3.61381 1.07217
3.64328 1.01486
3.63758 1.16767
3.74715 0.873411
3.77785 0.943488
3.75593 1.00529
3.70589 1.06923
3.67658 1.02422
3.65606 1.0105
3.63701 1.08807
3.63205 1.0993
3.68495 0.935265
3.65115 1.104
3.64541 1.08963
3.67648 1.00646
3.64704 1.13103
3.65297 1.19188
3.71119 1.06491
3.7522 0.984628
3.78049 1.01069
3.80607 1.11027
3.86634 1.02242
3.87729 1.11342
3.89867 0.994286
3.90727 0.922794
3.93063 0.882071
3.92395 1.03385
3.93558 1.02263
3.99707 0.831677
4.02389 0.84299
4.04626 0.844393
4.04661 0.89507
4.06495 0.857106
4.02962 1.05698
4.06347 0.991335
4.04336 1.10557
4.02507 1.12299
4.03063 1.01404
3.96355 1.1587
3.90509 1.2202
3.88402 1.20475
3.87186 1.13954
3.90332 1.03535
3.95669 0.895874
3.98526 0.941573
3.9692 1.06551
3.96054 1.02725
3.8478 1.24663
3.85628 1.01845
3.83583 0.911206
3.80102 0.896164
3.77688 0.90847
3.78682 0.857954
3.76868 0.971613
3.80057 0.77448
3.72345 0.98209
3.73673 0.792421
3.73553 0.729654
3.73143 0.751644
3.75375 0.760314
3.73387 0.90791
3.78602 0.690697
3.77434 0.809174
3.73223 0.82203
3.7074 0.758598
3.63339 0.905065
3.65117 0.651428
3.65517 0.590788
3.6472 0.788147
3.70589 0.708413
3.73909 0.779592
3.7307 0.903519
3.7217 0.884521
3.70047 0.80318
3.66955 0.785199
3.65671 0.752471
3.68091 0.546929
3.62204 0.796662
3.65185 0.587966
3.63059 0.694819
3.63447 0.555741
3.57365 0.805965
3.5773 0.768167
3.57652 0.814044
3.60934 0.785484
3.63374 0.850021
3.70282 0.663613
3.72681 0.760189
3.76566 0.785965
3.80725 0.715059
3.7952 0.788588
3.83344 0.524959
3.84214 0.478577
3.83858 0.785194
3.90503 0.693776
3.88757 0.90125
3.88865 0.842401
3.81973 0.980391
3.83312 0.786355
3.78008 0.862931
3.78029 0.711748
3.74393 0.821864
3.79334 0.66074
3.83219 0.677842
3.89724 0.627807
3.93869 0.668737
3.92686 0.824446
3.88685 0.918083
3.87976 0.700763
3.79311 0.914547
3.77103 0.864537
3.71397 0.997309
3.72366 1.01785
3.72145 1.04321
3.73122 0.94807
3.71791 1.01142
3.72886 1.00472
3.74901 0.9606
3.78344 0.776958
3.71187 1.05964
3.73886 0.831858
3.69915 0.935096
3.69256 1.00346
3.76037 0.813598
3.81402 0.698119
3.78516 0.867926
3.77783 0.907247
3.79722 0.761012
3.79464 0.584187
3.72919 0.78438
3.68357 0.984621
3.74187 0.762629
3.75516 0.679034
3.75675 0.751217
3.74977 0.914958
3.82297 0.807214
3.86763 0.76032
3.8634 0.799049
3.80746 0.960777
3.80387 0.857211
3.74969 0.991306
3.73388 1.016
3.77393 0.903146
3.79397 0.970512
3.83876 0.935846
3.86892 0.855371
3.84103 0.948621
3.88126 0.742616
3.84016 0.893373
3.79045 0.970898
3.74826 0.980446
3.70297 0.987659
3.66258 0.953417
3.64219 0.914378
3.55973 1.11375
3.66026 0.734187
3.65484 0.799025
3.60103 1.03238
3.68516 0.753982
3.68411 0.87755
3.71315 0.83104
3.68238 0.922267
3.65537 1.00714
3.69769 0.82701
3.6768 0.900513
3.66752 0.975499
3.6639 1.02629
3.72585 0.83737
3.73668 0.748646
3.6842 0.897341
3.67174 0.839174
3.65905 0.78603
3.60394 0.953427
3.62078 0.805105
3.58604 0.941499
3.60155 0.87839
3.5937 0.884837
3.58004 0.920528
3.59961 0.821288
3.60022 0.750249
3.56381 0.8532
3.48592 1.08389
3.53992 0.855572
3.52866 0.806632
3.52032 0.767847
3.50669 0.770098
3.49443 0.803841
3.48205 0.913085
3.49111 0.976293
3.58421 0.611144
3.52198 0.9001
3.53214 0.776225
3.493 0.9109
3.49375 0.887852
3.50949 0.760334
3.46761 0.873442
3.47153 0.718948
3.42354 0.797751
3.35898 0.935873
3.35521 0.842388
3.3474 0.808796
3.35015 0.706462
3.35517 0.68208
3.3446 0.813253
3.37358 0.794433
3.3887 0.803109
3.41137 0.738387
3.43585 0.690142
3.41143 0.842275
3.39811 0.890355
3.41398 0.849254
3.42452 0.802504
3.39002 0.9274
3.37938 0.878605
3.36549 0.842318
3.29961 0.954543
3.31399 0.831558
3.33794 0.70331
3.2957 0.864383
3.27919 0.879159
3.30621 0.715974
3.31542 0.722433
3.32834 0.818856
3.321 0.920958
3.38785 0.732386
3.34582 0.978585
3.41146 0.755844
3.39491 0.800226
3.35606 0.898469
3.33942 0.905903
3.27522 1.061
3.36523 0.736465
3.30539 1.07278
3.35053 1.04819
3.37958 1.07377
3.40478 1.09011
3.36364 1.16068
3.37527 0.938688
3.26557 1.00427
3.1694 1.07324
3.13631 1.05713
3.17114 0.945503
3.11245 1.16524
3.21969 0.922089
3.25303 0.953941
3.28283 0.904209
3.26544 0.913418
3.17933 1.03098
3.14864 0.975741
3.1161 0.987946
3.09235 1.08541
3.17796 0.914659
3.18406 0.9515
3.20586 0.945897
3.24449 0.878507
3.2187 0.986426
3.17633 1.06172
3.15035 1.09389
3.1181 1.13793
3.08492 1.22231
3.00999 1.37156
3.07248 1.23546
3.06625 1.24247
3.08904 1.1924
3.0722 1.24856
3.08355 1.23179
3.06999 1.27574
3.11537 1.14835
3.12398 1.11142
3.10488 1.11832
3.05514 1.23855
3.03379 1.30403
3.09954 1.20456
3.1314 1.16721
3.14217 1.1052
3.09595 1.17003
3.00658 1.29716
3.06492 1.09822
3.02999 1.18705
3.05504 1.11305
3.09658 0.980425
3.06141 0.992882
2.98468 1.04479
2.95036 1.00362
2.94934 0.912359
2.91244 0.990612
2.93095 0.913915
2.94306 0.802887
2.88561 0.893542
2.77262 1.08341
2.76482 1.03644
2.78647 1.02523
2.83128 0.977114
2.80887 0.994345
2.78508 0.999971
2.80387 0.920519
2.75211 1.0567
2.76609 0.996651
2.74372 1.06284
2.75709 1.04009
2.76855 1.00851
2.7825 1.01102
2.80195 1.02246
2.78344 1.06167
2.79805 0.961917
2.75308 0.978658
2.73942 0.90282
2.7154 0.838024
2.72212 0.763576
2.69487 0.834345
2.66839 0.880228
2.67747 0.813485
2.615 0.917471
2.62411 0.83951
2.64162 0.828352
2.69883 0.742267
2.6685 0.909767
2.73229 0.788825
2.70358 0.898484
2.7938 0.672641
2.76796 0.841004
2.73867 0.939025
2.74434 0.926753
2.78966 0.812697
2.78955 0.8432
2.80077 0.871606
2.80807 0.878738
2.79689 0.886587
2.78686 0.837529
2.69941 0.992557
2.76101 0.769432
2.74747 0.798549
2.77017 0.723908
2.68784 0.924916
2.7348 0.76575
2.71389 0.858634
2.71241 0.835836
2.7484 0.734683
2.71898 0.81487
2.73125 0.686879
2.69622 0.721412
2.72218 0.600962
2.72284 0.592728
2.70431 0.611011
2.65508 0.704092
2.6397 0.714637
2.63546 0.801184
2.65806 0.797745
2.69634 0.725842
2.66464 0.793947
2.6257 0.924126
2.68402 0.776687
2.69199 0.822183
2.72516 0.820215
2.74979 0.816203
2.75454 0.812709
2.7352 0.839303
2.66783 1.0575
2.76186 0.903308
2.76037 1.01735
2.7559 1.13065
2.80757 1.09676
2.81737 1.08408
2.82117 1.05566
2.8531 0.959185
2.86543 0.933367
2.82548 1.02076
2.75654 1.10504
2.76685 1.03132
2.80748 0.874204
2.72596 1.02448
2.70974 1.03853
2.77015 0.887676
2.72313 1.03075
2.75384 0.998593
2.7524 1.04304
2.72997 1.10365
2.74121 1.04879
2.79305 0.922423
2.76066 1.00129
2.76495 0.92111
2.73335 0.954516
2.68543 1.07337
2.72975 0.955107
2.72944 0.925803
2.67933 0.957937
2.66619 0.956316
2.65493 1.0053
2.73791 0.829333
2.76046 0.817389
2.77235 0.728679
2.71872 0.81229
2.72016 0.800165
2.74956 0.707448
2.75205 0.739833
2.73547 0.827091
2.69923 0.902126
2.69337 0.902709
2.75801 0.737221
2.77074 0.764193
2.71976 0.942676
2.72771 0.940862
2.75046 0.857941
2.75499 0.79989
2.73843 0.788511
2.71314 0.837653
2.70548 0.838409
2.70147 0.830337
2.71162 0.739792
2.65419 0.773375
2.61649 0.813515
2.62279 0.804133
2.64775 0.746968
2.63951 0.785638
2.61282 0.817833
2.6167 0.754833
2.54866 0.87884
2.64533 0.668924
2.61662 0.822229
2.61156 0.846149
2.60585 0.850206
2.59628 0.853252
2.62622 0.841859
2.66615 0.844178
2.64378 1.00756
2.71029 0.960005
2.74809 0.941557
2.75886 0.970153
2.81174 0.887068
2.77258 1.0144
2.79259 0.936899
2.78772 0.928485
2.75315 1.02506
2.86791 0.693648
2.7899 0.932453
2.75977 0.999047
2.82041 0.765277
2.75506 0.863002
2.68396 0.972284
2.64835 1.01215
2.66955 0.941769
2.67394 0.892361
2.64079 0.956421
2.69801 0.868061
2.74006 0.793546
2.71021 0.910251
2.68325 1.03373
2.72516 1.01077
2.76931 0.962041
2.74814 1.01499
2.83617 0.777631
2.77714 0.93186
2.81697 0.824125
2.7236 1.0099
2.7177 0.961163
2.67658 1.02178
2.71647 0.870428
2.69746 0.920818
2.6992 0.915385
2.70777 0.794955
2.63223 0.910408
2.64606 0.838833
2.65963 0.815477
2.65079 0.829403
2.68147 0.753204
2.66777 0.799002
2.63897 0.809739
2.6087 0.75698
2.54894 0.814545
2.50001 0.903801
2.56472 0.799041
2.59093 0.826673
2.55425 0.974351
2.58891 0.935021
2.63928 0.882252
2.67896 0.901498
2.67873 0.97072
2.70554 0.933329
2.65577 1.03053
2.69283 0.900229
2.5991 1.09291
2.60913 1.04949
2.57125 1.06376
2.555 1.0372
2.57144 0.8986
2.51411 0.95298
2.4891 0.916203
2.46994 0.89212
2.41985 0.98391
2.38857 1.04142
2.42455 0.96091
2.41308 0.969926
2.38262 1.09408
2.44943 1.03744
2.47135 1.03272
2.52934 0.881338
2.52309 0.876684
2.54963 0.807178
2.52399 0.884766
2.53062 0.864487
2.52243 0.838085
2.50281 0.811482
2.43417 0.916592
2.40372 0.890701
2.43318 0.775675
2.40806 0.813853
2.45812 0.745286
2.44919 0.831772
2.42827 0.896224
2.4574 0.84608
2.45846 0.9491
2.51364 0.899586
2.52829 0.915934
2.50096 0.984463
2.47078 1.02272
2.54525 0.751276
2.44298 0.912813
2.41879 0.902739
2.46343 0.736884
2.37886 0.902887
2.38028 0.866633
2.38426 0.853658
2.35728 0.949714
2.40015 0.944145
2.42198 0.960962
2.46181 0.875093
2.44739 0.878329
2.42867 0.83501
2.42107 0.801039
2.42451 0.776489
2.45431 0.658477
2.42346 0.716092
2.38971 0.752464
2.36487 0.748651
2.34627 0.78758
2.35173 0.763472
2.2989 0.861474
2.33605 0.818347
2.41028 0.740986
2.46003 0.716211
2.44699 0.769905
2.44062 0.788657
2.4657 0.742422
2.46432 0.773528
2.41771 0.904193
2.44373 0.808913
2.41672 0.817545
2.43929 0.777917
2.38599 0.92923
2.36086 1.00631
2.42274 0.927282
2.45341 0.908492
2.44462 0.97522
2.45738 0.936293
2.47564 0.908799
2.49577 0.880958
2.46932 0.983127
2.49863 0.999445
2.50384 1.02967
2.49108 1.05894
2.50536 0.979344
2.50906 0.945305
2.44876 1.03197
2.42777 1.0673
2.45558 0.949904
2.38152 1.05756
2.44255 0.928089
2.43243 0.955825
2.48129 0.835419
2.47677 0.83016
2.4769 0.751718
2.42444 0.762357
2.3321 0.883509
2.37456 0.754271
2.31721 0.938257
2.34369 0.940287
2.34654 0.928807
2.37999 0.85453
2.3556 0.92179
2.39308 0.896268
2.40608 0.97849
2.50567 0.86292
2.45386 0.987254
2.46574 0.878922
2.39661 0.93903
2.3524 0.96191
2.32361 0.980807
2.32166 0.950986
2.36203 0.859546
2.35193 0.832388
2.32015 0.886329
2.35504 0.84543
2.3662 0.824206
2.32768 0.863367
2.36867 0.754971
2.27705 0.937269
2.3056 0.897459
2.347 0.870298
2.35859 0.907831
2.37428 0.928856
2.38429 0.931507
2.42447 0.877756
2.44942 0.851643
2.39183 0.937457
2.37076 0.969002
2.32982 1.03044
2.38882 0.940992
2.3956 0.966495
2.33449 1.08922
2.39053 0.981297
2.31905 1.05002
2.27346 1.03903
2.26446 0.941233
2.25938 0.886954
2.25821 0.888525
2.253 0.883162
2.23004 0.892546
2.21888 0.869551
2.14092 1.00991
2.10514 1.07895
2.13579 1.03573
2.14038 1.03409
2.13012 1.05205
2.16489 0.988943
2.12584 1.01068
2.10733 1.0007
2.06883 1.03597
2.04396 1.11617
2.12692 1.04798
2.18394 0.980954
2.17189 0.98612
2.12756 1.01717
2.17131 0.888276
2.14464 0.859089
2.1073 0.863826
2.08354 0.884226
2.04758 0.923354
1.98564 0.994758
1.96622 0.994657
1.99873 0.943503
1.98213 0.995824
2.03009 0.982187
2.09575 0.904558
2.13403 0.857051
2.0089 1.04527
2.01749 1.01663
2.0764 0.928907
2.03598 1.0537
2.08672 0.98504
2.09183 0.987476
2.0332 1.05965
2.08483 0.983437
2.02845 1.03983
2.05855 1.01451
2.01854 1.08493
2.0318 1.05549
2.08022 1.00393
2.09608 1.00465
2.10036 0.974661
2.02082 1.05061
2.03377 1.02561
2.0538 1.00595
2.02801 1.09329
2.06828 1.08123
2.03062 1.11257
2.05421 1.02444
2.07513 0.960688
2.08342 0.927604
2.06151 0.933587
2.0609 0.896804
2.04103 0.903258
1.99626 0.93542
1.98797 0.889476
2.03319 0.807411
1.97096 0.886596
1.96373 0.918408
1.93002 0.966576
1.90925 0.979584
1.91832 0.973303
1.90663 0.974566
1.90735 0.979381
1.98954 0.878024
1.9524 0.909232
1.98622 0.821908
1.92985 0.884279
1.95915 0.836124
1.94287 0.879747
1.93094 0.90248
1.85611 0.938427
1.90093 0.875291
1.81752 0.985491
1.75695 1.03736
1.79831 1.01461
1.79995 1.02686
1.82918 0.993221
1.77802 1.04708
1.81414 1.01639
1.79995 1.01025
1.7903 0.991052
1.72625 1.07272
1.7689 1.00018
1.68741 1.04788
1.71324 1.00971
1.73464 1.00368
1.73963 1.05284
1.72695 1.07005
1.76353 1.03109
1.76977 1.00713
1.70768 1.06216
1.70779 1.06752
1.68436 1.07264
1.68146 1.04507
1.63599 1.07365
1.63118 1.02175
1.66643 0.937191
1.58333 1.0079
1.53997 1.04926
1.57037 1.01023
1.55013 1.02257
1.62792 0.941199
1.55035 0.977885
1.55045 0.954785
1.61828 0.885305
1.59961 0.946817
1.59543 0.948827
1.59438 0.950829
1.59789 0.933391
1.6281 0.894014
1.52764 0.956353
1.49185 0.978655
1.53636 0.918299
1.54275 0.87785
1.50425 0.935657
1.48531 0.915562
1.44906 0.936144
1.46468 0.911648
1.40884 0.95211
1.42897 0.947722
1.48405 0.898102
1.53006 0.903918
1.46568 0.943654
1.42858 0.972725
1.43326 0.978692
1.46041 0.971174
1.49403 0.963049
1.5239 0.92646
1.5363 0.890494
1.47812 0.932951
1.52616 0.86636
1.48949 0.874148
1.44229 0.893167
1.48921 0.842355
1.43808 0.87324
1.44872 0.871433
1.40129 0.918465
1.51816 0.878083
1.58083 0.884595
1.61842 0.911577
1.60965 1.01036
1.66207 1.02622
1.68851 1.00413
1.65027 1.02886
1.63044 1.04404
1.54745 1.09698
1.64791 1.01182
1.57611 1.06653
1.61847 1.02443
1.55577 1.07727
1.53528 1.07084
1.59143 1.03373
1.63469 0.971143
1.60105 0.99425
1.57482 1.01649
1.52462 1.07803
1.59687 1.05516
1.60363 1.07454
1.6324 1.08657
1.65457 1.06584
1.53828 1.15679
1.55555 1.15185
1.59741 1.08632
1.57326 1.06849
1.53322 1.06389
1.58712 0.957301
1.52919 0.969095
1.51601 0.947526
1.50097 0.923639
1.54854 0.875657
1.46841 0.953896
1.49924 0.931998
1.47158 0.928922
1.39533 0.982734
1.4152 0.95672
1.42742 0.950062
1.41839 0.966694
1.52715 0.88579
1.48064 0.9134
1.44879 0.960362
1.45336 0.971618
1.50284 0.948756
1.48729 0.96823
1.48117 0.962734
1.46383 0.956536
1.46461 0.936225
1.43012 0.940876
1.44914 0.939944
1.48503 0.914141
1.41941 0.966398
1.39671 1.02749
1.49778 0.962632
1.43607 1.01023
1.4338 0.989217
1.37282 1.00694
1.40792 0.971509
1.38804 0.977874
1.40077 0.953553
1.43353 0.926376
1.40484 0.957598
1.3797 0.991995
1.48916 0.918637
1.45712 0.967713
1.40081 0.99278
1.42956 0.965925
1.4481 0.93955
1.39768 0.991864
1.42323 0.971997
1.42539 0.982528
1.42347 0.982064
1.36893 1.02655
1.42424 1.01661
1.40247 1.04408
1.41969 1.05883
1.51039 0.99746
1.46459 1.01877
1.40712 1.03002
1.46266 0.975153
1.38601 1.03579
1.39935 1.04517
1.3788 1.05424
1.43246 0.970785
1.43321 0.959741
1.28992 1.05821
1.34854 1.01672
1.38711 0.986597
1.39035 1.01034
1.37557 1.0251
1.44607 1.00959
1.40749 1.03344
1.50672 0.995381
1.43884 1.05644
1.38217 1.08514
1.48312 0.981533
1.36863 1.04943
1.37556 1.0187
1.35869 1.06387
1.36047 1.05282
1.3576 1.01285
1.34932 1.01063
1.30909 1.02999
1.32875 1.0162
1.34855 1.00161
1.32101 1.00799
1.43278 0.925105
1.31791 1.01903
1.34508 0.984374
1.34712 0.988544
1.36633 0.981118
1.29652 1.00063
1.34942 0.970283
1.26683 0.992161
1.30265 0.94717
1.31616 0.94092
1.33088 0.930881
1.30522 0.928248
1.34081 0.925867
1.33651 0.91506
1.34785 0.92307
1.27458 0.969731
1.29912 0.943137
1.2309 0.957538
1.21767 0.971105
1.23192 0.945475
1.21669 0.925196
1.2358 0.872734
1.25357 0.834863
1.26619 0.81412
1.26821 0.808495
1.21042 0.873214
1.24219 0.888925
1.21567 0.911311
1.18723 0.9399
1.2013 0.937713
1.25916 0.931076
1.25788 0.940136
1.2369 0.941755
1.22993 0.957493
1.22923 0.949977
1.26286 0.919897
1.24403 0.932021
1.24098 0.962402
1.18366 0.977525
1.17091 0.978926
1.17161 0.980275
1.13967 1.00036
1.1687 0.932864
1.2048 0.895435
1.23038 0.885699
1.25631 0.86486
1.25416 0.866914
1.26132 0.870804
1.24476 0.867118
1.18715 0.924194
1.18133 0.943911
1.21502 0.952715
1.29064 0.932145
1.33809 0.897624
1.34655 0.900211
1.29529 0.909338
1.30841 0.896182
1.29866 0.928314
1.28493 0.91158
1.29096 0.897786
1.3338 0.858572
1.32129 0.846145
1.26478 0.853688
1.286 0.833846
1.2646 0.838425
1.28516 0.835256
1.24419 0.871404
1.31901 0.860459
1.31049 0.906791
1.31292 0.93985
1.27891 0.977739
1.2096 1.01865
1.20967 1.04716
1.25344 1.03432
1.29868 1.01323
1.27346 1.00367
1.20187 1.0362
1.17045 1.02168
1.11587 1.02293
1.14902 1.00623
1.16405 1.01245
1.10608 1.02786
1.10464 1.02542
1.10095 1.03727
1.10983 0.998987
1.13319 1.00342
1.16383 0.989193
1.13466 1.0061
1.10558 1.00741
1.08995 0.999888
1.06182 1.02914
1.02936 1.02075
1.07315 0.996742
1.0734 0.961438
1.00664 0.969832
1.03269 0.961652
1.06398 0.966554
1.03294 0.95656
1.02725 0.950632
1.02002 0.951692
0.997023 0.95225
0.997351 0.968735
1.01326 0.968442
1.06499 0.971732
1.04996 0.960839
1.04767 0.969889
0.984915 0.96811
0.998684 0.980399
1.05134 0.966241
1.1645 0.921296
1.09108 0.956541
1.03515 0.96323
1.02672 0.97417
1.04939 0.96602
1.01929 0.99301
1.05624 0.995658
1.09766 0.999819
1.05996 0.996987
1.09706 0.992903
1.07805 1.01001
1.12768 0.97658
1.11587 0.976864
1.02472 0.995057
0.980548 1.00802
1.03506 1.0121
0.969161 1.0124
1.0817 0.987332
1.04268 0.988919
1.01798 1.00708
1.07075 0.995965
0.990955 1.01086
0.992682 1.02599
1.04553 0.998845
1.09752 0.986861
1.04331 0.979922
1.02389 0.951344
0.978072 0.968398
0.952477 0.965008
0.911309 0.974768
0.821763 0.984878
0.887517 1.00218
0.866291 1.01635
0.90771 1.04536
0.891826 1.05626
0.932513 1.05799
0.862015 1.04933
0.874396 1.04092
0.804876 0.990078
0.816912 0.915814
0.868465 0.899214
0.833338 0.906517
0.847911 0.917153
0.816127 0.920889
0.822467 0.906909
0.818492 0.909475
0.728373 0.905379
0.710819 0.889795
0.760632 0.891194
0.73879 0.892115
0.747826 0.923474
0.693699 0.946294
0.677567 0.946361
0.673684 0.942853
0.6908 0.950365
0.69202 0.975882
0.719915 0.987281
0.737219 0.984041
0.704271 0.989923
0.727693 1.00494
0.77133 1.00829
0.808887 1.00208
0.735143 0.996363
0.783868 0.980867
0.698937 0.994166
0.717508 0.984188
0.740342 0.969819
0.685967 0.964848
0.713191 0.950086
0.667576 0.948535
0.636216 0.931684
0.594634 0.914262
0.702224 0.937273
0.617149 0.923741
0.635227 0.944015
0.678707 0.944905
0.607915 0.906688
0.606201 0.891971
0.669886 0.891771
0.58279 0.861243
0.559949 0.860691
0.581767 0.885358
0.657738 0.902523
0.611073 0.886989
0.666749 0.916437
0.635951 0.904728
0.645634 0.940477
0.658156 0.955932
0.662898 0.955046
0.647506 0.934502
0.660675 0.953901
0.736534 0.990132
0.637921 1.00854
0.595715 1.01717
0.679197 1.03893
0.600743 1.03709
0.580947 1.01356
0.668916 1.02356
0.668923 1.01319
0.595701 0.973992
0.682101 0.956942
0.674201 0.92953
0.671198 0.919564
0.643145 0.911595
0.65126 0.904812
0.639967 0.906788
0.683982 0.928339
0.678326 0.942509
0.664654 0.966396
0.643184 0.969732
0.661012 0.966295
0.653878 0.95815
0.630677 0.962187
0.69438 0.987089
0.698936 0.977089
0.700176 1.00144
0.56185 0.968167
0.586506 0.972419
0.697008 0.983982
0.591571 0.984041
0.57902 1.00423
0.62551 1.01101
0.622231 1.02231
0.667347 1.01072
0.757226 0.987873
0.639535 0.972761
0.670071 0.992948
0.652124 1.00349
0.627158 0.983397
0.646592 0.956789
0.685502 0.965365
0.673585 0.976854
0.596823 0.972291
0.657631 1.00131
0.578959 1.00001
0.665571 1.02116
0.682916 1.0222
0.604782 1.02387
0.645489 1.02592
0.643874 1.03687
0.638792 1.03499
0.619185 0.979122
0.622242 0.951922
0.661045 0.913378
0.579351 0.897439
0.653592 0.907854
0.649935 0.926847
0.695812 0.91644
0.701277 0.927741
0.714584 0.922471
0.704313 0.909483
0.754062 0.912274
0.824977 0.94219
0.798484 0.933642
0.801729 0.929654
0.806171 0.926095
0.782305 0.937069
0.743002 0.933282
0.744791 0.912168
0.716797 0.930382
0.752318 0.928817
0.758164 0.932465
0.804293 0.94728
0.818265 0.963783
0.769741 0.980173
0.791781 0.998537
0.749102 1.02477
0.79372 1.02348
0.842768 0.994367
0.865129 0.978051
0.774006 0.969954
0.811388 0.963689
0.762412 0.935274
0.765463 0.914472
0.832576 0.891879
0.754585 0.902959
0.696275 0.881383
0.803034 0.863557
0.814526 0.871772
0.707282 0.906867
0.762941 0.929957
0.804895 0.942901
0.84851 0.936406
0.821475 0.956863
0.913154 0.957214
0.948749 0.962197
0.861456 0.99393
0.916122 0.967695
0.886945 0.968423
0.932527 0.947371
0.934294 0.917355
0.825196 0.89743
0.828814 0.856083
0.811179 0.836629
0.726902 0.843593
0.791143 0.860478
0.72696 0.891922
0.699424 0.895026
0.737082 0.909176
0.777982 0.905902
0.829472 0.933962
0.893273 0.93166
0.8034 0.944026
0.755478 0.951422
0.849906 0.961349
0.830748 0.937012
0.800965 0.913236
0.783069 0.908201
0.761435 0.910257
0.834132 0.928493
0.779305 0.934336
0.799953 0.926035
0.800006 0.894029
0.733871 0.890325
0.672352 0.910615
0.735749 0.935625
0.757709 0.944
0.812257 0.933333
0.752662 0.929249
0.696059 0.91704
0.750517 0.912784
0.758396 0.916196
0.76575 0.933033
0.818164 0.924896
0.737005 0.94753
0.821799 0.932722
0.819992 0.962681
0.887986 0.981395
0.90552 0.994696
0.885743 0.992209
0.883502 0.989218
0.81544 0.976485
0.818557 0.956694
0.783293 0.9655
0.671042 0.968016
0.698806 0.985049
0.649192 0.997262
0.662632 0.977998
0.681279 0.98624
0.680272 0.967123
0.664502 0.977701
0.700806 0.968357
0.683042 0.989671
0.661218 0.99482
0.755652 0.984002
0.74724 0.972292
0.752321 0.960747
0.756927 0.957927
0.796811 0.975277
0.72309 0.988018
0.710187 0.971333
0.695027 0.966773
0.667667 0.945597
0.680157 0.974303
0.641792 0.955909
0.739536 0.927676
0.73372 0.930744
0.740944 0.954156
0.828351 0.975948
0.752349 0.98589
0.807049 0.976943
0.693556 0.974596
0.732477 0.982812
0.790124 0.958915
0.829654 0.953258
0.815286 0.935084
0.807947 0.927507
0.853927 0.93145
0.802772 0.925341
0.78838 0.922138
0.752819 0.937748
0.776244 0.947756
0.804277 0.954249
0.737945 0.972577
0.735486 0.960634
0.71665 0.973194
0.831089 0.963045
0.835986 0.963574
0.855559 0.958224
0.885131 0.959358
0.855046 0.978059
0.905556 0.949617
0.880849 0.940747
0.929646 0.937474
0.87752 0.944416
0.86715 0.942584
0.913894 0.923938
0.899885 0.91633
0.829982 0.893936
0.83055 0.898311
0.853827 0.881547
0.913827 0.886961
0.810287 0.924678
0.876923 0.938514
0.806703 0.943219
0.859155 0.940978
0.895036 0.959324
0.94129 0.983201
0.921762 1.00217
0.990259 0.992402
0.945593 1.00069
0.940808 1.0457
0.940497 1.0717
0.984261 1.0789
0.97561 1.07314
0.9636 1.03254
0.91354 1.0239
0.882812 1.01703
0.900064 1.02411
0.949858 1.02776
0.977846 1.02748
0.946294 1.03914
0.994426 1.01531
0.989785 1.00831
0.935798 1.05221
0.967456 1.05445
0.990128 1.05549
0.931528 1.06613
0.994997 1.03694
0.998302 1.02617
1.01045 1.00271
1.02045 0.986395
0.979037 0.970197
0.973326 0.945539
1.03611 0.921239
1.02365 0.949098
1.09237 0.934432
1.04089 0.950306
1.04874 0.969713
1.06395 0.982976
1.01868 1.00401
1.03279 0.994825
1.06955 0.956857
1.05986 0.956707
1.04536 0.946798
1.04193 0.956928
1.06166 0.924966
0.979703 0.968678
1.05968 0.913812
0.994474 0.932185
1.0141 0.925562
1.01316 0.926604
1.00398 0.947537
0.983924 0.96295
1.01707 0.964253
1.0254 0.97629
0.949856 1.00233
0.983199 0.990433
0.997178 0.976691
0.974703 0.990813
0.915876 0.991666
0.89503 0.959829
0.87737 0.957478
0.883281 0.96147
0.821616 0.949237
0.824501 0.943033
0.762813 0.975295
0.799027 1.00591
0.754284 1.05503
0.815143 1.05467
0.773738 1.06538
0.833102 1.05567
0.805463 1.03251
0.90268 0.979537
0.901928 0.958762
0.834881 0.991374
0.79139 0.978385
0.802286 0.975544
0.801387 0.975441
0.792167 0.948066
0.785565 0.908731
0.827538 0.883815
0.770029 0.889388
0.839446 0.843721
0.815681 0.839676
0.801648 0.846408
0.83694 0.869903
0.798296 0.874413
0.762796 0.897309
0.757143 0.915516
0.768831 0.928929
0.83091 0.929787
0.837631 0.943124
0.804988 0.96187
0.775787 0.967308
0.801387 0.978009
0.768706 0.983587
0.80266 0.980922
0.791464 0.969872
0.772802 0.954575
0.842135 0.943419
0.821566 0.92142
0.851512 0.89826
0.824366 0.898532
0.841683 0.91693
0.873009 0.912123
0.823142 0.929469
0.899257 0.915618
0.907169 0.905709
0.910221 0.897186
0.926405 0.895172
0.93325 0.915051
0.887174 0.961564
0.926547 0.998923
0.889001 1.01646
0.878489 1.02472
0.939921 0.987956
0.931865 0.971893
0.992168 0.962751
0.971895 0.95703
1.00459 0.958328
0.975618 0.99213
1.00995 0.98583
0.967308 0.990972
0.956673 0.975501
0.953035 0.960763
0.981689 0.939398
0.966844 0.944366
1.00802 0.964559
1.00275 0.955062
1.00879 0.934364
0.98146 0.939204
0.977958 0.940211
1.02606 0.946483
0.963187 0.982574
0.984013 0.98299
1.05285 0.966808
0.932456 1.00611
0.971049 1.00268
0.989428 0.98067
0.925458 0.988566
0.879832 0.96607
0.85662 0.928893
0.82832 0.938611
0.779846 0.962623
0.829944 0.9544
0.859925 0.960369
0.923898 0.944404
0.976001 0.916452
0.958915 0.914028
0.89471 0.945345
0.9174 0.961542
0.898284 0.976829
0.847942 0.986814
0.813856 0.973892
0.811708 0.974761
0.813293 0.970058
0.855754 0.976026
0.824108 0.977341
0.841509 0.947481
0.771018 0.969869
0.850219 0.985167
0.737952 1.01978
0.827558 1.03183
0.751867 1.08042
0.821571 1.07773
0.778259 1.07808
0.823989 1.05697
0.685694 1.07755
0.766889 1.0356
0.704008 1.02513
0.804017 1.00016
0.775659 0.998703
0.753521 1.00139
0.77223 0.985018
0.810362 0.974588
0.733447 0.979185
0.71132 0.972218
0.683087 0.95423
0.716555 0.949642
0.726327 0.955166
0.759519 0.937318
0.659346 0.938691
0.723952 0.932159
0.693601 0.939502
0.7016 0.950707
0.677344 0.969915
0.672901 0.963222
0.713202 0.959299
0.734207 0.946284
0.771694 0.96214
0.799768 0.942014
0.780891 0.926729
0.762676 0.911742
0.821294 0.903634
0.796913 0.918212
0.78607 0.923397
0.784036 0.901415
0.751554 0.902238
0.778732 0.910433
0.706369 0.933071
0.824999 0.936528
0.881334 0.929769
0.865267 0.936786
0.848244 0.928967
0.851909 0.927738
0.84309 0.925527
0.933981 0.891645
0.932715 0.892733
0.98409 0.873944
0.91644 0.899763
0.913616 0.930768
0.936005 0.958623
0.944332 0.956635
0.933576 0.948154
0.878329 0.966384
0.952267 0.952946
0.951545 0.946554
0.981904 0.937346
0.984918 0.924758
0.981 0.910159
0.996307 0.89794
1.0074 0.896556
1.0278 0.883194
1.0346 0.86148
1.00803 0.863691
0.975725 0.887831
0.989828 0.917691
1.06257 0.923781
0.941908 0.991732
1.0269 0.965089
1.0271 0.933386
1.00873 0.941516
0.966138 0.966274
0.98043 0.939496
0.959699 0.934471
0.999284 0.945264
1.02733 0.953833
1.0134 0.959087
1.02538 0.962266
0.972835 0.972707
1.05861 0.945365
0.985944 0.982672
1.02447 0.940327
0.986512 0.954078
0.984885 0.931511
0.971278 0.913016
0.957067 0.911291
0.905049 0.927
0.963866 0.904068
0.955919 0.892579
0.911573 0.909966
0.887025 0.933571
0.878369 0.964847
0.935228 0.974125
0.952614 0.988405
0.930823 0.97923
0.945819 0.969875
0.933521 0.946551
0.935836 0.909834
0.930016 0.909291
0.945089 0.942
0.970501 0.966503
1.03444 0.93813
0.982719 0.962703
1.02121 0.959763
1.00962 0.960228
1.04507 0.95287
1.05149 0.950424
1.04118 0.964151
1.06811 0.911495
1.03332 0.907714
0.975233 0.91464
0.985777 0.910011
0.989922 0.91081
0.966611 0.886826
0.938383 0.91786
1.00381 0.888403
0.958017 0.914849
1.04104 0.880045
0.958411 0.926176
0.910399 0.969518
0.863919 0.993368
0.935644 0.998842
0.932811 1.02416
0.990112 1.0184
0.953473 1.04856
0.962749 1.05833
0.966311 1.07348
0.972581 1.06065
0.922592 1.07116
0.934251 1.043
0.967411 1.01916
0.89952 1.00631
0.919396 0.974438
0.876712 0.967617
0.885075 0.946234
0.855478 0.94747
0.879774 0.915897
0.856928 0.911412
0.847415 0.897
0.872354 0.883825
0.885796 0.885754
0.884626 0.915102
0.864379 0.942672
0.852055 0.963962
0.864292 0.951225
0.898704 0.941716
0.993955 0.923721
0.981593 0.946028
0.998093 0.985582
1.02555 1.00076
1.05867 1.00372
0.975869 1.02793
1.00059 0.991698
1.04658 0.982504
0.96997 0.991244
1.07498 0.920698
0.994308 0.935544
1.06648 0.887546
1.02482 0.89744
1.01689 0.895806
0.934987 0.927934
1.01568 0.893049
1.04183 0.864834
1.05166 0.875829
1.05449 0.864843
1.00974 0.901047
1.04387 0.887304
1.02743 0.924089
1.035 0.943323
1.10473 0.915383
1.06107 0.936611
0.996039 0.947956
1.09505 0.864654
1.07028 0.882275
1.02187 0.921202
1.0134 0.948034
1.09399 0.925864
1.04496 0.965837
1.03757 0.966897
1.02018 0.942987
1.01967 0.927947
1.00819 0.936377
1.04078 0.89702
1.02635 0.906019
1.08731 0.851558
1.0729 0.819561
1.02576 0.847626
1.00983 0.869324
1.02899 0.875079
1.01285 0.859725
0.995274 0.882652
1.05395 0.878431
1.06887 0.903406
1.03107 0.950581
1.09283 0.933617
1.09084 0.923507
1.05307 0.946988
1.07693 0.934204
1.06706 0.93415
1.06293 0.949195
1.05525 0.97358
1.06885 0.979748
1.05038 0.979956
1.08304 0.943679
1.09287 0.904301
1.02242 0.912512
1.08145 0.887891
1.0642 0.908715
1.05403 0.917336
1.09323 0.891656
1.10654 0.878362
1.08124 0.881311
1.06109 0.894219
1.0549 0.927039
1.07966 0.951863
1.10284 0.990431
1.09977 0.995084
1.07433 0.990593
1.06619 0.997443
1.07707 0.971782
1.05311 0.966654
1.10376 0.922678
1.06011 0.916846
1.05846 0.894431
1.06928 0.885957
1.11709 0.860531
1.11652 0.871432
1.10169 0.866121
1.06002 0.879724
1.0673 0.866506
1.12578 0.834888
1.08386 0.864316
1.03001 0.883077
1.07337 0.850221
1.0345 0.884868
1.12147 0.887115
1.09496 0.931861
1.17776 0.905959
1.16574 0.908348
1.15158 0.92874
1.13128 0.944341
1.15132 0.962339
1.13455 0.959251
1.20271 0.932666
1.13875 0.97018
1.19931 0.936578
1.18159 0.955603
1.19718 0.934988
1.17389 0.931646
1.18851 0.935514
1.19351 0.944021
1.22456 0.96146
1.19029 1.00003
1.25545 0.962273
1.22444 0.954837
1.23 0.920102
1.09391 0.98489
1.19232 0.91037
1.11416 0.957313
1.19347 0.902086
1.18791 0.906776
1.20759 0.889337
1.20259 0.883588
1.19962 0.890242
1.14348 0.969651
1.16094 0.996902
1.15037 0.9907
1.14696 0.985413
1.15744 0.980536
1.12488 1.01172
1.12061 1.0321
1.10951 1.02656
1.14336 1.00468
1.12833 0.994996
1.09704 0.99564
1.11121 0.965974
1.11643 0.969507
1.04468 1.02118
1.09221 0.973574
1.03811 0.988401
1.07467 0.961474
1.05122 0.945075
1.06785 0.913297
1.11594 0.859056
1.07455 0.900925
1.17682 0.857757
1.12994 0.927555
1.18389 0.89611
1.13257 0.936831
1.14002 0.928076
1.13381 0.923861
1.17177 0.888356
1.20318 0.879007
1.17466 0.925459
1.23781 0.891207
1.26103 0.871308
1.21852 0.891633
1.20431 0.869748
1.11608 0.90675
1.08741 0.924806
1.08646 0.931927
1.05774 0.978798
1.12025 0.978158
1.14316 0.999399
1.12192 1.00542
1.11845 0.993756
1.12489 0.995225
1.23886 0.925293
1.14383 0.976873
1.18355 0.925356
1.20591 0.901771
1.18692 0.899495
1.12368 0.943944
1.18257 0.92576
1.1455 0.968414
1.20985 0.915556
1.22691 0.890855
1.13082 0.942084
1.17365 0.927361
1.1842 0.938303
1.13691 0.962658
1.20219 0.956038
1.13292 1.01419
1.15324 1.01054
1.19997 0.962984
1.17383 0.989195
1.1593 1.01259
1.24693 0.949282
1.16746 0.974651
1.10726 1.00501
1.20537 0.942695
1.195 0.976619
1.15331 1.03321
1.15135 1.06341
1.13509 1.09483
1.13685 1.09634
1.13689 1.08812
1.16428 1.07133
1.17722 1.0483
1.14964 1.05332
1.19781 0.993451
1.14293 0.99667
1.0956 1.0212
1.11793 1.01578
1.07734 1.04252
1.16393 1.00138
1.10917 1.05258
1.21218 0.97544
1.14304 1.01463
1.03982 1.06681
1.0778 1.06209
1.09706 1.04083
1.11824 1.02708
1.14343 1.01186
1.09812 1.02753
1.11556 1.01938
1.16663 1.02752
1.21541 0.993109
1.17049 1.01152
1.16633 1.01521
1.12279 1.04901
1.19709 0.994169
1.23847 0.960553
1.18851 0.983476
1.14398 1.016
1.16689 1.00481
1.21902 0.956409
1.18004 0.979573
1.18977 0.989107
1.1841 0.985568
1.15457 0.987392
1.12303 1.02851
1.1584 1.02248
1.16651 1.04537
1.18829 1.02697
1.16532 1.00959
1.21175 0.962017
1.23885 0.930953
1.19045 0.938996
1.19345 0.951273
1.19408 0.940854
1.20923 0.933785
1.19448 0.934576
1.22451 0.911517
1.23329 0.912013
1.29613 0.85027
1.19071 0.913997
1.19557 0.910537
1.14143 0.951814
1.08462 0.989585
1.12097 0.967259
1.18813 0.942476
1.18157 0.966198
1.16293 0.991746
1.11957 1.02836
1.11836 1.02413
1.1833 0.966423
1.17401 0.980862
1.18443 0.955352
1.13841 0.977269
1.1429 0.96827
1.19027 0.938827
1.20663 0.891276
1.10003 0.943028
1.12586 0.916427
1.07587 0.963908
1.08208 0.984413
1.13084 0.966272
1.11634 0.990665
1.11375 0.970918
1.07124 0.969133
1.158 0.91512
1.12599 0.922794
1.09625 0.922289
1.00237 0.956832
0.924827 0.95897
0.936766 0.948751
0.953144 0.941074
0.894848 0.994188
0.98899 0.981379
1.02203 0.968345
1.00487 0.976379
1.00041 0.963207
1.04333 0.935974
0.982964 0.944173
0.888213 0.9808
0.924328 0.95942
0.872023 0.963156
0.857252 0.986726
0.875669 0.955905
0.921249 0.966137
0.921926 0.973513
0.919131 0.972729
0.843923 0.980589
0.882994 0.961905
0.857864 0.941093
0.786145 0.970142
0.836353 0.957197
0.869409 0.945491
0.899044 0.942556
0.890541 0.927048
0.966347 0.920269
0.929539 0.943577
0.884237 0.973526
0.891869 0.98084
0.905964 0.977067
0.901398 0.99451
0.904214 0.974996
0.891721 0.970271
0.868683 0.974092
0.932492 0.971164
0.893539 1.02325
0.912973 1.00498
0.897006 0.999447
0.885006 0.995921
0.9891 0.950399
0.940087 0.965519
0.929472 0.965803
0.968699 0.944952
0.98064 0.924481
0.976785 0.914742
0.926162 0.934638
0.901482 0.975434
0.907273 0.998048
0.859266 1.01479
0.898704 0.994227
0.891345 1.00251
0.905444 0.966449
0.871133 0.975095
0.904525 0.977587
0.849308 0.985261
0.838924 0.989163
0.842882 0.997352
0.849622 1.00136
0.907082 0.987455
0.88014 1.0166
0.862826 1.03363
0.847808 1.01102
0.880194 1.01442
0.893251 1.00466
0.925425 0.992817
0.922005 0.996251
0.938733 0.978781
0.9711 0.982519
0.976693 0.988839
0.894574 1.01767
0.9153 0.981569
0.909511 0.9456
0.87936 0.928768
0.883119 0.940617
0.812671 0.960316
0.787158 0.957395
0.776074 0.97327
0.846865 0.964414
0.910078 0.978667
0.908309 0.996011
0.919309 1.01281
0.921845 1.01692
0.964842 0.997821
0.949264 1.02346
0.854286 1.05442
0.874305 1.05838
0.900119 1.04469
0.823252 1.07573
0.857023 1.07916
0.896496 1.0712
0.906703 1.04803
0.994723 0.989604
0.944871 0.972941
0.948666 0.950043
0.932634 0.944635
0.896801 0.975721
0.852583 0.992468
0.97529 0.952195
0.913509 0.99638
0.913416 1.01582
0.953903 0.989692
0.933789 0.987301
0.955114 0.983357
0.978205 0.943704
0.963409 0.944518
0.987179 0.947264
0.982561 0.971042
0.906343 1.00295
0.993315 0.975243
0.948499 0.976772
0.896282 1.00734
1.01442 0.966576
0.99897 0.964568
0.985875 0.95594
0.967424 0.952907
0.934179 0.970684
0.872853 0.997294
0.929567 0.974743
0.962969 0.94892
0.912822 0.940209
0.944776 0.910965
0.987111 0.883566
0.972322 0.894113
1.02819 0.862358
0.978041 0.913793
0.939259 0.924601
0.947004 0.945316
0.956625 0.937934
0.93528 0.943204
0.965832 0.928949
0.95807 0.932883
1.00479 0.888207
0.924829 0.915837
0.894265 0.936778
0.948547 0.928052
0.892266 0.970523
0.931609 0.967293
0.907391 1.00213
0.943482 1.03163
0.914898 1.03366
0.938749 1.01008
0.938913 1.03096
0.944997 1.04096
0.989577 1.01589
0.978199 1.0138
0.910257 1.04393
0.998358 1.01784
1.02695 0.987659
1.00905 0.987332
1.07808 0.954108
0.96677 1.01167
0.990933 0.983276
0.977923 0.965974
0.962328 0.973953
0.998856 0.941963
0.971665 0.972293
1.01784 0.950333
0.987879 0.968011
0.977218 0.966627
1.03505 0.933937
0.965773 0.981381
1.0322 0.964845
0.993989 0.981843
1.00103 0.982183
0.961405 0.964299
1.00601 0.959157
1.05013 0.952471
1.04437 0.939531
1.07825 0.931654
1.04996 0.953153
1.06438 0.927807
1.03394 0.946419
1.03461 0.951007
0.959727 0.990975
0.902624 1.0368
1.0134 0.994966
1.07492 0.96054
1.11705 0.938147
1.04751 1.00602
1.08115 0.969787
1.08026 0.970439
1.04012 0.968389
1.07857 0.911069
1.08543 0.905248
1.08486 0.935906
1.04953 0.965538
1.0432 0.96202
0.99647 0.982514
0.923465 0.997254
0.90749 0.98571
0.897794 0.97398
0.909451 0.951193
0.972375 0.902179
0.911247 0.944587
0.99364 0.909689
0.98069 0.928921
1.00579 0.926854
0.996021 0.938135
0.979514 0.960282
0.997813 0.935364
1.01742 0.916965
1.02623 0.934273
1.07472 0.928105
1.04148 0.952763
0.99045 0.972207
1.02504 0.944828
1.0195 0.960876
1.08127 0.944298
1.01211 0.99659
1.07649 0.938843
1.01369 0.96972
1.0564 0.936425
1.02924 0.932388
1.01333 0.931543
1.03642 0.910464
1.0001 0.932493
1.04537 0.920297
1.09296 0.894018
1.08139 0.877489
1.07138 0.865897
1.04338 0.873842
1.06019 0.865425
1.02331 0.877636
0.98146 0.901013
1.05445 0.881489
1.0644 0.914853
1.08338 0.917552
1.08996 0.906923
1.09613 0.913907
1.17138 0.876427
1.15668 0.918968
1.12809 0.960416
1.05094 0.987441
1.03371 0.98094
1.05468 0.971506
1.09416 0.933495
1.07883 0.908951
1.02362 0.927711
1.04844 0.920593
1.07472 0.904014
1.05511 0.904529
1.03547 0.916086
1.05985 0.900818
1.10404 0.893116
1.13744 0.941185
1.20027 0.954042
1.24495 0.946417
1.21893 0.970938
1.2286 0.970866
1.20976 1.00579
1.17616 1.01297
1.19339 0.99435
1.19721 0.981467
1.26515 0.924075
1.23642 0.937339
1.21935 0.961759
1.2673 0.957308
1.25016 0.97815
1.23106 1.00654
1.23437 1.02025
1.2351 1.01648
1.16902 1.06816
1.17224 1.06283
1.15506 1.0911
1.18658 1.05645
1.22968 1.01705
1.25122 0.981054
1.2346 0.944683
1.2747 0.876325
1.27164 0.886251
1.24989 0.894553
1.17798 0.952089
1.22565 0.930826
1.22839 0.908744
1.23366 0.922756
1.20999 0.954949
1.22022 0.952542
1.24686 0.919291
1.23734 0.921687
1.19438 0.941918
1.15811 0.964144
1.18556 0.93883
1.12448 0.967325
1.13144 0.9464
1.12763 0.962001
1.06549 1.00222
1.06489 0.999014
1.09042 0.988413
1.16574 0.974422
1.11278 1.01416
1.1722 0.985059
1.18102 0.981921
1.03461 1.03997
1.06439 1.02861
1.07711 1.05504
1.07412 1.02817
1.09587 0.977334
1.0084 0.998168
1.04422 0.991853
1.02484 1.02804
1.07806 1.01432
1.09816 1.01269
1.11718 1.01568
1.09165 1.03258
1.15116 1.02104
1.11296 1.07518
1.12912 1.10518
1.08591 1.12801
1.11054 1.11582
1.12814 1.11142
1.17254 1.08282
1.20694 1.09111
1.22859 1.09616
1.26166 1.05381
1.16062 1.0544
1.13619 1.03025
1.11129 1.01669
1.06677 0.995528
1.0608 0.971391
1.05985 0.96218
1.02732 0.973651
1.01985 0.987546
1.02836 0.974112
1.0109 0.957908
0.976025 0.946239
0.983006 0.968347
1.02705 0.966627
1.03598 0.981626
1.04062 0.990911
1.09953 0.960719
1.09194 0.976014
1.10234 0.97969
1.11049 0.975099
1.11191 0.967594
1.0578 0.993403
1.13671 0.939216
1.13202 0.947178
1.09603 0.966715
1.11618 0.936982
1.13069 0.934115
1.07956 0.965066
1.08285 0.945149
1.09686 0.920756
1.13894 0.880703
1.06365 0.94814
1.1286 0.916013
1.11629 0.933067
1.11685 0.975473
1.1378 0.971121
1.14913 0.947315
1.11432 0.978799
1.07133 0.998173
1.08356 0.983523
1.08694 0.985595
1.10418 0.977347
1.13799 0.964101
1.07736 1.01494
1.14363 0.985081
1.17784 0.938767
1.14509 0.956318
1.14729 0.927064
1.09725 0.93275
1.09754 0.912983
1.0969 0.884884
1.10659 0.860064
1.0795 0.891141
1.09583 0.900943
1.10538 0.875398
1.12934 0.865688
1.18219 0.863629
1.16162 0.910819
1.16851 0.915607
1.12851 0.942393
1.22267 0.894528
1.2263 0.898939
1.18719 0.936262
1.22179 0.919757
1.19835 0.924177
1.18849 0.900496
1.19072 0.875519
1.16618 0.886704
1.16955 0.904884
1.15399 0.896496
1.17863 0.887493
1.17339 0.883184
1.16023 0.8954
1.21646 0.848975
1.17761 0.904735
1.19458 0.893677
1.23053 0.863594
1.16273 0.890909
1.17471 0.845553
1.13895 0.853945
1.10694 0.894955
1.19009 0.848591
1.22905 0.856883
1.28206 0.860402
1.19817 0.938876
1.1886 0.957247
1.17545 0.96296
1.22373 0.934598
1.17561 0.95334
1.12925 1.00471
1.13881 0.979459
1.11082 0.976115
1.11803 0.965131
1.18684 0.90024
1.10499 0.964574
1.12281 0.964409
1.12082 0.976328
1.12327 0.981516
1.17507 0.958283
1.16194 0.95142
1.22335 0.905423
1.18033 0.92892
1.14974 0.939017
1.1439 0.898943
1.06737 0.957843
1.05212 0.938663
1.10897 0.905048
1.14277 0.881178
1.13967 0.89623
1.10474 0.922916
1.13171 0.912941
1.14077 0.905113
1.0793 0.941989
1.06351 0.962047
1.07676 0.960933
1.06629 0.962019
1.09259 0.926239
1.05989 0.927652
1.06995 0.940253
1.12794 0.910731
1.11427 0.890058
1.07624 0.917603
1.12029 0.911313
1.09416 0.961429
1.04535 0.988141
1.01906 0.990379
1.03752 0.97669
1.05911 0.967586
1.08603 0.947851
1.03241 0.981943
1.01387 0.990386
0.97989 1.01335
1.02403 0.993189
0.953963 1.03657
0.983478 1.0407
1.01791 1.03467
0.997721 1.04804
0.970558 1.03032
0.902728 1.02521
0.999399 0.971057
0.920369 1.00166
0.983904 0.966795
0.968003 0.965753
1.02854 0.904035
0.931477 0.950307
0.902772 0.960023
0.919056 0.961783
0.926419 0.950434
0.956227 0.940024
0.971857 0.923791
0.99251 0.9247
1.02005 0.936659
1.00439 0.958462
1.01737 0.946299
1.11033 0.923049
1.06678 0.936755
1.01299 0.935458
0.990781 0.948705
0.983179 0.955557
0.971327 0.977908
0.972448 0.956373
1.00563 0.932322
1.00762 0.913347
1.00975 0.904705
0.981275 0.925592
0.962108 0.92994
0.920495 0.923138
0.906617 0.889619
0.873039 0.90331
0.885193 0.894551
0.900141 0.907787
0.903464 0.910979
0.928021 0.951617
0.949893 0.966792
0.974175 0.977532
0.884563 1.02736
0.931612 1.00769
0.943912 0.990348
0.961726 0.972603
0.941766 0.966362
0.934972 0.942231
0.928448 0.942905
0.950566 0.940218
0.904055 0.937663
0.905759 0.924549
0.891267 0.929571
0.924264 0.929921
0.889492 0.950709
0.88929 0.943093
0.90288 0.942604
0.856206 0.954589
0.872609 0.972311
0.876778 0.97681
0.81483 0.99926
0.864172 0.96832
0.74672 1.02505
0.80314 1.04354
0.793725 1.03034
0.844436 1.01132
0.787242 1.01497
0.822888 0.997334
0.790414 1.02232
0.796547 1.03032
0.840103 1.02055
0.800184 1.02936
0.779289 1.01443
0.815963 0.981923
0.866095 0.94271
0.830206 0.940842
0.851622 0.929563
0.837875 0.925056
0.809388 0.927343
0.757698 0.915569
0.761334 0.892461
0.703708 0.892318
0.710309 0.890627
0.688064 0.922454
0.716415 0.922911
0.83143 0.89042
0.818313 0.891872
0.766765 0.914307
0.774877 0.932884
0.765446 0.925058
0.739937 0.927876
0.744274 0.919474
0.786896 0.897113
0.723368 0.902472
0.758355 0.866899
0.782481 0.839042
0.773844 0.840553
0.766644 0.849173
0.743268 0.856136
0.759857 0.86462
0.755139 0.895919
0.765326 0.910044
0.797681 0.910006
0.79787 0.901078
0.804468 0.880132
0.817153 0.853908
0.855396 0.839801
0.823997 0.854209
0.82521 0.853192
0.780331 0.867569
0.758245 0.886608
0.721274 0.886774
0.71995 0.8853
0.643697 0.890975
0.798373 0.871116
0.782685 0.879353
0.804439 0.875458
0.795563 0.872418
0.791553 0.881463
0.777412 0.910563
0.827918 0.917782
0.821213 0.931733
0.820327 0.947324
0.796848 0.95604
0.777776 0.959595
0.669655 0.990522
0.757299 0.960391
0.73444 0.970696
0.744519 0.960918
0.798482 0.940012
0.792318 0.93507
0.856173 0.905447
0.753165 0.939116
0.805663 0.933683
0.824476 0.920355
0.809983 0.930536
0.795542 0.93444
0.762004 0.956548
0.738807 0.981768
0.739716 1.00843
0.688978 1.04914
0.787802 1.031
0.809062 1.02385
0.835619 1.01065
0.841509 0.996133
0.852546 0.962358
0.726559 0.984305
0.661378 0.993968
0.655311 0.989176
0.641523 0.981273
0.681639 0.973694
0.594771 0.970227
0.693695 0.948196
0.740801 0.935234
0.707656 0.933265
0.669965 0.931173
0.717272 0.937614
0.695336 0.95654
0.703055 0.950154
0.761577 0.934304
0.703778 0.956938
0.680443 0.98398
0.620804 0.985694
0.620784 0.976175
0.63133 0.956217
0.641965 0.917626
0.664737 0.889619
0.698743 0.89408
0.643028 0.921698
0.64435 0.916226
0.662529 0.914318
0.69276 0.893634
0.714028 0.888825
0.703705 0.900912
0.721932 0.904094
0.71924 0.925783
0.735368 0.922913
0.750721 0.935635
0.718846 0.959714
0.686189 0.971633
0.753562 0.958917
0.721144 0.965892
0.654076 0.992714
0.673701 0.97753
0.690241 0.973952
0.688999 0.992115
0.788468 0.989858
0.800402 0.991217
0.775181 1.00436
0.734323 1.0195
0.790107 1.00304
0.76171 1.00399
0.74586 0.991078
0.725357 0.972532
0.754824 0.941161
0.795084 0.910308
0.754008 0.89407
0.766552 0.882228
0.811611 0.882777
0.750511 0.919273
0.7405 0.908568
0.69923 0.90072
0.759392 0.891343
0.850847 0.884791
0.824557 0.919366
0.786109 0.926681
0.856727 0.893779
0.873606 0.882914
0.861581 0.883379
0.878798 0.904158
0.826587 0.93456
0.809844 0.955691
0.75749 0.968106
0.823167 0.985292
0.781321 1.02393
0.723043 1.03602
0.759811 1.03484
0.731679 1.03896
0.687763 1.04202
0.693099 1.01285
0.638703 1.01246
0.624968 1.0174
0.653352 1.01012
0.606705 0.993509
0.643603 0.987666
0.577533 1.00276
0.588389 1.01964
0.609256 1.02351
0.665779 1.02079
0.666859 1.00044
0.72001 0.974005
0.663569 0.962033
0.634508 0.954696
0.70371 0.920608
0.678205 0.914344
0.651318 0.887127
0.566591 0.893516
0.628677 0.904226
0.626035 0.931672
0.668343 0.922403
0.613077 0.931847
0.668334 0.928501
0.678763 0.935692
0.698818 0.939541
0.760888 0.95373
0.685011 0.979808
0.753082 0.965405
0.762059 0.978345
0.715627 0.98341
0.805992 0.961458
0.746092 0.971509
0.749626 0.974024
0.742711 0.966449
0.751365 0.988548
0.694277 1.02834
0.721764 1.00536
0.745423 0.980208
0.744038 0.978695
0.693217 0.991819
0.693972 0.986157
0.688071 0.987008
0.721044 0.979972
0.720417 0.959591
0.737966 0.941174
0.725248 0.915625
0.700961 0.910983
0.704426 0.908501
0.736138 0.913799
0.695877 0.913244
0.701096 0.901696
0.68952 0.902672
0.67746 0.893505
0.645725 0.894093
0.680063 0.903168
0.703991 0.915328
0.687946 0.940878
0.750829 0.936966
0.756861 0.940451
0.830404 0.917924
0.721336 0.962496
0.720534 0.986056
0.75743 0.968129
0.73431 0.972145
0.751143 0.968947
0.749616 0.961878
0.751976 0.957521
0.725474 0.959348
0.733736 0.952646
0.725376 0.992445
0.781859 0.989
0.807361 0.99719
0.806941 0.969745
0.799984 0.933896
0.759428 0.931417
0.783499 0.933013
0.811887 0.932357
0.841962 0.955444
0.850535 0.96824
0.865872 0.971699
0.915722 0.986435
0.92885 1.01251
0.976472 1.01021
0.966974 1.02412
0.969341 1.01132
0.958972 0.995482
0.930343 0.968317
0.94267 0.923037
0.914529 0.899406
0.923108 0.880199
0.911027 0.890951
0.938657 0.893629
0.975335 0.880164
0.926111 0.909413
0.948784 0.928094
0.953412 0.934574
0.978827 0.941551
0.99745 0.957798
0.989525 0.982101
1.0056 0.987325
1.06438 0.946743
0.970243 0.998716
1.0469 0.952419
1.00032 0.967286
0.960234 0.97564
0.944932 0.974481
0.904649 0.991755
0.905479 0.982059
0.961363 0.954332
0.947861 0.954546
0.984764 0.931334
1.00554 0.939502
1.07294 0.93376
1.09627 0.938585
1.07955 0.982405
1.16905 0.949807
1.10611 0.995848
1.04576 1.03266
1.0335 0.992052
1.0091 0.996386
1.04167 0.980291
0.976891 0.988939
0.959487 0.973097
0.942411 0.984379
1.00435 0.9873
1.00301 0.997518
0.941656 1.04674
0.965072 1.04411
0.993383 1.04309
1.00754 1.04683
1.02837 1.03832
0.973922 1.0673
0.966229 1.04777
0.997242 0.994543
0.984959 0.97838
0.973168 0.99718
1.03256 0.991354
0.964132 1.0307
0.898244 1.05347
0.835567 1.08635
0.840056 1.07827
0.846134 1.04877
0.747849 1.07359
0.830589 1.03142
0.913766 0.976935
0.883205 0.992011
0.921392 0.968501
0.871099 0.98731
0.903999 0.976178
0.866523 1.00664
0.817832 1.03816
0.811659 1.05072
0.88073 1.03078
0.878664 1.02533
0.77708 1.03578
0.808051 1.00303
0.846139 0.995282
0.828898 1.00594
0.823941 0.991421
0.818459 0.951663
0.792449 0.928579
0.801364 0.910976
0.786554 0.90929
0.776544 0.922108
0.787997 0.922862
0.748054 0.927147
0.774764 0.923128
0.777682 0.937054
0.750814 0.955188
0.813434 0.975668
0.818634 1.01967
0.790123 1.03382
0.751105 1.02826
0.861075 0.977466
0.791248 0.984451
0.749471 0.984239
0.797068 0.956423
0.794893 0.929035
0.656064 0.953206
0.651134 0.955915
0.670485 0.966929
0.684224 0.965485
0.654407 0.950337
0.659775 0.946884
0.685457 0.95477
0.716171 0.972133
0.753741 0.9822
0.726059 0.987212
0.780583 0.950196
0.835041 0.894339
0.761617 0.891527
0.749397 0.878027
0.726831 0.878452
0.724611 0.854344
0.658 0.867924
0.690737 0.877381
0.734301 0.884208
0.675481 0.899607
0.728389 0.936366
0.724943 0.97791
0.725948 0.994803
0.717736 0.97533
0.741835 0.972483
0.691835 0.965852
0.807123 0.94192
0.754149 0.956036
0.763381 0.952123
0.78281 0.940048
0.780564 0.945373
0.78788 0.947376
0.77847 0.948298
0.800726 0.946269
0.803436 0.941586
0.728975 0.930964
0.805597 0.931603
0.750281 0.957863
0.774713 0.979081
0.802462 0.989647
0.71429 1.00707
0.714383 0.987729
0.719367 0.968226
0.71137 0.990935
0.73083 1.00786
0.700834 0.99036
0.68178 1.00336
0.617812 0.991292
0.625271 0.990518
0.641226 1.00017
0.638066 0.98805
0.624791 0.979247
0.679341 0.953526
0.644747 0.929357
0.650943 0.927431
0.56921 0.935395
0.562531 0.933693
0.628539 0.919198
0.643236 0.897396
0.615248 0.907971
0.669097 0.922564
0.625699 0.919147
0.535418 0.904189
0.588301 0.922338
0.602564 0.930148
0.592702 0.948965
0.606729 0.955889
0.606713 0.958349
0.63296 0.952623
0.577514 0.938589
0.546992 0.9205
0.600095 0.882346
0.612989 0.873341
0.602618 0.86336
0.647216 0.84123
0.620879 0.855939
0.665551 0.884703
0.592973 0.925194
0.601825 0.951577
0.573991 0.944356
0.655304 0.924847
0.603576 0.926744
0.590858 0.926931
0.54599 0.948903
0.604424 0.951413
0.620522 0.945797
0.60282 0.932323
0.610175 0.914794
0.592335 0.917969
0.61045 0.938614
0.625829 0.935913
0.599054 0.945244
0.628741 0.976565
0.583005 1.00243
0.597003 0.988205
0.694162 0.960845
0.695968 0.915849
0.68576 0.929306
0.615299 0.949384
0.627325 0.948596
0.648494 0.938844
0.601843 0.923772
0.545241 0.921336
0.557273 0.90413
0.635727 0.888996
0.634368 0.890379
0.58943 0.898512
0.611959 0.922187
0.61766 0.943478
0.652448 0.973565
0.645586 0.983918
0.682676 0.979099
0.744687 0.973983
0.697504 0.995695
0.675706 0.98492
0.695619 0.970204
0.68503 0.956787
0.641889 0.962757
0.625114 0.93398
0.576559 0.933462
0.57014 0.932816
0.653249 0.924508
0.645383 0.921923
0.662698 0.934631
0.720081 0.920757
0.702884 0.917242
0.688947 0.930505
0.669531 0.938111
0.667734 0.943929
0.641766 0.951552
0.64063 0.929612
0.596605 0.898781
0.556035 0.902149
0.569072 0.912828
0.598702 0.960797
0.605444 0.986721
0.646894 0.98977
0.622371 0.977704
0.647437 0.968613
0.607953 0.99664
0.681353 0.99124
0.60075 0.995472
0.601894 0.980908
0.597505 0.973957
0.571963 0.954264
0.614494 0.932898
0.599684 0.938566
0.595903 0.949637
0.536489 0.973092
0.508292 0.972714
0.493914 0.957889
0.543867 0.966355
0.491407 0.963341
0.547078 0.977667
0.556533 0.995554
0.588129 0.990444
0.525885 0.992627
0.659906 0.982583
0.679892 0.964888
0.679308 0.963728
0.637461 0.969231
0.666818 0.965535
0.593972 0.945486
0.622814 0.962239
0.644846 0.951576
0.627749 0.944887
0.65903 0.938027
0.53779 0.989136
0.62379 0.98211
0.596798 0.979459
0.558048 0.967216
0.547705 0.960782
0.525698 0.953545
0.524591 0.954628
0.500955 0.965162
0.577367 0.939894
0.506913 0.940995
0.511038 0.910555
0.462524 0.911984
0.456638 0.912919
0.400362 0.898103
0.471447 0.889894
0.480573 0.922723
0.569292 0.927147
0.510113 0.960608
0.460819 0.972399
0.474683 0.983795
0.454231 1.00354
0.477195 1.00577
0.477816 1.02637
0.491196 1.01393
0.513423 0.992714
0.513916 0.985369
0.493114 0.977389
0.50831 0.959696
0.490977 0.930547
0.441287 0.903262
0.430387 0.882861
0.383706 0.886552
0.362686 0.874311
0.431876 0.890365
0.489715 0.911289
0.48346 0.922155
0.465014 0.947966
0.515155 0.945592
0.455981 0.92751
0.514175 0.915052
0.500593 0.913212
0.464569 0.912308
0.414503 0.90353
0.417642 0.879103
0.440219 0.875393
0.426408 0.883456
0.461216 0.923514
0.44579 0.921531
0.506444 0.920286
0.566801 0.911905
0.571255 0.912497
0.611698 0.921513
0.570769 0.933908
0.562912 0.954902
0.53655 0.942021
0.483364 0.929987
0.580841 0.901523
0.546159 0.895591
0.578707 0.873829
0.613131 0.869113
0.592128 0.901276
0.54411 0.898083
0.576939 0.880073
0.604842 0.872981
0.645137 0.877346
0.676568 0.877163
0.682378 0.914241
0.717723 0.905253
0.710698 0.909858
0.754562 0.890597
0.692381 0.920293
0.635273 0.950647
0.617169 0.954925
0.68834 0.920793
0.628096 0.927319
0.616205 0.932975
0.611783 0.919428
0.569727 0.921907
0.630437 0.915391
0.632955 0.939105
0.694163 0.947095
0.754721 0.916669
0.754681 0.908861
0.756234 0.922904
0.78132 0.919358
0.761386 0.909566
0.75249 0.899069
0.723358 0.900001
0.707568 0.912065
0.747344 0.917665
0.695409 0.929187
0.671543 0.922905
0.779736 0.899616
0.724497 0.923813
0.743988 0.91801
0.712615 0.948315
0.803515 0.927442
0.751559 0.947522
0.749653 0.938976
0.733432 0.960244
0.733462 0.99955
0.818632 0.945371
0.717535 0.962257
0.711207 0.945276
0.784769 0.930619
0.822963 0.930751
0.794646 0.939211
0.76408 0.950624
0.689307 0.951587
0.67786 0.964773
0.633099 0.991056
0.688693 0.968386
0.669364 0.956982
0.724164 0.950332
0.760512 0.941303
0.769784 0.929571
0.742241 0.929414
0.765484 0.943346
0.728509 0.951408
0.695047 0.967158
0.724784 0.954422
0.713895 0.984527
0.735954 0.957219
0.750346 0.94765
0.75663 0.922797
0.762442 0.925424
0.73247 0.930516
0.712617 0.939978
0.678252 0.952361
0.709837 0.924901
0.752511 0.912723
0.774155 0.909166
0.745661 0.916653
0.749923 0.912967
0.71191 0.908652
0.736795 0.906395
0.700916 0.928379
0.686993 0.926138
0.719119 0.907946
0.705732 0.927879
0.754053 0.899056
0.738461 0.885211
0.640301 0.8747
0.647744 0.884264
0.66 0.883206
0.573161 0.901875
0.539616 0.929621
0.595706 0.926948
0.472692 0.941666
0.523702 0.933594
0.55231 0.952665
0.595346 0.9736
0.627009 0.974092
0.647086 0.987336
0.681424 0.99492
0.674048 0.987446
0.664612 0.982461
0.655769 0.97916
0.604426 0.970596
0.695267 0.975315
0.649387 0.980412
0.673918 0.948029
0.670619 0.937947
0.645762 0.951591
0.590477 0.976788
0.627238 0.981242
0.608729 1.01763
0.648704 1.01399
0.641853 0.995845
0.750616 0.960705
0.658176 0.951584
0.627202 0.937818
0.647034 0.938917
0.641745 0.925665
0.58758 0.940912
0.626481 0.913614
0.617779 0.902655
0.658694 0.887453
0.67587 0.87443
0.637566 0.87424
0.662109 0.871826
0.670384 0.866348
0.611365 0.891631
0.619604 0.888858
0.604307 0.869198
0.635009 0.884341
0.640355 0.913299
0.618415 0.943527
0.672261 0.955118
0.640029 0.960011
0.678705 0.964943
0.676793 0.973015
0.661033 0.984887
0.563777 0.996423
0.534367 0.997862
0.460787 0.991821
0.471951 0.988018
0.512069 0.991449
0.487947 0.97409
0.491596 0.956886
0.470856 0.972955
0.456709 0.971502
0.444072 0.980343
0.444146 0.991193
0.480189 0.982316
0.457866 0.972427
0.443445 0.971821
0.43861 0.980936
0.443066 1.00428
0.422982 1.01532
0.487533 1.02063
0.509678 1.01272
0.503749 0.988478
0.521025 0.96519
0.526607 0.959664
0.503641 0.958384
0.482346 0.948155
0.518874 0.918995
0.527663 0.900903
0.483177 0.89396
0.513295 0.889287
0.480079 0.884516
0.542428 0.88029
0.511459 0.872842
0.436386 0.874532
0.380508 0.870526
0.451681 0.864401
0.477662 0.884074
0.51441 0.902236
0.450816 0.921048
0.496214 0.924356
0.58531 0.943319
0.570496 0.933156
0.558112 0.920355
0.512357 0.925168
0.526845 0.938535
0.527708 0.946935
0.539291 0.938207
0.546439 0.942878
0.530833 0.946079
0.46579 0.961283
0.477361 0.952705
0.504619 0.944237
0.546242 0.930282
0.439703 0.940108
0.503999 0.934445
0.579478 0.914805
0.571592 0.917085
0.598947 0.922805
0.502618 0.938788
0.509344 0.956873
0.51701 0.955509
0.514962 0.978319
0.530189 0.995777
0.521166 0.983102
0.497824 0.963885
0.491469 0.93611
0.537088 0.90967
0.5627 0.901633
0.41122 0.915617
0.497515 0.912798
0.472466 0.927258
0.535172 0.887161
0.547381 0.859514
0.550317 0.869716
0.581893 0.862805
0.539994 0.870815
0.566752 0.873273
0.543087 0.894015
0.53702 0.915215
0.533859 0.926546
0.529989 0.929083
0.51435 0.920269
0.505657 0.926781
0.527441 0.920962
0.492325 0.908421
0.429484 0.883819
0.462577 0.898967
0.476642 0.91571
0.498695 0.927328
0.49515 0.927852
0.538203 0.921429
0.532118 0.937765
0.547434 0.962863
0.545108 0.964848
0.541256 0.934557
0.542465 0.934878
0.495517 0.93669
0.441033 0.92791
0.412081 0.927024
0.403389 0.934454
0.403967 0.938236
0.414957 0.950513
0.441047 0.946528
0.442492 0.935885
0.441102 0.939753
0.43377 0.912849
0.490137 0.895625
0.467506 0.881702
0.458189 0.882432
0.426572 0.882406
0.449881 0.884386
0.420191 0.873722
0.404898 0.884716
0.462928 0.908885
0.503125 0.927631
0.495517 0.930396
0.558774 0.926324
0.57467 0.898821
0.550633 0.900015
0.519172 0.89972
0.425801 0.914941
0.395134 0.933929
0.404901 0.941108
0.410603 0.931465
0.391783 0.918143
0.447038 0.895196
0.442487 0.897631
0.456637 0.894937
0.448463 0.926652
0.427618 0.957085
0.48078 0.976753
0.475599 0.949147
0.498992 0.955373
0.510298 0.944612
0.537337 0.943539
0.546908 0.938998
0.541009 0.937318
0.519058 0.92203
0.469048 0.906086
0.492332 0.918366
0.498766 0.922427
0.484057 0.948373
0.56089 0.93679
0.599364 0.940319
0.502944 0.967824
0.541196 0.997568
0.47642 0.999793
0.487226 1.01074
0.47 1.00873
0.482451 0.995579
0.511471 0.986031
0.476462 0.982088
0.535136 1.00189
0.602515 1.01188
0.63883 1.00869
0.647683 1.00039
0.649743 0.989727
0.589637 1.00312
0.629151 0.992934
0.655637 0.972759
0.654336 0.969102
0.617549 0.961664
0.613425 0.990846
0.656857 0.983899
0.635812 0.980182
0.616601 0.994826
0.594376 0.991999
0.66494 0.97347
0.695306 0.980692
0.690423 0.997762
0.697288 0.97546
0.693882 0.964681
0.64373 0.963887
0.641782 0.951203
0.62954 0.957673
0.660394 0.940576
0.673584 0.932118
0.716385 0.927831
0.653591 0.957413
0.664459 0.967083
0.700236 0.963756
0.753712 0.958316
0.757358 0.953084
0.786158 0.963359
0.758282 0.977545
0.73174 0.996357
0.770024 0.98434
0.794085 0.987901
0.712395 1.0269
0.701961 1.01476
0.776507 0.973753
0.738747 0.966108
0.774102 0.931785
0.717598 0.944654
0.706264 0.940918
0.732289 0.914742
0.774362 0.895966
0.697495 0.918954
0.683297 0.912112
0.727976 0.893009
0.695435 0.917589
0.692448 0.92864
0.680991 0.931299
0.714244 0.913698
0.723745 0.915049
0.707193 0.949929
0.770148 0.9552
0.684005 0.999437
0.755388 0.96839
0.691755 0.981374
0.652685 0.955118
0.632009 0.943949
0.609185 0.945222
0.606367 0.925911
0.591001 0.91277
0.653638 0.879558
0.605078 0.888337
0.626605 0.875855
0.604234 0.903387
0.571863 0.926739
0.634587 0.898045
0.608299 0.912229
0.664308 0.898786
0.662905 0.922389
0.655246 0.925191
0.709312 0.898165
0.760454 0.900792
0.729928 0.932076
0.732167 0.91422
0.755967 0.899387
0.697812 0.948736
0.699747 0.97131
0.706104 0.985788
0.760861 0.973307
0.763766 0.972741
0.708229 0.973766
0.648283 0.963498
0.662489 0.965112
0.640879 0.958566
0.669275 0.948738
0.694115 0.938504
0.700247 0.926692
0.67976 0.911988
0.695406 0.897378
0.649394 0.905128
0.633331 0.900531
0.614625 0.914216
0.621947 0.904249
0.62758 0.913362
0.587404 0.953469
0.592782 0.945843
0.575643 0.945466
0.617687 0.918991
0.642939 0.902394
0.612373 0.918609
0.597901 0.934698
0.561926 0.949433
0.605244 0.930735
0.641972 0.891237
0.690525 0.871716
0.666293 0.884433
0.655877 0.893328
0.652936 0.897562
0.647451 0.900712
0.681814 0.898104
0.65384 0.907717
0.724082 0.895929
0.652784 0.90237
0.586672 0.92288
0.620844 0.932516
0.611574 0.933327
0.555447 0.938877
0.515991 0.933107
0.553791 0.915732
0.543288 0.935904
0.624052 0.943366
0.569576 0.962606
0.61123 0.960036
0.613364 0.967282
0.574525 0.976129
0.569566 0.963276
0.484784 0.96077
0.493024 0.934652
0.539161 0.911387
0.573996 0.88168
0.528466 0.872297
0.505431 0.891018
0.472917 0.91069
0.464793 0.920504
0.525782 0.926362
0.541676 0.943747
0.575355 0.960025
0.589896 0.983252
0.576033 1.01042
0.62316 1.00727
0.641254 1.0118
0.650365 1.007
0.619518 0.989072
0.628811 0.974472
0.577041 0.985462
0.521508 0.995334
0.500233 0.989445
0.469741 0.987855
0.452546 0.964402
0.49217 0.943134
0.536723 0.934773
0.569441 0.937692
0.59825 0.925131
0.591272 0.937872
0.687617 0.93391
0.647235 0.948094
0.659754 0.93555
0.647056 0.925637
0.616596 0.914231
0.551909 0.917893
0.612858 0.873337
0.559218 0.86532
0.523775 0.869608
0.487174 0.870307
0.559735 0.841413
0.530839 0.850693
0.498052 0.872619
0.535355 0.877383
0.6025 0.855956
0.600601 0.851842
0.576849 0.846328
0.562251 0.832428
0.656786 0.805093
0.579534 0.822459
0.577109 0.835117
0.56768 0.859504
0.619614 0.873442
0.573751 0.891587
0.658639 0.858364
0.630743 0.877966
0.591126 0.892483
0.595163 0.892272
0.5805 0.911058
0.515347 0.929559
