# Supplementary material for: Stochastic bond dynamics facilitates alignment of malaria parasite at erythrocyte membrane upon invasion
Source: eLife. 2020 May 18;9:e56500. doi: 10.7554/eLife.56500 (PMC7269671; doi:10.7554/eLife.56500)
Supplement: Figure 2—source data 1. [file elife-56500-fig2-data1.zip › PARA_POSITIONS/pos41.dat]

3.76191 0.984327
3.80381 0.826695
3.79565 0.885073
3.77066 0.955219
3.77129 0.921522
3.82853 0.755563
3.81702 0.815994
3.84033 0.787368
3.86794 0.794033
3.86908 0.986741
3.93682 0.863611
3.96914 0.904541
3.97043 0.993544
3.96444 1.02729
3.94977 1.07483
4.02446 0.756095
4.01231 0.926681
4.07549 0.807048
4.13891 0.719301
4.13495 0.901624
4.11062 1.00279
4.13373 0.937612
4.1579 0.72113
4.13573 0.740278
4.11905 0.761771
4.12303 0.685376
4.11529 0.766495
4.16443 0.586623
4.16712 0.699451
4.1853 0.55174
4.12741 0.827608
4.14085 0.537684
4.1322 0.530574
4.11169 0.702971
4.09364 0.855816
4.09248 0.895251
4.12306 0.801269
4.15108 0.683155
4.12242 0.874858
4.1236 0.863403
4.15322 0.661764
4.12837 0.74289
4.11579 0.782924
4.11948 0.639202
4.08461 0.854444
4.09495 0.781711
4.08912 0.698276
4.08252 0.804389
4.12642 0.665384
4.10606 0.820844
4.09151 0.900213
4.09882 0.697029
4.10143 0.641202
4.1099 0.617553
4.11199 0.64471
4.10825 0.655222
4.13663 0.477136
4.15077 0.443423
4.13 0.700756
4.14737 0.649555
4.14789 0.731729
4.1563 0.707235
4.13689 0.759014
4.09815 0.743553
4.02112 0.826964
4.02796 0.495307
3.99372 0.650713
3.98882 0.660704
4.02855 0.32586
4.03813 0.406997
4.00392 0.766503
4.0424 0.557671
4.05156 0.620655
4.0551 0.459586
4.01269 0.565671
3.95741 0.577512
3.93808 0.309807
3.87904 0.636003
3.88554 0.214989
3.82727 0.760312
3.86193 0.572434
3.89065 0.448576
3.88951 0.653008
3.94699 0.477552
3.94075 0.784183
3.98551 0.602001
3.97559 0.690856
3.99194 0.421037
3.92979 0.640627
3.92523 0.536555
3.89196 0.506807
3.85944 0.554043
3.85187 0.532865
3.80932 0.787559
3.84245 0.513565
3.85235 0.433396
3.83626 0.585182
3.84494 0.519662
3.85572 0.553904
3.8538 0.607589
3.86282 0.538295
3.82059 0.863094
3.88004 0.575141
3.88844 0.778164
3.90622 0.853742
3.9527 0.70619
3.94771 0.774524
3.91291 0.869897
3.89963 0.822566
3.86938 0.860286
3.87846 0.598985
3.86437 0.376887
3.7853 0.713962
3.79694 0.463587
3.74237 0.699229
3.74058 0.582203
3.71183 0.676661
3.74312 0.604685
3.76691 0.672353
3.80198 0.670074
3.85743 0.332336
3.84029 0.492244
3.83772 0.418411
3.84348 0.453403
3.82353 0.702543
3.80367 0.828351
3.82244 0.743604
3.82061 0.776866
3.84308 0.705482
3.84851 0.736174
3.85894 0.773141
3.86966 0.749819
3.87553 0.621641
3.82469 0.690455
3.79445 0.708014
3.81905 0.492707
3.81106 0.630368
3.822 0.557294
3.78043 0.78061
3.76299 0.86693
3.78983 0.829061
3.83684 0.679229
3.87176 0.561274
3.83921 0.685405
3.82775 0.686954
3.80522 0.691126
3.82508 0.539709
3.84466 0.516247
3.86964 0.545616
3.87971 0.661228
3.90364 0.617038
3.91255 0.504075
3.88271 0.705151
3.89627 0.690952
3.86346 0.909714
3.88714 0.911928
3.92327 0.875982
3.96061 0.813904
3.99922 0.828487
4.03556 0.835019
4.08959 0.734285
4.0948 0.758422
4.06581 0.755529
4.02917 0.669572
3.94871 0.930349
3.93746 0.894946
3.96292 0.691685
3.96528 0.690328
3.91814 0.907242
3.98594 0.623369
3.98505 0.745443
4.01625 0.746328
4.05548 0.692111
4.05651 0.816421
4.05191 0.812348
4.06402 0.669217
3.99143 0.854216
3.98044 0.765266
3.96556 0.783809
3.96546 0.708659
3.96974 0.665224
3.95928 0.781725
4.00169 0.750456
4.0418 0.720938
4.06863 0.788586
4.08284 0.815776
4.08015 0.891401
4.02916 1.11138
4.07892 0.88649
4.09258 0.817763
4.05805 1.03356
4.07162 0.947252
4.08799 0.814186
4.10315 0.752996
4.05477 0.989475
4.09125 0.857223
4.10639 0.783073
4.08749 0.809536
4.07239 0.889914
4.03787 1.11647
4.09325 1.03381
4.14458 0.926834
4.16342 0.829703
4.14192 0.869893
4.10205 0.979885
4.09296 0.898998
4.04954 0.963474
4.03111 1.01563
4.04471 0.954206
4.0485 0.891067
3.98419 1.07148
4.01171 0.935753
4.01381 0.831923
3.90668 1.12796
3.96711 0.904628
4.01076 0.697119
4.001 0.753129
3.91805 1.07663
3.94826 0.874494
3.88469 1.05975
3.85174 1.14706
3.88326 0.985232
3.85904 1.01604
3.82797 1.10313
3.84552 1.13153
3.89883 1.06349
3.94141 0.96946
3.95999 0.928008
3.89196 1.14613
3.91682 1.09183
3.93677 1.07413
3.97827 0.936017
3.9586 1.03721
3.9231 1.10961
3.93875 0.914383
3.90396 0.959497
3.92852 0.847043
3.92898 0.864196
3.89317 0.986071
3.90475 0.977632
3.95112 0.76217
3.89489 0.938862
3.87589 0.924175
3.85096 0.954122
3.82324 1.02116
3.87214 0.783137
3.84853 0.864146
3.87842 0.873665
3.91194 0.933381
3.91072 1.02844
3.97201 0.767469
3.97582 0.62242
3.90225 0.859282
3.88382 0.798838
3.84149 0.911457
3.83297 0.808193
3.79641 0.835659
3.81686 0.742356
3.73072 1.2053
3.8713 0.817945
3.85678 0.898891
3.87566 0.833068
3.90497 0.758384
3.90286 0.960048
3.9661 0.785238
3.9962 0.719204
4.00531 0.595877
3.96994 0.65063
3.92293 0.735475
3.89545 0.685669
3.82981 0.857471
3.82636 0.736886
3.82653 0.761189
3.86452 0.68419
3.87386 0.836462
3.9738 0.661731
4.0186 0.804814
4.02686 0.934548
4.05882 0.774812
3.99315 0.951326
3.97324 0.877761
3.96247 0.780007
3.85542 1.15868
3.89827 0.939031
3.87971 0.998418
3.90682 0.887529
3.85581 1.11135
3.93576 0.883061
3.96288 0.910502
3.98572 0.914435
3.96963 1.02948
4.01285 0.909088
4.06176 0.735079
4.06413 0.764206
4.03599 0.892319
3.98729 1.08801
4.02618 0.910894
3.97122 1.1242
3.98108 1.14694
4.04258 1.00109
4.01441 1.10562
3.96505 1.16675
3.89665 1.23212
3.8507 1.24283
3.85378 1.1331
3.83202 1.10844
3.87243 0.960003
3.89608 0.932682
3.89749 1.02536
3.9612 0.870822
3.96541 0.932857
3.9173 1.16138
3.9027 1.20586
3.91404 1.13241
3.92899 0.951726
3.85357 1.01441
3.77486 1.09165
3.75719 0.97598
3.7035 1.09905
3.71063 1.08012
3.8254 0.672598
3.83351 0.840556
3.8636 0.920703
3.83453 1.11766
3.91661 0.783601
3.84692 1.02554
3.83362 0.962511
3.83653 0.824057
3.78865 0.945804
3.80003 0.925099
3.8722 0.709748
3.86326 0.821817
3.85257 0.86165
3.86318 0.832205
3.85877 0.820174
3.83131 0.894318
3.83272 0.77763
3.76848 0.985954
3.7787 0.92607
3.82884 0.629681
3.77246 0.965058
3.79323 0.821179
3.79343 0.6894
3.74562 0.833027
3.77544 0.622512
3.74889 0.72082
3.74563 0.718204
3.7468 0.664734
3.67826 0.875277
3.72264 0.606447
3.69121 0.773351
3.67978 0.875375
3.70287 0.813999
3.69735 0.77
3.66631 0.835101
3.69098 0.715305
3.66127 0.881593
3.6971 0.78202
3.70376 0.777008
3.73206 0.714119
3.71061 0.880022
3.72998 0.788928
3.66715 1.03027
3.71304 0.891007
3.73586 0.833516
3.7378 0.896189
3.73839 0.856727
3.73379 0.744336
3.72918 0.612374
3.72586 0.535316
3.70398 0.674492
3.66867 0.890853
3.72693 0.807997
3.79533 0.757414
3.82279 0.831517
3.81391 0.871961
3.84982 0.65266
3.78334 0.929806
3.77258 0.738094
3.70458 0.802848
3.66476 0.75909
3.60259 0.822095
3.56671 0.749564
3.53032 0.682639
3.4888 0.735238
3.50081 0.668375
3.54365 0.532616
3.49048 0.873714
3.53603 0.7274
3.52646 0.786516
3.53146 0.790958
3.52605 0.809778
3.52622 0.815628
3.54765 0.781734
3.5616 0.828773
3.61154 0.734984
3.65157 0.689991
3.70438 0.633839
3.72823 0.604725
3.71072 0.586415
3.62614 0.861901
3.54352 0.936602
3.50232 0.896274
3.46306 0.944993
3.52289 0.643447
3.48476 0.843682
3.49619 0.798758
3.51451 0.73569
3.56766 0.614487
3.56069 0.715916
3.6036 0.51881
3.57281 0.6823
3.53969 0.869061
3.55058 0.89642
3.55859 0.805199
3.50479 0.941895
3.52181 0.828236
3.52007 0.74104
3.5251 0.587317
3.49093 0.719171
3.49785 0.649681
3.48734 0.665087
3.49356 0.621574
3.46999 0.680588
3.40866 0.909717
3.46107 0.695054
3.41742 0.943061
3.42669 0.991899
3.49669 0.759291
3.52526 0.658993
3.53734 0.658564
3.53538 0.664358
3.5252 0.679905
3.5306 0.679798
3.4575 0.971003
3.51666 0.840937
3.55143 0.729444
3.56383 0.69211
3.52742 0.809784
3.50263 0.836921
3.52949 0.723708
3.50939 0.799925
3.51188 0.789583
3.54823 0.557375
3.5032 0.729505
3.50953 0.751325
3.53364 0.76712
3.57033 0.82678
3.60753 0.890165
3.64045 0.937201
3.6966 0.856533
3.73268 0.716019
3.68167 0.876659
3.67101 0.851802
3.67869 0.762659
3.70334 0.708766
3.6852 0.81583
3.69311 0.822745
3.70872 0.802506
3.72733 0.680385
3.73357 0.588929
3.70869 0.71189
3.68933 0.760128
3.71458 0.675978
3.76905 0.516243
3.76722 0.686152
3.77538 0.736072
3.76989 0.871424
3.82593 0.714797
3.80818 0.836086
3.79455 0.929135
3.79684 0.944782
3.77727 0.982182
3.77161 0.864279
3.74481 0.890068
3.71963 0.907391
3.7311 0.719988
3.71325 0.773986
3.71405 0.790924
3.75608 0.655383
3.73657 0.791729
3.66628 1.0566
3.7284 0.793322
3.7491 0.747473
3.72879 0.899806
3.74248 0.860663
3.74582 0.860897
3.73391 0.912359
3.73208 0.863046
3.71309 0.868323
3.72348 0.753315
3.69927 0.831536
3.712 0.822852
3.67636 1.05518
3.73648 0.915262
3.72305 0.99124
3.72273 0.982396
3.69038 1.10895
3.74588 0.881238
3.69296 1.04973
3.7283 0.909241
3.78784 0.71535
3.79311 0.843927
3.82475 0.850191
3.84571 0.858957
3.8018 1.04224
3.78396 1.0396
3.74648 1.04744
3.76063 0.91864
3.7011 1.0847
3.63678 1.25539
3.73532 0.910426
3.67931 1.07832
3.73642 0.794427
3.70166 0.908344
3.7009 0.824381
3.7009 0.785131
3.63966 0.942001
3.56024 1.09377
3.54783 1.02941
3.57976 0.843651
3.57924 0.921532
3.60244 0.985709
3.6766 0.853121
3.64333 1.0832
3.60704 1.18468
3.58321 1.16195
3.55211 1.15833
3.5138 1.20452
3.48499 1.23561
3.40838 1.39599
3.50627 1.13613
3.5328 1.05701
3.48122 1.17241
3.51971 1.01469
3.49969 1.05599
3.42332 1.28112
3.48889 1.15073
3.52091 1.12913
3.54019 1.07096
3.47227 1.2045
3.48421 1.09043
3.47173 1.05113
3.47018 0.980161
3.46396 0.952249
3.42042 1.05482
3.39992 1.07545
3.39476 1.06607
3.38624 1.09427
3.36878 1.18327
3.36746 1.21076
3.33041 1.3458
3.36214 1.33135
3.43412 1.17278
3.45347 1.18063
3.46142 1.2369
3.47753 1.19164
3.52707 1.03792
3.48334 1.19982
3.49407 1.23793
3.49967 1.22893
3.52272 1.17611
3.57055 1.03943
3.48231 1.25955
3.45089 1.25465
3.48018 1.13412
3.44171 1.19119
3.40778 1.23575
3.426 1.13827
3.42609 1.12027
3.42719 1.11461
3.40218 1.21085
3.52705 0.869424
3.49929 1.10957
3.50041 1.23601
3.53281 1.25247
3.58118 1.20952
3.67077 1.05688
3.71785 0.968191
3.65112 1.26809
3.67535 1.24632
3.62644 1.35069
3.57127 1.40579
3.52441 1.43168
3.60883 1.09994
3.47096 1.46629
3.62143 1.1338
3.62858 1.28394
3.75855 1.01083
3.76732 1.02901
3.72901 1.12412
3.74749 0.962012
3.64591 1.20841
3.60711 1.24275
3.65412 1.08232
3.68865 1.04261
3.71387 1.02326
3.69295 1.22186
3.73412 1.17674
3.75387 1.06863
3.73194 1.08091
3.75073 0.972686
3.72882 1.04769
3.73858 0.994442
3.74935 0.979607
3.72039 1.04106
3.77649 0.827382
3.7518 0.943241
3.71584 1.06855
3.72771 1.0867
3.77442 0.980544
3.77116 1.05464
3.77885 1.08475
3.78962 1.1132
3.80146 1.19461
3.80473 1.21218
3.8028 1.19616
3.74396 1.3634
3.81508 1.13388
3.7991 1.17235
3.7722 1.14235
3.73362 1.14569
3.74438 1.06731
3.71949 1.09269
3.72271 1.03491
3.69389 1.1017
3.7373 0.939365
3.65305 1.16452
3.65515 1.07498
3.65 1.08854
3.68524 1.01941
3.67494 1.10866
3.70319 0.998694
3.63682 1.14998
3.65166 1.08176
3.68619 0.993973
3.67634 1.03184
3.64333 1.11103
3.67434 0.917487
3.64225 0.939132
3.65426 0.884573
3.66522 0.922054
3.62792 1.09061
3.66353 1.0198
3.67498 0.966115
3.61345 1.0624
3.58724 1.03105
3.57087 1.03054
3.54259 1.02622
3.55634 0.937069
3.60536 0.662727
3.51397 0.958988
3.51552 0.859633
3.48883 0.865274
3.44128 0.940047
3.46696 0.816969
3.45124 0.862279
3.44101 0.919967
3.46007 0.776494
3.42895 0.697856
3.3875 0.706595
3.36691 0.675339
3.38336 0.612693
3.38981 0.738842
3.42411 0.816563
3.4528 0.843501
3.43002 0.997589
3.43654 0.971431
3.39941 1.05607
3.41676 1.00691
3.48302 0.758837
3.41712 0.989701
3.47825 0.684641
3.39762 0.866637
3.3735 0.92033
3.45477 0.672042
3.38659 1.02849
3.43962 0.921928
3.42864 1.07302
3.51288 0.935226
3.50968 1.03458
3.57178 0.930049
3.53796 1.13014
3.58928 1.10392
3.55011 1.22209
3.52763 1.2254
3.50594 1.24736
3.49791 1.24959
3.50408 1.20794
3.48012 1.23049
3.48448 1.18759
3.41075 1.33294
3.45373 1.21855
3.43049 1.24682
3.41821 1.27338
3.45323 1.25248
3.47461 1.23839
3.45949 1.29533
3.4753 1.26939
3.42741 1.3433
3.34943 1.33565
3.27384 1.35054
3.31694 1.13122
3.29097 1.02525
3.24752 1.00959
3.1659 1.08096
3.13759 1.00624
3.17274 0.752541
3.08725 0.898034
3.06693 0.9265
3.04953 0.930878
3.01528 0.956095
3.01747 0.902008
3.01671 0.914267
3.02543 0.903088
3.05986 0.882966
3.01283 1.02623
3.03832 0.970038
3.03765 0.95585
3.06524 0.87113
3.12399 0.813153
3.06498 0.987845
3.10746 0.906089
3.12698 0.84438
3.15157 0.756757
3.14505 0.792665
3.07902 0.968755
3.12693 0.850897
3.08707 0.916632
3.06404 0.91671
3.02989 0.902165
2.98442 0.950213
2.92846 1.01177
2.97591 0.899926
2.96783 0.979403
2.99498 0.946559
3.05505 0.867709
3.07121 0.847422
3.03971 0.897878
3.07672 0.76058
3.07817 0.768182
3.02192 0.920413
3.04243 0.863975
3.00435 1.00992
3.06996 0.854534
3.07402 0.894754
3.06165 0.998986
3.14278 0.880203
3.16367 1.02159
3.24125 0.963132
3.24008 1.07263
3.23 1.0902
3.22509 1.02897
3.15144 1.11141
3.1794 1.06628
3.22743 0.983877
3.18671 1.16707
3.25445 1.03315
3.28536 0.911387
3.19828 1.06378
3.23785 0.889902
3.2128 0.940537
3.23338 0.855132
3.17547 0.989357
3.20244 0.871277
3.13068 1.02579
3.12671 1.00985
3.09425 1.067
3.13513 1.00579
3.16712 1.03365
3.18361 1.02617
3.16496 1.06207
3.13028 1.14881
3.19735 0.942777
3.10112 1.14557
3.0868 1.17426
3.12301 1.07413
3.1442 1.04636
3.10714 1.14517
3.13927 1.08146
3.15657 1.06259
3.12049 1.11222
3.10054 1.15978
3.09378 1.15796
3.11405 1.09176
3.11181 1.10811
3.07163 1.20686
3.08249 1.20816
3.11717 1.13139
3.12168 1.06398
3.14727 0.955093
2.97136 1.24013
3.0312 1.03649
2.98673 1.08623
2.95484 1.15165
3.04269 0.9596
3.00306 1.07703
2.96275 1.15123
2.9156 1.16016
2.90348 1.07663
2.87258 1.03536
2.77876 1.14114
2.83995 1.00161
2.80464 1.0856
2.78399 1.12102
2.80743 1.01985
2.76562 1.06687
2.69321 1.14967
2.74402 1.09426
2.83971 0.913908
2.91624 0.807722
2.86766 0.927805
2.85636 0.912695
2.81243 0.912476
2.79538 0.955375
2.83093 0.849072
2.80638 0.927935
2.76584 0.988476
2.754 0.947586
2.76187 0.927874
2.78469 0.856234
2.78052 0.88827
2.80982 0.875927
2.78872 0.982699
2.84125 0.897923
2.7965 1.05574
2.81333 1.03584
2.82597 1.03076
2.82137 1.00089
2.78491 1.05182
2.82454 0.923858
2.8084 0.964495
2.80112 1.00703
2.84831 0.930673
2.88351 0.899375
2.88192 0.92257
2.78718 1.14838
2.85543 1.02972
2.90561 0.981012
2.89496 1.06581
2.93487 1.02718
2.86531 1.14946
2.85515 1.16116
2.90505 1.04695
2.82949 1.14342
2.89987 0.977461
2.90739 0.942434
2.85853 1.04616
2.88134 0.993058
2.89206 0.984762
2.8633 1.06166
2.92883 0.937406
2.96054 0.913254
2.92541 0.947096
2.86228 1.04843
2.83239 1.08883
2.88166 0.965377
2.89937 0.963573
2.90946 0.958789
2.82923 1.08328
2.84108 1.0957
2.90882 0.990357
2.97814 0.862847
2.91412 0.97756
2.92098 0.913511
2.88911 0.937779
2.88565 0.92852
2.91946 0.755871
2.91387 0.765246
2.91409 0.74733
2.88571 0.796993
2.89255 0.730424
2.85539 0.774696
2.81148 0.843541
2.78644 0.85848
2.81673 0.768538
2.83411 0.695853
2.81408 0.757302
2.79437 0.815568
2.77078 0.818467
2.73883 0.814233
2.72947 0.748098
2.72877 0.678285
2.69235 0.676246
2.6648 0.645091
2.61795 0.646911
2.6154 0.536046
2.56999 0.570858
2.56101 0.549846
2.57057 0.504529
2.56471 0.523627
2.55009 0.637305
2.64646 0.530607
2.63288 0.625359
2.62546 0.682799
2.59098 0.702789
2.61152 0.623836
2.62462 0.579925
2.61241 0.629222
2.63742 0.569311
2.64953 0.53809
2.61684 0.634625
2.62512 0.599484
2.63025 0.547223
2.56585 0.688761
2.61248 0.635779
2.57053 0.741843
2.62397 0.69664
2.56592 0.808308
2.56674 0.821957
2.63276 0.704494
2.56857 0.778476
2.58304 0.773592
2.61277 0.765961
2.68238 0.686131
2.6815 0.664112
2.61232 0.749279
2.56162 0.80944
2.54759 0.766137
2.52086 0.839102
2.46927 0.913066
2.54396 0.809115
2.49719 0.919108
2.53401 0.91396
2.6052 0.853703
2.66048 0.833438
2.65311 0.893698
2.66525 0.904415
2.67417 0.91423
2.63715 0.913516
2.61771 0.90772
2.48655 0.992809
2.54368 0.844607
2.45202 0.929311
2.58432 0.723954
2.47752 0.83833
2.42971 0.811342
2.42674 0.772136
2.43559 0.71165
2.47035 0.580991
2.4485 0.569969
2.41071 0.574732
2.33933 0.664379
2.35021 0.596937
2.33893 0.516953
2.34598 0.5533
2.2749 0.667929
2.2997 0.582413
2.32255 0.562585
2.32963 0.62348
2.37455 0.61622
2.39185 0.640878
2.40895 0.632409
2.37653 0.716519
2.42424 0.653152
2.44255 0.668325
2.41922 0.692295
2.41509 0.695493
2.42093 0.696184
2.4295 0.705561
2.44067 0.721267
2.46382 0.671728
2.39633 0.819012
2.40676 0.810247
2.369 0.822266
2.37862 0.777893
2.34964 0.765175
2.3515 0.673606
2.34245 0.641169
2.38742 0.579775
2.37814 0.588997
2.37926 0.568718
2.34389 0.629044
2.28018 0.692553
2.34805 0.555099
2.37325 0.591941
2.40351 0.606041
2.39695 0.610507
2.40581 0.55802
2.37428 0.671744
2.44595 0.653944
2.49652 0.652924
2.49267 0.656858
2.47925 0.670549
2.44609 0.718815
2.46241 0.72598
2.43682 0.755686
2.41774 0.723243
2.38568 0.72324
2.35831 0.683527
2.36083 0.65465
2.37216 0.608717
2.39562 0.583347
2.41197 0.491612
2.33724 0.589244
2.31308 0.643251
2.37293 0.577836
2.41319 0.51773
2.40662 0.577915
2.3812 0.531001
2.38014 0.554146
2.35349 0.652708
2.42853 0.523281
2.44323 0.487119
2.36081 0.622077
2.34851 0.614614
2.3237 0.647925
2.32437 0.626161
2.3467 0.593558
2.35041 0.540942
2.28475 0.651423
2.34757 0.596696
2.34285 0.638392
2.31752 0.65727
2.36482 0.613491
2.35695 0.625038
2.36648 0.64191
2.37845 0.657385
2.40303 0.624803
2.3907 0.620654
2.38711 0.590439
2.38104 0.615694
2.35508 0.676022
2.34998 0.659967
2.27421 0.732002
2.34062 0.638479
2.33722 0.651482
2.3346 0.642769
2.34815 0.592701
2.36636 0.536722
2.3424 0.548171
2.3212 0.553418
2.30743 0.588751
2.3285 0.568813
2.28081 0.626183
2.31181 0.605005
2.3333 0.631899
2.31292 0.657282
2.31419 0.618079
2.33211 0.587589
2.28861 0.659821
2.32559 0.606708
2.29555 0.634788
2.25191 0.663511
2.18166 0.720228
2.20305 0.648159
2.17295 0.687904
2.19895 0.652677
2.18666 0.64613
2.1763 0.668574
2.23416 0.638718
2.25306 0.646033
2.24739 0.671388
2.29472 0.624995
2.31872 0.620842
2.31662 0.638287
2.25497 0.69044
2.22095 0.660639
2.191 0.67177
2.0882 0.764198
2.1555 0.669655
2.14167 0.721526
2.12682 0.771901
2.05712 0.883239
2.11087 0.839819
2.12694 0.8635
2.17416 0.821556
2.15087 0.842137
2.0892 0.925469
2.10919 0.878973
2.12461 0.851215
2.11475 0.864628
2.02701 0.893254
2.12143 0.79733
2.00837 0.901649
2.02297 0.879196
1.99275 0.909599
2.03209 0.910495
2.03116 0.923133
2.1388 0.800448
2.02047 0.905955
1.97516 0.938071
1.93773 0.951334
2.00595 0.89692
2.04067 0.863341
2.05795 0.858117
2.03141 0.886652
2.02415 0.931482
2.00976 0.982829
2.00098 1.02708
2.04479 0.958308
1.97917 0.989779
1.90798 0.974533
2.03084 0.863035
2.00455 0.89782
2.09559 0.808146
2.03788 0.854647
2.03896 0.809756
2.06936 0.754602
2.08462 0.722449
2.06808 0.728087
2.06431 0.733262
2.04943 0.757392
2.09212 0.758316
2.12145 0.730613
2.05066 0.808929
2.05343 0.819608
2.06036 0.800196
2.08646 0.77698
2.06559 0.818892
2.05664 0.818382
2.02404 0.869629
1.99215 0.89575
2.07101 0.820167
1.93536 0.946523
1.99801 0.944574
2.12341 0.904201
2.05939 1.03251
2.10867 1.00997
2.09392 1.08205
2.12595 1.08955
2.14267 1.04834
2.24292 0.941244
2.16667 0.972374
2.11708 0.96063
2.129 0.929626
2.16624 0.856763
2.10587 0.90354
2.17722 0.875006
2.15028 0.90969
2.17848 0.871588
2.17594 0.900376
2.16925 0.931507
2.19873 0.905856
2.18648 0.90027
2.1849 0.878143
2.14824 0.878022
2.16725 0.824128
2.17458 0.822882
2.19898 0.785567
2.2674 0.745975
2.24159 0.805949
2.25155 0.742256
2.24606 0.751425
2.272 0.724606
2.22665 0.796189
2.20373 0.846317
2.25468 0.732998
2.1659 0.866558
2.18815 0.844638
2.25673 0.811488
2.22458 0.859453
2.21876 0.89661
2.23105 0.857787
2.2473 0.802696
2.23895 0.813353
2.2446 0.817178
2.2679 0.74832
2.19108 0.817334
2.20674 0.791229
2.13834 0.906673
2.23184 0.863159
2.27369 0.808629
2.19942 0.844499
2.25306 0.773052
2.25553 0.779026
2.20958 0.839915
2.30856 0.739176
2.26349 0.795012
2.23297 0.833724
2.26571 0.766005
2.24647 0.78743
2.27711 0.703766
2.19079 0.765879
2.19058 0.711927
2.15997 0.713699
2.16448 0.685871
2.15911 0.691799
2.1564 0.702143
2.08557 0.771385
2.11385 0.741922
2.10051 0.756972
2.12744 0.698763
2.11927 0.745021
2.13972 0.694
2.14622 0.649678
2.15842 0.630863
2.1401 0.659753
2.11361 0.665129
2.11404 0.644916
2.05963 0.681623
2.05299 0.687386
2.07705 0.685515
2.10072 0.714665
2.10181 0.728094
2.14362 0.718032
2.02352 0.803315
2.07359 0.733016
2.03343 0.742261
2.09964 0.64266
2.14442 0.626057
2.12154 0.619672
2.11358 0.661593
2.09672 0.685612
2.09567 0.679882
2.13175 0.58104
2.12752 0.548617
2.07893 0.637351
2.09802 0.631997
2.11192 0.633005
2.0872 0.69919
2.08489 0.675013
2.11706 0.609579
2.08968 0.597852
2.07765 0.648126
2.02886 0.689061
2.06166 0.622693
2.04697 0.643147
2.09885 0.574909
2.06979 0.641178
2.05063 0.704486
2.10381 0.641641
2.06662 0.658899
2.0388 0.718739
2.0893 0.597986
2.12349 0.540849
2.07639 0.620867
2.08137 0.624673
2.09417 0.626505
2.11276 0.629816
2.1061 0.666251
2.09535 0.730333
2.05164 0.789423
2.10807 0.731931
2.09275 0.755853
2.09605 0.757341
2.14082 0.715367
2.11782 0.75099
2.1281 0.739165
2.06018 0.791798
2.13264 0.704696
2.13173 0.758033
2.15031 0.756104
2.14026 0.756358
2.09061 0.806884
2.14109 0.74726
2.16064 0.665496
2.13164 0.735723
2.15599 0.732073
2.17167 0.708902
2.12993 0.76023
2.12581 0.801086
2.15632 0.769735
2.15162 0.769722
2.13244 0.788318
2.21875 0.711581
2.20204 0.782125
2.21074 0.83451
2.20647 0.890107
2.21628 0.901667
2.14607 0.952633
2.17163 0.891653
2.14265 0.925422
2.22992 0.786616
2.15782 0.870263
2.22798 0.826808
2.20034 0.858513
2.19101 0.80509
2.15909 0.786154
2.16954 0.761745
2.1733 0.758619
2.16608 0.74432
2.15391 0.761978
2.10294 0.817509
2.09126 0.838394
2.10889 0.835169
2.11444 0.830206
2.11669 0.803968
2.10394 0.823573
2.08455 0.863896
2.11735 0.842062
2.16737 0.809092
2.17159 0.810857
2.1552 0.822826
2.13676 0.81693
2.08439 0.789332
2.0441 0.809381
1.96006 0.887319
2.10407 0.723013
2.05177 0.825801
2.09321 0.772653
2.09328 0.742164
2.03721 0.812403
2.05976 0.761201
2.0384 0.744155
2.08067 0.681488
2.02186 0.740404
2.05067 0.735706
2.04918 0.767989
2.03479 0.818805
2.07775 0.843404
2.1 0.898971
2.10373 0.922739
2.05124 0.994144
2.0672 0.956377
2.17407 0.831686
2.10548 0.949149
2.1064 0.899064
2.10911 0.872712
2.07099 0.914449
2.1479 0.84051
2.01806 0.959545
2.02458 0.964057
2.11978 0.87938
2.11078 0.885484
2.04636 0.992101
2.06025 0.97066
2.06201 0.983549
2.05613 1.05146
2.08411 1.03096
2.11159 1.00607
2.06549 1.02751
2.08239 0.973543
2.07915 0.953718
2.05269 0.932132
2.00456 0.975032
2.08007 0.899987
2.08843 0.877202
2.03902 0.935741
2.01091 0.919849
2.05984 0.839171
2.09156 0.838536
2.11714 0.756984
2.07397 0.793479
2.04428 0.778692
2.03191 0.819369
2.0453 0.789296
2.03858 0.847266
2.05722 0.868039
2.08516 0.885214
2.02667 0.939274
2.03394 0.915305
2.06028 0.858854
2.07218 0.859122
2.15144 0.771605
2.08206 0.832823
2.09482 0.820215
2.03687 0.859535
2.00532 0.834082
2.04777 0.822658
2.04043 0.810358
2.06065 0.701994
1.97164 0.778308
1.95001 0.796665
2.00921 0.707469
1.98553 0.740914
2.01685 0.743274
1.96089 0.81879
1.96394 0.880185
1.99484 0.924751
1.97141 0.938567
1.96985 0.947866
2.01243 0.907198
1.94576 0.969204
2.03996 0.880468
2.0446 0.864254
2.03308 0.839843
1.95651 0.888539
1.89337 0.91785
1.93232 0.84548
1.91222 0.898319
1.92569 0.88697
1.95398 0.877189
1.91006 0.920599
1.93823 0.898495
1.89407 0.943356
1.93155 0.88634
1.96102 0.856552
1.98966 0.862191
2.01983 0.829615
1.96059 0.88787
1.99847 0.824762
1.92972 0.904709
1.91084 0.941267
1.95388 0.883537
1.97957 0.837178
1.97691 0.831864
2.00144 0.803811
1.9732 0.81864
1.89807 0.863061
1.94478 0.823316
1.87888 0.850088
1.86613 0.851693
1.91375 0.797808
1.84097 0.853532
1.88341 0.795221
1.86358 0.795197
1.85283 0.795304
1.94537 0.715569
1.94432 0.753589
1.93323 0.805467
1.96366 0.772934
1.97725 0.782806
2.01365 0.749629
1.99191 0.808253
2.02456 0.780075
1.9547 0.856058
1.99677 0.801854
1.98719 0.755381
1.93384 0.774184
2.0036 0.73717
1.99823 0.752591
2.0103 0.760576
2.04264 0.769078
2.07318 0.747912
2.07178 0.787656
2.08377 0.834554
2.04343 0.890792
2.13712 0.810735
2.07856 0.904697
2.14216 0.830207
2.13426 0.847678
2.11181 0.853385
2.1801 0.787196
2.06922 0.883702
2.111 0.836508
2.13458 0.71936
2.07417 0.734828
1.97553 0.806456
1.98541 0.78109
2.0301 0.730212
1.99901 0.779425
2.0301 0.756139
2.05729 0.758577
2.00603 0.813014
2.01799 0.742054
2.00243 0.698531
1.98623 0.704515
1.99794 0.664858
2.02227 0.609143
2.02839 0.62625
1.9791 0.681352
2.01058 0.634439
1.95725 0.675331
1.96773 0.700949
1.93823 0.69387
1.92095 0.73769
1.9493 0.742401
1.95687 0.750958
1.91663 0.793169
1.97849 0.734067
1.97015 0.756132
1.9076 0.826351
1.9632 0.777203
1.97915 0.753287
1.9696 0.746286
1.96114 0.714418
1.98575 0.656527
1.95629 0.708431
1.92019 0.752967
1.91017 0.746145
1.945 0.711468
1.93627 0.687742
1.92904 0.663889
1.9159 0.66157
1.92217 0.704779
1.98811 0.679668
2.0143 0.670351
2.00415 0.729929
1.98397 0.74878
1.96148 0.743581
1.91357 0.771154
1.97217 0.686309
2.04331 0.627249
1.99295 0.680153
2.06013 0.640988
2.08332 0.60419
2.08732 0.585214
2.0324 0.673129
2.04739 0.652631
2.09463 0.621204
2.05363 0.622412
2.01603 0.676577
1.98771 0.683318
2.00361 0.705099
1.987 0.74165
1.98973 0.778544
2.01026 0.768856
1.98198 0.823839
2.06957 0.754538
2.08429 0.754581
2.10184 0.717825
2.12215 0.662728
2.06883 0.738991
2.11182 0.648782
2.09047 0.665016
2.07879 0.676467
2.0301 0.693347
2.0824 0.626986
2.00715 0.703147
2.06001 0.652928
2.07875 0.676695
2.03894 0.740383
2.03443 0.722345
2.04259 0.681024
2.00226 0.748513
1.96071 0.806933
1.99207 0.835487
2.00848 0.837123
2.01456 0.823137
2.02187 0.812091
2.04452 0.794955
2.07689 0.738278
2.02217 0.780763
2.06281 0.691409
2.0943 0.630047
2.08523 0.617577
2.05062 0.600111
2.05812 0.55334
2.02799 0.573452
1.96305 0.646234
1.92426 0.621979
1.95615 0.568627
1.96231 0.556636
1.94779 0.601251
1.98653 0.573537
2.00175 0.613155
2.03492 0.636774
2.0628 0.692225
2.07311 0.723387
2.11069 0.749097
2.10831 0.730531
2.17046 0.633352
2.12145 0.740957
2.07098 0.797913
2.09492 0.772592
2.11114 0.790952
2.13409 0.774993
2.1092 0.726307
2.10249 0.726738
2.02746 0.789768
2.0991 0.684584
2.08252 0.674673
2.0449 0.705612
2.0501 0.674029
2.04721 0.744428
2.05508 0.777255
2.13629 0.723639
2.122 0.803888
2.07751 0.820119
2.07134 0.760541
2.02944 0.834774
2.09955 0.763223
2.05257 0.824393
2.06359 0.826753
2.12057 0.81489
2.06909 0.831878
2.15895 0.787702
2.12225 0.84324
2.17784 0.76475
2.08876 0.829028
2.1169 0.777576
2.03303 0.849066
2.0957 0.739227
2.00499 0.831846
1.96739 0.83874
1.99874 0.798819
2.04372 0.724565
2.014 0.717416
1.89897 0.80111
1.98226 0.746043
1.9713 0.809542
1.99169 0.78297
1.97236 0.81863
1.9308 0.844861
1.97902 0.759475
1.92821 0.783969
1.93238 0.760982
1.91986 0.751522
1.88493 0.743385
1.86894 0.755164
1.82399 0.805515
1.84811 0.811284
1.8403 0.847377
1.89695 0.797459
1.87575 0.856594
1.97441 0.793459
1.96315 0.83325
1.93781 0.829928
1.92023 0.827089
1.87089 0.843545
1.84461 0.829228
1.81369 0.85557
1.87199 0.772308
1.84797 0.749771
1.8422 0.710227
1.8287 0.711126
1.91449 0.638833
1.88846 0.644508
1.88655 0.685499
1.90955 0.696175
1.94401 0.708439
1.93381 0.729154
1.86409 0.780694
1.94809 0.716295
1.93129 0.7085
1.87508 0.764651
1.94119 0.747774
1.92849 0.753322
1.92406 0.775765
1.92132 0.796978
1.90039 0.771756
1.8865 0.768309
1.84201 0.787769
1.8915 0.73537
1.89827 0.714852
1.89328 0.690761
1.81706 0.716457
1.87577 0.64688
1.91213 0.627987
1.93192 0.608499
1.8606 0.698963
1.84486 0.742681
1.81701 0.802734
1.88481 0.772311
1.88607 0.777097
1.86371 0.799707
1.89943 0.757095
1.89964 0.767885
1.90766 0.752758
1.91624 0.79195
1.96009 0.778975
1.92615 0.822955
1.96973 0.778805
1.9199 0.810102
1.87456 0.829768
1.83457 0.816694
1.8505 0.756916
1.84986 0.732145
1.82923 0.751389
1.88369 0.72139
1.85285 0.719051
1.83006 0.708978
1.79391 0.686887
1.82783 0.669929
1.809 0.679312
1.87013 0.664997
1.84847 0.663689
1.85112 0.693722
1.89654 0.678546
1.91888 0.692907
1.91725 0.716654
1.88581 0.704109
1.84584 0.729529
1.86435 0.725969
1.87066 0.780899
1.84326 0.81539
1.84233 0.85063
1.86499 0.861731
1.79601 0.950199
1.83179 0.92601
1.85492 0.932344
1.84316 0.934283
1.94422 0.842694
1.94846 0.825747
1.96796 0.77663
1.86746 0.777787
1.90972 0.683232
1.89443 0.677054
1.8636 0.671432
1.87891 0.649369
1.84222 0.675134
1.84869 0.668386
1.8366 0.70375
1.88224 0.749747
1.88804 0.725722
1.83657 0.768018
1.93516 0.702624
1.87743 0.767989
1.86593 0.709078
1.80341 0.731695
1.79426 0.717778
1.78572 0.748101
1.80519 0.777134
1.86687 0.811147
1.89937 0.823162
1.88177 0.839931
1.92507 0.805268
1.90807 0.83126
1.99795 0.745747
1.91901 0.796406
1.90272 0.810263
1.93783 0.754953
1.93844 0.717009
1.86447 0.784067
1.86994 0.779593
1.92497 0.722689
1.8707 0.769015
1.91682 0.701763
1.8885 0.720156
1.82091 0.752807
1.88337 0.702931
1.84676 0.739203
1.85059 0.730913
1.85701 0.714605
1.81819 0.740367
1.88622 0.690098
1.90224 0.696088
2.035 0.630453
2.06071 0.68546
2.05069 0.717162
1.99875 0.758616
1.97596 0.730368
1.97158 0.74275
1.92794 0.794464
1.91087 0.768234
1.89902 0.756146
1.85741 0.782967
1.91856 0.755443
1.89737 0.802824
1.93831 0.785678
1.99642 0.744424
1.96687 0.761017
1.9679 0.788137
1.93634 0.810753
1.92755 0.796064
1.84589 0.886082
1.92212 0.810559
1.87013 0.821203
1.89214 0.786872
1.8133 0.819452
1.86988 0.808756
1.89028 0.813548
1.82598 0.841153
1.83589 0.809287
1.82699 0.806409
1.90557 0.751199
1.91125 0.767518
1.87798 0.785352
1.88905 0.745381
1.85216 0.819911
1.88285 0.828788
1.91021 0.788015
1.9514 0.816352
1.96002 0.836335
1.97545 0.829755
1.92068 0.921297
1.90002 0.941498
1.87078 0.987074
1.90501 0.986881
1.98714 0.920686
1.97653 0.936754
2.06272 0.871617
2.08777 0.85507
2.02688 0.907194
2.04982 0.934815
2.03035 0.94657
1.97726 0.995121
1.9443 0.995399
1.8915 1.02374
1.86695 1.01532
1.78697 1.02427
1.88996 0.936398
1.8794 0.904471
1.91035 0.899406
1.91903 0.895512
1.94825 0.848493
1.87051 0.895098
1.81161 0.904542
1.88866 0.849829
1.9115 0.822246
1.8187 0.849198
1.87658 0.776966
1.84183 0.80541
1.77375 0.827479
1.83161 0.817864
1.79839 0.871994
1.88193 0.844205
1.90406 0.862593
1.919 0.875416
1.95559 0.835654
1.86376 0.906579
1.93843 0.85399
1.91745 0.852437
1.91063 0.874174
1.83489 0.895322
1.86574 0.852939
1.84077 0.885318
1.89036 0.859975
1.81205 0.929672
1.89433 0.875933
1.79756 0.930367
1.84844 0.897323
1.81323 0.928716
1.86 0.881532
1.88234 0.846643
1.77632 0.922407
1.79921 0.899809
1.77716 0.931811
1.84352 0.902362
1.781 0.920872
1.78599 0.905291
1.78959 0.914
1.82165 0.870132
1.80501 0.896248
1.79963 0.936117
1.77372 1.00892
1.80152 1.01813
1.86877 0.962784
1.85506 0.973531
1.81433 0.975842
1.86859 0.948569
1.84036 0.938464
1.86616 0.88057
1.8586 0.851978
1.7874 0.88233
1.77216 0.850667
1.77152 0.811206
1.8074 0.765608
1.70994 0.815446
1.69184 0.858029
1.74589 0.827902
1.73482 0.868488
1.76576 0.865089
1.86114 0.783946
1.78422 0.816039
1.83898 0.736004
1.78552 0.758192
1.80182 0.74572
1.79765 0.798673
1.81313 0.794728
1.81356 0.790511
1.81074 0.802837
1.79959 0.839481
1.78755 0.842837
1.76475 0.869993
1.79127 0.85347
1.73503 0.871402
1.75041 0.810229
1.69449 0.817339
1.6119 0.844776
1.62813 0.847176
1.54093 0.901394
1.59799 0.872446
1.53308 0.887838
1.54226 0.878096
1.54704 0.90167
1.56144 0.919611
1.65264 0.893673
1.63179 0.896335
1.63979 0.897528
1.68036 0.876183
1.6351 0.850842
1.60966 0.844909
1.60498 0.833676
1.59523 0.85166
1.61987 0.829768
1.61063 0.855816
1.5963 0.861054
1.55349 0.85055
1.45705 0.871803
1.46177 0.862237
1.59967 0.850632
1.63452 0.853444
1.57539 0.853789
1.54579 0.923919
1.54651 0.908461
1.47912 0.946879
1.55969 0.895272
1.58162 0.858824
1.62083 0.841474
1.6467 0.807379
1.57682 0.799739
1.57324 0.781016
1.5755 0.76335
1.51957 0.753758
1.61911 0.731328
1.52644 0.756497
1.50825 0.75892
1.45756 0.747998
1.54082 0.714699
1.5561 0.730129
1.52395 0.779557
1.5919 0.777677
1.60363 0.800854
1.58421 0.833487
1.56729 0.828273
1.58976 0.810868
1.53405 0.807191
1.56036 0.819006
1.51471 0.847832
1.4293 0.886503
1.47418 0.876435
1.50587 0.900216
1.47803 0.921287
1.57772 0.912433
1.62513 0.906054
1.61247 0.951225
1.66301 0.957662
1.59442 0.953404
1.56495 0.984607
1.59635 0.996007
1.53606 1.01902
1.59029 1.00306
1.58591 1.04201
1.60339 1.04806
1.56889 1.05011
1.64036 1.02577
1.66688 1.01706
1.60685 1.03167
1.63603 0.990759
1.61377 0.944457
1.55369 0.938414
1.6124 0.905617
1.6087 0.899012
1.65393 0.874816
1.6956 0.899272
1.69483 0.91379
1.59732 0.965317
1.65813 0.950382
1.56214 0.99808
1.61188 0.974603
1.59537 0.984273
1.57383 0.980495
1.49762 1.01971
1.57422 0.996396
1.52884 1.03357
1.54234 1.04124
1.57581 1.01762
1.47613 1.04687
1.51809 1.0071
1.49531 1.01027
1.58715 0.978017
1.58171 0.92821
1.57215 0.887099
1.571 0.892859
1.5478 0.880893
1.5167 0.884212
1.47508 0.938021
1.51194 0.956648
1.53365 0.962546
1.56682 0.924471
1.53564 0.894676
1.59336 0.862139
1.61974 0.832805
1.61031 0.829239
1.70762 0.7766
1.65331 0.801537
1.63689 0.811623
1.58206 0.818957
1.55803 0.842628
1.5067 0.882533
1.50068 0.912511
1.55484 0.904103
1.57392 0.927686
1.55408 0.943496
1.61777 0.934148
1.5663 1.00755
1.56708 0.985805
1.52825 1.04205
1.51403 1.03158
1.54272 1.01788
1.57833 0.996287
1.53556 1.05119
1.46829 1.04478
1.53747 0.97936
1.44487 0.978476
1.39916 0.98393
1.39325 0.959846
1.43886 0.950307
1.42055 0.925366
1.39739 0.891954
1.46214 0.868848
1.39419 0.872642
1.31288 0.890473
1.42036 0.86767
1.28986 0.891603
1.32224 0.893428
1.37437 0.86879
1.32118 0.880632
1.37566 0.832641
1.32542 0.848356
1.35837 0.847426
1.3464 0.864333
1.31241 0.869748
1.31864 0.909513
1.3141 0.91657
1.29376 0.937085
1.3036 0.975203
1.34078 0.965518
1.37051 0.977298
1.39275 0.965718
1.35053 0.953834
1.37705 0.909813
1.30468 0.937548
1.308 0.948746
1.40953 0.942527
1.30803 0.954323
1.32865 0.975302
1.29266 0.967663
1.36345 0.961456
1.33397 0.951435
1.29266 0.94078
1.20827 0.961118
1.25009 0.956864
1.18403 0.956162
1.17095 0.956311
1.0679 0.934251
1.19618 0.911804
1.20924 0.892939
1.28258 0.873019
1.20496 0.836338
1.24825 0.871282
1.23126 0.896192
1.18827 0.919916
1.33468 0.931612
1.28281 0.937384
1.29734 0.932355
1.25011 0.925365
1.25762 0.910304
1.21373 0.892179
1.33925 0.898805
1.27206 0.922999
1.40647 0.915688
1.37807 0.950211
1.34806 0.976572
1.34763 0.988946
1.33912 0.991475
1.28035 0.985793
1.2996 0.966518
1.33006 0.929226
1.30454 0.907289
1.25396 0.941708
1.31601 0.882463
1.3569 0.86284
1.2551 0.875761
1.28781 0.888795
1.40016 0.885112
1.37648 0.902996
1.31223 0.950614
1.28992 0.923217
1.33316 0.902082
1.34725 0.870328
1.25889 0.872583
1.2469 0.89164
1.19389 0.92003
1.13343 0.958785
1.17644 0.963857
1.17615 0.956369
1.23909 0.940523
1.28757 0.907482
1.32113 0.922699
1.32576 0.883227
1.24146 0.889132
1.32228 0.878499
1.27556 0.898201
1.25252 0.885456
1.33299 0.841337
1.27752 0.828012
1.25482 0.806941
1.2539 0.805393
1.25529 0.819394
1.28475 0.786399
1.34159 0.782278
1.29409 0.771225
1.25867 0.766517
1.23992 0.778725
1.23387 0.797265
1.16484 0.796584
1.29142 0.823496
1.3258 0.834039
1.34449 0.836092
1.2996 0.887524
1.39211 0.913405
1.35631 0.885907
1.36295 0.886913
1.29748 0.891131
1.35675 0.857854
1.33506 0.851296
1.29893 0.848212
1.31164 0.833516
1.28932 0.837073
1.34204 0.819449
1.41772 0.788767
1.30761 0.823774
1.31386 0.778736
1.30628 0.794173
1.3469 0.820849
1.35551 0.813782
1.32597 0.818636
1.37948 0.791883
1.37816 0.780098
1.42463 0.779803
1.34597 0.818196
1.38052 0.824116
1.36727 0.887306
1.27135 0.92683
1.30485 0.928073
1.24907 0.938463
1.24338 0.954503
1.27865 0.932817
1.31581 0.919118
1.30661 0.934359
1.32807 0.945102
1.31789 0.947347
1.31636 0.930172
1.29585 0.91491
1.2862 0.900676
1.3015 0.92066
1.23572 0.88375
1.21057 0.904748
1.19564 0.881791
1.23746 0.86241
1.23653 0.872996
1.25689 0.871667
1.24249 0.879553
1.20321 0.918658
1.15722 0.936556
1.21765 0.953733
1.18411 0.975566
1.14939 0.981498
1.2175 0.956772
1.21804 0.964155
1.14104 0.939286
1.16579 0.917153
1.19805 0.945008
1.20577 0.976551
1.26199 0.97499
1.20294 0.952413
1.11455 0.936992
1.10862 0.933064
1.15541 0.945137
1.14961 0.958095
1.13593 0.971901
1.10366 0.939768
1.12502 0.938813
1.16 0.918019
1.11558 0.900932
1.21863 0.895364
1.12964 0.922992
1.22151 0.944312
1.19653 0.953448
1.13316 0.945239
1.16744 0.931857
1.12694 0.931343
1.14672 0.936338
1.15989 0.91993
1.18409 0.945253
1.18269 0.958824
1.22351 0.929599
1.21284 0.909993
1.19322 0.901017
1.15628 0.871014
1.19354 0.869629
1.1358 0.878017
1.1229 0.85409
1.10737 0.850454
1.14503 0.887622
1.16902 0.869928
1.12355 0.864498
1.16153 0.89823
1.12669 0.882241
1.10941 0.878182
1.15876 0.856
1.14335 0.844605
1.22068 0.846782
1.2848 0.842528
1.24687 0.863138
1.22447 0.918848
1.18533 0.914546
1.14988 0.940506
1.18226 0.961034
1.19215 0.938468
1.19546 0.903935
1.09975 0.882894
1.07873 0.85539
1.11648 0.86789
1.11589 0.85419
1.13659 0.850403
1.15035 0.865734
1.15709 0.914402
1.13613 0.91571
1.11092 0.944908
1.04236 0.930287
1.07312 0.930479
1.04137 0.914947
1.03063 0.940602
1.01474 0.927521
1.0244 0.91383
1.13116 0.935928
1.16262 0.939973
1.13586 0.953443
1.1603 0.967896
1.09765 0.995305
1.12877 1.00293
1.13003 1.01458
1.13037 1.02573
1.10031 1.00102
1.12487 1.03489
1.07978 1.03076
1.12693 1.02681
1.16909 1.00956
1.14843 1.03751
1.14085 1.02301
1.1232 1.02779
1.14797 0.993332
1.1431 1.00057
1.13991 0.972965
1.09284 0.956451
1.04897 0.939492
1.00272 0.936894
1.04888 0.916547
1.08474 0.913589
1.07959 0.891164
1.04089 0.874985
1.0576 0.854568
0.995791 0.849014
1.04994 0.871199
1.01847 0.845511
1.02439 0.858424
1.03751 0.884054
0.992792 0.856849
0.966134 0.888664
1.04513 0.907403
1.04139 0.904379
1.08346 0.923547
1.07908 0.9223
0.987916 0.875108
0.987737 0.87578
0.926085 0.867223
0.938863 0.906577
0.894471 0.895789
0.925286 0.945855
0.937312 0.949361
0.94282 0.97951
0.969387 0.970457
1.01582 0.968381
0.98229 0.998209
0.908854 1.00697
0.931085 1.01843
0.92688 1.01924
0.81937 1.01058
0.871042 1.03276
0.874641 1.0224
0.809378 0.996567
0.903435 1.00425
0.925701 1.00254
0.881453 0.98532
0.805342 0.951507
0.807341 0.930419
0.791623 0.942711
0.811253 0.944158
0.900247 0.976357
0.893872 1.00923
0.825633 0.978256
0.863989 1.00415
0.858181 0.978146
0.872447 0.965759
0.862474 0.981747
0.923155 1.00842
0.824632 1.01133
0.829634 1.0351
0.783896 1.02154
0.80745 1.01534
0.898389 1.00435
0.847543 0.952029
0.791331 0.888704
0.959668 0.90949
0.914237 0.903844
0.888207 0.899192
0.932343 0.920563
0.923035 0.912593
0.918862 0.886604
0.90895 0.890387
0.858945 0.890178
0.927743 0.897412
0.881223 0.90119
1.0039 0.909248
0.89202 0.915678
0.865752 0.934828
0.90746 0.926436
0.939911 0.959039
0.962463 0.98454
1.02594 1.02967
0.976067 1.02108
1.05517 1.0195
0.965706 1.02139
0.991908 1.04436
0.985959 1.04878
1.02783 1.03808
0.957701 0.99303
0.905441 1.00492
0.949708 0.988306
0.875733 0.94128
0.93514 0.929093
1.00249 0.920087
0.997517 0.914807
1.0234 0.908653
1.00066 0.966429
1.02064 0.994148
1.07806 1.02237
1.0408 1.02724
1.06672 1.03261
1.08002 1.03015
1.06954 1.02409
1.06906 1.01713
1.06113 1.03939
1.17632 1.05666
1.1273 1.06448
1.20837 1.03068
1.17991 1.03414
1.19905 1.0169
1.1924 1.0351
1.16831 1.03085
1.07194 1.01598
1.11698 0.979119
1.09674 0.989722
1.08401 0.971547
1.15001 0.952409
1.03595 0.947492
1.10197 0.9374
1.06648 0.922922
1.09901 0.890864
1.07924 0.870126
1.10044 0.852982
1.10656 0.836477
1.11279 0.843969
1.07829 0.855078
1.09316 0.862257
1.1144 0.87332
1.14317 0.902544
1.1309 0.89591
1.1644 0.89443
1.21792 0.879761
1.12759 0.877415
1.15527 0.860535
1.02759 0.886775
1.13294 0.91558
1.03273 0.908227
1.0111 0.920146
1.05617 0.94855
1.02278 0.972415
1.06119 0.998452
1.06277 0.969711
1.03999 0.979221
1.02854 0.957649
1.04582 0.94351
1.03479 0.917621
1.02378 0.894339
1.05364 0.899363
1.04182 0.892095
1.08148 0.889412
1.05627 0.915992
1.10744 0.95418
1.1158 0.934434
1.10899 0.95306
1.08171 0.960362
1.0572 0.953187
1.03486 0.984215
1.03139 1.03065
1.09375 1.05733
1.01538 1.05177
1.01513 1.04733
1.02488 1.06258
1.06573 1.06095
1.04922 1.03484
1.0964 1.00603
1.10878 0.9934
1.03696 1.00359
1.13649 1.00655
1.06733 1.0227
1.00772 1.01148
1.00757 1.00136
1.00011 0.985476
1.05086 0.950272
1.07402 0.948091
1.13191 0.928518
1.07282 0.929599
1.04814 0.918704
1.04189 0.933466
1.07618 0.941973
1.11009 0.916431
0.989993 0.912682
1.03758 0.892168
0.979991 0.885349
1.02954 0.89152
1.07822 0.879492
1.06876 0.886683
1.10511 0.909839
1.09587 0.882248
1.12286 0.91326
1.11138 0.897732
1.0891 0.881681
1.16337 0.871073
1.12384 0.861336
1.09539 0.867847
1.06259 0.848168
1.17402 0.844606
1.12871 0.842754
1.12653 0.86232
1.16039 0.887865
1.12644 0.916807
1.14865 0.902772
1.09156 0.885209
1.1223 0.888147
1.07906 0.887106
1.14806 0.914123
1.18826 0.91027
1.14087 0.892191
1.18793 0.855577
1.1195 0.843608
1.12577 0.840149
1.19487 0.839378
1.15743 0.853682
1.10979 0.862012
1.18525 0.853518
1.17386 0.881346
1.13519 0.864729
1.1812 0.840522
1.25576 0.816706
1.1419 0.839593
1.19188 0.847553
1.14188 0.868674
1.15244 0.871474
1.23363 0.872137
1.18326 0.891516
1.2721 0.88771
1.27494 0.891488
1.23964 0.909286
1.22518 0.931865
1.22618 0.927466
1.28108 0.917943
1.21257 0.963826
1.27627 0.951537
1.24435 0.967009
1.2895 0.962964
1.29243 1.00104
1.29398 1.02234
1.31025 1.03536
1.35578 1.00986
1.35168 0.979313
1.30165 0.985783
1.3903 0.945662
1.36107 0.936161
1.37627 0.921276
1.32558 0.936409
1.3633 0.896122
1.28661 0.930876
1.28492 0.915151
1.30087 0.928625
1.31251 0.927878
1.31197 0.920958
1.33345 0.929558
1.32068 0.915868
1.25514 0.922528
1.23477 0.941296
1.20637 0.959265
1.21043 0.94512
1.30981 0.934334
1.27525 0.955085
1.28736 0.938957
1.29539 0.94043
1.3101 0.893744
1.27284 0.922607
1.28897 0.915804
1.2841 0.924612
1.21477 0.9326
1.16338 0.937205
1.2133 0.939802
1.2665 0.951238
1.25925 0.957506
1.32674 0.943659
1.29922 0.966197
1.25191 0.976551
1.28234 0.995629
1.2296 0.997006
1.32535 0.961871
1.2511 0.945734
1.22409 0.920898
1.27301 0.91955
1.28389 0.905107
1.22999 0.906499
1.28919 0.890799
1.2121 0.879796
1.18458 0.886696
1.25882 0.856922
1.25737 0.851412
1.2147 0.857253
1.23918 0.845079
1.16285 0.818071
1.25706 0.795439
1.23044 0.816122
1.11348 0.794192
1.13095 0.776286
1.10606 0.796311
1.13591 0.819221
1.13936 0.833805
1.07653 0.848106
1.08355 0.863953
1.07404 0.882274
1.09947 0.924598
1.08536 0.920716
1.11519 0.914711
1.15971 0.927043
1.14425 0.969544
1.1256 0.964542
1.13397 0.984238
1.16996 1.03314
1.18644 1.00396
1.09542 0.9895
1.07436 0.98002
1.09825 0.939263
1.10514 0.928862
1.1466 0.882476
1.10514 0.858647
1.11634 0.878759
1.0336 0.891145
1.00676 0.908698
1.01169 0.876366
1.02754 0.871394
1.01162 0.899211
1.03957 0.916205
1.06693 0.904932
1.08989 0.91741
1.07822 0.944164
1.18771 0.958246
1.09191 0.979689
1.03231 1.01009
1.13179 1.01258
1.18521 1.01449
1.15468 1.01159
1.1728 0.993566
1.16791 1.01717
1.19154 1.01266
1.22463 1.00103
1.27703 1.00539
1.19653 1.02183
1.17514 1.06626
1.25624 1.07365
1.24879 1.08596
1.20989 1.08222
1.27162 1.03775
1.25914 1.02571
1.26536 1.00976
1.27797 0.989571
1.22504 1.01318
1.22291 1.00943
1.25105 1.04524
1.25093 1.01933
1.23847 1.00931
1.21987 1.01103
1.26327 0.999622
1.30219 1.02685
1.30879 1.06828
1.22557 1.10044
1.26553 1.11978
1.26128 1.10521
1.28705 1.08842
1.27725 1.08166
1.30974 1.0147
1.26382 0.979435
1.2627 0.930633
1.21423 0.926778
1.32876 0.87775
1.22109 0.871355
1.25813 0.833141
1.22112 0.867715
1.20539 0.882857
1.22136 0.891297
1.26881 0.88982
1.22923 0.912844
1.16774 0.925026
1.20247 0.91625
1.20016 0.926349
1.15979 0.924987
1.17653 0.966522
1.18333 1.01343
1.23403 1.02158
1.24374 1.01781
1.27735 0.988825
1.17143 0.975177
1.22008 0.972625
1.20152 0.922377
1.19886 0.900999
1.16729 0.898565
1.11848 0.921853
1.14745 0.921345
1.07468 0.918084
1.08551 0.919436
1.05771 0.934798
1.11178 0.959336
1.06011 0.976705
1.03293 0.968053
1.06957 0.964392
1.06663 0.963212
1.06388 0.948191
1.03319 0.911632
0.985371 0.877729
1.03087 0.867523
1.06208 0.857402
1.0848 0.861696
1.04895 0.895603
0.988975 0.868876
1.02523 0.873001
1.11114 0.869082
1.03891 0.846355
1.02436 0.816732
1.0442 0.816171
1.05075 0.802758
1.06406 0.811641
1.05362 0.815042
1.05503 0.791689
1.07624 0.805642
1.04398 0.859098
1.01226 0.879191
0.977591 0.896844
1.00137 0.894374
0.942708 0.87698
1.00239 0.840744
1.02503 0.837459
1.02012 0.840712
1.0896 0.872708
1.06223 0.871322
1.00905 0.868397
1.02061 0.89414
1.00316 0.87799
1.04479 0.85013
1.0451 0.823405
1.05585 0.806882
1.04661 0.755171
0.958538 0.758996
0.981569 0.759422
0.989435 0.77262
0.987489 0.746589
1.01519 0.760993
1.01265 0.802905
1.04009 0.824935
1.084 0.855356
1.11826 0.850508
1.01699 0.815786
1.07522 0.800423
1.07591 0.762966
1.14251 0.744819
1.19189 0.739602
1.17103 0.785611
1.09703 0.847188
1.07081 0.876281
1.0598 0.893313
1.08147 0.884015
1.06701 0.875084
1.04814 0.870284
1.15772 0.887623
1.16747 0.893854
1.15381 0.894707
1.2217 0.922177
1.1316 0.938117
1.13322 0.925254
1.19195 0.928487
1.0817 0.925875
1.11688 0.941005
1.09922 0.91752
1.05846 0.89422
1.15535 0.91358
1.16624 0.951825
1.12886 0.950329
1.09022 0.949632
1.09487 0.942232
1.1343 0.918889
1.10139 0.894029
1.15367 0.8745
1.12872 0.873231
1.07531 0.865097
1.0697 0.887745
1.04536 0.904553
1.06686 0.955157
1.13305 0.998229
1.20261 1.03688
1.29567 1.0605
1.26714 1.0707
1.24242 1.0611
1.26428 0.989708
1.24185 0.957868
1.30575 0.899561
1.23218 0.904345
1.23306 0.859701
1.23771 0.851343
1.17163 0.859545
1.21091 0.881156
1.1484 0.870323
1.13919 0.885435
1.16211 0.873656
1.21723 0.881303
1.18761 0.905837
1.22685 0.911417
1.25939 0.902671
1.26389 0.923778
1.21638 0.968272
1.26284 0.980813
1.23523 0.982894
1.31484 0.986879
1.30186 0.964396
1.34484 0.93966
1.30438 0.945032
1.33602 0.896265
1.28666 0.883925
1.20505 0.906717
1.11692 0.914158
1.1421 0.915484
1.11436 0.901061
1.12821 0.877044
1.26708 0.874719
1.21652 0.898349
1.27551 0.872011
1.14975 0.880979
1.17268 0.932099
1.03452 0.930344
1.03079 0.950532
0.976711 0.996265
1.00974 0.981631
1.06436 0.9974
1.01157 0.95683
1.0969 0.931721
1.13409 0.913326
1.09741 0.910876
1.08662 0.896772
1.08312 0.8964
1.06863 0.936522
1.05578 0.889275
1.09353 0.883085
1.03338 0.869069
1.01881 0.853996
1.0595 0.858408
0.988374 0.855785
1.01649 0.888763
1.04278 0.861301
1.07262 0.851724
1.05869 0.859312
1.02899 0.867079
1.04454 0.870429
1.03066 0.888536
1.04988 0.912606
1.02032 0.958434
0.993522 0.976276
1.06168 0.964301
1.08637 0.978319
1.01164 1.00556
1.01205 1.01402
1.05886 1.01608
1.00156 1.01587
1.02432 0.98794
0.996728 0.972401
1.01064 0.938851
1.06208 0.968436
1.05117 0.942193
1.09785 0.92165
1.06533 0.918974
1.13286 0.917107
1.04228 0.944541
1.08177 1.00632
1.07464 1.02779
1.08248 1.0453
1.10986 1.03848
1.05336 1.04202
1.09792 1.04048
1.13278 1.02333
1.01527 1.01377
1.09842 1.0126
1.14031 0.993935
1.08852 1.00282
1.12812 1.0313
1.05026 1.01576
1.04153 1.02571
1.03938 1.02628
1.00284 1.03448
1.07045 1.06117
1.02767 1.05421
0.994507 1.04314
1.02511 1.02424
1.0512 0.993073
1.13641 0.982503
1.10282 0.968636
1.16206 0.968839
1.14619 0.96936
1.18633 0.979704
1.11899 1.01322
1.16183 1.00857
1.17279 1.0197
1.17817 1.00058
1.1733 0.990969
1.21433 0.984964
1.20321 0.957742
1.17693 0.952443
1.11665 0.964419
1.14447 0.964259
1.06324 1.01405
1.14957 1.06482
1.08948 1.10109
1.16206 1.08882
1.16262 1.04156
1.27454 1.00201
1.22654 1.02677
1.24567 1.01877
1.26151 1.03141
1.23084 1.04584
1.2476 1.07081
1.22945 1.10163
1.15144 1.13945
1.25041 1.14633
1.13 1.15026
1.14596 1.12074
1.16301 1.09725
1.09545 1.06154
1.11042 1.04303
1.0654 1.06188
1.06228 1.05124
1.05212 1.04379
1.10554 1.02982
1.04701 1.02969
1.13216 0.984686
1.07436 0.960335
1.13123 0.921983
1.14038 0.895305
1.15432 0.838188
1.13709 0.807509
1.04132 0.832902
1.08359 0.818813
1.08776 0.803209
1.02488 0.817699
1.00389 0.823015
1.03346 0.856771
1.17402 0.8533
1.1115 0.861292
1.09459 0.856432
1.11307 0.876371
1.10514 0.842726
1.12323 0.832593
1.13551 0.849591
1.13446 0.844335
1.11137 0.846113
1.13467 0.876264
1.01348 0.892668
1.01038 0.91777
1.04287 0.923824
1.01722 0.922144
1.09594 0.937972
1.04554 0.897431
1.07858 0.864828
1.05693 0.82867
1.02369 0.828123
1.01726 0.847589
0.927535 0.869375
0.902252 0.872143
0.937006 0.921733
0.899635 0.898407
0.962925 0.88792
1.03729 0.897643
1.00655 0.881753
0.967099 0.907083
1.01596 0.928924
1.02047 0.919264
1.07511 0.903313
1.07299 0.879693
1.05066 0.898663
1.05471 0.92818
1.00298 0.891199
0.988234 0.882549
1.02778 0.893576
0.981995 0.875296
1.01028 0.878033
1.01176 0.888927
1.00484 0.871277
1.02147 0.885253
0.944289 0.90676
0.935715 0.92659
0.931469 0.938518
0.930434 0.945202
0.969385 0.943976
0.996465 0.948187
1.07509 0.94438
1.09344 0.943051
1.14826 0.943474
1.08718 0.961948
1.20981 0.993435
1.01903 1.00649
1.10985 1.0213
1.094 1.04261
1.08837 1.04942
1.10425 1.06227
1.12469 1.05376
1.0028 1.01039
1.05279 1.02253
1.05082 0.991277
1.15974 0.973592
1.11457 0.972001
1.01108 0.964008
1.11571 0.987984
1.01686 0.960193
1.0717 0.933387
1.09313 0.914551
1.05411 0.901083
1.11823 0.866479
1.08984 0.854836
1.07962 0.84813
1.09835 0.841742
1.08778 0.870475
1.09318 0.918599
1.08374 0.942866
1.04564 0.96329
1.04234 0.967969
1.07206 0.953312
1.0682 0.937905
1.17478 0.872266
1.18078 0.829112
1.13084 0.827653
1.13029 0.848687
1.1306 0.845387
1.19442 0.857773
1.20625 0.872876
1.24602 0.86065
1.26798 0.84937
1.28197 0.869091
1.21785 0.907701
1.29497 0.904129
1.17822 0.902328
1.25461 0.876627
1.22873 0.908997
1.29971 0.900601
1.25194 0.90766
1.20908 0.924297
1.25204 0.903338
1.24063 0.888067
1.22594 0.856653
1.26617 0.855292
1.26959 0.840325
1.26994 0.850705
1.21826 0.840539
1.25759 0.806978
1.23682 0.814081
1.27348 0.829142
1.31027 0.875456
1.3158 0.887032
1.34791 0.93088
1.37808 0.931505
1.35095 0.926323
1.34153 0.932006
1.40641 0.920054
1.32528 0.913176
1.3554 0.961121
1.38854 0.947077
1.38141 0.934918
1.41559 0.931931
1.32958 0.941489
1.33847 0.932378
1.26058 0.955854
1.28071 0.954544
1.26867 0.956883
1.22901 0.961498
1.31726 0.929501
1.27422 0.925029
1.21391 0.922623
1.25849 0.921074
1.22151 0.962046
1.2823 0.958654
1.25636 0.979878
1.32281 0.982486
1.21049 0.991248
1.19168 1.00336
1.20196 0.992407
1.23636 0.97763
1.21356 0.965331
1.19991 0.943995
1.17873 0.925863
1.182 0.902344
1.23801 0.923512
1.25701 0.924576
1.26325 0.941281
1.29696 0.954536
1.23038 0.937482
1.19898 0.964075
1.25219 0.935046
1.2542 0.974908
1.25692 0.958352
1.23899 0.939131
1.25877 0.919919
1.30321 0.906116
1.24872 0.883317
1.24201 0.888441
1.27353 0.892685
1.20592 0.912209
1.29007 0.888301
1.27173 0.883824
1.29359 0.879776
1.29606 0.858107
1.21434 0.872924
1.16672 0.896937
1.22773 0.897206
1.23046 0.915391
1.24215 0.938065
1.24262 0.96496
1.28154 1.00478
1.30773 1.00436
1.34938 1.00403
1.278 0.989373
1.3314 0.94759
1.30172 0.950734
1.27065 0.956054
1.28926 0.956558
1.28307 0.966486
1.2809 0.959374
1.32618 0.946537
1.34725 0.950407
1.36186 0.958382
1.30157 0.964812
1.28051 0.94245
1.31036 0.913508
1.28593 0.893984
1.26981 0.853505
1.31615 0.873333
1.26213 0.863968
1.28323 0.859229
1.21464 0.892037
1.28588 0.894326
1.32442 0.911498
1.32114 0.912743
1.36905 0.938073
1.35373 0.950337
1.31553 0.938834
1.45284 0.897117
1.37573 0.949616
1.34214 0.954423
1.30747 0.939533
1.27423 0.970962
1.38899 0.966164
1.37922 0.999251
1.45017 0.983345
1.50832 0.970795
1.49712 0.924237
1.44656 0.898988
1.43806 0.87776
1.48972 0.842721
1.37564 0.886148
1.46228 0.845608
1.38894 0.837419
1.3631 0.835018
1.37695 0.838535
1.38524 0.827154
1.38783 0.830743
1.42364 0.865101
1.39602 0.911636
1.47783 0.905673
1.47303 0.922376
1.42324 0.929176
1.40477 0.92681
1.42393 0.882708
1.39745 0.866294
1.38234 0.840385
1.38924 0.827425
1.39603 0.855058
1.3514 0.890174
1.4301 0.873581
1.43456 0.916798
1.41045 0.923646
1.41819 0.904416
1.4517 0.920396
1.46132 0.876415
1.41178 0.867288
1.33476 0.898076
1.35541 0.922642
1.38135 0.953865
1.39167 0.999783
1.36863 1.02884
1.34385 1.04239
1.34276 1.05399
1.32599 1.08182
1.3342 1.0925
1.37261 1.08355
1.34366 1.06128
1.35315 1.08159
1.35097 1.1044
1.36524 1.10988
1.23801 1.09835
1.19333 1.11539
1.18615 1.11981
1.26185 1.11478
1.22812 1.06635
1.25404 1.03995
1.18985 0.982476
1.21404 0.944117
1.23781 0.905931
1.2664 0.907417
1.23931 0.895233
1.22023 0.878124
1.25681 0.880785
1.15209 0.922789
1.20755 0.91825
1.15149 0.920179
1.12871 0.933994
1.19692 0.937329
1.12617 0.899307
1.15849 0.883876
1.14106 0.855561
1.11945 0.873982
1.14733 0.900703
1.08046 0.87314
1.161 0.854891
1.11927 0.82807
1.07137 0.790177
1.15941 0.802235
1.1596 0.786616
1.16099 0.759874
1.1811 0.750955
1.16359 0.755366
1.16766 0.762539
1.14442 0.727947
1.0935 0.746767
1.07309 0.812035
1.11168 0.878414
1.05327 0.910767
1.08906 0.920899
1.12214 0.945385
1.08491 0.964454
1.07581 0.948801
1.06763 0.946111
0.977841 0.913207
0.958085 0.881525
1.02402 0.88631
0.967204 0.91431
0.976332 0.926504
1.01249 0.906894
1.02022 0.953917
1.0904 0.992802
1.13873 1.01323
1.07981 1.00665
1.03556 1.04146
1.07471 1.03769
1.02367 1.04791
1.05126 1.0633
1.00719 1.05019
1.03229 1.04004
1.03118 1.02268
1.00987 0.952263
1.04705 0.92155
1.00634 0.904197
1.0394 0.902696
0.965311 0.901517
1.04147 0.94104
1.00198 0.985636
0.969625 0.962324
1.05155 0.991244
1.0056 1.00044
0.965947 0.982833
1.0093 0.984695
1.03027 0.938004
1.04668 0.921887
1.02706 0.908067
0.978724 0.876581
1.01442 0.894849
0.965023 0.896223
0.970562 0.897194
0.943437 0.8821
0.956954 0.873915
1.03079 0.858083
1.03281 0.848301
1.03419 0.842802
1.07723 0.834717
1.04004 0.824411
1.08866 0.841092
0.984364 0.825529
1.09343 0.800064
1.05095 0.793887
1.00751 0.792288
1.11046 0.800618
1.08892 0.80618
0.981938 0.809314
1.01335 0.804862
1.10417 0.846199
1.0648 0.838802
1.04981 0.839021
1.08912 0.871317
1.07565 0.860431
1.04841 0.853887
1.05944 0.89194
1.14707 0.887265
1.12571 0.855135
1.09407 0.887346
1.08551 0.912668
1.04388 0.930008
1.11329 0.941227
1.09996 0.93056
1.06909 0.897719
1.07166 0.873567
1.03533 0.893426
1.11553 0.877554
1.07725 0.870744
1.11037 0.864534
1.04526 0.877077
1.10088 0.893935
1.08796 0.920551
1.19216 0.922129
1.17014 0.913659
1.22196 0.901837
1.25059 0.920859
1.2384 0.915933
1.21477 0.905249
1.27015 0.90186
1.18453 0.897679
1.22248 0.912039
1.21726 0.920419
1.16783 0.955407
1.28149 0.928878
1.23063 0.923047
1.22471 0.912325
1.25709 0.892989
1.28185 0.914662
1.23251 0.932329
1.22241 0.947408
1.26649 0.916861
1.23538 0.912561
1.20848 0.908791
1.28899 0.89862
1.32699 0.906925
1.30895 0.895343
1.30816 0.897719
1.21817 0.91859
1.25934 0.914778
1.20565 0.911715
1.2366 0.903043
1.20071 0.932047
1.25133 0.897362
1.18938 0.903119
1.22224 0.935265
1.2206 0.957338
1.32217 0.944538
1.29393 0.94021
1.29146 0.940135
1.21904 0.944391
1.28715 0.947384
1.26319 0.912005
1.24093 0.918817
1.15737 0.894115
1.24346 0.868983
1.14817 0.886352
1.18301 0.886615
1.14531 0.863116
1.13227 0.875325
1.18353 0.851672
1.18985 0.853454
1.18692 0.825086
1.1462 0.793265
1.16276 0.798916
1.1387 0.804624
1.11992 0.842852
1.15339 0.860126
1.15509 0.875314
1.12157 0.872333
1.2662 0.848084
1.21797 0.852476
1.10337 0.866731
1.11947 0.847022
1.16053 0.868894
1.16681 0.867074
1.13534 0.876239
1.14494 0.886796
1.17599 0.912505
1.15408 0.935616
1.17713 0.934815
1.18807 0.924743
1.21153 0.908917
1.25395 0.899965
1.18746 0.904104
1.17663 0.914581
1.2017 0.939602
1.21242 0.944464
1.22806 0.959867
1.17931 0.973465
1.21637 0.964805
1.19538 0.955013
1.21874 0.952846
1.20584 0.946731
1.27295 0.939095
1.23989 0.916017
1.26289 0.929138
1.22949 0.945622
1.26861 0.941029
1.16623 0.96499
1.179 0.970733
1.12812 0.992098
1.20916 0.996636
1.23585 1.00206
1.24794 1.01641
1.28277 1.04292
1.27597 1.07303
1.25013 1.10911
1.23341 1.14102
1.22899 1.13144
1.28019 1.11361
1.31121 1.10898
1.30421 1.07069
1.32262 1.0606
1.33243 1.06097
1.28681 1.04883
1.27338 1.04033
1.25349 1.02879
1.21963 1.01826
1.29707 1.0103
1.2973 1.01477
1.34446 0.999419
1.36909 1.01062
1.3693 0.986006
1.32904 0.978415
1.28675 0.98746
1.25766 0.976722
1.23473 0.996057
1.18103 0.973003
1.19588 0.93728
1.18283 0.935767
1.19203 0.915275
1.21879 0.881529
1.21339 0.889474
1.17095 0.899941
1.21856 0.9214
1.24412 0.94361
1.2397 0.948157
1.21923 0.974689
1.22423 0.969742
1.21066 0.964854
1.16139 0.949487
1.15523 0.926466
1.14378 0.933688
1.14658 0.945948
1.18002 0.928643
1.11145 0.962371
1.094 0.979396
1.18372 1.00042
1.09165 1.02206
1.06184 1.04639
1.03337 1.06404
1.07377 1.02021
1.12542 1.01526
1.13247 1.06583
1.15833 1.06165
1.09133 1.06107
1.06477 1.06903
1.07412 1.05819
1.15145 1.05326
1.03958 1.07827
1.02996 1.09773
0.982159 1.13625
1.00879 1.15768
1.02245 1.1747
0.986389 1.14846
0.957415 1.11947
1.00186 1.07571
1.07437 1.05615
1.06557 1.03091
1.12601 1.02785
1.02966 1.02543
1.07997 1.05385
1.04672 1.04763
1.04326 1.07314
1.08089 1.10569
1.04406 1.07247
1.0231 1.06148
1.03057 1.06084
1.12541 1.01503
1.03072 1.00119
1.07138 1.01206
1.08865 0.997937
1.00962 0.968497
1.07104 0.968068
1.09226 0.933955
1.09745 0.949747
1.07649 0.969009
1.13798 0.960086
1.12839 0.938215
1.08232 0.955163
1.06951 0.941255
1.07176 0.922127
1.1111 0.904213
1.07376 0.877533
1.12412 0.851845
1.10663 0.839138
1.06789 0.84087
0.98718 0.871293
1.14438 0.898056
1.10826 0.938497
1.138 0.942314
1.13437 0.902342
1.06554 0.884545
1.05595 0.88095
1.04034 0.86843
1.10622 0.893568
1.0959 0.889926
1.12188 0.8807
1.07659 0.882572
1.1729 0.880086
1.11549 0.909125
1.1228 0.914345
1.1402 0.907011
1.18039 0.914449
1.13142 0.903939
1.18849 0.915437
1.11675 0.915334
1.24888 0.891362
1.23863 0.896883
1.18051 0.902592
1.19995 0.907358
1.12617 0.926952
1.13777 0.931158
1.11133 0.942985
1.10499 0.918866
1.18027 0.882944
1.14864 0.845924
1.21863 0.82596
1.19526 0.838002
1.17036 0.827833
1.17085 0.86164
1.18626 0.867103
1.18917 0.875713
1.09935 0.880067
1.17321 0.907572
1.11748 0.907028
1.1275 0.944998
1.15914 0.947405
1.13485 0.93362
1.10796 0.907607
1.13866 0.898886
1.1349 0.89566
1.18239 0.848655
1.15706 0.856324
1.12764 0.878434
1.11459 0.886359
1.06868 0.907078
1.03916 0.894459
1.0428 0.868728
1.02128 0.864332
0.998567 0.838699
1.06266 0.846625
1.0672 0.849991
1.03504 0.893605
1.09348 0.932583
1.06026 0.986581
1.2408 1.00708
1.21263 1.01885
1.1909 1.02881
1.18162 0.967309
1.13949 0.926234
1.12183 0.903453
1.19705 0.876346
1.10094 0.895679
1.07301 0.921171
1.03897 0.956328
1.10209 0.948279
1.0305 0.959499
1.05159 0.968751
1.14004 0.94584
1.13785 0.994771
1.11328 1.01819
1.14145 1.03478
1.12927 1.02974
1.08826 1.05332
1.03397 1.037
1.0478 1.0014
1.06771 0.983266
1.0674 0.967504
0.997978 0.944728
1.07554 0.942428
1.11096 0.944315
1.07064 0.961082
1.00583 0.970812
1.09896 0.950822
1.11145 0.92538
1.0658 0.889081
1.06959 0.87845
1.0291 0.870695
0.979381 0.879255
1.01076 0.897509
1.07203 0.945277
1.06763 0.945019
0.997122 0.945648
0.992019 0.928275
1.06283 0.937761
1.0773 0.942313
1.04793 0.936149
1.03133 0.919684
0.98602 0.914636
1.0926 0.928909
1.0076 0.961143
1.01191 0.979297
0.914092 1.00647
0.941971 1.00621
0.926098 1.02368
1.04191 1.03568
0.942075 1.04264
0.964486 1.03466
0.992123 1.01885
0.985172 1.03219
0.956797 1.04943
0.972922 1.11027
