# Supplementary material for: Stochastic bond dynamics facilitates alignment of malaria parasite at erythrocyte membrane upon invasion
Source: eLife. 2020 May 18;9:e56500. doi: 10.7554/eLife.56500 (PMC7269671; doi:10.7554/eLife.56500)
Supplement: Figure 2—source data 1. [file elife-56500-fig2-data1.zip › PARA_POSITIONS/pos6.dat]

3.49724 1.06535
3.50257 1.08741
3.54826 0.997696
3.51891 1.08855
3.45767 1.22336
3.49288 0.959682
3.46395 1.00732
3.4831 0.880387
3.39339 1.19499
3.46678 0.954351
3.48178 0.924184
3.54597 0.836496
3.53333 1.02464
3.54868 1.00915
3.5302 0.992808
3.53928 0.844142
3.51136 0.928135
3.52063 0.944101
3.55891 0.844409
3.50549 1.22712
3.57058 1.10916
3.59594 1.09133
3.62866 1.00578
3.64116 0.960792
3.59293 1.11434
3.58298 1.0591
3.58803 1.00105
3.52902 1.23362
3.61942 0.966972
3.61685 1.06108
3.63383 1.04813
3.59229 1.22574
3.59405 1.28863
3.62577 1.18571
3.67354 1.1008
3.67316 1.18433
3.65586 1.18712
3.65577 1.16499
3.62457 1.11942
3.60218 1.11892
3.56802 1.19458
3.54959 1.2121
3.50717 1.32023
3.54483 1.18054
3.52713 1.22127
3.5819 1.00408
3.53595 1.22537
3.57418 1.10977
3.56616 1.21992
3.66284 1.02962
3.6516 1.26258
3.7462 1.05447
3.73876 1.22195
3.76919 1.11179
3.77204 1.04611
3.76763 1.076
3.75516 1.07456
3.7262 1.15524
3.78146 0.959942
3.72977 1.25301
3.84854 0.998461
3.90577 1.01886
3.96036 1.03184
3.98597 1.02985
3.96418 1.15736
4.00157 0.975123
4.0242 0.838224
3.94329 1.15926
3.92685 1.12928
3.93568 0.933097
3.92431 0.837715
3.86525 1.05353
3.84294 1.14007
3.86797 1.03519
3.86089 0.986889
3.80692 1.03245
3.75309 1.08156
3.73534 1.03416
3.7649 0.819274
3.74578 0.940473
3.76543 0.96027
3.79733 1.02304
3.81431 1.06627
3.81273 1.14203
3.81838 1.17828
3.88141 1.00126
3.86395 1.15479
3.86381 1.21254
3.92158 1.03508
3.90076 1.09974
3.8666 1.21024
3.93532 0.921073
3.86479 1.15071
3.86434 1.01698
3.81644 1.11447
3.88598 0.857143
3.86178 0.993233
3.83953 1.06767
3.80202 1.13983
3.75014 1.17795
3.7213 1.0874
3.68214 1.08596
3.68414 1.0286
3.71403 0.940779
3.71503 1.0215
3.6511 1.21229
3.6974 0.981601
3.68938 0.914332
3.67046 0.907449
3.6211 1.00234
3.62015 0.882518
3.5882 0.892291
3.5421 1.01788
3.58938 0.798127
3.59471 0.851863
3.59978 1.00004
3.60241 1.16117
3.66447 1.05395
3.68382 1.04469
3.64537 1.16393
3.61181 1.1515
3.52869 1.26318
3.52016 1.22224
3.55204 0.997981
3.52405 0.914033
3.51047 0.813885
3.48873 0.864635
3.45384 1.0427
3.50373 0.938075
3.52595 0.941666
3.51449 0.940121
3.48403 0.925358
3.41985 0.931572
3.36721 0.967277
3.36774 0.883061
3.41831 0.79815
3.38486 1.02653
3.42722 0.969325
3.43694 0.945392
3.43587 0.939099
3.41575 1.02501
3.44939 0.906339
3.43495 1.02774
3.47088 0.904216
3.47728 0.889893
3.46942 0.957376
3.44139 1.00402
3.43412 0.991122
3.4642 0.826839
3.45014 0.86883
3.39807 1.02274
3.43303 0.834213
3.42294 0.819976
3.40385 0.880667
3.39173 0.904626
3.39752 0.821331
3.38847 0.940668
3.39755 0.943993
3.40743 1.04464
3.48532 0.859714
3.48956 0.93979
3.4929 0.974502
3.52093 0.880222
3.50943 0.927153
3.46556 1.07061
3.48171 0.977538
3.48085 0.877459
3.46442 0.89345
3.39904 1.1016
3.43913 0.95548
3.51222 0.70611
3.47699 1.01231
3.52644 0.988886
3.5181 1.05052
3.53302 1.05287
3.56007 1.00706
3.54101 1.07721
3.60991 0.924796
3.62247 0.903592
3.61186 0.956342
3.60949 1.03076
3.62497 1.09395
3.67234 0.920669
3.63907 0.998461
3.61074 1.02046
3.57673 1.10251
3.56156 1.09442
3.55281 1.11222
3.60042 0.999253
3.56959 1.20491
3.56819 1.27509
3.61263 1.13815
3.57858 1.19893
3.5696 1.1562
3.55007 1.12072
3.47804 1.21097
3.53897 0.880629
3.50096 0.91848
3.43061 1.06023
3.44611 0.908636
3.43153 0.951436
3.47166 0.863037
3.48294 0.872361
3.44943 1.01418
3.40984 1.11897
3.46749 0.891955
3.42269 0.98155
3.38949 1.05022
3.45936 0.855475
3.47349 0.843647
3.49338 0.701524
3.43187 0.896252
3.45835 0.681567
3.43484 0.726969
3.43254 0.684496
3.3839 0.800647
3.36128 0.787882
3.36484 0.76253
3.36306 0.824727
3.36338 0.879353
3.4193 0.702557
3.41664 0.74973
3.39979 0.792024
3.41668 0.631116
3.40099 0.649971
3.41737 0.705433
3.42464 0.857674
3.5068 0.646358
3.52015 0.697848
3.49013 0.933707
3.46724 0.957895
3.4466 0.882431
3.43385 0.840744
3.42706 0.916773
3.44872 0.925353
3.49998 0.768992
3.46124 0.974097
3.4974 0.975779
3.58866 0.701803
3.53762 1.13007
3.62135 1.00569
3.64175 1.02977
3.63204 1.0959
3.64246 0.950518
3.61962 0.95001
3.63013 0.958314
3.62224 1.02582
3.58747 1.13659
3.59369 1.05809
3.60521 0.996666
3.61905 0.92202
3.57759 1.03172
3.60018 0.97141
3.59308 1.10561
3.65189 0.877421
3.61324 1.06902
3.63441 0.954339
3.65478 0.785627
3.59158 1.0333
3.56503 1.07566
3.54508 1.05155
3.50186 1.10203
3.48558 1.09902
3.49395 1.03825
3.49957 1.10444
3.58864 0.902558
3.60808 0.960402
3.64503 0.786131
3.58939 0.91878
3.57225 0.904126
3.5677 0.902439
3.50481 1.12999
3.53686 1.09507
3.57769 1.03868
3.58063 1.1511
3.67125 0.903401
3.66037 1.03324
3.67676 1.07726
3.60952 1.36268
3.62821 1.22299
3.62156 1.14235
3.6475 0.960406
3.63456 0.99938
3.60401 1.11443
3.61479 1.20216
3.64253 1.25787
3.60601 1.44348
3.7331 1.10338
3.68925 1.25311
3.66048 1.2619
3.57768 1.39707
3.57678 1.3
3.48893 1.44487
3.50903 1.36104
3.52554 1.35489
3.51224 1.4972
3.57166 1.42331
3.6099 1.42068
3.71403 1.23394
3.72567 1.26619
3.72991 1.27067
3.70198 1.30541
3.68723 1.29378
3.71338 1.16706
3.62399 1.36936
3.6417 1.30177
3.73281 1.0599
3.70088 1.23165
3.69754 1.25327
3.7144 1.11384
3.65323 1.19698
3.61849 1.21699
3.66353 1.02955
3.62461 1.14033
3.59183 1.27886
3.63653 1.20269
3.65468 1.17472
3.61569 1.32315
3.59863 1.34446
3.68133 1.09632
3.6536 1.15013
3.59564 1.29251
3.64076 1.11338
3.59012 1.20105
3.56815 1.16047
3.53002 1.12696
3.49705 1.08437
3.48819 1.0525
3.44623 1.11248
3.41135 1.17135
3.47944 1.00278
3.51514 0.93271
3.55124 0.857704
3.53177 1.03035
3.56384 0.967164
3.5852 0.908532
3.55455 1.02921
3.52145 1.08928
3.5541 1.00433
3.58136 0.975632
3.65037 0.867338
3.65696 0.887574
3.6187 1.0071
3.58346 1.08337
3.60911 0.868308
3.567 0.894182
3.46362 1.20871
3.46001 1.25549
3.55305 1.11598
3.59877 1.20543
3.68355 1.07653
3.65211 1.21904
3.69902 1.07115
3.76717 0.822199
3.71623 1.00087
3.73444 0.802284
3.6788 0.822025
3.62109 0.809994
3.56934 0.860137
3.56492 0.851367
3.56302 0.859948
3.54739 0.896196
3.53533 0.907456
3.57733 0.772756
3.62798 0.758934
3.65036 0.868585
3.71326 0.742975
3.71781 0.867144
3.74976 0.756309
3.72594 0.801097
3.67752 0.944
3.71891 0.762781
3.68643 0.907993
3.68556 0.838475
3.63995 0.991754
3.60034 1.07563
3.5924 0.98431
3.53966 1.0148
3.46869 1.06213
3.49231 0.874292
3.48916 0.833865
3.52075 0.756332
3.54435 0.752533
3.54913 0.820033
3.55601 0.852381
3.56528 0.767702
3.49778 0.881214
3.49485 0.752391
3.44402 0.850928
3.43804 0.827502
3.43072 0.797941
3.4456 0.737716
3.45357 0.746213
3.44938 0.789502
3.44969 0.761337
3.45479 0.602056
3.435 0.57931
3.38244 0.767891
3.39105 0.736016
3.41876 0.695342
3.43627 0.683607
3.44023 0.657359
3.41195 0.731363
3.39627 0.729731
3.37433 0.795886
3.40795 0.668354
3.39656 0.764998
3.44714 0.620106
3.4206 0.743102
3.42736 0.602067
3.39378 0.609367
3.33927 0.721094
3.32177 0.739647
3.33669 0.713929
3.30006 0.890075
3.34148 0.772382
3.34202 0.777024
3.32211 0.815779
3.31059 0.793916
3.27999 0.882669
3.33231 0.787687
3.41101 0.652961
3.44775 0.702697
3.45632 0.719029
3.43866 0.709864
3.34251 0.989538
3.37548 0.794105
3.35305 0.826211
3.34292 0.821242
3.34375 0.85341
3.3869 0.774044
3.43049 0.706091
3.37883 0.986215
3.43395 0.877445
3.43302 0.894348
3.41378 0.962494
3.4512 0.823602
3.41344 1.01817
3.48937 0.84141
3.47184 0.979886
3.52126 0.920088
3.53464 0.922858
3.58495 0.727104
3.52895 0.934166
3.5559 0.763988
3.49416 0.939508
3.50354 0.854009
3.5191 0.766434
3.49458 0.883159
3.48016 0.98425
3.5767 0.7264
3.55262 0.868954
3.5766 0.781237
3.57118 0.812882
3.53648 0.883754
3.52154 0.833366
3.46507 0.941571
3.44565 0.926727
3.46235 0.854956
3.47045 0.865655
3.49551 0.845652
3.50792 0.897344
3.55915 0.822681
3.56271 0.863404
3.50624 1.04267
3.51303 0.987321
3.54883 0.766789
3.49752 0.897799
3.51635 0.803122
3.48534 0.905982
3.44764 0.971551
3.45382 0.893428
3.48331 0.751776
3.45911 0.8619
3.49269 0.832725
3.5279 0.691046
3.50783 0.739932
3.48135 0.851948
3.5002 0.752703
3.45483 0.866626
3.45848 0.754582
3.38883 0.976389
3.44825 0.815973
3.4603 0.852722
3.51812 0.742745
3.51724 0.834213
3.54959 0.754144
3.53285 0.895184
3.57485 0.80962
3.59284 0.739685
3.54424 0.829745
3.50497 0.834984
3.46205 0.934431
3.47662 0.840547
3.43311 0.944378
3.45602 0.811741
3.46342 0.767307
3.48856 0.660051
3.46929 0.766422
3.43978 0.868759
3.46893 0.677009
3.47878 0.613461
3.46011 0.701319
3.47563 0.632501
3.41366 0.971115
3.49205 0.713776
3.48755 0.781598
3.41897 0.955291
3.38963 0.933689
3.40942 0.767026
3.42511 0.667798
3.36802 0.885663
3.40981 0.714347
3.43209 0.784809
3.43752 0.867017
3.47187 0.772413
3.43495 0.948576
3.44129 0.976218
3.48365 0.824292
3.46756 0.828799
3.43738 0.859839
3.42083 0.885101
3.45133 0.791055
3.43445 0.79922
3.40945 0.811398
3.43531 0.633572
3.40464 0.799338
3.40014 0.879755
3.40718 0.829659
3.37701 0.857146
3.31191 1.03309
3.36142 0.803595
3.35889 0.799249
3.3774 0.653579
3.31022 0.885209
3.31811 0.866314
3.35603 0.820521
3.3608 0.910658
3.35823 0.994041
3.37976 1.01621
3.48173 0.726187
3.45005 0.826549
3.40471 0.886879
3.39385 0.884311
3.36427 0.884112
3.34694 0.833414
3.33662 0.862551
3.27187 1.07421
3.32806 0.965683
3.3787 0.912493
3.37146 1.05288
3.36066 1.11564
3.37309 1.02114
3.30079 1.1926
3.32731 1.09243
3.34037 1.04611
3.31369 1.15104
3.4369 0.928385
3.42835 1.07273
3.52332 0.87914
3.47455 1.12979
3.50804 1.09274
3.53572 1.08935
3.55239 1.1847
3.62102 1.12277
3.66016 1.13655
3.68669 1.1512
3.68465 1.14182
3.72241 0.975558
3.65689 1.08145
3.62198 1.03124
3.61165 0.930114
3.54212 1.06901
3.52913 1.07048
3.51396 1.09022
3.52159 0.992914
3.4863 0.990429
3.46887 0.977079
3.4636 1.03086
3.52671 0.890574
3.51321 1.03073
3.5681 1.00183
3.48351 1.29907
3.58078 1.14183
3.62108 0.983676
3.56774 1.08355
3.50198 1.15684
3.55241 0.968427
3.52951 0.995575
3.48233 1.06923
3.45718 1.05942
3.4399 1.06748
3.38993 1.17623
3.46411 1.01181
3.4372 1.06886
3.41054 1.09874
3.47885 0.840587
3.39927 0.951884
3.32028 1.11677
3.3791 0.948004
3.35669 0.998586
3.31971 1.12831
3.28776 1.13669
3.2983 1.03713
3.2781 1.08642
3.33305 0.969835
3.30199 1.09362
3.38031 0.960027
3.38427 1.00373
3.37798 0.99069
3.3154 1.04777
3.30948 0.990766
3.30404 0.960757
3.30461 0.963096
3.25931 1.08104
3.31605 0.978207
3.3164 0.993665
3.3705 0.833507
3.31326 0.965472
3.32917 0.873562
3.28828 0.945404
3.29422 0.908911
3.36573 0.751556
3.34542 0.814515
3.3726 0.723053
3.32022 0.893181
3.30341 0.869663
3.27064 0.913515
3.25141 0.889442
3.26548 0.781586
3.23238 0.848133
3.25621 0.803212
3.28142 0.746688
3.27513 0.72922
3.17488 0.948518
3.18391 0.959028
3.2433 0.822571
3.21537 0.915007
3.23732 0.870981
3.15693 0.99761
3.16824 0.962733
3.12849 1.02683
3.15689 0.940951
3.15075 0.942233
3.245 0.72744
3.22441 0.828342
3.20892 0.860023
3.19578 0.907092
3.17934 0.913939
3.15508 0.93157
3.13955 0.919695
3.15646 0.86036
3.14636 0.918705
3.13716 0.910925
3.01092 1.15939
3.07694 1.01107
3.06236 1.0306
2.97447 1.17273
3.06376 0.985096
3.04469 1.02462
3.08069 0.962155
3.08235 0.932471
3.08412 0.905035
3.05568 0.944969
3.02741 0.951346
3.04695 0.852826
3.03263 0.806624
2.92303 0.978092
2.92561 0.883236
2.92513 0.798528
2.91442 0.753288
2.89937 0.738757
2.8305 0.791933
2.80795 0.774062
2.83334 0.599951
2.76586 0.782007
2.82178 0.671751
2.78588 0.71539
2.77553 0.636321
2.7334 0.599784
2.71983 0.609405
2.75664 0.555263
2.75197 0.64061
2.80197 0.567618
2.7984 0.644644
2.80307 0.668109
2.84996 0.621897
2.85811 0.697135
2.86201 0.708504
2.85611 0.757195
2.82531 0.79688
2.79838 0.809134
2.78884 0.814291
2.81983 0.764359
2.80591 0.767084
2.85097 0.616312
2.77718 0.76232
2.80948 0.62801
2.75612 0.769934
2.78658 0.610644
2.76623 0.626907
2.75863 0.649948
2.72202 0.665372
2.73558 0.601989
2.75779 0.587083
2.7596 0.64881
2.80719 0.551967
2.81397 0.651321
2.84264 0.661289
2.89591 0.614685
2.94867 0.621804
2.96892 0.673231
2.9361 0.77464
2.95657 0.75038
2.86488 0.989256
2.82289 1.02472
2.80928 1.03517
2.79084 1.02814
2.85093 0.935428
2.81867 1.04447
2.81546 1.14652
2.91399 1.03212
2.95863 1.02272
2.85206 1.27386
2.95673 1.14364
2.9643 1.17361
2.99471 1.1381
2.97337 1.16565
2.94158 1.19277
2.96302 1.13091
2.89762 1.18826
2.91944 1.09054
2.92119 1.05111
2.85125 1.11101
2.84386 1.08406
2.84457 0.977549
2.82818 1.00017
2.83447 1.00705
2.78005 1.0784
2.74509 1.14348
2.79259 1.10972
2.70537 1.23115
2.78748 1.12927
2.82745 1.0951
2.80987 1.11416
2.83823 1.04535
2.89842 0.957316
2.97773 0.794427
2.87722 0.989869
2.88554 0.986452
2.88629 0.974661
2.92563 0.9137
2.85565 1.06193
2.92007 1.00395
2.92047 1.03585
2.91623 1.03477
2.99409 0.833067
3.01175 0.78113
2.92704 0.964548
2.95832 0.907675
2.92421 0.998176
3.00966 0.804506
2.94942 0.991063
2.97055 0.924857
2.99411 0.870303
3.01133 0.819312
2.93159 0.937357
2.96061 0.737774
2.91204 0.801939
2.91447 0.706014
2.87616 0.770846
2.83389 0.83886
2.84205 0.851236
2.8491 0.778301
2.85555 0.671118
2.79563 0.769887
2.81233 0.757895
2.83422 0.727704
2.82681 0.763052
2.83157 0.660011
2.82091 0.63282
2.77907 0.69254
2.71321 0.793082
2.73906 0.696527
2.77529 0.579997
2.77343 0.621059
2.67681 0.828595
2.70949 0.760525
2.7547 0.63384
2.76804 0.679156
2.70028 0.843088
2.72798 0.746571
2.76586 0.734769
2.74961 0.842765
2.76937 0.811855
2.77326 0.773735
2.81665 0.693155
2.78326 0.821981
2.82447 0.734774
2.8305 0.776922
2.78573 0.865316
2.82277 0.829657
2.83803 0.840126
2.85059 0.818144
2.85278 0.808521
2.81822 0.840813
2.77219 0.944188
2.7927 0.953465
2.79505 0.926696
2.82931 0.913265
2.83258 0.942314
2.86499 0.893902
2.79974 1.03195
2.84507 0.903179
2.7887 0.965349
2.74098 1.03939
2.7212 1.05682
2.72893 1.044
2.70928 1.11062
2.7606 1.07739
2.77356 1.09959
2.83906 1.05087
2.75738 1.22283
2.74059 1.25038
2.76867 1.24229
2.81445 1.2325
2.74933 1.36171
2.80457 1.24162
2.71782 1.3142
2.70655 1.276
2.74094 1.14819
2.73343 1.16255
2.73585 1.09684
2.74449 1.03961
2.68336 1.14104
2.70837 1.12608
2.73866 1.06756
2.68854 1.12638
2.74567 1.04114
2.78128 0.972384
2.74895 1.03533
2.83408 0.924322
2.83705 0.944645
2.84364 0.93744
2.83698 0.983883
2.86681 0.936691
2.83247 1.02895
2.82879 1.04518
2.86551 0.954381
2.78428 1.07913
2.76278 1.1274
2.83006 0.972147
2.7774 1.0673
2.78516 1.01763
2.81003 0.95224
2.80924 0.894742
2.84258 0.771083
2.81424 0.827341
2.81125 0.801067
2.7584 0.884369
2.76839 0.88234
2.78172 0.831567
2.763 0.790821
2.69617 0.865967
2.66993 0.876916
2.69787 0.818388
2.6709 0.884766
2.65242 0.912684
2.74465 0.725359
2.74471 0.822067
2.73131 0.893046
2.72652 0.961127
2.79578 0.886843
2.76088 0.978852
2.78153 0.919621
2.76171 0.911996
2.78027 0.814854
2.72094 0.979126
2.77429 0.913146
2.74417 1.00867
2.77953 0.916926
2.6832 1.04893
2.70998 0.925678
2.6976 0.923183
2.71168 0.846133
2.71306 0.8516
2.67248 0.936189
2.68927 0.856171
2.69729 0.788657
2.64314 0.872131
2.61678 0.919169
2.62839 0.910313
2.6322 0.898764
2.63747 0.913708
2.64795 0.91831
2.66027 0.877254
2.65934 0.853082
2.60322 0.825456
2.59098 0.764646
2.57938 0.852656
2.63196 0.748082
2.63894 0.721646
2.62108 0.75671
2.60884 0.731072
2.62807 0.636657
2.61821 0.672756
2.58427 0.743964
2.59526 0.702623
2.62231 0.688037
2.63643 0.658396
2.63451 0.659972
2.60856 0.679586
2.57928 0.701804
2.61335 0.590706
2.57824 0.710676
2.60729 0.651848
2.64974 0.593223
2.62806 0.644893
2.60277 0.704603
2.6183 0.634857
2.58093 0.680719
2.5897 0.615381
2.63286 0.495895
2.59548 0.62319
2.61556 0.560505
2.61282 0.525509
2.60418 0.555135
2.63127 0.453749
2.59384 0.551482
2.57291 0.516034
2.57197 0.531391
2.54317 0.636211
2.58199 0.583353
2.61419 0.57007
2.58757 0.634039
2.57494 0.681846
2.56879 0.705249
2.60075 0.653454
2.61994 0.630468
2.61438 0.657231
2.57516 0.751677
2.60528 0.62223
2.59334 0.663101
2.63002 0.64729
2.57934 0.831174
2.57279 0.859073
2.60572 0.809526
2.53734 0.947964
2.61685 0.819948
2.57588 0.846643
2.50839 0.935984
2.55665 0.77899
2.5172 0.814588
2.47208 0.874943
2.50157 0.759343
2.49045 0.750158
2.50672 0.690312
2.47166 0.713109
2.44192 0.764928
2.47525 0.718262
2.45607 0.757313
2.45372 0.750263
2.4319 0.852201
2.46332 0.771602
2.48557 0.78394
2.49222 0.847519
2.52625 0.770196
2.56058 0.718987
2.48834 0.845751
2.49996 0.893136
2.49399 0.917992
2.53672 0.840105
2.48246 0.893713
2.44624 0.90197
2.4043 0.94455
2.37211 0.999247
2.39918 0.963995
2.36427 1.01793
2.38924 1.00566
2.39511 0.984627
2.39028 1.01384
2.41138 1.02532
2.37938 1.03976
2.45574 0.965486
2.40127 1.07233
2.52987 0.87703
2.42732 1.0003
2.45947 0.908614
2.48001 0.85969
2.43609 0.918586
2.40742 0.932609
2.41298 0.985441
2.47284 0.893731
2.41822 0.922508
2.35396 0.995812
2.33214 1.00665
2.34511 0.997556
2.38325 0.952081
2.40553 0.967795
2.36654 1.01899
2.37225 0.985433
2.30819 1.07322
2.33369 1.0189
2.34004 0.982556
2.33744 0.95964
2.34613 0.941149
2.30159 0.902923
2.29174 0.885285
2.21058 0.937092
2.17999 0.90868
2.16304 0.892095
2.19807 0.856229
2.22765 0.817187
2.26487 0.801801
2.25681 0.821448
2.26722 0.795255
2.27403 0.784218
2.31163 0.752572
2.26527 0.843346
2.28223 0.82653
2.2634 0.819487
2.21305 0.906033
2.23878 0.901588
2.28064 0.910614
2.29542 0.911858
2.34769 0.893631
2.36088 0.851092
2.37072 0.815067
2.36052 0.866764
2.39058 0.856635
2.36349 0.950187
2.44071 0.844939
2.38504 0.95422
2.367 0.966202
2.33908 0.982177
2.428 0.822381
2.37704 0.913638
2.32635 0.921863
2.35019 0.847283
2.36543 0.804716
2.30405 0.847765
2.32001 0.844814
2.32306 0.84731
2.28879 0.867871
2.25562 0.907594
2.2521 0.916229
2.2988 0.868048
2.35142 0.738833
2.26474 0.864226
2.21389 0.978705
2.23846 0.920868
2.2646 0.823741
2.23708 0.828153
2.20394 0.852577
2.18858 0.831268
2.18867 0.850311
2.2003 0.852682
2.24426 0.803953
2.1788 0.833954
2.17752 0.872661
2.24306 0.766214
2.21225 0.77566
2.14241 0.824049
2.12666 0.816367
2.11218 0.778763
2.10421 0.740344
2.08487 0.768611
2.1038 0.756489
2.11083 0.694032
2.14869 0.664421
2.13486 0.622079
2.10092 0.665815
2.10251 0.609374
2.12634 0.552373
2.11752 0.574718
2.08057 0.639416
2.09098 0.649165
2.10483 0.668731
2.12385 0.675648
2.113 0.745195
2.11568 0.779321
2.10015 0.838548
2.18211 0.764892
2.24765 0.703953
2.19901 0.80794
2.25432 0.737031
2.23896 0.754763
2.2107 0.754106
2.24113 0.691242
2.25568 0.694978
2.2727 0.622677
2.24577 0.693537
2.25843 0.649765
2.25562 0.627583
2.27095 0.559808
2.19808 0.662834
2.21333 0.654784
2.17102 0.694998
2.16305 0.71713
2.15929 0.771243
2.23191 0.632408
2.20066 0.701912
2.17383 0.69008
2.17011 0.674219
2.14599 0.689347
2.16025 0.718597
2.09201 0.804373
2.20036 0.65822
2.19456 0.646326
2.16536 0.694332
2.19421 0.672201
2.25833 0.552489
2.2285 0.556262
2.15759 0.656716
2.22424 0.554577
2.18783 0.630151
2.16707 0.690836
2.15491 0.681086
2.1443 0.659536
2.13339 0.680871
2.168 0.66147
2.15068 0.719919
2.16906 0.697516
2.21328 0.620921
2.15969 0.660821
2.20033 0.603741
2.16998 0.642573
2.16347 0.623208
2.18671 0.588245
2.11161 0.692087
2.12002 0.680872
2.15944 0.673088
2.16367 0.696185
2.16859 0.708907
2.16517 0.774094
2.21447 0.722477
2.18838 0.739893
2.16775 0.780454
2.21783 0.737298
2.20949 0.738304
2.23306 0.659796
2.19896 0.702865
2.25909 0.64767
2.22398 0.690062
2.20657 0.699144
2.22995 0.621213
2.16187 0.689281
2.21997 0.622446
2.22199 0.625977
2.21831 0.683628
2.19588 0.680758
2.1474 0.768664
2.17071 0.779473
2.15339 0.816058
2.19465 0.827308
2.17999 0.824614
2.18449 0.810054
2.15048 0.852526
2.23276 0.772008
2.28527 0.730678
2.27432 0.722525
2.27039 0.72472
2.26493 0.730001
2.23351 0.74855
2.26072 0.702651
2.23902 0.697799
2.17122 0.728973
2.16862 0.710456
2.19095 0.728991
2.19812 0.750765
2.22688 0.72601
2.21539 0.804483
2.22571 0.777771
2.22999 0.811754
2.21688 0.844399
2.22591 0.842148
2.23397 0.893719
2.29147 0.848482
2.34534 0.863772
2.32646 0.893804
2.36099 0.814023
2.25173 0.898485
2.32453 0.811167
2.24047 0.893461
2.2014 0.909778
2.26201 0.842055
2.28653 0.789704
2.25013 0.823654
2.27459 0.755764
2.25923 0.756245
2.24206 0.785529
2.28406 0.736922
2.27327 0.764013
2.26537 0.81509
2.29921 0.786454
2.28965 0.81735
2.28867 0.820607
2.22513 0.883523
2.33234 0.737659
2.27007 0.797071
2.27265 0.822833
2.3485 0.720575
2.2833 0.800169
2.26562 0.799144
2.25432 0.806497
2.19353 0.820742
2.13603 0.888268
2.18754 0.836024
2.17502 0.827754
2.20558 0.75018
2.16677 0.774278
2.15227 0.816898
2.20435 0.76265
2.20796 0.730548
2.19527 0.774281
2.13634 0.799013
2.11189 0.760357
2.12765 0.807621
2.18245 0.783401
2.2077 0.810295
2.17156 0.872859
2.22379 0.814692
2.15912 0.812803
2.14529 0.818658
2.1845 0.764639
2.11934 0.822896
2.10103 0.792061
2.08925 0.811955
2.05297 0.872633
2.08626 0.8317
2.05494 0.87587
2.10463 0.836995
2.11719 0.836354
2.082 0.818557
2.15186 0.759482
2.10683 0.79514
2.16167 0.75013
2.17311 0.726117
2.14996 0.786171
2.15138 0.777318
2.12839 0.783374
2.08373 0.810915
2.10532 0.809982
2.14118 0.795274
2.11819 0.79939
2.12572 0.780712
2.10186 0.780995
2.08934 0.784713
1.9785 0.864348
1.99582 0.886734
1.97722 0.936266
1.93557 0.981324
1.9736 0.964649
1.98086 0.965607
2.00069 0.944638
1.94953 0.97196
1.98761 0.965898
2.01514 0.908854
2.02026 0.891047
2.05666 0.857048
2.0453 0.826363
1.98807 0.841979
1.9657 0.817107
1.89156 0.870534
1.95293 0.813068
1.88443 0.820649
1.9342 0.757001
1.94008 0.718937
1.88932 0.7093
1.86888 0.684335
1.92207 0.651795
1.92802 0.688209
1.94503 0.703793
1.93895 0.738901
1.92729 0.749523
1.90864 0.790166
1.898 0.808507
1.89791 0.824474
1.8723 0.853879
1.87311 0.827979
1.84004 0.833363
1.8765 0.814929
1.88138 0.806049
1.91633 0.784209
1.99678 0.78374
1.96188 0.807092
1.97304 0.784499
1.93496 0.795757
1.97269 0.723395
1.94572 0.717909
1.9369 0.733377
1.95546 0.735426
1.92646 0.731779
1.94206 0.717732
1.9454 0.698569
1.87544 0.776369
1.95472 0.73091
1.94412 0.755864
2.01396 0.718374
2.06883 0.6909
2.04496 0.771978
2.09631 0.725711
2.05406 0.748895
2.11625 0.735757
2.13107 0.73922
2.07234 0.789146
2.05265 0.755195
2.08835 0.726916
2.06915 0.708712
2.06878 0.65502
2.02265 0.649208
2.02138 0.638881
2.02845 0.600779
2.07551 0.606794
2.06292 0.664829
2.09752 0.62059
2.09927 0.668703
2.13321 0.661287
2.10889 0.754984
2.15379 0.723501
2.18528 0.720664
2.19197 0.723649
2.14132 0.780419
2.13001 0.783979
2.13077 0.820387
2.14783 0.829786
2.12507 0.858994
2.12231 0.854915
2.13582 0.804517
2.12114 0.788858
2.07623 0.802234
2.09905 0.739576
2.02645 0.811303
2.05379 0.748917
2.02347 0.713925
2.07395 0.648441
2.05195 0.65545
2.00216 0.737201
2.03288 0.74336
2.05515 0.687902
2.04173 0.691972
2.09395 0.625932
2.08334 0.703232
2.12366 0.730686
2.17455 0.77129
2.22716 0.753534
2.16218 0.837183
2.18247 0.80737
2.16804 0.766894
2.11332 0.793817
2.13412 0.788213
2.18559 0.714749
2.1585 0.705277
2.05607 0.81708
2.05005 0.764221
2.02493 0.771427
2.09509 0.738204
2.05528 0.777736
2.0377 0.797829
2.03822 0.818839
2.05956 0.823995
2.09779 0.848749
2.17917 0.811965
2.15972 0.864614
2.17056 0.832499
2.2119 0.834294
2.21171 0.820038
2.17474 0.842042
2.14377 0.877212
2.18342 0.796759
2.11287 0.89201
2.2299 0.712149
2.2114 0.723872
2.25108 0.667234
2.15058 0.786024
2.16726 0.737166
2.11912 0.800575
2.14552 0.787156
2.09612 0.840793
2.10494 0.829449
2.14301 0.790458
2.16222 0.751758
2.21422 0.73203
2.17494 0.724825
2.14778 0.76837
2.15322 0.797677
2.19348 0.73729
2.12626 0.795287
2.16775 0.771833
2.16085 0.796922
2.17284 0.787092
2.22765 0.695676
2.19561 0.733393
2.14234 0.769282
2.16984 0.710074
2.15342 0.75982
2.18962 0.707504
2.1943 0.688538
2.21315 0.675141
2.26031 0.614959
2.22725 0.660296
2.22186 0.655693
2.20701 0.677618
2.22676 0.643424
2.21939 0.653137
2.17426 0.662743
2.12759 0.695479
2.11825 0.745026
2.18502 0.626133
2.17906 0.663611
2.20777 0.655912
2.17923 0.713383
2.17081 0.692478
2.17244 0.733647
2.23875 0.680183
2.17599 0.76763
2.22421 0.700054
2.14717 0.794591
2.17208 0.751574
2.12488 0.785623
2.15541 0.731057
2.13272 0.732207
2.17937 0.641045
2.12416 0.713647
2.17516 0.69666
2.10537 0.818453
2.18404 0.692895
2.13155 0.737998
2.18702 0.647797
2.13641 0.670851
2.17272 0.627977
2.16338 0.659588
2.21903 0.60298
2.21582 0.633536
2.21967 0.659354
2.24431 0.581657
2.21883 0.660828
2.22429 0.626715
2.23842 0.577372
2.17846 0.672509
2.19345 0.647248
2.16955 0.746374
2.17921 0.751381
2.19843 0.753819
2.22121 0.721643
2.19965 0.750597
2.24097 0.628419
2.23646 0.625422
2.20074 0.696843
2.2225 0.655744
2.22036 0.641497
2.19717 0.698762
2.18727 0.696365
2.22074 0.67519
2.19524 0.731978
2.27633 0.63505
2.20632 0.721934
2.24923 0.718061
2.1748 0.836842
2.24123 0.774691
2.2667 0.829001
2.34124 0.789036
2.21842 0.953148
2.23717 0.898346
2.24137 0.888425
2.27929 0.877766
2.30037 0.85271
2.32182 0.839327
2.28697 0.85695
2.27073 0.837089
2.31097 0.803735
2.24395 0.866654
2.27136 0.805634
2.18114 0.930344
2.19797 0.888867
2.17386 0.882672
2.14895 0.89285
2.16028 0.809069
2.11054 0.865071
2.15977 0.811553
2.21586 0.779465
2.17856 0.791026
2.1904 0.786874
2.14184 0.878055
2.18358 0.858334
2.18226 0.912235
2.21924 0.852084
2.17332 0.917465
2.12663 0.984809
2.21475 0.868708
2.20529 0.878939
2.2984 0.755371
2.2554 0.792681
2.27079 0.774655
2.22047 0.873589
2.23827 0.850305
2.21943 0.900284
2.18412 0.982119
2.24581 0.984834
2.23127 1.04623
2.17343 1.13818
2.1611 1.16019
2.24718 1.09056
2.21494 1.159
2.28638 1.14229
2.23852 1.22232
2.35735 1.12123
2.32536 1.10488
2.26705 1.11892
2.30175 1.0563
2.2865 1.08068
2.28155 1.05531
2.29186 1.03747
2.29835 1.04588
2.31203 1.00348
2.33761 0.973636
2.37946 0.894367
2.3186 0.962595
2.33313 0.935726
2.31099 0.972916
2.30732 0.936276
2.30231 0.947546
2.28112 0.992878
2.3689 0.91717
2.34978 0.956199
2.41236 0.914673
2.43071 0.845094
2.38031 0.893542
2.36392 0.8766
2.39997 0.763769
2.38505 0.777176
2.42963 0.696473
2.38836 0.740098
2.39538 0.717785
2.37929 0.75626
2.43215 0.68639
2.36201 0.791727
2.37035 0.764275
2.36477 0.78951
2.38037 0.745296
2.38197 0.76553
2.37736 0.743612
2.36983 0.72556
2.37335 0.741738
2.4032 0.69832
2.35793 0.771003
2.32987 0.764266
2.32832 0.744862
2.31743 0.734081
2.298 0.751692
2.32974 0.682721
2.34287 0.647231
2.34125 0.616604
2.25075 0.757729
2.3001 0.661589
2.34171 0.622867
2.30997 0.694175
2.29333 0.703212
2.29143 0.739109
2.3495 0.645144
2.32305 0.77081
2.38763 0.718789
2.40333 0.708285
2.36221 0.802339
2.36053 0.859101
2.37116 0.857175
2.40061 0.843613
2.40082 0.834205
2.41151 0.792501
2.39239 0.849841
2.35598 0.881734
2.30191 0.965124
2.34813 0.89997
2.31096 0.96283
2.27436 1.05255
2.30704 0.986949
2.35455 0.891551
2.35795 0.895764
2.34351 0.94995
2.32163 0.948435
2.33365 0.909067
2.35052 0.905267
2.28899 0.969186
2.31819 0.903111
2.29683 0.961845
2.27505 0.967949
2.24996 0.99261
2.21332 1.04939
2.20807 1.09503
2.26479 1.05441
2.3227 0.953124
2.2861 0.949508
2.29033 0.887993
2.27668 0.891831
2.27237 0.879776
2.25088 0.948071
2.24496 0.975032
2.26522 0.940289
2.29021 0.901583
2.28301 0.88093
2.27121 0.926257
2.24829 0.909564
2.2469 0.842022
2.21772 0.824956
2.1706 0.869328
2.17906 0.847346
2.1473 0.841085
2.25252 0.702919
2.17044 0.827236
2.24718 0.753138
2.2069 0.762387
2.18844 0.742989
2.16383 0.796083
2.16589 0.786034
2.24721 0.646562
2.17719 0.723428
2.25371 0.65281
2.20122 0.68608
2.15568 0.666149
2.13997 0.639173
2.07401 0.720884
2.09666 0.699171
2.07983 0.685685
2.10281 0.696807
2.14492 0.650473
2.11 0.682932
2.0872 0.714201
2.0563 0.8198
2.14575 0.772604
2.13298 0.775417
2.09387 0.83737
2.1371 0.76724
2.14356 0.770563
2.11638 0.762019
2.13641 0.719622
2.14376 0.648662
2.11937 0.653374
2.09335 0.636775
2.09485 0.614609
2.09504 0.607307
2.09366 0.63109
2.10148 0.605473
2.10752 0.610103
2.06941 0.690658
2.07047 0.674396
2.04843 0.686272
1.99559 0.712127
2.02273 0.65699
2.05601 0.629575
2.07765 0.635786
2.10413 0.599119
2.11992 0.674752
2.09452 0.708603
2.06923 0.690095
2.04551 0.634111
2.05289 0.586918
2.07502 0.506324
2.0036 0.56745
2.0544 0.517124
2.04703 0.464484
1.95904 0.567075
2.02003 0.486305
2.01582 0.53664
2.03739 0.498495
2.07252 0.555124
2.07851 0.574728
2.10025 0.642593
2.14166 0.628448
2.18382 0.557355
2.15161 0.594075
2.08974 0.656384
2.15907 0.593113
2.1666 0.548457
2.13893 0.583858
2.15092 0.520438
2.11411 0.578476
2.14047 0.560578
2.10565 0.63551
2.06796 0.668745
2.06089 0.639439
2.13132 0.569947
2.10808 0.621799
2.1195 0.57889
2.09356 0.593976
2.08852 0.597478
2.08236 0.580278
2.07563 0.617516
2.06524 0.616753
2.00968 0.630097
2.02902 0.611651
2.03095 0.605368
2.06449 0.623038
2.07178 0.69236
2.05517 0.687585
1.992 0.782335
2.12542 0.704546
2.10583 0.759734
2.13241 0.723927
2.04625 0.786013
2.06727 0.692241
2.04862 0.742023
2.09393 0.710841
2.13698 0.620386
2.042 0.681433
2.05041 0.641321
2.07609 0.636886
2.06749 0.654238
2.08939 0.652665
2.11783 0.596775
2.11904 0.647536
2.06083 0.706866
2.09334 0.693078
2.09558 0.687335
2.07676 0.751217
2.09933 0.76773
2.1197 0.742884
2.07739 0.780395
2.03534 0.740508
2.08415 0.719628
2.10903 0.683537
2.12592 0.654782
2.10677 0.652828
2.08306 0.660465
2.06148 0.676017
2.06992 0.735464
2.09853 0.727857
2.05027 0.751006
1.9943 0.789203
1.98508 0.748978
1.99672 0.71875
2.00321 0.684806
1.95641 0.660218
1.92353 0.654634
1.97719 0.610031
2.02128 0.598097
1.98175 0.645392
1.9768 0.68773
2.02463 0.606773
2.00668 0.662466
1.987 0.674661
2.05346 0.66586
2.04105 0.662554
1.99155 0.705324
2.01354 0.681715
2.00809 0.701967
1.96026 0.710909
2.03226 0.6497
1.97802 0.642783
1.95615 0.690453
1.95226 0.692601
1.91348 0.721306
1.89944 0.757953
1.97061 0.717158
1.93601 0.780336
1.99816 0.786376
2.02086 0.778845
1.93897 0.846668
1.90086 0.857313
1.96296 0.852711
1.9522 0.910061
2.00307 0.871051
1.99061 0.909322
2.01034 0.879904
1.95878 0.901762
2.04846 0.844976
1.94464 0.914262
2.01946 0.818676
1.95447 0.773247
1.91949 0.766867
1.88006 0.777377
1.94592 0.73386
1.94717 0.762419
1.97682 0.744593
2.01771 0.756619
2.04384 0.733822
2.03 0.741545
1.99674 0.791912
2.04185 0.739852
2.05285 0.746275
2.00986 0.843893
2.06356 0.786897
2.06995 0.790408
2.02064 0.8523
1.99672 0.857165
1.96979 0.890895
2.0603 0.793126
2.08568 0.723854
2.0461 0.754501
1.96506 0.764916
1.95541 0.727901
1.95522 0.709172
2.00684 0.702658
1.94903 0.819342
2.04233 0.781463
2.01192 0.86379
2.03357 0.824179
2.04804 0.803643
2.09859 0.739954
2.10436 0.727335
2.05972 0.70255
2.15758 0.601209
2.05698 0.65811
2.06682 0.629853
2.00964 0.688607
2.0711 0.627336
2.01516 0.706007
1.98764 0.740725
1.97401 0.726073
1.96137 0.692213
1.96579 0.699018
1.95053 0.702947
1.96521 0.69429
1.86831 0.783801
1.89701 0.759764
1.86224 0.766614
1.8028 0.825232
1.8107 0.839915
1.82193 0.882613
1.73007 0.915236
1.72759 0.954918
1.80269 0.935422
1.7928 0.934847
1.73107 0.932582
1.71325 0.908117
1.73175 0.874097
1.69064 0.867019
1.74476 0.814393
1.71175 0.813011
1.72183 0.830809
1.74605 0.907267
1.75712 0.923419
1.76008 0.915273
1.76174 0.961282
1.7115 0.971905
1.77991 0.902904
1.69566 0.97495
1.71377 0.97888
1.75749 0.950127
1.71613 0.989478
1.76444 0.946253
1.75597 0.950786
1.75846 0.97522
1.78749 0.937498
1.67401 0.948671
1.70265 0.914381
1.72594 0.879874
1.76664 0.858693
1.73488 0.872875
1.68886 0.849005
1.6667 0.843609
1.69619 0.822383
1.67708 0.779724
1.71489 0.747058
1.65116 0.763648
1.61936 0.75041
1.61872 0.753743
1.59991 0.750966
1.65819 0.766394
1.58766 0.808763
1.62243 0.775586
1.6607 0.740536
1.70444 0.711495
1.72075 0.749977
1.73019 0.721332
1.70511 0.74849
1.71974 0.755981
1.76211 0.744912
1.77804 0.730828
1.78432 0.738063
1.73576 0.772389
1.70636 0.790038
1.74385 0.78005
1.75891 0.800664
1.73223 0.805515
1.73306 0.80809
1.71753 0.810831
1.72935 0.797871
1.69079 0.798689
1.70171 0.759283
1.70429 0.764743
1.69438 0.758311
1.68027 0.766672
1.72185 0.739022
1.71451 0.736193
1.74427 0.692899
1.73222 0.737073
1.72452 0.753269
1.68849 0.79505
1.78998 0.808585
1.74797 0.860181
1.80018 0.85767
1.80125 0.862448
1.83449 0.861032
1.78405 0.876131
1.81738 0.879539
1.86855 0.832653
1.88099 0.89482
1.89481 0.90451
1.82655 0.960023
1.8569 0.921425
1.82038 0.882233
1.8803 0.858419
1.84311 0.831237
1.89687 0.808295
1.84427 0.824321
1.854 0.853611
1.86098 0.827865
1.82949 0.860126
1.77548 0.904664
1.81498 0.937265
1.786 0.959646
1.8175 0.95275
1.84307 0.942218
1.87412 0.908633
1.88763 0.898395
1.8957 0.87213
1.86219 0.869177
1.89653 0.881163
1.88968 0.903948
1.838 0.927773
1.83324 0.925133
1.842 0.88841
1.8583 0.844248
1.87068 0.832212
1.84254 0.855969
1.89628 0.817568
1.8567 0.876526
1.90147 0.882736
1.89151 0.954499
1.9333 0.960512
1.99662 0.945681
1.98121 0.934101
2.00461 0.931095
1.9457 0.929716
1.91948 0.87765
1.90325 0.82234
1.88071 0.781239
1.89686 0.749163
1.8947 0.775552
1.83667 0.791399
1.82509 0.797162
1.84815 0.808053
1.88871 0.773134
1.87471 0.787709
1.9254 0.743373
1.92954 0.728676
1.92659 0.749189
1.92755 0.752493
1.90316 0.766132
1.90569 0.764304
1.90889 0.721356
1.90386 0.680992
1.93258 0.692945
1.83554 0.759662
1.91448 0.700566
1.90715 0.725473
1.89669 0.751989
1.90953 0.74317
1.95116 0.706468
1.93778 0.755494
1.92726 0.752216
1.95643 0.712351
2.00375 0.733529
2.00186 0.727198
1.92653 0.724661
1.89271 0.725386
1.91293 0.664911
1.83764 0.717119
1.85865 0.707215
1.92917 0.686664
1.86473 0.713341
1.83725 0.766749
1.87091 0.792642
1.85756 0.814101
1.8453 0.826149
1.84677 0.808017
1.80045 0.80594
1.8575 0.766041
1.77203 0.808229
1.76665 0.845454
1.82196 0.812058
1.87429 0.809147
1.91504 0.737787
1.90817 0.72468
1.91052 0.73403
1.86696 0.755664
1.86 0.773212
1.88132 0.800633
1.78366 0.869864
1.81889 0.837917
1.79649 0.803498
1.82138 0.825784
1.84691 0.801491
1.87908 0.797098
1.82303 0.809325
1.85494 0.819758
1.89939 0.812813
1.90582 0.796302
1.84141 0.861551
1.86131 0.847506
1.80432 0.849594
1.85872 0.813579
1.80209 0.83953
1.80421 0.816614
1.82811 0.797455
1.83926 0.828423
1.9151 0.761001
1.83495 0.823567
1.8693 0.77747
1.86279 0.790956
1.8641 0.801575
1.86071 0.8527
1.79729 0.887062
1.85699 0.887317
1.91539 0.821215
1.87409 0.801665
1.85832 0.796526
1.90743 0.737932
1.88056 0.743642
1.84847 0.745379
1.85392 0.734907
1.81181 0.781633
1.80207 0.777618
1.85568 0.7474
1.85489 0.746349
1.83675 0.808332
1.82002 0.825713
1.86668 0.767185
1.86743 0.780335
1.84198 0.811271
1.82301 0.812823
1.8855 0.782435
1.77897 0.84257
1.8039 0.763778
1.71241 0.815846
1.74831 0.829615
1.72993 0.846463
1.7663 0.816081
1.7081 0.898281
1.71257 0.961573
1.83208 0.914
1.8363 0.931778
1.84607 0.933478
1.85028 0.899041
1.77539 0.904222
1.7892 0.857982
1.79756 0.823343
1.78667 0.818015
1.74333 0.848872
1.7696 0.806216
1.79878 0.801857
1.75724 0.845009
1.80485 0.844283
1.8132 0.861552
1.77554 0.871969
1.83188 0.869369
1.75151 0.897643
1.7454 0.905086
1.72618 0.913226
1.79272 0.86451
1.73077 0.900162
1.76557 0.873946
1.8158 0.870125
1.8197 0.892084
1.8386 0.877263
1.83388 0.860695
1.85219 0.887922
1.8659 0.871925
1.91346 0.863091
1.92523 0.894229
1.87039 0.898947
1.81801 0.89806
1.8857 0.85715
1.85235 0.913149
1.90505 0.900255
1.87321 0.895444
1.81534 0.926162
1.83474 0.937818
1.84347 0.922309
1.84943 0.919432
1.92594 0.872569
1.9502 0.855934
1.98733 0.798355
1.9706 0.806148
1.94344 0.847409
1.95066 0.817273
1.98917 0.770092
1.94263 0.770046
1.89818 0.788628
1.97385 0.718424
1.92477 0.715071
1.93944 0.711488
1.90377 0.731639
1.94186 0.674534
1.85484 0.746282
1.91557 0.66033
1.88367 0.685759
1.87917 0.692452
1.87115 0.705577
1.87902 0.747798
1.92591 0.714753
1.84201 0.794225
1.85634 0.777863
1.94826 0.704882
1.96215 0.692115
1.92328 0.69814
1.88844 0.710385
1.92008 0.704455
1.95156 0.694924
1.93752 0.698281
1.97039 0.727563
1.94052 0.700144
1.95655 0.667385
1.98243 0.675437
1.96217 0.699785
1.9292 0.697732
1.94274 0.754742
1.92161 0.832711
2.01437 0.727242
1.94967 0.762626
1.92668 0.806855
1.93068 0.832843
1.95464 0.805827
2.06016 0.76238
1.97122 0.813752
1.94316 0.753325
1.92195 0.711471
1.86531 0.69631
1.90327 0.648326
1.92281 0.654192
1.89575 0.670863
1.88864 0.670844
1.87416 0.680878
1.94311 0.670318
1.92666 0.669065
1.86982 0.695461
1.89266 0.695888
1.86996 0.678572
1.83287 0.685449
1.84962 0.655366
1.84277 0.666329
1.84298 0.673261
1.82367 0.681676
1.79097 0.698886
1.90794 0.652154
1.92477 0.683183
1.97538 0.658216
2.04249 0.61871
2.00822 0.680119
2.01396 0.680987
2.00447 0.660276
1.98187 0.664805
1.90102 0.719403
1.93656 0.635061
1.919 0.648507
1.94698 0.590093
1.94807 0.570907
1.93533 0.549751
1.92624 0.584203
1.95307 0.62179
1.98148 0.626034
2.00336 0.630342
2.01046 0.701309
2.01782 0.752444
2.00523 0.818985
2.0266 0.869379
2.03645 0.886585
2.06615 0.860314
2.08742 0.76252
2.06267 0.727722
2.02578 0.71616
2.03132 0.672963
1.98561 0.696076
1.96031 0.677453
1.94315 0.686689
1.97511 0.710869
1.99334 0.690164
1.9178 0.769929
1.97255 0.730835
1.96122 0.760095
1.96749 0.779035
2.01141 0.728619
1.98957 0.754895
1.92808 0.846539
1.94134 0.819986
1.92398 0.797278
1.89489 0.793896
1.84671 0.78596
1.90494 0.740626
1.89807 0.700307
1.85767 0.718384
1.8431 0.739534
1.85983 0.736268
1.86979 0.704634
1.81713 0.750662
1.86126 0.750037
1.84288 0.754083
1.81894 0.756333
1.86099 0.765786
1.85849 0.793088
1.94566 0.739489
1.94537 0.733207
1.88239 0.753647
1.8962 0.697485
1.86751 0.692285
1.89712 0.666721
1.95199 0.673315
1.90919 0.718666
1.90454 0.734281
1.86439 0.75843
1.91675 0.760797
1.96079 0.754922
1.91928 0.798952
1.92701 0.804893
1.9657 0.795772
2.0113 0.792149
1.99968 0.847333
1.97988 0.851257
2.03292 0.779456
2.03151 0.778846
1.93594 0.899415
2.05416 0.758322
1.94311 0.851208
1.891 0.873577
1.9511 0.756321
1.90285 0.763116
1.90785 0.764803
1.9649 0.753186
1.89767 0.838616
1.9256 0.83557
1.90826 0.87026
1.92261 0.846268
1.88118 0.904626
1.90869 0.896755
1.98188 0.848425
1.95338 0.883765
2.03426 0.827304
1.9952 0.832796
1.97644 0.829723
1.96404 0.860204
2.01743 0.809456
2.05201 0.789667
1.94535 0.869985
2.00526 0.822358
1.98781 0.868957
1.9457 0.906607
1.96619 0.845587
2.02232 0.785578
1.94131 0.885575
1.9898 0.820734
1.98551 0.838526
2.00289 0.783882
1.96431 0.83136
1.97409 0.818952
1.97539 0.850297
2.01744 0.80257
2.01107 0.790939
1.99174 0.802301
2.00195 0.823467
2.03103 0.782268
2.03809 0.780765
2.08381 0.763838
2.1065 0.733875
2.06539 0.761189
2.0724 0.761854
2.05595 0.782466
2.12018 0.718461
2.06602 0.813496
2.10357 0.80296
2.06149 0.855299
2.12716 0.792313
2.1455 0.772114
2.13291 0.76605
2.1728 0.777308
2.14542 0.842251
2.12868 0.859405
2.15683 0.858683
2.10764 0.947731
2.20678 0.81746
2.23987 0.751072
2.24245 0.722808
2.23614 0.729011
2.22866 0.680199
2.16593 0.722014
2.10882 0.73469
2.09735 0.746291
2.069 0.752948
2.04608 0.766982
2.09528 0.703053
2.08111 0.735167
2.1088 0.765109
2.09984 0.869222
2.17236 0.856137
2.21793 0.852773
2.26756 0.886875
2.27818 0.913889
2.25387 0.963381
2.27813 0.932989
2.23829 0.968451
2.2646 0.931585
2.30342 0.876562
2.28856 0.857239
2.2897 0.865453
2.28259 0.888819
2.35016 0.745794
2.26523 0.867893
2.23713 0.874424
2.28682 0.794675
2.28214 0.81132
2.28756 0.798355
2.2832 0.75311
2.23691 0.800252
2.20368 0.837625
2.32601 0.679086
2.3339 0.667924
2.29005 0.750069
2.22037 0.816671
2.19006 0.859192
2.20763 0.855362
2.27574 0.761224
2.20928 0.860826
2.18186 0.901987
2.13124 0.919611
2.18781 0.793211
2.1925 0.725368
2.18657 0.745289
2.2193 0.739828
2.21232 0.768339
2.17838 0.82096
2.21098 0.784137
2.22162 0.771587
2.20343 0.828359
2.23597 0.829342
2.32083 0.781243
2.31952 0.812098
2.29406 0.868304
2.30527 0.886476
2.31923 0.862298
2.31561 0.864686
2.35404 0.857659
2.34102 0.926678
2.3343 0.958583
2.30563 1.00032
2.36411 0.92198
2.28173 1.02994
2.33184 0.962145
2.29519 1.01136
2.28118 1.02708
2.26389 1.02363
2.25269 0.98281
2.27468 0.920424
2.3213 0.836934
2.25023 0.939858
2.27185 0.834854
2.24324 0.829119
2.24255 0.835418
2.2709 0.767703
2.30452 0.730162
2.2926 0.813847
2.29578 0.887733
2.27057 0.957184
2.34263 0.870368
2.33641 0.887096
2.33509 0.879235
2.32644 0.867268
2.33229 0.874227
2.31023 0.856619
2.36445 0.758513
2.32617 0.813646
2.27931 0.891896
2.28378 0.909368
2.20093 1.01839
2.28322 0.914069
2.22785 0.998082
2.24018 1.02279
2.22314 1.02444
2.19149 0.996038
2.18853 0.938423
2.215 0.901886
2.18032 0.948
2.16158 0.952731
2.23252 0.876542
2.17711 0.919769
2.14541 0.926309
2.12925 0.953638
2.1864 0.923485
2.23748 0.850501
2.14776 0.97268
2.14585 0.958903
2.21598 0.901841
2.19364 0.96535
2.20749 0.939635
2.21729 0.862635
2.1713 0.93301
2.21024 0.843785
2.22062 0.838563
2.21838 0.840433
2.157 0.911492
2.1801 0.894021
2.23349 0.823102
2.1998 0.863225
2.18351 0.857396
2.20445 0.828073
2.19408 0.870552
2.22026 0.847354
2.17924 0.884591
2.18259 0.850379
2.17927 0.810278
2.18407 0.813243
2.11236 0.955114
2.1753 0.876173
2.15675 0.924301
2.19085 0.903125
2.1826 0.91464
2.20011 0.882579
2.14982 0.935426
2.1504 0.945129
2.18117 0.877239
2.19239 0.861147
2.21934 0.834936
2.14382 0.949329
2.17934 0.904628
2.20633 0.883128
2.17727 0.888406
2.20454 0.811453
2.18964 0.789293
2.19274 0.800217
2.21 0.775462
2.18219 0.851442
2.20105 0.845925
2.21612 0.832136
2.19514 0.900856
2.20825 0.888206
2.21516 0.862678
2.32352 0.713395
2.25694 0.824079
2.2987 0.752877
2.29573 0.778611
2.26591 0.778989
2.20793 0.815631
2.23188 0.749725
2.19816 0.778707
2.19405 0.807666
2.14217 0.858994
2.15406 0.827739
2.13447 0.87285
2.19825 0.792751
2.18501 0.832463
2.2009 0.801431
2.18229 0.821765
2.138 0.908991
2.06915 1.03305
2.12723 0.999847
2.13664 1.03312
2.1519 1.06767
2.25846 0.975757
2.22451 1.02913
2.18909 1.06874
2.18769 1.05041
2.20097 1.08261
2.22768 1.05042
2.19482 1.07327
2.21454 1.04252
2.30605 0.921349
2.3119 0.908578
2.26365 0.962213
2.272 0.88964
2.19236 0.945411
2.20893 0.895758
2.16683 0.986147
2.21054 0.906279
2.15351 0.955727
2.1262 0.998866
2.19209 0.915642
2.19077 0.94172
2.21553 0.965272
2.26286 0.947633
2.25782 0.952557
2.26736 0.979243
2.31425 0.910812
2.26479 0.933731
2.20481 0.96721
2.26 0.893453
2.22473 0.956432
2.27577 0.889225
2.26671 0.882401
2.22408 0.931051
2.22821 0.93599
2.16868 1.00673
2.23107 0.92444
2.23032 0.919504
2.17577 1.00272
2.21589 0.985899
2.25899 0.962607
2.26547 1.01944
2.34356 0.957532
2.34866 1.03529
2.32092 1.11419
2.30838 1.10572
2.32687 1.01046
2.33218 0.969774
2.30515 0.925107
2.2649 0.912163
2.22917 0.935976
2.27531 0.833764
2.25678 0.84313
2.28065 0.825525
2.26425 0.899168
2.28302 0.893812
2.21221 0.967944
2.23468 0.974567
2.18697 1.00075
2.22311 0.891201
2.16052 0.979859
2.2146 0.871736
2.13522 0.991172
2.21994 0.835247
2.22845 0.824965
2.16832 0.915479
2.19215 0.921297
2.17776 0.930363
2.1801 0.930279
2.09793 1.0047
2.19514 0.880369
2.22647 0.868941
2.24889 0.888657
2.24812 0.92411
2.23421 0.941999
2.28334 0.87093
2.19253 1.00851
2.224 0.956287
2.22684 0.979924
2.28016 0.904608
2.28365 0.930044
2.34715 0.825198
2.30264 0.881554
2.28108 0.878939
2.25788 0.95505
2.30692 0.91311
2.26497 0.953431
2.25381 0.942949
2.22736 0.937311
2.22117 0.936205
2.26097 0.854733
2.21986 0.88529
2.25333 0.826058
2.24857 0.844554
2.23009 0.906856
2.25066 0.883943
2.25201 0.838881
2.20293 0.913452
2.26122 0.875269
2.20474 0.954005
2.23189 0.890353
2.23641 0.943293
2.22759 1.0644
2.28902 0.980415
2.27698 0.973838
2.30451 0.866855
2.22475 0.957317
2.21523 0.969737
2.20369 0.940572
2.17212 0.958998
2.20629 0.828994
2.18097 0.862928
2.16128 0.94307
2.20817 0.873246
2.19495 0.890156
2.16952 0.933922
2.15296 0.985164
2.19161 0.936708
2.26557 0.779241
2.24899 0.764889
2.23319 0.738489
2.25852 0.681009
2.22396 0.803077
2.23134 0.772767
2.23523 0.759523
2.25036 0.689308
2.18649 0.833376
2.16114 0.868439
2.23416 0.717891
2.26519 0.693403
2.31922 0.631368
2.2901 0.695082
2.27016 0.73739
2.29825 0.740852
2.30509 0.821301
2.32694 0.839267
2.30131 0.877155
2.27089 0.902528
2.31513 0.823348
2.32176 0.788451
2.33252 0.720731
2.29502 0.773288
2.32251 0.637666
2.24753 0.777655
2.21107 0.834885
2.24379 0.740874
2.25191 0.725339
2.21189 0.861642
2.25249 0.765903
2.21964 0.786732
2.24218 0.68902
2.25689 0.707539
2.30196 0.649016
2.33686 0.656574
2.32216 0.737263
2.33638 0.67725
2.30676 0.677344
2.26382 0.758381
2.24328 0.766939
2.20846 0.790507
2.27914 0.639328
2.28116 0.641641
2.25777 0.727365
2.32359 0.597877
2.28937 0.692855
2.2613 0.741052
2.30926 0.589679
2.23917 0.760498
2.2661 0.666866
2.26125 0.695029
2.24672 0.754813
2.25735 0.732119
2.26611 0.733067
2.26789 0.72488
2.27466 0.708223
2.23003 0.792327
2.23477 0.819351
2.22848 0.8758
2.2495 0.892648
2.21811 0.960439
2.25066 0.901623
2.31522 0.792369
2.27366 0.910443
2.3289 0.837302
2.3344 0.851985
2.35862 0.814678
2.35664 0.83264
2.34314 0.86925
2.33536 0.84253
2.31102 0.86996
2.30179 0.849059
2.33229 0.743968
2.31758 0.743606
2.2746 0.770512
2.21663 0.828394
2.27 0.688344
2.23487 0.790901
2.24451 0.796231
2.23845 0.863731
2.29742 0.778148
2.30792 0.784046
2.27047 0.836749
2.26287 0.824458
2.27097 0.806412
2.30511 0.744335
2.31906 0.705701
2.29243 0.764205
2.31704 0.701865
2.27974 0.784871
2.24164 0.856388
2.25365 0.800431
2.20905 0.824636
2.18474 0.838135
2.1945 0.859499
2.22701 0.847492
2.25124 0.831949
2.29079 0.789552
2.2829 0.839916
2.25317 0.862898
2.23871 0.903971
2.24327 0.917156
2.27243 0.904235
2.23507 1.0115
2.23037 0.99932
2.18921 1.03616
2.24605 0.916055
2.21758 0.975206
2.27394 0.891497
2.20431 1.05335
2.30343 0.908248
2.28213 1.02523
2.27183 1.0775
2.31125 1.01739
2.28194 1.07362
2.32784 0.998482
2.26161 1.06
2.24799 1.06868
2.24145 1.06174
2.34489 0.850816
2.27699 0.951183
2.2856 0.900238
2.27542 0.913939
2.2994 0.956382
2.29621 1.01215
2.29736 1.01081
2.21968 1.08483
2.15342 1.15828
2.19831 1.09395
2.21793 1.09929
2.28308 1.02028
2.20708 1.13126
2.28575 0.985604
2.28293 1.00741
2.28336 1.0127
2.32385 0.935657
2.29449 0.995085
2.29285 1.0011
2.23893 1.07145
2.26128 1.0288
2.22257 1.10268
2.21302 1.08592
2.23321 1.02949
2.27277 0.936896
2.24967 0.989488
2.3255 0.843898
2.2914 0.970395
2.2987 1.04757
2.32239 1.02501
2.30233 1.10578
2.34113 1.0641
2.36944 1.01952
2.38083 1.02321
2.38941 1.00065
2.32213 1.10741
2.38446 0.95842
2.39002 0.918614
2.40138 0.860749
2.31687 0.982613
2.34805 0.875482
2.27963 0.956083
2.33042 0.838731
2.3226 0.859722
2.33525 0.818412
2.35524 0.72843
2.27262 0.907027
2.34445 0.777516
2.33919 0.837999
2.39006 0.745871
2.30288 0.923582
2.37819 0.768863
2.30362 0.902137
2.28867 0.862001
2.31221 0.813076
2.32212 0.804972
2.3113 0.821605
2.33681 0.714107
2.28673 0.856925
2.30004 0.801182
2.26514 0.902283
2.32765 0.843695
2.34495 0.886359
2.33959 0.847789
2.27599 0.872903
2.19186 0.970122
2.22199 0.848165
2.18281 0.927473
2.22921 0.862595
2.25861 0.848376
2.27902 0.866451
2.23528 0.971363
2.3127 0.876476
2.33057 0.880164
2.2715 0.987388
2.32265 0.905802
2.2741 0.984549
2.28062 0.958545
2.24446 1.00263
2.2631 1.0002
2.26594 0.975654
2.19664 1.07865
2.22634 1.06701
2.25344 1.01705
2.27564 0.992556
2.22288 1.07224
2.23267 1.05078
2.19811 1.11928
2.23352 1.0521
2.19704 1.10783
2.24665 1.00133
2.18809 1.07001
2.23069 0.905952
2.15452 0.97973
2.16411 0.921519
2.15564 0.925857
2.06611 1.06009
2.06853 1.03732
2.08159 1.04991
2.05067 1.15014
2.09533 1.10145
2.17144 0.994551
2.13314 1.08295
2.12055 1.11598
2.16317 1.04947
2.13185 1.0654
2.21205 0.899258
2.19082 0.930534
2.26202 0.851722
2.22135 0.950236
2.16102 1.05874
2.17058 1.01656
2.12557 1.02646
2.11313 0.978294
2.14261 0.931281
2.18488 0.892688
2.15087 0.964565
2.16338 1.01472
2.21491 0.987175
2.18369 1.0726
2.23049 1.00745
2.22456 0.977902
2.21018 0.99011
2.22916 0.978918
2.16946 1.10206
2.2258 1.04693
2.17811 1.10724
2.13119 1.11816
2.12462 1.09641
2.15901 1.06034
2.23087 0.98273
2.22437 0.948301
2.18805 0.985194
2.20957 0.853193
2.15934 0.877343
2.1827 0.838793
2.21311 0.821748
2.19964 0.843999
2.16746 0.865551
2.18807 0.807811
2.15014 0.932438
2.17078 0.983867
2.16834 1.01295
2.21385 0.902689
2.2015 0.915335
2.22625 0.877769
2.24988 0.852964
2.1902 0.991795
2.19497 0.991299
2.22021 0.968445
2.26342 0.908256
2.31696 0.866751
2.25707 0.939502
2.25079 0.953543
2.24615 0.908872
2.17128 0.997128
2.15173 1.00335
2.21068 0.931775
2.21022 0.969678
2.20742 0.961557
2.16209 0.973262
2.10385 0.981897
2.13634 0.864642
2.11006 0.92722
2.10128 0.917076
2.18539 0.740012
2.19768 0.717137
2.12357 0.91394
2.16993 0.877953
2.20317 0.820718
2.17027 0.832191
2.07414 0.951773
2.0816 0.906759
2.10844 0.840407
2.0847 0.888997
2.07427 0.922618
2.12513 0.872087
2.09737 0.908678
2.17317 0.791615
2.09987 0.954747
2.19095 0.844413
2.17838 0.892565
2.12463 0.970166
2.13732 0.940806
2.08501 1.01658
2.09374 0.943278
2.10992 0.944257
2.16128 0.904582
2.15423 0.932648
2.17983 0.810835
2.21032 0.731404
2.17286 0.826467
2.15837 0.850972
2.14957 0.899686
2.24699 0.738472
2.13531 0.952377
2.20548 0.847062
2.23365 0.778076
2.19404 0.86605
2.21372 0.855136
2.20954 0.86992
2.21631 0.885133
2.25278 0.814099
2.21974 0.834041
2.15306 0.916811
2.17564 0.875419
2.09135 0.991523
2.05474 1.01572
2.10236 0.952451
2.02883 1.07076
2.13286 0.937534
2.08762 1.00054
2.10621 1.0022
2.16185 0.947392
2.09098 1.05451
2.14779 0.983916
2.08213 1.12478
2.06836 1.15145
2.21598 0.963781
2.17401 0.997389
2.15382 0.987976
2.169 0.940785
2.16278 0.893971
2.12918 0.874226
2.13897 0.775349
2.08351 0.80145
2.09555 0.702298
2.06191 0.734561
1.99815 0.896277
2.07809 0.854973
2.10029 0.874147
2.13319 0.886389
2.12095 0.917274
2.1107 0.968771
2.13917 0.946828
2.1501 0.94097
2.14748 0.894215
2.16003 0.796779
2.14958 0.775356
2.14778 0.742166
2.09356 0.765679
2.09966 0.738323
2.06145 0.743759
2.00892 0.766088
2.02781 0.75867
2.02406 0.782815
2.01649 0.840848
2.07887 0.737976
2.02152 0.829477
2.0612 0.726966
2.03835 0.786263
2.0527 0.807041
2.00399 0.899141
2.06575 0.804855
2.05385 0.834428
1.94036 0.945007
1.94641 0.9212
2.0074 0.839681
2.01881 0.80164
1.89425 0.888924
1.91166 0.857552
1.95057 0.865729
1.99985 0.843713
2.03971 0.806586
1.95762 0.923743
2.03752 0.866433
2.02218 0.888856
2.00156 0.920487
2.08344 0.852496
2.07231 0.8243
1.9963 0.864518
2.01122 0.869309
2.03864 0.857552
2.00651 0.956108
2.06843 0.864589
2.00009 0.972234
1.95681 1.03313
2.05638 0.926055
2.02131 0.90346
2.02711 0.859071
2.02502 0.845616
2.0268 0.808922
1.99668 0.813302
1.96997 0.799342
1.94701 0.819363
1.98103 0.767525
1.86974 0.916399
1.98537 0.805639
1.99235 0.849598
2.04106 0.804919
2.01579 0.885178
2.01527 0.951534
1.99873 0.98791
2.0614 0.95639
2.09027 0.956594
2.04828 0.977654
2.06795 0.945745
2.06343 0.936931
2.01029 0.963448
2.04919 0.865487
1.96754 0.889168
1.94649 0.92253
1.93027 0.910443
1.92725 0.937774
1.9433 0.903679
1.92973 0.915788
1.94829 0.896628
1.94585 0.872378
1.97776 0.825986
1.96264 0.825759
1.95956 0.822369
1.99596 0.797016
1.99686 0.817009
1.95118 0.901613
1.9751 0.90016
1.96175 0.922245
1.98984 0.860003
2.01687 0.820624
1.98478 0.808374
1.89068 0.861943
1.93329 0.84509
1.95428 0.820368
1.87834 0.935029
1.98955 0.856539
1.95241 0.899625
1.9091 0.953922
1.971 0.876416
1.96928 0.891516
2.02382 0.820968
2.03715 0.804465
2.05012 0.726092
2.02453 0.755551
1.98833 0.767296
1.97432 0.754578
1.98525 0.70553
1.98734 0.667528
1.96048 0.71816
1.99331 0.643989
1.92868 0.739623
1.99526 0.633141
1.94818 0.679206
1.99158 0.625399
1.98408 0.663029
1.97985 0.711809
1.9644 0.742385
2.03392 0.723739
1.99057 0.783156
2.03579 0.767161
1.99887 0.871229
2.0874 0.820761
2.11731 0.784827
2.13179 0.745518
2.11403 0.778801
2.06953 0.817705
2.01658 0.83885
2.06293 0.717381
1.99707 0.768716
1.95282 0.808858
2.04385 0.739342
2.0439 0.780193
2.07016 0.793053
2.05047 0.804195
1.99777 0.821807
2.01909 0.803952
1.9649 0.864221
1.93923 0.932825
2.02045 0.81889
2.07509 0.704367
2.03311 0.745815
2.01585 0.768285
1.97253 0.802827
2.03726 0.708774
2.00856 0.693188
1.96788 0.77326
1.97939 0.782179
1.92976 0.851729
1.96327 0.818416
1.9422 0.911759
1.9539 0.896899
1.99156 0.891488
2.01386 0.88874
2.09809 0.786906
2.08171 0.811051
2.08241 0.793367
2.06682 0.789169
2.01823 0.83304
2.05913 0.798981
2.05779 0.792441
1.97617 0.883996
1.95344 0.895816
2.05227 0.801923
2.07601 0.743823
1.99664 0.831548
1.98041 0.871829
2.02901 0.834594
2.01513 0.862107
2.05236 0.857079
2.03044 0.902734
2.10551 0.818627
2.03159 0.910802
2.03879 0.888144
2.06814 0.829564
2.05586 0.869557
2.03708 0.838036
2.07704 0.808947
2.04207 0.886332
2.06865 0.814404
2.01153 0.869617
2.04763 0.815028
2.00565 0.844659
2.08205 0.740519
2.00256 0.858109
2.0602 0.812455
2.07269 0.784298
1.98733 0.870125
2.04398 0.744405
2.01744 0.810235
2.01887 0.833001
2.02411 0.858836
2.04276 0.825431
2.04645 0.834883
2.08001 0.781581
2.07943 0.834127
2.05019 0.891234
2.0762 0.858552
2.10164 0.80874
2.08151 0.847168
2.06203 0.859282
2.11049 0.800447
2.06601 0.825106
2.05117 0.814501
2.03885 0.876632
2.07382 0.832495
2.01183 0.889307
2.04836 0.835863
2.0037 0.91545
2.01234 0.935493
2.06078 0.857728
2.00936 0.954531
2.09185 0.844217
2.08149 0.849029
2.05839 0.891516
2.08357 0.893521
2.08629 0.884738
2.09062 0.87712
2.14598 0.873728
2.08106 0.975826
2.08919 0.952584
2.08489 0.928796
2.1045 0.916532
2.08373 0.911623
2.07456 0.900786
2.05262 0.920497
2.07272 0.925141
2.10101 0.950387
2.11921 0.947111
2.06879 1.02516
2.04944 1.03876
2.11814 0.902041
2.03872 0.988106
2.10419 0.916367
2.06708 0.906541
2.02138 0.941093
1.94401 0.987591
2.01025 0.925878
1.99801 0.973027
2.08926 0.874496
2.00173 0.999122
2.02096 0.996119
1.94803 1.05127
1.93586 1.02047
1.94488 0.999707
1.86594 1.10214
1.95116 1.04501
2.02663 1.01124
1.96707 1.13976
1.99945 1.17878
2.03201 1.19613
1.99668 1.26489
2.02805 1.31772
2.0564 1.37122
2.11327 1.33099
2.09472 1.37427
2.08235 1.39962
2.08069 1.4203
2.18446 1.32547
2.10226 1.3747
2.16383 1.27313
2.123 1.26493
2.13552 1.21963
2.20286 1.14276
2.20259 1.17887
2.18895 1.22807
2.28914 1.0854
2.16598 1.23514
2.21693 1.12605
2.1323 1.16482
2.14957 1.11323
2.14946 1.07862
2.1471 1.07303
2.09562 1.07808
2.09192 1.0462
2.05557 1.0629
2.09367 0.986224
2.10173 1.01544
2.12566 0.991639
2.12585 0.977787
2.10846 0.973833
2.09298 1.01713
2.16066 0.918483
2.13028 0.93357
2.10315 0.948771
2.10604 0.967969
2.06462 0.987701
2.0396 1.01797
2.05916 0.991813
2.0857 0.99069
2.07621 1.02482
2.08938 1.01584
2.06877 1.09067
2.09712 1.07676
2.09771 1.08596
2.17629 1.03884
2.16555 1.0632
2.1899 1.0663
2.18341 1.10888
2.24322 1.03566
2.15337 1.15016
2.23672 1.04755
2.26194 0.932506
2.22183 0.912496
2.18306 0.896761
2.20179 0.838819
2.12398 0.85774
2.20371 0.724295
2.10362 0.841093
2.13311 0.771233
2.15879 0.77507
2.15692 0.775756
2.1305 0.784148
2.06352 0.853193
2.12705 0.804532
2.16681 0.728417
2.14001 0.74128
2.16789 0.696087
2.13885 0.745488
2.12819 0.764906
2.08031 0.84331
2.17523 0.735808
2.10258 0.837257
2.15295 0.729218
2.15306 0.701285
2.13566 0.74097
2.18077 0.698918
2.15167 0.707024
2.15307 0.7381
2.13786 0.747592
2.08348 0.85037
2.10478 0.864852
2.12523 0.8641
2.076 0.928782
2.08713 0.903572
2.1055 0.897899
2.14524 0.845661
2.16512 0.853509
2.14664 0.849763
2.09075 0.935615
2.10922 0.937997
2.13634 0.903839
2.09537 0.935063
2.12392 0.896035
2.08566 0.912974
2.14222 0.830242
2.109 0.889606
2.16355 0.804256
2.16543 0.806771
2.18382 0.710399
2.11214 0.794644
2.1612 0.726153
2.12453 0.799872
2.17247 0.82697
2.21552 0.86417
2.21201 0.898108
2.17325 0.970997
2.18931 0.943302
2.22506 0.886689
2.24493 0.8509
2.15378 0.98795
2.18805 0.966642
2.27309 0.852981
2.2637 0.883359
2.33369 0.708805
2.2534 0.831464
2.17372 0.928433
2.22353 0.826712
2.20687 0.803404
2.19365 0.798014
2.18173 0.824452
2.22339 0.723612
2.21607 0.782273
2.20367 0.83504
2.27607 0.664425
2.2274 0.743329
2.24971 0.728202
2.23656 0.770922
2.21332 0.779692
2.19913 0.828986
2.18292 0.871894
2.22773 0.910818
2.24627 0.926545
2.30353 0.893994
2.38479 0.782417
2.3029 0.933383
2.36693 0.801134
2.37103 0.762954
2.29264 0.830166
2.30342 0.757189
2.32697 0.644716
2.27279 0.707647
2.25938 0.728941
2.23763 0.784082
2.33334 0.64648
2.29194 0.838575
2.37064 0.755362
2.40357 0.719998
2.39054 0.761912
2.32392 0.892573
2.40407 0.719667
2.33922 0.811613
2.3333 0.765419
2.30209 0.781497
2.28138 0.770565
2.30166 0.765194
2.34407 0.774767
2.30863 0.881284
2.3776 0.747756
2.33814 0.842906
2.30987 0.864368
2.32656 0.817232
2.33466 0.747541
2.34531 0.680923
2.27807 0.751476
2.24129 0.754816
2.24937 0.74856
2.25005 0.803247
2.25016 0.839251
2.20956 0.887923
2.24951 0.837302
2.28173 0.832042
2.31203 0.852749
2.33378 0.83789
2.39173 0.713773
2.27596 0.892585
2.29248 0.870564
2.25776 0.895894
2.24237 0.928685
2.30739 0.863174
2.25563 0.947582
2.30599 0.87169
2.29053 0.951914
2.29999 0.96175
2.32382 0.895661
2.31466 0.867458
2.35265 0.718208
2.30321 0.847186
2.28911 0.899409
2.31567 0.826521
2.26983 0.880883
2.29531 0.81391
2.23079 0.887555
2.26261 0.842104
2.22764 0.898961
2.26476 0.827268
2.23868 0.866555
2.2377 0.865717
2.23879 0.867123
2.2216 0.904119
2.23119 0.921159
2.27346 0.845964
2.21667 0.910555
2.16881 0.945588
2.17852 0.921869
2.14936 0.955657
2.15931 0.982414
2.12263 1.06293
2.09975 1.08378
2.15117 1.02961
2.10325 1.12916
2.17105 1.06273
2.2106 1.01053
2.16238 1.11429
2.22882 1.04331
2.28848 0.98136
2.28635 0.988508
2.28535 0.982858
2.27241 0.933013
2.18429 1.01127
2.18062 0.969171
2.18099 0.92726
2.10125 1.06517
2.22602 0.87207
2.13386 0.984518
2.07314 1.03977
2.11623 0.985473
2.16009 0.932254
2.14837 0.896593
2.10615 0.954889
2.12855 0.926327
2.13802 0.926951
2.12733 1.01118
2.13102 1.04469
2.16678 1.01534
2.17886 0.995415
2.18371 0.959629
2.20528 0.920304
2.1842 0.948293
2.15737 0.980659
2.12352 0.997838
2.11848 0.963888
2.02134 1.03665
2.07376 0.927546
2.07412 0.948678
2.09889 0.921798
2.04202 1.01314
2.16479 0.901062
2.25015 0.791438
2.21125 0.854566
2.21974 0.813599
2.22987 0.753142
2.15244 0.861608
2.14795 0.874452
2.15904 0.905471
2.16099 0.947686
2.22582 0.873081
2.18177 0.968619
2.17248 0.992876
2.15775 0.972916
2.16525 0.935022
2.17815 0.912078
2.21191 0.824284
2.16853 0.932877
2.15716 0.937274
2.05588 1.07566
2.06016 1.07869
2.08587 1.07165
2.08627 1.08469
2.08584 1.11031
2.09326 1.13357
2.17765 1.04942
2.27417 0.942488
2.31121 0.869208
2.25449 0.944017
2.28231 0.891795
2.18661 1.06167
2.1928 1.07925
2.22453 1.07133
2.22906 1.10366
2.18694 1.13461
2.16969 1.14154
2.21599 1.09069
2.28059 1.01338
2.3122 0.952239
2.23926 1.00232
2.27032 0.902827
2.25651 0.923381
2.26748 0.888657
2.18959 0.960304
2.21404 0.845734
2.1793 0.863754
2.18608 0.79835
2.17172 0.787309
2.1982 0.773065
2.1874 0.787555
2.16729 0.824953
2.19773 0.81161
2.25079 0.796083
2.21587 0.93099
2.29251 0.85018
2.29355 0.833113
2.29675 0.797381
2.26818 0.891015
2.2584 0.901523
2.29721 0.847374
2.29328 0.886286
2.32675 0.900931
2.32446 0.953093
2.34826 0.919266
2.37317 0.874715
2.32577 0.897853
2.35286 0.815393
2.32044 0.864105
2.3637 0.849836
2.33341 0.966459
2.37632 0.952005
2.32764 1.03126
2.29887 1.05921
2.33604 0.915305
2.32643 0.902766
2.35781 0.887018
2.34331 0.922657
2.35049 0.900461
2.30147 0.880256
2.20348 0.998793
2.2796 0.871349
2.23756 0.947494
2.26612 0.885575
2.1755 1.02194
2.26704 0.887223
