# Supplementary material for: Stochastic bond dynamics facilitates alignment of malaria parasite at erythrocyte membrane upon invasion
Source: eLife. 2020 May 18;9:e56500. doi: 10.7554/eLife.56500 (PMC7269671; doi:10.7554/eLife.56500)
Supplement: Figure 2—source data 1. [file elife-56500-fig2-data1.zip › PARA_POSITIONS/pos7.dat]

3.76778 1.18707
3.80096 1.04317
3.75822 1.12497
3.76578 1.02112
3.71822 1.10012
3.68477 1.1556
3.68905 1.20983
3.72681 1.08891
3.69697 1.12731
3.59908 1.39707
3.71662 1.13853
3.71416 1.18532
3.77739 1.04192
3.73457 1.24344
3.76556 1.19065
3.75388 1.13775
3.72298 1.21816
3.78612 1.11081
3.81396 1.12432
3.87432 1.04508
3.87875 1.0743
3.84522 1.16499
3.84273 1.18477
3.86663 1.1476
3.90318 1.11145
3.97109 0.967225
3.98842 0.959519
3.96628 1.11848
4.01492 0.917591
3.95997 1.07762
3.88895 1.21297
3.87615 1.21859
3.88437 1.10532
3.84773 1.23652
3.88358 1.21099
3.89641 1.25983
3.89956 1.35084
4.00402 1.13148
3.94322 1.33955
3.93108 1.35562
3.91448 1.3118
3.93035 1.13524
3.83691 1.25301
3.80603 1.26055
3.81042 1.18391
3.83216 1.13372
3.75978 1.35343
3.87737 1.08207
3.86499 1.22849
3.87583 1.28569
3.86004 1.38403
3.93051 1.09868
3.76878 1.37904
3.74808 1.28655
3.76263 1.1778
3.81 1.04195
3.83252 1.10976
3.85366 1.22747
3.91518 1.2032
3.9901 1.11823
3.94693 1.35575
3.97364 1.2673
3.93542 1.33206
3.90015 1.34483
3.74206 1.59827
3.80939 1.31835
3.7443 1.38398
3.76101 1.29446
3.68685 1.44781
3.76759 1.28217
3.67677 1.50007
3.79779 1.13223
3.67021 1.40976
3.73002 1.2198
3.66933 1.33975
3.72152 1.16645
3.70657 1.19205
3.66897 1.32767
3.64569 1.39677
3.68622 1.30969
3.73787 1.16654
3.73091 1.13988
3.67023 1.29268
3.73256 1.0637
3.61301 1.3286
3.57618 1.25913
3.52458 1.26974
3.56153 1.04879
3.49729 1.16237
3.53035 1.08394
3.54211 1.03729
3.54313 1.05957
3.53029 1.11441
3.54533 1.09765
3.57084 1.08402
3.62967 0.906196
3.54743 1.15316
3.59302 1.02878
3.58505 1.06671
3.58675 1.05168
3.58726 1.03664
3.58 1.15962
3.60002 1.15582
3.62199 1.10924
3.68566 0.843852
3.63739 0.968215
3.63513 0.941607
3.56114 1.06873
3.56815 1.03355
3.52864 1.12764
3.56047 1.05544
3.59781 0.897859
3.53666 1.0381
3.504 1.0184
3.46737 0.973395
3.45563 0.912895
3.46926 0.779909
3.47338 0.736217
3.45639 0.769416
3.42844 0.839892
3.42834 0.820471
3.41907 0.837756
3.42425 0.792811
3.42522 0.800996
3.44436 0.762401
3.3893 0.892611
3.38305 0.877571
3.3695 0.904211
3.35635 0.92404
3.42472 0.736881
3.38222 0.953684
3.37103 1.03887
3.39225 1.03988
3.45534 0.952365
3.46504 1.08277
3.53934 1.06452
3.58113 1.09363
3.64204 1.0078
3.56166 1.25818
3.63333 1.04021
3.56083 1.23778
3.49568 1.35569
3.53073 1.31962
3.59966 1.18961
3.56794 1.23805
3.56217 1.18868
3.50748 1.24891
3.46058 1.25867
3.39632 1.34396
3.33346 1.50888
3.44331 1.36912
3.51723 1.23762
3.53107 1.22042
3.39934 1.48071
3.41116 1.37191
3.37544 1.37192
3.34622 1.36208
3.33264 1.36725
3.27734 1.46691
3.37616 1.33792
3.41927 1.30858
3.37088 1.41918
3.38537 1.38425
3.45276 1.26254
3.39563 1.37565
3.41468 1.34072
3.41681 1.36697
3.48638 1.2224
3.38488 1.39388
3.43323 1.22593
3.37775 1.32821
3.37587 1.34881
3.36951 1.3938
3.43966 1.20401
3.44383 1.19013
3.39407 1.26214
3.41586 1.16024
3.32126 1.26411
3.33962 1.16809
3.33501 1.17029
3.32268 1.2383
3.31605 1.21436
3.34126 1.16573
3.36788 1.0753
3.39064 0.974226
3.31746 1.13152
3.33328 1.07455
3.35101 0.975043
3.2665 1.13271
3.26057 1.06827
3.24126 1.06277
3.24896 1.03374
3.25995 1.07346
3.2151 1.23181
3.22571 1.24061
3.26352 1.18158
3.31062 1.11757
3.31704 1.11957
3.3137 1.18629
3.41343 0.986929
3.31487 1.19105
3.33035 1.09681
3.29222 1.09506
3.23597 1.11359
3.23464 1.07516
3.16583 1.19392
3.18691 1.1488
3.18036 1.19341
3.15236 1.24644
3.23908 0.969475
3.13364 1.15211
3.12498 1.13659
3.10549 1.11898
3.17073 0.907157
3.12433 1.05171
3.15094 1.01338
3.1092 1.06404
3.0702 1.11841
3.06288 1.05878
3.07528 1.06957
3.0872 1.09419
3.10922 1.16631
3.20649 1.02454
3.19588 0.990227
3.17684 0.96238
3.18693 0.899278
3.15044 1.07291
3.15533 1.11881
3.21078 1.06532
3.24435 1.09401
3.26651 1.14863
3.32506 1.11992
3.33938 1.15578
3.38288 1.10037
3.38705 1.11362
3.33915 1.27164
3.42847 1.22438
3.50762 1.13406
3.52781 1.15894
3.53078 1.16814
3.54305 1.13036
3.55761 1.03921
3.47654 1.24837
3.62822 0.916561
3.56529 1.12437
3.6522 0.887486
3.61961 1.08191
3.63561 1.13703
3.74868 0.879422
3.65134 1.20543
3.60148 1.31029
3.61354 1.26402
3.66299 1.14645
3.6348 1.24751
3.69382 1.13436
3.70064 1.14598
3.73238 1.06227
3.74832 0.964197
3.69095 0.995421
3.58202 1.21734
3.57826 1.20169
3.63667 1.07581
3.51102 1.35097
3.67501 1.03204
3.64401 1.09644
3.57699 1.23606
3.63877 1.07226
3.6147 1.19348
3.66259 1.13247
3.69116 1.13182
3.66308 1.23849
3.63166 1.32067
3.58784 1.38555
3.55489 1.36521
3.65396 1.03933
3.4825 1.30681
3.57052 1.08511
3.5917 1.07852
3.57459 1.20232
3.54907 1.24605
3.62082 1.07166
3.60829 1.08173
3.5937 1.15461
3.51901 1.29658
3.48775 1.30762
3.44523 1.29088
3.46413 1.17363
3.50494 1.07343
3.40629 1.27077
3.42982 1.2071
3.53979 1.03293
3.44263 1.28609
3.49315 1.24587
3.37897 1.46143
3.49257 1.31159
3.56588 1.19538
3.51613 1.25965
3.53003 1.14657
3.48394 1.22747
3.42958 1.32522
3.46611 1.26251
3.5682 1.09891
3.58447 1.12606
3.62883 1.06857
3.60546 1.18698
3.62887 1.17893
3.54205 1.37871
3.58023 1.2951
3.66382 1.13679
3.63354 1.30115
3.66801 1.2855
3.70784 1.28286
3.74556 1.18533
3.78792 1.12781
3.76016 1.26246
3.73973 1.30462
3.69504 1.36975
3.73408 1.27594
3.74422 1.25829
3.75984 1.15768
3.67101 1.32992
3.68349 1.29806
3.68981 1.33072
3.69934 1.36181
3.76227 1.3443
3.82774 1.36378
3.86331 1.39782
3.8601 1.43871
3.81644 1.5146
3.78648 1.58349
3.82405 1.52371
3.8676 1.46709
3.84797 1.55595
3.862 1.55007
3.85221 1.55575
3.76238 1.71881
3.77335 1.65823
3.71033 1.71626
3.76637 1.53588
3.62157 1.8275
3.70779 1.70224
3.77089 1.63023
3.81915 1.50135
3.83249 1.43576
3.81633 1.45147
3.7508 1.58215
3.7357 1.62506
3.83781 1.41747
3.8653 1.33992
3.92797 1.12726
3.81875 1.41137
3.87113 1.2613
3.89318 1.21502
3.84176 1.40818
3.93376 1.24036
3.96508 1.27202
4.00133 1.27756
4.06188 1.23253
4.11904 1.10596
4.06648 1.2643
4.01647 1.29273
4.03722 1.0686
4.00137 0.989998
3.93424 1.16339
3.98867 1.04716
4.06316 0.989228
4.10499 1.06025
4.1491 1.12283
4.24975 0.902078
4.20469 1.18747
4.27185 1.05051
4.26976 0.988542
4.22309 0.971957
4.09787 1.23844
4.11768 1.0259
4.10309 0.919246
4.04985 1.08372
4.06955 1.0363
4.07195 1.11109
4.12458 0.933726
4.09978 0.996447
4.10117 0.884177
4.00966 1.13622
3.99681 1.03272
3.93963 1.11485
3.95105 0.952871
3.89447 1.07402
3.86718 1.14722
3.93284 0.998759
3.99077 0.813611
3.98247 0.929924
3.91097 1.2627
4.00417 0.963079
3.92745 1.18041
3.91112 1.05757
3.72037 1.41668
3.71083 1.3009
3.77104 1.0191
3.73219 1.11259
3.79796 0.940076
3.74331 1.23262
3.82582 1.06213
3.8552 1.0536
3.82714 1.22663
3.90466 1.02364
3.8194 1.23781
3.70059 1.46344
3.71308 1.37511
3.79521 1.08336
3.65513 1.45721
3.72127 1.32426
3.78286 1.19396
3.76953 1.26414
3.79431 1.18705
3.77571 1.21877
3.72862 1.28391
3.75902 1.08245
3.64637 1.2328
3.553 1.32481
3.53823 1.31563
3.52992 1.31645
3.50059 1.37585
3.52429 1.37833
3.54362 1.42265
3.56586 1.48006
3.58684 1.48365
3.56807 1.53596
3.52315 1.60795
3.53035 1.56366
3.5599 1.47524
3.49608 1.6089
3.5789 1.39059
3.54592 1.39002
3.4739 1.48197
3.49541 1.36406
3.43301 1.45043
3.50279 1.30937
3.49357 1.36755
3.50338 1.40442
3.51885 1.37167
3.54987 1.21754
3.43522 1.39564
3.3829 1.41584
3.28754 1.52495
3.36433 1.37682
3.35859 1.38561
3.36452 1.38395
3.35439 1.43407
3.35014 1.45852
3.40382 1.35277
3.36686 1.40983
3.4617 1.18267
3.34257 1.45015
3.32124 1.47135
3.37285 1.34471
3.38593 1.31403
3.37686 1.3314
3.32326 1.38192
3.17542 1.5626
3.25411 1.35023
3.16164 1.48424
3.28486 1.16181
3.28198 1.15039
3.2685 1.16949
3.31882 1.07866
3.3073 1.10635
3.25523 1.21468
3.27651 1.07346
3.15636 1.28726
3.10436 1.34828
3.09632 1.33962
3.15748 1.21599
3.1482 1.28494
3.0964 1.376
3.12339 1.35241
3.17584 1.26743
3.2396 1.12307
3.20279 1.18421
3.162 1.24818
3.20473 1.14613
3.15863 1.2038
3.13844 1.27152
3.16872 1.2282
3.10807 1.32605
3.1636 1.15609
3.13706 1.19342
3.17685 1.13079
3.04359 1.41851
3.14486 1.32079
3.20235 1.25864
3.13676 1.43545
3.10165 1.52543
3.18157 1.4203
3.1351 1.54526
3.18563 1.44316
3.24401 1.26051
3.20427 1.27618
3.17064 1.2595
3.07878 1.3889
3.15254 1.22546
3.09685 1.31787
3.04602 1.36712
3.11094 1.29275
3.1561 1.27728
3.25184 1.20028
3.28708 1.23718
3.29607 1.31617
3.34637 1.22764
3.28706 1.31011
3.29056 1.32436
3.21651 1.46965
3.14839 1.55538
3.26848 1.33699
3.21213 1.45392
3.27744 1.2288
3.14731 1.41965
3.24077 1.2396
3.24351 1.31711
3.31983 1.25572
3.343 1.3195
3.36023 1.39184
3.38061 1.40022
3.36967 1.42184
3.36293 1.42496
3.38548 1.36509
3.30372 1.48009
3.22583 1.63353
3.31577 1.51237
3.34634 1.47776
3.32278 1.4909
3.36731 1.37509
3.37916 1.34072
3.31067 1.49962
3.38256 1.39419
3.33897 1.47304
3.33889 1.44002
3.26953 1.51985
3.32621 1.41852
3.32539 1.42771
3.25272 1.57794
3.37575 1.36534
3.33471 1.44466
3.3581 1.37189
3.36087 1.33022
3.36174 1.26114
3.23828 1.46334
3.25486 1.40367
3.20503 1.44842
3.2294 1.41513
3.26935 1.36555
3.23656 1.41248
3.26817 1.32127
3.37293 1.07768
3.30164 1.15303
3.13344 1.36287
3.17603 1.15409
3.07178 1.26947
3.07832 1.1809
3.12394 1.06546
3.06889 1.1785
3.08965 1.14289
3.02832 1.25199
3.03038 1.22764
2.9811 1.30676
2.99736 1.29554
2.99556 1.27692
3.03161 1.20996
2.95122 1.33216
2.99359 1.1586
2.94713 1.14113
2.87691 1.15464
2.84211 1.13833
2.82952 1.09982
2.79486 1.20272
2.83227 1.19072
2.86756 1.19691
2.908 1.1169
2.86232 1.20692
2.92627 1.09119
2.93894 1.12373
2.89686 1.26238
2.89255 1.26678
2.83682 1.34525
2.83152 1.33888
2.88345 1.23627
2.87968 1.25408
2.84433 1.30169
2.84944 1.23974
2.8811 1.16254
2.88844 1.121
2.86309 1.15018
2.86724 1.10386
2.87593 1.01578
2.8064 1.09652
2.7767 1.04226
2.82901 0.827039
2.78832 0.965826
2.78553 1.01683
2.74451 1.15258
2.70726 1.22185
2.69928 1.2328
2.70452 1.24331
2.74409 1.19117
2.76676 1.18051
2.76221 1.16356
2.78912 1.02877
2.7341 1.02706
2.71785 0.991964
2.66412 1.06656
2.65569 1.06875
2.63445 1.13429
2.68888 1.01567
2.66184 1.06642
2.63815 1.0665
2.71388 0.916824
2.70727 0.943717
2.71534 0.975253
2.69482 1.07048
2.72238 1.0157
2.68385 1.11917
2.72269 1.08116
2.70459 1.10364
2.70108 1.10707
2.69213 1.06467
2.68693 0.994739
2.68405 0.940702
2.65484 0.998335
2.68683 0.98293
2.72725 0.991148
2.7274 1.01313
2.72307 1.03842
2.71469 1.08132
2.70991 1.1476
2.78176 1.0318
2.76028 1.10322
2.77689 1.02692
2.75885 1.03266
2.72363 1.05561
2.73381 0.978768
2.69042 1.03441
2.63285 1.10028
2.65397 1.05405
2.72769 0.855978
2.65903 0.974525
2.67938 0.941486
2.63336 1.049
2.65267 0.968837
2.58818 1.09719
2.62857 1.03063
2.63559 1.02691
2.62947 1.03571
2.64044 0.975955
2.60535 1.035
2.60346 0.974128
2.59257 0.99274
2.55693 1.0311
2.62604 0.875228
2.64141 0.910524
2.66621 0.915782
2.59832 1.06878
2.61921 1.01062
2.62946 0.974923
2.61836 0.99317
2.65942 0.911276
2.67209 0.906171
2.70023 0.838453
2.66324 0.891099
2.63899 0.886755
2.64184 0.803198
2.59312 0.925601
2.61346 0.868643
2.61516 0.837992
2.59983 0.877993
2.60597 0.881025
2.62757 0.795509
2.63374 0.81578
2.67859 0.731752
2.63866 0.791971
2.6475 0.741221
2.65113 0.803417
2.69624 0.673433
2.62584 0.825185
2.64999 0.753412
2.65095 0.76291
2.64368 0.85415
2.62881 0.900996
2.6915 0.77613
2.70681 0.800003
2.72555 0.774318
2.71007 0.841534
2.72932 0.839508
2.72093 0.896182
2.69813 0.99588
2.7228 0.964209
2.72748 0.976335
2.73794 0.883925
2.68488 0.918991
2.7064 0.8123
2.68236 0.82337
2.68585 0.782669
2.62707 0.908918
2.62962 0.902517
2.59196 0.972574
2.61538 0.935639
2.62854 0.937853
2.6784 0.843895
2.68122 0.799186
2.64858 0.863615
2.63464 0.846286
2.64641 0.811749
2.6513 0.840699
2.62512 0.899884
2.64375 0.904913
2.65245 0.911198
2.66164 0.905768
2.69738 0.811406
2.67707 0.849212
2.65733 0.921027
2.68139 0.893164
2.71484 0.879291
2.75623 0.863392
2.77588 0.841251
2.76872 0.871606
2.76535 0.944438
2.70641 1.13184
2.7175 1.15258
2.80607 0.987803
2.73744 1.14964
2.73229 1.09803
2.64603 1.19705
2.68081 1.09644
2.72039 0.987218
2.73529 0.920853
2.73156 0.873764
2.69047 0.942682
2.63516 1.0555
2.64593 1.00786
2.68711 0.905948
2.71363 0.821755
2.68576 0.845523
2.69501 0.783655
2.64526 0.931354
2.64426 0.914991
2.63534 0.887515
2.61049 0.938634
2.60598 0.912893
2.59673 0.866319
2.57715 0.906702
2.52547 0.976501
2.52321 0.893466
2.52678 0.881424
2.56532 0.844132
2.55334 0.90541
2.55025 0.907791
2.59169 0.813291
2.5614 0.903068
2.55926 0.897517
2.58317 0.843909
2.59827 0.829918
2.57874 0.870424
2.57297 0.90285
2.56094 0.963818
2.56441 0.976075
2.56456 1.0017
2.59607 1.00167
2.60866 1.04792
2.60267 1.12713
2.60481 1.09966
2.64647 1.01823
2.63386 1.04979
2.5849 1.12048
2.6303 1.05382
2.58284 1.18649
2.6547 1.0598
2.68384 0.983043
2.67031 1.01228
2.68271 1.01022
2.71331 0.963109
2.6866 0.990673
2.69831 0.937048
2.64956 1.00866
2.72348 0.770868
2.64476 0.889264
2.61344 0.874786
2.5705 0.922091
2.57025 0.903714
2.6262 0.756856
2.58368 0.869601
2.63136 0.755822
2.60926 0.801634
2.57299 0.874102
2.54468 0.907313
2.52906 0.924741
2.57171 0.865098
2.61899 0.754003
2.58359 0.73961
2.4986 0.858606
2.5487 0.711164
2.54131 0.720709
2.52279 0.765316
2.50776 0.820245
2.50909 0.851776
2.53824 0.806428
2.53212 0.86573
2.56367 0.86176
2.56361 0.901359
2.57141 0.963892
2.64574 0.803823
2.62161 0.891195
2.58098 0.937069
2.58477 0.875921
2.52563 0.970738
2.49984 0.965193
2.46 0.94663
2.50212 0.769093
2.413 0.911654
2.42138 0.817132
2.44899 0.726929
2.43695 0.730225
2.46767 0.697595
2.44791 0.709562
2.42207 0.70123
2.42509 0.6703
2.40223 0.75215
2.40245 0.78828
2.40772 0.799642
2.44359 0.733122
2.42298 0.777053
2.37233 0.931177
2.39908 0.911563
2.4957 0.779877
2.48283 0.852323
2.5149 0.751441
2.51568 0.753732
2.46946 0.876724
2.51353 0.77107
2.51108 0.76637
2.50462 0.763613
2.5235 0.583055
2.44152 0.758999
2.41483 0.826346
2.41725 0.88717
2.47652 0.821892
2.47553 0.833716
2.43044 0.872035
2.45954 0.802812
2.48001 0.778423
2.52902 0.687809
2.48641 0.813566
2.4787 0.820619
2.43229 0.909796
2.43263 0.925591
2.45958 0.888985
2.5292 0.716176
2.44242 0.930628
2.48099 0.803698
2.46364 0.871195
2.51454 0.777852
2.56402 0.66845
2.50093 0.804415
2.49902 0.773965
2.51087 0.722307
2.52805 0.682227
2.45595 0.902875
2.50233 0.802418
2.48246 0.912812
2.48415 0.958775
2.53392 0.826234
2.4764 0.939365
2.49922 0.831595
2.46427 0.908751
2.48707 0.831685
2.45406 0.886405
2.4293 0.896432
2.38249 0.961278
2.39043 0.889528
2.4061 0.794088
2.38434 0.860816
2.42072 0.904234
2.52198 0.810223
2.55538 0.843575
2.52513 0.871707
2.53607 0.750638
2.4381 0.887179
2.46174 0.775061
2.39815 0.914749
2.42904 0.896576
2.47811 0.846922
2.48548 0.874643
2.46693 0.907123
2.40116 0.992768
2.37449 1.04149
2.39594 0.983344
2.41649 0.96171
2.45221 0.928328
2.44492 0.978903
2.44971 0.997432
2.43762 1.01054
2.38401 1.06606
2.40431 0.963499
2.39083 0.897411
2.4268 0.775522
2.40694 0.836609
2.36937 0.921605
2.39766 0.820507
2.35924 0.873474
2.35267 0.890971
2.40475 0.801981
2.4236 0.823613
2.4273 0.842095
2.3975 0.912866
2.36168 0.945686
2.39515 0.879813
2.39086 0.88421
2.41869 0.801928
2.41749 0.803662
2.41873 0.821435
2.41211 0.817776
2.35926 0.895628
2.37086 0.851683
2.3879 0.802157
2.4127 0.832726
2.38994 0.883563
2.3872 0.902725
2.37114 0.872004
2.39937 0.786144
2.41409 0.766423
2.39045 0.845416
2.39933 0.834367
2.38034 0.867157
2.38618 0.860758
2.40859 0.841237
2.40106 0.897334
2.41441 0.852772
2.39487 0.895656
2.44568 0.753489
2.42004 0.882566
2.4546 0.832247
2.46449 0.830193
2.45369 0.839525
2.42304 0.85799
2.36941 0.940597
2.38956 0.882735
2.33033 0.976774
2.34308 0.927807
2.28736 1.0475
2.39353 0.895461
2.40983 0.895004
2.40628 0.864687
2.37341 0.911013
2.35439 0.975736
2.3404 1.01302
2.40702 0.920939
2.39548 1.04129
2.42021 1.04158
2.43108 1.02798
2.47852 0.91859
2.50577 0.884429
2.4793 0.946614
2.48828 0.930092
2.46126 0.989029
2.39422 1.08855
2.42523 1.00539
2.40445 1.04967
2.43244 1.04075
2.44025 1.06264
2.45129 1.03512
2.47775 0.976182
2.47141 0.916152
2.44425 0.878853
2.40216 0.892158
2.34228 0.943892
2.34381 0.846751
2.32396 0.820761
2.33493 0.767385
2.29635 0.888307
2.31564 0.890568
2.31354 0.940658
2.37569 0.865936
2.39065 0.860119
2.39301 0.864129
2.36288 0.914184
2.37288 0.900656
2.35033 1.00411
2.42253 0.957588
2.49147 0.852778
2.43457 1.01881
2.40153 1.0949
2.42387 1.08412
2.47971 0.991291
2.47311 0.970751
2.48749 0.864171
2.37812 1.05354
2.38979 1.00596
2.35647 1.06051
2.40111 0.95391
2.35966 1.07226
2.39689 1.02776
2.45117 0.898163
2.41796 0.956863
2.41869 0.964627
2.38976 0.999583
2.44598 0.858804
2.3455 1.04989
2.35815 1.04418
2.35642 1.02162
2.33449 1.09262
2.35949 1.08997
2.4172 1.04811
2.45079 1.01421
2.4626 0.984123
2.44053 1.03592
2.45998 1.00077
2.47177 0.955464
2.48446 0.918292
2.40242 1.07238
2.37897 1.08342
2.40279 1.01806
2.38222 1.05465
2.38426 1.05852
2.35461 1.13194
2.37889 1.11924
2.34516 1.1706
2.4031 1.03269
2.3462 1.0904
2.32662 1.06506
2.36877 0.954533
2.3613 0.981443
2.36972 0.942183
2.3061 1.03236
2.2987 1.01169
2.30627 0.992059
2.33635 0.973241
2.33022 1.02779
2.36287 1.04153
2.37118 1.0966
2.37055 1.18432
2.41394 1.14486
2.45831 1.06883
2.45845 1.10363
2.43303 1.14457
2.50499 1.00149
2.45985 1.10685
2.39416 1.23547
2.43751 1.14152
2.3997 1.16975
2.44834 1.01028
2.4266 1.03137
2.40971 1.14794
2.44772 1.155
2.47053 1.18625
2.47945 1.13905
2.42229 1.18571
2.43248 1.12748
2.38884 1.22908
2.43194 1.20812
2.51093 1.07681
2.48229 1.0927
2.44126 1.12246
2.44876 1.05167
2.43112 1.03729
2.43077 1.02902
2.3918 1.05418
2.38353 1.03471
2.37431 1.05342
2.40178 1.01223
2.38355 1.06834
2.37302 1.08394
2.38066 1.07268
2.40047 1.06631
2.43695 1.02585
2.31032 1.24067
2.3556 1.16276
2.35439 1.13598
2.33616 1.16586
2.30927 1.24501
2.35414 1.18987
2.38966 1.11313
2.31149 1.24144
2.36788 1.08462
2.37869 1.00484
2.41057 0.913945
2.34965 1.03301
2.32836 0.983069
2.34309 0.876722
2.29412 1.00993
2.30035 1.06423
2.3897 0.887504
2.39183 0.945322
2.37012 1.08611
2.44565 0.959516
2.40967 1.04668
2.35923 1.14179
2.34412 1.1687
2.34618 1.14253
2.38735 1.04783
2.33403 1.10022
2.28896 1.11056
2.29326 1.04815
2.37516 0.846205
2.33014 0.930488
2.30641 0.964985
2.32074 0.962405
2.30078 1.0449
2.34004 1.02916
2.35408 1.03052
2.35486 1.03749
2.32123 1.10954
2.39972 0.953477
2.30859 1.14155
2.34734 1.09149
2.36999 0.998703
2.26331 1.1644
2.28983 1.09637
2.23179 1.22179
2.31796 1.08403
2.34402 1.02102
2.30123 1.09196
2.32569 1.00853
2.27685 1.03645
2.26687 1.06763
2.24021 1.11673
2.29976 1.01922
2.29832 1.03353
2.22679 1.15358
2.26185 1.10613
2.29134 1.11577
2.35795 1.08455
2.40662 1.05959
2.42305 1.01468
2.36321 1.08304
2.36553 1.01128
2.3197 1.06321
2.28257 1.07774
2.23045 1.11405
2.19994 1.15932
2.24087 1.09427
2.28385 1.01736
2.24514 1.08041
2.25469 1.08414
2.33348 0.927477
2.31999 0.948217
2.31139 0.948252
2.26651 1.05708
2.32296 0.934354
2.294 0.948129
2.28317 0.932463
2.26077 0.928359
2.27151 0.885389
2.27401 0.854825
2.21902 0.943846
2.22543 0.909569
2.21803 0.895092
2.18877 0.932757
2.22717 0.836671
2.18097 0.936997
2.19217 0.954057
2.19509 0.994565
2.30137 0.826372
2.25527 0.960987
2.30371 0.918444
2.29109 0.961838
2.26581 1.00447
2.26805 1.00066
2.2869 0.99833
2.28915 0.996498
2.23813 1.05391
2.21342 1.07533
2.22779 1.00656
2.22432 0.996775
2.15625 1.10144
2.21357 1.02554
2.24506 0.991158
2.21818 1.09384
2.24546 1.02347
2.19247 1.07278
2.132 1.13928
2.14828 1.05922
2.10652 1.1022
2.12101 1.06919
2.09528 1.13799
2.13031 1.08889
2.18325 1.03037
2.17422 1.03435
2.17272 0.97568
2.15652 0.978673
2.1311 1.03922
2.1582 1.00197
2.11215 1.04424
2.05656 1.07595
2.04685 1.06219
2.01428 1.10947
1.99513 1.12859
2.01121 1.11747
2.0909 0.965034
2.0533 1.01362
2.07409 1.01198
2.04877 1.08314
2.03587 1.05571
1.98495 1.10772
1.98284 1.09128
1.93377 1.15741
1.89513 1.20851
1.94841 1.14095
1.93489 1.14597
1.87033 1.24006
2.0065 1.0673
1.99858 1.09055
1.9904 1.10683
1.97407 1.13255
1.94725 1.1416
1.95176 1.10084
1.88941 1.1717
1.88984 1.13726
1.87366 1.09433
1.85359 1.08572
1.81144 1.13524
1.82187 1.12447
1.86723 1.06489
1.83011 1.14426
1.8191 1.17643
1.8645 1.13221
1.84537 1.15569
1.85219 1.09415
1.82987 1.05114
1.79568 1.05333
1.80036 1.04046
1.80154 1.01109
1.83067 0.898812
1.7957 0.928578
1.77676 0.916032
1.74882 0.971713
1.77855 0.934739
1.76901 0.995434
1.80476 0.991286
1.85298 0.943832
1.84067 1.0053
1.89379 0.974677
1.83214 1.08528
1.8515 1.04291
1.86151 1.02745
1.80375 1.10498
1.81466 1.05626
1.85194 0.984418
1.85371 1.00877
1.82091 1.04126
1.82797 1.01296
1.81563 0.988012
1.72244 1.08851
1.75371 1.03635
1.73909 1.02346
1.76922 0.981059
1.74914 0.983644
1.7291 0.987669
1.73245 0.964286
1.74968 0.896971
1.71903 0.966859
1.80112 0.889942
1.80793 0.856409
1.79073 0.888798
1.78828 0.927524
1.79911 0.933543
1.78954 0.906828
1.80426 0.826206
1.75558 0.876678
1.75162 0.880831
1.76272 0.885559
1.76706 0.909039
1.78044 0.917345
1.79325 0.914574
1.84242 0.819049
1.72779 1.06846
1.78237 1.042
1.77365 1.11051
1.83485 1.04407
1.76799 1.11918
1.77984 1.07906
1.72528 1.12819
1.72868 1.10458
1.68995 1.16006
1.79909 1.04695
1.80672 1.09987
1.76104 1.20274
1.74449 1.21245
1.75074 1.18604
1.7316 1.21207
1.76561 1.15571
1.77338 1.13168
1.81093 1.02091
1.71367 1.14973
1.73357 1.11835
1.76169 1.09625
1.69571 1.21389
1.72009 1.15911
1.78968 1.04136
1.73549 1.11534
1.75764 1.06959
1.746 1.1212
1.77278 1.12164
1.82279 1.08629
1.74254 1.21446
1.80737 1.12922
1.75095 1.21939
1.78686 1.17156
1.68259 1.29521
1.77662 1.18862
1.77332 1.22145
1.84002 1.14736
1.80822 1.19089
1.83302 1.14488
1.89709 1.02726
1.90989 0.984161
1.83464 1.09594
1.80663 1.10595
1.81609 1.06178
1.80466 1.04583
1.74597 1.08136
1.66507 1.10233
1.71492 0.935955
1.60183 1.04888
1.60843 1.05552
1.57554 1.1201
1.61184 1.07916
1.66252 1.02666
1.68144 1.02644
1.68523 1.04387
1.64201 1.11092
1.62919 1.10984
1.65222 1.09034
1.69515 1.00086
1.6799 0.988745
1.60038 1.04901
1.6305 0.965886
1.57315 1.0821
1.60244 1.08871
1.65294 1.03907
1.6575 1.03856
1.63934 1.05634
1.62489 1.04062
1.58795 1.0653
1.64626 1.00292
1.66566 0.977078
1.63326 1.04037
1.67901 1.0046
1.72986 0.953884
1.7328 0.977658
1.65477 1.08558
1.68946 0.992523
1.63708 1.03048
1.61659 1.04963
1.65199 1.03464
1.64711 1.02328
1.59726 1.099
1.6402 1.06494
1.63826 1.08815
1.71079 0.974533
1.65221 1.05413
1.67338 0.990997
1.60256 1.05578
1.65316 0.967765
1.65186 0.953809
1.62872 0.970012
1.60307 0.979178
1.58727 1.02645
1.55841 1.07635
1.57935 1.04347
1.58852 1.10149
1.62548 1.10132
1.60285 1.1374
1.66041 1.04139
1.66755 1.01328
1.63488 1.08822
1.72991 1.00168
1.6973 1.08328
1.70913 1.08402
1.63897 1.16843
1.66198 1.13177
1.58709 1.2222
1.63543 1.19976
1.64147 1.21488
1.72394 1.10852
1.63702 1.20575
1.68879 1.11657
1.64544 1.14114
1.73457 1.06769
1.79142 1.01488
1.74048 1.08429
1.7777 1.03985
1.77651 1.05343
1.76611 1.04621
1.72493 1.04691
1.69902 1.07739
1.72309 0.990192
1.72087 0.906147
1.70329 0.90675
1.64262 0.977342
1.61656 1.00383
1.56977 1.08178
1.67665 0.954707
1.70978 0.961885
1.70527 1.02432
1.74346 0.978538
1.75079 1.0051
1.7688 1.03563
1.73882 1.10179
1.75789 1.08986
1.80709 0.960546
1.71383 1.05
1.74657 0.989562
1.77168 0.948111
1.75505 0.963508
1.73833 0.960384
1.74923 0.921183
1.69638 0.997308
1.70311 0.964431
1.66903 1.00012
1.67194 0.973654
1.62953 1.01024
1.62205 0.999101
1.61895 0.988318
1.58052 1.03779
1.56399 1.06685
1.61437 1.03452
1.63051 1.07598
1.66682 1.02801
1.61199 1.06551
1.63171 1.00405
1.6126 1.01038
1.55611 1.08183
1.56079 1.05803
1.58118 1.05185
1.61766 1.0277
1.67182 0.930481
1.65057 0.994976
1.64305 1.0539
1.65399 1.09678
1.6395 1.15433
1.67558 1.12925
1.70869 1.07511
1.63208 1.17121
1.62625 1.17422
1.61422 1.1757
1.65518 1.11803
1.64655 1.12402
1.62435 1.14278
1.62791 1.12991
1.57598 1.18113
1.59986 1.12454
1.54698 1.14586
1.47667 1.15543
1.45947 1.10799
1.49219 1.05132
1.57007 0.968294
1.53577 1.05089
1.55009 1.05641
1.5538 1.09777
1.55352 1.13799
1.5726 1.1461
1.56988 1.18149
1.57842 1.17985
1.68002 1.08926
1.67348 1.12167
1.68845 1.06272
1.60109 1.12342
1.5932 1.06607
1.58548 1.03351
1.54138 1.07485
1.49842 1.14868
1.62366 0.997177
1.56493 1.11676
1.63883 1.04229
1.54908 1.21908
1.65029 1.14253
1.62887 1.22673
1.76147 1.06944
1.70341 1.15475
1.68616 1.15676
1.64328 1.17098
1.63971 1.16246
1.68018 1.10467
1.60319 1.2005
1.66283 1.13881
1.63668 1.18832
1.71076 1.10024
1.70438 1.0879
1.77006 0.985472
1.76834 1.03007
1.75592 1.10074
1.85018 1.01774
1.81363 1.07601
1.78437 1.09269
1.77642 1.12494
1.75479 1.18739
1.77429 1.19649
1.76841 1.24156
1.79292 1.22796
1.79451 1.21002
1.78403 1.18558
1.82613 1.08534
1.80255 1.10439
1.79458 1.09573
1.79392 1.06844
1.79756 1.0405
1.78408 1.03423
1.74557 1.04701
1.70077 1.04759
1.71276 1.01771
1.7049 1.05166
1.71053 1.0309
1.72564 1.01393
1.75333 1.0384
1.80401 1.0022
1.72914 1.15506
1.83627 1.03016
1.78281 1.12744
1.79501 1.10919
1.80169 1.05148
1.82257 0.99123
1.75881 1.05594
1.78732 0.999255
1.71877 1.10129
1.74295 1.04697
1.75098 1.02633
1.75151 1.03323
1.81987 0.905003
1.78063 0.953135
1.70508 1.01263
1.71587 0.952939
1.66478 1.02093
1.7068 0.969333
1.69332 0.986999
1.75204 0.904293
1.72996 0.95268
1.69279 0.997451
1.67873 0.982655
1.64368 1.05917
1.6934 0.983552
1.65813 1.04229
1.65864 1.02599
1.67998 1.00669
1.69157 0.998416
1.68892 1.03572
1.72053 1.01656
1.72398 1.03081
1.74222 1.02362
1.71678 1.06345
1.71461 1.0826
1.75645 1.02511
1.75721 1.02494
1.74016 1.06255
1.79628 0.991998
1.78446 1.02337
1.79245 1.03158
1.78716 1.03709
1.80088 0.964276
1.7919 0.972543
1.79589 0.963444
1.81784 0.957128
1.81514 1.00692
1.83502 1.00048
1.86358 0.988982
1.84865 1.05717
1.88594 1.00102
1.81847 1.09507
1.85624 1.06579
1.88295 1.03729
1.83868 1.1217
1.84818 1.07356
1.83426 1.03317
1.83258 1.01125
1.86865 0.961292
1.83518 1.02049
1.89031 0.969419
1.91516 0.91724
1.84821 0.99096
1.83866 0.980644
1.79888 1.06019
1.83057 1.0303
1.85508 1.02617
1.89182 0.989242
1.87687 1.00384
1.87742 0.945774
1.86338 0.917283
1.7676 1.04742
1.81689 0.958995
1.84688 0.953803
1.84093 1.00652
1.85709 0.982171
1.80122 1.04102
1.84415 0.951029
1.8319 0.985366
1.85374 0.994821
1.81042 1.09254
1.84234 1.04659
1.82141 1.06591
1.80953 1.05659
1.79412 1.04741
1.76479 1.08863
1.87382 0.982552
1.80012 1.09292
1.84531 1.04312
1.80823 1.09251
1.85704 1.00017
1.86173 1.05029
1.89348 1.0377
1.90017 1.07785
1.95251 0.984869
1.90465 1.03111
1.88506 1.09896
1.95301 1.02706
1.89552 1.11487
1.96384 1.04647
1.94048 1.0965
1.93587 1.08101
1.91029 1.07364
1.89319 1.02923
1.82104 1.06851
1.82511 0.99534
1.80947 1.01571
1.81141 1.01696
1.81597 1.03227
1.79917 1.04932
1.77038 1.07537
1.84661 1.0009
1.84233 1.01024
1.87104 0.998322
1.8531 1.02103
1.89848 0.972217
1.88612 1.05618
1.96767 1.02745
1.91204 1.12401
1.93449 1.09067
1.86326 1.14411
1.86387 1.07944
1.82378 1.12122
1.82748 1.09935
1.81743 1.11529
1.81977 1.10471
1.80582 1.08386
1.77713 1.07449
1.76133 1.06153
1.7995 0.996137
1.7434 1.07919
1.77444 1.04465
1.78179 1.06037
1.74024 1.11762
1.7996 1.04395
1.7452 1.11456
1.75598 1.10761
1.78207 1.0693
1.7455 1.14284
1.81007 1.07247
1.82636 1.05162
1.81065 1.06835
1.79226 1.06314
1.76898 1.04432
1.76467 1.03499
1.63471 1.18129
1.72647 1.08497
1.73424 1.13057
1.69764 1.19775
1.76564 1.13475
1.81382 1.07926
1.77983 1.1299
1.87114 0.996633
1.78506 1.15717
1.81005 1.13679
1.84119 1.08742
1.88009 1.04148
1.94853 0.9434
1.87249 1.08744
1.92991 1.02706
1.94338 1.02678
1.89435 1.09451
1.91269 1.05841
1.95256 1.00534
1.95454 1.03071
1.9389 1.02593
1.93985 1.02243
1.9529 1.03317
1.98808 1.00907
1.99415 1.07497
2.00196 1.09606
2.02184 1.09595
2.0439 1.10134
2.05689 1.07461
2.06297 1.05861
2.1111 0.975585
2.03754 1.10138
2.08639 0.987911
2.05841 0.994685
2.02646 1.02599
2.01363 1.02136
1.99508 1.023
1.96269 1.06556
1.97394 1.06524
1.97866 1.052
1.97151 1.03393
1.96725 1.06178
2.01712 1.05017
2.0268 1.05472
2.00402 1.09169
2.04799 1.02067
2.0537 0.978015
2.0075 1.02679
2.0296 0.948202
2.01406 0.962679
1.97658 1.02584
2.04083 0.90392
1.98481 0.988341
1.99087 0.972623
2.03749 0.946371
2.01901 0.967593
1.99922 0.95579
2.00536 0.924905
1.99475 0.944618
1.98523 0.923357
1.97314 0.91592
1.94282 0.946736
1.9858 0.862905
1.94302 0.90728
1.94757 0.887839
1.93027 0.918766
1.96121 0.891036
1.98754 0.876407
1.97656 0.915367
1.91363 1.00386
1.95673 0.95566
1.93963 1.00889
1.97036 0.975845
1.94144 1.00583
1.93569 1.02706
1.98137 0.976457
1.98127 0.980752
2.02204 0.924927
1.98863 1.03472
1.99611 1.04517
1.94048 1.13803
2.02769 0.991151
2.02265 1.02673
2.05826 1.00189
2.05776 1.02404
2.10134 0.948366
2.08377 0.98564
2.03346 1.04376
1.99008 1.09887
2.0044 1.09251
2.04106 1.04365
2.03144 1.04433
2.03083 1.01526
2.01456 1.03607
2.02336 0.997047
2.01672 0.963194
1.9609 1.04594
1.94826 1.08388
2.01366 0.993544
1.9667 1.1214
2.00603 1.0949
2.07388 0.977659
2.09459 0.922922
2.06047 0.984377
2.06039 0.970833
2.05917 0.949603
1.98898 1.03902
1.9972 1.01789
1.99534 0.994505
2.00104 0.945028
2.00542 0.945238
2.01962 0.886274
1.98165 0.95227
2.01567 0.870235
1.99494 0.937324
2.03548 0.87956
2.03011 0.850601
1.98934 0.926837
1.97714 0.958742
1.98115 1.00047
2.02799 0.97372
1.99009 1.00991
1.99818 0.981004
2.01015 0.947289
1.96546 1.0385
2.01811 0.991523
2.08363 0.891714
2.04545 0.962438
2.01248 0.996348
1.99696 0.958152
1.98239 0.988008
1.98878 0.994911
1.99402 0.949267
1.91765 1.02911
1.92224 1.00004
1.91864 1.01621
1.94045 1.01355
1.94228 1.03821
1.9648 1.04914
2.05206 0.87979
1.94146 1.06487
1.98598 1.015
1.99266 1.01628
1.96642 1.10317
1.99448 1.10814
1.98661 1.17194
1.9787 1.20116
2.00202 1.1527
1.98342 1.20909
2.07606 1.11539
2.11278 1.06419
2.06159 1.17233
2.03989 1.22091
2.02438 1.21626
1.95553 1.28033
1.92995 1.32267
1.90762 1.33755
1.88928 1.34459
1.94895 1.27446
1.9542 1.26044
1.99133 1.18809
1.98999 1.15416
1.99726 1.08152
1.92173 1.12624
1.79791 1.23394
1.84361 1.12293
1.82946 1.09807
1.73199 1.15772
1.75109 1.07634
1.72899 1.06563
1.74516 1.03026
1.749 1.01502
1.74919 0.999602
1.76133 0.945003
1.6606 1.05117
1.74249 0.932601
1.71532 0.993986
1.70341 1.05797
1.79533 0.954926
1.73113 1.02147
1.73392 0.962521
1.69859 1.0073
1.64874 1.08212
1.74813 0.975019
1.76726 0.991282
1.80995 0.965001
1.79002 0.997667
1.80551 0.983763
1.76366 1.0615
1.74293 1.13313
1.78639 1.09308
1.80339 1.10747
1.845 1.05382
1.71754 1.18885
1.70571 1.19649
1.78709 1.13477
1.81536 1.12831
1.8205 1.15165
1.76761 1.22696
1.74354 1.24788
1.75245 1.21504
1.75525 1.19829
1.72698 1.23817
1.74222 1.22628
1.70351 1.25856
1.74583 1.18547
1.70547 1.20955
1.71706 1.18212
1.76039 1.12635
1.73679 1.15127
1.7653 1.09235
1.68495 1.14965
1.67088 1.12705
1.72206 1.07435
1.68561 1.15057
1.76983 1.03395
1.7591 1.02651
1.7247 1.06192
1.73791 1.06022
1.75872 1.06249
1.78584 1.02972
1.74126 1.106
1.75968 1.07105
1.72478 1.08722
1.74034 1.0591
1.73832 1.0209
1.71463 1.01857
1.7431 0.977534
1.73036 1.01184
1.71201 1.07415
1.67888 1.12327
1.708 1.08079
1.73836 1.03797
1.66694 1.14171
1.69629 1.14877
1.75001 1.08967
1.70726 1.15119
1.6776 1.18446
1.69278 1.13501
1.63798 1.18152
1.66866 1.12473
1.67913 1.1284
1.80958 0.968881
1.75613 1.0779
1.7265 1.10151
1.72727 1.07918
1.71387 1.0899
1.72392 1.06573
1.66359 1.15495
1.69329 1.10377
1.7326 1.03687
1.70634 1.07416
1.67885 1.11478
1.68388 1.11088
1.73531 1.04431
1.78855 0.985118
1.77698 1.0295
1.80524 0.996864
1.79648 1.03539
1.75496 1.11889
1.75855 1.11218
1.75623 1.09273
1.74472 1.07639
1.73534 1.05013
1.70617 1.0905
1.75604 1.04031
1.76225 1.06129
1.77655 1.05497
1.7889 1.03192
1.73965 1.05539
1.73981 1.04086
1.76458 0.981909
1.80029 0.988595
1.74318 1.14904
1.78628 1.12817
1.81373 1.1164
1.82855 1.09378
1.79427 1.12527
1.82897 1.07849
1.79711 1.14023
1.8083 1.11395
1.82706 1.09623
1.78394 1.16587
1.77028 1.19418
1.84184 1.12022
1.8244 1.17493
1.88308 1.10081
1.85194 1.19479
1.86573 1.17719
1.84129 1.25884
1.89411 1.23761
1.9098 1.23617
1.93128 1.20405
1.93888 1.21295
1.9655 1.2316
1.99339 1.19934
1.94137 1.24553
1.94153 1.23644
1.90469 1.24134
1.91698 1.19308
2.00069 1.04803
1.95185 1.09603
1.9212 1.09634
1.85917 1.15007
1.87091 1.11661
1.92191 1.07728
1.90693 1.11447
1.95411 1.05148
1.93624 1.0549
1.9367 0.992139
1.94842 0.979077
2.00652 0.932223
2.04338 0.929115
1.96634 1.05123
1.93978 1.07033
1.94014 1.03165
1.9468 1.05007
1.93722 1.10128
1.95241 1.13349
1.94744 1.15413
1.97312 1.12569
2.03315 1.06965
2.03764 1.09478
2.05888 1.06958
1.98398 1.17248
1.99909 1.09179
1.94384 1.11756
1.95107 1.07853
1.8983 1.16139
1.98035 1.06306
1.98206 1.12136
2.04431 1.07467
2.03757 1.10055
1.94822 1.22257
2.05623 1.0542
2.09057 1.01141
2.07517 1.0879
2.01334 1.20163
2.01956 1.1783
2.0353 1.11748
1.9672 1.16792
1.97193 1.13213
2.04561 0.978466
1.96743 1.06036
1.91062 1.09285
1.91217 1.05114
1.88596 1.10755
1.95098 1.0129
1.94493 1.0049
1.93851 1.01042
1.84806 1.15991
1.81118 1.20235
1.84966 1.13437
1.92291 1.00509
1.93684 0.997319
1.89551 1.08004
1.95382 0.998971
1.9407 1.02649
1.98293 0.960862
1.95981 1.00734
1.93509 1.09223
1.90759 1.16957
1.93503 1.13243
1.9584 1.10674
1.92603 1.14117
1.93922 1.13732
2.00445 1.0557
2.00571 1.09195
1.89835 1.24501
2.02166 1.06875
1.96561 1.12914
1.94115 1.14378
1.86992 1.19788
1.86337 1.13492
1.83707 1.12024
1.82238 1.08619
1.86826 1.00961
1.84194 1.02023
1.82229 1.07995
1.86564 1.00949
1.86577 0.990965
1.86691 0.997745
1.84123 1.03003
1.91438 0.931809
1.91937 0.97302
1.91976 0.978365
1.89354 1.01296
1.90902 0.986402
1.96512 0.94167
2.00532 0.884762
1.94343 1.01552
1.90388 1.0441
1.90113 1.04266
1.92188 1.03808
1.91158 1.09211
1.90871 1.1401
1.93371 1.13493
1.92138 1.16683
1.9733 1.07064
1.92348 1.13244
1.90496 1.14876
1.91753 1.10128
1.89646 1.12018
1.88585 1.14678
1.92011 1.11417
1.90858 1.12562
1.94998 1.08956
1.94281 1.12602
1.96081 1.12116
1.93018 1.15828
1.97294 1.12226
2.02141 1.05431
1.96805 1.1199
1.9875 1.08246
2.02404 1.04263
2.02149 1.04204
2.00745 1.03176
2.01473 0.996772
2.02877 0.99549
2.03019 1.02315
2.00625 1.09119
2.01606 1.12862
2.12427 1.00946
2.10038 1.05696
2.10154 1.02501
2.0199 1.08972
1.95779 1.11746
1.93329 1.12978
1.98565 1.0607
1.98497 1.03841
1.9742 1.0234
1.92043 1.1021
1.95739 1.06198
1.96936 1.02093
1.97535 0.955808
1.94067 0.997826
1.9377 1.01809
1.98308 0.972955
1.98649 1.02658
1.89231 1.18011
1.96114 1.11823
2.01302 1.07376
2.04429 1.06776
2.05623 1.03837
2.0934 0.984097
2.00681 1.13482
2.0907 0.993492
2.09417 0.994978
2.07646 0.996227
2.06896 0.996372
2.08167 0.955195
2.02367 1.06879
2.0859 1.00122
2.08447 1.01241
2.05734 1.06878
2.05838 1.05837
2.08182 1.00377
2.00298 1.09634
2.05696 0.970084
2.10575 0.857835
2.04364 0.992361
2.01478 1.06189
2.10557 0.9646
2.08581 1.05039
2.12444 0.950728
2.07271 1.00138
2.05994 1.03378
2.13604 0.964829
2.15824 0.982719
2.13561 1.0418
2.11379 1.09027
2.09787 1.11523
2.1251 1.04581
2.08033 1.10871
2.13708 1.0331
2.08287 1.10827
2.10195 1.03692
2.07993 1.06536
2.13746 0.971114
2.10635 1.03008
2.065 1.08448
2.0423 1.07185
1.99922 1.07959
2.0397 0.993771
2.11004 0.855668
2.1021 0.868657
2.05815 0.94158
2.04181 0.991422
2.06525 0.962046
2.07346 0.926426
2.03448 1.0024
2.02315 1.01634
2.06106 1.01204
2.01433 1.13281
2.06259 1.12472
2.15231 1.05223
2.05239 1.21602
2.1012 1.16235
2.07093 1.22979
2.1316 1.14201
2.15839 1.13204
2.04184 1.28467
2.11618 1.13758
2.10937 1.08062
2.04257 1.10868
2.02426 1.09157
2.07918 0.989039
2.09349 0.970289
2.028 1.05724
2.01928 1.04039
2.01386 1.03082
2.04394 0.956017
2.04772 0.891515
1.99152 0.955498
1.98205 0.939606
1.88285 1.06459
1.94994 0.960458
1.90398 1.01353
1.83757 1.11961
1.85106 1.13866
1.93695 1.09209
1.98551 1.0653
1.96688 1.1113
1.8963 1.20287
1.9125 1.12001
1.87924 1.11554
1.87359 1.06615
1.84405 1.06753
1.95171 0.858873
1.92637 0.876584
1.8974 0.909436
1.85558 0.983639
1.85978 1.00057
1.86206 1.04099
1.85646 1.08637
1.9286 1.00696
1.95475 1.05149
2.00845 1.02882
1.98154 1.09761
1.95978 1.16272
1.98977 1.12341
1.98982 1.11502
1.99123 1.10632
1.84005 1.29827
1.93307 1.16905
1.90864 1.13841
1.75995 1.25004
1.82886 1.08182
1.69229 1.22387
1.73108 1.11254
1.72274 1.11576
1.75319 1.08086
1.72346 1.1113
1.71172 1.10627
1.73026 1.08617
1.78301 1.02224
1.75884 1.05714
1.70421 1.08538
1.72333 1.04089
1.72066 1.03778
1.65435 1.09838
1.65492 1.08523
1.64478 1.1083
1.59963 1.16916
1.69987 1.05596
1.67598 1.0919
1.71465 1.00709
1.64728 1.06443
1.64808 1.01334
1.72351 0.898522
1.69746 0.93136
1.71183 0.891973
1.69404 0.89453
1.62631 0.998408
1.63746 0.990487
1.73242 0.873892
1.70348 0.933792
1.66936 1.00121
1.66627 1.03046
1.71617 0.994666
1.78522 0.909812
1.68336 1.07024
1.70435 1.0486
1.72276 1.03604
1.77871 0.953573
1.76759 0.972762
1.73449 1.0323
1.72308 1.02664
1.75176 0.969373
1.71605 1.01441
1.71903 1.00079
1.72866 0.988379
1.73603 0.95448
1.73759 0.946217
1.65355 1.06971
1.71502 0.981188
1.72151 0.93716
1.681 0.971198
1.67286 0.963318
1.72203 0.920067
1.69207 0.981478
1.69701 0.987924
1.68461 1.01332
1.74187 0.915762
1.68829 0.974215
1.73617 0.856157
1.7218 0.935191
1.68383 1.0318
1.75401 0.966804
1.76596 0.96739
1.80049 0.904513
1.78769 0.916465
1.78063 0.927017
1.73124 1.00135
1.74223 1.01545
1.77214 1.01502
1.72768 1.11262
1.76903 1.05133
1.75502 1.05006
1.78202 0.994103
1.78409 0.981783
1.77127 0.992451
1.75154 1.01371
1.79402 0.951322
1.76671 0.979994
1.655 1.11315
1.71115 1.05106
1.73294 1.06008
1.76574 1.06324
1.81245 1.06168
1.79985 1.11033
1.82293 1.05344
1.74608 1.12242
1.80995 0.98578
1.75892 1.07829
1.77378 1.05121
1.79926 1.02414
1.78046 1.08237
1.85067 1.01211
1.81108 1.09209
1.7946 1.09381
1.79479 1.09276
1.82913 1.08622
1.82653 1.133
1.80561 1.17229
1.84314 1.12223
1.8554 1.10883
1.82644 1.1613
1.85234 1.11772
1.85637 1.13195
1.91526 1.06471
1.84664 1.17826
1.86538 1.18451
1.92364 1.11751
1.91809 1.12179
1.92508 1.1219
1.87348 1.20988
1.87559 1.18648
1.8893 1.09794
1.86429 1.03792
1.73001 1.14251
1.73246 1.08788
1.71853 1.10595
1.73024 1.10365
1.73288 1.11877
1.77924 1.09857
1.76639 1.13954
1.81332 1.08197
1.767 1.15675
1.73644 1.18003
1.69775 1.25342
1.7459 1.18382
1.72637 1.18227
1.7869 1.08459
1.74857 1.12464
1.73353 1.1251
1.67531 1.15657
1.70954 1.0658
1.74389 0.982233
1.6996 1.01794
1.6662 1.08976
1.6299 1.16149
1.68224 1.12754
1.67904 1.16255
1.76662 1.05961
1.75553 1.04412
1.69174 1.11412
1.74859 1.05887
1.76054 1.06881
1.71239 1.13969
1.77736 1.01292
1.75616 1.01062
1.74885 0.995616
1.72463 1.04465
1.71118 1.03346
1.67305 1.05143
1.64513 1.04521
1.68426 0.943707
1.65477 0.979356
1.6753 0.958032
1.63709 1.03675
1.66769 1.01437
1.6404 1.05836
1.62042 1.0931
1.6175 1.16994
1.6322 1.1843
1.72645 1.05164
1.64651 1.09388
1.68097 1.00154
1.61463 1.04549
1.56601 1.0854
1.62478 1.00682
1.60242 1.03318
1.59077 0.99128
1.55027 0.995478
1.55941 0.977638
1.51768 1.05263
1.56494 1.03673
1.5309 1.0973
1.54394 1.08306
1.59105 0.999191
1.59586 0.993538
1.51708 1.0945
1.61293 0.986634
1.5666 1.09885
1.60633 1.1044
1.65038 1.07927
1.62752 1.14164
1.66544 1.11948
1.61655 1.18118
1.61983 1.15176
1.63375 1.10612
1.6083 1.08062
1.51741 1.14727
1.46229 1.18193
1.42598 1.18894
1.49619 1.08181
1.46997 1.10014
1.46249 1.08962
1.50005 1.02083
1.5085 0.979324
1.47427 0.988241
1.44267 1.0206
1.37972 1.10919
1.39922 1.12059
1.4748 1.06139
1.54768 1.01467
1.52898 1.05647
1.57845 0.979493
1.54966 1.02157
1.59772 0.962519
1.56895 0.999185
1.55815 1.01043
1.56448 0.999947
1.51527 1.03862
1.48866 1.06749
1.51302 1.06335
1.51345 1.10078
1.59204 1.03393
1.5773 1.09443
1.54705 1.11147
1.57475 1.06677
1.54877 1.07199
1.54677 1.0521
1.57279 0.997132
1.48873 1.11936
1.54448 1.08308
1.54248 1.09777
1.43745 1.20674
1.44633 1.1844
1.38198 1.26498
1.42931 1.24404
1.43049 1.2671
1.3945 1.32164
1.50527 1.19667
1.55413 1.11892
1.43987 1.19897
1.4807 1.13332
1.51057 1.10725
1.4973 1.14227
1.56613 1.05966
1.4958 1.14412
1.49345 1.12522
1.44609 1.1785
1.49022 1.13852
1.4402 1.18694
1.37804 1.23319
1.43299 1.1521
1.50595 1.05735
1.44449 1.11279
1.42821 1.11487
1.4286 1.092
1.45354 1.05722
1.39508 1.10992
1.36141 1.15652
1.37889 1.16713
1.47878 1.09721
1.47434 1.10768
1.4618 1.10013
1.43117 1.10078
1.39365 1.14286
1.36166 1.20168
1.34165 1.21655
1.36102 1.18473
1.35572 1.18607
1.3217 1.20396
1.34321 1.16283
1.36987 1.09855
1.32351 1.08683
1.35794 1.00867
1.32039 1.01034
1.2696 1.04227
1.30495 0.99761
1.30552 1.02814
1.37818 0.988989
1.37652 1.01946
1.35189 1.08691
1.36874 1.08284
1.37801 1.06997
1.42923 1.02848
1.44611 1.05082
1.50961 1.01383
1.49045 1.0352
1.47171 1.01878
1.43081 1.05206
1.44332 1.03019
1.40245 1.07413
1.4386 1.00966
1.3742 1.0793
1.41506 1.04895
1.47967 1.0409
1.48977 1.07912
1.56645 1.05686
1.62098 1.05079
1.59263 1.11318
1.58252 1.15105
1.61768 1.13489
1.58296 1.20248
1.59856 1.20741
1.60444 1.18149
1.57264 1.18435
1.6039 1.11909
1.54249 1.15405
1.53786 1.12493
1.54935 1.09219
1.54207 1.09585
1.57032 1.04177
1.55218 1.07596
1.55996 1.07804
1.61845 1.02199
1.55058 1.11069
1.54403 1.084
1.55024 1.03903
1.54217 1.06239
1.44568 1.16599
1.47406 1.12488
1.51429 1.05117
1.49641 1.05398
1.47244 1.06689
1.51018 1.01072
1.48367 1.03748
1.43168 1.0728
1.40684 1.06477
1.38818 1.05262
1.36584 1.05829
1.34335 1.07693
1.4103 1.0407
1.39049 1.08476
1.44373 1.01613
1.44376 1.00068
1.37715 1.04331
1.34782 1.01935
1.37941 0.981945
1.35038 1.04382
1.38515 1.01591
1.43328 0.962881
1.3973 0.990456
1.36029 1.04659
1.35538 1.08024
1.3821 1.06256
1.37839 1.0742
1.4288 1.01768
1.46159 0.999793
1.39407 1.06275
1.42545 1.02461
1.42221 1.04819
1.4499 0.990205
1.45821 0.979175
1.43094 1.04455
1.44473 1.03737
1.39542 1.06674
1.37714 1.04767
1.36654 1.02327
1.326 1.05299
1.32129 1.06963
1.28418 1.12454
1.26989 1.14552
1.3474 1.0623
1.32812 1.09051
1.32472 1.08097
1.28841 1.12594
1.26843 1.13603
1.32093 1.06736
1.3018 1.07288
1.33848 1.02836
1.33409 1.03124
1.30736 1.05276
1.30103 1.04597
1.28117 1.07526
1.32078 1.06809
1.33511 1.07587
1.34753 1.0846
1.35012 1.11242
1.43833 1.03254
1.40995 1.10923
1.42035 1.14327
1.37338 1.25376
1.3853 1.2334
1.35459 1.22637
1.32451 1.21791
1.38476 1.10673
1.34246 1.14954
1.36793 1.12011
1.38365 1.08792
1.35509 1.08984
1.3012 1.12523
1.30924 1.11184
1.29164 1.12175
1.28328 1.14395
1.30617 1.12397
1.28702 1.15568
1.36087 1.10057
1.31265 1.16898
1.33897 1.1317
1.34545 1.12726
1.28894 1.17834
1.35234 1.07697
1.34185 1.07846
1.32096 1.07394
1.34798 1.01818
1.35886 1.02915
1.35865 1.05481
1.30352 1.12704
1.27501 1.15161
1.22649 1.16538
1.29327 1.08364
1.37194 0.989003
1.35603 1.0495
1.35385 1.05529
1.35732 1.05419
1.36404 1.00491
1.28514 1.05909
1.30208 1.00834
1.31075 0.971092
1.29435 0.979696
1.24478 1.05671
1.3388 0.975949
1.2977 1.01987
1.31713 0.977778
1.19088 1.09629
1.25662 1.03392
1.28868 1.02935
1.353 0.953463
1.32351 0.966706
1.2878 0.993633
1.26685 0.972917
1.17889 1.00714
1.18562 0.97911
1.13468 1.02089
1.19374 0.983919
1.2125 1.0017
1.20764 1.03558
1.22974 1.00943
1.18407 1.04467
1.21713 0.992984
1.20832 0.972362
1.1781 1.00252
1.16936 1.05109
1.17077 1.09054
1.17517 1.1024
1.198 1.08977
1.14979 1.14271
1.21024 1.07462
1.1945 1.07089
1.26803 0.98166
1.27433 1.00572
1.28656 1.01564
1.31594 0.989587
1.26287 1.02991
1.29234 0.972644
1.1912 1.04114
1.2209 1.02682
1.19995 1.0651
1.20905 1.0646
1.19913 1.07265
1.25582 1.03411
1.23299 1.07782
1.24164 1.09241
1.26663 1.04893
1.28323 1.01236
1.22949 1.04751
1.24182 1.02904
1.25448 1.00121
1.15998 1.07078
1.23002 1.01991
1.18516 1.04106
1.17399 1.02306
1.1827 1.00286
1.19449 0.965223
1.17608 0.987376
1.17926 0.976799
1.2332 0.939484
1.24942 0.933794
1.20012 0.989502
1.12376 1.04402
1.12602 1.03524
1.15737 1.0118
1.14782 0.996105
1.1524 0.97421
1.12113 0.980315
1.11153 0.991832
1.1057 0.997304
1.1086 0.994853
1.11555 0.981775
1.13641 0.939671
1.14234 0.946719
1.12217 0.983979
1.1582 0.966414
1.1356 0.986403
1.17235 0.968044
1.15513 0.982563
1.10245 1.03386
1.13744 1.0087
1.10842 1.02242
1.14795 0.997161
1.13649 1.02425
1.16917 0.992188
1.13133 1.05986
1.18618 1.00494
1.11102 1.0799
1.15193 1.0241
1.1936 0.965108
1.15963 0.984534
1.14717 0.969366
1.17249 0.934263
1.20604 0.883573
1.18508 0.917867
1.14291 0.960489
1.15235 0.952944
1.22082 0.880987
1.20293 0.932658
1.20429 0.968033
1.16719 1.01954
1.16209 1.00558
1.23671 0.934687
1.23675 0.92327
1.24276 0.90494
1.13238 1.00589
1.1546 0.939399
1.11444 0.948461
1.1185 0.922522
1.14093 0.892572
1.17395 0.849397
1.12193 0.887494
1.04413 0.926887
0.991477 0.938557
1.0003 0.920209
1.00913 0.903351
1.00855 0.907062
1.06282 0.866163
1.07822 0.902048
1.11209 0.868554
1.10177 0.874569
1.08669 0.916025
1.09002 0.937796
1.10716 0.908717
1.08582 0.955431
1.08368 0.969986
1.07818 0.99541
1.15955 0.915937
1.11555 0.993273
1.15021 0.964747
1.12491 0.998407
1.12834 1.00781
1.15307 0.987538
1.15815 0.958836
1.10395 1.02515
1.15425 0.980452
1.09739 1.01563
1.01523 1.04764
1.03601 0.988147
1.03035 0.992267
1.06271 0.97907
1.02706 1.02671
1.052 1.02027
1.0957 0.992963
1.1008 0.98641
1.0456 1.01848
1.05174 1.01919
0.981438 1.06723
0.994165 1.06297
0.992403 1.08096
1.05719 1.05778
1.11062 1.04749
1.07816 1.08023
1.04541 1.10644
1.07054 1.05929
1.05905 1.07012
1.07227 1.02525
1.06092 1.02364
1.05203 1.03158
1.0545 1.05695
1.06463 1.05499
1.09116 1.03481
1.03362 1.09791
1.04732 1.05056
1.01247 1.07225
1.07848 1.00646
1.0533 1.04593
1.03971 1.0651
1.01142 1.08777
1.05767 1.05285
1.04051 1.03473
1.04505 1.00652
0.970144 1.04988
0.982773 1.03987
0.989257 1.03978
0.972587 1.04996
0.987562 1.01364
0.944566 1.00962
0.95016 0.986767
0.993846 0.936771
0.966957 0.943863
0.997185 0.915012
0.92363 0.98434
0.972254 0.924689
0.956593 0.946712
1.01211 0.909261
0.951486 0.987186
0.94542 1.01844
1.02708 0.972091
1.02822 0.985992
0.984574 1.02506
0.970559 1.02394
0.959919 1.01963
1.03287 0.949155
1.02086 0.999106
1.0382 0.995038
1.02028 1.0279
1.03855 1.04116
0.97921 1.11114
1.05326 1.0768
1.07117 1.0814
1.10935 1.06087
1.14757 1.02275
1.12206 1.02646
1.08655 1.039
1.10295 1.02201
1.05987 1.04573
1.04868 1.04149
1.10481 1.03086
1.08502 1.0942
1.09639 1.12931
1.16275 1.09791
1.15087 1.11664
1.21351 1.06836
1.20192 1.10108
1.18153 1.12272
1.1543 1.1272
1.15077 1.09396
1.16339 1.05121
1.1325 1.05271
1.09905 1.06336
1.10442 1.03478
1.06399 1.04637
1.06637 1.01932
1.05224 1.00248
1.0505 0.982361
1.02601 0.988877
0.954132 1.05391
0.992111 1.04077
1.02486 1.00254
1.00695 0.995524
0.95605 1.01948
0.983021 0.976689
0.973691 0.991052
0.955942 1.0182
1.02419 0.957158
1.00693 0.978943
0.989799 0.974823
0.989343 0.956882
1.02423 0.905489
1.0045 0.914616
0.920804 0.972723
0.909259 0.954133
0.885277 0.967274
0.976528 0.894836
0.990596 0.915541
0.978611 0.936897
0.987548 0.9874
1.12551 0.913701
1.05967 1.01951
1.03876 1.02242
1.03078 0.993228
1.0466 0.977471
0.932328 1.01545
0.926543 0.98995
0.955136 0.943432
0.968293 0.921826
1.01034 0.908355
1.03634 0.911042
1.07042 0.867716
0.993851 0.924357
1.05268 0.883155
1.03622 0.921422
1.01955 0.959191
1.01659 1.01199
1.01844 1.01479
0.992311 1.01724
1.02672 0.967747
0.984298 0.96448
1.0136 0.914948
0.996481 0.933057
0.957323 0.950798
0.997867 0.892985
0.99243 0.889849
1.00021 0.87057
0.97173 0.89771
0.909676 0.950103
0.900469 0.967042
0.953929 0.986159
1.05731 0.92295
1.05301 0.922023
0.981377 0.983567
0.996606 0.97064
0.946841 1.00502
0.947073 1.00345
0.936356 1.00192
0.968558 0.961496
0.97069 0.972505
0.985483 0.96585
0.970531 0.964525
0.929547 0.955544
0.947008 0.921341
0.922793 0.944736
0.928015 0.959643
0.884524 1.02253
0.942117 1.01259
0.954746 1.01322
0.951899 1.00597
1.00653 0.950709
0.959312 0.976621
0.966527 0.976931
0.93347 0.99256
0.937081 0.988403
0.965018 0.949343
0.898143 0.984372
0.902548 0.974322
0.940315 0.941136
0.942425 0.959978
0.979301 0.960591
0.997005 0.964327
1.02877 0.943878
0.97289 0.972913
0.99036 0.96007
1.01378 0.944703
0.96094 0.991772
0.88557 1.02885
0.900982 0.996864
0.96704 0.962496
0.961325 0.98133
0.966717 0.970366
0.958745 0.977331
0.999306 0.949889
0.952394 0.980749
0.933922 0.977961
0.951151 0.942171
0.89809 0.961498
0.768842 1.01806
0.876023 0.952461
0.823811 1.00958
0.899336 0.963072
0.903554 0.9462
0.874542 0.96626
0.897396 0.968736
0.931734 0.940107
0.829569 1.0162
0.911366 0.993257
0.896408 1.0075
0.902131 0.993164
0.842899 1.02302
0.853811 1.02526
0.820529 1.02851
0.843577 0.975366
0.78173 0.972359
0.761616 0.9497
0.735884 0.956891
0.756702 0.943849
0.771503 0.959015
0.8286 0.977602
0.896689 0.992514
0.895592 1.00648
0.922149 0.979109
0.868112 1.00567
0.864582 1.00934
0.895386 0.974528
0.857945 0.991804
0.890706 0.948929
0.842086 0.966002
0.837983 0.952919
0.823737 0.953464
0.889093 0.938855
0.865916 0.964818
0.832414 0.984169
0.870814 0.953729
0.83993 0.988931
0.789826 1.01369
0.862876 0.956181
0.863294 0.952244
0.811101 0.961243
0.846067 0.934157
0.833152 0.936316
0.863023 0.934569
0.824446 0.991093
0.885682 0.971302
0.91512 0.95845
0.895694 0.971269
0.831847 1.01053
0.799399 1.00755
0.811658 1.00005
0.773694 1.04966
0.803865 1.02578
0.772775 1.03964
0.817672 1.02116
0.799589 1.05596
0.770184 1.07668
0.774066 1.06147
0.833198 1.01158
0.759549 1.01873
0.724899 0.977278
0.713771 0.955128
0.669141 0.962875
0.650528 0.940022
0.649134 0.942035
0.676523 0.909928
0.688006 0.87967
0.688311 0.881254
0.633298 0.921268
0.638817 0.931828
0.686212 0.899948
0.585928 0.935817
0.662626 0.910221
0.653368 0.927319
0.631852 0.931997
0.593816 0.956073
0.639358 0.916944
0.693409 0.856681
0.661479 0.880775
0.680662 0.883598
0.614791 0.90685
0.596734 0.902317
0.602537 0.886553
0.608806 0.904019
0.618979 0.922863
0.638863 0.929546
0.59136 0.959942
0.596711 0.956798
0.599052 0.944159
0.63589 0.940115
0.586338 0.97725
0.594939 0.988114
0.59531 1.0261
0.629048 1.00994
0.614677 0.993672
0.672919 0.932465
0.650713 0.918565
0.575466 0.93682
0.589822 0.926619
0.597642 0.918774
0.580657 0.903821
0.574027 0.884061
0.550747 0.887562
0.473622 0.907172
0.457666 0.912864
0.454302 0.94037
0.515739 0.938576
0.531522 0.952512
0.553315 0.973998
0.618606 0.945935
0.573851 0.966197
0.597077 0.948876
0.600659 0.952835
0.534733 0.992818
0.52846 0.984859
0.469445 0.99322
0.539044 0.946359
0.461743 0.964721
0.410622 0.971441
0.532109 0.919556
0.402412 0.974611
0.459605 0.945974
0.448559 0.93601
0.444041 0.943089
0.393249 0.966277
0.345789 0.986705
0.399789 0.981975
0.394194 0.978382
0.407144 0.95923
0.348299 0.962862
0.370606 0.953402
0.406114 0.938218
0.423903 0.927234
0.413369 0.923904
0.440127 0.927033
0.390335 0.945524
0.46179 0.919609
0.451966 0.919037
0.471158 0.914777
0.485695 0.925716
0.43091 0.946492
0.339193 0.990416
0.274594 1.02564
0.312006 1.03458
0.384892 1.01646
0.383691 1.00789
0.408366 0.980803
0.379193 0.950615
0.395361 0.945758
0.460239 0.910707
0.395796 0.917957
0.414394 0.907395
0.369625 0.909286
0.361837 0.922669
0.3737 0.93207
0.393915 0.915856
0.411198 0.912518
0.345188 0.940016
0.351531 0.939339
0.316719 0.941725
0.296215 0.957397
0.292012 0.959155
0.299407 0.943784
0.299347 0.945356
0.284817 0.951836
0.287317 0.944643
0.325455 0.939369
0.343551 0.937264
0.369496 0.923049
0.414403 0.896374
0.42748 0.889241
0.400395 0.898485
0.425812 0.898208
0.363982 0.94023
0.357491 0.971718
0.336812 1.00551
0.300901 1.01504
0.351925 0.99749
0.379959 0.971941
0.326046 0.976179
0.386082 0.963044
0.33234 0.970022
0.302317 0.980753
0.336249 0.98475
0.360318 0.978542
0.382851 0.976452
0.408589 0.964839
0.438543 0.938649
0.339198 0.96289
0.404502 0.956561
0.360472 0.989308
0.394365 0.977721
0.357522 0.977909
0.361369 0.969333
0.37917 0.960716
0.409624 0.94383
0.389816 0.932254
0.42461 0.907425
0.386285 0.896599
0.351527 0.90301
0.349177 0.902274
0.391296 0.890323
0.397828 0.883493
0.350207 0.886994
0.343567 0.869232
0.339884 0.883932
0.292103 0.916464
0.362674 0.904337
0.362838 0.909356
0.320548 0.923828
0.327385 0.912197
0.405645 0.900426
0.429376 0.901706
0.436184 0.913046
0.436613 0.933037
0.408362 0.940251
0.420083 0.926841
0.454413 0.906963
0.468095 0.917461
0.513309 0.888204
0.455431 0.924411
0.431688 0.922056
0.437668 0.894481
0.428917 0.901393
0.38776 0.927498
0.443167 0.939716
0.460041 0.950533
0.38718 0.986145
0.488742 0.969616
0.478264 0.962623
0.477004 0.962515
0.540192 0.954507
0.424085 0.987153
0.485325 0.931189
0.417804 0.963316
0.523459 0.924695
0.529824 0.933542
0.505512 0.971979
0.555336 0.973203
0.542577 1.00021
0.585765 0.961664
0.564408 0.957169
0.459947 0.981648
0.478452 0.974651
0.504936 0.977116
0.526301 0.99654
0.543472 1.00376
0.537074 1.01958
0.592188 1.00884
0.627684 1.01273
0.622654 1.02261
0.623333 1.01721
0.553088 1.03321
0.46472 1.02764
0.439748 0.983145
0.497999 0.951929
0.464947 0.946498
0.393714 0.942329
0.446216 0.923717
0.476045 0.905055
0.473723 0.91198
0.516196 0.899938
0.553665 0.898517
0.513089 0.917473
0.47361 0.925291
0.442569 0.956326
0.416726 0.989449
0.479632 0.982097
0.378145 1.0196
0.400298 1.01333
0.44044 1.00156
0.439037 0.994638
0.434023 0.973363
0.36678 0.980016
0.366995 0.955106
0.401191 0.922434
0.358544 0.924448
0.357322 0.916285
0.360999 0.908139
0.309985 0.919765
0.336907 0.907076
0.406879 0.889218
0.39575 0.916141
0.40392 0.933931
0.367478 0.947175
0.391311 0.948306
0.33468 0.964459
0.33237 0.98616
0.375719 0.998188
0.420897 0.986997
0.413582 1.00922
0.480708 0.978171
0.469293 0.973046
0.404627 0.986741
0.368997 0.989927
0.443742 0.965378
0.414075 0.98756
0.437102 0.991523
0.470231 0.969953
0.456196 0.952094
0.402751 0.958425
0.418146 0.940611
0.445019 0.946278
0.488116 0.930431
0.503794 0.92484
0.493131 0.944076
0.466688 0.964274
0.459926 0.983267
0.445874 0.99486
0.494849 0.979398
0.471778 0.994008
0.509438 0.985363
0.54444 0.969434
0.514589 0.969745
0.510252 0.961646
0.542013 0.934932
0.51874 0.938948
0.518003 0.941596
0.543642 0.918009
0.518058 0.92607
0.49633 0.929035
0.490731 0.924059
0.469812 0.923042
0.398728 0.941549
0.436238 0.940061
0.413721 0.952814
0.378293 0.970177
0.321977 0.975117
0.414364 0.954474
0.431085 0.950632
0.408639 0.954701
0.3885 0.965525
0.360366 0.97958
0.347455 0.969514
0.340305 0.965365
0.374566 0.947992
0.326377 0.961475
0.335788 0.975885
0.316061 0.979614
0.325846 0.986185
0.335839 0.998645
0.333258 0.991775
0.357929 0.985925
0.28589 1.00911
0.30505 0.999451
0.379828 0.975106
0.304611 0.96918
0.324108 0.95774
0.3463 0.963958
0.322094 0.967838
0.360946 0.956547
0.272023 0.975551
0.286499 0.955148
0.263457 0.957414
0.288581 0.944174
0.289398 0.934982
0.272473 0.931666
0.237963 0.926405
0.26574 0.918483
0.266037 0.933455
0.285533 0.943242
0.261861 0.949981
0.226902 0.95466
0.230059 0.957744
0.246693 0.954679
0.190137 0.962054
0.170591 0.937657
0.172326 0.915974
0.158398 0.940781
0.15341 0.953409
0.18538 0.927373
0.160934 0.905637
0.154973 0.913663
0.146391 0.901998
0.112481 0.912425
0.143499 0.939719
0.11587 0.938718
0.152312 0.942412
0.199997 0.952887
0.162504 0.966709
0.169417 0.968479
0.106199 0.970044
0.0616074 0.975661
0.151035 0.962795
0.0996899 0.966235
0.118158 0.962196
0.101472 0.940399
0.139381 0.956525
0.0829097 0.976122
0.0543333 0.978742
0.13909 1.00207
0.177132 1.01081
0.131481 1.0267
0.169093 1.04254
0.138764 1.04679
0.182768 1.02672
0.161219 1.02562
0.152584 1.01911
0.139786 1.00281
0.139122 1.00558
0.149966 1.01172
0.217482 0.986431
0.250011 0.959128
0.202618 0.963996
0.254255 0.961445
0.180821 0.962762
0.19562 0.944292
0.130324 0.946508
0.173874 0.931187
0.177919 0.926607
0.217671 0.915289
0.177613 0.928393
0.239695 0.916455
0.240126 0.906365
0.253112 0.903294
0.198182 0.917342
0.250312 0.9249
0.210473 0.940002
0.228782 0.963451
0.150496 0.992426
0.183411 1.00057
0.213579 1.00621
0.222997 1.00074
0.215717 0.985173
0.231686 0.981268
0.148242 0.969435
0.102982 0.963605
0.128306 0.971977
0.166163 0.975049
0.158014 0.970215
0.201626 0.943192
0.14668 0.952994
0.188687 0.958114
0.200261 0.953491
0.260089 0.940399
0.189864 0.939565
0.273535 0.933112
0.176323 0.948826
0.210429 0.936035
0.14896 0.964342
0.18763 0.970723
0.164648 0.986681
0.174597 1.00415
0.18762 1.00315
0.196162 1.00437
0.227754 0.99836
0.221194 1.01648
0.204923 1.03669
0.227031 1.03084
0.196341 1.01053
0.171844 1.0065
0.172532 1.00387
0.193098 1.01292
0.186803 0.999343
0.229338 0.976379
0.206474 0.955989
0.240178 0.950583
0.203163 0.958517
0.295544 0.93748
0.245627 0.930021
0.201451 0.933987
0.23394 0.948411
0.270149 0.942496
0.318096 0.927574
0.277718 0.928018
0.303661 0.899319
0.303949 0.888455
0.301691 0.889051
0.274445 0.911033
0.328793 0.913735
0.308936 0.929495
0.262564 0.940505
0.300376 0.949452
0.329802 0.95122
0.336875 0.97009
0.350774 0.983182
0.420852 0.974904
0.439656 0.957701
0.408569 0.956334
0.417425 0.933762
0.413099 0.928736
0.375977 0.938031
0.390892 0.91732
0.356794 0.92825
0.364686 0.933564
0.326678 0.944772
0.363114 0.937998
0.383142 0.94347
0.324804 0.956582
0.362708 0.946831
0.309914 0.962609
0.305649 0.96292
0.280275 0.976302
0.357136 0.982931
0.369864 0.993355
0.360515 0.973858
0.382068 0.945049
0.38089 0.932967
0.372043 0.932664
0.36314 0.926171
0.365989 0.924874
0.318002 0.923834
0.321585 0.919698
0.275479 0.937599
0.361367 0.920993
0.401467 0.911976
0.375158 0.960476
0.414038 0.977091
0.411928 0.97335
0.430092 0.987052
0.461549 0.984853
0.404787 1.01344
0.442532 0.997528
0.432012 0.982246
0.355288 0.991772
0.381869 0.979924
0.381166 0.953772
0.344402 0.94165
0.371749 0.934926
0.291929 0.951724
0.307521 0.947918
0.286221 0.952895
0.305896 0.955361
0.257556 0.967502
0.270758 0.968193
0.288669 0.966434
0.311873 0.9432
0.298646 0.936371
0.297143 0.938614
0.282957 0.948344
0.273616 0.966729
0.283729 0.978093
0.336557 0.957615
0.315129 0.949744
0.322458 0.94446
0.317708 0.931519
0.312319 0.9068
0.332321 0.889942
0.286145 0.88746
0.292379 0.873013
0.267705 0.884551
0.316448 0.883175
0.316994 0.886439
0.320573 0.917654
0.315193 0.957253
0.29523 0.976362
0.363187 0.979612
0.367803 0.975859
0.290344 1.00959
0.263812 1.01437
0.2921 0.996932
0.273503 0.988621
0.307283 0.991741
0.305618 0.96924
0.314743 0.95525
0.24103 0.979424
0.309643 0.969148
0.3398 0.95908
0.295325 0.952441
0.343787 0.927078
0.357652 0.940823
0.385359 0.949253
0.323383 0.959929
