# Supplementary material for: Stochastic bond dynamics facilitates alignment of malaria parasite at erythrocyte membrane upon invasion
Source: eLife. 2020 May 18;9:e56500. doi: 10.7554/eLife.56500 (PMC7269671; doi:10.7554/eLife.56500)
Supplement: Figure 2—source data 1. [file elife-56500-fig2-data1.zip › PARA_POSITIONS/pos40.dat]

3.79395 -0.897294
3.76427 -1.00142
3.80113 -0.828756
3.79614 -0.87863
3.83369 -0.880038
3.89138 -0.726551
3.89648 -0.785545
3.92268 -0.750239
3.87375 -1.08981
3.77941 -1.25164
3.81853 -1.03254
3.77278 -1.08956
3.77968 -0.985428
3.7246 -1.09154
3.7864 -0.760053
3.74056 -0.990295
3.77782 -0.95724
3.80636 -0.958158
3.81476 -1.01671
3.88148 -0.932265
3.86074 -1.17241
3.91526 -0.969488
3.88706 -0.836418
3.78939 -0.987216
3.67182 -1.19202
3.6943 -1.06845
3.70431 -1.13738
3.81572 -0.925802
3.87605 -0.795687
3.86078 -0.96665
3.8671 -0.837313
3.81083 -1.05987
3.86128 -0.764197
3.86999 -0.84056
3.80729 -1.16864
3.93578 -0.796892
3.94916 -0.917358
3.97456 -1.01419
3.98877 -1.08366
4.01995 -0.981027
4.01516 -0.854432
3.97052 -0.823628
3.89212 -1.05561
3.93652 -0.821944
3.95986 -0.721725
3.90788 -1.05166
3.98305 -0.715145
3.95294 -0.911942
3.97539 -0.893485
3.96444 -0.988319
3.99738 -0.7208
3.93045 -0.946579
3.911 -0.96762
3.91395 -0.880203
3.80208 -1.20649
3.80943 -1.1878
3.89236 -0.788052
3.8377 -0.980362
3.82501 -1.00612
3.84509 -0.827016
3.82935 -0.878707
3.8425 -0.821606
3.90937 -0.558226
3.83411 -1.00805
3.84672 -0.966649
3.82329 -1.00761
3.77913 -1.13356
3.8278 -0.85747
3.77801 -1.03441
3.78978 -1.06316
3.82179 -0.977382
3.84651 -0.895047
3.80123 -1.05463
3.78179 -1.08132
3.78867 -1.07986
3.84802 -0.820538
3.85524 -0.976803
3.90244 -0.817269
3.86405 -0.959736
3.81438 -1.08138
3.85073 -0.869323
3.79011 -1.04196
3.79056 -1.08092
3.82237 -0.869961
3.76776 -1.12258
-2.736 0.458786
3.81447 -0.916646
3.82647 -1.06699
3.89409 -0.995726
3.94424 -1.01026
-2.72445 0.338208
3.8621 -1.07089
3.83822 -0.879101
3.72404 -1.09669
3.75502 -0.817021
3.66948 -1.04348
3.68181 -0.984879
-2.68927 0.481637
-2.67669 0.54281
3.71448 -1.10282
3.70531 -1.17518
3.7035 -1.23047
3.74642 -1.10225
3.7464 -1.09852
3.71305 -1.09141
3.6681 -1.16505
3.69752 -0.98851
3.67919 -0.987662
3.61043 -1.15214
3.60112 -1.07848
-2.67603 0.589145
3.62536 -1.01903
-2.73501 0.530659
3.63919 -1.08437
3.685 -0.933648
3.69625 -0.806319
3.64312 -1.00597
3.64295 -0.8277
3.58678 -0.86653
-2.68715 0.426832
3.55541 -0.932865
3.57959 -0.79924
3.59272 -0.889279
3.64663 -0.811223
3.67289 -0.831865
-2.71198 0.499836
-2.65906 0.545884
3.70386 -0.956966
3.69715 -0.92683
3.64563 -1.13361
3.62387 -1.13868
3.66793 -0.956169
3.67905 -0.914831
3.65704 -0.956665
3.62488 -1.04212
3.66004 -0.878144
3.63243 -0.927348
3.59397 -1.06474
3.54472 -1.15382
3.47348 -1.31699
3.55865 -0.998327
3.55455 -1.02271
3.53557 -1.06879
3.57254 -0.980798
3.62544 -0.837253
3.66708 -0.826847
3.6958 -0.972432
3.74293 -0.970222
3.72184 -1.13306
3.68328 -1.31702
3.68588 -1.19783
3.64441 -1.16733
3.64246 -1.02844
3.53783 -1.34492
3.60617 -1.17824
3.56896 -1.33971
3.69957 -1.08813
3.74003 -1.08934
3.74525 -1.14509
-2.82729 0.560571
3.73925 -1.12295
3.7347 -0.993307
3.64655 -1.13004
3.61203 -1.12713
3.64075 -0.964885
-2.64384 0.662878
3.59559 -1.27279
3.63863 -1.14533
3.64142 -1.31213
3.68718 -1.16949
-2.77267 0.806267
3.59886 -1.37195
3.66426 -1.1068
-2.63238 0.679233
3.61652 -1.09936
3.61113 -1.02426
3.58666 -1.05854
3.61032 -1.02251
-2.72909 0.613899
3.6097 -0.928196
3.52018 -1.16459
3.49855 -1.2194
3.53628 -0.994443
3.4758 -1.10255
3.49541 -1.05323
3.47467 -1.04435
3.47769 -0.998967
-2.49085 0.619524
-2.46329 0.684106
-2.50856 0.517795
3.45581 -1.23693
3.4278 -1.24272
3.38947 -1.23869
3.36969 -1.2643
3.41492 -1.06009
-2.37291 0.723589
-2.49201 0.578367
3.43534 -1.07839
-2.52327 0.730296
-2.56389 0.688597
-2.52725 0.686292
-2.51578 0.633796
-2.54052 0.597606
-2.45506 0.640586
-2.45909 0.669908
3.38504 -1.07279
3.41303 -1.0032
-2.55019 0.756107
-2.56942 0.774584
3.47093 -1.09622
3.52128 -0.988696
-2.52842 0.73929
3.51173 -1.02886
3.43892 -1.2085
-2.59213 0.511664
-2.55952 0.576817
3.52923 -1.22603
3.59291 -1.02816
3.59634 -0.999035
-2.559 0.658703
3.52555 -1.04064
-2.55109 0.590825
3.5154 -1.09418
3.60751 -0.814277
3.64014 -0.8406
-2.55128 0.391561
3.64772 -0.958332
3.63524 -0.973604
-2.5268 0.42091
3.60818 -1.01384
-2.54206 0.508747
3.67422 -0.842384
3.69625 -0.90277
-2.63032 0.637533
3.72747 -1.15934
3.77392 -1.05883
3.71508 -1.26786
3.68943 -1.30613
3.67 -1.1627
3.64004 -1.15239
-2.64615 0.737376
3.62171 -1.23932
3.6715 -1.1619
-2.64455 0.816982
3.68317 -1.22161
3.68985 -1.25416
-2.68156 0.847972
-2.74098 0.819707
3.74618 -1.3454
3.80545 -1.16959
-2.84863 0.734627
3.83391 -1.11579
3.84571 -1.05906
-2.73026 0.749899
3.8026 -1.12257
-2.7221 0.653274
-2.74864 0.515466
3.8143 -1.06035
3.82778 -0.982986
-2.75776 0.541028
3.78039 -1.06461
-2.77619 0.531875
3.71837 -0.982667
-2.71627 0.551481
-2.68945 0.608923
3.70763 -0.908908
3.73223 -0.883921
-2.78351 0.536124
3.76749 -1.11795
3.79646 -1.14951
3.81771 -1.11119
-2.92722 0.740432
-2.94615 0.639041
3.71322 -1.3038
3.70918 -1.20436
3.68087 -1.17447
3.67321 -1.09296
3.69939 -1.03735
3.7474 -0.98109
-2.88474 0.454607
3.7902 -1.13182
-2.88558 0.530826
3.88917 -0.940844
-2.81949 0.558145
3.86077 -1.0643
3.79848 -1.18516
3.83666 -1.03021
3.78777 -1.16259
3.79753 -1.11224
3.7881 -1.14912
-2.84779 0.574191
3.80556 -1.17011
3.84265 -1.15192
-2.8649 0.556694
3.84727 -1.18463
3.87826 -1.05368
-2.85912 0.750665
3.81793 -1.16662
3.81793 -1.14991
3.848 -1.0498
3.82283 -1.22424
3.87766 -1.04029
3.7795 -1.39089
3.87698 -1.10893
3.79815 -1.25055
-2.81938 0.79388
3.70148 -1.16797
-2.77851 0.74309
-2.73569 0.752133
-2.73875 0.627956
3.58506 -1.19131
3.58188 -1.18401
-2.73291 0.769029
-2.71009 0.696205
3.59473 -1.20571
-2.76029 0.651904
3.66987 -1.12258
3.75415 -0.990405
3.79265 -1.00881
3.78746 -1.10411
-2.66998 0.789561
3.74637 -1.23215
3.71188 -1.27648
3.74476 -1.09806
3.71105 -1.1458
3.62977 -1.33785
3.59798 -1.36043
3.63243 -1.1559
-2.69228 0.735374
-2.65797 0.668936
3.5653 -1.08508
3.58024 -0.963373
3.55703 -1.00921
3.52113 -1.08699
3.45002 -1.26547
3.54586 -0.914588
3.46629 -1.25387
3.548 -1.08397
3.5504 -1.08342
-2.71995 0.687011
3.57205 -1.11494
3.60025 -1.09859
3.61383 -0.990349
3.60154 -0.958533
3.59322 -1.01743
3.64063 -0.882711
3.66317 -0.852179
3.63548 -0.937795
3.66635 -0.969643
3.66079 -1.09239
3.70265 -0.908088
3.63239 -1.02799
3.55448 -1.22288
3.55205 -1.07612
3.52804 -1.05513
3.46175 -1.09286
3.40338 -1.07897
3.45812 -0.812127
3.416 -1.00769
3.45302 -0.979785
3.50797 -0.83836
3.53522 -0.824384
3.53284 -0.938878
3.54138 -0.913554
3.5917 -0.715179
3.56481 -0.968656
3.62463 -0.898913
3.65788 -0.79795
3.66454 -0.769957
3.65765 -0.782454
3.63974 -0.760479
3.60968 -0.734075
3.57362 -0.907839
3.55979 -0.967591
3.54936 -0.971984
3.57358 -0.771936
3.48507 -1.05684
3.55725 -0.774717
3.54868 -0.895582
3.5802 -0.910134
3.61438 -0.821941
3.59635 -0.8746
-2.63613 0.454122
3.6138 -0.729367
-2.67473 0.492496
-2.70577 0.425985
-2.70582 0.43778
-2.68748 0.539142
3.64507 -0.944286
3.65362 -0.874231
-2.66727 0.523025
-2.68631 0.518449
-2.66883 0.565956
3.51266 -1.01895
3.50897 -1.02186
-2.55843 0.692388
-2.54135 0.673904
-2.52257 0.634836
-2.51318 0.547279
-2.50848 0.525079
-2.56995 0.366176
-2.6126 0.375516
-2.60847 0.462528
-2.56097 0.699982
-2.55292 0.715461
-2.53818 0.623827
-2.52672 0.631534
-2.53745 0.744057
-2.57476 0.648456
-2.56075 0.660158
-2.5702 0.671794
-2.54025 0.780242
-2.47653 1.00997
-2.45286 1.03323
3.35173 -1.35123
-2.56848 0.810124
-2.53124 0.847856
-2.527 0.880569
-2.48161 0.885974
-2.46378 0.804531
-2.42656 0.886192
-2.48292 0.711963
-2.4994 0.709468
3.46499 -1.29228
3.46702 -1.3592
-2.4573 0.842725
-2.46836 0.894919
-2.49226 0.764951
-2.52957 0.717611
-2.4934 0.802968
-2.49764 0.699645
-2.44776 0.877959
-2.45784 0.893618
-2.47079 0.751451
-2.52028 0.72969
-2.55729 0.66978
-2.44834 0.676433
-2.44497 0.686603
-2.42187 0.720727
-2.38246 0.851921
-2.48544 0.647759
-2.54767 0.743178
-2.60296 0.835796
-2.76032 0.606104
-2.68276 0.95459
-2.70894 0.803562
-2.63829 0.884512
-2.62181 0.86155
-2.60257 0.850203
-2.64832 0.674477
-2.60821 0.774613
-2.58932 0.998683
-2.71567 0.687784
-2.72144 0.711996
-2.71317 0.758282
-2.62966 0.943943
-2.63034 0.868797
-2.64144 0.86081
-2.62755 0.796835
-2.65257 0.748505
-2.58818 0.91244
-2.72993 0.537609
-2.64164 0.856546
-2.6208 0.840832
-2.5409 0.872199
-2.63012 0.67597
-2.54907 0.848107
-2.59217 0.754944
-2.65134 0.68397
-2.63715 0.836001
-2.66804 0.793262
-2.71393 0.866562
-2.70068 0.779014
-2.7045 0.781562
-2.60404 1.00974
-2.6467 0.747291
-2.54792 0.957197
-2.62764 0.64805
-2.58348 0.786626
-2.56538 0.657028
-2.58188 0.588818
-2.54279 0.758766
-2.53297 0.872323
-2.58292 0.838087
-2.55572 0.907453
-2.64706 0.833966
-2.63814 0.874199
-2.64701 0.893316
-2.60484 0.997043
-2.55667 1.05089
-2.68879 0.863277
-2.61914 0.902079
-2.65154 0.83161
-2.61525 0.95291
-2.64417 0.970292
-2.60731 0.986407
-2.62754 0.946853
-2.65279 0.819371
-2.56835 0.95905
-2.54553 0.989341
-2.4996 1.09945
-2.5977 0.837435
-2.62468 0.812882
-2.55116 0.965646
-2.59874 0.852103
-2.52449 1.00197
-2.51321 0.925422
-2.48838 0.920414
-2.37568 1.05517
-2.46146 0.832907
-2.43191 0.827553
-2.30939 1.02131
-2.30369 0.994114
-2.316 1.01852
-2.36236 0.974376
-2.39924 0.860312
-2.36353 0.841035
-2.20355 1.02256
-2.17628 0.931475
-2.20987 0.837106
-2.19482 0.9434
-2.18526 1.01333
-2.24001 0.828634
-2.24518 0.88287
-2.31412 0.734234
-2.27118 0.853747
-2.24968 0.913183
-2.16077 1.18245
-2.17592 1.16627
-2.29379 0.873247
-2.10511 1.17018
-2.21463 0.8881
-2.1685 0.976888
-2.06925 1.1395
-2.13779 0.983867
-2.25043 0.723336
-2.1502 0.940349
-2.1188 0.96785
-2.16103 0.932232
-2.06316 1.09267
-2.218 0.807452
-2.17126 0.893804
-2.15046 0.9702
-2.12374 1.10277
-2.1585 1.07189
-2.18413 1.01158
-2.10397 1.10781
-2.21212 0.820584
-2.25484 0.748788
-2.21279 0.878315
-2.19112 0.823341
-2.15134 0.859165
-2.1201 0.822253
-2.07354 0.805659
-2.07976 0.740498
-2.07467 0.837386
-2.11471 0.858115
-2.16925 0.756801
-2.21889 0.7408
-2.24216 0.73265
-2.123 1.03767
-2.16908 0.958076
-2.10442 1.0591
-2.13247 1.01388
-2.14812 0.95186
-2.18984 0.787596
-2.09189 1.03821
-2.09399 1.05089
-2.11047 1.02178
-2.25194 0.777461
-2.20457 0.969565
-2.25372 0.91448
-2.22259 1.07743
-2.25144 1.01904
-2.25037 1.05969
-2.22504 1.10951
-2.21605 1.13795
-2.11686 1.30098
-2.18295 1.16361
-2.16755 1.18215
-2.18737 1.10012
-2.18571 1.05521
-2.16192 1.04962
-2.16708 1.09853
-2.24084 1.01192
-2.21442 1.04134
-2.15966 1.20465
-2.19254 1.16748
-2.0983 1.34475
-2.08069 1.33619
-2.20193 1.13097
-2.11282 1.32113
-2.18095 1.23582
-2.19536 1.22453
-2.23119 1.09451
-2.25433 1.18591
-2.22453 1.26098
-2.12639 1.37015
-2.18955 1.26119
-2.11326 1.32537
-2.14626 1.26325
-2.20954 1.23211
-2.12177 1.36679
-2.08267 1.36389
-1.99384 1.49966
-1.90125 1.59091
-1.92453 1.42689
-1.93232 1.3953
-1.98138 1.30983
-2.00159 1.28248
-1.87821 1.3609
-1.89997 1.34997
-1.90334 1.35412
-1.93227 1.354
-2.01411 1.14255
-1.81926 1.40455
-1.84897 1.34245
-1.90036 1.21694
-1.81137 1.31937
-1.88969 1.20424
-1.80957 1.30758
-1.87611 1.17788
-1.89187 1.15232
-1.871 1.13916
-1.88298 1.11802
-2.00266 0.846907
-1.87374 1.14404
-1.84829 1.19777
-1.76831 1.34756
-1.80395 1.23521
-1.79037 1.22345
-1.81019 1.14066
-1.70704 1.24646
-1.86238 0.966968
-1.72446 1.15334
-1.66003 1.23415
-1.76404 1.03405
-1.76564 1.01277
-1.70084 1.16184
-1.69962 1.1316
-1.73388 1.04301
-1.70111 1.11727
-1.69171 1.10979
-1.76519 0.965557
-1.75788 0.871129
-1.71687 0.858793
-1.63839 0.94091
-1.75617 0.683636
-1.64279 0.880651
-1.5959 0.87857
-1.59569 0.900797
-1.60414 0.949072
-1.62299 0.920948
-1.65839 0.870134
-1.57795 0.934403
-1.59178 0.929512
-1.68469 0.768957
-1.627 0.964268
-1.67235 0.881178
-1.55416 1.04884
-1.55129 0.979021
-1.57969 0.929237
-1.52936 1.01077
-1.60749 0.873878
-1.5825 0.882899
-1.61026 0.803029
-1.62462 0.789753
-1.65116 0.701926
-1.61439 0.854746
-1.62789 0.849165
-1.66658 0.77518
-1.64948 0.837355
-1.70564 0.725828
-1.65223 0.882203
-1.78054 0.705142
-1.68543 1.00684
-1.76361 0.856697
-1.76443 0.85024
-1.76076 0.888782
-1.78671 0.80046
-1.75617 0.877842
-1.75364 0.799759
-1.72895 0.801825
-1.76408 0.79772
-1.7869 0.802586
-1.72943 0.93386
-1.78835 0.810352
-1.81021 0.712702
-1.66998 0.930548
-1.7218 0.756653
-1.67272 0.815403
-1.71081 0.741371
-1.66253 0.842455
-1.68601 0.905557
-1.75322 0.768425
-1.7246 0.894854
-1.67691 0.989295
-1.70293 0.944352
-1.75554 0.854836
-1.7088 0.933034
-1.65599 0.963764
-1.6386 0.972702
-1.59278 0.988484
-1.52564 1.05551
-1.61858 0.93697
-1.62685 0.866336
-1.63871 0.808178
-1.48458 1.12013
-1.56734 0.926814
-1.50941 0.999117
-1.45254 1.05991
-1.49693 0.952991
-1.41401 1.04653
-1.56612 0.767748
-1.51956 0.860744
-1.56369 0.722171
-1.52391 0.825973
-1.50622 0.85211
-1.50109 0.838928
-1.52611 0.775337
-1.54321 0.783595
-1.53772 0.817254
-1.54437 0.816764
-1.53723 0.889684
-1.50789 0.910242
-1.54883 0.85945
-1.54197 0.906036
-1.54224 0.938287
-1.54963 0.886519
-1.46112 0.998131
-1.53644 0.924843
-1.54844 0.913339
-1.49016 1.07592
-1.56307 0.965213
-1.56816 0.933941
-1.49576 1.09396
-1.56668 0.997287
-1.52834 1.03994
-1.54868 0.993598
-1.48058 1.04364
-1.47755 1.02148
-1.50202 0.984547
-1.48792 1.03428
-1.51818 0.988354
-1.53807 0.988067
-1.56199 0.901243
-1.39548 1.01141
-1.42133 0.887826
-1.36555 0.951028
-1.40474 0.819465
-1.39987 0.776128
-1.39117 0.761202
-1.32201 0.924487
-1.35027 0.858771
-1.37499 0.868988
-1.36617 0.893129
-1.3777 0.919723
-1.34063 0.904009
-1.33001 0.956238
-1.2997 0.991245
-1.28828 0.977533
-1.38646 0.844231
-1.38994 0.878406
-1.3785 0.968357
-1.52613 0.822277
-1.54692 0.896781
-1.57308 0.891184
-1.51897 0.996122
-1.49816 1.02459
-1.49179 1.00679
-1.55516 0.96081
-1.54914 0.905847
-1.56307 0.959774
-1.57439 0.884143
-1.59429 0.817743
-1.51906 0.914103
-1.58292 0.79204
-1.55918 0.877767
-1.50465 0.919905
-1.52952 0.907208
-1.55972 0.900213
-1.58118 0.780733
-1.53617 0.824708
-1.50183 0.834903
-1.44981 0.833099
-1.41901 0.771195
-1.4227 0.669219
-1.49437 0.680649
-1.48698 0.784363
-1.51191 0.876526
-1.58258 0.865371
-1.54318 0.987543
-1.60449 0.921289
-1.54218 1.04384
-1.67353 0.840087
-1.64355 0.939168
-1.59075 1.00679
-1.59203 0.936297
-1.50741 1.07357
-1.55065 0.994589
-1.57078 0.982196
-1.70027 0.730371
-1.5959 0.903293
-1.61279 0.867094
-1.63074 0.751232
-1.66899 0.695011
-1.68256 0.773592
-1.67166 0.802222
-1.68785 0.767126
-1.68607 0.816211
-1.68905 0.819201
-1.63679 0.923857
-1.69746 0.86061
-1.76937 0.727059
-1.77893 0.694453
-1.69643 0.802889
-1.72262 0.697625
-1.73086 0.698746
2.29513 -1.07701
-1.78104 0.63617
-1.73465 0.682891
-1.67265 0.735566
-1.72192 0.687553
-1.69013 0.817281
-1.64288 0.861205
-1.74572 0.69201
-1.66313 0.894662
-1.65154 0.964606
2.31342 -1.14568
-1.68449 0.87624
-1.65818 0.876863
-1.65937 0.864732
-1.72793 0.737122
-1.63655 0.887479
-1.75159 0.746614
-1.75379 0.823434
-1.86711 0.680705
-1.82369 0.772358
-1.82297 0.723676
-1.79977 0.649108
-1.68577 0.848631
-1.69997 0.872115
-1.68154 0.869486
-1.6865 0.855499
-1.74091 0.771131
-1.69027 0.935715
-1.74466 0.843841
-1.84068 0.659762
-1.82373 0.656476
-1.71733 0.815697
-1.79281 0.652354
-1.73707 0.828307
-1.72615 0.774756
-1.76539 0.662469
-1.74009 0.637774
-1.75303 0.611429
-1.76968 0.547453
-1.67991 0.721966
-1.74475 0.560915
-1.76858 0.553132
-1.7142 0.683585
-1.77547 0.632078
-1.73395 0.736155
-1.72436 0.788426
-1.72022 0.765874
-1.7374 0.70992
-1.76506 0.737569
-1.73063 0.831063
-1.84249 0.667728
-1.79413 0.886077
2.43948 -1.14611
-1.88079 0.826913
-1.82983 0.893396
2.42596 -1.17571
2.35905 -1.26656
2.38408 -1.18455
-1.83532 0.819898
-1.82201 0.897821
-1.7895 0.927144
-1.85209 0.827472
-1.87901 0.720253
-1.87283 0.709021
-1.79805 0.778577
-1.74107 0.828049
-1.73187 0.787862
-1.72676 0.730473
-1.69944 0.739113
-1.70416 0.761102
-1.78128 0.669111
-1.80885 0.693759
-1.77288 0.790423
-1.71582 0.865761
-1.7301 0.898399
2.29547 -1.14971
-1.74478 0.920478
-1.74064 0.912287
2.32351 -1.13556
-1.70069 0.936886
-1.75194 0.912853
2.31777 -1.1595
-1.81743 0.863914
2.27042 -1.18606
2.26367 -1.1613
2.24525 -1.1372
2.20365 -1.1864
-1.82846 0.716063
-1.80858 0.793349
-1.82562 0.731669
-1.75213 0.801673
-1.7459 0.808937
2.2674 -1.02786
2.26814 -1.04555
2.24254 -1.06686
-1.78032 0.754475
-1.78534 0.772772
-1.77187 0.729477
-1.8227 0.674606
-1.74659 0.920694
-1.80785 0.774534
2.22333 -1.21902
2.28113 -1.13756
-1.77447 0.854449
-1.7581 0.941612
-1.72832 0.991088
-1.75866 1.01075
-1.80131 0.91116
-1.76855 0.936521
-1.74215 0.887643
2.1781 -1.18664
2.15117 -1.19722
2.12557 -1.22024
2.16046 -1.1763
-1.73436 0.847202
-1.68494 0.951689
-1.69996 0.856641
2.23003 -1.05974
-1.70162 0.78182
-1.65799 0.845898
-1.66799 0.790304
-1.6349 0.846965
-1.58861 0.85885
2.21872 -1.07971
-1.64399 0.713623
-1.56499 0.78123
-1.62046 0.657772
-1.5972 0.704224
2.19768 -1.02868
-1.61619 0.672819
-1.53299 0.787051
-1.55735 0.678292
-1.5324 0.714785
2.18896 -0.995708
2.20518 -0.989749
2.23173 -0.949059
-1.61051 0.736331
-1.59138 0.79765
-1.6086 0.825431
2.21506 -1.13669
-1.63641 0.79505
2.24961 -1.07686
2.20586 -1.1066
2.19962 -1.09716
2.12706 -1.19746
-1.59848 0.847554
2.1734 -1.05249
-1.58673 0.908072
-1.60893 0.908876
-1.64058 0.854773
2.15626 -1.06773
-1.64307 0.839415
-1.67144 0.740268
2.11219 -1.10902
-1.61309 0.893811
2.13401 -1.07966
2.13329 -1.14564
-1.58279 0.910169
-1.58834 0.889719
-1.62723 0.854559
-1.63726 0.864787
-1.69661 0.773007
-1.67135 0.808537
-1.68128 0.881356
2.13244 -1.23312
-1.64953 1.04956
2.15263 -1.20104
-1.68803 0.956219
-1.74146 0.812702
-1.6634 0.943445
-1.68795 0.825188
-1.60809 0.868857
-1.64328 0.748104
-1.5798 0.892784
-1.64113 0.773742
-1.60267 0.794214
-1.62644 0.787049
-1.61975 0.798386
-1.60375 0.814952
-1.65402 0.712218
-1.57087 0.830385
-1.59567 0.785079
-1.57377 0.806269
-1.55713 0.7464
-1.5052 0.839706
-1.57204 0.763953
-1.5949 0.714606
-1.58834 0.75176
-1.53709 0.821944
-1.61356 0.630623
-1.57218 0.678905
-1.48666 0.856586
-1.49036 0.850867
-1.52831 0.80835
-1.56674 0.79422
-1.57088 0.846046
-1.62528 0.793932
-1.50567 1.06613
-1.58292 0.941269
-1.55929 1.02344
-1.49659 1.1245
-1.5226 1.0443
-1.42237 1.15753
-1.42465 1.0912
-1.48097 1.01813
-1.39007 1.20208
-1.46977 1.10535
-1.51845 0.936689
-1.47714 0.981407
-1.52943 0.823629
-1.50132 0.907812
-1.55234 0.854122
-1.55092 0.896173
-1.55501 0.870735
-1.5599 0.840483
-1.56255 0.8352
-1.50434 0.985669
-1.54478 0.921065
-1.55623 0.959577
-1.51561 1.05889
-1.50022 1.02444
-1.53838 0.970834
-1.52633 1.05354
-1.50033 1.1254
-1.55318 0.96091
-1.55451 0.904279
-1.49437 0.970362
-1.47819 0.961425
-1.43507 1.02654
-1.46569 0.977677
-1.42002 1.0233
-1.41531 0.967021
-1.50372 0.834084
-1.53735 0.726097
-1.52047 0.739752
-1.50635 0.765599
-1.48199 0.787817
-1.4201 0.889498
-1.51169 0.728772
-1.47241 0.856485
-1.51807 0.838143
-1.5552 0.816728
-1.56548 0.831738
-1.56537 0.945968
-1.671 0.811738
-1.58723 1.03201
-1.6427 0.883872
-1.61993 0.8555
-1.56118 0.917528
-1.62193 0.818396
-1.62011 0.8576
-1.5943 0.891496
-1.61113 0.856866
-1.62379 0.836953
-1.65501 0.77409
-1.60346 0.895421
-1.62188 0.833276
-1.61717 0.812449
-1.62293 0.719627
-1.61125 0.771088
-1.58558 0.815303
-1.69206 0.761728
-1.6422 0.884109
-1.56028 1.09181
-1.46555 1.23206
-1.53552 1.16077
-1.62768 0.987788
-1.50242 1.18989
-1.53305 1.13403
-1.55627 1.06567
-1.57465 1.00623
-1.50783 1.04336
-1.53715 0.976261
-1.60572 0.864395
-1.59883 0.843448
-1.62256 0.787899
-1.6292 0.760064
-1.59252 0.860307
-1.53646 0.945
-1.51604 0.958108
-1.54483 0.956779
-1.52536 0.999772
-1.54927 0.975901
-1.59898 0.933427
-1.54787 1.07424
-1.57226 0.98317
-1.50025 1.0347
-1.57354 0.871697
-1.51096 0.92922
-1.53913 0.856737
-1.53438 0.852722
-1.50752 0.803166
-1.47516 0.880727
-1.49755 0.837288
-1.51421 0.749915
-1.51294 0.736465
-1.56249 0.745288
-1.55233 0.81347
-1.55465 0.908806
-1.64396 0.713168
-1.67752 0.681278
-1.62607 0.781782
-1.5976 0.834716
-1.59795 0.830171
-1.56022 0.770187
-1.53327 0.786192
-1.54266 0.704504
-1.53993 0.730995
-1.59431 0.66843
-1.55055 0.80714
-1.62121 0.735838
-1.59736 0.745559
-1.52494 0.865117
-1.60684 0.774318
-1.61062 0.826985
-1.64704 0.706168
-1.62074 0.73703
-1.60454 0.78057
-1.59934 0.810673
-1.65482 0.723451
-1.66946 0.674408
-1.69032 0.627868
-1.63815 0.727496
-1.6437 0.67099
-1.65348 0.698179
-1.69216 0.582903
-1.69429 0.645273
-1.71002 0.587873
-1.67546 0.647883
-1.67645 0.656984
-1.70226 0.647173
-1.65077 0.79063
-1.69229 0.679425
-1.68373 0.692855
-1.68158 0.688396
-1.65658 0.731979
-1.6735 0.665283
-1.66899 0.701567
-1.65725 0.786427
-1.70358 0.646977
-1.54565 0.86621
-1.60799 0.721947
-1.57179 0.745105
-1.56327 0.77501
-1.59394 0.770469
-1.51736 0.959064
-1.5118 1.02104
-1.66823 0.903573
-1.69798 0.832937
-1.65754 0.909946
-1.63749 0.945378
-1.68343 0.808209
-1.62565 0.933867
-1.66966 0.857973
-1.65683 0.875012
-1.64014 0.922114
-1.71319 0.746634
-1.6421 0.931423
-1.6694 0.920785
-1.68256 0.924346
-1.67695 0.928669
-1.70486 0.924464
-1.78236 0.720112
-1.77742 0.744621
-1.72018 0.88046
-1.70211 0.895262
-1.77337 0.676964
-1.69679 0.853892
-1.63585 0.973501
-1.66762 0.925259
-1.78978 0.753716
-1.80663 0.732696
-1.77773 0.78163
-1.76269 0.754576
-1.80108 0.583758
-1.72822 0.729278
-1.6482 0.852166
-1.71431 0.736098
-1.65788 0.784409
-1.57427 0.922414
-1.67328 0.707017
0.956548 2.11607
-1.62392 0.707073
-1.65964 0.595442
-1.68909 0.511968
0.966039 2.12206
-1.67462 0.66467
-1.63274 0.775191
-1.67394 0.715538
-1.69953 0.698709
-1.58295 0.921079
-1.62829 0.80191
-1.61964 0.754514
-1.57167 0.797453
0.830489 2.23136
0.827823 2.26383
-1.63442 0.708501
0.772714 2.32737
0.746224 2.33464
0.781017 2.31193
0.638439 2.3607
-1.52028 0.926725
-1.52527 0.892553
-1.50755 0.980224
0.711798 2.36334
-1.54272 0.923326
-1.52983 0.889074
-1.56712 0.874869
-1.63104 0.839643
0.789829 2.37402
-1.57304 1.04963
-1.58294 1.03967
-1.5796 0.976507
-1.58862 0.925365
-1.55539 0.923957
-1.54535 0.95415
-1.57526 0.872612
0.784755 2.21158
-1.57397 0.840305
0.733044 2.19083
-1.50078 0.912153
-1.59504 0.767871
0.668573 2.29269
-1.55251 0.970473
-1.61218 0.844311
-1.5713 0.940362
-1.61938 0.885323
0.965713 2.16452
0.80156 2.22513
-1.56667 0.849507
0.825656 2.16756
0.785804 2.20443
0.768595 2.248
0.690147 2.29806
0.788492 2.22962
0.682652 2.2781
0.734916 2.26649
-1.51225 0.940681
0.71589 2.28527
-1.52161 0.903842
0.715746 2.31568
0.675056 2.36262
0.660947 2.40672
-1.56853 0.972585
-1.55001 1.08907
0.783986 2.43017
0.635949 2.50829
0.705137 2.45485
0.620658 2.46191
0.68872 2.40489
-1.59447 0.823276
0.728494 2.38028
-1.65932 0.816806
0.866999 2.36975
0.8184 2.37691
0.788648 2.36099
0.775181 2.37339
0.839877 2.32791
0.7794 2.36439
0.692419 2.42467
0.783998 2.39417
0.820678 2.35201
-1.65178 0.897821
0.82041 2.3074
0.711382 2.34502
0.81176 2.27438
-1.51025 1.0037
-1.55582 0.896006
-1.58178 0.918353
-1.67739 0.832006
0.885254 2.30479
-1.71584 0.783014
-1.61343 0.95631
0.807822 2.34011
0.778513 2.3599
0.84717 2.3376
0.815436 2.38041
0.846631 2.37082
0.861328 2.36187
0.872548 2.34141
0.747172 2.38644
0.855687 2.31971
0.894996 2.33942
0.909035 2.35636
0.813793 2.40856
0.986422 2.32094
0.842535 2.40449
0.814785 2.40928
0.822445 2.41541
0.743806 2.43378
0.569996 2.48067
0.570175 2.46208
0.674404 2.45302
0.643304 2.47757
0.75235 2.43631
0.6637 2.48699
0.721523 2.49187
0.804107 2.47106
0.766346 2.47016
0.878343 2.40097
0.724213 2.4668
0.768443 2.42824
0.737029 2.42696
0.840907 2.34587
0.538821 2.4387
0.579978 2.38948
0.556565 2.3907
0.700271 2.32787
0.694224 2.30598
0.682652 2.28242
0.765027 2.19778
0.78471 2.16055
0.770402 2.1585
0.704168 2.1857
0.757661 2.15526
0.705001 2.1706
0.62537 2.21082
0.653996 2.21299
0.721335 2.20996
0.829383 2.18307
0.797105 2.18335
0.681684 2.20945
0.698311 2.19994
0.665459 2.21939
0.695282 2.1937
0.687428 2.18281
0.663212 2.17991
0.612886 2.16145
0.625984 2.15364
0.609349 2.17698
0.557145 2.2067
0.586816 2.21764
0.702979 2.18858
0.737719 2.16355
0.544661 2.25172
0.585895 2.2244
0.589593 2.21715
0.470066 2.30017
0.626559 2.26105
0.686486 2.21921
0.609925 2.23016
0.625917 2.18317
0.562379 2.1935
0.423184 2.21177
0.556897 2.15344
0.456492 2.17748
0.449245 2.17436
0.543825 2.17053
0.570075 2.17593
0.624341 2.17253
0.678325 2.16207
0.730213 2.16031
0.617717 2.22679
0.45035 2.29528
0.529114 2.22012
0.52893 2.211
0.463671 2.25381
0.488859 2.25822
0.655757 2.19437
0.564922 2.21097
0.58058 2.20146
0.571826 2.2185
0.529894 2.22491
0.468851 2.22567
0.408665 2.22261
0.512467 2.15978
0.520991 2.11794
0.508798 2.11195
0.551417 2.09949
0.582454 2.08688
0.561529 2.0914
0.607293 2.08782
0.457341 2.2221
0.64195 2.18563
0.543174 2.24411
0.537486 2.27064
0.551071 2.26031
0.347927 2.32221
0.44105 2.27528
0.492027 2.27269
0.456789 2.25843
0.507264 2.23397
0.556157 2.1969
0.597756 2.16302
0.425516 2.21147
0.505837 2.18422
0.508665 2.17841
0.462608 2.18199
0.643172 2.10122
0.460252 2.18011
0.46919 2.17301
0.44709 2.17451
0.50153 2.17779
0.568907 2.18404
0.469334 2.23404
0.492671 2.22211
0.464264 2.26147
0.38481 2.29721
0.625749 2.22706
0.627079 2.268
0.591819 2.30186
0.686667 2.25804
0.671344 2.23713
0.577706 2.22232
0.593829 2.17533
0.639022 2.12236
0.463238 2.16616
0.476399 2.15526
0.586104 2.12352
0.520012 2.16695
0.514804 2.18587
0.605465 2.1414
0.657549 2.12185
0.581538 2.17682
0.584069 2.17584
0.655424 2.15672
0.516215 2.20243
0.506033 2.19518
0.512883 2.18182
0.574075 2.1594
0.496746 2.18639
0.465346 2.20413
0.499171 2.1834
0.459138 2.19268
0.655969 2.10387
0.510856 2.12895
0.559619 2.10025
0.67375 2.02419
0.494136 2.09294
0.642957 2.03374
0.64245 2.01073
0.651687 1.98207
0.522109 2.01545
0.510807 2.00686
0.714749 1.92128
0.655978 1.95979
0.782234 1.92737
0.778437 1.95094
0.56459 2.06361
0.682109 2.01688
0.585166 2.07465
0.572872 2.09072
0.650112 2.07411
0.621911 2.09042
0.698156 2.05811
0.653682 2.06211
0.626494 2.04154
0.698647 1.98592
0.623991 2.0172
0.699747 1.9867
0.643649 2.01146
0.772219 1.94879
0.670494 1.99503
0.624445 2.0079
0.595563 2.0202
0.612496 2.0192
0.508094 2.05008
0.535056 2.05909
0.607308 2.03421
0.606929 2.04574
0.701437 2.00874
0.700668 1.99576
0.554393 2.04572
0.53144 2.03599
0.486269 2.03087
0.578048 1.97441
0.529976 1.98489
0.498086 1.9828
0.533425 1.96035
0.447175 1.98745
0.509673 1.96225
0.41603 2.0064
0.462243 2.00194
0.539959 2.02682
0.499555 2.102
0.514892 2.12812
0.506657 2.14791
0.57372 2.14396
0.395094 2.18257
0.521389 2.12149
0.532595 2.094
0.423889 2.10234
0.530628 2.06507
0.376815 2.12269
0.454058 2.09912
0.491114 2.07323
0.482178 2.0356
0.604759 1.98265
0.527612 2.00961
0.385892 2.05582
0.470983 2.05534
0.448817 2.07037
0.472228 2.066
0.394109 2.10055
0.316655 2.11908
0.293453 2.11392
0.260149 2.10385
0.326135 2.07479
0.345288 2.05164
0.31669 2.04155
0.404378 2.02843
0.447002 2.02297
0.518876 1.98784
0.515771 1.96247
0.352191 1.96796
0.370035 1.95693
0.414411 1.95238
0.412861 1.94551
0.43049 1.90914
0.412025 1.88179
0.393438 1.88327
0.328437 1.88445
0.317625 1.89018
0.329577 1.87331
0.374341 1.83613
0.348093 1.84762
0.324663 1.90025
0.316802 1.91682
0.395692 1.89842
0.330369 1.91391
0.352053 1.91761
0.375539 1.94247
0.29016 1.99384
0.306618 1.99146
0.322588 1.99149
0.301717 1.98721
0.387039 1.95854
0.374751 1.94581
0.385835 1.93282
0.347125 1.95455
0.211011 2.0023
0.374997 2.00735
0.255919 2.07226
0.298981 2.10585
0.316323 2.12737
0.361044 2.11726
0.344987 2.12374
0.388612 2.12664
0.416073 2.13108
0.41315 2.14837
0.390749 2.14391
0.377515 2.12888
0.267641 2.14014
0.353889 2.10756
0.340025 2.09311
0.364698 2.07416
0.451036 2.02445
0.350858 2.00923
0.434774 1.94216
0.446332 1.91551
0.510408 1.87798
0.46144 1.87618
0.518105 1.85187
0.492237 1.85198
0.475684 1.83731
0.440275 1.83844
0.499881 1.85371
0.471691 1.89608
0.526104 1.88794
0.482111 1.90364
0.374362 1.93413
0.484926 1.93131
0.493966 1.93741
0.444932 1.94113
0.516961 1.90063
0.477702 1.87962
0.551346 1.83168
0.537058 1.85485
0.630236 1.84208
0.568079 1.85201
0.445445 1.89029
0.39263 1.92222
0.422909 1.92555
0.389636 1.93318
0.465169 1.90814
0.489278 1.86202
0.476938 1.83881
0.478724 1.83186
0.383109 1.84766
0.467652 1.84069
0.395114 1.87622
0.323676 1.91093
0.347417 1.93175
0.399447 1.95175
0.371243 1.97643
0.421401 1.97843
0.417276 1.98326
0.469751 1.96082
0.473506 1.95799
0.529533 1.91581
0.403292 1.93248
0.542885 1.89645
0.471382 1.91595
0.375535 1.92804
0.537204 1.8755
0.403348 1.90992
0.418468 1.89596
0.326963 1.89526
0.463786 1.86269
0.341679 1.88637
0.479277 1.84216
0.280163 1.89049
0.353725 1.86075
0.391676 1.83176
0.365389 1.80672
0.4668 1.75265
0.367816 1.76042
0.352816 1.73967
0.328355 1.73553
0.345459 1.73526
0.330433 1.72918
0.461667 1.66794
0.397812 1.66499
0.309795 1.65734
0.334143 1.64738
0.384405 1.64136
0.295333 1.6589
0.291046 1.6646
0.22321 1.68488
0.225563 1.6857
0.25015 1.67614
0.234789 1.68178
0.254935 1.69031
0.334746 1.6731
0.299439 1.65374
0.316542 1.62582
0.164438 1.62054
0.133248 1.61578
0.160225 1.6138
0.278986 1.58674
0.199748 1.60394
0.367987 1.55496
0.37392 1.53798
0.227256 1.54819
0.365717 1.53663
0.27026 1.57425
0.326039 1.60719
0.439075 1.59167
0.401715 1.58732
0.402488 1.58539
0.306393 1.59767
0.338497 1.5956
0.359811 1.57751
0.290958 1.59739
0.281789 1.60068
0.318205 1.60363
0.265565 1.60743
0.276695 1.5904
0.260719 1.57768
0.226027 1.56116
0.317946 1.54006
0.35487 1.51103
0.30277 1.49998
0.365994 1.48972
0.306464 1.49021
0.28832 1.51844
0.264933 1.52239
0.299665 1.51169
0.32475 1.51025
0.285426 1.52975
0.305036 1.53467
0.351939 1.51597
0.29695 1.53407
0.327895 1.53858
0.366008 1.54508
0.384996 1.55394
0.38899 1.58122
0.273846 1.60118
0.279199 1.58986
0.226479 1.57814
0.205927 1.58325
0.265414 1.60628
0.299032 1.6256
0.234849 1.65278
0.339227 1.65213
0.285541 1.67078
0.351037 1.66954
0.254055 1.67164
0.277156 1.63623
0.314198 1.60153
0.223989 1.61183
0.249484 1.61305
0.163932 1.62229
0.256326 1.59727
0.147717 1.59538
0.166827 1.58392
0.271853 1.54874
0.233292 1.53896
0.269597 1.5175
0.221509 1.49108
0.328497 1.45195
0.203042 1.45558
0.308919 1.43717
0.232024 1.4475
0.206569 1.44625
0.297985 1.44443
0.229385 1.46643
0.268376 1.47319
0.230653 1.48486
0.233891 1.51229
0.195168 1.53065
0.260775 1.52638
0.154014 1.53217
0.164199 1.52014
0.162242 1.50641
0.184841 1.48556
0.173819 1.48096
0.179717 1.49321
0.259846 1.50063
0.296444 1.48391
0.182302 1.47499
0.222597 1.46883
0.21869 1.46875
0.234898 1.46943
0.301801 1.47469
0.174088 1.4755
0.307079 1.45711
0.269747 1.45045
0.302302 1.42976
0.279087 1.40965
0.221725 1.40287
0.288547 1.39974
0.199269 1.4055
0.168222 1.39737
0.288289 1.38378
0.251151 1.37438
0.245623 1.37463
0.238237 1.38096
0.210391 1.38759
0.150781 1.38735
0.231346 1.40064
0.162917 1.41682
0.215116 1.4411
0.170373 1.45257
0.199818 1.45147
0.226119 1.44349
0.114026 1.45218
0.235532 1.46344
0.141003 1.49663
0.14819 1.50493
0.12751 1.49642
0.17056 1.48832
0.225801 1.47334
0.0300938 1.43809
0.0844985 1.44201
0.0681984 1.40893
0.059456 1.40695
0.10257 1.41737
0.169708 1.41514
0.138575 1.4061
0.1919 1.38918
0.141589 1.35785
0.153806 1.34604
0.167224 1.35238
0.225571 1.36947
0.199007 1.41769
0.182955 1.43289
0.215069 1.42135
0.160523 1.40152
0.154081 1.39741
0.19836 1.39081
0.214365 1.39229
0.202949 1.38377
0.131576 1.37607
0.173151 1.37003
0.150132 1.38569
0.26518 1.4181
0.254208 1.42139
0.304518 1.42872
0.309483 1.44607
0.244823 1.46069
0.348671 1.46112
0.259203 1.47352
0.360415 1.44786
0.305838 1.4376
0.317767 1.43462
0.278179 1.44839
0.284477 1.44006
0.353219 1.45016
0.298357 1.45192
0.165156 1.45618
0.21056 1.45863
0.202089 1.45971
0.280468 1.45711
0.306463 1.44929
0.227779 1.4302
0.231757 1.4193
0.238142 1.41117
0.189951 1.42454
0.111476 1.44728
0.180842 1.43228
0.090592 1.42974
0.106854 1.43714
0.167338 1.45669
0.133146 1.46217
0.267643 1.45078
0.209472 1.4383
0.194988 1.41855
0.164837 1.39379
0.108685 1.37
0.162245 1.35527
0.125261 1.35123
0.106923 1.34668
0.162533 1.35732
0.215558 1.37406
0.185084 1.40137
0.30279 1.43864
0.235869 1.44624
0.179384 1.43024
0.163284 1.41017
0.20137 1.42101
0.204125 1.42754
0.130158 1.42385
0.111427 1.40797
0.166985 1.41546
0.166289 1.41384
0.0407311 1.40558
0.177003 1.38786
0.122383 1.35609
0.136704 1.32043
0.0190672 1.28836
0.0987538 1.28349
0.0614018 1.29341
0.121436 1.29964
0.179612 1.315
0.0824853 1.30866
0.193008 1.30742
0.168959 1.32269
0.105 1.32152
0.212408 1.32889
0.113484 1.33324
0.185421 1.34035
0.230131 1.32844
0.0630774 1.29537
0.119239 1.28914
0.0686986 1.2898
0.0830559 1.30504
0.127332 1.31122
0.0699906 1.28526
-0.0099806 1.2459
0.00128341 1.21535
0.0144045 1.20187
0.122769 1.19916
0.100696 1.20176
0.0038156 1.21757
0.0854805 1.22509
-0.0151448 1.22944
0.0407515 1.26198
0.0514221 1.26845
0.00825811 1.26077
-0.06216 1.25762
-0.0822736 1.26254
-0.0743853 1.2442
0.00579806 1.26885
-0.0538458 1.25949
0.0179975 1.27784
0.0100206 1.27443
-0.019384 1.25038
0.030814 1.25442
0.0416809 1.24172
-0.0218338 1.2044
-0.0179106 1.16915
-0.0766205 1.14628
-0.0743478 1.15322
-0.11948 1.15118
-0.087578 1.17118
-0.127083 1.1712
-0.0493015 1.1947
-0.0733141 1.19136
-0.036897 1.19832
0.0355529 1.20863
-0.023039 1.18196
0.018651 1.15357
-0.0340954 1.10689
0.0078696 1.08356
-0.0367882 1.05826
-0.0429463 1.05827
-0.040835 1.04504
-0.0195314 1.05769
-0.0249292 1.03989
-0.0294259 1.02967
-0.0361431 1.01118
-0.060454 0.990788
-0.0852773 0.977378
-0.123742 0.963121
-0.0717841 0.982757
-0.038166 1.00914
-0.0608784 1.03747
0.0899811 1.09738
-0.0152485 1.09418
0.021899 1.10172
0.0237872 1.08648
0.0194133 1.06367
-0.0225024 1.05338
-0.0137129 1.04059
0.00332338 1.02657
0.00867006 1.00654
0.00377932 0.981722
0.0382122 0.974597
-0.00752864 0.984312
0.00936049 1.03859
0.0189356 1.07914
0.0350348 1.09824
0.00209592 1.0851
0.0471735 1.1052
0.00878653 1.09364
-0.00624349 1.07946
0.00656552 1.07721
-0.00596311 1.08293
0.0217441 1.09018
0.0525751 1.09431
0.0515149 1.0995
0.0652936 1.1124
0.0941273 1.13129
0.0244943 1.13341
-0.00197919 1.14721
0.0205928 1.13136
0.00147323 1.11618
0.0756562 1.11206
0.020142 1.08013
0.0445574 1.06161
0.108604 1.04353
0.0551421 1.01384
0.0341049 1.009
0.0606624 1.02264
0.0804798 1.02454
0.00152679 1.0076
0.0768665 1.02784
0.059606 1.0254
0.0443233 1.01443
0.0180065 1.00412
0.0464361 1.01234
0.0465765 1.02351
0.0588163 1.05098
0.0298028 1.03095
0.100015 1.05561
0.151721 1.06606
0.157935 1.04225
0.109402 1.01332
0.146347 1.00498
0.066637 1.00775
0.110579 1.05715
0.0416639 1.06838
0.0814972 1.07598
0.0315314 1.06756
0.149254 1.08483
0.110275 1.10072
0.112257 1.11483
0.0997601 1.13589
0.00128128 1.11574
0.0566903 1.12524
0.0784001 1.16026
0.0736149 1.16141
0.0112872 1.12536
0.0512186 1.1046
0.0709264 1.09079
0.0402179 1.05394
0.0527837 1.04734
0.0708828 1.046
0.0459246 1.04522
0.0746259 1.0654
0.0970949 1.08382
0.0293782 1.08609
0.0609147 1.11277
0.00427691 1.09134
0.0153638 1.08281
0.0268671 1.07091
-0.00173521 1.07377
-0.0184776 1.07725
0.00468209 1.09787
-0.0181065 1.09089
0.0327466 1.10809
0.110314 1.1099
0.1265 1.09032
0.0618304 1.06852
0.065525 1.06784
0.0670747 1.07456
0.0503995 1.07034
0.0766091 1.07047
0.0665227 1.04061
0.056482 1.03451
0.0590009 1.0334
0.11216 1.06559
0.0081233 1.04996
0.0633308 1.07021
-0.00305436 1.05192
-0.000597174 1.0364
0.072424 1.07391
-0.00542653 1.05941
0.0225613 1.06545
0.0238553 1.06091
0.0263955 1.04884
0.0548651 1.0347
0.11929 1.03826
-0.0262385 1.02583
0.0760617 1.08764
-0.0190194 1.07897
-0.0315409 1.06459
-0.0191459 1.06076
-0.0524631 1.03887
-0.0595647 1.02232
-0.0363944 1.00439
-0.0502934 0.984788
-0.02065 1.00621
0.062093 1.03606
-0.0389567 1.00942
-0.0516586 1.00632
-0.0491433 1.00541
-0.118325 0.969887
-0.0704585 0.966638
-0.00733013 0.955566
-0.0375132 0.950404
0.00467599 0.978471
0.00249874 0.996546
-0.000656197 1.02185
-0.0953072 1.00005
-0.0158011 1.02708
-0.0656805 1.01632
-0.0864407 1.03154
-0.121724 1.02427
-0.108473 0.99481
-0.0627072 1.00504
-0.0656987 0.999183
-0.0590845 1.0012
-0.101109 0.992125
-0.0665334 1.00699
-0.0505277 1.01963
-0.0581415 1.01485
-0.0740262 0.993841
-0.120327 0.953907
-0.0857406 0.949274
-0.125183 0.906355
-0.0588315 0.929985
-0.106898 0.905485
-0.0678273 0.926996
-0.0785744 0.925257
0.0216351 0.969673
-0.054126 0.981357
-0.0529132 1.01957
-0.0985161 1.03053
-0.0898211 1.04419
-0.157798 1.03204
-0.174476 1.06077
-0.13568 1.08878
-0.152932 1.07689
-0.0899333 1.06699
-0.0093886 1.08947
-0.0221304 1.08933
-0.0318067 1.0949
0.00791329 1.11536
-0.0466548 1.08945
-0.0149153 1.11712
0.0397079 1.13439
-0.0953984 1.10513
-0.0375644 1.13777
-0.0101756 1.14891
-0.0324787 1.13378
-0.0588261 1.10205
-0.0621639 1.08599
-0.044619 1.07852
0.00518941 1.07876
0.0289708 1.0622
0.0406571 1.0383
-0.0238332 0.985754
0.0235282 0.999945
-0.0171706 1.01587
0.0262382 1.0585
-0.0520936 1.05068
-0.0360846 1.06437
0.00715033 1.06489
-0.0116751 1.06417
-0.05681 1.06691
0.0459548 1.10907
0.00134788 1.09634
-0.0342285 1.09187
-0.0280676 1.0924
0.0404847 1.09371
0.0627638 1.08684
0.0170496 1.07356
0.0330949 1.07392
-0.000686598 1.08298
-0.0196565 1.09752
-0.0244896 1.08988
-0.0154004 1.08574
0.0470481 1.11367
0.0627867 1.13443
0.0714352 1.16223
0.0349088 1.12641
0.0319518 1.10669
0.0168093 1.08039
0.0407964 1.07923
-0.0504044 1.06381
0.0113284 1.08422
-0.0763972 1.05953
0.0170249 1.07106
-0.000564111 1.0736
0.0354829 1.09818
0.0358426 1.09264
0.0361167 1.08944
-0.0481206 1.08892
-0.0280172 1.09449
-0.00839511 1.09922
0.0154908 1.11044
-0.0151709 1.11089
0.0287284 1.10839
-0.0340104 1.07003
-0.033198 1.03778
-0.00050841 1.03451
0.0439231 1.04334
-0.00280513 1.02647
0.0292232 1.03947
0.110438 1.05511
0.0410431 1.03482
-0.0273505 1.02684
-0.0917802 1.02029
-0.0722844 1.03881
-0.0361435 1.04227
-0.0272846 1.03493
-0.00250007 1.03648
-0.0727069 1.02397
-0.0377679 1.02864
-0.00880381 1.04563
0.0699979 1.05245
0.0291289 1.03982
0.00263989 1.04197
-0.0456581 1.03759
0.0329589 1.06052
0.0271509 1.0599
0.0562703 1.04731
-0.0131386 1.03369
0.0408424 1.04966
-0.0552748 1.04138
-0.0322726 1.0582
0.00703341 1.07718
-0.09264 1.05922
0.0297151 1.0867
-0.0338163 1.06728
-0.0596872 1.05458
-0.0586425 1.05858
0.00077185 1.06106
-0.0200049 1.03703
-0.0165683 1.03685
-0.0252791 1.01524
-0.00033896 1.01509
-0.0824861 0.982655
-0.0626667 0.962158
-0.0381765 0.948939
-0.0840127 0.940415
-0.0226707 0.968686
-0.0711025 0.961561
-0.0403065 0.99086
-0.0233836 1.03867
-0.0138777 1.05416
-0.0359769 1.04507
0.0201156 1.08349
-0.0600727 1.06893
-0.0348226 1.08433
0.0356623 1.12288
0.047085 1.13835
0.0208124 1.12443
0.0761982 1.10048
0.0646134 1.06699
-0.0312494 1.01131
0.0391382 0.999534
0.122068 1.02991
0.0358879 1.03799
0.0679735 1.05849
0.0794491 1.07107
0.000137001 1.06446
-0.0367638 1.07022
0.0141793 1.08406
-0.0370072 1.07977
0.0256699 1.10823
-0.141712 1.06737
-0.0259071 1.10114
-0.0448622 1.10117
-0.0793492 1.10246
-0.0409607 1.11711
-0.0829896 1.11196
-0.0239115 1.10157
-0.104744 1.08499
-0.0208889 1.10248
-0.0433547 1.10854
-0.0621232 1.11844
-0.0228117 1.10283
-0.0161075 1.07745
-0.0933306 1.02776
-0.17594 0.973572
-0.167277 0.967219
-0.0880281 1.00173
-0.0744036 1.0125
-0.0470415 1.03188
0.0046369 1.06822
0.0230497 1.10004
-0.0683753 1.07686
-0.0283042 1.07842
-0.11293 1.00549
-0.0501919 0.99698
-0.0852613 0.955336
-0.141838 0.927411
-0.191833 0.923972
-0.138299 0.969037
-0.123023 1.01419
-0.0905838 1.04315
-0.0689624 1.07657
-0.0512998 1.08416
-0.0622329 1.09117
-0.15564 1.06212
-0.182079 1.03575
-0.109745 1.05272
-0.136134 1.05177
-0.21933 1.02121
-0.120854 1.05971
-0.141999 1.04179
-0.228907 0.995287
-0.262155 0.965554
-0.190678 0.964517
-0.122622 0.991814
-0.0988526 0.996239
-0.0700655 1.01766
-0.0586213 1.02936
-0.0985385 1.03503
-0.109989 1.05244
0.00465944 1.07731
-0.0572856 1.05437
-0.16576 1.0355
-0.213669 1.04162
-0.190643 1.07928
-0.0722197 1.16278
-0.0449963 1.17953
-0.0392166 1.18392
-0.08707 1.1693
-0.148697 1.11727
-0.195755 1.06731
-0.148017 1.0447
-0.139964 1.02417
-0.153167 1.02151
-0.186745 1.02754
-0.107976 1.05557
-0.11427 1.04946
-0.117838 1.03093
-0.0976863 1.02012
-0.041169 1.01807
-0.0973654 0.991446
-0.128323 0.97853
-0.147162 0.972606
-0.134416 0.975618
-0.164781 0.954838
-0.197389 0.953107
-0.139788 0.984305
-0.207054 0.962929
-0.110065 0.991993
-0.116503 0.99011
-0.154799 0.968967
-0.152185 0.971703
-0.146935 0.993325
-0.126995 1.0034
-0.0960793 1.00541
-0.0547979 0.996606
-0.127747 0.972371
-0.110192 0.985787
-0.147012 0.984447
-0.208416 0.981084
-0.17806 1.01463
-0.193 1.01318
-0.0988007 1.08462
-0.151965 1.09373
-0.202969 1.09591
-0.111491 1.12243
-0.112258 1.11378
-0.0718238 1.13065
-0.0789299 1.09256
-0.100685 1.05108
-0.147554 1.01794
-0.151866 0.978887
-0.113316 0.970086
-0.155014 0.954906
-0.142979 0.955576
-0.0809653 0.966689
-0.131971 0.936582
-0.158264 0.926738
-0.0899969 0.973881
-0.070924 0.99131
-0.0981044 1.0024
-0.110438 0.995762
-0.0647768 1.01334
-0.143993 0.950531
-0.153488 0.911497
-0.238411 0.844377
-0.17638 0.875839
-0.201221 0.878114
-0.223205 0.884355
-0.188206 0.918295
-0.124198 0.945292
-0.104843 0.96362
-0.0684071 0.970798
-0.085006 0.952724
-0.120401 0.939484
-0.094051 0.96357
-0.12642 0.976374
-0.0424865 1.02559
-0.0197355 1.02745
-0.123527 1.01059
-0.0688468 1.04834
-0.177395 0.998006
-0.124064 1.00866
-0.219219 1.00143
-0.250011 0.997659
-0.148229 1.03298
-0.111409 1.03997
-0.0040584 1.02756
-0.0750426 0.988017
-0.0532554 0.990145
-0.0518691 0.99471
-0.0980091 0.977424
-0.0867445 0.976151
-0.0329726 0.984488
0.0107298 0.995442
-0.0164092 0.97678
-0.0384389 0.96058
-0.0597214 0.96851
-0.0274519 1.00252
-0.0167497 1.01246
-0.0633193 1.01917
-0.0639406 1.04715
-0.138521 1.02463
-0.16936 0.990825
-0.190873 1.00521
-0.0980594 1.04815
-0.109698 1.03786
-0.0793401 1.02926
-0.103648 1.00908
-0.0227194 1.01004
-0.0798396 0.977418
-0.104514 0.976724
-0.111718 0.976663
-0.0722002 0.987513
-0.13647 0.988443
-0.162618 1.00499
-0.105927 1.05188
-0.133412 1.06478
-0.113431 1.0733
-0.0878562 1.06925
-0.0795023 1.05396
-0.0583158 1.05333
-0.0361297 1.05019
-0.0721224 1.02567
-0.0721924 1.03215
-0.0979561 1.01946
-0.0963143 1.00911
-0.0611791 1.01955
-0.101751 0.998897
0.0189285 1.03561
0.0258519 1.03919
-0.0772427 1.00149
-0.0400742 1.02795
-0.0591114 1.02018
-0.0530646 0.98238
-0.0112712 0.966744
-0.114354 0.912623
-0.126176 0.901714
-0.156296 0.901394
-0.123791 0.924458
-0.096772 0.96695
-0.0149496 1.03597
-0.00829944 1.05996
0.0242024 1.08423
0.0105123 1.10033
-0.086464 1.11185
-0.0346307 1.15552
-0.0941946 1.16834
-0.0257405 1.18475
-0.021947 1.1601
-0.0270097 1.13825
-0.0202401 1.13027
-0.0466892 1.10008
-0.0689324 1.09877
-0.101481 1.10648
-0.119819 1.11562
-0.115462 1.1404
-0.0672677 1.14975
-0.0847047 1.14645
-0.109943 1.1459
-0.0790023 1.15102
-0.118423 1.15716
-0.171371 1.14881
-0.137494 1.15325
-0.152815 1.12966
-0.0856351 1.11707
-0.0876082 1.08471
-0.030536 1.07445
-0.0552547 1.03958
-0.048929 1.03422
-0.0245835 1.0482
-0.0303734 1.03173
-0.0485116 1.01024
-0.0371315 1.01241
-0.0621291 1.01755
-0.0348403 1.02418
-0.0364797 1.04191
-0.0222652 1.04772
-0.0706848 1.0425
-0.0244788 1.05723
-0.117282 1.05734
-0.138483 1.07363
-0.23978 1.05321
-0.109939 1.11252
-0.0996001 1.10713
-0.157842 1.08651
-0.047549 1.12883
-0.0866699 1.13485
-0.0902311 1.15716
-0.103827 1.12899
-0.0822202 1.11514
-0.0653354 1.10302
-0.0586398 1.08615
-0.084618 1.08874
-0.0959604 1.11528
-0.170693 1.10103
0.00783049 1.14438
0.0184891 1.15589
-0.0292635 1.15847
0.0427209 1.16612
0.0405033 1.15138
0.0437053 1.14509
0.0290457 1.14376
-0.0233633 1.11772
0.0816136 1.11497
0.0810042 1.09565
0.0478705 1.10234
0.0425793 1.13251
-0.00815422 1.15862
0.0876161 1.20412
0.0927943 1.203
0.0392525 1.18085
-0.00906465 1.16292
0.0113492 1.16903
-0.0345224 1.16057
0.0225386 1.1473
0.019944 1.14979
0.0358069 1.16103
-0.0628753 1.16411
0.0072461 1.1922
0.084626 1.1942
0.00371232 1.16691
-0.0199278 1.14978
0.00279441 1.11996
0.0471617 1.11795
0.022314 1.11482
-0.0226535 1.1116
0.00881473 1.12144
-0.0249793 1.12641
-0.0101849 1.12685
-0.00717388 1.138
0.00613106 1.11383
-0.0130515 1.10172
-0.0102073 1.09627
-0.0836207 1.08675
0.0060901 1.12722
0.028874 1.14353
0.0260621 1.15508
0.0342725 1.15591
0.0661802 1.14366
0.0425817 1.10963
0.0201172 1.10558
0.0329638 1.092
-0.0117619 1.07619
-0.00337249 1.08563
-0.0885394 1.05706
-0.0662961 1.05888
-0.0423569 1.06777
-0.0945901 1.04356
-0.0153959 1.0636
-0.0212545 1.08421
-0.016511 1.10648
-0.0266273 1.10964
0.0053713 1.11882
-0.0328079 1.10314
-0.0212732 1.06975
-0.0680184 1.03503
0.00808146 1.05449
-0.0327107 1.03356
-0.0110698 1.02689
-0.0409418 1.01423
-0.039147 1.02377
0.00619556 1.05034
-0.0556256 1.03875
-0.0443977 1.03175
0.0499815 1.06048
0.0239194 1.06725
0.0748535 1.07347
0.0906765 1.09008
0.0676549 1.10922
0.0274115 1.10761
-0.0199465 1.09268
-0.0197605 1.09862
0.0284245 1.08863
0.0369264 1.07736
0.0211017 1.06166
-0.000481858 1.07497
-0.0482381 1.07744
0.019024 1.10372
-0.0159744 1.10803
-0.00329482 1.08962
-0.0235772 1.07492
-0.0465605 1.05508
-0.0303281 1.06103
-0.0348461 1.05905
-0.0420182 1.04603
0.0312434 1.05763
0.00162524 1.0416
0.0677393 1.03985
-0.0813608 0.988535
-0.0736053 0.997406
-0.105145 0.990306
-0.0692404 1.0108
-0.0616759 1.02042
-0.0439139 1.031
-0.000457456 1.06404
-0.0735878 1.05407
0.0227967 1.0657
-0.00389344 1.03002
0.00279927 1.0054
-0.0576981 0.976908
-0.0201996 0.978707
-0.0423998 0.960683
-0.0350105 0.953417
-0.10397 0.937614
-0.1247 0.922714
-0.0828464 0.939431
-0.0477629 0.955458
-0.0286336 0.98665
-0.0583044 0.993514
-0.108912 0.997616
-0.0958357 1.03697
-0.107037 1.05847
-0.0700708 1.07366
-0.119888 1.04716
-0.129793 1.02207
-0.0583092 1.03742
-0.0166315 1.04366
-0.0291479 1.04382
-0.0800401 0.992511
-0.0865067 0.943715
-0.0362399 0.959545
-0.122763 0.931395
-0.0774794 0.963648
-0.0745215 0.972768
-0.0764976 0.978273
-0.146779 0.9511
-0.172695 0.962016
-0.138595 0.967682
-0.145672 0.954976
-0.122684 0.958172
-0.081793 0.977778
-0.148006 0.964544
-0.10638 0.969086
-0.0958543 0.974805
-0.110019 0.982236
-0.103092 0.971704
-0.0793289 0.957052
-0.0547749 0.942961
-0.117638 0.931951
-0.0773372 0.997215
-0.0731017 1.01914
-0.107253 1.00266
-0.207598 0.944121
-0.135078 0.963726
-0.197957 0.922957
-0.106921 0.958755
-0.189781 0.934275
-0.162788 0.961416
-0.19735 0.94807
-0.241233 0.954555
-0.216953 0.966588
-0.193734 0.956473
-0.239118 0.932092
-0.261049 0.891704
-0.229105 0.87747
-0.182935 0.89913
-0.197331 0.905094
-0.17068 0.933433
-0.140806 0.948693
-0.108041 0.961822
-0.131691 0.97627
-0.098821 0.996243
-0.114058 1.00286
-0.11908 1.02278
-0.10074 1.04835
-0.106498 1.02252
-0.0978926 1.01112
-0.160609 0.994262
-0.144469 0.988013
-0.110094 1.02805
-0.108054 1.05309
-0.103021 1.06088
-0.199885 1.02039
0.0176986 1.0804
-0.0537131 1.06014
-0.072551 1.04745
-0.0367109 1.06643
-0.0844223 1.06433
-0.0406383 1.09007
-0.165746 1.03976
-0.0550872 1.06442
-0.0790618 1.04879
-0.0967808 1.04679
-0.035927 1.04673
-0.0207198 1.03618
-0.00732444 1.0304
-0.0243124 1.01605
-0.0309814 1.00606
-0.0336838 1.01417
-0.0488646 1.05766
-0.0545193 1.07645
-0.0293819 1.07285
-0.0695353 1.04675
0.00722809 1.05621
-0.0195104 1.05022
-0.00417366 1.06228
-0.0144705 1.06954
0.0113697 1.07348
-0.13088 1.04444
-0.0185743 1.07883
-0.0212613 1.08096
-0.0265134 1.07749
-0.036805 1.05101
-0.025887 1.05226
-0.0985639 1.03591
-0.10367 1.02209
-0.0595411 1.02084
0.0021224 1.01848
0.0171161 1.00086
0.00611721 0.995987
-0.0661882 0.978852
-0.0611017 1.00268
-0.0390495 1.02651
-0.0283782 1.05612
-0.133948 1.04588
-0.004729 1.10305
-0.01938 1.11565
0.0320522 1.12116
0.00202939 1.09213
0.00188772 1.06955
-0.10299 1.03483
-0.116906 1.00722
-0.0762521 1.0064
-0.124259 0.989432
-0.0401088 1.00888
-0.00825905 1.03438
-0.0547301 1.02282
0.00181628 1.05295
-0.0172816 1.06628
-0.0500157 1.06495
-0.0858004 1.04035
-0.0302203 1.06702
-0.0892815 1.06023
-0.0579516 1.106
-0.0826655 1.15328
-0.0698751 1.18626
5.53584e-05 1.20772
-0.0142548 1.19611
0.00551772 1.19237
0.0377689 1.20362
-0.0317151 1.18167
-0.121734 1.14772
-0.120507 1.10876
-0.0168661 1.07204
-0.075902 1.00744
-0.0544725 0.981836
0.053554 0.993834
-0.00256696 0.962605
-0.0266891 0.957625
-0.0462789 0.958838
-0.0486841 0.946259
0.0213839 0.965399
-0.0127922 0.978787
-0.061426 0.983288
-0.037376 1.0054
-0.0506881 1.02084
0.0637811 1.07672
0.0950198 1.10081
-0.00352085 1.05672
0.0338185 1.06083
0.0605475 1.06158
0.0287181 1.05707
0.00907411 1.04913
0.0436211 1.05722
-0.00166741 1.03781
0.00488299 1.04502
0.00942512 1.04884
0.0481145 1.04679
0.0337609 1.05813
0.038372 1.07727
0.0165904 1.07081
0.0707094 1.05627
-0.0217212 1.03222
0.0409333 1.08022
0.00145689 1.1065
0.0510696 1.14298
0.0478405 1.14329
0.11239 1.16076
0.027965 1.1612
0.0682449 1.18974
0.000883942 1.1828
0.010111 1.16894
0.0335502 1.16195
0.0543527 1.15439
0.127763 1.1401
0.0468323 1.12866
0.072946 1.13656
0.0586924 1.12802
0.0586315 1.13339
0.11949 1.1371
0.0510431 1.13068
0.0838334 1.1372
0.0544461 1.13717
0.091645 1.17514
0.0666976 1.20883
0.098728 1.22153
0.0998816 1.19011
0.0904581 1.17769
0.0738428 1.15897
0.185556 1.17224
-0.00290432 1.13594
0.0181593 1.133
0.0577326 1.12349
0.029215 1.13004
0.0421858 1.13382
0.101145 1.14359
0.0295439 1.14028
0.0548142 1.15544
0.0550194 1.16805
0.0125195 1.17794
0.033288 1.20775
0.118756 1.23497
0.0791014 1.21824
0.0630839 1.21331
0.0744507 1.21177
0.101118 1.1923
0.0109952 1.1821
0.0466589 1.1965
0.0168324 1.21056
0.0129731 1.22137
0.0222041 1.23196
0.0110753 1.21467
0.0481262 1.17711
0.012325 1.14964
-0.03366 1.13062
0.0770435 1.14123
0.0355393 1.14483
0.0249877 1.15473
0.0156921 1.16211
0.06773 1.1663
0.0362314 1.14303
0.00631092 1.15739
-0.0144125 1.17695
0.0260645 1.21015
-0.0289752 1.22408
0.00860338 1.22866
0.0752415 1.21601
0.00251703 1.18606
0.0771569 1.18912
0.0492443 1.17088
0.0569802 1.1573
-0.065331 1.10678
-0.014083 1.09498
0.0282272 1.10179
0.00584117 1.12476
0.07206 1.16315
-0.0164442 1.17646
0.0199913 1.17447
0.0441663 1.18208
0.0283272 1.18877
0.00674362 1.18031
0.072435 1.17984
0.0524973 1.18372
0.0847093 1.18629
-0.0134426 1.1621
0.0533432 1.14936
0.0345495 1.12723
-0.000945828 1.10589
0.0101492 1.11699
0.0589633 1.13751
0.0621711 1.1534
0.00998193 1.15801
0.00728954 1.17992
0.0598014 1.21964
0.068601 1.23618
0.0227863 1.26048
0.159607 1.29567
0.033746 1.28353
0.0602156 1.27763
0.0394072 1.26769
0.111671 1.26907
0.0846116 1.26142
0.0607239 1.2611
0.089855 1.24269
0.01851 1.2121
0.0137622 1.19793
0.0957038 1.1789
0.0782089 1.17418
0.052047 1.17105
0.0692267 1.15307
0.0390261 1.17008
0.0980034 1.18589
0.0979149 1.19365
0.0760437 1.18182
0.0834732 1.1571
0.0973837 1.13137
0.0275461 1.11643
0.0769706 1.14543
-0.0577793 1.15575
-0.030339 1.1768
0.0679177 1.19634
0.0894336 1.1919
0.165714 1.19242
0.0978037 1.17375
0.127168 1.1755
0.0390019 1.17129
-0.0449971 1.14341
0.0374117 1.12448
-0.00432924 1.10324
0.0172544 1.10744
0.00859908 1.10681
0.0255281 1.09654
0.0278035 1.09242
0.0418619 1.09159
0.0489061 1.11178
0.00336709 1.13101
0.00738881 1.15374
0.016746 1.15539
0.0225408 1.16701
0.14895 1.18789
-0.00300269 1.17604
0.0300722 1.19907
-0.0896898 1.16283
-0.0780583 1.15201
-0.0234419 1.14142
0.0229616 1.12624
0.0478969 1.11952
-0.0557192 1.09601
0.0186942 1.11435
0.0859367 1.12437
-0.0363374 1.11834
0.0839891 1.15549
0.0631311 1.1418
0.00550691 1.12325
-0.000249235 1.10839
0.00426019 1.12071
-0.0271994 1.11585
0.00622339 1.13509
-0.0615247 1.12623
-0.00792385 1.14316
-0.00524636 1.13469
-0.0558977 1.15305
-0.0577938 1.1622
-0.0811848 1.14877
-0.0675047 1.15757
-0.0997105 1.16145
-0.0930354 1.15991
-0.114214 1.14093
-0.00108747 1.14587
0.0481309 1.13875
-0.00767946 1.10889
-0.0660606 1.08801
-0.0160196 1.10967
-0.062905 1.10383
0.0360097 1.11295
-0.065738 1.09292
-0.0452084 1.08458
-0.044906 1.08744
0.0935503 1.11915
0.0750621 1.11867
-0.0428677 1.09725
-0.0362539 1.0978
0.00336938 1.08607
0.0364716 1.09703
-0.0248928 1.07509
0.0251499 1.08972
0.00409693 1.07659
0.0463258 1.05739
0.0115186 1.05464
0.00988107 1.07896
-0.024299 1.09887
-0.0154676 1.11148
0.00488946 1.11273
0.0218112 1.12567
0.0276989 1.14289
-0.000322743 1.14601
0.0103156 1.13022
-0.0448375 1.11911
0.0182468 1.11779
0.0354985 1.12902
-0.0294593 1.12491
0.0732961 1.15109
-0.0665842 1.10596
-0.0833051 1.06501
-0.00216287 1.06391
-0.0750697 1.02685
0.0146056 1.03346
-0.0203196 1.0219
0.0501501 1.0498
0.021781 1.05852
-0.00877465 1.06536
-0.0220709 1.07733
-0.00676102 1.07435
0.00447095 1.06324
-0.024468 1.0472
-0.0500398 1.03381
-0.0936882 1.02978
-0.092831 1.03729
-0.0724208 1.06822
-0.0693264 1.0826
-0.0501395 1.11653
-0.0524774 1.11599
-0.0544572 1.11097
-0.0544412 1.11759
0.0392903 1.13876
-0.00315509 1.12771
-0.0715726 1.10172
-0.0336586 1.07951
-0.0494824 1.05876
-0.0249132 1.03994
-0.028062 1.028
-0.0374482 1.02502
-0.0381569 1.03371
-0.0141305 1.03291
-0.0245053 1.0354
-0.0337077 1.05314
0.037665 1.10437
-0.00577951 1.12871
0.0450877 1.15453
0.0302776 1.1627
0.0105067 1.16308
-0.0064848 1.16344
-0.0611813 1.1621
-0.0132133 1.15636
-0.0367059 1.12543
0.0276923 1.1292
0.0636626 1.11809
0.0866235 1.11412
0.00821324 1.10056
0.0227327 1.1349
-0.0589554 1.13212
0.0286895 1.13778
-0.0712659 1.11175
-0.0241482 1.09717
0.0519966 1.07394
0.0210759 1.04756
-0.0452139 1.01608
-0.00358369 1.02869
0.0445956 1.07564
-0.0333417 1.08211
0.00773463 1.11397
0.0728873 1.15135
-0.0256201 1.15486
-0.0377205 1.16069
-0.0110414 1.16877
0.0431473 1.1644
0.00953787 1.13825
0.0702713 1.12139
0.0365873 1.10904
-0.00358676 1.09339
-0.0369135 1.06013
-0.0120263 1.07191
-0.0223046 1.07018
-0.064049 1.07141
-0.120364 1.06367
-0.00632018 1.1011
0.000413825 1.11233
-0.054946 1.09353
-0.0561038 1.08955
-0.0890568 1.10638
-0.10441 1.09652
-0.112127 1.06462
-0.0661859 1.02191
-0.0585475 0.990821
-0.0362748 0.994327
-0.0102894 1.01763
-0.00680097 1.02471
-0.018593 1.02667
-0.0407391 1.04873
0.0320071 1.06104
-0.000516192 1.06743
0.0610642 1.07923
-0.0746564 1.05684
-0.0909362 1.03919
-0.1046 1.02401
-0.0500872 1.02986
0.00995587 1.05606
-0.0584219 1.05398
-0.063206 1.0617
-0.0377232 1.07145
-0.00153226 1.09388
-0.031628 1.0934
-0.0647436 1.08039
-0.0779065 1.0856
-0.00992856 1.11079
-0.0804166 1.10004
-0.0473956 1.10865
-0.00140272 1.10302
-0.0102341 1.12326
-0.00234404 1.14346
-0.0320661 1.16286
-0.0865547 1.14645
-0.0399788 1.11998
-0.0260256 1.09151
-0.0901537 1.07077
-0.0387329 1.07915
-0.0892501 1.0716
-0.00699395 1.10222
0.0470047 1.12596
0.0401367 1.13911
0.0235074 1.1335
0.0619711 1.13555
0.0604467 1.13316
0.0210642 1.13351
0.0553793 1.1513
0.0385987 1.14018
0.0831017 1.14889
0.0474414 1.14445
0.00787052 1.13839
-0.0431103 1.13552
-0.0444249 1.13024
-0.0668383 1.13258
-0.0639902 1.13739
0.0088545 1.17541
0.000277829 1.18301
0.030299 1.18949
0.0475993 1.18705
-0.0201173 1.15951
-0.0291764 1.14773
-0.00481683 1.14177
0.0198285 1.13916
-0.0502175 1.1092
0.00566989 1.11367
-0.0220766 1.1053
-0.0622599 1.10613
-0.0898124 1.10415
-0.0947907 1.11799
-0.0581201 1.13651
-0.0533176 1.13925
0.0660715 1.16837
0.0381974 1.1768
0.0358949 1.15116
-0.0126483 1.1246
0.0129663 1.09757
0.0823813 1.07708
0.0278772 1.05432
0.0214004 1.04904
-0.0977141 1.0392
-0.0510004 1.04855
-0.00983967 1.05941
0.0173126 1.06269
0.0254727 1.05434
-0.013183 1.03348
-0.0775672 1.0244
-0.0917834 1.02775
-0.0684479 1.0571
-0.117653 1.05347
-0.0619616 1.07275
-0.0687351 1.08552
-0.0714941 1.08665
-0.114428 1.0794
-0.107333 1.09475
-0.110333 1.10462
-0.117791 1.09108
-0.18955 1.05514
-0.155422 1.06585
-0.124186 1.06463
-0.0969196 1.07492
-0.108698 1.05964
-0.221873 1.00251
-0.181957 0.997391
-0.209502 0.980872
-0.217048 0.9816
-0.161106 0.985852
-0.161009 0.984523
-0.18915 0.966055
-0.220137 0.945302
-0.195266 0.945975
-0.225383 0.91456
-0.140484 0.942306
-0.163642 0.929313
-0.223227 0.921497
-0.196892 0.948527
-0.185736 0.97576
-0.0571984 1.02658
-0.162576 0.966631
-0.163315 0.963273
-0.153158 0.948667
-0.19176 0.928768
-0.185228 0.933995
-0.180524 0.937523
-0.237762 0.925341
-0.225093 0.941948
-0.252721 0.93338
-0.21134 0.939181
-0.263014 0.886797
-0.291165 0.849315
-0.229858 0.851777
-0.22305 0.844232
-0.266033 0.82182
-0.306646 0.805439
-0.259224 0.847647
-0.344762 0.818854
-0.262546 0.861361
-0.30041 0.849261
-0.291961 0.854493
-0.286293 0.842782
-0.292339 0.831382
-0.243171 0.842379
-0.265464 0.822821
-0.226509 0.848451
-0.262735 0.82086
-0.271361 0.800589
-0.269338 0.776786
-0.298138 0.773275
-0.381636 0.731957
-0.345372 0.786627
-0.358443 0.803905
-0.349322 0.84969
-0.285336 0.915941
-0.364829 0.863538
-0.317983 0.918158
-0.25668 0.961349
-0.317588 0.910634
-0.271294 0.922242
-0.367377 0.856204
-0.31708 0.860217
-0.357123 0.846006
-0.305116 0.887391
-0.279118 0.919194
-0.297143 0.931579
-0.274497 0.958518
-0.314632 0.90729
-0.306437 0.889183
-0.314206 0.838906
-0.233531 0.850426
-0.303014 0.817083
-0.285181 0.833177
-0.282924 0.868253
-0.289791 0.881543
-0.296844 0.898868
-0.274365 0.92423
-0.244394 0.942212
-0.246927 0.936986
-0.185673 0.972178
-0.212638 0.963145
-0.255476 0.931309
-0.230506 0.935469
-0.182703 0.942323
-0.200535 0.927549
-0.147125 0.93828
-0.122207 0.941813
-0.182303 0.934023
-0.190319 0.942114
-0.262949 0.918408
-0.232349 0.948817
-0.27382 0.945534
-0.25563 0.933742
-0.343197 0.88231
-0.287194 0.911644
-0.290612 0.908162
-0.204747 0.959833
-0.156121 0.975493
-0.267791 0.914778
-0.237246 0.905667
-0.299123 0.865467
-0.268639 0.881653
-0.325493 0.839845
-0.249237 0.866649
-0.243685 0.872951
-0.273222 0.842096
-0.297461 0.846364
-0.311132 0.842479
-0.306932 0.861695
-0.257906 0.920719
-0.277817 0.932032
-0.241169 0.964617
-0.28182 0.937695
-0.319486 0.900037
-0.326043 0.871247
-0.284344 0.858253
-0.219601 0.86792
-0.249328 0.826044
-0.230007 0.832657
-0.215803 0.853542
-0.274369 0.855416
-0.194526 0.92089
-0.195287 0.935472
-0.195227 0.958153
-0.190842 0.974977
-0.203573 0.963104
-0.25473 0.930411
-0.271104 0.906069
-0.300213 0.896354
-0.343124 0.906523
-0.304842 0.927238
-0.205693 0.946766
-0.285522 0.907596
-0.223808 0.942965
-0.23975 0.921025
-0.296961 0.881239
-0.222448 0.907081
-0.218033 0.903724
-0.24632 0.906227
-0.304672 0.8912
-0.268595 0.900387
-0.281053 0.898903
-0.249382 0.916022
-0.279722 0.91257
-0.324244 0.889661
-0.307461 0.895876
-0.331722 0.894162
-0.306373 0.901232
-0.26607 0.922871
-0.320985 0.932112
-0.294532 0.952426
-0.202397 0.998715
-0.283264 0.973831
-0.295076 0.96327
-0.246649 0.969822
-0.271821 0.943688
-0.253668 0.936118
-0.253046 0.913081
-0.246212 0.893416
-0.287448 0.859262
-0.25227 0.878836
-0.285892 0.880553
-0.291324 0.892424
-0.260623 0.886559
-0.218203 0.881741
-0.260101 0.868982
-0.317143 0.832589
-0.321457 0.841693
-0.330004 0.84655
-0.276773 0.86473
-0.265202 0.882911
-0.304223 0.883873
-0.380257 0.857287
-0.355534 0.873413
-0.33266 0.896976
-0.365544 0.889043
-0.367257 0.892668
-0.343832 0.893125
-0.309008 0.88791
-0.322147 0.867322
-0.284091 0.883257
-0.242073 0.903417
-0.242883 0.929647
-0.293382 0.951122
-0.336787 0.933548
-0.290169 0.942268
-0.306107 0.91886
-0.307207 0.900992
-0.259714 0.884793
-0.318111 0.86346
-0.29133 0.896714
-0.358501 0.8598
-0.373726 0.86758
-0.344378 0.886044
-0.339725 0.896154
-0.345111 0.886065
-0.328494 0.888736
-0.300054 0.912376
-0.367086 0.877216
-0.357279 0.871636
-0.327756 0.892205
-0.355502 0.856899
-0.366316 0.832671
-0.327725 0.854905
-0.355231 0.840893
-0.42772 0.771946
-0.37009 0.802222
-0.367883 0.800704
-0.373649 0.830434
-0.408478 0.798216
-0.396016 0.806137
-0.406935 0.810727
-0.36517 0.82196
-0.41628 0.799151
-0.411754 0.793626
-0.429011 0.785487
-0.450745 0.81053
-0.45496 0.827089
-0.46022 0.834036
-0.480758 0.820251
-0.483673 0.84326
-0.459312 0.838232
-0.469702 0.807618
-0.434536 0.818301
-0.440453 0.800524
-0.460801 0.775063
-0.408126 0.791622
-0.344093 0.795912
-0.318548 0.799814
-0.252721 0.825791
-0.294347 0.79375
-0.333844 0.759065
-0.354938 0.759068
-0.38174 0.777186
-0.338462 0.818563
-0.35389 0.849798
-0.359019 0.877396
-0.326749 0.927224
-0.329041 0.946367
-0.368615 0.911669
-0.439742 0.844342
-0.387224 0.847683
-0.442226 0.833273
-0.363431 0.868496
-0.371256 0.856858
-0.348057 0.869262
-0.325718 0.869856
-0.254504 0.879938
-0.322073 0.869661
-0.339694 0.890805
-0.392938 0.889986
-0.410518 0.894841
-0.350283 0.940512
-0.408116 0.883566
-0.305561 0.924357
-0.427723 0.854553
-0.369228 0.874035
-0.340882 0.875609
-0.315035 0.882629
-0.32301 0.873545
-0.361801 0.849016
-0.350772 0.886252
-0.34906 0.910488
-0.347365 0.930528
-0.404884 0.908806
-0.381066 0.936736
-0.393403 0.918469
-0.423601 0.894554
-0.395266 0.91117
-0.406697 0.89403
-0.455831 0.88651
-0.370758 0.945854
-0.36569 0.95012
-0.418241 0.946555
-0.391337 0.974663
-0.379435 0.959804
-0.375914 0.951493
-0.286539 0.960821
-0.33377 0.921768
-0.269122 0.927651
-0.22766 0.933071
-0.30094 0.904891
-0.25554 0.919566
-0.259063 0.926991
-0.320197 0.931158
-0.263474 0.957265
-0.308352 0.918173
-0.264296 0.938858
-0.325457 0.931191
-0.354068 0.936789
-0.326353 0.975483
-0.355344 0.96028
-0.311797 0.964554
-0.332412 0.950756
-0.306258 0.981546
-0.322196 0.998915
-0.273195 1.02654
-0.333791 1.00923
-0.331876 0.997561
-0.28657 0.989524
-0.29155 0.99553
-0.306276 0.996074
-0.326411 0.985978
-0.347233 0.996418
-0.407146 0.976511
-0.325945 1.02083
-0.362155 0.999308
-0.349098 0.993048
-0.304274 0.977797
-0.254348 0.967712
-0.326054 0.917937
-0.291782 0.917273
-0.35362 0.873031
-0.377379 0.880649
-0.339923 0.921704
-0.377604 0.9195
-0.38063 0.929644
-0.326114 0.970059
-0.389232 0.934127
-0.347009 0.942443
-0.298036 0.978285
-0.291078 0.992388
-0.325002 0.98665
-0.310302 0.990778
-0.290967 0.997296
-0.220918 1.02276
-0.257541 1.02337
-0.272821 1.00911
-0.289511 0.991021
-0.272811 0.984686
-0.306972 0.962821
-0.309244 0.960358
-0.290375 0.963419
-0.281867 0.97884
-0.299597 0.972441
-0.229212 0.99687
-0.330785 0.981886
-0.349557 0.983913
-0.296079 0.996868
-0.279109 1.00413
-0.315502 1.0102
-0.332382 1.00585
-0.346449 0.9994
-0.335386 1.01939
-0.327416 1.03625
-0.326349 1.02811
-0.308191 1.03097
-0.279898 1.02625
-0.2827 1.01111
-0.292292 1.00281
-0.299038 0.987713
-0.278425 0.999307
-0.218634 1.0025
-0.268859 0.97783
-0.223365 1.00333
-0.233545 1.01877
-0.28754 1.01075
-0.387792 0.993413
-0.386008 0.991642
-0.418372 0.980898
-0.390406 1.00234
-0.381988 1.01485
-0.362725 1.03938
-0.245209 1.08207
-0.314936 1.08221
-0.275959 1.10318
-0.244443 1.10296
-0.217359 1.09569
-0.216854 1.08507
-0.292116 1.06209
-0.3018 1.0626
-0.289022 1.10042
-0.356517 1.11306
-0.30787 1.13997
-0.35772 1.13292
-0.293192 1.16214
-0.280405 1.15445
-0.28374 1.14144
-0.30969 1.14183
-0.25248 1.16485
-0.241722 1.14877
-0.198578 1.14722
-0.173882 1.15149
-0.208682 1.12108
-0.208607 1.1328
-0.139037 1.16841
-0.193505 1.15453
-0.293573 1.12035
-0.240825 1.13248
-0.241941 1.12185
-0.294139 1.09216
-0.23878 1.09383
-0.156718 1.10844
-0.186253 1.09727
-0.214017 1.07547
-0.251221 1.07429
-0.272831 1.06256
-0.273404 1.05153
-0.273098 1.05966
-0.298852 1.06364
-0.349722 1.03577
-0.273402 1.06438
-0.188693 1.09817
-0.202727 1.11515
-0.243547 1.08953
-0.178405 1.06871
-0.23411 1.02926
-0.234942 1.02151
-0.227159 1.02505
-0.26607 1.02701
-0.177774 1.05781
-0.241482 1.0551
