# Supplementary material for: Stochastic bond dynamics facilitates alignment of malaria parasite at erythrocyte membrane upon invasion
Source: eLife. 2020 May 18;9:e56500. doi: 10.7554/eLife.56500 (PMC7269671; doi:10.7554/eLife.56500)
Supplement: Figure 2—source data 1. [file elife-56500-fig2-data1.zip › PARA_POSITIONS/pos54.dat]

4.09028 0.353961
4.0813 0.353151
4.05168 0.535331
4.07895 0.405935
4.06711 0.439604
4.0734 0.455538
4.06976 0.424644
4.06548 0.556793
4.1019 0.294031
4.04952 0.37637
4.0529 0.468252
4.08427 0.466603
4.11545 0.671223
4.1778 0.591219
4.21717 0.57025
4.23046 0.569092
4.24131 0.517062
4.20016 0.613065
4.17527 0.514438
4.12263 0.533621
4.1 0.33226
4.03219 0.499297
4.02598 0.385228
4.03046 0.327694
4.04276 0.563541
4.06946 0.617024
4.08565 0.623811
4.1156 0.521233
4.13169 0.600321
4.17093 0.476069
4.18706 0.429896
4.18555 0.376188
4.09282 0.63177
4.10604 0.472686
4.09048 0.504524
4.09793 0.512845
4.12886 0.245773
4.11195 0.409659
4.0794 0.594134
4.06967 0.590811
4.09021 0.52378
4.09114 0.531539
4.01671 0.820048
4.09592 0.5399
4.10623 0.593958
4.14968 0.411478
4.10099 0.610207
4.07637 0.596246
4.05601 0.521647
4.03944 0.433808
3.99231 0.433492
3.98179 0.395186
3.99296 0.460286
4.03914 0.425777
4.05796 0.657533
4.17347 0.438617
4.1987 0.568954
4.22482 0.523844
4.21247 0.541394
4.21374 0.521855
4.16341 0.683895
4.17172 0.501367
4.14788 0.57948
4.11856 0.651694
4.13216 0.55562
4.12518 0.570537
4.0791 0.746383
4.07169 0.663671
4.06092 0.654055
4.12825 0.510155
4.16488 0.508598
4.19999 0.474332
4.19002 0.593488
4.19573 0.587468
4.187 0.46129
4.14019 0.697571
4.17611 0.498648
4.1708 0.533487
4.1389 0.58301
4.12552 0.65797
4.08614 0.789118
4.10968 0.600841
4.13416 0.581359
4.13459 0.606388
4.11105 0.666266
4.11503 0.670959
4.13621 0.643326
4.16175 0.586717
4.16106 0.604522
4.12926 0.694947
4.09883 0.657324
4.08571 0.542487
4.059 0.490028
3.98513 0.68011
3.97078 0.735535
3.98272 0.673938
4.02244 0.517647
4.01904 0.65705
4.03895 0.549244
4.00837 0.532397
3.96139 0.619475
3.92319 0.600129
3.92109 0.580031
3.93127 0.639869
3.95864 0.559576
3.98245 0.605499
4.02208 0.51308
4.0048 0.591782
4.0201 0.529684
4.05224 0.468043
4.0707 0.439952
4.04193 0.560255
4.00672 0.637732
3.96015 0.75892
3.99402 0.549131
3.98099 0.568142
3.95759 0.692632
3.97255 0.728698
3.97213 0.722383
3.98729 0.671972
3.94346 0.794627
3.93653 0.739053
3.97086 0.566435
3.96462 0.646718
3.90618 0.749796
3.86077 0.800861
3.89592 0.563402
3.82237 0.753273
3.82597 0.702994
3.86997 0.484786
3.85287 0.591005
3.85367 0.695042
3.82757 0.77799
3.86622 0.635442
3.91213 0.533249
3.95535 0.437042
3.89647 0.650415
3.88073 0.57471
3.88074 0.663422
3.90704 0.650433
3.95081 0.684575
4.05669 0.657238
4.14057 0.422038
4.09991 0.64713
4.0843 0.709546
4.1294 0.507189
4.11572 0.475503
4.18034 0.372622
4.19816 0.46219
4.23926 0.506108
4.30305 0.179759
4.29187 0.486764
4.30393 0.401317
4.31637 0.426923
4.33481 0.417496
4.37183 0.451919
4.39793 0.46696
4.43165 0.481197
4.40308 0.714009
4.43266 0.46186
4.42551 0.539712
4.44885 0.432568
4.40912 0.602159
4.40763 0.483415
4.36081 0.59803
4.35524 0.410623
4.29465 0.454263
4.23158 0.698625
4.2479 0.681401
4.25885 0.763839
4.2321 0.9542
4.2917 0.783279
4.25546 0.909548
4.19053 0.983097
4.19458 0.847355
4.13082 0.830793
4.11307 0.728991
4.10192 0.799306
4.08251 0.830774
4.13614 0.650948
4.09586 0.880248
4.11665 0.803976
4.13812 0.716894
4.10952 0.77693
4.12887 0.632719
4.08136 0.877639
4.12049 0.872471
4.13607 0.826158
4.15665 0.637512
4.12216 0.743195
4.13233 0.710905
4.0553 0.883153
4.06452 0.836012
4.03061 0.84976
4.06544 0.542793
4.02612 0.706169
4.03585 0.641499
4.05618 0.648946
4.06726 0.642872
4.0915 0.397062
4.03826 0.628938
4.02915 0.562418
4.02867 0.433598
3.9805 0.608027
3.94535 0.7076
3.96256 0.634082
4.01069 0.474923
3.98733 0.595985
3.96428 0.746753
4.02085 0.659562
4.01567 0.586597
4.01487 0.619365
4.00931 0.595606
3.97603 0.692912
3.97728 0.530028
3.95147 0.57339
3.9027 0.779567
3.98119 0.660068
3.94548 0.886186
4.01511 0.776831
4.03137 0.888376
4.07148 0.908823
4.04999 0.954626
4.04572 0.872997
4.07368 0.67108
4.01436 0.765603
4.07196 0.484253
4.00937 0.779129
4.01752 0.828958
4.06668 0.76429
4.09936 0.705862
4.06444 0.843691
4.06832 0.911674
4.07118 0.974467
4.10575 0.883608
4.05764 0.973753
3.97961 1.06425
3.99178 0.828997
3.9538 0.895523
3.95279 0.891017
3.93279 0.967867
3.93454 0.943156
3.97242 0.86176
3.9886 0.857536
3.97464 0.891141
3.9062 1.0199
3.89582 1.0464
3.95086 0.871092
3.90004 0.97795
3.90933 0.941022
3.93693 0.935473
3.99266 0.843555
4.01613 0.87918
3.95624 1.03314
3.96072 0.873921
3.88534 0.95817
3.84563 0.958668
3.8444 0.756086
3.79054 0.864062
3.74887 0.844486
3.72246 0.738674
3.6822 0.747453
3.58178 0.885493
3.50901 0.904979
3.55423 0.80638
3.50794 0.946284
3.54825 0.871753
3.59775 0.786787
3.57248 0.872575
3.57912 0.874859
3.57022 0.834715
3.57478 0.859671
3.56335 0.802512
3.51111 0.917473
3.46462 0.975576
3.44303 0.987063
3.50257 0.777237
3.46361 0.929381
3.52033 0.753487
3.49743 0.861896
3.51639 0.848675
3.59381 0.644404
3.59788 0.727449
3.5602 0.862906
3.56303 0.881308
3.59504 0.825397
3.58444 0.859816
3.63279 0.626982
3.60749 0.868994
3.68062 0.77171
3.7331 0.809413
3.76539 0.849725
3.73869 0.984964
3.82421 0.838762
3.87444 0.704873
3.85325 0.83862
3.78779 1.10632
3.88866 0.874814
3.82934 0.981454
3.77062 0.996375
3.73258 0.908334
3.62063 0.991784
3.57915 0.945208
3.57389 0.871785
3.61324 0.73203
3.58895 0.885839
3.61682 0.800289
3.65105 0.698893
3.67205 0.672828
3.72252 0.642504
3.74049 0.753566
3.74018 0.909353
3.79283 0.752262
3.77143 0.821915
3.78482 0.721012
3.72392 0.864223
3.7023 0.852134
3.73348 0.696496
3.72088 0.884242
3.74661 0.933888
3.74564 1.03413
3.84791 0.724755
3.79667 0.875493
3.72529 0.978639
3.68913 0.899385
3.6897 0.774494
3.60669 0.935303
3.58419 0.942675
3.56203 0.935642
3.59257 0.879388
3.61363 0.841312
3.59741 0.87061
3.62873 0.779722
3.64028 0.781101
3.75593 0.613319
3.73572 0.830113
3.82449 0.648502
3.82424 0.729936
3.85908 0.789785
3.88612 0.814425
3.91465 0.80335
3.89239 0.79348
3.86745 0.72767
3.83179 0.875858
3.83715 0.859328
3.80339 0.92865
3.88254 0.743326
3.88434 0.801696
3.84134 0.946951
3.82346 0.982454
3.83619 0.83579
3.75618 0.968765
3.7758 0.856562
3.7772 0.654262
3.67866 0.836975
3.66966 0.790595
3.68268 0.791614
3.72528 0.694448
3.70757 0.783116
3.65132 0.863491
3.73809 0.624729
3.67674 0.833986
3.71682 0.825775
3.71942 0.870085
3.72773 0.874795
3.71422 0.995668
3.70752 1.04014
3.69732 1.04
3.73837 0.945028
3.72747 1.01182
3.77249 0.808058
3.74101 0.843247
3.70654 0.903926
3.65132 1.00847
3.7236 0.962391
3.75359 0.979757
3.69251 1.14281
3.7517 0.938041
3.71253 0.913903
3.61147 1.05172
3.60462 0.899688
3.63481 0.846465
3.60036 0.982256
3.64109 0.942146
3.65763 0.930009
3.70488 0.831377
3.64195 0.97611
3.66082 0.921104
3.73532 0.645095
3.7031 0.909162
3.77537 0.713953
3.74983 0.664463
3.72056 0.54024
3.65577 0.6495
3.6092 0.71832
3.60732 0.764236
3.6513 0.670771
3.72292 0.610598
3.76804 0.696888
3.79172 0.717603
3.77134 0.872696
3.79451 0.817048
3.80574 0.810858
3.83822 0.768375
3.82027 0.753935
3.81828 0.818797
3.86645 0.720654
3.83813 0.925634
3.88248 0.85583
3.83608 0.971274
3.85311 0.846997
3.83147 0.845064
3.78217 0.902574
3.77328 0.863903
3.67218 1.05754
3.71351 0.914521
3.70864 0.940875
3.72749 0.933146
3.73391 0.946977
3.70827 1.06679
3.65152 1.19278
3.66043 1.09723
3.64455 1.0734
3.66856 0.971229
3.59482 1.11879
3.56317 1.09324
3.64062 0.932351
3.61335 1.10065
3.66961 1.04433
3.6808 1.03911
3.68039 1.0852
3.69969 1.01572
3.65292 1.13849
3.65115 1.0272
3.58837 1.07066
3.51775 1.18665
3.54752 1.09955
3.53724 1.17665
3.47796 1.35045
3.54917 1.23994
3.57639 1.26871
3.65474 1.21223
3.62841 1.25329
3.56032 1.26676
3.45481 1.32709
3.49267 1.19037
3.42299 1.27329
3.48428 1.13064
3.47238 1.16546
3.43125 1.20359
3.42534 1.14275
3.44311 1.04546
3.43996 1.0782
3.37065 1.13472
3.41307 1.04131
3.45431 0.984721
3.40988 1.05511
3.41642 1.11759
3.47157 1.02713
3.48993 1.02993
3.4335 1.15677
3.38444 1.18917
3.40076 1.17508
3.4819 1.05205
3.441 1.16029
3.48023 1.03657
3.44261 1.09597
3.49909 0.949205
3.41931 1.13552
3.4679 0.988035
3.47791 0.94887
3.45219 1.02457
3.47504 1.03921
3.52337 1.01594
3.52411 1.06475
3.5165 1.13933
3.53929 1.04543
3.50687 1.10758
3.43441 1.25891
3.4327 1.24931
3.33398 1.36865
3.45557 1.1026
3.47921 0.956011
3.44137 1.00448
3.36403 1.18908
3.43908 1.07956
3.44327 1.18853
3.53675 1.14657
3.57968 1.15859
3.56847 1.21647
3.60064 1.16865
3.66739 1.02724
3.58647 1.20169
3.62857 0.979114
3.51314 1.14836
3.51752 1.01236
3.46757 1.03761
3.43513 1.10676
3.45872 1.07779
3.44011 1.14427
3.46589 1.09521
3.52777 0.923594
3.51472 0.949365
3.50078 0.957886
3.53541 0.94081
3.58949 1.00331
3.66277 0.9732
3.70213 0.992864
3.71474 1.00634
3.70395 1.09291
3.74689 0.944047
3.66754 1.06181
3.62752 1.04411
3.62426 0.961372
3.52851 1.12969
3.54094 1.05438
3.54908 1.07895
3.60656 1.0278
3.6991 0.866295
3.68009 0.922781
3.58586 1.11136
3.65942 1.00026
3.73342 0.983017
3.79201 1.03429
3.89136 0.9878
3.89041 1.03647
3.7764 1.244
3.7619 1.11352
3.71571 1.10143
3.64989 1.18362
3.64628 1.21202
3.67563 1.13825
3.7159 1.11264
3.74216 1.10279
3.69979 1.15916
3.67352 1.16908
3.69938 1.09133
3.69014 1.06718
3.71566 1.01737
3.60964 1.22777
3.69358 1.03814
3.71032 1.08824
3.79335 0.965045
3.78119 1.01453
3.82692 0.940593
3.81715 1.12598
3.87512 1.08431
3.89233 1.14512
3.93596 0.994521
3.94001 0.986112
3.8769 1.13038
3.88337 1.10662
3.8752 1.09859
3.84908 1.15028
3.81809 1.19823
3.7372 1.27588
3.78077 1.28316
3.77169 1.27289
3.70457 1.34948
3.68008 1.30783
3.62591 1.2899
3.62369 1.24294
3.57622 1.40821
3.54879 1.38452
3.48285 1.43674
3.47974 1.38809
3.44326 1.39703
3.55303 1.20303
3.46967 1.40698
3.51324 1.39115
3.50066 1.4124
3.53724 1.34058
3.50072 1.39702
3.50739 1.36796
3.49032 1.37404
3.47786 1.37063
3.50077 1.24601
3.3871 1.33622
3.43569 1.23156
3.42499 1.24643
3.47805 1.07217
3.43652 1.08013
3.4309 0.984265
3.42311 0.971361
3.38493 1.00301
3.33459 1.11956
3.3309 1.06877
3.29786 1.13668
3.30977 1.11639
3.29565 1.18705
3.38621 1.01545
3.39583 1.0259
3.29907 1.17109
3.25562 1.14218
3.35119 0.951812
3.35725 0.963014
3.36801 1.0013
3.35024 1.10016
3.32732 1.19095
3.28409 1.28497
3.33737 1.09717
3.31934 1.06786
3.28172 1.15541
3.23937 1.23817
3.29334 1.18801
3.32867 1.15069
3.31273 1.14774
3.32403 1.13836
3.35859 1.08092
3.30556 1.2448
3.3272 1.20771
3.30805 1.32462
3.29366 1.35816
3.29748 1.3824
3.24224 1.42997
3.2561 1.33779
3.30184 1.20686
3.18098 1.4033
3.25434 1.2784
3.24785 1.35003
3.31759 1.33367
3.30154 1.38735
3.3905 1.27934
3.49724 1.11583
3.37556 1.37555
3.25797 1.51529
3.26646 1.4313
3.30765 1.3131
3.18181 1.46064
3.18691 1.36112
3.10025 1.47603
3.13747 1.45822
3.14864 1.49168
3.14072 1.52872
3.2298 1.40565
3.15822 1.53154
3.16126 1.50855
3.19787 1.4451
3.16944 1.49626
3.23459 1.41162
3.2582 1.43083
3.37364 1.29685
3.32121 1.43168
3.32488 1.44786
3.42087 1.33053
3.43388 1.31448
3.46096 1.25024
3.39012 1.38617
3.39907 1.36922
3.33781 1.40736
3.34945 1.35751
3.28243 1.46381
3.26069 1.51409
3.25728 1.55031
3.18568 1.68617
3.24211 1.56615
3.31159 1.4707
3.33762 1.45528
3.34137 1.49724
3.40227 1.4521
3.32297 1.58638
3.42443 1.36197
3.33746 1.50336
3.35818 1.4772
3.36434 1.41489
3.27226 1.50366
3.27473 1.43894
3.3261 1.35718
3.26214 1.46494
3.33456 1.37784
3.30191 1.49873
3.29117 1.49565
3.36571 1.339
3.31358 1.40626
3.30706 1.41742
3.32429 1.40351
3.36173 1.31767
3.25756 1.49797
3.16399 1.65055
3.34635 1.41403
3.35126 1.44205
3.2773 1.54742
3.35002 1.43266
3.27293 1.60022
3.35626 1.49735
3.32795 1.53564
3.2132 1.64176
3.22427 1.56299
3.19198 1.54202
3.18286 1.54753
3.18967 1.52343
3.28274 1.38485
3.25371 1.49491
3.36272 1.40376
3.24504 1.61863
3.2712 1.5509
3.2349 1.61136
3.33469 1.52918
3.37295 1.52909
3.41532 1.55377
3.43695 1.59948
3.49374 1.53448
3.56258 1.38041
3.50443 1.49707
3.50169 1.47872
3.43766 1.51358
3.39168 1.51696
3.36332 1.47623
3.2824 1.57259
3.31191 1.53051
3.33378 1.50799
3.29627 1.56264
3.28557 1.58132
3.36582 1.48862
3.39784 1.42789
3.38299 1.46244
3.36927 1.48324
3.35488 1.44286
3.31656 1.45133
3.34028 1.41469
3.32506 1.42273
3.32855 1.44513
3.39167 1.40859
3.36681 1.45671
3.45589 1.3546
3.36203 1.5113
3.3875 1.47271
3.27425 1.58062
3.24945 1.54763
3.28806 1.43272
3.26538 1.4153
3.22552 1.44996
3.23371 1.42455
3.24851 1.37595
3.2521 1.36296
3.29953 1.21763
3.21643 1.35302
3.31533 1.16565
3.22684 1.25688
3.27055 1.19883
3.22494 1.33249
3.18577 1.42678
3.22674 1.40143
3.178 1.4701
3.21024 1.38636
3.22699 1.36334
3.12886 1.5084
3.23172 1.26938
3.18287 1.32119
3.08492 1.47305
3.14676 1.34802
3.17614 1.27424
3.22215 1.21486
3.19061 1.26571
3.19561 1.34355
3.18118 1.46285
3.2434 1.43517
3.22489 1.52448
3.24838 1.53099
3.2813 1.45906
3.31519 1.29021
3.24996 1.31772
3.18668 1.31343
3.13301 1.37891
3.12635 1.3362
3.14863 1.26868
3.08266 1.34837
3.07293 1.35262
3.06103 1.41293
3.1509 1.27703
3.17575 1.25138
3.16146 1.23409
3.10374 1.29577
3.17732 1.18189
3.13277 1.20852
3.16847 1.22875
3.20674 1.23825
3.14279 1.39269
3.19747 1.33894
3.17079 1.4201
3.16903 1.49686
3.27124 1.37191
3.25378 1.42989
3.17622 1.53052
3.24304 1.39899
3.26912 1.31232
3.28135 1.31045
3.22163 1.40806
3.19689 1.44697
3.24756 1.34973
3.16247 1.48748
3.20148 1.46935
3.16728 1.49297
3.19114 1.37425
3.21897 1.29899
3.12042 1.40057
3.21433 1.23134
3.11983 1.36895
3.14494 1.31229
3.15241 1.3249
3.15738 1.33172
3.0902 1.45254
3.14164 1.37564
3.0502 1.51413
3.03551 1.53558
3.14981 1.40651
3.09479 1.48767
3.01232 1.53487
2.99227 1.48561
2.98857 1.38453
2.91601 1.42086
2.99277 1.28593
3.02793 1.25424
3.05062 1.29276
3.06783 1.33254
3.06318 1.36006
3.05969 1.38983
3.09307 1.37267
3.10003 1.35179
3.05692 1.43942
3.10455 1.43253
3.12162 1.4073
3.06488 1.47161
2.94372 1.60125
3.01145 1.44488
2.99598 1.45345
2.99379 1.47638
3.04102 1.41523
3.03796 1.36276
3.00798 1.35968
2.91348 1.50202
2.93027 1.45515
2.93934 1.42083
2.84601 1.52774
2.87045 1.41433
2.80879 1.4066
2.84349 1.26196
2.86386 1.11767
2.74372 1.26375
2.79223 1.15047
2.74568 1.19205
2.60481 1.34125
2.6965 1.10153
2.65191 1.11438
2.60659 1.13151
2.52693 1.14874
2.53013 1.05059
2.48067 1.04587
2.46588 0.942758
2.37671 1.03295
2.39716 0.997956
2.3388 1.09279
2.37585 1.0272
2.28583 1.15256
2.31044 1.10563
2.36221 1.03701
2.4157 0.934612
2.39082 0.981296
2.45427 0.923202
2.39183 1.04783
2.3873 1.05628
2.43329 1.01546
2.4583 1.02419
2.4509 1.08712
2.48844 1.06504
2.49436 1.12089
2.50403 1.16433
2.46499 1.17929
2.49734 1.08317
2.44225 1.18139
2.41727 1.22213
2.40078 1.21504
2.37897 1.23225
2.3926 1.1909
2.35912 1.20372
2.39255 1.10646
2.30066 1.19781
2.37738 1.05837
2.28799 1.15666
2.22411 1.234
2.277 1.14563
2.24175 1.20058
2.32267 1.12976
2.24296 1.27253
2.25237 1.28665
2.30158 1.18524
2.23243 1.26076
2.19828 1.31854
2.28095 1.19235
2.24299 1.15998
2.2433 1.08413
2.22339 1.11223
2.15907 1.14805
2.17782 1.0907
2.1764 1.07788
2.17671 1.07781
2.16391 1.12378
2.2301 1.05851
2.17618 1.18912
2.25608 1.11787
2.32634 1.05824
2.27479 1.15012
2.34294 1.09506
2.32305 1.1384
2.29976 1.16612
2.34263 1.09687
2.3308 1.10351
2.27972 1.163
2.29385 1.10098
2.28165 1.05092
2.2048 1.12253
2.19427 1.10556
2.16656 1.1609
2.24668 1.07089
2.21159 1.12083
2.27292 1.03216
2.28303 1.02547
2.26361 1.00593
2.25957 0.943055
2.20482 1.01613
2.31384 0.893982
2.24566 1.00203
2.24448 0.957808
2.21627 0.97411
2.22629 0.970596
2.17284 1.00933
2.24136 0.944057
2.245 1.02583
2.2594 1.04605
2.30137 0.951946
2.22898 1.06077
2.28322 0.968461
2.25831 1.01724
2.26238 1.00151
2.21495 1.06772
2.27929 0.991547
2.24133 1.06745
2.27387 1.08361
2.27159 1.1222
2.25384 1.16066
2.24704 1.20186
2.25611 1.18557
2.14763 1.30043
2.29389 1.17031
2.33274 1.16955
2.3288 1.19164
2.29557 1.20636
2.27088 1.18626
2.12814 1.31644
2.19324 1.23331
2.25533 1.16196
2.23989 1.17366
2.20833 1.18253
2.23008 1.10775
2.2403 1.06533
2.24133 1.05222
2.24289 1.05855
2.24259 1.0797
2.24247 1.09469
2.2612 1.1105
2.21726 1.22566
2.1761 1.27216
2.22007 1.23448
2.22168 1.23235
2.27715 1.18055
2.33583 1.11773
2.22051 1.2433
2.29086 1.21994
2.32204 1.21288
2.30297 1.22557
2.3406 1.2113
2.23646 1.32838
2.22125 1.35212
2.2337 1.31072
2.25343 1.26934
2.2405 1.30563
2.25353 1.26745
2.22045 1.34439
2.35879 1.21099
2.29139 1.30683
2.27432 1.30557
2.28222 1.26452
2.26668 1.28273
2.17982 1.39896
2.27453 1.24909
2.22225 1.27745
2.21242 1.2733
2.23437 1.25233
2.28315 1.16366
2.24322 1.16683
2.21524 1.13469
2.17286 1.13325
2.10449 1.14774
2.1491 1.09108
2.10139 1.11251
2.05447 1.09807
2.10028 0.980504
2.13764 0.927135
2.07908 0.997924
2.1339 0.945884
2.1356 0.984438
2.12316 1.05684
2.16526 1.06697
2.16051 1.09862
2.16575 1.11926
2.15247 1.10052
2.15967 1.09241
2.11351 1.2014
2.21639 1.0876
2.20757 1.12787
2.28605 1.01709
2.25305 1.07933
2.24648 1.04645
2.23387 1.03751
2.15535 1.13498
2.2096 1.04571
2.22636 0.960182
2.16829 1.00729
2.11525 1.05013
2.19211 0.89249
2.13551 0.943739
2.1282 0.952161
2.08232 1.06536
2.12249 1.04095
2.12133 1.09426
2.14808 1.09797
2.19912 1.05591
2.20116 1.06814
2.03826 1.25389
2.17227 1.12605
2.19841 1.08594
2.12073 1.19394
2.18789 1.15398
2.22528 1.12539
2.14548 1.28027
2.22976 1.19074
2.18368 1.20296
2.20511 1.10413
2.25158 0.997267
2.14883 1.11387
2.18309 1.0724
2.19145 1.02489
2.1624 1.0457
2.15342 1.05699
2.13271 1.09533
2.08259 1.18623
2.18807 1.01802
2.12608 1.14226
2.20108 1.08553
2.23005 1.0308
2.09462 1.18191
2.17287 1.04053
2.18064 1.00006
2.17905 1.01228
2.13518 1.1137
2.21958 1.01774
2.23483 1.0355
2.29302 0.967982
2.20249 1.08934
2.1798 1.12558
2.15653 1.156
2.22719 1.08394
2.26831 1.05843
2.30711 1.01508
2.26067 1.06929
2.3123 1.02241
2.27241 1.10755
2.29491 1.04658
2.31218 1.01129
2.25204 1.11514
2.30282 1.00658
2.19847 1.13928
2.22954 1.04336
2.20179 1.03507
2.19907 1.06045
2.22251 1.0094
2.22196 1.01884
2.20596 1.06218
2.23407 1.02456
2.30008 0.878162
2.31751 0.863548
2.31988 0.890639
2.33685 0.869171
2.28697 0.952429
2.33174 0.867133
2.24349 1.08287
2.32442 1.01163
2.26384 1.11521
2.3248 1.08139
2.35939 1.09202
2.39327 1.09216
2.39753 1.11099
2.38416 1.15179
2.41181 1.11443
2.35328 1.20464
2.43432 1.06642
2.38185 1.13473
2.37651 1.11504
2.36141 1.152
2.3288 1.20536
2.35868 1.16636
2.32072 1.21754
2.33674 1.14318
2.32323 1.12493
2.2567 1.19968
2.36421 1.01778
2.29051 1.11859
2.24261 1.15188
2.2408 1.10343
2.2787 1.08495
2.25678 1.07636
2.25246 1.05353
2.1398 1.16501
2.27143 0.99024
2.22821 1.05383
2.21408 1.07486
2.18139 1.08845
2.17247 1.12255
2.15923 1.17498
2.10353 1.24115
2.16778 1.17729
2.14681 1.2201
2.1616 1.17663
2.1558 1.1557
2.13713 1.13481
2.15356 1.09276
2.08516 1.12929
2.0927 1.10426
2.03744 1.19284
2.13658 1.07864
2.07412 1.19146
2.04135 1.19814
2.05251 1.20282
2.12508 1.12792
2.09271 1.18867
2.11933 1.1542
2.12719 1.13155
2.15116 1.14799
2.16966 1.15246
2.14392 1.19895
2.17819 1.12027
2.15204 1.1328
2.08284 1.16698
2.08792 1.18382
2.09267 1.216
2.14554 1.153
2.11848 1.15099
2.06667 1.18835
2.11413 1.0958
2.0886 1.09789
1.99821 1.15404
1.95884 1.12857
2.04723 0.950457
1.98005 1.02864
2.01892 0.931528
1.94421 1.02552
1.92259 1.03874
1.95884 1.00533
1.93771 1.06792
2.01342 0.982571
2.0506 0.919799
2.01308 0.944522
1.96241 0.993785
1.96958 1.0058
2.00478 0.996698
1.97782 1.02004
1.99657 0.987388
1.98969 0.985955
2.03989 0.936662
1.98458 1.00344
1.99521 0.991432
2.00672 1.0098
1.99075 1.02779
1.98297 1.05568
1.94386 1.0699
1.88218 1.11343
1.82604 1.15462
1.81985 1.17239
1.80617 1.20844
1.79277 1.21994
1.87432 1.15846
1.86543 1.18296
1.95534 1.08927
1.98111 1.07223
1.99488 1.07236
1.98292 1.08288
2.019 1.00287
1.97524 1.05055
1.91599 1.12575
1.91277 1.10983
1.97973 1.0584
1.97149 1.09417
1.93458 1.14816
1.89518 1.20995
1.9466 1.17798
1.9734 1.16297
1.96193 1.13975
1.94259 1.15653
1.90976 1.16162
1.83756 1.25853
1.97731 1.15775
1.92674 1.26552
2.01246 1.18285
1.9892 1.20405
2.02519 1.14995
1.98008 1.19408
1.94402 1.21967
1.90069 1.24909
1.85333 1.28308
1.9334 1.22001
1.94167 1.26288
1.96315 1.27259
1.95035 1.27989
1.90397 1.27562
1.88668 1.25016
1.85919 1.27038
1.93358 1.17317
2.00176 1.08128
1.95172 1.14234
1.9601 1.10256
1.93138 1.10475
1.88969 1.18442
1.92728 1.17727
1.8627 1.26121
1.89998 1.22279
1.91184 1.19565
1.88665 1.20685
1.94162 1.15753
1.91494 1.1627
1.87802 1.17455
1.90659 1.09756
1.84486 1.13405
1.87349 1.11041
1.87798 1.115
1.94151 1.02378
1.91581 1.01088
1.8735 1.03554
1.88357 1.03584
1.95283 0.948108
1.93119 0.99933
1.87921 1.03313
1.87904 1.01781
1.84774 1.05693
1.86626 1.07424
1.85294 1.11784
1.93397 1.01047
1.85708 1.11525
1.80925 1.15864
1.85998 1.07454
1.90328 1.021
1.80683 1.13617
1.85319 1.0749
1.86589 1.05525
1.85998 1.06173
1.8574 1.06304
1.86253 1.06419
1.89463 1.04021
1.93099 0.99052
1.84528 1.05266
1.7816 1.11936
1.81759 1.08552
1.79955 1.13062
1.86108 1.11795
1.83283 1.16956
1.88557 1.13561
1.90412 1.12817
1.93055 1.09553
1.8723 1.12621
1.80739 1.17203
1.81993 1.15328
1.73159 1.2631
1.70794 1.29058
1.6864 1.31058
1.72037 1.26547
1.70685 1.23129
1.71997 1.20041
1.8223 1.06459
1.81662 1.05039
1.80526 1.0387
1.76577 1.08744
1.83709 0.969424
1.77181 1.00793
1.72053 1.05847
1.61561 1.12965
1.59352 1.12084
1.53446 1.1555
1.59922 1.09042
1.55051 1.16289
1.57582 1.17129
1.5615 1.1947
1.6575 1.11357
1.63809 1.11038
1.66197 1.07871
1.65232 1.10792
1.69418 1.0977
1.62067 1.19119
1.57533 1.22053
1.63776 1.16127
1.66062 1.11234
1.63311 1.12928
1.65287 1.11528
1.70099 1.04151
1.65404 1.0487
1.63655 1.02651
1.64568 1.00493
1.58078 1.07681
1.6187 1.03345
1.61678 1.03107
1.66996 0.946651
1.65056 0.995138
1.61016 1.03932
1.68229 0.992242
1.66106 1.01622
1.64009 1.00862
1.66674 0.998804
1.64335 1.07594
1.63194 1.12764
1.68562 1.09201
1.69819 1.06094
1.60357 1.11849
1.6255 1.10489
1.63239 1.10699
1.61512 1.11832
1.63174 1.11525
1.52448 1.20646
1.56407 1.22492
1.6203 1.19481
1.61243 1.24301
1.65886 1.22906
1.57734 1.30052
1.55949 1.29503
1.47309 1.33578
1.54067 1.25787
1.51734 1.24967
1.55911 1.20582
1.58042 1.1981
1.64525 1.1382
1.58701 1.18892
1.56997 1.23791
1.59415 1.23092
1.6001 1.2189
1.58704 1.20293
1.67766 1.08764
1.58035 1.15344
1.54682 1.17188
1.63793 1.08144
1.5701 1.14475
1.60044 1.13577
1.61799 1.16226
1.65737 1.14339
1.68724 1.10917
1.6548 1.11969
1.66872 1.10116
1.67501 1.07477
1.65293 1.08339
1.65103 1.08262
1.62165 1.12256
1.63651 1.13645
1.70561 1.0927
1.68938 1.112
1.72823 1.08523
1.77312 1.05099
1.73641 1.08188
1.65628 1.15291
1.6874 1.11286
1.64798 1.15617
1.69582 1.10975
1.7186 1.10461
1.69082 1.14194
1.7186 1.13182
1.77493 1.11106
1.71764 1.18461
1.73656 1.16474
1.68907 1.20851
1.68374 1.22998
1.6611 1.255
1.686 1.22308
1.6562 1.23669
1.69963 1.17963
1.79764 1.03859
1.68195 1.11886
1.68174 1.08832
1.64233 1.08442
1.62706 1.05816
1.64694 1.01776
1.62676 1.03142
1.61633 1.05077
1.59241 1.10282
1.57607 1.16271
1.64621 1.12237
1.68632 1.07587
1.6377 1.13949
1.60404 1.17197
1.56813 1.21728
1.61041 1.21589
1.5332 1.30271
1.66948 1.17696
1.64342 1.1741
1.60047 1.16524
1.60103 1.1102
1.53183 1.12976
1.49833 1.14533
1.56621 1.09615
1.56176 1.12484
1.60655 1.10782
1.56983 1.13885
1.56248 1.18019
1.53454 1.2171
1.53023 1.22254
1.52283 1.23638
1.54384 1.19596
1.48467 1.20812
1.47305 1.16606
1.36046 1.22808
1.46174 1.15061
1.45613 1.16066
1.42273 1.19234
1.45958 1.16109
1.49286 1.15435
1.45871 1.17995
1.44592 1.18095
1.43475 1.15759
1.45981 1.10298
1.46806 1.13217
1.49728 1.08493
1.49032 1.08614
1.44879 1.11778
1.3933 1.17104
1.46692 1.13941
1.53411 1.08414
1.47815 1.12303
1.4427 1.17451
1.46705 1.18506
1.4615 1.19135
1.46168 1.22475
1.46575 1.22289
1.5319 1.17958
1.52096 1.20774
1.50041 1.23698
1.49229 1.20222
1.52781 1.16603
1.47591 1.21306
1.4785 1.19604
1.49344 1.17688
1.50607 1.16144
1.42122 1.21718
1.50371 1.14828
1.58547 1.0897
1.49768 1.13243
1.57494 1.07933
1.60004 1.02822
1.55756 1.0521
1.54359 1.06532
1.56799 1.05896
1.55067 1.09207
1.5792 1.06101
1.54428 1.09759
1.53406 1.11858
1.52799 1.14909
1.56133 1.13559
1.51253 1.18488
1.56296 1.13555
1.52462 1.14549
1.48385 1.15156
1.46871 1.15443
1.44625 1.18253
1.52071 1.11007
1.46216 1.16911
1.50936 1.10462
1.43272 1.138
1.41701 1.15615
1.48507 1.0928
1.43493 1.13343
1.45913 1.13811
1.52444 1.07619
1.51054 1.09259
1.51151 1.10325
1.4929 1.12037
1.53612 1.08893
1.54397 1.05222
1.50527 1.05416
1.4687 1.06765
1.44961 1.1053
1.4547 1.12426
1.48706 1.09915
1.4597 1.1283
1.43815 1.16137
1.41497 1.17148
1.41415 1.19123
1.37131 1.23481
1.37409 1.22275
1.35309 1.22121
1.47206 1.0921
1.35344 1.16562
1.3321 1.17759
1.34629 1.15092
1.40063 1.12893
1.38346 1.12617
1.38517 1.11284
1.42015 1.10149
1.41544 1.107
1.38502 1.11659
1.35129 1.1286
1.376 1.08981
1.33764 1.10802
1.29754 1.11559
1.35978 1.06041
1.33949 1.04055
1.27811 1.0679
1.2834 1.06372
1.26957 1.08148
1.2927 1.07434
1.21005 1.12311
1.18546 1.15017
1.19119 1.15172
1.18808 1.17322
1.14918 1.23314
1.15204 1.26435
1.14649 1.26905
1.13748 1.29133
1.1356 1.29353
1.15041 1.29069
1.17851 1.25003
1.15647 1.20344
1.11881 1.16513
1.06196 1.13263
1.06752 1.10322
1.10404 1.08027
1.11662 1.08654
1.08574 1.10919
1.13451 1.09289
1.16338 1.08786
1.14841 1.12175
1.15342 1.1577
1.13793 1.18811
1.14867 1.1705
1.16435 1.16682
1.15284 1.17021
1.12869 1.17476
1.03797 1.23052
1.00697 1.21661
1.02715 1.18444
0.971865 1.20374
1.04438 1.15884
0.985248 1.17616
0.922755 1.19806
0.907007 1.19128
0.825749 1.21019
0.788964 1.19692
0.864309 1.17192
0.92389 1.17003
0.982729 1.15871
1.03064 1.14825
1.02236 1.13877
0.997239 1.12
0.966544 1.13162
0.975652 1.12322
0.98171 1.14964
0.958536 1.14443
0.88509 1.14349
0.92053 1.10636
0.888074 1.10661
0.912919 1.08311
0.978099 1.05615
0.966481 1.04924
0.898039 1.08665
0.924105 1.08384
0.985963 1.06504
1.05443 1.05069
1.00044 1.09911
0.960194 1.09249
0.973617 1.06841
0.973785 1.07214
0.925425 1.06491
1.00034 1.04194
0.933658 1.10351
0.903563 1.11904
0.937892 1.08131
0.925718 1.07631
0.963484 1.04772
0.982361 1.04314
0.997482 1.01373
0.963466 1.03153
0.965967 1.04006
1.01253 1.0415
0.929031 1.09281
0.904762 1.11016
0.952158 1.1094
0.957477 1.10767
0.993216 1.08701
0.958377 1.12561
0.906514 1.13562
0.900299 1.14827
0.939277 1.14212
0.925828 1.14331
0.881319 1.168
0.937986 1.13154
0.976612 1.12075
1.02543 1.0985
0.91413 1.1212
0.933726 1.08705
0.93895 1.07644
0.882846 1.09143
0.94995 1.08838
1.00797 1.07882
0.939287 1.11139
0.951491 1.11239
0.961623 1.10357
0.903412 1.11953
0.870084 1.12916
0.873798 1.10825
0.873341 1.09638
0.897862 1.11017
0.946477 1.10437
1.0057 1.0666
0.913182 1.09376
0.982171 1.04787
0.944265 1.10022
0.985524 1.10503
0.965528 1.12824
1.02228 1.10529
0.943655 1.14165
0.876657 1.13818
0.934443 1.09633
0.945977 1.11457
0.967489 1.12876
0.980284 1.11788
0.987502 1.07517
0.953452 1.04757
0.836227 1.04649
0.836158 1.04554
0.82611 1.06078
0.773815 1.08455
0.74725 1.0621
0.709808 1.05076
0.719482 1.07984
0.786235 1.11142
0.786148 1.1073
0.721798 1.13742
0.769098 1.1303
0.731107 1.13395
0.653719 1.15788
0.663036 1.16595
0.627773 1.16478
0.558542 1.15507
0.50831 1.15444
0.501017 1.15116
0.531628 1.1345
0.504901 1.10989
0.510168 1.09792
0.590061 1.06256
0.567926 1.04838
0.578154 1.06219
0.589193 1.08575
0.555043 1.11479
0.54678 1.12492
0.550703 1.11945
0.565086 1.1012
0.514175 1.10057
0.490573 1.10422
0.490039 1.12181
0.557761 1.11161
0.464209 1.126
0.507272 1.1493
0.64739 1.13514
0.54805 1.14646
0.59303 1.14843
0.647747 1.14021
0.645303 1.13942
0.632017 1.13194
0.567813 1.11893
0.661852 1.07468
0.560884 1.06508
0.59937 1.0739
0.588006 1.10435
0.600981 1.11159
0.679807 1.09353
0.646194 1.10368
0.742394 1.11333
0.739556 1.11532
0.700145 1.10813
0.716334 1.08686
0.71395 1.07723
0.711983 1.08818
0.623025 1.10282
0.638141 1.11662
0.726587 1.11314
0.658874 1.13634
0.695042 1.12547
0.687458 1.13664
0.633456 1.15458
0.627809 1.15646
0.683056 1.16428
0.62638 1.17474
0.681536 1.15504
0.611965 1.14079
0.683337 1.14368
0.616588 1.12981
0.722202 1.11936
0.738615 1.13353
0.657189 1.15779
0.722618 1.14346
0.747204 1.13797
0.747422 1.14152
0.702591 1.14078
0.653666 1.14718
0.679201 1.15496
0.652955 1.15875
0.635332 1.15765
0.578749 1.14869
0.6071 1.15324
0.632285 1.13916
0.600645 1.15126
0.68659 1.12617
0.660908 1.12684
0.611263 1.10212
0.624366 1.08722
0.562456 1.06423
0.611061 1.05586
0.540288 1.0389
0.572404 1.03962
0.573066 1.04207
0.59858 1.0432
0.574006 1.04834
0.608734 1.03135
0.562804 1.02459
0.547766 1.04025
0.581721 1.06538
0.590905 1.0757
0.58611 1.08444
0.611894 1.08634
0.580531 1.09674
0.625368 1.12046
0.5612 1.15825
0.598759 1.15263
0.617613 1.14497
0.601847 1.1283
0.562519 1.11159
0.531805 1.11575
0.583824 1.1618
0.536731 1.18258
0.353529 -1.36431
0.585236 1.15962
0.585613 1.15969
0.623679 1.15638
0.644169 1.14357
0.705758 1.10691
0.658197 1.14688
0.636255 1.1709
0.319399 -1.37378
0.618452 1.18504
0.632441 1.17339
0.569423 1.16461
0.590912 1.15253
0.675491 1.14143
0.694904 1.11472
0.270872 -1.31425
0.304663 -1.32006
0.668827 1.11058
0.706246 1.11513
0.614294 1.11729
0.609712 1.12773
0.264038 -1.33086
0.695779 1.17824
0.160202 -1.38116
0.729664 1.16378
0.722989 1.13709
0.212294 -1.33347
0.656365 1.14544
0.232481 -1.32616
0.205127 -1.31438
0.198297 -1.30333
0.164916 -1.2998
0.18845 -1.30363
0.238575 -1.317
0.242836 -1.30444
0.186075 -1.29371
0.77051 1.08847
0.149049 -1.30857
0.175205 -1.33259
0.747327 1.12451
0.691176 1.10317
0.777725 1.08036
0.239365 -1.26102
0.651709 1.07433
0.634784 1.09507
0.65488 1.12899
0.639431 1.1599
0.648926 1.17543
0.70303 1.16613
0.192716 -1.35546
0.207975 -1.34944
0.699528 1.15113
0.200262 -1.33726
0.188221 -1.35154
0.707336 1.18521
0.232131 -1.40664
0.69193 1.23547
0.241107 -1.44152
0.277726 -1.45155
0.264689 -1.43599
0.266847 -1.40221
0.712827 1.18465
0.727381 1.14072
0.614199 1.142
0.226816 -1.29792
0.651889 1.09864
0.133627 -1.26329
0.712722 1.07281
0.13292 -1.25751
0.0836462 -1.2719
0.177756 -1.2812
0.180167 -1.27501
0.2133 -1.25345
0.270715 -1.24443
0.20166 -1.24092
0.258907 -1.23629
0.15398 -1.22344
0.182438 -1.24951
0.104133 -1.25882
0.12423 -1.25996
0.119053 -1.26052
0.202803 -1.27399
0.267115 -1.29843
0.309104 -1.31574
0.272246 -1.3423
0.344549 -1.35273
0.357767 -1.34933
0.323747 -1.33794
0.316401 -1.32012
0.268811 -1.30253
0.274028 -1.27462
0.383439 -1.26817
0.344527 -1.24454
0.302994 -1.22731
0.356503 -1.21161
0.41109 -1.18968
0.38661 -1.18199
0.31444 -1.19849
0.321015 -1.20489
0.311349 -1.23076
0.308692 -1.24099
0.328513 -1.23126
0.35186 -1.236
0.312236 -1.22686
0.278203 -1.20283
0.298998 -1.20242
0.580984 1.02156
0.278328 -1.19001
0.304398 -1.17098
0.340303 -1.14443
0.324063 -1.12886
0.315475 -1.12898
0.59059 0.984973
0.273014 -1.19938
0.271549 -1.20161
0.583681 1.00275
0.282742 -1.16543
0.308321 -1.14958
0.292184 -1.14083
0.313097 -1.15863
0.300453 -1.18089
0.279624 -1.21977
0.270739 -1.22829
0.300273 -1.22684
0.320924 -1.23825
0.546101 1.07823
0.380765 -1.26815
0.430398 -1.26268
0.381329 -1.26218
0.375889 -1.25884
0.59785 1.07401
0.575765 1.05096
0.576569 1.01556
0.614225 1.0169
0.292294 -1.20465
0.631723 1.01285
0.539792 1.02035
0.585223 1.02982
0.577914 1.07126
0.623335 1.09895
0.628404 1.09702
0.632337 1.10004
0.582912 1.10619
0.562788 1.11536
0.577292 1.1204
0.302289 -1.30567
0.293312 -1.32249
0.562706 1.14925
0.561884 1.1397
0.531935 1.14427
0.561566 1.14391
0.519748 1.14647
0.571237 1.1394
0.477564 1.11956
0.470125 1.11424
0.458121 1.09466
0.523641 1.09066
0.544565 1.07816
0.633047 1.06381
0.559253 1.05697
0.523499 1.03451
0.447588 1.03004
0.466044 1.03567
0.463689 1.05544
0.516428 1.04951
0.482372 1.04827
0.504472 1.08017
0.353316 -1.2347
0.495899 1.07286
0.473059 1.07868
0.494098 1.08798
0.520531 1.05621
0.486107 1.0464
0.484686 1.03819
0.441062 1.05277
0.49142 1.07935
0.480678 1.07335
0.40901 1.06249
0.448207 1.03949
0.426763 1.03654
0.491722 1.04075
0.416989 1.05667
0.469877 1.08655
0.460006 1.11533
0.484961 1.13363
0.405129 1.13102
0.454553 1.11328
0.508474 1.10962
0.570588 1.12236
0.568184 1.11454
0.561856 1.10075
0.534866 1.09232
0.478471 1.10103
0.495948 1.0987
0.55946 1.10231
0.560051 1.0819
0.584293 1.06672
0.558022 1.09132
0.49532 1.10239
0.532093 1.11992
0.555525 1.11765
0.53028 1.10954
0.483061 1.10532
0.521746 1.07875
0.49344 1.05754
0.522348 1.04831
0.551235 1.04786
0.571624 1.035
0.61762 1.02104
0.604163 1.02075
0.56985 1.03013
0.584606 1.05235
0.603983 1.03765
0.617389 1.02038
0.543464 1.03964
0.526679 1.04379
0.555934 1.05464
0.495695 1.06335
0.489697 1.07487
0.514347 1.07462
0.486463 1.05159
0.459231 1.0461
0.483526 1.05007
0.367597 1.05292
0.36834 1.05068
0.348325 1.06026
0.349807 1.07632
0.380243 1.06811
0.342448 1.0607
0.381915 1.04266
0.345708 1.04535
0.345105 1.06272
0.265549 1.05613
0.265087 1.05807
0.268304 1.06377
0.208153 1.0637
0.207098 1.08378
0.221663 1.09959
0.204771 1.10519
0.198874 1.10614
0.204975 1.11123
0.21641 1.09607
0.213979 1.07577
0.232161 1.06796
0.21966 1.06102
0.218238 1.04904
0.195077 1.03469
0.141465 1.01416
0.119419 1.01703
0.163282 1.03242
0.084163 1.02483
0.147976 1.08203
0.0787867 1.05647
0.0824505 1.01302
0.107061 0.999604
0.0951476 1.01533
0.0270081 1.0007
0.0529049 1.0247
0.0479818 1.02722
0.00371026 0.995654
0.0500098 1.01008
0.0156662 0.981013
0.0274852 0.977308
0.123025 1.02419
0.175563 1.02827
0.150726 0.987778
0.210725 1.01046
0.632548 -1.13937
0.174062 1.03629
0.168076 1.05659
0.236846 1.07834
0.223398 1.09378
0.198464 1.09271
0.649794 -1.19852
0.147068 1.08969
0.183626 1.09605
0.120035 1.05984
0.651503 -1.17273
0.70392 -1.1204
0.706432 -1.09345
0.0576223 0.998495
0.0377569 1.00824
0.0604095 1.02312
0.712885 -1.14312
0.70339 -1.14521
0.747861 -1.09756
0.725193 -1.11696
0.0887358 0.985847
0.670298 -1.14656
0.7287 -1.1264
0.695224 -1.13945
0.680272 -1.14081
0.692699 -1.15119
0.688214 -1.17557
0.668909 -1.20706
0.76922 -1.18757
0.712619 -1.23701
0.791804 -1.19747
0.749848 -1.2
0.719284 -1.18789
0.69071 -1.20496
0.713093 -1.19586
0.714297 -1.20186
0.708996 -1.18002
0.742327 -1.14271
0.685745 -1.16509
0.686797 -1.18091
0.730963 -1.18465
0.710032 -1.21439
0.61374 -1.25811
0.57539 -1.2756
0.62519 -1.24479
0.627777 -1.22385
0.604229 -1.2518
0.628676 -1.25443
0.523709 -1.29181
0.518836 -1.27419
0.578375 -1.25883
0.587977 -1.25527
0.633369 -1.24991
0.556689 -1.28421
0.615369 -1.26036
0.581337 -1.2616
0.507072 -1.2767
0.539793 -1.24953
0.580766 -1.23802
0.607292 -1.23795
0.635335 -1.23083
0.656259 -1.2108
0.652003 -1.23331
0.642341 -1.22376
0.658401 -1.21121
0.718823 -1.16315
0.699251 -1.15852
0.745372 -1.10982
0.681236 -1.12844
0.659791 -1.15205
0.60246 -1.18597
0.670869 -1.16603
0.564462 -1.2433
0.541178 -1.26572
0.639946 -1.24531
0.657791 -1.21078
0.682344 -1.18651
0.637431 -1.20469
0.594252 -1.21226
0.634544 -1.20117
0.678275 -1.17159
0.605803 -1.17934
0.642166 -1.15176
0.570629 -1.16025
0.531829 -1.1446
0.489343 -1.1519
0.497912 -1.15381
0.583964 -1.15494
0.547762 -1.19928
0.615869 -1.20369
0.544146 -1.25819
0.627718 -1.25275
0.536738 -1.27851
0.583489 -1.25824
0.573711 -1.25548
0.537184 -1.26754
0.559077 -1.2432
0.551542 -1.25277
0.622798 -1.24326
0.472968 -1.29368
0.505638 -1.29631
0.487435 -1.28193
0.521612 -1.25303
0.573491 -1.22402
0.561439 -1.21652
0.484313 -1.23308
0.479224 -1.23627
0.449888 -1.24477
0.345825 -1.25542
0.357522 -1.25235
0.34317 -1.23159
0.368683 -1.2107
0.429718 -1.1989
0.417657 -1.19176
0.410522 -1.172
0.491188 -1.15316
0.571242 -1.13195
0.561716 -1.14113
0.530107 -1.1521
0.491476 -1.16775
0.482665 -1.18889
0.41716 -1.20094
0.4704 -1.19339
0.392438 -1.22817
0.411365 -1.2438
0.445867 -1.2545
0.486758 -1.23493
0.453984 -1.22253
0.476291 -1.20675
0.405306 -1.20231
0.409859 -1.20975
0.411795 -1.21589
0.391288 -1.21859
0.506905 -1.16535
0.414332 -1.15881
0.349371 -1.16237
0.420289 -1.15777
0.37237 -1.18074
0.38115 -1.18253
0.435227 -1.17705
0.541778 -1.16316
0.523288 -1.1911
0.532392 -1.21405
0.566244 -1.18439
0.527277 -1.21413
0.538316 -1.21844
0.44415 -1.23843
0.437227 -1.24277
0.458147 -1.23765
0.508245 -1.23856
0.566219 -1.21759
0.582249 -1.19672
0.539275 -1.18454
0.603046 -1.14442
0.545455 -1.15653
0.520928 -1.15438
0.444618 -1.17358
0.471148 -1.13746
0.502725 -1.11547
0.506042 -1.09403
0.477452 -1.09989
0.520383 -1.06463
0.536463 -1.09652
0.490419 -1.12336
0.53302 -1.12587
0.57928 -1.10884
0.597622 -1.09743
0.57152 -1.09317
0.565647 -1.08926
0.514506 -1.10936
0.496887 -1.1305
0.465215 -1.13985
0.477483 -1.14465
0.458163 -1.13417
0.51785 -1.11837
0.541424 -1.11998
0.588531 -1.10316
0.551677 -1.11246
0.510323 -1.14508
0.491967 -1.15834
0.41554 -1.19084
0.472751 -1.20429
0.533359 -1.19335
0.571506 -1.15685
0.522038 -1.16025
0.468339 -1.1525
0.533484 -1.10826
0.502246 -1.10464
0.439332 -1.10449
0.487824 -1.10968
0.477239 -1.09878
0.490177 -1.07913
0.565044 -1.03154
0.552372 -1.03704
0.521365 -1.0379
0.546399 -1.03484
0.585826 -1.04333
0.504488 -1.06236
0.490113 -1.06979
0.522265 -1.08099
0.461561 -1.1254
0.459136 -1.15073
0.520138 -1.15044
0.480687 -1.1891
0.533828 -1.18132
0.556518 -1.1709
0.509246 -1.1751
0.516701 -1.16195
0.581334 -1.13983
0.501852 -1.14546
0.523098 -1.13513
0.528663 -1.11055
0.490619 -1.10247
0.497492 -1.09633
0.464653 -1.10287
0.497343 -1.09533
0.464085 -1.12449
0.462127 -1.12767
0.43915 -1.13094
0.471668 -1.1344
0.42274 -1.15816
0.53477 -1.14854
0.451642 -1.18524
0.452975 -1.19679
0.435263 -1.21731
0.468875 -1.20859
0.390962 -1.20627
0.416239 -1.19342
0.464799 -1.17286
0.480081 -1.17286
0.410192 -1.19364
0.452459 -1.19074
0.477876 -1.16784
0.436807 -1.16709
0.471079 -1.15312
0.418977 -1.17282
0.462585 -1.17146
0.46161 -1.19714
0.518103 -1.17105
0.46721 -1.15963
0.381503 -1.16182
0.374622 -1.14753
0.385114 -1.11864
0.383393 -1.10682
0.364891 -1.12331
0.377611 -1.12862
0.395567 -1.1327
0.337207 -1.13505
0.342509 -1.13991
0.44282 -1.12741
0.422156 -1.13404
0.3792 -1.15439
0.338852 -1.16627
0.354694 -1.16358
0.326785 -1.16826
0.347833 -1.15121
0.311048 -1.16902
0.340492 -1.18521
0.37611 -1.19326
0.262767 -1.18736
0.232951 -1.16925
0.309701 -1.14237
0.277922 -1.13222
0.331748 -1.11242
0.298095 -1.11564
0.289221 -1.14319
0.313886 -1.14466
0.314845 -1.13615
0.342283 -1.13175
0.286468 -1.1171
0.250428 -1.11644
0.269798 -1.12372
0.235206 -1.1258
0.210794 -1.14949
0.285685 -1.167
0.328415 -1.17068
0.228919 -1.19471
0.234501 -1.19186
0.338562 -1.19252
0.315927 -1.20692
0.399937 -1.1992
0.348147 -1.22998
0.339001 -1.2276
0.396451 -1.20779
0.35756 -1.21667
0.301273 -1.22841
0.302668 -1.22877
0.242072 -1.22891
0.193606 -1.20664
0.270766 -1.20065
0.26051 -1.1994
0.280984 -1.20786
0.377264 -1.19664
0.426338 -1.1916
0.412372 -1.18854
0.42146 -1.17319
0.427471 -1.19862
0.460133 -1.20082
0.423492 -1.21158
0.443643 -1.1788
0.388953 -1.16872
0.427437 -1.14708
0.353385 -1.16904
0.460448 -1.15247
0.436519 -1.16025
0.442391 -1.17402
0.370487 -1.19763
0.373704 -1.19868
0.390835 -1.18948
0.293377 -1.21903
0.350823 -1.21816
0.307747 -1.22502
0.405828 -1.22012
0.404043 -1.21186
0.382029 -1.23112
0.286504 -1.26443
0.346324 -1.27238
0.307632 -1.27512
0.371221 -1.27216
0.37967 -1.27789
0.250491 -1.27524
0.222482 -1.25867
0.2721 -1.23756
0.331627 -1.20579
0.240645 -1.21389
0.34935 -1.19173
0.33855 -1.18435
0.259694 -1.20261
0.322253 -1.21021
0.292508 -1.23569
0.228629 -1.23901
0.292675 -1.23703
0.265204 -1.23235
0.239763 -1.21677
0.238563 -1.2054
0.32189 -1.19743
0.311886 -1.20483
0.365678 -1.1791
0.393202 -1.14072
0.451325 -1.12015
0.432745 -1.12845
0.382855 -1.16084
0.544964 -1.13852
0.501702 -1.17791
0.453909 -1.19691
0.502465 -1.1897
0.504349 -1.18918
0.501007 -1.19535
0.500342 -1.19904
0.564598 -1.18834
0.48887 -1.21843
0.511024 -1.20594
0.556666 -1.15649
0.51311 -1.15141
0.535794 -1.14241
0.509368 -1.16637
0.479905 -1.16267
0.44663 -1.16989
0.463777 -1.14186
0.449208 -1.16143
0.496406 -1.16026
0.423702 -1.17767
0.465783 -1.17747
0.468563 -1.17362
0.411581 -1.17979
0.471686 -1.18389
0.432489 -1.19791
0.347102 -1.22056
0.350471 -1.23742
0.377505 -1.22332
0.436046 -1.20625
0.441926 -1.19121
0.485709 -1.16047
0.462862 -1.18764
0.483619 -1.18248
0.49728 -1.16603
0.480068 -1.17031
0.503839 -1.14209
0.476042 -1.12944
0.410529 -1.14525
0.419183 -1.15806
0.507263 -1.13378
0.524743 -1.127
0.465526 -1.15315
0.534566 -1.13808
0.586112 -1.1247
0.518696 -1.13242
0.457152 -1.14382
0.393446 -1.15667
0.456169 -1.11152
0.37531 -1.11469
0.414247 -1.11341
0.411242 -1.13286
0.390065 -1.13845
0.424843 -1.12456
0.500255 -1.09397
0.443207 -1.11065
0.420504 -1.1541
0.52197 -1.15298
0.51346 -1.17623
0.488437 -1.19238
0.497833 -1.1947
0.547686 -1.18496
0.470607 -1.20509
0.50072 -1.17656
0.525951 -1.14277
0.459325 -1.14515
0.441241 -1.12777
0.43725 -1.11099
0.377746 -1.14563
0.45946 -1.12787
0.488809 -1.11629
0.486371 -1.13178
0.542562 -1.11022
0.566501 -1.11823
0.519625 -1.14976
0.511374 -1.13021
0.478655 -1.11452
0.512235 -1.09729
0.483303 -1.10355
0.453302 -1.10307
0.457214 -1.08661
0.40396 -1.10773
0.482902 -1.11885
0.410004 -1.16468
0.384211 -1.18121
0.404811 -1.18074
0.486108 -1.17219
0.442184 -1.19282
0.527995 -1.16142
0.530062 -1.1516
0.496872 -1.15465
0.550718 -1.12538
0.481549 -1.14017
0.440027 -1.14174
0.471487 -1.12302
0.436319 -1.13064
0.406809 -1.13437
0.425466 -1.10162
0.423338 -1.10025
0.432413 -1.08833
0.480004 -1.08909
0.454139 -1.1342
0.499576 -1.14235
0.552426 -1.147
0.536656 -1.16583
0.46607 -1.18228
0.501317 -1.14693
0.506216 -1.12926
0.461163 -1.12698
0.434326 -1.12814
0.507871 -1.10785
0.410783 -1.15177
0.378551 -1.17664
0.321076 -1.19342
0.336604 -1.1905
0.363463 -1.20289
0.398441 -1.2125
0.357156 -1.23482
0.473537 -1.22225
0.506732 -1.20958
0.472995 -1.22177
0.443675 -1.22598
0.40851 -1.22429
0.426273 -1.20496
0.484748 -1.15827
0.40916 -1.17053
0.462204 -1.16017
0.486078 -1.15298
0.47537 -1.13996
0.477735 -1.11912
0.584742 -1.08892
0.554689 -1.11155
0.501652 -1.13975
0.528739 -1.10393
0.565947 -1.07667
0.497154 -1.13434
0.398515 -1.19304
0.505134 -1.17244
0.532124 -1.15849
0.459393 -1.18599
0.384772 -1.20051
0.557643 -1.14755
0.591519 -1.13668
0.475405 -1.19231
0.501219 -1.19203
0.441944 -1.19587
0.491307 -1.15763
0.460263 -1.15712
0.480029 -1.14216
0.520927 -1.13404
0.442977 -1.14855
0.551507 -1.09672
0.48966 -1.09284
0.458024 -1.08488
0.334985 -1.10987
0.36836 -1.10471
0.359125 -1.11804
0.414686 -1.12762
0.377031 -1.1318
0.453249 -1.11488
0.463018 -1.12395
0.480637 -1.15016
0.455256 -1.18632
0.470451 -1.20443
0.552379 -1.19107
0.546698 -1.18266
0.464126 -1.21571
0.491984 -1.21851
0.469681 -1.23082
0.498325 -1.21511
0.43849 -1.21851
0.422619 -1.20055
0.467241 -1.18027
0.419005 -1.17003
0.419813 -1.15459
0.421 -1.12061
0.43788 -1.10118
0.429734 -1.0946
0.436302 -1.09747
0.428725 -1.09961
0.421432 -1.11032
0.391701 -1.13458
0.361073 -1.14205
0.403464 -1.17119
0.424761 -1.19014
0.47267 -1.17045
0.419127 -1.19272
0.504559 -1.20199
0.440268 -1.23444
0.563237 -1.20407
0.505807 -1.21837
0.434967 -1.23424
0.448041 -1.23451
0.475702 -1.22033
0.479458 -1.22799
0.389693 -1.21832
0.387847 -1.18401
0.380188 -1.16812
0.343289 -1.15977
0.376741 -1.13391
0.413916 -1.09597
0.366929 -1.09728
0.383446 -1.08367
0.348097 -1.12182
0.170643 1.03951
0.402246 -1.13039
0.423153 -1.12839
0.412698 -1.12589
0.397227 -1.13148
0.424629 -1.12374
0.445627 -1.12213
0.452004 -1.12118
0.404343 -1.12313
0.439281 -1.08277
0.387683 -1.09032
0.379431 -1.09273
0.321838 -1.11733
0.372278 -1.10723
0.447815 -1.08125
0.440476 -1.09498
0.402719 -1.10273
0.369978 -1.13108
0.462797 -1.10373
0.445539 -1.10432
0.403804 -1.10785
0.401544 -1.10201
0.362611 -1.08775
0.313743 -1.09731
0.282676 -1.07487
0.245099 -1.07346
0.253809 -1.0692
0.249766 -1.05648
0.25597 -1.06697
0.292494 -1.0801
0.27384 -1.09208
0.237132 -1.10694
0.282202 -1.10935
0.31435 -1.11761
0.292992 -1.1377
0.311154 -1.13992
0.32302 -1.12382
0.231702 -1.12419
0.334905 -1.10671
0.293921 -1.09431
0.344403 -1.0714
0.395563 -1.05925
0.447003 -1.05622
0.403372 -1.08478
0.39042 -1.11338
0.401133 -1.12945
0.420809 -1.14291
0.393383 -1.14794
0.331573 -1.17218
0.332018 -1.16929
0.315458 -1.16031
0.310167 -1.17091
0.337347 -1.15281
0.375669 -1.13104
0.388656 -1.11427
0.352103 -1.11289
0.307925 -1.11729
0.36331 -1.09761
0.397524 -1.0783
0.376412 -1.09448
0.350878 -1.11305
0.299662 -1.1098
0.314761 -1.0933
0.283421 -1.08774
0.336046 -1.09415
0.399854 -1.08587
0.359248 -1.12101
0.317137 -1.13416
0.267703 -1.13874
0.260404 -1.16124
0.308721 -1.18624
0.323829 -1.18957
0.291642 -1.18614
0.335578 -1.18171
0.252144 -1.21109
0.273995 -1.22142
0.299122 -1.21189
0.304408 -1.20159
0.256869 -1.19073
0.260418 -1.18641
0.314054 -1.16965
0.340318 -1.14416
0.201087 -1.13707
0.261596 -1.15406
0.251892 -1.16309
0.299375 -1.16646
0.277595 -1.18062
0.25727 -1.19367
0.294584 -1.19114
0.175616 -1.20053
0.227204 -1.16712
0.279192 -1.1648
0.284638 -1.15814
0.317569 -1.14606
0.310783 -1.13495
0.301017 -1.11752
0.172337 -1.12027
0.19672 -1.12954
0.282352 -1.15923
0.275022 -1.18074
0.207316 -1.19219
0.237609 -1.18244
0.212938 -1.21015
0.145495 -1.20374
0.21067 -1.18839
0.21237 -1.1734
0.201553 -1.15887
0.180115 -1.13404
0.159955 -1.1182
0.257467 -1.11828
0.160431 -1.09984
0.141933 -1.08659
0.152145 -1.07941
0.0608161 -1.08202
0.0829658 -1.11181
0.0930194 -1.13712
0.124995 -1.14377
0.162894 -1.16427
0.173195 -1.14785
0.235875 -1.14056
0.195309 -1.12125
0.187151 -1.09639
0.168846 -1.09264
0.12377 -1.07045
0.168154 -1.07469
0.160776 -1.07573
0.12143 -1.08473
0.123154 -1.08372
0.201645 -1.11116
0.183858 -1.13895
0.214848 -1.1534
0.273558 -1.16455
0.206475 -1.18672
0.165754 -1.20668
0.168378 -1.20271
0.177746 -1.1944
0.26028 -1.18587
0.258209 -1.17187
0.263793 -1.13534
0.214946 -1.11836
0.248914 -1.10056
0.229411 -1.08191
0.247976 -1.07264
0.289594 -1.07783
0.192869 -1.10736
0.213394 -1.12361
0.228991 -1.13354
0.271593 -1.13582
0.278742 -1.11745
0.184832 -1.13111
0.270848 -1.14905
0.286032 -1.15363
0.241794 -1.13933
0.295447 -1.11011
0.182078 -1.12347
0.243779 -1.12095
0.281937 -1.13659
0.30984 -1.15103
0.334463 -1.14328
0.352304 -1.14874
0.290271 -1.18291
0.248463 -1.19074
0.213298 -1.18827
0.223484 -1.20561
0.256478 -1.2117
0.210715 -1.23914
0.311793 -1.22936
0.282428 -1.21261
0.25309 -1.19229
0.216158 -1.18958
0.243361 -1.19461
0.181815 -1.15952
0.213172 -1.13619
0.190638 -1.11041
0.242001 -1.11161
0.231833 -1.09773
0.232078 -1.09314
0.204803 -1.0771
0.236327 -1.10004
0.274408 -1.14326
0.303904 -1.17726
0.246139 -1.18337
0.26069 -1.17192
0.196882 -1.18307
0.268899 -1.20215
0.314688 -1.22341
0.308463 -1.21275
0.296435 -1.18461
0.281462 -1.15666
0.301113 -1.11854
0.259145 -1.10594
0.242838 -1.10643
0.223702 -1.0873
0.312516 -1.08714
0.259192 -1.09798
0.241526 -1.09494
0.230919 -1.08648
0.346683 -1.0937
0.267534 -1.09909
0.291723 -1.11612
0.304997 -1.14432
0.274716 -1.16742
0.365137 -1.16124
0.364533 -1.15666
0.325551 -1.16341
0.260128 -1.17532
0.296326 -1.18819
0.240497 -1.1907
0.193801 -1.19853
0.168483 -1.20888
0.118879 -1.20466
0.200307 -1.20734
0.164186 -1.20394
0.290654 -1.20009
0.265354 -1.20903
0.337769 -1.19567
0.317109 -1.18355
0.263237 -1.18977
0.194666 -1.19996
0.199261 -1.21723
0.227673 -1.22973
0.201437 -1.22189
0.23168 -1.21144
0.283416 -1.20926
0.241503 -1.23908
0.231252 -1.24841
0.236979 -1.23864
0.253298 -1.22462
0.221922 -1.21271
0.168555 -1.22494
0.160433 -1.21681
0.0928078 -1.21859
0.0541806 -1.22249
0.0505725 -1.23217
0.0523377 -1.24175
0.0446002 -1.25591
0.0823123 -1.24764
0.0470121 -1.23273
0.145607 -1.22336
0.132782 -1.2096
0.105106 -1.19781
0.0790723 -1.17686
0.107809 -1.16679
0.0396375 -1.15899
0.0743835 -1.16501
0.0320592 -1.16145
0.0592 -1.15399
0.0790591 -1.16515
0.0231855 -1.14982
0.0132461 -1.15269
0.0799237 -1.16486
0.0113192 -1.17044
0.0332516 -1.17592
0.0200654 -1.16615
0.0168725 -1.17809
0.074607 -1.17243
0.0333942 -1.17703
0.00739518 -1.16366
0.0313825 -1.1621
0.0648898 -1.18952
0.0634323 -1.18977
0.0893687 -1.17969
0.0970579 -1.17111
0.0483179 -1.17062
0.0967307 -1.18841
0.102727 -1.15971
0.140373 -1.11518
0.142216 -1.09138
0.154652 -1.08113
0.0854752 -1.09802
0.0697489 -1.10679
0.0638577 -1.1052
0.0673609 -1.1083
0.0751073 -1.12622
0.081552 -1.13321
0.175017 -1.13426
0.0722322 -1.13376
0.132157 -1.15621
0.0510293 -1.15612
0.072397 -1.16181
0.0443971 -1.16087
0.00941842 -1.1637
0.0723638 -1.18173
0.100286 -1.1993
0.146297 -1.20147
0.182478 -1.20542
0.191796 -1.19807
0.145039 -1.20652
0.141334 -1.2071
0.054941 -1.1711
0.0592829 -1.17864
0.122571 -1.19052
0.144148 -1.18087
0.157305 -1.16471
0.158239 -1.13785
0.156848 -1.14441
0.0976383 -1.13698
0.125265 -1.15906
0.151979 -1.16762
0.0923019 -1.16488
0.180592 -1.18768
0.0999303 -1.20607
0.150683 -1.22951
0.127057 -1.2371
0.142618 -1.217
0.202869 -1.21692
0.247361 -1.21829
0.477034 1.09503
0.117356 -1.21106
0.211931 -1.20707
0.230368 -1.1758
0.542736 1.00276
0.201807 -1.15152
0.235983 -1.15234
0.222053 -1.15931
0.245129 -1.16063
0.194857 -1.15966
0.167438 -1.15882
0.497035 1.03867
0.131746 -1.20175
0.145209 -1.20849
0.164566 -1.21097
0.543344 1.08188
0.127485 -1.25152
0.564999 1.09969
0.225195 -1.23554
0.224323 -1.21549
0.218343 -1.18083
0.179863 -1.17853
0.220142 -1.16796
0.159131 -1.15827
0.135562 -1.15427
0.161958 -1.1543
0.140453 -1.16787
0.193233 -1.15986
0.226641 -1.14814
0.1752 -1.13187
0.199649 -1.12925
0.184621 -1.12093
0.198091 -1.10578
0.195539 -1.08439
0.219709 -1.09311
0.22469 -1.10359
0.195981 -1.09236
0.218963 -1.08443
0.198651 -1.07596
0.206007 -1.04626
0.254395 -1.04384
0.172225 -1.04817
0.160126 -1.06991
0.484568 0.95158
0.116904 -1.09424
0.158242 -1.12553
0.17499 -1.1556
0.213083 -1.16878
0.188499 -1.19263
0.275967 -1.19542
0.167146 -1.20044
0.124837 -1.19819
0.156957 -1.19582
0.171924 -1.18801
0.197119 -1.1845
0.446369 1.04673
0.209898 -1.15735
0.172658 -1.14533
0.240747 -1.13401
0.241719 -1.13172
0.270383 -1.10654
0.291218 -1.09932
0.27062 -1.09393
0.331185 -1.0808
0.302758 -1.09946
0.27044 -1.12156
0.291589 -1.14544
0.266417 -1.15189
0.270298 -1.13804
0.305278 -1.13439
0.31262 -1.13616
0.321266 -1.12139
0.347065 -1.09558
0.317962 -1.09814
0.37476 -1.08199
0.289221 -1.11578
0.36109 -1.10772
0.302153 -1.11381
0.297332 -1.11137
0.294266 -1.11489
0.272001 -1.11474
0.267781 -1.10659
0.261252 -1.09179
0.255233 -1.0813
0.243854 -1.07512
0.179462 -1.0924
0.122464 -1.10496
0.218112 -1.12284
0.140488 -1.13639
0.235055 -1.14435
0.165136 -1.14483
0.208485 -1.13497
0.260152 -1.13755
0.193095 -1.14125
0.255981 -1.13882
0.202403 -1.14237
0.193662 -1.14222
0.210397 -1.12273
0.120622 -1.10581
0.314601 1.00733
0.151134 -1.09592
0.281156 1.01991
0.151205 -1.10681
0.186592 -1.11582
0.244122 -1.12059
0.220083 -1.13517
0.2148 -1.14472
0.280191 -1.12726
0.182915 -1.133
0.187762 -1.13927
0.174487 -1.15233
0.196951 -1.15496
0.34385 -1.13731
0.316718 -1.14764
0.365026 -1.16477
0.398092 -1.17756
0.399927 -1.18546
0.336066 -1.19097
0.33051 -1.17257
0.3174 -1.17022
0.307623 1.05275
0.289862 -1.15371
0.315352 -1.1335
0.311694 -1.13632
0.285727 -1.14579
0.276583 -1.15038
0.2967 -1.14876
0.276208 -1.13984
0.265602 -1.13659
0.227507 -1.1298
0.209633 -1.11116
0.207195 -1.09975
0.171386 -1.10162
0.137159 -1.10798
0.383022 1.01812
0.140169 -1.15247
0.166843 -1.1495
0.194798 -1.14961
0.22267 -1.14421
0.214134 -1.1565
0.226927 -1.17447
0.295208 -1.15145
0.233666 -1.15688
0.241092 1.05935
0.24842 -1.15088
0.229273 1.08131
0.169375 1.07345
0.230462 1.0708
0.202557 1.0478
0.269202 -1.11777
0.25862 0.997621
0.301566 1.00923
0.266359 1.02555
0.270191 1.0118
0.243775 -1.11826
0.299994 1.01025
0.307905 0.992043
0.361761 1.0018
0.37297 1.01799
0.328188 1.02555
0.342311 1.02129
0.332646 1.01841
0.391537 1.02922
0.378897 1.03405
0.364021 1.01789
0.382234 1.0003
0.37691 0.983177
0.427888 0.950346
0.37425 0.944513
0.391712 0.936946
0.428289 0.941295
0.378328 0.959273
0.346285 0.98101
0.325011 0.986665
0.339481 0.996649
0.348424 1.03988
0.373658 1.07511
0.432161 1.10414
0.406255 1.13764
0.46611 1.14965
0.457127 1.1487
0.402022 1.12614
0.354665 1.10289
0.384021 1.08
0.372286 1.07405
0.373055 1.06961
0.367736 1.07361
0.465182 1.03857
0.444281 1.05971
0.492345 1.05836
0.47594 1.04834
0.436359 1.04802
0.446149 1.0224
0.517676 1.00964
0.555212 1.0127
0.505655 1.03607
0.51857 1.04463
0.526305 1.04711
0.514754 1.04674
0.488961 1.03844
0.435927 1.03825
0.41401 1.03082
0.493738 1.02308
0.426676 1.02797
0.508754 1.0015
0.423557 1.01002
0.425994 1.03187
0.429988 1.03521
0.434227 1.04438
0.497178 1.05015
0.444576 1.05169
0.512019 1.04037
0.445063 1.04202
0.485427 1.04251
0.49965 1.02117
0.472876 1.03252
0.526298 1.02568
0.583425 1.00673
0.590762 1.00986
0.532959 1.0183
0.535248 0.992348
0.535701 0.981319
0.546333 0.97517
0.571079 0.962355
0.593902 0.946955
0.555437 0.968047
0.56136 0.988559
0.535259 0.998462
0.521363 1.02115
0.57604 1.0217
0.529261 1.03529
0.501536 1.03473
0.505225 1.0427
0.563805 1.0446
0.482263 1.05512
0.563912 1.05704
0.557736 1.05858
0.518928 1.06335
0.50956 1.06621
0.513845 1.06832
0.527008 1.05206
0.524956 1.02934
0.602874 1.03499
0.624822 1.03382
0.678702 1.00542
0.605269 1.0215
0.607636 1.01332
0.555888 1.00349
0.529542 0.999614
0.55013 0.993477
0.537176 1.01001
0.523601 1.04569
0.605366 1.04866
0.515613 1.03971
0.582218 1.02307
0.597087 1.01169
0.625266 0.994445
0.603098 0.988425
0.596848 0.97146
0.547705 0.99243
0.510996 0.999054
0.540178 0.99719
0.540868 0.98621
0.501546 0.984243
0.518724 0.981227
0.464042 0.980704
0.465851 0.995274
0.5253 0.988714
0.542524 0.983841
0.518497 0.990903
0.541392 0.984957
0.578834 0.98115
0.575835 0.99906
0.666822 0.982757
0.6036 1.00539
0.588825 1.00379
0.5956 1.00329
0.62834 1.00349
0.681541 0.999518
0.629701 1.03525
0.721583 1.0197
0.707823 1.04522
0.759447 1.03003
0.730263 1.04445
0.677886 1.04168
0.695984 1.03154
0.652011 1.05358
0.625126 1.05555
0.774235 0.997876
0.711484 1.05283
0.760013 1.03534
0.676362 1.06881
0.622753 1.08652
0.604145 1.07609
0.650233 1.04481
0.580683 1.04849
0.526041 1.03487
0.523491 1.01932
0.498943 1.03762
0.588996 1.02861
0.615958 1.01116
0.608362 1.00048
0.517471 0.996799
0.515505 0.980564
0.49679 1.00313
0.479342 1.02195
0.526532 1.03062
0.590466 1.02084
0.517487 1.03822
0.514535 1.03546
0.516479 1.04309
0.482617 1.04281
0.5474 1.04148
0.558228 1.03978
0.559905 1.05735
0.609412 1.04782
0.571703 1.04465
0.458223 1.06125
0.50814 1.02421
0.552098 1.03794
0.489104 1.05357
0.561039 1.02569
0.493728 1.04317
0.473871 1.05567
0.442088 1.04617
0.479997 1.02083
0.441813 1.01717
0.346602 1.04393
0.383759 1.06976
0.333872 1.09636
0.307421 1.10419
0.2759 1.12722
0.30582 1.13956
0.374104 1.13777
0.42136 1.13702
0.329562 1.12102
0.449671 1.08356
0.404591 1.08794
0.38345 1.08483
0.341241 1.06451
0.354492 1.03199
0.271956 1.01436
0.250091 0.976558
0.20558 0.969903
0.198495 0.970023
0.225723 0.961883
0.260209 0.949936
0.249446 0.95105
0.24504 0.948366
0.286938 0.95088
0.288761 0.963341
0.319894 0.96348
0.322075 1.00122
0.253202 1.02305
0.323971 1.03173
0.272343 1.05173
0.255656 1.06869
0.253461 1.07179
0.269985 1.06023
0.260861 1.05478
0.304056 1.04544
0.282193 1.03153
0.275782 1.03183
0.206146 1.04635
0.191775 1.04238
0.200697 1.04676
0.222927 1.04964
0.247703 1.03799
0.362556 1.02172
0.312093 1.02564
0.344909 1.00809
0.346495 0.971576
0.35064 0.96944
0.407535 0.9749
0.347305 0.99327
0.387137 1.00107
0.335261 1.00775
0.375974 1.01872
0.344303 1.01635
0.36183 1.01974
0.323446 1.00351
0.292759 1.00567
0.266907 1.02063
0.276501 1.02612
0.254123 1.02877
0.325351 1.02636
0.290131 1.01585
0.292323 0.985808
0.303394 0.964317
0.324559 0.973811
0.309848 0.992057
0.323068 0.993061
0.343168 0.965932
0.398109 0.990128
0.42572 1.00694
0.441471 1.00879
0.340249 1.017
0.43037 1.00931
0.335385 1.0211
0.353428 1.02059
0.390052 0.99194
0.350138 0.986674
0.443595 0.995887
0.476035 0.980303
0.512431 0.995413
0.53842 1.00695
0.536881 1.0214
0.563256 1.00171
0.588773 0.971946
0.593844 0.976749
0.5529 0.987209
0.584861 0.969409
0.473355 1.00046
0.518228 1.00655
0.541747 1.00603
0.555511 1.01866
0.598271 1.00271
0.581159 1.00618
0.593174 0.981715
0.611061 0.972684
0.614509 0.97548
0.567658 1.00172
0.563326 1.0195
0.554102 1.04555
0.574411 1.03885
0.62878 1.02074
0.567655 1.05265
0.622933 1.05187
0.64243 1.0591
0.625158 1.07726
0.550043 1.07232
0.670972 1.04491
0.605382 1.05339
0.605169 1.02658
0.597836 1.01048
0.592065 1.00835
0.548461 1.00252
0.549501 0.97435
0.580095 0.97836
0.612615 0.977739
0.63608 0.976172
0.590731 0.981809
0.580441 0.98785
0.52741 1.00395
0.558885 1.02672
0.554687 1.06409
0.514511 1.09839
0.611836 1.07705
0.599 1.0826
0.593857 1.0599
0.500006 1.04968
0.593237 1.02934
0.576906 1.03532
0.502075 1.02932
0.571289 1.00709
0.525576 1.03844
0.61687 1.025
0.633961 0.977367
0.572392 0.994427
0.58536 0.998764
0.615249 0.992939
0.58657 0.997707
0.597404 0.988209
0.595206 0.985812
0.548983 1.01788
0.607507 1.00884
0.607032 1.00432
0.635195 0.985863
0.654854 0.98163
0.650018 0.996349
0.637977 1.00468
0.653175 1.02317
0.621885 1.0524
0.635421 1.06189
0.585008 1.08354
0.591196 1.06901
0.586496 1.03439
0.615408 1.00829
0.616923 0.997183
0.618208 1.00703
0.7347 0.950462
0.643554 0.99061
0.594035 1.00321
0.633092 0.982977
0.638113 0.978056
0.662729 0.965952
0.626916 0.97815
0.596467 1.01033
0.64547 1.03754
0.7005 1.03068
0.687907 1.064
0.65519 1.09808
0.732305 1.06302
0.686577 1.07965
0.699805 1.05616
0.690745 1.04109
0.592569 1.04701
0.624341 1.01864
0.593777 0.99928
0.647942 0.973119
0.587851 0.996589
0.610242 1.00616
0.59319 1.01558
0.59638 1.03876
0.617712 1.06476
0.606985 1.07755
0.642547 1.07053
0.653069 1.06003
0.665682 1.03408
0.6752 1.03586
0.642576 1.01919
0.690603 1.00854
0.70074 0.995529
0.639435 1.01312
0.693202 0.976972
0.660117 0.997507
0.604602 1.02008
0.631372 1.0179
0.590767 1.03918
0.60816 1.03219
0.636846 1.02547
0.662838 0.996886
0.628164 1.0012
0.698298 0.98869
0.698878 0.971259
0.674325 0.996945
0.71581 0.983852
0.700223 0.981211
0.690305 0.985609
0.674066 0.987625
0.667326 0.984997
0.651224 0.972457
0.686275 0.957611
0.661234 0.985086
0.686286 0.985824
0.622483 1.01854
0.7093 0.987736
0.648018 1.01812
0.664343 1.01602
0.613409 1.03408
0.634961 1.01852
0.658257 0.996928
0.624111 1.01296
0.655146 0.982264
0.625485 0.977987
0.633539 0.953069
0.604395 0.964669
0.611593 0.946513
0.624619 0.923684
0.536282 0.945955
0.535155 0.947388
0.556184 0.91993
0.503619 0.924078
0.498937 0.934584
0.512908 0.937376
0.501656 0.973892
0.565955 0.967928
0.544555 0.970729
0.516941 1.00521
0.538172 1.0339
0.606697 1.01696
0.618316 1.01858
0.606173 1.01119
0.625387 1.01736
0.627201 1.02652
0.662691 1.03919
0.723121 1.01835
0.649929 1.04426
0.643484 1.02407
0.619603 0.992954
0.610352 0.983226
0.565325 0.998531
0.578437 0.996071
0.565096 1.0099
0.569488 1.00496
0.590911 0.988408
0.561095 0.993871
0.647124 0.979565
0.715352 0.977473
0.686911 1.00303
0.65098 1.02032
0.66712 1.00401
0.739491 0.959769
0.673203 0.97839
0.687917 0.98654
0.623541 1.04774
0.661932 1.04969
0.653571 1.02743
0.63062 1.00686
0.670025 1.01552
0.65568 1.00521
0.627655 0.983422
0.61614 0.97817
0.605633 0.981274
0.514633 0.994417
0.493264 0.979949
0.509116 0.968085
0.536775 0.986179
0.541941 0.991141
0.525947 1.00071
0.498585 1.00347
0.510779 1.02196
0.593155 1.0112
0.560316 1.04591
0.516654 1.0512
0.609626 1.01457
0.5954 1.01593
0.584902 1.02116
0.574564 1.0247
0.610753 1.00243
0.624653 0.995353
0.575905 1.00249
0.614243 1.02074
0.588 1.03605
0.628634 1.02917
0.558807 1.04856
0.58177 1.04975
0.619155 1.0515
0.676771 1.03872
0.669983 1.03462
0.648698 1.05149
0.649842 1.08479
0.647981 1.10063
0.603938 1.12687
0.63633 1.12183
0.621599 1.12476
0.703767 1.08051
0.698683 1.08478
0.698525 1.07761
0.615071 1.10699
0.559704 1.11242
0.641619 1.0907
0.666653 1.08777
0.626864 1.11024
0.688921 1.07576
0.672949 1.07621
0.711601 1.04609
0.663429 1.06718
0.63509 1.06096
