# Supplementary material for: Stochastic bond dynamics facilitates alignment of malaria parasite at erythrocyte membrane upon invasion
Source: eLife. 2020 May 18;9:e56500. doi: 10.7554/eLife.56500 (PMC7269671; doi:10.7554/eLife.56500)
Supplement: Figure 2—source data 1. [file elife-56500-fig2-data1.zip › PARA_POSITIONS/pos68.dat]

3.45692 -0.842665
3.46624 -0.707672
3.41169 -0.728365
3.40153 -0.649505
3.3778 -0.644602
3.40237 -0.57014
3.3928 -0.737723
3.43242 -0.591743
3.41957 -0.590343
3.36545 -0.758839
3.38071 -0.683308
3.34649 -0.81696
3.35907 -0.713421
3.3293 -0.78203
3.36873 -0.648719
3.41523 -0.576202
3.43898 -0.659925
3.48786 -0.566571
3.52413 -0.613661
3.56358 -0.596215
3.52946 -0.761356
3.51368 -0.760397
3.53274 -0.759406
3.58352 -0.62574
3.58801 -0.700511
3.57291 -0.744388
3.57035 -0.735221
3.59665 -0.686865
3.6302 -0.627685
3.65867 -0.73135
3.67732 -0.860196
3.69465 -0.881347
3.67554 -0.852124
3.65478 -0.761366
3.59013 -0.809356
3.56147 -0.716143
3.55395 -0.706638
3.57654 -0.586379
3.52 -0.949186
3.5687 -0.839444
3.58217 -0.81781
3.61213 -0.781036
3.56031 -0.931875
3.60441 -0.763524
3.58681 -0.863475
3.60603 -0.789482
3.54772 -0.926178
3.54529 -0.970939
3.57343 -0.876373
3.56256 -0.909705
3.58183 -0.907097
3.56775 -0.969667
3.61111 -0.833363
3.57884 -0.952204
3.63302 -0.774759
3.62405 -0.779782
3.60406 -0.78818
3.58142 -0.860177
3.60511 -0.801889
3.63981 -0.857067
3.69579 -0.793208
3.72607 -0.800972
3.81523 -0.701868
3.86882 -0.688209
3.82643 -0.939393
3.87308 -0.780736
3.82605 -0.859087
3.80273 -0.786318
3.75017 -0.960437
3.77905 -0.804584
3.76616 -0.834914
3.80521 -0.817786
3.86823 -0.771639
3.86991 -1.01105
3.95957 -0.877658
3.9978 -0.829953
3.98505 -0.853989
3.98527 -0.651956
3.8884 -0.794047
3.86712 -0.685467
3.83827 -0.714404
3.79362 -0.748256
3.81825 -0.688924
3.82058 -0.623667
3.82593 -0.677455
3.81235 -0.833998
3.741 -1.10967
3.77517 -1.02546
3.83632 -0.908904
3.82611 -1.10607
3.94516 -0.822374
3.9457 -0.95018
3.95512 -0.955236
3.92354 -1.03701
3.93065 -1.03058
3.97689 -0.893526
3.92844 -1.04874
3.93873 -0.96433
3.91497 -0.971396
3.91098 -0.946116
3.94673 -0.898579
3.99273 -0.768011
3.98398 -0.837202
4.01195 -0.779133
3.95159 -1.05145
3.97168 -1.0318
4.03967 -0.746353
4.02506 -0.792794
3.99673 -0.844971
3.98709 -0.741865
3.8974 -1.01304
3.93867 -0.86877
3.94606 -0.798234
3.94172 -0.834498
3.93268 -0.881507
3.9452 -0.774544
3.94813 -0.686273
3.91511 -0.781266
3.93578 -0.573627
3.87208 -0.758302
3.84002 -0.71957
3.84435 -0.737812
3.88022 -0.791719
3.95176 -0.737198
3.96409 -0.883321
4.01247 -0.810509
4.01757 -0.847003
4.00853 -0.824774
4.0438 -0.508526
3.99907 -0.770696
4.04214 -0.591307
4.04147 -0.505829
4.06361 -0.423299
4.07805 -0.392294
4.03877 -0.622118
4.06673 -0.434542
3.98147 -0.89799
4.02348 -0.738825
4.05134 -0.619425
4.08886 -0.522118
4.10005 -0.53941
4.11154 -0.605384
4.12343 -0.520349
4.13195 -0.479445
4.10989 -0.599829
4.08238 -0.712688
4.10041 -0.591251
4.11182 -0.495882
4.10376 -0.533148
4.11265 -0.64706
4.11042 -0.662197
4.11413 -0.620031
4.11767 -0.503537
4.09838 -0.491499
4.05503 -0.667799
4.07789 -0.491666
4.09522 -0.472178
4.05822 -0.779471
4.05361 -0.818344
4.07355 -0.721833
4.06484 -0.68334
4.04307 -0.786185
4.03024 -0.711751
4.00794 -0.644023
3.99586 -0.618142
4.00262 -0.584047
3.99411 -0.433424
3.98591 -0.464758
3.96167 -0.636586
3.99438 -0.589317
4.05045 -0.458548
4.03645 -0.668638
4.07451 -0.615024
4.07803 -0.717077
4.14139 -0.553903
4.14589 -0.498254
4.10938 -0.475438
4.08652 -0.522924
4.08254 -0.316302
4.05025 -0.334693
4.03787 -0.430492
4.03591 -0.44706
4.04001 -0.559081
4.0493 -0.547038
4.00631 -0.687071
4.02009 -0.495433
4.01126 -0.584832
4.02858 -0.540913
4.04997 -0.471904
4.04786 -0.558539
4.03033 -0.595722
4.04403 -0.584313
4.0454 -0.587864
4.05001 -0.525429
4.00361 -0.667881
3.94998 -0.764317
3.95687 -0.549627
3.93732 -0.607112
3.91694 -0.538379
3.93011 -0.499498
3.89531 -0.611415
3.8807 -0.456121
3.83448 -0.450722
3.80404 -0.420161
3.80258 -0.439582
3.82258 -0.535686
3.9123 -0.500577
3.96521 -0.607867
4.01516 -0.518849
3.99187 -0.722183
4.01873 -0.508939
3.97175 -0.4839
3.95073 -0.459711
3.92807 -0.560786
3.9354 -0.556114
3.94265 -0.533107
3.96996 -0.343901
3.99332 -0.374854
4.0243 -0.427369
4.03953 -0.383066
4.04639 -0.269647
3.99983 -0.572797
4.01832 -0.420432
4.01698 -0.451949
4.02298 -0.531381
4.05317 -0.399776
4.05268 -0.532991
4.09701 -0.429919
4.14323 -0.385968
4.17234 -0.462736
4.17281 -0.360722
4.14596 -0.63811
4.17308 -0.503821
4.20138 -0.416577
4.18282 -0.43237
4.15946 -0.306578
4.11006 -0.521376
4.06973 -0.55926
4.02211 -0.423495
4.012 -0.463008
4.00464 -0.339365
3.96739 -0.508513
3.949 -0.495163
3.96968 -0.445542
4.00332 -0.425433
4.03524 -0.40589
4.02471 -0.330694
4.01967 -0.391715
4.0168 -0.412056
4.01708 -0.438321
4.04954 -0.477769
4.05198 -0.500615
4.05838 -0.518704
4.01763 -0.641569
3.9644 -0.721853
3.94721 -0.781154
3.87568 -0.872172
3.927 -0.690877
3.90686 -0.752631
3.93827 -0.804418
3.9647 -0.622416
3.95326 -0.640428
3.97036 -0.586818
3.9652 -0.653441
3.96585 -0.492638
3.96002 -0.535646
3.93683 -0.668563
3.8897 -0.655812
3.88271 -0.61725
3.8509 -0.657756
3.80907 -0.721889
3.80791 -0.782837
3.86899 -0.578042
3.85555 -0.774667
3.79972 -0.926082
3.79625 -0.88767
3.78689 -0.837901
3.78495 -0.891865
3.82878 -0.648959
3.80497 -0.830715
3.75704 -0.900282
3.7172 -0.934891
3.72945 -0.795772
3.66858 -0.926947
3.72586 -0.777107
3.76223 -0.793006
3.80432 -0.816187
3.87771 -0.815479
3.93733 -0.819069
3.93183 -0.857751
3.92619 -0.799791
3.86669 -0.785573
3.77994 -0.868265
3.74116 -0.832399
3.7411 -0.634025
3.77893 -0.59891
3.75901 -0.720622
3.74564 -0.852683
3.7941 -0.681161
3.78425 -0.777359
3.74169 -0.839127
3.70416 -0.950524
3.70661 -0.905865
3.65985 -0.963669
3.67388 -0.943612
3.68923 -0.962435
3.71662 -0.912599
3.76321 -0.699049
3.76558 -0.76463
3.77889 -0.730632
3.82092 -0.552746
3.78238 -0.616923
3.76392 -0.752485
3.74519 -0.648119
3.72502 -0.692469
3.68437 -0.75509
3.69768 -0.624656
3.65036 -0.706968
3.60678 -0.804715
3.59063 -0.642282
3.56722 -0.610822
3.57763 -0.726527
3.57551 -0.6563
3.5797 -0.469974
3.51533 -0.622183
3.4814 -0.584063
3.46321 -0.584715
3.44655 -0.651712
3.47529 -0.601545
3.51844 -0.53033
3.50641 -0.560899
3.52126 -0.571817
3.54474 -0.552422
3.54918 -0.504082
3.59748 -0.460267
3.63068 -0.453913
3.63653 -0.428333
3.66412 -0.420578
3.67288 -0.432676
3.66633 -0.4697
3.63904 -0.645876
3.6643 -0.501377
3.64943 -0.533563
3.62292 -0.528378
3.59344 -0.57191
3.58596 -0.43652
3.58839 -0.474292
3.61822 -0.344768
3.60633 -0.357698
3.58963 -0.42289
3.5529 -0.375814
3.50476 -0.43215
3.49444 -0.337449
3.52679 -0.302571
3.57279 -0.351511
3.58992 -0.427868
3.61419 -0.422152
3.65131 -0.187376
3.65779 -0.239877
3.6163 -0.334337
3.57681 -0.327429
3.49924 -0.387768
3.46433 -0.401596
3.45712 -0.513834
3.47014 -0.508605
3.54582 -0.374838
3.55916 -0.406469
3.62068 -0.360087
3.66098 -0.343216
3.67442 -0.370282
3.6408 -0.264773
3.59284 -0.473429
3.57014 -0.40887
3.60646 -0.241513
3.67156 -0.300114
3.71918 -0.301509
3.80157 -0.303177
3.84307 -0.178385
3.82214 -0.224717
3.80647 -0.153698
3.76224 -0.185906
3.71753 -0.325006
3.72139 -0.327716
3.73812 -0.240337
3.76835 -0.0301061
3.79892 0.0487567
3.83481 -0.241735
3.85777 -0.235883
3.88555 -0.250494
3.88441 -0.38522
3.86697 -0.371955
3.85035 -0.315173
3.83695 -0.252761
3.84806 -0.227055
3.86152 -0.270547
3.8976 -0.244337
3.90811 -0.246626
3.92119 -0.0707927
3.89025 -0.132677
3.87224 -0.139125
3.83819 -0.152454
3.79682 -0.208638
3.78986 -0.122217
3.75377 -0.283163
3.77611 -0.170606
3.75866 -0.318051
3.77662 -0.263182
3.76454 -0.2795
3.76611 -0.37268
3.79996 -0.267482
3.83297 -0.270249
3.90648 -0.207901
3.968 -0.254535
4.00268 -0.153148
4.03054 -0.191958
4.06095 -0.158842
4.0832 -0.193567
4.10242 -0.0949977
4.11443 -0.283062
4.11906 -0.351072
4.16103 -0.540682
4.19622 -0.659817
4.2342 -0.563262
4.25353 -0.547854
4.17039 -0.589641
4.1335 -0.530271
4.06466 -0.64712
4.04921 -0.589123
4.00962 -0.645477
4.02381 -0.480603
3.97257 -0.513294
3.98229 -0.508192
3.99416 -0.451637
3.99229 -0.514317
4.00904 -0.521386
4.02682 -0.57967
4.07584 -0.526989
4.14088 -0.486656
4.15657 -0.463148
4.13493 -0.466066
4.11906 -0.448745
4.05278 -0.548987
4.01731 -0.440801
3.9411 -0.616402
3.92892 -0.485224
3.92522 -0.443088
3.93348 -0.364532
3.9293 -0.397362
3.94126 -0.380079
3.93948 -0.460279
3.9129 -0.37713
3.8815 -0.445773
3.86392 -0.549879
3.86846 -0.41623
3.89449 -0.247971
3.89322 -0.367629
3.88369 -0.535011
3.91745 -0.453871
3.95031 -0.262361
3.95207 -0.343995
3.9312 -0.357788
3.9124 -0.345618
3.89588 -0.28599
3.86413 -0.377297
3.87631 -0.315653
3.86315 -0.225126
3.8301 -0.416747
3.84648 -0.345767
3.89059 -0.38097
3.94896 -0.291142
3.98759 -0.324326
4.01349 -0.175883
4.05497 -0.158639
4.10225 -0.0437704
4.12288 0.0379101
4.13986 -0.0315922
4.13059 0.0884729
4.13064 0.15904
4.14888 -0.0703726
4.16445 -0.182339
4.19898 -0.0975675
4.20645 -0.167657
4.21038 -0.142057
4.18748 -0.142105
4.19562 0.0437778
4.22841 -0.0772185
4.28405 0.0518047
4.30831 0.140421
4.33847 0.0152882
4.32281 0.046983
4.30382 -0.0790405
4.3228 0.112272
4.36041 -0.139822
4.37391 -0.0435805
4.36935 -0.0993335
4.32253 -0.26394
4.29136 -0.163056
4.27163 -0.00406111
4.2616 0.0957132
4.27503 -0.131592
4.30279 0.173059
4.33149 0.0413611
4.33865 -0.0943855
4.38432 0.00893029
4.3964 0.149783
4.35667 0.032994
4.32274 0.0177019
4.24649 0.167037
4.16659 0.0366094
4.14665 0.0331478
4.11803 0.192152
4.16053 0.135034
4.16614 0.0899923
4.17591 0.191141
4.1983 -0.106749
4.1878 0.0838663
4.17897 0.13518
4.192 0.103457
4.19175 0.102026
4.16826 0.0966431
4.15137 0.0452348
4.11498 0.0604611
4.12366 -0.000580756
4.11338 0.0760225
4.11269 0.110177
4.12382 0.226508
4.14057 0.149825
4.14478 0.0948984
4.12314 0.217734
4.13256 0.211446
4.11099 0.118559
4.08326 -0.0511181
4.05354 0.011494
4.03101 0.0163155
4.00685 -0.130889
3.97962 -0.171163
3.9555 0.0387552
3.92473 0.0677941
3.92051 -0.131717
3.8886 0.0760678
3.88461 -0.154642
3.86971 0.13774
3.88518 0.0378167
3.86817 0.00509617
3.83933 -0.180829
3.81636 -0.148744
3.79024 -0.105068
3.75638 -0.000765767
3.72342 0.00825864
3.71798 -0.172559
3.71325 -0.186178
3.71768 -0.0727796
3.74176 -0.0823453
3.74955 -0.14268
3.78283 0.00269622
3.76904 -0.0220719
3.74791 0.0700127
3.74474 -0.0315728
3.76342 -0.0171453
3.7796 0.0267858
3.81155 0.0966338
3.81757 0.0146539
3.81638 -0.0745245
3.79597 0.162318
3.79445 0.0230995
3.82248 -0.0157864
3.83999 0.0620748
3.87966 -0.111748
3.8714 0.110289
3.87873 -0.0372343
3.85698 -0.0227036
3.83135 -0.00968274
3.78702 0.112359
3.72564 0.0922452
3.68917 -0.0178267
3.69014 0.194096
3.70247 0.0662148
3.72606 -0.0512058
3.76175 0.00403328
3.80898 -0.0548405
3.87515 0.0181133
3.9259 -0.0938593
3.94359 -0.165765
3.97203 -0.187992
3.95886 -0.055105
3.94281 -0.0284385
3.90827 0.141271
3.84635 0.12438
3.83964 0.0494641
3.80833 -0.00393513
3.82502 -0.00464529
3.8608 0.0712551
3.90349 -0.0298025
3.94424 0.135251
3.97431 -0.0452605
4.0115 -0.0481123
4.02826 -0.0765918
4.00751 0.0844084
3.98642 0.0510032
3.94124 -0.055333
3.89721 -0.0659156
3.84043 -0.0393372
3.80892 0.0729155
3.79848 -0.0530751
3.82017 -0.0671639
3.8181 0.0162911
3.80949 -0.0171682
3.8193 -0.0272657
3.80693 -0.0401079
3.79929 0.00823823
3.80656 -0.0324938
3.78595 -0.105085
3.78269 -0.0271539
3.76438 -0.141186
3.76761 -0.0364283
3.77107 0.0419508
3.79973 -0.0493208
3.80692 -0.0728102
3.80093 -0.0909634
3.82597 -0.0946823
3.85153 -0.0830924
3.84597 -0.00914644
3.84322 -0.182989
3.84173 -0.0245993
3.80339 0.00536535
3.80516 -0.139876
3.79666 -0.0723187
3.80813 -0.0767372
3.80802 -0.0520481
3.84181 -0.120986
3.85009 -0.106428
3.86644 0.0589715
3.86926 0.0236795
3.84571 -0.0369237
3.78671 0.00865791
3.71522 -0.289546
3.6889 -0.0963712
3.68152 -0.118824
3.71684 -0.169797
3.7051 0.0430439
3.69428 -0.230123
3.69194 -0.10696
3.68679 -0.152431
3.69458 -0.292932
3.69314 -0.187514
3.71315 -0.209241
3.74702 -0.0864297
3.79787 -0.365077
3.86382 -0.248352
3.9272 -0.253432
3.9214 -0.298949
3.89397 -0.399664
3.84714 -0.246003
3.79868 -0.139819
3.73696 -0.228251
3.69983 -0.0765481
3.64358 -0.101804
3.61198 -0.0904296
3.60271 -0.192659
3.59644 -0.120293
3.60656 -0.148505
3.6203 -0.15816
3.60739 -0.253804
3.62168 -0.0857902
3.66862 -0.116204
3.68951 -0.0801347
3.70454 -0.047506
3.6963 -0.0594944
3.69025 -0.166437
3.68332 -0.140007
3.68272 -0.13713
3.70089 -0.250707
3.71351 -0.171137
3.7336 -0.280487
3.72232 -0.24635
3.72174 -0.272577
3.71936 -0.268718
3.73494 -0.221291
3.71411 -0.344256
3.7203 -0.226051
3.70364 -0.351955
3.70732 -0.177883
3.69089 -0.212772
3.67422 -0.292529
3.65948 -0.227448
3.63073 -0.23824
3.59757 -0.173079
3.55869 -0.260111
3.53091 -0.281583
3.4877 -0.338782
3.49591 -0.271445
3.4907 -0.222268
3.46233 -0.291628
3.44279 -0.23935
3.44435 -0.264334
3.46081 -0.259529
3.49286 -0.162797
3.50354 -0.272576
3.48048 -0.476101
3.54608 -0.247823
3.57111 -0.207228
3.58374 -0.287245
3.55291 -0.362901
3.56937 -0.338588
3.558 -0.333101
3.59155 -0.226603
3.58289 -0.232881
3.58322 -0.179354
3.59171 -0.307582
3.62833 -0.0609014
3.64295 -0.107754
3.66206 -0.0564512
3.69913 -0.114822
3.73188 -0.0608583
3.74165 -0.107289
3.70379 -0.219979
3.69062 -0.0248136
3.68349 -0.323085
3.68736 -0.220109
3.66692 -0.281171
3.64148 -0.184418
3.63923 -0.119989
3.65938 -0.329822
3.72968 -0.205315
3.77718 -0.338571
3.83862 -0.373754
3.86016 -0.283529
3.83542 -0.410853
3.77695 -0.500659
3.75873 -0.231075
3.76268 -0.305451
3.77025 -0.336893
3.7977 -0.206267
3.83035 -0.167219
3.84179 -0.189942
3.85045 -0.30431
3.86096 -0.210822
3.8856 -0.179936
3.87411 -0.245746
3.89126 -0.462092
3.93289 -0.364128
3.98299 -0.377883
4.04604 -0.408361
4.0411 -0.705931
4.10749 -0.541074
4.14461 -0.414613
4.08681 -0.763944
4.1338 -0.497564
4.09092 -0.614527
4.0931 -0.571532
4.09477 -0.534502
4.07613 -0.616879
4.10136 -0.525158
4.08464 -0.758346
4.13239 -0.617726
4.09348 -0.805724
4.06692 -0.770151
4.05984 -0.697558
4.02321 -0.843413
4.03855 -0.692231
4.01398 -0.77992
4.07692 -0.660051
4.09237 -0.511164
4.1137 -0.525589
4.09794 -0.478762
4.10451 -0.516132
4.10218 -0.645104
4.13877 -0.540431
4.13314 -0.570956
4.14091 -0.629005
4.12934 -0.601781
4.14065 -0.636195
4.16558 -0.546666
4.18831 -0.464907
4.22978 -0.434614
4.2179 -0.490278
4.223 -0.567853
4.23219 -0.511697
4.15456 -0.755904
4.10182 -0.779981
4.09072 -0.68147
4.06175 -0.673249
4.038 -0.656059
3.98522 -0.786293
3.99768 -0.592591
3.98686 -0.5577
3.98436 -0.564213
4.01216 -0.497291
4.00203 -0.610195
3.99843 -0.611848
4.00336 -0.604876
4.01145 -0.596605
4.00699 -0.572837
3.99267 -0.628859
4.00821 -0.416356
3.99465 -0.442271
4.02699 -0.424063
4.04009 -0.375861
4.04565 -0.365076
4.02312 -0.445294
4.01453 -0.371891
4.00305 -0.38334
4.00743 -0.293981
3.99796 -0.434329
4.05078 -0.423065
4.04951 -0.546815
4.07528 -0.345535
4.03853 -0.42369
4.05198 -0.447938
4.07637 -0.418571
4.07222 -0.563042
4.09541 -0.454831
4.07472 -0.561171
4.06285 -0.403849
4.05623 -0.464584
4.06082 -0.531597
4.04144 -0.611755
4.04578 -0.600471
4.00924 -0.665686
4.00712 -0.520703
4.01693 -0.585044
4.01852 -0.574049
4.06249 -0.339466
4.08318 -0.386174
4.08379 -0.5385
4.13313 -0.383894
4.14929 -0.561839
4.15998 -0.549456
4.17547 -0.488697
4.15872 -0.552904
4.14284 -0.36733
4.10999 -0.382886
4.08717 -0.110677
4.07274 -0.227047
4.05882 -0.388823
4.09435 -0.0889386
4.11693 -0.311298
4.14519 -0.178559
4.15654 -0.318075
4.16121 -0.329901
4.13934 -0.251237
4.0946 -0.320264
4.0759 -0.0524517
4.03549 -0.385374
4.04134 -0.452726
4.04023 -0.322491
4.04511 -0.329335
4.06544 -0.370765
4.07865 -0.401185
4.13836 -0.0360165
4.17788 -0.364409
4.22963 -0.301954
4.25582 -0.314042
4.25609 -0.525033
4.22676 -0.566434
4.24284 -0.365748
4.25042 -0.430588
4.2874 -0.322082
4.25087 -0.481004
4.22123 -0.53481
4.1824 -0.460875
4.14056 -0.335329
4.11109 -0.384139
4.11603 -0.499369
4.14017 -0.264641
4.118 -0.206866
4.07751 -0.280631
4.07035 -0.442912
4.08262 -0.30711
4.06085 -0.424881
4.05469 -0.27501
4.03955 -0.35858
4.07394 -0.119979
4.07804 -0.427489
4.12105 -0.0992576
4.13934 -0.284573
4.18104 0.0196691
4.20087 -0.280378
4.22954 -0.135063
4.27494 -0.111261
4.29231 -0.138666
4.27829 0.106285
4.27276 -0.138152
4.25985 0.0708313
4.2743 0.122487
4.27697 -0.0468884
4.2805 0.0173035
4.24585 -0.12427
4.20721 -0.073475
4.17685 -0.086127
4.12751 -0.133039
4.14901 -0.0195198
4.15586 0.0201487
4.20356 0.0923383
4.23787 0.121035
4.25305 -0.025451
4.27066 0.0494351
4.31369 0.0721853
4.33564 -0.00195553
4.31195 0.0284262
4.30319 -0.0839912
4.29115 -0.119559
4.28568 0.0234187
4.31632 -0.0563587
4.37333 0.00967412
4.388 0.144643
4.40472 0.00329576
4.36593 0.00445631
4.32149 -0.0741653
4.28408 -0.0770603
4.27197 0.0351178
4.27669 -0.120118
4.28748 -0.12938
4.33778 -0.169428
4.37623 -0.0033943
4.40595 -0.154261
4.40223 -0.0977956
4.37668 -0.147564
4.33702 -0.0397865
4.31459 -0.114031
4.30638 0.0285183
4.30605 -0.150442
4.3295 -0.149348
4.37986 -0.0931824
4.42367 -0.0380067
4.44341 -0.00364774
4.45316 -0.246138
4.45437 -0.182598
4.43921 -0.121711
4.43017 -0.222812
4.39699 -0.1765
4.36878 -0.369452
4.34999 -0.151614
4.32861 -0.115876
4.32435 -0.112728
4.29238 -0.218371
4.26351 -0.113156
4.22566 -0.181352
4.18923 -0.0281928
4.15807 -0.190845
4.15391 -0.281932
4.1883 -0.338547
4.20709 -0.395522
4.25602 -0.158867
4.26481 -0.310333
4.24145 -0.211355
4.19872 -0.232572
4.15814 -0.0517323
4.16187 -0.0451319
4.1623 0.106148
4.16813 0.298164
4.19276 0.202083
4.21216 0.0501804
4.23065 0.21741
4.27865 0.309404
4.36474 0.222343
4.41177 0.212092
4.4367 0.22809
4.42104 0.311821
4.40478 0.111982
4.38426 -0.195014
4.34431 -0.109151
4.31324 -0.0288487
4.29622 -0.115837
4.27516 -0.0860215
4.25023 -0.100242
4.26243 -0.043172
4.27881 0.137336
4.28201 -0.106264
4.29394 -0.230601
4.30083 -0.102418
4.28906 -0.0103625
4.26426 -0.055607
4.25198 0.105986
4.23664 0.112287
4.26011 0.012613
4.24717 -0.0196348
4.23556 -0.0271022
4.22306 -0.0374111
4.18672 -0.105776
4.13554 -0.00127258
4.11984 -0.057381
4.1297 0.0698789
4.1689 0.0423566
4.19678 0.0238509
4.20898 0.0726167
4.17936 0.147416
4.14003 -0.128793
4.08106 0.0915077
4.03569 0.0480148
4.03607 -0.207597
4.07226 -0.00125562
4.11012 -0.150174
4.14241 -0.244028
4.15658 -0.122678
4.16029 -0.000925624
4.15255 -0.11743
4.14219 -0.0952052
4.08817 -0.096303
4.03044 -0.0706072
3.96314 -0.0294753
3.94854 -0.246129
3.93182 -0.150548
3.94549 -0.0968392
3.99173 -0.135468
4.02933 -0.118087
4.06532 0.123142
4.08386 0.197606
4.10813 0.181293
4.109 0.0650363
4.10576 0.0330495
4.09623 0.037771
4.09101 0.272757
4.12832 0.141264
4.18117 0.231547
4.22193 0.0205331
4.23698 0.0915631
4.22778 0.229379
4.1794 0.361907
4.16414 0.131663
4.12686 0.114982
4.09446 0.0463032
4.08211 0.0739933
4.08561 0.0901314
4.08901 -0.119058
4.08747 0.203359
4.08924 0.119383
4.09367 -0.11211
4.08789 0.155504
4.06895 0.0832178
4.03864 0.121207
4.03464 0.108834
4.02073 0.173923
4.02962 0.0803072
4.05682 0.154715
4.08511 0.0215652
4.09516 0.100015
4.11746 0.15089
4.11595 0.0269493
4.10869 -0.0271323
4.09084 0.131316
4.04842 0.129971
4.00796 0.168842
3.96481 0.279803
3.93325 0.272122
3.91453 0.175044
3.90614 0.171434
3.93171 0.0853942
3.95832 0.169813
4.01341 0.12814
4.05488 0.11914
4.1078 0.0190208
4.17249 -0.196498
4.21639 0.156365
4.19909 0.22604
4.1561 0.229167
4.13545 0.186401
4.10604 0.0518153
4.08309 0.239907
4.0848 0.114239
4.13414 0.0308684
4.16931 0.0822632
4.19981 -0.142357
4.24772 0.0535801
4.28732 0.167575
4.29808 0.0898117
4.25357 0.185761
4.24816 0.202546
4.21925 0.368562
4.21393 0.137258
4.20283 0.254408
4.24524 0.175415
4.27124 0.146978
4.27972 0.301726
4.29444 0.148308
4.274 0.347935
4.3068 0.217258
4.33566 0.188636
4.3172 0.355556
4.35025 0.245038
4.36306 0.364731
4.38678 0.274066
4.43793 0.260931
4.45143 0.41901
4.44377 0.445178
4.45509 0.460313
4.43447 0.558299
4.38667 0.61538
4.34273 0.685702
4.33399 0.669135
4.31274 0.697321
4.36168 0.584697
4.37121 0.60418
4.41588 0.543529
4.44936 0.43316
4.42375 0.438783
4.40412 0.322527
4.40018 0.244801
4.336 0.358881
4.25381 0.571425
4.25886 0.276159
4.23648 0.396534
4.24773 0.531676
4.29743 0.51079
4.37028 0.353126
4.3614 0.500172
4.29837 0.756044
4.31774 0.481507
4.24653 0.709376
4.20452 0.729299
4.21454 0.733046
4.20629 0.793481
4.22393 0.737056
4.21153 0.744707
4.21236 0.776464
4.19517 0.670294
4.20328 0.519024
4.17641 0.692964
4.18533 0.742986
4.19623 0.650432
4.14665 0.780418
4.12016 0.854428
4.13157 0.807773
4.09326 0.955677
4.0926 0.882553
4.06505 0.912078
4.03729 0.897658
3.99951 0.858103
3.95616 0.850165
3.93576 0.69179
3.83452 0.822148
3.79672 0.785606
3.76292 0.770355
3.76652 0.71317
3.79777 0.762836
3.81382 0.724059
3.75142 0.877451
3.72765 0.80987
3.68193 0.867685
3.67904 0.89716
3.70316 0.810771
3.65033 0.909665
3.66251 0.764432
3.58479 0.941567
3.62449 0.802724
3.6293 0.761107
3.6402 0.753735
3.67206 0.660134
3.67207 0.718428
3.62424 0.803548
3.59288 0.788138
3.58321 0.831416
3.6085 0.755394
3.5586 0.845727
3.57844 0.688104
3.52137 0.874891
3.56882 0.733962
3.54416 0.672303
3.49589 0.723427
3.44299 0.899505
3.49966 0.82143
3.55205 0.760071
3.54973 0.815563
3.47427 0.927017
3.48834 0.862656
3.44422 0.909527
3.48019 0.801387
3.5157 0.729059
3.50511 0.832542
3.50207 0.74036
3.54832 0.625522
3.49736 0.837107
3.54421 0.839089
3.56583 0.847606
3.53146 0.933321
3.56283 0.865459
3.59062 0.790429
3.56452 0.851408
3.5212 0.951046
3.56806 0.872662
3.63774 0.769285
3.60574 0.832052
3.57199 0.902805
3.60212 0.839178
3.59091 0.932778
3.60375 1.00847
3.6701 0.796218
3.69563 0.833866
3.70074 0.852315
3.72606 0.701933
3.66758 0.84908
3.70399 0.683625
3.70038 0.812867
3.7421 0.790297
3.734 0.975272
3.75751 0.961394
3.79748 0.934475
3.74978 1.06451
3.74837 0.988974
3.71723 0.986005
3.70245 0.919681
3.68962 0.884117
3.68735 0.912613
3.7306 0.8649
3.77464 0.939677
3.83489 0.940619
3.82157 1.10371
3.87857 1.02151
3.78444 1.25228
3.86047 1.06861
3.8861 1.0672
3.84822 1.1501
3.90632 1.00299
3.88204 1.0875
3.85781 1.1256
3.89006 1.07519
3.89762 1.02315
3.86018 1.06994
3.76044 1.23902
3.75145 1.18942
3.7498 1.1608
3.70511 1.29912
3.75904 1.13938
3.75767 1.10847
3.69337 1.23539
3.73298 1.04632
3.61862 1.22683
3.66656 0.988972
3.63153 1.01482
3.59124 1.14895
3.64262 1.1041
3.7037 1.07744
3.71841 1.2586
3.7999 1.25982
3.83625 1.30818
3.79639 1.37515
3.73374 1.44557
3.71627 1.32637
3.60375 1.41021
3.56382 1.37477
3.59387 1.25347
3.5798 1.3296
3.66555 1.13494
3.70157 1.03835
3.6049 1.30834
3.67215 1.13323
3.63838 1.17405
3.56367 1.34288
3.65948 1.11528
3.63572 1.19362
3.59857 1.30554
3.58862 1.39163
3.66685 1.26401
3.64835 1.37093
3.58624 1.50343
3.64252 1.3491
3.61764 1.36859
3.54987 1.48716
3.55784 1.41571
3.63034 1.27778
3.65285 1.26651
3.60471 1.43494
3.66494 1.3849
3.61757 1.54601
3.74049 1.29317
3.70939 1.39881
3.61589 1.56846
3.6147 1.46635
3.51622 1.60581
3.5337 1.48959
3.50909 1.46995
3.53502 1.38373
3.5521 1.41569
3.47607 1.59253
3.45483 1.67245
3.51466 1.61731
3.51051 1.65728
3.56514 1.52304
3.55853 1.4663
3.49345 1.48362
3.44881 1.47015
3.48968 1.27585
3.36999 1.51766
3.44943 1.37903
3.46841 1.41055
3.54962 1.332
3.5545 1.39816
3.54509 1.50168
3.56005 1.51834
3.5379 1.5688
3.57493 1.47143
3.44805 1.72629
3.45691 1.63771
3.47347 1.51648
3.3782 1.61452
3.4082 1.43714
3.38229 1.43198
3.39073 1.33871
3.26862 1.50146
3.34166 1.26139
3.2427 1.42155
3.19444 1.4332
3.14566 1.42777
3.07616 1.51415
2.92816 1.73748
2.93855 1.65682
2.90607 1.62727
2.90781 1.52267
2.86387 1.5009
2.88575 1.41788
2.87419 1.39748
2.92642 1.25274
2.89599 1.28148
2.86216 1.24408
2.8191 1.25097
2.80049 1.22372
2.79316 1.15368
2.7613 1.16521
2.6963 1.21398
2.62811 1.28861
2.67367 1.14268
2.65297 1.19108
2.6403 1.22822
2.69203 1.14524
2.7294 1.04562
2.69997 1.1184
2.67257 1.14875
2.69674 1.04992
2.67836 1.06045
2.61562 1.22174
2.71719 1.04482
2.66703 1.19477
2.67018 1.22125
2.73936 1.14576
2.7344 1.19718
2.75945 1.20423
2.80237 1.18097
2.83392 1.16832
2.90726 1.04335
2.88436 1.16838
2.93686 1.07994
2.95201 1.06172
2.94317 1.03372
2.85383 1.23832
2.86557 1.20491
2.86716 1.1696
2.82585 1.21842
2.80722 1.24835
2.80784 1.22541
2.75149 1.32619
2.7668 1.30966
2.78102 1.29327
2.8606 1.14033
2.79232 1.26685
2.78467 1.25886
2.86432 1.07071
2.86948 1.03287
2.87069 1.04327
2.84691 1.09538
2.81691 1.10727
2.80544 1.09172
2.81095 1.0388
2.78398 1.07173
2.77254 1.06429
2.73606 1.11893
2.8266 0.912769
2.73349 1.166
2.73344 1.17569
2.79443 1.0342
2.78608 0.99845
2.75595 1.02433
2.71565 1.10735
2.75321 1.03597
2.69328 1.19706
2.75036 1.08882
2.7422 1.04135
2.70699 1.05606
2.68688 1.00835
2.63706 1.07763
2.68955 0.936556
2.67487 0.961921
2.69255 0.834387
2.62353 0.959306
2.67579 0.801308
2.64916 0.812184
2.60405 0.87667
2.54752 0.964546
2.57282 0.889198
2.52471 0.945569
2.53156 0.844126
2.52629 0.821253
2.49152 0.920196
2.48004 0.940198
2.51335 0.803421
2.41557 1.03582
2.46351 0.878604
2.47432 0.792874
2.40168 0.979805
2.45417 0.860467
2.42918 0.938354
2.40568 0.983343
2.4277 0.914823
2.38884 1.01145
2.34928 1.11925
2.45267 0.935575
2.38387 1.08608
2.36905 1.0933
2.45106 0.898563
2.38735 1.04532
2.43515 0.923342
2.42253 0.901805
2.39993 0.875765
2.35302 0.927661
2.39401 0.786515
2.39398 0.785542
2.39077 0.809167
2.40472 0.76756
2.40382 0.755025
2.36713 0.824004
2.3244 0.933903
2.33147 0.930256
2.29185 1.04532
2.3243 0.994799
2.3783 0.849543
2.31987 1.01831
2.33093 1.03626
2.42325 0.864447
2.36582 0.993425
2.35962 0.955855
2.32709 1.01853
2.38047 0.870852
2.36436 0.882792
2.34752 0.883804
2.29178 0.937695
2.24205 1.00309
2.24629 0.970002
2.2983 0.885007
2.28887 0.915981
2.29731 0.872611
2.23416 1.01311
2.18255 1.06752
2.25424 0.912291
2.18191 1.09182
2.21864 1.01369
2.21024 1.0409
2.234 0.996011
2.25128 0.964253
2.27841 0.93948
2.32383 0.826931
2.27578 0.902004
2.3014 0.746376
2.24044 0.854701
2.21657 0.912559
2.19972 0.911619
2.19401 0.90673
2.19708 0.932978
2.17364 1.01138
2.19606 0.993139
2.19326 1.05374
2.2195 1.08984
2.25264 1.0922
2.30716 1.01297
2.2176 1.19755
2.31673 1.03354
2.25949 1.15123
2.27535 1.0842
2.23814 1.10777
2.24922 1.01091
2.18588 1.07709
2.1827 1.05677
2.20374 0.980675
2.1559 1.08394
2.12956 1.14239
2.15389 1.10915
2.13999 1.11959
2.06944 1.19079
2.10927 1.08961
2.14823 0.993091
2.13302 0.989241
2.08579 1.0549
2.12984 0.918248
2.13792 0.850578
2.03115 1.01418
2.08484 0.915728
2.08396 0.977748
2.09321 0.985896
2.08097 0.99454
2.09837 0.937851
2.11866 0.840868
2.06471 0.958861
2.046 0.975813
2.0525 0.976577
2.04284 0.928487
1.98258 0.992622
2.00202 0.932182
1.96844 1.01474
2.00533 0.930334
2.01033 0.94312
2.0485 0.892593
2.07261 0.856534
2.03105 0.91907
1.9998 0.949937
1.99855 0.916975
1.96137 0.963905
1.95858 0.996948
1.96532 0.997565
2.00295 0.92364
1.97856 0.947536
1.96617 0.950682
1.986 0.881727
2.02322 0.77657
1.98617 0.874301
2.02554 0.777648
1.95886 0.987268
1.9357 1.02099
1.96438 0.963198
1.9576 0.991359
1.95557 1.00271
1.96269 0.974074
1.97529 0.883917
1.98105 0.88142
2.00299 0.857533
1.94117 0.998718
1.94427 0.982856
1.96657 0.928321
1.91944 1.03644
1.95308 0.975321
1.89518 1.10017
1.93019 1.03806
1.92746 1.04457
1.91336 1.09451
1.93151 1.07173
1.88874 1.13427
1.876 1.09333
1.87784 1.03103
1.85241 1.00226
1.83912 0.998547
1.85426 0.96022
1.82102 1.06217
1.77899 1.15503
1.87182 1.01009
1.87064 1.04539
1.88979 1.03798
1.92511 0.97418
1.88896 1.02914
1.88205 1.01728
1.895 0.997214
1.89015 0.965317
1.8776 0.955817
1.88804 0.919215
1.88145 0.918386
1.8999 0.880919
1.93158 0.801857
1.90546 0.867617
1.83249 1.0138
1.88374 0.892579
1.8789 0.935145
1.85169 0.997166
1.80608 1.11099
1.87095 1.01412
1.88035 1.00283
1.89331 0.963207
1.82893 1.07748
1.79823 1.10078
1.83302 1.00645
1.85798 0.92236
1.77817 1.03885
1.77093 1.04242
1.73622 1.08725
1.8029 0.94025
1.7707 0.982935
1.83666 0.802194
1.82932 0.806595
1.79285 0.899645
1.81769 0.872598
1.76866 1.0113
1.80382 0.986495
1.84103 0.917846
1.8464 0.911464
1.82655 0.919339
1.81791 0.889116
1.81546 0.838502
1.8162 0.859692
1.83117 0.83449
1.75638 0.990321
1.76293 0.891239
1.74596 0.878738
1.69847 1.00639
1.73108 0.939969
1.72005 1.02166
1.77351 0.968059
1.8033 0.934785
1.82898 0.865534
1.81242 0.933272
1.77741 1.07272
1.85961 0.986101
1.77241 1.20494
1.83613 1.18244
1.88969 1.15218
1.89182 1.18899
1.91226 1.16946
1.91994 1.17397
1.93488 1.1664
1.94956 1.15882
1.94961 1.15463
1.91888 1.16893
1.8455 1.20689
1.79399 1.25306
1.85686 1.09072
1.76943 1.22819
1.82693 1.10642
1.83585 1.05952
1.79577 1.0788
1.83877 0.997414
1.85042 1.00233
1.77438 1.09514
1.78901 0.972053
1.77903 0.943838
1.76577 0.937167
1.77026 0.861953
1.65264 1.02001
1.65 0.946402
1.67791 0.854822
1.65131 0.877253
1.70053 0.772119
1.71048 0.824687
1.73198 0.823301
1.74505 0.819828
1.7157 0.918654
1.75008 0.858252
1.71694 0.966439
1.76548 0.914695
1.77323 0.953698
1.77504 1.02495
1.81847 1.00559
1.80381 1.11521
1.83655 1.11751
1.8804 1.05349
1.84056 1.05524
1.81846 1.07374
1.81548 1.09001
1.82719 1.04513
1.77433 1.10366
1.73222 1.10645
1.69904 1.12292
1.7939 0.937594
1.72683 1.02982
1.70203 1.06905
1.75305 0.949479
1.78972 0.885136
1.78932 0.918695
1.78071 0.899686
1.76762 0.893647
1.73654 0.973454
1.79872 0.837217
1.79278 0.874488
1.77969 0.930436
1.81007 0.885286
1.78203 0.957144
1.82173 0.896857
1.80375 0.900024
1.78425 0.914355
1.78509 0.893181
1.79493 0.883434
1.77558 0.894804
1.77225 0.867621
1.72654 0.894671
1.71551 0.919306
1.70633 0.927598
1.7069 0.896059
1.74298 0.822168
1.72566 0.89362
1.70288 0.915108
1.71826 0.915354
1.7244 0.912317
1.7418 0.904438
1.72925 0.924851
1.70251 0.96083
1.70058 0.984577
1.73515 0.886115
1.71854 0.939395
1.64777 1.07762
1.70027 0.941064
1.69321 0.905403
1.65652 0.960566
1.69226 0.894241
1.68922 0.882959
1.66407 0.919975
1.66186 0.898664
1.61228 0.929416
1.59286 0.892462
1.50756 1.02082
1.52886 0.983741
1.55185 0.945554
1.55003 0.976321
1.58648 0.921159
1.59588 0.931399
1.58587 1.00555
1.62623 0.97535
1.66167 0.943694
1.65065 0.964303
1.62253 1.03655
1.66345 0.981515
1.68993 0.985394
1.67062 1.08026
1.73781 0.969876
1.73573 0.914215
1.70508 0.889256
1.69662 0.859088
1.69542 0.864938
1.68907 0.910532
1.70073 0.902096
1.68381 0.933879
1.66415 1.01481
1.72856 0.931445
1.66766 1.05245
1.6962 1.02942
1.6743 1.09536
1.67745 1.08527
1.67579 1.0543
1.66297 1.05417
1.68724 0.968371
1.6492 0.999034
1.65841 0.908722
1.65414 0.902289
1.6538 0.877221
1.63089 0.863767
1.60633 0.884518
1.59918 0.913251
1.61523 0.945525
1.66867 0.921479
1.71858 0.878979
1.74071 0.910401
1.76088 0.864128
1.73349 0.933982
1.76847 0.882616
1.76269 0.94096
1.71833 1.02425
1.69493 1.05994
1.71839 1.03766
1.70586 1.07125
1.73685 1.00779
1.78172 0.919181
1.76826 0.937216
1.76091 0.934767
1.68021 1.05402
1.63837 1.13948
1.657 1.08317
1.69865 1.01176
1.74892 0.93777
1.74115 0.979343
1.7055 1.07031
1.75892 0.977595
1.74434 1.01734
1.73807 1.00715
1.67924 1.04782
1.6707 1.01573
1.66766 0.990195
1.65905 0.994075
1.66383 0.98156
1.69202 0.902049
1.64097 1.01024
1.67726 0.930186
1.66321 0.990465
1.65245 1.0604
1.70361 1.00475
1.68813 1.062
1.74535 0.923034
1.75661 0.86831
1.68176 0.999956
1.70081 0.880561
1.67748 0.91071
1.65689 0.962391
1.66909 0.863825
1.66125 0.864675
1.69187 0.790366
1.59814 1.01553
1.57425 1.09946
1.6378 0.982265
1.66982 0.855315
1.62118 0.88039
1.58276 0.897438
1.56402 0.951216
1.52646 1.05882
1.51474 1.0661
1.44375 1.16595
1.49528 1.02978
1.50153 0.935329
1.44291 1.07843
1.43959 1.12649
1.41255 1.14834
1.41075 1.13535
1.42854 1.06992
1.45222 1.02179
1.50292 0.87555
1.47538 0.932676
1.46403 0.945185
1.43063 0.932381
1.42557 0.877442
1.39576 0.834772
1.34801 0.953885
1.34934 0.956288
1.32234 0.934641
1.32634 0.895194
1.35378 0.843774
1.35173 0.944227
1.45371 0.816049
1.45922 0.873939
1.42698 0.979694
1.46042 0.920909
1.45325 0.94057
1.43924 0.980499
1.48224 0.908318
1.42714 0.996814
1.41976 1.00328
1.42436 0.939227
1.41231 0.863937
1.35141 0.964052
1.43316 0.860272
1.43501 0.897035
1.43961 0.898805
1.43544 0.82956
1.34609 0.965572
1.35445 0.941656
1.3676 0.937664
1.41845 0.941267
1.44877 0.966461
1.37175 1.12377
1.47122 0.970597
1.41812 1.02117
1.36465 1.06634
1.41535 0.957849
1.39771 0.953377
1.33463 1.02278
1.33511 0.939599
1.21999 1.12576
1.29487 1.00779
1.25658 1.0434
1.33119 0.890092
1.31016 0.851352
1.259 0.921436
1.28577 0.875889
1.25294 0.978236
1.29274 0.918047
1.31315 0.871424
1.28146 0.963139
1.26543 0.993697
1.31142 0.941892
1.31594 0.96747
1.32084 0.96592
1.32303 1.00307
1.35069 0.938008
1.32502 0.965466
1.32027 0.935074
1.27502 1.01798
1.23987 1.02978
1.26387 0.953801
1.23568 0.947225
1.23566 0.92273
1.27869 0.855431
1.23465 0.980786
1.26531 0.959469
1.23526 0.963164
1.21165 0.979622
1.1692 1.00796
1.20183 0.984587
1.20422 1.01438
1.21569 0.98307
1.24743 0.913569
1.20722 0.952516
1.22424 0.930722
1.19279 0.961961
1.1957 1.01259
1.16287 1.06281
1.17971 1.03443
1.19273 0.946182
1.18572 0.939729
1.16415 0.983431
1.20673 0.887232
1.14892 0.969486
1.12249 0.969777
1.14564 0.850747
1.12637 0.840298
1.0638 0.933201
1.07247 0.919744
1.09256 0.878784
1.09096 0.879585
1.12292 0.77521
1.12357 0.734785
1.09705 0.777323
1.04551 0.82028
1.04767 0.824372
1.10643 0.765108
1.07041 0.937059
1.15301 0.829691
1.07138 0.983921
1.14116 0.871679
1.15443 0.857851
1.12127 0.920395
1.09683 0.934506
1.06737 0.924113
1.06646 0.936769
1.13684 0.794761
1.07956 0.908772
1.08324 0.918608
1.10878 0.928139
1.13098 0.903901
1.1035 0.934882
1.0821 0.971322
1.08863 0.933611
1.10337 0.915449
1.06597 1.01772
1.11587 0.959704
1.10562 0.984309
1.1504 0.869591
1.11094 0.87972
1.06785 0.856826
1.00618 0.873925
0.920619 0.973597
0.96116 0.887524
0.967606 0.90822
1.04085 0.87249
1.08889 0.907242
1.08183 0.956954
1.1812 0.839711
1.13128 0.957647
1.12124 0.951422
1.11247 0.951368
1.11579 0.915843
1.08892 0.956769
1.10468 0.913235
1.07165 0.938503
1.05137 0.951035
1.11064 0.872128
1.14484 0.84844
1.10462 0.913309
1.05637 0.961084
1.12713 0.851631
1.06635 0.949146
1.09414 0.920241
1.09692 0.925527
1.10034 0.907132
1.06734 0.929823
1.01197 0.985586
1.06928 0.884111
1.05472 0.919256
1.07666 0.876172
1.03275 0.929681
1.02236 0.959568
1.05794 0.875104
1.0391 0.936421
1.11818 0.79927
0.994208 1.01205
0.999187 0.985593
1.02575 0.921919
1.00847 0.970142
1.00773 0.931398
0.985738 0.975709
0.970252 1.00325
0.969061 0.976292
0.998471 0.942518
0.948926 1.00736
0.955303 1.00332
0.914437 1.05938
0.901646 1.07724
0.964638 0.965863
0.931129 0.972827
0.91849 0.907967
0.88208 0.883145
0.875644 0.812913
0.845313 0.847714
0.824747 0.889581
0.904849 0.732085
0.781432 0.94771
0.774583 0.950646
0.779389 0.965207
0.822802 0.951121
0.857098 0.900472
0.859109 0.886151
0.827981 0.929438
0.809631 0.967367
0.829703 0.921526
0.838219 0.967044
0.88302 0.940084
0.912415 0.916664
0.867127 0.92834
0.857283 0.957551
0.888803 0.877618
0.80423 0.992881
0.846895 0.897379
0.792897 0.975758
0.8006 0.990766
0.86163 0.902358
0.879337 0.9531
0.872215 0.969775
0.919044 0.886786
0.912746 0.950109
0.922747 0.969779
0.910056 0.953398
0.910744 0.916546
0.854942 0.989654
0.828855 1.01649
0.892283 0.90933
0.824759 1.03251
0.852257 0.978254
0.953273 0.828165
0.884499 0.905731
0.866878 0.915284
0.868867 0.938737
0.87851 0.922648
0.871957 0.919316
0.881681 0.953246
0.956378 0.859643
0.910338 0.954146
0.95964 0.816531
0.868333 0.934747
0.911286 0.849709
0.930876 0.839645
0.925367 0.819217
0.935633 0.752395
0.920896 0.744012
0.84059 0.900788
0.88746 0.816954
0.870361 0.837371
0.88614 0.768076
0.85549 0.85948
0.849001 0.871055
0.867095 0.773283
0.872871 0.793169
0.857382 0.797669
0.861422 0.806395
0.863518 0.828124
0.87676 0.871442
0.922122 0.799588
0.922028 0.805232
0.869284 0.846191
0.815999 0.848016
0.809547 0.8201
0.817166 0.793032
0.788776 0.884759
0.845492 0.84679
0.826651 0.895104
0.837585 0.883876
0.788427 0.915386
0.776456 0.949636
0.80903 0.932033
0.819932 0.930879
0.78544 0.960443
0.780477 0.923471
0.76279 0.893306
0.750341 0.915981
0.737417 0.939487
0.809967 0.843814
0.82618 0.864584
0.818369 0.885769
0.802275 0.904314
0.768935 0.948275
0.823848 0.896964
0.835822 0.893347
0.856025 0.858098
0.875013 0.774191
0.843797 0.870869
0.875047 0.80248
0.87388 0.833266
0.820752 0.907206
0.819934 0.906441
0.850262 0.876608
0.855947 0.873767
0.834142 0.911791
0.883578 0.860733
0.857083 0.884967
0.871116 0.823347
0.89239 0.774166
0.868496 0.812538
0.842884 0.888974
0.80723 0.971487
0.830522 0.921059
0.850381 0.872266
0.825617 0.929639
0.790504 0.975814
0.769303 0.977019
0.680802 1.04013
0.713876 0.978868
0.671403 1.04677
0.755255 0.990808
0.828167 0.94624
0.83378 0.917557
0.844735 0.835252
0.826717 0.828083
0.768941 0.941861
0.769899 0.921141
0.788026 0.937412
0.81162 0.946025
0.84128 0.930366
0.879944 0.877051
0.853232 0.887579
0.800203 0.948145
0.769175 0.962243
0.725459 1.01583
0.755606 0.976805
0.761105 0.992118
0.769668 1.01946
0.853449 0.926349
0.818243 0.996542
0.783833 1.06054
0.829229 0.970453
0.799696 1.01062
0.767426 1.0466
0.794121 0.988605
0.775661 0.989498
0.794808 0.920484
0.792233 0.886476
0.791224 0.876738
0.823108 0.81359
0.774319 0.906619
0.777343 0.840209
0.753445 0.870686
0.745028 0.814313
0.711666 0.801503
0.682466 0.842562
0.665861 0.846068
0.678723 0.836244
0.678184 0.836536
0.7015 0.809448
0.692838 0.839982
0.679106 0.847505
0.620033 0.849692
0.534419 0.924623
0.520349 0.914364
0.556999 0.883816
0.489083 0.969453
0.520409 0.906311
0.517083 0.903683
0.52559 0.907814
0.535514 0.852821
0.579831 0.785938
0.505926 0.938215
0.544816 0.906457
0.596695 0.888451
0.594209 0.942089
0.590569 0.927878
0.614126 0.941322
0.623659 0.978621
0.625296 0.967349
0.646121 0.929067
0.666397 0.86234
0.556923 0.972887
0.595253 0.93995
0.613907 0.948904
0.570047 1.04839
0.643334 0.973901
0.617175 1.00492
0.591135 1.03333
0.654849 0.97176
0.666988 0.982202
0.67168 0.995945
0.622454 1.07411
0.651724 1.04172
0.691647 0.991682
0.641974 1.01426
0.636496 0.981724
0.529669 1.04926
0.548993 1.03915
0.550519 1.07587
0.568845 1.09069
0.654422 1.07699
0.70122 1.03311
0.632936 1.09658
0.726813 0.968893
0.708547 0.971436
0.678744 0.959564
0.659782 0.957988
0.592973 1.00666
0.642761 0.920985
0.599158 0.977411
0.682485 0.92415
0.70825 0.940278
0.786634 0.891755
0.77519 0.918231
0.759566 0.926629
0.790549 0.820184
0.728027 0.850497
0.662993 0.928016
0.686078 0.90858
0.63471 0.955087
0.739732 0.835206
0.704372 0.892087
0.714775 0.892541
0.675844 0.967227
0.71374 0.875409
0.69154 0.872952
0.659348 0.94567
0.715056 0.892527
0.695053 0.90993
0.73365 0.875965
0.709932 0.887412
0.694686 0.894911
0.671458 0.950016
0.730211 0.922825
0.67001 1.01492
0.72584 0.96973
0.681393 1.02853
0.763227 0.933675
0.78921 0.958023
0.834029 0.90938
0.772507 0.967549
0.742328 0.953585
0.784523 0.864584
0.747049 0.902707
0.774099 0.866225
0.746526 0.897068
0.774901 0.817373
0.764369 0.784134
0.687038 0.872586
0.698521 0.845439
0.647116 0.912713
0.653679 0.891376
0.697451 0.797311
0.689335 0.817791
0.701499 0.832199
0.715975 0.854286
0.740537 0.873181
0.728522 0.92998
0.692768 1.00618
0.756662 0.952563
0.766267 0.9501
0.80621 0.892519
0.75735 0.937417
0.741456 0.946094
0.70209 0.987818
0.671279 1.02037
0.694303 0.956709
0.699483 0.917725
0.681678 0.877167
0.640212 0.900569
0.621232 0.907113
0.634286 0.880248
0.644831 0.929045
0.703844 0.889333
0.679092 0.970855
0.753316 0.880088
0.728897 0.880189
0.663276 0.912943
0.702509 0.840794
0.701107 0.86641
0.719431 0.892832
0.766495 0.847666
0.761382 0.842893
0.727255 0.864974
0.696515 0.872321
0.676764 0.906302
0.694196 0.909723
0.744019 0.841648
0.774233 0.843021
0.776102 0.877788
0.800763 0.860228
0.821613 0.815776
0.796886 0.877187
0.7674 0.892308
0.730721 0.902193
0.759858 0.820139
0.733931 0.893486
0.813873 0.848162
0.807412 0.894503
0.806759 0.892466
0.760049 0.929894
0.769473 0.852623
0.739371 0.891519
0.790733 0.84983
0.776194 0.886126
0.714943 0.989623
0.761308 0.942582
0.796282 0.907195
0.848046 0.824753
0.839816 0.834375
0.773425 0.940533
0.758081 0.934646
0.768728 0.933749
0.823533 0.863809
0.819785 0.915786
0.890621 0.844991
0.832732 0.959555
0.822611 0.956847
0.836518 0.888581
0.82667 0.920519
0.761406 1.00579
0.734379 1.00534
0.698187 1.01114
0.686335 0.995219
0.708529 0.94301
0.730544 0.91198
0.713248 0.948044
0.686051 0.963417
0.686921 0.914181
0.686087 0.894001
0.700289 0.883037
0.723913 0.899302
0.771467 0.862932
0.771533 0.903294
0.739826 0.958576
0.74237 0.98774
0.761874 0.981655
0.760559 1.00249
0.756845 1.00088
0.767438 0.994838
0.846202 0.907731
0.821181 0.877016
0.750114 0.946455
0.780557 0.935861
0.791311 0.930919
0.807204 0.920265
0.826302 0.892988
0.817322 0.942117
0.772182 0.983243
0.769893 0.979549
0.805019 0.907319
0.803258 0.882724
0.773997 0.89896
0.771271 0.87546
0.751658 0.936965
0.740537 0.965679
0.7898 0.928535
0.764607 0.965262
0.76049 0.998548
0.797128 0.943276
0.748312 1.00487
0.776477 0.937552
0.739149 0.956055
0.774882 0.891958
0.76708 0.897887
0.755595 0.9244
0.743864 0.933398
0.748847 0.935137
0.674006 1.01427
0.704441 0.952431
0.704527 0.976356
0.715274 0.986811
0.742792 0.955074
0.791668 0.923209
0.714389 1.05495
0.828191 0.903888
0.792521 0.954005
0.757505 0.967972
0.675817 0.99786
0.702623 0.923001
0.716933 0.857033
0.668288 0.905101
0.703188 0.892515
0.674527 0.961505
0.680734 0.961133
0.690153 0.940978
0.709561 0.93299
0.695142 0.924798
0.649327 0.945252
0.580331 1.00874
0.677462 0.850846
0.648197 0.903074
0.60358 0.953868
0.62279 0.922789
0.611302 0.949972
0.670018 0.86851
0.692377 0.870291
0.669906 0.894735
0.715588 0.803373
0.690867 0.875797
0.664597 0.934532
0.727062 0.900124
0.777826 0.863926
0.706723 0.924186
0.690812 0.933211
0.674975 0.96973
0.714297 0.960527
0.721147 0.989097
0.745848 0.960138
0.75892 0.926318
0.713903 0.958449
0.665052 0.934226
0.697811 0.847074
0.671244 0.854988
0.677422 0.827544
0.702187 0.820507
0.694781 0.845067
0.685931 0.872549
0.681794 0.847603
0.629706 0.928801
0.679744 0.859161
0.667654 0.853194
0.623434 0.940407
0.667863 0.904102
0.677009 0.884113
0.675737 0.874805
0.608216 0.972553
0.658794 0.88365
0.645871 0.896261
0.682477 0.831627
0.600085 0.951024
0.656132 0.907678
0.63102 0.945544
0.611 0.92385
0.647097 0.858584
0.595873 0.933802
0.542188 0.99017
0.584841 0.98156
0.66029 0.928786
0.677054 0.926695
0.655716 0.947138
0.749289 0.820079
0.679325 0.91037
0.679157 0.900906
0.630235 0.945045
0.634216 0.950802
0.652128 0.895633
0.575326 0.944492
0.5846 0.952681
0.612912 0.996732
0.694013 0.920367
0.680401 0.933881
0.681775 0.929958
0.653693 0.939338
0.643764 0.905046
0.624464 0.875378
0.590296 0.899154
0.62042 0.83589
0.582138 0.899101
0.548104 0.930806
0.566458 0.923429
0.601889 0.919208
0.635003 0.937965
0.654964 0.98566
0.637355 0.96206
0.669034 0.942514
0.634382 0.968932
0.598874 1.00908
0.630631 0.976691
0.626658 0.956678
0.718136 0.812318
0.659733 0.893243
0.639035 0.888236
0.615789 0.852908
0.59838 0.820413
0.546674 0.816802
0.524067 0.85711
0.597678 0.821052
0.593624 0.881973
0.604021 0.944888
0.614304 0.982628
0.638062 0.90996
0.58471 0.945549
0.59351 0.910079
0.593104 0.914602
0.608879 0.872515
0.602085 0.892604
0.633028 0.846278
0.595653 0.936845
0.607682 0.917717
0.602803 0.933547
0.565568 0.947331
0.590694 0.916194
0.563463 0.962096
0.541888 0.982525
0.555071 0.950755
0.529322 0.997499
0.485849 1.068
0.50839 1.08092
0.508357 1.08231
0.526185 1.05374
0.548805 0.992199
0.511675 1.02024
0.514299 0.984643
0.565024 0.914122
0.506323 0.990793
0.54366 0.937462
0.54439 0.931967
0.5101 0.983722
0.49861 0.996857
0.512647 0.996947
0.624767 0.868399
0.573928 0.942796
0.55742 0.964813
0.622607 0.880746
0.596039 0.913904
0.628358 0.845183
0.674264 0.804084
0.666106 0.842301
0.652254 0.835789
0.637744 0.85922
0.677107 0.810269
0.74303 0.766187
0.758498 0.76886
0.729011 0.816903
0.746146 0.764142
0.710528 0.826175
0.700301 0.859729
0.701006 0.893502
0.7032 0.840136
0.686004 0.858988
0.689379 0.880664
0.731672 0.830228
0.667243 0.94782
0.722629 0.891857
0.71958 0.853936
0.6934 0.864246
0.63146 0.970726
0.706265 0.930333
0.739816 0.895794
0.712397 0.971793
0.77127 0.890961
0.733158 0.913794
0.7026 0.886314
0.695126 0.858159
0.634384 0.90924
0.647456 0.85025
0.659649 0.83147
0.654855 0.855098
0.62 0.922097
0.733379 0.789235
0.692969 0.860009
0.715092 0.858077
0.711967 0.848039
0.69546 0.850549
0.70462 0.859947
0.716435 0.8745
0.665346 0.953818
0.66764 0.956953
0.756321 0.863137
0.702078 0.915249
0.717777 0.849478
0.708606 0.826466
0.663965 0.910238
0.706109 0.848922
0.758094 0.788519
0.716503 0.802188
0.684293 0.883252
0.688773 0.880491
0.695068 0.86609
0.667805 0.921445
0.721017 0.850493
0.689119 0.898547
0.699018 0.903862
0.732194 0.891558
0.69665 0.926271
0.701737 0.886952
0.69961 0.867461
0.711691 0.936498
0.741043 0.9382
0.769015 0.94028
0.804021 0.920233
0.795388 0.922212
0.743198 0.953141
0.722709 0.907352
0.635015 0.980689
0.68733 0.872042
0.639463 0.909265
0.672097 0.862934
0.642151 0.919418
0.720087 0.844321
0.707775 0.87802
0.754943 0.820691
0.742429 0.808652
0.693877 0.895371
0.642171 0.943367
0.597578 0.966317
0.578517 0.979736
0.590263 0.977484
0.654248 0.948399
0.63101 0.99259
0.612325 1.00156
0.623591 0.970703
0.575679 1.00058
0.558245 1.00291
0.560236 1.02658
0.589846 0.994072
0.60288 0.929395
0.554513 0.978555
0.580371 0.934367
0.591832 0.928838
0.467433 1.04207
0.432652 1.04566
0.444059 0.994395
0.488432 0.926362
0.443213 1.00083
0.5176 0.925212
0.487024 0.983402
0.509707 0.968241
0.47041 1.00134
0.470407 1.0102
0.437284 1.02889
0.452392 1.04282
0.477385 1.05934
0.552626 1.0024
0.582927 0.988324
0.546487 1.04467
0.592733 0.978688
0.609977 0.94223
0.575 0.947971
0.552423 0.948037
0.585685 0.893935
0.570497 0.913024
0.586061 0.895867
0.584903 0.881718
0.53828 0.960778
0.51834 1.01369
0.556074 0.971398
0.554553 0.961509
0.570632 0.910119
0.578496 0.881087
0.560217 0.931217
0.555131 0.931424
0.521747 0.975183
0.506381 0.972533
0.496886 0.935374
0.415778 0.995834
0.441191 0.939899
0.442487 0.973886
0.441685 0.97747
0.43741 1.00077
0.480058 0.983699
0.512171 0.983244
0.462809 1.03315
0.527135 0.96572
0.527576 0.975955
0.513286 1.02153
0.535941 1.02334
0.483901 1.0556
0.499951 1.04553
0.591065 0.969897
0.560463 1.00358
0.605649 0.939658
0.562806 0.975226
0.518347 0.999551
0.567216 0.950934
0.630971 0.928765
0.59901 0.994172
0.609258 0.965795
0.576676 0.933419
0.526349 0.906885
0.520047 0.880983
0.523566 0.902121
0.513843 0.929363
0.558939 0.919209
0.627239 0.861739
0.619748 0.884774
0.612785 0.892443
0.559184 0.941836
0.586241 0.901116
0.600698 0.89758
0.595877 0.918056
0.597451 0.91231
0.563533 0.957116
0.534546 0.992491
0.575521 0.952752
0.622275 0.90643
0.62109 0.912858
0.594037 0.949246
0.646982 0.878434
0.65586 0.844034
0.605651 0.906884
0.613622 0.856952
0.572936 0.933617
0.612111 0.921024
0.63907 0.877968
0.648422 0.841721
0.607851 0.83961
0.59179 0.829754
0.53325 0.945285
0.551374 0.924055
0.589317 0.905117
0.520321 0.971966
0.58859 0.89073
0.586264 0.921034
0.586279 0.946098
0.570434 0.970802
0.605985 0.934413
0.640755 0.895246
0.615149 0.906993
0.602875 0.949805
0.591709 1.00938
0.626633 0.954814
0.641244 0.895983
0.581876 0.947998
0.600174 0.912523
0.609313 0.881028
0.624016 0.873332
0.653355 0.850729
0.674788 0.875532
0.638159 0.976004
0.72122 0.906914
0.749911 0.898719
0.769509 0.87103
0.709227 0.908609
0.675023 0.863985
0.585206 0.953846
0.638516 0.892831
0.591823 0.972302
0.581812 1.00215
0.665601 0.962449
0.690342 0.956416
0.612699 1.02639
0.633664 0.969343
0.642615 0.942082
0.591341 0.956693
0.581383 0.961045
0.579368 0.955965
0.528341 1.00628
0.594372 0.92453
0.616683 0.920929
0.618278 0.962845
0.582678 1.01245
0.586524 0.983009
0.604963 0.928316
0.562913 0.978415
0.610961 0.960404
0.61562 0.925677
0.643163 0.872564
0.624401 0.882706
0.605684 0.927645
0.629955 0.897545
0.62685 0.891862
0.649021 0.882966
0.671735 0.859256
0.690375 0.858688
0.697194 0.889614
0.709372 0.874827
0.686282 0.858313
0.623013 0.866919
0.584273 0.896462
0.577246 0.848544
0.554381 0.867176
0.538229 0.937633
0.573863 0.924285
0.598832 0.960974
0.615591 0.945611
0.599597 0.990313
0.665581 0.90644
0.609411 0.975634
0.595559 0.941406
0.573869 0.967187
0.607488 0.902362
0.634924 0.88593
0.683848 0.844313
0.637251 0.89837
0.643463 0.892447
0.603264 0.928042
0.597801 0.912116
0.592452 0.912551
0.60213 0.922481
0.664181 0.862615
0.660928 0.869804
0.628879 0.904602
0.64507 0.893908
0.61745 0.917641
0.602715 0.91512
0.579314 0.96802
0.610095 0.947045
0.600345 0.960441
0.651924 0.915809
0.633129 0.965077
0.603945 1.01145
0.573433 1.01769
0.590383 1.00331
0.599323 1.02372
0.658617 0.963215
0.617913 1.02024
0.648101 0.99613
0.580222 1.05429
0.68995 0.907557
0.626717 0.943535
0.641963 0.870559
0.654799 0.799526
0.622431 0.861131
0.634408 0.887787
0.632738 0.943732
0.634039 0.929039
0.605928 0.974735
0.613161 0.943872
0.520892 1.03918
0.604933 0.918835
0.550992 1.01483
0.567602 1.008
0.54207 1.01764
0.559348 0.994613
0.560432 0.981435
0.634721 0.875436
0.590021 0.92381
0.577381 0.925804
0.590562 0.913924
0.591392 0.936539
0.57905 0.960298
0.609135 0.946683
0.573555 0.952638
0.596325 0.935198
0.60128 0.956849
0.584268 0.96845
0.576742 0.976458
0.578099 0.969824
0.606056 0.955948
0.642623 0.924735
0.624374 0.914259
0.591379 0.92611
0.650177 0.837704
0.544243 0.95341
0.594901 0.87411
0.594523 0.855068
0.554982 0.925422
0.577341 0.872231
0.582891 0.8308
0.57788 0.86462
0.618109 0.828898
0.601492 0.872085
0.653453 0.806977
0.638711 0.809872
0.626629 0.828727
0.634394 0.859475
0.659581 0.888845
0.628844 0.94213
0.690244 0.893822
0.643452 0.974539
0.674408 0.929341
0.656541 0.950221
0.638955 0.972552
0.649058 0.981368
0.703188 0.92466
0.683414 0.939732
0.690994 0.914901
0.669082 0.912039
0.655724 0.909149
0.624598 0.88237
0.570849 0.909124
0.552002 0.900033
0.578322 0.899471
0.576143 0.908909
0.704158 0.785818
0.671775 0.839116
0.634801 0.881575
0.675922 0.830812
0.65962 0.843073
0.623577 0.879803
0.575767 0.979097
0.633923 0.893976
0.652858 0.85564
0.672902 0.834521
0.645798 0.889608
0.640597 0.886002
0.605857 0.896917
0.605721 0.86615
0.633054 0.85572
0.590213 0.926403
0.61748 0.905725
0.607836 0.972435
0.617845 0.997029
0.657917 1.00802
0.706006 0.957139
0.706857 0.923284
0.696492 0.872161
0.645172 0.883408
0.678413 0.837106
0.679315 0.88872
0.733901 0.843117
0.735782 0.892716
0.714303 0.939545
0.715559 0.943084
0.736245 0.894654
0.661478 0.971447
0.608431 1.03245
0.653946 0.947145
0.688838 0.900884
0.681633 0.908385
0.668179 0.96799
0.613439 1.02056
0.577914 1.02927
0.635186 0.94405
0.611462 0.92549
0.644565 0.903643
0.596691 0.980932
0.625209 0.930595
0.602739 0.982391
0.627276 0.960448
0.668808 0.888821
0.562576 1.00848
0.554873 1.00946
0.594339 0.934423
0.586431 0.991197
0.679209 0.935635
0.664845 0.988578
0.656384 1.01138
0.707553 0.935338
0.645207 0.952269
0.640641 0.925671
0.618202 0.944659
0.566051 1.03255
0.622487 0.919332
0.599139 0.949164
0.554331 0.990196
0.621598 0.857135
0.543036 0.905619
0.508186 0.911844
0.498716 0.906262
0.527526 0.85354
0.487439 0.926875
0.509658 0.909523
0.509776 0.865603
0.446137 0.953378
0.402237 1.02079
0.344906 1.03973
0.288672 1.07531
0.349357 1.03885
0.354587 1.04869
0.37139 1.02695
0.412542 0.993897
0.406409 1.00374
0.42114 1.01882
0.479291 0.99865
0.500378 0.986664
0.457658 0.978962
0.452491 0.964526
0.441059 0.918332
0.409589 0.905491
0.423365 0.869456
0.440878 0.844701
0.390721 0.890301
0.429279 0.845492
0.418443 0.829727
0.420811 0.83029
0.429126 0.840073
0.483726 0.823363
0.44672 0.892034
0.443594 0.905012
0.462781 0.87763
0.435874 0.901235
0.419621 0.944869
0.442065 0.95465
0.489832 0.9115
0.464109 0.98933
0.507559 0.967514
0.530819 0.946717
0.474789 0.991718
0.473672 0.973529
0.467347 0.913696
0.432698 0.929995
0.440614 0.929819
0.467832 0.893088
0.460191 0.876772
0.512019 0.827032
0.522083 0.850262
0.5439 0.844928
0.546293 0.880224
0.52266 0.927421
0.516498 0.872091
0.520178 0.865566
0.488805 0.87008
0.480534 0.879344
0.492612 0.892854
0.494822 0.911764
0.485787 0.945893
0.518212 0.930492
0.583877 0.88944
0.636626 0.912553
0.622633 0.929765
0.581405 0.952315
0.583695 0.931743
0.583678 0.918961
0.547405 0.93417
0.592534 0.888923
0.656721 0.811624
0.680302 0.829719
0.651228 0.872769
0.65127 0.841877
0.615874 0.859525
0.593828 0.899444
0.603723 0.882416
0.548939 0.951259
0.556694 0.934888
0.583245 0.926995
0.613394 0.903616
0.55079 0.948029
0.575414 0.931934
0.594312 0.911927
0.577636 0.912487
0.573941 0.91079
0.570369 0.92237
0.586828 0.900076
0.57128 0.899584
0.513628 0.917321
0.492368 0.924797
0.503427 0.883771
0.480276 0.894811
0.455359 0.923013
0.485595 0.889677
0.498779 0.885865
0.512224 0.884603
0.497495 0.933162
0.521335 0.918287
0.526553 0.942495
0.532096 0.916685
0.508229 0.947775
0.508722 0.918849
0.500087 0.913512
0.434055 0.98705
0.478102 0.943018
0.430746 1.01068
0.486487 0.956907
0.477998 0.993453
0.520766 0.939918
0.491913 0.944132
0.50069 0.894329
0.461356 0.939102
0.458142 0.92072
0.426452 0.957077
0.447647 0.916737
0.430147 0.937357
0.407911 0.957014
0.411111 0.940585
0.400593 0.980496
0.424281 0.965391
0.411395 1.01279
0.45389 1.01546
0.527874 0.994033
0.502106 1.04725
0.615357 0.957026
0.600903 0.973597
0.591332 0.971556
0.649139 0.87983
0.60911 0.922442
0.554763 0.97416
0.578463 0.945638
0.600237 0.975294
0.575708 1.05471
0.642757 1.0318
0.66025 1.04861
0.690327 1.04002
0.712742 0.973947
0.701803 0.931337
0.655918 0.954803
0.64549 0.938233
0.578655 0.987478
0.597468 0.921899
0.583142 0.89653
0.585606 0.895357
0.631585 0.856337
0.586935 0.946087
0.619998 0.910006
0.602215 0.95724
0.635118 0.919312
0.655972 0.901851
0.58962 0.96247
0.549097 1.01107
0.5961 0.940422
0.612606 0.912727
0.610717 0.892254
0.614468 0.855803
0.556042 0.924294
0.459144 0.960363
0.456185 0.932918
0.469788 0.883189
0.454225 0.884265
0.447155 0.940058
0.501511 0.887603
0.423667 0.977561
0.479502 0.923561
0.558394 0.878756
0.572909 0.888156
0.551813 0.958674
0.57138 0.937823
0.576011 0.931006
0.543025 0.917543
0.48129 0.960283
0.517428 0.879148
0.473005 0.895636
0.447582 0.953027
0.514264 0.927771
0.541124 0.916683
0.503882 0.952769
0.566699 0.890058
0.52029 0.952584
0.479517 1.00077
0.48561 1.00539
0.526518 0.956008
0.618238 0.858269
0.538961 0.956596
0.587617 0.880074
0.529526 0.98206
0.523947 0.980768
0.568779 0.887004
0.596229 0.847627
0.588405 0.848589
0.572337 0.86838
0.58108 0.868535
0.589145 0.864919
0.612827 0.855514
0.552158 0.928611
0.560547 0.92076
0.545002 0.946215
0.528926 0.956504
0.516911 0.991653
0.573514 0.956523
0.549275 0.993708
0.504975 1.039
0.537145 1.03142
0.575228 1.00392
0.556768 1.00311
0.458838 1.09537
0.502116 1.06726
0.580985 0.994375
0.536658 1.02349
0.561101 0.949642
0.453343 1.02192
0.505681 0.991262
0.579676 0.944702
0.596839 0.963979
0.609219 0.973677
0.614109 0.95554
0.594025 0.932679
0.544826 0.954143
0.517896 0.923573
0.50814 0.899589
0.42924 0.972491
0.497222 0.911664
0.529683 0.889112
0.517625 0.88389
0.521287 0.865211
0.560803 0.859542
0.507708 0.911295
0.500977 0.901967
0.575948 0.830225
0.515007 0.897075
0.571515 0.858006
0.556551 0.899007
0.555395 0.951788
0.542812 0.985158
0.600678 0.922188
0.583054 0.905131
0.497169 0.960418
0.509153 0.919139
0.492484 0.934399
0.520973 0.916102
0.483284 0.950184
0.464431 0.974414
0.442468 0.989777
0.428945 0.975509
0.412896 0.987939
0.4991 0.891096
0.503309 0.930233
0.551209 0.912121
0.576114 0.906778
0.604106 0.885226
0.551638 0.935201
0.542309 0.944947
0.555564 0.913465
0.561357 0.927197
0.53103 0.947624
0.565977 0.898618
0.510758 0.93089
0.497373 0.919811
0.44896 0.989278
0.46117 0.973502
0.523629 0.924077
0.537694 0.971997
0.618406 0.903489
0.591687 0.947218
0.572438 0.944156
0.564543 0.902852
0.506527 0.957968
0.51564 0.923723
0.476608 1.01262
0.509814 1.00273
0.520013 1.03122
0.557236 1.02017
0.535474 1.00969
0.502488 1.0229
0.505957 0.999925
0.505616 0.990018
0.508868 0.960418
0.420762 1.05853
0.496256 0.951163
0.478035 0.970953
0.466873 0.973252
0.486725 0.90871
0.523629 0.842756
0.528571 0.879224
0.494195 0.929165
0.499062 0.938193
0.540742 0.92821
0.543907 0.916233
0.541931 0.932421
0.569579 0.924596
0.600715 0.9375
0.596146 0.978568
0.573287 1.02318
0.589748 0.979794
0.589723 0.984814
0.543018 1.03642
0.547952 0.987849
0.52022 0.958546
0.453013 0.987521
0.474673 0.943746
0.420868 1.01135
0.456798 0.951236
0.517263 0.864933
0.459072 0.916661
0.517359 0.793874
0.457691 0.886941
0.474154 0.848584
0.475189 0.8147
0.455962 0.842527
0.460958 0.843197
0.453667 0.843099
0.432994 0.849995
0.501413 0.754812
0.477909 0.781026
0.41062 0.852259
0.411701 0.865666
0.443281 0.821834
0.437894 0.827369
0.456972 0.799092
0.400834 0.873902
0.413669 0.862959
0.427686 0.836246
0.45407 0.818069
0.422753 0.868931
0.413691 0.860994
0.358948 0.917258
0.365594 0.90666
0.33143 0.936573
0.33344 0.972977
0.379087 0.939635
0.458136 0.85055
0.441075 0.876573
0.428866 0.884273
0.417325 0.864016
0.402299 0.867845
0.444902 0.833647
0.452913 0.881908
0.428888 0.873956
0.389138 0.890261
0.347385 0.908286
0.322298 0.939287
0.333521 0.92814
0.348466 0.893814
0.382023 0.858304
0.346346 0.907638
0.397302 0.85469
0.39791 0.86016
0.370492 0.89578
0.364181 0.909315
0.360246 0.919282
0.339149 0.939395
0.434749 0.852823
0.377984 0.915508
0.376736 0.910516
0.358818 0.878118
0.361304 0.85344
0.386945 0.816626
0.364294 0.864466
0.349231 0.91875
0.377896 0.86359
0.332078 0.889093
0.341704 0.872105
0.346282 0.908455
0.418755 0.892829
0.4429 0.948159
0.460372 0.965078
0.427033 1.01821
0.481472 0.948895
0.471429 0.962013
0.495674 0.90504
0.486621 0.882658
0.443233 0.941362
0.493118 0.905934
0.515196 0.916103
0.548947 0.933698
0.573028 0.960065
0.549914 0.962238
0.588731 0.899769
0.537661 0.905481
0.485873 0.917044
0.464688 0.876129
0.390443 0.945087
0.416734 0.918656
0.434279 0.896985
0.412304 0.923591
0.42772 0.918404
0.377302 0.994606
0.359345 1.00763
0.360507 1.00406
0.392301 0.943509
0.332503 0.960662
0.332455 0.963048
0.392108 0.934915
0.366387 0.984419
0.387771 0.974487
0.427141 0.966622
0.405387 1.00123
0.4315 1.00906
0.430998 1.00509
0.446724 0.982204
0.415214 0.957733
0.389315 0.933614
0.391446 0.889234
0.394137 0.858408
0.353326 0.917313
0.355702 0.928605
0.332742 0.943722
0.329978 0.969344
0.370332 0.904768
0.372805 0.884055
0.379484 0.864439
0.359818 0.885899
0.367916 0.921673
0.432481 0.886102
0.390826 0.980858
0.444286 0.914653
0.39743 0.955231
0.40428 0.924352
0.366846 0.926023
0.350018 0.950771
0.405879 0.898321
0.452534 0.852836
0.410426 0.881504
0.381436 0.890265
0.372811 0.891249
0.367267 0.90618
0.402555 0.865971
0.367504 0.883012
0.287487 0.981104
0.306302 0.946701
0.311917 0.947871
0.331878 0.950745
0.344485 0.965809
0.337802 0.995213
0.384727 0.944889
0.403536 0.928294
0.39257 0.970604
0.42676 0.951537
0.391691 0.955004
0.383061 0.920747
0.286824 0.984008
0.343793 0.908752
0.361938 0.864405
0.334955 0.924326
0.428338 0.817285
0.396817 0.875415
0.40402 0.860685
0.361276 0.883839
0.369982 0.86514
0.381497 0.87093
0.435855 0.885701
0.467504 0.896929
0.513238 0.859523
0.526756 0.840742
0.499981 0.906888
0.526516 0.904602
0.512175 0.927297
0.512682 0.970108
0.530409 0.977288
0.602931 0.85363
0.566261 0.907902
0.529912 0.931487
0.523649 0.925686
0.513124 0.887213
0.445187 0.917838
0.477801 0.85369
0.444954 0.863562
0.495541 0.855931
0.454729 0.934885
0.46942 0.923357
0.563987 0.739616
0.481029 0.844838
0.451738 0.867311
0.421368 0.913142
0.415965 0.953882
0.449205 0.980065
0.520495 0.937387
0.573153 0.897134
0.580171 0.968019
0.622782 0.941667
0.649818 0.904752
0.652065 0.877848
0.547883 0.984939
0.590198 0.915145
0.52757 0.965695
0.542898 0.972571
0.580969 0.931483
0.606401 0.89276
0.588509 0.918821
0.627614 0.870581
0.617903 0.853212
0.604706 0.841219
0.579276 0.86971
0.535537 0.977912
0.584324 0.940177
0.534571 0.973821
0.5379 0.971878
0.589378 0.90633
0.553462 0.932198
0.53063 0.927676
0.495616 1.01021
0.50951 0.991165
0.482907 1.02554
0.517232 0.988833
0.585456 0.933623
0.512868 0.99669
0.554062 0.935395
0.490154 0.947132
0.434023 0.996318
0.460764 0.937389
0.44374 0.957179
0.413328 0.946041
0.440872 0.930569
0.477286 0.915528
0.473994 0.939917
0.501903 0.939386
0.444702 0.989697
0.443146 0.946492
0.450501 0.909937
0.420278 0.906388
0.47721 0.785608
0.420388 0.877487
0.451322 0.866173
0.509201 0.832779
0.503725 0.876421
0.499346 0.874048
0.504678 0.841839
0.494633 0.864276
0.462666 0.907398
0.481736 0.86522
0.442284 0.870403
0.452007 0.85886
0.440884 0.840616
0.435679 0.844269
0.409166 0.896087
0.419324 0.897848
0.416748 0.895952
0.374404 0.926707
0.361352 0.910935
0.356379 0.872168
0.378689 0.836478
0.348027 0.893399
0.371533 0.918242
0.40871 0.918411
0.459631 0.911562
0.432034 0.984039
0.463989 0.979238
0.463235 1.01303
0.477425 0.980422
0.46346 0.937672
0.385218 0.975524
0.410314 0.902322
0.422262 0.874664
0.375826 0.937012
0.397847 0.939167
0.484521 0.835874
0.449649 0.874951
0.368089 0.947031
0.369455 0.906739
0.292821 0.971636
0.321666 0.944418
0.354425 0.964436
0.411393 0.947248
0.390222 0.992297
0.345976 1.03956
0.395352 0.988737
0.430619 0.91998
0.370966 0.981162
0.406432 0.906723
0.368345 0.906699
0.378803 0.880989
0.393827 0.878521
0.456518 0.854873
0.442548 0.87825
0.439131 0.857675
0.452457 0.85506
0.446649 0.870462
0.455421 0.86924
0.454942 0.886688
0.431893 0.937745
0.478197 0.913832
0.423337 0.959146
0.433646 0.941021
0.423504 0.951694
0.449586 0.930228
0.44572 0.913284
0.417947 0.924319
0.419594 0.950207
0.462167 0.916126
0.469884 0.877033
0.475441 0.869552
0.442421 0.885479
0.418254 0.875222
0.444327 0.842247
0.401814 0.911072
0.42734 0.908659
0.436358 0.905397
0.448597 0.923822
0.474113 0.934265
0.527943 0.913564
0.518308 0.948784
0.547353 0.889687
0.568633 0.878798
0.482851 0.933341
