# Supplementary material for: Stochastic bond dynamics facilitates alignment of malaria parasite at erythrocyte membrane upon invasion
Source: eLife. 2020 May 18;9:e56500. doi: 10.7554/eLife.56500 (PMC7269671; doi:10.7554/eLife.56500)
Supplement: Figure 2—source data 1. [file elife-56500-fig2-data1.zip › PARA_POSITIONS/pos83.dat]

3.96044 -0.876571
3.95033 -0.960505
3.9885 -0.852394
4.00921 -0.863662
4.05328 -0.816005
4.03583 -0.96547
4.08302 -0.802997
4.05684 -0.814588
4.05943 -0.839754
3.99024 -1.05413
4.02324 -0.839234
3.96103 -1.01217
3.94878 -0.939239
3.94543 -0.971936
3.94204 -1.05571
3.9708 -1.05584
3.9785 -1.15063
3.98307 -1.21142
4.03106 -1.08768
4.02792 -0.90529
3.98355 -0.90149
3.91968 -1.01199
3.86303 -1.04437
3.88042 -0.856061
3.8503 -0.940695
3.89834 -0.796367
3.82496 -1.08837
3.82588 -1.12507
3.83358 -1.07032
3.88701 -0.9382
3.90724 -0.959671
3.91371 -1.00495
3.9505 -0.951281
3.94764 -0.99039
3.94624 -1.03796
3.98564 -1.03726
3.99578 -1.08238
4.01548 -1.09697
4.06428 -0.981364
3.98899 -1.20048
3.92201 -1.38383
4.00804 -1.10826
3.98876 -1.0891
3.9751 -1.08207
3.98531 -1.0084
3.9626 -1.0872
4.00225 -0.958487
3.98816 -1.04318
4.00293 -1.02481
4.03781 -1.00409
4.08451 -0.948383
4.08098 -1.12034
4.10306 -1.00699
4.08657 -1.01492
4.0964 -1.03608
4.12129 -0.914317
4.09636 -0.941133
4.07467 -0.957384
4.07048 -0.895829
4.04606 -0.979636
4.07771 -0.83203
4.08211 -0.915711
4.10604 -0.934856
4.14661 -0.842819
4.11189 -0.926698
4.08812 -0.823046
4.00529 -0.837394
3.94195 -0.877797
3.87068 -0.988281
3.87455 -0.836696
3.87833 -0.899195
3.90738 -0.821765
3.96651 -0.800333
3.98195 -0.975234
4.03796 -0.891394
3.97657 -1.10927
3.99808 -0.912501
3.92538 -1.0297
3.86245 -1.01312
3.83391 -0.899736
3.74759 -0.945116
3.69842 -1.04555
3.69619 -1.01372
3.77223 -0.870472
3.8141 -0.88943
3.86513 -0.789683
3.89169 -0.66448
3.88088 -0.753796
3.85817 -0.83339
3.83212 -0.962836
3.839 -1.01944
3.90576 -0.86953
3.85014 -1.04667
3.88226 -0.842864
3.8626 -0.836505
3.9124 -0.669988
3.9288 -0.762026
3.97317 -0.522652
3.95289 -0.637019
3.92485 -0.704489
3.94737 -0.617686
3.91849 -0.744827
3.9048 -0.733498
3.86234 -0.86467
3.88362 -0.747917
3.84339 -0.956469
3.90899 -0.835842
3.93519 -0.908431
3.98294 -0.836885
4.00582 -0.895442
4.05032 -0.866965
4.07215 -0.958656
4.07172 -1.0043
4.03536 -1.04081
4.00609 -0.974791
4.02155 -0.834873
3.97957 -0.972063
3.96646 -0.990163
4.03136 -0.829523
4.02287 -0.93684
4.06284 -0.891665
4.06753 -0.975798
4.06228 -1.01607
4.05932 -0.999244
4.0592 -0.977978
4.04773 -0.978985
4.00412 -1.0654
3.9724 -1.08778
3.94918 -1.02981
3.92989 -0.937545
3.89867 -0.931277
3.87768 -0.984777
3.91102 -0.918225
3.94841 -0.824117
3.95934 -0.88746
3.96809 -0.899593
3.95257 -0.959119
3.96516 -0.820395
3.91579 -0.868008
3.93881 -0.763358
3.95608 -0.652826
3.92464 -0.797321
3.91084 -0.896001
3.91414 -0.861616
3.94588 -0.90124
3.9212 -1.06125
3.93002 -1.01898
3.87834 -1.08395
3.82627 -1.15314
3.82209 -1.12085
3.76933 -1.15437
3.72423 -1.14833
3.69402 -1.07363
3.73883 -0.85396
3.75011 -0.76309
3.72434 -0.984542
3.81577 -0.686393
3.80652 -0.856545
3.78788 -1.03963
3.77176 -1.04152
3.76633 -1.02659
3.72629 -1.09317
3.77905 -0.846696
3.77684 -0.902886
3.7753 -0.884282
3.76278 -0.853704
3.75627 -0.777766
3.74493 -0.642174
3.68521 -0.858499
3.69272 -0.792002
3.69486 -0.784734
3.69002 -0.858874
3.72617 -0.786156
3.73623 -0.793298
3.75351 -0.782325
3.74004 -0.864335
3.73334 -0.896417
3.72203 -0.962899
3.75834 -0.807162
3.66427 -1.05677
3.70661 -0.829388
3.66794 -0.881555
3.65484 -0.813447
3.65414 -0.742986
3.62487 -0.852915
3.62304 -0.827919
3.60764 -0.881228
3.61673 -0.807726
3.64547 -0.776863
3.62859 -0.904126
3.59263 -1.04593
3.65429 -0.798691
3.64241 -0.80033
3.60061 -0.871286
3.57558 -0.860698
3.57984 -0.673363
3.52129 -0.816363
3.54203 -0.686105
3.50088 -0.772207
3.50022 -0.681561
3.50415 -0.695166
3.49618 -0.775121
3.51099 -0.785802
3.48611 -0.958799
3.54456 -0.765563
3.55864 -0.666104
3.51615 -0.844306
3.55951 -0.630002
3.47697 -0.963476
3.54616 -0.58914
3.51673 -0.652841
3.48232 -0.822225
3.54461 -0.660083
3.54145 -0.778947
3.57735 -0.805494
3.56409 -0.931649
3.62494 -0.764774
3.63659 -0.771954
3.62183 -0.897278
3.62202 -0.883008
3.63984 -0.706841
3.58309 -0.842563
3.55591 -0.854977
3.54137 -0.799735
3.47942 -0.992005
3.51674 -0.827195
3.47465 -0.884532
3.4546 -0.878317
3.46254 -0.85538
3.43819 -1.00432
3.50594 -0.943873
3.53818 -0.988681
3.5441 -1.10074
3.55646 -1.11281
3.53396 -1.20158
3.58613 -1.0889
3.55499 -1.19274
3.60141 -1.14483
3.66488 -1.04251
3.6562 -1.05946
3.63148 -1.08557
3.63983 -0.987426
3.61365 -0.993959
3.55729 -1.13882
3.57059 -1.0687
3.58048 -1.04476
3.56502 -1.10417
3.55948 -1.13398
3.50891 -1.25591
3.46606 -1.30946
3.55823 -1.03694
3.4935 -1.26894
3.49083 -1.29169
3.54579 -1.10945
3.5269 -1.18236
3.55985 -1.10554
3.52112 -1.21511
3.51581 -1.14126
3.47683 -1.11563
3.41274 -1.11682
3.42542 -0.976712
3.40449 -0.96823
3.39136 -1.01695
3.43438 -0.994465
3.48908 -1.01215
3.52278 -1.03848
3.51823 -1.10145
3.48679 -1.22158
3.4711 -1.22288
3.45859 -1.32695
3.51324 -1.2261
3.5251 -1.32579
3.5911 -1.236
3.51057 -1.42381
3.57681 -1.17123
3.49588 -1.30769
3.46847 -1.3214
3.44635 -1.35293
3.52733 -1.14622
3.47331 -1.28549
3.44871 -1.28286
3.42842 -1.2129
3.34378 -1.29053
3.39385 -1.1456
3.35307 -1.22834
3.35518 -1.16324
3.32781 -1.22157
3.32651 -1.18543
3.25184 -1.33581
3.29787 -1.16819
3.31172 -1.1143
3.28348 -1.19781
3.3029 -1.16426
3.35955 -1.03054
3.33073 -1.12681
3.3448 -1.019
3.25597 -1.16974
3.22575 -1.14128
3.19998 -1.15474
3.21243 -1.18139
3.28132 -1.11789
3.34404 -1.03335
3.35104 -1.11334
3.38885 -1.06498
3.35026 -1.27853
3.37241 -1.29456
3.42156 -1.23192
3.41979 -1.24338
3.40496 -1.22522
3.40554 -1.13254
3.36705 -1.15985
3.28698 -1.29157
3.34785 -1.08929
3.32223 -1.16487
3.26208 -1.31315
3.33414 -1.09041
3.36343 -0.968399
3.31243 -1.09022
3.293 -1.08295
3.27484 -1.10761
3.24847 -1.19338
3.31069 -1.11356
3.34731 -1.12646
3.33674 -1.17294
3.34602 -1.15137
3.29741 -1.23541
3.34819 -1.09643
3.43985 -0.904603
3.34986 -1.2458
3.38266 -1.18929
3.36466 -1.18151
3.35235 -1.12438
3.34684 -1.05866
3.33871 -1.02527
3.3184 -1.05956
3.31358 -1.07309
3.296 -1.14289
3.27824 -1.22689
3.27436 -1.23019
3.33173 -1.11663
3.32996 -1.27794
3.38588 -1.2523
3.3459 -1.3804
3.39834 -1.21049
3.36825 -1.24826
3.35492 -1.20241
3.29159 -1.31055
3.2486 -1.39903
3.32045 -1.32933
3.39575 -1.27077
3.42973 -1.23788
3.402 -1.30662
3.38153 -1.31201
3.29789 -1.42652
3.22394 -1.5516
3.31921 -1.35359
3.36363 -1.22118
3.2673 -1.4006
3.19327 -1.48983
3.25504 -1.30912
3.21253 -1.38093
3.21524 -1.36812
3.19932 -1.42212
3.25366 -1.27952
3.25097 -1.31455
3.22417 -1.37708
3.28351 -1.24883
3.30356 -1.23949
3.21575 -1.41862
3.22931 -1.34716
3.18205 -1.44437
3.18047 -1.42595
3.22952 -1.31405
3.29609 -1.14186
3.27948 -1.22976
3.2446 -1.37063
3.24536 -1.37096
3.27892 -1.27845
3.2339 -1.33744
3.29207 -1.19893
3.23341 -1.38682
3.24112 -1.42301
3.34392 -1.28135
3.31024 -1.41191
3.39521 -1.28779
3.3905 -1.37685
3.34541 -1.49143
3.40766 -1.34453
3.40382 -1.26518
3.25498 -1.49123
3.32957 -1.24676
3.2385 -1.3817
3.2459 -1.28963
3.25143 -1.30237
3.2414 -1.37175
3.32873 -1.20511
3.29555 -1.36869
3.27532 -1.53333
3.39638 -1.36417
3.34955 -1.54843
3.43029 -1.40013
3.35909 -1.57533
3.41316 -1.47478
3.35417 -1.59121
3.38744 -1.52642
3.38251 -1.51228
3.33365 -1.57689
3.36418 -1.46626
3.31369 -1.54143
3.29997 -1.53848
3.25005 -1.63124
3.36111 -1.40646
3.28765 -1.5563
3.28415 -1.56412
3.24803 -1.6315
3.34125 -1.41875
3.27416 -1.45842
3.25406 -1.38721
3.14657 -1.49743
3.04576 -1.6064
3.04755 -1.5604
3.01804 -1.61059
3.12625 -1.40977
3.1514 -1.33904
3.17013 -1.26366
3.10726 -1.34292
3.10552 -1.2912
3.04831 -1.39871
3.00788 -1.47959
3.07921 -1.35013
3.00413 -1.50031
3.06238 -1.34205
3.00484 -1.41066
2.9832 -1.42892
3.05201 -1.24949
3.05776 -1.22029
3.02444 -1.22359
3.02681 -1.15083
3.01838 -1.10117
3.04842 -0.996689
2.94108 -1.20452
2.95337 -1.184
2.97898 -1.17988
3.01378 -1.20684
3.0358 -1.22075
2.97368 -1.39692
3.03604 -1.24446
3.04715 -1.24945
3.11349 -1.14227
3.03366 -1.34057
3.04565 -1.3241
3.08561 -1.28487
3.06931 -1.33435
3.10416 -1.20923
3.03755 -1.3433
3.01268 -1.35797
2.99648 -1.34875
2.99215 -1.28295
2.96711 -1.32091
2.98958 -1.25698
2.97802 -1.2031
2.91144 -1.25523
2.88788 -1.19726
2.83264 -1.2568
2.7987 -1.30998
2.9004 -1.15956
2.95276 -1.13349
2.96788 -1.07366
2.90624 -1.22184
2.90565 -1.2379
2.88537 -1.2934
2.93088 -1.21852
2.885 -1.30764
2.88406 -1.26392
2.90436 -1.16562
2.88929 -1.12769
2.79864 -1.26552
2.83052 -1.14248
2.81622 -1.17039
2.79629 -1.20514
2.82407 -1.08227
2.77113 -1.1376
2.77614 -1.07687
2.75559 -1.12012
2.77179 -1.12074
2.79861 -1.02764
2.77476 -1.00781
2.72177 -1.0374
2.71534 -1.00481
2.68853 -1.02835
2.67326 -1.0307
2.71365 -0.919489
2.6955 -0.923749
2.67527 -0.950013
2.70278 -0.809914
2.6003 -1.03344
2.64487 -0.889103
2.58234 -1.09551
2.61286 -1.1453
2.75727 -0.942783
2.78859 -0.991101
2.75072 -1.11818
2.713 -1.07537
2.68058 -1.03064
2.65925 -0.969101
2.68137 -0.875395
2.62595 -1.00974
2.59872 -1.06031
2.60635 -1.03388
2.62337 -0.98265
2.5944 -1.03212
2.60711 -0.994631
2.61774 -0.972977
2.56668 -1.09491
2.63499 -0.96296
2.68866 -0.865947
2.67136 -0.962883
2.69752 -0.9051
2.63793 -1.03302
2.62279 -0.989842
2.6131 -0.988844
2.60475 -1.00865
2.61571 -1.0038
2.6482 -0.946844
2.57859 -1.14003
2.63002 -1.07213
2.61994 -1.10241
2.58895 -1.18409
2.68721 -0.980854
2.707 -0.925553
2.617 -1.1105
2.67845 -1.00018
2.67723 -1.01699
2.641 -1.08495
2.65521 -0.992416
2.60723 -1.06517
2.62606 -0.957563
2.62449 -0.959526
2.57588 -1.0999
2.5757 -1.09855
2.58306 -1.06895
2.56801 -1.04427
2.51818 -1.10964
2.55944 -0.988623
2.56371 -1.01922
2.58705 -1.0051
2.60999 -0.997739
2.55463 -1.12758
2.46648 -1.25601
2.51511 -1.11532
2.48645 -1.2174
2.4736 -1.27529
2.52806 -1.20699
2.50967 -1.26946
2.53074 -1.24965
2.49332 -1.32059
2.53765 -1.21315
2.53137 -1.21857
2.58825 -1.13423
2.57058 -1.15258
2.53338 -1.20024
2.55264 -1.13635
2.52512 -1.22393
2.46111 -1.38988
2.54803 -1.23481
2.48092 -1.33625
2.51233 -1.23775
2.52409 -1.20744
2.50122 -1.29566
2.45739 -1.40518
2.43535 -1.43887
2.48954 -1.28989
2.49703 -1.27309
2.47224 -1.3484
2.51424 -1.29165
2.53411 -1.23632
2.56388 -1.14779
2.54356 -1.14802
2.55415 -1.06757
2.5223 -1.06288
2.4563 -1.12473
2.44235 -1.07933
2.43185 -1.04031
2.43042 -1.02157
2.43593 -1.0217
2.49204 -0.962093
2.53931 -1.00512
2.58263 -1.0266
2.54747 -1.14083
2.5831 -1.02422
2.57698 -1.00509
2.53089 -1.12942
2.58042 -1.04141
2.58038 -1.08873
2.52932 -1.2281
2.63217 -1.00624
2.60183 -1.09605
2.55233 -1.22434
2.57506 -1.17441
2.56771 -1.15216
2.54539 -1.1433
2.44046 -1.29754
2.46909 -1.21076
2.49926 -1.17612
2.49876 -1.20523
2.53956 -1.12273
2.49896 -1.19679
2.49719 -1.19881
2.5534 -1.0737
2.51471 -1.14871
2.55148 -1.10817
2.59385 -1.09332
2.61485 -1.11126
2.6152 -1.12712
2.56036 -1.21658
2.58799 -1.13412
2.61838 -1.06634
2.59907 -1.13486
2.57632 -1.23605
2.57812 -1.321
2.63177 -1.29346
2.68064 -1.25712
2.73207 -1.1918
2.76826 -1.13691
2.73155 -1.27618
2.75734 -1.25899
2.74415 -1.32946
2.79769 -1.23823
2.77958 -1.25349
2.79124 -1.21343
2.74347 -1.31756
2.8107 -1.16787
2.80376 -1.19579
2.85172 -1.1306
2.80309 -1.30181
2.86165 -1.22522
2.8207 -1.32273
2.86788 -1.20913
2.85136 -1.26494
2.87622 -1.23211
2.91206 -1.19047
2.87903 -1.30775
2.91246 -1.25135
2.8379 -1.38363
2.85191 -1.34539
2.87985 -1.21584
2.80014 -1.28972
2.76314 -1.25393
2.79965 -1.09392
2.77005 -1.12319
2.72274 -1.18341
2.75824 -1.05441
2.74477 -1.00417
2.68147 -0.997974
2.62772 -1.02212
2.56867 -1.11404
2.54884 -1.17094
2.57915 -1.1635
2.60455 -1.10715
2.5713 -1.1339
2.52822 -1.16684
2.5523 -1.07537
2.58688 -1.00928
2.60583 -0.97357
2.5826 -0.984489
2.54463 -1.04469
2.57741 -0.979757
2.63255 -0.867365
2.59182 -0.991105
2.53064 -1.09438
2.51943 -1.07902
2.51236 -1.01819
2.50041 -0.951129
2.47946 -0.992474
2.51796 -0.910176
2.49299 -1.03279
2.54077 -0.971711
2.55973 -0.956056
2.5624 -0.911854
2.52999 -0.925856
2.53962 -0.918815
2.564 -0.90772
2.59001 -0.880881
2.59087 -0.907206
2.5493 -0.992659
2.55562 -0.942092
2.55583 -0.956428
2.56843 -0.974833
2.59259 -0.973539
2.5724 -1.04224
2.54916 -1.05905
2.53944 -1.05596
2.57046 -0.985525
2.61364 -0.914316
2.6081 -0.93987
2.5889 -0.996334
2.55951 -1.10697
2.58223 -1.07111
2.6043 -1.00462
2.56787 -1.07665
2.52856 -1.12467
2.50929 -1.13778
2.46648 -1.17265
2.46335 -1.17524
2.52368 -1.12472
2.51521 -1.22707
2.59115 -1.13148
2.55858 -1.24771
2.65512 -1.07776
2.63643 -1.12012
2.57701 -1.24487
2.63056 -1.12271
2.63233 -1.09218
2.52349 -1.27623
2.59293 -1.06336
2.57351 -1.07013
2.48392 -1.22008
2.58554 -0.995039
2.55484 -1.07874
2.57427 -1.02717
2.60726 -0.97917
2.6125 -0.915535
2.58704 -0.948626
2.51282 -1.09084
2.52508 -1.03751
2.53708 -1.01411
2.60093 -0.874765
2.55179 -0.994149
2.52703 -0.99602
2.56899 -0.868083
2.54621 -0.919765
2.54109 -0.958898
2.58967 -0.881366
2.57221 -0.960333
2.57237 -0.95029
2.59348 -0.826919
2.54472 -0.911202
2.5634 -0.857856
2.49752 -0.973192
2.49835 -0.934046
2.45579 -1.07255
2.48729 -1.03597
2.53697 -0.90395
2.50976 -0.959754
2.4975 -0.94111
2.48582 -0.930136
2.43729 -1.04402
2.42137 -1.082
2.44729 -0.990884
2.37957 -1.06465
2.4069 -0.939378
2.38025 -1.02382
2.41976 -0.970781
2.46263 -0.973456
2.49279 -0.933811
2.45628 -1.06201
2.46474 -1.06352
2.46742 -1.08475
2.41989 -1.20335
2.47696 -1.09399
2.46964 -1.07467
2.43758 -1.06739
2.40319 -1.10229
2.30279 -1.2509
2.39581 -1.0068
2.37094 -0.977999
2.38233 -0.92349
2.43684 -0.796599
2.38197 -0.9231
2.37861 -0.910672
2.3783 -0.909425
2.31901 -1.02308
2.30439 -0.997586
2.26719 -1.03953
2.29805 -0.993043
2.28815 -1.05301
2.2507 -1.17138
2.35335 -0.948655
2.31141 -1.05758
2.29772 -1.1257
2.31376 -1.11518
2.34502 -1.10267
2.33557 -1.16308
2.36767 -1.14473
2.42815 -1.041
2.31311 -1.27863
2.36613 -1.17667
2.36714 -1.18558
2.32212 -1.26226
2.32019 -1.23717
2.28738 -1.26732
2.22645 -1.37595
2.26507 -1.31729
2.313 -1.20877
2.27592 -1.20211
2.25355 -1.15012
2.18563 -1.18829
2.20989 -1.05508
2.18641 -1.06143
2.19737 -1.00527
2.19686 -1.01722
2.18051 -1.06125
2.16368 -1.08459
2.14046 -1.06972
2.07967 -1.14152
2.10759 -1.05733
2.09918 -1.10434
2.12244 -1.05749
2.14527 -1.02704
2.1059 -1.11594
2.10024 -1.14273
2.09238 -1.18345
2.16683 -1.01109
2.1402 -1.01366
2.10823 -1.04975
2.08641 -1.01752
2.07319 -1.05405
2.07644 -1.0339
2.12416 -0.943237
2.09129 -1.00792
2.13819 -0.934866
2.16603 -0.913251
2.12886 -1.00673
2.12107 -1.04387
2.18386 -0.959448
2.15814 -1.02694
2.17189 -0.973659
2.15738 -0.969046
2.13258 -0.986296
2.06472 -1.1188
2.12698 -0.993733
2.11576 -1.00335
2.13195 -0.974788
2.17299 -0.891444
2.18161 -0.894968
2.19061 -0.930031
2.18808 -0.890886
2.14708 -0.958325
2.11395 -1.02467
2.10964 -1.01919
2.09205 -1.07269
2.03104 -1.14123
2.09629 -0.921294
2.09354 -0.880295
2.04462 -1.01095
2.10017 -0.944098
2.12527 -0.960867
2.16132 -0.926699
2.15253 -0.963784
2.07624 -1.11592
2.14033 -0.997025
2.14183 -1.03557
2.12561 -1.10542
2.20428 -1.00302
2.19364 -1.04897
2.23031 -0.990248
2.195 -1.06268
2.23032 -1.05222
2.24315 -1.02657
2.17822 -1.08348
2.14096 -1.06606
2.11679 -1.06498
2.1051 -1.09199
2.13274 -1.027
2.14668 -1.03645
2.22555 -0.853766
2.13764 -0.991418
2.0846 -1.06624
2.12594 -0.933305
2.13371 -0.924137
2.13847 -0.906568
2.14873 -0.922032
2.10471 -1.05998
2.18477 -0.874438
2.0922 -1.04302
2.11157 -1.02705
2.18863 -0.915525
2.18749 -0.956528
2.16354 -1.03372
2.18445 -1.00839
2.23596 -0.931358
2.23071 -0.992287
2.19941 -1.05967
2.23748 -0.971112
2.17754 -1.07274
2.19536 -1.00942
2.20301 -0.974636
2.18881 -1.04288
2.17768 -1.10415
2.21733 -1.07197
2.21779 -1.10363
2.20872 -1.13217
2.21475 -1.12576
2.17622 -1.17381
2.16641 -1.17868
2.21074 -1.09423
2.21737 -1.08168
2.20736 -1.04555
2.1353 -1.13698
2.11834 -1.14525
2.18627 -1.07125
2.23648 -1.05303
2.2534 -1.06339
2.29174 -1.03817
2.30104 -1.06015
2.29946 -1.09764
2.28228 -1.17837
2.2906 -1.1809
2.33373 -1.07452
2.30752 -1.06712
2.2266 -1.1409
2.21334 -1.12086
2.19006 -1.21046
2.26905 -1.10008
2.27956 -1.13653
2.21546 -1.29218
2.30898 -1.13305
2.2849 -1.13686
2.26326 -1.12803
2.19983 -1.18037
2.19792 -1.16513
2.19664 -1.14966
2.16671 -1.13727
2.10637 -1.14568
2.05039 -1.20332
2.06768 -1.17114
2.10263 -1.13443
2.08436 -1.20846
2.11887 -1.1534
2.08708 -1.21871
2.21571 -1.00773
2.17985 -1.09353
2.21678 -1.02611
2.19578 -1.0694
2.14518 -1.18575
2.15413 -1.14599
2.1774 -1.09166
2.1699 -1.09783
2.17101 -1.07435
2.17654 -1.08023
2.24431 -0.949101
2.20652 -1.04307
2.20396 -1.03151
2.22617 -0.93167
2.16204 -0.994877
2.14889 -0.984065
2.14303 -1.02835
2.11396 -1.11649
2.12657 -1.11982
2.19463 -1.02032
2.19941 -1.03117
2.16974 -1.08149
2.15033 -1.11259
2.18481 -1.06294
2.18754 -1.08197
2.14642 -1.16837
2.10159 -1.24827
2.15168 -1.13663
2.14495 -1.13619
2.19223 -1.02812
2.13223 -1.14443
2.07355 -1.22041
2.06797 -1.21068
2.08344 -1.19568
2.14902 -1.10994
2.11953 -1.18993
2.12635 -1.17584
2.07875 -1.21425
2.06912 -1.1477
2.0768 -1.11986
2.04932 -1.19372
2.04335 -1.17304
2.04071 -1.16906
2.06152 -1.16192
2.02572 -1.20138
2.03332 -1.17447
2.03374 -1.20126
2.0487 -1.18554
2.04105 -1.186
2.05461 -1.10063
2.01756 -1.09513
2.01078 -1.08028
1.97791 -1.10464
1.96036 -1.08891
1.93955 -1.12539
1.90317 -1.19823
1.95931 -1.11991
1.97916 -1.14348
2.04962 -1.0722
2.07503 -1.02421
2.06827 -1.0045
2.06918 -1.02082
2.04237 -1.07806
2.02768 -1.09264
2.06179 -0.966165
1.98565 -1.07817
1.96301 -1.08603
1.94459 -1.11612
1.95024 -1.11983
1.97274 -1.05029
1.97124 -1.0461
1.93951 -1.09677
1.95351 -1.07546
1.94067 -1.10816
1.97953 -1.02026
1.98771 -1.02988
2.03405 -0.992059
2.01365 -1.10919
2.06079 -1.04821
2.07488 -0.999329
2.05372 -1.02054
2.013 -1.06941
2.06405 -0.945959
1.99711 -1.06279
2.05473 -0.895646
1.99049 -0.984817
2.01169 -0.903911
2.00941 -0.931465
1.98031 -1.00806
2.03124 -0.905078
2.00816 -0.970217
1.96645 -1.05232
1.94897 -1.08047
2.00255 -0.986788
1.94833 -1.1011
1.98748 -1.04707
2.0074 -0.997875
1.95191 -1.0734
1.9632 -1.04138
1.99561 -1.01948
2.03542 -0.95526
2.01988 -0.994263
2.05897 -0.905695
1.98576 -1.03231
1.97642 -1.03797
2.02531 -0.958146
1.93159 -1.15437
2.00657 -1.04807
2.00321 -1.04477
1.98097 -1.08636
2.03712 -0.966159
2.04494 -0.960143
1.99862 -1.05327
1.9241 -1.14652
1.98721 -0.94448
1.89584 -1.11679
1.95711 -1.03464
1.93832 -1.07062
1.97095 -1.00115
1.94454 -1.00293
1.96239 -0.965974
2.05265 -0.863748
2.11241 -0.86499
2.10186 -1.01341
2.11087 -1.05678
2.0483 -1.19159
2.06671 -1.20708
2.12447 -1.15196
2.1245 -1.20136
2.10434 -1.27711
2.15876 -1.15424
2.21221 -1.04058
2.16813 -1.11574
2.16225 -1.11869
2.16886 -1.11413
2.18984 -1.06425
2.14596 -1.12577
2.08981 -1.22183
2.04947 -1.28129
2.13674 -1.17899
2.24896 -1.02139
2.2206 -1.16742
2.304 -1.03821
2.2504 -1.15811
2.22406 -1.15954
2.14603 -1.2806
2.21022 -1.14816
2.21286 -1.13846
2.17627 -1.2046
2.17535 -1.17372
2.20516 -1.08073
2.19721 -1.09763
2.23995 -1.00912
2.24647 -0.980473
2.21774 -1.02052
2.17715 -1.08802
2.17101 -1.11143
2.16371 -1.11828
2.20511 -1.02964
2.21241 -1.02534
2.23396 -0.991839
2.2094 -1.00587
2.18824 -1.01708
2.16926 -1.02119
2.16606 -1.02165
2.12755 -1.08928
2.18867 -0.992605
2.17203 -1.0283
2.16584 -1.03338
2.1741 -0.993529
2.10449 -1.15253
2.13896 -1.11391
2.20503 -1.01264
2.19772 -1.02104
2.12263 -1.17888
2.07647 -1.2717
2.11078 -1.23833
2.13702 -1.20508
2.13235 -1.2008
2.17286 -1.11522
2.21409 -0.994628
2.14113 -1.09262
2.14432 -1.01158
2.13722 -0.994759
2.13353 -1.02974
2.14708 -1.00797
2.12193 -1.05487
2.15865 -0.947464
2.12475 -1.00334
2.05854 -1.12886
2.06554 -1.13118
2.08787 -1.10591
2.0168 -1.23563
2.12308 -1.04657
2.1004 -1.11234
2.14181 -1.05154
2.11472 -1.08473
2.07842 -1.14769
2.12409 -1.05335
2.12318 -1.06772
2.0098 -1.28429
2.09127 -1.13166
2.09447 -1.13383
2.13531 -1.06485
2.09616 -1.10134
2.10973 -1.03052
2.1058 -0.993979
2.09471 -0.972402
2.03624 -1.08415
2.10111 -0.940778
2.06628 -0.981664
2.02257 -1.02048
2.00208 -1.04459
1.98881 -1.08891
1.98471 -1.11988
1.9785 -1.14954
1.95032 -1.2405
1.98702 -1.19048
2.01158 -1.1612
1.99355 -1.19735
1.99479 -1.16848
2.04729 -1.04564
2.03228 -1.07068
2.01341 -1.16176
2.05624 -1.10974
1.99754 -1.19642
1.995 -1.13843
2.07513 -0.944497
1.99561 -1.12157
2.01573 -1.09423
1.98641 -1.1118
1.99615 -1.06205
1.94712 -1.1069
2.00286 -0.937173
2.00944 -0.911291
1.9803 -1.00362
1.92112 -1.14515
2.01242 -0.998713
2.01632 -0.920533
1.94933 -1.0286
1.97114 -1.01569
2.02044 -0.921838
1.98283 -1.0009
1.97117 -1.00727
1.9449 -1.06597
1.97937 -0.971511
1.89686 -1.09239
1.95864 -0.958459
1.87739 -1.10412
1.90883 -1.04004
1.93653 -1.00644
1.90643 -1.08943
1.92565 -1.08094
1.99145 -0.95974
1.97082 -1.00765
1.8893 -1.15938
1.9272 -1.05048
1.92754 -0.995999
1.90842 -1.00207
1.89909 -1.00785
1.88731 -1.02598
1.88081 -1.02343
1.88971 -0.973861
1.87676 -1.01424
1.88811 -0.994202
1.90551 -0.983328
1.89337 -1.03065
1.90067 -1.01299
1.90025 -1.00364
1.94213 -0.902192
1.87375 -1.02585
1.89988 -0.989719
1.89529 -0.983962
1.89377 -0.967692
1.84734 -1.06444
1.8042 -1.16346
1.87171 -1.06714
1.88759 -1.06762
1.8058 -1.26456
1.92558 -1.10821
1.95956 -1.06448
1.91765 -1.14942
1.92288 -1.12179
1.92708 -1.07104
1.91539 -1.03084
1.81617 -1.14148
1.80475 -1.12906
1.85164 -1.03226
1.8243 -1.06072
1.78786 -1.09133
1.80159 -1.04583
1.81212 -1.04281
1.81394 -1.04623
1.81822 -1.03977
1.81778 -1.08488
1.84874 -1.08188
1.81366 -1.16864
1.82697 -1.15332
1.84223 -1.0792
1.88076 -0.992612
1.87901 -1.03067
1.8612 -1.11559
2.00347 -0.884157
1.9431 -1.04081
1.99535 -0.969893
1.94512 -1.0892
1.92114 -1.14679
1.92509 -1.14671
1.93104 -1.1282
1.96216 -1.06116
1.97741 -1.02847
1.96321 -1.03256
1.93092 -1.06077
1.98153 -0.967918
1.93501 -1.06791
1.913 -1.13418
1.94227 -1.08379
1.94882 -1.01636
1.88862 -1.06786
1.86979 -1.0798
1.85256 -1.14031
1.86223 -1.17094
1.96005 -1.00562
1.96684 -0.980813
1.93536 -1.07178
1.87025 -1.15263
1.83936 -1.15189
1.82496 -1.11267
1.86278 -1.01345
1.78659 -1.12005
1.76872 -1.1375
1.79988 -1.10082
1.80453 -1.13434
1.85212 -1.05675
1.87151 -1.05103
1.87202 -1.04297
1.94345 -0.897911
1.89135 -1.0583
1.92888 -1.05472
1.90717 -1.14651
1.94165 -1.06531
1.91818 -1.05951
1.89919 -1.08128
1.89813 -1.07588
1.90918 -1.02122
1.81605 -1.18349
1.91102 -1.02441
1.92238 -1.00645
1.93532 -0.996811
1.95125 -0.945307
1.83747 -1.11884
1.87431 -1.02102
1.85283 -1.06486
1.88672 -1.02812
1.89174 -1.0384
1.88204 -1.07445
1.86461 -1.08533
1.86444 -1.09126
1.85383 -1.11754
1.87062 -1.10534
1.86448 -1.16452
1.90997 -1.11862
1.93662 -1.12553
1.92879 -1.1594
1.94866 -1.11487
1.95127 -1.07114
1.89563 -1.15235
1.89361 -1.14711
1.90666 -1.1591
1.85233 -1.21982
1.84834 -1.15552
1.83846 -1.09271
1.83858 -1.01013
1.75753 -1.11731
1.80092 -1.06652
1.76685 -1.14477
1.73838 -1.18963
1.73578 -1.1692
1.71961 -1.16122
1.70981 -1.12354
1.72578 -1.06094
1.71543 -1.09964
1.74937 -1.04796
1.7883 -0.990768
1.75707 -1.02717
1.70354 -1.11013
1.70011 -1.08418
1.68167 -1.08215
1.70514 -1.04767
1.69459 -1.06161
1.75055 -0.988126
1.70858 -1.05174
1.68607 -1.05539
1.69706 -1.00311
1.65442 -1.0651
1.66874 -1.05903
1.63737 -1.12279
1.67214 -1.05957
1.63451 -1.07067
1.6421 -1.03001
1.60072 -1.11165
1.60679 -1.11663
1.56242 -1.16909
1.52258 -1.20861
1.54322 -1.1872
1.52122 -1.22848
1.54249 -1.20882
1.54084 -1.22616
1.56479 -1.24313
1.5838 -1.25644
1.60393 -1.23506
1.59017 -1.22322
1.59869 -1.1474
1.51531 -1.19015
1.48572 -1.20676
1.51837 -1.15105
1.52464 -1.12106
1.4617 -1.16043
1.47345 -1.13877
1.46947 -1.13724
1.52016 -1.05518
1.5224 -1.05905
1.59516 -0.94755
1.46079 -1.1447
1.4881 -1.0957
1.44248 -1.15124
1.44772 -1.1529
1.4576 -1.16507
1.53274 -1.07045
1.56407 -1.01519
1.5239 -1.06732
1.51736 -1.03908
1.48038 -1.05229
1.43889 -1.06064
1.43683 -1.02583
1.40248 -1.06118
1.38095 -1.11648
1.41916 -1.10226
1.47662 -1.06093
1.54672 -1.00651
1.54267 -1.0572
1.50545 -1.10055
1.42305 -1.18418
1.47229 -1.05745
1.39254 -1.12963
1.42519 -1.11632
1.43288 -1.18473
1.45606 -1.20241
1.52305 -1.15821
1.60132 -1.07327
1.56292 -1.13421
1.59518 -1.0643
1.52011 -1.1063
1.43216 -1.1665
1.44219 -1.11479
1.44096 -1.09728
1.42324 -1.0845
1.46153 -1.02734
1.37437 -1.14633
1.43915 -1.03708
1.3898 -1.06163
1.37473 -1.08301
1.39942 -1.05908
1.39315 -1.09217
1.47499 -1.03314
1.45557 -1.09789
1.45018 -1.12079
1.4111 -1.17288
1.46951 -1.09514
1.45988 -1.09551
1.45202 -1.10455
1.46918 -1.07916
1.47252 -1.04978
1.45418 -1.0262
1.41894 -1.06201
1.4632 -0.958624
1.40569 -1.00882
1.38776 -0.977378
1.34793 -1.04655
1.38689 -1.03997
1.40788 -1.05674
1.36788 -1.11067
1.43829 -1.01169
1.37427 -1.08827
1.3858 -1.06781
1.38793 -1.05737
1.42695 -0.999197
1.38637 -1.09126
1.40764 -1.09864
1.5082 -0.992273
1.45932 -1.09898
1.47949 -1.09502
1.58107 -0.966676
1.50907 -1.09104
1.54166 -1.05663
1.51163 -1.12032
1.48234 -1.16281
1.55467 -1.09978
1.53759 -1.1562
1.56471 -1.14778
1.52189 -1.18447
1.48099 -1.20676
1.46882 -1.18904
1.46129 -1.21923
1.43886 -1.25752
1.48875 -1.16217
1.417 -1.21562
1.45829 -1.12381
1.41377 -1.16389
1.45833 -1.0848
1.47175 -1.03192
1.41964 -1.08974
1.42836 -1.09328
1.5176 -0.981399
1.45881 -1.09724
1.40818 -1.16574
1.51099 -1.02996
1.50449 -1.06025
1.48995 -1.0823
1.51125 -1.04671
1.49622 -1.05496
1.49106 -1.02089
1.46462 -1.04237
1.52053 -0.956181
1.51132 -0.965259
1.49999 -0.960656
1.47288 -1.01796
1.44277 -1.08089
1.49489 -1.01318
1.46028 -1.07858
1.48192 -1.04933
1.50849 -1.01919
1.49084 -1.03071
1.52364 -0.985174
1.53346 -0.954302
1.51001 -0.971274
1.45701 -1.02849
1.47922 -0.976447
1.39901 -1.10531
1.41855 -1.08281
1.42418 -1.10807
1.45564 -1.09094
1.47824 -1.0664
1.45489 -1.10165
1.53434 -0.994643
1.46583 -1.09893
1.4334 -1.15515
1.47932 -1.11365
1.49684 -1.11298
1.47147 -1.20445
1.51673 -1.16385
1.48171 -1.20293
1.571 -1.06101
1.5211 -1.13808
1.55655 -1.07439
1.54223 -1.05501
1.48985 -1.05066
1.45302 -1.05891
1.44992 -1.063
1.44356 -1.08263
1.47491 -1.03565
1.47718 -0.995822
1.53403 -0.890942
1.4322 -1.05294
1.45982 -1.00539
1.37301 -1.10703
1.42296 -1.00309
1.3428 -1.09443
1.39077 -0.980156
1.30873 -1.09168
1.31023 -1.11904
1.38493 -1.06741
1.3815 -1.14197
1.43709 -1.05682
1.44953 -1.0284
1.37727 -1.09388
1.35644 -1.08484
1.3551 -1.0718
1.36238 -1.09776
1.43371 -1.02962
1.38795 -1.14056
1.44155 -1.0951
1.46743 -1.05102
1.4649 -1.05901
1.48029 -1.04294
1.45107 -1.05518
1.44732 -1.05234
1.40368 -1.10229
1.38192 -1.13676
1.42596 -1.09259
1.40352 -1.17721
1.45463 -1.13517
1.46034 -1.12592
1.54038 -0.973048
1.46507 -1.0622
1.50825 -0.993796
1.53428 -0.949829
1.43646 -1.10022
1.53016 -0.94552
1.51874 -0.994748
1.52876 -0.996854
1.55234 -0.974648
1.54863 -1.03475
1.60117 -0.998117
1.55097 -1.08291
1.53388 -1.0811
1.49899 -1.08625
1.45028 -1.10455
1.43276 -1.09638
1.40023 -1.10286
1.38907 -1.11983
1.48797 -0.966697
1.49982 -0.965859
1.49457 -0.97889
1.48494 -1.03547
1.50869 -0.996384
1.49005 -1.04083
1.55212 -0.940203
1.44818 -1.10045
1.51606 -1.00242
1.49714 -1.07541
1.55674 -1.01481
1.58903 -1.00601
1.59377 -1.01734
1.5836 -1.01219
1.50922 -1.10067
1.53457 -1.06273
1.51438 -1.09002
1.47064 -1.1099
1.43933 -1.08974
1.38686 -1.11743
1.36944 -1.12509
1.44256 -1.01507
1.36906 -1.1153
1.33108 -1.17355
1.38946 -1.12731
1.38762 -1.1364
1.41196 -1.0923
1.38778 -1.10319
1.39457 -1.09536
1.39508 -1.11511
1.41652 -1.10124
1.41658 -1.08257
1.46152 -0.971643
1.34784 -1.09921
1.36014 -1.07395
1.32588 -1.11858
1.29419 -1.13606
1.27043 -1.11968
1.26501 -1.08906
1.20681 -1.13099
1.2272 -1.10567
1.25216 -1.07047
1.24172 -1.06515
1.16791 -1.13559
1.21896 -1.09745
1.27188 -1.08038
1.28379 -1.10885
1.3341 -1.0495
1.29054 -1.05777
1.25712 -1.04826
1.27025 -0.977419
1.22795 -0.982095
1.22719 -0.948572
1.21767 -0.947258
1.21874 -0.960769
1.19011 -1.0171
1.17383 -1.03566
1.20333 -0.997824
1.211 -0.982135
1.22402 -0.987946
1.16319 -1.08342
1.21177 -1.01864
1.23066 -1.01599
1.2753 -0.984952
1.28169 -0.981251
1.25998 -1.02251
1.23152 -1.0588
1.20272 -1.08937
1.148 -1.16262
1.19826 -1.10767
1.27419 -1.03886
1.29366 -0.982872
1.20324 -1.08772
1.19771 -1.08236
1.20076 -1.04053
1.25493 -0.97982
1.23159 -1.02014
1.22421 -1.04096
1.19963 -1.09254
1.22709 -1.079
1.23814 -1.06018
1.12914 -1.17624
1.23366 -1.098
1.24193 -1.12456
1.25221 -1.13359
1.27773 -1.1478
1.3307 -1.07553
1.31277 -1.07486
1.26979 -1.07928
1.2627 -1.02299
1.24214 -1.00307
1.22437 -0.995776
1.22028 -1.00582
1.19477 -1.04779
1.16352 -1.05077
1.1783 -1.01109
1.17713 -1.01699
1.20025 -1.01472
1.22988 -0.990017
1.17859 -1.09116
1.25873 -1.03314
1.23279 -1.06938
1.26492 -1.00777
1.26257 -1.01458
1.2587 -1.03717
1.27182 -1.0127
1.26617 -1.01637
1.20511 -1.09678
1.21735 -1.09778
1.23534 -1.10498
1.26521 -1.09744
1.25359 -1.13299
1.24394 -1.15773
1.31823 -1.07768
1.28744 -1.09191
1.22527 -1.1263
1.18603 -1.126
1.16517 -1.11373
1.17442 -1.06644
1.20635 -0.983832
1.18046 -0.952402
1.0941 -1.03672
1.19125 -0.924052
1.17654 -0.974944
1.13284 -0.984198
1.04968 -1.0068
1.04183 -0.961183
1.03219 -0.969027
0.98914 -1.04121
1.06512 -0.997767
1.08235 -1.0009
1.06368 -1.05284
1.07846 -1.02697
1.07007 -0.9911
1.07531 -0.949774
1.05039 -0.967382
1.05749 -0.977088
1.01199 -1.03969
1.03924 -1.01965
1.05571 -1.01827
1.08956 -1.01156
1.04279 -1.09148
1.09393 -1.06089
1.0577 -1.09629
1.05266 -1.08489
1.12518 -0.969547
1.05403 -1.02937
1.01703 -1.0951
1.04257 -1.11703
1.01679 -1.14556
1.0502 -1.0832
1.03527 -1.0732
1.02913 -1.05863
1.04313 -1.04507
1.03265 -1.05887
1.08197 -1.00083
1.03968 -1.06405
1.06812 -1.03343
1.00157 -1.05754
0.988028 -1.03545
0.984991 -1.00908
0.963621 -1.02513
0.983593 -1.0013
0.981467 -0.979692
0.97628 -0.960222
1.00186 -0.937694
0.94136 -0.981482
0.892887 -1.01612
0.927622 -0.968073
0.935568 -0.985597
0.91739 -1.00625
0.855826 -1.05171
0.907582 -0.984111
0.867253 -0.994547
0.810702 -1.03572
0.84181 -0.998595
0.780689 -1.05877
0.784349 -1.06116
0.773626 -1.06607
0.834624 -1.01012
0.80276 -1.02823
0.836813 -0.996299
0.794799 -1.03511
0.839029 -1.02169
0.826302 -1.04953
0.89569 -1.00163
0.815041 -1.07935
0.89145 -1.03523
0.969005 -0.968978
0.884271 -1.06957
1.01751 -0.961549
0.974993 -1.05138
0.972494 -1.0873
0.999155 -1.06068
0.972153 -1.07769
0.960745 -1.07048
0.966528 -1.04516
0.968928 -1.01079
0.924542 -1.02466
0.913735 -1.00404
0.877841 -1.02199
0.851556 -1.04016
0.886281 -1.00273
0.968873 -0.924078
0.939707 -0.97234
0.949093 -0.974851
0.950784 -0.957504
0.899474 -0.980845
0.82344 -1.02409
0.856619 -0.98266
0.755401 -1.0839
0.834256 -1.03327
0.852379 -1.04294
0.857227 -1.03684
0.847853 -1.03705
0.902097 -0.975764
0.876311 -1.00586
0.887116 -0.998476
0.872314 -1.0098
0.911913 -0.937529
0.872061 -0.949562
0.801915 -1.00969
0.828831 -0.977849
0.893242 -0.911471
0.892755 -0.923031
0.869437 -0.963638
0.904675 -0.954047
0.920331 -0.966938
0.994743 -0.942939
0.983716 -0.998772
0.97245 -1.01576
0.987399 -1.02656
0.925603 -1.06741
0.970022 -0.968973
0.860389 -1.02515
0.795885 -1.04492
0.87195 -0.972553
0.865593 -0.996727
0.880884 -0.995033
0.903449 -0.971992
0.916964 -0.955873
0.872616 -1.01186
0.916201 -0.98572
0.955413 -0.950381
0.932101 -0.983988
0.953407 -0.981936
0.926992 -1.02612
0.995078 -0.976506
0.978957 -1.00163
1.00587 -0.986597
0.950515 -1.0484
0.980156 -1.00657
0.921047 -1.04826
0.87156 -1.02435
0.780528 -1.0417
0.838774 -0.98372
0.835872 -1.02383
0.878018 -1.02672
0.917196 -1.0555
0.984302 -1.01517
0.904886 -1.06846
0.956831 -0.973142
0.918207 -0.981473
0.877472 -0.984754
0.834849 -1.01434
0.885707 -0.984295
0.897001 -0.993997
0.871524 -1.00604
0.862611 -0.963227
0.902688 -0.904732
0.850643 -0.968678
0.814499 -1.00146
0.859894 -0.977813
0.85788 -0.995598
0.929666 -0.953396
0.904703 -1.00795
0.924969 -0.99486
0.974396 -0.938132
0.910344 -0.975959
0.875876 -0.980808
0.877907 -0.956333
0.819437 -1.00374
0.903926 -0.938232
0.880668 -0.976763
0.868673 -0.97216
0.903432 -0.950878
0.927044 -0.938694
0.908421 -0.975282
0.917958 -0.94259
0.895718 -0.969447
0.855748 -1.00508
0.880029 -0.969449
0.850687 -0.990602
0.820921 -1.05214
0.869291 -1.04029
0.92759 -1.01246
0.932504 -1.02008
0.8795 -1.08079
0.933591 -1.03955
0.92759 -1.01265
0.928399 -1.00906
0.884141 -1.04199
0.955106 -0.975727
0.892767 -1.04971
0.917805 -1.01942
0.990613 -0.944703
0.90754 -1.03913
0.948587 -1.00241
0.897639 -1.02726
0.899342 -1.01066
0.955266 -0.959119
0.94615 -0.994805
0.981657 -0.96724
0.972593 -1.00302
0.957807 -1.01038
0.958528 -0.986542
0.912193 -0.97846
0.884395 -1.00546
0.848124 -1.04923
0.907466 -1.02707
0.928697 -1.02488
1.02927 -0.938085
0.999227 -0.977271
0.951735 -1.01205
0.974173 -1.01715
0.971334 -1.03853
0.989064 -1.02249
0.929799 -1.06283
0.931478 -1.03586
1.00148 -0.966548
0.952778 -1.02243
0.932153 -1.059
1.01529 -0.980306
0.972004 -1.02033
0.953151 -1.02202
0.96509 -0.992639
0.96089 -1.01196
1.01554 -0.975613
1.0084 -1.00191
1.00125 -1.02462
1.04472 -0.987723
1.05538 -0.965975
0.984437 -1.02217
0.969503 -1.01846
0.984055 -1.00204
1.01204 -0.989812
1.02531 -0.98932
1.02084 -1.02228
1.06658 -0.982309
1.10124 -0.920995
1.04665 -0.958048
0.964482 -1.05609
1.03818 -0.994033
1.01217 -1.05807
1.05697 -1.01722
1.04617 -1.0101
1.0139 -1.02076
0.997982 -1.02048
1.02709 -0.991873
1.01063 -1.01002
1.03771 -1.00242
1.06613 -0.989272
1.07087 -1.01558
1.05891 -1.0476
1.11258 -0.999431
1.11923 -1.00365
1.06729 -1.0331
1.06732 -0.99937
1.03564 -1.02015
1.02817 -1.00436
1.03468 -0.973907
1.06257 -0.938879
1.03229 -0.992643
1.05795 -0.975546
1.09072 -0.939832
1.09794 -0.922751
1.0284 -0.988703
1.06741 -0.961851
1.01934 -1.00804
0.994741 -1.03807
1.01655 -1.01192
0.95266 -1.01451
0.962319 -0.9719
0.936952 -1.00519
0.909195 -1.02707
0.924009 -1.00361
0.976578 -0.926936
0.951252 -0.922992
0.887821 -0.955741
0.908598 -0.940374
0.911892 -0.966011
0.878158 -1.0021
0.894687 -0.990233
0.885112 -1.00181
0.878009 -0.996308
0.867758 -0.978085
0.840928 -1.0104
0.873975 -0.987346
0.910729 -0.980621
0.941249 -0.967043
0.915951 -1.01357
0.907939 -1.02704
0.899844 -1.02193
0.928816 -1.00158
0.915434 -1.03914
0.986703 -0.982713
1.01475 -0.959567
0.939672 -1.01062
0.949683 -0.996713
0.937169 -1.03954
0.968534 -1.01388
0.953097 -1.03199
0.98139 -0.986758
0.899632 -1.03123
0.90437 -1.03964
0.917875 -1.02233
0.942304 -0.980876
0.855643 -1.04171
0.903458 -1.00902
0.8821 -1.02099
0.861955 -1.02084
0.876304 -0.998496
0.887318 -0.990318
0.837009 -1.0556
0.863996 -1.02601
0.840111 -1.01818
0.844774 -1.01091
0.863831 -1.01089
0.844985 -1.04747
0.873341 -1.05918
0.873402 -1.0705
0.824854 -1.12123
0.871829 -1.08654
0.908254 -1.04009
0.914714 -1.03367
0.938565 -1.00268
0.907334 -0.999088
0.881188 -1.00847
0.854198 -1.01683
0.804957 -1.04691
0.836915 -0.985706
0.803969 -0.995202
0.779524 -1.02678
0.788055 -1.01358
0.838629 -0.970883
0.764518 -1.0565
0.783338 -1.06995
0.831964 -1.04869
0.876288 -1.04061
0.898545 -1.01563
0.920989 -0.979849
0.865673 -1.02336
0.904584 -1.0227
0.901496 -1.03231
0.912842 -0.993321
0.885569 -0.982362
0.869928 -0.982077
0.854962 -0.997043
0.855131 -1.00901
0.828368 -1.03042
0.827339 -1.04182
0.840801 -1.06675
0.874515 -1.09565
0.932436 -1.10098
0.931734 -1.11766
1.00809 -1.06405
0.954995 -1.10461
0.961146 -1.05601
0.902561 -1.04718
0.90028 -1.02677
0.877399 -1.02472
0.871357 -1.02129
0.917298 -0.95778
0.903182 -0.937262
0.906465 -0.933958
0.874101 -0.984026
0.908613 -0.975324
0.891323 -0.995368
0.901215 -1.01734
0.888484 -1.0649
0.894357 -1.08159
0.938837 -1.06748
0.928982 -1.05502
0.929649 -1.00945
0.888818 -1.01876
0.854296 -1.03609
0.805737 -1.05176
0.807766 -1.01986
0.747925 -1.05442
0.818673 -1.0086
0.725426 -1.08915
0.753236 -1.09173
0.802733 -1.07666
0.814968 -1.10003
0.890014 -1.04927
0.889465 -1.05821
0.826181 -1.09584
0.898877 -0.994022
0.790458 -1.04367
0.803918 -1.00909
0.731429 -1.03802
0.73393 -1.03326
0.737313 -0.994934
0.675672 -1.01518
0.72164 -0.980632
0.734992 -0.962132
0.751374 -0.942025
0.784951 -0.918282
0.803014 -0.916829
0.790446 -0.940633
0.761478 -0.971004
0.744897 -1.00475
0.80737 -0.992325
0.786844 -1.00335
0.796017 -0.982346
0.755255 -1.01295
0.747072 -1.02102
0.752854 -0.988857
0.766013 -0.950616
0.705721 -0.993282
0.713972 -0.955147
0.702083 -0.968859
0.673541 -1.01785
0.71596 -1.00345
0.699051 -1.02622
0.74277 -1.00881
0.793021 -0.978575
0.811502 -0.988195
0.801072 -1.01807
0.85397 -0.972989
0.808261 -1.01214
0.797796 -1.00067
0.759264 -1.00882
0.786025 -0.989846
0.809866 -0.950489
0.816096 -0.946921
0.784917 -0.986458
0.798888 -0.981639
0.781876 -0.991523
0.776524 -0.996202
0.764375 -0.978705
0.783776 -0.963282
0.712135 -0.992115
0.708873 -1.00038
0.699141 -1.03131
0.695859 -1.01638
0.66738 -0.996368
0.672527 -0.992954
0.665277 -0.977505
0.695997 -0.943857
0.673787 -0.962616
0.704155 -0.941015
0.668463 -0.949757
0.621353 -0.978753
0.667226 -0.963469
0.626474 -0.994994
0.631056 -1.00336
0.642351 -1.00655
0.637445 -1.00028
0.571376 -1.01592
0.531175 -0.987086
0.554885 -0.946401
0.516076 -0.939065
0.504798 -0.945908
0.563885 -0.919159
0.543022 -0.940172
0.541055 -0.916724
0.542794 -0.916671
0.522655 -0.953127
0.479399 -0.97792
0.522895 -0.968292
0.473024 -1.01226
0.532101 -0.99213
0.523599 -1.00894
0.577585 -0.98279
0.580835 -0.96203
0.553714 -0.960737
0.497256 -0.987719
0.568255 -0.949145
0.555696 -0.924953
0.494603 -0.924977
0.527968 -0.862196
0.546707 -0.844421
0.477943 -0.895679
0.522327 -0.892385
0.543878 -0.888945
0.536413 -0.898713
0.547623 -0.929562
0.520971 -0.964984
0.520411 -0.975392
0.530606 -0.98825
0.537691 -0.998554
0.601609 -0.969779
0.585824 -0.973469
0.595116 -0.951906
0.531046 -0.972856
0.510017 -0.964898
0.53039 -0.939061
0.596227 -0.905604
0.558528 -0.9273
0.53113 -0.924826
0.501793 -0.9381
0.505564 -0.934182
0.48902 -0.934122
0.398463 -0.981311
0.390347 -0.988617
0.406721 -0.995658
0.487373 -0.963433
0.499376 -0.947872
0.467308 -0.94317
0.512951 -0.916976
0.462784 -0.939017
0.454819 -0.928569
0.476827 -0.898577
0.451711 -0.90999
0.407983 -0.92937
0.426968 -0.93774
0.437996 -0.952166
0.444293 -0.969354
0.470997 -0.957982
0.475425 -0.956052
0.429855 -0.964285
0.450965 -0.950998
0.390624 -0.970618
0.416517 -0.971109
0.410807 -0.985965
0.457579 -0.981256
0.435186 -1.00727
0.393292 -1.01357
0.424873 -0.961687
0.415496 -0.934846
0.439615 -0.92957
0.453855 -0.941258
0.460318 -0.945009
0.4676 -0.942468
0.447029 -0.950974
0.452787 -0.956318
0.470361 -0.958879
0.482681 -0.957033
0.413803 -0.982655
0.39778 -0.994571
0.416459 -0.984276
0.415788 -0.981185
0.440201 -0.958535
0.431391 -0.966342
0.419183 -0.978461
0.451405 -0.958913
0.422453 -0.970076
0.356764 -0.978817
0.368359 -0.976994
0.367819 -0.964699
0.380044 -0.951006
0.475219 -0.892164
0.412255 -0.914519
0.334872 -0.924836
0.390322 -0.892941
0.350059 -0.929602
0.364367 -0.949414
0.39336 -0.965041
0.402479 -1.00429
0.447091 -1.00261
0.429104 -1.00229
0.431503 -0.974797
0.38946 -0.974439
0.421939 -0.960793
0.410112 -0.96283
0.432171 -0.973075
0.43992 -0.979117
0.387472 -0.998895
0.412563 -0.993896
0.395665 -1.013
0.509826 -0.963037
0.498337 -0.987168
0.490996 -1.0067
0.543907 -0.989863
0.520135 -0.992484
0.525921 -1.00633
0.51901 -1.00446
0.52915 -0.976198
0.532368 -0.962464
0.500606 -0.952661
0.545085 -0.889406
0.443261 -0.930647
0.468839 -0.924322
0.460316 -0.95144
0.463242 -0.985352
0.430694 -1.00442
0.42503 -1.01045
0.453875 -0.990351
0.448041 -1.02043
0.441507 -1.04263
0.496794 -1.04794
0.519448 -1.0605
0.538484 -1.04157
0.548833 -1.04091
0.551731 -1.03067
0.437935 -1.08036
0.445833 -1.06312
0.470538 -1.02757
0.472537 -1.00032
0.46658 -0.972871
0.452661 -0.968656
0.463035 -0.960855
0.46567 -0.969946
0.46215 -0.986346
0.4686 -0.979452
0.469013 -0.9748
0.448612 -0.975734
0.418848 -0.987503
0.383554 -0.999244
0.443692 -0.967992
0.427635 -0.973216
0.430621 -0.968512
0.431822 -0.969468
0.365273 -0.973882
0.335573 -0.970756
0.275816 -1.00092
0.329557 -0.996362
0.334857 -0.976747
0.34499 -0.975933
0.326126 -0.994381
0.360824 -0.960504
0.40432 -0.927533
0.321512 -0.931236
0.265278 -0.923409
0.224316 -0.925483
0.197776 -0.939316
0.233772 -0.937586
0.282054 -0.933487
0.263298 -0.949357
0.312635 -0.935291
0.325464 -0.958617
0.311741 -0.962995
0.348631 -0.948863
0.293528 -0.973982
0.372448 -0.93807
0.323002 -0.954278
0.361764 -0.935685
0.382969 -0.913803
0.364646 -0.907481
0.353621 -0.919089
0.39248 -0.894819
0.41139 -0.894838
0.382781 -0.91984
0.364634 -0.945275
0.366812 -0.981761
0.382102 -0.977253
0.411211 -0.977057
0.406586 -0.984187
0.406189 -0.983419
0.348191 -0.998522
0.361541 -0.993524
0.360538 -0.985744
0.354918 -1.00543
0.390291 -0.989166
0.363722 -1.01068
0.365728 -1.02047
0.345615 -1.02079
0.357548 -1.02446
0.403594 -0.997271
0.386015 -1.00032
0.403552 -0.988516
0.377402 -1.0056
0.382201 -1.00082
0.35299 -0.996973
0.352366 -0.99801
0.351146 -0.985596
0.270671 -0.98907
0.316897 -0.967016
0.358736 -0.958938
0.272685 -0.984954
0.314726 -0.966387
0.294095 -0.956701
0.323664 -0.914628
0.360796 -0.870976
0.273539 -0.903788
0.334535 -0.882244
0.270635 -0.91504
0.304965 -0.901447
0.280811 -0.898981
0.284563 -0.902365
0.274813 -0.910442
0.189195 -0.935737
0.271618 -0.910982
0.262803 -0.916899
0.262666 -0.942835
0.326425 -0.928889
0.310289 -0.925192
0.210947 -0.948239
0.196282 -0.953372
0.21167 -0.957187
0.204783 -0.970247
0.212584 -0.987806
0.251364 -0.995895
0.31574 -0.967275
0.271244 -0.981914
0.250892 -0.985818
0.27897 -0.986285
0.314387 -0.966916
0.267225 -0.983141
0.267753 -0.992922
0.21338 -1.00447
0.183517 -0.999563
0.173407 -0.982442
0.201151 -0.971068
0.251519 -0.95686
0.218033 -0.958682
0.209816 -0.953721
0.252558 -0.961072
0.232564 -0.964348
0.237955 -0.936746
0.178404 -0.944944
0.137488 -0.947198
0.180376 -0.936164
0.114407 -0.940638
0.071313 -0.935002
0.114458 -0.923183
0.0855815 -0.941163
0.109361 -0.97629
0.169129 -1.00253
0.187435 -1.01255
0.192999 -1.00642
0.250192 -1.0107
0.292812 -1.00405
0.252353 -0.999676
0.278675 -0.977602
0.220978 -0.975938
0.174729 -0.956057
0.288489 -0.908653
0.261533 -0.922594
0.302534 -0.90975
0.263285 -0.910132
0.220007 -0.922558
0.217585 -0.929622
0.190322 -0.947792
0.160801 -0.96881
0.221442 -0.990383
0.219759 -0.998105
0.238044 -0.999372
0.210798 -1.00875
0.275562 -0.983601
0.282607 -0.96729
0.241592 -0.957232
0.329107 -0.922065
0.28134 -0.935875
0.317861 -0.914173
0.228826 -0.92754
0.255613 -0.913182
0.259463 -0.930073
0.311469 -0.94499
0.287888 -0.986216
0.298202 -0.988663
0.324455 -0.98714
0.306649 -1.0059
0.31609 -1.00566
0.29639 -0.994457
0.267834 -0.983578
0.295871 -0.954038
0.271583 -0.947605
0.256411 -0.947296
0.353342 -0.899243
0.299428 -0.90644
0.360504 -0.890839
0.333742 -0.919379
0.342731 -0.924348
0.383977 -0.918905
0.363351 -0.918256
0.33185 -0.925657
0.335968 -0.919273
0.293706 -0.912943
0.247295 -0.914331
0.220662 -0.9197
0.274294 -0.91966
0.222557 -0.955732
0.245364 -0.947205
0.264516 -0.966275
0.21534 -1.01692
0.239684 -1.00791
0.210566 -1.0004
0.236303 -0.963558
0.226156 -0.946242
0.230364 -0.94638
0.287433 -0.958703
0.339883 -0.962757
0.374584 -0.968318
0.354859 -0.979189
0.31098 -0.98366
0.389306 -0.940634
0.290313 -0.959679
0.243016 -0.961272
0.265239 -0.962471
0.25685 -0.967447
0.233067 -0.980054
0.223385 -0.978819
0.244202 -0.95833
0.255148 -0.945288
0.260393 -0.919523
0.299352 -0.896081
0.281437 -0.921984
0.268563 -0.930563
0.36555 -0.917111
0.317778 -0.969951
0.288696 -1.01039
0.315322 -1.03037
0.310635 -1.03804
0.328933 -1.03298
0.303277 -1.02235
0.340419 -1.00366
0.324853 -0.998807
0.304525 -0.987648
0.332094 -0.97503
0.365491 -0.969563
0.307387 -0.964439
0.346879 -0.941881
0.354675 -0.954957
0.332224 -0.985437
0.313417 -0.999523
0.283891 -1.0101
0.295732 -1.01303
0.281161 -1.03126
0.361658 -1.03609
0.318465 -1.05801
0.295961 -1.04751
0.2645 -1.04884
0.31188 -1.04498
0.273642 -1.04691
0.299234 -1.03699
0.325836 -1.01563
0.286306 -1.02808
0.376992 -1.00171
0.422097 -0.978514
0.350357 -1.01292
0.377867 -0.981749
0.334747 -0.986298
0.378444 -0.95626
0.33997 -0.957551
0.319231 -0.938284
0.287394 -0.946708
0.331374 -0.93843
0.388275 -0.921459
0.436729 -0.925743
0.446649 -0.927381
0.388493 -0.952494
0.367883 -0.952831
0.320975 -0.984426
0.36974 -0.980239
0.336187 -1.02077
0.374034 -1.00338
0.314971 -0.999602
0.349356 -0.976125
0.235519 -1.01177
0.268845 -0.985996
0.259402 -0.969625
0.276506 -0.940672
0.274804 -0.960843
0.352778 -0.937211
0.327565 -0.949735
0.298614 -0.970062
0.27363 -0.984013
0.287129 -0.994978
0.290926 -0.995559
0.27228 -1.01873
0.281804 -1.02769
0.300225 -1.02628
0.278623 -1.0422
0.333133 -1.02358
0.339785 -1.03834
0.376135 -1.02441
0.394042 -1.02565
0.389676 -1.01313
0.433079 -0.986109
0.43617 -0.992751
0.438329 -1.00149
0.438053 -1.00804
0.42245 -1.00104
0.459772 -0.971294
0.47268 -0.943731
0.487864 -0.938998
0.556468 -0.896378
0.511011 -0.929488
0.539819 -0.915884
0.527834 -0.938252
0.533213 -0.949875
0.498222 -0.991532
0.457325 -1.00676
0.519346 -0.971164
0.561776 -0.957031
0.578064 -0.960785
0.521814 -0.997066
0.479559 -1.0191
0.48978 -0.992423
0.395045 -0.996308
0.389332 -0.993094
0.40644 -0.987678
0.394815 -0.9889
0.469545 -0.966322
0.414415 -0.994326
0.415047 -1.0085
0.436315 -0.996801
0.447483 -0.98299
0.407497 -0.974102
0.42292 -0.952932
0.431036 -0.940075
0.408899 -0.951528
0.414897 -0.92751
0.382218 -0.935205
0.363481 -0.947425
0.429737 -0.9278
0.394637 -0.955925
0.348778 -0.982417
0.365132 -0.985443
0.444118 -0.95354
0.426085 -0.957232
0.452827 -0.95759
0.432193 -0.96329
0.393216 -0.980831
0.437774 -0.987267
0.47889 -0.993467
0.494328 -0.981217
0.480064 -0.984646
0.455493 -1.0004
0.499117 -0.962609
0.46933 -0.965731
0.427299 -0.98456
0.453268 -0.985836
0.493749 -0.976574
0.551708 -0.934129
0.492122 -0.967829
0.585069 -0.92123
0.527414 -0.978581
0.478865 -1.01036
0.529888 -1.00865
0.549215 -1.02088
0.485814 -1.06422
0.530454 -1.04934
0.582969 -1.00663
0.59233 -0.950663
0.60113 -0.943563
0.604965 -0.940515
0.57993 -0.934745
0.584874 -0.918116
0.554801 -0.906776
0.496313 -0.927557
0.490636 -0.940318
0.526931 -0.974975
0.520954 -0.98064
0.533927 -0.991393
0.588229 -0.989538
0.522224 -1.05367
0.539441 -1.06515
0.613509 -1.04606
0.598352 -1.06427
0.634707 -1.03574
0.594794 -1.07125
0.664277 -1.04337
0.715588 -0.994455
0.614269 -1.05024
0.667613 -0.972064
0.603214 -0.977553
0.604893 -0.943791
0.570987 -0.964292
0.630885 -0.928331
0.673467 -0.910547
0.665759 -0.941369
0.69307 -0.939907
0.650301 -0.970491
0.704462 -0.949143
0.683902 -0.974462
0.717333 -0.973207
0.71191 -0.985492
0.699847 -0.975165
0.620825 -0.981403
0.601429 -0.974406
0.585053 -0.960821
0.631795 -0.917261
0.548101 -0.964355
0.543906 -0.923066
0.52439 -0.925903
0.576023 -0.887402
0.577226 -0.896867
0.576017 -0.924007
0.574832 -0.933522
0.61523 -0.91445
0.56854 -0.938362
0.57676 -0.938004
0.514442 -0.972442
0.513987 -0.965499
0.49784 -0.990089
0.502235 -1.02019
0.504937 -1.02337
0.530787 -1.00817
0.540865 -1.01214
0.484872 -1.03828
0.483971 -1.03744
0.479573 -1.04175
0.46163 -1.02306
0.404076 -1.03145
0.407795 -1.02844
0.427622 -1.02964
0.388833 -1.04347
0.395766 -1.01868
0.353776 -1.00816
0.37655 -0.987648
0.370791 -0.986611
0.337227 -1.01157
0.362731 -0.998564
0.394803 -0.979013
0.458372 -0.952149
0.445559 -0.983353
0.488517 -0.982177
0.41209 -1.0207
0.377587 -1.00939
0.385403 -1.00048
0.383873 -1.00834
0.344723 -1.01328
0.359957 -1.00134
0.320419 -1.01173
0.357804 -0.997506
0.32595 -0.984308
0.310545 -0.986238
0.326104 -0.972833
0.314704 -0.973819
0.317985 -0.950686
0.278154 -0.957346
0.281066 -0.971751
0.265141 -0.979736
0.272675 -0.990107
0.341572 -0.969014
0.290825 -0.974422
0.354379 -0.953013
0.33508 -0.967221
0.251999 -0.967306
0.30095 -0.935962
0.248416 -0.955649
0.266352 -0.938682
0.216983 -0.956666
0.270708 -0.964097
0.304096 -0.971794
0.322775 -0.950522
0.328744 -0.945889
0.39081 -0.951857
0.359018 -0.98857
0.362595 -0.997372
0.375675 -0.994762
0.393528 -0.996657
0.360028 -1.01839
0.385749 -1.01562
0.408003 -1.02474
0.389062 -1.05233
0.454546 -1.03257
0.334239 -1.08384
0.380237 -1.05666
0.403788 -1.02832
0.357673 -1.02459
0.362749 -1.00213
0.368691 -0.978644
0.340102 -0.967628
0.303844 -0.988798
0.289693 -0.993326
0.276273 -0.979172
0.284373 -0.970488
0.250726 -0.980613
0.254849 -0.964478
0.302351 -0.942498
0.267977 -0.959687
0.273558 -0.964898
0.253484 -0.9703
0.244912 -0.979112
0.276157 -0.944093
0.283819 -0.947309
0.291698 -0.947621
0.287061 -0.961487
0.273018 -0.974871
0.274378 -0.974275
0.234481 -0.969568
0.236637 -0.953705
0.233655 -0.963746
0.208232 -0.972312
0.269852 -0.960884
0.235299 -0.978739
0.255007 -0.986777
0.301248 -0.965746
0.291199 -0.959662
0.241854 -0.955915
0.232774 -0.971258
0.220489 -0.9634
0.235356 -0.945211
0.19446 -0.957175
0.262843 -0.968275
0.252579 -0.974254
0.215583 -0.986305
0.200941 -0.975855
0.169969 -0.959024
0.161869 -0.963919
0.138505 -0.964538
0.221289 -0.945501
0.26101 -0.954511
0.259345 -0.939895
0.257849 -0.926791
0.3057 -0.918733
0.29614 -0.941909
0.283712 -0.954273
0.280589 -0.959989
0.20682 -0.980218
0.217165 -0.979069
0.250012 -0.981124
0.306476 -0.964958
0.277486 -0.9915
0.203337 -1.00866
0.253368 -1.01423
0.284646 -1.00742
0.27854 -0.99981
0.322089 -0.966258
0.343883 -0.935647
0.284146 -0.942417
0.365023 -0.914999
0.281446 -0.952833
0.2659 -0.965745
0.335273 -0.966707
0.359985 -0.968058
0.36142 -0.972236
0.35666 -0.952176
0.379232 -0.918248
0.357903 -0.922077
0.415175 -0.900485
0.366549 -0.944112
0.366436 -0.930591
0.329735 -0.928144
0.297778 -0.939604
0.251729 -0.96018
0.280522 -0.95023
0.2873 -0.9455
0.214153 -0.973309
0.297829 -0.956832
0.337027 -0.961075
0.328374 -0.973088
0.341157 -0.962506
0.298215 -0.984182
0.268101 -0.993997
0.325349 -0.966404
0.317587 -0.979807
0.36253 -0.962655
0.362585 -0.969983
0.30644 -0.983356
0.325703 -0.982181
0.270505 -0.975329
0.273225 -0.958024
0.302569 -0.94444
0.256447 -0.965761
0.306223 -0.945386
0.299995 -0.962339
0.282156 -0.969205
0.297992 -0.955048
0.352437 -0.925124
0.340893 -0.957625
0.361058 -0.969776
0.361713 -0.962631
0.350685 -0.954603
0.36037 -0.959309
0.369142 -0.951743
0.40135 -0.922669
0.384493 -0.925185
0.42114 -0.902703
0.397414 -0.928726
0.336437 -0.952212
0.37234 -0.933733
0.252706 -0.961041
0.341056 -0.938058
0.379782 -0.950931
0.490935 -0.923719
0.430306 -0.967769
0.391835 -0.971208
0.422326 -0.936623
0.415368 -0.953518
0.434668 -0.950765
0.442818 -0.960678
0.44579 -0.989233
0.442294 -0.989354
0.501699 -0.961092
0.498348 -0.992619
0.546947 -0.986588
0.516387 -0.998584
0.510335 -1.0012
0.492397 -0.992345
0.507595 -0.974426
0.5075 -0.946372
0.443956 -0.958559
0.428316 -0.952095
0.424614 -0.94071
0.41611 -0.9481
0.439638 -0.956684
0.406689 -0.979516
0.461588 -0.958959
0.460901 -0.974445
0.460334 -0.995189
0.49212 -0.990261
0.458743 -1.01001
0.46284 -0.988655
0.472312 -0.964445
0.455427 -0.955974
0.474103 -0.923817
0.372142 -0.95695
0.443196 -0.918492
0.456448 -0.917476
0.443908 -0.943966
0.369524 -0.988986
0.47313 -0.949975
0.457266 -0.981666
0.47379 -0.993561
0.58689 -0.929755
0.573987 -0.941994
0.564591 -0.939144
0.503928 -0.975574
0.461339 -0.968173
0.471844 -0.934557
0.48319 -0.932681
0.454579 -0.947351
0.498224 -0.935519
0.491794 -0.948333
0.499644 -0.949061
0.461964 -0.976716
0.502079 -0.949189
0.415711 -0.965755
0.449506 -0.941532
0.477722 -0.937296
0.473525 -0.956547
0.501699 -0.973937
0.484709 -0.994605
0.523324 -0.975912
0.545218 -0.965232
0.54143 -0.968878
0.570838 -0.966271
0.550614 -0.9747
0.565224 -0.965356
0.536067 -0.97887
0.56535 -0.95417
0.530097 -0.95797
0.479215 -0.978169
0.521847 -0.962113
0.45957 -1.01088
0.441657 -1.02216
0.525289 -0.996833
0.458325 -1.05084
0.491009 -1.04669
0.537478 -1.01144
0.49364 -1.03193
0.45293 -1.04824
0.495471 -1.05438
0.511356 -1.05384
0.529914 -1.0314
0.484003 -1.04659
0.435906 -1.04525
0.478717 -0.987487
0.427206 -1.00044
0.413244 -0.997917
0.360678 -1.02098
0.35514 -1.0318
0.315792 -1.0322
0.313368 -1.01706
0.360909 -1.00647
0.384427 -1.00847
0.32636 -1.02574
0.315284 -1.00475
0.354954 -0.991502
0.338252 -0.986214
0.316595 -0.985588
0.261644 -0.989274
0.287178 -0.968355
0.318999 -0.944855
0.308981 -0.948931
0.269042 -0.966779
0.334554 -0.945235
0.362604 -0.944605
0.321685 -0.987627
0.338819 -0.995883
0.340764 -0.995562
0.342197 -0.998174
0.327264 -1.01548
0.35843 -1.00645
0.382948 -0.99814
0.393172 -0.997816
0.396992 -0.997503
0.377093 -1.00755
0.358042 -1.02156
0.348281 -1.0065
0.285496 -0.987236
0.338364 -0.944183
0.278109 -0.950738
0.359549 -0.927432
0.344231 -0.939236
0.344835 -0.92952
0.317563 -0.935989
0.287499 -0.95371
0.289704 -0.957176
0.258916 -0.97302
0.271475 -0.974802
0.302034 -0.971113
0.287084 -0.97318
0.258699 -0.976463
0.308968 -0.961131
0.240832 -0.999037
0.231009 -1.00841
0.231642 -1.02026
0.251519 -1.00891
0.281766 -0.985313
0.267447 -0.978577
0.262925 -0.969686
0.23403 -0.980118
0.246069 -0.966342
0.181947 -0.96718
0.232466 -0.94917
0.218105 -0.942933
0.225831 -0.943501
0.162422 -0.966898
0.192107 -0.966388
0.26737 -0.962621
0.210613 -0.983777
0.238296 -0.980686
0.21724 -0.969083
0.196051 -0.955428
0.18812 -0.953468
0.185059 -0.953736
0.234981 -0.92612
0.212407 -0.919342
0.226356 -0.905049
0.249518 -0.882523
0.265696 -0.878352
0.250423 -0.887031
0.229216 -0.885918
0.19951 -0.900029
0.161246 -0.899686
0.157582 -0.915688
0.163507 -0.959903
0.146339 -0.973421
0.161704 -0.987508
0.14029 -1.01122
0.122449 -1.02963
0.149233 -1.055
0.218276 -1.05583
0.258776 -1.06719
0.335033 -1.04171
0.277624 -1.06389
0.225177 -1.06056
0.213273 -1.04785
0.190599 -1.03964
0.164721 -1.02676
0.183231 -1.00382
0.158837 -0.969848
0.215387 -0.95452
0.216344 -0.953051
0.288677 -0.939835
0.305866 -0.942799
0.312424 -0.966009
0.267101 -0.955165
0.238406 -0.935641
0.234664 -0.940696
0.232458 -0.969196
0.295347 -0.966777
0.257521 -0.992521
0.244373 -0.992052
0.348916 -0.976368
0.429031 -0.975367
0.443038 -0.992335
0.389063 -1.03528
0.367052 -1.03159
0.308082 -1.03031
0.317587 -1.01929
0.312223 -1.00348
0.206291 -1.01863
0.252809 -0.993625
0.240535 -0.971412
0.220201 -0.969404
0.213576 -0.951715
0.264249 -0.923258
0.241929 -0.921664
0.251839 -0.926735
0.204053 -0.959732
0.23514 -0.97386
0.265765 -0.98296
0.24309 -0.973855
0.265734 -0.956738
0.199002 -0.970895
0.253657 -0.964058
0.247902 -0.948797
0.242883 -0.93882
0.22814 -0.940033
0.294735 -0.925163
0.26372 -0.934294
0.286958 -0.927834
0.289975 -0.927681
0.314282 -0.912429
0.295577 -0.930784
0.313986 -0.912611
0.310556 -0.906799
0.326757 -0.910402
0.371897 -0.890305
0.345371 -0.90474
0.334422 -0.923631
0.331516 -0.938778
0.328601 -0.939765
0.26209 -0.983621
0.328597 -0.988317
0.31553 -1.01339
0.284904 -1.04322
0.314168 -1.05792
0.316911 -1.06818
0.279433 -1.07475
0.373217 -1.01517
0.376414 -1.01152
0.393724 -1.01846
0.372187 -1.03135
0.436307 -1.0003
0.358375 -1.02071
0.335577 -1.00527
0.326957 -1.0049
0.371917 -1.00192
0.359231 -1.0108
0.414645 -0.982654
0.409106 -0.963273
0.401494 -0.970688
0.344049 -0.989828
0.397684 -0.951327
0.373476 -0.968231
0.436286 -0.937719
0.367848 -0.974351
0.422498 -0.948912
0.487374 -0.904459
0.382361 -0.948388
0.415577 -0.915921
0.457357 -0.883902
0.383346 -0.912478
0.383712 -0.922969
0.370014 -0.913044
0.343562 -0.942578
0.37155 -0.942828
0.391772 -0.949657
0.388077 -0.975059
0.404481 -0.977024
0.426876 -0.957851
0.390174 -0.980944
0.422369 -0.971397
0.414969 -0.981524
0.437801 -0.971348
0.397828 -0.99699
0.431377 -0.984499
0.416858 -0.996765
0.379463 -0.9894
0.302438 -0.997941
0.32884 -0.980512
0.345515 -0.959628
0.447228 -0.928908
0.397137 -0.952258
0.419147 -0.92229
0.423216 -0.91332
0.417228 -0.931069
0.398183 -0.93393
0.389352 -0.956744
0.382717 -0.976749
0.364807 -0.975548
0.34027 -0.977254
0.240059 -1.01332
0.292315 -1.00003
0.306836 -0.99493
0.308377 -0.998266
0.263372 -1.01899
0.307044 -1.00642
0.265638 -1.01283
0.255384 -0.993314
0.242091 -0.995721
0.22572 -0.994295
0.185865 -0.994718
0.200459 -0.985676
0.215034 -1.01297
0.235573 -1.01284
0.250417 -1.01347
0.297978 -0.995758
0.319565 -0.993099
0.347201 -0.999152
0.383912 -0.990576
0.350569 -1.02429
0.401455 -1.01967
0.414157 -1.02534
0.407185 -1.03054
0.388906 -1.01709
0.386029 -1.00964
0.408588 -0.99942
0.436785 -0.979402
0.395785 -0.984061
0.406395 -0.971409
0.409 -0.979453
0.423552 -0.958889
0.392844 -0.948414
0.371015 -0.953
0.349215 -0.966476
0.390098 -0.956568
0.392944 -0.961129
0.403328 -0.940529
0.406253 -0.953445
0.409293 -0.978215
0.40543 -1.01989
0.471909 -0.998775
0.499076 -0.987182
0.547334 -0.97274
0.530914 -0.97573
0.521805 -0.953345
0.492654 -0.943204
0.402387 -0.954324
0.360802 -0.948673
0.421513 -0.925921
0.39005 -0.941839
0.397121 -0.941384
0.498746 -0.942644
0.523015 -0.985884
0.501433 -1.05578
0.527505 -1.05242
0.499379 -1.0681
0.415867 -1.1102
0.409678 -1.09801
0.364182 -1.1189
0.336261 -1.12399
0.35061 -1.11272
0.434153 -1.05227
0.408921 -1.0602
0.460865 -1.02038
0.504188 -0.969483
0.374789 -1.01259
0.402102 -0.992114
0.476689 -0.936474
0.4116 -0.966405
0.385854 -0.988304
0.451699 -0.97006
0.417903 -1.01204
0.524483 -0.968546
0.483337 -0.982783
0.493775 -0.967274
0.460961 -0.988137
0.506567 -0.961068
0.476857 -0.963043
0.415324 -0.986881
0.387859 -1.01719
0.443112 -1.01088
0.478743 -1.01573
0.402953 -1.04963
0.429513 -1.02687
0.454846 -0.99885
0.418578 -0.999248
0.444626 -0.999216
0.462306 -0.98838
0.477176 -0.995572
0.517021 -0.994325
0.547555 -1.00004
0.51814 -1.0445
0.527551 -1.03829
0.47748 -1.05509
0.494327 -1.01638
0.511748 -0.979439
0.516825 -0.970537
0.532915 -0.951119
0.521298 -0.93192
0.492095 -0.943342
0.454516 -0.973746
0.454918 -0.97695
0.403611 -1.00196
0.451107 -0.962666
0.46719 -0.945633
0.433092 -0.937442
0.422577 -0.922203
0.37366 -0.934894
0.365159 -0.929471
0.361197 -0.930349
0.40515 -0.909657
0.432152 -0.89985
0.350924 -0.950117
0.397809 -0.931747
0.356538 -0.973804
0.366109 -0.993068
0.30249 -1.01936
0.372415 -0.999626
0.385761 -0.981174
0.326982 -0.987548
0.314707 -0.982078
0.361532 -0.95605
0.330728 -0.966065
0.363816 -0.951342
0.356734 -0.95632
0.273191 -0.98473
0.27744 -0.974542
0.307469 -0.96921
0.262933 -1.00305
0.346793 -1.0005
0.321762 -1.03908
0.29817 -1.05541
0.30842 -1.03318
0.352626 -1.01255
0.300854 -1.02856
0.290717 -1.02119
0.36747 -0.974275
0.339759 -0.991909
0.382309 -0.979973
0.410607 -0.978977
0.469872 -0.968837
0.426803 -1.00195
0.356878 -1.02348
0.328819 -1.01922
0.366199 -0.989082
0.284286 -1.02219
0.354096 -1.00813
0.340557 -1.0147
0.346698 -1.00931
0.365639 -1.00854
0.39061 -1.00661
0.41912 -1.00133
0.355246 -1.01578
0.377545 -1.017
0.402326 -1.02385
0.419328 -1.03177
0.445212 -0.995929
0.395524 -0.997399
0.340489 -0.996618
0.379036 -0.976048
0.365856 -0.945669
0.322141 -0.939127
0.32817 -0.944257
0.396985 -0.916912
0.380062 -0.939872
0.351922 -0.982009
0.407663 -0.968053
0.416171 -0.979574
0.42942 -0.993331
0.422912 -1.01865
0.406311 -1.03589
0.447238 -1.03836
0.490922 -1.03341
0.463244 -1.04048
0.418702 -1.05393
0.49924 -0.995438
0.428127 -1.02104
0.473115 -0.97913
0.455611 -1.00624
0.487421 -1.01315
0.588596 -0.982957
0.559067 -1.02591
0.563938 -1.01071
0.584204 -0.975814
0.533998 -1.00875
0.586862 -0.974156
0.529366 -1.00204
0.496061 -1.02825
0.498477 -1.02291
0.499915 -1.01315
0.456077 -1.02371
0.417441 -1.04214
0.427146 -1.03779
0.394909 -1.06746
0.471925 -1.04
0.467059 -1.05581
0.473937 -1.05975
0.459874 -1.06513
0.453645 -1.07058
0.44976 -1.06741
0.469136 -1.03667
0.45439 -1.05659
0.488037 -1.05458
0.449091 -1.0843
0.458267 -1.06431
0.455268 -1.05154
0.396157 -1.06094
0.453707 -1.03334
0.40281 -1.05069
0.464116 -1.01072
0.51144 -0.983417
0.45097 -0.993057
0.548567 -0.918145
0.524671 -0.928903
0.503126 -0.95496
0.531579 -0.917638
0.499915 -0.925778
0.506296 -0.910624
0.495591 -0.913158
0.456994 -0.939687
0.423424 -0.947427
0.468883 -0.95244
0.460909 -0.98497
0.446356 -1.01111
0.486232 -1.00629
0.481766 -1.03683
0.544583 -1.00337
0.454529 -1.06298
0.463208 -1.04911
0.474542 -1.01643
0.44819 -1.00505
0.476341 -0.975794
0.48387 -0.952598
0.463539 -0.963945
0.506754 -0.938899
0.466916 -0.962194
0.537088 -0.948987
0.479367 -1.00308
0.497471 -0.984361
0.517579 -0.977275
0.512821 -0.995768
0.542353 -0.985642
0.588074 -0.977848
0.54001 -1.00231
0.56824 -0.957157
0.507227 -0.961934
0.476386 -0.946998
0.483306 -0.906502
0.492957 -0.890913
0.477431 -0.8929
0.443877 -0.906076
0.428572 -0.911161
0.481677 -0.905044
0.508096 -0.89405
0.509303 -0.893185
0.519733 -0.904719
0.435779 -0.977335
0.474827 -0.978396
0.483107 -0.997178
0.541816 -0.984144
0.492978 -1.01715
0.499247 -1.02062
0.497423 -1.02372
0.452542 -1.00794
0.405217 -1.00269
0.367363 -1.01259
0.346632 -1.00939
0.381606 -0.977168
0.395034 -0.950854
0.364752 -0.953523
0.335645 -0.949685
0.39705 -0.912366
0.374806 -0.909561
0.364196 -0.907982
0.337416 -0.930413
0.33644 -0.971248
0.440083 -0.949399
0.380952 -0.982279
0.410366 -0.99841
0.438148 -0.997688
0.403161 -1.02288
0.359361 -1.0371
0.396319 -1.00535
0.371855 -1.01002
0.378525 -0.977428
0.317347 -0.997618
0.365321 -0.971888
0.36765 -0.970764
0.394657 -0.93508
0.375952 -0.927436
0.333178 -0.95258
0.300792 -0.985227
0.357051 -0.995678
0.266671 -1.05259
0.23344 -1.05679
0.294604 -1.0388
0.308873 -1.0342
0.344355 -1.0248
0.382544 -1.04243
0.392183 -1.04631
0.35965 -1.04103
0.339816 -1.03274
0.358656 -1.00074
0.292479 -1.0045
0.316982 -0.968173
0.309239 -0.954447
0.301523 -0.943
0.264523 -0.94161
0.263845 -0.941248
0.2686 -0.938301
0.301445 -0.922429
0.308267 -0.915935
0.284332 -0.928491
0.337536 -0.931846
0.379461 -0.95407
0.398963 -0.952543
0.387119 -0.990123
0.391709 -1.00914
0.375152 -1.01179
0.291652 -1.02655
0.261959 -1.02235
0.309154 -1.02681
0.363283 -1.04562
0.365989 -1.06132
0.324711 -1.05873
0.368841 -1.01566
0.257678 -1.02023
0.249911 -1.009
0.28231 -0.987174
0.22164 -0.975952
0.301705 -0.932705
0.284542 -0.948991
0.327998 -0.952969
0.356962 -0.944667
0.383274 -0.948916
0.403065 -0.950631
0.395642 -0.957213
0.325556 -0.988341
0.306663 -0.998633
0.226694 -1.01607
0.285761 -1.00175
0.26317 -1.01131
0.279989 -1.01443
0.285025 -1.01302
0.3083 -0.99575
0.325725 -0.960846
0.356728 -0.927494
0.294477 -0.949308
0.254108 -0.978975
0.268491 -0.970394
0.237488 -0.966015
0.325396 -0.947117
0.323525 -0.954924
0.354653 -0.965289
0.392636 -0.946923
0.405101 -0.966112
0.381463 -1.00385
0.397318 -1.00301
0.437993 -0.977232
0.381968 -0.987275
0.351327 -1.01004
0.39955 -1.00296
0.356887 -1.00066
0.314305 -0.996675
0.307181 -0.984787
0.294921 -0.957591
0.322269 -0.943118
0.368086 -0.913192
0.358683 -0.924226
0.339007 -0.947938
0.361813 -0.934747
0.36219 -0.924764
0.310559 -0.941773
0.362132 -0.935963
0.376664 -0.948981
0.333835 -0.954227
0.268857 -0.970028
0.283647 -0.984176
0.265711 -1.01407
0.239018 -1.02976
0.330576 -1.00492
0.366361 -0.998816
0.283985 -0.990671
0.278474 -0.960805
0.300353 -0.950185
0.269505 -0.932533
0.217327 -0.921283
0.256217 -0.92587
0.233007 -0.931177
0.237985 -0.9296
0.294949 -0.919381
0.287923 -0.935497
0.330094 -0.940009
0.330916 -0.955538
0.330038 -0.955059
0.295311 -0.95505
0.318209 -0.946738
0.341407 -0.940457
