# Supplementary material for: Stochastic bond dynamics facilitates alignment of malaria parasite at erythrocyte membrane upon invasion
Source: eLife. 2020 May 18;9:e56500. doi: 10.7554/eLife.56500 (PMC7269671; doi:10.7554/eLife.56500)
Supplement: Figure 2—source data 1. [file elife-56500-fig2-data1.zip › PARA_POSITIONS/pos97.dat]

3.97622 0.5101
3.9394 0.695792
3.9556 0.477236
3.95249 0.302845
3.93555 0.578451
3.95256 0.287931
3.93532 0.46668
3.91133 0.604027
3.91622 0.523493
3.90434 0.506035
3.8897 0.461312
3.88243 0.464729
3.88124 0.359679
3.86011 0.560247
3.90109 0.491631
3.93058 0.558242
3.91759 0.751615
3.9519 0.384395
3.94136 0.431541
3.90936 0.525083
3.85295 0.725082
3.88956 0.334579
3.90383 0.49317
3.92653 0.520933
3.91907 0.678535
3.92949 0.577618
3.91611 0.632859
3.93801 0.438796
3.91051 0.55386
3.8777 0.603061
3.87514 0.353391
3.81417 0.481065
3.78466 0.373812
3.73994 0.528184
3.7296 0.559331
3.74879 0.442719
3.75632 0.48438
3.7702 0.354408
3.79805 0.286336
3.80194 0.345748
3.79387 0.186196
3.79213 0.293213
3.80452 0.304534
3.81 0.431919
3.85309 0.168212
3.87525 0.307125
3.89841 -0.0113889
3.9084 0.197834
3.91599 0.229573
3.92968 0.297583
3.96815 0.273147
4.01664 0.213276
4.05904 0.0409046
4.061 0.603649
4.10533 0.387878
4.1134 0.411755
4.13993 0.241014
4.14803 0.27188
4.151 0.32156
4.14482 0.242859
4.11444 0.57586
4.13726 0.280611
4.14855 0.464567
4.18992 0.321457
4.21249 0.496056
4.24182 0.558614
4.23891 0.667059
4.23323 0.660314
4.20632 0.773081
4.2015 0.733191
4.19857 0.675234
4.18724 0.656722
4.21226 0.43459
4.18744 0.674297
4.2197 0.57999
4.25899 0.539357
4.25948 0.73714
4.27929 0.555044
4.266 0.359164
4.22784 0.371835
4.18503 0.520501
4.14417 0.520388
4.11903 0.49582
4.06286 0.621241
4.0257 0.578004
3.97182 0.551025
3.94233 0.591593
3.94051 0.338268
3.90072 0.558339
3.87792 0.75543
3.89667 0.755213
3.88407 0.923727
3.96267 0.670284
3.94887 0.90177
3.93984 0.91949
3.97327 0.695446
3.95662 0.768804
3.98677 0.712657
3.98403 0.752995
4.00313 0.768328
3.99639 0.763491
3.97491 0.75937
3.97826 0.649828
3.96739 0.604794
3.94927 0.608461
3.95584 0.632668
3.95084 0.666495
3.95595 0.686632
3.96072 0.719519
3.9721 0.696663
3.97599 0.767661
3.99031 0.743905
3.97067 0.853767
3.9769 0.747773
3.96292 0.727617
3.96939 0.575072
3.92469 0.858627
3.94054 0.805441
3.95201 0.837826
3.93659 0.941554
4.00472 0.647782
4.02032 0.776429
4.03854 0.590917
4.02056 0.524598
4.01351 0.360767
3.9248 0.733039
3.94315 0.365336
3.88932 0.640283
3.90319 0.456418
3.90365 0.650088
3.91137 0.752565
3.95128 0.588594
3.90574 0.845355
3.93001 0.663012
3.94403 0.4502
3.92833 0.37972
3.9085 0.540425
3.87031 0.728786
3.8819 0.693268
3.90747 0.607482
3.92735 0.574719
3.91765 0.574693
3.91007 0.651017
3.91739 0.714804
3.96881 0.531577
3.9622 0.733357
3.98768 0.587369
4.00357 0.437957
3.97061 0.51678
3.94832 0.509142
3.90211 0.780394
3.90349 0.717911
3.90172 0.540117
3.85931 0.62305
3.82795 0.750227
3.85349 0.615608
3.85656 0.679392
3.86937 0.71996
3.92204 0.706317
3.98944 0.565861
4.01326 0.611739
4.03152 0.747082
4.03898 0.771861
4.06231 0.633472
4.0309 0.727642
4.04351 0.539572
4.02675 0.479034
3.99454 0.650965
3.99063 0.681141
4.01037 0.525708
3.99836 0.75792
4.00148 0.853172
4.04656 0.78037
4.07809 0.584885
4.09732 0.45269
4.07389 0.695252
4.07891 0.571109
4.06886 0.596633
4.03819 0.721514
4.0426 0.607441
4.06336 0.530537
4.0916 0.46748
4.12712 0.560676
4.14837 0.54929
4.17351 0.366151
4.13666 0.728216
4.08284 0.683211
4.0302 0.673269
4.00935 0.57186
3.95844 0.843298
4.01372 0.541417
4.01032 0.511645
4.02063 0.37329
4.02605 0.5675
4.0453 0.554977
4.0763 0.525416
4.05235 0.858069
4.06588 0.885759
4.09542 0.5614
4.07094 0.563276
4.02231 0.711495
4.01809 0.236891
3.95069 0.652797
3.93001 0.597988
3.90435 0.575285
3.92881 0.462629
3.96495 0.4414
3.99794 0.436947
4.04108 0.280516
4.03673 0.429522
4.05069 0.471609
4.02988 0.632362
4.00671 0.499007
3.99514 0.268953
3.91665 0.787224
3.93088 0.614872
3.91048 0.696503
3.90678 0.623385
3.93655 0.493951
3.9141 0.748417
3.96477 0.553473
3.93259 0.76502
3.93472 0.65445
3.86692 0.800883
3.83479 0.73896
3.82847 0.598029
3.78093 0.838781
3.80501 0.657399
3.78859 0.808865
3.79601 0.708057
3.78166 0.746627
3.8162 0.479595
3.77905 0.782712
3.84525 0.584151
3.84774 0.724338
3.87391 0.691327
3.86783 0.869666
3.93436 0.571929
3.93013 0.689832
3.96988 0.607005
3.94213 0.826262
3.93482 0.632526
3.87427 0.599765
3.80961 0.702624
3.72222 0.86354
3.70166 0.613883
3.68116 0.558267
3.69655 0.615926
3.73281 0.68477
3.78764 0.635429
3.8074 0.645576
3.80424 0.622165
3.81063 0.455479
3.75416 0.592072
3.72108 0.559413
3.73212 0.491546
3.74077 0.505637
3.76724 0.521109
3.77442 0.472451
3.7576 0.66058
3.79459 0.51485
3.79706 0.460603
3.77839 0.719522
3.77463 0.590176
3.79249 0.367544
3.80596 0.470167
3.84526 0.400961
3.86091 0.423197
3.9017 0.315274
3.93608 0.379553
3.94904 0.603065
4.00164 0.435868
4.03326 0.511599
4.03474 0.711962
4.0692 0.622149
4.0845 0.68099
4.06603 0.857464
4.07893 0.613707
4.05537 0.538243
4.01887 0.568062
3.98473 0.626633
3.96005 0.626837
3.92948 0.704854
3.95852 0.489759
4.00641 0.47874
4.04228 0.707524
4.09796 0.589516
4.10852 0.612678
4.097 0.254525
4.05662 0.388962
4.01246 0.543248
3.96567 0.62985
3.9742 0.351567
3.94901 0.445586
3.9126 0.593583
3.89258 0.75842
3.94495 0.473176
3.98751 0.449054
4.03231 0.413126
4.03503 0.508415
4.01878 0.486286
4.01885 0.234305
4.00823 0.369674
4.02576 0.464156
4.05338 0.441244
4.0581 0.358869
4.01453 0.613689
4.0064 0.454171
3.96704 0.520635
3.94263 0.317338
3.913 0.272538
3.90042 0.219648
3.87418 0.286874
3.88426 0.216723
3.91033 0.392551
3.9516 0.282832
3.96267 0.486132
3.9733 0.355856
3.94343 0.411095
3.91919 0.398004
3.90603 0.116327
3.87559 0.218215
3.84869 0.33034
3.85597 0.341139
3.881 0.180766
3.91269 0.100894
3.94374 0.389931
3.98379 0.416591
4.02599 0.188562
4.03418 0.448991
4.05844 0.494916
4.0827 0.40135
4.0855 0.29367
4.07548 0.322881
4.05099 0.49535
4.03636 0.636248
4.04264 0.500043
4.02544 0.545716
4.05593 0.469562
4.11429 0.347502
4.17117 0.534422
4.24149 0.426039
4.27195 0.441762
4.26952 0.401775
4.24936 0.260371
4.20143 0.408587
4.17 0.30313
4.12803 0.146208
4.09797 0.393042
4.09813 0.497682
4.12476 0.538623
4.16959 0.346174
4.18642 0.238063
4.16698 0.474891
4.18349 0.261046
4.18668 0.272124
4.19606 0.241418
4.18791 0.0713559
4.16949 0.157844
4.15084 0.0243014
4.15796 0.153833
4.14612 0.266539
4.1382 0.190068
4.11622 0.439548
4.14708 0.225559
4.16648 0.0442211
4.16955 0.244522
4.15596 0.400868
4.15982 0.346945
4.15286 0.357494
4.13374 0.225167
4.11233 0.293128
4.11069 0.324086
4.12588 0.279676
4.14359 0.290029
4.17026 0.00201619
4.15625 0.0636293
4.11946 0.0901351
4.08388 0.149677
4.04697 0.0679088
4.00868 0.198335
3.9872 0.064784
3.97146 0.228325
3.95362 0.150143
3.94523 0.0938651
3.94728 0.171651
3.95093 0.220588
3.96996 0.0325168
3.96886 0.181805
3.98612 0.191789
4.01258 0.0756105
4.01969 0.0366699
4.0132 0.158941
3.99916 0.144411
3.96642 0.332276
3.94388 -0.0739217
3.9004 0.152822
3.84801 0.376976
3.83712 0.104699
3.82345 0.192016
3.82205 0.0837961
3.81268 -0.0464155
3.82357 0.267241
3.85381 0.111159
3.89889 0.273337
3.96164 0.0682425
4.01158 0.0568438
4.02482 0.237497
4.026 0.3046
4.0293 0.318989
4.03629 0.161909
4.0146 0.406942
4.0544 0.175458
4.06931 0.201246
4.06617 0.260197
4.04358 0.403476
4.04555 0.269919
4.03145 -0.0155288
4.03712 0.109169
4.06545 0.234599
4.10003 -0.0380979
4.13072 0.058678
4.14751 0.067227
4.14656 0.025046
4.16776 0.0663681
4.20459 0.19879
4.24346 0.150958
4.29041 0.195388
4.32679 0.133604
4.34449 -0.0193938
4.34463 0.252774
4.35526 -0.0388564
4.3532 0.0872857
4.36963 -0.10363
4.37096 -0.142448
4.36242 -0.151855
4.35166 -0.131116
4.34784 -0.0553633
4.33862 -0.40008
4.3752 -0.376662
4.39857 -0.542284
4.45404 -0.366033
4.47183 -0.376683
4.4848 -0.242863
4.47088 -0.371334
4.43877 -0.58513
4.40499 -0.723784
4.40608 -0.458752
4.39192 -0.220961
4.33252 -0.41618
4.29996 -0.382036
4.29091 -0.355059
4.2075 -0.721251
4.20605 -0.442514
4.15001 -0.595737
4.12301 -0.577783
4.12595 -0.528554
4.09214 -0.790218
4.17163 -0.337579
4.16405 -0.540601
4.18396 -0.447387
4.17087 -0.5401
4.17231 -0.621468
4.20753 -0.597158
4.226 -0.675734
4.23037 -0.705586
4.24787 -0.596186
4.24056 -0.465789
4.19659 -0.575045
4.15884 -0.634348
4.16294 -0.395914
4.14874 -0.406277
4.16208 -0.470066
4.18498 -0.474454
4.20819 -0.381456
4.206 -0.399694
4.18316 -0.367695
4.15607 -0.316878
4.11853 -0.396877
4.09149 -0.51418
4.08164 -0.503187
4.07394 -0.495592
4.04624 -0.461758
4.00961 -0.469065
3.96872 -0.460158
3.92626 -0.400262
3.84749 -0.70403
3.87066 -0.303554
3.85818 -0.232732
3.84427 -0.491722
3.8932 -0.360476
3.95562 -0.25971
3.97561 -0.586767
4.05733 -0.360971
4.0395 -0.654314
4.10451 -0.268754
4.11078 -0.31851
4.10792 -0.396127
4.13096 -0.169478
4.11994 -0.390519
4.1464 -0.166878
4.13898 -0.37047
4.1316 -0.468899
4.12928 -0.164911
4.05843 -0.600274
4.04889 -0.463103
4.05346 -0.252686
4.0406 -0.319634
4.02263 -0.408588
4.02591 -0.309968
4.00626 -0.345902
3.98718 -0.423089
3.97179 -0.448247
3.98123 -0.328991
3.9659 -0.441252
3.98716 -0.127943
3.97728 -0.318404
3.99502 -0.290048
4.00867 -0.045316
4.00604 -0.171572
3.9991 -0.326052
3.99436 -0.267192
3.98489 -0.161794
3.96222 -0.285468
3.95458 -0.211164
3.95078 -0.0664472
3.9287 -0.379023
3.91088 -0.487729
3.89795 -0.42278
3.931 -0.00677312
3.93616 -0.425474
3.99366 -0.251417
4.04547 -0.170382
4.07635 -0.420169
4.13946 -0.207798
4.14944 -0.371416
4.1831 -0.129126
4.16513 -0.419221
4.14283 -0.436395
4.1226 -0.355983
4.12096 -0.32399
4.13622 -0.263201
4.12889 -0.365715
4.14288 -0.261667
4.12297 -0.499187
4.14806 -0.385819
4.15912 -0.416025
4.15871 -0.591312
4.22002 -0.261738
4.18662 -0.382552
4.14059 -0.336461
4.09995 -0.302242
4.06863 -0.388165
4.06278 -0.291779
4.07692 -0.333835
4.07596 -0.50439
4.09764 -0.42148
4.0863 -0.383853
4.10502 -0.283453
4.10454 -0.349531
4.13277 -0.180372
4.11982 -0.42193
4.12023 -0.423219
4.15004 -0.148631
4.16214 -0.404368
4.17604 -0.440813
4.16841 -0.530462
4.17745 -0.359255
4.19739 -0.288266
4.2261 -0.246334
4.24547 -0.0672011
4.24287 -0.239334
4.25732 -0.216601
4.27702 -0.23565
4.27526 -0.273412
4.28606 -0.308965
4.28285 -0.408169
4.28843 -0.344823
4.27244 -0.311356
4.25628 -0.334575
4.25627 -0.385074
4.29744 -0.40785
4.35023 -0.391067
4.39428 -0.439178
4.45957 -0.169812
4.4821 0.0394623
4.45128 -0.0624776
4.40229 -0.118993
4.34596 -0.449785
4.36056 -0.0907115
4.35863 -0.180067
4.35507 0.0888338
4.34879 0.0097336
4.34717 -0.0664086
4.35888 -0.32995
4.35899 -0.530088
4.40311 -0.289254
4.43352 -0.17519
4.46689 -0.21078
4.48271 -0.127257
4.46939 -0.17949
4.43856 -0.181611
4.41028 0.0538293
4.35597 -0.17471
4.34103 -0.197318
4.3749 -0.0626734
4.41869 -0.154175
4.46805 -0.119403
4.50315 -0.375618
4.53407 -0.367152
4.55379 -0.323712
4.53483 -0.541574
4.52449 -0.600061
4.54358 -0.507679
4.55486 -0.425581
4.53185 -0.476347
4.51501 -0.474956
4.52465 -0.383563
4.51755 -0.425309
4.49352 -0.470393
4.43587 -0.539213
4.38441 -0.651038
4.3638 -0.631524
4.37599 -0.557835
4.37154 -0.635953
4.37886 -0.61688
4.40371 -0.598031
4.46592 -0.201723
4.45056 -0.570395
4.45665 -0.440442
4.39972 -0.692465
4.39534 -0.55382
4.36427 -0.570297
4.3487 -0.530475
4.30096 -0.755719
4.3478 -0.446258
4.373 -0.188958
4.35682 -0.487455
4.37107 -0.438765
4.39795 -0.40238
4.37536 -0.706474
4.41619 -0.458422
4.43758 -0.436108
4.46694 -0.45296
4.47407 -0.59505
4.48798 -0.569668
4.48103 -0.640664
4.44201 -0.787455
4.44033 -0.636262
4.43641 -0.480216
4.4084 -0.532161
4.39304 -0.741061
4.44926 -0.538912
4.45823 -0.464046
4.42036 -0.480546
4.36549 -0.565131
4.33143 -0.535105
4.32746 -0.40652
4.30587 -0.522707
4.27821 -0.672062
4.34222 -0.251355
4.3338 -0.660241
4.36514 -0.639324
4.388 -0.64905
4.41855 -0.401016
4.41844 -0.399145
4.36625 -0.696122
4.37096 -0.42986
4.33526 -0.547665
4.30594 -0.451914
4.25889 -0.592963
4.24126 -0.574787
4.22603 -0.541535
4.2267 -0.606097
4.25715 -0.512321
4.24206 -0.635713
4.20835 -0.842686
4.2326 -0.821646
4.26187 -0.698511
4.25595 -0.676401
4.21155 -0.843611
4.20972 -0.669142
4.19778 -0.545633
4.19872 -0.457914
4.20253 -0.445885
4.19628 -0.647102
4.20918 -0.708571
4.2752 -0.3981
4.27523 -0.69836
4.34072 -0.593471
4.30417 -0.92971
4.33394 -0.6202
4.27211 -0.783613
4.2486 -0.744477
4.19436 -0.845324
4.21188 -0.69944
4.23221 -0.512438
4.20062 -0.688755
4.21405 -0.567395
4.18005 -0.742628
4.22632 -0.540371
4.21467 -0.726981
4.24433 -0.655184
4.24215 -0.791006
4.3191 -0.344324
4.29975 -0.640395
4.32256 -0.564805
4.33209 -0.57546
4.33692 -0.56865
4.29872 -0.731101
4.27445 -0.65525
4.21804 -0.750123
4.23695 -0.647594
4.24253 -0.769643
4.28384 -0.616796
4.2824 -0.662976
4.30052 -0.602446
4.275 -0.787085
4.29856 -0.60584
4.26371 -0.646059
4.23702 -0.635786
4.20311 -0.577551
4.1588 -0.615338
4.10105 -0.795256
4.08343 -0.775933
4.12107 -0.606852
4.11163 -0.716993
4.15311 -0.460748
4.13767 -0.569356
4.09766 -0.766837
4.14946 -0.424572
4.10659 -0.742008
4.14704 -0.594479
4.17935 -0.567188
4.21517 -0.571203
4.27022 -0.504699
4.31046 -0.440791
4.32234 -0.69385
4.38236 -0.466449
4.37019 -0.749063
4.4264 -0.437465
4.43895 -0.38549
4.4259 -0.273788
4.37013 -0.358023
4.29541 -0.523257
4.26143 -0.156773
4.15654 -0.471844
4.11931 0.0198409
4.08292 -0.190038
4.08136 -0.215965
4.10159 -0.252488
4.13278 -0.330494
4.16463 -0.484826
4.19609 -0.527989
4.2367 -0.37297
4.20947 -0.530884
4.18629 -0.452092
4.13121 -0.507397
4.06575 -0.591237
4.02644 -0.584322
4.01772 -0.489094
3.9937 -0.489184
3.95747 -0.572097
3.97074 -0.530379
4.01458 -0.427186
4.05292 -0.405158
4.06 -0.52283
4.08176 -0.48792
4.05924 -0.613564
4.06242 -0.596561
4.08357 -0.529175
4.11207 -0.478901
4.15585 -0.385476
4.16168 -0.477718
4.16687 -0.300469
4.08153 -0.794127
4.10881 -0.509984
4.09533 -0.443126
4.08032 -0.557407
4.09221 -0.507657
4.07361 -0.726736
4.11756 -0.501246
4.08948 -0.716926
4.11971 -0.502802
4.11142 -0.505389
4.13323 -0.242196
4.12192 -0.461846
4.15026 -0.328192
4.16309 -0.530614
4.18889 -0.539083
4.21857 -0.524725
4.22575 -0.61537
4.2159 -0.819217
4.2406 -0.843783
4.2412 -0.920229
4.20587 -0.95987
4.20379 -0.74914
4.15135 -0.838597
4.15512 -0.678987
4.14621 -0.794067
4.16914 -0.833303
4.22375 -0.637343
4.21412 -0.770615
4.17667 -0.945646
4.21864 -0.683681
4.20185 -0.732973
4.18192 -0.75537
4.18407 -0.774703
4.20567 -0.724966
4.20187 -0.769181
4.20717 -0.687116
4.16655 -0.844937
4.20306 -0.696257
4.2275 -0.650356
4.2272 -0.719723
4.24791 -0.57105
4.24449 -0.627009
4.26309 -0.493797
4.25532 -0.572859
4.26085 -0.672765
4.29991 -0.42307
4.28812 -0.468061
4.27347 -0.637787
4.30804 -0.385297
4.25882 -0.821876
4.30201 -0.653416
4.31444 -0.799346
4.33842 -0.789823
4.30837 -0.990322
4.28266 -1.01991
4.29034 -0.840801
4.24261 -0.98721
4.2979 -0.686239
4.28152 -0.872146
4.33815 -0.691863
4.32783 -0.905486
4.3651 -0.772483
4.36722 -0.703285
4.36688 -0.729034
4.38445 -0.616454
4.36602 -0.681251
4.33006 -0.72223
4.30017 -0.677188
4.25074 -0.863205
4.30916 -0.53731
4.24747 -0.890239
4.27909 -0.82882
4.29558 -0.84653
4.33996 -0.685274
4.38334 -0.667592
4.41935 -0.718395
4.49673 -0.407565
4.5203 -0.427421
4.52009 -0.440814
4.53333 -0.336435
4.53551 -0.315835
4.52603 -0.125001
4.48513 -0.0683573
4.43726 -0.115256
4.40777 -0.354741
4.3818 -0.201457
4.35383 -0.144072
4.34164 -0.375586
4.35804 -0.507265
4.3934 -0.462491
4.43502 -0.520464
4.48654 -0.410362
4.5263 -0.318468
4.52447 -0.44713
4.47011 -0.538462
4.42407 -0.549901
4.39342 -0.477845
4.36526 -0.523316
4.35803 -0.407387
4.32893 -0.407868
4.32278 -0.494139
4.33319 -0.334708
4.33243 -0.234866
4.28349 -0.522357
4.2588 -0.535941
4.26006 -0.347649
4.23307 -0.353255
4.1964 -0.297038
4.18345 -0.173252
4.18288 -0.138779
4.21136 -0.177995
4.21352 -0.375455
4.2156 -0.112946
4.18049 -0.371649
4.14081 -0.278905
4.10647 -0.185541
4.05253 -0.461884
4.06554 -0.119895
4.06889 -0.0705423
4.08459 -0.287648
4.11484 -0.219715
4.14829 -0.2293
4.1778 -0.0688054
4.16904 -0.265766
4.1495 -0.342367
4.14053 -0.221385
4.11009 -0.428798
4.08118 -0.475549
4.0564 -0.369178
4.00748 -0.439025
3.99398 -0.120535
3.97 -0.195043
3.97005 -0.177613
3.97957 -0.185499
3.9922 -0.230421
3.98084 -0.445969
4.00831 -0.195455
3.99757 -0.169624
3.97243 -0.399001
3.96882 -0.341218
3.9657 -0.256918
3.94138 -0.338155
3.91558 -0.328037
3.89955 -0.482892
3.90979 -0.427934
3.93424 -0.270331
3.96135 -0.14153
4.00007 -0.25361
4.06007 -0.175196
4.10205 -0.181162
4.11707 -0.209328
4.17697 -0.212367
4.24237 -0.231802
4.27122 -0.344542
4.27259 -0.274141
4.22345 -0.260774
4.17562 -0.307235
4.15623 -0.00805767
4.14393 -0.235169
4.16622 -0.107358
4.19941 -0.125056
4.22236 -0.253901
4.25901 -0.132651
4.2823 -0.315584
4.33555 -0.200996
4.37784 0.0316734
4.38751 -0.206112
4.37351 -0.228229
4.34622 0.000612229
4.32159 -0.295655
4.29481 -0.227156
4.24449 -0.125242
4.18083 -0.405584
4.16954 -0.369806
4.17111 -0.294434
4.1636 -0.371686
4.16225 -0.541857
4.1955 -0.414327
4.22733 -0.209808
4.26179 -0.234153
4.27716 -0.259665
4.28385 -0.20945
4.27787 -0.269273
4.24569 -0.54525
4.28633 -0.361534
4.30118 -0.475842
4.33207 -0.555374
4.34931 -0.555837
4.35758 -0.454076
4.33955 -0.474892
4.31652 -0.402821
4.28602 -0.434121
4.24886 -0.41731
4.19994 -0.532346
4.20748 -0.503477
4.21756 -0.624908
4.27172 -0.461171
4.26842 -0.506552
4.28185 -0.373338
4.24663 -0.52078
4.19594 -0.681665
4.20694 -0.35776
4.16792 -0.282001
4.11878 -0.459799
4.14466 -0.346541
4.17746 -0.157562
4.19042 -0.329464
4.21049 -0.447225
4.23525 -0.4164
4.25124 -0.272783
4.22967 -0.493411
4.22192 -0.27995
4.16026 -0.642119
4.16778 -0.546659
4.19839 -0.324177
4.18884 -0.479995
4.21725 -0.333112
4.22215 -0.534276
4.2414 -0.375297
4.20276 -0.469558
4.15337 -0.445999
4.09938 -0.376432
4.01241 -0.529293
3.93603 -0.555485
3.86608 -0.607114
3.85851 -0.486783
3.85601 -0.476178
3.86913 -0.513457
3.90825 -0.48856
3.92589 -0.547573
3.92845 -0.717003
3.95254 -0.624278
3.96083 -0.545078
3.95226 -0.627448
3.9673 -0.580764
3.94294 -0.726684
3.91546 -0.830295
3.92689 -0.7629
3.95275 -0.537416
3.94472 -0.532241
3.90181 -0.687054
3.9091 -0.548353
3.87958 -0.670699
3.90799 -0.538741
3.91041 -0.499369
3.89535 -0.581806
3.86054 -0.673
3.83899 -0.610454
3.84162 -0.523107
3.83189 -0.498749
3.83721 -0.467223
3.87022 -0.38567
3.88729 -0.431514
3.89347 -0.515119
3.91222 -0.542008
3.94053 -0.642655
3.95086 -0.777811
3.98769 -0.69876
4.04906 -0.381838
4.04402 -0.506663
4.04959 -0.522181
4.07233 -0.412934
4.05514 -0.561975
4.06922 -0.412765
4.04581 -0.495771
4.03302 -0.572661
4.05495 -0.429114
4.02609 -0.611295
4.0511 -0.439417
4.04987 -0.31271
4.01218 -0.53466
4.00221 -0.598129
4.02578 -0.482597
4.03986 -0.385477
4.04565 -0.332573
4.04097 -0.350676
4.05029 -0.3699
4.07881 -0.170647
4.10666 -0.390768
4.15058 -0.409598
4.21526 -0.198148
4.22777 -0.467166
4.25174 -0.475406
4.2361 -0.656874
4.26811 -0.210304
4.22323 -0.426894
4.18477 -0.437996
4.1474 -0.417619
4.11588 -0.445177
4.10707 -0.466295
4.12834 -0.381914
4.12173 -0.581071
4.14358 -0.458492
4.14341 -0.402696
4.13469 -0.383477
4.08386 -0.622795
4.0815 -0.519974
4.09252 -0.467045
4.07075 -0.624638
4.13261 -0.271085
4.11031 -0.582937
4.13446 -0.375458
4.15147 -0.317163
4.16431 -0.316149
4.11047 -0.794648
4.16185 -0.498834
4.18694 -0.477871
4.18218 -0.647354
4.19856 -0.484262
4.18222 -0.480616
4.1881 -0.402668
4.13319 -0.74402
4.15447 -0.402713
4.12673 -0.427456
4.09046 -0.618277
4.06708 -0.682164
4.04416 -0.63825
4.04875 -0.560066
4.04715 -0.628162
4.02631 -0.73764
4.04095 -0.525367
4.00738 -0.701961
4.0041 -0.713947
4.02734 -0.640007
4.03156 -0.640441
4.07081 -0.489284
4.06599 -0.604608
4.08563 -0.40777
4.07014 -0.639804
4.09575 -0.573268
4.09912 -0.647578
4.07748 -0.729411
4.02451 -0.913702
4.05051 -0.583951
4.01696 -0.611938
3.99856 -0.746114
4.01898 -0.766902
4.05437 -0.804712
4.05983 -0.970075
4.16859 -0.571843
4.18417 -0.701938
4.21427 -0.826125
4.26064 -0.761656
4.22656 -1.02365
4.25293 -0.894927
4.21609 -0.9427
4.2088 -0.790691
4.20322 -0.700649
4.16009 -0.943452
4.22687 -0.718935
4.27894 -0.540194
4.23746 -0.875152
4.2623 -0.742867
4.25815 -0.822632
4.25085 -0.94744
4.27305 -0.821085
4.26226 -0.8222
4.2756 -0.60401
4.23051 -0.556015
4.15952 -0.845494
4.16213 -0.76972
4.20774 -0.559945
4.21113 -0.631899
4.19317 -0.823751
4.18701 -0.913345
4.22357 -0.729449
4.1733 -1.03014
4.20427 -1.01677
4.23768 -0.981655
4.27211 -0.920126
4.26467 -0.969175
4.23674 -0.998663
4.20545 -0.964667
4.21208 -0.689412
4.1772 -0.734316
4.18221 -0.674307
4.17262 -0.731001
4.13196 -0.872069
4.1765 -0.678717
4.15233 -0.853391
4.14535 -0.715638
4.1217 -0.591903
4.02719 -0.787566
4.00265 -0.722679
4.00588 -0.596294
4.03793 -0.349176
4.01155 -0.73198
4.05447 -0.722852
4.08041 -0.731713
4.09745 -0.680002
4.11081 -0.573263
4.04445 -0.833161
4.01167 -0.836095
3.99041 -0.833721
4.0287 -0.661985
4.01971 -0.766414
4.0154 -0.803428
4.01204 -0.790976
3.9546 -0.921716
3.91178 -1.00709
3.97247 -0.74703
3.99199 -0.768002
4.03439 -0.758212
4.05951 -0.727287
4.00612 -1.01083
4.0477 -0.863185
3.98158 -1.08375
4.00861 -0.895722
3.97792 -0.895216
3.91635 -1.01735
3.93601 -0.877275
3.90307 -0.934586
3.8262 -1.17442
3.78539 -1.28434
3.88723 -0.994773
3.98069 -0.801526
3.92499 -1.19879
4.00531 -0.988445
3.97446 -1.11605
3.91092 -1.29993
3.94078 -1.10669
3.86845 -1.16825
3.87772 -0.977606
3.88151 -0.878298
3.82471 -1.00877
3.80502 -0.971935
3.79068 -0.966957
3.79638 -0.978888
3.79107 -1.042
3.74982 -1.19134
3.76819 -1.12844
3.71104 -1.26851
3.75873 -1.02454
3.76165 -0.971421
3.7383 -1.04601
3.77171 -0.948114
3.79511 -0.917519
3.7416 -1.1192
3.80124 -0.909984
3.74994 -1.05258
3.73572 -1.05599
3.79232 -0.843221
3.75103 -1.09534
3.72492 -1.27222
3.80595 -1.06493
3.76158 -1.27296
3.85141 -1.02298
3.8115 -1.15047
3.82157 -1.11102
3.8885 -0.860945
3.80502 -1.21446
3.82954 -1.21224
3.85097 -1.16192
3.76071 -1.37835
3.73705 -1.31104
3.70735 -1.29627
3.7289 -1.19072
3.72767 -1.15215
3.69573 -1.25288
3.73476 -1.16407
3.70826 -1.31511
3.74877 -1.28201
3.79438 -1.23306
3.79173 -1.27941
3.79636 -1.24532
3.80507 -1.18547
3.75023 -1.26307
3.71768 -1.24986
3.67469 -1.30192
3.72169 -1.10347
3.64517 -1.28179
3.60357 -1.33425
3.65304 -1.10015
3.58079 -1.26151
3.65512 -1.00831
3.66109 -1.04119
3.60284 -1.21647
3.57987 -1.25332
3.53008 -1.31763
3.46944 -1.35443
3.46668 -1.26955
3.50568 -1.1052
3.46952 -1.15212
3.39997 -1.29032
3.29033 -1.50092
3.30004 -1.39871
3.34009 -1.19771
3.27463 -1.29268
3.27883 -1.25355
3.26198 -1.27279
3.24031 -1.27794
3.26317 -1.22217
3.29765 -1.17608
3.18915 -1.44832
3.19922 -1.44312
3.28357 -1.31423
3.33513 -1.18479
3.22786 -1.41481
3.30248 -1.15643
3.26996 -1.21259
3.25183 -1.24962
3.26844 -1.21388
3.34319 -0.983407
3.34798 -0.977188
3.27188 -1.27179
3.38632 -1.0743
3.39456 -1.17297
3.38388 -1.24749
3.40949 -1.17134
3.36483 -1.2605
3.36708 -1.27657
3.41434 -1.12326
3.42166 -1.138
3.30643 -1.47917
3.41292 -1.28344
3.44853 -1.25574
3.39394 -1.38214
3.44589 -1.19654
3.38206 -1.2901
3.34212 -1.32372
3.30452 -1.35387
3.32898 -1.19667
3.25536 -1.25965
3.26691 -1.11604
3.22676 -1.14167
3.21463 -1.11982
3.18919 -1.1923
3.23316 -1.11289
3.20611 -1.2203
3.20336 -1.23214
3.21056 -1.19861
3.18946 -1.23047
3.15246 -1.27964
3.14139 -1.23693
3.16689 -1.12534
3.16843 -1.1121
3.18606 -1.15429
3.21446 -1.18738
3.24365 -1.20405
3.30552 -1.08389
3.27194 -1.19419
3.28383 -1.11167
3.20869 -1.31455
3.26318 -1.22347
3.34671 -1.06735
3.29658 -1.2792
3.34107 -1.21772
3.29504 -1.35323
3.32232 -1.28208
3.29159 -1.30035
3.28158 -1.24168
3.29257 -1.09702
3.22976 -1.18882
3.20747 -1.21147
3.21397 -1.18543
3.23975 -1.15984
3.25417 -1.20867
3.2113 -1.34519
3.23695 -1.24293
3.21741 -1.23656
3.19156 -1.32536
3.27792 -1.15078
3.23614 -1.29512
3.29243 -1.16235
3.27453 -1.20574
3.21017 -1.36516
3.25779 -1.2255
3.2449 -1.23124
3.15347 -1.45613
3.25038 -1.23411
3.24321 -1.22742
3.16766 -1.3717
3.22739 -1.1773
3.11445 -1.39885
3.02045 -1.52232
3.14881 -1.1647
3.17262 -1.08119
3.12443 -1.2191
3.13181 -1.21387
3.12304 -1.25536
3.09552 -1.32496
3.13129 -1.24111
3.08197 -1.36367
3.07783 -1.40263
3.12355 -1.33293
3.19053 -1.22535
3.13832 -1.35016
3.249 -1.10216
3.22547 -1.20138
3.2564 -1.21165
3.24464 -1.30506
3.31454 -1.11703
3.23506 -1.2715
3.25108 -1.18003
3.23539 -1.17426
3.23687 -1.07822
3.20229 -1.16421
3.20215 -1.25937
3.27266 -1.22182
3.35613 -1.13779
3.37884 -1.22248
3.45473 -1.13223
3.4989 -1.1246
3.54111 -1.0635
3.48154 -1.28248
3.50145 -1.23247
3.45889 -1.30865
3.47896 -1.21298
3.49638 -1.17137
3.47792 -1.21017
3.49305 -1.15545
3.41293 -1.36252
3.36911 -1.437
3.38039 -1.39392
3.37066 -1.42903
3.35528 -1.49603
3.40208 -1.38084
3.39401 -1.39673
3.35191 -1.47915
3.40776 -1.36293
3.3746 -1.41099
3.39851 -1.33967
3.35352 -1.47435
3.42431 -1.3585
3.4589 -1.32983
3.47762 -1.30008
3.39188 -1.50411
3.43128 -1.36138
3.37106 -1.46133
3.36835 -1.43665
3.35707 -1.47184
3.38137 -1.47646
3.40802 -1.44201
3.41439 -1.4352
3.43195 -1.37865
3.38468 -1.44999
3.37368 -1.3934
3.39902 -1.26298
3.35514 -1.32804
3.32137 -1.38946
3.34486 -1.32459
3.31998 -1.38051
3.2895 -1.50342
3.37605 -1.361
3.40674 -1.3182
3.43395 -1.25393
3.41326 -1.35875
3.49014 -1.24666
3.49511 -1.33046
3.5135 -1.39411
3.50182 -1.48503
3.56383 -1.39414
3.56766 -1.38889
3.56546 -1.31146
3.45742 -1.46946
3.45515 -1.43013
3.44057 -1.42424
3.4575 -1.40975
3.45772 -1.4346
3.46842 -1.41949
3.4125 -1.52255
3.41963 -1.4592
3.42986 -1.39211
3.3986 -1.39968
3.31767 -1.49831
3.23205 -1.58711
3.32462 -1.32712
3.20304 -1.57377
3.31476 -1.32576
3.31952 -1.35847
3.3128 -1.41778
3.28926 -1.46787
3.33241 -1.32022
3.26204 -1.41709
3.25957 -1.32751
3.20797 -1.3584
3.1983 -1.37948
3.20196 -1.37595
3.12582 -1.54299
3.12988 -1.57214
3.15642 -1.50781
3.2059 -1.37422
3.23194 -1.32689
3.27815 -1.22235
3.28088 -1.2344
3.29 -1.23863
3.30451 -1.23668
3.27952 -1.30389
3.23902 -1.39235
3.20703 -1.44463
3.18093 -1.49008
3.17386 -1.46461
3.19123 -1.38707
3.21032 -1.34087
3.18147 -1.38369
3.10675 -1.54551
3.11503 -1.48746
3.08282 -1.49154
3.13087 -1.33193
3.00103 -1.55631
2.99401 -1.52078
3.04972 -1.44774
3.11071 -1.33918
3.0766 -1.40496
3.03441 -1.43908
3.07968 -1.21585
2.9685 -1.3767
2.95059 -1.38672
2.97844 -1.3662
3.05062 -1.25528
3.09009 -1.18069
3.1374 -1.10351
3.09857 -1.22549
3.10859 -1.17151
3.05561 -1.26806
3.02788 -1.32791
3.05628 -1.24224
3.0648 -1.24768
3.02401 -1.35857
3.00227 -1.42105
3.01828 -1.37527
3.03671 -1.31681
3.03611 -1.31054
3.00836 -1.33836
3.03473 -1.23771
3.07973 -1.09976
2.97844 -1.42163
3.1105 -1.20778
3.10459 -1.30531
3.07984 -1.42654
3.14171 -1.35147
3.1035 -1.42933
3.06911 -1.45479
3.07317 -1.3434
3.0194 -1.34901
3.02542 -1.26321
2.965 -1.35745
2.98385 -1.28743
3.09146 -0.997496
2.99324 -1.22973
2.99464 -1.21758
2.9732 -1.29811
3.05661 -1.10235
3.03507 -1.15033
2.98669 -1.24043
2.99784 -1.28912
2.93464 -1.49684
3.01993 -1.43117
3.03196 -1.49818
3.11858 -1.36941
3.07806 -1.48323
3.09655 -1.46944
3.07854 -1.54784
3.07635 -1.61252
3.24434 -1.34635
3.23014 -1.47469
3.27766 -1.38697
3.24896 -1.42508
3.17589 -1.52504
3.24152 -1.32383
3.18253 -1.45708
3.20243 -1.42317
3.23108 -1.38135
3.22049 -1.3567
3.15596 -1.41168
3.09406 -1.4083
3.06531 -1.38786
2.97023 -1.49602
2.89257 -1.59099
2.90073 -1.54411
2.95287 -1.39455
2.93649 -1.37499
2.92036 -1.37821
2.93175 -1.33901
2.97612 -1.24308
2.90351 -1.36201
2.91646 -1.25872
2.8977 -1.21334
2.82681 -1.27494
2.78088 -1.30393
2.83784 -1.14735
2.85524 -1.14036
2.8298 -1.2556
2.86678 -1.21196
2.94262 -1.00302
2.85721 -1.14132
2.79659 -1.15747
2.75892 -1.12988
2.69281 -1.23346
2.69067 -1.21445
2.71915 -1.13697
2.66492 -1.21868
2.7245 -1.07657
2.6615 -1.20062
2.73905 -1.0543
2.75917 -1.07095
2.73358 -1.17197
2.71558 -1.20321
2.74631 -1.14035
2.72985 -1.1956
2.76343 -1.11714
2.70607 -1.24107
2.77626 -1.04965
2.71106 -1.15209
2.67489 -1.16826
2.67331 -1.08735
2.69053 -1.0517
2.75573 -0.949333
2.70239 -1.15246
2.74058 -1.05938
2.65691 -1.16842
2.68261 -1.10707
2.69633 -1.08033
2.68288 -1.12351
2.69501 -1.12828
2.71513 -1.06394
2.69719 -1.08139
2.6745 -1.12895
2.71567 -1.04736
2.66503 -1.14679
2.72953 -0.943175
2.6802 -1.03631
2.66405 -0.970499
2.61245 -1.02879
2.60312 -1.03506
2.68069 -0.851177
2.60611 -1.09205
2.60818 -1.08266
2.65561 -0.990722
2.60544 -1.18818
2.69959 -1.01359
2.64585 -1.15052
2.66883 -1.06039
2.56357 -1.2659
2.64764 -1.07447
2.64124 -1.05044
2.66438 -0.920071
2.63991 -0.965366
2.63612 -0.982161
2.57967 -1.10426
2.64552 -0.914282
2.59057 -1.00811
2.58229 -1.00813
2.57195 -1.05796
2.53522 -1.21046
2.64906 -1.03609
2.61406 -1.16926
2.65919 -1.09127
2.67179 -1.08419
2.63819 -1.18263
2.66854 -1.18947
2.71057 -1.2152
2.69516 -1.30344
2.78956 -1.11713
2.74529 -1.21818
2.76995 -1.17033
2.79596 -1.14046
2.79419 -1.19262
2.84194 -1.12136
2.83587 -1.17178
2.83317 -1.1745
2.87837 -1.04346
2.81669 -1.18013
2.80875 -1.20108
2.8052 -1.24774
2.87053 -1.09933
2.83786 -1.17904
2.80309 -1.26343
2.85017 -1.14574
2.91823 -1.00958
2.88198 -1.08184
2.8698 -1.10065
2.9003 -1.07526
2.89602 -1.08391
2.87071 -1.15195
2.87595 -1.12475
2.85018 -1.15571
2.8592 -1.11891
2.88275 -1.043
2.83896 -1.15259
2.78928 -1.26163
2.74196 -1.30653
2.77478 -1.19261
2.70541 -1.31411
2.76997 -1.17333
2.75854 -1.1376
2.70069 -1.17822
2.70221 -1.04518
2.66718 -0.994818
2.64842 -1.01276
2.64001 -1.0549
2.65651 -1.07312
2.71178 -1.02574
2.71091 -1.04921
2.73815 -0.96827
2.69428 -1.0427
2.72062 -0.981887
2.72571 -1.05257
2.75211 -1.00745
2.75535 -0.993541
2.75605 -0.942665
2.75977 -0.907429
2.71528 -1.01569
2.70452 -1.04413
2.73969 -0.965236
2.79546 -0.854247
2.74452 -0.998761
2.72467 -0.992892
2.71879 -0.956849
2.65019 -1.12582
2.69018 -1.04808
2.75907 -0.911801
2.76202 -1.01216
2.70376 -1.22703
2.75798 -1.19274
2.75607 -1.24004
2.74554 -1.24234
2.71042 -1.23642
2.66219 -1.2316
2.64587 -1.22051
2.69463 -1.12379
2.75652 -1.04604
2.7486 -1.05825
2.72558 -1.07337
2.66973 -1.13137
2.63587 -1.15006
2.56992 -1.25832
2.59499 -1.25326
2.54743 -1.38297
2.57572 -1.34242
2.60082 -1.34897
2.66514 -1.25847
2.65878 -1.27692
2.66871 -1.22688
2.64364 -1.22771
2.56798 -1.3127
2.56892 -1.20841
2.54664 -1.14105
2.43678 -1.23933
2.46688 -1.10476
2.37033 -1.24787
2.43108 -1.12105
2.41889 -1.12814
2.42337 -1.13758
2.46014 -1.07396
2.40246 -1.18143
2.44092 -1.10481
2.3734 -1.20685
2.3953 -1.17228
2.41339 -1.13388
2.42122 -1.09109
2.43713 -1.02095
2.40052 -1.08337
2.40747 -1.05088
2.43922 -0.995742
2.39704 -1.07721
2.40116 -1.02709
2.36289 -1.02599
2.35823 -0.997025
2.33878 -1.02693
2.32132 -1.09174
2.37859 -0.992757
2.37146 -0.995347
2.34119 -1.03689
2.37 -0.987297
2.36716 -1.00867
2.4194 -0.907591
2.40273 -0.933982
2.41923 -0.867992
2.3615 -0.98441
2.37141 -0.927278
2.32643 -0.994135
2.26932 -1.0897
2.32818 -0.937663
2.25556 -1.07061
2.29903 -0.953689
2.22787 -1.07599
2.22752 -1.05868
2.23648 -1.06598
2.27382 -1.04449
2.30559 -1.01663
2.31309 -1.06165
2.38625 -0.988408
2.34007 -1.15766
2.40532 -1.05754
2.44901 -0.917475
2.34384 -1.09954
2.34255 -1.04822
2.31445 -1.0653
2.27923 -1.11447
2.31468 -1.01439
2.29907 -1.05349
2.35442 -0.994264
2.38879 -0.925014
2.34936 -1.04318
2.33635 -1.07823
2.36554 -1.03713
2.43962 -0.884162
2.36227 -1.11744
2.42881 -0.994567
2.3708 -1.14212
2.37748 -1.11237
2.39711 -1.07687
2.40577 -1.05958
2.35819 -1.12937
2.33529 -1.18731
2.31542 -1.2302
2.32328 -1.2284
2.32409 -1.20092
2.31548 -1.22001
2.33056 -1.20634
2.3431 -1.15695
2.29022 -1.22688
2.3331 -1.12318
2.34594 -1.09724
2.36633 -1.08416
2.30394 -1.23059
2.30793 -1.2327
2.27528 -1.31668
2.40054 -1.10533
2.3868 -1.13344
2.39017 -1.15265
2.48703 -0.98981
2.40329 -1.15038
2.42034 -1.09533
2.41739 -1.06338
2.39537 -1.09034
2.38133 -1.10808
2.38429 -1.10745
2.3903 -1.03599
2.36553 -1.03435
2.36873 -0.990723
2.37095 -0.961661
2.38381 -0.887561
2.36489 -0.9092
2.37047 -0.846609
2.36067 -0.862432
2.35922 -0.812343
2.26036 -1.01398
2.22286 -1.02968
2.26447 -0.956939
2.33073 -0.858124
2.36424 -0.835408
2.3232 -0.938584
2.27647 -0.98765
2.30114 -0.905834
2.28158 -0.942907
2.25833 -1.02634
2.28767 -0.999934
2.29797 -1.00738
2.35815 -0.895475
2.31873 -1.0055
2.33618 -1.0017
2.33035 -1.01345
2.31519 -1.01723
2.27529 -1.09116
2.22672 -1.16586
2.2805 -1.08139
2.26438 -1.13796
2.23802 -1.19075
2.27491 -1.14977
2.25081 -1.20674
2.29752 -1.13289
2.30874 -1.11742
2.34339 -1.06361
2.29193 -1.101
2.2616 -1.08898
2.26011 -1.0589
2.27522 -1.013
2.29164 -0.959581
2.27404 -0.98361
2.27285 -0.947754
2.26394 -0.904923
2.20048 -1.0003
2.23165 -0.918015
2.23191 -0.9462
2.25639 -0.898776
2.26679 -0.885286
2.29661 -0.840283
2.24608 -0.929762
2.2516 -0.902558
2.27639 -0.839014
2.23886 -0.991515
2.19213 -1.10268
2.23577 -1.04065
2.26466 -0.963605
2.23225 -1.03212
2.26941 -0.952613
2.25123 -0.947856
2.28676 -0.80718
2.26141 -0.84024
2.24654 -0.825606
2.25249 -0.817805
2.20642 -0.93367
2.26196 -0.815318
2.23074 -0.884519
2.23987 -0.928773
2.25301 -0.948731
2.21082 -1.10842
2.31442 -0.952573
2.30157 -0.965302
2.32899 -0.895074
2.27231 -1.01077
2.2967 -0.924802
2.26037 -0.955098
2.24803 -0.956469
2.25864 -0.876718
2.20729 -0.993861
2.21711 -1.01542
2.22613 -1.06198
2.24758 -1.02646
2.23239 -1.0527
2.1978 -1.18406
2.25588 -1.1495
2.29622 -1.10032
2.26007 -1.16149
2.2428 -1.16288
2.24518 -1.15182
2.22638 -1.16206
2.23062 -1.13399
2.20677 -1.15996
2.16764 -1.22045
2.27066 -0.999742
2.28935 -0.990747
2.2852 -0.993865
2.31314 -0.914468
2.25188 -1.03023
2.2265 -1.02173
2.17882 -1.04294
2.19972 -0.956512
2.16813 -0.990155
2.18653 -1.01193
2.17881 -1.07745
2.15851 -1.11855
2.16514 -1.1005
2.16029 -1.12416
2.19537 -1.07419
2.20813 -1.03846
2.2266 -1.01385
2.23632 -1.00624
2.20097 -1.0476
2.15378 -1.06121
2.11828 -1.07887
2.14432 -0.968133
2.0895 -1.01825
2.05208 -1.08887
2.10141 -1.03376
2.09321 -1.05696
2.13003 -0.972896
2.14737 -0.922163
2.13907 -0.867375
2.06518 -0.974442
2.12355 -0.887067
2.10693 -0.975083
2.14261 -0.970808
2.15275 -0.954521
2.11617 -1.04139
2.12344 -1.00463
2.09622 -1.08914
2.0506 -1.19207
2.14548 -0.995836
2.08644 -1.08235
2.13654 -0.998071
2.09092 -1.08996
2.11134 -1.0285
2.08409 -1.07292
2.06948 -1.07936
2.05541 -1.08389
2.02678 -1.10195
1.93848 -1.25315
1.92304 -1.32447
1.97794 -1.28318
1.97081 -1.28586
2.00721 -1.19157
1.93503 -1.25367
1.8634 -1.30803
1.84282 -1.31391
1.86726 -1.3054
1.82301 -1.36613
1.89986 -1.26307
1.85297 -1.33568
1.89773 -1.25965
1.92894 -1.18739
1.88306 -1.20456
1.84824 -1.25016
1.86068 -1.21558
1.7868 -1.29759
1.8492 -1.18403
1.72082 -1.28961
1.70973 -1.26374
1.69416 -1.26723
1.75825 -1.19809
1.66716 -1.34352
1.73618 -1.26738
1.72496 -1.29514
1.72985 -1.32004
1.71128 -1.33915
1.71495 -1.29
1.65108 -1.31134
1.65848 -1.2618
1.63135 -1.29452
1.65335 -1.26142
1.71062 -1.1808
1.6725 -1.23839
1.6644 -1.2439
1.65751 -1.21493
1.71705 -1.10353
1.68847 -1.1427
1.64089 -1.2069
1.65261 -1.22034
1.63001 -1.26878
1.66527 -1.25795
1.69158 -1.25742
1.67578 -1.3
1.69014 -1.31317
1.62328 -1.40431
1.66341 -1.34108
1.59952 -1.37124
1.63198 -1.29335
1.62649 -1.29543
1.63809 -1.29432
1.69839 -1.21181
1.65758 -1.23876
1.63463 -1.26983
1.62415 -1.30335
1.65777 -1.25945
1.69903 -1.20017
1.7025 -1.18165
1.71371 -1.17806
1.73902 -1.17991
1.78737 -1.18185
1.73637 -1.28955
1.77714 -1.1979
1.76126 -1.1695
1.72132 -1.1698
1.70906 -1.19293
1.74362 -1.22827
1.79476 -1.20699
1.80643 -1.20883
1.768 -1.23838
1.78682 -1.18558
1.8009 -1.15658
1.81256 -1.1704
1.75945 -1.22975
1.73128 -1.21979
1.74944 -1.21814
1.83468 -1.0906
1.72841 -1.21069
1.72024 -1.20097
1.73061 -1.173
1.72028 -1.20251
1.78047 -1.14919
1.67753 -1.33328
1.79978 -1.19345
1.75981 -1.24984
1.82516 -1.11557
1.76773 -1.17246
1.8028 -1.08968
1.75267 -1.13066
1.72309 -1.11929
1.69582 -1.09543
1.64607 -1.09868
1.64057 -1.09267
1.61676 -1.12444
1.72484 -1.00099
1.69621 -1.03798
1.66804 -1.1082
1.65958 -1.13691
1.63119 -1.2195
1.66164 -1.2464
1.79066 -1.13029
1.77345 -1.20036
1.76186 -1.23491
1.77334 -1.24196
1.87141 -1.10354
1.76591 -1.20352
1.81187 -1.07602
1.70974 -1.19239
1.68253 -1.20522
1.74284 -1.10252
1.65964 -1.20074
1.72756 -1.11103
1.69488 -1.14845
1.63405 -1.20829
1.71327 -1.11316
1.61478 -1.25497
1.75248 -1.06255
1.71019 -1.10856
1.65232 -1.16691
1.66741 -1.1684
1.65108 -1.19794
1.64414 -1.20903
1.64613 -1.21072
1.6454 -1.21294
1.71308 -1.11893
1.71465 -1.11977
1.71187 -1.09227
1.72215 -1.07087
1.72733 -1.06511
1.74679 -0.991245
1.66019 -1.09298
1.58798 -1.16011
1.65086 -1.08059
1.62591 -1.11849
1.68574 -1.03166
1.65913 -1.06801
1.66723 -1.05089
1.69467 -1.01993
1.64244 -1.06872
1.60531 -1.13095
1.65188 -1.13851
1.64807 -1.21275
1.6775 -1.21378
1.73162 -1.13862
1.69226 -1.1534
1.65872 -1.20359
1.68034 -1.18314
1.62099 -1.29294
1.70885 -1.22786
1.76193 -1.16184
1.67129 -1.23842
1.62863 -1.25677
1.57673 -1.29401
1.63416 -1.24539
1.64071 -1.25644
1.57571 -1.32885
1.73239 -1.13417
1.60859 -1.25797
1.6533 -1.16606
1.65525 -1.11743
1.56753 -1.20662
1.59067 -1.15678
1.6057 -1.12354
1.56374 -1.16259
1.54286 -1.14807
1.5213 -1.14237
1.45014 -1.20737
1.48693 -1.19132
1.5025 -1.22612
1.55694 -1.19703
1.50736 -1.26421
1.49877 -1.29052
1.55097 -1.24603
1.55708 -1.24285
1.53229 -1.2864
1.49674 -1.33811
1.56537 -1.28807
1.57625 -1.28592
1.51933 -1.32274
1.6341 -1.16547
1.61078 -1.15545
1.58714 -1.14947
1.54755 -1.15222
1.48334 -1.20578
1.4648 -1.17428
1.40868 -1.21122
1.46376 -1.17032
1.44848 -1.18882
1.43433 -1.16332
1.52899 -1.06961
1.51471 -1.0932
1.4985 -1.0989
1.53058 -1.05877
1.46623 -1.16238
1.45335 -1.15895
1.47496 -1.10183
1.55791 -1.01199
1.47754 -1.12461
1.49443 -1.08116
1.48496 -1.04704
1.50463 -1.00174
1.5232 -0.961075
1.48431 -1.00726
1.43911 -1.06105
1.43652 -1.06828
1.4481 -1.06195
1.39728 -1.12532
1.40288 -1.1289
1.44547 -1.10931
1.45913 -1.14464
1.48415 -1.15902
1.51571 -1.15287
1.47686 -1.1893
1.52983 -1.0986
1.56113 -1.0605
1.56298 -1.09352
1.52145 -1.17726
1.51659 -1.2148
1.58347 -1.19563
1.53282 -1.25966
1.52563 -1.25139
1.56084 -1.24367
1.52684 -1.29066
1.54138 -1.25048
1.5558 -1.19266
1.57906 -1.13207
1.54363 -1.17435
1.5693 -1.1584
1.6114 -1.14947
1.5948 -1.17246
1.61267 -1.13473
1.60924 -1.11498
1.56564 -1.18952
1.60108 -1.16094
1.6018 -1.18826
1.49723 -1.29821
1.49199 -1.28179
1.5066 -1.22883
1.54846 -1.16696
1.55218 -1.17419
1.48948 -1.21563
1.53686 -1.11038
1.52704 -1.11967
1.48094 -1.16157
1.43681 -1.19626
1.52035 -1.12605
1.55906 -1.10031
1.55876 -1.0824
1.55206 -1.05043
1.46588 -1.13462
1.47552 -1.10377
1.4714 -1.11468
1.46635 -1.10365
1.43756 -1.14853
1.42964 -1.16592
1.52562 -1.07538
1.48747 -1.1522
1.49177 -1.15839
1.50276 -1.11785
1.4475 -1.15746
1.4628 -1.13978
1.4548 -1.14951
1.42235 -1.16745
1.42018 -1.18724
1.43537 -1.18818
1.3895 -1.25596
1.45082 -1.19803
1.46684 -1.17487
1.41235 -1.19827
1.43775 -1.11646
1.41246 -1.10176
1.47701 -1.01452
1.44498 -1.04212
1.42829 -1.06906
1.44834 -1.05668
1.3881 -1.10061
1.44 -1.03297
1.45569 -1.03633
1.48504 -0.985186
1.46455 -1.02166
1.47407 -1.00859
1.49423 -0.965306
1.43338 -1.0481
1.42206 -1.07334
1.43769 -1.07795
1.43163 -1.10684
1.48337 -1.03163
1.45344 -1.05671
1.40655 -1.13259
1.46545 -1.07619
1.45661 -1.09588
1.46508 -1.07811
1.41004 -1.14557
1.47898 -1.07908
1.4717 -1.10305
1.40051 -1.17333
1.42057 -1.13976
1.42986 -1.08817
1.47042 -1.03967
1.45987 -1.05775
1.45128 -1.04693
1.42629 -1.08871
1.43642 -1.11278
1.48735 -1.09709
1.47531 -1.11878
1.50874 -1.06167
1.49689 -1.08681
1.49488 -1.11402
1.49992 -1.13755
1.48431 -1.16931
1.51617 -1.12284
1.43522 -1.22916
1.48791 -1.18835
1.47031 -1.20956
1.50871 -1.15425
1.49771 -1.18234
1.49067 -1.2093
1.57895 -1.12368
1.54914 -1.15163
1.52492 -1.15239
1.56073 -1.12822
1.55716 -1.13634
1.5146 -1.17053
1.51306 -1.16703
1.56063 -1.13057
1.62713 -1.08079
1.66892 -1.06463
1.68161 -1.06745
1.71314 -1.05791
1.69574 -1.09845
1.74225 -1.01586
1.68949 -1.058
1.63868 -1.11176
1.67576 -1.09319
1.72452 -1.06404
1.68047 -1.15158
1.68 -1.16364
1.7784 -1.06472
1.7463 -1.13905
1.74282 -1.19103
1.86333 -1.07118
1.80735 -1.17281
1.82997 -1.12352
1.82187 -1.12259
1.82878 -1.12469
1.85536 -1.07491
1.84833 -1.0412
1.84557 -0.962581
1.80032 -1.03139
1.83456 -0.957543
1.77758 -1.05265
1.81538 -1.00443
1.80252 -1.03592
1.86593 -0.947991
1.80021 -1.04132
1.74493 -1.092
1.71429 -1.14946
1.78211 -1.03941
1.79203 -1.04164
1.80006 -1.07966
1.7872 -1.10966
1.76929 -1.14239
1.80547 -1.10202
1.81222 -1.10352
1.82774 -1.10251
1.86876 -1.03709
1.81524 -1.13547
1.81797 -1.12193
1.79209 -1.18258
1.79148 -1.19274
1.76882 -1.22437
1.79739 -1.17154
1.79012 -1.14284
1.79285 -1.13155
1.77244 -1.18265
1.80896 -1.14974
1.75379 -1.22481
1.83127 -1.12245
1.81679 -1.157
1.75086 -1.25702
1.83216 -1.13175
1.74291 -1.22371
1.71321 -1.24934
1.7703 -1.16084
1.76448 -1.15613
1.76305 -1.11656
1.72844 -1.15688
1.75383 -1.13124
1.72998 -1.1727
1.73133 -1.17043
1.73242 -1.22641
1.78166 -1.23021
1.77632 -1.27975
1.85395 -1.24498
1.83113 -1.33592
1.92943 -1.25202
2.00856 -1.16229
1.9789 -1.20893
1.95007 -1.21928
1.9896 -1.09504
1.9485 -1.08523
1.93305 -1.01837
1.88539 -1.02298
1.81985 -1.05986
1.79723 -1.04921
1.76807 -1.05503
1.75811 -1.03876
1.79059 -0.976088
1.81681 -0.954189
1.81903 -1.00606
1.82377 -1.00819
1.87288 -0.949276
1.84368 -1.02438
1.84741 -1.0528
1.87341 -1.06878
1.92206 -1.08122
1.95625 -1.03627
1.88117 -1.12342
1.90452 -1.09383
1.84851 -1.1783
1.9112 -1.08896
1.90623 -1.10404
1.91539 -1.09114
1.89301 -1.10629
1.92766 -1.04244
1.8986 -1.11541
1.98775 -1.00791
1.92036 -1.10459
1.97405 -0.963733
1.89275 -1.07021
1.87628 -1.0919
1.93518 -0.972349
1.9347 -0.951434
1.86867 -1.04786
1.88597 -1.0126
1.87729 -1.02796
1.90492 -0.979124
1.87863 -1.02689
1.89142 -1.0162
1.88712 -0.977808
1.86291 -0.979146
1.7877 -1.06117
1.7721 -1.06739
1.82128 -0.999254
1.80744 -1.04504
1.82639 -1.01706
1.85606 -0.961357
1.83491 -1.02439
1.89659 -0.975941
1.88445 -1.04328
1.86488 -1.07435
1.84423 -1.10178
1.87108 -1.06359
1.81843 -1.14341
1.86484 -1.05726
1.7941 -1.15354
1.81195 -1.11742
1.87618 -1.01165
1.84036 -1.0165
1.76644 -1.07161
1.78566 -1.02459
1.76793 -1.04005
1.83293 -0.964514
1.81895 -1.04973
1.86864 -0.966075
1.84076 -1.01679
1.84567 -1.007
1.89809 -0.917983
1.83318 -1.04556
1.84828 -1.02795
1.8619 -0.966388
1.81861 -1.02136
1.8508 -0.948151
1.87059 -0.869788
1.80393 -0.993462
1.7504 -1.04478
1.7267 -1.06088
1.77812 -1.01252
1.82933 -0.953908
1.83235 -1.00898
1.86495 -1.02713
1.83125 -1.08213
1.84431 -1.04462
1.82495 -1.06356
1.853 -1.03728
1.87845 -1.01302
1.86883 -0.989116
1.85522 -0.998788
1.83716 -1.01869
1.91031 -0.833352
1.91702 -0.83836
1.83264 -0.950259
1.82262 -0.928908
1.82405 -0.91677
1.8501 -0.873973
1.83333 -0.881754
1.74696 -0.985623
1.75635 -0.989857
1.79566 -0.968442
1.81641 -0.966593
1.83167 -0.991215
1.85824 -1.02191
1.919 -0.952041
1.90308 -1.03605
1.90637 -1.10028
1.91482 -1.13128
1.86468 -1.23244
1.92729 -1.13073
1.85355 -1.16501
1.82838 -1.13412
1.88464 -1.01343
1.85739 -1.06861
1.84965 -1.06635
1.86527 -1.0121
1.79791 -1.10316
1.78257 -1.09363
1.70595 -1.17276
1.73113 -1.12859
1.74918 -1.10172
1.73484 -1.12657
1.72233 -1.16551
1.80253 -1.07884
1.71264 -1.20416
1.80391 -1.08547
1.79796 -1.0829
1.75853 -1.11285
1.80171 -1.0155
1.74719 -1.09162
1.70855 -1.12109
1.65875 -1.1493
1.71187 -1.12668
1.736 -1.11293
1.73818 -1.16358
1.77903 -1.16351
1.79598 -1.18454
1.82411 -1.16847
1.9018 -1.05047
1.82235 -1.17577
1.8008 -1.20511
1.84926 -1.1043
1.80318 -1.14532
1.7856 -1.18971
1.76046 -1.22962
1.79789 -1.1683
1.77832 -1.15339
1.78227 -1.11965
1.78907 -1.09661
1.74347 -1.14103
1.7624 -1.06094
1.68158 -1.10147
1.67018 -1.06967
1.58592 -1.16626
1.63951 -1.11056
1.69834 -1.08859
1.7064 -1.11846
1.7534 -1.10424
1.75204 -1.14114
1.70362 -1.24037
1.74015 -1.1759
1.70591 -1.22153
1.64968 -1.306
1.76724 -1.18941
1.79511 -1.18476
1.76883 -1.24232
1.72674 -1.29301
1.78646 -1.23064
1.82599 -1.21298
1.81882 -1.22075
1.86636 -1.15676
1.86236 -1.1657
1.88778 -1.13978
1.8722 -1.19185
1.87177 -1.20741
1.81885 -1.22976
1.83653 -1.21608
1.89757 -1.15691
1.91809 -1.17551
1.91396 -1.23597
1.904 -1.24982
1.87556 -1.26019
1.89575 -1.2329
1.91194 -1.23184
1.88636 -1.28917
1.91622 -1.27194
1.93064 -1.22719
1.91996 -1.16076
1.83385 -1.21584
1.74656 -1.28338
1.79512 -1.17331
1.78021 -1.17874
1.72457 -1.24992
1.75378 -1.16999
1.7713 -1.12218
1.76171 -1.10249
1.76213 -1.07692
1.7701 -1.04699
1.82943 -0.943028
1.74932 -1.06587
1.7689 -1.05601
1.79472 -1.00342
1.77913 -1.01296
1.72566 -1.07287
1.719 -1.10127
1.67823 -1.17244
1.72478 -1.13821
1.7431 -1.15397
1.74494 -1.18698
1.76164 -1.17426
1.75623 -1.17982
1.78792 -1.15813
1.81932 -1.09398
1.76592 -1.13127
1.81503 -1.01762
1.75653 -1.07242
1.68099 -1.14847
1.68531 -1.07888
1.69048 -1.01258
1.63977 -1.09728
1.67233 -1.11254
1.7054 -1.08952
1.71212 -1.12951
1.7377 -1.13003
1.77124 -1.12529
1.80194 -1.10529
1.78174 -1.10669
1.72682 -1.16472
1.73203 -1.11685
1.75738 -1.01711
1.65892 -1.11357
1.67008 -1.07502
1.60172 -1.14483
1.59896 -1.11776
1.63164 -1.07395
1.6812 -0.99633
1.63845 -1.04655
1.63374 -1.04388
1.62051 -1.04717
1.55281 -1.11392
1.54699 -1.10837
1.49043 -1.19543
1.53971 -1.18278
1.58318 -1.15871
1.58227 -1.2202
1.60117 -1.22257
1.66415 -1.14409
1.63189 -1.16317
1.6229 -1.17136
1.63785 -1.15564
1.65638 -1.12252
1.60425 -1.17583
1.65207 -1.08382
1.61859 -1.1207
1.66959 -1.04277
1.58908 -1.09315
1.5977 -1.03693
1.46183 -1.20229
1.56632 -1.11366
1.54161 -1.18421
1.57769 -1.16893
1.58558 -1.15325
1.53349 -1.18931
1.51135 -1.20256
1.52328 -1.15593
1.42492 -1.24137
1.41463 -1.23278
1.4341 -1.18407
1.41392 -1.13398
1.3649 -1.12509
1.38989 -1.09823
1.45729 -1.06162
1.42991 -1.1327
1.43678 -1.12773
1.43813 -1.103
1.46051 -1.05642
1.36954 -1.13973
1.36862 -1.1342
1.36628 -1.15397
1.36597 -1.17729
1.4231 -1.14334
1.48727 -1.07832
1.41909 -1.15601
1.49138 -1.07196
1.52708 -1.06464
1.48023 -1.16976
1.50116 -1.16904
1.54529 -1.13067
1.53262 -1.15835
1.56308 -1.12428
1.57255 -1.11171
1.56375 -1.13549
1.6126 -1.06899
1.58292 -1.10694
1.61797 -1.03999
1.57422 -1.0789
1.57306 -1.07845
1.60661 -1.04231
1.58377 -1.10441
1.57468 -1.12051
1.56024 -1.10601
1.5316 -1.1012
1.5494 -1.05558
1.49806 -1.12784
1.57339 -1.04298
1.54049 -1.04298
1.45347 -1.12974
1.52997 -1.0271
1.52415 -1.03279
1.51472 -1.05827
1.51621 -1.07849
1.54138 -1.05223
1.53838 -1.08748
1.54785 -1.10106
1.53976 -1.11123
1.52009 -1.13007
1.50091 -1.14881
1.5425 -1.13532
1.52829 -1.16832
1.57348 -1.11028
1.53541 -1.13689
1.58571 -1.06444
1.56865 -1.09659
1.58105 -1.08045
1.55587 -1.13108
1.55642 -1.11848
1.53338 -1.13004
1.56543 -1.07796
1.59981 -1.0771
1.65292 -1.03535
1.59666 -1.09196
1.61339 -1.05403
1.62447 -1.02947
1.59512 -1.05448
1.58074 -1.05714
1.54414 -1.07894
1.52235 -1.09458
1.57104 -1.02964
1.5298 -1.09664
1.53334 -1.09873
1.5786 -1.04267
1.53563 -1.11022
1.62858 -1.00761
1.60495 -1.06504
1.6192 -1.03204
1.56325 -1.07858
1.54812 -1.05117
1.53915 -1.04786
1.52822 -1.05304
1.52966 -1.04486
1.5101 -1.04047
1.52387 -1.01343
1.53514 -1.00663
1.56863 -0.94033
1.54326 -0.972224
1.54715 -0.972096
1.5167 -1.0447
1.5107 -1.08643
1.49039 -1.12728
1.44761 -1.16408
1.52416 -1.05237
1.4104 -1.15749
1.4798 -1.07517
1.50397 -1.02512
1.56249 -0.940656
1.4962 -0.995555
1.45685 -0.981607
1.45151 -0.951376
1.46026 -0.932746
1.47205 -0.908942
1.3599 -1.01795
1.36769 -0.980011
1.39438 -0.967612
1.44167 -0.956321
1.45606 -0.973247
1.47663 -0.960187
1.4468 -1.00186
1.43442 -1.04085
1.44592 -1.02708
1.41041 -1.05748
1.35086 -1.10823
1.39904 -1.05566
1.41767 -1.05275
1.36408 -1.13378
1.40247 -1.1263
1.39973 -1.14663
1.39023 -1.14859
1.39701 -1.14713
1.42243 -1.12063
1.39258 -1.14449
1.37545 -1.11434
1.35551 -1.10022
1.3209 -1.11418
1.30876 -1.12514
1.27646 -1.12924
1.32675 -1.06358
1.3551 -1.03948
1.32802 -1.09448
1.3651 -1.05085
1.28561 -1.11006
1.29489 -1.08106
1.26386 -1.0897
1.31721 -0.986552
1.33952 -0.937099
1.28135 -1.00248
1.25002 -1.03528
1.31914 -0.987383
1.33885 -0.996903
1.33321 -1.01951
1.31269 -1.06629
1.3135 -1.09501
1.34247 -1.08248
1.30345 -1.12197
1.25983 -1.14964
1.30752 -1.09043
1.24329 -1.14026
1.30207 -1.08963
1.34651 -1.06974
1.36476 -1.07568
1.32691 -1.13416
1.2685 -1.18648
1.29354 -1.17811
1.30857 -1.19963
1.41266 -1.11315
1.4019 -1.1459
1.4025 -1.16387
1.36336 -1.21044
1.42473 -1.18691
1.42618 -1.22926
1.47128 -1.20707
1.50784 -1.17718
1.54412 -1.11441
1.48723 -1.14844
1.46402 -1.13772
1.4545 -1.12902
1.42912 -1.10701
1.42027 -1.0933
1.43095 -1.06039
1.46712 -1.01523
1.46086 -1.03807
1.43267 -1.07359
1.37251 -1.13825
1.44911 -1.04962
1.37733 -1.16987
1.35735 -1.21678
1.4323 -1.14729
1.44545 -1.1522
1.47428 -1.12183
1.48567 -1.11439
1.45652 -1.13394
1.44168 -1.11786
1.49063 -1.05931
1.48328 -1.08255
1.54718 -1.03218
1.46718 -1.15696
1.50973 -1.09785
1.48543 -1.09189
1.47807 -1.07751
1.46524 -1.07498
1.43984 -1.09768
1.54975 -0.969162
1.46996 -1.08882
1.4622 -1.08678
1.48021 -1.07176
1.41522 -1.16462
1.46082 -1.09992
1.38964 -1.15573
1.36147 -1.16655
1.32236 -1.15762
1.36611 -1.08452
1.28 -1.19143
1.28073 -1.24611
1.36503 -1.19418
1.39961 -1.16719
1.38637 -1.19579
1.4025 -1.16537
1.32838 -1.20218
1.29406 -1.19397
1.29708 -1.16496
1.27007 -1.16242
1.26016 -1.1547
1.27351 -1.14639
1.34077 -1.08218
1.31523 -1.0769
1.26402 -1.09902
1.3295 -1.03001
1.28136 -1.07987
1.33363 -1.03347
1.26789 -1.09026
1.34087 -1.0271
1.30052 -1.08373
1.35151 -1.04463
1.39436 -1.03136
1.39345 -1.08176
1.43909 -1.04442
1.4057 -1.06122
1.43275 -1.00235
1.40201 -1.02453
1.44602 -0.957565
1.36896 -1.01109
1.36789 -0.99576
1.35218 -0.998782
1.30867 -1.05249
1.36674 -0.982552
1.34598 -0.995249
1.34445 -0.970978
1.3833 -0.911852
1.39402 -0.909742
1.3797 -0.97514
1.38311 -0.973191
1.33052 -1.0217
1.22915 -1.13861
1.25956 -1.09544
1.21907 -1.1363
1.27093 -1.06346
1.22153 -1.0871
1.26812 -1.04235
1.3045 -1.03975
1.36952 -1.00331
1.31936 -1.07367
1.33155 -1.05758
1.33601 -1.04657
1.33042 -1.01994
1.263 -1.04742
1.27481 -0.994271
1.26857 -0.99474
1.20626 -1.1015
1.25953 -1.06947
1.28288 -1.03442
1.28502 -1.04683
1.25998 -1.09637
1.30708 -1.04322
1.30232 -1.05604
1.3264 -1.05526
1.34452 -1.06316
1.29701 -1.13771
1.31595 -1.13174
1.39166 -1.07776
1.38171 -1.0732
1.39955 -1.03112
1.40368 -1.0215
1.3629 -1.05649
1.40783 -0.978971
1.34183 -1.04002
1.35119 -1.0422
1.366 -1.05052
1.30411 -1.10853
1.2824 -1.1321
1.3231 -1.10507
1.29998 -1.13436
1.35649 -1.06573
1.35592 -1.07899
1.39117 -1.02603
1.36647 -1.03482
1.34282 -1.05678
1.37238 -1.02902
1.3597 -1.0677
1.40751 -1.0478
1.43808 -1.04457
1.44219 -1.0764
1.41811 -1.08762
1.43823 -1.07282
1.38089 -1.16402
1.40331 -1.19689
1.43895 -1.21069
1.41075 -1.28145
1.36904 -1.3476
1.46645 -1.24715
1.47387 -1.22103
1.44307 -1.23178
1.4576 -1.18987
1.42437 -1.25387
1.51175 -1.17777
1.53871 -1.15373
1.49525 -1.21237
1.53531 -1.16584
1.51589 -1.18844
1.5362 -1.14864
1.49607 -1.18015
1.48213 -1.18231
1.45485 -1.18402
1.44939 -1.15734
1.50607 -1.0497
1.46732 -1.03842
1.44035 -1.01279
1.39284 -1.0591
1.39229 -1.07942
1.42073 -1.08423
1.45962 -1.058
1.47632 -1.05457
1.47398 -1.06727
1.45541 -1.10024
1.45661 -1.1132
1.40553 -1.18735
1.4366 -1.13457
1.488 -1.02469
1.43263 -1.03951
1.45369 -0.939338
1.39821 -0.927025
1.32129 -1.01018
1.39908 -0.944945
1.37453 -1.04015
1.37151 -1.07767
1.37606 -1.09564
1.38853 -1.09202
1.38088 -1.10921
1.32895 -1.16506
1.3968 -1.09903
1.41958 -1.07929
1.38015 -1.16313
1.41807 -1.13218
1.38113 -1.15509
1.36196 -1.14845
1.40652 -1.10296
1.40078 -1.13234
1.44435 -1.09894
1.39638 -1.13108
1.47977 -1.02424
1.39838 -1.11853
1.36701 -1.15412
1.36268 -1.14203
1.3994 -1.11701
1.43648 -1.10998
1.45512 -1.10487
1.41343 -1.1601
1.40236 -1.1611
1.47591 -1.05045
1.46186 -1.0219
1.385 -1.06497
1.41232 -0.994183
1.36189 -1.02586
1.29749 -1.09262
1.31691 -1.0859
1.28566 -1.1154
1.30282 -1.09988
1.36508 -1.02362
1.33321 -1.08012
1.32523 -1.13888
1.39011 -1.09711
1.36426 -1.13125
1.38174 -1.11726
1.38761 -1.1174
1.3918 -1.13052
1.39936 -1.16663
1.48926 -1.11434
1.43642 -1.21
1.44433 -1.20992
1.43401 -1.20826
1.41402 -1.20979
1.42356 -1.19773
1.3854 -1.2257
1.33587 -1.27099
1.40043 -1.12872
1.36591 -1.10784
1.39697 -1.06003
1.34925 -1.11208
1.28578 -1.13287
1.33798 -1.04849
1.30457 -1.05919
1.33316 -1.03536
1.34945 -1.05019
1.33885 -1.09843
1.39089 -1.09573
1.41952 -1.11403
1.38911 -1.15729
1.43916 -1.09847
1.4857 -1.09741
1.58806 -1.05215
1.59357 -1.11237
1.55233 -1.19212
1.53567 -1.19361
1.50459 -1.19756
1.48827 -1.17412
1.49401 -1.12018
1.43998 -1.11663
1.42759 -1.104
1.43103 -1.04737
1.43703 -1.06742
1.43506 -1.07512
1.45623 -1.041
1.4417 -1.04987
1.38347 -1.09185
1.39442 -1.07455
1.36704 -1.08366
1.39781 -1.02526
1.38269 -0.976681
1.32055 -0.97408
1.29713 -0.978701
1.24307 -1.03868
1.26847 -1.02435
1.25838 -1.05015
1.21238 -1.10462
1.22385 -1.09444
1.21559 -1.12076
1.20924 -1.14216
1.30832 -1.09728
1.2884 -1.13239
1.28437 -1.1203
1.26017 -1.096
1.2382 -1.09391
1.27478 -1.06945
1.2601 -1.08425
1.25801 -1.11591
1.23208 -1.14868
1.24257 -1.12713
1.18049 -1.18623
1.27402 -1.09127
1.24789 -1.13127
1.24007 -1.11465
1.27343 -1.03166
1.27032 -1.00425
1.25202 -1.02698
1.26926 -0.985198
1.30117 -0.975035
1.32167 -0.941826
1.3279 -0.94125
1.34102 -0.953484
1.30819 -0.970743
1.28429 -0.961195
1.2545 -0.993163
1.26373 -0.992902
1.23242 -1.0616
1.25636 -1.01771
1.23043 -1.03951
1.18298 -1.10385
1.28736 -1.05949
1.3072 -1.09
1.29239 -1.1394
1.33498 -1.11464
1.30175 -1.15843
1.35707 -1.09314
1.31123 -1.1438
1.34007 -1.10297
1.23558 -1.16791
1.31376 -1.04813
1.21646 -1.08377
1.22084 -1.03648
1.22245 -1.00893
1.22285 -1.00516
1.21685 -0.992512
1.20676 -1.02631
1.2024 -1.05983
1.21684 -1.10834
1.25581 -1.09327
1.2905 -1.0796
1.31608 -1.08736
1.31947 -1.06728
1.36069 -0.999488
1.33125 -1.05495
1.34062 -1.05179
1.32693 -1.05188
1.30288 -1.03903
1.29081 -1.03971
1.32419 -1.02349
1.32333 -1.04076
1.37209 -1.00011
1.34627 -1.02973
1.3939 -1.00002
1.38492 -0.993949
1.31584 -1.06985
1.29175 -1.07079
1.30521 -1.04601
1.26094 -1.08702
1.28438 -1.05666
1.27837 -1.04139
1.2744 -1.03553
1.27972 -1.02684
1.23553 -1.05633
1.24278 -1.04304
1.22373 -1.09593
1.32139 -1.03428
1.3462 -1.02859
1.27151 -1.12394
1.287 -1.0917
1.28553 -1.0773
1.28329 -1.09087
1.32283 -1.03743
1.24213 -1.11098
1.35083 -0.992633
1.2412 -1.12405
1.27926 -1.0847
1.28556 -1.07718
1.23484 -1.10176
1.23036 -1.10997
1.24133 -1.09956
1.24114 -1.08931
1.2258 -1.08618
1.25036 -1.05874
1.26989 -1.03501
1.28682 -1.02936
1.29791 -1.02193
1.32574 -1.0005
1.29396 -1.04828
1.2683 -1.08576
1.2271 -1.10744
1.1744 -1.12689
1.13458 -1.12414
1.11266 -1.14414
1.17805 -1.11279
1.19157 -1.12748
1.14561 -1.20767
1.1823 -1.19619
1.30137 -1.08747
1.21901 -1.14711
1.16764 -1.15474
1.17141 -1.12999
1.16758 -1.08782
1.19588 -1.05943
1.17139 -1.10299
1.20812 -1.11454
1.24209 -1.13888
1.23967 -1.18
1.33343 -1.09782
1.26555 -1.17307
1.2731 -1.1602
1.27144 -1.17065
1.23373 -1.16869
1.2382 -1.14798
1.20776 -1.17249
1.24968 -1.14999
1.20855 -1.18301
1.28249 -1.1104
1.25307 -1.15538
1.33114 -1.09151
1.31761 -1.08747
1.29117 -1.08499
1.28047 -1.06753
1.26907 -1.0787
1.26454 -1.0731
1.22958 -1.11631
1.29203 -1.06381
1.33632 -1.04167
1.2742 -1.12265
1.28437 -1.12517
1.33627 -1.08583
1.33555 -1.0444
1.37107 -1.02476
1.28787 -1.11725
1.36504 -1.04806
1.32584 -1.09914
1.34681 -1.05634
1.29553 -1.123
1.31794 -1.125
1.32134 -1.15219
1.32347 -1.15227
1.33271 -1.12414
1.35208 -1.11094
1.32517 -1.14857
1.39131 -1.09486
1.38729 -1.10594
1.36925 -1.16826
1.38831 -1.19799
1.35807 -1.25577
1.41579 -1.24115
1.45148 -1.2176
1.41085 -1.24943
1.41319 -1.22854
1.42394 -1.19907
1.43687 -1.18135
1.40565 -1.1887
1.39307 -1.18634
1.36321 -1.20871
1.39859 -1.14894
1.39394 -1.15882
1.40729 -1.13827
1.48415 -1.07487
1.52149 -1.04418
1.41536 -1.15543
1.3777 -1.16312
1.33434 -1.16355
1.39732 -1.08712
1.44124 -1.06654
1.30392 -1.21357
1.39102 -1.15032
1.42017 -1.16028
1.42181 -1.17388
1.47118 -1.10819
1.4691 -1.11467
1.4337 -1.17707
1.56787 -1.02561
1.46204 -1.11573
1.40048 -1.1518
1.45207 -1.071
1.41713 -1.09395
1.43928 -1.04769
1.41792 -1.06701
1.38756 -1.12428
1.47453 -1.0572
1.42004 -1.14589
1.46909 -1.09073
1.46954 -1.10121
1.43448 -1.16252
1.51221 -1.07292
1.51593 -1.04512
1.50502 -1.04938
1.50412 -1.04886
1.48735 -1.06187
1.46548 -1.03481
1.48293 -0.964648
1.45764 -0.972172
1.48963 -0.905314
1.38365 -1.02924
1.34678 -1.03963
1.3851 -0.988401
1.36115 -1.02287
1.31913 -1.07811
1.37818 -1.00437
1.38314 -0.988558
1.31517 -1.09381
1.36548 -1.02126
1.28931 -1.09871
1.29659 -1.07716
1.25559 -1.10359
1.26529 -1.09006
1.20993 -1.16961
1.26178 -1.13582
1.25418 -1.15345
1.2973 -1.10163
1.301 -1.06465
1.24662 -1.08409
1.18391 -1.12382
1.196 -1.11001
1.19652 -1.13371
1.25388 -1.12415
1.32941 -1.06774
1.33099 -1.05642
1.24895 -1.10438
1.23776 -1.06037
1.21967 -1.056
1.1792 -1.09357
1.16806 -1.08695
1.12914 -1.14044
1.10714 -1.17506
1.10865 -1.17042
1.14994 -1.15811
1.2169 -1.08266
1.18048 -1.12186
1.18815 -1.13439
1.21454 -1.14729
1.17713 -1.20776
1.20856 -1.18326
1.18018 -1.22378
1.19287 -1.18666
1.20791 -1.14966
1.22563 -1.11149
1.148 -1.15784
1.23654 -1.04152
1.1735 -1.04676
1.09552 -1.07422
1.11483 -1.01868
1.07556 -1.02607
1.07848 -1.00933
1.07574 -1.02877
1.12039 -1.0048
1.11662 -1.03226
1.15078 -1.00863
1.13598 -1.05539
1.07326 -1.14141
1.15891 -1.09496
1.14516 -1.09477
1.12746 -1.09322
1.13265 -1.07162
1.10845 -1.08753
1.12333 -1.08086
1.17582 -1.05084
1.12357 -1.11412
1.12959 -1.11603
1.0891 -1.11122
1.05782 -1.10891
1.07126 -1.09078
1.10248 -1.06627
1.06591 -1.10271
1.11477 -1.12306
1.10131 -1.18484
1.12805 -1.19667
1.17779 -1.15923
1.17392 -1.15205
1.13361 -1.16994
1.06209 -1.19548
1.07107 -1.15507
1.05711 -1.14717
1.05555 -1.14598
1.06102 -1.14905
1.035 -1.16168
1.05766 -1.12167
1.05117 -1.09976
1.04978 -1.09859
1.07926 -1.06838
1.04197 -1.09512
1.12229 -1.06678
1.13395 -1.08614
1.1208 -1.1421
1.15066 -1.19683
1.23366 -1.16232
1.22265 -1.19537
1.20578 -1.1804
1.20946 -1.13984
1.15932 -1.1731
1.1984 -1.12991
1.0828 -1.21597
1.09843 -1.21039
1.13173 -1.22195
1.13834 -1.22152
1.10331 -1.23163
1.14943 -1.14463
1.06265 -1.16948
1.07038 -1.14606
1.08384 -1.1332
1.12026 -1.11966
1.14726 -1.13051
1.12287 -1.10629
1.09716 -1.06804
1.0132 -1.07931
1.06735 -0.98683
1.05426 -1.00142
1.00807 -1.05326
0.947984 -1.1007
0.977005 -1.05516
0.946322 -1.06695
1.03249 -1.0014
1.00797 -1.04681
1.00745 -1.05288
1.03517 -1.01399
1.01201 -1.02473
1.02879 -1.01237
1.01144 -1.04536
1.0601 -1.01391
1.01709 -1.07456
1.03408 -1.05839
1.11174 -0.965727
1.00823 -1.04204
1.01585 -1.02661
1.00385 -1.03716
1.02023 -1.04136
1.00482 -1.06368
1.01622 -1.04808
0.964406 -1.10045
0.927962 -1.11391
1.02324 -1.05482
0.982527 -1.10586
1.07243 -1.06048
1.04171 -1.09466
1.05345 -1.08261
1.0868 -1.03319
1.0188 -1.04863
1.00077 -1.0252
1.00015 -0.994938
0.960953 -1.02812
0.931635 -1.04104
0.874238 -1.07988
0.995599 -0.995972
0.944552 -1.04928
0.881817 -1.09588
0.93648 -1.08069
0.959624 -1.07842
0.999062 -1.04663
1.01003 -1.03377
0.972846 -1.04395
0.938938 -1.02966
0.928526 -0.998112
0.926749 -0.985132
0.899946 -0.999519
0.85211 -1.02781
0.858255 -1.0098
0.81969 -1.01185
0.781977 -1.02606
0.790825 -1.03204
0.804353 -1.03154
0.794079 -1.04519
0.777326 -1.04396
0.785042 -1.01879
0.782647 -0.999854
0.77415 -0.989477
0.698457 -1.02049
0.736775 -1.01831
0.712793 -1.04611
0.753911 -1.03607
0.752375 -1.0649
0.72589 -1.08316
0.779589 -1.04609
0.720256 -1.07488
0.783833 -1.03651
0.699591 -1.07477
0.764717 -1.03273
0.735239 -1.03056
0.754621 -0.993506
0.730799 -0.989366
0.739909 -0.95798
0.726411 -0.94513
0.696158 -0.954235
0.676668 -0.966404
0.68893 -0.948065
0.701276 -0.958919
0.6954 -0.959114
0.727919 -0.917982
0.709606 -0.922411
0.636417 -0.961423
0.687101 -0.941103
0.70711 -0.94749
0.67714 -0.975605
0.707475 -0.976689
0.724613 -1.01227
0.707461 -1.04647
0.729211 -1.03295
0.703671 -1.02072
0.675555 -1.02624
0.63849 -1.01631
0.64927 -0.981696
0.637578 -0.974144
0.605422 -0.998357
0.619074 -0.958514
0.540821 -0.965653
0.578306 -0.951518
0.50522 -0.993077
0.521469 -0.998834
0.567125 -0.99964
0.568976 -0.982031
0.558477 -0.972466
0.564412 -0.946231
0.518892 -0.956828
0.461021 -0.972116
0.524056 -0.962029
0.526169 -0.962843
0.526288 -0.95969
0.530404 -0.982097
0.639777 -0.947728
0.593952 -0.979707
0.527091 -1.01051
0.514147 -0.997334
0.479386 -0.987228
0.476213 -0.967659
0.461335 -0.970886
0.481724 -0.975773
0.508124 -0.960749
0.524016 -0.955652
0.528198 -0.959652
0.541532 -0.944909
0.51013 -0.970164
0.545407 -0.954176
0.499414 -0.964148
0.489082 -0.968121
0.510932 -0.959373
0.519018 -0.944279
0.464063 -0.95423
0.478051 -0.939626
0.487698 -0.952614
0.473677 -0.973007
0.489845 -0.954723
0.485924 -0.936044
0.430939 -0.936884
0.364266 -0.948746
0.420193 -0.939413
0.358728 -0.96997
0.403805 -0.976902
0.406432 -0.982169
0.421524 -0.988427
