# Supplementary material for: Stochastic bond dynamics facilitates alignment of malaria parasite at erythrocyte membrane upon invasion
Source: eLife. 2020 May 18;9:e56500. doi: 10.7554/eLife.56500 (PMC7269671; doi:10.7554/eLife.56500)
Supplement: Figure 2—source data 1. [file elife-56500-fig2-data1.zip › PARA_POSITIONS/pos81.dat]

2.15334 0.876245
2.17919 0.798386
2.21411 0.792702
2.23917 0.80196
2.27243 0.682645
2.27346 0.607627
2.25794 0.642285
2.25624 0.728104
2.28035 0.785197
2.35163 0.61132
2.3119 0.765025
2.31455 0.644363
2.25217 0.763133
2.25395 0.73766
2.25479 0.699483
2.24841 0.724664
2.26477 0.622444
2.24716 0.588822
2.19474 0.798753
2.20041 0.81789
2.24789 0.767213
2.28281 0.646792
2.2695 0.733459
2.29439 0.684877
2.29914 0.70994
2.29052 0.745901
2.26359 0.846193
2.26811 0.779497
2.2379 0.77903
2.181 0.941038
2.20652 0.91021
2.26062 0.758845
2.23512 0.79676
2.20084 0.906575
2.25484 0.715073
2.25803 0.74139
2.26215 0.760043
2.28291 0.708719
2.22036 0.923084
2.24883 0.838447
2.21297 0.881289
2.20999 0.865664
2.22604 0.790315
2.13967 1.04048
2.22488 0.836318
2.21581 0.917516
2.18599 0.971896
2.23506 0.823332
2.2302 0.81979
2.21509 0.865829
2.24314 0.848486
2.27458 0.793291
2.25593 0.839717
2.22316 0.888466
2.2268 0.851867
2.21769 0.787773
2.1855 0.860537
2.19014 0.792571
2.19996 0.694258
2.17007 0.759539
2.14452 0.812669
2.16663 0.753116
2.15977 0.78655
2.15784 0.731135
2.1503 0.774508
2.17911 0.688696
2.15298 0.885873
2.20797 0.822451
2.27315 0.732342
2.29321 0.750687
2.2499 0.969882
2.29452 0.893603
2.32219 0.8506
2.3012 0.886079
2.29006 0.889833
2.30563 0.899917
2.29989 0.96273
2.31733 0.917308
2.27113 1.01059
2.30043 0.863817
2.23062 0.979176
2.22094 0.906249
2.22535 0.848161
2.20382 0.891757
2.25775 0.755486
2.2317 0.862851
2.21591 0.822867
2.14733 0.928294
2.16256 0.849896
2.18759 0.749793
2.16339 0.853557
2.23388 0.73782
2.22941 0.790007
2.19795 0.766199
2.17517 0.738687
2.15821 0.732714
2.12957 0.82075
2.14268 0.826596
2.18207 0.749847
2.17816 0.808096
2.19505 0.733272
2.17189 0.760509
2.15494 0.835054
2.19298 0.73341
2.18804 0.82146
2.19758 0.874321
2.23399 0.80008
2.23475 0.868843
2.25586 0.887176
2.25542 0.957869
2.25227 1.00995
2.25803 0.917626
2.22165 0.949501
2.25592 0.821168
2.23107 0.878453
2.26424 0.824975
2.20525 1.02767
2.15781 1.08876
2.18741 1.02372
2.18839 1.04432
2.22541 0.978111
2.23476 1.00706
2.21364 1.10063
2.23178 1.06039
2.23007 1.07565
2.26629 0.985822
2.26995 0.959877
2.30386 0.857548
2.27258 0.935377
2.19776 1.09643
2.21062 1.02349
2.23066 0.968466
2.22149 1.0309
2.30225 0.824089
2.24136 0.944027
2.27911 0.705842
2.2594 0.735591
2.24844 0.744175
2.20768 0.753452
2.12257 0.900349
2.1198 0.769984
1.98205 1.03634
1.99595 0.979915
2.01026 0.9301
2.04463 0.961085
2.11202 0.866593
2.15329 0.846812
2.15237 0.900629
2.16514 0.832306
2.17285 0.782831
2.17524 0.825995
2.1669 0.844268
2.15616 0.787123
2.12034 0.715061
2.07443 0.696866
2.0772 0.643148
2.04211 0.806351
2.08917 0.653744
2.06699 0.749111
2.05808 0.783482
2.0637 0.802703
2.11277 0.747617
2.16472 0.68724
2.11776 0.824636
2.13043 0.772985
2.13284 0.696404
2.10209 0.718746
2.11584 0.654195
2.1115 0.711197
2.12528 0.685184
2.10608 0.673473
2.08486 0.737576
2.12016 0.638015
2.12593 0.713442
2.1508 0.680731
2.13406 0.878341
2.19135 0.771653
2.19699 0.750875
2.19404 0.684544
2.16673 0.698625
2.18507 0.638999
2.17398 0.667442
2.17286 0.724361
2.18893 0.687163
2.16795 0.713371
2.17272 0.623464
2.14477 0.712891
2.13933 0.74856
2.11497 0.847721
2.1231 0.861835
2.164 0.747204
2.17347 0.771203
2.2198 0.709753
2.24153 0.699538
2.22794 0.765678
2.20008 0.803016
2.19164 0.753337
2.15615 0.872873
2.18546 0.758191
2.20713 0.653868
2.16195 0.859897
2.1775 0.773375
2.13395 0.86432
2.12788 0.874188
2.14631 0.76364
2.10806 0.86892
2.13226 0.821986
2.11138 0.92237
2.11514 0.935932
2.13875 0.863321
2.09889 0.972871
2.13828 0.772098
2.12443 0.831741
2.0951 0.815992
2.06615 0.799853
2.08856 0.578067
2.0407 0.734967
2.05686 0.710571
2.06455 0.747341
2.07441 0.741352
2.06847 0.77817
2.06534 0.815982
2.09902 0.714613
2.0533 0.808479
2.07561 0.710482
2.03828 0.807547
2.0848 0.643835
2.05919 0.78394
2.08456 0.770816
2.112 0.686372
2.11266 0.785334
2.11956 0.828295
2.14049 0.804865
2.16895 0.846969
2.16218 0.863168
2.19925 0.80039
2.20589 0.750838
2.1854 0.764305
2.16407 0.792913
2.10484 0.951835
2.13503 0.807538
2.1149 0.82577
2.12722 0.723409
2.09152 0.78354
2.10783 0.812907
2.06966 0.937875
2.10278 0.888562
2.09391 0.923578
2.12408 0.835509
2.10629 0.907645
2.11629 0.915814
2.15538 0.836395
2.1821 0.824403
2.17143 0.907105
2.18684 0.879197
2.15697 0.92238
2.15406 0.915686
2.14556 0.941337
2.20086 0.771359
2.17736 0.807624
2.14343 0.935002
2.19269 0.844418
2.18302 0.918081
2.17003 0.923725
2.18612 0.872207
2.13438 0.983561
2.16895 0.915864
2.19025 0.874585
2.19841 0.927502
2.2047 0.965016
2.20078 0.988051
2.21663 0.923593
2.20766 0.927005
2.24949 0.829501
2.25939 0.775235
2.22148 0.844739
2.20937 0.850574
2.19375 0.885307
2.18687 0.855849
2.12791 0.991242
2.22942 0.728818
2.17451 0.931361
2.23099 0.828397
2.21685 0.900773
2.22414 0.894458
2.23895 0.81905
2.26425 0.697189
2.22943 0.75632
2.22995 0.715586
2.11528 0.960912
2.10815 0.907566
2.15526 0.724175
2.11043 0.886995
2.17058 0.844375
2.17869 0.912563
2.11536 1.07362
2.15994 1.00573
2.23009 0.80469
2.23862 0.794298
2.25247 0.778085
2.23244 0.836496
2.25761 0.720176
2.2295 0.697891
2.16849 0.78554
2.1591 0.738287
2.12044 0.856045
2.13564 0.85224
2.12659 0.879471
2.18547 0.75265
2.23898 0.662572
2.20523 0.89012
2.25742 0.852119
2.24304 0.894659
2.2329 0.882415
2.23393 0.868862
2.21716 0.913908
2.24328 0.860855
2.22974 0.825769
2.22864 0.810787
2.22951 0.788097
2.1896 0.892727
2.21301 0.788161
2.17063 0.840001
2.17204 0.828175
2.16545 0.827565
2.20773 0.725167
2.18053 0.851449
2.19251 0.826621
2.20521 0.783245
2.14067 0.867445
2.11743 0.869963
2.16183 0.757241
2.18344 0.787708
2.19858 0.790731
2.17598 0.84371
2.20715 0.822235
2.21527 0.80362
2.22619 0.762926
2.15054 0.95797
2.1806 0.849756
2.18982 0.806641
2.18754 0.835024
2.25429 0.629807
2.25232 0.670917
2.22415 0.710938
2.20158 0.729808
2.23332 0.599076
2.17556 0.730579
2.12529 0.859569
2.20444 0.645405
2.17275 0.803748
2.18357 0.74802
2.20827 0.705887
2.19084 0.802366
2.22587 0.786705
2.25328 0.759044
2.22349 0.813883
2.22549 0.838495
2.21533 0.896863
2.20424 0.918953
2.2106 0.881391
2.17441 0.907178
2.16293 0.937597
2.20574 0.856383
2.19324 0.895557
2.17023 0.961009
2.22674 0.841141
2.25211 0.779139
2.19171 0.962299
2.17614 0.976906
2.19356 0.923613
2.21892 0.896964
2.20714 0.913726
2.23433 0.841298
2.21264 0.893415
2.23926 0.77573
2.2213 0.819732
2.20453 0.81259
2.18844 0.770357
2.20499 0.653966
2.18291 0.713187
2.1359 0.803281
2.11829 0.859944
2.14729 0.793181
2.20856 0.637419
2.17272 0.774205
2.18544 0.747117
2.20398 0.711017
2.20109 0.704166
2.17621 0.716915
2.15786 0.723592
2.12195 0.767832
2.06477 0.879
2.13703 0.723334
2.14193 0.778894
2.1082 0.914335
2.10855 0.935147
2.11767 0.880797
2.13567 0.814232
2.08581 0.969853
2.13079 0.89707
2.18127 0.778098
2.16452 0.81441
2.12619 0.837965
2.1007 0.81518
2.04779 0.852074
2.0332 0.801585
1.99641 0.917546
2.07334 0.782865
2.08016 0.821288
2.05043 0.921054
2.09029 0.816774
2.06391 0.923488
2.07238 0.985243
2.09233 1.07919
2.12706 1.11356
2.18831 1.0587
2.20365 1.04117
2.18687 1.06906
2.19182 1.03588
2.24533 0.894679
2.19359 1.08909
2.21586 1.03593
2.21964 0.955043
2.22231 0.898342
2.227 0.816753
2.17851 0.951216
2.11532 1.07993
2.13509 1.01739
2.16002 0.944884
2.19053 0.867412
2.16136 0.97058
2.21495 0.862395
2.20888 0.880745
2.2228 0.875678
2.23078 0.845965
2.21071 0.910122
2.24824 0.870455
2.23306 0.920217
2.18252 0.983843
2.17625 0.952055
2.19601 0.832542
2.21185 0.721737
2.14528 0.862669
2.15654 0.797768
2.19484 0.708316
2.15866 0.812581
2.17054 0.70872
2.14526 0.738485
2.12684 0.812565
2.16466 0.710864
2.12432 0.877214
2.1215 0.886474
2.15715 0.741547
2.14904 0.806252
2.15994 0.798441
2.14657 0.836215
2.15984 0.829433
2.13313 0.943737
2.15254 0.888619
2.1527 0.865259
2.18224 0.741925
2.14951 0.879139
2.1246 0.976307
2.1451 0.961757
2.15713 0.943506
2.1332 0.962371
2.0628 1.05316
2.12617 0.846556
2.09199 0.9732
2.12047 0.957043
2.15564 0.92091
2.15224 0.893372
2.1288 0.902918
2.04375 1.00253
2.06264 0.8669
1.99059 1.01357
2.07159 0.888298
2.05639 0.968947
2.13015 0.820482
2.15184 0.839554
2.13214 0.916077
2.07068 1.02535
2.15942 0.766352
2.11384 0.813674
2.10401 0.740875
2.05637 0.756028
2.02997 0.77223
2.03317 0.793507
2.015 0.891505
2.00575 1.0079
2.15677 0.736035
2.20296 0.743443
2.18219 0.916594
2.24413 0.842822
2.23172 0.931151
2.21594 0.966959
2.19387 1.0482
2.19093 1.011
2.18474 0.938285
2.07414 1.11553
2.11854 1.00219
2.0883 1.10399
2.1803 0.956883
2.16428 0.946854
2.18759 0.818629
2.08148 1.00376
2.07044 0.992081
2.10785 0.957798
2.13042 0.964918
2.14479 0.942804
2.13712 0.989237
2.1524 0.964352
2.17957 0.910677
2.14123 0.996813
2.20507 0.847361
2.13474 1.0251
2.18299 0.913131
2.20139 0.863868
2.18604 0.844473
2.12707 0.974892
2.16506 0.824774
2.1497 0.810398
2.16745 0.751592
2.16519 0.826569
2.16687 0.854072
2.148 0.892366
2.19527 0.789254
2.19317 0.864377
2.18951 0.915162
2.18383 0.946751
2.17825 0.974571
2.20933 0.898042
2.14972 1.07158
2.23358 0.924702
2.24194 0.963105
2.24671 0.992351
2.23888 1.07024
2.30837 0.894474
2.25822 1.01198
2.25371 0.987011
2.1847 1.07602
2.19864 1.00805
2.15343 1.08574
2.19265 1.00335
2.18902 1.03473
2.22416 0.997051
2.25796 0.925325
2.2905 0.894143
2.26717 0.956778
2.2987 0.893827
2.35036 0.805877
2.31307 0.98101
2.28209 1.02831
2.28613 0.936336
2.27115 0.885563
2.2144 0.948062
2.22443 0.853751
2.17843 0.923622
2.20153 0.853939
2.21326 0.800457
2.20135 0.800629
2.17829 0.91918
2.2575 0.687733
2.23556 0.758913
2.19992 0.84416
2.22955 0.775917
2.24215 0.751004
2.23199 0.729912
2.1908 0.865434
2.22843 0.812331
2.20317 0.91487
2.22956 0.951913
2.22478 1.02704
2.28753 0.883768
2.25599 0.999282
2.26358 0.980331
2.31537 0.835919
2.28526 0.96738
2.35963 0.777429
2.31598 0.879288
2.28676 0.84387
2.22107 0.907772
2.19951 0.871239
2.21428 0.794972
2.21478 0.782371
2.21243 0.763167
2.18717 0.785986
2.19068 0.72312
2.1509 0.815736
2.14702 0.782514
2.18166 0.723528
2.19853 0.728849
2.17926 0.868663
2.20088 0.898717
2.22246 0.93075
2.23166 0.944442
2.21172 0.940951
2.21679 0.884583
2.19804 0.838521
2.2233 0.712887
2.1468 0.920537
2.19975 0.803425
2.22022 0.768819
2.15508 0.956431
2.20518 0.763133
2.2166 0.657406
2.21626 0.647113
2.17195 0.771259
2.18336 0.720304
2.16325 0.752371
2.14205 0.852574
2.13425 0.899942
2.19981 0.787082
2.2187 0.887632
2.25195 0.960509
2.24337 1.09676
2.32353 0.947439
2.31005 0.954375
2.26405 0.958546
2.25501 0.871352
2.20389 0.951699
2.19788 0.918248
2.19482 0.888505
2.15311 0.930373
2.15375 0.879002
2.18701 0.79741
2.22632 0.72744
2.22773 0.712652
2.20191 0.744212
2.17459 0.711587
2.09687 0.9179
2.12544 0.904666
2.21397 0.79442
2.20667 0.906334
2.25321 0.84004
2.21737 0.961441
2.21275 0.910237
2.18005 0.936112
2.17527 0.847681
2.19134 0.791736
2.19885 0.692412
2.15995 0.809516
2.15841 0.825233
2.17247 0.815496
2.13787 0.914841
2.16735 0.806685
2.17237 0.760068
2.16117 0.800717
2.16946 0.820123
2.13766 0.915432
2.19445 0.785265
2.22018 0.73263
2.22354 0.709972
2.18183 0.754263
2.1358 0.795005
2.11382 0.788207
2.10546 0.829146
2.15273 0.733169
2.14776 0.760483
2.15022 0.773302
2.08711 0.913656
2.18823 0.734318
2.18351 0.843734
2.22752 0.829321
2.20357 0.951275
2.2908 0.782484
2.26189 0.889468
2.24149 0.94553
2.27471 0.892737
2.2537 0.970528
2.32789 0.781425
2.25083 0.917088
2.19389 0.922374
2.14685 0.948286
2.13906 0.862635
2.13109 0.843034
2.09376 0.879711
2.12254 0.762822
2.08292 0.80682
2.01264 0.952333
2.09638 0.845742
2.1199 0.889774
2.18731 0.804456
2.17073 0.925592
2.18416 0.939658
2.2936 0.730469
2.26374 0.825964
2.25944 0.793006
2.25204 0.738387
2.20368 0.823255
2.20427 0.803254
2.20178 0.785576
2.18615 0.762568
2.17 0.76841
2.12779 0.7944
2.12955 0.76108
2.13245 0.750739
2.1729 0.666486
2.19882 0.590243
2.20893 0.557658
2.14422 0.704973
2.19168 0.586589
2.15634 0.691598
2.18779 0.630949
2.21109 0.59718
2.18315 0.726948
2.1918 0.775705
2.18997 0.788378
2.1461 0.855966
2.16687 0.755882
2.13206 0.811998
2.15847 0.836027
2.16064 0.865021
2.16021 0.831011
2.15013 0.851631
2.16737 0.832093
2.15596 0.84502
2.16861 0.760758
2.12162 0.801491
2.08762 0.823307
2.01382 0.90792
2.04892 0.817747
1.97014 0.961067
2.00459 0.889126
2.04813 0.814193
2.06601 0.779903
2.05982 0.795835
2.08952 0.739588
2.09198 0.733236
2.06961 0.720023
2.0286 0.745262
1.97196 0.822273
2.03482 0.725372
2.03933 0.692446
2.02346 0.715489
1.99251 0.751919
2.03799 0.678539
2.02253 0.776461
2.07542 0.722803
2.08663 0.677931
2.09211 0.692462
2.08801 0.707414
2.08666 0.723299
2.11356 0.71466
2.13384 0.68972
2.13723 0.656537
2.15612 0.571612
2.13311 0.627659
2.12536 0.617623
2.07985 0.74545
2.12137 0.635968
2.12798 0.651733
2.17188 0.59934
2.18007 0.614939
2.17723 0.684348
2.14391 0.75984
2.14011 0.776861
2.12041 0.827718
2.14321 0.787407
2.13959 0.764985
2.13764 0.70323
2.11642 0.73194
2.14008 0.694665
2.11296 0.724484
2.07582 0.759298
2.05844 0.757714
2.03365 0.787544
2.08264 0.63711
2.02057 0.794481
2.10028 0.597193
2.06805 0.647837
2.08862 0.617534
2.1045 0.592947
2.06577 0.63498
2.07721 0.558071
2.02247 0.655312
2.01385 0.64282
2.01409 0.62184
2.04314 0.60962
2.02706 0.693586
2.05012 0.648259
2.03389 0.703489
2.02063 0.743833
2.09807 0.517782
2.06896 0.599517
2.07715 0.588102
2.07722 0.551405
2.05834 0.5887
2.02305 0.687841
2.05608 0.612689
2.05504 0.679024
2.08439 0.629691
2.07224 0.673192
2.06943 0.686339
2.09802 0.622042
2.06639 0.717669
2.03635 0.798505
2.1039 0.643344
2.09887 0.69601
2.07168 0.76843
2.08989 0.739962
2.07756 0.818456
2.04404 0.907287
1.97048 1.03872
2.08365 0.82299
2.03078 0.957602
2.014 1.01531
2.06246 0.950001
2.15034 0.809518
2.13055 0.876001
2.11467 0.919438
2.19082 0.766885
2.13368 0.881604
2.11163 0.884321
2.11019 0.87813
2.15133 0.841584
2.22689 0.769876
2.22493 0.77723
2.20102 0.814481
2.17993 0.871891
2.16845 0.927594
2.19627 0.865996
2.13411 1.00715
2.11781 1.0509
2.18949 0.924363
2.14364 1.04768
2.15116 1.05049
2.22592 0.925833
2.16689 1.0243
2.2087 0.942205
2.23303 0.898567
2.22299 0.922769
2.17422 1.01479
2.24756 0.817603
2.19874 0.923038
2.17129 0.935422
2.13662 0.964593
2.18552 0.816528
2.08679 1.00694
2.11134 0.924259
2.09957 0.942798
2.09397 0.957947
2.09984 0.954201
2.13127 0.876625
2.09605 0.892154
2.09794 0.834052
2.08064 0.863469
2.11854 0.791066
2.10675 0.832898
2.11709 0.760674
2.06107 0.841328
2.09774 0.756074
2.0922 0.794586
2.04361 0.914589
2.04149 0.940263
2.09337 0.854195
2.07862 0.879195
2.07507 0.860895
2.15163 0.660436
2.07214 0.832641
2.06676 0.815059
2.08622 0.759656
2.08235 0.760043
2.0749 0.802734
2.09338 0.781049
2.09691 0.823548
2.12026 0.82037
2.08912 0.884894
2.12274 0.823734
2.1015 0.92711
2.17137 0.821344
2.1685 0.874123
2.20865 0.84366
2.20013 0.813921
2.20518 0.720722
2.17656 0.707616
2.14932 0.684773
2.10039 0.709328
2.0135 0.810025
2.05057 0.689909
2.05091 0.637972
2.01244 0.694618
2.00499 0.79056
2.10012 0.64286
2.08947 0.796969
2.1352 0.751144
2.09666 0.850616
2.07403 0.876481
2.04205 0.925833
2.08411 0.848651
2.12157 0.725071
2.07896 0.754257
2.01771 0.828547
2.06753 0.718484
2.04729 0.813289
2.09008 0.75828
2.06909 0.851165
2.0367 0.985668
2.13577 0.912452
2.18826 0.872602
2.22701 0.765351
2.13198 0.926022
2.17785 0.749559
2.1299 0.846648
2.14534 0.818693
2.14407 0.803147
2.15093 0.765379
2.15081 0.777728
2.12189 0.837648
2.13487 0.781056
2.11561 0.791206
2.11564 0.748929
2.13211 0.684434
2.1081 0.715724
2.11153 0.65696
2.07946 0.692831
2.06805 0.699428
2.09733 0.660493
2.13809 0.579865
2.12054 0.662169
2.13782 0.662801
2.18864 0.593829
2.21032 0.547315
2.18902 0.653269
2.24446 0.537109
2.21877 0.626675
2.18698 0.69548
2.11206 0.87182
2.14141 0.862861
2.09197 0.999496
2.11835 0.990375
2.10445 1.00698
2.12537 0.979127
2.19856 0.854103
2.14209 0.964977
2.14821 0.892998
2.11015 0.894754
2.05936 0.92738
2.02256 0.946787
2.04074 0.867237
2.03622 0.847441
2.05394 0.827467
2.0378 0.85456
2.02224 0.864606
2.0453 0.786951
2.03457 0.78582
1.97746 0.834021
2.00506 0.741681
1.94674 0.837757
1.97585 0.801945
1.90764 0.9329
1.92852 0.873461
1.88393 0.930853
1.8709 0.960208
1.83423 1.00814
1.92004 0.895796
1.90167 0.939576
1.94669 0.895408
1.92589 0.911439
1.89357 0.914432
1.85853 0.915223
1.82333 0.943652
1.84799 0.946895
1.76979 1.07877
1.84689 0.988793
1.84183 0.971268
1.80394 1.02426
1.8642 0.943821
1.86694 0.92617
1.85917 0.901809
1.80844 0.954293
1.8528 0.918023
1.87059 0.907655
1.86103 0.892459
1.83209 0.903126
1.86721 0.86119
1.85684 0.886529
1.86254 0.902363
1.90049 0.849128
1.8452 0.928257
1.88547 0.853355
1.84704 0.892959
1.87441 0.883676
1.89437 0.864111
1.8817 0.880506
1.85633 0.891757
1.88119 0.832507
1.86635 0.867402
1.83836 0.881527
1.92194 0.787022
1.88102 0.859762
1.84883 0.882864
1.86439 0.862956
1.80097 0.96042
1.80666 0.949703
1.77031 0.99939
1.80762 0.920542
1.78429 0.935548
1.80909 0.886527
1.80169 0.860156
1.81203 0.868674
1.78096 0.92619
1.85091 0.853528
1.87649 0.890141
1.82689 0.987086
1.79487 1.0135
1.81534 0.932976
1.76025 1.01272
1.78157 0.99012
1.76947 1.00338
1.81487 0.951558
1.76089 0.998371
1.80932 0.966914
1.85606 0.935888
1.85942 0.905121
1.91939 0.853813
1.8961 0.884808
1.88664 0.896497
1.8779 0.880655
1.88331 0.871285
1.92034 0.790337
1.93356 0.77477
1.90961 0.809633
1.95858 0.720705
1.92413 0.764327
1.88629 0.812823
1.88025 0.806666
1.85349 0.856813
1.88449 0.829183
1.87702 0.796709
1.82461 0.83569
1.7859 0.901518
1.82569 0.893462
1.79654 0.944579
1.87823 0.802347
1.81242 0.877128
1.77085 0.939238
1.83068 0.888728
1.84155 0.885071
1.82852 0.897598
1.83215 0.909007
1.83421 0.92281
1.8538 0.869772
1.78985 0.900042
1.74636 0.925426
1.76102 0.916326
1.77819 0.858181
1.77041 0.822029
1.7266 0.891274
1.73918 0.899725
1.77909 0.831967
1.76006 0.878314
1.77921 0.870531
1.74242 0.918032
1.76636 0.89979
1.81264 0.876978
1.8199 0.909545
1.76383 0.997682
1.72556 1.03968
1.80186 0.943125
1.79469 0.989075
1.7353 1.07964
1.83865 0.991612
1.83459 1.02813
1.84843 0.985786
1.8467 0.958807
1.83336 0.976256
1.81357 0.993722
1.83091 0.997212
1.83437 1.01766
1.85667 1.02413
1.87037 1.0335
1.8615 1.06644
1.93736 0.985972
1.89982 1.01487
1.88233 0.995655
1.90914 0.94233
1.93219 0.892034
1.93116 0.92273
1.9309 0.925765
1.8951 0.901149
1.8995 0.8529
1.87069 0.857803
1.86609 0.810344
1.88945 0.73653
1.9014 0.705263
1.87195 0.706702
1.82462 0.757606
1.80278 0.778333
1.83338 0.806881
1.85183 0.849783
1.86882 0.862486
1.89086 0.848958
1.86713 0.87805
1.88954 0.820626
1.90153 0.824953
1.85696 0.898007
1.89931 0.835392
1.91469 0.775491
1.87758 0.854457
1.87772 0.842512
1.86564 0.863058
1.89308 0.822444
1.87953 0.827586
1.85814 0.82931
1.79838 0.928197
1.86834 0.842668
1.93333 0.786405
1.89562 0.878406
1.90631 0.825915
1.88477 0.831333
1.91953 0.774533
1.91437 0.77298
1.85328 0.887758
1.90574 0.821356
1.93037 0.840711
1.99519 0.726016
1.91634 0.92849
1.95398 0.826554
1.93283 0.817248
1.86578 0.9208
1.86407 0.923759
1.81711 0.984728
1.82058 1.00039
1.84504 1.00178
1.83507 1.02171
1.89469 0.990213
1.88431 0.990674
1.87439 0.989786
1.85949 1.01525
1.87287 0.992979
1.85137 1.02699
1.90969 0.94506
1.93638 0.922462
1.9557 0.899525
1.98358 0.805024
1.88258 0.903993
1.87592 0.879224
1.81829 0.961264
1.91869 0.816352
1.87976 0.896543
1.85634 0.910473
1.89513 0.853414
1.91497 0.802293
1.82297 0.929847
1.85671 0.867957
1.84773 0.875588
1.84314 0.911758
1.8583 0.896688
1.85689 0.874283
1.86642 0.873204
1.87171 0.876222
1.83657 0.945118
1.85345 0.928265
1.89913 0.840123
1.89527 0.831583
1.89643 0.827888
1.85082 0.867478
1.83005 0.895033
1.83296 0.878346
1.88873 0.780252
1.87533 0.776405
1.82172 0.820797
1.82132 0.803526
1.8567 0.77619
1.8476 0.838912
1.84618 0.898941
1.88531 0.846723
1.84872 0.946543
1.87228 0.928232
1.86427 0.955653
1.85657 0.99183
1.93509 0.879528
1.85426 1.00285
1.92526 0.892182
1.87322 0.993816
1.91058 0.87967
1.88172 0.895017
1.91752 0.845811
1.89938 0.849699
1.9448 0.742014
1.89214 0.814839
1.90121 0.775925
1.90443 0.749888
1.87368 0.818373
1.86384 0.834933
1.88881 0.834664
1.91577 0.816568
1.81948 0.974283
1.88049 0.952915
1.93112 0.896604
1.90986 0.949198
1.8827 0.966385
1.96609 0.843666
1.9384 0.893817
1.92214 0.871784
1.91399 0.797251
1.87047 0.770827
1.85634 0.760539
1.86636 0.727851
1.88777 0.716575
1.87101 0.802121
1.86687 0.834784
1.83881 0.901211
1.8417 0.907485
1.89288 0.85833
1.88974 0.904714
1.87812 0.902731
1.86783 0.906095
1.86257 0.911924
1.93287 0.772351
1.86185 0.914216
1.90756 0.822757
1.88218 0.819089
1.829 0.896953
1.86177 0.799773
1.84062 0.82295
1.8469 0.781196
1.83893 0.781744
1.87294 0.715508
1.87665 0.753671
1.87836 0.776234
1.804 0.888617
1.81861 0.82139
1.8084 0.812396
1.80422 0.802877
1.79309 0.853715
1.83382 0.812895
1.80855 0.842419
1.87197 0.759462
1.88218 0.735856
1.88805 0.715662
1.84156 0.838078
1.80652 0.935406
1.85652 0.891736
1.80252 1.00451
1.83712 0.951936
1.91926 0.839521
1.91646 0.860865
1.92401 0.845966
1.86396 0.958756
1.89184 0.9584
1.91765 0.900535
1.91733 0.900908
1.88226 0.990497
1.97137 0.853631
1.96327 0.953933
1.99275 0.921546
1.99266 0.905004
1.98659 0.901561
2.03064 0.797634
1.96732 0.899322
1.97746 0.872504
1.99007 0.890276
1.9684 0.93038
1.98627 0.898813
1.99128 0.884962
1.98087 0.851796
2.00902 0.760466
1.97997 0.839419
2.03267 0.75939
2.00167 0.855874
2.05307 0.789501
2.0663 0.81357
2.08293 0.830856
2.1145 0.69033
2.01785 0.818741
1.99427 0.832921
2.01689 0.815247
1.97227 0.953479
2.05548 0.85493
2.05182 0.91869
2.078 0.899885
2.08198 0.873116
2.05209 0.862413
2.03721 0.836193
1.98239 0.92197
1.9843 0.907731
1.96904 0.960939
1.9913 0.912416
2.00271 0.912402
1.98798 0.937512
1.9873 0.892552
1.97175 0.952969
2.04714 0.82174
2.01155 0.921874
2.06883 0.851357
2.04219 0.915156
2.0475 0.939236
2.0725 0.891645
2.08022 0.899452
2.14568 0.831313
2.1255 0.897497
2.13727 0.890154
2.13045 0.943646
2.16063 0.865706
2.13896 0.858617
2.11974 0.85716
2.09698 0.871503
2.1252 0.794148
2.12791 0.801336
2.08503 0.869865
2.06227 0.853246
2.05464 0.836793
1.99325 0.94547
2.0621 0.844684
2.03326 0.883053
2.01929 0.895676
2.0984 0.723215
2.10888 0.701642
2.11611 0.669771
2.07137 0.812012
2.06181 0.832139
2.02308 0.947724
2.06646 0.899372
2.06861 0.908864
2.07624 0.921591
2.11658 0.853956
2.09947 0.862454
2.1089 0.841092
2.11999 0.819817
2.09231 0.911541
2.09896 0.889308
2.12404 0.812344
2.13429 0.767481
2.08211 0.864514
2.101 0.836992
2.12952 0.778184
2.10158 0.785379
2.10365 0.773334
2.07269 0.801343
2.07223 0.781621
2.02848 0.870379
2.04079 0.860005
2.09864 0.810443
2.09301 0.827565
2.0943 0.832448
2.06474 0.89746
2.10881 0.811593
2.14648 0.68649
2.09374 0.788999
2.08504 0.76757
2.05928 0.768134
2.10417 0.671472
2.07678 0.742336
2.0705 0.78383
2.08633 0.714092
2.05635 0.764289
2.03415 0.773005
2.01757 0.766097
1.98411 0.829619
2.01685 0.791121
2.05032 0.717436
2.02204 0.731346
1.96678 0.823185
1.99962 0.757995
2.00682 0.782601
2.04307 0.722999
2.02639 0.736051
2.0525 0.646457
2.0217 0.69503
1.99611 0.752083
1.96125 0.804409
1.92416 0.837476
1.92622 0.806286
1.95963 0.811363
2.017 0.748696
1.98094 0.822275
2.00223 0.765416
2.03355 0.68038
2.01827 0.693386
2.03166 0.669554
2.03645 0.666814
1.98852 0.756508
1.99369 0.752071
2.02249 0.712635
2.00437 0.727811
1.98288 0.725413
1.99344 0.685327
2.00009 0.719064
2.02115 0.731224
2.01345 0.781782
2.08533 0.68821
2.01704 0.839937
2.08122 0.748464
2.13751 0.716028
2.1373 0.78282
2.1568 0.785151
2.15707 0.787228
2.14884 0.763651
2.06951 0.887987
2.03724 0.913934
2.04745 0.891241
2.03029 0.906377
2.02065 0.906278
1.98276 0.99533
1.98881 1.00348
1.99616 0.988565
2.02618 0.948608
2.08116 0.852046
2.1007 0.857682
2.02551 1.03385
2.10927 0.885137
2.09773 0.875401
2.02588 0.943297
2 0.968612
2.03411 0.908789
2.06035 0.856984
2.08346 0.808651
2.0697 0.79245
2.03362 0.824685
1.94898 0.906685
1.95633 0.86439
1.99296 0.880256
2.04492 0.839808
2.01503 0.923203
1.99135 0.92897
1.95783 0.949702
2.03113 0.834873
2.03544 0.86109
2.02659 0.87053
1.9545 1.00197
1.94616 1.00971
1.97429 0.956806
1.98714 0.9538
1.93787 1.04005
1.97837 0.997821
1.99091 0.952396
2.02907 0.888288
2.02264 0.904688
1.967 1.00387
1.99054 0.990673
2.05231 0.866612
1.98796 0.961878
1.99173 0.930922
1.9765 0.941614
1.95743 0.978087
1.94743 0.998668
1.99765 0.891995
2.00408 0.892184
2.01223 0.898598
1.98709 0.936991
2.00946 0.94188
2.04688 0.867201
1.98182 0.93993
2.02983 0.860537
1.97797 0.936146
2.05174 0.790216
2.03264 0.795379
2.07425 0.637362
2.02314 0.726591
2.00076 0.721169
2.00228 0.690004
1.96171 0.764274
1.96753 0.755548
1.92148 0.867913
1.9196 0.902095
1.90189 0.990741
1.95709 0.923365
1.97958 0.909255
2.04428 0.826836
2.06491 0.790671
2.00446 0.904093
2.06062 0.763342
2.0194 0.842339
1.98993 0.887375
1.98338 0.917041
2.0472 0.793862
1.91588 0.975048
1.95273 0.931518
2.045 0.78992
1.99449 0.882413
2.06119 0.776181
2.06044 0.861248
2.10021 0.812945
2.04791 0.868175
2.00147 0.909794
1.99526 0.864647
1.93891 0.923222
1.91132 0.971544
1.93776 0.947443
1.9751 0.908967
1.94944 0.966703
1.97612 0.919135
1.95611 0.952598
1.98747 0.899604
1.99735 0.891923
2.02149 0.814512
1.94912 0.920428
1.92109 0.977928
1.95415 0.894143
1.86785 0.949287
1.83482 0.972064
1.87104 0.890724
1.86049 0.920661
1.91789 0.881054
1.88295 0.948333
1.87279 1.00055
1.92966 0.985308
1.97564 0.99981
1.97417 1.03803
1.94893 1.05768
2.04482 0.924929
2.06565 0.914476
2.05194 0.902324
1.97511 1.00275
1.90848 1.06966
1.89278 1.04117
1.86248 1.02554
1.88694 0.978566
1.83749 1.09113
1.87629 1.04055
1.85306 1.06146
1.85177 1.03271
1.89381 0.960661
1.84176 1.04075
1.94089 0.937466
1.91312 1.00717
1.94208 0.950947
1.84516 1.05948
1.80697 1.0802
1.80742 1.04517
1.83752 1.00779
1.90915 0.963415
1.87269 1.04811
1.84288 1.10969
1.93048 1.00559
1.88689 1.06757
1.90111 1.06943
1.81833 1.165
1.90399 1.06532
1.93908 1.01957
1.96567 0.996007
1.98803 0.968481
1.96924 0.975059
1.95195 0.993376
2.0169 0.897672
1.94487 1.01643
1.94871 1.01211
2.02021 0.883552
1.99704 0.94348
1.99841 0.964699
1.96356 1.03712
1.94738 1.0708
1.97261 1.02354
1.98599 0.995439
1.94562 1.03359
1.97012 0.959467
1.99517 0.920524
1.96623 0.960669
1.96248 0.970146
1.99706 0.938123
2.00621 0.934177
1.98086 0.988155
2.05397 0.884202
1.97838 0.985012
1.96277 0.947968
1.92503 0.932438
1.85776 1.04017
1.92435 0.988576
2.00705 0.86222
1.94901 0.988117
1.99456 0.955461
2.02253 0.897971
1.99239 0.947348
1.95588 1.03083
2.01206 0.947914
2.03629 0.894837
1.97656 0.979632
1.94607 0.996378
1.97798 0.954429
1.97749 1.00804
1.98111 1.02083
2.0198 0.944456
1.98804 0.964312
1.99494 0.923207
1.98602 0.915961
1.96426 0.998029
1.9921 0.954972
1.99769 0.941872
2.01431 0.882349
1.96736 0.933465
2.01236 0.831628
2.02575 0.797872
2.02874 0.743531
1.98818 0.824181
1.97061 0.85485
1.95031 0.897472
1.93428 0.879181
1.9172 0.871192
1.87566 0.936201
1.84589 1.01059
1.84602 1.02726
1.8433 1.05784
1.88794 1.01845
1.87567 1.01975
1.94542 0.95684
1.96883 0.911355
1.93522 0.935296
1.94398 0.927202
1.94383 0.925228
1.91798 0.994104
1.85596 1.09131
1.92948 0.951638
1.88057 0.972006
1.85861 0.95673
1.88869 0.868942
1.87418 0.868888
1.85769 0.856903
1.80798 0.903037
1.7987 0.89037
1.80503 0.878433
1.77714 0.94501
1.75701 0.961484
1.7782 0.941036
1.7965 0.898663
1.76134 0.955703
1.73323 0.993109
1.78253 0.931644
1.76634 0.97279
1.81371 0.890149
1.80337 0.935572
1.79609 0.93578
1.75746 1.00009
1.73959 1.01466
1.8191 0.886161
1.79105 0.954516
1.81273 0.943939
1.81068 0.987388
1.83733 0.961594
1.83521 0.929264
1.77325 0.98507
1.80705 0.928033
1.77997 0.969618
1.83341 0.906691
1.84019 0.903663
1.811 0.9729
1.85186 0.929746
1.82446 1.02096
1.8326 1.07084
1.85378 1.09063
1.86071 1.1076
1.90259 1.09613
1.87496 1.12711
1.88262 1.09706
1.87292 1.10068
1.87543 1.09818
1.95487 0.998902
1.93664 1.02843
1.95025 0.975842
1.85377 1.09825
1.90023 0.976388
1.83042 1.01115
1.77445 1.04123
1.83369 0.969403
1.78389 1.08662
1.80471 1.08041
1.8326 1.04027
1.84331 1.03129
1.84995 1.02804
1.85812 1.04704
1.90028 1.0258
1.92117 0.994974
1.9033 0.973082
1.86863 0.979291
1.90658 0.925117
1.8836 0.950469
1.8987 0.903179
1.86637 0.924184
1.83495 0.95436
1.75786 1.06533
1.79036 0.999645
1.75603 1.04165
1.78254 1.01942
1.80513 0.988163
1.85954 0.889117
1.82795 0.947055
1.7959 0.956074
1.83606 0.936757
1.79865 1.05135
1.90406 0.972997
1.90404 1.04683
1.90942 1.07615
1.94373 1.06842
1.9511 1.08819
2.02306 0.970064
1.98352 1.02098
1.91533 1.12152
1.95294 1.04217
1.99362 0.945454
1.9971 0.92202
2.01717 0.914227
1.98968 0.941731
1.95541 0.959252
1.971 0.921591
1.98417 0.89245
1.97285 0.940991
1.99244 0.973901
2.01545 1.0087
2.02773 1.03372
2.11511 0.86129
2.04538 0.957079
2.03219 0.95858
2.0623 0.886797
2.07239 0.877375
2.04864 0.939008
2.08208 0.872606
2.05786 0.913703
2.00245 0.970545
2.06316 0.797591
2.05877 0.789429
2.05859 0.815213
2.0581 0.807592
2.013 0.944982
2.04252 0.928495
2.06145 0.903981
2.09872 0.850211
2.06343 0.94812
2.04982 0.956232
2.0643 0.888565
2.0024 1.01641
2.02577 1.00668
2.05568 0.938512
2.05033 0.91279
2.01078 0.974156
2.01336 0.957307
2.02432 0.964108
2.07817 0.848724
1.98028 0.992674
2.02195 0.912781
2.02791 0.906088
1.97283 0.992045
2.01007 0.948607
2.01607 0.965734
2.08965 0.853917
2.07269 0.936561
2.05715 1.03915
2.13904 0.896003
2.11132 0.982339
2.08858 1.01816
2.08945 0.977338
2.08194 0.955802
2.07707 0.978559
2.07988 1.00173
2.07269 1.02892
2.08643 1.00245
2.11497 0.959582
2.13499 0.941358
2.13119 0.96877
2.12081 1.02743
2.12518 1.0237
2.12647 1.004
2.1117 1.03081
2.0749 1.06832
2.07028 1.0924
2.12344 1.02002
2.09305 1.09905
2.18714 0.930179
2.20381 0.939126
2.12919 1.08841
2.18654 0.930487
2.18275 0.935975
2.19248 0.924466
2.21787 0.916925
2.19731 0.987343
2.22886 0.915173
2.19191 0.951627
2.24427 0.723745
2.18331 0.811083
2.14745 0.846955
2.11227 0.890387
2.07253 0.990503
2.07599 0.973102
2.12048 0.867208
2.16237 0.761603
2.12138 0.851006
2.14174 0.842491
2.11604 0.928804
2.11369 0.932344
2.16417 0.749875
2.12622 0.854341
2.15388 0.739417
2.0971 0.875561
2.11523 0.771982
2.13138 0.68851
2.14768 0.614113
2.12108 0.798932
2.17967 0.732243
2.14569 0.883675
2.17216 0.898709
2.1906 0.956487
2.20731 0.940621
2.25715 0.775555
2.23364 0.849774
2.23829 0.767149
2.20268 0.800309
2.21538 0.688758
2.22209 0.619593
2.18027 0.741514
2.1632 0.779387
2.13658 0.815646
2.09075 0.927091
2.13604 0.822496
2.2181 0.591602
2.17594 0.780379
2.17047 0.82107
2.18008 0.837951
2.22995 0.726915
2.22525 0.79111
2.26116 0.754704
2.23803 0.840537
2.20884 0.917304
2.23065 0.882071
2.25482 0.795106
2.27561 0.824478
2.31333 0.793351
2.30966 0.821211
2.33618 0.657196
2.22438 0.950968
2.26939 0.798543
2.26439 0.754791
2.2456 0.782109
2.24099 0.789249
2.23064 0.832692
2.23876 0.773081
2.25987 0.711527
2.27374 0.755767
2.25241 0.900095
2.28483 0.864446
2.29341 0.879246
2.31892 0.801587
2.28425 0.905096
2.20478 1.08625
2.29117 0.910748
2.27587 1.01493
2.34427 0.900879
2.37775 0.865044
2.38379 0.79297
2.32561 0.812685
2.28765 0.787793
2.273 0.757109
2.26671 0.777219
2.25196 0.810589
2.22353 0.868987
2.23752 0.82561
2.2495 0.788715
2.24545 0.761278
2.25983 0.649863
2.23317 0.724862
2.19588 0.793931
2.18641 0.860105
2.23953 0.773062
2.31097 0.676603
2.28076 0.85935
2.25926 0.824896
2.24451 0.746505
2.18447 0.844854
2.23092 0.658623
2.18548 0.78204
2.19401 0.790603
2.20702 0.73703
2.17676 0.779707
2.21896 0.622658
2.13444 0.883999
2.16473 0.767667
2.18143 0.699437
2.13509 0.845758
2.19075 0.654368
2.16479 0.698448
2.18367 0.593671
2.11725 0.730325
2.12333 0.662227
2.13004 0.633511
2.13142 0.639579
2.13271 0.633947
2.1152 0.702257
2.10112 0.72797
2.0856 0.732045
2.11915 0.636092
2.11402 0.760019
2.17593 0.704356
2.17926 0.792404
2.16439 0.828907
2.1976 0.660101
2.16264 0.745928
2.1673 0.767361
2.13814 0.840265
2.18059 0.737375
2.17578 0.710075
2.11188 0.832269
2.07456 0.867825
2.12307 0.696065
2.09691 0.73389
2.08337 0.851359
2.15641 0.723667
2.12883 0.840999
2.13803 0.780682
2.1312 0.795648
2.09793 0.864074
2.10889 0.875505
2.09823 0.984438
2.17913 0.832368
2.14499 0.922343
2.14383 0.897134
2.13338 0.840632
2.1189 0.823634
2.11871 0.791965
2.08079 0.839195
2.08834 0.794609
2.08825 0.828918
2.12973 0.775221
2.09909 0.862614
2.10347 0.868812
2.0861 0.878986
2.09529 0.807569
2.12446 0.737512
2.16734 0.700445
2.18577 0.818802
2.24288 0.780673
2.23913 0.879417
2.23009 0.920274
2.21373 0.953433
2.20355 0.939222
2.22979 0.847066
2.18959 0.934534
2.22337 0.837909
2.21854 0.859362
2.1708 0.949458
2.16432 0.856714
2.16297 0.758926
2.16225 0.758927
2.15208 0.808035
2.15412 0.827032
2.17188 0.835773
2.18169 0.8362
2.15739 0.88649
2.20987 0.796966
2.18296 0.914096
2.17189 0.900803
2.17427 0.863078
2.1837 0.832239
2.21899 0.755869
2.20717 0.84288
2.19693 0.893066
2.15544 0.943765
2.12279 0.922021
2.14681 0.799005
2.14397 0.795746
2.1411 0.80674
2.14578 0.794913
2.15111 0.792601
2.16232 0.796598
2.14983 0.851094
2.16697 0.79462
2.15963 0.79449
2.16309 0.778518
2.18455 0.650942
2.10933 0.740646
2.05509 0.815314
2.07335 0.795552
2.11331 0.731811
2.10714 0.792556
2.11143 0.779984
2.13864 0.695028
2.09935 0.790834
2.13487 0.686226
2.08501 0.871226
2.12869 0.797053
2.1078 0.849828
2.13731 0.746709
2.1083 0.807513
2.10371 0.734582
2.04543 0.817532
2.02458 0.842671
2.05509 0.756404
2.03814 0.781737
2.04228 0.775219
2.05477 0.766569
2.01631 0.895325
2.00211 0.946961
1.98808 0.990734
2.06859 0.81719
2.01836 0.917051
2.09679 0.725092
2.10803 0.737553
2.03843 0.942419
2.07515 0.87812
2.13337 0.725367
2.02544 0.951036
2.07511 0.829675
2.05368 0.884066
2.06805 0.867065
2.10592 0.741586
2.07158 0.719581
1.99989 0.830331
2.04002 0.726496
2.00965 0.789051
2.0386 0.717498
2.02191 0.821159
2.05909 0.809241
2.05218 0.873589
2.09554 0.858643
2.05514 0.978827
2.11607 0.832134
2.07281 0.905157
2.10308 0.80478
2.07566 0.814513
2.07598 0.791553
2.08732 0.709079
2.03975 0.831671
2.04627 0.79935
2.03592 0.780399
2.0214 0.787759
1.98541 0.854916
2.01684 0.81909
2.0131 0.853764
2.03064 0.880819
2.0557 0.881503
2.1001 0.785455
2.13762 0.656836
2.08694 0.788515
2.08587 0.834268
2.09684 0.867681
2.14498 0.829452
2.12179 0.928606
2.1602 0.855439
2.19286 0.773154
2.16143 0.782058
2.14664 0.789623
2.2023 0.689672
2.17041 0.823871
2.14563 0.900985
2.21712 0.739245
2.14369 0.909099
2.15841 0.826248
2.13209 0.894663
2.15798 0.857808
2.23674 0.680419
2.18095 0.826545
2.16685 0.803924
2.19561 0.602789
2.13416 0.712939
2.06733 0.853105
2.04913 0.872969
2.00467 0.96555
1.99359 1.01005
2.03351 0.956737
2.02161 1.0298
2.12778 0.85309
2.13689 0.875211
2.12675 0.896403
2.16581 0.766368
2.12076 0.813553
2.06341 0.815357
2.00601 0.848958
2.00302 0.810581
1.98462 0.879808
1.97864 0.920089
1.98045 0.916891
1.99466 0.861114
2.00864 0.846243
1.95746 1.0223
2.03518 0.952592
2.10573 0.861155
2.08755 0.951942
2.11058 0.888131
2.13469 0.848385
2.09942 0.896934
2.05245 0.953337
2.05243 0.874112
2.00522 0.944492
1.96034 1.03216
1.98982 1.01829
1.9757 1.07612
2.03911 0.983381
2.0532 0.99378
2.13644 0.875162
2.13897 0.949206
2.12019 0.986457
2.12669 0.953948
2.12705 0.951817
2.08432 1.05846
2.14204 0.956452
2.11787 1.06672
2.19512 0.928813
2.18139 0.91708
2.12626 0.988881
2.19305 0.844812
2.15317 0.950653
2.17925 0.854509
2.09141 0.972647
2.08484 0.927185
2.11351 0.791366
2.04993 0.881361
2.08032 0.801833
2.04385 0.861901
2.02967 0.880114
2.00765 0.852067
1.99791 0.869676
1.99259 0.877776
2.01808 0.853077
2.00632 0.907802
2.04171 0.855468
2.04447 0.857301
2.02746 0.918639
2.04292 0.946384
2.08637 0.856865
2.08013 0.850247
2.08984 0.791074
2.04605 0.837002
2.07313 0.733765
2.08372 0.699548
2.04049 0.777845
2.00464 0.813046
2.03687 0.771167
2.05284 0.783755
2.02787 0.832469
2.05946 0.757574
2.03881 0.791762
1.98286 0.892194
1.9927 0.810451
1.97401 0.785474
1.94368 0.84564
1.93178 0.864304
1.94969 0.858944
1.98945 0.778658
1.99994 0.771666
1.97687 0.869516
1.93365 1.0132
2.00318 0.930426
2.00776 0.947781
2.00353 0.947497
2.02984 0.910894
2.0416 0.874926
2.02634 0.916846
2.02013 0.942528
2.07401 0.833235
2.05215 0.893645
2.03784 0.960528
2.05195 0.94769
1.99528 1.04246
2.09945 0.840038
1.99681 1.00559
1.92201 1.04345
1.9176 1.00121
1.93537 0.982896
1.98526 0.950912
2.02312 0.980135
1.99709 1.08128
2.06119 0.99622
2.01143 1.05826
2.02081 1.03507
1.97069 1.09321
1.99647 1.0583
1.99903 1.05589
2.02237 1.05414
2.04396 1.04631
1.99258 1.12372
2.03533 1.00247
1.97641 1.07238
1.97651 1.08668
2.05034 0.98979
2.06882 0.985876
2.08305 0.92428
2.05789 0.919232
2.01254 0.949935
1.97986 0.958889
1.97247 0.893781
1.90654 0.942352
1.89938 0.877652
1.86159 0.872099
1.86865 0.856103
1.90427 0.81479
1.80566 0.962949
1.85406 0.861042
1.85801 0.828866
1.826 0.865678
1.87376 0.768666
1.85343 0.800994
1.88086 0.773683
1.85438 0.870302
1.85809 0.869584
1.8283 0.841722
1.80501 0.902573
1.79718 0.961847
1.84718 0.922083
1.84924 0.886195
1.76581 0.975895
1.78096 0.954258
1.77519 0.913745
1.78701 0.856873
1.7514 0.86713
1.78504 0.820381
1.76325 0.839974
1.74837 0.857928
1.71414 0.891204
1.74553 0.87095
1.76187 0.839825
1.74883 0.886477
1.77475 0.886412
1.77952 0.886711
1.6918 1.00822
1.74158 0.930057
1.79742 0.862389
1.75188 0.942001
1.75585 0.882065
1.72728 0.885635
1.69614 0.89515
1.73164 0.856115
1.77225 0.801149
1.71428 0.838431
1.72303 0.78498
1.66196 0.85768
1.67278 0.886056
1.71023 0.832025
1.69022 0.836084
1.6886 0.860445
1.67098 0.919737
1.72277 0.84333
1.70881 0.8917
1.69097 0.924518
1.75392 0.825999
1.68319 0.951419
1.7175 0.952169
1.7314 0.948088
1.72895 0.938771
1.73636 0.915929
1.71326 0.963184
1.70571 1.0039
1.74935 0.948443
1.7245 0.961292
1.82477 0.837707
1.76458 0.9174
1.74461 0.937413
1.76309 0.888024
1.75721 0.926647
1.72738 0.995252
1.83338 0.8702
1.83399 0.874632
1.84003 0.85167
1.80144 0.901616
1.83124 0.852554
1.81977 0.89523
1.82847 0.893296
1.791 0.967807
1.83173 0.906368
1.86726 0.850848
1.84586 0.866752
1.86815 0.834282
1.78969 0.948226
1.8663 0.826916
1.83628 0.874237
1.80661 0.936994
1.78575 0.952981
1.82677 0.86082
1.80508 0.910415
1.76285 0.982726
1.85396 0.873909
1.88724 0.883209
1.85726 0.906125
1.91963 0.784059
1.89668 0.820793
1.85235 0.845879
1.82302 0.862566
1.86121 0.806516
1.83806 0.851726
1.83893 0.877222
1.81254 0.907848
1.85737 0.822883
1.86032 0.837517
1.84476 0.820664
1.798 0.875061
1.82671 0.793085
1.79754 0.836689
1.83639 0.787347
1.78449 0.844039
1.70202 0.915482
1.68011 0.918267
1.59207 1.00224
1.62945 0.970231
1.63596 0.982131
1.67744 0.950361
1.74236 0.917455
1.7621 0.934943
1.73199 0.97337
1.64534 1.04387
1.7273 0.927509
1.7117 0.959531
1.73083 0.936408
1.69823 0.961681
1.76188 0.857972
1.72965 0.906992
1.72831 0.930309
1.79319 0.873685
1.80952 0.880801
1.88876 0.787764
1.88208 0.815049
1.86833 0.813793
1.81749 0.896226
1.84576 0.871818
1.88831 0.843782
1.89468 0.876445
1.85345 0.975853
1.86955 0.984699
1.9493 0.878093
1.9604 0.883212
1.9133 0.974204
1.94161 0.938392
1.95221 0.903018
1.87607 1.01943
1.92388 0.915895
1.88748 0.975182
1.91699 0.929574
1.9645 0.832498
1.98615 0.810186
1.94281 0.898561
1.96098 0.893752
1.99371 0.871679
1.96126 0.931601
1.97778 0.867898
1.8857 0.986002
1.89048 0.950158
1.90726 0.914509
1.93875 0.854255
1.91867 0.826792
1.93512 0.778567
1.93607 0.715234
1.93134 0.706059
1.87215 0.800981
1.86858 0.809989
1.89518 0.718394
1.83761 0.728284
1.80428 0.78548
1.801 0.792935
1.8565 0.704605
1.83071 0.757277
1.88497 0.662071
1.81948 0.810346
1.86748 0.786041
1.88077 0.784943
1.86 0.861805
1.89044 0.805792
1.86011 0.873246
1.87353 0.8214
1.8516 0.86841
1.85752 0.834332
1.78755 0.898563
1.81484 0.840298
1.7873 0.893844
1.82995 0.838211
1.77908 0.968474
1.90671 0.820923
1.90316 0.882003
1.92832 0.864561
1.92998 0.863576
1.938 0.866255
1.93525 0.877697
1.92906 0.862504
1.91866 0.854446
1.90039 0.886404
1.93157 0.759885
1.91328 0.765433
1.907 0.766999
1.961 0.634684
1.88864 0.763615
1.8788 0.800207
1.86568 0.826663
1.87698 0.843795
1.84728 0.93618
1.90287 0.865679
1.90865 0.842459
1.91384 0.827692
1.8851 0.888184
1.8907 0.914024
1.92192 0.899747
1.89815 0.950143
1.88433 0.936272
1.91402 0.828157
1.84044 0.902041
1.88798 0.830853
1.89666 0.865472
1.8897 0.894795
1.9052 0.881418
1.89049 0.882168
1.89207 0.869194
1.90804 0.819717
1.89706 0.803958
1.88526 0.779883
1.83363 0.829874
1.83566 0.782539
1.81736 0.79511
1.83745 0.775462
1.83477 0.796661
1.86315 0.762655
1.85096 0.82703
1.86933 0.879741
1.9161 0.843968
1.91245 0.870381
1.88561 0.94395
1.92195 0.890664
1.87769 0.937336
1.85008 0.958676
1.92618 0.811563
1.81565 0.931315
1.87692 0.831432
1.92293 0.761555
1.80596 0.958164
1.8802 0.826577
1.85813 0.820499
1.84525 0.757257
1.77007 0.84984
1.78489 0.841123
1.79655 0.854571
1.87773 0.770278
1.872 0.819564
1.86914 0.845007
1.86756 0.833117
1.89365 0.805071
1.85361 0.869461
1.91101 0.812603
1.84644 0.933658
1.90802 0.851011
1.82447 0.953501
1.8561 0.889555
1.82269 0.918524
1.82036 0.922586
1.82505 0.912566
1.82327 0.870561
1.82369 0.817019
1.84807 0.706112
1.81179 0.772651
1.7763 0.832609
1.74027 0.872995
1.76327 0.826597
1.74567 0.889455
1.81367 0.819172
1.80104 0.852623
1.85964 0.796943
1.87479 0.791076
1.87394 0.878507
1.88003 0.919969
1.92672 0.849448
1.88856 0.876365
1.82599 0.962071
1.9007 0.830943
1.87299 0.889204
1.83593 0.986255
1.88245 0.953685
1.97346 0.840468
1.94434 0.862415
1.93035 0.845643
1.94547 0.795669
1.90654 0.830595
1.86406 0.869768
1.9325 0.753072
1.9096 0.77718
1.80762 0.884844
1.86416 0.764495
1.89225 0.781176
1.9143 0.781469
1.95574 0.760421
1.90307 0.876051
1.90899 0.843049
1.89236 0.913726
1.89653 0.926524
1.94137 0.885037
1.94127 0.869615
1.91478 0.891559
1.92675 0.843083
1.95755 0.79419
1.93109 0.839721
1.94146 0.848247
1.93793 0.862648
1.97732 0.818108
1.90712 0.954326
1.96481 0.85718
1.87738 0.975363
1.88393 0.934727
1.87209 0.929063
1.88435 0.904555
1.88951 0.850838
1.84483 0.903409
1.91629 0.815598
1.89549 0.880828
1.92467 0.81653
1.8144 0.984735
1.85934 0.893778
1.91858 0.817439
1.88667 0.873755
1.94427 0.734721
1.92731 0.80305
1.93958 0.835124
1.8933 0.875726
1.83224 0.940038
1.79679 0.985567
1.86975 0.874692
1.82668 0.957556
1.86425 0.903519
1.92196 0.822105
1.82695 0.958313
1.90442 0.824028
1.85445 0.926952
1.89302 0.900529
1.89515 0.920575
1.83339 1.02526
1.91371 0.911402
1.90077 0.912856
1.93426 0.831153
1.96012 0.776238
1.94579 0.813235
1.90177 0.83388
1.90534 0.766807
1.88154 0.79747
1.86327 0.809725
1.88646 0.793819
1.90038 0.789925
1.91207 0.764673
1.91913 0.75978
1.92282 0.772227
1.9353 0.760161
1.88578 0.827653
1.90793 0.753761
1.88625 0.817858
1.93411 0.701264
1.85895 0.878377
1.88239 0.895772
1.84586 1.00972
1.91912 0.909513
1.90939 0.925354
1.92432 0.90983
1.9439 0.895774
1.94236 0.899493
1.9624 0.894109
2.00321 0.827728
1.96701 0.922364
1.96426 0.87126
1.95053 0.858635
1.92435 0.895032
1.94135 0.893843
1.95975 0.874366
1.97497 0.838936
1.95043 0.89447
2.00425 0.790342
1.99842 0.833461
1.97864 0.895763
1.93574 0.965707
1.94287 0.933278
1.99043 0.878946
2.03119 0.853853
2.03809 0.79266
1.97129 0.882102
1.94966 0.932491
1.98569 0.881796
1.99085 0.889644
2.02963 0.817573
2.01621 0.851133
2.02967 0.804908
1.96266 0.884801
1.95214 0.844714
1.95356 0.827379
1.99822 0.693775
1.98741 0.736954
2.03962 0.598286
1.94939 0.764489
1.92416 0.73877
1.91702 0.728286
1.87687 0.876996
1.96026 0.829459
1.98435 0.836968
2.02196 0.785152
1.98076 0.818791
1.94342 0.850925
1.95274 0.815736
2.00361 0.701599
1.94347 0.791181
1.95774 0.749364
1.9314 0.819435
1.98217 0.757323
1.96726 0.786923
1.96251 0.803575
2.00139 0.748167
1.98473 0.772847
2.01032 0.712344
1.97232 0.828278
2.01131 0.746777
2.01508 0.754251
2.02556 0.765044
2.05308 0.712721
2.04055 0.746582
1.96557 0.865215
2.00954 0.732235
2.05158 0.607135
1.99408 0.730338
2.01683 0.659179
2.04305 0.650666
2.09383 0.55119
2.01873 0.755566
1.99945 0.777263
2.07528 0.649473
2.03065 0.765319
2.06437 0.72161
2.10463 0.717411
2.11345 0.716941
2.13608 0.629291
1.99309 0.867842
2.04576 0.747806
2.02032 0.809597
2.06467 0.724702
2.06469 0.764515
2.07586 0.811038
2.12756 0.760001
2.1043 0.851743
2.09408 0.867918
2.12135 0.823639
2.13503 0.787975
2.07695 0.872753
2.07277 0.811506
2.07164 0.804195
2.0871 0.83109
2.11711 0.783522
2.05795 0.886023
2.11684 0.778538
2.15111 0.792888
2.17557 0.81751
2.16288 0.832632
2.18117 0.744772
2.15057 0.762599
2.07541 0.830111
2.09254 0.770031
2.11712 0.691164
2.07823 0.750063
2.07054 0.716049
1.97011 0.892771
1.98254 0.887967
2.02164 0.847064
2.05157 0.818918
2.04395 0.864368
2.03747 0.875098
2.00815 0.935059
1.99815 0.959968
2.04876 0.901554
2.07704 0.856793
2.04952 0.924397
2.02057 0.991178
2.03698 0.980684
2.07622 0.957538
2.04811 1.00943
2.08642 0.970303
2.05516 1.04518
2.03208 1.04061
1.99802 1.02334
1.9114 1.14001
1.98645 1.00898
1.99784 0.970297
1.96662 1.05634
2.02866 0.974216
2.02464 0.994615
2.02871 1.00001
2.02277 1.00826
2.12834 0.829422
2.039 1.00169
2.06359 0.913532
2.03322 0.912595
1.99669 0.913568
2.009 0.853728
1.99201 0.865416
1.96054 0.882388
1.97089 0.837927
1.92545 0.904106
1.9212 0.939333
2.00049 0.862609
2.03914 0.865003
2.04732 0.923168
2.05823 0.945144
2.09515 0.880513
2.05703 0.924915
2.07255 0.860339
2.02543 0.890584
2.04073 0.807237
1.97268 0.92651
1.98184 0.904884
2.03679 0.781884
2.02327 0.821303
2.01675 0.831382
2.08267 0.70146
2.06461 0.7731
2.053 0.770014
2.06512 0.72882
2.0525 0.761268
2.01809 0.829603
1.997 0.873721
2.03269 0.809002
2.04517 0.812339
2.03152 0.895442
2.04516 0.849759
1.99223 0.973312
2.06666 0.853621
2.11525 0.821583
2.09264 0.920339
2.09322 0.878802
2.06908 0.86234
2.0915 0.795423
2.06048 0.843274
2.03973 0.883585
2.03718 0.8637
1.99843 0.871306
1.97301 0.888566
1.97732 0.897987
2.02818 0.801187
2.01595 0.788702
2.0361 0.723509
2.02765 0.752992
2.02366 0.76526
2.04311 0.714261
2.00489 0.81907
2.0261 0.767769
1.99657 0.809109
2.01966 0.719044
1.97796 0.784712
1.97994 0.785712
1.98726 0.724287
1.96367 0.764691
1.97736 0.706861
1.93262 0.767634
1.96253 0.704112
1.9782 0.700515
1.92326 0.784786
1.85983 0.843297
1.8817 0.770172
1.85801 0.739478
1.85591 0.79521
1.81731 0.834413
1.85112 0.789822
1.87675 0.722983
1.85849 0.777705
1.89159 0.770766
1.82226 0.929174
1.87775 0.859894
1.85277 0.927553
1.85083 0.95354
1.88933 0.960123
1.8961 0.944632
1.90403 0.955186
1.89565 0.978908
1.9227 0.945337
1.95926 0.896283
1.89785 0.938686
1.8618 0.947811
1.85597 0.927995
1.85325 0.918764
1.94122 0.784773
1.94056 0.800059
1.94998 0.798031
1.93245 0.818094
1.97641 0.704293
1.93597 0.786354
1.97049 0.714947
1.92154 0.816727
1.90199 0.859998
1.8954 0.899464
1.90843 0.923783
1.96785 0.87827
1.97951 0.854242
1.98961 0.826146
1.98498 0.878896
1.99097 0.895194
1.9595 0.935337
1.99247 0.887059
1.96133 0.940856
1.95792 0.930321
1.90792 0.978073
1.97158 0.903054
1.9639 0.915519
1.96989 0.903724
1.94966 0.902416
1.90009 0.894661
1.93246 0.812748
1.96891 0.73442
1.93632 0.750728
1.90485 0.817359
1.91692 0.790056
1.93229 0.757173
1.89789 0.90177
1.93394 0.929481
1.98943 0.856932
1.93564 0.945582
1.9895 0.881163
2.02418 0.839185
2.00135 0.9398
2.09054 0.815877
2.03709 0.942084
2.01448 0.978853
2.00212 0.987802
1.99647 0.970091
2.02172 0.899697
2.00428 0.880968
1.97479 0.869605
2.02103 0.742835
1.95009 0.835871
1.98215 0.740843
1.97464 0.747243
1.90452 0.882463
1.96201 0.77771
1.94675 0.836917
1.93074 0.845855
1.94168 0.854697
1.99587 0.830827
1.99955 0.86687
1.98334 0.888685
1.96829 0.931034
1.96776 0.942524
1.9462 0.971805
1.93956 0.978903
1.94551 0.919997
1.92697 0.907688
1.93556 0.821489
1.88837 0.872485
1.86492 0.873604
1.9181 0.766705
1.87704 0.840527
1.90084 0.813686
1.85064 0.926625
1.89878 0.867616
1.89035 0.905337
1.92061 0.840065
1.90316 0.867665
1.91921 0.870171
1.92871 0.877638
1.90494 0.940517
1.93588 0.897815
1.95387 0.874582
1.88132 1.00598
1.96724 0.871656
1.91897 0.940066
1.95616 0.83915
1.9583 0.824508
1.9301 0.863189
1.89538 0.902069
1.84699 0.918365
1.81339 0.936888
1.80572 0.902459
1.83201 0.835461
1.75466 0.940602
1.81339 0.909805
1.79035 0.998236
1.8279 0.971763
1.78939 1.0655
1.87367 0.980391
1.87402 1.00335
1.82156 1.10983
1.90768 0.986626
1.84019 1.0555
1.8484 1.05379
1.79479 1.12087
1.86674 1.02753
1.8749 1.01003
1.9238 0.909336
1.91335 0.912745
1.90663 0.900648
1.88885 0.903378
1.86908 0.940148
1.89486 0.934217
1.89346 0.958768
1.90618 0.943772
1.92009 0.969997
1.91555 1.00853
1.90609 1.00881
1.92653 0.971441
1.94594 0.926005
1.86758 1.01041
1.93705 0.93045
1.97983 0.874458
1.94858 0.947284
1.93623 0.988602
1.92178 1.00134
1.90004 1.0192
1.90152 1.01868
1.93184 0.99088
1.94851 0.972495
1.88148 1.09741
1.9667 0.992308
2.02451 0.900463
1.95224 1.01392
1.97925 0.953499
2.00137 0.859339
1.99502 0.849161
1.97477 0.851273
1.96521 0.852038
1.98268 0.832721
1.949 0.909333
1.94594 0.894804
2.02587 0.722876
1.97988 0.784863
1.99243 0.76974
2.02083 0.704461
1.93218 0.825465
1.97464 0.693414
1.97288 0.69747
1.96731 0.743637
1.99736 0.724404
2.00318 0.741919
1.96363 0.774814
1.97895 0.784851
1.94052 0.949915
2.04677 0.850084
2.05884 0.849004
2.08348 0.842078
2.07512 0.853444
2.07091 0.859329
2.00975 0.987581
2.06464 0.867007
2.04969 0.894564
2.04033 0.92561
2.0563 0.909793
2.05143 0.910913
2.06368 0.868839
2.00968 0.92079
2.01039 0.870178
1.97048 0.883318
1.96579 0.919685
2.03615 0.818225
2.04826 0.797926
2.02814 0.847432
2.01137 0.874235
2.0358 0.802926
1.96909 0.939373
2.0363 0.841332
2.00423 0.921108
2.09047 0.824717
2.06752 0.9744
2.05527 0.998412
2.05763 0.961578
2.05703 0.927295
2.07427 0.880119
2.07909 0.874376
2.10919 0.847364
2.16557 0.727988
2.10194 0.844842
2.04814 0.926366
2.07711 0.84043
2.07987 0.845645
2.12641 0.776281
2.10471 0.854345
2.16362 0.761098
2.1549 0.755272
2.13714 0.769797
2.11964 0.794814
2.05568 0.907443
2.10023 0.834645
2.07422 0.898658
2.09706 0.87529
2.08252 0.948009
2.18588 0.73825
2.14791 0.874034
2.11093 0.955348
2.1012 0.931623
2.15748 0.76223
2.08348 0.897898
2.08383 0.879302
2.09286 0.825515
2.08667 0.799473
2.04416 0.870848
2.01972 0.969579
2.06445 0.889482
2.03203 0.965142
2.04886 0.937658
2.04427 0.952689
2.07629 0.919701
2.0465 1.00001
2.00353 1.08401
2.05678 0.969159
2.02715 1.04891
2.09443 0.936863
2.08135 0.974199
2.1178 0.920114
2.11319 0.93366
2.14641 0.841613
2.06365 0.968001
2.10157 0.826555
2.0627 0.895922
2.03863 0.925875
2.04332 0.898289
2.02719 0.915972
2.01213 0.904287
1.9988 0.873679
2.00097 0.861967
2.00352 0.862847
2.03447 0.823064
2.05487 0.844454
2.01879 0.95062
2.08095 0.822072
2.00778 0.974719
2.00557 0.958088
2.0453 0.8934
1.99968 1.00578
2.042 0.959159
2.04992 1.01031
2.05334 1.0669
2.09699 1.0337
2.14227 0.963393
2.1317 0.982341
2.05196 1.11176
2.13511 0.974169
2.1317 1.03852
2.14397 1.00484
2.19257 0.881325
2.15644 0.909261
2.11773 0.981739
2.1193 0.940981
2.04968 1.04435
2.07237 0.982918
2.06704 0.936609
2.03338 0.93108
2.01202 0.941782
2.0258 0.944526
1.99401 1.07434
2.03846 1.06404
2.06657 1.00965
2.05917 0.984955
1.99353 1.07796
2.04163 1.00218
2.04707 1.01164
2.02912 1.08177
2.05769 1.07856
2.03781 1.11845
2.08504 1.0024
2.0343 1.05662
2.0188 1.04884
2.07485 0.956618
2.08709 0.926075
2.06257 0.97678
2.07511 0.931328
2.06073 0.932949
2.05185 0.93853
2.0866 0.858028
2.03426 0.933609
2.03296 0.935663
1.99729 1.00361
2.05065 0.901734
2.01213 0.967474
1.9991 0.974996
2.07014 0.830319
2.10233 0.766218
1.9707 1.03099
2.02556 0.946862
2.08448 0.841033
2.06383 0.903853
2.03068 0.96455
2.07529 0.871988
2.09032 0.846705
2.06404 0.889101
2.10956 0.742952
2.04812 0.875931
2.03958 0.892489
2.04403 0.848308
2.04957 0.797898
2.01658 0.876619
2.02298 0.83641
1.98249 0.941797
2.05456 0.783463
2.04517 0.853729
2.05773 0.836018
2.11055 0.71947
2.11399 0.783463
2.10645 0.845147
2.11389 0.828509
2.10679 0.860037
2.12888 0.850258
2.12976 0.902146
2.13793 0.908218
2.169 0.78653
2.14843 0.839741
2.15785 0.847681
2.16708 0.84454
2.18037 0.749574
2.13562 0.789744
2.12834 0.72179
2.10209 0.757805
2.09654 0.756152
2.05748 0.870263
2.05136 0.867378
2.09437 0.722754
2.08547 0.767275
2.11359 0.704884
2.11379 0.737943
2.09232 0.820043
2.09473 0.770137
2.07672 0.839128
2.09608 0.716664
2.07572 0.72202
2.06594 0.710723
2.05867 0.618947
2.03235 0.704138
2.0378 0.753921
2.09726 0.6541
2.088 0.76309
2.08101 0.810779
2.10835 0.753034
2.08728 0.823195
2.07879 0.818636
2.09203 0.774477
2.07682 0.765349
2.06837 0.727522
2.01033 0.905929
2.12102 0.654567
2.11991 0.698014
2.10506 0.7851
2.12087 0.764731
2.09409 0.798255
2.09158 0.762475
2.05001 0.833971
2.05423 0.807729
2.01163 0.926755
2.05295 0.819774
2.0159 0.907283
1.99083 0.979824
2.06303 0.843962
2.00554 0.975637
2.0675 0.829921
2.03976 0.865164
2.02418 0.84668
1.99604 0.865774
1.99214 0.877978
2.02189 0.817094
2.00699 0.892552
1.98026 0.953884
2.03289 0.825956
1.97743 0.972013
1.98669 0.972602
1.99816 0.959277
2.03114 0.915793
2.02792 0.949322
2.015 1.01888
2.06275 0.945548
1.9945 1.07548
2.05518 0.897228
2.03618 0.934944
2.03344 0.94037
2.06909 0.870443
2.02976 0.96614
2.0257 0.935282
2.02198 0.891221
1.95829 0.987373
1.96779 0.979394
2.01948 0.891547
1.99515 0.964224
2.0116 0.97612
2.01767 0.97077
2.03537 0.976036
2.06666 0.873318
1.98472 0.980568
1.91889 1.0435
1.92673 0.966596
1.88218 1.01449
1.92773 0.937459
1.90181 1.01779
1.96881 0.943617
2.02085 0.887388
1.98097 1.04313
2.05268 0.942883
2.04717 0.951338
1.99334 1.07825
2.07236 0.970111
2.11085 0.899444
2.06176 0.992388
2.02514 1.02081
1.99057 1.05312
1.98771 1.04035
2.01077 0.984531
1.97286 1.0632
1.94176 1.08639
1.91915 1.11238
1.97084 1.01876
1.93627 1.07672
1.91564 1.08021
1.93781 1.0303
1.98166 0.920309
1.96545 0.919816
1.95166 0.940144
1.95782 0.942187
1.95388 0.924243
1.9766 0.879066
1.99048 0.858174
1.9574 0.948715
1.97708 0.888672
1.93128 0.946847
1.94782 0.94022
1.9342 0.99656
1.9049 1.02924
1.89097 1.02172
1.89229 1.03481
1.83794 1.1458
1.9357 1.01355
1.99102 0.909099
1.9683 0.940757
1.85933 1.13388
1.9253 1.00551
1.95061 0.943372
1.91943 0.977976
1.88756 0.994636
1.88798 0.967349
1.87669 0.963248
1.89527 0.878847
1.84664 0.934127
1.82066 0.976564
1.8412 0.931412
1.87145 0.865197
1.84325 0.92229
1.85425 0.904907
1.87875 0.87623
1.84118 0.927049
1.86402 0.914364
1.86631 0.903881
1.87018 0.898388
1.85857 0.943894
1.86285 0.965861
1.88971 0.907431
1.92949 0.754148
1.91163 0.762217
1.88493 0.813686
1.896 0.807152
1.94285 0.799707
1.90737 0.92692
1.96497 0.806765
1.98657 0.788212
1.98962 0.808443
1.96138 0.898696
1.95649 0.895087
1.93953 0.868936
1.83983 1.01568
1.86905 0.943331
1.88367 0.910903
1.86255 0.97735
1.89655 0.903299
1.86294 0.986314
1.90426 0.913033
1.85419 1.03091
1.92726 0.911991
1.91947 0.964171
1.91706 1.01631
1.93005 1.02665
1.95429 0.985907
1.90818 1.0655
1.97156 0.966155
1.90568 1.11211
2.00174 0.971142
1.97684 1.00915
1.98063 0.999699
1.97048 0.970397
1.96115 0.961063
1.94633 0.976281
1.97101 0.912469
1.95998 0.962277
1.95589 1.04011
1.9903 0.99261
1.98789 1.02624
2.00171 0.979657
1.97871 0.983644
1.9633 0.988415
2.02106 0.882057
2.07975 0.798876
2.05379 0.912692
2.10145 0.810551
2.05866 0.865617
2.0057 0.922934
2.00395 0.913764
2.05131 0.818642
2.06204 0.794599
2.06214 0.851603
2.02741 0.920991
2.03337 0.875228
2.0866 0.726667
2.07915 0.780843
2.10485 0.743789
2.104 0.785288
2.07653 0.870996
2.08717 0.801381
2.0463 0.824688
2.01906 0.82388
2.07885 0.714385
2.07321 0.812202
1.94538 1.05433
2.02551 0.854096
2.00461 0.949376
2.01744 0.958686
2.03928 0.914803
2.05155 0.897757
2.0299 0.950155
2.0001 1.02498
2.07044 0.911723
2.07239 0.928445
2.05133 0.931037
2.05133 0.867985
2.0213 0.893529
2.02212 0.896156
2.02281 0.889812
2.00307 0.906817
1.98799 0.893669
2.01559 0.801713
1.95525 0.922725
2.02748 0.75708
1.99055 0.795333
1.96998 0.827784
2.01542 0.653436
1.96189 0.867722
2.02897 0.743928
2.03461 0.707202
2.00835 0.76117
1.98805 0.798213
1.96255 0.842476
2.02374 0.705965
1.99291 0.833931
1.97305 0.866161
1.99832 0.811691
1.96511 0.863204
1.98561 0.779128
2.01481 0.676248
1.93265 0.938603
2.00128 0.765121
1.99432 0.815885
1.95424 0.934481
1.96632 0.923004
1.9417 0.965675
1.99394 0.873454
1.96432 0.930574
1.95782 0.936435
1.97869 0.832526
1.9457 0.878937
1.97263 0.82681
1.95468 0.878143
1.95327 0.890024
1.94138 0.906989
1.99425 0.830525
1.96846 0.886296
1.96359 0.873871
2.02072 0.698014
1.95859 0.800583
1.8979 0.891775
1.88063 0.936898
1.92736 0.854137
1.92081 0.958587
1.98207 0.85646
1.95682 0.984564
1.94146 1.07488
1.94197 1.09693
2.04203 0.880805
1.96897 0.980272
1.97524 0.978995
1.95525 1.06168
2.03113 0.912873
1.99515 1.04867
2.00416 1.03683
2.01355 1.03102
1.99365 1.09516
1.98263 1.14057
2.04891 1.01722
2.0516 1.01784
1.96107 1.19064
2.04595 0.98317
2.01322 0.996654
2.03664 0.882557
2.02644 0.842693
1.98633 0.911671
1.99581 0.840214
1.98049 0.856184
1.99103 0.841068
1.93475 1.00593
1.98914 0.895135
2.00888 0.853945
2.02482 0.785521
2.00468 0.833063
1.99589 0.887363
2.01335 0.933091
2.02093 0.995813
2.10184 0.782978
2.02102 0.989214
2.05475 0.955896
2.0381 1.00249
2.08015 0.913975
2.06531 1.03601
2.07314 1.03242
2.05479 1.02482
2.07938 0.966698
2.02709 1.05988
2.06231 0.937245
2.04268 0.986326
2.06638 0.980098
2.08075 0.986457
2.15481 0.826956
2.11692 0.922912
2.09793 0.969911
2.12309 0.861612
2.10548 0.875845
2.12509 0.836047
2.08037 0.919934
2.07422 0.85842
2.05891 0.873881
2.04538 0.941433
2.06976 0.907592
2.06449 0.96793
2.08623 0.89092
2.05514 0.960196
2.03924 0.987996
2.04814 0.946601
2.07055 0.916207
2.09908 0.833465
2.05725 0.870851
2.0302 0.9043
2.01911 0.914059
2.00524 0.863075
2.00521 0.795704
1.988 0.864173
1.96829 0.922161
2.02603 0.782831
2.01392 0.850724
2.001 0.928954
2.05919 0.800693
2.06334 0.910351
2.09955 0.873019
2.09098 0.924754
2.0512 1.03278
2.11745 0.854369
2.11607 0.818039
2.12874 0.732032
2.10474 0.845847
2.07261 0.854237
2.05995 0.82651
2.08387 0.754771
2.05433 0.764127
2.03657 0.834027
2.05289 0.749817
2.0274 0.83933
2.05563 0.767227
2.0711 0.775852
2.09175 0.743847
2.12629 0.723602
2.14569 0.688748
2.12594 0.660263
2.10534 0.633798
2.07902 0.744264
2.10173 0.58103
2.09403 0.591204
2.04849 0.691934
2.06641 0.665109
2.10115 0.610455
2.11537 0.533913
2.1425 0.458961
2.13285 0.400573
2.05874 0.696377
2.07365 0.574835
2.08684 0.552801
2.07868 0.63346
2.06276 0.641941
2.031 0.664474
2.02148 0.629554
2.00697 0.672148
1.98323 0.672933
1.97797 0.68631
1.98297 0.725751
2.02737 0.660955
2.05309 0.689885
2.09019 0.760078
2.14364 0.654156
2.12525 0.837811
2.10973 0.91583
2.10355 0.961566
2.15896 0.88665
2.06368 1.18562
2.12232 1.03124
2.11651 1.01625
2.16456 0.855899
2.16066 0.851491
2.15736 0.957356
2.18161 0.872758
2.1971 0.680609
2.13931 0.806555
2.1066 0.808428
2.05008 0.938539
2.06343 0.845065
2.05684 0.86637
2.04563 0.807887
2.01745 0.889145
2.03622 0.814866
2.05877 0.706059
2.04572 0.83578
2.07472 0.790113
2.09196 0.804238
2.08149 0.834972
2.04184 0.937873
2.07422 0.788114
2.08016 0.775
2.10188 0.682006
2.05344 0.803625
2.09982 0.605716
2.05645 0.755082
2.06663 0.722094
2.0483 0.814624
2.06064 0.782646
