# Supplementary material for: Stochastic bond dynamics facilitates alignment of malaria parasite at erythrocyte membrane upon invasion
Source: eLife. 2020 May 18;9:e56500. doi: 10.7554/eLife.56500 (PMC7269671; doi:10.7554/eLife.56500)
Supplement: Figure 2—source data 1. [file elife-56500-fig2-data1.zip › PARA_POSITIONS/pos95.dat]

3.55886 -1.76815
3.56823 -1.75655
3.62279 -1.62536
3.57742 -1.6996
3.54822 -1.80807
3.60844 -1.74218
3.60507 -1.78755
3.5852 -1.83488
3.63863 -1.72111
3.5524 -1.90228
3.6617 -1.69207
3.62744 -1.7091
3.65125 -1.59528
3.6713 -1.51467
3.61371 -1.59749
3.64097 -1.53928
3.60838 -1.6698
3.61884 -1.64409
3.60996 -1.61656
3.58331 -1.55632
3.51241 -1.55105
3.44649 -1.60237
3.447 -1.58561
3.53806 -1.45897
3.55078 -1.49837
3.44435 -1.77881
3.49162 -1.71577
3.58549 -1.48828
3.50544 -1.5948
3.55849 -1.42273
3.55081 -1.38694
3.53228 -1.37526
3.56072 -1.26271
3.57146 -1.27651
3.60772 -1.20547
3.58582 -1.36033
3.6965 -1.19744
3.72583 -1.20844
3.73826 -1.25217
3.66578 -1.48898
3.68752 -1.41574
3.61699 -1.44982
3.57471 -1.44396
3.54898 -1.48993
3.55038 -1.4251
3.54137 -1.37577
3.55007 -1.32644
3.51953 -1.35541
3.50132 -1.37208
3.48702 -1.39849
3.49843 -1.4023
3.56093 -1.30626
3.59513 -1.23654
3.56618 -1.28179
3.58313 -1.22112
3.5591 -1.32023
3.58013 -1.25403
3.56031 -1.25029
3.55236 -1.22468
3.58147 -1.18889
3.58808 -1.19753
3.63101 -1.08653
3.66501 -1.05969
3.63501 -1.24737
3.63075 -1.30839
3.66293 -1.17434
3.62981 -1.10937
3.55409 -1.17169
3.47695 -1.2917
3.4759 -1.28011
3.49692 -1.26376
3.48852 -1.27715
3.54058 -1.15673
3.52369 -1.23105
3.53278 -1.26174
3.56617 -1.27922
3.62051 -1.22822
3.69635 -1.06455
3.66016 -1.17438
3.59572 -1.27184
3.62151 -1.09494
3.61069 -1.07008
3.55977 -1.20457
3.57201 -1.25079
3.5926 -1.32722
3.71633 -1.10075
3.67924 -1.30228
3.63994 -1.44563
3.73576 -1.13969
3.68734 -1.28953
3.6803 -1.34217
3.77257 -1.16239
3.79777 -1.1196
3.83 -1.15631
3.87666 -1.06619
3.8776 -1.06704
3.79838 -1.2215
3.78751 -1.17367
3.76016 -1.18753
3.72123 -1.27899
3.69984 -1.34164
3.68972 -1.38215
3.75999 -1.15604
3.72026 -1.23632
3.69401 -1.23997
3.66792 -1.1482
3.58462 -1.17119
3.52844 -1.17277
3.51145 -1.20024
3.5071 -1.26958
3.52217 -1.29413
3.59144 -1.16946
3.63083 -1.08475
3.61319 -1.17645
3.64385 -1.15983
3.67497 -1.09598
3.6329 -1.18733
3.63482 -1.14314
3.6145 -1.17572
3.6161 -1.16207
3.5434 -1.32767
3.57335 -1.17016
3.54487 -1.16885
3.50854 -1.2866
3.59724 -1.01391
3.5496 -1.0985
3.44651 -1.27401
3.4068 -1.29544
3.42168 -1.18938
3.44213 -1.10962
3.39866 -1.15276
3.39659 -1.06031
3.38984 -1.13536
3.43706 -1.08808
3.385 -1.30179
3.46758 -1.17715
3.4794 -1.24023
3.51845 -1.14924
3.50107 -1.25072
3.50311 -1.25998
3.58671 -1.1051
3.59302 -1.33
3.68286 -1.28231
3.72122 -1.28354
3.72639 -1.28731
3.72499 -1.23628
3.65644 -1.40055
3.71379 -1.26309
3.7471 -1.22285
3.70977 -1.38984
3.79155 -1.20576
3.78384 -1.28156
3.82819 -1.15614
3.85963 -0.975
3.76217 -1.18708
3.77397 -1.0488
3.67302 -1.36469
3.73919 -1.16523
3.71643 -1.22995
3.755 -1.04435
3.68747 -1.14666
3.65109 -1.12215
3.59051 -1.12122
3.55132 -1.17519
3.58973 -1.09069
3.66385 -0.96402
3.69303 -1.07126
3.70283 -1.20453
3.76568 -1.05727
3.72838 -1.1881
3.70702 -1.18536
3.64076 -1.28016
3.63824 -1.22502
3.63669 -1.22275
3.6317 -1.21267
3.5897 -1.29361
3.58486 -1.17785
3.5682 -1.03048
3.50412 -1.08372
3.49409 -1.10581
3.47646 -1.1174
3.48402 -1.08049
3.50259 -1.07655
3.57852 -0.929872
3.57786 -1.05096
3.63206 -0.903643
3.60361 -1.02902
3.61539 -1.01513
3.55066 -1.16361
3.5849 -1.05391
3.64394 -0.854496
3.56297 -1.09987
3.54284 -1.0884
3.50847 -1.11476
3.52647 -0.994488
3.51709 -1.0923
3.52156 -1.13767
3.56672 -1.02912
3.52747 -1.18649
3.59595 -0.95422
3.49527 -1.18254
3.47663 -1.17199
3.46725 -1.25853
3.48251 -1.30662
3.51649 -1.32294
3.46522 -1.51397
3.579 -1.30502
3.58176 -1.3224
3.54295 -1.43446
3.51999 -1.46824
3.56348 -1.37028
3.57095 -1.3777
3.61478 -1.24387
3.6181 -1.19639
3.58913 -1.22743
3.62068 -1.13411
3.62239 -1.19873
3.5993 -1.33779
3.63298 -1.35839
3.6503 -1.33124
3.59646 -1.49465
3.69378 -1.21841
3.61791 -1.38214
3.64796 -1.33243
3.70659 -1.15548
3.71773 -1.07508
3.66427 -1.2515
3.62644 -1.3223
3.63198 -1.31348
3.63131 -1.29062
3.60561 -1.2693
3.65979 -1.01674
3.60681 -1.14309
3.57283 -1.20721
3.59458 -1.14856
3.56038 -1.24133
3.63438 -0.986732
3.59941 -1.1048
3.644 -1.00793
3.56935 -1.21108
3.52967 -1.32884
3.53133 -1.31899
3.53971 -1.26434
3.55741 -1.21629
3.56885 -1.28444
3.5972 -1.22928
3.59232 -1.1858
3.5622 -1.18593
3.59758 -1.00498
3.53253 -1.06616
3.52662 -1.06193
3.54275 -1.00242
3.53585 -1.12596
3.54755 -1.07624
3.55537 -1.05999
3.58743 -0.956274
3.55637 -1.04388
3.56966 -0.911201
3.52889 -1.03211
3.5383 -1.00291
3.55831 -0.933056
3.53808 -0.902266
3.5108 -0.950014
3.50105 -0.981136
3.50884 -0.975693
3.51768 -0.956905
3.55259 -0.876159
3.54886 -0.956643
3.54771 -0.946195
3.46696 -1.14121
3.50773 -0.960517
3.49726 -0.97258
3.53143 -0.842003
3.51141 -0.962897
3.54736 -0.854409
3.54213 -0.869074
3.54139 -0.870067
3.54077 -0.932586
3.50286 -1.08515
3.51811 -1.05238
3.53481 -0.993612
3.52459 -0.978631
3.53037 -0.952795
3.51852 -0.909807
3.51308 -0.889105
3.48407 -1.04365
3.53225 -0.907688
3.56023 -0.866845
3.52263 -1.01663
3.46375 -1.20576
3.51752 -1.03617
3.50898 -1.02583
3.49338 -1.00786
3.49126 -0.98343
3.5358 -0.95352
3.5659 -1.03866
3.6321 -0.958014
3.69522 -0.805859
3.60718 -1.0647
3.60673 -1.01694
3.58265 -1.05366
3.52374 -1.19133
3.53489 -1.21495
3.52202 -1.23213
3.48607 -1.27617
3.53323 -1.06179
3.42224 -1.31865
3.46449 -1.121
3.39751 -1.23646
3.42022 -1.23078
3.53988 -1.01311
3.54215 -1.0898
3.58142 -1.10517
3.56944 -1.22135
3.60151 -1.10131
3.5845 -1.18133
3.52604 -1.34634
3.57798 -1.2699
3.60301 -1.24371
3.57066 -1.33821
3.58537 -1.31108
3.58588 -1.33127
3.59583 -1.34258
3.56124 -1.4487
3.52166 -1.55113
3.59582 -1.32539
3.62988 -1.26276
3.61653 -1.27857
3.62612 -1.27342
3.65682 -1.30663
3.64774 -1.42097
3.75226 -1.18316
3.66782 -1.37265
3.69323 -1.22418
3.58535 -1.39705
3.56812 -1.34285
3.50772 -1.39985
3.46522 -1.49042
3.45278 -1.48723
3.40771 -1.5596
3.458 -1.48015
3.44549 -1.53734
3.39949 -1.6493
3.48681 -1.45247
3.43517 -1.57104
3.46495 -1.52343
3.52698 -1.38536
3.55064 -1.33519
3.56529 -1.38016
3.51427 -1.4755
3.53062 -1.41682
3.48301 -1.47531
3.56626 -1.31221
3.50612 -1.44746
3.50602 -1.46265
3.42214 -1.61412
3.53036 -1.3449
3.48203 -1.35386
3.41183 -1.40121
3.37245 -1.30989
3.31734 -1.26768
3.25937 -1.31568
3.27089 -1.301
3.35865 -1.18099
3.32247 -1.34916
3.37067 -1.29364
3.41683 -1.25897
3.38126 -1.38083
3.41183 -1.34273
3.46454 -1.22257
3.43791 -1.29452
3.45138 -1.29489
3.45575 -1.26497
3.47232 -1.21595
3.42915 -1.32832
3.3724 -1.47039
3.35712 -1.52747
3.35949 -1.49438
3.3953 -1.41494
3.37268 -1.41192
3.36604 -1.34709
3.26003 -1.38475
3.12633 -1.51836
3.17022 -1.37677
3.13268 -1.43994
3.27042 -1.20567
3.21018 -1.40115
3.22356 -1.31555
3.10722 -1.47628
3.17344 -1.28433
3.15979 -1.26813
3.13252 -1.28345
3.15885 -1.23746
3.201 -1.22201
3.28315 -1.16686
3.29221 -1.24367
3.32549 -1.28392
3.29403 -1.41635
3.30848 -1.36519
3.25211 -1.42088
3.20871 -1.40071
3.1137 -1.46089
3.1172 -1.4073
3.12644 -1.35632
3.16439 -1.2379
3.08593 -1.39342
3.0776 -1.34971
3.05444 -1.32392
3.08303 -1.23997
3.04353 -1.36414
3.09866 -1.27507
3.06503 -1.33365
3.1526 -1.18166
3.14011 -1.24414
3.0936 -1.37203
3.08311 -1.3588
3.15243 -1.19111
3.07969 -1.32399
3.05931 -1.33957
3.03991 -1.3458
2.87798 -1.56104
2.94672 -1.4599
2.96714 -1.44427
3.04825 -1.27726
3.05985 -1.21107
2.93368 -1.39372
2.96154 -1.28488
2.95841 -1.21827
2.86981 -1.32776
2.94235 -1.16499
2.84812 -1.31949
2.82538 -1.30976
2.82335 -1.24198
2.68049 -1.46339
2.81975 -1.27452
2.80607 -1.32649
2.85546 -1.27007
2.80147 -1.37767
2.79461 -1.42752
2.77719 -1.44425
2.84663 -1.3392
2.77265 -1.44275
2.70013 -1.46472
2.67261 -1.39837
2.64871 -1.35298
2.64363 -1.34056
2.67528 -1.29857
2.72735 -1.24142
2.7051 -1.30588
2.72154 -1.27178
2.7351 -1.23095
2.69807 -1.35004
2.73032 -1.28957
2.77 -1.22935
2.81296 -1.15078
2.78307 -1.16006
2.7306 -1.25532
2.76854 -1.18945
2.7523 -1.18082
2.77367 -1.17173
2.74612 -1.25532
2.79065 -1.21251
2.80232 -1.19712
2.82286 -1.12328
2.72833 -1.27899
2.76512 -1.25247
2.75175 -1.29824
2.79493 -1.24266
2.84291 -1.14761
2.81387 -1.16031
2.74491 -1.24974
2.73927 -1.28986
2.76245 -1.25735
2.78912 -1.20398
2.80676 -1.20185
2.82499 -1.17371
2.79379 -1.17595
2.79491 -1.15487
2.71298 -1.2598
2.73524 -1.14987
2.69741 -1.18081
2.6708 -1.16301
2.68507 -1.07171
2.61873 -1.1579
2.66045 -1.10095
2.66372 -1.06025
2.63205 -1.15308
2.66808 -1.10685
2.67369 -1.16137
2.66275 -1.14727
2.64149 -1.13092
2.58594 -1.16185
2.59469 -1.11646
2.56702 -1.14379
2.64617 -1.04204
2.64707 -1.13718
2.62198 -1.2379
2.71043 -1.13748
2.70917 -1.17631
2.76149 -1.16327
2.73436 -1.23972
2.81086 -1.14981
2.80271 -1.16375
2.76395 -1.19859
2.7435 -1.19451
2.72181 -1.20389
2.62536 -1.34037
2.67608 -1.23108
2.7315 -1.13578
2.69758 -1.16333
2.6853 -1.12692
2.65995 -1.05047
2.64687 -0.991238
2.68653 -0.91372
2.68966 -0.908191
2.71121 -0.913159
2.73343 -0.880069
2.72407 -0.927771
2.7204 -0.912876
2.70066 -0.972536
2.70705 -0.906916
2.65472 -0.983251
2.56877 -1.10911
2.59549 -1.04014
2.54598 -1.16081
2.6038 -1.09754
2.58806 -1.12194
2.58304 -1.15922
2.59973 -1.22462
2.64733 -1.1783
2.62619 -1.1947
2.61332 -1.17832
2.68163 -0.99478
2.6262 -1.05424
2.54731 -1.17422
2.63255 -1.00308
2.56613 -1.11822
2.57886 -1.08522
2.58778 -1.06691
2.57878 -1.09537
2.55877 -1.13333
2.61247 -1.02792
2.63186 -1.03575
2.66649 -1.07773
2.71681 -1.12999
2.82228 -1.0036
2.77233 -1.19779
2.78823 -1.15554
2.77735 -1.16052
2.73759 -1.17301
2.7185 -1.18424
2.79407 -1.07817
2.77904 -1.10166
2.71543 -1.1336
2.6587 -1.15623
2.65733 -1.12292
2.69855 -1.03541
2.69066 -1.11991
2.73381 -1.1244
2.71774 -1.12827
2.68518 -1.1456
2.70252 -0.99607
2.68556 -0.953741
2.67906 -0.949886
2.61043 -1.10408
2.67361 -0.883617
2.64116 -0.895269
2.5273 -1.0618
2.56905 -0.971392
2.62829 -0.931296
2.6218 -1.06736
2.65929 -1.04262
2.62015 -1.12178
2.6226 -1.10227
2.63996 -1.09719
2.67069 -1.04847
2.59726 -1.27274
2.69167 -1.1381
2.67734 -1.16841
2.67106 -1.1465
2.69722 -1.11253
2.74522 -1.04198
2.67426 -1.16574
2.69894 -1.04694
2.54489 -1.31711
2.60358 -1.16747
2.46679 -1.3782
2.52474 -1.2616
2.54269 -1.27746
2.45957 -1.41084
2.59289 -1.26344
2.63061 -1.21906
2.68088 -1.13022
2.60225 -1.28449
2.68288 -1.11956
2.7183 -1.05513
2.68142 -1.10079
2.66722 -1.04251
2.64631 -1.03997
2.66343 -0.960608
2.60444 -1.01091
2.60054 -0.955412
2.61574 -0.890812
2.58937 -0.954085
2.58381 -0.886056
2.54883 -0.92081
2.53527 -0.965658
2.50998 -1.05838
2.55389 -1.00844
2.5725 -0.99964
2.59006 -1.03749
2.59887 -1.08455
2.64984 -1.10127
2.64961 -1.18638
2.77836 -0.981345
2.72852 -1.13644
2.69455 -1.15568
2.70815 -1.07846
2.65381 -1.09419
2.6649 -0.972631
2.65917 -0.977543
2.67142 -0.95141
2.68474 -0.846614
2.63614 -0.970925
2.64689 -0.922348
2.62405 -0.906165
2.58751 -1.00904
2.58702 -1.11547
2.69322 -0.98735
2.69848 -1.06523
2.68974 -1.13948
2.65705 -1.18333
2.65408 -1.14048
2.62984 -1.20576
2.70257 -1.08306
2.65029 -1.15628
2.6301 -1.10648
2.62935 -1.03243
2.65003 -0.970596
2.63185 -0.97748
2.67347 -0.850369
2.65458 -0.937429
2.61135 -1.09357
2.65067 -1.02347
2.69495 -0.930529
2.66033 -1.05208
2.69031 -1.03126
2.68953 -1.08116
2.72113 -1.03427
2.69151 -1.12692
2.68088 -1.09027
2.6563 -1.08175
2.66644 -1.01002
2.63946 -1.08654
2.68331 -0.995861
2.64004 -1.0628
2.61207 -1.04421
2.64007 -0.953676
2.60753 -0.971115
2.62783 -0.916444
2.61061 -0.993627
2.58919 -1.06659
2.63363 -1.02254
2.62525 -1.05496
2.62746 -1.04499
2.53768 -1.22634
2.67259 -0.989317
2.65879 -1.06846
2.66259 -1.02907
2.68249 -0.956248
2.66838 -0.945185
2.65612 -0.916245
2.6273 -0.91951
2.53 -1.06257
2.54644 -0.931649
2.4703 -1.06004
2.56088 -0.878048
2.55572 -0.928397
2.55061 -0.95024
2.55301 -0.924918
2.5761 -0.849664
2.53133 -0.961819
2.58318 -0.895779
2.64607 -0.82488
2.63573 -0.916953
2.57639 -1.05572
2.60859 -0.996906
2.60694 -1.03172
2.62419 -1.01698
2.58956 -1.09393
2.64377 -0.969706
2.70438 -0.850728
2.65925 -0.869443
2.56092 -1.05526
2.54589 -1.01121
2.50867 -0.998033
2.51112 -0.927845
2.49277 -0.915498
2.43702 -0.946942
2.39083 -0.983322
2.42933 -0.939828
2.46722 -0.916169
2.50591 -0.897413
2.51078 -0.916652
2.40939 -1.12041
2.42746 -1.08262
2.46616 -1.02883
2.4522 -1.06068
2.43083 -1.08845
2.41798 -1.1455
2.48542 -1.04055
2.52025 -0.969786
2.50494 -0.966914
2.50069 -0.952763
2.4908 -0.923163
2.48579 -0.953998
2.52695 -0.882478
2.51133 -0.8979
2.47799 -0.95412
2.47413 -0.982629
2.54641 -0.845977
2.55031 -0.875832
2.53549 -0.917169
2.53001 -0.86387
2.47424 -0.953654
2.48294 -0.923173
2.46615 -0.921367
2.48133 -0.897344
2.49841 -0.855241
2.52935 -0.745737
2.51758 -0.81553
2.53445 -0.788009
2.494 -0.830709
2.43869 -0.854659
2.4271 -0.885572
2.46918 -0.854838
2.48187 -0.90566
2.51723 -0.888896
2.48797 -0.9533
2.48742 -0.927572
2.49635 -0.895185
2.46875 -0.904608
2.45375 -0.980841
2.44901 -1.0242
2.44804 -1.01348
2.45239 -0.943269
2.44118 -0.951153
2.46359 -0.90964
2.48466 -0.860631
2.50004 -0.802334
2.45918 -0.936937
2.45741 -0.96903
2.48631 -0.911707
2.46491 -0.918396
2.4278 -1.00865
2.42133 -1.02065
2.43315 -1.02981
2.43593 -1.04364
2.43152 -1.06948
2.43405 -1.03198
2.43458 -0.979648
2.38997 -0.97424
2.34514 -0.98445
2.30037 -1.03258
2.31112 -1.00688
2.30011 -0.998376
2.30221 -0.938233
2.33982 -0.863274
2.33929 -0.959208
2.34167 -0.99314
2.29433 -1.09906
2.38375 -0.921816
2.29498 -1.04233
2.35245 -0.914062
2.36493 -0.886757
2.40629 -0.919226
2.46086 -0.89129
2.42094 -0.977493
2.42156 -0.909634
2.37818 -0.965183
2.36039 -1.04013
2.37125 -0.990259
2.39924 -0.934098
2.41276 -0.834732
2.37812 -0.892839
2.35318 -0.975032
2.43564 -0.889048
2.39109 -1.03078
2.46164 -0.975355
2.46605 -0.980899
2.40434 -1.10691
2.43866 -1.02868
2.38749 -1.08871
2.42781 -1.03804
2.45513 -1.03146
2.49018 -0.972277
2.46822 -0.958802
2.4612 -0.959665
2.44537 -0.951082
2.44739 -0.890354
2.42832 -0.864354
2.39117 -0.87756
2.35401 -0.938033
2.36025 -0.917855
2.39616 -0.917942
2.40709 -0.8331
2.39004 -0.8295
2.39621 -0.820623
2.41213 -0.773199
2.43838 -0.646625
2.4323 -0.639385
2.39092 -0.703722
2.38005 -0.714035
2.38989 -0.706267
2.39518 -0.778281
2.38214 -0.798552
2.38883 -0.781513
2.37085 -0.856045
2.43309 -0.808724
2.45012 -0.834613
2.39164 -0.930832
2.42611 -0.819352
2.3848 -0.901987
2.40967 -0.859413
2.43302 -0.834252
2.41707 -0.850873
2.42699 -0.81388
2.3884 -0.941684
2.37996 -0.930583
2.37954 -0.873731
2.38987 -0.85117
2.37881 -0.869478
2.38831 -0.822008
2.36587 -0.846457
2.37145 -0.875138
2.35528 -0.929269
2.42379 -0.809328
2.39071 -0.921192
2.39384 -0.915263
2.41198 -0.82878
2.40663 -0.925047
2.39945 -0.930671
2.40265 -0.967786
2.39975 -1.00052
2.42503 -0.969124
2.46787 -0.887741
2.45635 -0.998631
2.46594 -1.02083
2.49404 -0.99604
2.52638 -0.888058
2.44908 -0.999169
2.42511 -0.979862
2.41322 -1.00642
2.43674 -0.929736
2.38794 -0.918236
2.37624 -0.93801
2.4005 -0.867896
2.39832 -0.914328
2.42771 -0.896644
2.45109 -0.815545
2.42783 -0.796881
2.37315 -0.85288
2.41118 -0.776696
2.36635 -0.847018
2.38347 -0.825661
2.42031 -0.777466
2.39769 -0.878014
2.4237 -0.856959
2.41981 -0.894899
2.40919 -0.964031
2.49274 -0.807798
2.51438 -0.85981
2.52879 -0.823631
2.47755 -0.86621
2.5016 -0.726995
2.45406 -0.818218
2.41968 -0.912262
2.43734 -0.83173
2.41148 -0.881106
2.42134 -0.861437
2.4329 -0.809876
2.39752 -0.887639
2.43736 -0.831898
2.44571 -0.839058
2.47014 -0.836696
2.48508 -0.770255
2.44377 -0.776765
2.42773 -0.745486
2.4355 -0.762636
2.4347 -0.791275
2.43003 -0.765918
2.39395 -0.806709
2.39625 -0.807205
2.41815 -0.773902
2.41057 -0.806059
2.43903 -0.795894
2.45106 -0.75649
2.41732 -0.830432
2.40497 -0.827206
2.4278 -0.769493
2.44217 -0.761533
2.42772 -0.80039
2.44913 -0.72404
2.45015 -0.79334
2.47049 -0.746272
2.45523 -0.84777
2.51551 -0.749484
2.4893 -0.905524
2.50573 -0.982962
2.57428 -0.932308
2.57299 -0.938781
2.55521 -0.949775
2.56773 -0.911468
2.5397 -0.970674
2.60142 -0.869295
2.62079 -0.825594
2.62921 -0.736852
2.56515 -0.779059
2.54423 -0.775592
2.53434 -0.78284
2.47296 -0.945787
2.53071 -0.855849
2.53277 -0.87088
2.49948 -0.911381
2.50274 -0.873916
2.48553 -0.909352
2.53771 -0.790337
2.5152 -0.816692
2.53652 -0.793154
2.52717 -0.826277
2.48291 -0.948904
2.47687 -0.957759
2.50888 -0.856271
2.47619 -0.852389
2.47742 -0.884073
2.48088 -0.86665
2.43077 -1.00477
2.48788 -0.88397
2.40864 -1.08838
2.43829 -0.983342
2.37008 -1.14551
2.38018 -1.14437
2.41082 -1.0864
2.36533 -1.16193
2.36202 -1.18285
2.39249 -1.1305
2.41733 -1.0292
2.40425 -1.04794
2.41187 -1.01743
2.35164 -1.10326
2.39212 -1.00663
2.37927 -1.01354
2.31608 -1.08591
2.37408 -0.959509
2.35544 -0.986256
2.40267 -0.956664
2.40147 -0.958497
2.40484 -0.935511
2.3929 -0.956597
2.34697 -1.11532
2.3374 -1.10627
2.36599 -1.05993
2.37673 -1.01742
2.41982 -0.950334
2.38914 -1.00558
2.48295 -0.870477
2.42883 -0.999836
2.47807 -0.923301
2.40949 -1.08811
2.45218 -1.05484
2.44838 -1.08072
2.40236 -1.1416
2.42737 -1.13674
2.46993 -1.06976
2.43482 -1.09688
2.50166 -0.956277
2.51466 -0.913375
2.48044 -0.995885
2.49071 -1.01105
2.42231 -1.14618
2.38776 -1.17682
2.37403 -1.18701
2.34195 -1.22113
2.30221 -1.2605
2.34973 -1.19911
2.37955 -1.1538
2.39136 -1.19632
2.43009 -1.16072
2.41847 -1.22427
2.51897 -1.03594
2.46786 -1.08904
2.44604 -1.11644
2.42729 -1.11885
2.30031 -1.29748
2.33768 -1.26368
2.33476 -1.23305
2.30083 -1.26629
2.32226 -1.22742
2.28377 -1.30458
2.35135 -1.22925
2.32756 -1.24007
2.33099 -1.23441
2.35767 -1.16819
2.36958 -1.12562
2.34017 -1.2144
2.31887 -1.25686
2.34718 -1.20021
2.3434 -1.19296
2.31817 -1.20256
2.31613 -1.16461
2.23283 -1.22561
2.30999 -1.0801
2.30276 -1.07922
2.25915 -1.12667
2.28745 -1.05881
2.3345 -1.00928
2.30673 -1.07995
2.31211 -1.08418
2.28366 -1.12838
2.34577 -1.05982
2.32404 -1.11485
2.29817 -1.16586
2.31788 -1.16379
2.30343 -1.21661
2.37795 -1.12738
2.42099 -1.10353
2.34989 -1.18388
2.40131 -1.11233
2.38283 -1.1341
2.32424 -1.21273
2.35942 -1.13604
2.3751 -1.06799
2.32916 -1.20588
2.42705 -1.11827
2.4242 -1.1435
2.48152 -1.05332
2.43856 -1.15821
2.42422 -1.18862
2.40573 -1.26262
2.46442 -1.13805
2.46317 -1.18852
2.54144 -1.10228
2.51162 -1.11436
2.4706 -1.17604
2.47024 -1.17651
2.47113 -1.20622
2.4815 -1.20712
2.54124 -1.18027
2.59324 -1.12413
2.56596 -1.21547
2.58425 -1.25729
2.58833 -1.3075
2.64301 -1.28506
2.4899 -1.48332
2.60917 -1.35875
2.58506 -1.41521
2.64905 -1.34998
2.59252 -1.47393
2.60645 -1.48314
2.60654 -1.52671
2.55508 -1.60073
2.73589 -1.49703
2.67631 -1.63315
2.7527 -1.53773
2.7669 -1.57284
2.82445 -1.54835
2.83192 -1.63936
2.92112 -1.6022
2.92353 -1.63704
2.83783 -1.74352
2.88482 -1.63981
2.82034 -1.68544
2.838 -1.62145
2.86717 -1.57964
2.87407 -1.60838
2.86152 -1.64664
2.91832 -1.54634
2.89555 -1.55426
2.79985 -1.66223
2.7431 -1.72911
2.80721 -1.6895
2.9018 -1.57409
2.85822 -1.63004
2.82361 -1.6532
2.75372 -1.72294
2.79367 -1.60653
2.75478 -1.57117
2.84212 -1.42116
2.72185 -1.61527
2.7558 -1.58638
2.83252 -1.47478
2.80151 -1.51944
2.72302 -1.5896
2.66954 -1.62756
2.71317 -1.5552
2.66656 -1.57651
2.73423 -1.47707
2.68718 -1.57339
2.78967 -1.45216
2.82606 -1.48182
2.78001 -1.55395
2.85699 -1.39116
2.7884 -1.43167
2.72682 -1.47826
2.66362 -1.53099
2.63271 -1.56108
2.65737 -1.50315
2.6909 -1.45464
2.70654 -1.43056
2.72072 -1.40379
2.66084 -1.46035
2.6952 -1.40283
2.63305 -1.41005
2.58565 -1.46262
2.57256 -1.44995
2.60473 -1.43945
2.63262 -1.42059
2.57071 -1.47656
2.58975 -1.41978
2.61385 -1.38563
2.66588 -1.28782
2.65598 -1.30727
2.54028 -1.39324
2.48337 -1.4099
2.52266 -1.35022
2.51553 -1.36082
2.55609 -1.31188
2.50554 -1.33581
2.46226 -1.36948
2.46513 -1.36955
2.47748 -1.32414
2.45357 -1.35124
2.49612 -1.29552
2.53614 -1.24322
2.50496 -1.27265
2.54194 -1.21739
2.49821 -1.29812
2.5039 -1.28723
2.52069 -1.29397
2.62588 -1.15698
2.52053 -1.31533
2.4515 -1.38882
2.49273 -1.3421
2.51764 -1.35216
2.51848 -1.35736
2.50052 -1.43588
2.5806 -1.37305
2.59558 -1.38409
2.73591 -1.21075
2.58553 -1.39902
2.65156 -1.28485
2.57172 -1.37331
2.50845 -1.42349
2.50548 -1.41898
2.51663 -1.39489
2.40813 -1.48527
2.47131 -1.42413
2.5095 -1.33499
2.45455 -1.33531
2.3867 -1.37701
2.41808 -1.31474
2.41232 -1.22551
2.38258 -1.19102
2.35739 -1.19874
2.38774 -1.15294
2.3102 -1.21577
2.31548 -1.20519
2.26381 -1.26953
2.28147 -1.21874
2.33386 -1.1751
2.26296 -1.27402
2.27849 -1.27529
2.30446 -1.21671
2.31245 -1.19775
2.34643 -1.15246
2.24289 -1.26527
2.20675 -1.20912
2.12973 -1.1962
2.05956 -1.2578
2.1222 -1.12916
2.0401 -1.21424
2.10689 -1.19801
2.10871 -1.18465
2.13766 -1.13192
2.13241 -1.09637
2.13034 -1.06898
2.05254 -1.10427
2.05178 -1.0979
2.07005 -1.0822
2.08356 -1.09549
2.06807 -1.11309
2.05396 -1.11999
2.05171 -1.11229
2.06757 -1.08675
2.04385 -1.09722
2.06911 -1.00175
2.03769 -1.03094
2.03963 -0.98035
2.0181 -0.957609
1.9881 -1.00468
1.97314 -1.01242
1.92339 -1.02483
1.97912 -0.971466
1.98652 -0.990616
2.04904 -0.90918
1.98889 -1.00139
2.02382 -0.930589
2.03751 -0.861294
2.02922 -0.871655
2.0344 -0.873298
2.08153 -0.867368
2.05194 -0.932175
2.03523 -0.916616
2.00448 -0.925912
2.01063 -0.911659
2.01691 -0.901069
2.03938 -0.908919
2.08417 -0.918102
2.06923 -0.920359
2.04193 -0.995315
2.05475 -0.964466
2.03865 -0.948365
2.03095 -0.936956
2.01406 -0.954047
2.03453 -0.938045
2.02235 -0.959027
2.04044 -0.92437
2.01649 -0.988781
2.04271 -0.958591
2.00266 -1.012
2.03964 -0.972017
2.04961 -0.986866
2.07971 -1.01117
2.08479 -1.02712
2.07285 -1.02779
2.02304 -1.07108
1.97088 -1.08937
2.01063 -1.03174
1.98965 -1.05779
1.98987 -1.03
2.0644 -0.960723
2.05187 -0.935577
1.98031 -0.994805
2.04664 -0.895461
2.03482 -0.914344
2.02209 -0.948026
2.05167 -0.890426
2.03411 -0.90457
2.04127 -0.862047
1.98645 -0.933361
1.9794 -0.939981
1.9527 -0.968533
1.95423 -1.0025
1.97517 -1.01407
1.98811 -1.04093
2.05806 -1.03297
2.11219 -1.04117
2.13738 -1.02704
2.12929 -1.0038
2.10513 -0.959528
2.05668 -0.962374
2.05798 -0.9943
2.14546 -0.894769
2.1337 -0.869869
2.08771 -0.931718
2.05228 -0.96239
2.08871 -0.911995
2.11007 -0.895828
2.09081 -0.956821
2.14616 -0.93855
2.15312 -0.955978
2.1501 -0.95611
2.13256 -0.992774
2.16054 -0.950874
2.19224 -0.904279
2.18651 -0.884866
2.14869 -0.925823
2.1311 -0.937366
2.08576 -0.951442
2.10734 -0.964019
2.07214 -1.01117
2.09896 -0.986817
2.11089 -0.961856
2.10365 -0.959816
2.10719 -0.955654
2.17365 -0.892667
2.14235 -0.971076
2.14932 -0.968249
2.17006 -0.966064
2.18615 -0.92161
2.13007 -0.985198
2.12448 -0.961049
2.17026 -0.878935
2.18326 -0.866109
2.2173 -0.838881
2.14175 -0.884853
2.10749 -0.930519
2.09517 -0.949675
2.11105 -0.971786
2.13859 -0.942411
2.14772 -0.898944
2.1416 -0.904177
2.13084 -0.880047
2.15593 -0.824366
2.14247 -0.867911
2.16249 -0.872992
2.14829 -0.868418
2.1794 -0.830712
2.17151 -0.841737
2.1614 -0.850431
2.12767 -0.881075
2.08167 -0.907415
2.07181 -0.92026
2.09396 -0.89488
2.12639 -0.913918
2.1336 -0.871973
2.14634 -0.855051
2.11462 -0.924458
2.07309 -1.00192
2.04356 -1.04435
2.01208 -1.06069
1.9654 -1.08811
1.92533 -1.11198
1.96744 -1.0632
1.97332 -1.08005
1.98595 -1.09418
2.00873 -1.08993
2.04359 -1.08507
2.04864 -1.0303
2.02848 -1.0455
1.99656 -1.02996
2.04856 -1.02064
2.0747 -1.04833
2.03595 -1.12631
2.04786 -1.09338
2.11454 -0.99883
2.11438 -0.976787
2.11088 -0.985037
2.10547 -0.979562
2.05733 -1.06008
2.08212 -1.02217
2.07637 -1.0382
2.08986 -1.07858
2.08477 -1.11062
2.08227 -1.1442
2.07344 -1.21678
2.13265 -1.18304
2.12613 -1.18647
2.12058 -1.20844
2.14286 -1.19795
2.05094 -1.28288
2.09154 -1.23669
2.02391 -1.29559
2.07617 -1.20802
2.0569 -1.18969
2.0449 -1.19036
2.05163 -1.14316
2.05175 -1.08067
1.95887 -1.15164
1.96996 -1.12171
1.98126 -1.04562
1.88891 -1.08234
1.82849 -1.06489
1.83263 -1.00962
1.85588 -0.995207
1.83467 -0.961894
1.8343 -0.945611
1.80972 -1.00635
1.76937 -1.03556
1.78765 -0.987034
1.8017 -0.998195
1.74181 -1.05077
1.75474 -1.02346
1.77116 -0.994907
1.81982 -0.976856
1.77562 -1.02164
1.79527 -1.03811
1.79199 -1.00888
1.8125 -1.00139
1.81671 -0.981741
1.79337 -1.00715
1.75034 -1.01961
1.75959 -1.00768
1.77979 -0.979083
1.74174 -0.987609
1.72536 -0.963805
1.72971 -0.953028
1.68477 -0.991628
1.78949 -0.935978
1.77764 -0.974264
1.72396 -1.04611
1.71581 -1.03808
1.78321 -0.991341
1.77119 -1.00506
1.77364 -0.996703
1.71728 -1.02625
1.64449 -1.0491
1.65312 -1.00931
1.66144 -1.02654
1.6005 -1.09224
1.58232 -1.14011
1.67158 -1.10651
1.67583 -1.16084
1.71959 -1.19156
1.80394 -1.16649
1.77927 -1.16858
1.7234 -1.18924
1.6644 -1.1854
1.68911 -1.15459
1.74131 -1.11522
1.71751 -1.13341
1.74044 -1.09144
1.70465 -1.10387
1.72327 -1.08213
1.69618 -1.09519
1.7073 -1.10827
1.74179 -1.14167
1.8124 -1.1098
1.84619 -1.08845
1.69177 -1.14218
1.73816 -1.06372
1.71955 -1.05268
1.75988 -1.00116
1.71623 -1.04585
1.68661 -1.06276
1.68682 -1.04389
1.68565 -1.03738
1.69305 -1.00375
1.60734 -1.0183
1.6312 -0.988474
1.70225 -0.950692
1.66337 -0.993551
1.71527 -0.99019
1.70712 -1.04332
1.77767 -0.992406
1.76878 -0.984512
1.77499 -0.98772
1.8039 -0.965357
1.8095 -0.992323
1.8155 -1.02283
1.86899 -1.02422
1.79254 -1.12906
1.79035 -1.11506
1.75893 -1.15102
1.77138 -1.15694
1.75765 -1.20564
1.7116 -1.24143
1.75325 -1.21189
1.74918 -1.18868
1.79963 -1.14355
1.67603 -1.18776
1.67445 -1.1834
1.62625 -1.20711
1.69233 -1.1609
1.69194 -1.13837
1.70651 -1.12235
1.73164 -1.09467
1.76044 -1.06488
1.75571 -1.05266
1.76792 -1.0175
1.74734 -1.00928
1.70374 -1.0418
1.66249 -1.05322
1.65136 -1.05029
1.64031 -1.03565
1.67166 -1.03045
1.71819 -1.00313
1.69099 -1.00614
1.67869 -1.0028
1.67458 -0.999683
1.68576 -1.04166
1.72979 -1.06956
1.7268 -1.11829
1.64689 -1.166
1.66261 -1.10637
1.65873 -1.08743
1.63808 -1.06104
1.62018 -1.06923
1.61259 -1.06154
1.62766 -1.04939
1.68132 -1.04496
1.7216 -1.03938
1.6675 -1.09442
1.72528 -1.06247
1.68779 -1.08272
1.70985 -1.07202
1.68923 -1.10432
1.6617 -1.12105
1.74439 -1.07654
1.69257 -1.09787
1.62486 -1.18874
1.71479 -1.17155
1.77632 -1.2062
1.81595 -1.18664
1.7917 -1.18876
1.75896 -1.22497
1.7783 -1.20094
1.77571 -1.15326
1.75373 -1.11242
1.77555 -1.04801
1.71345 -1.09402
1.7289 -1.02073
1.66432 -1.01322
1.6712 -0.96183
1.64041 -0.905981
1.62631 -0.912669
1.60605 -0.937308
1.57339 -0.96506
1.58522 -0.951788
1.53659 -1.01237
1.55698 -1.00544
1.52108 -1.05646
1.59329 -1.06293
1.6326 -1.11778
1.67029 -1.11668
1.69289 -1.15189
1.71945 -1.12906
1.71475 -1.15593
1.68653 -1.20502
1.69879 -1.20018
1.68053 -1.24373
1.68314 -1.23301
1.68732 -1.2603
1.62088 -1.32071
1.60781 -1.37445
1.61555 -1.34808
1.71593 -1.32736
1.62071 -1.41764
1.66052 -1.43493
1.69718 -1.441
1.79029 -1.38028
1.72329 -1.39996
1.80404 -1.37391
1.8082 -1.37495
1.81325 -1.35095
1.88306 -1.28254
1.90764 -1.21969
1.89132 -1.15523
1.86232 -1.12434
1.84324 -1.09638
1.81455 -1.05415
1.79116 -1.01155
1.71665 -1.0731
1.63097 -1.08987
1.67432 -1.06729
1.69452 -1.06261
1.71827 -1.0861
1.72011 -1.10163
1.7682 -1.05517
1.7547 -1.08656
1.70053 -1.10865
1.69056 -1.06963
1.59662 -1.11802
1.62556 -1.08012
1.595 -1.1198
1.65048 -1.05171
1.57177 -1.09355
1.63738 -1.05005
1.59904 -1.04759
1.55309 -1.10017
1.65735 -1.05538
1.64507 -1.08397
1.62219 -1.09253
1.66531 -1.07925
1.6469 -1.08298
1.63676 -1.07918
1.60376 -1.09482
1.65061 -1.07406
1.64207 -1.11208
1.68868 -1.06804
1.66866 -1.08196
1.66801 -1.04395
1.5962 -1.11049
1.67373 -1.07831
1.64165 -1.1019
1.61812 -1.10447
1.57905 -1.12866
1.62837 -1.06853
1.66897 -1.08728
1.65133 -1.0957
1.61526 -1.14334
1.58458 -1.16965
1.57526 -1.22502
1.59895 -1.18468
1.58256 -1.1624
1.60555 -1.14429
1.65336 -1.13151
1.64225 -1.14493
1.64835 -1.14047
1.57434 -1.17126
1.60083 -1.15124
1.50923 -1.17093
1.49325 -1.17309
1.42843 -1.19322
1.42373 -1.19155
1.33904 -1.22328
1.34186 -1.21851
1.35383 -1.2041
1.34338 -1.23831
1.35289 -1.24634
1.37825 -1.22946
1.46728 -1.20248
1.54702 -1.1556
1.55051 -1.16197
1.4896 -1.1886
1.51698 -1.19047
1.3795 -1.244
1.41325 -1.25862
1.41058 -1.22129
1.43714 -1.21637
1.41968 -1.2256
1.45526 -1.22828
1.44189 -1.21374
1.5885 -1.14699
1.61994 -1.13619
1.6377 -1.12204
1.59188 -1.12784
1.59503 -1.12758
1.57496 -1.12163
1.63522 -1.08153
1.55679 -1.14075
1.5339 -1.1651
1.55791 -1.1842
1.54729 -1.21598
1.53073 -1.24173
1.5228 -1.22464
1.47944 -1.21118
1.45487 -1.22097
1.4087 -1.2302
1.47725 -1.20086
1.48702 -1.18984
1.4691 -1.18043
1.56008 -1.15661
1.5099 -1.18584
1.46378 -1.18084
1.38019 -1.17567
1.39997 -1.14302
1.3427 -1.16823
1.316 -1.20279
1.23229 -1.19862
1.27197 -1.19074
1.28355 -1.19348
1.33731 -1.17042
1.34531 -1.154
1.31106 -1.12817
1.3068 -1.14445
1.32826 -1.14216
1.35115 -1.11561
1.31071 -1.13987
1.34733 -1.13769
1.33949 -1.16142
1.41231 -1.12521
1.35457 -1.17964
1.36747 -1.15585
1.32711 -1.17453
1.32962 -1.16469
1.31009 -1.16759
1.33012 -1.13384
1.28357 -1.11732
1.27204 -1.11296
1.28543 -1.07865
1.18557 -1.06244
1.19005 -1.02786
1.16731 -1.02821
1.20179 -0.987701
1.2007 -0.943361
1.18809 -0.908358
1.22414 -0.912589
1.20255 -0.9077
1.19532 -0.898387
1.24182 -0.884263
1.21598 -0.911693
1.22471 -0.924061
1.25868 -0.922452
1.27942 -0.926305
1.31166 -0.917474
1.29563 -0.920752
1.27164 -0.91387
1.26755 -0.883391
1.20331 -0.882524
1.18688 -0.856573
1.21899 -0.871791
1.2342 -0.880439
1.17629 -0.93313
1.22252 -0.908015
1.24643 -0.884652
1.21206 -0.862627
1.2702 -0.857777
1.23369 -0.864463
1.26642 -0.847832
1.25644 -0.843217
1.28508 -0.835426
1.31509 -0.834675
1.25272 -0.869173
1.25921 -0.896702
1.22826 -0.878058
1.2222 -0.874515
1.22416 -0.905567
1.29373 -0.898409
1.31898 -0.911126
1.32823 -0.948023
1.27568 -0.972149
1.23938 -1.00339
1.24868 -1.00074
1.24358 -1.00468
1.22301 -1.02752
1.33773 -1.00519
1.35153 -0.985652
1.38376 -0.974121
1.30526 -1.01661
1.37043 -1.00074
1.32745 -1.03129
1.40001 -0.990271
1.37041 -1.03138
1.37132 -1.00504
1.45563 -0.981101
1.47141 -0.975249
1.4757 -0.993511
1.4699 -1.00933
1.39238 -1.0894
1.3335 -1.10747
1.3013 -1.06775
1.27881 -1.07137
1.37054 -1.03622
1.36446 -1.00565
1.37982 -0.975266
1.3669 -0.96114
1.37511 -0.948795
1.35927 -0.9673
1.36247 -0.989507
1.32603 -1.00707
1.24967 -1.07133
1.19865 -1.14384
1.237 -1.15083
1.28137 -1.13362
1.35774 -1.08647
1.43057 -1.06074
1.38556 -1.08851
1.37489 -1.08698
1.32136 -1.13201
1.3951 -1.159
1.40876 -1.18338
1.46554 -1.18618
1.46654 -1.22034
1.51482 -1.22145
1.55965 -1.21209
1.52485 -1.25034
1.63824 -1.22327
1.62616 -1.23767
1.49273 -1.27633
1.58878 -1.15769
1.51247 -1.18046
1.54738 -1.15043
1.56911 -1.13447
1.53175 -1.14486
1.50838 -1.10342
1.54119 -1.08874
1.54654 -1.07321
1.60998 -1.02155
1.53377 -1.04369
1.51809 -1.03393
1.54785 -0.985315
1.53315 -0.991098
1.53019 -0.989255
1.50274 -0.977554
1.54155 -0.994306
1.54645 -1.04556
1.55673 -1.08509
1.6215 -1.0893
1.58794 -1.09316
1.57929 -1.10391
1.58905 -1.08519
1.52888 -1.10906
1.52007 -1.09693
1.48013 -1.12166
1.49307 -1.12814
1.55144 -1.09075
1.59724 -1.11098
1.6528 -1.10708
1.61695 -1.15475
1.64822 -1.16962
1.57878 -1.2263
1.63375 -1.18158
1.53284 -1.18584
1.53711 -1.1492
1.49401 -1.13677
1.5389 -1.07898
1.5608 -1.07966
1.58957 -1.06578
1.6079 -1.05729
1.63092 -1.07152
1.61552 -1.1039
1.59273 -1.0953
1.59971 -1.08215
1.56642 -1.07802
1.55341 -1.05579
1.54498 -1.10099
1.59832 -1.0827
1.68588 -1.09685
1.72065 -1.10278
1.7389 -1.14514
1.67649 -1.18325
1.7261 -1.1642
1.74795 -1.14139
1.72186 -1.1524
1.77969 -1.10765
1.70795 -1.19621
1.70918 -1.16587
1.70898 -1.17835
1.74755 -1.12983
1.6797 -1.14801
1.64161 -1.13167
1.65492 -1.1095
1.67733 -1.06494
1.65206 -1.08125
1.64375 -1.0782
1.70333 -1.03035
1.64724 -1.03635
1.66521 -1.00106
1.61042 -1.03761
1.61492 -1.0428
1.64503 -1.03095
1.65125 -1.03705
1.63215 -1.04234
1.68713 -0.982877
1.59896 -1.05166
1.61619 -1.02785
1.55599 -1.02562
1.57136 -1.0129
1.5836 -1.00051
1.5704 -0.988431
1.55461 -0.988772
1.6209 -0.923954
1.59952 -0.951519
1.53788 -1.02276
1.60802 -1.02204
1.61287 -1.03977
1.56763 -1.08988
1.53361 -1.15812
1.55614 -1.16111
1.57635 -1.16542
1.52883 -1.19587
1.56406 -1.18384
1.64708 -1.14317
1.65569 -1.14459
1.66949 -1.12926
1.65944 -1.10112
1.72108 -1.0179
1.63369 -1.05247
1.64169 -1.03301
1.6506 -1.01983
1.60697 -1.08596
1.56829 -1.11986
1.54329 -1.12077
1.53027 -1.14087
1.50677 -1.16336
1.58057 -1.16456
1.51582 -1.23533
1.60561 -1.17544
1.62998 -1.15068
1.61153 -1.19714
1.60421 -1.20203
1.57443 -1.17402
1.56428 -1.15139
1.5884 -1.10291
1.62309 -1.03194
1.62146 -1.03826
1.5602 -1.07352
1.60416 -1.02647
1.56455 -1.01547
1.545 -1.02631
1.62226 -0.971207
1.58713 -1.00074
1.57939 -1.05868
1.60148 -1.05797
1.60978 -1.06815
1.62118 -1.07066
1.5709 -1.0952
1.60623 -1.08153
1.62754 -1.06687
1.63756 -1.05163
1.63536 -1.03277
1.63102 -0.977437
1.62502 -0.991208
1.54637 -1.03662
1.62821 -0.998393
1.63175 -1.01683
1.58661 -1.07786
1.64816 -1.07712
1.61853 -1.12146
1.52832 -1.16655
1.50233 -1.162
1.5285 -1.15609
1.46069 -1.16134
1.4784 -1.1407
1.49206 -1.12786
1.50069 -1.15498
1.45138 -1.20637
1.49831 -1.17922
1.50947 -1.16552
1.49545 -1.13404
1.52777 -1.09199
1.54508 -1.08568
1.55546 -1.03535
1.5383 -1.05881
1.4714 -1.07009
1.48745 -1.08433
1.46691 -1.08359
1.43282 -1.11935
1.41493 -1.12841
1.41564 -1.14144
1.46636 -1.12856
1.44288 -1.15341
1.41228 -1.19416
1.53362 -1.15147
1.51056 -1.15032
1.4444 -1.14062
1.48753 -1.08524
1.48779 -1.04486
1.47535 -1.05745
1.4697 -1.08243
1.39797 -1.12517
1.41562 -1.13878
1.43833 -1.16015
1.48408 -1.13083
1.52632 -1.0886
1.57812 -1.04252
1.50103 -1.10684
1.50425 -1.11392
1.40239 -1.16169
1.43274 -1.17183
1.46427 -1.1959
1.42329 -1.19539
1.47206 -1.17393
1.49619 -1.19166
1.50705 -1.18847
1.46597 -1.22318
1.47647 -1.20286
1.46774 -1.2068
1.43065 -1.17217
1.42873 -1.13942
1.39577 -1.14038
1.34149 -1.11759
1.39469 -1.02432
1.34367 -0.999075
1.33231 -0.981346
1.33575 -0.964641
1.33565 -0.987264
1.32649 -1.02655
1.3671 -1.06068
1.34549 -1.0885
1.42465 -1.09864
1.44806 -1.12468
1.49915 -1.13054
1.52887 -1.13222
1.60578 -1.08463
1.56311 -1.12198
1.52717 -1.10898
1.52484 -1.09903
1.51242 -1.10838
1.51611 -1.11528
1.46868 -1.11638
1.50314 -1.07372
1.53162 -1.03141
1.51844 -1.02172
1.54275 -1.00457
1.54616 -0.980575
1.53008 -1.02361
1.55852 -1.07496
1.55585 -1.12547
1.58227 -1.12587
1.57904 -1.12298
1.61474 -1.13044
1.56141 -1.14052
1.58912 -1.08041
1.55143 -1.03782
1.49025 -1.01646
1.50794 -0.979202
1.4691 -0.999104
1.46565 -1.03475
1.52764 -1.01351
1.48706 -1.06462
1.49273 -1.05136
1.45922 -1.07203
1.46696 -1.05876
1.36496 -1.12992
1.40717 -1.12893
1.47044 -1.16267
1.51501 -1.17112
1.46894 -1.24052
1.51834 -1.2277
1.54339 -1.23955
1.59512 -1.23688
1.62174 -1.20202
1.66109 -1.15914
1.63625 -1.15654
1.65597 -1.12055
1.62316 -1.13499
1.69768 -1.06259
1.57991 -1.12245
1.55653 -1.11356
1.5625 -1.10602
1.54889 -1.17553
1.60994 -1.15488
1.60474 -1.13624
1.66979 -1.10003
1.73118 -1.05155
1.70498 -1.0642
1.75719 -1.01091
1.69596 -1.10399
1.69862 -1.1393
1.74331 -1.10399
1.71828 -1.14099
1.75476 -1.1026
1.82554 -1.00378
1.78639 -0.997792
1.77713 -0.978692
1.76504 -0.983535
1.76581 -1.00634
1.79294 -0.990444
1.80945 -0.968067
1.74854 -0.987754
1.74979 -1.00365
1.74906 -1.02155
1.71456 -1.10102
1.77052 -1.06795
1.75467 -1.09515
1.79548 -1.01694
1.79954 -0.998597
1.84237 -0.919071
1.83728 -0.874733
1.71229 -0.96187
1.75239 -0.914417
1.72825 -0.948468
1.73791 -0.954376
1.72738 -0.977074
1.76861 -0.978617
1.78469 -1.01006
1.81718 -0.996264
1.77658 -1.00957
1.68899 -1.08595
1.70172 -1.06942
1.76574 -1.02853
1.81021 -0.992855
1.83383 -0.981013
1.77673 -1.04942
1.81145 -1.00267
1.8296 -0.964281
1.77613 -1.04544
1.85372 -0.966676
1.8068 -1.05996
1.86712 -0.988644
1.84022 -1.04312
1.82381 -1.02217
1.80383 -1.02624
1.84749 -0.952641
1.81409 -1.00485
1.80803 -0.978364
1.73619 -1.01852
1.80451 -0.927826
1.77297 -0.958665
1.73556 -0.973914
1.78081 -0.92017
1.78371 -0.892699
1.72589 -0.955657
1.79203 -0.872128
1.73687 -0.924789
1.76355 -0.870167
1.72756 -0.898301
1.78351 -0.840168
1.72373 -0.929185
1.72563 -0.934195
1.73674 -0.920279
1.74115 -0.935131
1.71064 -0.969074
1.77129 -0.91783
1.76608 -0.922996
1.72314 -0.976001
1.7458 -0.983984
1.7984 -0.952754
1.79998 -0.950942
1.79705 -0.954728
1.82476 -0.934624
1.84728 -0.868644
1.79471 -0.936142
1.73394 -0.94534
1.79998 -0.847929
1.77798 -0.886133
1.74999 -0.89616
1.76984 -0.867106
1.78791 -0.879908
1.71564 -0.970233
1.75439 -0.976421
1.70468 -1.04313
1.81119 -0.967372
1.79199 -1.01068
1.82195 -1.02661
1.90266 -0.962552
1.8863 -0.979903
1.9249 -0.892729
1.86832 -0.944337
1.86928 -0.940434
1.85301 -0.938393
1.81385 -0.99087
1.7563 -1.06145
1.77917 -1.07835
1.85014 -1.04978
1.85239 -1.09275
1.88899 -1.09948
1.85459 -1.1198
1.90333 -1.08913
1.91458 -1.08212
1.90957 -1.10324
1.96143 -1.04492
1.92916 -1.04578
1.87145 -1.08335
1.86243 -1.11035
1.8586 -1.12902
1.88351 -1.13148
1.93763 -1.07229
1.94263 -1.05602
1.8821 -1.06138
1.84467 -1.07515
1.84433 -1.0464
1.84994 -1.03525
1.84981 -1.05442
1.90181 -1.03082
1.91601 -1.04785
1.96985 -0.968899
1.97688 -1.00785
2.04159 -0.957991
2.01905 -0.954012
1.98916 -1.00274
1.9961 -0.994931
1.98545 -1.02736
1.96769 -1.07568
1.8954 -1.16227
1.92451 -1.14929
1.88513 -1.18597
1.96554 -1.15016
2.03028 -1.08283
1.99671 -1.18516
2.08908 -1.11295
2.1065 -1.09527
2.05731 -1.1716
2.0407 -1.16225
1.99168 -1.21229
2.04283 -1.14885
2.01843 -1.16769
2.02869 -1.17386
2.00551 -1.24321
2.0471 -1.23068
2.1171 -1.13837
2.11311 -1.16968
2.10994 -1.1577
2.10764 -1.17472
2.12137 -1.14472
2.05247 -1.21297
2.14173 -1.14292
2.11667 -1.18404
2.17576 -1.17342
2.23026 -1.10919
2.26202 -1.06628
2.23258 -1.05423
2.25146 -1.03419
2.27488 -1.02043
2.25094 -1.02514
2.18025 -1.13852
2.17348 -1.12395
2.17398 -1.13506
2.20002 -1.10297
2.20771 -1.10735
2.13595 -1.15976
2.15595 -1.09402
2.11653 -1.1073
2.17121 -1.03333
2.181 -1.03103
2.14314 -1.09373
2.20466 -1.03191
2.19032 -1.07479
2.2337 -0.989121
2.15372 -1.11411
2.22722 -0.970063
2.20446 -1.055
2.24636 -1.06116
2.26934 -1.09802
2.24051 -1.18845
2.29622 -1.09729
2.25305 -1.1491
2.25169 -1.09882
2.21097 -1.12156
2.30202 -0.972792
2.21766 -1.08553
2.25357 -1.05235
2.22102 -1.12314
2.19504 -1.14575
2.25465 -1.02006
2.20141 -1.07266
2.16468 -1.11727
2.18596 -1.09476
2.19261 -1.07963
2.18883 -1.0584
2.12507 -1.12552
2.10825 -1.13488
2.13801 -1.17889
2.23389 -1.09712
2.26062 -1.07106
2.21666 -1.0995
2.23359 -1.03527
2.21786 -1.01508
2.19006 -1.0108
2.1916 -0.958335
2.1304 -1.02549
2.19072 -0.958522
2.11539 -1.09962
2.16025 -1.01318
2.14889 -1.05244
2.15348 -1.01579
2.14946 -1.04351
2.14138 -1.06669
2.16741 -1.06563
2.14688 -1.10749
2.21611 -1.08305
2.24066 -1.05427
2.25796 -1.0541
2.24617 -1.0917
2.20242 -1.11913
2.22645 -1.04707
2.19999 -1.03003
2.20937 -1.02789
2.15575 -1.08412
2.15271 -1.10052
2.15132 -1.08553
2.12589 -1.08228
2.12829 -1.09157
2.17224 -1.0642
2.16426 -1.11437
2.26548 -0.999562
2.23699 -1.04837
2.17358 -1.10331
2.17425 -1.08382
2.17097 -1.05583
2.16818 -1.04907
2.17156 -1.02979
2.10131 -1.14505
2.20362 -1.01119
2.19849 -1.07353
2.25913 -1.04252
2.28073 -1.05925
2.28359 -1.06654
2.21685 -1.17384
2.21161 -1.19827
2.3082 -1.08682
2.27238 -1.15797
2.26303 -1.17972
2.23569 -1.22022
2.29449 -1.17167
2.28864 -1.21291
2.28346 -1.23935
2.26472 -1.26673
2.31826 -1.17204
2.27853 -1.21582
2.32798 -1.16844
2.33136 -1.19368
2.35651 -1.17664
2.33765 -1.24731
2.38193 -1.18513
2.39615 -1.16583
2.345 -1.213
2.30723 -1.22204
2.31732 -1.2162
2.3821 -1.10348
2.40096 -1.12566
2.37338 -1.16074
2.44768 -1.00234
2.37362 -1.08827
2.37953 -1.07442
2.36126 -1.06157
2.36091 -1.02026
2.3694 -1.02253
2.36815 -1.01498
2.30643 -1.07457
2.29539 -1.0277
2.28457 -0.9508
2.26826 -0.916458
2.24071 -0.928463
2.17802 -1.01929
2.18642 -0.932748
2.13647 -0.998227
2.15465 -0.962034
2.15646 -0.949481
2.14169 -1.01707
2.16779 -1.04169
2.22147 -0.941864
2.2504 -0.888379
2.23365 -0.92864
2.25585 -0.943687
2.30529 -0.823002
2.27365 -0.862483
2.23877 -0.84211
2.22413 -0.827397
2.1593 -0.92573
2.12391 -0.937868
2.16588 -0.843072
2.14019 -0.863326
2.10199 -0.917344
2.096 -0.913256
2.10878 -0.92273
2.18423 -0.78883
2.16005 -0.89273
2.15081 -0.933168
2.11119 -0.994022
2.15158 -0.921762
2.1906 -0.830957
2.13899 -0.934222
2.16282 -0.927119
2.17968 -0.920298
2.13609 -0.994508
2.10698 -1.03713
2.10807 -1.02416
2.08715 -1.0368
2.16016 -1.01202
2.18262 -1.02749
2.14468 -1.09845
2.1873 -1.01973
2.13878 -1.04212
2.13689 -1.04768
2.16769 -1.01112
2.14042 -1.05765
2.09971 -1.07525
2.10998 -1.04266
2.09849 -1.03298
2.04174 -1.14681
2.11186 -1.10301
2.14312 -1.06513
2.1536 -1.06728
2.12766 -1.08547
2.08113 -1.15716
2.10304 -1.08856
2.06487 -1.14535
2.08047 -1.09168
2.05007 -1.1081
2.0672 -1.09612
2.12385 -1.00901
2.10839 -1.03313
2.15783 -0.98232
2.17716 -0.945263
2.14001 -1.01508
2.1765 -0.957377
2.13908 -0.980972
2.12045 -1.00186
2.11484 -1.00448
2.10552 -1.02286
2.08226 -1.07129
2.1111 -1.02059
2.0737 -1.07749
2.06072 -1.0976
2.09529 -1.03741
2.0848 -1.03654
2.06442 -0.994224
2.05175 -0.98795
2.05576 -0.968615
2.01805 -1.02796
1.9873 -1.10379
1.99721 -1.13289
1.9811 -1.19734
1.99039 -1.17658
2.00777 -1.09786
1.97272 -1.12865
1.97596 -1.11687
2.01519 -1.02942
1.97753 -1.08992
2.04325 -1.03067
2.05106 -1.05554
2.03816 -1.10028
2.09212 -1.07827
2.08017 -1.06113
2.0428 -1.09025
2.04261 -1.03982
2.05445 -0.989932
2.08225 -0.935615
2.05633 -0.978147
2.04197 -0.975753
2.0651 -0.903838
2.07711 -0.86951
2.05348 -0.901275
2.06853 -0.866165
2.07776 -0.936102
2.06309 -0.956731
2.04452 -1.00373
2.07348 -0.967623
2.07259 -0.991381
2.09317 -0.986032
2.13709 -0.955988
2.13368 -1.04548
2.23092 -0.939635
2.18599 -1.09525
2.27124 -1.01395
2.27286 -1.03274
2.19909 -1.12864
2.20895 -1.08895
2.20626 -1.07269
2.17243 -1.05886
2.1641 -1.02472
2.1687 -0.948099
2.11424 -0.991893
2.08089 -1.02355
2.10608 -0.981018
2.12379 -0.971509
2.12008 -0.999395
2.09918 -1.03376
2.08131 -1.03965
2.08099 -1.00722
2.05922 -1.04701
2.13317 -0.99017
2.15012 -0.985187
2.12735 -0.945216
2.05929 -0.975932
2.10209 -0.836309
2.05851 -0.868952
1.98969 -0.903923
1.95783 -0.93352
1.97004 -0.912327
2.02321 -0.845513
2.04087 -0.856361
2.04613 -0.895427
2.05108 -0.917209
2.05753 -0.922343
2.08723 -0.897345
2.0694 -0.905898
2.06636 -0.897011
2.12509 -0.821077
2.08466 -0.79708
2.06492 -0.832313
2.05982 -0.845691
2.0584 -0.850401
2.04346 -0.922184
2.08573 -0.886129
2.04974 -0.951355
2.04833 -0.982209
2.0827 -0.969459
2.04032 -1.08919
2.10085 -1.09539
2.13283 -1.10979
2.12107 -1.17229
2.16849 -1.12617
2.19214 -1.03745
2.13494 -1.05647
2.1417 -0.999231
2.15695 -1.01883
2.18359 -1.00695
2.18573 -1.00399
2.17125 -0.973443
2.14732 -1.01426
2.17525 -0.964947
2.20424 -0.895597
2.1838 -0.905203
2.15502 -0.988099
2.16916 -0.993018
2.17915 -1.02215
2.19414 -1.06999
2.22293 -1.05395
2.21969 -1.08327
2.21778 -1.07821
2.23708 -1.048
2.19335 -1.12327
2.23189 -1.08212
2.21966 -1.0714
2.19411 -1.08663
2.25149 -0.953157
2.26824 -0.896974
2.21948 -0.948902
2.25619 -0.88087
2.25153 -0.858344
2.23265 -0.930272
2.26008 -0.93116
2.23527 -1.03662
2.26567 -1.04339
2.27432 -1.09204
2.25646 -1.13578
2.27846 -1.07125
2.31793 -1.04798
2.28951 -1.13713
2.29238 -1.16862
2.39163 -1.04739
2.37308 -1.11837
2.33811 -1.16663
2.34368 -1.12966
2.29919 -1.19609
2.37341 -1.05931
2.33109 -1.1285
2.34422 -1.10792
2.33464 -1.11504
2.27411 -1.19484
2.2925 -1.1605
2.2805 -1.21021
2.27715 -1.23035
2.26995 -1.26734
2.27951 -1.29735
2.39256 -1.16964
2.3771 -1.18271
2.39015 -1.18862
2.37453 -1.2088
2.34749 -1.18087
2.3414 -1.14975
2.27505 -1.23368
2.27893 -1.23615
2.32551 -1.19161
2.34889 -1.13266
2.30602 -1.1612
2.34763 -1.02416
2.3159 -1.01314
2.30937 -1.0107
2.26647 -1.0724
2.2645 -1.04471
2.21263 -1.09828
2.1668 -1.13497
2.14426 -1.09298
2.1448 -1.0489
2.14042 -1.05209
2.15088 -1.02005
2.12972 -1.05066
2.14742 -1.02828
2.13464 -1.07553
2.18863 -0.974556
2.1895 -1.03385
2.14779 -1.08612
2.20672 -0.982721
2.12616 -1.04285
2.10797 -1.0156
2.03705 -1.11383
2.07285 -1.0748
2.06448 -1.12259
2.06768 -1.1384
2.05443 -1.1359
2.10162 -1.07236
2.05174 -1.13224
2.03992 -1.10022
2.02588 -1.07673
1.99818 -1.09942
1.98499 -1.0792
1.96325 -1.05405
1.97192 -1.05678
2.03497 -0.954117
1.98626 -1.00922
1.97081 -1.03082
1.97049 -1.0394
1.93922 -1.10196
1.97819 -1.0758
1.93092 -1.13893
1.93035 -1.12647
1.97921 -1.10281
2.00926 -1.06361
2.03222 -1.02753
2.02 -1.04883
2.08827 -1.01177
2.09805 -1.07236
2.11192 -1.11054
2.10907 -1.12494
2.16362 -1.11946
2.16651 -1.13048
2.21114 -1.10011
2.17301 -1.17921
2.22471 -1.11812
2.26323 -1.03204
2.21848 -1.0412
2.17317 -1.07685
2.18492 -1.10501
2.18017 -1.1191
2.16539 -1.11373
2.12244 -1.15813
2.1069 -1.12854
2.07785 -1.12167
2.15545 -1.02193
2.08057 -1.07495
2.13335 -0.987301
2.16254 -0.95471
2.08506 -1.00845
2.0777 -0.955537
2.06604 -0.989646
2.00886 -1.01328
2.07761 -0.911587
2.01449 -1.05801
2.04701 -1.00398
2.03165 -1.02138
2.00321 -1.02928
2.01267 -0.999481
2.02362 -1.06103
2.05563 -1.09153
2.10177 -1.0833
2.12088 -1.11145
2.14402 -1.1331
2.22879 -1.07959
2.16753 -1.19481
2.15257 -1.22181
2.198 -1.10954
2.19499 -1.04484
2.17166 -1.01688
2.14671 -1.01621
2.08626 -1.08209
2.06486 -1.12394
2.12905 -1.01372
2.11462 -0.99325
2.06407 -1.04413
2.14173 -0.930612
2.12626 -1.0167
2.13836 -0.996635
2.16104 -0.986283
2.13342 -1.04254
2.11795 -1.06804
2.13205 -1.03248
2.07902 -1.0567
2.15629 -0.949592
2.13467 -1.08035
2.1645 -1.07125
2.17311 -1.0544
2.13506 -1.06341
2.16218 -1.03786
2.18242 -1.01187
2.18333 -1.0477
2.19627 -1.04191
2.16204 -1.09878
2.18097 -1.07944
2.19616 -1.07588
2.13822 -1.12696
2.16873 -1.13193
2.20112 -1.14434
2.23593 -1.10007
2.25534 -1.13893
2.30194 -1.10113
2.30209 -1.08434
2.2646 -1.09227
2.32812 -0.943146
2.24804 -1.01618
2.27275 -0.976892
2.3024 -0.876502
2.27596 -0.899381
2.25179 -0.914795
2.22913 -0.904336
2.20504 -0.913916
2.21169 -0.957592
2.17482 -1.01459
2.17408 -1.01596
2.20525 -1.02819
2.20461 -1.06524
2.18017 -1.13545
2.19992 -1.10532
2.24113 -1.05233
2.25006 -1.04403
2.27297 -1.05948
2.23762 -1.05564
2.1898 -1.02951
2.19239 -1.00465
2.19925 -1.02201
2.18217 -0.963473
2.10151 -1.01416
2.14069 -0.992697
2.16964 -0.956183
2.16566 -0.955599
2.15351 -0.983133
2.16517 -0.966491
2.1829 -0.917652
2.18355 -0.934353
2.18618 -0.93833
2.15981 -0.911944
2.14999 -0.879621
2.11633 -0.925297
2.1127 -0.914096
2.04356 -0.981154
2.08061 -0.87008
2.09513 -0.885587
2.11328 -0.927954
2.13395 -0.927913
2.12122 -0.99448
2.18278 -0.926217
2.13371 -1.04733
2.16609 -1.04302
2.19045 -1.04461
2.16486 -1.05778
2.14747 -1.06381
2.13482 -1.064
2.14804 -1.03235
2.15821 -1.0234
2.1833 -1.03032
2.16749 -1.00334
2.08145 -1.11094
2.11381 -1.07093
2.1365 -1.05204
2.13103 -1.05359
2.11862 -1.06048
2.08499 -1.09485
2.13848 -1.02962
2.1372 -1.02676
2.17388 -1.01776
2.18273 -1.05711
2.23221 -1.00718
2.17413 -1.12031
2.23849 -1.02674
2.26146 -1.02262
2.24808 -1.10678
2.30864 -0.992931
2.22744 -1.07605
2.255 -0.999488
2.2856 -0.905297
2.20623 -1.01053
2.19222 -1.01951
2.23968 -0.97356
2.19621 -0.99962
2.2085 -0.941573
2.18703 -0.981544
2.2606 -0.884435
2.19968 -0.99334
2.23604 -0.909284
2.18341 -0.957962
2.19419 -0.883301
2.19746 -0.938739
2.2067 -0.959238
2.20218 -0.947423
2.18817 -0.948139
2.20959 -0.880124
2.20421 -0.870366
2.1554 -0.961249
2.16266 -0.98393
2.23423 -0.871997
2.21789 -0.860024
2.22874 -0.809676
2.22879 -0.857219
2.20749 -0.925673
2.2907 -0.821685
2.30162 -0.832541
2.21824 -0.964965
2.30827 -0.817941
2.3093 -0.812007
2.24536 -0.930385
2.27458 -0.876156
2.27943 -0.875604
2.26708 -0.924076
2.24982 -0.986185
2.27757 -0.979787
2.30844 -0.924825
2.30169 -0.9767
2.36146 -0.925897
2.34305 -0.983382
2.34884 -0.99371
2.32218 -1.0155
2.32224 -1.02464
-0.260887 0.216355
2.31611 -1.03521
2.35205 -1.00665
2.34714 -0.996245
2.27914 -1.07895
2.33853 -1.00013
2.38053 -0.96508
2.39024 -0.972402
2.41938 -0.942432
2.45626 -0.910543
2.46511 -0.854225
2.42914 -0.947341
2.40662 -1.02876
2.37911 -0.998364
2.34851 -1.00613
2.30571 -1.05395
2.3487 -1.00719
2.33555 -1.05668
2.31822 -1.06029
2.38154 -0.96255
2.32755 -0.993802
2.33378 -0.929931
2.31526 -0.876816
2.33086 -0.860763
2.34038 -0.86428
2.28371 -0.969635
2.30008 -1.01211
2.36175 -0.979562
2.31567 -1.07479
2.34715 -1.01125
2.28187 -1.08182
2.32227 -1.03235
2.33043 -1.00345
2.3394 -1.0079
2.29404 -1.08295
2.33028 -1.00295
2.2943 -1.02053
2.2871 -1.05418
2.2748 -1.07562
2.30787 -1.03825
2.3272 -1.03915
2.4072 -0.921849
2.38131 -1.00241
2.34847 -1.06339
2.30825 -1.04831
2.26298 -1.11586
2.29205 -1.06982
2.23892 -1.12314
2.23961 -1.10351
2.23948 -1.16289
2.27234 -1.13466
2.28953 -1.1338
2.30754 -1.15189
2.38264 -1.04915
2.40581 -1.01325
2.38091 -1.045
2.35949 -1.09856
2.337 -1.18883
2.375 -1.17951
2.33331 -1.17533
2.30983 -1.16824
2.26219 -1.16362
2.24543 -1.10931
2.18792 -1.13629
2.23102 -1.0279
2.21535 -0.998604
2.21189 -0.994433
2.18225 -1.02211
2.23328 -0.876974
2.22468 -0.924704
2.18032 -1.02347
2.16116 -1.06459
2.21557 -0.983321
2.16852 -1.11404
2.18413 -1.11315
2.17055 -1.13009
2.14128 -1.15384
2.17515 -1.12781
2.17149 -1.19098
2.17682 -1.25366
2.2357 -1.24039
2.22206 -1.29399
2.26264 -1.28436
2.20288 -1.3572
2.26315 -1.22543
2.21479 -1.24576
2.27791 -1.16428
2.31052 -1.15295
2.29355 -1.14589
2.3065 -1.11686
2.22153 -1.18664
2.29775 -1.00216
2.25809 -1.01335
2.18416 -1.11439
2.16311 -1.13554
2.15556 -1.1576
2.20902 -1.13895
2.23898 -1.11706
2.26031 -1.11389
2.24546 -1.19575
2.25735 -1.17301
2.27987 -1.13109
2.28512 -1.16432
2.28847 -1.18693
2.30783 -1.23587
2.28414 -1.28563
2.25345 -1.36078
2.30843 -1.32487
2.24856 -1.4186
2.30303 -1.39245
2.2723 -1.42044
2.31753 -1.32429
2.32052 -1.31323
2.29667 -1.29265
2.25317 -1.26219
2.20534 -1.21936
2.22322 -1.14365
2.17856 -1.16801
2.16013 -1.17147
2.1821 -1.16427
2.06814 -1.25761
2.10076 -1.15088
2.07464 -1.19045
2.07133 -1.22048
2.15661 -1.1429
2.18309 -1.08138
2.17925 -1.08971
2.11747 -1.14019
2.1287 -1.10947
2.19896 -0.97983
2.15698 -1.01834
2.09666 -1.05799
2.08465 -1.00301
2.01172 -1.03859
2.01929 -1.00929
2.0475 -0.956562
2.03893 -0.956999
2.05616 -0.970408
2.05591 -0.994509
2.02708 -1.00921
2.03014 -1.03562
2.07502 -0.975136
2.05114 -1.0213
2.05204 -1.03964
2.10219 -0.957484
2.0296 -1.0425
2.0875 -0.99039
2.05963 -0.994148
2.04481 -1.0002
2.08325 -0.938737
2.05461 -0.988558
2.08645 -0.993341
2.08851 -1.03634
2.15882 -0.974817
2.13007 -1.03663
2.1628 -1.05676
2.15794 -1.08423
2.18895 -1.07296
2.14666 -1.11325
2.13205 -1.12336
2.14046 -1.02179
2.184 -0.885217
2.15437 -0.94886
2.13998 -0.991152
2.16881 -0.91173
2.1585 -0.941454
2.13842 -0.950447
2.11832 -1.02325
2.20749 -0.91118
2.17894 -0.935599
2.19159 -0.855414
2.15539 -0.945136
2.14878 -0.990227
2.1881 -0.940775
2.17827 -0.985116
2.18651 -0.972886
2.154 -1.04219
2.1805 -1.02264
2.24018 -0.965579
2.26314 -0.924959
2.26533 -0.954543
2.30038 -0.950593
2.28549 -1.03749
2.30914 -1.02173
2.336 -0.958141
2.32738 -0.999961
2.28265 -1.03912
2.29132 -0.978963
2.25866 -1.02203
2.2277 -1.09192
2.23273 -1.12054
2.2402 -1.11938
2.24944 -1.12066
2.20079 -1.23048
2.27624 -1.18202
2.25009 -1.27399
2.26179 -1.26518
2.30284 -1.21326
2.2669 -1.24794
2.24284 -1.21227
2.2523 -1.17069
2.20226 -1.19458
2.2239 -1.15286
2.17465 -1.18715
2.19768 -1.16909
2.22187 -1.1635
2.28094 -1.07144
2.26222 -1.13567
2.29615 -1.12939
2.27481 -1.15782
2.21174 -1.20372
2.20406 -1.16131
2.2047 -1.10605
2.19426 -1.10677
2.21914 -1.07362
2.1965 -1.08182
2.1912 -1.10755
2.22377 -1.06897
-0.37266 0.519885
2.20456 -1.13676
2.17424 -1.18618
2.18092 -1.13995
-0.316322 0.40381
2.16275 -1.12326
-0.191759 0.464143
-0.266258 0.397682
-0.280157 0.439143
2.19164 -1.16849
2.15401 -1.17701
-0.171749 0.557678
-0.221621 0.469818
-0.233809 0.457127
2.12877 -1.15176
-0.335923 0.326938
-0.25117 0.379453
2.1601 -1.04744
-0.334254 0.325076
2.17706 -1.07766
-0.203471 0.441633
-0.231185 0.37758
-0.170186 0.463349
-0.197481 0.44882
-0.179848 0.441151
-0.187179 0.421047
2.12108 -1.08553
-0.177382 0.495275
-0.24642 0.469706
-0.199121 0.481746
2.14073 -1.06835
2.14227 -1.0747
-0.206833 0.450195
2.14277 -1.06734
-0.205327 0.374008
2.06748 -1.08254
-0.176672 0.385262
-0.200508 0.375011
2.12911 -1.03399
2.11544 -1.1121
2.12407 -1.14238
-0.316173 0.435971
2.21186 -1.05057
2.22366 -1.0897
2.21605 -1.06866
2.19741 -1.09775
2.24214 -1.07299
-0.273393 0.349597
2.29126 -1.04806
2.32088 -1.05961
2.32664 -1.03555
2.29869 -1.05683
2.2914 -1.04829
2.24616 -1.16037
2.28227 -1.14358
2.35356 -1.03085
2.32552 -1.05763
2.35048 -1.04599
2.36458 -1.05585
2.33692 -1.09736
2.3001 -1.13213
2.319 -1.08584
2.3405 -1.02969
2.3471 -1.03058
2.36499 -1.00306
-0.376986 0.300889
2.38105 -1.00511
2.38672 -0.991135
-0.402742 0.323142
2.33882 -1.02607
-0.386694 0.336813
2.36167 -0.950422
2.34031 -0.967324
2.34265 -0.985538
-0.333777 0.283208
-0.318823 0.330528
2.31322 -0.949832
-0.288051 0.296313
2.28723 -0.958447
-0.296246 0.243285
2.32089 -0.901488
2.33522 -0.880522
-0.362742 0.200445
2.31455 -0.858729
-0.393855 0.205884
2.3223 -0.844831
2.31173 -0.867658
2.26746 -0.911801
-0.320569 0.239698
2.25934 -0.978923
2.28096 -0.976906
2.26052 -0.973281
2.21029 -1.01233
2.18648 -1.02375
2.22381 -1.0055
2.24601 -0.986374
-0.334913 0.314056
2.21771 -0.975367
-0.202542 0.353909
2.09969 -1.01815
2.1161 -1.02736
2.1764 -0.988493
2.16863 -1.02222
2.13399 -1.05465
2.14884 -1.03287
2.1294 -1.0384
2.13858 -1.00684
-0.244535 0.39461
-0.258681 0.38559
2.08798 -1.05807
2.08695 -1.06247
2.07767 -1.02004
2.05733 -1.03842
-0.16458 0.405341
2.03945 -1.03893
2.04715 -1.09151
2.02418 -1.15579
2.05202 -1.11483
1.96678 -1.16861
1.88548 -1.25333
1.9051 -1.27004
1.93913 -1.28156
1.96548 -1.24374
1.93015 -1.2612
1.95732 -1.20772
1.97522 -1.18293
1.98638 -1.21384
1.9868 -1.19706
2.0093 -1.14021
1.8976 -1.25221
1.90255 -1.26453
1.89161 -1.32477
1.94552 -1.30872
1.99168 -1.27182
1.92514 -1.30524
-0.263796 0.695702
1.92446 -1.28443
1.91258 -1.28717
1.90162 -1.29828
1.91585 -1.25745
1.86048 -1.269
-0.198357 0.596266
1.82332 -1.21861
1.80911 -1.16826
1.74734 -1.18682
1.78099 -1.13742
1.77462 -1.14359
1.77774 -1.12411
1.79479 -1.08536
1.831 -1.07147
1.78146 -1.10953
1.82616 -1.05696
-0.0938986 0.467023
-0.118951 0.474244
-0.0759945 0.515179
1.79126 -1.09153
1.83059 -1.05718
1.89462 -1.0396
-0.106012 0.467018
1.89575 -1.09151
-0.112596 0.505686
1.89945 -1.12558
1.89853 -1.13503
1.92746 -1.10805
1.9445 -1.0964
1.91172 -1.12157
-0.104611 0.500326
-0.103389 0.509632
1.97066 -1.08871
1.96848 -1.10012
1.95501 -1.09988
-0.122311 0.474807
-0.184871 0.371312
1.97072 -1.04683
-0.123552 0.467598
-0.179337 0.443668
1.9472 -1.09426
-0.0777003 0.444227
1.97365 -1.04833
1.9689 -1.06358
1.96036 -1.05851
-0.220167 0.367401
-0.128688 0.419726
-0.127714 0.50612
-0.15997 0.50445
1.89803 -1.12267
-0.124195 0.590018
-0.13788 0.524159
-0.154179 0.505638
-0.0955758 0.559095
1.86689 -1.15889
-0.167955 0.558869
-0.133905 0.564294
-0.114813 0.581082
-0.154117 0.573398
-0.17499 0.522996
-0.103019 0.543286
-0.0704252 0.540251
-0.0690642 0.547379
1.89848 -1.15323
1.93316 -1.13252
-0.192242 0.495329
1.93978 -1.16626
-0.189654 0.545513
-0.23098 0.490767
-0.19506 0.492127
-0.179932 0.485462
-0.125914 0.503345
-0.0152842 0.572605
-0.0510639 0.5037
1.86323 -1.15937
0.100462 0.536835
0.0323267 0.501845
-0.0375826 0.472954
1.88346 -1.10521
-0.0554601 0.488239
1.90286 -1.06094
-0.106619 0.397679
1.88765 -0.980142
-0.0660982 0.385858
-0.0887866 0.36131
1.86856 -0.941326
-0.0463769 0.316991
1.88308 -0.920053
-0.100256 0.340188
-0.143246 0.379849
1.93051 -0.963102
1.95329 -0.935874
1.91537 -1.00838
1.90254 -1.01136
1.92321 -0.987348
1.9308 -0.989314
-0.102024 0.380255
1.92528 -1.05925
1.93905 -1.06533
1.94207 -1.06741
1.92112 -1.0612
1.87831 -1.09788
1.90268 -1.08765
1.90289 -1.07965
1.91732 -1.07631
1.90305 -1.09393
-0.0868013 0.389507
-0.0758455 0.436376
-0.0861538 0.49181
1.90793 -1.11251
1.91743 -1.12169
1.88792 -1.14849
1.85702 -1.16768
-0.0424192 0.568152
-0.10493 0.507281
-0.0625766 0.562074
1.86566 -1.19813
1.81991 -1.22154
-0.0555149 0.576106
1.87193 -1.20391
1.9016 -1.20208
1.90683 -1.20339
-0.0944777 0.585327
-0.0854866 0.596857
-0.079477 0.633293
-0.104585 0.572858
1.82918 -1.22194
1.82441 -1.22434
-0.0746681 0.611101
-0.0869701 0.649773
1.80385 -1.25983
1.79724 -1.27786
1.76538 -1.33209
-0.0524764 0.724191
-0.0357766 0.738707
-0.0400854 0.682823
-0.00224601 0.677812
1.80951 -1.20906
0.00690779 0.668687
-0.0535953 0.617987
-0.013231 0.677232
-0.00351296 0.673476
0.0283044 0.700912
1.69351 -1.34056
-0.0251251 0.685922
0.0547079 0.698869
0.0105316 0.624958
1.72969 -1.21817
0.054835 0.587995
0.112424 0.637895
0.0628243 0.604868
0.0670801 0.621013
0.06767 0.624055
0.0653949 0.6269
1.71022 -1.22911
-0.00964604 0.58622
0.00552506 0.613874
0.00578163 0.60721
1.67789 -1.20988
0.0571379 0.594444
1.7303 -1.18421
1.7576 -1.18309
0.0687217 0.557
0.0657239 0.536257
0.0826936 0.522664
0.0808861 0.498529
0.107265 0.519564
0.084022 0.485025
0.0658498 0.487293
1.80637 -1.11221
0.0410517 0.502463
0.0088987 0.486397
0.0356224 0.496987
-0.0102437 0.406395
1.8091 -1.02096
-0.0088271 0.330936
0.0354644 0.372623
0.0393211 0.380558
0.0249359 0.342454
0.020409 0.289842
1.76446 -0.926212
0.0339785 0.286539
1.79652 -0.900633
1.79794 -0.937177
-0.0611336 0.31025
-0.0100345 0.385196
-0.0272132 0.379543
1.819 -1.0237
1.8663 -1.01536
-0.0648603 0.38923
-0.085212 0.39661
1.97416 -1.04873
1.9123 -1.1231
1.93222 -1.11713
-0.161583 0.414458
2.01294 -1.06957
2.0066 -1.07229
-0.23984 0.369713
1.97797 -1.08005
-0.245525 0.368881
-0.232625 0.366631
2.0097 -0.997772
2.03304 -0.985842
1.99332 -1.02478
2.00964 -0.992191
2.02054 -1.00321
-0.165939 0.408727
-0.159267 0.420797
2.03039 -1.09822
-0.122812 0.486965
2.01291 -1.19988
2.05787 -1.16384
-0.0611785 0.523575
-0.085856 0.506739
1.96484 -1.13144
-0.0916219 0.476589
-0.0478803 0.451235
-0.0347783 0.459836
0.0261783 0.491254
0.0186159 0.461524
0.0376185 0.496883
0.0566135 0.463414
1.70793 -1.06665
1.7425 -1.03752
1.7539 -1.06992
1.77968 -1.05711
-0.0400067 0.463128
-0.0594202 0.514954
-0.0484522 0.553587
0.034679 0.569666
0.0814972 0.615686
0.051139 0.575141
0.0779227 0.595442
0.0343164 0.629221
1.75918 -1.25853
0.0317112 0.634446
-0.0358263 0.61
-0.0122494 0.619991
-0.0762167 0.543826
0.0279102 0.548688
0.0292772 0.504223
0.0619126 0.51119
0.0536084 0.476906
0.0280215 0.478486
0.000791547 0.477054
-0.00205365 0.457047
-0.0241613 0.426233
0.000511569 0.439921
0.0188134 0.458642
0.0112653 0.479487
0.0236377 0.515851
0.0763612 0.575459
0.0111516 0.578847
0.0299374 0.595122
-0.00490952 0.600522
0.0107095 0.590314
-0.032823 0.571513
-0.0319476 0.595238
-0.0811325 0.536903
-0.00561997 0.536654
-0.0317454 0.512193
-0.0832094 0.532491
-0.0733011 0.547053
-0.0952078 0.60667
-0.0527007 0.643266
-0.0599443 0.598414
-0.0579443 0.544782
-0.0901908 0.529727
-0.0874671 0.477826
-0.0796311 0.504246
-0.122215 0.417848
-0.118219 0.405659
-0.107436 0.432378
-0.0815235 0.464277
-0.0337108 0.47444
0.010659 0.528746
-0.0259582 0.505657
-0.00937071 0.516251
0.0146296 0.530105
0.00227077 0.526284
0.0542365 0.528886
-0.0110893 0.504925
0.0740502 0.536595
0.0354377 0.513125
0.0789893 0.576127
0.0558042 0.637693
-0.0167455 0.592649
-0.00685943 0.65019
0.0885118 0.71953
0.0108703 0.683347
0.0573213 0.748236
-0.0498362 0.667036
-0.065858 0.66849
-0.0407027 0.614046
-0.0795859 0.54103
-0.0509903 0.54104
-0.0231432 0.527215
0.0233696 0.514918
0.00726462 0.514335
0.00112165 0.517836
0.00475054 0.501065
0.00834634 0.549985
-0.123674 0.452995
-0.088515 0.505735
-0.0748965 0.535318
-0.109152 0.534098
-0.145976 0.481592
-0.109892 0.518061
-0.14017 0.497618
-0.155596 0.521513
-0.140402 0.510407
-0.0886873 0.561784
-0.0258739 0.593754
0.0319384 0.647606
0.023916 0.674353
0.0169656 0.631046
0.039079 0.633451
0.0260446 0.586211
0.030028 0.587315
-0.0572106 0.538158
-0.0744262 0.563612
-0.0622853 0.59189
-0.0964057 0.575806
-0.106385 0.62909
-0.0837016 0.643264
-0.13379 0.596933
-0.0927415 0.61787
-0.0291654 0.636276
-0.104388 0.55543
-0.104075 0.556515
-0.127584 0.575121
-0.134594 0.584381
-0.163764 0.548546
-0.133386 0.613036
-0.172546 0.586366
-0.165474 0.607695
-0.148282 0.623453
-0.0780355 0.623663
-0.0642636 0.630559
-0.156034 0.499698
-0.105248 0.540381
-0.148775 0.457102
-0.143221 0.45456
-0.150234 0.454695
-0.0325548 0.551507
-0.131574 0.4526
-0.11473 0.514025
-0.138825 0.459686
-0.178217 0.474144
-0.146637 0.502926
-0.183432 0.466056
-0.190785 0.479423
-0.187955 0.455736
-0.119252 0.471552
-0.165969 0.422645
-0.168185 0.445026
-0.13865 0.520164
-0.165604 0.474595
-0.173915 0.49128
-0.161148 0.477616
-0.158387 0.460532
1.87153 -1.01975
-0.117882 0.458505
-0.105669 0.446973
-0.0857189 0.486897
-0.0720705 0.520852
-0.081073 0.455301
-0.00893215 0.518173
0.0237128 0.535823
1.7612 -1.20754
1.77166 -1.24401
0.0357262 0.661461
1.68981 -1.30953
0.0756885 0.710775
1.76277 -1.27986
-0.00991248 0.628625
0.0189219 0.636439
-0.0034896 0.636532
-0.026576 0.584043
-0.054786 0.579786
-0.0242611 0.614144
-0.0151079 0.605695
0.00155097 0.572723
0.066247 0.596618
0.0293124 0.58937
1.87106 -1.22496
-0.0671847 0.608857
1.92825 -1.1808
-0.0434458 0.53289
-0.0620132 0.521489
1.87246 -1.19489
1.88466 -1.1348
-0.0435525 0.438033
-0.0463308 0.411953
1.9033 -1.06152
1.89704 -1.05019
1.88845 -1.04265
0.00269792 0.416076
1.87209 -1.05318
