# Supplementary material for: Stochastic bond dynamics facilitates alignment of malaria parasite at erythrocyte membrane upon invasion
Source: eLife. 2020 May 18;9:e56500. doi: 10.7554/eLife.56500 (PMC7269671; doi:10.7554/eLife.56500)
Supplement: Figure 2—source data 1. [file elife-56500-fig2-data1.zip › PARA_POSITIONS/pos42.dat]

3.14838 -0.935008
3.13272 -0.997349
3.13888 -1.01584
3.2263 -0.816881
3.21603 -0.98928
3.16644 -1.20832
3.21336 -1.06457
3.22535 -1.00253
3.21243 -0.938569
3.12947 -1.04875
3.06948 -1.05001
3.07393 -0.820338
3.01804 -0.833899
3.00363 -0.842707
3.02603 -0.738224
3.01814 -0.785218
2.94969 -1.01134
2.97316 -0.924091
2.94697 -0.984315
2.91715 -1.04717
2.94648 -0.96797
2.96847 -0.887893
2.93683 -0.939451
2.90771 -1.00895
2.94537 -0.901195
2.9484 -0.882656
2.90898 -0.906298
2.83514 -1.04939
2.81464 -1.09224
2.81159 -1.14785
2.83369 -1.12852
2.88297 -1.02689
2.8824 -1.04258
2.90756 -0.958139
2.93536 -0.843905
2.92035 -0.950184
2.95305 -0.900695
2.90479 -1.0732
2.93746 -0.963643
2.94648 -0.950119
2.91725 -1.03959
2.90059 -1.05752
2.91786 -0.928244
2.89691 -0.979239
2.87936 -1.03537
2.90464 -0.990095
2.89809 -0.983829
2.87058 -0.997277
2.85218 -1.0075
2.86777 -0.885418
2.8541 -0.851138
2.83807 -0.899186
2.86316 -0.866596
2.89264 -0.76969
2.83877 -0.886517
2.79819 -0.990402
2.8683 -0.769846
2.8534 -0.833184
2.83111 -0.884126
2.76305 -0.995477
2.75866 -0.959906
2.78325 -0.877399
2.77245 -0.895278
2.77141 -0.954395
2.76967 -1.00433
2.82937 -0.889359
2.79552 -1.00713
2.85056 -0.87182
2.85217 -0.948846
2.8659 -0.987897
2.88936 -0.988568
2.88782 -1.05002
2.8722 -1.11624
2.85776 -1.19363
2.9446 -0.991944
2.96724 -0.967969
2.89814 -1.15961
2.99065 -0.992203
2.98253 -1.06097
2.99278 -1.03246
3.00179 -1.00704
3.02239 -0.945611
2.95857 -1.13236
2.96176 -1.17846
2.98472 -1.13045
2.95391 -1.18846
3.01905 -0.996931
3.01981 -1.00881
2.96496 -1.15712
2.96256 -1.17913
2.97315 -1.16848
3.01361 -1.10651
3.04403 -1.01425
2.96954 -1.17627
2.99812 -1.06255
2.92404 -1.25414
2.96208 -1.18938
3.03904 -1.01105
3.04015 -1.00987
2.96862 -1.21273
3.03311 -1.02025
2.99031 -1.13073
2.99796 -1.15925
3.01423 -1.21254
3.02393 -1.23283
3.05968 -1.15758
3.07135 -1.09988
2.98761 -1.29733
3.04656 -1.18479
2.98794 -1.35113
3.02722 -1.27756
2.90887 -1.56578
2.99037 -1.45706
3.05345 -1.37604
3.05889 -1.36822
3.07414 -1.31417
3.05388 -1.33975
3.07584 -1.30342
3.04394 -1.38851
3.04398 -1.40043
3.12512 -1.2629
3.07405 -1.37261
3.09234 -1.34928
3.04863 -1.51371
3.10275 -1.49158
3.01667 -1.67362
3.09419 -1.50393
3.08347 -1.47598
3.09733 -1.42512
3.09908 -1.40036
3.11045 -1.42631
3.15454 -1.42878
3.20965 -1.36035
3.21672 -1.3618
3.20896 -1.35098
3.1897 -1.31876
3.18698 -1.22583
3.08163 -1.35427
3.10218 -1.2111
3.10851 -1.09879
3.05855 -1.18906
3.06771 -1.22259
3.07555 -1.26135
3.11001 -1.26837
3.15474 -1.23447
3.19806 -1.18704
3.18463 -1.26797
3.24113 -1.11105
3.19251 -1.17987
3.19045 -1.10105
3.17764 -1.06445
3.16735 -1.06479
3.16944 -1.1063
3.12325 -1.25713
3.1783 -1.09742
3.2009 -1.07662
3.2818 -0.928191
3.25089 -1.14752
3.23039 -1.27663
3.33092 -1.03359
3.25188 -1.21861
3.25918 -1.14653
3.22593 -1.23008
3.22827 -1.30253
3.29169 -1.28632
3.29349 -1.36449
3.34369 -1.25581
3.26009 -1.41594
3.22322 -1.43049
3.27122 -1.33175
3.27493 -1.38887
3.31381 -1.34945
3.37119 -1.23971
3.36588 -1.21678
3.36293 -1.13658
3.32845 -1.1144
3.29605 -1.07761
3.23823 -1.09238
3.25683 -0.916201
3.25006 -0.915964
3.32433 -0.761398
3.33663 -0.830535
3.36561 -0.838547
3.41569 -0.771035
3.39667 -0.936709
3.37257 -1.02139
3.32337 -1.1081
3.36458 -0.966419
3.34259 -1.07217
3.33472 -1.1291
3.37515 -1.08967
3.39105 -1.17827
3.43246 -1.15278
3.45953 -1.17945
3.49426 -1.15973
3.50245 -1.13419
3.44317 -1.25057
3.46931 -1.12037
3.4189 -1.19012
3.33265 -1.37133
3.38057 -1.30091
3.45993 -1.09866
3.43824 -1.19874
3.50336 -1.05283
3.54004 -1.00071
3.50564 -1.13725
3.44278 -1.25667
3.43906 -1.2154
3.40637 -1.20677
3.4119 -1.06092
3.32642 -1.25293
3.35676 -1.19958
3.40159 -1.18954
3.46458 -1.14098
3.44394 -1.27614
3.46177 -1.25689
3.45902 -1.27314
3.39907 -1.45979
3.47248 -1.24306
3.41073 -1.34935
3.42311 -1.27681
3.44066 -1.22946
3.43723 -1.21757
3.42562 -1.24261
3.44377 -1.1565
3.41151 -1.19339
3.34203 -1.28567
3.31237 -1.23941
3.3286 -1.15595
3.29377 -1.21926
3.28612 -1.14891
3.21555 -1.27009
3.20164 -1.2634
3.18682 -1.22467
3.15683 -1.21166
3.1698 -1.0842
3.13642 -1.12076
3.16223 -1.03887
3.20062 -0.955723
3.11869 -1.29042
3.21775 -1.11133
3.13911 -1.33668
3.19643 -1.20604
3.14917 -1.28338
3.19131 -1.13882
3.21495 -1.10121
3.18886 -1.23004
3.18504 -1.25795
3.30755 -1.01573
3.24146 -1.16681
3.15834 -1.36339
3.20621 -1.24005
3.23872 -1.17074
3.15992 -1.29563
3.1626 -1.27981
3.24581 -1.09214
3.21543 -1.24013
3.28379 -1.06366
3.27786 -1.03089
3.24645 -1.103
3.23022 -1.18647
3.28455 -1.11396
3.31617 -1.0556
3.31199 -1.13071
3.29282 -1.23343
3.3175 -1.25192
3.36506 -1.24526
3.27771 -1.51173
3.36613 -1.3988
3.48132 -1.19475
3.45823 -1.33795
3.42873 -1.43736
3.4974 -1.28066
3.52306 -1.27813
3.49644 -1.42182
3.54764 -1.39252
3.59409 -1.27819
3.53331 -1.39691
3.53384 -1.36362
3.55414 -1.25269
3.55623 -1.24518
3.56756 -1.22427
3.62972 -1.08419
3.62379 -1.16011
3.62293 -1.18522
3.54265 -1.39589
3.54867 -1.38278
3.47264 -1.49524
3.46216 -1.48915
3.54196 -1.27626
3.45769 -1.43749
3.48678 -1.3706
3.48225 -1.37835
3.45758 -1.42932
3.51525 -1.34291
3.51983 -1.40401
3.60021 -1.2968
3.6331 -1.27726
3.55308 -1.49296
3.59089 -1.42913
3.60936 -1.38163
3.54251 -1.48009
3.58369 -1.32745
3.55571 -1.33543
3.54252 -1.23773
3.48726 -1.2191
3.4731 -1.16734
3.48101 -1.11116
3.48583 -1.14937
3.5103 -1.24168
3.598 -1.17089
3.63964 -1.12803
3.64473 -1.09421
3.5799 -1.17373
3.51205 -1.22983
3.54687 -1.04563
3.4833 -1.23366
3.47355 -1.2945
3.53261 -1.16264
3.51969 -1.23254
3.54448 -1.18882
3.55297 -1.17877
3.53171 -1.22385
3.48072 -1.32074
3.49611 -1.26066
3.50419 -1.23288
3.52493 -1.22812
3.51902 -1.31346
3.53785 -1.32177
3.6015 -1.16645
3.63487 -1.08742
3.6066 -1.17026
3.62068 -1.13437
3.57511 -1.18065
3.47601 -1.33182
3.54258 -1.01438
3.41587 -1.24391
3.31923 -1.40177
3.40498 -1.14979
3.40294 -1.13192
3.43649 -0.946194
3.42441 -0.984924
3.45394 -0.92263
3.42019 -1.06483
3.44726 -1.00663
3.42078 -1.0984
3.4615 -1.00832
3.46922 -1.04831
3.40822 -1.24179
3.45932 -1.10912
3.49927 -1.04518
3.44698 -1.27832
3.51793 -1.12407
3.51782 -1.12425
3.47891 -1.1864
3.4801 -1.11359
3.41619 -1.21558
3.42582 -1.16468
3.41375 -1.10979
3.38154 -1.14787
3.4103 -1.0544
3.42183 -1.04345
3.40242 -1.15699
3.42677 -1.12465
3.46753 -1.06427
3.46127 -1.09241
3.48591 -1.00132
3.44468 -0.999972
3.37197 -1.05966
3.31371 -1.09182
3.37975 -0.781515
3.33309 -0.991494
3.44085 -0.660593
3.46159 -0.741235
3.45611 -0.892722
3.36887 -1.2102
3.4276 -0.992752
3.35565 -1.12315
3.3831 -0.920328
3.33869 -1.01616
3.32073 -0.985075
3.34826 -0.836262
3.31031 -0.962788
3.31311 -0.994685
3.37765 -0.87076
3.35184 -1.02239
3.34261 -1.05605
3.38231 -0.903716
3.30935 -1.16194
3.33923 -1.13118
3.38457 -1.09254
3.48619 -0.877187
3.45084 -1.06214
3.45046 -1.06263
3.41321 -1.11631
3.40945 -1.04041
3.34148 -1.19466
3.34956 -1.08872
3.33604 -1.13871
3.35598 -1.11385
3.37576 -1.06785
3.40586 -1.04116
3.4081 -1.16088
3.40261 -1.26643
3.46524 -1.09577
3.44916 -1.15539
3.43312 -1.18535
3.41078 -1.19806
3.39568 -1.18699
3.32247 -1.34028
3.36628 -1.18927
3.38183 -1.10839
3.30516 -1.25454
3.35964 -1.06054
3.37049 -0.982589
3.31094 -1.12402
3.34275 -1.02299
3.33089 -1.08915
3.35456 -1.05994
3.36901 -1.00972
3.31101 -1.15203
3.33684 -1.03368
3.28098 -1.1666
3.28564 -1.10805
3.303 -1.03658
3.27968 -1.07144
3.23598 -1.18012
3.24991 -1.13773
3.29176 -1.05923
3.25445 -1.235
3.31152 -1.1251
3.31205 -1.12097
3.29684 -1.13185
3.32121 -0.982093
3.31617 -1.0176
3.29672 -1.19795
3.35334 -1.18236
3.41602 -1.04796
3.37938 -1.12062
3.34328 -1.14067
3.27614 -1.25262
3.32571 -1.08084
3.31983 -1.00601
3.27019 -1.05346
3.2231 -1.10175
3.18398 -1.12448
3.21828 -0.952543
3.21027 -1.02732
3.20233 -1.1217
3.2693 -0.981824
3.22277 -1.12493
3.2032 -1.11023
3.244 -0.957137
3.20018 -1.04793
3.15976 -1.13327
3.19964 -0.927181
3.12474 -1.03666
3.10343 -0.956895
3.0792 -0.933519
3.0525 -0.955745
3.02889 -0.967894
2.99899 -0.974015
2.99655 -0.915706
2.98139 -0.929928
3.0428 -0.772328
3.01832 -0.947086
3.05545 -0.858533
2.99266 -1.02883
3.01364 -0.979731
3.06154 -0.85495
3.03707 -0.964122
3.09914 -0.801375
3.10232 -0.84381
3.08963 -0.935777
3.09952 -0.989437
3.10658 -1.0272
3.12301 -0.987737
3.10016 -1.01843
3.09234 -0.939502
3.04676 -1.00969
3.05746 -0.949922
3.08429 -0.88795
3.10066 -0.870004
3.08196 -0.929265
3.05516 -0.851457
2.90561 -1.12666
2.89703 -1.11353
2.93945 -1.03424
2.97191 -1.04224
2.96172 -1.11141
2.95688 -1.11269
2.93652 -1.07023
2.93696 -0.985577
2.85651 -1.08692
2.88961 -0.89182
2.84554 -0.96058
2.79486 -1.06296
2.83721 -1.00413
2.89643 -0.896633
2.83579 -1.0263
2.79205 -1.10748
2.83855 -0.970667
2.78747 -1.05172
2.77998 -1.02192
2.69076 -1.19339
2.74028 -1.072
2.70844 -1.14301
2.80592 -0.868869
2.7755 -0.976923
2.73779 -1.04341
2.77432 -0.916158
2.74584 -1.00934
2.73851 -1.01842
2.7189 -1.01926
2.68765 -1.02486
2.64812 -1.08008
2.67021 -0.996513
2.63279 -1.04146
2.57718 -1.10373
2.63187 -0.936449
2.6224 -0.944851
2.61991 -0.939801
2.62336 -0.911793
2.63849 -0.87142
2.61263 -0.913637
2.57852 -0.939357
2.54361 -0.979588
2.52049 -0.991545
2.50666 -1.06269
2.54545 -1.03289
2.47704 -1.19314
2.525 -1.07645
2.51717 -1.11952
2.54748 -1.06581
2.49119 -1.163
2.46993 -1.17092
2.51377 -1.01766
2.46634 -1.02334
2.43952 -0.970186
2.37936 -1.02214
2.37385 -0.991057
2.39818 -0.898253
2.35107 -1.0323
2.3876 -0.994343
2.33466 -1.10658
2.33203 -1.04818
2.36616 -0.842529
2.25623 -1.03838
2.23624 -1.03459
2.22555 -1.00996
2.25315 -0.905376
2.2287 -0.943492
2.21052 -1.01352
2.2564 -0.984952
2.24607 -1.07357
2.32058 -0.965371
2.29417 -1.04569
2.29451 -1.04907
2.30778 -1.07612
2.35534 -1.01186
2.35373 -1.04725
2.28736 -1.11822
2.31513 -1.03314
2.31399 -1.06579
2.29161 -1.17184
2.3577 -1.05301
2.35535 -1.04708
2.31541 -1.13538
2.32197 -1.14401
2.32401 -1.15604
2.36042 -1.08726
2.43054 -0.896961
2.36507 -1.01932
2.38032 -0.980273
2.37586 -1.05058
2.40377 -1.0354
2.38988 -1.04624
2.37413 -1.08367
2.37947 -1.12027
2.4837 -0.967919
2.4944 -1.01096
2.4611 -1.09013
2.50363 -0.965487
2.47624 -0.994
2.47048 -0.943593
2.38989 -1.09677
2.42019 -1.01286
2.41368 -1.01681
2.41031 -0.99483
2.46092 -0.866035
2.452 -0.948241
2.46949 -0.946989
2.49045 -0.93165
2.50621 -0.94351
2.55106 -0.808624
2.49891 -0.87779
2.4581 -0.976876
2.48601 -0.915031
2.49911 -0.881746
2.41693 -1.13395
2.49266 -1.00193
2.52707 -0.908101
2.5043 -0.953102
2.52039 -0.902419
2.48833 -1.03561
2.56294 -0.897602
2.59468 -0.869575
2.62282 -0.870805
2.60429 -0.91672
2.54138 -1.01105
2.50758 -1.04373
2.54766 -0.956755
2.58009 -0.824514
2.52001 -0.994489
2.57001 -0.888178
2.54819 -0.921489
2.50284 -1.01589
2.51175 -0.876746
2.44469 -1.0351
2.52589 -0.877319
2.52941 -0.914672
2.53786 -0.870193
2.52323 -0.848849
2.49298 -0.885423
2.47701 -0.917261
2.46718 -0.952318
2.48329 -0.949888
2.51413 -0.88687
2.50019 -0.934981
2.44236 -1.09926
2.51043 -0.937435
2.52356 -0.915161
2.47367 -1.06797
2.54174 -0.926162
2.46075 -1.10276
2.48902 -0.973775
2.44972 -0.978683
2.39541 -1.08324
2.44981 -0.934596
2.4456 -0.923338
2.4166 -0.985237
2.43185 -0.916417
2.3804 -1.01615
2.42129 -0.895402
2.4036 -0.950858
2.42264 -0.92687
2.40436 -1.01145
2.44336 -0.925417
2.42502 -0.9322
2.42572 -0.876205
2.36637 -1.01152
2.39 -0.946385
2.40144 -0.918413
2.40108 -0.93051
2.37973 -1.01492
2.38188 -0.994077
2.39614 -0.950383
2.4181 -0.900872
2.47603 -0.797081
2.46859 -0.901199
2.46004 -0.948993
2.45983 -0.905206
2.40438 -0.984581
2.44283 -0.849323
2.44251 -0.839712
2.42876 -0.831417
2.41779 -0.782557
2.39747 -0.767292
2.38661 -0.749786
2.35511 -0.793356
2.34585 -0.790136
2.29795 -0.880732
2.30184 -0.866117
2.33534 -0.769725
2.32509 -0.852315
2.28914 -0.956996
2.37768 -0.785186
2.39547 -0.800527
2.39525 -0.858221
2.4127 -0.833712
2.39237 -0.818826
2.37805 -0.764878
2.34792 -0.770153
2.3288 -0.811146
2.35138 -0.763561
2.31274 -0.934768
2.32952 -0.865544
2.25213 -1.00902
2.30213 -0.820683
2.32351 -0.756066
2.35144 -0.803316
2.39941 -0.818022
2.42188 -0.819292
2.38979 -0.868933
2.41689 -0.826063
2.37177 -1.00008
2.3734 -1.02961
2.39577 -1.00343
2.39308 -0.991857
2.32881 -1.10905
2.35509 -1.04214
2.35371 -1.04871
2.36946 -0.994274
2.33032 -1.04265
2.34498 -0.962574
2.28492 -1.03459
2.21642 -1.12813
2.21796 -1.09496
2.2601 -0.952856
2.24031 -0.945183
2.23163 -0.978291
2.28302 -0.898657
2.28728 -0.983467
2.26386 -1.06836
2.31573 -0.983576
2.28054 -1.00675
2.27807 -0.993306
2.22534 -1.0856
2.24823 -1.04301
2.29007 -0.971392
2.31457 -0.955458
2.31342 -1.0121
2.35379 -0.933657
2.34786 -0.975324
2.2686 -1.10189
2.29141 -1.05423
2.27335 -1.05623
2.27781 -0.995429
2.31755 -0.895636
2.28755 -0.955846
2.31437 -0.891781
2.24481 -1.01444
2.27601 -0.928011
2.27442 -0.929844
2.31168 -0.832166
2.23841 -0.967017
2.19094 -1.03491
2.2136 -0.939837
2.24462 -0.896603
2.22053 -0.982922
2.27675 -0.90796
2.26443 -0.995903
2.29511 -0.976156
2.30235 -0.981026
2.33671 -0.879368
2.33 -0.876446
2.33445 -0.887933
2.33148 -0.881603
2.33489 -0.791673
2.25828 -0.907093
2.23694 -0.912004
2.25716 -0.869565
2.24961 -0.915932
2.27804 -0.89217
2.27557 -0.886685
2.28143 -0.850131
2.24138 -0.919808
2.28103 -0.799888
2.24591 -0.924423
2.21343 -1.01303
2.18682 -1.04804
2.15169 -1.08521
2.18151 -1.04993
2.17733 -1.09163
2.18395 -1.11262
2.19875 -1.09032
2.14483 -1.16442
2.18782 -1.04743
2.12588 -1.09929
2.19158 -0.951452
2.17153 -0.972313
2.15736 -0.980417
2.13482 -0.963665
2.0752 -1.05113
2.11669 -0.986185
2.11635 -0.988768
2.06587 -1.05673
2.06059 -1.07094
2.00259 -1.16739
2.03985 -1.07578
2.00761 -1.16601
2.05559 -1.15863
2.15907 -1.08527
2.16223 -1.14952
2.17842 -1.15191
2.167 -1.14548
2.16209 -1.1268
2.14453 -1.11713
2.16648 -1.02144
2.12214 -1.08357
2.11617 -1.05729
2.11348 -1.03692
2.06412 -1.09562
2.10598 -0.983924
2.04975 -1.06144
2.08213 -1.00489
2.10056 -0.952854
2.07637 -1.05527
2.17713 -0.953009
2.19633 -0.980469
2.16803 -1.04376
2.11203 -1.09492
2.1203 -1.03696
2.11919 -1.027
2.12972 -0.976571
2.11624 -0.993187
2.12013 -0.991149
2.11254 -1.01745
2.11746 -1.00133
2.11133 -0.99015
2.03692 -1.12483
2.06577 -1.08268
2.04397 -1.11423
2.09048 -1.06344
2.09185 -1.07539
2.09691 -1.0713
2.09214 -1.09537
2.10197 -1.08497
2.13002 -1.02824
2.14964 -0.96036
2.05843 -1.08735
2.04129 -1.08829
2.06226 -1.02799
2.07135 -0.994693
2.08075 -0.962024
2.09494 -0.959447
2.13534 -0.933328
2.11499 -1.04205
2.19528 -0.888675
2.17749 -0.927317
2.17727 -0.952568
2.22151 -0.872261
2.12876 -1.0664
2.16193 -0.993884
2.17045 -0.995852
2.17421 -1.03432
2.23079 -0.952364
2.21272 -1.01432
2.21023 -1.00964
2.2489 -0.872033
2.20301 -0.963302
2.22562 -0.961049
2.25061 -0.950205
2.30833 -0.824925
2.24177 -0.968825
2.17993 -1.04835
2.17718 -1.01628
2.1873 -1.02895
2.19265 -1.02545
2.2019 -0.960572
2.12405 -1.10457
2.12284 -1.09418
2.08621 -1.13017
2.10349 -1.1133
2.16681 -1.01308
2.20047 -0.956983
2.15102 -1.00392
2.14762 -0.962094
2.13421 -0.961322
2.15789 -0.93488
2.16365 -0.962912
2.13532 -1.00882
2.1155 -1.02046
2.17636 -0.900747
2.20168 -0.859531
2.15332 -0.969981
2.11627 -1.05417
2.1888 -0.914036
2.17008 -1.00525
2.15633 -1.06661
2.19176 -1.0137
2.22084 -0.934884
2.16546 -1.07157
2.22343 -0.892986
2.19411 -0.914872
2.13153 -1.02445
2.15384 -0.967719
2.1168 -1.03687
2.13152 -0.988347
2.10276 -1.04091
2.13906 -0.984587
2.13623 -0.977264
2.15791 -0.942828
2.14087 -0.984833
2.16003 -0.948778
2.10872 -1.03351
2.14614 -0.991961
2.20147 -0.957801
2.13575 -1.11159
2.13739 -1.1183
2.22343 -0.942528
2.1996 -1.00974
2.18131 -1.02926
2.09738 -1.18274
2.16034 -1.10054
2.24887 -0.984221
2.215 -1.11184
2.2343 -1.1352
2.30314 -1.05229
2.32826 -1.03802
2.32596 -1.06919
2.28278 -1.1653
2.35788 -1.00614
2.34307 -1.05418
2.30808 -1.13177
2.34352 -1.02359
2.26144 -1.14412
2.23245 -1.15409
2.24575 -1.11385
2.24305 -1.07985
2.29257 -0.937155
2.26926 -0.944957
2.21556 -1.0466
2.26379 -0.982637
2.25837 -1.02541
2.24657 -1.03283
2.2478 -1.04521
2.26355 -1.03084
2.23762 -1.1546
2.28564 -1.11598
2.28992 -1.10481
2.29229 -1.0356
2.22975 -1.08121
2.18971 -1.1375
2.18309 -1.15413
2.22061 -1.09407
2.20368 -1.12779
2.18921 -1.16626
2.22013 -1.08608
2.22631 -1.04383
2.22054 -1.03496
2.23541 -1.01183
2.20727 -1.0817
2.2414 -1.04188
2.20909 -1.11462
2.26172 -1.01255
2.24592 -1.03818
2.17696 -1.11331
2.21519 -1.00696
2.18421 -1.06283
2.15314 -1.11849
2.18552 -1.07287
2.23466 -1.01443
2.17882 -1.10603
2.19451 -1.03361
2.21241 -0.985069
2.25667 -0.898611
2.21421 -1.00052
2.21074 -0.996081
2.2369 -0.896249
2.21453 -0.936737
2.24358 -0.883649
2.23055 -0.909366
2.23391 -0.899664
2.18826 -1.02927
2.21653 -0.990393
2.19274 -1.0515
2.2157 -0.988793
2.21816 -0.961018
2.21758 -0.981915
2.22185 -0.973723
2.22545 -0.947005
2.18724 -1.00292
2.14825 -1.06738
2.16025 -1.05677
2.18273 -1.04507
2.23135 -0.999744
2.2056 -1.06952
2.18751 -1.0433
2.17336 -1.00654
2.20159 -0.924087
2.22352 -0.890672
2.22419 -0.943922
2.24179 -0.936069
2.20096 -1.05475
2.29623 -0.860509
2.29908 -0.91931
2.23902 -1.07737
2.29147 -0.984159
2.24701 -1.07747
2.26704 -1.04176
2.32951 -0.936357
2.36202 -0.88126
2.26544 -1.09806
2.35296 -0.889073
2.28487 -0.975433
2.27962 -0.957341
2.27336 -0.898125
2.21873 -0.972962
2.21061 -0.968142
2.18842 -0.945315
2.20346 -0.880757
2.23685 -0.831951
2.26181 -0.830681
2.26046 -0.861777
2.30385 -0.804341
2.26687 -0.912555
2.28933 -0.812888
2.21794 -0.935414
2.17111 -0.932331
2.15695 -0.916877
2.18862 -0.885372
2.17329 -0.994819
2.23977 -0.88605
2.23054 -0.934588
2.19882 -0.954445
2.18936 -0.960824
2.21594 -0.878097
2.13407 -1.0251
2.15637 -1.02305
2.13671 -1.0536
2.16895 -0.957802
2.11046 -1.01378
2.08926 -0.996729
2.00512 -1.14825
2.12546 -0.957427
2.11658 -1.03764
2.16183 -0.981212
2.14935 -0.982753
2.08053 -1.07177
2.12139 -0.944989
2.13224 -0.908216
2.13243 -0.895529
2.13784 -0.863445
2.13858 -0.876577
2.11058 -0.936399
2.11311 -0.893668
2.05176 -1.04065
2.10813 -0.964838
2.11188 -0.99848
2.13816 -0.973271
2.09018 -1.10164
2.12463 -1.06094
2.07405 -1.19704
2.12684 -1.15439
2.14738 -1.12451
2.15197 -1.12934
2.12421 -1.20171
2.11023 -1.27463
2.11374 -1.29093
2.12474 -1.31648
2.10347 -1.35573
2.10146 -1.33539
2.09576 -1.33751
2.13836 -1.281
2.18741 -1.18313
2.16065 -1.2086
2.14212 -1.22006
2.19282 -1.09385
2.15533 -1.15508
2.0851 -1.23408
2.07773 -1.22277
2.09149 -1.16428
2.02992 -1.19806
2.10314 -1.04207
2.12477 -1.00524
2.05686 -1.12142
2.00366 -1.19326
2.06555 -1.07727
2.03554 -1.10612
2.02825 -1.13905
2.10292 -1.02897
2.10632 -1.06226
2.09848 -1.10411
2.0656 -1.16365
2.09305 -1.07395
2.02362 -1.16314
2.02659 -1.17278
1.98941 -1.25656
2.00878 -1.20689
2.00283 -1.18078
2.02969 -1.11093
2.05409 -1.07426
2.07817 -1.06859
2.06135 -1.15211
2.14742 -1.01832
2.12737 -1.04409
2.08124 -1.10455
2.03996 -1.15413
2.06826 -1.08837
2.05519 -1.10061
2.08987 -1.02617
2.06733 -1.07049
2.04256 -1.0859
2.06845 -1.03171
2.06814 -1.02823
2.04975 -1.01565
2.04691 -0.971406
2.03317 -0.983361
2.03971 -0.969033
2.03134 -1.01297
2.03586 -0.984929
2.08422 -0.882562
2.02584 -1.00855
1.98761 -1.10696
2.08269 -0.923187
2.03635 -1.01342
2.10395 -0.855011
2.05248 -0.978509
2.09384 -0.853362
2.08968 -0.837103
2.063 -0.88407
2.07127 -0.886574
2.07813 -0.946341
2.13557 -0.874517
2.13833 -0.911768
2.11273 -0.937289
2.13645 -0.844955
2.10526 -0.925096
2.11841 -0.919648
2.17175 -0.785289
2.14553 -0.859083
2.11369 -0.878324
2.09056 -0.853079
2.01529 -0.934232
2.02038 -0.910311
2.0545 -0.866482
2.06263 -0.949103
2.15421 -0.848522
2.14624 -0.966675
2.17271 -0.968234
2.16698 -1.02314
2.16954 -1.01936
2.18562 -1.02434
2.15259 -1.10681
2.19335 -1.03945
2.19573 -1.06236
-1.08333 0.597184
2.21615 -1.05816
-1.09178 0.586446
2.24343 -1.01914
2.22096 -1.07485
2.24808 -1.03103
-1.04841 0.61259
2.22704 -1.02649
2.21547 -1.08957
2.18719 -1.13543
2.19945 -1.0677
2.15974 -1.10295
2.19211 -0.976412
2.16312 -0.957119
-0.984661 0.570036
2.13906 -0.904208
2.07525 -1.02853
2.12431 -0.933318
2.09509 -0.989942
-0.93154 0.531616
2.10548 -0.984918
2.07879 -1.04674
2.12008 -0.999136
2.10255 -1.05207
2.03261 -1.16793
2.0338 -1.18295
2.07208 -1.14015
2.04446 -1.21558
2.02457 -1.26358
2.02069 -1.26728
2.05202 -1.20509
2.0271 -1.25755
2.06542 -1.1917
2.10992 -1.07021
2.09491 -1.06819
2.06308 -1.12542
2.07229 -1.12769
2.09736 -1.09938
2.07275 -1.1141
2.06743 -1.09758
2.04422 -1.12974
2.05012 -1.08343
2.06683 -1.0207
2.0714 -0.995621
2.07212 -1.01091
2.07078 -1.0431
2.07325 -1.06813
2.04513 -1.15242
2.08483 -1.10743
2.05656 -1.11318
2.02621 -1.14494
2.05271 -1.09377
2.07553 -1.10698
2.09852 -1.11095
2.13753 -1.04946
2.14703 -1.03107
2.13266 -1.04495
2.06164 -1.16147
2.11843 -1.0697
2.07957 -1.13569
2.11597 -1.04436
2.14326 -0.992669
2.15712 -0.960211
2.08888 -1.05432
2.11593 -1.0148
2.10731 -1.02121
2.05437 -1.08577
2.13205 -0.927279
2.05999 -1.06257
2.12995 -0.969114
2.20837 -0.862722
2.15008 -0.97096
2.13284 -0.99716
2.09987 -1.07685
2.10979 -1.06156
2.10858 -1.02213
2.08326 -1.02128
2.10173 -0.949929
2.08038 -0.94574
2.07297 -0.936149
2.05398 -0.965654
2.14326 -0.834148
2.1672 -0.86161
2.17089 -0.895406
2.13641 -0.995717
2.13347 -1.04044
2.22536 -0.838984
2.19535 -0.939742
2.16255 -0.979159
2.14998 -0.988423
2.11241 -1.03513
2.08 -1.04387
2.05807 -1.08569
2.07309 -1.10873
2.14178 -1.00874
2.13407 -1.01717
2.17666 -0.952812
2.19108 -0.955107
2.15475 -1.04713
2.16446 -0.983991
2.17783 -0.948267
2.15617 -1.01644
2.14297 -1.05351
2.17607 -0.977949
2.16425 -1.00133
-0.900232 0.506329
2.1489 -0.950558
2.12018 -0.991032
2.07445 -1.06534
2.07542 -1.02555
2.08987 -0.982831
2.06309 -1.02604
2.08338 -0.980573
2.08901 -0.991271
2.05029 -1.0487
2.11198 -0.947405
-0.873373 0.531374
-0.897833 0.528123
2.08756 -0.956751
2.06947 -0.986557
2.01465 -1.06679
2.03663 -1.03543
2.02429 -1.05302
1.96554 -1.12629
1.93134 -1.11264
1.92926 -1.0962
1.9747 -1.02074
1.94371 -1.0876
1.98214 -1.0281
1.97945 -1.00702
1.94187 -1.0116
1.93145 -1.00936
1.90294 -1.04204
1.86256 -1.12503
1.89429 -1.09076
1.87546 -1.11579
1.89139 -1.08459
1.90295 -1.08204
1.92065 -1.03371
1.92107 -1.04129
1.93829 -1.06635
1.9089 -1.13912
1.95981 -1.05245
1.96543 -1.09845
1.94894 -1.1462
1.9527 -1.12741
1.96381 -1.08928
2.0054 -1.0173
1.98543 -1.06163
2.00104 -1.06412
1.99079 -1.07303
2.01481 -1.03352
1.96645 -1.1356
2.02126 -1.02165
1.93773 -1.14218
1.96176 -1.08699
1.96354 -1.05881
1.92756 -1.08582
1.94417 -1.0581
1.89231 -1.15874
1.96054 -1.05406
1.92106 -1.1352
1.94038 -1.13005
1.94375 -1.15668
1.99542 -1.11529
2.04534 -1.05623
1.976 -1.16557
1.98547 -1.11434
1.94689 -1.17181
1.98476 -1.10521
2.03783 -1.03972
1.92783 -1.23572
1.97798 -1.1738
2.01233 -1.09478
1.9998 -1.08577
1.9663 -1.10684
1.98381 -1.10854
1.96392 -1.18509
2.056 -1.05904
2.08085 -1.05058
-0.98309 0.670198
2.05396 -1.14918
2.08242 -1.0954
1.99669 -1.24251
2.00662 -1.24493
2.09298 -1.12236
2.05663 -1.18377
2.05588 -1.166
2.03583 -1.20354
1.90098 -1.367
1.99778 -1.20795
-0.928689 0.803288
1.99686 -1.13982
1.97302 -1.14289
2.00617 -1.06157
1.98552 -1.07983
1.92757 -1.11046
1.95037 -1.0079
1.9453 -1.01314
-0.846501 0.65302
-0.879729 0.607117
1.94618 -0.992031
1.97984 -0.995746
-0.866511 0.686128
1.97488 -1.06488
-0.822071 0.71974
-0.870413 0.711484
2.00546 -1.16592
-0.885426 0.761588
-0.859834 0.757155
2.02691 -1.1578
-0.871879 0.644248
-0.827093 0.664864
-0.814469 0.629958
-0.832213 0.616104
2.07657 -1.02008
-0.850736 0.582514
-0.84071 0.61451
-0.835976 0.571798
-0.85551 0.582754
-0.895766 0.475237
-0.858954 0.557791
-0.859653 0.547762
-0.854744 0.59763
-0.881832 0.60709
-0.897357 0.619038
-0.853767 0.587456
-0.79577 0.621965
-0.87107 0.595478
-0.870478 0.606654
-0.836635 0.659059
-0.793552 0.702538
-0.780647 0.662709
-0.775206 0.627268
-0.72305 0.634694
-0.727135 0.582709
-0.702543 0.574931
-0.689502 0.585171
-0.640251 0.657221
-0.710436 0.606035
-0.735229 0.614178
-0.691648 0.640863
-0.762995 0.538124
-0.723052 0.626495
-0.783409 0.574388
-0.74386 0.687201
-0.774408 0.636808
-0.774192 0.680409
-0.773675 0.71355
-0.715181 0.834244
-0.714251 0.832272
-0.740492 0.825899
-0.678475 0.882639
1.96674 -1.27273
-0.735011 0.833316
-0.770259 0.787073
-0.706691 0.842617
-0.667973 0.850453
-0.724976 0.786324
-0.684035 0.792312
-0.731117 0.782663
-0.754839 0.759668
-0.726773 0.804735
-0.693149 0.81686
-0.716738 0.763878
1.91785 -1.12388
-0.742673 0.735701
-0.734394 0.774843
-0.672818 0.814522
-0.706856 0.760163
1.83809 -1.17376
-0.768723 0.774828
1.93147 -1.20266
-0.740706 0.761553
-0.7735 0.745383
-0.797743 0.703638
-0.785968 0.723324
1.97816 -1.07943
-0.756127 0.722446
1.9537 -1.056
1.91763 -1.11735
1.93202 -1.10254
-0.726082 0.736685
1.89184 -1.21819
1.91952 -1.19066
1.93141 -1.15488
-0.763839 0.640121
1.96982 -1.02641
1.9341 -1.10296
1.96684 -1.04595
1.91746 -1.09176
1.9239 -1.02808
-0.710428 0.589384
1.8964 -1.03168
1.89929 -1.0126
1.88262 -1.02651
1.92091 -0.989627
-0.847997 0.523247
1.9379 -1.01914
1.97707 -0.930754
1.92378 -1.01152
1.9507 -0.927321
1.93461 -0.980831
1.92898 -1.00768
1.91792 -1.07519
1.89852 -1.14215
1.93213 -1.10636
1.96512 -1.06702
1.95297 -1.11249
1.91554 -1.13995
1.96266 -1.03048
1.95171 -1.01682
1.92566 -1.06637
1.97512 -0.962162
1.91977 -1.05053
1.91888 -1.01681
1.87664 -1.06725
1.89246 -1.02819
1.88712 -1.02101
1.8489 -1.06559
1.83499 -1.08313
1.81811 -1.123
1.80168 -1.16807
1.86251 -1.10698
1.92021 -1.03731
1.91807 -1.06421
1.93867 -1.00019
1.88852 -1.06815
1.88927 -1.05591
1.87923 -1.07091
1.91438 -1.04487
1.84964 -1.14481
1.84295 -1.1293
1.87923 -1.01746
1.83463 -1.04428
1.84224 -0.980021
1.79187 -1.0504
1.7821 -1.04452
1.77207 -1.07668
1.75262 -1.11934
1.76702 -1.10166
1.78174 -1.08207
1.75782 -1.13043
1.80555 -1.08257
1.83687 -1.0377
1.83376 -1.01528
1.82633 -0.978506
-0.780259 0.588165
1.83625 -0.966794
1.77108 -1.04876
1.71442 -1.10587
1.6971 -1.13638
1.78387 -1.03701
1.74896 -1.1192
1.76506 -1.12153
1.83074 -1.01549
1.78423 -1.06931
1.74759 -1.12497
1.75802 -1.13219
1.83724 -1.01492
1.80104 -1.05498
1.83597 -0.957945
1.70484 -1.13854
1.7624 -1.05893
1.76022 -1.12591
1.82106 -1.12628
1.76162 -1.24879
1.81922 -1.18331
1.8204 -1.19142
1.88802 -1.08434
1.85876 -1.13704
1.87726 -1.12459
1.92054 -1.02073
1.9143 -1.04138
1.88741 -1.09069
1.87349 -1.12787
1.88845 -1.0928
1.90105 -1.00909
1.90099 -0.974253
1.86963 -1.01302
1.88941 -0.968701
1.90016 -0.909166
1.85804 -0.964994
1.87868 -0.927983
-0.840033 0.629026
1.83351 -1.0679
1.83534 -1.10198
1.91004 -0.998567
1.91933 -1.02939
1.87664 -1.11608
1.94985 -1.03337
1.91937 -1.1268
2.02023 -0.954566
2.02567 -0.957689
1.97911 -1.04023
1.96845 -0.996888
1.9669 -0.944778
1.92558 -0.998914
1.88909 -0.981694
1.89297 -0.919026
1.86172 -0.980757
1.86109 -0.988487
1.88979 -0.996007
1.91633 -1.02018
1.98458 -0.934765
1.97497 -0.980546
1.9691 -1.00163
1.95402 -1.03766
1.96427 -1.00518
1.96948 -1.01031
1.9327 -1.05838
1.89414 -1.11954
1.90486 -1.121
1.93315 -1.09127
1.94182 -1.07916
1.95178 -1.08952
1.95699 -1.06133
1.96528 -1.02049
1.96124 -1.0187
1.95188 -1.03055
1.95954 -0.998143
1.96651 -0.980341
1.97289 -0.949437
1.94949 -0.985593
1.92215 -0.965184
1.89651 -1.01438
1.8849 -1.04776
1.90541 -1.02755
1.89757 -1.08129
1.88904 -1.08695
1.89382 -1.0277
1.89834 -1.0313
-0.874705 0.614773
1.88084 -1.11361
1.90769 -1.09797
-0.881993 0.689501
1.94998 -1.02657
1.90645 -1.07416
1.89087 -1.10173
-0.889366 0.633063
1.95401 -0.980356
1.90912 -1.03044
1.91639 -1.02541
1.97089 -0.901697
1.95613 -0.930358
1.93831 -0.986725
1.95695 -0.940187
1.9377 -0.975061
-0.903396 0.576467
1.93151 -0.986222
1.94014 -1.02588
2.0414 -0.928976
2.07023 -0.91712
2.04531 -0.992861
2.05375 -1.02371
2.09893 -0.977598
2.12359 -0.979146
2.12774 -1.00087
2.11665 -0.998306
2.11337 -1.02198
2.0932 -1.0889
2.11509 -1.06848
2.05625 -1.13137
2.02806 -1.12455
2.02256 -1.08531
2.01857 -1.07294
2.07685 -0.973078
2.05794 -1.06681
-1.13791 0.656979
2.12208 -1.02903
2.12271 -1.01995
2.09366 -1.08411
2.10227 -1.03231
2.112 -1.0032
2.10173 -1.08903
2.15043 -1.06953
-1.13115 0.614228
2.11313 -1.09956
2.13369 -1.08923
2.16017 -1.02342
2.06132 -1.16262
2.05975 -1.13009
2.06688 -1.10685
2.08784 -1.03392
2.02874 -1.08056
2.00948 -1.04822
1.947 -1.12055
1.96087 -1.04987
2.0079 -0.964856
2.02337 -0.970739
1.98585 -1.05579
1.95822 -1.08041
1.98602 -1.04058
1.99593 -1.02741
1.99417 -1.03487
1.97 -1.06925
1.99169 -1.00466
1.94721 -1.04266
1.92665 -1.02449
1.87765 -1.07334
1.88033 -1.11558
1.98598 -1.01208
1.98889 -1.07951
2.03016 -1.05844
2.03862 -1.02349
2.10098 -0.885895
2.03643 -0.992092
2.04293 -0.992561
2.01896 -1.05389
1.99745 -1.08346
2.05308 -0.955158
1.98223 -1.08401
2.03567 -1.01703
2.05803 -1.01457
2.04435 -1.06726
2.01365 -1.144
2.09547 -1.05007
2.09477 -1.11143
2.10158 -1.13216
2.03091 -1.24831
2.09739 -1.13351
2.07103 -1.1251
2.03542 -1.14324
1.99811 -1.18905
2.04197 -1.14029
2.0116 -1.20199
2.10332 -1.02575
2.10993 -1.00471
2.09879 -1.01418
2.10893 -0.962227
2.04486 -1.03636
2.04198 -0.986039
1.96358 -1.10097
1.96567 -1.13467
2.02027 -1.10756
2.00958 -1.18
2.05543 -1.12772
2.06311 -1.15007
2.05002 -1.17089
2.05952 -1.11499
2.05341 -1.09831
2.04422 -1.10729
2.03245 -1.11568
2.04922 -1.06542
2.07236 -1.02942
1.98168 -1.19113
1.9761 -1.20751
1.98341 -1.21242
2.01614 -1.16005
2.0894 -1.04117
2.07707 -1.05912
2.04069 -1.10296
2.05436 -1.06732
2.02428 -1.13207
2.04254 -1.06161
2.03229 -1.06036
2.03504 -1.0359
2.03185 -1.02033
2.0104 -1.03784
1.99328 -1.06702
1.98259 -1.08345
1.93783 -1.15598
2.01702 -1.1043
2.05123 -1.17814
2.08474 -1.24805
2.12843 -1.24697
2.16062 -1.19313
2.1296 -1.20067
2.134 -1.20913
2.22824 -1.08356
2.17089 -1.22815
2.21076 -1.15203
2.11771 -1.27232
2.16172 -1.14878
2.11691 -1.16372
2.07558 -1.19165
2.06903 -1.12823
2.02724 -1.14362
2.07007 -1.01686
1.99772 -1.10502
2.02851 -1.01787
2.05654 -0.970881
2.00913 -1.05437
2.06055 -0.925295
2.00126 -1.03779
2.05789 -0.994469
2.07764 -0.998843
2.07255 -1.04331
2.1294 -0.986209
2.07554 -1.07982
2.05869 -1.09078
2.00772 -1.14164
2.02153 -1.07983
2.00186 -1.06318
2.00697 -1.04942
2.0283 -1.01006
2.03593 -1.00207
2.09537 -0.893991
2.04161 -1.04526
1.99906 -1.14335
2.08166 -1.01465
2.03335 -1.14285
2.01914 -1.17032
2.09488 -1.07996
2.13152 -1.10746
2.11705 -1.13025
2.09913 -1.12688
2.06661 -1.16317
2.06359 -1.14774
2.12578 -1.03726
2.16488 -1.03019
2.17566 -1.01328
2.15791 -1.06951
2.14682 -1.05886
2.11602 -1.05983
2.12328 -1.05201
2.09571 -1.11508
2.16101 -1.02793
2.1035 -1.15472
2.10387 -1.19993
2.16902 -1.12139
2.11627 -1.23565
2.11794 -1.27273
2.19405 -1.17862
2.19815 -1.15428
2.25419 -0.966921
2.12258 -1.11684
2.10617 -1.01177
1.98386 -1.13742
2.00204 -1.05874
1.95636 -1.10319
1.98375 -1.0402
1.98913 -1.00065
1.98337 -0.99012
1.99646 -1.00368
1.96614 -1.05245
2.05147 -0.910613
2.01644 -1.00938
2.05529 -0.966517
2.07025 -0.912807
2.07199 -0.871977
2.03575 -0.954146
2.04866 -0.897046
2.00171 -1.0144
2.05252 -0.961275
2.04917 -0.990591
2.02093 -1.0202
1.97705 -1.07952
2.05346 -0.935524
2.04408 -1.01354
2.03641 -1.07341
2.09356 -0.96974
2.11611 -0.919939
2.0977 -0.941757
2.12334 -0.890848
2.08654 -1.01122
2.09946 -1.03274
2.06858 -1.11076
2.15056 -0.972364
2.16832 -0.966779
2.16398 -0.971801
2.1913 -0.911457
2.16047 -0.988898
2.18095 -0.944028
2.17384 -0.947309
2.16642 -0.993928
2.19761 -0.980511
2.20915 -1.02326
2.23448 -0.977439
2.21391 -0.975898
2.134 -1.07032
2.17446 -0.990628
2.16921 -1.04173
2.21756 -0.999076
2.22966 -1.00877
2.18749 -1.08517
2.25818 -0.941229
2.18825 -1.12167
2.24884 -1.02442
2.2394 -1.05059
2.22534 -1.0435
2.19663 -1.0957
2.24257 -1.00756
2.18049 -1.11129
2.20233 -1.02279
2.1602 -1.05226
2.20809 -0.888935
2.14559 -1.01787
2.08669 -1.15565
2.08194 -1.19043
2.05569 -1.23672
2.06589 -1.23757
2.11838 -1.1819
2.15066 -1.12548
2.14664 -1.0775
2.1279 -0.987079
2.03009 -1.03328
2.01343 -0.987074
1.97464 -1.04964
1.95393 -1.09505
2.01241 -1.00272
2.01979 -0.96882
1.98082 -0.973162
1.96881 -0.942171
1.89489 -1.0509
1.94636 -0.954511
1.95976 -0.945917
2.00412 -0.852813
1.9459 -0.94154
1.91897 -0.995789
1.97036 -0.969454
1.98339 -1.04972
2.03788 -0.986027
1.98786 -1.0674
1.99118 -1.05608
2.01592 -1.01938
2.01122 -1.05198
2.02433 -1.06603
2.0121 -1.11109
1.9608 -1.18442
1.95611 -1.15834
1.9471 -1.13389
1.96536 -1.08065
1.94587 -1.14263
1.97417 -1.10145
2.03 -1.02864
1.96622 -1.13235
1.98738 -1.06461
1.9981 -1.08229
1.99367 -1.10521
2.00261 -1.04998
1.98612 -1.01264
1.96562 -0.982939
1.96871 -0.968674
1.95988 -1.01491
1.98162 -1.01746
1.97976 -1.02269
1.9123 -1.08549
1.89866 -1.01209
1.8981 -0.929405
1.83394 -1.01839
1.79647 -1.11356
1.88022 -1.03646
1.91388 -0.991111
1.87191 -1.04263
1.88276 -0.993159
1.84803 -1.06478
1.87834 -0.997615
1.89886 -0.989777
1.85312 -1.08082
1.88154 -1.04183
1.87452 -1.06072
1.89571 -1.03253
1.86783 -1.0679
1.86928 -1.03208
1.82648 -1.05885
1.80006 -1.06431
1.81578 -1.07439
1.85053 -1.07142
1.88179 -1.05278
1.8959 -1.00568
1.88226 -1.01753
1.89899 -1.00073
1.89318 -1.05853
1.94814 -1.03159
1.97908 -0.98038
1.94042 -1.02169
1.95058 -0.9933
1.9541 -0.949618
1.92904 -0.973094
1.89531 -1.01574
1.91653 -0.954468
1.92791 -0.935154
1.91649 -0.96139
1.90304 -0.97246
1.9575 -0.855757
1.86427 -1.01536
1.86312 -1.02466
1.8954 -0.956748
1.88599 -0.93607
1.84642 -1.00471
1.8556 -1.0014
1.8315 -1.04401
1.85878 -1.0086
1.90364 -0.982214
1.85649 -1.0727
1.89999 -0.979615
1.91161 -1.00613
1.91669 -1.02877
1.94709 -1.00753
1.93237 -1.02567
1.88421 -1.07796
1.84088 -1.12984
1.89788 -1.02632
1.91071 -1.02577
1.9505 -0.95161
1.91734 -1.00129
1.93017 -0.970748
1.92981 -0.948972
1.90672 -0.980036
1.89456 -0.993847
1.87901 -1.03307
1.91703 -0.94198
1.94967 -0.856988
1.92336 -0.949053
1.94636 -0.929506
1.91163 -0.978812
1.9181 -0.951709
1.88599 -1.01121
1.88667 -1.03576
1.86941 -1.11284
1.86575 -1.1184
1.85455 -1.10463
1.87448 -1.06211
1.85779 -1.12422
1.87654 -1.13744
1.91965 -1.10797
1.94232 -1.08314
1.97667 -1.03075
1.96524 -1.04459
1.9788 -1.06429
2.01009 -1.04665
1.99926 -1.08738
1.97567 -1.09056
1.99863 -0.987354
2.01327 -0.924876
1.94976 -1.06668
2.05845 -0.913061
2.04954 -0.989975
2.0772 -0.97584
2.04628 -1.0924
2.04269 -1.10475
2.06748 -1.08232
2.00243 -1.19793
2.06156 -1.03047
2.00367 -1.08963
1.95739 -1.12716
1.98172 -1.06279
1.99117 -1.04024
1.95579 -1.08905
1.93852 -1.10609
1.93976 -1.09318
1.94701 -1.10582
1.95672 -1.10236
1.97507 -1.10109
1.95783 -1.1366
1.96247 -1.14544
1.96086 -1.1303
1.96739 -1.07173
1.93688 -1.09828
1.97076 -1.03799
1.94005 -1.09881
1.95192 -1.07485
1.94301 -1.07955
2.01646 -0.957923
2.00557 -1.01921
1.98753 -1.06548
2.03386 -0.966857
2.03595 -0.968254
1.94115 -1.12766
1.9297 -1.13181
1.94565 -1.0877
1.91776 -1.11755
1.90868 -1.13608
1.93944 -1.10159
1.93485 -1.12268
1.95488 -1.05934
1.9802 -0.99174
1.89588 -1.14495
1.98142 -1.02591
1.96424 -1.04356
1.95349 -1.06259
1.98402 -1.00091
1.93903 -1.0699
1.96619 -1.0336
1.98381 -1.04535
1.97951 -1.03106
1.95803 -1.02421
1.88817 -1.14333
1.89378 -1.14013
1.94771 -1.06921
1.95302 -1.04134
1.9222 -1.06981
1.91716 -1.08913
1.93577 -1.0573
1.88572 -1.12
1.88078 -1.08481
1.88144 -1.11629
1.89165 -1.12672
1.89295 -1.114
1.85668 -1.17508
1.85931 -1.19035
1.93515 -1.08502
1.95844 -1.04299
1.9205 -1.10244
1.93337 -1.04701
1.922 -1.05422
1.89384 -1.05319
1.85919 -1.04937
1.90138 -0.902788
1.88759 -0.916898
1.86223 -0.99104
1.87904 -0.956307
1.88587 -0.94429
1.87233 -0.987401
1.88949 -0.99287
1.92534 -0.941026
1.86512 -1.04211
1.85686 -1.0529
1.91964 -0.949447
1.91228 -0.978984
1.87999 -1.05804
1.95637 -0.95998
1.93022 -1.01455
1.92977 -1.01377
1.97318 -0.935729
1.91259 -1.01307
1.89546 -1.03044
1.94705 -0.922212
1.90993 -0.970767
1.94941 -0.883042
1.91286 -0.948012
1.88558 -0.964413
1.9407 -0.845129
1.91408 -0.93244
1.88399 -0.96413
1.86358 -0.98762
1.87875 -0.931379
1.79587 -1.05507
1.85873 -0.950986
1.86412 -0.938908
1.87409 -0.919152
1.86595 -0.921742
1.85766 -0.965203
1.85404 -0.973205
1.87875 -0.958523
1.83181 -1.02982
1.8692 -0.944806
1.86105 -0.953556
1.86236 -0.955621
1.80745 -1.04957
1.81599 -1.07639
1.84754 -1.04217
1.84319 -1.05789
1.85132 -1.04036
1.82051 -1.10578
1.90958 -1.00041
1.88083 -1.07313
1.88922 -1.08776
1.91904 -1.01471
1.88625 -1.03994
1.86752 -1.02182
1.82486 -1.04821
1.83389 -1.0393
1.82945 -1.00666
1.84581 -0.957444
1.85883 -0.973466
1.82368 -1.07061
1.85392 -1.01105
1.86901 -0.973791
1.88703 -0.91116
1.90229 -0.874594
1.80891 -1.00185
1.75095 -1.05882
1.71083 -1.09227
1.67538 -1.12042
1.70395 -1.07426
1.74921 -1.0445
1.68156 -1.15982
1.77091 -1.0513
1.83525 -0.972724
1.78194 -1.06717
1.78803 -1.03975
1.82803 -1.001
1.76734 -1.13837
1.84406 -1.03091
1.80879 -1.0846
1.80412 -1.05777
1.85549 -0.957668
1.77755 -1.04251
1.76892 -1.02158
1.74718 -1.02289
1.75852 -0.977176
1.73624 -0.991212
1.72636 -0.990866
1.76971 -0.917239
1.80088 -0.885598
1.81325 -0.915523
1.77427 -0.990048
1.81617 -0.947416
1.82522 -0.977056
1.86128 -0.946222
1.85591 -1.00704
1.8745 -1.03039
1.85603 -1.07757
1.84922 -1.06619
1.88897 -0.980168
1.84439 -1.06351
1.87253 -1.02224
1.87494 -1.03604
1.81979 -1.13175
1.84001 -1.07839
1.86796 -1.01416
1.87787 -0.979378
1.86018 -1.00128
1.85203 -1.01815
1.81041 -1.09648
1.80629 -1.11214
1.86096 -1.05603
1.90628 -1.04754
1.84351 -1.16065
1.8626 -1.0942
1.82073 -1.1134
1.8543 -1.04343
1.80018 -1.13007
1.81909 -1.09973
1.84877 -1.04585
1.85426 -1.02919
1.83535 -1.07039
1.83818 -1.07732
1.83292 -1.10558
1.79784 -1.17887
1.83934 -1.14458
1.82423 -1.22113
1.88604 -1.17966
1.87192 -1.19782
1.89293 -1.14682
1.8993 -1.13089
1.93003 -1.09795
1.92587 -1.08747
1.85825 -1.19004
1.94781 -1.02867
1.9531 -0.997722
1.91206 -1.01866
1.84066 -1.06503
1.80412 -1.07878
1.80847 -1.06521
1.84215 -1.02776
1.82183 -1.0993
1.89463 -0.968071
1.80724 -1.07394
1.80918 -1.04448
1.8047 -1.01296
1.81989 -0.969609
1.83011 -0.952692
1.84453 -0.910614
1.78747 -0.988592
1.81583 -0.895319
1.78045 -0.931815
1.76709 -0.962231
1.76099 -0.928081
1.7858 -0.853497
1.81238 -0.776533
1.72472 -0.923112
1.74307 -0.892776
1.722 -0.938758
1.75478 -0.923991
1.74765 -1.00925
1.73653 -1.04243
1.73694 -1.01698
1.71103 -1.03615
1.74354 -0.988852
1.7182 -1.04398
1.71361 -1.06732
1.72107 -1.10024
1.74281 -1.07408
1.78355 -1.01246
1.72224 -1.1043
1.75513 -1.02693
1.77638 -0.985328
1.78272 -0.99072
1.78188 -1.0251
1.74189 -1.11024
1.77609 -1.07659
1.76811 -1.10388
1.83092 -1.03128
1.86617 -1.02916
1.91208 -1.02527
1.91636 -1.06348
1.87753 -1.15878
1.92698 -1.05722
1.92013 -1.05283
1.83665 -1.16691
1.81837 -1.17801
1.79392 -1.18652
1.83399 -1.1189
1.82778 -1.11418
1.79789 -1.13507
1.82398 -1.07205
1.79091 -1.11189
1.79407 -1.09232
1.80752 -1.06941
1.85985 -0.976564
1.80895 -1.04197
1.8427 -0.985534
1.83632 -1.02757
1.91578 -0.940333
1.84825 -1.09309
1.86274 -1.05649
1.90028 -0.949971
1.893 -0.940029
1.84714 -1.03208
1.84256 -1.0513
1.8017 -1.1381
1.84522 -1.09102
1.87283 -1.06287
1.84254 -1.12638
1.85538 -1.08645
1.88698 -1.05209
1.88153 -1.03079
1.8708 -1.00952
1.91008 -0.88116
1.89957 -0.874187
1.87274 -0.906207
1.83294 -1.01178
1.80689 -1.06793
1.81048 -1.06281
1.8086 -1.06447
1.78439 -1.11022
1.81739 -1.09292
1.80015 -1.13262
1.85184 -1.06821
1.86022 -1.05937
1.8871 -1.04338
1.90682 -1.06024
1.89272 -1.13364
1.9309 -1.07439
1.91905 -1.08369
1.88336 -1.11619
1.95492 -0.961946
1.9968 -0.89138
1.97257 -0.952777
1.94893 -0.985592
1.97559 -0.910276
1.91622 -1.00944
1.96495 -0.914317
1.84459 -1.10913
1.91567 -0.992131
1.8732 -1.0763
1.90923 -1.0667
1.95963 -1.07995
2.0442 -0.98266
2.03222 -1.00963
2.03472 -1.00074
1.95605 -1.15547
2.03049 -1.00203
1.93285 -1.15766
1.91753 -1.19424
1.89809 -1.24491
1.97995 -1.13374
1.96923 -1.18172
2.05924 -1.05717
2.05303 -1.11206
2.07021 -1.07728
2.08054 -1.02258
2.0567 -1.0216
2.04153 -0.993571
2.03558 -0.925955
1.96219 -1.00742
1.92408 -1.02488
1.92269 -1.05695
1.99331 -0.947189
1.99932 -0.989723
2.02324 -0.95906
2.00209 -1.04646
2.05645 -0.978228
2.01778 -1.07658
2.01957 -1.07538
1.98738 -1.14067
2.06965 -0.978812
1.99409 -1.08033
1.90509 -1.20555
1.92826 -1.14072
1.9221 -1.13762
1.94884 -1.10391
1.9732 -1.09413
1.9311 -1.19092
1.96313 -1.15734
1.99814 -1.09974
1.95934 -1.16078
1.96855 -1.10086
1.97786 -1.0685
2.00274 -1.01834
1.98218 -1.01875
1.90392 -1.1595
1.95767 -1.09247
2.00481 -1.0454
1.956 -1.09857
1.90797 -1.1098
1.9487 -1.04655
1.90987 -1.16352
2.00825 -1.04698
1.97534 -1.09806
1.92281 -1.15065
1.97591 -1.0617
1.98054 -1.10058
1.9661 -1.10694
1.99252 -1.06099
1.94541 -1.16587
1.98249 -1.15357
2.03339 -1.08506
2.03485 -1.04649
1.90929 -1.18147
1.91764 -1.13336
1.93177 -1.11709
1.95837 -1.0785
1.98763 -1.02041
1.99158 -0.971988
1.88938 -1.09699
1.89431 -1.05075
1.92894 -1.00397
1.971 -0.93627
1.94458 -1.0206
1.90785 -1.08334
1.95281 -0.984825
1.89598 -1.09391
1.87343 -1.14979
1.90889 -1.11759
1.90636 -1.1712
1.95683 -1.10168
1.96933 -1.09859
2.0083 -1.04795
1.97348 -1.09518
1.95885 -1.10062
1.92934 -1.11599
1.92332 -1.13543
1.9171 -1.11805
1.90387 -1.137
1.94974 -1.05864
2.00248 -1.00479
2.01057 -1.02126
2.04967 -0.953189
2.02371 -0.971355
2.00018 -0.983892
1.94719 -1.03613
1.96011 -0.923917
1.92005 -0.942652
1.89616 -0.9284
1.87413 -0.933872
1.90855 -0.8582
1.85969 -0.944293
1.88176 -0.878319
1.87243 -0.863461
1.87712 -0.84267
1.87022 -0.84336
1.81044 -0.94889
1.81215 -0.958308
1.83831 -0.963433
1.86278 -1.02905
1.85302 -1.11098
1.89035 -1.10882
1.93141 -1.06835
1.87104 -1.12862
1.8435 -1.16029
1.9207 -1.03008
1.93544 -1.00571
1.81969 -1.19011
1.80618 -1.19182
1.85639 -1.07537
1.75107 -1.20762
1.78474 -1.11614
1.72704 -1.16884
1.78502 -1.06661
1.77052 -1.05552
1.70487 -1.14061
1.74184 -1.10034
1.7448 -1.08511
1.70788 -1.13315
1.77458 -1.01653
1.73911 -1.07412
1.75563 -1.06651
1.78884 -1.06005
1.84545 -0.982444
1.83314 -0.977353
1.85121 -0.936139
1.84152 -0.978799
1.79291 -1.07218
1.80322 -1.09102
1.81465 -1.09323
1.86473 -1.00649
1.8383 -1.0661
1.87445 -1.00727
1.83304 -1.09206
1.86066 -1.03196
1.89722 -0.966521
1.91114 -0.920381
1.84652 -1.03396
1.87748 -0.956439
1.87042 -0.964823
1.84168 -1.02145
1.88846 -0.926534
1.86309 -0.969912
1.85774 -0.989169
1.87261 -0.972438
1.85657 -1.01104
1.89516 -0.989767
1.88611 -0.988261
1.93504 -0.890986
1.82365 -1.08315
1.84608 -1.03074
1.87151 -1.01627
1.92242 -0.95428
1.8717 -1.05706
1.90561 -1.02247
1.88499 -1.05508
1.89367 -1.01907
1.84825 -1.06711
1.88169 -1.00794
1.871 -1.0028
1.8506 -1.03427
1.90719 -0.950331
1.93921 -0.923111
1.93348 -0.935705
1.95395 -0.911568
1.91875 -0.984267
1.89805 -0.99241
1.94067 -0.910235
1.8942 -0.984098
1.911 -0.984981
1.95423 -0.948669
1.9862 -0.945987
1.99266 -0.969707
2.00868 -0.955253
2.01412 -0.954046
1.97203 -1.00789
1.98037 -0.98801
1.95604 -1.01951
1.92753 -1.06694
2.04083 -0.860346
2.01758 -0.990858
2.03585 -1.00716
2.04889 -0.948426
1.95145 -1.07718
1.968 -1.05822
1.97587 -1.10127
2.03743 -1.01918
2.03802 -1.04256
2.03787 -1.08045
2.09535 -0.991851
2.05431 -1.05815
2.09288 -1.00894
2.02659 -1.18793
2.13222 -0.998596
2.11065 -1.04848
2.15657 -0.971506
2.18315 -0.95092
2.15321 -1.05346
2.16459 -1.04073
2.15791 -1.05836
2.14052 -1.05457
2.12296 -1.06342
2.10701 -1.07891
2.08524 -1.12257
2.11034 -1.07014
2.07833 -1.11075
2.09494 -1.06282
2.1573 -0.957533
2.1128 -1.07662
2.12064 -1.06703
2.10683 -1.07463
2.01421 -1.19673
2.074 -1.03514
2.05182 -1.06611
2.0511 -1.06943
2.09811 -0.916279
2.04695 -0.927199
2.02336 -0.951508
1.94885 -1.05393
1.97441 -0.995402
1.95668 -1.07967
2.01804 -1.01147
2.02883 -1.01891
1.9899 -1.10429
1.98265 -1.14807
2.0509 -1.0792
2.07377 -1.06525
2.00778 -1.17833
2.06024 -1.05189
2.00423 -1.1219
1.9938 -1.13503
2.01613 -1.09576
1.97441 -1.1599
1.97738 -1.15569
1.95839 -1.18741
2.03245 -1.07696
2.08523 -1.01454
2.06223 -1.09379
2.08995 -1.07269
2.12464 -1.00103
2.11436 -1.00703
2.07217 -1.02486
2.09661 -0.925789
2.07367 -0.928529
2.06975 -0.954824
2.09311 -0.942403
2.11459 -0.915774
2.08258 -1.00457
2.0998 -0.995402
2.0861 -1.02141
2.05317 -1.08248
2.08793 -1.05019
2.05526 -1.15769
2.10864 -1.09721
2.16477 -1.04735
2.12367 -1.11616
2.0945 -1.12591
2.09627 -1.1328
2.10632 -1.17233
2.1572 -1.1186
2.18042 -1.08391
2.11623 -1.203
2.13854 -1.17128
2.19328 -1.11763
2.16155 -1.20733
2.15461 -1.23072
2.16202 -1.19758
2.22475 -1.08232
2.2027 -1.11753
2.10111 -1.26973
2.116 -1.19889
2.03991 -1.28661
2.11616 -1.13129
2.11349 -1.14144
2.07309 -1.21176
2.11596 -1.15904
2.04422 -1.26298
2.1415 -1.05495
2.15682 -1.00866
2.10597 -1.11165
2.13255 -1.06513
2.08463 -1.14092
2.091 -1.16272
2.06631 -1.22851
2.09626 -1.1847
2.15205 -1.11547
2.14392 -1.13812
2.10865 -1.23147
2.11113 -1.25389
2.11134 -1.26196
2.21581 -1.0735
2.2252 -1.0689
2.16889 -1.13965
2.06897 -1.27414
2.14186 -1.09319
2.06214 -1.19105
2.18288 -0.920903
2.12972 -1.05243
2.16506 -0.986657
2.15163 -1.01626
2.14672 -0.998068
2.16761 -0.910619
2.10646 -1.00621
2.10739 -0.946543
2.1037 -0.926027
2.11205 -0.861477
2.14651 -0.739217
2.08599 -0.874212
2.07225 -0.907531
2.0414 -1.01408
2.06891 -0.99134
2.09808 -0.998837
2.11221 -1.05097
2.17461 -0.967846
2.15187 -0.988199
2.11257 -1.07334
2.14515 -0.989523
2.12388 -1.00391
2.15974 -0.913966
2.09844 -1.04358
2.11171 -1.0479
2.1833 -0.946198
2.17264 -1.0057
2.16638 -1.03055
2.22755 -0.867229
2.21006 -0.919096
2.14453 -0.999119
2.15532 -0.903788
2.10542 -0.984284
2.11684 -0.899475
2.07511 -0.949896
2.0789 -0.922672
2.07309 -0.918122
2.1034 -0.834986
2.08863 -0.899827
2.10761 -0.921998
2.10645 -0.955496
2.05037 -1.04786
2.04932 -1.01587
2.03213 -1.04927
2.05784 -1.00292
1.95524 -1.20401
2.02501 -1.12728
2.05256 -1.17047
2.08874 -1.21015
2.15369 -1.20588
2.19904 -1.20535
2.25095 -1.08608
2.13972 -1.2587
2.13803 -1.22704
2.1334 -1.19326
2.07022 -1.25505
2.06251 -1.23861
2.03853 -1.23349
2.04046 -1.16765
2.03547 -1.09977
2.01497 -1.08627
2.04753 -1.0198
2.06367 -0.969826
2.03872 -0.987201
2.0507 -0.899272
1.98474 -1.01698
2.05885 -0.912913
2.0075 -1.07583
2.06727 -0.971437
2.03208 -1.04055
2.07886 -0.940261
2.04558 -1.04593
2.03027 -1.10965
2.04736 -1.0912
2.02859 -1.16651
2.07201 -1.13447
2.02563 -1.2524
2.08496 -1.20846
2.12953 -1.16407
2.17585 -1.07993
2.13866 -1.13031
2.14326 -1.08821
2.08978 -1.14584
2.13714 -1.00942
2.12957 -0.948812
2.05614 -1.03365
2.08399 -0.884653
2.03547 -0.943712
2.03374 -0.984878
2.08141 -0.939132
2.08303 -1.01651
2.10699 -0.982697
2.14806 -0.965329
2.19698 -0.856088
2.11713 -0.979805
2.05185 -1.06608
2.09257 -0.979584
2.07776 -1.00714
2.02706 -1.11439
2.04691 -1.05959
2.00521 -1.11716
2.02738 -1.05301
1.98117 -1.13385
1.95459 -1.14042
1.90352 -1.22373
1.91101 -1.22497
1.91623 -1.20746
1.93664 -1.16411
1.96916 -1.08999
1.93016 -1.16734
1.9509 -1.14854
1.92694 -1.1758
1.94173 -1.12645
2.00136 -1.00415
1.97261 -1.02898
2.03592 -0.895976
2.00994 -0.941178
2.00047 -0.991068
2.02082 -0.999717
1.99295 -1.0346
2.02811 -0.941407
1.97179 -1.02786
1.9669 -1.04405
2.02927 -0.897596
1.95493 -0.981432
1.94606 -0.945488
1.99738 -0.840778
1.95968 -0.889078
1.94191 -0.889958
1.95889 -0.840379
1.93052 -0.95886
1.92873 -1.01692
1.95384 -1.02138
2.00348 -0.96099
1.97395 -1.06232
1.95242 -1.09754
2.01876 -0.951677
1.99724 -1.02427
1.94965 -1.13624
1.95099 -1.14652
1.9749 -1.11383
1.97101 -1.07366
1.97509 -0.999171
1.91987 -1.05732
1.91234 -1.01924
1.8634 -1.06769
1.90543 -0.970881
1.88621 -1.00193
1.88333 -0.964511
1.82041 -1.09091
1.8584 -1.03787
1.89688 -0.966281
1.87154 -1.02093
1.94835 -0.902677
1.90258 -0.986407
1.87099 -1.01937
1.82796 -1.07043
1.80424 -1.0936
1.73762 -1.17306
1.74649 -1.1651
1.71572 -1.23006
1.73676 -1.28085
1.78981 -1.29528
1.94559 -1.18154
1.94662 -1.26661
2.01849 -1.18868
2.05924 -1.10801
2.03367 -1.15767
2.03248 -1.1499
2.01622 -1.17278
2.07669 -1.09183
2.06335 -1.14932
2.07322 -1.08763
2.03855 -1.07296
1.9752 -1.08477
1.92845 -1.08185
1.90617 -1.07793
1.84295 -1.15567
1.86494 -1.0521
1.80398 -1.10616
1.83392 -1.0598
1.85886 -1.01785
1.85707 -1.02504
1.8161 -1.09032
1.8467 -1.06579
1.85755 -1.07116
1.86887 -1.09806
1.87414 -1.12922
1.88394 -1.11603
1.87611 -1.12522
1.91259 -1.0366
1.88542 -1.03516
1.81426 -1.0977
1.83109 -1.02699
1.77623 -1.09569
1.80061 -1.07011
1.76214 -1.16093
1.86471 -1.033
1.87643 -1.06378
1.83693 -1.18552
1.83627 -1.17915
1.84507 -1.13635
1.82741 -1.16335
1.84263 -1.15597
1.79868 -1.2438
1.7598 -1.30507
1.78332 -1.30559
1.83356 -1.25491
1.85991 -1.22662
1.91446 -1.15411
1.85666 -1.23523
1.90433 -1.15797
1.87747 -1.15927
1.89447 -1.10585
1.83415 -1.19704
1.83268 -1.21162
1.83494 -1.1994
1.77226 -1.30224
1.8356 -1.2361
1.91698 -1.1337
1.80928 -1.25278
1.84565 -1.19115
1.84169 -1.16992
1.76119 -1.25898
1.74808 -1.23257
1.75201 -1.19943
1.7648 -1.18649
1.73944 -1.26141
1.77902 -1.2557
1.83688 -1.21135
1.82086 -1.25049
1.84639 -1.21479
1.77509 -1.32171
1.81536 -1.30649
1.7884 -1.37609
1.79104 -1.38013
1.70984 -1.45234
1.72477 -1.43572
1.77973 -1.3348
1.76547 -1.32033
1.73048 -1.37527
1.71477 -1.38635
1.74022 -1.34288
1.72539 -1.35447
1.75315 -1.32023
1.67439 -1.38177
1.71867 -1.29313
1.65102 -1.3454
1.63964 -1.33957
1.74668 -1.19478
1.74921 -1.23138
1.78902 -1.1795
1.721 -1.2517
1.71726 -1.23879
1.71808 -1.23268
1.78651 -1.11997
1.76305 -1.14689
1.74114 -1.20997
1.78866 -1.18835
1.84566 -1.12867
1.80961 -1.19235
1.79195 -1.1826
1.74519 -1.21742
1.73036 -1.2164
1.76823 -1.16425
1.75255 -1.17444
1.6728 -1.25639
1.68699 -1.22023
1.69887 -1.19906
1.64189 -1.27348
1.66979 -1.24585
1.69434 -1.23498
1.75311 -1.19393
1.6655 -1.34961
1.81257 -1.21555
1.77384 -1.30617
1.80764 -1.29875
1.81182 -1.3181
1.87567 -1.23961
1.92533 -1.16068
1.85714 -1.24726
1.88568 -1.18106
1.90455 -1.13644
1.80855 -1.24988
1.81262 -1.18306
1.73626 -1.24682
1.73518 -1.22067
1.69674 -1.23747
1.69593 -1.19945
1.64311 -1.25603
1.6403 -1.22686
1.66748 -1.18061
1.58154 -1.26848
1.59767 -1.21789
1.60863 -1.18014
1.66624 -1.08649
1.65086 -1.13328
1.66713 -1.12944
1.70667 -1.08594
1.71641 -1.09415
1.70447 -1.12532
1.73 -1.09301
1.64829 -1.20846
1.71837 -1.12445
1.76591 -1.06073
1.7121 -1.1324
1.77581 -1.03783
1.72822 -1.10177
1.70686 -1.10219
1.60633 -1.17034
1.65786 -1.07935
1.69642 -1.03892
1.67515 -1.11521
1.73605 -1.08446
1.71797 -1.16748
1.78343 -1.11584
1.77934 -1.14815
1.77218 -1.18545
1.80387 -1.16027
1.77641 -1.17676
1.65102 -1.32138
1.78014 -1.13755
1.68498 -1.21756
1.67043 -1.23238
1.66652 -1.22737
1.62661 -1.277
1.627 -1.27183
1.66132 -1.23385
1.67934 -1.21539
1.71999 -1.13278
1.64501 -1.21409
1.65531 -1.15113
1.65356 -1.11323
1.66837 -1.08996
1.56626 -1.25061
1.68023 -1.15936
1.66043 -1.23066
1.72984 -1.17794
1.68065 -1.26948
1.72612 -1.25661
1.73993 -1.29688
1.77964 -1.27084
1.85177 -1.17763
1.85544 -1.18189
1.85648 -1.18638
1.85957 -1.1557
1.84913 -1.19656
1.84808 -1.21809
1.8982 -1.15715
1.87465 -1.16494
1.86652 -1.17401
1.82068 -1.19965
1.82955 -1.14638
1.77669 -1.19366
1.80675 -1.1312
1.85953 -0.989471
1.76429 -1.09393
1.76049 -1.09478
1.75481 -1.12147
1.77267 -1.1196
1.8441 -1.07544
1.8525 -1.09823
1.86162 -1.10588
1.81364 -1.22102
1.79895 -1.28008
1.88564 -1.22404
1.97318 -1.13508
1.97172 -1.16339
1.94971 -1.18256
1.94277 -1.16004
1.95282 -1.1044
1.92655 -1.14841
1.92729 -1.1806
2.00748 -1.05746
1.9341 -1.16806
1.95253 -1.13002
1.94208 -1.13326
1.96093 -1.07373
1.91681 -1.11675
1.9105 -1.06949
1.89019 -1.08709
1.90104 -1.0752
1.87781 -1.1211
1.948 -1.0278
1.91654 -1.10905
1.91512 -1.10599
1.91112 -1.10918
1.9268 -1.04544
1.93276 -1.02717
1.84964 -1.17321
1.91698 -1.0461
1.9238 -0.985879
1.85194 -1.0945
1.86575 -1.09861
1.89353 -1.08402
1.87271 -1.12619
1.83594 -1.14176
1.84468 -1.07885
1.84652 -1.07534
1.9232 -0.961084
1.88864 -1.02954
1.84002 -1.13303
1.88212 -1.12108
1.88806 -1.16075
1.888 -1.22107
1.92744 -1.18547
1.90303 -1.22672
1.98569 -1.09301
1.98973 -1.07288
1.98605 -1.04609
1.97647 -1.08421
2.00362 -1.04597
2.0587 -0.986081
2.06106 -0.986745
2.07991 -0.950944
2.07695 -0.938868
2.03627 -0.969146
2.04375 -0.931845
2.06069 -0.935176
2.05046 -0.981044
2.04317 -0.977764
2.0637 -0.918032
2.07926 -0.828577
2.01451 -0.914211
1.97486 -0.946883
1.95742 -0.981504
1.99891 -0.887509
1.97276 -0.918258
2.00015 -0.828579
1.96207 -0.858537
1.98677 -0.787997
1.97766 -0.904609
1.95743 -0.997474
2.02491 -0.909822
1.99485 -1.05691
2.03329 -1.07364
2.03401 -1.0873
2.0582 -1.03347
2.10291 -0.93176
2.05461 -0.993611
2.01648 -1.03957
2.00062 -1.03567
1.97769 -1.02767
1.97887 -1.00132
1.95385 -1.03936
1.99735 -0.958255
2.00228 -0.948315
2.01133 -0.966754
2.03104 -0.965947
2.05406 -0.945117
2.05694 -0.971319
2.09108 -0.903048
2.0025 -1.03664
2.04722 -0.956943
1.98796 -1.08746
1.96951 -1.09712
1.94409 -1.11082
1.91387 -1.12143
1.91366 -1.126
1.96019 -1.09001
1.96737 -1.08485
1.97415 -1.08876
1.99889 -1.077
2.01671 -1.06758
1.95887 -1.15975
1.96352 -1.13263
1.87602 -1.26285
1.89933 -1.22188
1.85865 -1.27725
1.96256 -1.12234
1.88096 -1.20831
1.88907 -1.20836
1.90303 -1.199
1.92684 -1.17663
1.89115 -1.22597
1.88631 -1.20439
1.88056 -1.18502
1.90369 -1.14889
1.8878 -1.15149
1.8761 -1.14332
1.92436 -1.02281
1.94876 -0.932627
1.85826 -1.03907
1.84361 -1.0439
1.85981 -0.951277
1.83662 -0.967033
1.80802 -1.03452
1.82286 -1.03626
1.77665 -1.08776
1.83371 -0.972833
1.83472 -0.975851
1.81097 -1.0148
1.80126 -1.04706
1.86873 -0.928562
1.78815 -1.04239
1.75148 -1.05202
1.7928 -0.955188
1.79535 -0.972854
1.86487 -0.915995
1.85099 -0.989473
1.81825 -1.04373
1.81419 -1.0387
1.81501 -1.04108
1.78276 -1.0618
1.80003 -0.998822
1.84018 -0.975293
1.84083 -0.983769
1.85059 -0.945767
1.79697 -1.01902
1.72912 -1.09082
1.73626 -1.04524
1.72824 -1.05377
1.7159 -1.07746
1.67539 -1.14921
1.71672 -1.0974
1.7301 -1.10024
1.79268 -1.00506
1.76684 -1.06249
1.83449 -0.978941
1.82786 -1.05714
1.85712 -1.02712
1.82423 -1.06262
1.80431 -1.04615
1.81291 -1.02535
1.7993 -1.0695
1.78623 -1.10253
1.79901 -1.10989
1.81242 -1.09847
1.81694 -1.10287
1.82521 -1.05907
1.84065 -1.04432
1.8514 -1.03724
1.84178 -1.04638
1.85118 -1.02969
1.8641 -1.03977
1.89104 -1.00551
1.88759 -1.01376
1.91831 -1.02296
1.86917 -1.1528
1.96039 -1.02947
1.90055 -1.15506
1.89866 -1.13601
1.89005 -1.11001
1.82093 -1.18094
1.8472 -1.1074
1.81298 -1.17
1.80891 -1.20605
1.85169 -1.15889
1.87527 -1.13471
1.8918 -1.09539
1.91615 -1.0571
1.89679 -1.12859
1.93999 -1.10802
1.89242 -1.22686
1.9085 -1.20886
1.92327 -1.17844
1.95451 -1.11267
1.92708 -1.10569
1.88594 -1.11972
1.88246 -1.0638
1.85364 -1.05012
1.81576 -1.06481
1.79971 -1.08419
1.84458 -1.01904
1.85339 -0.975636
1.89756 -0.911941
1.89152 -0.924969
1.8448 -1.02674
1.89582 -0.971593
1.84237 -1.08901
1.86682 -1.0613
1.85535 -1.07289
1.81894 -1.12792
1.85746 -1.12691
1.86571 -1.1537
1.92992 -1.10073
1.91061 -1.17688
1.91282 -1.19433
1.98955 -1.08119
2.01661 -1.07663
1.97695 -1.09703
1.87563 -1.20557
1.81366 -1.24934
1.84797 -1.18252
1.8003 -1.23371
1.77011 -1.25258
1.86012 -1.10443
1.8693 -1.06493
1.84233 -1.14974
1.85265 -1.16658
1.94892 -1.05166
1.95267 -1.08619
1.94574 -1.12326
1.94224 -1.13424
1.91162 -1.1618
1.9321 -1.10241
1.88903 -1.1227
1.97663 -0.979001
1.94623 -1.07354
1.9501 -1.09705
1.9949 -1.03565
1.98716 -1.09585
2.03104 -1.02129
2.01231 -1.00143
1.97805 -1.03728
2.00168 -0.973528
1.975 -0.994369
1.95302 -1.02263
1.9853 -0.974588
2.00955 -0.963235
1.98382 -0.987156
1.95776 -0.996267
1.96096 -0.97044
1.95784 -0.942437
1.93551 -0.985793
1.95465 -0.993371
1.95166 -1.05736
1.99995 -0.985814
1.98969 -0.987958
1.95469 -1.03292
1.92455 -1.04198
1.95403 -0.954038
1.9637 -0.894336
1.96649 -0.918609
2.00797 -0.873261
1.99561 -0.922668
1.96702 -0.933705
1.92407 -0.947822
1.93693 -0.915808
1.94363 -0.891208
1.88796 -0.997637
1.87413 -1.0363
1.90168 -0.986153
1.93485 -0.937671
1.9731 -0.919041
1.9679 -0.977655
1.9665 -0.994075
2.00804 -0.92901
1.94881 -0.980629
1.92856 -0.97239
1.94894 -0.928357
1.93698 -0.955279
1.92032 -0.98817
1.91937 -0.956476
1.90139 -0.931624
1.86225 -0.954328
1.8253 -1.01512
1.81963 -1.0537
1.88459 -0.995339
1.86208 -1.10055
1.90152 -1.05447
1.9289 -1.01192
1.91712 -1.02552
1.85825 -1.132
1.91362 -1.10806
1.97582 -1.04658
2.00049 -1.02395
1.97158 -1.02219
1.96874 -1.00132
1.93295 -1.05057
1.93404 -1.0359
1.95854 -1.01558
1.96704 -1.02428
2.03303 -0.936895
2.00059 -0.975871
2.00441 -0.952924
2.01392 -0.91364
2.02014 -0.934554
1.9982 -0.980426
2.02633 -0.98832
2.01429 -1.06336
2.05544 -1.06039
2.04674 -1.12602
2.11006 -1.03728
2.05921 -1.1065
2.06377 -1.1071
2.12755 -0.988986
2.12928 -1.0164
2.11512 -1.11294
2.21445 -0.977124
2.21546 -1.00545
2.16888 -1.06935
2.13843 -1.11736
2.08535 -1.1857
2.14704 -1.06658
2.08516 -1.16728
2.13193 -1.10575
2.12986 -1.12217
2.11615 -1.14775
2.1215 -1.15811
2.17349 -1.06995
2.08329 -1.19953
2.11573 -1.13713
2.18306 -1.07463
2.201 -1.06589
2.22005 -1.08591
2.18486 -1.14416
2.23257 -0.994348
2.15369 -1.07946
2.15004 -1.03745
2.12374 -1.0605
2.15731 -1.02741
2.14361 -1.06255
2.20701 -0.925883
2.20086 -0.911632
2.17415 -0.949104
2.22993 -0.825267
2.19523 -0.91952
2.20754 -0.889147
2.15073 -1.02096
2.21621 -0.9426
2.22519 -1.03151
2.29615 -0.952036
2.23808 -1.0625
2.26932 -0.923166
2.18937 -1.0224
2.1779 -0.990634
2.1403 -1.03359
2.18155 -0.905486
2.1406 -1.00417
2.1674 -0.940093
2.16446 -0.905971
2.15189 -0.910364
2.09141 -1.03548
2.1279 -0.968597
2.12968 -0.951867
2.19118 -0.851392
2.161 -0.953896
2.20996 -0.86194
2.19462 -0.938109
2.20705 -0.901937
2.19782 -0.946049
2.2374 -0.864352
2.18389 -0.955653
2.15496 -0.965037
2.18587 -0.923991
2.15949 -0.98403
2.19347 -0.96823
2.25842 -0.869214
2.22056 -1.00252
2.27016 -0.937424
2.29233 -0.931511
2.26496 -1.05047
-0.865734 0.557021
2.39617 -0.983419
-0.939203 0.480982
-0.915913 0.569463
2.30576 -1.02607
-0.91449 0.58497
2.22872 -1.04429
2.21243 -1.03696
2.24752 -0.971586
-0.830795 0.518093
2.25511 -0.951826
-0.800239 0.501539
2.24065 -0.987405
-0.840227 0.503434
-0.852559 0.494127
-0.880592 0.461446
-0.90091 0.471535
-0.916266 0.424001
-0.91493 0.424285
-0.860326 0.53653
-0.848181 0.557215
2.29932 -0.970386
2.30765 -0.958692
-0.904357 0.488991
-0.90946 0.520927
2.27766 -0.992597
-0.939435 0.478102
-0.924188 0.450375
2.25388 -0.988988
-0.851707 0.510303
2.24114 -0.994683
2.26903 -0.947237
-0.837555 0.534388
2.26824 -1.00455
2.28417 -1.00534
-0.953989 0.488373
-0.973024 0.467576
2.31594 -0.954469
2.27073 -1.05353
-0.861404 0.467242
2.27321 -1.0207
2.24783 -1.01014
2.21666 -1.04735
2.25647 -0.973567
2.28516 -0.924163
2.27694 -0.993445
2.25727 -1.0415
2.30093 -0.945326
2.26707 -1.03033
2.31092 -0.99875
2.29559 -1.05436
2.34483 -0.959302
2.32637 -1.04174
2.31295 -1.07308
2.34522 -0.982159
2.30799 -1.02558
2.26429 -1.0467
2.24882 -1.08636
2.22632 -1.14071
2.32225 -0.941831
2.27664 -1.05231
2.34204 -0.906114
2.34 -0.886974
2.30441 -0.966843
-0.982796 0.449978
2.26097 -0.974562
2.2237 -1.01898
2.22321 -1.02141
2.23143 -1.06932
2.2799 -1.03752
2.30948 -0.979596
2.3304 -0.94625
2.23525 -1.12696
2.30127 -0.993187
2.2968 -1.00229
2.30445 -0.981028
2.2326 -1.13538
2.21958 -1.12367
2.21811 -1.06071
2.16333 -1.13867
2.19145 -1.03575
2.20772 -0.992522
2.1871 -1.01924
2.16519 -1.07711
2.25197 -0.954814
2.21265 -1.06898
2.19075 -1.13314
2.24607 -1.0807
2.24418 -1.12913
2.22636 -1.1888
2.26653 -1.08817
2.18112 -1.19678
2.15771 -1.20706
2.15184 -1.16065
2.21344 -0.992246
2.19984 -0.986891
2.15482 -1.05639
-0.801707 0.566257
2.13843 -1.07343
2.13883 -1.07599
2.09403 -1.11817
2.11748 -1.10167
2.13582 -1.08004
2.11683 -1.13544
2.09006 -1.13999
2.03316 -1.19513
2.01818 -1.22333
2.0304 -1.21689
-0.662978 0.691726
2.12179 -1.08914
2.08763 -1.14836
2.09592 -1.11597
-0.7552 0.599219
-0.706618 0.615695
-0.677732 0.599558
1.94235 -1.05168
1.89337 -1.10467
1.90332 -1.07486
-0.638638 0.621341
1.93261 -1.03216
1.93678 -1.05884
1.91432 -1.09563
-0.70373 0.604576
-0.772439 0.529318
2.01483 -0.974143
-0.741537 0.565982
-0.766409 0.492031
1.9213 -0.948478
-0.763145 0.608216
-0.795126 0.581368
-0.78593 0.57488
1.92585 -0.948234
-0.754695 0.543403
-0.766606 0.425302
1.90905 -0.892642
-0.739785 0.549139
1.87131 -0.99008
-0.81381 0.638292
1.94508 -1.04463
1.99084 -1.01989
-0.89883 0.614909
2.03054 -1.05871
1.95973 -1.17718
2.01619 -1.09092
1.96621 -1.18055
2.00784 -1.08644
2.02433 -1.0085
2.01247 -1.008
2.0351 -0.95325
2.00156 -0.987515
1.94367 -1.06481
1.95178 -1.01224
1.92856 -1.0101
1.82254 -1.16694
1.84988 -1.0999
1.88919 -1.05235
1.95085 -1.04492
1.98484 -1.06756
2.0808 -0.965305
2.05995 -1.06385
2.08916 -1.04659
2.10334 -1.02745
2.09632 -1.0419
2.06872 -1.08173
1.99456 -1.16657
2.03738 -1.05804
1.94624 -1.1751
2.00304 -1.03597
2.00169 -1.01482
2.0208 -0.986976
2.05753 -0.932959
2.01147 -0.981814
2.01475 -0.912461
1.93639 -1.04043
2.04343 -0.844622
-0.822933 0.476857
2.04089 -0.903643
2.02863 -0.945781
2.01299 -0.989341
1.99229 -1.03404
2.02402 -0.971539
2.03867 -0.932526
-0.774296 0.542091
1.9693 -1.02685
