# Supplementary material for: Stochastic bond dynamics facilitates alignment of malaria parasite at erythrocyte membrane upon invasion
Source: eLife. 2020 May 18;9:e56500. doi: 10.7554/eLife.56500 (PMC7269671; doi:10.7554/eLife.56500)
Supplement: Figure 2—source data 1. [file elife-56500-fig2-data1.zip › PARA_POSITIONS/pos56.dat]

4.35103 0.08735
4.35599 -0.0343119
4.34308 -0.350925
4.36448 -0.341743
4.39902 -0.152455
4.38603 0.00807757
4.33667 0.0125794
4.29091 0.0721132
4.23824 0.113279
4.21284 -0.0896412
4.2241 -0.14369
4.2512 -0.0811899
4.29352 0.103414
4.32108 -0.108923
4.34408 0.20827
4.35143 0.314366
4.37773 0.0164135
4.37728 0.123343
4.36679 0.000516982
4.34178 0.10478
4.31302 0.359077
4.31392 0.232261
4.31657 0.334322
4.32724 0.216941
4.33208 0.129869
4.32624 0.0805174
4.31454 0.260567
4.3113 0.390665
4.27243 0.620994
4.29979 0.362192
4.30491 0.348574
4.29292 0.507423
4.30237 0.388078
4.30657 0.41968
4.3395 0.100991
4.34593 0.282637
4.35785 0.146785
4.34358 0.222677
4.28711 0.480858
4.23625 0.457109
4.16604 0.609023
4.12697 0.494453
4.08564 0.504267
4.08249 0.471171
4.10774 0.42883
4.13649 0.16947
4.15633 0.164607
4.16654 0.375275
4.19034 0.293614
4.21765 0.224272
4.21781 0.312607
4.19902 0.471672
4.20477 0.279782
4.19009 0.407206
4.19983 0.40472
4.21487 0.28443
4.18813 0.55315
4.18204 0.382277
4.14855 0.52688
4.15116 0.417284
4.10936 0.737944
4.1534 0.527738
4.16963 0.422459
4.1663 0.595672
4.19381 0.489668
4.20536 0.521967
4.20662 0.618472
4.24546 0.518902
4.27623 0.566563
4.29128 0.691785
4.33789 0.465019
4.35419 0.226045
4.3314 0.296391
4.3209 0.255452
4.28913 0.431713
4.29125 0.41722
4.27915 0.561516
4.23783 0.747986
4.21875 0.832428
4.24518 0.634452
4.21839 0.773512
4.21931 0.65815
4.1665 0.885034
4.20304 0.660583
4.21284 0.581164
4.20246 0.647718
4.22829 0.559209
4.23318 0.721289
4.31522 0.475863
4.25667 0.971245
4.31296 0.745
4.37765 0.624399
4.40373 0.661153
4.41691 0.713697
4.44631 0.629304
4.41091 0.837554
4.40472 0.778841
4.41261 0.649101
4.36807 0.789959
4.3894 0.553685
4.36086 0.838365
4.39209 0.735168
4.39291 0.891966
4.36479 1.15919
4.41738 1.0279
4.43662 0.913002
4.40364 1.06858
4.38726 1.12086
4.37492 1.11394
4.37139 1.07066
4.37486 0.998816
4.36593 0.966682
4.29356 1.20654
4.34162 0.916797
4.355 0.889138
4.32199 1.03069
4.32559 1.03418
4.30015 1.12417
4.35181 0.884406
4.32108 1.03861
4.31944 1.02102
4.33419 0.852745
4.34226 0.836385
4.31419 1.11021
4.40133 0.840284
4.40723 0.984126
4.42265 0.871972
4.37009 1.00388
4.33885 0.996364
4.31479 1.01876
4.28822 0.937564
4.25539 0.966666
4.16954 1.09295
4.12865 0.946913
4.08587 0.932885
4.10696 0.516046
4.07981 0.870781
4.12959 0.83131
4.13008 1.01689
4.16486 0.976115
4.23394 0.848366
4.20779 1.05885
4.19314 0.965834
4.17945 0.782327
4.11981 0.873027
4.08125 0.827668
4.05427 0.860843
4.06781 0.815153
4.05621 1.04869
4.1285 0.784643
4.14772 0.706807
4.16255 0.68079
4.191 0.616886
4.18691 0.727921
4.15493 0.91855
4.13147 0.907082
4.10461 0.784256
4.04297 0.901993
3.98548 1.07366
4.0169 0.862037
3.99032 1.02249
3.97643 1.05043
3.98687 0.926083
3.96974 1.0264
4.00733 0.942122
4.04061 0.812528
4.01304 1.11032
4.07948 0.763889
4.02221 0.903717
3.88826 1.25233
3.92296 0.984626
3.92799 0.835106
3.89338 0.986726
3.88964 0.942995
3.89253 0.940258
3.95197 0.73136
3.95005 0.740864
3.95706 0.738099
3.97824 0.621432
3.94128 0.848288
3.93315 0.788989
3.92084 0.673561
3.8762 0.791507
3.83793 0.911771
3.84099 0.835056
3.76796 1.0659
3.77501 1.01159
3.78234 1.01315
3.80845 0.945778
3.77177 1.04736
3.79501 0.801616
3.70518 1.05927
3.67524 1.07101
3.72088 0.718678
3.65743 0.914234
3.62115 0.950109
3.57104 0.971277
3.56899 0.889842
3.55376 0.891631
3.54214 1.04244
3.56765 1.04032
3.63116 0.906074
3.63194 1.00188
3.6408 0.950028
3.64578 0.95371
3.616 1.15673
3.66573 0.98238
3.64407 0.98853
3.6282 1.02102
3.62124 0.996455
3.62889 1.02348
3.64421 0.979047
3.58356 1.20609
3.63934 1.05675
3.60902 1.20488
3.62845 1.00188
3.55453 1.22927
3.59766 0.991239
3.52748 1.25149
3.53105 1.25421
3.55072 1.17482
3.5403 1.23978
3.57384 1.07778
3.54739 1.17685
3.58302 1.08218
3.57641 1.11033
3.5892 1.08936
3.5359 1.29044
3.52076 1.29669
3.50695 1.27149
3.5443 1.08718
3.53536 1.08548
3.5381 1.06477
3.54933 1.09633
3.57474 0.99576
3.544 1.09873
3.53451 1.06159
3.51342 1.132
3.51748 1.0959
3.5435 0.950462
3.50473 1.08005
3.50379 1.04724
3.53649 0.986835
3.55672 1.00304
3.57725 1.0347
3.59141 1.03918
3.54318 1.24617
3.54824 1.21359
3.52934 1.30846
3.56342 1.24175
3.58637 1.26738
3.63004 1.17087
3.59036 1.26022
3.57386 1.23842
3.56792 1.10719
3.5089 1.16415
3.46506 1.18197
3.41319 1.22383
3.38999 1.20217
3.34753 1.33204
3.39169 1.25447
3.41657 1.29848
3.44288 1.2742
3.43642 1.32533
3.47928 1.19402
3.47086 1.16062
3.42383 1.28281
3.3417 1.47419
3.4078 1.19249
3.3631 1.23623
3.32397 1.29072
3.33487 1.22989
3.30385 1.35066
3.33535 1.25437
3.25054 1.44105
3.32279 1.21016
3.31809 1.15639
3.25913 1.19906
3.234 1.15112
3.17737 1.21951
3.22266 0.986503
3.18314 1.14539
3.16938 1.16807
3.19303 1.05692
3.07851 1.30844
3.04212 1.28234
3.04071 1.19315
2.97355 1.29748
3.02308 1.10299
3.00933 1.11728
2.95778 1.13252
2.90974 1.08842
2.85102 1.10312
2.81444 1.09216
2.84266 1.02212
2.81583 1.11008
2.86449 0.969115
2.82107 0.984077
2.78367 0.942904
2.74074 0.959638
2.74328 0.803007
2.66074 1.03664
2.69613 0.958398
2.66435 0.985217
2.63733 1.03473
2.64642 0.882221
2.59901 0.951059
2.60115 0.886017
2.6172 0.826828
2.66224 0.740708
2.66508 0.814427
2.6544 0.848959
2.60502 0.94574
2.64777 0.756681
2.63016 0.815001
2.59006 0.969407
2.63293 0.838518
2.65667 0.818356
2.64251 0.896478
2.6382 1.01631
2.68268 0.907274
2.62983 1.10603
2.69142 0.924215
2.68699 0.952522
2.72058 0.850293
2.67269 1.02189
2.63142 1.20845
2.68297 1.15853
2.66877 1.26522
2.77611 1.08224
2.68922 1.35195
2.74059 1.30656
2.82772 1.11696
2.87312 1.02186
2.88778 0.965407
2.83538 1.14451
2.82158 1.18279
2.74552 1.32125
2.80097 1.12748
2.73242 1.22026
2.76699 1.17856
2.78442 1.15301
2.80667 1.09502
2.73616 1.24191
2.72923 1.19306
2.73693 1.13032
2.70493 1.14919
2.6964 1.10622
2.65452 1.13982
2.57843 1.24591
2.50965 1.32654
2.47475 1.33075
2.46956 1.34728
2.48941 1.33697
2.51847 1.2468
2.51468 1.25164
2.47427 1.28333
2.44692 1.2896
2.41909 1.29888
2.47431 1.13622
2.45544 1.23257
2.50349 1.11621
2.41057 1.3037
2.48037 1.06939
2.46381 1.02553
2.40364 1.10253
2.39033 1.13576
2.42122 1.08247
2.39655 1.12867
2.36684 1.18592
2.39873 1.04238
2.34847 1.15756
2.3757 1.07904
2.35009 1.17093
2.40972 1.02513
2.35342 1.11909
2.31817 1.17452
2.37898 0.955282
2.37203 0.994231
2.40231 0.921125
2.36377 1.01796
2.34619 1.09198
2.3296 1.1161
2.31863 1.09865
2.30819 1.16836
2.36771 1.01304
2.40414 0.942604
2.36406 1.06278
2.27732 1.23124
2.30244 1.16885
2.26393 1.21203
2.23949 1.23121
2.32722 1.05065
2.3047 1.11163
2.28162 1.21605
2.28439 1.24778
2.37081 1.09525
2.36888 1.10559
2.35054 1.11235
2.30872 1.17365
2.29959 1.12577
2.27372 1.09547
2.27695 1.01494
2.29937 0.943949
2.31442 0.956236
2.3081 0.960923
2.25021 1.06047
2.25503 0.985141
2.23706 0.877329
2.20116 0.905029
2.19592 0.937931
2.19248 0.991855
2.20476 0.989853
2.21583 1.00216
2.23526 1.00111
2.24051 0.985285
2.24548 0.975207
2.26753 0.965683
2.25235 1.00286
2.2086 1.04805
2.21526 0.869789
2.12982 0.949572
2.08681 0.949859
2.1608 0.754878
2.13742 0.83595
2.13213 0.840625
2.15248 0.815177
2.15356 0.86941
2.11511 1.04517
2.15989 0.965784
2.19328 0.917479
2.18836 0.871832
2.16318 0.884995
2.20712 0.695995
2.12375 0.802629
2.10641 0.783578
2.10391 0.825502
2.15472 0.742772
2.13373 0.853588
2.11583 0.885164
2.14011 0.79898
2.1225 0.891281
2.11886 0.910315
2.18004 0.779066
2.19848 0.762435
2.13966 0.909588
2.12435 0.929591
2.10516 1.00399
2.12319 0.993815
2.19541 0.865744
2.16327 0.989099
2.12153 1.1254
2.13456 1.07332
2.11161 1.09284
2.10751 1.10187
2.159 0.991684
2.18116 0.981137
2.18871 0.980869
2.13301 1.07685
2.09678 1.19268
2.08806 1.17911
2.12248 1.02083
2.13552 0.946898
2.09221 1.05946
2.10681 1.01702
2.08588 1.04153
2.10197 0.912793
2.08563 0.884158
2.0301 0.943586
1.99301 0.960719
1.99617 0.927857
1.96134 0.973901
1.96408 0.964438
1.96467 0.97345
1.96587 0.925035
1.97928 0.855471
1.93302 0.983854
1.97576 0.885941
1.98729 0.919031
2.01022 0.95737
1.9956 1.06225
2.07215 0.90815
2.05197 1.03589
2.0223 1.07273
2.02055 0.965231
2.022 0.928217
2.01468 0.988847
2.00665 1.00424
2.01671 0.964214
2.04616 0.87989
2.01617 0.931623
1.97214 0.958944
1.94219 0.951492
1.90006 0.994036
1.91354 0.889655
1.8765 0.926589
1.85484 0.963727
1.83882 1.04247
1.84915 1.04106
1.87101 1.01765
1.848 1.07447
1.90511 0.944496
1.90006 0.926775
1.86484 1.0277
1.85198 1.04566
1.87823 0.960274
1.85031 1.03291
1.88023 0.987099
1.8599 1.03563
1.91282 0.945486
1.94528 0.873938
1.94213 0.952157
1.95468 0.926004
1.9686 0.821131
1.90316 0.972013
1.93263 0.907507
1.95582 0.881078
1.92996 0.912743
1.82794 1.04808
1.83074 0.959468
1.79422 1.05396
1.8051 1.09251
1.87547 1.02093
1.90946 1.03111
1.94928 0.924192
1.902 1.04058
1.9266 0.9148
1.83891 1.02893
1.81538 1.00479
1.83676 0.944847
1.79311 1.04254
1.80929 0.981788
1.83509 0.923535
1.85479 0.860547
1.82975 0.904344
1.82076 0.883101
1.77638 0.972419
1.74975 0.988217
1.73329 0.94033
1.7023 1.00344
1.74486 0.918634
1.7364 0.981495
1.71495 1.07139
1.71703 1.0592
1.79561 0.867762
1.7691 0.929833
1.77367 0.922536
1.71454 0.997345
1.7172 0.884968
1.68447 0.886208
1.64537 0.959087
1.64741 0.949946
1.65449 0.95379
1.66385 0.938534
1.67413 0.919015
1.65391 1.00109
1.66696 0.976914
1.67866 0.898225
1.62412 0.939037
1.60913 0.998293
1.64261 0.980737
1.61724 1.1269
1.68764 1.07714
1.75308 1.05648
1.7884 1.02765
1.7936 1.07259
1.86649 0.938644
1.89301 0.979662
1.90085 1.01412
1.91355 1.02326
1.91608 0.955203
1.91908 0.865496
1.84888 0.988343
1.7859 1.07206
1.80851 0.930867
1.80346 0.89729
1.78948 0.884021
1.82741 0.825149
1.76391 1.00768
1.82314 0.900485
1.82928 0.962074
1.86006 0.913557
1.88721 0.884239
1.84558 1.02336
1.90725 0.929078
1.89302 1.01326
1.90307 1.05291
1.89999 1.11006
1.91975 1.01114
1.87955 1.02216
1.84891 0.98284
1.85188 0.960001
1.8667 0.937158
1.86438 0.985786
1.92702 0.888874
1.95627 0.860278
1.8958 1.00666
1.90517 0.963607
1.87846 1.01088
1.88718 0.958624
1.85437 1.08159
1.87867 1.07027
1.88358 1.0543
1.91388 0.945911
1.83466 1.03774
1.8187 1.05597
1.85207 1.05127
1.89353 1.0416
1.97677 0.880998
1.95406 0.933741
1.94564 0.910977
1.90782 1.01615
1.88516 1.02367
1.88536 1.00339
1.84101 1.05755
1.90665 0.92962
1.8451 1.0972
1.85489 1.08604
1.83384 1.09708
1.84453 1.05158
1.87039 0.981748
1.85931 1.01124
1.87071 0.926252
1.85834 0.963274
1.82048 1.03415
1.78639 1.10164
1.82593 1.01907
1.80851 1.06228
1.82314 1.03868
1.84104 1.01799
1.84328 1.02542
1.84535 1.0106
1.8335 1.02903
1.87003 0.914745
1.75714 1.11708
1.8658 0.839731
1.83726 0.928988
1.81842 0.92767
1.82063 0.898723
1.82276 0.956031
1.83751 0.954582
1.81193 1.04182
1.84883 0.979381
1.8698 1.00282
1.92641 0.89157
1.85123 1.05906
1.85788 1.10168
1.93971 0.949662
1.93472 0.9505
1.90654 0.97624
1.91886 0.932516
1.84417 1.05857
1.88093 0.943623
1.86849 0.960875
1.87553 0.960484
1.87655 1.03943
1.88514 1.09553
1.95078 1.00059
1.96154 1.06985
1.94759 1.15477
2.01216 0.990374
2.02454 0.925042
1.95926 1.03425
1.90968 1.05351
1.9524 0.852854
1.89459 0.956656
1.8567 1.02087
1.88027 0.95351
1.87326 0.956163
1.88388 0.993525
1.87109 1.03265
1.83402 1.11523
1.91401 0.943428
1.95663 0.871556
1.90515 1.04065
1.94793 0.943766
1.94244 0.984797
1.90224 1.06328
1.88611 1.04037
1.83485 1.15194
1.8909 1.03059
1.88297 1.06498
1.89395 1.10197
1.92828 1.02025
1.96305 0.967774
1.95098 0.993109
1.91366 1.10856
1.90816 1.1134
1.9629 0.96909
1.87401 1.12836
1.90313 1.05877
1.92363 1.08576
1.96263 0.999644
1.93868 1.05639
1.92222 0.989247
1.89103 1.06725
1.90059 1.04497
1.89597 1.03396
1.89328 0.950095
1.84847 1.00015
1.85196 0.982321
1.86445 0.95991
1.84907 1.01907
1.8671 0.938157
1.81774 1.0341
1.8273 0.960245
1.85306 0.875053
1.86075 0.8777
1.86802 0.903443
1.87253 0.861763
1.86099 0.800334
1.81061 0.858532
1.7847 0.924872
1.82207 0.861299
1.84942 0.845894
1.8033 0.993917
1.88167 0.87612
1.85608 0.970856
1.85938 0.970386
1.87233 0.934309
1.89363 0.862034
1.82872 1.03306
1.84794 1.01047
1.86118 0.915962
1.80547 1.04235
1.78234 0.983216
1.75831 0.993316
1.7792 0.979189
1.78394 0.99136
1.82127 0.86856
1.74375 0.990207
1.75176 0.876564
1.75808 0.797514
1.73126 0.914932
1.77653 0.882829
1.79053 0.973111
1.77564 1.05479
1.84139 0.927742
1.90196 0.839622
1.87364 0.948149
1.8724 0.937985
1.83683 1.06004
1.86448 1.02222
1.87228 0.995243
1.86607 1.03783
1.83532 1.09728
1.87142 1.04493
1.86297 1.02496
1.81994 1.04377
1.82487 0.961708
1.78916 0.99572
1.79539 0.916582
1.71557 1.09081
1.74629 1.00966
1.76731 0.971716
1.75654 0.995445
1.74135 0.983203
1.69643 1.06224
1.70728 1.0109
1.69259 1.09413
1.71721 1.1277
1.76808 1.11248
1.83238 1.03241
1.78503 1.11352
1.83307 0.980643
1.81676 0.994381
1.83672 0.917755
1.76838 1.05536
1.79213 0.953999
1.67643 1.14693
1.69054 1.09964
1.70877 1.11167
1.79973 0.998167
1.802 1.03444
1.78596 1.11556
1.80668 1.04962
1.80892 1.05135
1.82191 0.997912
1.80007 0.98393
1.78074 0.9786
1.7819 1.01642
1.83114 0.857513
1.81741 0.960546
1.82591 0.91488
1.85434 0.888694
1.79858 1.05897
1.86779 0.889422
1.85503 0.918566
1.88032 0.825818
1.83004 0.958498
1.83391 0.914818
1.83726 0.894393
1.72028 1.17663
1.83305 1.0099
1.84829 1.02638
1.91821 0.8778
1.9231 0.893754
1.90135 0.918273
1.89945 0.859094
1.86134 0.958898
1.87628 0.899286
1.86576 0.895647
1.84907 0.870396
1.79264 0.959198
1.7778 1.00844
1.81846 0.967235
1.79012 1.08139
1.81756 1.03716
1.85144 1.01121
1.81994 1.1013
1.87834 0.986569
1.85955 1.05897
1.87055 1.02123
1.83147 1.05321
1.85814 0.952873
1.85424 0.968455
1.85187 0.986502
1.85953 0.921962
1.89296 0.845804
1.88944 0.942133
1.85111 1.02042
1.85862 0.985921
1.90927 0.849474
1.83727 1.1143
1.83462 1.16973
1.86996 1.06586
1.82684 1.1415
1.843 1.11316
1.92487 0.947601
1.93509 0.952279
1.9121 1.04369
1.94316 0.917298
1.89769 0.941563
1.83279 1.0123
1.81197 0.943924
1.7823 0.952768
1.81268 0.875389
1.83156 0.85296
1.82014 0.896697
1.80812 0.965251
1.82743 0.936911
1.82704 0.902073
1.85502 0.793299
1.84477 0.879827
1.79493 0.986841
1.71191 1.08658
1.71782 0.989221
1.74799 0.842518
1.7683 0.749561
1.70779 0.914668
1.70416 0.907039
1.70074 0.899337
1.68311 0.913836
1.64649 0.95589
1.67431 0.857182
1.61791 0.985619
1.66386 0.88381
1.69621 0.862927
1.69754 0.926689
1.75461 0.77946
1.74884 0.880973
1.73898 0.937948
1.72442 0.990948
1.72313 0.943563
1.74133 0.917914
1.73586 0.879381
1.70236 0.90763
1.70343 0.871218
1.70108 0.939798
1.75696 0.853319
1.76623 0.966215
1.85319 0.819454
1.83598 0.900363
1.81291 0.965582
1.83983 0.90395
1.8542 0.876608
1.84317 0.985681
1.83616 0.972469
1.83547 0.964108
1.8589 0.873363
1.82179 0.941636
1.8558 0.866674
1.87867 0.842584
1.8782 0.919426
1.86734 0.979368
1.87472 0.972059
1.88986 0.880344
1.84901 0.965212
1.8242 0.955134
1.77591 1.05479
1.79308 1.02692
1.88509 0.840025
1.85718 0.996343
1.90312 0.971904
1.92686 0.951281
1.9259 0.933267
1.84094 1.04042
1.84416 1.00553
1.84139 0.957739
1.85028 0.911201
1.83404 0.979537
1.82883 1.04568
1.89351 0.926125
1.89473 1.01223
1.92565 0.969913
1.96981 0.924632
1.98748 0.88708
1.90459 1.03643
1.96608 0.802579
1.90498 0.87384
1.8684 0.904497
1.83467 1.01565
1.86017 0.971279
1.87296 0.914199
1.91242 0.725009
1.90706 0.796738
1.83946 0.914392
1.87033 0.811117
1.84714 0.831787
1.89151 0.730319
1.84374 0.801799
1.81097 0.825616
1.82589 0.708843
1.86292 0.634983
1.84303 0.702509
1.82353 0.845915
1.84154 0.730432
1.82705 0.744924
1.77427 0.862382
1.77736 0.81233
1.76005 0.850362
1.76239 0.800971
1.73454 0.866041
1.73864 0.875216
1.75907 0.853472
1.73328 0.908192
1.7285 0.924131
1.72115 0.907125
1.69765 0.972721
1.67834 1.01252
1.69981 0.996196
1.70653 1.01111
1.79216 0.873852
1.86484 0.827303
1.87345 0.936864
1.87475 0.966497
1.88744 0.974898
1.89978 0.976823
1.87438 1.10824
1.90385 1.08868
1.96074 0.989325
1.94636 1.03823
1.95542 0.976413
1.94192 1.00056
1.93107 1.02849
1.93002 1.01455
1.95098 0.928005
1.93689 0.933352
1.89199 1.01505
1.91447 0.960062
1.94413 0.925536
1.92113 0.996582
1.955 0.903935
1.92555 0.906569
1.83247 1.06361
1.88418 0.931443
1.8841 0.958724
1.8908 0.962709
1.92026 0.950795
1.8731 1.09764
1.94009 0.955058
1.86738 1.16485
1.94871 0.972601
1.91396 1.11841
1.93051 1.04533
1.89552 1.10475
1.85712 1.15266
1.93291 0.92608
1.84893 1.12604
1.8769 1.04338
1.87743 1.06985
1.86789 1.05921
1.9007 0.958998
1.924 0.970932
1.94102 0.977606
1.87891 1.10736
1.89782 1.05071
1.87155 1.10903
1.88728 1.07419
1.83491 1.26945
1.94267 1.15966
1.96954 1.15094
1.91812 1.22973
1.94527 1.10614
1.92273 1.17266
1.95896 1.15126
1.99394 1.12625
2.01647 1.05844
1.97703 1.07202
1.91306 1.18613
1.90751 1.13652
1.90606 1.12968
1.91097 1.10592
1.92946 1.02624
1.88058 1.17258
1.9303 1.08915
1.8977 1.18176
1.92282 1.12721
1.94899 1.12094
1.96961 1.07234
1.92459 1.14097
1.95296 1.07737
1.96284 1.04361
1.90146 1.20756
1.94253 1.14374
1.91678 1.17643
1.89458 1.23004
1.94153 1.12797
1.92875 1.11907
1.90428 1.14419
1.8437 1.19002
1.84485 1.08542
1.83781 1.0486
1.86487 0.98305
1.86144 0.954317
1.8041 1.07349
1.81307 0.976027
1.78929 1.00377
1.76891 0.984351
1.71157 1.09606
1.75001 0.935742
1.69244 1.05539
1.74202 0.967925
1.74999 1.02242
1.81022 0.999337
1.84702 0.992708
1.86835 1.00697
1.91173 0.938127
1.85889 1.06597
1.89777 0.960123
1.8698 1.03471
1.88086 1.08039
1.91835 1.02529
1.84461 1.17457
1.77055 1.23101
1.79423 1.08915
1.82686 1.00232
1.82782 1.00993
1.80741 1.03113
1.83904 0.951805
1.858 0.864758
1.84095 0.84719
1.78145 0.926453
1.79265 0.92758
1.72457 1.03047
1.73357 0.9834
1.8008 0.829616
1.80343 0.896675
1.79415 0.930086
1.76467 0.89625
1.73838 0.886935
1.72964 0.960544
1.78553 0.967258
1.85343 0.903665
1.90201 0.947103
1.89883 1.00265
1.92808 0.928915
1.88063 1.06428
1.87936 1.09195
1.91251 1.03973
1.92042 1.12256
1.9637 1.05276
1.91252 1.16231
1.95005 1.08432
1.96591 0.924781
1.95498 0.937766
1.90543 1.10416
1.9651 0.992538
1.96881 1.01145
1.92594 1.0887
1.93567 1.05015
2.00839 0.893605
1.9992 0.918962
1.94877 1.03992
1.95352 1.02586
1.98059 1.02027
2.01187 0.989336
2.04268 0.990578
2.06442 0.994767
2.11242 0.907609
2.05436 1.04191
2.07529 0.984722
2.14452 0.773495
2.03687 1.06061
2.07445 0.947651
2.08503 0.873954
2.0479 0.899127
1.96809 1.00912
2.00524 0.899077
2.04267 0.79033
2.04026 0.828559
2.04347 0.768069
2.05611 0.727581
2.06195 0.804318
2.05187 0.920308
2.06092 0.876675
2.04442 0.937927
2.08317 0.753174
2.09809 0.713919
2.06016 0.760141
2.01968 0.868064
2.04432 0.77327
2.07842 0.69249
2.022 0.866771
2.05305 0.775096
2.02784 0.879588
2.06781 0.774096
2.03935 0.935088
2.09899 0.834151
2.07454 0.850942
2.04798 0.703108
2.00394 0.778109
2.00316 0.817586
2.00608 0.881549
2.07504 0.727695
2.06692 0.784561
2.03263 0.796115
1.98166 0.852743
1.99936 0.814965
1.98303 0.938338
1.96269 1.02338
2.05849 0.804623
2.04178 0.917768
2.0575 0.864422
2.00432 0.988255
2.00792 0.981306
2.06209 0.85339
2.02062 0.96984
2.01992 0.995052
2.01339 1.04245
2.01902 1.00153
1.98873 1.08975
2.00785 1.03005
2.03731 0.990261
2.081 0.893205
2.10761 0.939046
2.11189 1.00763
2.10809 1.05343
2.13447 1.00751
2.13566 1.00594
2.12573 1.03586
2.17055 0.995098
2.17155 1.09082
2.14633 1.20921
2.25938 1.02452
2.25955 1.08583
2.29272 1.03035
2.29579 1.06401
2.2973 0.992099
2.20977 1.08875
2.15928 1.10039
2.18211 0.993826
2.18552 0.992533
2.17507 1.06743
2.22732 0.953684
2.19402 1.03127
2.24574 0.916379
2.23152 0.935781
2.21131 0.956118
2.18475 0.998267
2.19782 0.958218
2.19814 0.852811
2.12654 0.966713
2.11691 0.990074
2.14639 0.964862
2.12864 1.04265
2.1916 0.888732
2.18312 0.874736
2.15955 0.890116
2.09857 1.0223
2.14463 0.929433
2.15147 0.923798
2.14095 0.981753
2.13311 0.985394
2.14109 0.964515
2.11307 1.02297
2.0995 1.01486
2.14574 0.898654
2.08388 0.996812
2.06179 1.04197
2.03176 1.11633
2.05596 1.07887
2.06932 1.05246
2.109 0.99918
2.05905 1.11655
2.04546 1.17452
2.1762 1.01856
2.1913 1.07791
2.18254 1.12064
2.17923 1.11254
2.16219 1.06491
2.07762 1.21146
2.1556 1.04618
2.15412 1.06932
2.18756 1.00359
2.14499 1.09204
2.14598 1.11431
2.17906 1.05465
2.18439 1.13114
2.26112 1.01592
2.22913 1.14371
2.30642 0.882445
2.22868 0.989418
2.21359 0.94763
2.19745 0.980802
2.23542 0.885092
2.21598 0.954203
2.20052 0.9904
2.20986 0.940153
2.22209 0.901897
2.18798 0.951999
2.18609 0.941196
2.19107 0.962197
2.22902 0.862881
2.20902 0.899434
2.21671 0.858583
2.20527 0.858097
2.1822 0.888564
2.1572 0.975713
2.20379 0.878279
2.20901 0.816574
2.15975 0.911027
2.12315 0.991484
2.1595 0.924551
2.1164 1.03041
2.15529 0.944422
2.16717 0.962909
2.17557 1.00094
2.17106 1.04668
2.14801 1.1581
2.17118 1.13179
2.14425 1.17329
2.16893 1.10375
2.17178 1.07198
2.20776 0.997738
2.15771 1.09773
2.18715 1.00642
2.21759 0.961888
2.19201 1.02145
2.19556 1.02882
2.1893 0.995995
2.19869 0.89109
2.12542 0.994131
2.10549 1.00402
2.15276 0.872203
2.15039 0.926238
2.18994 0.842031
2.16092 0.935803
2.17466 0.850211
2.16357 0.905511
2.16091 0.96569
2.20632 0.899609
2.18963 0.909889
2.16506 0.957172
2.16779 0.915904
2.21451 0.785386
2.18758 0.904332
2.20764 0.867794
2.20251 0.865206
2.14161 1.01556
2.15816 0.923323
2.1676 0.849757
2.18424 0.77697
2.11772 0.935593
2.13709 0.934544
2.14028 0.949683
2.15665 0.932273
2.19653 0.870552
2.19837 0.885923
2.20655 0.799463
2.12262 1.01928
2.16773 0.867505
2.15823 0.914641
2.1332 0.967798
2.18851 0.82705
2.16355 0.896238
2.15878 0.934909
2.17645 0.951142
2.15548 1.05857
2.19393 0.967514
2.22797 0.830834
2.16815 1.00142
2.17691 0.941681
2.18546 0.901994
2.15285 1.00734
2.16861 0.983258
2.09554 1.14287
2.08311 1.13918
2.10753 1.05951
2.14534 0.908682
2.05338 1.09549
2.10212 0.949718
2.07849 1.01452
2.06851 1.05107
2.05525 1.09426
2.10547 0.989891
2.11605 0.980102
2.14531 0.938009
2.08452 1.09363
2.08967 1.05948
2.12564 0.966781
2.10075 1.02111
2.11611 0.964662
2.13783 0.880742
2.11404 0.953199
2.14258 0.870587
2.08548 0.937135
2.05104 0.972932
2.05099 0.976761
2.0712 0.96331
2.07085 0.935824
2.05114 0.945138
2.05185 0.892292
2.02862 0.982955
2.05346 0.91487
2.03149 0.94102
2.05765 0.865037
2.03768 0.953357
2.08619 0.820567
2.05229 0.907579
2.06233 0.849658
2.03828 0.956381
2.09932 0.819719
2.0494 0.92619
2.09305 0.760345
2.03095 0.859326
2.02364 0.907668
2.01738 0.965783
2.01626 1.05189
2.0912 0.920792
2.05876 1.06107
2.08145 1.07603
2.05441 1.20301
2.15222 1.03673
2.13725 1.10691
2.16884 1.05452
2.18045 1.0498
2.15537 1.07999
2.14363 1.05607
2.14719 0.945824
2.10545 0.882622
2.04766 1.00714
2.0378 1.01269
2.0445 0.950632
1.94876 1.11146
1.98108 0.971857
1.98397 0.947087
1.99598 0.921994
2.02517 0.847071
1.99056 0.902772
1.96488 0.869259
1.96017 0.891732
1.96503 0.867903
1.95456 0.938074
1.96986 0.969836
1.98173 1.00662
1.97916 1.04744
1.98015 1.0145
1.97141 0.974042
1.95891 1.03433
1.99095 0.928274
1.94153 1.01135
1.93707 0.916733
1.85971 1.08129
1.89466 0.97601
1.85432 1.03563
1.85505 1.01761
1.87082 0.972785
1.85448 0.97365
1.83804 0.964039
1.82601 0.930863
1.82106 0.99878
1.84792 0.960143
1.86055 0.893309
1.8406 0.924552
1.88276 0.732691
1.82355 0.799896
1.80263 0.903466
1.83756 0.807102
1.8273 0.858144
1.81521 0.874229
1.77054 0.960878
1.78212 0.93895
1.78037 0.963726
1.76679 1.00527
1.72687 1.12609
1.8187 0.939823
1.79273 1.06627
1.80596 1.07591
1.86189 1.00343
1.86909 0.974434
1.88277 0.946955
1.85407 0.92531
1.78626 0.992216
1.6806 1.09418
1.72633 0.956544
1.73973 0.961552
1.71106 1.16059
1.81176 1.00422
1.8622 0.881027
1.81925 0.938104
1.7813 1.07523
1.83921 1.00055
1.84378 1.08657
1.85984 1.10735
1.86237 1.0367
1.82503 1.02706
1.77936 1.08602
1.74719 1.11201
1.76287 1.01421
1.78128 0.942349
1.73609 0.947235
1.66164 1.04823
1.63746 0.992459
1.59749 1.02757
1.63809 0.934147
1.59615 1.02998
1.66523 0.900875
1.61848 0.998576
1.64947 0.908298
1.60097 1.05436
1.63313 0.991686
1.67758 0.919721
1.66613 0.954775
1.69133 0.937968
1.66728 1.0618
1.66763 1.10194
1.67782 1.01427
1.69406 0.909038
1.64796 0.956299
1.58501 1.05228
1.61249 1.09522
1.62853 1.12917
1.6615 1.10563
1.70387 1.04863
1.70903 1.05478
1.68361 1.11614
1.67382 1.16621
1.70937 1.10009
1.69598 1.08337
1.7261 1.00565
1.67735 1.04148
1.681 1.0178
1.66883 1.01043
1.63944 1.04248
1.71539 0.84495
1.66652 0.959819
1.68092 0.887154
1.67063 0.899822
1.67879 0.887961
1.67969 0.935146
1.73751 0.857483
1.69268 1.01333
1.75254 0.866035
1.72124 1.00705
1.76965 0.92824
1.75886 0.946546
1.76604 0.939159
1.72163 1.03649
1.77755 0.81112
1.72765 0.877301
1.71481 0.841908
1.71336 0.822063
1.72277 0.837176
1.7402 0.893636
1.73815 0.935622
1.74669 0.918742
1.75985 0.960873
1.75922 0.976996
1.76751 0.920247
1.77802 0.83227
1.73296 0.924975
1.77916 0.811819
1.72465 0.989282
1.76094 0.914408
1.73982 0.959823
1.74672 0.900072
1.73421 0.968642
1.7621 0.899504
1.75116 0.992453
1.73802 1.09612
1.79055 0.9654
1.81482 0.850418
1.74678 0.983932
1.76601 0.874114
1.69901 1.05173
1.71012 1.03804
1.68207 1.09202
1.70539 1.10183
1.69704 1.12042
1.72261 1.0559
1.76563 0.966691
1.77541 0.95504
1.74256 1.02026
1.76475 0.968432
1.74115 1.06188
1.76825 0.958444
1.74946 0.987883
1.74359 0.98198
1.715 1.02314
1.75066 0.947327
1.72936 1.03125
1.74576 1.01845
1.7434 1.08096
1.77775 1.06452
1.76371 1.04413
1.75825 1.00503
1.70417 1.08189
1.74608 0.919443
1.71628 0.961437
1.68964 0.995833
1.66912 1.03825
1.69448 0.981598
1.6409 1.08272
1.58183 1.18615
1.67014 1.00316
1.68061 0.996026
1.73029 0.870812
1.6759 0.996203
1.67071 0.978152
1.64157 1.06344
1.64866 1.02723
1.68493 1.00622
1.71582 1.03496
1.71383 1.08781
1.74525 1.07454
1.7521 1.08462
1.74139 1.04755
1.70363 1.11946
1.70308 1.14676
1.73592 1.10078
1.76616 1.02084
1.68648 1.13033
1.72127 0.99057
1.7013 0.893084
1.64224 0.969903
1.57964 1.08375
1.64607 0.99347
1.69187 0.967167
1.65085 1.03499
1.66385 1.01182
1.73704 0.813621
1.67992 0.965689
1.67423 0.981182
1.70804 0.899291
1.6757 1.04513
1.69287 1.01858
1.72598 0.96589
1.72217 1.02861
1.71291 0.992893
1.66922 0.996151
1.64441 1.01478
1.70913 0.912174
1.70538 0.948605
1.70504 0.971655
1.63371 1.03006
1.60627 1.06359
1.6712 0.935564
1.65327 0.995415
1.68214 0.921291
1.62439 1.10775
1.64247 1.14756
1.71222 1.03728
1.71071 1.09269
1.70449 1.10175
1.70493 1.12845
1.70595 1.11453
1.69352 1.08443
1.69086 1.03958
1.65795 1.08661
1.69521 0.932744
1.63698 0.999771
1.61144 0.972154
1.55695 1.01835
1.5333 1.00647
1.56737 0.880021
1.4965 1.01063
1.54541 0.849692
1.52756 0.921723
1.56197 0.840758
1.51342 1.03579
1.58598 0.961011
1.59254 1.02609
1.61712 0.983011
1.65894 0.845254
1.64432 0.863113
1.60965 0.931912
1.54846 1.02101
1.52554 1.05962
1.60805 0.928461
1.61706 0.936375
1.61979 0.948994
1.63394 0.945897
1.63234 1.00554
1.68173 0.916505
1.65102 0.991583
1.65223 0.970866
1.66634 0.971675
1.62544 1.01919
1.57999 1.04192
1.56589 1.00607
1.55063 0.950533
1.55555 0.905216
1.5512 0.91781
1.53133 0.97374
1.54141 0.897228
1.54748 0.863266
1.50049 0.94615
1.50575 0.9258
1.49935 0.941952
1.52845 0.878111
1.53254 0.885464
1.55434 0.845888
1.56056 0.810254
1.50927 0.861509
1.52454 0.800221
1.45913 0.918873
1.50748 0.74043
1.50268 0.709141
1.45743 0.815877
1.50194 0.712628
1.47936 0.871214
1.54059 0.746201
1.50643 0.812455
1.49674 0.825427
1.48139 0.856301
1.47472 0.912986
1.52458 0.797343
1.50101 0.870468
1.46887 0.955349
1.4552 0.928919
1.49281 0.896922
1.52875 0.816461
1.51581 0.938453
1.53247 0.901377
1.53289 0.976664
1.49052 1.02415
1.52226 0.953284
1.49979 1.00037
1.53071 0.967777
1.50449 0.994394
1.53757 1.01876
1.50811 1.12604
1.53853 1.06519
1.55097 1.02436
1.57697 0.944557
1.60451 0.863673
1.5674 1.0163
1.6392 0.886525
1.64944 0.854236
1.61323 0.990738
1.57319 1.06867
1.56588 1.0433
1.57851 0.974887
1.56876 0.972961
1.53947 1.0715
1.56377 1.06618
1.58396 1.08247
1.5671 1.10712
1.5782 1.10258
1.58796 1.0659
1.5113 1.14242
1.42718 1.16977
1.45164 1.05026
1.43026 1.02356
1.43982 0.947057
1.40621 1.00964
1.40412 0.996347
1.38935 0.969678
1.38482 0.890244
1.33588 0.912764
1.31362 0.96318
1.36846 0.888386
1.38035 0.895955
1.40588 0.865078
1.41498 0.899803
1.36695 1.03986
1.40892 1.00765
1.44623 0.956824
1.45001 0.967921
1.43614 0.934516
1.34676 1.06802
1.36287 0.966357
1.36543 0.939285
1.36665 0.967285
1.38275 0.972034
1.41101 0.905851
1.39469 0.954965
1.42941 0.870601
1.42218 0.959623
1.3891 1.09545
1.46605 0.933957
1.44412 0.96992
1.44801 0.983549
1.43089 1.07826
1.49644 0.997154
1.50958 0.994241
1.41529 1.11423
1.44355 0.94397
1.39551 1.02591
1.37489 1.03386
1.35682 1.08238
1.42859 1.02209
1.45342 1.0657
1.42707 1.15899
1.52509 0.931516
1.47361 1.05812
1.42211 1.13154
1.46521 1.03902
1.44831 1.08079
1.34454 1.28469
1.48699 1.03304
1.48757 1.06142
1.51124 1.00977
1.43609 1.08945
1.44478 1.03332
1.45784 0.971892
1.4266 0.98925
1.41574 1.02452
1.37494 1.10384
1.42349 0.941466
1.39588 1.03226
1.40852 1.09759
1.48367 1.03443
1.54223 0.954517
1.48489 1.10228
1.5083 0.969162
1.44666 1.05434
1.43669 1.07554
1.51069 0.971252
1.49764 1.0331
1.4086 1.23463
1.53818 0.972702
1.56324 0.934887
1.56096 0.981669
1.54253 1.03443
1.51031 1.15106
1.57181 1.02903
1.54687 1.0688
1.52981 1.0759
1.50937 1.0409
1.4476 1.06816
1.4693 1.00473
1.46297 0.963781
1.43816 1.02845
1.42971 1.08492
1.41193 1.14421
1.36782 1.20501
1.43516 1.02804
1.36749 1.12696
1.40892 1.01775
1.40989 0.993269
1.42636 0.927482
1.36585 1.02459
1.36084 1.01559
1.34602 0.969312
1.35762 0.918727
1.31534 1.03115
1.34804 0.913793
1.34005 0.914402
1.35898 0.783798
1.34265 0.831219
1.34717 0.852744
1.3273 0.936505
1.29669 0.99122
1.20818 1.16892
1.2783 1.02889
1.308 1.00364
1.35604 0.957552
1.3449 1.00969
1.27415 1.18242
1.26742 1.16086
1.29832 1.12074
1.30339 1.07712
1.29136 1.07779
1.26228 1.1051
1.25439 1.06947
1.26689 0.999804
1.27679 0.954221
1.29309 0.919737
1.23142 1.1175
1.28524 1.10626
1.36139 1.04766
1.41361 0.955427
1.34423 1.09886
1.32408 1.13569
1.32406 1.06692
1.25009 1.11961
1.26515 1.01267
1.27648 0.951862
1.2424 0.963704
1.2083 0.992312
1.24229 0.951278
1.23398 0.957794
1.20992 0.971921
1.17602 1.01647
1.16114 1.01069
1.23832 0.898635
1.17793 1.008
1.1512 1.07528
1.22136 0.899663
1.17068 1.00254
1.08308 1.12363
1.11708 1.06936
1.13061 1.05705
1.09901 1.14128
1.10836 1.14612
1.08393 1.1778
1.17595 1.05901
1.17281 1.08355
1.15858 1.09439
1.19023 1.0558
1.19527 0.994934
1.15348 0.970095
1.06643 1.06956
1.0876 1.02806
1.12805 0.977144
1.1475 0.94684
1.06047 1.09108
1.12896 1.02093
1.15895 0.948735
1.11248 1.01365
1.10157 1.06123
1.1333 1.04871
1.15128 1.02002
1.10587 1.12086
1.14014 1.04597
1.10955 1.10249
1.16375 0.971045
1.12839 1.02076
1.14166 1.02046
1.12236 1.07318
1.13929 1.04606
1.12824 1.01612
1.13622 0.941937
1.1029 0.926129
1.05971 0.995199
1.03963 1.05175
1.08916 1.00639
1.16216 0.915524
1.1185 0.990879
1.14004 0.963624
1.1432 0.990932
1.1502 1.00329
1.19114 0.913861
1.13231 1.04491
1.15953 1.01405
1.14553 0.930548
1.07567 0.957222
1.09769 0.90709
1.08603 0.943095
1.13857 0.870106
1.13019 0.857443
1.05233 1.02721
1.09323 0.969399
1.12097 0.936256
1.03161 1.05508
1.03442 1.00836
0.98811 0.992943
1.03681 0.933662
1.04712 0.946426
1.08434 0.883817
1.0335 1.03715
1.05591 1.04224
1.08951 1.01109
1.09521 1.03071
1.10441 1.0397
1.06823 1.09506
1.09674 1.04589
1.07083 1.06791
1.11738 1.00409
1.12166 0.935936
1.06791 1.01127
1.08283 0.928993
1.04068 0.961883
0.999761 1.01593
1.01504 0.945578
1.02961 0.856964
0.980387 0.945215
1.01361 0.924499
1.02132 0.892007
0.991793 0.93694
1.02237 0.917857
1.03914 0.874014
1.01335 0.948275
1.05815 0.901323
1.07618 0.910864
1.04464 1.00014
1.0498 0.982409
1.04476 0.961259
1.0522 0.926678
1.04277 1.00766
1.07563 0.995748
1.08009 1.06577
1.13514 1.03197
1.16835 1.00073
1.14898 1.05044
1.15984 0.979956
1.14202 0.988287
1.09061 1.00522
1.09578 0.972623
1.09854 0.926255
1.12916 0.8656
1.10689 0.869191
1.05726 0.972694
1.11547 0.875644
1.13459 0.915005
1.1874 0.878871
1.22092 0.851579
1.18858 0.877764
1.18268 0.893401
1.14185 0.947901
1.13927 0.989711
1.15591 0.906188
1.11138 0.985377
1.0658 0.987328
1.05925 0.944554
1.00245 0.981156
1.02414 0.922157
1.01539 0.917636
1.02961 0.900345
0.971352 0.98759
0.937985 1.01958
0.93487 1.0002
0.920099 1.02922
0.905495 0.994118
0.851554 1.04594
0.891849 0.980352
0.900128 0.937705
0.910269 0.962186
0.889246 1.00061
0.861882 1.04731
0.887702 1.02153
0.887349 1.01132
0.884788 0.994116
0.881352 0.980871
0.833701 1.01397
0.816905 1.03898
0.832216 0.972641
0.787228 1.04354
0.834025 0.954714
0.894774 0.893169
0.888881 0.950419
0.874446 1.01177
0.870051 1.02461
0.873999 1.01271
0.841022 1.07867
0.895246 0.988969
0.871143 1.01056
0.931728 0.968448
0.904551 1.01337
0.905107 1.03511
0.943188 1.00211
0.929247 1.02971
0.835038 1.17446
0.911427 1.07743
0.94098 1.03872
0.921659 1.06209
0.936597 1.03048
0.905583 1.065
0.938572 1.07403
0.953681 1.04744
0.902758 1.08924
0.962108 0.97807
0.947331 0.974494
0.867412 1.05454
0.887673 1.0227
0.826077 1.07467
0.864581 0.998582
0.836488 1.0148
0.831485 0.967951
0.826492 0.983344
0.814386 0.993158
0.799966 0.956868
0.755016 1.00216
0.717634 1.07272
0.793485 1.01174
0.759641 1.06742
0.750944 1.08853
0.822553 1.00112
0.772802 1.07772
0.822646 1.01657
0.806795 1.05504
0.732284 1.12312
0.732903 1.12483
0.786282 1.07966
0.81301 1.05622
0.864673 1.00614
0.798661 1.13371
0.886846 1.00808
0.85332 1.06432
0.859928 1.10144
0.864241 1.10412
0.891475 1.10502
0.944425 1.0072
0.881513 1.05671
0.855272 1.10107
0.836618 1.11045
0.843849 1.11126
0.888167 1.02619
0.844273 1.1082
0.860762 1.06738
0.838237 1.10026
0.879156 1.06795
0.913257 1.05518
0.901511 1.07804
0.952061 1.00946
0.952436 1.0281
0.962178 1.03575
0.912713 1.05114
0.982634 0.958815
0.992666 0.953195
0.972048 0.971926
0.964957 0.965821
0.961093 0.975019
0.947989 0.973882
0.892011 1.03878
0.902716 1.02516
0.91849 0.998781
0.893649 1.05485
0.96404 0.974071
0.958543 1.01783
1.02316 0.912142
0.950243 1.05287
0.931204 1.05818
0.917036 1.0054
0.954591 0.907664
0.923754 0.932468
0.957305 0.916184
0.979286 0.912462
0.934953 1.01113
0.973737 0.968636
0.980103 0.985464
1.00633 0.925478
0.952288 0.97979
0.928263 1.01048
0.931075 0.989925
0.91994 1.01334
0.981371 0.943353
0.968127 0.963412
0.91861 0.97887
0.882286 0.955432
0.868712 0.965431
0.863177 0.9892
0.812976 0.9965
0.838848 0.914645
0.783158 0.982453
0.780093 0.966166
0.807344 0.929101
0.765313 1.06383
0.845677 1.00909
0.885139 0.978357
0.856664 0.993668
0.853481 0.960793
0.858436 0.969675
0.919749 0.888182
0.868275 0.998869
0.900814 0.960163
0.89866 0.976804
0.908217 0.963375
0.937062 0.931333
0.877477 1.02416
0.90004 0.986513
0.894723 1.02178
0.91313 1.02305
0.971371 0.927753
0.986924 0.90215
1.03969 0.892327
1.0046 0.999755
1.00463 1.01072
1.02081 0.99641
0.965651 1.05123
0.94905 1.09015
0.926737 1.10767
0.873774 1.20548
0.988919 1.0621
1.0174 0.971425
0.935829 1.07255
0.953518 1.05813
0.94666 1.08983
0.990159 1.00031
0.979309 1.01578
0.964131 0.984369
0.898663 1.02514
0.864729 1.07279
0.874626 0.990256
0.819414 1.03819
0.813041 1.02396
0.852459 0.959024
0.815431 1.01192
0.821401 1.02726
0.882137 0.958133
0.919126 0.931528
0.912671 0.980467
0.968838 0.926566
0.898796 1.03519
0.898315 1.02037
0.840989 1.05607
0.845953 1.05757
0.849698 1.04878
0.879825 0.985103
0.882417 0.972706
0.898715 0.939467
0.867234 0.957618
0.828689 0.999714
0.814688 1.04051
0.800638 1.01755
0.784785 0.989876
0.722333 1.02241
0.702418 1.01579
0.713085 1.00741
0.785248 0.928311
0.754268 0.995394
0.774485 0.97265
0.775045 0.965523
0.771546 0.975581
0.776437 0.994256
0.806789 0.943347
0.758831 1.00323
0.731903 0.972166
0.696517 0.983805
0.659231 1.00523
0.611081 1.02681
0.641589 0.987674
0.657572 0.98586
0.759824 0.894387
0.727446 0.990878
0.754262 0.96093
0.78687 0.922201
0.795781 0.879594
0.786853 0.873438
0.76964 0.90596
0.730537 0.967567
0.758879 0.907424
0.764326 0.912484
0.76173 0.931644
0.756904 0.956333
0.776441 0.979196
0.872709 0.830566
0.772769 1.00108
0.807425 0.930457
0.811996 0.908992
0.745648 0.945835
0.753239 0.888796
0.713417 0.951668
0.758783 0.878341
0.726235 0.937362
0.74473 0.937971
0.788292 0.918775
0.731293 0.994319
0.798609 0.885715
0.736382 1.02397
0.767525 1.08067
0.825613 1.04924
0.854315 1.03014
0.904787 0.96625
0.859188 1.01336
0.867225 1.02933
0.819857 1.06536
0.825045 1.06637
0.891364 0.975239
0.911596 1.01488
0.898129 1.05523
0.903323 1.09867
0.945018 1.07728
0.985784 0.99068
0.920704 1.03091
0.933243 0.970588
0.910585 0.926745
0.912544 0.936581
0.861497 0.97444
0.895 0.912553
0.879428 0.941603
0.931785 0.870818
0.952893 0.879761
0.948584 0.859542
0.910736 0.920876
0.853567 0.96992
0.926383 0.893329
0.932726 0.88942
0.913124 0.953354
0.878794 1.00159
0.955757 0.856505
0.87054 0.979947
0.849868 0.979611
0.87937 0.907618
0.846074 0.933136
0.831598 0.89829
0.758963 0.954479
0.790957 0.90186
0.81422 0.90082
0.812579 0.896277
0.788476 0.91844
0.814225 0.886699
0.807563 0.902069
0.76642 0.961864
0.772206 0.940397
0.706734 1.00374
0.712809 1.00558
0.70162 1.02579
0.709582 1.0393
0.737779 1.00016
0.713422 1.03001
0.743936 0.937288
0.750637 0.921535
0.691774 0.990954
0.605081 1.05564
0.627921 0.973544
0.657143 0.963048
0.62906 1.02267
0.703747 0.962697
0.683605 1.008
0.651836 1.04971
0.724051 0.931718
0.660911 0.971823
0.618986 0.973986
0.623584 0.957879
0.659316 0.9442
0.639325 1.00215
0.666819 0.991774
0.706924 0.960211
0.727978 0.925715
0.682505 1.01078
0.713087 0.960593
0.674632 1.00219
0.667724 0.97441
0.645463 0.977407
0.637414 0.973931
0.672556 0.921439
0.673001 0.907507
0.659962 0.923389
0.610179 0.984727
0.621267 0.973984
0.659274 0.953415
0.657583 0.96085
0.674249 0.925433
0.603676 0.987113
0.629985 0.958562
0.639551 0.981465
0.699383 0.891128
0.637596 1.00653
0.647024 1.02544
0.625373 1.06916
0.609588 1.09193
0.642494 1.10716
0.610956 1.21014
0.723339 1.14963
0.768148 1.13732
0.752408 1.14157
0.770639 1.08875
0.742002 1.08255
0.648721 1.12658
0.61093 1.12264
0.618189 1.06617
0.648796 1.01206
0.637137 1.00225
0.617721 1.03102
0.614174 1.02894
0.643569 0.988927
0.553376 1.08314
0.577955 1.04725
0.516927 1.12043
0.561842 1.0668
0.526934 1.11641
0.579187 1.08774
0.573066 1.07474
0.575 1.06308
0.582672 0.983932
0.565776 0.984055
0.588399 0.948262
0.579138 0.944478
0.561059 0.936013
0.588863 0.899386
0.562845 0.928457
0.551333 0.9423
0.548222 0.947535
0.525451 0.958548
0.54578 0.965667
0.548582 0.97886
0.487415 1.01253
0.477647 0.994954
0.480395 0.965098
0.547885 0.936102
0.575093 0.981918
0.572332 1.03679
0.58683 1.04088
0.538702 1.11025
0.557061 1.05125
0.581463 1.00816
0.549579 0.991348
0.545171 0.96529
0.505003 0.95374
0.498063 0.907167
0.479971 0.920518
0.467907 0.905831
0.453752 0.92157
0.427189 0.928585
0.427938 0.948845
0.443067 0.921569
0.4431 0.943401
0.456405 0.936917
0.451258 0.922005
0.40341 0.940419
0.414896 0.906366
0.427096 0.910791
0.424897 0.953542
0.464221 0.915398
0.413925 0.995167
0.430264 1.00339
0.418382 0.9911
0.379924 1.01222
0.43381 0.961222
0.368856 1.01098
0.391911 0.958457
0.445162 0.892681
0.345697 0.994241
0.361348 0.975501
0.327316 1.04397
0.389902 1.00149
0.322565 1.0421
0.357079 1.00058
0.320391 1.04466
0.350513 1.00117
0.366054 1.00891
0.405472 0.967984
0.376987 1.01177
0.38161 0.995714
0.357301 1.03275
0.315887 1.07007
0.305232 1.05159
0.34383 0.991353
0.357973 0.993933
0.257199 1.06416
0.339803 0.977101
0.323239 0.951211
0.30511 0.962559
0.293023 0.966843
0.261125 1.00377
0.308241 0.971317
0.297819 0.953061
0.30385 0.943902
0.292837 0.927378
0.312865 0.932711
0.302845 0.945632
0.290389 0.978787
0.333412 0.975908
0.367624 0.982164
0.340227 1.04593
0.322899 1.06226
0.295844 1.05447
0.250451 1.03802
0.274736 0.998179
0.284889 0.982582
0.258782 1.01406
0.255953 0.988195
0.290329 0.942801
0.333151 0.877702
0.325826 0.878965
0.350348 0.862386
0.333485 0.913115
0.350091 0.884248
0.331872 0.919874
0.3796 0.915842
0.346747 0.954682
0.3186 0.948399
0.308355 0.965334
0.358194 0.920166
0.367943 0.901047
0.35876 0.938418
0.36295 0.936552
0.321028 0.983622
0.285149 0.985707
0.308887 0.910188
0.304048 0.875389
0.304446 0.843648
0.272373 0.887901
0.34859 0.855941
0.358459 0.872652
0.295007 0.934934
0.281363 0.938671
0.260692 0.938184
0.296502 0.946665
0.322743 0.939813
0.277972 0.97721
0.262109 0.990754
0.24158 1.00148
0.242954 1.00105
0.204359 1.04364
0.215639 1.01889
0.244204 1.00613
0.236594 1.00921
0.283934 0.967032
0.279771 0.94866
0.286987 0.958226
0.275632 0.955487
0.32694 0.899503
0.282573 0.929668
0.342148 0.845132
0.310334 0.881529
0.309335 0.924011
0.352303 0.909344
0.313849 0.941625
0.326454 0.914461
0.324575 0.928819
0.311948 0.922975
0.288345 0.949454
0.348362 0.892384
0.359031 0.84162
0.305282 0.885956
0.273219 0.856012
0.262995 0.869844
0.235479 0.906254
0.289891 0.88474
0.257474 0.939689
0.280392 0.93254
0.311776 0.90126
0.302748 0.920315
0.303939 0.934779
0.322651 0.959192
0.341566 0.952878
0.348883 0.943998
0.322957 0.95717
0.360854 0.933801
0.359756 0.917916
0.348778 0.906208
0.399791 0.857003
0.318336 0.964716
0.382829 0.926786
0.364851 0.974914
0.322463 0.987101
0.349364 0.963387
0.296581 1.00169
0.308405 0.99011
0.31592 1.01531
0.273773 1.04594
0.312997 1.00467
0.261975 1.01147
0.271605 0.963449
0.229318 0.991601
0.252206 0.995609
0.285909 0.98027
0.251421 1.04031
0.308381 1.00221
0.233092 1.03349
0.229689 1.01455
0.272205 1.01162
0.244316 1.0471
0.272748 1.01202
0.305459 0.994034
0.252982 1.03956
0.312846 0.984187
0.309428 1.00547
0.296962 1.01179
0.336038 0.974105
0.261985 1.02838
0.298936 0.95835
0.263738 0.940661
0.289738 0.885056
0.243115 0.913725
0.223578 0.935587
0.283852 0.914179
0.283232 0.951108
0.296121 0.956375
0.256007 1.01343
0.286519 0.974057
0.257614 0.942251
0.213975 0.973111
0.243447 0.949257
0.201269 0.995232
0.215382 0.980025
0.243129 0.958999
0.284265 0.913632
0.222565 0.966898
0.264053 0.901512
0.206607 0.942613
0.231182 0.950302
0.273747 0.938273
0.297874 0.920253
0.30418 0.951273
0.281359 0.970133
0.272031 0.984024
0.222198 1.00071
0.221832 0.984863
0.281651 0.924883
0.205698 0.995666
0.218544 0.958885
0.204379 0.928181
0.184687 0.937234
0.247847 0.891835
0.257117 0.897121
0.246461 0.943561
0.233133 0.962433
0.213653 0.977923
0.20218 0.99826
0.198958 1.02034
0.166007 1.01918
0.180855 1.03469
0.164852 1.07464
0.218874 1.03121
0.190182 1.05354
0.250472 0.990459
0.211897 1.01371
0.171208 1.04094
0.212029 1.01096
0.241133 0.971804
0.222051 0.990685
0.186735 1.03322
0.274689 0.995606
0.287224 1.00337
0.262079 1.0314
0.273683 0.973912
0.282538 0.9647
0.291035 0.978593
0.304431 0.933999
0.302765 0.941984
0.25806 0.987795
0.316472 0.94649
0.289062 0.973642
0.304054 0.9633
0.315439 0.957119
0.324742 0.937742
0.319952 0.893307
0.309598 0.91655
0.272981 0.970142
0.284015 0.937108
0.263601 0.945555
0.264256 0.96866
0.22851 1.01782
0.255113 1.02251
0.212382 1.06668
0.238736 1.04082
0.225662 1.03635
0.240989 1.03315
0.215163 1.05267
0.297602 0.982
0.266533 0.99973
0.241379 0.970222
0.199854 0.995403
0.22598 0.976199
0.217144 1.01536
0.278196 0.967578
0.290839 0.961086
0.245964 1.00075
0.265908 0.945144
0.231546 0.965604
0.242997 0.968979
0.263006 0.943481
0.2405 0.966424
0.270099 0.96265
0.245104 0.996184
0.274018 0.985945
0.281084 0.985287
0.25735 0.980484
0.285257 0.988712
0.277333 0.991851
0.239413 1.0293
0.291993 1.01072
0.26862 1.04068
0.367472 0.977179
0.355137 1.00769
0.363404 0.975294
0.314607 0.966687
0.298595 0.949754
0.275275 0.95578
0.322909 0.946716
0.315531 0.979984
0.234524 1.04996
0.316757 0.97872
0.286584 1.01712
0.312429 1.00795
0.318791 0.995389
0.307077 0.989565
0.344006 0.963415
0.284188 0.993381
0.262706 1.00941
0.31437 0.967285
0.289918 0.959855
0.285352 0.947893
0.287917 0.942969
0.310918 0.910752
0.301355 0.929372
0.339861 0.923957
0.342264 0.963204
0.388811 0.92846
0.330073 0.971692
0.306465 0.966204
0.320313 0.929826
0.313046 0.952907
0.289362 0.969539
0.289121 0.955903
0.287427 0.946427
0.335487 0.915117
0.319783 0.93275
0.297557 0.94944
0.257369 0.972209
0.24979 0.957334
0.25102 0.964747
0.286788 0.96504
0.290983 0.983847
0.295979 1.00048
0.317568 0.991982
0.349513 0.973705
0.342967 0.987027
0.30818 1.02678
0.35234 1.00771
0.366822 0.999557
0.38075 0.981026
0.389779 0.978211
0.412295 0.997186
0.425472 1.01582
0.466958 0.981484
0.423339 1.02909
0.462588 0.981745
0.404331 1.01218
0.389886 0.993926
0.334427 1.03874
0.307989 1.04094
0.352734 0.961385
0.320465 0.959553
0.293755 0.948427
0.3071 0.886142
0.305549 0.881374
0.301394 0.900025
0.324376 0.90958
0.296012 0.946737
0.314975 0.950813
0.327486 0.935013
0.324658 0.945669
0.243595 0.969427
0.245917 0.949301
0.261491 0.933207
0.156766 0.978469
0.189159 0.93233
0.283827 0.880685
0.316998 0.892987
0.302423 0.94876
0.36689 0.96183
0.375884 0.996325
0.388894 0.975512
0.415861 0.93917
0.401564 0.947438
0.306317 0.97254
0.352402 0.931111
0.338189 0.957485
0.353507 0.932432
0.357142 0.927507
0.387514 0.921065
0.388802 0.902129
0.456401 0.831409
0.413422 0.899464
0.422325 0.902137
0.45814 0.867824
0.393151 0.909821
0.393107 0.920033
0.375269 0.964648
0.428152 0.950116
0.394049 0.977882
0.365757 0.993263
0.364229 0.9953
0.350175 0.99947
0.289109 1.02844
0.3277 0.969514
0.306656 0.977084
0.312594 0.973762
0.355497 0.962796
0.385735 0.972057
0.444136 0.942787
0.455402 0.933516
0.462206 0.933599
0.463756 0.93147
0.433884 0.959216
0.42809 0.957117
0.430964 0.943473
0.427824 0.948262
0.43572 0.92203
0.440889 0.888315
0.414271 0.884114
0.372919 0.920398
0.376011 0.906173
0.356604 0.892559
0.336657 0.908286
0.320522 0.944969
0.373251 0.913837
0.329714 0.946195
0.409084 0.870328
0.431066 0.873214
0.426079 0.893431
0.388813 0.93117
0.39602 0.88261
0.350637 0.882802
0.359899 0.86804
0.388781 0.866228
0.414344 0.856142
0.403344 0.864907
0.385678 0.893209
0.427678 0.886708
0.450683 0.879667
0.466462 0.867722
0.414571 0.898181
0.385261 0.928621
0.306508 0.985332
0.323722 0.99473
0.356389 1.01194
0.409351 0.995926
0.368686 1.04502
0.419948 1.01814
0.462241 0.997249
0.498296 0.930715
0.447657 0.956921
0.482833 0.89856
0.457857 0.945802
0.491787 0.918567
0.487634 0.932071
0.538429 0.88914
0.510525 0.945432
0.548041 0.94002
0.545543 0.942993
0.52962 0.9669
0.512133 0.989754
0.583771 0.912209
0.522777 0.974967
0.507372 0.990711
0.55526 0.929387
0.537876 0.923443
0.532276 0.923465
0.552904 0.884367
0.551042 0.873596
0.484544 0.938999
0.465661 0.957678
0.448229 0.950658
0.426124 0.999938
0.504464 0.921172
0.410995 1.01398
0.435419 0.991151
0.402231 1.01677
0.44889 0.967721
0.442749 0.949748
0.417493 0.94578
0.403294 0.970784
0.394911 0.973363
0.421582 0.947231
0.440388 0.946302
0.447914 0.926412
0.414368 0.937516
0.377174 0.963664
0.435954 0.914406
0.432071 0.924939
0.480354 0.876209
0.430137 0.918083
0.352108 0.958423
0.404289 0.891018
0.410303 0.871005
0.368045 0.903381
0.385951 0.892258
0.355384 0.909457
0.324201 0.919764
0.26425 0.952724
0.292873 0.925754
0.351856 0.884582
0.421329 0.868143
0.400629 0.920423
0.354434 0.939876
0.385981 0.895841
0.36949 0.905638
0.361083 0.919811
0.313447 0.975177
0.399544 0.912646
0.405547 0.909526
0.443419 0.890409
0.407349 0.938017
0.436229 0.887723
0.400508 0.952623
0.444948 0.916127
0.453438 0.938851
0.49088 0.92634
0.439163 0.964767
0.435224 0.978964
0.454281 0.927484
0.437313 0.939505
0.421493 0.972415
0.403268 0.992073
0.402975 0.993828
0.495768 0.933969
0.503488 0.945908
0.462017 0.97684
0.476209 0.961896
0.421628 0.990663
0.39524 0.964606
0.394303 0.926724
0.40184 0.894052
0.362152 0.95138
0.350971 0.994139
0.40143 0.961025
0.427587 0.927503
0.422968 0.916664
0.413391 0.922356
0.445779 0.882168
0.340675 0.953318
0.361588 0.933467
0.287653 0.960403
0.26278 0.964353
0.290686 0.924095
0.239335 0.951807
0.277451 0.926326
0.332457 0.897328
0.305848 0.920675
0.335322 0.901718
0.303956 0.929318
0.34917 0.896874
0.324892 0.931823
0.370882 0.939669
0.419191 0.958581
0.383802 1.0022
0.429021 0.976511
0.424569 0.989385
0.404715 1.0094
0.37434 1.038
0.395031 0.987981
0.44776 0.915197
0.393781 0.949923
0.410238 0.881308
0.323699 0.933285
0.344505 0.903911
0.36353 0.884318
0.371872 0.897966
0.405326 0.842316
0.442867 0.789629
0.387681 0.881104
0.354168 0.908469
0.37212 0.869628
0.357731 0.884348
0.359546 0.915742
0.327036 0.950191
0.340626 0.923259
0.301818 0.949338
0.299366 0.934685
0.281184 0.953816
0.322893 0.908903
0.285862 0.93521
0.322585 0.902635
0.365438 0.848911
0.37802 0.826492
0.269859 0.897102
0.262244 0.905691
0.269569 0.918413
0.266873 0.948379
0.314637 0.909166
0.311346 0.897973
0.273924 0.876592
0.238712 0.877784
0.260498 0.889978
0.2776 0.896306
0.263305 0.934103
0.253769 0.946419
0.227822 0.982787
0.215723 0.95963
0.155386 0.984345
0.217817 0.940871
0.246042 0.95377
0.276859 0.946731
0.289461 0.935073
0.297475 0.933561
0.304779 0.956232
0.267265 0.959666
0.290631 0.910016
0.255581 0.924491
0.278479 0.919782
0.304083 0.914081
0.282249 0.908787
0.310821 0.876157
0.288878 0.898506
0.281288 0.884013
0.269668 0.899097
0.280076 0.899408
0.279813 0.939779
0.291092 0.950423
0.276694 0.972155
0.314803 0.968607
0.252252 0.98778
0.239902 0.982386
0.235008 0.989389
0.284105 0.963963
0.272241 0.996293
0.303 0.988075
0.319796 0.984178
0.295833 1.00475
0.324674 1.00288
0.293259 1.02518
0.318768 1.00944
0.279922 1.0265
0.274685 1.03353
0.350715 1.00268
0.379369 0.99969
0.406589 0.967542
0.357956 0.97631
0.310969 0.987549
0.294002 0.96548
0.302707 0.946454
0.281667 0.975393
0.317666 0.965194
0.345329 0.929528
0.309396 0.964427
0.324682 0.947183
0.338743 0.950428
0.378469 0.947856
0.34564 0.979459
0.384114 0.94355
0.366754 0.960869
0.394161 0.951468
0.406883 0.971685
0.41044 1.01456
0.448203 1.01511
0.451909 1.02034
0.41294 1.016
0.438813 0.968604
0.417261 0.963766
0.409795 0.94153
0.427921 0.906118
0.400556 0.91392
0.384565 0.925001
0.383847 0.922913
0.414257 0.892588
0.454723 0.869815
0.446388 0.895715
0.45168 0.90096
0.506131 0.857059
0.446858 0.9118
0.472612 0.862637
0.444434 0.887178
0.417395 0.939922
0.46882 0.918212
0.451092 0.93458
0.451646 0.934384
0.447711 0.938069
0.421235 0.91776
0.419093 0.88778
0.425944 0.877133
0.442651 0.856334
0.400073 0.911924
0.424047 0.907611
0.408222 0.91828
0.39533 0.931547
0.43215 0.911007
0.369749 0.973425
0.40284 0.946173
0.378985 0.974376
0.427849 0.929423
0.434181 0.891067
0.388293 0.911827
0.378391 0.924551
0.393199 0.938146
0.403898 0.945737
0.372141 0.965219
0.428303 0.914196
0.376103 0.937211
0.328505 0.960761
0.319339 0.957492
0.391205 0.875949
0.355711 0.92208
0.386738 0.926727
0.403965 0.905257
0.366453 0.935653
0.349106 0.948173
0.326544 0.948559
0.314107 0.926344
0.347276 0.900694
0.312873 0.938099
0.294518 0.951698
0.358312 0.9423
0.355015 0.965746
0.313225 0.98212
0.329009 0.965729
0.298873 0.977027
0.368787 0.965723
0.372617 0.975363
0.377409 0.952597
0.356155 0.938072
0.346133 0.919718
0.399823 0.881414
0.342317 0.923158
0.444004 0.854906
0.41781 0.876741
0.328805 0.915006
0.338636 0.896354
0.254962 0.948822
0.309307 0.895661
0.285802 0.906051
0.341116 0.850015
0.335487 0.869574
0.343503 0.832264
0.329417 0.853929
0.332171 0.871639
0.285088 0.916967
0.281974 0.91654
0.239037 0.972267
0.304384 0.944818
0.315019 0.957494
0.326071 0.957181
0.351942 0.929807
0.335571 0.91094
0.3281 0.906793
0.344859 0.889723
0.399351 0.875933
0.389592 0.861034
0.356988 0.857967
0.337187 0.845826
0.335496 0.843192
0.292254 0.868713
0.311857 0.868406
0.310829 0.859909
0.288297 0.875556
0.302729 0.859502
0.303061 0.855671
0.338833 0.865575
0.414149 0.802203
0.360108 0.868874
0.3888 0.836642
0.392195 0.856926
0.345284 0.943609
0.435311 0.92589
0.453436 0.963047
0.482522 0.982821
0.411542 1.04465
0.49268 0.971046
0.414912 0.991102
0.414623 0.969731
0.468964 0.947922
0.458981 0.985026
0.465113 0.96106
0.434155 0.966815
0.398984 0.978945
0.437896 0.942622
0.484709 0.930418
0.449997 0.989112
0.408692 1.04263
0.43195 1.03443
0.454207 1.03516
0.465806 1.0033
0.459694 1.01249
0.412941 1.04998
0.53376 0.909632
0.486558 0.953854
0.472544 0.980453
0.532044 0.945329
0.547191 0.966525
0.566323 0.965693
0.498754 0.995034
0.495334 0.984065
0.534969 0.966138
0.547153 0.953746
0.540113 0.951275
0.597515 0.902879
0.551443 0.930092
0.560066 0.94307
0.549256 0.983171
0.56464 0.991077
0.587459 0.95324
0.527018 0.991162
0.512882 0.996283
0.502825 0.985014
0.466428 0.998921
0.479061 0.997322
0.503165 0.991382
0.510678 0.960835
0.572998 0.926611
0.543264 1.01368
0.580204 1.03371
0.624628 1.00012
0.573466 1.01139
0.533727 0.998575
0.523716 0.986544
0.52209 0.955135
0.546489 0.92607
0.564317 0.92852
0.542037 0.960677
0.554443 0.966828
0.607703 0.912629
0.583031 0.938739
0.500021 0.99191
0.514676 0.963322
0.504835 0.953394
0.514888 0.96744
0.529578 0.985772
0.547187 0.996634
0.579666 0.955708
0.558713 0.950376
0.538987 0.95127
0.470729 0.997584
0.458812 0.997831
0.482895 0.968672
0.547382 0.907783
0.544248 0.913788
0.511429 0.927276
0.53102 0.905434
0.542184 0.901407
0.573961 0.880924
0.517885 0.919392
0.453698 0.969406
0.45452 0.97874
0.465104 0.96598
0.465245 0.963927
0.46556 0.968684
0.526243 0.947971
0.597952 0.894864
0.539082 0.953437
0.599119 0.876381
0.623555 0.846386
0.580784 0.869369
0.553031 0.91218
0.577554 0.943924
0.604905 0.950624
0.573998 0.995575
0.616733 0.924086
0.559217 0.950544
0.543827 0.925793
0.507481 0.927664
0.540882 0.880658
0.536628 0.885419
0.546785 0.871436
0.506204 0.91726
0.507579 0.93647
0.507547 0.928978
0.452348 0.966793
0.42879 0.976203
0.402989 0.997246
0.473019 0.92154
0.458488 0.934233
0.472767 0.952399
0.465272 0.937481
0.460819 0.941964
0.482994 0.952541
0.497047 0.94826
0.503617 0.94136
0.495229 0.978098
0.533753 0.968073
0.503263 1.01032
0.497048 1.02621
0.519781 1.02336
0.562541 0.99514
0.541678 0.977527
0.461533 0.998252
0.45039 0.97176
0.414821 0.988752
0.467351 0.951489
0.433808 0.983295
0.405957 0.996803
0.395279 0.98822
0.376824 0.996941
0.370001 1.00493
0.379948 0.981037
0.41613 0.937543
0.377759 0.954721
0.425673 0.924379
0.41899 0.909645
0.406359 0.908325
0.292036 0.948317
0.255721 0.94258
0.238016 0.942366
0.248535 0.953387
0.338176 0.916247
0.3135 0.959976
0.342214 0.973838
0.346543 0.958828
0.366499 0.945428
0.312811 0.996888
0.329626 0.97972
0.344248 0.966738
0.295681 1.00458
0.335437 0.991026
0.373291 0.992558
0.398997 0.988631
0.353683 1.01845
0.330642 1.02306
0.35584 1.00882
0.333857 1.00471
0.339609 0.988366
0.379966 0.956937
0.387679 0.943094
0.416678 0.930026
0.393815 0.94459
0.409998 0.944729
0.468497 0.898533
0.467834 0.914199
0.428829 0.950809
0.502411 0.908458
0.484668 0.930823
0.508376 0.92749
0.493406 0.961196
0.512976 0.95789
0.506782 0.975421
0.517813 0.965284
0.550552 0.929038
0.490898 0.952521
0.521894 0.919082
0.551637 0.91585
0.492073 0.987653
0.559612 0.970763
0.551179 0.977041
0.585745 0.953185
0.586302 0.943195
0.570795 0.949415
0.521014 0.976876
0.430811 1.03193
0.454911 1.02279
0.507262 0.983874
0.473182 0.997035
0.51697 0.977128
0.480756 0.978031
0.4044 1.03589
0.469695 0.997461
0.428537 1.02356
0.516405 0.973375
0.525089 0.971444
0.512043 0.978006
0.474671 0.974776
0.490147 0.935251
0.45051 0.962865
0.43539 0.976295
0.493771 0.926628
0.466202 0.932486
0.497167 0.870256
0.448578 0.866927
0.426736 0.874272
0.431939 0.866337
0.401994 0.889419
0.42043 0.903538
0.445263 0.893061
0.479335 0.894478
0.500485 0.908065
0.515146 0.900603
0.394259 0.985024
0.411928 0.978372
0.431657 0.966628
0.395305 0.987021
0.393973 0.987493
0.438584 0.975318
0.49085 0.948766
0.513795 0.931177
0.518823 0.925554
0.550191 0.928674
0.473156 0.97996
0.444693 0.985032
0.429476 1.0108
0.44679 1.00569
0.481532 0.975915
0.459914 0.989005
0.37403 1.03419
0.379568 1.02902
0.360971 1.04019
0.354144 1.02984
0.355795 1.01634
0.309826 1.01837
0.3571 0.97433
0.316601 0.983928
0.287157 0.978691
0.28978 0.933444
0.25416 0.927056
0.28391 0.900503
0.272356 0.944213
0.294652 0.961651
0.312612 0.956929
0.298503 0.957926
0.290455 0.974015
0.33569 0.954618
0.322929 0.982869
0.384494 0.98336
0.39322 1.00675
0.344007 1.04561
0.367095 0.996291
0.344251 0.969878
0.338199 0.942069
0.343297 0.926169
0.386388 0.910827
0.393605 0.899342
0.36593 0.913077
0.314254 0.951626
0.282049 0.959925
0.219875 0.979727
0.229525 0.954162
0.239542 0.965647
0.262353 0.988358
0.337617 0.95397
0.35476 0.946541
0.349831 0.961495
0.308912 0.952935
0.34762 0.899798
0.358818 0.907577
0.288057 0.948912
0.303075 0.948372
0.287564 0.937952
0.267305 0.949151
0.282116 0.986871
0.364169 0.996057
0.39094 0.98543
0.387858 1.0003
0.42869 0.970623
0.345022 1.00201
0.411916 0.945048
0.397102 0.940835
0.396082 0.933853
0.322009 0.973149
0.368374 0.949431
0.357396 0.938441
0.368103 0.922707
0.310217 0.954021
0.38015 0.910604
0.321461 0.949778
0.341401 0.93609
0.351763 0.945724
0.362315 0.976001
0.357481 0.997307
0.348994 1.00282
0.42314 0.946148
0.410324 0.933731
0.370715 0.932994
0.331822 0.952042
0.338886 0.93617
0.306347 0.916873
0.304639 0.913421
0.318819 0.893598
0.309221 0.895723
0.289839 0.906661
0.345863 0.88367
0.327366 0.924764
0.298092 0.968896
0.350734 0.964073
0.323326 0.991897
0.310039 0.984277
0.265733 0.991593
0.206652 1.01337
0.223862 0.996958
0.227731 0.980521
0.24606 0.965061
0.211658 0.960842
0.215363 0.978676
0.160264 1.00047
0.19996 0.974841
0.192787 0.96856
0.196466 0.940641
0.176313 0.913869
0.219116 0.890113
0.220804 0.887075
0.250916 0.882146
0.279165 0.858031
0.187142 0.917042
0.241523 0.887983
0.186651 0.940321
0.259176 0.921517
0.27414 0.952308
0.2819 0.960695
0.226195 0.970004
0.246902 0.945809
0.231499 0.935902
0.256291 0.916702
0.248577 0.900798
0.281455 0.868779
0.273916 0.877544
0.286461 0.900135
0.276459 0.891469
0.279628 0.887315
0.273553 0.871033
0.255443 0.865008
0.177738 0.930192
0.178458 0.912057
0.203834 0.907469
0.246669 0.886011
0.251728 0.866803
0.209168 0.904836
0.23704 0.888351
0.184177 0.91877
0.173959 0.945292
0.108122 0.97086
0.172907 0.916671
0.226814 0.896187
0.189446 0.906356
0.193217 0.880411
0.138492 0.918592
0.118728 0.911243
0.15186 0.892417
0.186571 0.879094
0.233098 0.88194
0.179587 0.932646
0.215192 0.901442
0.202233 0.914298
0.188043 0.942232
0.195221 0.946625
0.192953 0.947154
0.194322 0.962896
0.228805 0.928175
0.212534 0.958286
0.254447 0.953042
0.291628 0.941453
0.301197 0.941289
0.313128 0.943439
0.290434 0.938957
0.299967 0.932475
0.285049 0.965676
0.312211 0.943429
0.302667 0.931686
0.25116 0.961089
0.259887 0.957175
0.29412 0.911388
0.253549 0.912636
0.205583 0.920478
0.217998 0.915729
0.209618 0.921215
0.211052 0.929344
0.20213 0.934192
0.163905 0.938
0.17476 0.937021
0.171868 0.922138
0.148737 0.93482
0.144112 0.931434
0.204706 0.911464
0.208137 0.928623
0.207356 0.937624
0.214564 0.943027
0.221576 0.941048
0.202459 0.956577
0.205763 0.956866
0.167244 0.955094
0.164516 0.959171
0.12211 0.972107
0.177654 0.902586
0.166235 0.880666
0.186642 0.875078
0.193598 0.869087
0.196551 0.873067
0.223503 0.883427
0.246869 0.891237
0.220274 0.928968
0.224382 0.922847
0.244885 0.913903
0.179715 0.949333
0.214584 0.918914
0.150107 0.954013
0.144684 0.953119
0.208409 0.941434
0.257427 0.937081
0.231786 0.960206
0.244466 0.963736
0.273836 0.932106
0.304403 0.914591
0.299682 0.927855
0.329581 0.89593
0.30953 0.91374
0.283083 0.935668
0.360195 0.88982
0.332094 0.885133
0.316319 0.874632
0.282376 0.864484
0.234375 0.884269
0.250226 0.887102
0.272565 0.884901
0.285362 0.889998
0.228058 0.959804
0.227784 0.971937
0.263037 0.965794
0.214871 0.970657
0.191279 0.978239
0.159088 1.01028
0.147102 1.02335
0.162486 1.01871
0.217203 0.977268
0.216184 0.995043
0.229295 0.997573
0.21829 1.01139
0.182902 1.04651
0.214467 1.02851
0.239129 1.00862
0.232259 1.00416
0.268254 0.980897
0.226157 0.983714
0.287242 0.912005
0.272787 0.937498
0.300252 0.90842
0.276521 0.936017
0.310035 0.900589
0.286621 0.90199
0.223842 0.938415
0.257727 0.899556
0.165041 0.91915
0.169329 0.91263
0.177421 0.913134
0.170916 0.924967
0.213865 0.926759
0.248969 0.930814
0.263589 0.936701
0.214652 0.947107
