# Supplementary material for: Stochastic bond dynamics facilitates alignment of malaria parasite at erythrocyte membrane upon invasion
Source: eLife. 2020 May 18;9:e56500. doi: 10.7554/eLife.56500 (PMC7269671; doi:10.7554/eLife.56500)
Supplement: Figure 2—source data 1. [file elife-56500-fig2-data1.zip › PARA_POSITIONS/pos5.dat]

3.87383 0.494701
3.8783 0.45274
3.88375 0.292387
3.88201 0.475915
3.9142 0.369294
3.94318 0.443556
3.9568 0.491972
3.93511 0.591041
3.89153 0.736472
3.89487 0.659664
3.87907 0.652127
3.85139 0.720515
3.86536 0.530476
3.84567 0.443194
3.82266 0.489631
3.80811 0.554048
3.80712 0.580142
3.80132 0.516961
3.77412 0.632973
3.75827 0.573297
3.74786 0.423492
3.70638 0.732235
3.74087 0.63076
3.74306 0.776427
3.78495 0.453904
3.76357 0.488544
3.7591 0.371907
3.73846 0.541335
3.71401 0.716338
3.7282 0.682734
3.75331 0.531046
3.77798 0.593208
3.76781 0.781627
3.81579 0.570523
3.7944 0.792825
3.8137 0.673034
3.79602 0.788528
3.80807 0.803522
3.82018 0.742063
3.8266 0.653467
3.80025 0.541784
3.75301 0.686258
3.73536 0.672775
3.72126 0.698493
3.73804 0.530745
3.69709 0.69723
3.67656 0.76806
3.67296 0.704377
3.64174 0.84195
3.67443 0.494629
3.67083 0.53518
3.68073 0.59011
3.68788 0.582101
3.6954 0.73254
3.69872 0.746531
3.72254 0.672929
3.69504 0.823661
3.71115 0.758514
3.71152 0.774666
3.7136 0.770957
3.70528 0.755999
3.7133 0.662919
3.73418 0.63635
3.78259 0.658836
3.85108 0.644153
3.88476 0.857426
3.95311 0.836186
4.01877 0.724184
4.03889 0.625876
4.01524 0.613968
3.98943 0.540482
3.92838 0.585242
3.87775 0.600189
3.869 0.535795
3.87004 0.675545
3.90419 0.660004
3.91989 0.791219
3.9472 0.750821
3.93434 0.916333
3.97818 0.591073
3.93503 0.791642
3.92763 0.838044
3.97782 0.644293
3.97953 0.718484
3.94517 0.952651
3.96797 0.796627
3.95587 0.800813
3.93099 0.837769
3.9128 0.947053
3.97872 0.588575
3.95202 0.859427
3.95572 0.883398
3.98422 0.810774
3.98319 0.884605
4.00126 0.724893
3.98063 0.867325
3.99601 0.874462
4.00675 0.878025
4.0271 0.883301
4.08167 0.842731
4.12796 0.843624
4.15154 0.833161
4.1468 0.851395
4.1357 0.820893
4.15136 0.653177
4.1501 0.628009
4.10263 0.897975
4.1087 0.805747
4.10674 0.668777
4.06617 0.804868
4.077 0.764255
4.06004 0.83776
4.01752 0.979352
4.01019 0.903846
4.00292 0.889149
3.96011 1.01976
4.0195 0.798197
4.09748 0.566861
4.0984 0.912816
4.16704 0.822735
4.2169 0.652808
4.16848 0.701855
4.06936 0.945886
4.0087 0.996688
4.00507 0.783281
3.91832 1.0808
3.96073 0.83731
3.93757 1.03107
4.00213 0.761224
4.07849 0.549302
4.0332 0.984437
4.05225 0.985373
4.08576 0.892406
4.03464 1.16281
4.07888 0.975423
4.06378 0.99154
4.0564 0.837199
4.00519 0.917727
3.96165 1.04065
3.99961 0.946197
4.03971 0.804103
4.06194 0.7716
4.07662 0.819463
4.10299 0.629666
4.07825 0.834693
4.0436 1.01118
4.11294 0.775617
4.07405 0.934748
4.07327 0.883706
4.06109 0.953594
4.13283 0.520156
4.1216 0.643533
4.11842 0.647885
4.11942 0.502347
4.10165 0.688781
4.11973 0.531702
4.12952 0.595377
4.16579 0.63019
4.18031 0.686792
4.18116 0.740279
4.19727 0.802848
4.20608 0.815169
4.21129 0.873461
4.25243 0.611804
4.25466 0.545251
4.23109 0.668163
4.22389 0.637206
4.1649 0.858703
4.18899 0.598872
4.17784 0.606913
4.15558 0.641931
4.10726 0.839806
4.10754 0.849771
4.09996 0.867445
4.10644 0.835039
4.13439 0.713568
4.13206 0.982457
4.14293 1.08315
4.19634 0.814049
4.16352 0.950342
4.11825 1.0012
4.11236 0.830235
4.07247 1.01003
4.06051 1.05619
4.05502 1.07126
4.04919 1.1319
4.08998 0.899649
4.02648 1.23851
4.09073 0.900767
4.05855 0.943357
3.98147 1.15266
3.9197 1.24778
3.9314 1.03482
3.90025 0.969386
3.86383 1.05268
3.78929 1.21357
3.8136 1.0866
3.7796 1.1826
3.80005 1.03542
3.74923 1.19849
3.72594 1.24637
3.72894 1.21673
3.72155 1.24408
3.67796 1.34013
3.71188 1.22482
3.67474 1.3367
3.71926 1.15234
3.69731 1.30391
3.67693 1.35257
3.70841 1.22006
3.65203 1.3072
3.65609 1.23661
3.58205 1.39399
3.60077 1.30099
3.58198 1.28983
3.48803 1.48273
3.44486 1.50392
3.38816 1.54997
3.49304 1.23699
3.4396 1.38573
3.45839 1.36026
3.51072 1.30548
3.56166 1.33754
3.64517 1.26029
3.65 1.34921
3.61022 1.45521
3.64101 1.19943
3.54245 1.29358
3.45749 1.33595
3.46805 1.17159
3.4653 1.13433
3.51207 1.02569
3.43238 1.32402
3.49996 1.05879
3.44324 1.11881
3.41123 1.14516
3.38768 1.06311
3.32888 1.21313
3.3786 1.03694
3.33833 1.25896
3.36644 1.23072
3.43329 1.0633
3.34573 1.37778
3.36765 1.30714
3.44526 1.08999
3.39591 1.2407
3.40925 1.17335
3.43351 1.16032
3.39626 1.38098
3.47702 1.20767
3.45647 1.24847
3.4199 1.25507
3.39609 1.14487
3.26735 1.43064
3.32968 1.25249
3.406 1.04858
3.41169 1.11432
3.46041 1.01068
3.43792 1.03854
3.45799 0.939778
3.4108 1.04531
3.25386 1.44296
3.31261 1.21397
3.32648 1.12521
3.31263 1.1686
3.32472 1.07463
3.31393 1.0248
3.26438 1.14597
3.27721 1.05091
3.21536 1.19017
3.18496 1.1896
3.19967 1.12112
3.20267 1.12599
3.2126 1.06239
3.22031 1.03527
3.20619 1.04182
3.20903 0.91121
3.16375 0.984634
3.10304 1.13309
3.1334 0.98703
3.07512 1.16454
3.10178 1.04814
3.11076 1.0063
3.07741 1.09376
3.03145 1.29115
3.11777 1.08366
3.15351 0.970408
3.14422 0.924325
3.08532 0.990903
3.05606 0.907992
2.96549 1.0716
2.98632 0.906966
2.9893 0.875515
2.98781 0.888534
2.97117 0.894028
2.93928 0.989624
2.91521 0.994979
2.91773 0.896668
2.86571 1.09911
2.86752 1.10428
2.90028 1.07539
2.91625 1.07279
2.92377 1.05032
2.97695 0.926417
2.97186 0.955866
2.93213 1.00306
2.87201 1.10478
2.87437 0.941826
2.78269 1.13437
2.80716 0.982124
2.7766 1.03405
2.7591 0.991495
2.72949 1.05338
2.75273 0.85076
2.72037 0.943379
2.73934 0.923584
2.71279 1.06666
2.74713 0.928781
2.73072 0.966309
2.74303 0.928088
2.71031 1.12904
2.79281 0.870301
2.71003 1.09403
2.67691 1.06384
2.66084 1.03913
2.70041 0.875063
2.65129 1.05163
2.65032 1.10657
2.70908 0.977032
2.70473 0.951758
2.67549 0.968507
2.67318 0.975871
2.64844 1.0975
2.68305 1.06733
2.74789 0.972458
2.71189 1.06551
2.65748 1.15978
2.68448 1.02967
2.68834 1.10316
2.75998 0.893562
2.75277 0.920906
2.71177 1.04077
2.71122 1.01813
2.74107 0.941378
2.7208 0.944624
2.71157 0.968185
2.74025 0.90245
2.75827 0.819532
2.74695 0.856494
2.66791 1.07301
2.6978 0.94964
2.67986 0.973171
2.68168 0.882833
2.61827 1.0196
2.6845 0.76879
2.69453 0.737254
2.66126 0.853405
2.67698 0.761991
2.6792 0.726389
2.63482 0.81923
2.6589 0.738318
2.62515 0.865596
2.67964 0.655912
2.6945 0.709076
2.691 0.741755
2.6992 0.611197
2.66172 0.655417
2.62852 0.824457
2.67687 0.594783
2.6818 0.576633
2.69647 0.466958
2.65824 0.580227
2.5985 0.775897
2.61195 0.678459
2.65308 0.510928
2.65018 0.566483
2.67321 0.500676
2.64281 0.646784
2.62712 0.676513
2.6592 0.52829
2.68186 0.577535
2.68798 0.715464
2.70306 0.747591
2.71871 0.747035
2.74942 0.728005
2.83635 0.479384
2.83448 0.704011
2.85679 0.694152
2.85639 0.657935
2.82587 0.596656
2.78359 0.724454
2.79007 0.603319
2.76229 0.683272
2.7369 0.661789
2.71248 0.6814
2.66727 0.835331
2.65913 0.817123
2.70119 0.685853
2.67025 0.863955
2.66507 0.820408
2.65902 0.758485
2.59353 0.905988
2.61389 0.810614
2.62115 0.888189
2.6396 0.920163
2.68833 0.747385
2.67642 0.719679
2.65524 0.737371
2.58745 0.897802
2.62477 0.780204
2.57695 0.951632
2.62031 0.725892
2.58976 0.771416
2.56903 0.795987
2.56781 0.769644
2.60589 0.680313
2.61708 0.656846
2.60235 0.65887
2.57099 0.779526
2.59861 0.631139
2.59893 0.661145
2.58412 0.795677
2.60062 0.739852
2.57724 0.782552
2.57802 0.770609
2.57099 0.735645
2.5531 0.608261
2.54117 0.451598
2.46791 0.784675
2.49315 0.564338
2.46383 0.664154
2.47527 0.634204
2.49714 0.542022
2.47401 0.741079
2.49069 0.635614
2.48499 0.519596
2.42569 0.718631
2.4144 0.712073
2.38519 0.862864
2.43431 0.800561
2.48623 0.748634
2.48686 0.868317
2.51751 0.895975
2.56306 0.864297
2.60536 0.847689
2.62311 0.858309
2.58073 0.995398
2.6028 0.867872
2.56705 0.899209
2.51831 1.00607
2.49823 1.08826
2.51686 1.03975
2.53519 0.941338
2.50675 1.02511
2.50161 1.07949
2.55847 0.924875
2.58779 0.783836
2.55962 0.865696
2.51672 0.911745
2.47231 1.01968
2.46875 0.946512
2.47791 0.866606
2.42682 1.05147
2.46227 0.956182
2.43437 1.06888
2.42145 1.06742
2.41928 1.02371
2.41575 0.99079
2.363 1.10326
2.35386 1.13035
2.3258 1.18021
2.43117 0.896913
2.37869 1.0159
2.30306 1.14272
2.29241 1.1275
2.34033 0.990431
2.31735 1.02389
2.31845 0.996343
2.2757 1.0907
2.22109 1.2082
2.21893 1.17946
2.20337 1.17571
2.23664 1.06665
2.22619 1.14946
2.14717 1.2862
2.18077 1.23359
2.09885 1.40756
2.16194 1.35199
2.25475 1.16737
2.22351 1.27119
2.24654 1.2467
2.32295 1.06384
2.2717 1.14509
2.28703 1.04135
2.2276 1.12792
2.20478 1.12735
2.17823 1.14694
2.18608 1.09601
2.18767 1.04468
2.191 1.00861
2.1958 1.02044
2.20328 0.981743
2.21332 0.998769
2.17242 1.0867
2.14448 1.10816
2.10918 1.1376
2.10701 1.10936
2.09907 1.10449
2.09757 1.13617
2.08276 1.19656
2.14716 1.05947
2.12849 1.12783
2.19793 1.0067
2.17615 1.09017
2.10691 1.2207
2.16218 1.07043
2.14743 1.10916
2.16412 1.03489
2.16214 1.00774
2.13902 1.03426
2.14129 0.855367
2.11048 0.888976
2.07334 0.898089
2.00158 1.07621
2.04026 0.986071
2.00521 0.980401
2.0251 0.801412
1.99786 0.89494
2.03974 0.73157
2.01709 0.843161
1.99603 0.900499
1.9921 0.886613
2.01452 0.790432
1.98997 0.886794
1.9938 0.927355
1.97847 0.949048
2.05981 0.745672
2.02554 0.916312
2.00886 0.945643
2.04027 0.830344
2.0041 0.977923
1.96139 1.07813
2.01499 1.00364
2.05228 0.970825
2.0307 0.968077
2.026 0.916826
2.02981 0.92794
2.06068 0.818023
2.04543 0.90948
2.04118 0.836083
2.03657 0.784893
2.01385 0.82125
2.02041 0.829712
2.0403 0.795168
2.03493 0.899722
2.03335 0.918841
2.05946 0.850545
2.04749 0.964454
2.03056 1.05266
2.051 1.01449
2.04231 0.973775
2.00949 0.977772
1.99304 0.981846
2.00897 0.865862
1.95024 1.02685
1.98763 0.882568
1.92034 0.979711
1.89312 0.919892
1.83878 1.01332
1.88617 0.873084
1.86416 0.874465
1.85891 0.896348
1.86445 0.91915
1.82139 1.05084
1.8764 0.983214
1.8603 1.10613
1.90719 1.10111
1.92342 0.99394
1.93106 0.906209
1.88123 0.91693
1.79816 1.01103
1.82829 0.89261
1.81377 0.948408
1.79797 0.932646
1.80238 0.939235
1.79598 0.914409
1.79594 0.929747
1.81519 0.854125
1.81291 0.820464
1.80133 0.760001
1.75855 0.839385
1.72849 0.86388
1.70561 0.875374
1.71942 0.88825
1.74023 0.920951
1.77915 0.882956
1.82864 0.782453
1.85085 0.771452
1.82968 0.84942
1.81609 0.994729
1.80923 1.08141
1.82095 1.13402
1.80216 1.0912
1.8349 0.980991
1.804 1.08308
1.84694 0.906795
1.82943 1.04558
1.89773 0.867937
1.83538 0.959491
1.81605 0.870408
1.80295 0.856454
1.81273 0.743564
1.78275 0.848009
1.79115 0.812111
1.77425 0.795328
1.75436 0.845375
1.75111 0.838152
1.78179 0.771921
1.79364 0.775047
1.8287 0.828829
1.84621 0.858834
1.86495 0.887638
1.85101 0.873766
1.8379 0.85736
1.82765 0.801241
1.82333 0.809551
1.80595 0.81602
1.76632 0.977638
1.78488 0.923008
1.76549 0.902218
1.80359 0.825445
1.78584 0.853483
1.80367 0.828164
1.79957 0.890625
1.8336 0.741675
1.85718 0.665048
1.8555 0.845206
1.87794 0.899879
1.91528 0.862494
1.91302 0.888223
1.89955 0.865976
1.91069 0.831473
1.88437 0.939001
1.94714 0.760147
1.9129 0.809845
1.87165 0.850923
1.83939 0.87091
1.76689 1.04012
1.84634 0.83727
1.85448 0.814488
1.86439 0.801497
1.85792 0.881419
1.83665 0.959986
1.88922 0.869786
1.90838 0.824995
1.90162 0.846095
1.9097 0.818331
1.83265 0.952584
1.84566 0.83552
1.76293 1.03393
1.78438 0.880607
1.77158 0.927231
1.77037 0.91751
1.81125 0.925936
1.82262 0.952844
1.79782 0.982398
1.82861 0.844846
1.80907 0.869426
1.79909 0.910715
1.83696 0.830876
1.80469 0.920411
1.80098 0.940959
1.79811 0.856781
1.77929 0.902039
1.73217 1.0232
1.71489 1.08268
1.78527 0.934754
1.7885 0.967999
1.81033 0.961462
1.85093 0.921381
1.87725 0.83263
1.83511 0.910891
1.815 0.93074
1.83281 0.817781
1.83719 0.808941
1.77061 0.966706
1.77029 0.964036
1.79904 0.970038
1.84162 1.0072
1.91874 0.926273
1.93531 1.01657
1.99226 0.92051
1.96252 1.04375
2.00829 0.88687
1.98175 0.892838
1.94405 0.893739
1.90535 0.919764
1.8495 1.07269
1.9121 0.885169
1.85335 1.08482
1.91141 0.927277
1.82468 1.1679
1.9191 0.982438
1.90898 1.08554
1.97442 0.977643
1.97358 0.970516
1.88105 1.1961
1.93978 0.962502
1.91015 1.01749
1.89759 1.00861
1.86941 1.09851
1.87619 1.05252
1.87173 1.0204
1.90161 0.939238
1.80349 1.14539
1.82491 1.02937
1.89039 0.786422
1.82707 0.991244
1.82038 1.00745
1.84145 0.903828
1.80341 0.935986
1.78385 0.9301
1.72963 1.08835
1.8168 0.913898
1.7833 1.02522
1.81283 0.944709
1.80393 1.01945
1.82758 0.985768
1.8443 0.934364
1.80647 1.0727
1.81391 0.982011
1.77348 1.00259
1.76726 1.07471
1.85343 0.86627
1.81499 1.03233
1.79656 1.05202
1.78118 1.01932
1.76756 1.08031
1.79955 0.986328
1.76911 1.11072
1.7738 1.05545
1.82072 0.940678
1.75619 1.09867
1.75781 1.0957
1.79362 0.998436
1.76905 1.0357
1.68887 1.18838
1.73119 1.06182
1.68222 1.15272
1.64722 1.16136
1.69301 1.0597
1.69965 1.04337
1.69166 1.17539
1.7004 1.16992
1.71269 1.17505
1.70305 1.14929
1.67441 1.14167
1.6298 1.15568
1.60608 1.1264
1.61095 1.08455
1.58666 1.07277
1.56754 1.07985
1.56316 1.07271
1.53779 1.08466
1.55504 1.03066
1.50983 1.14397
1.45066 1.2283
1.47921 1.12726
1.48097 1.12365
1.52108 1.04191
1.53586 1.07317
1.52832 1.03384
1.43158 1.23443
1.49491 1.03434
1.45894 1.11108
1.49991 1.04
1.51741 1.09159
1.56553 1.03164
1.58915 1.01842
1.61106 1.03797
1.61957 0.967779
1.62992 0.986002
1.61415 1.00864
1.6084 0.943828
1.56942 0.99739
1.5401 0.923949
1.4852 1.06476
1.51045 0.955043
1.51185 0.891281
1.4942 0.898029
1.47556 0.980314
1.511 0.892361
1.50606 0.965727
1.5352 0.841196
1.56295 0.789079
1.54117 0.926858
1.56396 0.944112
1.51936 1.05231
1.53258 0.967681
1.56479 0.801067
1.53621 0.886957
1.57344 0.806074
1.46854 1.1254
1.53795 0.934761
1.55142 0.919866
1.55756 0.978328
1.60442 0.845482
1.57786 0.95954
1.592 1.02482
1.61791 0.910164
1.61575 0.823503
1.51019 1.01494
1.55407 0.965199
1.6014 0.862767
1.56973 1.02617
1.60865 0.964486
1.62165 1.00771
1.65188 0.939883
1.61295 1.02259
1.64859 1.03228
1.68206 0.975676
1.69247 1.01924
1.71619 1.00781
1.71746 1.07583
1.72489 1.04108
1.69284 1.06412
1.73829 0.962074
1.69052 1.0819
1.70369 1.0691
1.76977 0.969628
1.75122 1.04083
1.73843 1.06917
1.73438 1.08659
1.74682 1.13695
1.79559 1.0692
1.74457 1.16049
1.7069 1.20732
1.75792 1.04416
1.70998 1.0836
1.68419 1.08653
1.68837 1.077
1.70874 1.00897
1.66921 1.15405
1.70322 1.05596
1.66811 1.11194
1.66061 1.04864
1.67885 0.962594
1.66742 0.999742
1.68155 0.963173
1.61893 1.09229
1.68826 0.941077
1.6785 0.96963
1.64843 1.03872
1.63488 1.07774
1.64584 1.05052
1.67835 1.00411
1.67548 1.02481
1.71483 0.942791
1.72603 0.964106
1.7391 0.990978
1.69294 1.07189
1.74027 0.853458
1.6082 1.10266
1.67021 0.892103
1.6307 0.957623
1.63407 0.949556
1.70308 0.73522
1.69454 0.760311
1.64538 0.867785
1.65543 0.80783
1.61272 0.822323
1.57945 0.879945
1.57532 0.894002
1.59654 0.936195
1.66509 0.942579
1.71679 0.889419
1.70156 0.959246
1.69429 1.01853
1.76689 0.949866
1.75658 1.01527
1.75855 1.11221
1.84994 0.900045
1.7828 1.01878
1.78951 0.994864
1.78277 0.921702
1.72158 1.0248
1.71537 0.992783
1.68389 0.991474
1.67456 1.01601
1.69895 0.987262
1.67328 1.01061
1.71797 0.925141
1.70101 0.936149
-1.73276 -1.06661
1.59941 1.0648
-1.74991 -1.16638
1.67841 1.11403
1.71064 1.15768
1.72556 1.1716
1.77501 1.059
1.71138 1.11661
1.72886 1.02683
-1.8727 -1.06692
1.71483 1.03848
1.69085 1.08236
-1.82524 -1.02609
1.72875 0.983671
1.72375 0.958086
-1.79711 -1.03418
-1.79491 -1.00676
1.68337 0.91595
-1.80112 -0.936039
-1.74433 -1.02241
-1.73226 -0.999763
-1.69912 -1.01997
-1.7059 -1.02411
1.71941 0.952436
1.76046 1.01759
-1.69978 -1.23409
1.83964 1.0278
-1.71988 -1.24787
-1.77834 -1.14706
-1.82243 -1.1294
-1.83236 -1.13932
1.84148 1.07198
-1.79828 -1.11618
1.8393 0.986359
-1.78588 -1.07095
-1.76778 -1.05676
-1.76909 -1.01489
-1.7323 -0.988172
1.7459 0.951797
1.73721 0.952807
-1.69183 -1.00937
1.76639 0.867315
1.72851 0.969334
-1.64991 -1.07269
-1.63783 -1.10629
-1.60285 -1.15069
-1.61241 -1.1314
1.73003 1.00269
-1.68762 -1.05908
1.79459 0.950605
-1.65941 -1.08999
1.82171 0.961917
1.80509 1.00563
-1.7039 -1.10524
-1.72659 -1.09177
-1.75098 -1.0172
-1.75333 -1.04729
-1.71536 -1.08198
-1.68833 -1.08646
1.80048 0.937734
1.80572 0.908609
1.7946 0.995246
1.85967 0.931728
1.86733 0.922542
-1.77369 -1.13047
-1.79918 -1.11771
1.86946 1.05847
1.86754 1.04905
1.86231 1.03771
-1.81972 -1.11822
1.81546 1.02423
-1.80352 -1.09483
1.80945 1.00602
1.82233 1.03053
-1.85166 -1.05
-1.81651 -1.13354
1.87338 1.00993
-1.83929 -1.06307
-1.81959 -1.00979
-1.76536 -1.03245
-1.72823 -1.01798
-1.67534 -1.00591
-1.64489 -1.06639
-1.66491 -1.05372
-1.69145 -1.04051
1.70159 0.896505
-1.73701 -0.931759
1.68773 0.881406
-1.78848 -0.913722
-1.7723 -0.962687
1.66696 0.845756
-1.81933 -0.903036
-1.81146 -0.933698
1.63909 0.933992
-1.78157 -0.971357
-1.79964 -0.906965
-1.79132 -0.885314
1.71311 0.888665
1.70263 0.896385
-1.76877 -0.926693
-1.76316 -1.00698
1.74432 0.901692
-1.81318 -0.952203
1.78892 0.810707
-1.73119 -1.04136
-1.80785 -0.839726
-1.792 -0.929887
-1.80119 -0.882444
1.73581 0.809087
-1.77582 -0.841478
-1.72067 -0.924638
-1.70101 -0.953544
-1.72376 -0.934993
-1.7136 -0.976364
1.71781 0.864601
1.7494 0.819179
-1.77214 -0.824857
-1.77017 -0.8335
1.72465 0.774221
1.68963 0.860793
1.72651 0.814255
1.70947 0.815337
1.70788 0.880321
-1.79141 -0.925205
-1.78146 -0.955728
1.75081 0.912852
1.74634 0.947759
1.77028 0.896223
-1.84377 -0.949432
1.70526 0.921965
1.71283 0.899239
1.70852 0.920307
1.70504 0.915062
1.71579 0.876293
-1.80237 -0.962229
1.65153 1.00027
1.68552 0.894281
-1.8143 -0.925859
1.70905 0.912108
1.79741 0.795679
-1.85929 -1.01172
1.76831 0.930998
1.74544 0.970019
1.70984 1.03221
1.71714 1.04136
1.69611 1.13174
1.74734 0.984903
1.77174 0.862218
1.70658 1.0388
1.69861 1.13357
1.78806 0.952942
1.72903 1.06741
1.75292 1.05845
1.76653 1.00993
1.75582 0.983699
1.76008 1.01931
1.80134 0.911208
1.78072 1.00191
1.78946 0.943213
1.74095 1.0181
1.74194 0.959725
1.72165 0.975339
1.72092 0.940791
1.71893 0.989798
1.72942 1.00278
1.71757 1.04024
1.74463 1.00953
1.76936 1.00038
1.7492 1.02892
1.76764 1.00538
1.74534 1.0359
1.72103 1.06135
1.73969 1.03534
1.77853 0.8733
1.77186 0.917156
1.74325 0.950177
1.71975 1.04344
1.75153 0.95459
1.72056 0.966145
1.74097 0.881129
1.69968 0.948022
1.66669 1.00158
1.74576 0.819684
1.73135 0.851004
1.7294 0.931069
1.74805 0.873537
1.76622 0.834319
1.75908 0.856329
1.79033 0.808756
1.8001 0.83783
1.79915 0.867169
1.82202 0.831041
1.82707 0.852962
1.86977 0.757315
1.81884 0.908033
1.82545 0.788397
1.79199 0.824519
1.78412 0.806791
1.76345 0.811142
1.74247 0.846384
1.71617 0.860451
1.7089 0.864887
1.66907 0.990135
1.69482 0.949788
1.72594 0.911202
1.69322 1.05056
1.77596 0.873727
1.77527 0.887186
1.73098 1.01416
1.80114 0.879362
1.79653 0.90157
1.81361 0.76976
1.73268 0.946019
1.79291 0.704736
1.7728 0.761156
1.7343 0.808757
1.70042 0.892068
1.72072 0.893096
1.72581 0.81648
1.70747 0.860201
1.70703 0.822503
1.70773 0.818609
1.72198 0.815347
1.65476 0.943809
1.65988 0.879845
-1.72393 -0.945934
1.65452 0.933804
1.6603 0.955088
-1.71024 -1.01405
1.66963 0.964135
1.64806 1.01658
1.64812 1.04943
1.73804 0.859772
1.6488 1.06279
1.70313 0.937023
1.65483 1.06211
1.63608 1.05288
1.62824 1.01443
1.62609 1.06723
1.65923 1.09656
1.71671 1.04213
1.72734 1.00687
1.71353 1.01329
1.71109 0.964482
1.69649 0.96802
1.64806 1.08521
1.69431 0.992729
1.65323 1.11452
1.62051 1.14408
1.6205 1.18331
1.68729 1.09967
1.6838 1.13054
1.69315 1.06858
1.74033 0.964635
1.73732 1.00997
1.73831 1.01654
1.72063 1.02946
1.70312 1.06167
1.6944 1.00759
1.7192 0.978578
1.75096 0.910458
1.73447 0.942447
1.74438 0.954014
1.77954 0.923389
1.78935 0.921512
1.73988 1.00225
1.74774 1.04295
1.72629 1.08945
1.74018 0.998261
1.7699 0.943863
1.70649 1.02783
1.73329 0.924067
1.71216 0.962541
1.76337 0.781534
1.72683 0.825831
1.682 0.898866
1.649 0.895871
1.62819 0.895424
1.62408 0.887096
1.59595 0.915942
1.63681 0.867709
1.63222 0.919815
1.60038 1.00308
1.56598 1.0696
1.59823 1.01749
1.64205 0.978661
1.63316 1.10552
1.63798 1.0955
1.63266 1.00926
1.63247 0.89284
1.59986 0.963738
1.5611 1.04129
1.61256 0.935516
1.64196 0.94053
1.62055 0.988942
1.67567 0.860319
1.65289 0.965276
1.68865 0.827956
1.67679 0.898553
1.64108 1.00164
1.631 1.01813
1.6402 0.930624
1.59532 1.01384
1.55891 1.05238
1.58146 0.999978
1.59331 1.00089
1.61864 0.982163
1.6164 1.05784
1.63367 0.960365
1.62158 0.942408
1.59101 0.881857
1.54865 1.00344
1.6187 0.929413
1.58214 1.04632
1.65747 0.822352
1.62245 0.958592
1.58007 1.03409
1.60981 0.955717
1.60631 0.974276
1.58924 0.984135
1.63071 0.859363
1.6404 0.908682
1.62992 0.937233
1.65965 0.945642
1.69947 0.8998
1.67335 0.912586
1.66502 0.924163
1.6717 0.924771
1.66927 0.951411
1.6944 0.85875
1.66176 0.941695
1.63804 0.941346
1.65601 0.860363
1.58771 1.01725
1.61694 1.01215
1.56794 1.19303
1.67299 0.988311
1.61234 0.997588
1.62763 0.938935
1.60193 1.02489
1.57279 1.05198
1.62356 0.883599
1.60049 0.90444
1.58241 0.843678
1.53093 0.883881
1.56574 0.728745
1.50111 0.961075
1.54802 0.904685
1.52713 0.960382
1.54192 0.976564
1.57749 0.850977
1.54757 0.979921
1.61383 0.834228
1.56722 0.932151
1.57772 0.866625
1.60772 0.8709
1.61406 0.893803
1.59593 0.930643
1.61528 0.860893
1.58148 0.877852
1.58124 0.892048
1.56047 0.92979
1.56015 0.944416
1.55634 0.944418
1.56276 0.91664
1.55994 0.890598
1.58688 0.862194
1.64636 0.847648
1.62797 0.941367
1.55391 1.07092
1.61478 0.915261
1.56228 1.01644
1.57523 0.961625
1.53932 1.05527
1.57953 0.945165
1.54727 0.9681
1.53979 0.962756
1.54517 1.0036
1.61137 0.908157
1.57755 0.961688
1.59028 0.897387
1.54284 1.01453
1.59802 0.870151
1.58283 0.888736
1.55315 0.993173
1.57743 0.931685
1.53203 0.953776
1.50704 0.991137
1.56046 0.845145
1.49861 1.02766
1.5161 0.978897
1.55092 0.898903
1.53528 0.952126
1.49212 0.987321
1.4715 1.06571
1.43877 1.16435
1.47532 1.08714
1.50166 1.0077
1.50096 0.921546
1.41701 1.08578
1.43578 1.02424
1.45136 0.987847
1.4525 1.0714
1.45162 1.07838
1.41537 1.13358
1.44803 1.01783
1.43122 1.09743
1.49569 0.946149
1.48524 0.958642
1.49304 0.946706
1.46556 1.00273
1.46338 0.965321
1.42448 1.04318
1.46362 0.979938
1.48319 1.00196
1.51729 0.999719
1.57132 0.940822
1.5932 0.898039
1.54669 1.01828
1.5987 0.9416
1.58805 0.972562
1.58805 1.03002
1.5249 1.13499
1.52294 1.0842
1.47337 1.11485
1.44465 1.12551
1.44001 1.12965
1.43249 1.14479
1.47593 1.06728
1.3952 1.19576
1.41236 1.17006
1.40503 1.08359
1.36722 1.14549
1.40588 1.02577
1.47364 0.885185
1.4677 0.894391
1.41655 0.992669
1.38755 0.995683
1.33858 0.95851
1.29837 1.00175
1.2893 0.992997
1.27495 0.92936
1.24542 0.963192
1.26803 0.94214
1.28673 1.00468
1.32916 0.988401
1.39789 0.947339
1.42087 0.972422
1.43835 0.979575
1.42235 0.980446
1.45689 0.896795
1.44477 0.908319
1.45765 0.890633
1.4785 0.859086
1.43153 0.957981
1.45646 0.82012
1.47083 0.860661
1.46653 0.910084
1.49756 0.889892
1.46863 0.932036
1.47251 0.889908
1.43637 0.896301
1.43411 0.997995
1.50688 0.880992
1.4951 0.974039
1.49172 0.925575
1.46367 0.973265
1.45668 0.883585
1.4276 0.908972
1.45865 0.812715
1.43492 0.895341
1.399 0.975864
1.37922 0.96675
1.41008 0.842616
1.42594 0.879066
1.45094 0.868576
1.50415 0.748925
1.44742 0.870098
1.43158 0.904796
1.40902 0.882232
1.40541 0.874108
1.37613 0.924563
1.41242 0.842009
1.3999 0.893597
1.40111 0.906587
1.44208 0.93957
1.46805 0.850749
1.46861 0.906095
1.45139 0.92301
1.40538 1.03379
1.42601 1.0002
1.42246 0.974906
1.43432 1.05505
1.48819 0.951283
1.45405 1.11834
1.50791 1.04568
1.53701 1.00708
1.57071 1.01337
1.49142 1.12029
1.46303 1.10575
1.45744 1.03761
1.44771 1.03197
1.46075 0.967124
1.46914 0.996822
1.44101 1.07246
1.45413 0.972775
1.43815 1.01232
1.49426 0.950425
1.53577 0.946373
1.59637 0.975564
1.60592 0.974773
1.61582 0.919136
1.56736 1.06348
1.56551 1.03064
1.58211 0.967751
1.54144 1.06267
1.56318 1.05815
1.54076 1.13016
1.54319 1.08018
1.51945 1.05916
1.53396 0.988178
1.48802 1.01591
1.47818 0.961897
1.45263 1.02525
1.50991 0.868863
1.48788 0.99285
1.52466 0.891821
1.53252 0.785035
1.51125 0.777336
1.47183 0.904625
1.47845 0.930223
1.47682 1.04307
1.50848 1.01884
1.5616 0.88572
1.43289 1.11287
1.42254 1.0643
1.42743 1.0239
1.36523 1.13181
1.42085 0.952483
1.42574 0.854139
1.36645 1.01252
1.3454 1.02685
1.35976 0.954105
1.37909 0.989644
1.36889 1.05546
1.41541 0.984348
1.419 0.933114
1.41524 0.857466
1.38024 0.870578
1.33406 0.977656
1.37229 0.872991
1.43454 0.8304
1.46808 0.848515
1.47114 0.89278
1.47971 0.843134
1.44457 0.846418
1.40797 0.927576
1.41351 0.931291
1.37893 1.04908
1.453 0.825291
1.36572 1.06732
1.44034 0.8769
1.4129 0.943113
1.40433 1.02169
1.49291 0.872773
1.49356 0.889212
1.52819 0.852155
1.52141 0.77953
1.46461 0.871404
1.48059 0.820256
1.49194 0.862528
1.4761 0.974217
1.46507 0.94796
1.45855 0.942403
1.44261 0.938413
1.4258 0.959549
1.42309 0.95903
1.41883 1.02032
1.49677 0.875258
1.48515 0.909393
1.45858 0.894457
1.43379 0.919398
1.47444 0.80151
1.41924 0.813354
1.4182 0.802388
1.41746 0.816592
1.3702 0.973074
1.37133 0.891195
1.36518 0.984865
1.36319 0.959703
1.3766 0.94638
1.41312 0.93691
1.39894 1.10629
1.46739 1.01518
1.474 0.983537
1.42901 1.0529
1.47675 0.873189
1.4606 0.942243
1.4538 0.956774
1.44663 0.858903
1.39092 1.02041
1.39382 1.05681
1.42959 1.00578
1.47428 1.00534
1.5115 0.966074
1.5411 0.914763
1.49265 1.06224
1.53956 0.963431
1.55652 0.938455
1.52988 1.02173
1.54831 0.87317
1.49587 0.93939
1.46326 0.871635
1.41111 0.995559
1.48245 0.847218
1.42677 1.02508
1.47772 0.926609
1.48531 0.974671
1.50171 0.891776
1.50308 0.843796
1.4453 0.977951
1.42905 0.98265
1.39759 1.04135
1.39432 0.998412
1.42868 0.907054
1.43322 0.964525
1.42844 0.97199
1.4448 0.896402
1.3809 1.00247
1.40348 0.946074
1.42726 0.929252
1.42003 0.979753
1.51815 0.859594
1.49983 0.883505
1.46422 0.906221
1.48279 0.800601
1.4795 0.826534
1.45432 0.898039
1.46138 0.788387
1.43675 0.84633
1.39291 0.924734
1.38289 0.934582
1.40711 0.93096
1.41793 0.851859
1.40356 0.926565
1.34072 1.04916
1.39088 0.930017
1.38239 0.925446
1.3854 0.916374
1.37525 0.892794
1.40045 0.787537
1.40267 0.870025
1.41346 0.876697
1.40114 0.952108
1.42103 0.931256
1.45093 0.919442
1.41285 1.00409
1.42044 0.947173
1.43383 0.940133
1.37678 1.00908
1.37844 0.891036
1.34972 0.950965
1.32782 0.934566
1.29292 0.941779
1.31748 0.85627
1.33856 0.786154
1.33262 0.899905
1.35341 0.883029
1.30878 0.981857
1.38249 0.830885
1.31103 1.01054
1.29932 1.01641
1.24394 1.11103
1.28459 0.994107
1.2513 1.08187
1.26055 1.00973
1.25203 1.05004
1.25935 1.02319
1.2792 1.03857
1.30808 0.978481
1.30849 0.954343
1.26194 1.01315
1.26975 0.900375
1.24241 0.928159
1.23828 0.943195
1.21744 1.00202
1.201 1.04559
1.23547 0.958091
1.25685 0.99284
1.21809 1.1423
1.27981 0.990431
1.23211 1.01317
1.21454 0.958735
1.22546 0.966321
1.20508 1.00372
1.26121 0.971722
1.26132 0.971061
1.24419 0.96886
1.27026 0.93506
1.30276 0.941272
1.3393 0.927418
1.34275 0.920862
1.29042 0.953784
1.24913 1.02407
1.2221 1.06093
1.31078 0.922241
1.25832 1.10227
1.36372 0.928708
1.3044 1.04334
1.28553 1.00673
1.29159 0.999779
1.29385 1.03489
1.30478 1.04297
1.3487 0.931202
1.31426 0.994276
1.3423 0.895443
1.33652 0.873617
1.29794 0.978302
1.28367 0.965362
1.27226 0.966673
1.31737 0.835124
1.30125 0.908968
1.26037 1.01142
1.25645 1.02462
1.2816 1.02966
1.29619 1.03497
1.38285 0.925965
1.40179 0.907245
1.42376 0.928609
1.40978 0.989673
1.3886 1.02803
1.43434 0.964457
1.42633 1.01863
1.42516 1.03293
1.43087 0.990463
1.43025 0.953012
1.455 0.929893
1.47709 0.926174
1.49678 0.919081
1.49679 0.925394
1.52281 0.883353
1.515 0.959921
1.47163 1.08629
1.51473 0.926539
1.4801 1.03008
1.48882 0.98899
1.54623 0.865212
1.54564 0.862532
1.51466 0.94404
1.4793 1.01554
1.49799 0.896459
1.43774 0.951836
1.45134 0.831244
1.453 0.865516
1.46083 0.863938
1.4257 0.976021
1.385 1.00921
1.40389 0.941085
1.38971 0.988341
1.41118 0.989462
1.42619 0.970501
1.41321 1.00209
1.41257 0.97626
1.42663 0.983067
1.41472 1.01983
1.43546 0.985763
1.46284 0.924373
1.42573 1.00372
1.39852 0.976407
1.461 0.796213
1.38969 0.942243
1.38785 0.928932
1.40792 0.887574
1.39083 0.949239
1.35476 1.03394
1.38055 1.00822
1.36118 1.07278
1.39103 1.02158
1.43893 0.891793
1.39031 1.00341
1.46106 0.86397
1.43446 0.952179
1.48336 0.912056
1.47977 1.00667
1.49076 1.03069
1.47097 1.06421
1.4464 1.08997
1.45029 1.05449
1.48506 0.959893
1.50927 0.935744
1.51008 0.939794
1.52715 0.879435
1.50863 0.916407
1.51624 0.918641
1.45075 1.03445
1.45537 0.99814
1.44408 0.962317
1.43289 0.99642
1.44023 1.01097
1.49941 0.908541
1.50162 0.96157
1.47422 0.965159
1.50466 0.972573
1.52072 0.878201
1.48653 0.918554
1.47476 0.994879
1.47856 1.01145
1.481 1.03334
1.47745 1.06293
1.46487 1.05398
1.46306 1.00537
1.48558 0.881002
1.42609 0.926756
1.4239 0.903451
1.43674 0.825929
1.39753 0.874397
1.39162 0.909888
1.42242 0.886988
1.42592 0.922688
1.44979 0.970798
1.495 0.979724
1.47456 1.08193
1.43904 1.18558
1.44382 1.16108
1.85388 0.410065
1.85152 0.370944
1.44627 1.12316
1.80639 0.386677
1.79467 0.202495
1.77666 0.285342
1.50565 0.905981
1.75548 0.459332
1.74373 0.516845
1.76912 0.446726
1.78922 0.458155
1.52119 0.933502
1.45439 1.05247
1.80611 0.488391
1.81315 0.414449
1.77226 0.539798
1.79726 0.344212
1.49329 0.927838
1.4955 0.956881
1.45448 1.07909
1.46783 1.0858
1.76648 0.271758
1.49978 1.02758
1.48625 1.11841
1.53963 1.08607
1.60063 0.995247
1.57773 1.118
1.53983 1.16369
1.53265 1.15749
1.57015 1.03149
1.52952 1.01906
1.44569 1.07655
1.72346 0.44268
1.36377 0.964311
1.344 0.945185
1.36809 0.880323
1.37377 0.82408
1.64652 0.400367
1.37937 0.921041
1.35797 0.968996
1.35602 0.977055
1.39148 0.948139
1.39778 0.949769
1.76441 0.286705
1.4072 0.94702
1.42166 0.917894
1.7405 0.330393
1.72618 0.314293
1.72205 0.425828
1.72914 0.391359
1.72702 0.344602
1.71878 0.36376
1.72028 0.340047
1.70946 0.421257
1.70864 0.344027
1.7359 0.315067
1.76059 0.305155
1.75581 0.321084
1.7564 0.312036
1.75769 0.338573
1.73775 0.46677
1.77166 0.296359
1.77326 0.313722
1.78541 0.22197
1.79608 0.290203
1.76682 0.455783
1.76283 0.258092
1.75277 0.327551
1.73737 0.359618
1.72825 0.291978
1.71575 0.270624
1.71366 0.358275
1.72626 0.323608
1.73563 0.279693
1.73565 0.370098
1.74611 0.329959
1.76603 0.326851
1.79138 0.271914
1.80434 0.275525
1.80097 0.299474
1.79844 0.105086
1.76752 0.251897
1.72821 0.286793
1.71276 0.294379
1.73113 0.31566
1.74132 0.182855
1.69119 0.151844
1.67124 0.197138
1.67434 0.128455
1.70065 0.116273
1.72294 0.280223
1.75336 0.190767
1.74452 0.436824
1.75399 0.281188
1.75741 0.324324
1.74277 0.221323
1.72903 0.237893
1.70491 0.212264
1.67269 0.235225
1.66314 0.126533
1.64923 0.160017
1.66052 0.242146
1.67679 0.225617
1.66743 0.201598
1.6661 0.245247
1.66182 0.223434
1.68286 0.159348
1.69826 0.0897797
1.6963 0.193715
1.69683 0.182094
1.68055 0.200171
1.68328 0.178123
1.64914 0.221102
1.62998 0.232548
1.6071 0.335928
1.58022 0.353148
1.55318 0.279146
1.52719 0.291331
1.50047 0.170221
1.48417 0.234094
1.47919 0.245196
1.48414 0.181337
1.47876 0.193829
1.46364 0.190563
1.45244 0.335772
1.44868 0.277119
1.43736 0.186724
-1.46337 -0.101862
-1.49622 -0.100971
1.52108 0.265542
1.52206 0.232453
1.53512 0.30172
-1.51194 -0.1459
1.57811 0.224855
1.56694 0.191009
-1.53194 -0.153396
1.57042 0.165769
1.5405 0.156717
1.50585 0.224675
1.47865 0.0616222
-1.51247 0.0508058
1.48639 0.0957758
1.48219 0.0776852
-1.49384 0.0322297
1.47116 0.0913862
1.45426 0.0264862
1.43395 -0.034104
1.41447 0.00235221
1.41305 0.0322133
1.40886 0.0736041
1.40981 0.0651965
1.42056 0.0174946
1.42151 0.0464793
1.40521 -0.0167782
1.419 0.138218
1.42339 0.151837
1.41632 0.0918918
1.4101 0.0375226
1.41669 0.105663
1.43022 0.189163
1.41758 0.126652
1.40173 0.150338
1.36679 0.162931
1.34492 0.10168
1.3419 0.0900007
1.36903 0.155994
1.37908 0.0493405
1.40591 0.118302
1.39478 0.128045
1.37135 0.185669
1.3739 0.16045
1.3724 0.331305
1.40449 0.241337
1.42123 0.287913
1.45033 0.138224
1.46202 0.179022
1.47492 0.266326
1.46258 0.159693
1.42767 0.143972
1.42021 0.246688
1.38036 0.259293
1.36813 0.300491
1.36287 0.187042
1.37673 0.24684
1.38639 0.250088
1.37033 0.110451
1.36712 0.0804861
1.38269 0.165182
1.41556 0.199818
1.46047 0.190607
1.477 0.185564
1.45791 0.0447781
1.45588 0.191518
1.43602 0.15676
1.41398 0.170322
1.42231 0.227335
1.43723 0.278581
1.4471 0.243895
1.44421 0.25908
1.42674 0.222987
1.42753 0.266254
1.4304 0.278202
1.41411 0.274974
-1.78383 -0.0749658
1.40311 0.264714
1.39938 0.294038
1.39682 0.363796
1.37318 0.361338
1.32775 0.34139
1.30389 0.351155
-1.70475 -0.0863666
1.25635 0.274404
-1.71014 -0.0529888
-1.70928 -0.0460017
-1.72236 -0.0675581
1.28036 0.299571
-1.72698 -0.0741647
1.28231 0.288102
1.29077 0.330781
-1.70021 -0.0354562
1.29282 0.309283
-1.72688 -0.0167279
1.33019 0.363679
1.3273 0.272088
1.36409 0.263498
1.38462 0.279234
1.40547 0.245003
1.43566 0.155716
1.45057 0.263557
1.46193 0.300522
1.462 0.282728
1.50469 0.415858
1.5135 0.392724
1.53749 0.341745
1.54845 0.387979
1.54221 0.412708
1.54612 0.325285
1.52904 0.403005
1.4863 0.374124
1.44844 0.383234
1.45155 0.317995
1.45427 0.350859
1.47336 0.287967
1.47874 0.352981
1.4853 0.476435
1.54431 0.376969
1.57481 0.3099
1.59603 0.278511
1.56843 0.455213
1.5917 0.299085
1.58324 0.213469
1.56724 0.28327
1.55009 0.25353
1.51234 0.318388
1.50109 0.360784
1.47307 0.420023
1.46296 0.426488
1.47514 0.43198
1.45748 0.473638
1.46582 0.349996
1.45272 0.342257
1.47722 0.314372
1.52051 0.252564
1.52646 0.324698
1.55666 0.293033
1.55997 0.327364
1.54236 0.454806
1.57958 0.206235
1.56379 0.291015
1.55119 0.316967
1.55604 0.302866
1.53139 0.33558
1.5184 0.250381
1.51817 0.298829
1.50778 0.404959
1.49544 0.361763
1.51187 0.237446
1.48332 0.363634
1.4851 0.370816
1.51624 0.286925
1.5164 0.412526
1.49514 0.43102
1.4551 0.41131
1.4322 0.415913
1.42422 0.367686
1.42746 0.294188
1.43743 0.369889
1.41289 0.308869
1.3906 0.281389
1.36922 0.321859
1.36114 0.347328
1.37141 0.372152
1.41552 0.313718
1.4275 0.345171
1.45288 0.3088
1.47334 0.348203
1.48188 0.330962
1.5052 0.261521
1.51298 0.310229
1.52577 0.165412
1.52791 0.312699
1.53448 0.298583
1.51322 0.271924
1.48024 0.308373
1.44378 0.240703
1.45527 0.337569
1.45703 0.255149
1.47805 0.294344
1.47171 0.259291
1.44594 0.322909
1.42068 0.344593
1.37843 0.35824
1.38332 0.295707
1.42446 0.297134
1.45357 0.220691
1.45973 0.233326
1.45876 0.427195
1.48825 0.358527
1.51449 0.261392
1.52593 0.3163
1.54915 0.323606
1.56549 0.303579
1.54454 0.274672
1.54845 0.235656
1.52777 0.239359
1.48215 0.293392
1.47772 0.228873
1.47368 0.298168
1.4606 0.369408
1.45478 0.372874
1.45773 0.262706
1.42688 0.159411
1.40804 0.199649
1.40733 0.295754
1.41109 0.192452
1.41422 0.297836
1.42957 0.17703
1.45878 0.254721
1.49236 0.210374
1.51005 0.244957
1.50732 0.284931
1.51504 0.333832
1.50512 0.371271
1.51447 0.238834
1.54807 0.171053
1.56869 0.293524
1.58567 0.226613
1.5889 0.183816
1.57648 0.376059
1.526 0.240546
1.49462 0.291552
1.48093 0.298853
1.46944 0.24044
1.48083 0.337426
1.49397 0.306107
1.50843 0.233197
1.51638 0.320224
1.52591 0.340542
1.53197 0.382319
1.55129 0.314997
1.57844 0.115494
1.58971 0.215779
1.58522 0.231607
1.59863 0.291301
1.61499 0.32787
1.6408 0.224378
1.63034 0.244333
1.61356 0.246138
1.64565 0.342373
1.66953 0.307782
1.68573 0.288979
1.70608 0.238989
1.70259 0.307493
1.69683 0.34852
1.69604 0.352082
1.67785 0.362332
1.67388 0.317007
1.67467 0.321938
1.67429 0.265575
1.67226 0.226726
1.65666 0.262138
1.65463 0.352226
1.6669 0.324673
1.69171 0.228421
1.66656 0.355251
1.63949 0.210645
1.57064 0.133667
1.52976 0.141594
1.49234 0.22673
1.46693 0.144488
1.46113 0.108927
1.45413 0.0375795
1.46804 0.118165
1.49681 0.115847
1.53523 0.0889905
1.54809 0.128935
1.53653 0.0186276
1.52872 0.00139765
1.52009 0.00472924
1.55665 0.0725469
1.55798 -0.00921786
1.54952 0.0704183
1.52882 0.0728127
1.52865 0.105645
1.53332 0.148406
1.53862 0.085106
1.5156 0.167016
1.51603 0.186577
1.50327 0.110505
1.49426 0.0162141
1.47116 0.0642517
1.45387 0.186267
1.43817 0.0498505
1.45528 0.0743762
1.45352 0.105884
1.44469 0.0411937
1.40674 0.0681036
1.40254 0.0255659
1.39622 0.0341903
1.39994 0.0698635
1.44677 0.0627284
1.49972 0.0881539
1.52338 0.14402
1.53591 0.0506028
1.52877 0.0925906
1.53786 0.0682538
1.55054 0.0454355
1.56235 0.123266
1.56035 0.0417335
1.51808 0.120398
1.47918 0.0907302
1.46357 0.173864
1.42862 0.106127
1.41523 0.133055
1.3984 0.0867416
1.39296 0.122304
1.36755 0.0814195
1.35768 0.184228
1.34702 0.0978109
1.34017 0.145477
1.34508 0.144783
1.37054 0.0263834
1.39074 0.0531994
1.39683 0.0422841
1.40921 0.0944418
1.40825 0.0735755
1.41278 0.131067
1.42881 0.130829
1.4421 0.00933691
1.43045 0.122783
1.43078 0.120751
1.45362 0.147249
1.47143 0.0954406
1.47766 0.0953649
1.48946 0.109443
1.4667 0.194324
1.44738 0.121944
1.4586 0.22298
1.43084 0.0867395
1.41332 0.186411
1.40639 0.183688
1.40883 0.132974
1.40193 0.192134
1.39847 0.0707972
1.41867 0.158411
1.43195 0.121351
1.4282 0.0734851
1.44798 0.0415236
1.45392 0.0767587
1.47106 0.0526393
1.48254 0.138357
1.49449 0.109803
1.48142 0.13224
1.43761 0.0229055
1.42763 0.0313968
1.42887 0.0750472
1.44797 0.117305
1.45986 0.0782779
1.48579 0.128532
1.49283 0.147089
1.49584 0.0674587
1.50531 0.119642
1.50247 0.117789
1.50512 0.225168
1.50452 0.194507
1.50111 0.169526
1.47097 0.157684
1.43895 0.189841
1.41618 0.186459
1.41792 0.196427
1.42752 0.147113
1.41756 0.157066
1.42103 0.225976
1.4504 0.278384
1.47539 0.1893
1.4893 0.279564
1.49971 0.280548
1.49789 0.2385
1.50421 0.119562
1.49349 0.2897
1.50166 0.241116
1.52078 0.160967
1.52904 0.209269
1.53523 0.16378
1.52086 0.206543
1.51913 0.124084
1.54148 0.143055
1.54714 0.272133
1.54913 0.00212552
1.54605 0.182964
1.54599 0.141953
1.54921 0.0857583
1.5444 0.220026
1.54022 0.169698
1.51933 0.186208
1.51175 0.18628
1.50237 0.109943
1.52206 0.22297
1.54461 0.177343
1.54938 0.114606
1.56153 0.0297525
1.57251 0.116904
1.57173 0.0638818
1.57156 0.0876665
1.5911 0.235353
1.58132 0.233109
1.56891 0.188897
1.54839 0.2594
1.54878 0.21483
1.56184 0.0618121
1.58903 0.135168
1.60789 0.205223
1.58427 0.318096
1.57377 0.241152
1.54862 0.199118
1.53343 0.214266
1.52186 0.321063
1.53727 0.192696
1.52221 0.319258
1.51521 0.260111
1.51519 0.256772
1.51293 0.0917908
1.51997 0.0413927
1.53729 0.087023
1.54257 -0.000962879
1.53913 -0.0056125
1.52958 0.0346027
1.51851 0.109859
1.50925 0.0357228
1.54748 0.118757
1.55715 0.127965
1.55933 0.0952217
1.54556 0.0378156
1.55153 0.0337413
1.54896 0.0434885
1.53452 0.0518446
1.50706 -0.0148005
1.50797 0.0632614
1.51996 0.0173525
1.52113 0.0311333
1.5154 0.0645394
1.49925 0.114543
1.48057 0.136505
1.45695 0.146965
1.41205 0.0467928
1.38704 -0.00580363
1.41083 0.0279924
1.4474 -0.00964843
1.46058 0.0155851
1.47569 0.0311914
1.48367 0.0149424
1.48746 0.0648178
1.48326 0.159734
1.48669 0.204404
1.49182 0.212514
1.51328 0.0922777
1.5314 0.158942
1.56903 0.0958544
1.57789 0.27388
1.58837 0.228634
1.5729 0.149581
1.56407 0.166594
1.56725 0.182928
1.56068 0.0855869
1.52081 0.246194
1.51282 0.182203
1.54043 0.247185
1.56023 0.118836
1.5706 0.227962
1.58829 0.176246
1.61028 0.134603
1.61664 0.133621
1.62478 0.0143022
1.64125 0.00997668
1.62857 0.0661976
1.62169 0.000932779
1.62917 0.154287
1.61848 0.0577721
1.58746 0.0558173
1.5549 0.0276201
1.53015 0.129952
1.52462 0.110798
1.514 0.140791
1.50449 0.170529
1.47588 0.0861467
1.45431 0.0162775
1.46235 0.115844
1.49229 0.0288737
1.51758 0.0959561
1.52783 0.0532611
1.54093 0.133433
1.56332 0.152865
1.57183 0.11825
1.56747 0.0811103
1.56848 0.13855
1.57439 0.149967
1.56977 0.132648
1.56487 0.200784
1.553 0.114912
1.5337 0.150454
1.53387 0.100205
1.53261 0.127206
1.51867 0.20433
1.49948 0.151521
1.50063 0.253317
1.50146 0.153812
1.50957 0.141713
1.52023 0.186239
1.52709 0.0953484
1.53 0.0846331
1.52507 0.148062
1.53019 0.0980931
1.53438 0.163116
1.52877 0.052411
1.51864 0.0861484
1.52233 0.0811021
1.52358 0.0839596
1.51093 0.0811312
1.50808 0.190769
1.51442 0.134171
1.5002 0.10468
1.46738 0.0535969
1.44442 0.0999302
1.44685 0.0382706
1.45358 -0.0260739
1.47401 0.0648062
1.48572 0.011086
1.48599 0.0528426
1.49468 -0.0367154
1.51143 -0.0556316
1.50656 -0.00239211
1.4805 -0.0282857
1.49039 -0.027177
1.51077 0.0122933
1.5092 0.0159324
1.51749 -0.0347489
1.49964 -0.164308
1.50522 -0.0248083
1.48373 0.0786177
1.47145 -0.0430283
1.45099 -0.0933197
1.45066 0.0539601
1.43739 -0.126889
1.46403 -0.0604546
1.48238 -0.0942708
1.48648 -0.0795993
1.49977 -0.0440016
1.48434 -0.117173
1.47612 -0.0994815
1.46443 -0.0927596
1.47996 -0.0793927
1.48535 -0.0972672
1.49207 -0.0566175
1.4894 -0.119906
1.45014 -0.239975
1.43076 -0.155297
1.38141 -0.203942
1.34704 -0.135425
1.3556 -0.0821215
1.33986 -0.171565
1.33846 -0.165528
1.3452 -0.0694513
1.35427 -0.0855448
1.36663 0.0139409
1.38476 -0.0642034
1.40975 -0.0736894
1.43844 -0.0898404
1.45552 -0.145143
1.46523 -0.13976
1.45249 -0.129758
1.4301 -0.104957
1.41753 -0.125146
1.41671 -0.217123
1.45628 -0.122666
1.47325 -0.133962
1.47045 -0.131675
1.45092 -0.199743
1.41839 -0.251178
1.39792 -0.284323
1.39667 -0.301455
1.4092 -0.266543
1.40613 -0.327718
1.40965 -0.264607
1.44051 -0.218913
1.43508 -0.227645
1.43613 -0.167363
1.41337 -0.179408
1.37848 -0.246341
1.36689 -0.294546
1.38166 -0.272371
1.40203 -0.202662
1.40161 -0.153154
1.41307 -0.137443
1.42051 -0.170749
1.43353 -0.220037
1.45721 -0.222462
1.45502 -0.200983
1.44825 -0.198389
1.44792 -0.175398
1.4321 -0.290378
1.43981 -0.273401
1.44339 -0.203149
1.46396 -0.175117
1.47335 -0.144397
1.4818 -0.160215
1.48716 -0.10436
1.47586 -0.0880833
1.46536 -0.16601
1.4742 -0.15289
1.4577 -0.172351
1.42832 -0.200353
1.42586 -0.180543
1.45283 -0.0697842
1.45494 -0.0503687
1.45085 -0.13988
1.4461 -0.125646
1.44354 -0.104778
1.44844 -0.104049
1.46151 -0.164735
1.47125 -0.13985
1.47093 -0.126578
1.47452 -0.138319
1.4526 -0.173832
1.45604 -0.147757
1.43483 -0.166757
1.44327 -0.173316
1.4493 -0.134095
1.43853 -0.127399
1.42923 -0.0922038
1.43127 -0.094309
1.43125 -0.099018
1.42474 -0.0768855
1.42324 -0.0639802
1.4388 -0.035719
1.46059 -0.0354207
1.47315 -0.0372558
1.4595 -0.031964
1.45231 -0.0253316
1.44431 -0.0403686
1.44962 0.0653542
-0.876012 -0.0897127
1.43992 0.00647835
-0.866563 -0.102601
1.4377 -0.0459313
1.43586 0.000536836
1.42284 -0.0265856
-0.862112 -0.0922063
1.49969 -0.057486
-0.933602 -0.128882
1.58487 -0.0382966
1.58708 0.041037
1.58488 0.11307
1.58444 -0.0136776
1.57367 0.02045
1.57285 0.0168393
-0.923708 -0.128094
1.53115 0.0405114
1.54051 0.0123015
1.5467 0.0957411
1.54307 0.0808868
1.53226 0.0300365
1.54201 0.135967
1.56488 0.0310186
1.57477 0.138857
1.6041 0.0629128
1.62313 0.0861304
1.62254 0.0331465
1.64035 0.0046811
1.62269 0.0656877
1.61304 -0.0273765
1.59366 0.0386251
1.59676 0.0566018
1.58967 0.0862825
1.57522 0.080657
1.57049 0.0188551
1.57282 -0.0208156
1.55738 -0.0468133
1.54474 -0.0428838
1.55599 -0.116461
1.57805 0.115255
1.57418 -0.0115393
1.55403 -0.0599134
1.55009 0.10606
1.54677 0.064935
1.54196 0.0119405
1.54524 0.0568101
-0.931168 -0.168557
1.58675 0.0781584
1.5874 0.0142453
1.59119 -0.0159695
1.60948 -0.133871
1.61546 -0.0865698
1.61604 -0.0770292
1.62694 -0.0332652
1.64726 -0.0448987
1.64558 -0.0437595
1.62801 -0.0656752
1.60303 -0.0569557
-0.887344 -0.0540188
1.55929 -0.124235
1.57498 -0.0408622
1.59017 -0.144315
1.61131 -0.0743065
1.60223 -0.164544
1.57957 -0.0988266
1.56454 -0.0914246
1.55779 -0.145282
1.53826 -0.101499
1.52991 -0.0226107
1.52497 -0.0299167
1.52126 0.062817
1.50568 0.0531098
1.49245 0.0186722
1.4853 -0.0121745
1.46779 -0.0126763
1.46419 -0.0883026
1.46443 0.0258871
1.48232 -0.0852679
1.51858 -0.0242781
1.53265 0.00801881
1.51621 0.139393
1.50616 0.0333369
1.48939 0.0204466
1.46742 -0.00839616
1.46756 0.0819514
1.49097 0.0848084
1.49404 -0.0134685
1.51919 0.0137998
1.5322 0.0255602
1.54073 0.00902857
1.54032 -0.0215131
1.53876 -0.0609398
1.53525 -0.114497
1.53529 -0.0500748
1.52955 0.00675639
1.52565 -0.00657897
1.52722 0.0196614
-0.946845 -0.122489
1.55594 0.0535608
-0.925955 -0.163107
1.56925 -0.0307306
1.5625 -0.0406769
1.55465 -0.0494962
1.54784 -0.00728508
-0.936105 -0.141692
-0.938387 -0.15398
1.48504 0.0264165
1.46079 0.00840616
-0.946303 -0.164415
-0.934719 -0.135531
-0.938442 -0.157607
-0.942211 -0.158152
1.50359 0.0548162
-0.954757 -0.258928
-0.961772 -0.226967
-0.982651 -0.195413
-0.971819 -0.155957
-0.968046 -0.166771
-0.960961 -0.190021
-0.975661 -0.197921
-0.964295 -0.273845
-0.971703 -0.26557
-0.958884 -0.239355
-0.942885 -0.169752
-0.928517 -0.263507
-0.916109 -0.219305
-0.932378 -0.199278
-0.969532 -0.208232
-1.00428 -0.113768
-1.01699 -0.171232
-1.01692 -0.132906
-0.976607 -0.113518
-0.943625 -0.0863158
-0.937254 -0.224334
-0.952227 -0.224528
-0.965496 -0.183269
-0.970163 -0.047652
-0.953423 -0.0550286
-0.934723 -0.0951042
-0.936674 -0.122701
-0.927023 -0.157237
-0.940945 -0.24042
-0.910941 -0.17246
-0.882215 -0.114274
-0.8423 -0.155243
-0.858315 -0.10094
-0.85561 -0.0196341
-0.865074 -0.107688
-0.861757 -0.0872385
-0.870019 -0.148636
1.45772 -0.0536835
-0.884029 -0.157127
-0.898521 -0.134581
1.4257 -0.0241212
-0.876634 -0.0525235
-0.85149 -0.11317
1.39818 -0.01545
1.39284 -0.00163866
-0.862388 -0.182001
-0.833077 -0.137141
1.376 -0.0285254
-0.832251 -0.137552
1.37862 0.0131751
-0.867667 -0.193457
-0.876819 -0.173095
-0.886519 -0.130336
-0.881034 -0.16817
-0.897949 -0.153699
-0.921915 -0.120618
-0.954947 -0.123763
-0.973043 -0.114984
-0.947798 -0.122095
-0.90529 -0.147869
1.50719 -0.0170859
1.49594 0.00359991
-0.915351 -0.191668
-0.923057 -0.0992009
1.46708 0.0535583
-0.941927 -0.133036
-0.946866 -0.0805675
1.49642 -0.029014
1.51196 0.00317198
1.53052 -0.00770709
1.54369 -0.00325529
1.52728 -0.0546599
1.541 -0.0562653
-0.899757 -0.135252
-0.867448 -0.116889
1.62237 -0.0241327
-0.900038 -0.151176
1.59978 -0.116006
1.58017 -0.11454
1.57619 -0.102347
1.5613 -0.074251
1.54568 -0.0556247
1.53299 -0.0926175
1.53551 -0.0722969
1.54056 -0.0710563
1.54231 -0.0727075
-0.914041 -0.0891107
1.57268 0.0103801
1.57665 -0.0688902
1.58842 0.0119957
1.57554 0.0513267
1.53228 -0.00874226
1.49447 -0.0392316
1.47089 -0.0164177
1.46509 0.00370167
1.46286 0.0405149
1.44539 -0.0524785
1.41724 -0.0842387
1.42088 -0.0695408
1.435 -0.074022
1.46232 0.0235687
1.4755 -0.0194806
1.48652 -0.0317977
1.49928 -0.0743568
1.50428 -0.000644455
1.48282 -0.038469
1.45913 -0.0977274
1.45614 -0.0471566
1.45109 -0.0445075
1.42361 -0.0846339
1.42817 -0.000252052
1.43729 -0.0799836
1.43852 -0.0944305
1.4242 -0.126235
1.41775 -0.098939
1.40923 -0.0659787
1.39514 -0.201875
1.4087 -0.0879858
1.40825 -0.0939839
1.40449 -0.0986674
1.41568 -0.0711878
1.4321 -0.0252303
1.42899 -0.0701283
1.40722 -0.146017
1.38702 -0.0800195
1.36773 -0.111844
1.38076 -0.0435859
1.39825 -0.0952045
1.41213 -0.030723
1.38862 -0.0175811
1.35653 -0.0831407
1.35855 -0.0592917
1.34318 -0.127404
1.35294 -0.112753
1.35632 -0.106092
1.35169 -0.0922858
1.36672 -0.0728129
1.40363 0.12315
1.39686 -0.0321854
1.39035 0.019916
1.37747 0.00323765
1.36145 -0.101041
1.36851 -0.0671062
1.37032 -0.119199
1.36062 -0.195245
1.38994 -0.0823629
1.39489 -0.0683367
1.40611 -0.0208682
1.3986 -0.0221453
1.37196 -0.212769
1.37112 -0.1055
1.3522 -0.0714201
1.32118 -0.0524802
1.30085 -0.0516649
1.30204 -0.054008
1.32142 -0.0321194
1.33708 0.124168
1.33862 0.0732348
1.33352 0.0986211
1.32395 0.023036
1.31989 -0.0388786
1.3126 0.0566712
1.31641 -0.0244966
1.32603 -0.100261
1.35858 -0.0359804
1.36194 0.0361132
1.3577 -0.0622868
1.35296 -0.0712235
1.35458 -0.0787487
1.35779 -0.126332
1.36327 -0.142069
1.37568 -0.115722
1.38685 -0.106247
1.36336 -0.131208
1.36227 -0.145098
1.36325 -0.0125972
1.33498 -0.104616
1.31536 -0.096546
1.31195 -0.0142155
1.31427 0.00158781
1.32563 0.0603305
1.32299 -0.000482359
1.33463 -0.00852369
1.33183 -0.117998
1.33467 -0.0991745
1.34696 -0.0907655
1.35422 0.002034
1.34161 -0.00998323
1.36684 0.0181746
1.37968 0.0221007
1.36123 0.092586
1.34124 0.0473269
1.34489 0.0103462
1.33385 0.0414276
1.32288 -0.00100345
1.31527 -0.0867115
1.34061 -0.0327792
1.35171 0.0110994
1.36599 -0.0306054
1.35312 -0.0116929
1.3244 -0.0810526
1.31577 -0.0733453
1.32226 -0.0722161
1.33952 0.00817832
1.35198 0.0146629
1.35386 -0.023864
1.34692 -0.0663113
-0.967174 0.0478729
1.33039 -0.121947
1.34381 -0.132041
1.34471 -0.155692
1.37547 -0.174201
1.39734 -0.0874112
1.38463 -0.0938332
1.34704 -0.0726035
1.31467 -0.011539
1.29239 -0.0458045
1.29053 -0.0779388
1.30599 0.00953075
-1.04123 -0.0302077
-1.0619 -0.00689365
1.33217 -0.0407639
1.35486 -0.013984
1.35402 -0.0639184
1.37421 -0.0857617
-1.15444 0.0401133
1.38658 0.022433
1.35447 -0.0519646
1.32708 -0.15476
1.32927 -0.110122
1.35902 -0.0294177
-1.06174 0.0521972
1.34867 -0.0986893
1.36003 -0.00979234
1.3668 -0.0472454
1.37583 -0.0375803
1.36224 -0.0422975
1.36196 0.00847907
1.368 -0.0192274
1.36444 0.0584582
1.37468 -0.036457
1.37375 -0.0135182
1.3753 -0.0491324
-0.996657 -0.0234587
1.36747 -0.142739
-0.992729 0.0501135
-1.02981 -0.0136774
-1.04921 -0.0310239
1.4394 -0.0504995
-1.0602 -0.0267596
-1.03204 -0.148258
1.41655 0.0677221
-0.993575 -0.0943981
-1.01634 -0.13237
1.40765 0.031388
-1.06039 -0.0695568
-1.08739 -0.0565135
-1.14006 -0.145375
-1.18645 -0.114918
-1.22505 -0.0468016
1.46155 0.156741
-1.22502 -0.213555
-1.20278 -0.163224
-1.19174 -0.16901
-1.18143 -0.198604
-1.17677 -0.175212
-1.15904 -0.206863
-1.15778 -0.223921
1.36841 0.239495
-1.17947 -0.0955765
-1.15945 -0.0416117
-1.13869 -0.0605261
-1.1423 -0.121313
-1.15382 -0.151016
-1.16493 0.000324389
-1.18535 -0.0811523
-1.21562 -0.112058
-1.23579 0.020254
-1.25642 -0.0894461
-1.2697 -0.082637
-1.27061 -0.0986701
-1.25571 -0.203605
-1.24834 0.00902601
-1.25507 -0.0365172
-1.25399 -0.101659
-1.25321 -0.192763
-1.25476 -0.137599
-1.26709 -0.152625
-1.25209 -0.1518
-1.26485 -0.120359
-1.24833 0.0362105
-1.26485 -0.0640388
-1.2596 -0.0305563
-1.25773 -0.0473792
-1.27712 -0.0870109
-1.29092 -0.0786456
-1.29401 -0.119497
-1.29356 -0.0892278
-1.32208 -0.183311
-1.3114 -0.132075
-1.32244 -0.18033
-1.35153 -0.176316
-1.35308 -0.15587
-1.33926 -0.0805281
-1.33513 -0.222171
-1.34217 -0.117624
-1.32032 -0.149915
-1.31763 -0.137803
-1.27965 -0.00509408
-1.26868 -0.000745019
-1.26877 -0.0820961
-1.28355 -0.0706773
-1.29674 -0.140693
-1.30801 -0.101153
-1.31543 -0.0911858
-1.3075 -0.0638627
-1.31829 -0.120461
1.39973 0.175084
-1.35369 -0.104142
-1.37578 -0.178479
-1.38648 -0.145425
1.37583 0.24597
1.3892 0.196167
-1.36476 -0.175658
-1.36037 -0.143107
-1.3639 -0.0844495
-1.39697 -0.110476
1.38423 0.236225
-1.42248 -0.179709
-1.41274 -0.101738
-1.40643 -0.0826664
-1.38537 -0.0749094
-1.38139 -0.0775204
-1.40911 -0.134683
-1.40504 -0.146334
-1.38561 -0.180948
-1.36872 -0.178125
-1.35081 -0.142189
-1.35296 -0.141786
-1.36146 -0.109674
-1.34704 -0.18924
-1.33317 -0.12889
-1.31501 -0.138831
-1.31421 -0.121983
-1.32554 -0.191926
-1.32988 -0.225563
-1.31096 -0.24168
-1.29317 -0.242958
-1.2891 -0.241818
1.37242 0.215779
-1.28686 -0.186233
-1.31099 -0.10357
-1.32286 -0.157488
-1.34387 -0.07712
-1.35909 -0.114514
-1.33986 -0.181365
-1.32999 -0.161967
-1.32763 -0.0603313
-1.33174 -0.186505
-1.34778 -0.119875
-1.33288 -0.205537
-1.32576 -0.05752
-1.31558 -0.147862
-1.30715 -0.0440935
-1.30753 -0.166104
-1.31622 -0.0827536
-1.29704 -0.196064
-1.30938 -0.153774
-1.3161 -0.152132
-1.3264 -0.103559
-1.32297 -0.0397855
-1.31147 -0.0860874
-1.30781 -0.130203
-1.30319 -0.164457
-1.27294 -0.152318
-1.24621 -0.106895
1.27093 0.237887
-1.24694 -0.208479
-1.25585 -0.164545
1.29694 0.28763
-1.28494 -0.193702
-1.30209 -0.274694
-1.30626 -0.172922
-1.29464 -0.228658
-1.31472 -0.221633
-1.35034 -0.172042
-1.37657 -0.128067
-1.40519 -0.141188
-1.42383 -0.112011
-1.4464 -0.097234
-1.4597 -0.0785947
-1.45816 -0.166409
-1.42947 -0.0504136
-1.40442 -0.0818343
-1.39748 -0.148301
1.13066 1.00994
1.12453 1.00827
1.14137 0.962034
-1.35737 -0.113095
-1.35729 -0.0533521
1.10308 1.00144
1.07553 1.00236
1.12398 0.911362
-1.3267 0.0140083
1.0812 0.951601
-1.30195 -0.0374427
-1.28405 -0.0719726
1.05082 0.945636
-1.3045 -0.121913
1.06657 1.00884
1.13064 0.928221
1.10816 0.975104
1.06525 1.03131
-1.35198 0.0512829
-1.34826 0.014922
1.0526 1.0586
1.09569 0.984179
1.06658 1.03686
1.057 1.06946
-1.37841 0.128794
1.04019 1.07247
-1.35731 0.100082
-1.33077 0.157952
1.02879 1.02441
-1.3394 0.0580757
-1.34967 0.0171813
-1.34674 0.106697
-1.35783 0.0717
-1.35985 0.103449
-1.35878 0.127552
-1.36538 0.052861
-1.33887 0.124086
-1.32327 0.161249
-1.34286 -0.0319886
-1.36177 0.103676
-1.38153 0.0578343
-1.38142 0.0712234
-1.337 0.106975
-1.32974 0.0834396
-1.33779 0.12611
-1.34327 0.124167
-1.32789 0.170484
-1.32511 0.122986
-1.31384 0.0996199
-1.3236 0.127041
-1.33248 0.0889188
-1.31058 0.119878
-1.28788 0.142701
-1.26612 0.0642526
-1.24157 0.0173033
-1.20931 0.00523091
-1.18557 0.0440759
-1.16297 0.0208051
-1.15072 0.0676345
-1.15056 0.0335765
-1.18253 0.102685
-1.20816 0.0704479
-1.22745 -0.0280996
-1.26694 0.073064
-1.30037 -0.0555085
-1.30563 -0.0761344
-1.28254 -0.0308072
-1.26426 -0.08616
-1.23571 0.0313162
-1.20657 -0.0745134
-1.18395 0.00511439
-1.18149 -0.0260441
-1.17367 -0.0384444
-1.16012 -0.170128
-1.16918 -0.17341
-1.18436 -0.112936
-1.202 -0.138775
-1.19081 -0.0893857
-1.20551 -0.000552506
-1.2234 -0.0140161
-1.2288 -0.0340774
-1.22592 -0.103537
-1.22072 -0.121824
-1.19792 -0.0661653
-1.21263 -0.0201331
-1.24226 -0.047976
-1.24762 -0.0932425
-1.2432 -0.0382177
-1.21365 -0.0161746
-1.20623 0.0106702
-1.22901 0.0582741
-1.25156 0.126394
-1.29223 0.0887948
-1.29394 0.130108
-1.28387 0.0820274
-1.26899 0.00287693
-1.26774 0.0187987
-1.27112 0.0329858
-1.25021 0.0262074
-1.22556 0.119854
1.21384 -0.00378545
-1.19572 0.0321334
-1.18486 0.0441845
-1.21448 0.0345988
1.20838 -0.0544534
-1.2213 0.2889
-1.23969 0.249558
-1.22021 0.189718
1.21545 -0.13105
1.24072 -0.163163
1.29207 -0.101062
1.31497 -0.0823534
-1.1861 0.104615
1.33538 -0.118577
-1.18902 0.133744
1.30234 -0.0619931
1.27843 -0.0309032
-1.16103 0.0889854
1.2565 -0.0146678
1.25202 0.00441262
1.24961 0.0750441
1.25698 -0.0188455
-1.06188 -0.0343401
1.2959 0.0552969
-1.04841 -0.0677766
-1.03018 -0.0634909
-1.04135 -0.0411127
-1.03831 -0.0193122
-1.02826 0.00298286
1.28538 -0.0257493
1.2724 -0.018685
1.2781 -0.0977556
1.30104 -0.0949736
-1.02779 -0.0036428
-1.00902 0.0118896
-1.01386 0.0155071
-1.04143 0.0257546
-1.05266 0.045166
1.33915 -0.0940457
1.34139 -0.0434984
1.30862 -0.0813169
-1.01729 0.0364433
1.26113 -0.069688
-0.970419 0.0511267
1.23273 -0.0919304
1.24287 -0.0492042
1.22554 -0.104245
1.23567 -0.0825072
1.23766 -0.151804
-1.06729 0.106385
1.25069 -0.126484
1.26418 -0.0921118
1.25555 -0.104259
1.26689 -0.0799652
1.24694 -0.110125
-1.04388 0.0331248
1.23256 -0.0937515
-1.05167 0.115458
1.27157 -0.0583289
1.28284 -0.115498
1.30129 -0.0479803
1.3124 -0.0743813
1.32686 -0.14943
1.34257 -0.129905
1.32154 -0.136391
1.30484 -0.159933
1.32636 -0.180645
1.34117 -0.149364
1.32126 -0.168277
1.3072 -0.136343
1.29703 -0.127786
1.29868 -0.0591125
1.27284 -0.124373
-1.1016 0.0666405
1.27755 -0.0697698
1.28529 -0.0242679
1.28842 -0.0162332
1.28089 -0.0638647
1.28153 -0.0973105
1.2873 -0.0296442
1.28414 -0.00745019
1.24452 -0.0790716
-1.01847 0.0964222
1.26539 -0.112639
-1.04816 0.0966227
1.29798 -0.168718
1.33181 -0.0796531
1.33452 -0.104577
1.31968 -0.118371
1.30957 -0.118179
-1.06899 0.120555
-1.12233 0.101198
1.34969 -0.130551
1.34468 -0.115981
-1.11656 0.101996
-1.09762 0.0735484
1.28444 -0.097915
1.2492 -0.0880951
1.23131 -0.140064
1.25649 -0.116029
1.26004 -0.0998809
1.27735 -0.103432
-1.0075 0.0486094
1.24122 -0.127352
1.24743 -0.0651173
1.2327 -0.138007
1.23392 -0.0983351
1.2325 -0.14012
1.26986 -0.144892
1.31546 -0.0234572
1.33253 -0.0714559
0.856287 0.96926
1.3573 -0.0826058
1.33664 -0.15661
0.784148 0.998697
1.27882 -0.19271
1.26351 -0.204507
1.26477 -0.224569
0.681094 0.972196
0.692371 0.946788
0.713948 0.91953
0.734892 0.908378
0.755978 0.886832
0.776172 0.862132
0.727057 0.92454
0.677529 1.0039
0.694968 0.999442
0.751353 0.946254
0.70607 0.984801
0.742732 0.97457
0.755874 1.0052
0.784295 0.98393
0.80406 0.977634
0.790087 0.978828
0.738503 1.01177
0.751851 0.983005
0.709784 1.00227
0.720915 1.00953
0.716591 0.98696
0.720792 0.965533
0.649429 1.02408
0.627045 1.00774
0.617927 1.01476
0.665085 0.961326
0.649015 0.986401
0.679252 0.930211
0.671084 0.916093
0.66098 0.921418
0.666177 0.927694
0.627593 0.937226
0.636602 0.94165
0.628755 0.973573
0.623777 0.998123
0.610042 1.01278
0.653555 0.960409
0.679958 0.928273
0.682705 0.931464
0.639431 0.960415
0.705573 0.848241
0.661913 0.912588
0.615696 0.971555
0.661096 0.966401
0.652229 0.994038
0.683658 0.958726
0.687642 0.937826
0.71479 0.896701
0.690663 0.910717
0.682028 0.910207
0.673108 0.929267
0.715642 0.909304
0.726557 0.95593
0.744634 0.981247
0.805443 0.901413
0.801972 0.951807
0.781693 0.960641
0.761795 0.960292
0.737848 0.962127
0.733629 0.952437
0.680678 1.00348
0.71823 0.932826
0.675377 0.956194
0.681059 0.939016
0.682199 0.93791
0.705902 0.881846
0.689793 0.975047
0.785318 0.884392
0.7414 0.968098
0.77707 0.904229
0.728378 0.926675
0.67309 0.97833
0.72859 0.950474
0.768505 0.928694
0.722677 0.978743
0.733795 0.94984
0.745433 0.922968
0.762491 0.888042
0.726044 0.975165
0.785801 0.884103
0.783387 0.90418
0.700587 0.994027
0.726816 0.97624
0.717582 0.985196
0.735107 0.978987
0.713458 1.02968
0.688752 1.03734
0.746736 0.905995
-0.898506 0.00592636
0.6219 0.98372
0.573575 1.04206
-0.863563 0.0719954
0.572727 1.08643
1.38246 -0.133331
0.638827 1.04795
0.693198 1.01162
-0.974484 -0.0615501
0.746267 1.00255
0.710236 1.09303
0.699561 1.08932
0.721731 1.00923
0.654516 1.02983
0.619484 1.04277
0.610857 1.00146
0.597351 0.989178
0.583873 0.950828
0.570433 0.956869
0.545974 0.990376
0.526073 1.0131
0.549788 0.968962
0.527494 1.00262
0.572096 0.952033
0.518754 1.03347
0.573977 0.978302
0.571538 0.963915
0.536706 0.984519
0.522796 0.984762
0.536069 0.977682
0.551579 0.97068
0.59436 0.933933
0.613985 0.911915
0.619422 0.91483
0.641276 0.925824
0.66086 0.948051
0.729908 0.88192
0.704728 0.901888
0.699855 0.866736
0.674165 0.886897
0.651988 0.935248
0.644948 0.963831
0.662879 0.936552
0.683973 0.949489
0.682621 0.971285
0.71438 0.945148
0.705095 0.975046
0.74115 0.919176
0.739559 0.905795
0.75734 0.8981
0.772516 0.863631
0.727835 0.936696
0.752784 0.866629
0.680953 0.914306
0.734906 0.854856
0.736271 0.858066
0.74957 0.876187
0.75247 0.860064
0.754037 0.856461
0.679755 0.976383
0.709911 0.919717
0.71857 0.901075
0.717636 0.927357
0.693908 0.950344
0.736407 0.906505
0.789123 0.833131
0.728072 0.915364
0.684387 0.947351
0.706208 0.867103
0.680326 0.930964
0.702448 0.936893
0.661499 1.02531
0.713852 0.982932
0.73048 0.980895
0.716261 0.965146
0.687422 0.947005
0.742629 0.87075
0.725043 0.948694
0.752628 0.93769
0.76901 0.90306
0.765236 0.876119
0.766173 0.874822
0.758534 0.872909
0.762961 0.869491
0.688896 0.972156
0.745379 0.87545
0.758838 0.899535
0.763065 0.916209
0.751798 0.962359
0.828133 0.897249
0.810235 0.963576
-1.04523 -0.0647946
-1.02662 -0.145301
-0.991617 -0.0900343
-1.00368 -0.0900128
-1.00629 -0.0637684
-1.02815 -0.169515
-1.06173 -0.0351812
-1.09286 -0.120527
-1.10181 -0.0837354
-1.0801 -0.126296
-1.06256 -0.0846254
-1.03357 -0.136144
-1.01921 -0.243899
-0.990799 -0.172992
-0.98676 -0.167412
-0.983816 -0.112803
-1.00198 -0.160269
-1.00331 -0.107653
-1.00734 -0.119664
-1.02091 -0.0987269
-1.04445 -0.0473985
-1.10802 -0.106148
-1.13445 -0.138544
-1.13532 -0.15491
-1.09835 -0.13441
-1.06532 -0.0507838
-1.06607 -0.0227727
-1.05796 -0.0455712
-1.05564 -0.108782
-1.05378 -0.0276679
-1.07567 -0.0981813
-1.06632 -0.0677573
-1.07032 -0.0630341
-1.06775 -0.0143837
-1.08763 -0.099434
-1.05897 -0.0118527
-1.04374 -0.00472309
-1.02515 -0.0614484
-1.00565 -0.0389514
-1.00965 -0.0649191
-1.02305 -0.0957945
-1.04473 -0.087457
-1.06187 -0.0738158
-1.0776 -0.0339743
-1.06308 -0.0988846
0.839641 0.87573
-0.998385 -0.0909641
-0.968992 -0.00762423
-0.975384 -0.0103169
-0.961732 -0.0274475
-0.960158 -0.0443676
-0.959248 -0.0826367
-0.959327 -0.0685725
-0.96012 -0.0731584
-1.00277 -0.0121981
-1.06399 -0.0969266
-1.09504 -0.00283116
-1.14195 -0.103643
-1.14194 -0.061971
-1.10799 -0.0299833
-1.07599 -0.00853021
-1.03146 0.0151621
-0.990813 0.0854883
-0.998826 0.0366443
-1.01147 0.0857824
-1.02185 0.00746572
-1.03454 0.0478759
-1.02531 0.105953
-1.02738 0.0787622
-1.06083 0.00645602
-1.10097 0.0217379
-1.10632 0.0722478
-1.10025 0.0123628
-1.08339 0.100517
-1.07278 0.0603378
-1.0792 -0.00588844
-1.06769 -0.0786435
-1.064 -0.0422525
-1.05873 -0.081504
-1.0429 -0.0619826
-1.05738 -0.0515913
-1.07345 -0.0166388
-1.06156 0.0230333
-1.01766 0.0746887
-0.965317 0.0444257
-0.951457 0.0940099
-0.950108 0.0575895
-0.967987 -0.00394978
-0.975657 0.0333143
-0.967445 0.0152871
-0.982382 -0.0155847
-0.990396 0.0501724
1.27803 -0.063957
-1.01148 0.00488146
-1.03771 0.000771713
-1.04931 -0.0287368
-1.0464 0.093719
-1.04935 0.092706
-1.06531 0.0682622
-1.07403 0.0119296
-1.08776 0.040884
-1.07652 0.0308483
-1.08284 -0.0266915
-1.08339 0.0373341
-1.06135 0.0327681
-1.04012 -0.000215865
-1.01158 -0.0194246
-0.989123 -0.0126589
-0.984568 0.0203248
-0.981051 -0.0417167
-0.996532 -0.0362857
-1.0041 -0.0208218
-1.00627 0.000916859
-1.00593 0.00356726
-1.01505 -0.00665545
-1.0272 -0.0188972
-1.02431 0.0784106
