# Supplementary material for: Stochastic bond dynamics facilitates alignment of malaria parasite at erythrocyte membrane upon invasion
Source: eLife. 2020 May 18;9:e56500. doi: 10.7554/eLife.56500 (PMC7269671; doi:10.7554/eLife.56500)
Supplement: Figure 2—source data 1. [file elife-56500-fig2-data1.zip › PARA_POSITIONS/pos4.dat]

4.16566 -0.173469
4.13675 -0.573506
4.13686 -0.425728
4.08979 -0.564379
4.06426 -0.608961
4.05354 -0.636156
4.02372 -0.755883
4.07755 -0.612662
4.10501 -0.677059
4.15176 -0.65043
4.16415 -0.747685
4.20462 -0.553587
4.17609 -0.662325
4.15984 -0.607764
4.15093 -0.586701
4.07979 -0.828609
4.10207 -0.568137
4.07371 -0.624798
4.06626 -0.623581
4.08985 -0.543116
4.07976 -0.604874
4.04207 -0.734361
4.04711 -0.644095
4.05342 -0.505785
4.0122 -0.734816
3.98505 -0.762078
4.00064 -0.535362
3.96982 -0.684452
3.9756 -0.693837
4.02813 -0.507633
4.03013 -0.649868
4.02567 -0.778539
4.08908 -0.569626
4.1033 -0.605221
4.12298 -0.589581
4.10668 -0.614323
4.14239 -0.430309
4.17343 -0.534633
4.20386 -0.460744
4.21345 -0.30323
4.21416 -0.376417
4.23595 -0.261666
4.22401 -0.550512
4.22496 -0.581961
4.21219 -0.577108
4.20017 -0.536
4.16637 -0.610769
4.10827 -0.797349
4.10597 -0.623557
4.05523 -0.683953
4.02026 -0.741691
3.98093 -0.899572
4.0487 -0.623475
4.04151 -0.799283
4.10806 -0.600978
4.12085 -0.688244
4.12072 -0.723934
4.1489 -0.589574
4.15093 -0.546726
4.10497 -0.818011
4.16511 -0.660289
4.17964 -0.76239
4.24552 -0.636915
4.25131 -0.87767
4.33154 -0.590939
4.26078 -0.915588
4.25663 -0.838587
4.26232 -0.679776
4.21508 -0.739097
4.17668 -0.884396
4.23421 -0.652871
4.23515 -0.795775
4.27075 -0.779508
4.34847 -0.601704
4.35639 -0.80692
4.37384 -0.815837
4.35253 -0.852544
4.34417 -0.804731
4.29767 -0.950772
4.31374 -0.844492
4.30397 -0.952521
4.39144 -0.59606
4.35299 -0.877796
4.38382 -0.752556
4.38014 -0.644457
4.39631 -0.581048
4.35796 -0.824169
4.41074 -0.72653
4.44269 -0.701535
4.46 -0.668141
4.42066 -0.873213
4.41732 -0.785276
4.40177 -0.827376
4.34504 -0.9356
4.335 -0.907708
4.30922 -0.961297
4.26939 -1.12394
4.29415 -0.968049
4.25076 -1.0713
4.29427 -0.876695
4.21967 -1.11734
4.24565 -1.02057
4.25222 -0.806341
4.17554 -1.00333
4.16782 -0.885497
4.13021 -0.919302
4.13741 -0.938594
4.17916 -0.856212
4.23076 -0.755002
4.21814 -0.918097
4.26803 -0.65977
4.26155 -0.652026
4.2646 -0.518272
4.21432 -0.599138
4.20254 -0.508378
4.18347 -0.638141
4.19148 -0.714949
4.2534 -0.469491
4.26161 -0.633607
4.30938 -0.54592
4.33696 -0.485683
4.3367 -0.461912
4.32623 -0.494907
4.32178 -0.377681
4.29671 -0.414218
4.2612 -0.459406
4.23974 -0.429304
4.20209 -0.351976
4.14765 -0.478702
4.12489 -0.542735
4.12696 -0.539408
4.13727 -0.54822
4.18961 -0.429345
4.2437 -0.19073
4.26597 -0.27418
4.28436 -0.354765
4.33311 -0.251945
4.34345 -0.447328
4.36974 -0.483929
4.38255 -0.522358
4.39689 -0.38587
4.36491 -0.483062
4.3419 -0.570015
4.30475 -0.748236
4.29979 -0.579552
4.24613 -0.711595
4.23548 -0.751319
4.24037 -0.719654
4.23436 -0.802693
4.23758 -0.887263
4.27387 -0.84221
4.35071 -0.516254
4.33726 -0.594637
4.27927 -0.659638
4.21397 -0.636504
4.14512 -0.581884
4.0892 -0.517506
4.03843 -0.581065
4.00963 -0.576706
4.00362 -0.652886
4.02815 -0.647976
4.01368 -0.84358
4.0904 -0.611579
4.12553 -0.635528
4.12105 -0.775647
4.11537 -0.734329
4.05971 -0.838938
4.06526 -0.546543
4.01709 -0.746796
4.05718 -0.522742
4.029 -0.703205
4.04485 -0.654076
4.04216 -0.744106
4.07117 -0.728038
4.09418 -0.701731
4.05807 -0.876913
4.06169 -0.812264
4.0804 -0.591973
4.06523 -0.547184
4.03754 -0.677524
4.08485 -0.538254
4.11895 -0.551155
4.14961 -0.586417
4.19184 -0.505019
4.23727 -0.561531
4.26132 -0.57942
4.23379 -0.769718
4.24891 -0.612939
4.18253 -0.641863
4.12616 -0.565357
4.06123 -0.664326
3.98728 -0.828179
4.01765 -0.682643
3.99931 -0.690753
4.00528 -0.577681
4.02251 -0.633396
4.02665 -0.798651
4.03922 -0.875233
4.0675 -0.794444
4.08369 -0.642881
4.06462 -0.62474
4.05023 -0.577082
4.03973 -0.630808
4.05421 -0.473225
4.04344 -0.484152
4.04843 -0.437725
4.04735 -0.527461
4.07447 -0.399682
4.07432 -0.437958
4.04449 -0.593567
4.04977 -0.523997
4.01604 -0.5375
3.95131 -0.669541
3.92419 -0.660544
3.87379 -0.742855
3.88187 -0.604879
3.85487 -0.698105
3.85202 -0.547062
3.84792 -0.480194
3.83731 -0.51119
3.88088 -0.57857
3.89781 -0.69532
3.95948 -0.462846
3.9689 -0.363627
3.93818 -0.556101
3.9559 -0.416779
3.91643 -0.69038
3.93469 -0.56415
3.93117 -0.470167
3.9021 -0.478017
3.86245 -0.560494
3.82678 -0.498053
3.78551 -0.562074
3.80495 -0.389623
3.79783 -0.554345
3.8447 -0.468289
3.87336 -0.663616
3.96755 -0.567275
4.02207 -0.504754
4.02636 -0.598823
4.04379 -0.446518
4.01665 -0.43576
3.98902 -0.488203
3.96548 -0.510274
3.97172 -0.360118
3.99409 -0.360454
4.03914 -0.424902
4.07519 -0.575817
4.12175 -0.366336
4.13435 -0.484977
4.13675 -0.505624
4.1096 -0.381454
4.07131 -0.438453
4.0704 -0.281251
4.10026 -0.366169
4.13533 -0.380206
4.15654 -0.447852
4.20181 -0.439501
4.24073 -0.226719
4.2253 -0.450974
4.18716 -0.61379
4.17527 -0.390044
4.1447 -0.443818
4.11636 -0.543814
4.09277 -0.346404
4.06071 -0.340544
4.04132 -0.326085
4.04054 -0.276618
4.05896 -0.400793
4.0896 -0.416413
4.14035 -0.318818
4.16713 -0.355511
4.17936 -0.207984
4.17193 -0.35079
4.17766 -0.382005
4.16395 -0.414112
4.1751 -0.370735
4.1457 -0.434361
4.11406 -0.511417
4.10577 -0.39081
4.07708 -0.476457
4.06072 -0.482541
4.0757 -0.540698
4.08664 -0.473723
4.10956 -0.441491
4.13155 -0.463124
4.15661 -0.474461
4.22902 -0.34722
4.28296 -0.436659
4.31876 -0.477419
4.33089 -0.476091
4.26103 -0.607258
4.23923 -0.373137
4.20441 -0.549183
4.20206 -0.479122
4.21512 -0.479283
4.21466 -0.593204
4.25247 -0.426272
4.2355 -0.603572
4.2363 -0.532799
4.23126 -0.433728
4.21532 -0.541285
4.20336 -0.567718
4.18476 -0.589537
4.2076 -0.458327
4.17831 -0.419593
4.12651 -0.512203
4.10141 -0.438846
4.08063 -0.445279
4.04579 -0.622946
4.06881 -0.394252
4.07421 -0.536952
4.13108 -0.330077
4.16351 -0.401623
4.18495 -0.382823
4.15132 -0.500086
4.11635 -0.509779
4.06976 -0.438102
4.02189 -0.478646
3.98428 -0.390733
3.93438 -0.591027
3.97251 -0.374064
3.99592 -0.403481
4.04002 -0.382738
4.0706 -0.392556
4.0962 -0.594739
4.12851 -0.698193
4.16559 -0.639973
4.16425 -0.71935
4.15867 -0.686006
4.18647 -0.416349
4.17049 -0.633216
4.19451 -0.475096
4.11967 -0.867498
4.17403 -0.532254
4.14611 -0.713867
4.19802 -0.563021
4.19439 -0.707322
4.182 -0.901109
4.20089 -0.823248
4.19976 -0.742805
4.14832 -0.812918
4.14725 -0.725901
4.12833 -0.778266
4.15607 -0.602162
4.11886 -0.677746
4.06638 -0.78539
4.06746 -0.599651
4.02114 -0.727081
4.03498 -0.538723
3.97742 -0.777489
3.90946 -0.9443
3.88807 -0.895447
3.91557 -0.69994
3.89436 -0.619955
3.87155 -0.708631
3.87267 -0.699646
3.86531 -0.773606
3.86155 -0.710217
3.85563 -0.698225
3.89006 -0.539232
3.89447 -0.675616
3.9171 -0.707062
3.93148 -0.586972
3.90979 -0.520566
3.8415 -0.677556
3.84124 -0.633329
3.87526 -0.426929
3.85632 -0.660633
3.84753 -0.752474
3.88112 -0.459513
3.86897 -0.550396
3.8709 -0.491581
3.84573 -0.607214
3.86045 -0.446249
3.85338 -0.47786
3.84107 -0.533964
3.81687 -0.641453
3.81354 -0.799846
3.84315 -0.70531
3.89745 -0.559612
3.89292 -0.62523
3.88939 -0.597241
3.85169 -0.627915
3.84507 -0.499012
3.84758 -0.495006
3.82142 -0.654852
3.8513 -0.515993
3.85426 -0.617669
3.85452 -0.701228
3.86509 -0.518531
3.82077 -0.644644
3.78439 -0.701603
3.78084 -0.584929
3.74361 -0.774435
3.78795 -0.468443
3.79283 -0.367587
3.78109 -0.28878
3.74163 -0.490099
3.758 -0.298213
3.76648 -0.346128
3.76839 -0.347432
3.78771 -0.393006
3.77055 -0.630604
3.82513 -0.413269
3.87606 -0.255684
3.87276 -0.393281
3.85331 -0.436848
3.82794 -0.47176
3.8395 -0.223051
3.82831 -0.396481
3.84624 -0.280728
3.83669 -0.363351
3.82345 -0.435053
3.83876 -0.480448
3.89476 -0.259634
3.93986 -0.333505
3.99473 -0.308334
4.04132 -0.319157
4.07238 -0.538084
4.13296 -0.44993
4.14362 -0.500767
4.10502 -0.534925
4.0904 -0.468599
4.06124 -0.544113
4.04426 -0.531138
3.9911 -0.592672
3.96422 -0.399336
3.89417 -0.654009
3.8985 -0.702786
3.96865 -0.467355
3.9607 -0.660291
3.96268 -0.610872
3.92965 -0.637833
3.92139 -0.423438
3.8562 -0.605385
3.85729 -0.499153
3.84049 -0.691126
3.92267 -0.529074
3.99238 -0.362613
3.97301 -0.662066
4.00174 -0.46627
3.9755 -0.578307
3.96494 -0.630278
3.97166 -0.500798
3.9699 -0.543002
3.97508 -0.502475
3.96858 -0.501853
3.97351 -0.40174
3.9752 -0.566873
4.0171 -0.546425
4.03105 -0.700621
4.07829 -0.471938
4.07739 -0.426205
4.02335 -0.609504
3.97829 -0.721486
3.99509 -0.561209
4.01933 -0.46727
4.03351 -0.610954
4.09781 -0.640529
4.18245 -0.457137
4.20995 -0.569667
4.21051 -0.655959
4.23478 -0.428411
4.21753 -0.489475
4.17929 -0.722603
4.14664 -0.813919
4.17723 -0.694887
4.19576 -0.625715
4.15335 -0.82819
4.15603 -0.74272
4.15899 -0.679029
4.14053 -0.716734
4.10507 -0.890165
4.08949 -0.967798
4.0804 -0.934634
4.11516 -0.743554
4.07979 -0.962458
4.08835 -0.964326
4.12964 -0.756891
4.08837 -0.966146
4.07504 -0.988175
4.0942 -0.715298
4.07434 -0.630612
4.02866 -0.726972
3.98727 -0.843278
4.0209 -0.674016
4.01413 -0.770889
4.0309 -0.702966
4.02131 -0.749865
4.05643 -0.70222
4.07734 -0.770882
4.09961 -0.739201
4.10711 -0.588733
4.04892 -0.691538
3.98437 -0.691006
3.9254 -0.737647
3.92617 -0.642971
3.94255 -0.552145
3.98069 -0.465208
3.99142 -0.530621
3.98823 -0.652379
3.98349 -0.759892
4.02521 -0.660238
3.99207 -0.821185
4.0115 -0.730256
4.02049 -0.682834
3.98892 -0.714152
3.96749 -0.758425
3.95849 -0.619058
3.9168 -0.64866
3.86927 -0.665131
3.85597 -0.602081
3.84858 -0.640969
3.8619 -0.69631
3.89989 -0.53602
3.87126 -0.699285
3.84892 -0.817206
3.85055 -0.843253
3.85864 -0.727661
3.84752 -0.624047
3.78803 -0.738691
3.74646 -0.753413
3.70546 -0.754244
3.63858 -0.88994
3.67121 -0.754941
3.69615 -0.749358
3.70643 -0.866522
3.76089 -0.736982
3.74697 -0.807141
3.77456 -0.697283
3.73633 -0.817958
3.6794 -1.00068
3.69148 -0.875245
3.68535 -0.839484
3.65943 -0.927045
3.69218 -0.804875
3.74162 -0.770712
3.80676 -0.738112
3.84389 -0.805196
3.88794 -0.755474
3.90284 -0.71488
3.85545 -0.877441
3.8184 -0.869447
3.78505 -0.913163
3.74107 -1.03671
3.7681 -0.995443
3.80526 -1.01826
3.86586 -0.987485
3.88946 -0.984043
3.89658 -0.928862
3.87486 -0.944798
3.85573 -0.975942
3.8724 -0.818674
3.78339 -1.0603
3.74441 -1.12275
3.83138 -0.831188
3.7784 -0.969411
3.73948 -0.995219
3.73863 -1.04744
3.75233 -1.05875
3.74194 -1.06855
3.71657 -1.04507
3.64562 -1.12944
3.67 -1.0687
3.67399 -1.11257
3.70837 -1.07787
3.75874 -0.984574
3.72897 -1.09772
3.66757 -1.17478
3.64972 -1.12158
3.57577 -1.21128
3.57835 -1.11326
3.59143 -1.07673
3.60271 -1.05965
3.64058 -0.965958
3.65675 -0.928267
3.66538 -1.02029
3.74522 -0.856567
3.8063 -0.705805
3.77643 -0.937776
3.79245 -0.928587
3.80288 -0.830782
3.77819 -0.801037
3.72021 -0.927173
3.74248 -0.818963
3.77464 -0.706501
3.7942 -0.70852
3.77735 -0.791018
3.77134 -0.824525
3.80642 -0.701085
3.82213 -0.698796
3.80999 -0.834118
3.83175 -0.762472
3.82134 -0.701049
3.80179 -0.739703
3.78583 -0.711558
3.76143 -0.762732
3.79491 -0.656929
3.8301 -0.693033
3.86214 -0.609485
3.84224 -0.818985
3.87063 -0.635849
3.86062 -0.649921
3.83441 -0.696828
3.85152 -0.662269
3.81368 -0.820871
3.85787 -0.802382
3.90702 -0.787717
3.89102 -0.937025
3.92221 -0.76816
3.90543 -0.76384
3.83251 -0.919911
3.84557 -0.815055
3.85293 -0.817169
3.87991 -0.81282
3.90896 -0.739176
3.89553 -0.820968
3.91253 -0.674841
3.93925 -0.613081
3.96398 -0.662358
3.9829 -0.690583
4.00112 -0.649085
3.99657 -0.727981
3.99152 -0.667075
3.97965 -0.616053
3.93392 -0.636506
3.91623 -0.629935
3.87545 -0.609325
3.85132 -0.595918
3.76247 -0.910829
3.82189 -0.55246
3.81892 -0.550268
3.80288 -0.629913
3.81598 -0.567848
3.78333 -0.745676
3.82291 -0.63971
3.85335 -0.667868
3.89342 -0.619631
3.94111 -0.461667
3.90006 -0.695568
3.90054 -0.68105
3.93752 -0.512258
3.98216 -0.354025
3.96196 -0.789181
4.0009 -0.570355
4.02486 -0.499049
4.03724 -0.509863
4.03667 -0.51697
3.9959 -0.697871
4.01041 -0.52982
4.00106 -0.547615
3.98021 -0.63622
3.97676 -0.651358
3.98321 -0.784582
4.04821 -0.571619
4.07159 -0.522566
4.06793 -0.667325
4.07615 -0.701498
4.09578 -0.524287
4.03645 -0.803782
4.04063 -0.742615
4.03236 -0.769231
4.0126 -0.652857
3.99218 -0.619054
3.97667 -0.568478
3.96619 -0.582633
3.97473 -0.580941
4.0028 -0.464912
3.99759 -0.480197
3.98186 -0.622142
3.98566 -0.604374
3.97647 -0.58808
3.97532 -0.618309
3.97242 -0.668407
4.00815 -0.417284
3.97189 -0.514804
3.98656 -0.439527
3.99153 -0.602069
3.99487 -0.721658
4.04552 -0.541008
4.01062 -0.776205
4.02787 -0.627724
4.02122 -0.563175
3.95751 -0.769479
3.98254 -0.62588
3.93444 -0.767058
3.90696 -0.760187
3.91496 -0.675577
3.94052 -0.602171
3.95614 -0.550848
3.92439 -0.718355
3.89352 -0.856776
3.9199 -0.729618
3.91796 -0.658301
3.9265 -0.583141
3.88872 -0.726577
3.87911 -0.643434
3.86064 -0.667403
3.82317 -0.720269
3.79584 -0.690862
3.78894 -0.673611
3.79313 -0.634579
3.75764 -0.724787
3.73085 -0.810076
3.74139 -0.7749
3.68941 -0.954718
3.6965 -0.952004
3.72849 -0.921311
3.69687 -1.12864
3.779 -0.992392
3.80516 -1.02139
3.7649 -1.12812
3.79075 -1.0448
3.76686 -1.08956
3.82485 -0.876206
3.71604 -1.19819
3.77202 -1.01936
3.76988 -1.04606
3.82798 -0.916523
3.86066 -0.872983
3.86934 -0.905195
3.87092 -0.958395
3.81372 -1.15226
3.80966 -1.14903
3.84465 -1.01909
3.84692 -1.03183
3.84819 -1.00034
3.82519 -1.06967
3.8276 -1.0188
3.79943 -1.09461
3.82506 -1.0028
3.77257 -1.16311
3.84706 -0.986326
3.83295 -1.07284
3.73945 -1.26091
3.71978 -1.22413
3.76046 -1.01096
3.74187 -1.00772
3.76028 -0.923651
3.76982 -0.860969
3.75553 -0.95336
3.81252 -0.879628
3.87914 -0.68338
3.88074 -0.840406
3.90249 -0.80243
3.90242 -0.856678
3.88762 -1.04342
3.95668 -0.836876
4.00367 -0.771956
4.04223 -0.787733
4.07737 -0.827008
4.03725 -1.01167
4.06728 -0.81735
3.9649 -1.04161
3.99846 -0.78888
3.97311 -0.783149
3.9513 -0.771439
3.9094 -0.911498
3.93864 -0.66816
3.90937 -0.766777
3.92266 -0.625911
3.93671 -0.617318
3.92965 -0.753403
3.90857 -0.837539
3.86987 -0.848875
3.88182 -0.737745
3.92855 -0.52116
3.90347 -0.675664
3.89668 -0.829629
3.95516 -0.548969
3.91654 -0.760195
3.92109 -0.82234
3.96055 -0.794699
3.95949 -0.928945
3.99093 -1.01356
4.02017 -0.998223
4.03076 -0.979854
3.9996 -1.12961
4.00294 -1.02099
3.96985 -0.969222
3.97807 -0.82023
3.96404 -0.881914
3.99087 -0.855129
3.96716 -1.08019
3.98904 -1.17013
4.0679 -1.03692
4.07585 -1.07536
4.08024 -1.00283
4.05393 -1.08907
4.02928 -1.11156
3.99934 -1.13936
4.00418 -0.915024
3.93631 -1.06192
3.93745 -0.97801
3.98707 -0.797526
3.96887 -0.908372
3.95655 -0.960739
4.01353 -0.767234
3.96847 -0.986142
3.98118 -0.906003
3.90942 -1.15471
3.91223 -1.23248
4.02789 -1.06836
4.01527 -1.20717
4.06074 -1.15639
4.07646 -1.10599
4.06634 -1.09876
4.05008 -1.12707
4.10816 -0.919738
4.11935 -0.963974
4.11646 -1.01582
4.10405 -1.04123
4.10621 -0.940861
4.08439 -1.02197
4.12052 -0.888018
4.1104 -1.03132
4.15805 -0.858289
4.13675 -0.922574
4.13954 -0.849492
4.12438 -0.938729
4.21601 -0.609455
4.22287 -0.816171
4.28625 -0.707583
4.34813 -0.532522
4.36247 -0.626935
4.37074 -0.609394
4.36867 -0.487634
4.30512 -0.660114
4.30199 -0.327719
4.23464 -0.646571
4.22995 -0.542867
4.22391 -0.455893
4.17692 -0.64319
4.16023 -0.628664
4.16984 -0.67476
4.20942 -0.606403
4.22321 -0.777854
4.29266 -0.59904
4.28731 -0.59035
4.22633 -0.785621
4.21515 -0.609758
4.19473 -0.546152
4.20021 -0.525352
4.21683 -0.542361
4.23353 -0.57655
4.27052 -0.5106
4.32218 -0.47241
4.37786 -0.466439
4.42015 -0.318517
4.41139 -0.471234
4.39227 -0.414953
4.34037 -0.577267
4.35261 -0.31292
4.29052 -0.673563
4.28149 -0.593644
4.23981 -0.769217
4.27326 -0.58973
4.30772 -0.394635
4.31089 -0.505232
4.34822 -0.383694
4.35512 -0.54885
4.38237 -0.484086
4.39944 -0.616243
4.41468 -0.675865
4.46756 -0.359539
4.44424 -0.560695
4.4383 -0.510469
4.44909 -0.390921
4.4412 -0.374562
4.37766 -0.649237
4.34306 -0.43547
4.29319 -0.514651
4.2825 -0.394912
4.25336 -0.448881
4.26965 -0.338915
4.27231 -0.545042
4.30095 -0.612786
4.33553 -0.616286
4.35586 -0.633894
4.38645 -0.491689
4.34992 -0.624915
4.31412 -0.676232
4.2737 -0.825807
4.27722 -0.628215
4.22482 -0.78654
4.18198 -0.784789
4.13515 -0.862371
4.15924 -0.684384
4.14753 -0.80652
4.2028 -0.613955
4.16644 -0.845963
4.16082 -0.691733
4.11487 -0.737514
4.11666 -0.629827
4.10225 -0.709946
4.06236 -0.917783
4.10283 -0.681827
4.08148 -0.679372
4.06437 -0.6496
4.08534 -0.446108
3.99606 -0.803915
4.03473 -0.51303
4.03596 -0.58137
4.05592 -0.522942
4.06175 -0.522989
4.07571 -0.475118
4.10366 -0.399312
4.109 -0.351729
4.10327 -0.286294
4.12828 -0.223712
4.14474 -0.242313
4.1599 -0.190025
4.15719 -0.00776841
4.14182 -0.222289
4.1426 -0.200564
4.12559 -0.365359
4.11863 -0.206068
4.11765 -0.333159
4.11669 -0.334402
4.14104 -0.247021
4.14127 -0.378145
4.1369 -0.381672
4.12386 -0.325467
4.14294 -0.108842
4.13613 -0.382415
4.13186 -0.355873
4.11442 -0.33959
4.08335 -0.349703
4.07397 -0.0889868
4.06535 -0.369793
4.06212 -0.374197
4.07796 -0.429067
4.06196 -0.356774
4.03054 -0.354278
4.01247 -0.218483
4.00137 -0.269721
3.99914 -0.319366
3.99862 -0.376866
3.99752 -0.214609
3.9825 -0.253388
3.97576 -0.356486
3.98521 -0.223143
3.99278 -0.193238
4.01334 -0.266422
4.06573 -0.304774
4.10487 -0.223764
4.10669 -0.453376
4.12944 -0.201571
4.0901 -0.434242
4.09085 -0.25192
4.0564 -0.530551
4.05325 -0.211169
4.01031 -0.23799
3.95763 -0.346528
3.93105 -0.286692
3.90939 -0.197245
3.91047 -0.303287
3.9219 -0.452336
3.99539 -0.113503
4.02436 -0.302308
4.09529 -0.35999
4.1651 -0.0816709
4.20642 -0.280683
4.23472 -0.252591
4.2334 -0.0180538
4.17971 -0.384776
4.12671 -0.358146
4.11012 -0.146277
4.0929 -0.185133
4.06518 -0.428409
4.07809 -0.343441
4.09776 -0.378482
4.09206 -0.307817
4.07588 -0.347852
4.01536 -0.626311
4.00067 -0.355015
3.96827 -0.545105
4.00646 -0.384242
4.01979 -0.184174
4.01314 -0.291591
4.00576 -0.44602
4.05593 -0.260338
4.10501 -0.327245
4.14429 -0.0704129
4.14571 -0.434951
4.15267 -0.268237
4.1013 -0.372922
4.09587 -0.294848
4.07161 -0.258676
4.06097 -0.349077
4.06009 -0.395607
4.08799 -0.412198
4.12216 -0.416269
4.12363 -0.581551
4.14731 -0.513619
4.1625 -0.427489
4.16688 -0.205306
4.13117 -0.448078
4.14937 -0.248315
4.13626 -0.322013
4.10987 -0.33878
4.08038 -0.397252
4.0859 -0.30022
4.07488 -0.333117
4.06792 -0.457487
4.09386 -0.481937
4.12386 -0.387222
4.13437 -0.482785
4.20216 -0.440752
4.21055 -0.529902
4.226 -0.672474
4.2778 -0.515458
4.27943 -0.516283
4.24358 -0.570918
4.22013 -0.601481
4.20485 -0.562137
4.14511 -0.765371
4.13836 -0.635927
4.14288 -0.590394
4.1438 -0.60427
4.14934 -0.607841
4.1669 -0.401654
4.15839 -0.370873
4.12427 -0.43651
4.1141 -0.297812
4.09976 -0.387183
4.08348 -0.379055
4.08298 -0.501463
4.089 -0.3798
4.08725 -0.53487
4.10585 -0.496049
4.14101 -0.520245
4.10035 -0.670271
4.10966 -0.359614
4.0619 -0.375578
4.00932 -0.49673
3.98521 -0.547565
3.9863 -0.352413
3.94911 -0.347466
3.92944 -0.443963
3.94305 -0.453124
3.93857 -0.553607
3.94867 -0.413838
3.94019 -0.456772
3.95488 -0.342841
3.94305 -0.37141
3.90194 -0.646921
3.91702 -0.412907
3.89094 -0.50444
3.85069 -0.635062
3.84978 -0.500689
3.84072 -0.545263
3.8614 -0.49617
3.86212 -0.723348
3.955 -0.55079
4.00584 -0.52698
4.02566 -0.512034
4.02571 -0.422879
3.92713 -0.781205
3.84791 -0.854477
3.8196 -0.700978
3.78173 -0.753487
3.7991 -0.592582
3.81661 -0.518662
3.81208 -0.615619
3.86442 -0.524786
3.91171 -0.356478
3.92894 -0.293565
3.92283 -0.422262
3.93812 -0.317338
3.903 -0.536517
3.86534 -0.347968
3.7919 -0.52383
3.76828 -0.549085
3.77237 -0.513148
3.79724 -0.507079
3.80482 -0.623484
3.80716 -0.539141
3.79693 -0.625425
3.81159 -0.751705
3.88951 -0.481847
3.92652 -0.526686
3.94917 -0.506163
3.96106 -0.443765
3.94215 -0.581791
3.93192 -0.60613
3.94897 -0.389693
3.9289 -0.439093
3.88876 -0.51439
3.861 -0.485861
3.8404 -0.382635
3.81956 -0.347228
3.77184 -0.614279
3.78191 -0.580002
3.82757 -0.515078
3.88971 -0.374026
3.90592 -0.363791
3.89577 -0.390778
3.85567 -0.403139
3.79489 -0.39597
3.73347 -0.53708
3.71443 -0.531675
3.68472 -0.645941
3.70331 -0.512409
3.70609 -0.495083
3.70479 -0.488228
3.69163 -0.378022
3.64143 -0.536107
3.64735 -0.31782
3.64874 -0.360983
3.67095 -0.282924
3.69042 -0.363439
3.72088 -0.421984
3.74862 -0.590864
3.82045 -0.486528
3.86459 -0.452703
3.8917 -0.404783
3.87891 -0.518062
3.88806 -0.525671
3.90853 -0.344011
3.89904 -0.51088
3.93529 -0.390531
3.94363 -0.430577
3.94853 -0.552706
3.9649 -0.607471
3.97881 -0.488918
3.96999 -0.465787
3.95977 -0.457821
3.92775 -0.407579
3.89435 -0.387803
3.8392 -0.46225
3.82872 -0.360744
3.81864 -0.331438
3.79352 -0.417615
3.76154 -0.419565
3.75058 -0.317742
3.72325 -0.303035
3.69943 -0.370212
3.69093 -0.41526
3.72273 -0.380903
3.74993 -0.503299
3.81645 -0.421165
3.84787 -0.483786
3.84858 -0.629261
3.85152 -0.705221
3.89848 -0.519306
3.89067 -0.605258
3.90756 -0.455158
3.89516 -0.448049
3.86969 -0.625951
3.86462 -0.585085
3.86931 -0.565837
3.85884 -0.728021
3.88067 -0.7608
3.93178 -0.670706
3.93865 -0.670084
3.88629 -0.853303
3.89706 -0.574632
3.82403 -0.561665
3.79046 -0.403033
3.75651 -0.536364
3.79726 -0.337162
3.79039 -0.523181
3.83882 -0.43804
3.88404 -0.349145
3.8889 -0.598817
3.88424 -0.767415
3.90497 -0.803153
3.9038 -0.760497
3.93995 -0.519208
3.91218 -0.800348
3.94804 -0.682001
3.93557 -0.711197
3.91449 -0.719428
3.91376 -0.653953
3.92762 -0.63414
3.94669 -0.61952
3.97937 -0.672782
4.01873 -0.696254
4.01887 -0.829766
4.0196 -0.898097
4.05345 -0.876036
4.10215 -0.795429
4.132 -0.645438
4.14244 -0.533322
4.12712 -0.518294
4.04164 -0.816633
4.05308 -0.662386
4.01907 -0.625214
3.98097 -0.54872
3.93886 -0.54524
3.86172 -0.900417
3.93637 -0.640792
3.91323 -0.84663
3.94487 -0.611778
3.87061 -0.792243
3.8583 -0.539425
3.82301 -0.518592
3.80047 -0.640686
3.82078 -0.523347
3.85333 -0.532434
3.84763 -0.736858
3.91527 -0.556441
3.91905 -0.758921
3.92965 -0.874939
3.914 -0.941694
3.91733 -0.87976
3.9533 -0.713881
3.9252 -0.810549
3.89278 -0.822702
3.87457 -0.696233
3.86701 -0.60865
3.83095 -0.658347
3.7977 -0.760613
3.8084 -0.77309
3.83474 -0.782096
3.85057 -0.893999
3.91023 -0.861251
3.93539 -0.929852
4.00227 -0.778954
3.94103 -1.1341
3.99886 -0.984047
4.01298 -1.00584
4.04439 -0.857346
3.98401 -0.961928
3.98199 -0.719965
3.93133 -0.826416
3.92964 -0.766784
3.89008 -0.890168
3.9266 -0.717311
3.91874 -0.87372
4.00651 -0.697384
4.03961 -0.793178
4.06358 -0.759749
4.04069 -0.796358
4.03203 -0.805169
4.02573 -0.782257
4.01399 -0.860567
3.97641 -1.05078
4.00971 -0.958579
3.94035 -1.19168
3.94643 -1.09012
3.91524 -1.0554
3.9357 -0.941609
3.85429 -1.21927
3.86814 -1.19677
3.89586 -1.09044
3.91021 -1.02718
3.88761 -1.08512
3.88943 -1.08636
3.85967 -1.16625
3.8529 -1.18036
3.90469 -1.0487
3.90522 -1.08118
3.90176 -1.04564
3.8714 -1.06169
3.7468 -1.36879
3.84066 -1.06559
3.86307 -0.873793
3.83332 -0.907422
3.80081 -0.965125
3.78396 -0.980082
3.7569 -0.937704
3.77714 -0.71491
3.77405 -0.781877
3.78006 -0.807336
3.77346 -0.914265
3.8127 -0.802676
3.73976 -0.987305
3.75355 -0.841705
3.74067 -0.85593
3.68244 -1.06132
3.74484 -0.924829
3.74383 -1.02268
3.82481 -0.857681
3.7977 -1.00382
3.78963 -1.09336
3.8078 -1.06254
3.8202 -0.99456
3.80376 -0.994715
3.76898 -1.0626
3.74879 -1.01795
3.75006 -0.91983
3.73695 -0.888604
3.75673 -0.750016
3.73744 -0.899501
3.78218 -0.91152
3.84472 -0.81216
3.85946 -0.859269
3.88635 -0.911844
3.90253 -0.84332
3.85974 -0.975273
3.9046 -0.757807
3.81765 -0.99582
3.82443 -0.806167
3.77855 -0.893656
3.78586 -0.798047
3.78208 -0.781255
3.73851 -0.920727
3.76446 -0.768385
3.81176 -0.58557
3.78424 -0.827255
3.84861 -0.750794
3.87183 -0.859353
3.93603 -0.787115
3.97024 -0.82952
3.94557 -0.972863
3.94113 -1.05334
3.99326 -0.897145
3.98954 -0.846378
3.94645 -0.828508
3.87132 -0.926816
3.84153 -0.907565
3.85018 -0.852675
3.89605 -0.717696
3.96769 -0.669199
4.00393 -0.856643
4.06042 -0.827812
4.07573 -0.918346
4.10267 -0.859373
4.0626 -0.942855
4.04976 -0.8372
3.99587 -0.867822
3.97042 -0.813077
3.92569 -0.910153
3.88686 -0.984086
3.94738 -0.622423
3.95461 -0.606286
3.95573 -0.751564
3.9534 -0.795195
3.97332 -0.757255
3.98826 -0.721668
3.95683 -0.921103
4.00347 -0.847742
4.00984 -0.920279
4.0101 -0.877174
3.98118 -1.0251
4.01196 -0.902516
4.00753 -0.976348
3.9925 -1.03241
4.02435 -0.903112
3.99038 -0.975031
3.97428 -0.941287
3.91291 -1.08812
3.94626 -1.03236
3.9877 -1.00319
3.94446 -1.2267
3.97993 -1.16164
4.02741 -1.10736
4.09426 -0.935335
4.05764 -1.13416
4.06438 -1.12788
4.10918 -0.911806
4.06465 -1.01072
4.11252 -0.807538
4.09041 -0.93553
4.0942 -0.903462
4.09187 -0.913141
4.10559 -0.865664
4.08985 -0.85173
4.03167 -1.01715
4.02381 -0.940789
3.94519 -1.16961
3.96956 -1.11767
4.01571 -0.879655
3.94472 -0.958314
3.87843 -0.950862
3.87521 -0.859728
3.84298 -0.906348
3.83713 -0.86386
3.78207 -1.0268
3.82601 -0.894705
3.83063 -0.967553
3.88577 -0.930783
3.97914 -0.7582
4.05468 -0.634895
4.07661 -0.653307
4.0342 -0.811152
4.00823 -0.778361
3.93809 -0.839843
3.88496 -0.813768
3.85694 -0.781787
3.87806 -0.726463
3.85843 -0.917235
3.9303 -0.65464
3.9251 -0.622644
3.91076 -0.620515
3.84479 -0.75433
3.83326 -0.643478
3.82572 -0.545099
3.79739 -0.728084
3.82209 -0.690412
3.84995 -0.724992
3.91691 -0.582867
3.91409 -0.728939
3.91388 -0.747437
3.86381 -0.98974
3.86437 -0.914419
3.89546 -0.748576
3.86631 -0.8535
3.88527 -0.666187
3.82928 -0.762512
3.77162 -0.937737
3.8115 -0.747089
3.80169 -0.895764
3.83361 -0.769567
3.80215 -0.809004
3.80112 -0.641927
3.70593 -0.917735
3.70061 -0.822968
3.73455 -0.652632
3.70077 -0.933316
3.74705 -0.808381
3.75244 -0.86329
3.76244 -0.856378
3.7421 -0.957445
3.7132 -1.05871
3.70285 -1.05359
3.72827 -0.859465
3.65304 -0.944714
3.58727 -1.00068
3.59283 -0.916376
3.63166 -0.842026
3.67733 -0.838135
3.67644 -0.956926
3.69728 -0.971468
3.72996 -0.907989
3.70008 -1.09701
3.74634 -0.969646
3.72179 -1.05789
3.75489 -1.02276
3.80335 -0.919671
3.80664 -0.920952
3.8229 -0.830123
3.76552 -1.00916
3.7731 -1.04418
3.84645 -0.85279
3.84607 -0.933089
3.86029 -0.915152
3.8457 -0.919863
3.7528 -1.07762
3.78576 -0.846324
3.77461 -0.863782
3.81924 -0.635348
3.81112 -0.638112
3.74608 -0.844834
3.77249 -0.65425
3.75053 -0.78058
3.74269 -0.790348
3.71377 -0.938593
3.71626 -0.982574
3.73456 -0.909128
3.77052 -0.834415
3.76375 -0.861655
3.80747 -0.651482
3.77373 -0.905016
3.82703 -0.786723
3.83911 -0.827058
3.87092 -0.812026
3.90073 -0.799041
3.93123 -0.576873
3.87352 -0.662101
3.83669 -0.723106
3.82388 -0.713442
3.84205 -0.593199
3.82324 -0.623026
3.82439 -0.572159
3.79457 -0.707483
3.79536 -0.701162
3.80588 -0.617369
3.80395 -0.57971
3.77658 -0.75355
3.81697 -0.539981
3.79614 -0.661898
3.74953 -0.701119
3.66266 -0.843429
3.68792 -0.484033
3.62131 -0.737328
3.65174 -0.555682
3.62932 -0.686889
3.64091 -0.638827
3.64875 -0.684332
3.66391 -0.705496
3.67575 -0.734604
3.71121 -0.675128
3.69117 -0.810147
3.70646 -0.730102
3.71826 -0.562567
3.68401 -0.703678
3.67925 -0.652051
3.66495 -0.756934
3.70177 -0.643464
3.71056 -0.680699
3.7556 -0.621205
3.78488 -0.590062
3.78287 -0.642056
3.74302 -0.738471
3.74616 -0.637383
3.69091 -0.737429
3.69644 -0.603729
3.69891 -0.448472
3.68745 -0.533372
3.70176 -0.628334
3.7433 -0.636875
3.76901 -0.666896
3.80602 -0.64561
3.84247 -0.652872
3.84216 -0.741969
3.86215 -0.536645
3.79571 -0.626625
3.75291 -0.640579
3.73886 -0.48603
3.75047 -0.276778
3.69245 -0.532775
3.68003 -0.441295
3.66857 -0.643438
3.69555 -0.529536
3.74112 -0.372686
3.74791 -0.545392
3.77817 -0.430402
3.74677 -0.605543
3.70676 -0.74247
3.75338 -0.502983
3.76762 -0.450878
3.78933 -0.483489
3.84604 -0.345501
3.84102 -0.573252
3.8662 -0.4109
3.83197 -0.509373
3.79276 -0.613321
3.78434 -0.567131
3.76935 -0.471684
3.73528 -0.505873
3.73666 -0.358087
3.74093 -0.497686
3.79228 -0.441802
3.84142 -0.382786
3.86496 -0.340166
3.83748 -0.507675
3.8521 -0.332999
3.78366 -0.689643
3.80907 -0.48567
3.81901 -0.552023
3.81557 -0.539614
3.77879 -0.681959
3.82997 -0.44535
3.8294 -0.456208
3.83729 -0.500289
3.84754 -0.497959
3.82498 -0.606704
3.81921 -0.485797
3.78061 -0.56714
3.76208 -0.476144
3.75528 -0.446987
3.76099 -0.576666
3.81151 -0.585234
3.83348 -0.558285
3.85805 -0.504313
3.84727 -0.498116
3.83586 -0.490937
3.8019 -0.609883
3.8086 -0.586397
3.79588 -0.600462
3.80898 -0.502264
3.83009 -0.561433
3.86468 -0.44913
3.87526 -0.470027
3.87222 -0.525909
3.88324 -0.59026
3.89648 -0.713564
3.92606 -0.649131
3.95795 -0.595764
3.9612 -0.838598
4.00677 -0.89049
4.03124 -0.917484
4.04622 -0.914952
4.0898 -0.719789
4.04582 -0.872947
4.01708 -0.965236
4.01492 -0.890075
4.02923 -0.741289
3.9639 -0.942253
3.93706 -0.884405
3.92127 -0.882808
3.88808 -0.970767
3.86189 -0.970442
3.86383 -0.824078
3.79876 -0.907656
3.77134 -0.840753
3.76611 -0.80272
3.72174 -0.866654
3.7642 -0.73354
3.78209 -0.735881
3.79132 -0.816221
3.81113 -0.81355
3.79243 -0.875898
3.73095 -0.986147
3.71263 -1.0299
3.6965 -1.05542
3.63663 -1.11516
3.68442 -0.906115
3.63209 -1.06105
3.66805 -0.906134
3.66011 -0.886744
3.70217 -0.81697
3.73072 -0.856444
3.70714 -1.03577
3.76514 -0.888938
3.73322 -0.917451
3.76225 -0.714086
3.73073 -0.856157
3.75498 -0.890333
3.75207 -0.945876
3.80105 -0.791618
3.75993 -0.938583
3.78399 -0.832893
3.80062 -0.764567
3.83297 -0.685493
3.82445 -0.74789
3.77951 -0.977208
3.7889 -0.94037
3.82659 -0.800501
3.83797 -0.71475
3.82235 -0.746197
3.71368 -1.09991
3.72013 -1.03134
3.75774 -0.926457
3.80126 -0.941325
3.85327 -0.998394
3.86976 -1.09633
3.87519 -1.13167
3.89812 -1.00718
3.87444 -1.01757
3.82198 -1.04356
3.83143 -0.854891
3.80411 -0.836295
3.7741 -0.919343
3.77674 -0.827159
3.73603 -0.969424
3.76346 -0.817421
3.76124 -0.896317
3.72285 -1.04529
3.76181 -0.904921
3.82821 -0.711047
3.8084 -0.899219
3.81219 -0.963543
3.85246 -0.852675
3.84938 -0.925457
3.8319 -0.978723
3.81547 -1.01117
3.78474 -1.09329
3.78689 -0.958774
3.72936 -0.967468
3.73038 -0.949229
3.76919 -0.823508
3.75505 -0.897237
3.76219 -0.932004
3.76093 -1.01323
3.76326 -0.989469
3.74574 -0.976856
3.6006 -1.25385
3.62668 -1.10521
3.56785 -1.21167
3.59874 -1.07748
3.57577 -1.08688
3.59604 -0.985222
3.63258 -0.909226
3.60005 -1.02716
3.59278 -1.09788
3.6098 -1.12063
3.66858 -1.00893
3.64678 -1.09033
3.67208 -1.01444
3.66006 -1.04602
3.62367 -1.09549
3.64557 -1.05342
3.64089 -1.07045
3.64799 -1.08766
3.63373 -1.07908
3.54147 -1.18102
3.46958 -1.20026
3.36898 -1.28875
3.38093 -1.12935
3.35017 -1.25133
3.3699 -1.21365
3.37094 -1.2382
3.43745 -1.07874
3.36543 -1.27619
3.41949 -1.1407
3.34713 -1.33934
3.35139 -1.27038
3.35571 -1.22262
3.36209 -1.17922
3.37973 -1.16121
3.41205 -1.13786
3.38454 -1.21778
3.43334 -1.16061
3.45397 -1.18237
3.4426 -1.23461
3.49895 -1.08363
3.4352 -1.17721
3.41734 -1.15518
3.346 -1.31637
3.43492 -1.05629
3.39081 -1.16105
3.40624 -1.1497
3.4091 -1.16168
3.40673 -1.19693
3.42768 -1.16674
3.46108 -1.04435
3.41727 -1.11877
3.42301 -1.09445
3.39105 -1.13312
3.44453 -0.969633
3.50458 -0.857774
3.45994 -1.04829
3.43969 -1.1046
3.48555 -0.962022
3.4357 -1.12623
3.39594 -1.12208
3.38371 -1.07447
3.34026 -1.11155
3.32543 -1.1294
3.36168 -1.04755
3.31904 -1.11798
3.30809 -1.12508
3.2782 -1.16437
3.22466 -1.19199
3.21122 -1.16985
3.13978 -1.33069
3.17812 -1.28243
3.29788 -1.071
3.33122 -1.10173
3.32704 -1.16999
3.37236 -1.11283
3.33408 -1.1986
3.28976 -1.26993
3.3271 -1.23211
3.34976 -1.25036
3.362 -1.28157
3.33257 -1.34407
3.36873 -1.21003
3.31349 -1.29882
3.36625 -1.10585
3.25035 -1.36455
3.2996 -1.29044
3.25847 -1.41617
3.33007 -1.21601
3.31598 -1.25873
3.2965 -1.28656
3.34704 -1.14544
3.2869 -1.24294
3.32801 -1.09857
3.29263 -1.1619
3.29917 -1.16799
3.27525 -1.17968
3.28005 -1.18614
3.25752 -1.23027
3.24509 -1.20824
3.29436 -1.09167
3.27719 -1.17305
3.28128 -1.18531
3.24571 -1.31395
3.28156 -1.27632
3.26548 -1.31141
3.31948 -1.24145
3.32458 -1.21171
3.26766 -1.33786
3.33206 -1.22526
3.31151 -1.30727
3.33696 -1.17152
3.30187 -1.1687
3.26509 -1.16198
3.27257 -0.998435
3.2583 -0.99965
3.24928 -1.00209
3.22624 -1.07824
3.26184 -0.963572
3.23602 -1.0932
3.31848 -0.976403
3.3026 -1.09332
3.35272 -1.01245
3.31749 -1.13362
3.33254 -1.08775
3.31162 -1.13239
3.30434 -1.16454
3.3459 -1.08292
3.34817 -1.10749
3.3224 -1.19551
3.29518 -1.29825
3.31414 -1.29368
3.34581 -1.26339
3.30817 -1.39315
3.37988 -1.22225
3.34876 -1.30462
3.38012 -1.17445
3.42204 -1.01704
3.37057 -1.13361
3.26277 -1.34736
3.33436 -1.12285
3.27914 -1.26838
3.28709 -1.30915
3.33358 -1.23963
3.28363 -1.32234
3.3149 -1.20574
3.26482 -1.29542
3.21685 -1.3239
3.19967 -1.25362
3.22865 -1.11438
3.24885 -1.0943
3.17105 -1.29715
3.23172 -1.14744
3.24534 -1.0904
3.25882 -1.03578
3.27193 -1.02381
3.20308 -1.24533
3.2341 -1.20346
3.12928 -1.40311
3.2282 -1.13124
3.16984 -1.20127
3.17107 -1.15158
3.15925 -1.15425
3.19834 -1.09957
3.23006 -1.05978
3.18085 -1.2271
3.23642 -1.10298
3.215 -1.20661
3.22438 -1.25614
3.22494 -1.29096
3.22889 -1.26132
3.20336 -1.29024
3.19521 -1.2716
3.23923 -1.12478
3.22618 -1.08148
3.18496 -1.13298
3.11969 -1.23052
3.15776 -1.06751
3.06181 -1.23059
3.07567 -1.15183
3.09521 -1.07046
3.03242 -1.20705
3.10766 -1.03237
3.06797 -1.10855
3.02382 -1.19279
3.06288 -1.09054
3.06013 -1.08004
2.96437 -1.26518
3.04229 -1.07155
3.01298 -1.11671
3.03008 -1.08069
3.0361 -1.09296
3.00057 -1.21073
3.04638 -1.14913
3.07906 -1.16198
3.14102 -1.06095
3.05916 -1.25451
3.08323 -1.15609
2.99635 -1.33255
3.08714 -1.14984
3.12494 -1.07652
3.11912 -1.09094
3.06048 -1.23382
3.06947 -1.16269
3.04127 -1.12195
2.98629 -1.14747
2.95735 -1.18667
2.99485 -1.15329
3.02521 -1.1454
3.03451 -1.14837
3.02583 -1.18608
2.9792 -1.23537
2.91734 -1.25821
2.87516 -1.23178
2.87765 -1.12962
2.80458 -1.26725
2.78442 -1.31561
2.89261 -1.14465
2.88708 -1.19931
2.92016 -1.10085
2.84961 -1.19789
2.82916 -1.18037
2.82741 -1.12618
2.80113 -1.12273
2.8368 -0.965557
2.7901 -1.01847
2.69706 -1.15882
2.72277 -1.01579
2.72703 -0.990863
2.74034 -0.95788
2.74071 -0.948451
2.68719 -1.03762
2.71166 -0.955901
2.73046 -0.865846
2.74991 -0.755559
2.72723 -0.830224
2.71048 -0.89113
2.72482 -0.859543
2.7582 -0.784972
2.70146 -0.926644
2.73391 -0.842307
2.70975 -0.894144
2.69778 -0.937879
2.66231 -1.00411
2.68619 -0.979268
2.73762 -0.947961
2.77034 -0.961915
2.71421 -1.18162
2.7673 -1.09336
2.78582 -1.08471
2.81194 -1.04643
2.78473 -1.12921
2.79772 -1.1126
2.79577 -1.10189
2.83575 -1.0065
2.79127 -1.14675
2.82467 -1.07061
2.82237 -1.05359
2.73463 -1.1862
2.77202 -1.05706
2.80914 -0.95323
2.76539 -1.05498
2.74152 -1.00049
2.75562 -0.882414
2.69548 -0.94984
2.70581 -0.841082
2.71041 -0.832905
2.69704 -0.880798
2.68861 -0.849637
2.6601 -0.847847
2.66056 -0.849563
2.62684 -0.912268
2.65076 -0.773893
2.64305 -0.810336
2.65178 -0.739068
2.61972 -0.830116
2.61955 -0.860882
2.61842 -0.878997
2.66302 -0.733848
2.66503 -0.759119
2.60872 -0.864616
2.6074 -0.873163
2.59537 -0.915797
2.65095 -0.797565
2.63365 -0.901043
2.61935 -0.978443
2.62019 -1.02531
2.67765 -0.94386
2.63504 -1.03954
2.69644 -0.908986
2.70254 -0.921504
2.69249 -0.906881
2.65675 -0.958793
2.6499 -0.99388
2.60677 -1.08582
2.67711 -0.965979
2.67342 -1.00941
2.67999 -0.969663
2.64474 -1.0188
2.64565 -0.96992
2.59317 -1.08107
2.67631 -0.831833
2.61913 -0.944709
2.62525 -0.892953
2.65641 -0.800857
2.61264 -0.974571
2.68237 -0.811995
2.6358 -0.933378
2.65793 -0.832166
2.62114 -0.932102
2.63353 -0.886959
2.66609 -0.78369
2.66312 -0.854845
2.64992 -0.887126
2.66418 -0.822695
2.63431 -0.861039
2.62182 -0.919109
2.60297 -1.00116
2.67456 -0.903876
2.68507 -0.948211
2.71175 -0.922497
2.75977 -0.773541
2.74118 -0.834301
2.67649 -0.953432
2.67145 -0.946672
2.71684 -0.842479
2.73869 -0.873621
2.76194 -0.86146
2.76494 -0.912353
2.7764 -0.922971
2.79358 -0.896189
2.81576 -0.893652
2.84158 -0.86465
2.804 -0.988238
2.79715 -0.995919
2.85867 -0.830187
2.8128 -0.922816
2.76224 -1.04071
2.77346 -0.982001
2.74785 -1.04108
2.81157 -0.867723
2.76477 -0.992999
2.74274 -1.05676
2.7446 -1.10656
2.72098 -1.18459
2.77001 -1.11674
2.85332 -0.97679
2.74918 -1.25156
2.7773 -1.20587
2.7956 -1.14849
2.81265 -1.10557
2.84911 -1.04716
2.83255 -1.06839
2.75568 -1.19503
2.8188 -1.01755
2.8055 -1.05608
2.80544 -1.10863
2.82265 -1.05403
2.83411 -0.987945
2.76727 -1.12901
2.78814 -1.09264
2.86139 -0.959039
2.81213 -1.08326
2.77947 -1.15001
2.7813 -1.13435
2.80495 -1.0563
2.78778 -1.10994
2.7635 -1.12065
2.7643 -1.04074
2.7381 -1.06106
2.75634 -1.00909
2.73617 -1.05064
2.7093 -1.09023
2.68222 -1.12103
2.75458 -0.9092
2.71762 -0.934108
2.65543 -1.14063
2.68823 -1.15156
2.76845 -1.06467
2.72464 -1.21325
2.78539 -1.11085
2.80417 -1.03923
2.65783 -1.29661
2.70681 -1.18683
2.69228 -1.24797
2.78022 -1.09425
2.77147 -1.12917
2.71348 -1.19343
2.74109 -1.04064
2.74851 -0.979369
2.65337 -1.1642
2.73362 -0.957437
2.75114 -0.911139
2.76556 -0.905056
2.76553 -0.934049
2.75629 -0.958548
2.72381 -0.982211
2.74507 -0.958457
2.72432 -1.0416
2.70687 -1.12608
2.71689 -1.12709
2.79461 -0.954435
2.81398 -0.883494
2.78734 -0.909519
2.78688 -0.945915
2.8077 -0.900223
2.79166 -0.944632
2.74136 -1.02753
2.75084 -0.976411
2.74623 -0.969112
2.76331 -0.95436
2.75508 -0.962578
2.72956 -1.01172
2.77745 -0.865833
2.73599 -0.950028
2.76971 -0.77067
2.7243 -0.854359
2.75451 -0.841596
2.79777 -0.836055
2.85007 -0.766894
2.81382 -0.895923
2.80546 -0.864982
2.7715 -0.929006
2.7072 -1.08962
2.73667 -1.00074
2.71174 -0.999022
2.70202 -0.987811
2.71283 -0.994228
2.74906 -0.921875
2.69133 -1.06643
2.76074 -0.853487
2.70908 -0.977522
2.68759 -1.05764
2.71743 -1.0002
2.77725 -0.87682
2.78263 -0.873565
2.72079 -1.02834
2.73432 -0.919596
2.68096 -0.982676
2.64285 -1.0325
2.68385 -0.917561
2.66279 -0.991413
2.66261 -0.963591
2.63984 -0.979483
2.6474 -0.928697
2.60503 -1.00915
2.61319 -0.976504
2.62162 -0.997619
2.65602 -1.00798
2.6582 -1.01194
2.66448 -1.00281
2.62358 -1.06811
2.66779 -0.929611
2.6687 -0.890695
2.61532 -1.04353
2.62182 -1.03193
2.64636 -1.01788
2.64536 -1.02124
2.62308 -1.08005
2.61974 -1.0942
2.62973 -1.0922
2.68179 -0.97317
2.74142 -0.838132
2.74182 -0.875745
2.73213 -0.879214
2.6816 -0.958594
2.69805 -0.91224
2.65022 -0.973206
2.66173 -0.902676
2.58275 -1.0979
2.52715 -1.1742
2.52585 -1.1447
2.58835 -0.977708
2.56796 -0.987898
2.54784 -0.974897
2.48291 -1.04394
2.53323 -0.902286
2.5355 -0.946115
2.55305 -0.965502
2.55166 -0.980165
2.60058 -0.907158
2.59913 -0.92892
2.60979 -0.883257
2.54183 -1.00472
2.56535 -0.952296
2.55185 -1.00729
2.49943 -1.1377
2.55162 -1.02303
2.57971 -0.894203
2.53516 -1.01703
2.57673 -0.929091
2.51284 -1.10199
2.61586 -0.874716
2.55841 -1.03071
2.51159 -1.11495
2.54439 -1.10297
2.55329 -1.12528
2.5305 -1.19707
2.50652 -1.24152
2.54729 -1.1457
2.52578 -1.20972
2.55902 -1.15696
2.57249 -1.1259
2.58913 -1.11241
2.58121 -1.0918
2.58323 -1.03385
2.51318 -1.12976
2.54108 -1.02867
2.51103 -1.04294
2.51184 -1.00702
2.4946 -1.01096
2.49249 -1.016
2.4698 -1.09576
2.43882 -1.13222
2.47543 -1.04383
2.45067 -1.03385
2.46579 -0.972245
2.46866 -0.975159
2.43264 -1.04155
2.46612 -0.97468
2.54317 -0.847899
2.49447 -0.982082
2.45335 -1.02338
2.4714 -0.905327
2.42123 -0.950632
2.42692 -0.920154
2.43882 -0.877597
2.40716 -0.89935
2.32995 -1.07017
2.42236 -0.930634
2.42777 -0.981246
2.47488 -0.816206
2.38207 -0.967022
2.42677 -0.823166
2.38399 -0.961434
2.40152 -0.937998
2.40956 -0.875957
2.38916 -0.879104
2.35308 -0.911796
2.39661 -0.800151
2.35799 -0.865453
2.35326 -0.848157
2.32516 -0.887449
2.31369 -0.901705
2.4 -0.750594
2.39049 -0.878665
2.40002 -0.904346
2.4174 -0.900761
2.47252 -0.767142
2.4495 -0.827075
2.38128 -0.9364
2.38041 -0.855269
2.30919 -0.951882
2.33293 -0.881737
2.30942 -0.920022
2.36451 -0.782604
2.34335 -0.889924
2.32282 -0.936788
2.36551 -0.881107
2.41316 -0.775852
2.42096 -0.725575
2.36551 -0.783706
2.32295 -0.844161
2.29838 -0.876298
2.35016 -0.726492
2.32101 -0.79931
2.31059 -0.885996
2.34886 -0.816776
2.38217 -0.772104
2.39198 -0.776223
2.39463 -0.798022
2.36518 -0.844738
2.34295 -0.854607
2.34673 -0.862597
2.30367 -0.970614
2.34458 -0.900742
2.35752 -0.880765
2.37289 -0.870911
2.35487 -0.898822
2.36962 -0.826154
2.35817 -0.88069
2.33625 -0.969201
2.31642 -1.08926
2.40476 -0.959424
2.40658 -0.955649
2.41486 -0.902687
2.3825 -0.889191
2.41423 -0.743933
2.37625 -0.816415
2.36719 -0.783479
2.36198 -0.794593
2.41322 -0.681769
2.34879 -0.848307
2.39635 -0.738227
2.35822 -0.782493
2.33681 -0.784964
2.33334 -0.799624
2.36011 -0.807721
2.38511 -0.772142
2.37609 -0.906261
2.40814 -0.927214
2.45537 -0.882835
2.49276 -0.808832
2.40662 -1.06617
2.51086 -0.880419
2.53212 -0.879304
2.46508 -0.997125
2.47842 -0.908936
2.48586 -0.879195
2.47325 -0.903786
2.48137 -0.886715
2.4472 -0.921784
2.43347 -0.806277
2.3729 -0.904221
2.3939 -0.865212
2.40222 -0.867004
2.38774 -0.87394
2.34592 -0.898956
2.3395 -0.868156
2.30109 -0.969788
2.3299 -0.906404
2.33177 -0.895938
2.35218 -0.839344
2.35858 -0.778889
2.35748 -0.779988
2.33461 -0.850533
2.32572 -0.793979
2.28433 -0.798819
2.29812 -0.716629
2.25115 -0.878136
2.26762 -0.869532
2.25751 -0.938396
2.34353 -0.848793
2.36605 -0.868696
2.35252 -0.89105
2.3454 -0.872385
2.34202 -0.847577
2.31372 -0.916035
2.29885 -0.971081
2.29614 -0.991541
2.33259 -0.989566
2.39112 -0.931925
2.40047 -0.966192
2.37544 -1.03537
2.40913 -0.972206
2.37164 -1.0541
2.42033 -0.947938
2.40771 -0.943662
2.41266 -0.889339
2.38964 -0.935894
2.39157 -0.906943
2.38181 -0.942556
2.41602 -0.953032
2.36981 -1.0887
2.41812 -0.959277
2.39684 -1.00344
2.45498 -0.871634
2.43576 -0.951343
2.45636 -0.968317
2.4537 -0.998898
2.4691 -0.978753
2.47596 -0.951181
2.44623 -0.99796
2.47878 -0.915523
2.46613 -0.966543
2.45548 -0.994682
2.42696 -1.06239
2.45107 -1.00177
2.44595 -1.02375
2.45085 -1.04209
2.4958 -0.976823
2.49213 -0.937187
2.46715 -0.935211
2.4663 -0.864214
2.43296 -0.893402
2.44434 -0.876946
2.46637 -0.842119
2.44426 -0.905369
2.45984 -0.836551
2.45945 -0.854402
2.43198 -0.963634
2.48002 -0.894967
2.47394 -0.954256
2.51002 -0.867153
2.42802 -1.04663
2.45384 -1.01559
2.52253 -0.887287
2.50387 -0.946785
2.53042 -0.916379
2.51952 -0.932748
2.50713 -0.961973
2.4899 -0.989924
2.46962 -1.04
2.51412 -0.929911
2.52682 -0.872426
2.4554 -1.02923
2.43422 -1.02695
2.47874 -0.878879
2.40174 -0.999382
2.41567 -0.91206
2.40366 -0.93664
2.41275 -0.940689
2.39378 -0.971137
2.43679 -0.894529
2.46376 -0.892348
2.46237 -0.94198
2.45081 -0.96544
2.43161 -1.00959
2.47243 -0.944042
2.47846 -0.875922
2.47559 -0.854614
2.44178 -0.919535
2.41602 -0.946576
2.37625 -0.972311
2.33445 -0.981627
2.3136 -1.01808
2.40178 -0.912895
2.45778 -0.813449
2.44734 -0.842223
2.38493 -1.03871
2.40589 -1.06514
2.4583 -0.967794
2.50276 -0.873877
2.45125 -1.01171
2.44683 -1.04754
2.48215 -0.969787
2.45011 -0.947584
2.37052 -1.03176
2.36642 -1.0028
2.38101 -0.989075
2.41576 -0.937427
2.41513 -0.976796
2.45957 -0.879776
2.42358 -0.908358
2.39149 -0.931585
2.45102 -0.747407
2.4108 -0.904099
2.44011 -0.894876
2.42299 -0.958371
2.37377 -1.02407
2.38979 -0.977164
2.39553 -0.990272
2.38388 -1.1301
2.45102 -1.0857
2.50201 -1.04096
2.52459 -1.00698
2.54546 -0.949998
2.54543 -0.929477
2.52443 -0.948594
2.48358 -1.04887
2.51826 -1.01363
2.55049 -0.943836
2.53412 -0.975883
2.50146 -1.01065
2.45904 -1.08818
2.47382 -1.0474
2.46533 -1.04544
2.50316 -0.927239
2.45344 -1.05152
2.47855 -0.992107
2.51708 -0.956371
2.54452 -0.915655
2.53267 -0.954323
2.47855 -1.02258
2.48615 -0.973871
2.46402 -1.05548
2.48252 -1.09718
2.48534 -1.12085
2.43799 -1.15828
2.45555 -1.05419
2.4152 -1.11095
2.43989 -1.0671
2.46252 -1.04775
2.51405 -0.907587
2.53288 -0.89584
2.5293 -0.905563
2.50129 -1.04147
2.53577 -1.0243
2.52841 -1.07952
2.59587 -0.931236
2.54038 -1.12498
2.58526 -1.06197
2.6506 -0.971853
2.64572 -1.0243
2.64244 -1.06811
2.60709 -1.19012
2.70565 -1.03526
2.67746 -1.12668
2.71843 -1.08082
2.73578 -1.04546
2.70022 -1.11192
2.67271 -1.1083
2.66912 -1.07918
2.73258 -0.977831
2.77165 -0.992802
2.80081 -0.970287
2.81783 -0.955797
2.84729 -0.889642
2.83114 -0.897734
2.8369 -0.940136
2.85248 -1.0197
2.86837 -1.03732
2.84317 -1.0679
2.86399 -0.98261
2.85247 -1.02076
2.81317 -1.13148
2.84989 -1.08363
2.88376 -1.0429
2.92358 -0.955883
2.84069 -1.1277
2.89389 -0.969282
2.90338 -0.886922
2.86183 -0.967785
2.8629 -0.985555
2.85879 -1.02586
2.86038 -0.994976
2.83281 -0.992547
2.76767 -1.04007
2.74895 -1.00018
2.75543 -0.96161
2.67432 -1.1164
2.72331 -1.03111
2.76357 -0.983291
2.67919 -1.19838
2.7713 -0.997077
2.71265 -1.12161
2.69277 -1.12603
2.6947 -1.04736
2.69118 -0.951035
2.66999 -0.967054
2.68439 -0.934968
2.6009 -1.15008
2.71983 -0.924991
2.67031 -1.08246
2.7139 -0.94313
2.70464 -0.937277
2.70347 -0.92331
2.65036 -1.06026
2.65374 -1.03799
2.72212 -0.866415
2.69777 -0.946286
2.71427 -0.874843
2.65193 -0.996764
2.64025 -1.01679
2.67254 -0.901688
2.62131 -0.904626
2.58703 -0.875741
2.59216 -0.794172
2.65281 -0.567488
2.59629 -0.746487
2.59016 -0.700785
2.56514 -0.740572
2.536 -0.798361
2.55708 -0.733887
2.60326 -0.631526
2.566 -0.808533
2.5641 -0.820515
2.57019 -0.819932
2.53796 -0.982088
2.6179 -0.864409
2.63344 -0.887851
2.55076 -1.05167
2.5991 -0.813047
2.57665 -0.814429
2.54607 -0.895418
2.63562 -0.672853
2.59602 -0.854076
2.6494 -0.717627
2.63595 -0.818888
2.65293 -0.795566
2.66739 -0.715926
2.64542 -0.813719
2.63047 -0.927625
2.65851 -0.863164
2.67752 -0.772832
2.63734 -0.817051
2.61239 -0.848775
2.63036 -0.750339
2.60331 -0.86097
2.60482 -0.8894
2.62329 -0.863222
2.6329 -0.806971
2.65291 -0.751312
2.65783 -0.723299
2.62025 -0.85141
2.62225 -0.9294
2.63958 -0.921749
2.62534 -1.0047
2.665 -0.931719
2.64886 -0.978776
2.64904 -0.917249
2.66582 -0.868533
2.68415 -0.852795
2.72661 -0.75275
2.72977 -0.795511
2.68312 -0.915759
2.66336 -0.881192
2.66185 -0.848712
2.67353 -0.872627
2.68174 -0.930812
2.71569 -0.935142
2.7315 -0.928528
2.71655 -0.959798
2.65723 -1.047
2.71619 -0.88589
2.65581 -1.03213
2.68402 -0.981659
2.68237 -1.05013
2.74666 -0.937254
2.6919 -1.03736
2.74083 -0.883544
2.69496 -1.04347
2.74128 -0.96103
2.73339 -1.02303
2.75554 -0.973523
2.76948 -0.900016
2.73914 -0.90705
2.67155 -1.02435
2.68168 -1.00331
2.71793 -0.867228
2.65847 -0.984169
2.69807 -0.850903
2.6658 -0.914637
2.63475 -0.978486
2.68602 -0.766432
2.62146 -0.90109
2.63821 -0.801208
2.59458 -0.891061
2.61692 -0.819846
2.61948 -0.810255
2.60256 -0.840059
2.58055 -0.856064
2.5785 -0.854524
2.60617 -0.717745
2.57169 -0.819113
2.54653 -0.869497
2.56228 -0.817273
2.59014 -0.707622
2.52613 -0.949911
2.55564 -0.908494
2.60103 -0.757527
2.54971 -0.856218
2.52171 -0.879295
2.53511 -0.852162
2.56449 -0.80508
2.57888 -0.802585
2.54639 -0.890784
2.54446 -0.889101
2.56055 -0.851064
2.56039 -0.83213
2.52737 -0.90726
2.48492 -0.965037
2.44833 -1.03289
2.49089 -1.00481
2.53315 -0.942965
2.48698 -1.09415
2.50393 -1.07634
2.5328 -1.02499
2.55171 -1.02539
2.57498 -0.955775
2.58682 -0.921336
2.57905 -0.919343
2.5832 -0.838518
2.53701 -0.874377
2.47696 -0.938909
2.49377 -0.797851
2.46034 -0.792443
2.43106 -0.831649
2.44684 -0.753377
2.41146 -0.770235
2.39112 -0.843195
2.40026 -0.865927
2.43129 -0.825921
2.52464 -0.661144
2.52025 -0.800028
2.50304 -0.899605
2.51239 -0.884062
2.55825 -0.821098
2.547 -0.891319
2.52512 -0.987412
2.59083 -0.858173
2.5832 -0.966766
2.57858 -1.01266
2.55178 -1.0472
2.56123 -1.00658
2.60424 -0.848431
2.56487 -0.911126
2.58459 -0.883356
2.55024 -0.986333
2.59204 -0.90971
2.55789 -1.02454
2.5764 -1.0283
2.57899 -1.02637
2.59983 -0.93326
2.57281 -0.949193
2.60952 -0.847591
2.56265 -0.963381
2.5822 -0.94202
2.55305 -0.951756
2.51813 -0.991237
2.50926 -0.985657
2.49102 -0.975518
2.44647 -1.03899
2.48695 -0.940762
2.49818 -0.916232
2.44114 -1.02497
2.42228 -1.0238
2.40666 -1.05451
2.34086 -1.22294
2.46204 -1.05586
2.52566 -0.978928
2.47462 -1.09944
2.53056 -0.944399
2.44514 -1.08744
2.43029 -1.0931
2.38626 -1.15874
2.47986 -0.927586
2.49188 -0.87317
2.43112 -0.992129
2.44047 -0.9432
2.44501 -0.871253
2.41549 -0.878253
2.40498 -0.854714
2.35343 -0.921664
2.35704 -0.91008
2.39507 -0.843173
2.36833 -0.95824
2.40878 -0.916447
2.42301 -0.911517
2.44338 -0.83619
2.37192 -0.989855
2.41548 -0.844411
2.40058 -0.904921
2.37645 -0.969372
2.36577 -1.02513
2.41239 -0.985275
2.47402 -0.920851
2.45476 -1.01151
2.38773 -1.20156
2.41362 -1.21543
2.44608 -1.18512
2.45223 -1.21143
2.44727 -1.22096
2.49973 -1.12948
2.48544 -1.18092
2.52702 -1.13494
2.49394 -1.1699
2.50931 -1.10465
2.54031 -1.00167
2.5714 -0.962069
2.56749 -0.976243
2.51768 -1.0825
2.53126 -1.05468
2.53785 -1.00887
2.49689 -1.02405
2.46207 -1.06727
2.37903 -1.19942
2.47646 -0.986637
2.44139 -1.06074
2.47301 -1.01662
2.46541 -1.03639
2.46375 -1.03807
2.41859 -1.13791
2.42929 -1.12215
2.43511 -1.05398
2.38076 -1.13313
2.36117 -1.15528
2.36006 -1.14166
2.42467 -0.975666
2.38234 -1.00641
2.39486 -0.920084
2.31893 -1.0412
2.31482 -0.995477
2.29373 -0.979105
2.21734 -1.06983
2.18333 -1.08882
2.23815 -0.936108
2.17142 -1.02998
2.20292 -0.976427
2.21285 -0.956428
2.19644 -1.00624
2.2171 -0.982557
2.23764 -0.941253
2.15619 -1.07276
2.21474 -0.998277
2.14387 -1.16309
2.18564 -1.10751
2.25693 -0.97735
2.21996 -1.0532
2.19515 -1.11521
2.22949 -1.07139
2.2123 -1.07234
2.14196 -1.14717
2.12769 -1.11939
2.11909 -1.09877
2.12248 -1.04519
2.09053 -1.03644
2.04459 -1.05063
2.02956 -1.00259
2.02728 -0.953425
2.00645 -1.00524
2.03073 -0.974342
2.03338 -0.955451
2.05845 -0.904075
1.95651 -1.06404
1.91122 -1.12283
2.02911 -0.930608
1.98748 -1.01349
2.02444 -0.947213
2.02691 -0.901148
1.9768 -0.940921
1.99154 -0.876139
1.91468 -0.972734
1.88874 -0.9776
1.91699 -0.916979
1.89811 -0.950401
1.95916 -0.875744
1.93541 -0.895484
1.88839 -0.953779
1.86784 -0.974437
1.84501 -1.01652
1.89647 -0.911505
1.95679 -0.839006
1.93428 -0.938576
2.0232 -0.775923
1.99404 -0.857322
1.9936 -0.907808
2.01731 -0.9483
2.05402 -0.911866
2.01541 -1.03047
1.96837 -1.10316
2.00099 -1.02737
1.98404 -1.05163
1.98093 -1.06239
1.99799 -1.04838
2.01528 -1.06445
1.98642 -1.14289
2.02205 -1.08634
2.00637 -1.06829
1.9714 -1.07628
1.97968 -1.01273
1.98387 -0.955072
1.95549 -0.99077
1.88698 -1.09951
1.89594 -1.07947
1.87121 -1.10244
1.91751 -1.06582
1.95272 -1.02225
1.93104 -1.08324
2.00601 -0.945711
2.00204 -0.900407
1.92775 -0.970402
1.91942 -0.976248
1.91043 -0.983248
1.89605 -0.988535
1.91398 -0.911855
1.85657 -0.997579
1.83003 -1.06274
1.80766 -1.11596
1.8377 -1.10838
1.87928 -1.06389
1.86995 -1.0789
1.9299 -0.989306
1.89528 -1.03518
1.92938 -0.969
1.89445 -1.02401
1.86189 -1.0812
1.87837 -1.04701
1.84875 -1.08117
1.86753 -1.06931
1.8431 -1.05919
1.85344 -1.04524
1.8324 -1.09545
1.83814 -1.07968
1.82624 -1.07746
1.89106 -0.982784
1.86699 -1.03989
1.89681 -0.966146
1.85876 -1.05863
1.91753 -1.0016
1.93176 -1.00845
1.89763 -1.06899
1.89859 -1.0626
1.91338 -1.02077
1.94698 -0.972385
1.9448 -0.990437
1.96864 -0.947626
1.90112 -1.05311
1.88555 -1.06043
1.93158 -1.02102
1.89915 -1.07254
1.86762 -1.11939
1.92768 -1.02761
1.8838 -1.0944
1.8912 -1.06096
1.89534 -1.03013
1.89892 -0.982042
1.90349 -0.960168
1.90719 -0.978316
1.88845 -1.03653
1.91004 -1.0183
1.9311 -0.972683
1.89138 -1.02816
1.91833 -0.995488
1.91983 -1.00331
1.85571 -1.09427
1.88887 -0.981608
1.87554 -0.984429
1.86255 -0.988224
1.80091 -1.05013
1.82828 -1.00133
1.79141 -1.06453
1.80546 -1.02027
1.82182 -0.997563
1.85561 -0.975726
1.86565 -0.962562
1.8992 -0.94007
1.88263 -0.993587
1.81746 -1.07235
1.82523 -1.05177
1.77057 -1.1265
1.79923 -1.08457
1.76311 -1.14984
1.83957 -1.0519
1.80787 -1.06421
1.84036 -0.986401
1.83118 -0.998384
1.81254 -1.01782
1.78935 -1.01901
1.74499 -1.06217
1.76084 -1.01865
1.72599 -1.10355
1.76835 -1.07447
1.80427 -1.06016
1.76629 -1.11528
1.75609 -1.13311
1.84715 -1.03278
1.83764 -1.07404
1.86917 -1.05369
1.91034 -0.97482
1.88493 -0.967813
1.83334 -0.980133
1.74761 -1.08352
1.73894 -1.11269
1.73738 -1.12382
1.75332 -1.12665
1.80176 -1.05832
1.82915 -1.01501
1.82834 -1.06587
1.85899 -1.07191
1.88606 -1.04497
1.89603 -1.02854
1.85508 -1.08624
1.84212 -1.08372
1.82165 -1.05879
1.79999 -1.03479
1.7979 -1.01791
1.82272 -0.976775
1.7827 -1.02222
1.77759 -0.99853
1.72663 -1.05196
1.76887 -0.974708
1.76854 -0.964762
1.78645 -0.930224
1.70797 -1.05226
1.71082 -1.01367
1.68964 -1.02169
1.6806 -1.00476
1.71102 -0.931108
1.69317 -0.964405
1.72279 -0.984346
1.77543 -0.955715
1.74161 -1.04783
1.75228 -1.03171
1.67151 -1.17126
1.76348 -1.02334
1.6537 -1.16393
1.71394 -1.11394
1.74819 -1.10975
1.76275 -1.0912
1.6955 -1.15886
1.64994 -1.16592
1.70808 -1.05684
1.69893 -1.04363
1.64796 -1.10035
1.60916 -1.13011
1.64886 -1.08268
1.61483 -1.1354
1.59548 -1.13265
1.60735 -1.09623
1.60752 -1.05584
1.64908 -0.981043
1.62054 -0.998644
1.58675 -1.03306
1.61888 -0.982122
1.61324 -0.968801
1.57483 -1.01669
1.62303 -0.937299
1.56633 -1.05683
1.54832 -1.10362
1.60648 -1.02901
1.55106 -1.14198
1.58643 -1.13181
1.65005 -1.06694
1.64493 -1.06995
1.64083 -1.05616
1.58283 -1.11527
1.59684 -1.08063
1.66406 -1.00833
1.61441 -1.09208
1.56046 -1.16695
1.58786 -1.13597
1.5694 -1.1462
1.61075 -1.12676
1.61468 -1.128
1.63055 -1.11581
1.62726 -1.10034
1.5437 -1.20555
1.5967 -1.12929
1.58962 -1.12784
1.57473 -1.12852
1.54518 -1.18064
1.57621 -1.16525
1.62663 -1.10017
1.62841 -1.07498
1.6131 -1.10182
1.65153 -1.04989
1.59744 -1.11546
1.60315 -1.07973
1.53929 -1.15996
1.57441 -1.12855
1.56046 -1.13827
1.56301 -1.13857
1.6002 -1.10877
1.5991 -1.10615
1.55429 -1.1617
1.65949 -0.989312
1.61163 -1.04179
1.55686 -1.07119
1.44951 -1.15483
1.48174 -1.06721
1.4707 -1.06273
1.46948 -1.05026
1.42645 -1.11383
1.4377 -1.13773
1.49796 -1.11622
1.44983 -1.1677
1.44767 -1.16898
1.46438 -1.15965
1.51902 -1.10882
1.47879 -1.18005
1.49018 -1.16687
1.48733 -1.14776
1.50109 -1.12332
1.47809 -1.167
1.52672 -1.12962
1.45952 -1.22726
1.53354 -1.16183
1.54266 -1.13069
1.47969 -1.198
1.47433 -1.1785
1.52435 -1.12647
1.44216 -1.21623
1.48962 -1.16562
1.50814 -1.1745
1.57691 -1.11688
1.58459 -1.12529
1.57459 -1.11079
1.52784 -1.12532
1.58484 -1.00618
1.56783 -1.00693
1.56339 -1.01446
1.53543 -1.08862
1.56713 -1.0816
1.574 -1.11829
1.598 -1.11542
1.60544 -1.13224
1.69547 -1.04404
1.68456 -1.07763
1.62937 -1.14387
1.55491 -1.22421
1.66431 -1.03835
1.6423 -1.05687
1.68946 -0.980975
1.57136 -1.11209
1.61109 -1.03136
1.539 -1.08577
1.52142 -1.07569
1.50292 -1.09059
1.53024 -1.02353
1.48203 -1.07691
1.4831 -1.0779
1.46287 -1.10281
1.47748 -1.10216
1.54453 -1.04448
1.5444 -1.05189
1.52488 -1.04858
1.48301 -1.09561
1.45591 -1.13065
1.44133 -1.11182
1.41111 -1.13231
1.45078 -1.06879
1.43568 -1.07032
1.46068 -1.05047
1.39686 -1.1212
1.41362 -1.1032
1.3998 -1.11383
1.38684 -1.09883
1.30697 -1.16171
1.33994 -1.11623
1.31643 -1.13947
1.3394 -1.10092
1.35092 -1.05486
1.33369 -1.04216
1.24342 -1.10192
1.23245 -1.09356
1.29932 -1.04504
1.28659 -1.07971
1.26744 -1.12032
1.29016 -1.07845
1.30672 -1.05518
1.22127 -1.12674
1.25052 -1.08147
1.30657 -1.03221
1.32122 -1.03642
1.27978 -1.08296
1.30566 -1.03053
1.23802 -1.07503
1.2609 -1.00894
1.24954 -1.00133
1.25768 -0.970385
1.22407 -0.971622
1.19811 -0.977975
1.17526 -0.991127
1.2433 -0.9563
1.29735 -0.967993
1.33499 -1.00534
1.35635 -0.999864
1.30119 -1.06281
1.33109 -0.999055
1.25783 -1.04841
1.30559 -0.985868
1.32164 -0.994879
1.32361 -0.986357
1.32252 -1
1.26305 -1.08159
1.33179 -1.01102
1.32748 -1.0194
1.31627 -1.00321
1.27819 -1.0261
1.2911 -0.996068
1.2261 -1.06095
1.27254 -0.990606
1.19084 -1.05999
1.18872 -1.04536
1.2091 -0.986155
1.17712 -0.969291
1.17424 -0.97676
1.22142 -0.957977
1.23535 -0.964037
1.1795 -1.03401
1.16211 -1.06926
1.25193 -0.96974
1.19629 -1.03121
1.16492 -1.06588
1.2105 -1.02643
1.19103 -1.04935
1.24099 -0.9919
1.21836 -1.0136
1.22063 -0.990896
1.24505 -0.943443
1.17711 -0.997271
1.21703 -0.924684
1.13831 -0.978583
1.16563 -0.950817
1.15981 -0.972716
1.20047 -0.976156
1.19706 -1.02885
1.27054 -0.983932
1.26351 -0.986786
1.30606 -0.913866
1.24439 -0.979943
1.20394 -1.03084
1.25853 -0.965748
1.26839 -0.98987
1.30805 -0.98734
1.30582 -1.01028
1.21004 -1.10858
1.28102 -1.03269
1.25816 -1.10935
1.26415 -1.15324
1.28209 -1.16791
1.33394 -1.10469
1.35248 -1.07703
1.39749 -1.04192
1.33367 -1.1071
1.29845 -1.13977
1.28399 -1.13892
1.3487 -1.0482
1.31325 -1.03686
1.30229 -0.998454
1.31032 -0.96309
1.27513 -0.982983
1.31371 -0.928787
1.25127 -1.00019
1.23831 -1.02099
1.23455 -1.04502
1.27003 -0.995469
1.21122 -1.0423
1.23561 -0.991448
1.23548 -0.991725
1.22817 -1.00447
1.22274 -1.0085
1.27728 -0.953067
1.23002 -1.0227
1.17607 -1.10594
1.26824 -1.02715
1.209 -1.08502
1.20585 -1.08946
1.19578 -1.0747
1.16646 -1.06208
1.1611 -1.03075
1.14311 -1.00501
1.07549 -1.03659
1.12624 -0.976375
1.05125 -1.05882
1.13166 -0.981535
1.1448 -0.950254
1.02899 -1.05823
1.12118 -0.991141
1.10626 -1.00246
1.1379 -0.946077
1.07403 -1.01321
1.11821 -0.965351
1.11185 -0.970125
1.06896 -1.02122
1.06623 -1.04745
1.08142 -1.02882
1.02902 -1.06467
1.02982 -1.04768
1.07782 -1.00617
1.0343 -1.03278
0.92702 -1.09911
0.972204 -1.0192
1.03053 -0.962675
0.991445 -1.00661
1.00254 -1.01121
0.976788 -1.01122
0.946129 -1.00513
0.938333 -0.997724
0.955139 -0.968993
1.02649 -0.921427
1.02147 -0.948621
1.02212 -0.964749
1.10091 -0.930037
1.08088 -0.983386
1.03854 -1.03211
1.06497 -0.998639
1.09133 -0.985467
1.10669 -0.945893
1.04813 -0.996929
1.04434 -0.992898
1.02035 -1.01604
1.05347 -1.01319
1.06284 -1.01696
1.00751 -1.03081
1.01401 -0.98108
0.957471 -0.99543
0.891255 -1.03675
0.988001 -0.962384
1.03074 -0.950835
1.01277 -0.959821
1.03611 -0.931052
0.991878 -0.973881
0.930422 -1.02503
0.933438 -1.02844
0.881358 -1.04603
0.805693 -1.07622
0.865766 -1.01295
0.859456 -0.993473
0.811266 -0.999177
0.790649 -0.975984
0.762695 -0.978373
0.788911 -0.961713
0.775467 -0.974761
0.801878 -0.952698
0.816413 -0.937091
0.770663 -0.979228
0.775579 -0.986653
0.791391 -0.969771
0.720582 -1.01135
0.73298 -0.9804
0.700601 -0.990018
0.69839 -0.981443
0.727993 -0.975161
0.738077 -0.964341
0.719121 -0.983272
0.712793 -1.0114
0.7346 -1.02052
0.811188 -0.972419
0.793691 -1.00994
0.844001 -0.969988
0.783734 -0.97247
0.84063 -0.917935
0.814815 -0.936805
0.835398 -0.926786
0.812667 -0.918486
0.777767 -0.903646
0.696731 -0.929066
0.676998 -0.927603
0.675878 -0.916345
0.692659 -0.943609
0.726172 -0.949951
0.778524 -0.932656
0.748409 -0.949294
0.753691 -0.94562
0.734053 -0.962779
0.733942 -0.969534
0.763184 -0.97108
0.751384 -0.992934
0.70385 -1.02016
0.735979 -0.980528
0.716008 -0.977278
0.755635 -0.955841
0.64754 -1.01707
0.666244 -1.0176
0.709484 -1.02142
0.746008 -1.02543
0.762028 -1.01981
0.781315 -1.01699
0.754952 -1.02216
0.783594 -0.958787
0.676982 -0.996914
0.734425 -0.940282
0.679148 -0.973445
0.59381 -0.986703
0.655536 -0.950315
0.668399 -0.942785
0.60913 -0.962876
0.54809 -0.967433
0.576842 -0.939501
0.503244 -0.965717
0.475285 -0.975497
0.467635 -0.986151
0.499589 -0.999447
0.520824 -0.99033
0.465895 -0.992358
0.50334 -0.978501
0.490674 -0.974201
0.43572 -0.98414
0.427831 -0.976082
0.431631 -0.991234
0.454899 -0.973646
0.466328 -0.977879
0.436416 -1.00571
0.466012 -0.998691
0.477019 -1.00305
0.496209 -1.00256
0.511952 -0.994824
0.521439 -0.992239
0.521097 -0.989844
0.493391 -0.994289
0.531771 -0.963873
0.500414 -0.962153
0.532241 -0.936461
0.504484 -0.942258
0.504997 -0.944643
0.417593 -0.973649
0.403567 -0.935935
0.434311 -0.917468
0.343546 -0.945751
0.361301 -0.950071
0.414236 -0.930137
0.402021 -0.93941
0.418742 -0.927943
0.415848 -0.919324
0.375317 -0.937122
0.431201 -0.90889
0.401107 -0.925527
0.430907 -0.913805
0.397185 -0.931893
0.399458 -0.931385
0.376257 -0.964475
0.396334 -0.954161
0.432573 -0.951756
0.450188 -0.94989
0.437993 -0.963468
0.433292 -0.967032
0.341272 -0.982074
0.38452 -0.947864
0.351405 -0.948694
0.372575 -0.945836
0.35229 -0.95146
0.421591 -0.956983
0.365253 -0.985391
0.329709 -0.974738
0.245473 -0.971866
0.223479 -0.970008
0.362156 -0.96152
0.345919 -0.981311
0.420897 -0.967641
0.419787 -0.979674
0.365599 -0.998907
0.372217 -1.00824
0.413812 -0.989829
0.436155 -0.969736
0.336259 -0.999143
0.381408 -0.985148
0.399383 -0.98124
0.397993 -0.982718
0.430713 -0.991636
0.361143 -1.02777
0.414342 -1.00727
0.442022 -1.01102
0.436551 -1.0001
0.45552 -0.97871
0.372049 -1.00126
0.328295 -0.99418
0.393207 -0.964968
0.398875 -0.978039
0.441655 -0.976899
0.428384 -0.997913
0.437802 -0.983249
0.484696 -0.948109
0.467479 -0.979849
0.466079 -0.987846
0.497892 -0.954425
0.489611 -0.95832
0.495683 -0.958981
0.471937 -0.981109
0.458105 -0.967081
0.425952 -0.933104
0.379518 -0.924472
0.334463 -0.901074
0.341356 -0.895364
0.367138 -0.909784
0.389866 -0.915067
0.448965 -0.907636
0.426637 -0.92811
0.428893 -0.951453
0.406854 -0.973234
0.326955 -0.998919
0.311157 -1.00237
0.3492 -0.981303
0.387458 -0.980229
0.365149 -1.02317
0.388047 -1.02012
0.39801 -1.01501
0.393507 -0.997368
0.370803 -0.98968
0.364003 -0.973143
0.369421 -0.970205
0.349322 -0.976807
0.349835 -0.970702
0.347573 -0.958988
0.332473 -0.943561
0.275631 -0.965799
0.299193 -0.969738
0.242568 -0.966962
0.253765 -0.965179
0.274125 -0.974031
0.280353 -0.973908
0.262069 -0.991746
0.282428 -1.01201
0.2659 -1.01566
0.304793 -1.00231
0.365873 -0.994083
0.322498 -0.985314
0.300669 -0.965871
0.278315 -0.951164
0.298958 -0.924461
0.318854 -0.90281
0.247849 -0.917248
0.277042 -0.914551
0.230566 -0.912691
0.218557 -0.909795
0.173284 -0.909607
0.152901 -0.916534
0.114665 -0.922754
0.18222 -0.914306
0.290221 -0.900896
0.276058 -0.922011
0.283004 -0.925877
0.291789 -0.900442
0.226946 -0.914108
0.240105 -0.923056
0.185369 -0.938929
0.256733 -0.923807
0.313294 -0.902159
0.266806 -0.898148
0.282291 -0.905751
0.270257 -0.924796
0.307728 -0.91015
0.254359 -0.938175
0.19728 -0.943737
0.233513 -0.936758
0.221557 -0.96882
0.283468 -0.9677
0.290923 -0.970188
0.273213 -0.995797
0.237698 -0.998666
0.261624 -0.964325
0.271783 -0.948175
0.248485 -0.935607
0.230217 -0.92749
0.236248 -0.908912
0.205033 -0.896576
0.188825 -0.887534
0.23593 -0.880137
0.215938 -0.886845
0.240688 -0.871981
0.234687 -0.873264
0.176415 -0.907068
0.151968 -0.899021
0.144062 -0.89835
0.149035 -0.916358
0.168605 -0.936211
0.22534 -0.939152
0.218886 -0.939988
0.185534 -0.925152
0.209099 -0.91881
0.269977 -0.900707
0.253304 -0.911782
0.256864 -0.909943
0.276115 -0.929273
0.309242 -0.961032
0.327259 -0.966073
0.302185 -0.970447
0.321232 -0.940798
0.335529 -0.922417
0.242473 -0.973433
0.252374 -1.00651
0.277473 -0.999808
0.259357 -0.989793
0.23479 -0.983974
0.255086 -0.9705
0.269702 -0.937699
0.299551 -0.927557
0.344332 -0.922333
