# Supplementary material for: Stochastic bond dynamics facilitates alignment of malaria parasite at erythrocyte membrane upon invasion
Source: eLife. 2020 May 18;9:e56500. doi: 10.7554/eLife.56500 (PMC7269671; doi:10.7554/eLife.56500)
Supplement: Figure 2—source data 1. [file elife-56500-fig2-data1.zip › PARA_POSITIONS/pos57.dat]

3.74077 0.817228
3.76211 0.833926
3.82034 0.72295
3.80263 0.832763
3.69624 1.04885
3.70635 0.958151
3.66924 0.986933
3.68979 0.883271
3.72523 0.875707
3.70202 1.09494
3.78812 1.07043
3.83187 1.02629
3.84399 1.03079
3.8059 1.00022
3.72911 1.02506
3.62765 1.15809
3.60249 1.14214
3.6585 0.939851
3.58516 1.12537
3.6321 1.0651
3.62636 1.13877
3.73248 0.847557
3.62821 1.20297
3.67159 1.13544
3.65895 1.10072
3.60077 1.17632
3.57481 1.14592
3.57742 1.11045
3.52287 1.20373
3.6283 1.02095
3.6359 1.05357
3.6706 0.973594
3.68355 0.930569
3.61345 1.05179
3.59426 1.05645
3.57623 1.09236
3.52433 1.22456
3.47363 1.33054
3.53633 1.2755
3.50675 1.41168
3.59606 1.30075
3.58494 1.34973
3.61607 1.29483
3.63558 1.1853
3.57486 1.26076
3.52554 1.28628
3.45056 1.30754
3.45746 1.18339
3.43399 1.19476
3.46365 1.13451
3.45527 1.22852
3.5997 0.971532
3.50402 1.21067
3.56492 1.07652
3.38124 1.35086
3.46422 1.17256
3.41117 1.21889
3.31022 1.31575
3.31459 1.20996
3.29976 1.22585
3.31293 1.24461
3.41783 1.07484
3.3848 1.19095
3.41648 1.14928
3.29618 1.33229
3.32045 1.30659
3.32912 1.33797
3.36399 1.34952
3.37807 1.38146
3.46532 1.19104
3.36516 1.32857
3.39738 1.19992
3.27715 1.34112
3.33124 1.17051
3.33609 1.14317
3.38155 1.06879
3.27269 1.23378
3.23404 1.32492
3.33381 1.14128
3.34111 1.21274
3.265 1.33887
3.32311 1.22449
3.35008 1.18269
3.35586 1.14537
3.33695 1.13659
3.30367 1.16241
3.31265 1.07556
3.24195 1.12889
3.20918 1.12803
3.15101 1.24264
3.24542 1.07948
3.2753 1.04765
3.25936 1.1172
3.33295 1.06624
3.33737 1.15178
3.38258 1.05051
3.40222 0.963222
3.3259 1.03868
3.24016 1.1289
3.18559 1.09704
3.18848 1.01231
3.16505 0.945207
3.19715 0.830029
3.20516 0.777716
3.13869 0.965865
3.14819 0.959791
3.19483 0.871763
3.23727 0.801651
3.26723 0.78756
3.23931 0.928691
3.25433 0.90828
3.27207 0.960026
3.22624 1.13833
3.27719 1.10137
3.24847 1.17811
3.29512 1.09629
3.26157 1.21354
3.28659 1.1641
3.23065 1.2747
3.29811 1.1155
3.25245 1.25254
3.24052 1.32458
3.42452 1.0301
3.42831 1.06342
3.42125 1.07692
3.40308 1.16363
3.40566 1.21975
3.47771 1.09346
3.50615 1.12379
3.54576 1.14661
3.48521 1.30199
3.41894 1.43496
3.49897 1.2334
3.49703 1.21316
3.43558 1.27657
3.39371 1.30374
3.36639 1.37278
3.42672 1.2582
3.48193 1.12783
3.4923 1.09386
3.51755 1.0784
3.41703 1.29976
3.4214 1.18835
3.39061 1.15965
3.4121 1.08508
3.33887 1.16593
3.34872 1.0788
3.31225 1.16618
3.37497 1.02882
3.35709 1.12139
3.36329 1.19953
3.5385 0.914708
3.55592 1.00109
3.55399 1.06315
3.49996 1.1536
3.42957 1.23554
3.45491 1.08468
3.41522 1.1657
3.41259 1.13658
3.39229 1.2158
3.40255 1.18026
3.39841 1.16848
3.34406 1.20685
3.35654 1.10876
3.40696 0.914605
3.40525 0.902243
3.34826 1.10675
3.34164 1.12575
3.36105 0.998585
3.38031 0.936161
3.37212 0.959545
3.38586 0.898256
3.34543 0.934309
3.3355 0.890541
3.28752 0.998183
3.31916 0.911262
3.28017 1.02976
3.33285 0.95156
3.34493 0.854975
3.26733 1.04957
3.32898 0.846888
3.26579 0.940633
3.29617 0.790758
3.24569 0.953684
3.24876 1.01334
3.32692 0.900191
3.24721 1.1168
3.24581 1.17441
3.27756 1.18293
3.32847 1.12819
3.32442 1.19644
3.28217 1.25695
3.29782 1.19922
3.30474 1.11196
3.21255 1.28023
3.23091 1.14119
3.2844 1.05792
3.28248 1.139
3.30809 1.19266
3.35662 1.23359
3.47264 1.08152
3.44055 1.19621
3.42231 1.27222
3.45746 1.19575
3.36817 1.35043
3.43396 1.17762
3.36041 1.27798
3.36367 1.23749
3.38654 1.16036
3.36943 1.17576
3.4117 1.06691
3.38497 1.07562
3.33336 1.17878
3.32128 1.1949
3.32854 1.20624
3.4123 1.11461
3.4144 1.19252
3.42233 1.1774
3.38088 1.24722
3.44933 1.09266
3.38243 1.21905
3.40565 1.18096
3.43479 1.14193
3.38238 1.22562
3.39778 1.12205
3.34994 1.22068
3.39152 1.12999
3.387 1.15727
3.39187 1.18546
3.43371 1.18241
3.39722 1.29192
3.36928 1.38097
3.33901 1.40969
3.42504 1.27403
3.43486 1.25495
3.37542 1.30159
3.40048 1.15875
3.37871 1.12474
3.3949 1.07976
3.38404 1.11754
3.40492 1.06306
3.40354 1.16089
3.38673 1.19373
3.43974 1.0225
3.37325 1.09263
3.36609 0.991869
3.30262 1.08568
3.29663 1.09628
3.31515 1.1242
3.28145 1.249
3.23348 1.32984
3.3245 1.0251
3.25103 1.06153
3.19698 1.09788
3.14168 1.21845
3.28985 1.00546
3.30563 1.09715
3.30946 1.17054
3.3459 1.10218
3.28656 1.2346
3.35747 1.00131
3.26946 1.22451
3.23918 1.28149
3.23182 1.31259
3.31132 1.21868
3.36293 1.08596
3.30423 1.15618
3.26876 1.13892
3.27983 1.01967
3.15759 1.22792
3.18222 1.1241
3.19685 1.10741
3.1569 1.18961
3.18455 1.1597
3.21278 1.12464
3.23379 1.13268
3.23375 1.20565
3.28318 1.15816
3.28522 1.19633
3.27902 1.24913
3.24401 1.3808
3.33597 1.23804
3.30145 1.28338
3.30069 1.26679
3.40319 0.990832
3.35199 1.0544
3.36768 1.03903
3.28288 1.2186
3.26909 1.29721
3.31354 1.22204
3.28011 1.28075
3.21704 1.35043
3.21884 1.3177
3.26619 1.26369
3.14001 1.48614
3.27445 1.27599
3.31596 1.20947
3.29686 1.29172
3.24759 1.41309
3.26908 1.36256
3.31753 1.30585
3.29239 1.41944
3.21562 1.56612
3.26852 1.46706
3.30896 1.42791
3.35858 1.40015
3.3575 1.43871
3.40246 1.38847
3.39348 1.38995
3.38676 1.3588
3.28087 1.50319
3.346 1.26091
3.28549 1.31907
3.29292 1.27282
3.28692 1.26109
3.27703 1.32001
3.31485 1.30565
3.3692 1.24735
3.38169 1.218
3.31662 1.25011
3.37924 1.02515
3.23528 1.23663
3.26148 1.17019
3.23479 1.24613
3.29144 1.22461
3.39643 1.07579
3.39773 1.16667
3.38379 1.23115
3.33653 1.31395
3.32103 1.2944
3.32197 1.2728
3.30126 1.3078
3.27986 1.37075
3.35807 1.21049
3.36762 1.13574
3.37728 1.13163
3.35638 1.16639
3.36575 1.11048
3.35612 1.19135
3.42399 1.16511
3.42281 1.27409
3.39326 1.38276
3.50494 1.209
3.45013 1.31777
3.44772 1.2855
3.48971 1.1439
3.40481 1.2139
3.40104 1.11513
3.30858 1.20785
3.36416 1.01059
3.36948 0.960896
3.39469 0.921379
3.35296 1.06895
3.36884 1.05307
3.3662 1.11389
3.41113 1.06256
3.46183 1.00601
3.45036 1.03627
3.45591 1.09772
3.44436 1.16431
3.41961 1.19056
3.37615 1.25133
3.40171 1.20628
3.40556 1.17615
3.40701 1.17849
3.33964 1.27074
3.40615 1.15174
3.39941 1.2276
3.41589 1.31207
3.42045 1.38108
3.49873 1.20877
3.38425 1.39675
3.3858 1.31952
3.38546 1.24931
3.33973 1.24626
3.29284 1.32318
3.27631 1.37451
3.32002 1.29699
3.34107 1.27771
3.38145 1.27509
3.42197 1.27376
3.49403 1.17995
3.39053 1.41704
3.49827 1.20075
3.39569 1.38602
3.40003 1.36306
3.38847 1.32803
3.39982 1.27654
3.3884 1.25742
3.38427 1.30085
3.34187 1.38776
3.38015 1.2987
3.38726 1.2751
3.32188 1.35041
3.38903 1.24061
3.43348 1.09984
3.35783 1.18041
3.43737 0.990811
3.40662 1.04584
3.35139 1.09046
3.40706 0.944998
3.34627 1.1277
3.34595 1.11515
3.31893 1.12433
3.27323 1.14767
3.23085 1.1162
3.22925 0.981306
3.20188 1.00159
3.19307 1.00883
3.21077 0.977071
3.27613 0.860133
3.22181 1.0372
3.29139 0.883418
3.23935 1.06952
3.333 0.865238
3.26044 1.00392
3.25151 0.938481
3.18194 1.02038
3.25716 0.818468
3.19435 0.988561
3.1847 1.0525
3.18569 1.15961
3.24807 1.03954
3.25215 1.07492
3.28201 1.00263
3.15996 1.22067
3.2295 0.985509
3.21004 1.01228
3.26675 0.835432
3.24213 0.973587
3.21616 1.07875
3.23383 1.04906
3.27239 1.02373
3.26642 1.04639
3.23254 1.05034
3.27197 0.853183
3.22889 0.89941
3.1937 0.964034
3.2218 0.88352
3.20196 0.985076
3.21072 1.0262
3.16644 1.16481
3.19356 1.172
3.29629 1.04785
3.30146 1.13917
3.33042 1.11998
3.35288 1.11909
3.35836 1.16044
3.38753 1.15245
3.41035 1.22001
3.39138 1.34698
3.47223 1.22379
3.44317 1.26331
3.29128 1.51843
3.40192 1.26151
3.40504 1.2096
3.38728 1.24469
3.36486 1.33768
3.38619 1.36539
3.49529 1.21879
3.52672 1.15294
3.60032 0.936224
3.48977 1.24651
3.5085 1.16443
3.51692 1.18085
3.40937 1.4097
3.48218 1.20894
3.4277 1.24283
3.4463 1.08711
3.33324 1.31543
3.34715 1.29554
3.37917 1.19408
3.41616 1.0838
3.28777 1.2643
3.21149 1.27284
3.24307 1.1252
3.24689 1.04201
3.22726 1.06089
3.21371 1.11726
3.24133 1.06841
3.24744 1.09189
3.25532 1.08641
3.26284 1.06687
3.19096 1.22235
3.21015 1.11685
3.23046 0.958663
3.14688 1.12166
3.20775 0.985155
3.1701 1.12612
3.25562 0.983513
3.22186 1.14391
3.25414 1.1338
3.27152 1.08986
3.23063 1.16838
3.24323 1.13896
3.20375 1.22996
3.2213 1.14001
3.17506 1.18932
3.11075 1.28761
3.09786 1.2879
3.11976 1.21699
3.09318 1.20733
3.07935 1.19013
3.05422 1.24705
3.04398 1.30044
3.10318 1.18327
3.08094 1.21612
3.03545 1.27052
3.02967 1.21187
3.06726 1.08562
3.07352 1.06505
3.0783 1.06349
3.07949 1.0758
3.10509 1.04721
3.1239 1.06417
3.1388 1.07234
3.11492 1.13207
3.1804 0.907886
3.10967 1.01922
3.04988 1.04653
3.02499 1.01678
3.01627 1.03674
3.03526 1.00659
2.99571 1.11474
3.01541 1.07541
3.01569 1.06351
2.94203 1.21988
2.98647 1.06482
2.95817 1.08242
2.92315 1.1306
2.9362 1.12799
3.01846 1.01944
3.04927 0.995442
2.97376 1.19004
3.01057 1.0858
3.0073 1.05196
2.97985 1.06808
2.93404 1.13656
2.91171 1.12294
2.90489 1.10347
2.93449 0.956301
2.92885 0.922522
2.8481 1.10977
2.85248 1.11894
2.81764 1.24077
2.89056 1.1073
2.87612 1.16826
2.85634 1.20575
2.85385 1.21217
2.84283 1.2325
2.89566 1.10135
2.93459 0.918566
2.86846 1.05905
2.93653 0.870416
2.92373 0.941639
2.88358 1.12819
2.88796 1.17129
2.89819 1.07714
2.86552 1.07184
2.82703 1.06356
2.78488 1.11297
2.81736 1.07553
2.8415 1.04488
2.8259 1.0527
2.86508 0.909809
2.8084 1.10161
2.87188 0.975642
2.82956 1.09759
2.8228 1.08783
2.79222 1.10396
2.823 1.01342
2.81791 1.05621
2.74697 1.19922
2.7054 1.23958
2.63374 1.2814
2.67711 1.11197
2.6903 1.04426
2.67785 1.01525
2.55883 1.21664
2.56914 1.1984
2.55408 1.2202
2.642 1.0772
2.58997 1.21519
2.66685 1.05939
2.69383 0.943583
2.58624 1.12973
2.60216 1.06679
2.61263 1.07811
2.66916 0.991342
2.67417 1.06485
2.67055 1.15538
2.68547 1.14347
2.70155 1.06699
2.73105 0.970304
2.62039 1.16514
2.58373 1.16193
2.5804 1.11079
2.57553 1.11716
2.55497 1.15075
2.5676 1.16877
2.57295 1.17927
2.54478 1.21001
2.55255 1.13725
2.45872 1.29354
2.56713 1.07632
2.56179 1.13251
2.5917 1.11532
2.60764 1.093
2.56988 1.2047
2.57141 1.2288
2.60512 1.19484
2.59356 1.21254
2.65649 0.992106
2.57943 1.06888
2.50193 1.20693
2.51525 1.1719
2.52175 1.14872
2.57073 1.05728
2.59595 0.999446
2.51502 1.16006
2.57254 1.00834
2.5734 1.01337
2.56766 1.01237
2.5398 1.06897
2.59222 0.90526
2.49882 1.11909
2.5118 1.04013
2.53726 0.964081
2.54427 0.986301
2.57658 0.966937
2.50472 1.14682
2.57972 0.940778
2.52117 1.06779
2.48225 1.13604
2.52838 1.00766
2.54887 0.955685
2.53332 0.968146
2.52132 0.908623
2.45485 1.00361
2.51074 0.833445
2.43341 1.00506
2.46485 0.8939
2.46592 0.892683
2.47629 0.869413
2.47225 0.871565
2.49448 0.718832
2.50236 0.704973
2.48095 0.794998
2.48671 0.854355
2.48457 0.923685
2.47655 0.962454
2.4653 1.03042
2.4999 0.966113
2.49107 0.963368
2.42898 1.08061
2.40688 1.08678
2.42519 1.0736
2.40077 1.15923
2.40754 1.18076
2.46941 1.10375
2.47784 1.0979
2.46907 1.13566
2.4962 1.10879
2.55381 1.01718
2.55844 1.02599
2.60612 0.903901
2.55629 1.07311
2.57888 1.02942
2.51291 1.15353
2.56867 0.977983
2.53052 0.97811
2.52063 0.941556
2.50741 0.914436
2.50422 0.824014
2.47604 0.839258
2.49404 0.766575
2.46295 0.851286
2.41295 1.04554
2.51909 0.888709
2.55467 0.901882
2.57991 0.898456
2.56101 0.971661
2.54253 1.04561
2.60747 0.884566
2.56992 0.971904
2.5583 1.0057
2.53397 1.08837
2.58192 0.990563
2.51797 1.11653
2.57383 0.920419
2.53177 0.95546
2.5316 0.936692
2.54139 0.922869
2.55177 0.941419
2.55216 0.961419
2.59147 0.799912
2.51987 0.925282
2.54536 0.79496
2.50009 0.929104
2.52021 0.873715
2.50554 0.929504
2.57251 0.759514
2.52745 0.902434
2.54598 0.888285
2.58366 0.751971
2.57283 0.723059
2.47543 0.939616
2.55445 0.722922
2.57006 0.669587
2.51105 0.830926
2.51037 0.810678
2.52033 0.805498
2.50748 0.839922
2.49111 0.947526
2.5273 0.816487
2.47518 0.912899
2.46345 0.859196
2.36893 1.05665
2.49601 0.739846
2.4865 0.811194
2.4486 0.942246
2.47577 0.882389
2.38654 1.06744
2.4002 0.983885
2.41083 0.967123
2.47265 0.821435
2.45217 0.898995
2.47758 0.809157
2.48888 0.781859
2.47636 0.839379
2.48634 0.873774
2.54735 0.763357
2.46246 1.01935
2.50336 0.921916
2.54234 0.814083
2.49611 0.892768
2.49568 0.851678
2.48711 0.835717
2.43307 0.962309
2.45739 0.825654
2.42765 0.813642
2.33971 0.970013
2.41528 0.767667
2.41031 0.83431
2.42713 0.813774
2.47385 0.679602
2.40632 0.87975
2.41233 0.852155
2.44733 0.760608
2.42425 0.895277
2.49565 0.781629
2.44794 0.911498
2.50145 0.768226
2.51659 0.779942
2.501 0.867428
2.53498 0.770824
2.46491 0.904271
2.44633 0.892871
2.44014 0.914839
2.45539 0.888843
2.45465 0.90404
2.47974 0.878216
2.45811 0.98732
2.46371 1.0379
2.51315 0.985401
2.57459 0.905364
2.54538 1.03703
2.5465 1.07155
2.59583 0.901077
2.6181 0.852191
2.58387 0.955905
2.54357 1.00909
2.5207 0.9846
2.50919 0.91958
2.50073 0.869554
2.51351 0.845189
2.49789 0.883065
2.49581 0.874916
2.47213 0.921887
2.49024 0.831874
2.4458 0.871265
2.4574 0.736174
2.43157 0.77318
2.42166 0.761735
2.42407 0.64589
2.41502 0.6449
2.42877 0.591103
2.37197 0.730055
2.36332 0.761275
2.39599 0.730607
2.4215 0.76082
2.4611 0.730149
2.45359 0.770854
2.48289 0.705259
2.44537 0.837285
2.426 0.893322
2.40615 0.925018
2.44369 0.818955
2.41401 0.937285
2.46468 0.875479
2.47437 0.853659
2.45087 0.900314
2.44363 0.899056
2.47457 0.832186
2.45522 0.854742
2.44157 0.861242
2.41297 0.913868
2.4061 0.878446
2.36073 0.905866
2.34391 0.87253
2.31471 0.901301
2.35778 0.788324
2.30074 0.97891
2.29177 1.08347
2.27342 1.13309
2.37952 0.929465
2.32259 1.09112
2.39489 0.917269
2.36591 1.02093
2.38199 1.02045
2.41706 0.989846
2.39294 1.05593
2.39081 0.985987
2.37042 1.0042
2.3754 1.00922
2.43916 0.902031
2.46329 0.888906
2.39266 0.994393
2.36094 0.987851
2.37628 0.928418
2.36436 0.921614
2.35278 1.01728
2.34874 1.06657
2.37471 1.0179
2.43739 0.837258
2.35229 1.01644
2.41007 0.894149
2.40986 0.927089
2.4085 0.914804
2.43058 0.790997
2.38308 0.879939
2.36972 0.851447
2.33356 0.917555
2.38192 0.815711
2.31531 1.02477
2.30545 1.05899
2.32176 1.00158
2.34311 0.953745
2.37438 0.878862
2.31141 0.9905
2.35557 0.8364
2.35251 0.88688
2.31015 0.997504
2.36808 0.868345
2.34039 0.968795
2.32614 0.97894
2.33824 0.915985
2.2906 1.04466
2.33654 1.0516
2.35088 1.09174
2.43801 0.948122
2.40964 1.0137
2.4579 0.889953
2.44352 0.878141
2.43154 0.825433
2.38341 0.900494
2.41812 0.737571
2.30686 0.957396
2.34796 0.793396
2.3631 0.744485
2.37778 0.742924
2.34757 0.765364
2.30963 0.816791
2.31931 0.788294
2.31188 0.858476
2.31466 0.852238
2.34445 0.779695
2.30861 0.916783
2.34515 0.803872
2.34136 0.877352
2.29634 1.03898
2.38127 0.822747
2.371 0.872194
2.3389 0.945713
2.37982 0.805402
2.33457 0.934472
2.35277 0.845399
2.34088 0.822329
2.26756 1.01355
2.34127 0.822286
2.26036 1.01558
2.31836 0.891045
2.31498 0.942083
2.32951 0.975863
2.3836 0.885405
2.36721 0.930879
2.34392 0.997984
2.35183 1.0445
2.43496 0.959604
2.44603 1.01834
2.47029 0.992619
2.48936 0.992332
2.4393 1.07757
2.44171 0.968112
2.35014 1.08214
2.33485 1.05547
2.35364 0.968271
2.32847 1.00938
2.34206 0.955249
2.35127 0.981032
2.37051 0.949653
2.32961 1.0402
2.34406 1.05234
2.36625 1.01581
2.39329 0.945513
2.39412 0.964846
2.37366 1.01015
2.40433 0.950454
2.41222 0.910136
2.37374 0.940928
2.37354 0.906713
2.33633 0.981697
2.35767 0.92483
2.37176 0.928549
2.40114 0.867097
2.40437 0.850007
2.40604 0.784513
2.36329 0.864366
2.3533 0.824345
2.35405 0.774433
2.32561 0.837552
2.33517 0.814654
2.2615 0.999628
2.26324 1.00755
2.33288 0.838899
2.35218 0.802169
2.3432 0.876339
2.37811 0.834009
2.3581 0.920922
2.36187 0.860977
2.31958 0.91996
2.2645 1.00334
2.21889 1.07047
2.18216 1.09228
2.22979 0.990501
2.22212 1.04429
2.22915 1.06526
2.20255 1.16131
2.26666 1.061
2.2671 1.15564
2.27829 1.17943
2.31529 1.1089
2.31299 1.09358
2.26763 1.17561
2.25541 1.20947
2.2584 1.20608
2.27721 1.14103
2.27195 1.05217
2.24903 1.04318
2.26122 0.961269
2.18126 1.05206
2.20173 0.98322
2.13153 1.08294
2.04214 1.22106
2.10896 1.09767
2.09693 1.15618
2.06804 1.21109
2.09043 1.19741
2.13774 1.13994
2.18772 1.08993
2.19206 1.11317
2.19419 1.16152
2.15327 1.25641
2.12231 1.31546
2.20303 1.1976
2.21162 1.23082
2.22199 1.23538
2.24131 1.20631
2.22465 1.22332
2.21303 1.17392
2.22777 1.10688
2.22742 1.0865
2.24104 1.05994
2.17899 1.22093
2.29128 0.937676
2.23775 0.978729
2.17245 1.06447
2.20142 0.949059
2.17395 0.974891
2.13184 1.06146
2.12935 1.04231
2.11894 1.09399
2.19055 0.92447
2.11188 1.05026
2.04892 1.13083
2.02353 1.18027
2.03782 1.16376
2.04824 1.20072
2.15739 1.01221
2.06922 1.17972
2.02067 1.25027
2.14858 1.01464
2.13249 1.04854
2.17248 0.947426
2.12997 1.01403
2.10022 1.04257
2.11013 0.942664
1.98615 1.06145
1.97285 1.01499
1.96997 0.993612
1.96216 0.968244
1.99248 0.894641
1.94836 1.00257
1.96795 1.02835
2.03385 0.933635
2.0104 1.04259
2.0237 1.06049
1.98992 1.15248
2.03765 1.03151
2.02959 0.98767
2.01047 1.05279
2.00089 1.14344
2.06537 1.05164
2.04236 1.11503
2.06646 1.0361
2.04995 1.03423
2.05482 1.02632
2.05341 1.01533
2.00192 1.07611
1.95977 1.07729
1.97765 1.00293
1.95861 1.04809
1.95844 1.02743
1.97587 1.00007
1.96709 1.03223
1.97303 1.02428
2.00103 0.995583
2.00373 1.0316
1.98241 1.09304
2.05804 0.927052
1.94591 1.13221
1.98241 1.02283
1.99658 1.04617
1.99447 1.08001
2.021 1.08653
2.07441 0.989047
2.06443 1.02427
2.05809 0.992836
2.04347 0.99115
2.04533 0.971071
2.06858 0.899571
2.06095 0.896048
2.01989 0.965493
2.04458 0.89416
2.01364 0.93609
1.98974 0.922445
1.96427 0.9106
1.93514 0.965717
1.9566 0.91196
1.93992 0.943189
1.9163 0.983731
1.99273 0.80183
1.97554 0.880873
1.9561 0.928666
1.93689 0.95193
1.97256 0.89419
1.96189 0.927093
1.96213 0.939757
1.96112 0.929276
2.01305 0.841347
1.89251 1.08764
1.93454 0.954085
1.87357 1.02881
1.84242 1.08012
1.88434 1.07465
1.9454 1.02978
1.95623 1.0149
1.85966 1.18457
1.88042 1.10944
1.89592 1.07509
1.85539 1.13261
1.76195 1.23787
1.81961 1.10326
1.81569 1.07744
1.77622 1.10524
1.80805 1.03884
1.76843 1.07317
1.75681 1.07573
1.77702 1.05036
1.77707 1.06615
1.75216 1.12556
1.77356 1.10605
1.78631 1.08549
1.71032 1.16808
1.7166 1.09917
1.66381 1.13462
1.6586 1.10178
1.53879 1.24812
1.63915 1.0769
1.60699 1.1091
1.60164 1.1057
1.63292 1.06596
1.68589 1.00321
1.63899 1.10151
1.65297 1.10569
1.65171 1.08946
1.67505 1.0528
1.65897 1.1001
1.66411 1.09146
1.64171 1.13895
1.65818 1.13303
1.68971 1.09151
1.68988 1.07353
1.64828 1.0853
1.64632 1.04331
1.63259 1.01587
1.58452 1.06737
1.62069 1.02321
1.65405 0.960678
1.59753 1.04668
1.64968 0.945337
1.63318 0.975189
1.58969 1.03866
1.61349 1.01755
1.63328 1.01725
1.61837 1.11152
1.71772 0.999062
1.66016 1.08974
1.67504 1.03509
1.65464 1.01262
1.62931 1.01856
1.59119 1.06576
1.54043 1.12251
1.60154 0.997451
1.58559 1.02554
1.58822 1.01576
1.55589 1.06104
1.5854 1.02294
1.63344 1.00091
1.65526 0.987831
1.6209 1.05919
1.59086 1.10123
1.54982 1.17287
1.55372 1.15645
1.60297 1.09928
1.6401 1.01684
1.59969 1.02001
1.58096 0.997048
1.54854 1.01158
1.53909 1.0105
1.53732 0.980403
1.49892 1.00112
1.52012 0.9331
1.52362 0.921518
1.5046 0.994474
1.58305 0.912276
1.62832 0.870677
1.57311 0.985617
1.57117 1.02266
1.63328 0.939998
1.64187 0.887634
1.57088 0.981842
1.6214 0.914852
1.63749 0.939626
1.61671 1.02588
1.66217 0.981973
1.67518 0.960152
1.68241 0.916474
1.67579 0.916612
1.64664 0.972549
1.60297 1.03589
1.56911 1.06986
1.55129 1.06011
1.60686 0.956863
1.53337 1.07706
1.59368 0.938689
1.58568 0.982353
1.61269 0.950526
1.63572 0.939127
1.63154 0.97709
1.64604 1.00126
1.71005 0.926012
1.66523 1.02017
1.7032 0.942802
1.65248 1.02077
1.63855 1.06389
1.63662 1.08177
1.6489 1.08438
1.66673 1.06328
1.62208 1.13803
1.66607 1.03171
1.705 0.943056
1.65996 1.00529
1.67494 0.97028
1.62209 1.04881
1.56151 1.10356
1.5587 1.07545
1.60423 0.989103
1.62276 1.01042
1.59418 1.06234
1.61752 0.974166
1.57442 1.08652
1.65273 0.973057
1.66079 1.00501
1.57504 1.13493
1.66377 0.999716
1.61868 1.05033
1.65574 0.983893
1.64951 1.00147
1.59655 1.06836
1.65052 0.966665
1.57219 1.10415
1.61926 1.02385
1.64385 1.00215
1.56196 1.12753
1.62334 1.00955
1.62538 1.0005
1.61663 0.986474
1.55857 1.03839
1.621 0.975679
1.60723 1.02603
1.62665 0.937346
1.4914 1.09206
1.48529 1.08998
1.58289 0.999866
1.59116 1.07034
1.59702 1.07801
1.64217 1.01807
1.66361 0.899431
1.58 1.00209
1.58351 0.992509
1.58878 0.998315
1.56187 1.03458
1.54085 1.10359
1.57817 1.04717
1.55869 1.04029
1.5038 1.08403
1.52 1.02334
1.54205 0.95984
1.55409 0.944697
1.5458 1.01195
1.56141 1.01144
1.55103 1.03413
1.55246 1.0179
1.51816 1.07079
1.51094 1.08979
1.51326 1.08647
1.5362 1.05348
1.51814 1.08331
1.53346 1.0666
1.54643 1.06478
1.53999 1.07187
1.53317 1.12636
1.6187 1.00647
1.58285 1.06646
1.5637 1.0704
1.56044 1.05808
1.56791 1.04046
1.56375 1.03257
1.55444 1.01486
1.61442 0.909486
1.61362 0.965402
1.56239 1.03822
1.53237 1.03437
1.55654 0.981643
1.50028 1.08597
1.54548 1.04009
1.54696 1.0864
1.55862 1.0913
1.52405 1.15919
1.47845 1.22041
1.53307 1.11265
1.50363 1.14307
1.50952 1.10136
1.43895 1.19354
1.48806 1.11205
1.4511 1.17606
1.51537 1.07994
1.52398 1.03879
1.48924 1.00746
1.45473 1.04448
1.48856 1.01068
1.44092 1.1335
1.43725 1.14054
1.44307 1.12809
1.41833 1.15352
1.51203 1.02514
1.50284 1.06114
1.48181 1.0862
1.46193 1.13412
1.48767 1.07032
1.49889 0.990273
1.48761 0.969599
1.45642 1.02386
1.44488 1.05544
1.46599 1.05937
1.49829 1.0623
1.53643 0.996355
1.48966 1.03436
1.48448 1.05866
1.47968 1.08732
1.53124 1.03197
1.57134 0.982906
1.56951 0.996066
1.53 1.02142
1.47709 1.07979
1.50379 1.00805
1.47108 1.01846
1.54728 0.87848
1.48264 0.988754
1.4848 0.951285
1.4494 0.985342
1.43249 1.03017
1.51373 0.957608
1.53273 0.966108
1.48339 1.05027
1.47991 1.05807
1.49021 1.06491
1.46574 1.13527
1.51368 1.10091
1.57108 1.02447
1.54132 1.06469
1.50322 1.121
1.50019 1.12416
1.56818 0.994209
1.50713 1.05598
1.53461 1.01351
1.58434 0.9307
1.51301 1.06798
1.53047 1.05411
1.57073 1.00398
1.59038 0.990458
1.60753 0.972072
1.62844 0.976277
1.61427 1.05697
1.66864 1.00457
1.66299 1.04169
1.71273 0.965011
1.69748 0.985453
1.68256 0.99901
1.6623 0.980821
1.62711 1.01549
1.65467 0.955615
1.62836 0.993672
1.63571 1.04632
1.69175 0.979079
1.69293 0.944738
1.64452 1.01648
1.65207 1.00123
1.65877 1.02985
1.60908 1.07319
1.63133 0.989962
1.64172 0.959963
1.63634 0.991941
1.65012 1.01722
1.68214 0.970795
1.68163 0.956785
1.68466 0.902436
1.65859 0.943412
1.63531 0.971836
1.607 1.00231
1.64554 0.949565
1.62222 0.991752
1.5975 1.02497
1.54629 1.11841
1.59233 1.10373
1.61594 1.11581
1.61497 1.1797
1.70077 1.11134
1.68547 1.176
1.77594 1.0299
1.79137 1.01088
1.73029 1.12163
1.72977 1.1049
1.68857 1.17711
1.74244 1.06998
1.73226 1.08379
1.66952 1.19355
1.62762 1.25862
1.76391 1.0923
1.76511 1.13975
1.78205 1.15264
1.81456 1.13058
1.76364 1.25036
1.83808 1.1224
1.8058 1.19274
1.87572 1.12691
1.92023 1.1065
1.92491 1.11283
1.88927 1.1455
1.85107 1.18543
1.90123 1.0665
1.79114 1.23032
1.9129 1.03155
1.90339 1.07486
1.83604 1.20973
1.88719 1.09955
1.87088 1.08127
1.86881 1.0627
1.8652 1.08151
1.89277 1.05991
1.86243 1.10573
1.8308 1.11641
1.88958 0.98093
1.89962 0.925549
1.87952 0.955866
1.90832 0.904087
1.90227 0.895003
1.86157 0.963112
1.87881 0.916108
1.854 0.963674
1.84709 0.969436
1.88637 0.863001
1.81775 0.975727
1.86171 0.888973
1.82549 1.01354
1.84707 0.993998
1.81859 1.07347
1.88805 0.963807
1.84155 1.08237
1.88013 1.08375
1.91507 1.07313
1.91018 1.11031
1.93026 1.08388
1.84714 1.20061
1.85902 1.19855
1.8807 1.20235
1.96577 1.09076
1.96226 1.12021
1.93415 1.16922
1.95635 1.08994
1.89982 1.13666
1.89734 1.14054
1.81926 1.23416
1.82382 1.17844
1.79395 1.19157
1.78108 1.09143
1.69161 1.1425
1.66797 1.13149
1.67893 1.07121
1.6759 1.03156
1.62336 1.04411
1.67603 0.91998
1.58373 1.07134
1.65865 0.985599
1.65382 1.00031
1.58648 1.1341
1.6139 1.08794
1.60888 1.10581
1.5805 1.17155
1.61794 1.12611
1.6466 1.06533
1.59127 1.14408
1.66902 1.02789
1.61124 1.09944
1.59971 1.10195
1.56474 1.15167
1.58231 1.15944
1.62352 1.13563
1.60526 1.16503
1.64858 1.08269
1.65823 1.06801
1.63382 1.08818
1.60276 1.10939
1.62847 1.04756
1.61086 1.06998
1.64755 1.01094
1.65818 1.03017
1.65894 1.036
1.65049 1.04542
1.67082 1.00465
1.70577 0.994704
1.69207 1.05504
1.68129 1.09187
1.6113 1.16797
1.66722 1.08303
1.7141 1.05515
1.76853 1.04365
1.78465 1.07605
1.79496 1.05949
1.8103 1.02579
1.75204 1.09913
1.74439 1.10123
1.76805 1.07477
1.73375 1.12701
1.76745 1.09203
1.81561 1.05104
1.81513 1.08419
1.86087 1.01495
1.87515 1.04184
1.86151 1.09521
1.83374 1.15501
1.87363 1.1128
1.83272 1.18235
1.85595 1.14438
1.88385 1.10877
1.80654 1.20273
1.83705 1.10108
1.77435 1.15125
1.79453 1.1504
1.81801 1.12686
1.83145 1.12726
1.7856 1.27073
1.91453 1.11434
1.89851 1.13595
1.87934 1.10959
1.82605 1.13382
1.81137 1.10773
1.8152 1.05696
1.76237 1.08257
1.76187 1.03034
1.72916 1.04703
1.73283 1.02581
1.78767 0.98723
1.82768 1.00022
1.84029 1.0631
1.9121 0.968881
1.90334 1.06494
1.90967 1.0645
1.92089 1.04331
1.91558 1.08232
1.84941 1.20775
1.87396 1.149
1.85453 1.13138
1.81484 1.14789
1.87874 0.981588
1.84135 0.978695
1.78751 1.03858
1.83599 0.945019
1.83988 0.959662
1.86243 0.95594
1.88135 0.932411
1.86131 0.971955
1.85602 0.977469
1.82939 1.04421
1.85655 1.01174
1.91557 0.910622
1.9417 0.864864
1.88118 0.996472
1.83559 1.08657
1.88004 1.02512
1.92344 0.997346
1.89229 1.05643
1.94085 0.919536
1.87911 1.03343
1.89653 0.98915
1.81572 1.1573
1.81475 1.17393
1.85841 1.11211
1.77406 1.20756
1.81508 1.07381
1.83548 1.00711
1.8328 0.990463
1.76558 1.06396
1.78627 0.980093
1.72262 1.04758
1.70151 1.08621
1.71831 1.0766
1.74066 1.0593
1.78144 1.0378
1.7891 1.06392
1.83007 0.959737
1.76358 1.08377
1.75846 1.11096
1.79677 1.06424
1.84056 0.985143
1.86006 0.989066
1.83814 1.05427
1.79824 1.13309
1.77557 1.17928
1.83702 1.054
1.77663 1.13255
1.82284 1.04433
1.87264 0.961207
1.89182 0.923937
1.78749 1.08164
1.79791 1.0253
1.82024 0.955928
1.76844 1.01995
1.79411 0.977316
1.8523 0.828298
1.83573 0.884088
1.8128 0.943018
1.86027 0.901989
1.89849 0.914369
1.88765 0.934128
1.86342 0.949539
1.81536 1.02101
1.79538 1.03943
1.81681 1.0195
1.82247 1.01839
1.80331 1.042
1.7789 1.08875
1.81671 1.02638
1.81568 1.05509
1.84945 1.07689
1.87172 1.0808
1.915 1.01267
1.89083 1.04855
1.86994 1.04709
1.88758 1.04488
1.87571 1.0888
1.81688 1.19228
1.90173 1.08594
1.86248 1.15405
1.89303 1.04522
1.84744 1.08121
1.84601 1.05265
1.84345 0.988435
1.79931 0.9919
1.77934 1.04053
1.82131 0.98704
1.79373 1.03325
1.81182 0.996653
1.82684 0.948637
1.87112 0.853316
1.83405 0.930859
1.83649 0.921187
1.83562 0.907251
1.81991 0.928991
1.79379 0.969552
1.84464 0.872577
1.83567 0.864619
1.79467 0.924543
1.78513 0.932226
1.7645 0.95435
1.7938 0.930657
1.81065 0.922732
1.79665 0.966147
1.76529 1.02991
1.77876 0.998983
1.76497 1.02257
1.79299 1.02014
1.82486 0.984098
1.82973 1.02297
1.87809 0.951704
1.863 0.994514
1.82283 1.07002
1.80986 1.09219
1.81222 1.05763
1.8086 1.03998
1.78792 1.03366
1.69534 1.16758
1.74017 1.10268
1.7854 0.996809
1.79847 0.985299
1.75966 1.05933
1.75473 1.05435
1.70935 1.10119
1.7125 1.06189
1.67117 1.11171
1.65674 1.12474
1.68237 1.07366
1.6292 1.16685
1.6902 1.08051
1.71254 1.06643
1.72706 1.05639
1.73039 1.03178
1.70008 1.08738
1.73142 1.00125
1.64545 1.08662
1.60428 1.10448
1.59837 1.07284
1.59096 1.05817
1.63668 1.01043
1.65533 1.01146
1.63537 1.02122
1.61983 1.04693
1.6351 1.02797
1.56785 1.09986
1.59905 1.02743
1.56138 1.05245
1.55968 1.04882
1.60901 1.00185
1.65768 0.963662
1.62362 1.05965
1.67213 1.02253
1.64924 1.07837
1.61333 1.16022
1.65918 1.08643
1.62624 1.11473
1.59771 1.14376
1.63692 1.08575
1.60281 1.12194
1.65141 1.01844
1.62413 1.08468
1.63999 1.06862
1.63961 1.04557
1.61629 1.0702
1.61609 1.07673
1.60183 1.10032
1.60803 1.09082
1.66452 1.02146
1.62392 1.07083
1.62076 1.06659
1.62045 1.06568
1.58292 1.14225
1.60195 1.14692
1.60815 1.18075
1.67783 1.11679
1.65456 1.16851
1.58374 1.27487
1.62574 1.25792
1.70175 1.17748
1.67079 1.18897
1.69311 1.1208
1.68889 1.08411
1.69451 1.05121
1.64262 1.10789
1.70272 0.992215
1.67835 1.0488
1.64328 1.11265
1.65708 1.10522
1.73546 0.996716
1.73223 1.01221
1.72694 1.02284
1.66969 1.09029
1.68669 1.02446
1.70968 0.956043
1.67891 1.01983
1.67374 1.06368
1.73781 1.00186
1.69675 1.0835
1.72487 1.01486
1.72785 1.02113
1.70045 1.05047
1.69652 1.00565
1.69958 0.97224
1.61405 1.08926
1.66833 1.02382
1.67181 1.04741
1.72397 0.984041
1.72872 1.00366
1.76877 0.972625
1.72153 1.07698
1.72732 1.0591
1.69221 1.09751
1.68068 1.093
1.69053 1.06679
1.70492 0.995884
1.70561 0.956814
1.67051 1.01301
1.71793 0.95442
1.68054 0.996427
1.67009 1.00444
1.57807 1.14
1.65519 1.04588
1.69082 1.00641
1.6693 1.07494
1.69313 1.06279
1.69306 1.09343
1.67953 1.14831
1.7258 1.07829
1.6844 1.11072
1.65109 1.12764
1.57354 1.21502
1.62938 1.09527
1.62425 1.09617
1.66912 0.998944
1.59952 1.09177
1.65092 0.983793
1.63743 0.990192
1.63721 0.983942
1.63982 0.965432
1.63511 0.974617
1.6606 0.938812
1.62361 1.03324
1.73193 0.911348
1.73029 0.999677
1.73987 1.04308
1.82672 0.918012
1.79764 1.01165
1.79201 1.04002
1.78428 1.0602
1.72127 1.13555
1.79493 0.996601
1.75726 1.04951
1.73855 1.0803
1.75879 1.06966
1.80055 1.03136
1.78786 1.05924
1.83442 0.989008
1.84434 1.01598
1.7836 1.1397
1.8232 1.0562
1.79257 1.0943
1.83957 1.03271
1.83737 1.04162
1.83431 1.03852
1.73779 1.17129
1.79388 1.05652
1.78293 1.048
1.81772 0.987913
1.83336 0.940452
1.7692 1.00786
1.72229 1.05797
1.77444 0.99472
1.78283 1.02989
1.80692 1.01468
1.80074 1.02375
1.78064 1.07609
1.82755 1.03632
1.83316 1.06787
1.83862 1.0894
1.8875 1.0023
1.8904 1.00496
1.87918 1.04035
1.89067 1.07839
1.90544 1.07485
1.86557 1.13567
1.89683 1.07607
1.81421 1.16352
1.78088 1.18944
1.88168 1.04775
1.89356 1.06951
1.91592 1.04305
1.94485 0.963842
1.93797 0.979527
1.90358 1.02151
1.84706 1.08566
1.87034 1.01862
1.83663 1.06737
1.84251 1.07245
1.80293 1.19792
1.84888 1.19313
1.87247 1.20086
1.83914 1.24913
1.8772 1.16419
1.87797 1.11579
1.79734 1.23998
1.84374 1.16796
1.80661 1.21229
1.67546 1.36231
1.81694 1.15018
1.70853 1.30922
1.77529 1.24199
1.80113 1.21586
1.8246 1.1884
1.85675 1.11063
1.85078 1.10375
1.86716 1.06055
1.81468 1.10344
1.83732 0.991039
1.78717 1.04016
1.69945 1.13861
1.77372 1.0335
1.75276 1.11935
1.77488 1.10215
1.75009 1.10768
1.78616 1.02369
1.74012 1.07891
1.7614 1.016
1.70618 1.10165
1.76867 0.985549
1.72533 1.03198
1.73428 0.991407
1.75371 0.963889
1.7188 1.08259
1.70644 1.10489
1.7121 1.09896
1.7187 1.08776
1.68624 1.13031
1.71314 1.08394
1.70114 1.11039
1.71088 1.1003
1.67451 1.14789
1.74171 1.02071
1.68082 1.08245
1.6587 1.08315
1.65413 1.0712
1.63862 1.11824
1.63626 1.16778
1.63353 1.19488
1.66895 1.1829
1.62652 1.2674
1.73107 1.15954
1.77715 1.14077
1.74023 1.24615
1.82493 1.1171
1.80157 1.17565
1.75544 1.25458
1.78692 1.19041
1.73651 1.2354
1.71328 1.23632
1.73192 1.15703
1.76317 1.09058
1.76462 1.07756
1.71319 1.1283
1.73108 1.08028
1.75976 1.07091
1.73907 1.13394
1.80873 1.04917
1.72885 1.16153
1.75775 1.09917
1.72817 1.1311
1.66965 1.19179
1.65835 1.17056
1.70629 1.08323
1.66761 1.11861
1.65685 1.10874
1.61345 1.15667
1.65268 1.0871
1.6214 1.12473
1.67352 1.0399
1.66531 1.03576
1.62082 1.11616
1.60576 1.155
1.59938 1.1695
1.66718 1.05422
1.54423 1.21631
1.68043 0.98526
1.67915 0.997092
1.63027 1.09743
1.66718 1.018
1.61861 1.06278
1.60153 1.06171
1.65601 0.953081
1.56525 1.10756
1.56378 1.10039
1.58541 1.03829
1.59076 1.00679
1.59075 1.01822
1.55723 1.08697
1.61228 1.02873
1.5919 1.07928
1.58863 1.08071
1.59212 1.09774
1.64087 1.04282
1.63658 1.07117
1.67907 1.03588
1.72359 0.98579
1.68964 1.05291
1.67949 1.04512
1.63066 1.09154
1.63267 1.03952
1.52505 1.19122
1.65348 0.995618
1.66945 1.03269
1.64457 1.0728
1.56943 1.18179
1.55181 1.16945
1.56044 1.14549
1.60644 1.05563
1.59914 1.07467
1.62176 1.0676
1.61943 1.05169
1.5571 1.09499
1.56451 1.00245
1.54705 0.994584
1.53751 0.998001
1.53339 1.0288
1.54242 0.994986
1.59527 0.888337
1.57206 0.951221
1.59603 0.882787
1.58805 0.897165
1.5997 0.870775
1.58737 0.872316
1.54779 0.896267
1.50572 0.951059
1.55938 0.899149
1.59678 0.879758
1.57968 0.956681
1.6138 0.918001
1.55127 1.00104
1.56913 0.982702
1.55736 1.03216
1.55304 1.1027
1.54042 1.16746
1.60324 1.09659
1.58483 1.13193
1.62677 1.05542
1.65836 1.00014
1.66156 0.980897
1.65802 0.99128
1.58716 1.09294
1.62104 1.03069
1.60851 1.0853
1.70227 0.993558
1.66637 1.08811
1.67425 1.10481
1.69759 1.08361
1.72027 1.09173
1.72624 1.08771
1.72091 1.10004
1.74921 1.04385
1.76158 1.01076
1.71816 1.08868
1.72213 1.07544
1.7332 1.05145
1.74992 1.05259
1.72579 1.0628
1.77752 0.919923
1.71643 0.976944
1.73896 0.873366
1.65915 1.00253
1.69012 0.945558
1.69039 0.973815
1.67528 1.01263
1.69872 1.04632
1.73941 1.09381
1.77416 1.13728
1.71144 1.248
1.74794 1.17777
1.74573 1.18784
1.73493 1.20439
1.74164 1.24429
1.80802 1.16667
1.76027 1.18994
1.71747 1.19746
1.73361 1.12922
1.71016 1.12898
1.70447 1.11728
1.68258 1.1517
1.72189 1.09218
1.67121 1.14053
1.73967 1.02017
1.70501 1.07461
1.67584 1.11442
1.67336 1.10431
1.71011 1.04857
1.69849 1.06999
1.71623 1.02432
1.7337 0.969673
1.70278 1.00628
1.66015 1.1078
1.75563 0.976332
1.71673 1.02946
1.64239 1.15859
1.74627 1.06099
1.66682 1.17149
1.79983 0.971238
1.74093 1.07677
1.73197 1.0988
1.70026 1.12603
1.7752 0.976118
1.70725 1.07326
1.68324 1.07274
1.70058 1.02588
1.64984 1.10056
1.7104 1.00839
1.68152 1.07496
1.72446 1.06652
1.75039 1.08159
1.73429 1.14871
1.80972 1.08102
1.82509 1.08094
1.83852 1.04731
1.8338 1.07191
1.86234 1.02214
1.86591 1.04845
1.88735 1.01817
1.86825 1.10098
1.89179 1.08158
1.90592 1.06155
1.85255 1.15788
1.85348 1.16456
1.86198 1.16526
1.86998 1.18814
1.92184 1.08973
1.87693 1.1495
1.85885 1.14394
1.82214 1.16813
1.87827 1.03595
1.82952 1.07002
1.87983 0.901512
1.84955 0.89576
1.8165 0.916073
1.8399 0.855632
1.80873 0.931331
1.85087 0.884677
1.83043 0.951682
1.87036 0.879018
1.84583 0.968472
1.84735 1.02314
1.86296 1.03663
1.88985 1.00661
1.86946 1.03132
1.89796 0.948347
1.81104 1.10224
1.85005 1.02112
1.83361 1.03269
1.80057 1.04948
1.78228 1.05265
1.78828 1.02065
1.73458 1.09388
1.72646 1.11834
1.65011 1.23486
1.71969 1.16937
1.73035 1.14116
1.70726 1.17551
1.74719 1.12818
1.79079 1.05882
1.76318 1.1068
1.71892 1.13335
1.75611 1.02946
1.63579 1.17226
1.63745 1.11168
1.66167 1.0417
1.71981 0.939018
1.65215 1.06213
1.66813 0.995769
1.61849 1.05279
1.62114 1.03008
1.59894 1.05266
1.55246 1.11696
1.66498 0.959606
1.62834 1.07474
1.60914 1.15478
1.67061 1.0949
1.63711 1.16219
1.65719 1.15641
1.68705 1.11232
1.75302 1.03464
1.68297 1.16655
1.66763 1.17864
1.65332 1.13077
1.58894 1.16473
1.63531 1.07412
1.64322 1.05856
1.58312 1.18731
1.62916 1.111
1.59633 1.12802
1.58126 1.10712
1.58576 1.09
1.57817 1.09144
1.6128 1.04484
1.62065 1.04568
1.57103 1.112
1.60061 1.07892
1.61459 1.05949
1.60574 1.05906
1.59843 1.0855
1.58827 1.10482
1.59048 1.11523
1.62811 1.07371
1.59121 1.13805
1.66477 1.03591
1.6548 1.04095
1.6265 1.06702
1.64569 1.04855
1.68386 1.01999
1.72083 1.01308
1.71306 1.04761
1.71047 1.08273
1.73179 1.07077
1.70476 1.11687
1.70298 1.11557
1.7035 1.09011
1.71717 1.0641
1.70567 1.08647
1.66603 1.12502
1.66578 1.10282
1.63143 1.14299
1.67879 1.05246
1.68991 1.04021
1.68349 1.04175
1.69611 1.02027
1.65558 1.09938
1.69552 1.03689
1.69804 1.07308
1.71778 1.05714
1.70046 1.07756
1.67255 1.0772
1.67853 1.04288
1.65152 1.07367
1.63812 1.06476
1.61132 1.07371
1.6257 1.00599
1.58101 1.0463
1.59362 1.01557
1.62211 0.981937
1.59608 1.07274
1.63757 1.04727
1.53993 1.20733
1.61021 1.13103
1.63831 1.11766
1.6347 1.1267
1.63649 1.13544
1.61214 1.16527
1.59627 1.1606
1.61496 1.09251
1.58502 1.1074
1.6385 1.04952
1.6355 1.0762
1.68599 1.01953
1.68283 1.02426
1.70697 0.899322
1.62332 0.993488
1.55932 1.06463
1.60724 1.02132
1.61267 1.06338
1.63575 1.06472
1.5545 1.18514
1.61063 1.10624
1.60929 1.07109
1.57977 1.08238
1.59194 1.03386
1.59087 0.985274
1.56094 0.998328
1.56847 0.942733
1.50737 1.01952
1.5583 0.941032
1.57135 0.943253
1.50024 1.09256
1.55709 1.03735
1.55357 1.08565
1.52066 1.14955
1.56222 1.084
1.52156 1.09048
1.50344 1.04396
1.47512 1.04356
1.48692 0.993324
1.46399 1.00123
1.43846 1.02681
1.43927 1.00871
1.38832 1.0581
1.43922 0.974927
1.39611 1.02049
1.44741 0.941273
1.42864 0.996698
1.47319 0.939631
1.41742 0.989258
1.37259 0.988826
1.37433 0.960938
1.3502 1.00085
1.39741 1.02425
1.42824 1.06607
1.44719 1.08243
1.44542 1.12657
1.48416 1.09791
1.44226 1.12526
1.40358 1.1255
1.42081 1.08604
1.43023 1.0252
1.42594 0.99288
1.37403 1.08022
1.3591 1.10833
1.36893 1.11074
1.3815 1.08616
1.34221 1.11966
1.38511 1.09059
1.41718 1.03514
1.39091 1.03261
1.2669 1.14315
1.31197 1.08388
1.37241 1.0413
1.34364 1.10377
1.39465 1.06616
1.40963 1.06001
1.37837 1.09354
1.41565 1.03539
1.38929 1.06434
1.33574 1.10114
1.2582 1.13012
1.31769 0.995099
1.32384 0.965526
1.28005 1.03273
1.3264 0.970537
1.28295 1.02401
1.27732 0.995968
1.2466 1.00877
1.25447 0.980646
1.22566 1.01847
1.1947 1.06751
1.25245 1.01951
1.31365 0.938627
1.3067 0.969386
1.2972 0.9708
1.25548 1.02578
1.2585 0.989498
1.18911 1.03586
1.23201 0.988377
1.19621 1.04767
1.25087 1.00499
1.26994 0.994343
1.20882 1.05283
1.27011 0.908326
1.22168 0.940054
1.23976 0.894678
1.14652 1.01662
1.19728 0.965081
1.19494 0.967763
1.18845 0.959511
1.11784 0.996016
1.08423 1.01405
1.10892 1.00259
1.10295 1.05241
1.15546 0.997946
1.19967 0.944903
1.15871 0.989452
1.13004 0.992487
1.10714 0.960439
1.10758 0.918571
1.0527 0.936168
1.05753 0.9108
1.10593 0.850698
1.07275 0.902958
1.03783 0.971044
1.09316 0.932179
1.071 0.967537
0.964562 1.0773
1.01016 1.02699
1.01583 1.04038
1.0508 0.987538
1.01564 1.03226
0.970364 1.06962
0.995541 1.01768
0.9822 1.00426
0.966848 1.02409
0.975835 1.03907
0.99735 1.04993
1.05519 0.993542
1.07524 0.974002
1.05187 0.977113
0.979327 0.990473
0.986084 0.95223
0.912991 1.05154
0.930923 1.04137
0.954898 1.06123
0.938928 1.08079
0.954104 1.05336
0.990788 1.02185
0.934276 1.07488
1.00254 1.00394
0.931948 1.05843
0.888726 1.07374
0.904987 1.04906
0.93023 1.04323
0.948038 1.01778
0.962562 0.984482
0.939636 0.998715
0.924236 1.00156
0.939879 0.988095
0.98897 0.928935
0.931604 0.982075
0.886377 1.01484
0.862679 1.02355
0.871816 1.02087
0.851153 1.03688
0.811962 1.06954
0.794388 1.08033
0.854639 1.00201
0.848516 0.961125
0.749454 1.0393
0.720296 1.02789
0.721721 1.01631
0.750215 1.04719
0.771005 1.06203
0.782152 1.07427
0.808118 1.04658
0.814907 1.01223
0.761581 1.04964
0.787378 1.03687
0.828491 1.01363
0.778346 1.05613
0.746774 1.06442
0.72535 1.04841
0.698466 1.03979
0.713488 1.01818
0.765123 0.980337
0.775296 0.987988
0.760897 0.987468
0.733678 1.01999
0.72785 0.995097
0.705906 0.970506
0.710644 0.966648
0.718772 0.967727
0.715697 0.986134
0.72592 0.991904
0.687599 1.02648
0.716232 0.965149
0.68244 1.00497
0.696778 0.968873
0.656864 0.995872
0.701772 0.977911
0.74772 0.978466
0.671181 1.06255
0.687843 1.05122
0.716766 1.02234
0.764262 0.976139
0.785211 0.970486
0.789238 0.974665
0.778419 0.97367
0.753738 0.993864
0.797939 0.970806
0.782323 0.999779
0.786033 0.987419
0.750161 1.02244
0.802877 0.976037
0.8348 0.933005
0.808063 0.952592
0.807881 0.950036
0.775871 0.990926
0.85777 0.941302
0.87796 0.952472
0.885811 0.96247
0.891415 0.974697
0.872968 0.97199
0.872467 0.941668
0.820681 0.975456
0.810262 0.986333
0.873821 0.921379
0.838663 0.984482
0.897998 0.934289
0.818094 1.03071
0.856613 0.976122
0.855961 0.954812
0.891101 0.943302
0.832008 1.01681
0.880242 0.96819
0.880136 0.943568
0.850031 0.968081
0.881853 0.921688
0.799118 1.00432
0.855532 0.992152
0.802599 1.04
0.837652 0.976291
0.887932 0.917714
0.871448 0.937611
0.81665 0.988992
0.84645 0.977681
0.894306 0.960685
0.863427 0.982574
0.857806 0.998584
0.887779 0.97906
0.839066 1.01512
0.844662 1.0255
0.769346 1.09964
0.815433 1.0655
0.800648 1.08853
0.7665 1.10569
0.761487 1.087
0.844492 1.00335
0.803108 1.03485
0.820799 1.01411
0.78736 1.03065
0.830674 0.955237
0.825426 0.936408
0.828986 0.929633
0.816411 0.955991
0.84486 0.956221
0.844589 1.01231
0.812664 1.06919
0.855914 1.04456
0.829844 1.06736
0.871087 1.04996
0.886347 1.05797
0.886485 1.07557
0.896581 1.05626
0.924127 1.01301
0.907026 1.02393
0.890936 1.05443
0.901645 1.06748
0.883725 1.08132
0.912601 1.05444
0.853448 1.10329
0.85385 1.08251
0.856999 1.06907
0.802217 1.10252
0.81733 1.08859
0.847086 1.07178
0.851332 1.0654
0.844639 1.05614
0.854371 1.01167
0.859364 0.989959
0.806742 1.00806
0.799842 0.979679
0.785468 0.99449
0.828223 0.971269
0.791858 1.00706
0.787808 0.993395
0.771395 0.989303
0.718376 1.01845
0.743809 0.979723
0.75858 0.983993
0.718735 1.01877
0.71109 1.01812
0.709724 0.991139
0.688165 1.01043
0.696531 1.01071
0.687177 1.03004
0.717471 1.00137
0.726902 0.978873
0.685809 0.990269
0.666119 0.979161
0.64142 0.974725
0.607071 0.975751
0.582769 0.995209
0.602527 0.972856
0.662967 0.922105
0.644745 0.938778
0.637016 0.948869
0.654598 0.970094
0.65727 0.97422
0.636178 0.992912
0.656608 0.998424
0.640792 1.0168
0.655906 1.01759
0.604589 1.07489
0.613534 1.07763
0.625244 1.06308
0.633989 1.05499
0.686258 1.0068
0.730782 0.994404
0.724892 1.03104
0.736575 1.01301
0.753543 1.0243
0.77628 1.00203
0.728188 1.01526
0.724216 1.00238
0.794532 0.97162
0.746848 1.02485
0.777738 0.989425
0.807468 0.964293
0.821954 0.994544
0.818841 1.03479
0.814976 1.05762
0.836257 1.04727
0.892251 1.00498
0.900419 1.00739
0.895277 1.01281
0.878357 1.02211
0.871524 0.986976
0.834277 0.991527
0.823148 0.988956
0.804729 0.992383
0.84623 0.947003
0.83409 0.96963
0.842042 0.976231
0.862018 0.964171
0.848735 1.0196
0.889028 1.0028
0.931285 0.950619
0.8778 0.990635
0.883885 0.980864
0.898378 0.94244
0.853792 0.965955
0.832778 0.977769
0.813614 1.00102
0.842357 0.982179
0.826904 1.00674
0.849662 0.980376
0.889757 0.930857
0.855635 0.960444
0.840893 0.957852
0.843864 0.938653
0.81671 0.947942
0.843734 0.923339
0.887811 0.90316
0.820865 0.970954
0.841216 0.939944
0.798598 0.967491
0.793901 0.938721
0.797253 0.937934
0.739975 0.970601
0.666633 1.01501
0.67387 0.995849
0.705401 0.984424
0.63075 1.06736
0.684323 1.0677
0.693305 1.07736
0.820959 0.984674
0.684536 1.05704
0.712934 1.0132
0.77215 0.959454
0.735865 0.999113
0.724294 1.01098
0.810494 0.942807
0.774526 0.988069
0.871309 0.915499
0.855863 0.970619
0.83005 1.02684
0.839278 1.03148
0.84341 1.03736
0.852292 1.01609
0.794684 1.06183
0.86068 0.998416
0.799869 1.03324
0.813823 1.02015
0.812742 1.00889
0.84462 0.953078
0.794269 1.00012
0.810269 0.994992
0.817349 1.00576
0.804988 1.04934
0.96164 0.928053
0.811373 1.09557
0.852467 1.08218
0.8844 1.0576
0.891066 1.07865
0.822915 1.1471
0.883889 1.09383
0.904296 1.05602
0.859617 1.07455
0.850587 1.05784
0.890344 0.981719
0.809548 1.01774
0.83462 0.990146
0.871443 0.946646
0.848704 0.977308
0.888288 0.9633
0.864445 0.980301
0.832034 0.980297
0.772544 0.982572
0.824565 0.924953
0.8781 0.884132
0.873273 0.88316
0.852117 0.900101
0.842966 0.910997
0.827451 0.937999
0.863725 0.947946
0.864867 1.00733
0.844968 1.05431
0.860809 1.05536
0.896083 1.04676
0.910766 1.04227
0.95676 0.998428
0.891515 1.05751
0.939206 1.01597
0.935907 1.00542
1.01579 0.884624
0.95408 0.97766
0.948427 0.966338
0.956988 0.950117
0.916337 0.950993
0.87367 0.979442
0.892247 0.955037
0.901689 0.962966
0.932588 0.930583
0.93329 0.940003
0.910992 0.951493
0.856774 0.998437
0.849688 0.970842
0.813403 1.01381
0.846499 0.976154
0.846119 0.986606
0.869044 0.991991
0.918044 0.948692
0.887514 1.00996
0.920566 0.9691
0.844043 1.04523
0.831173 1.02593
0.769102 1.04783
0.734098 1.05987
0.681236 1.10004
0.682615 1.10665
0.740927 1.07023
0.77069 1.04572
0.798442 1.02195
0.781948 1.04075
0.740198 1.07327
0.698965 1.05162
0.628234 1.02872
0.598635 1.05269
0.644982 1.03924
0.672171 1.04977
0.656896 1.07289
0.693816 1.03186
0.738045 0.993944
0.599632 1.09582
0.66432 1.02841
0.630441 1.0345
0.641029 1.02258
0.583887 1.05647
0.603817 1.03374
0.604999 1.01057
0.567384 1.04172
0.572107 1.04124
0.606519 1.00502
0.571603 1.05918
0.588479 1.04128
0.607082 1.03229
0.592585 1.03368
0.616532 1.02282
0.675339 0.967163
0.638091 0.980913
0.625357 0.975764
0.573821 1.00719
0.640092 0.917511
0.58666 0.941439
0.633416 0.896934
0.574202 0.962615
0.589858 0.967582
0.591316 0.974459
0.572042 0.966428
0.529673 0.973415
0.539102 0.966921
0.55446 0.968763
0.505976 1.02011
0.53693 1.00678
0.540862 1.02749
0.556614 1.01986
0.571891 0.993328
0.60578 0.947383
0.600602 0.963601
0.588385 0.990585
0.613595 0.986931
0.648441 0.950201
0.624113 0.962224
0.586144 1.00822
0.580028 1.01468
0.604484 1.00857
0.569748 1.04912
0.613306 1.02344
0.674348 0.975971
0.683222 0.984169
0.684199 0.99189
0.653675 1.01341
0.661734 1.00821
0.716009 0.952441
0.69631 0.974429
0.668325 1.0089
0.745973 0.962081
0.78983 0.949448
0.728448 0.999937
0.682244 1.00428
0.685755 0.956733
0.654829 0.96085
0.637041 0.970739
0.697498 0.93799
0.642768 1.01706
0.643986 1.02803
0.693136 0.984971
0.656792 1.0074
0.611581 1.03992
0.5872 1.03593
0.628813 0.982252
0.598474 0.959848
0.553905 0.972682
0.564536 0.929163
0.549793 0.929177
0.527168 0.961388
0.568782 0.94864
0.646809 0.923739
0.666511 0.945487
0.656945 0.94465
0.612986 0.985935
0.63369 1.00309
0.684752 1.0161
0.737318 1.01793
0.77019 1.01611
0.78282 1.02194
0.753464 1.05811
0.791578 1.02976
0.747867 1.05399
0.68295 1.07365
0.676135 1.0227
0.682301 0.977819
0.602544 1.02054
0.691714 0.936236
0.706595 0.905735
0.648328 0.936837
0.718272 0.874309
0.682574 0.927704
0.623752 0.984618
0.646224 0.991342
0.649988 1.02487
0.631252 1.07954
0.671665 1.10445
0.730942 1.11272
0.702341 1.14852
0.750062 1.09786
0.71251 1.12116
0.705884 1.11532
0.687871 1.10071
0.755447 0.981016
0.733983 0.950128
0.714086 0.943989
0.705466 0.90935
0.698621 0.888906
0.712142 0.883861
0.702173 0.901841
0.664051 0.95833
0.723771 0.914634
0.716537 0.966958
0.764098 0.933281
0.765812 0.955292
0.766122 0.982428
0.724316 1.03399
0.717851 1.05346
0.790433 1.0279
0.787132 1.03662
0.801381 1.01917
0.823669 1.00769
0.828323 1.00729
0.803756 0.983728
0.741349 1.02801
0.786164 0.957256
0.773468 0.950211
0.830012 0.931802
0.852342 0.93812
0.830531 0.996613
0.854588 0.961964
0.800912 1.00271
0.812925 0.965852
0.762644 1.01621
0.784221 0.97085
0.738817 0.995092
0.727616 0.998146
0.742227 0.969648
0.697833 0.98487
0.743592 0.944289
0.711505 0.948261
0.666918 0.96984
0.690635 0.934715
0.625978 0.996663
0.66304 0.971509
0.633921 0.991519
0.586862 1.017
0.683608 0.948457
0.621021 1.00808
0.635786 0.989028
0.712123 0.876477
0.607401 0.944995
0.57327 0.960487
0.561462 0.953898
0.51515 0.997337
0.607793 0.955902
0.64165 0.940944
0.688616 0.944943
0.705598 0.961893
0.686147 0.984762
0.657069 0.993569
0.68026 0.949351
0.64481 0.973349
0.653843 0.948619
0.635193 0.957402
0.646808 0.971853
0.676213 0.958199
0.654503 1.00819
0.669442 1.00461
0.65912 1.00618
0.639522 1.01419
0.701055 0.945594
0.72389 0.951321
0.747935 0.942657
0.7249 0.968817
0.749874 0.934351
0.675391 1.01736
0.689893 0.996569
0.66274 1.01028
0.703336 0.988269
0.727646 1.00341
0.757215 1.00612
0.759121 1.03437
0.748986 1.04799
0.757874 1.03246
0.763723 1.02194
0.747976 1.01975
0.786286 0.956645
0.748485 0.953428
0.692804 0.958933
0.681415 0.948644
0.672346 0.938247
0.701964 0.931471
0.752207 0.904803
0.698286 0.984062
0.700188 0.995136
0.771609 0.942586
0.730341 0.996923
0.756715 0.995491
0.774308 1.00779
0.80979 0.973049
0.710276 1.08121
0.772839 1.04335
0.720391 1.07219
0.72482 1.03241
0.692094 1.03322
0.688849 1.02081
0.703459 1.01216
0.740432 1.00133
0.720951 1.04597
0.808274 0.980782
0.793307 1.00945
0.871471 0.943099
0.803741 1.02769
0.803781 1.01719
0.755283 1.08345
0.855634 1.03653
0.884545 1.04585
0.865861 1.03873
0.862257 1.02472
0.906097 1.00287
0.889015 1.00097
0.877941 1.05318
0.916812 1.02093
0.973344 0.917773
0.852062 1.01601
0.905471 0.955441
0.840459 1.00994
0.793383 1.06609
0.858129 1.01601
0.829289 1.0232
0.763278 1.06554
0.770696 1.04116
0.809807 1.00338
0.817674 1.0287
0.866335 0.991128
0.780801 1.05329
0.844491 0.981645
0.897549 0.955371
0.91558 0.963193
0.852436 1.06048
0.920358 1.02969
0.928135 1.06577
0.897578 1.11145
0.962196 1.06776
0.923673 1.09629
0.878551 1.10188
0.863883 1.08551
0.878924 1.01489
0.806807 1.0326
0.83207 0.992323
0.869238 0.966598
0.882004 0.980261
0.873933 1.04721
0.919335 1.03935
0.969573 0.948305
0.960704 0.956845
0.902728 1.00822
0.904796 0.992959
0.82708 1.05951
0.858134 1.03616
0.828445 1.07479
0.83089 1.07625
0.836172 1.06964
0.858791 1.01841
0.869178 1.002
0.849316 1.01733
0.791271 1.0623
0.848933 1.02809
0.907978 0.965985
0.896008 0.967137
0.863514 0.976513
0.89484 0.926323
0.86181 0.95633
0.841259 0.98645
0.842981 0.968073
0.862985 0.909867
0.827636 0.937479
0.854356 0.906948
0.771248 1.00636
0.846974 0.953867
0.803175 1.023
0.787742 1.06146
0.881277 0.955183
0.832613 1.03124
0.849401 1.07103
0.905984 1.05134
0.927686 1.03705
0.967971 0.999782
0.876102 1.09864
0.842668 1.09282
0.888314 1.00593
0.905354 0.964034
0.882712 0.963357
0.891438 0.938387
0.885718 0.934145
0.87328 0.911756
0.800315 0.956772
0.830855 0.918676
0.854722 0.918157
0.827022 0.970997
0.87051 0.955528
0.881893 0.963302
0.88323 0.965203
0.891137 0.943192
0.844323 0.973564
0.821581 0.971901
0.789544 0.978292
0.719282 1.03767
0.808112 0.944116
0.781193 0.981001
0.826062 0.960328
0.810953 0.994001
0.822501 0.991158
0.839538 0.95934
0.850046 0.962078
0.808883 1.03121
0.820612 1.00506
0.797982 1.02438
0.83062 1.03984
0.840626 1.08741
0.880892 1.07982
0.918878 1.04054
0.911161 1.07108
0.921187 1.10924
0.975342 1.0762
0.923641 1.10569
0.928636 1.04455
0.872039 1.04245
0.875298 0.98119
0.846717 0.993974
0.905209 0.952391
0.910358 0.996797
0.920508 1.01513
0.976326 0.975018
0.93945 1.02714
0.968851 1.03362
1.03988 0.973355
0.941391 1.06377
0.976876 1.01765
0.934018 1.08091
0.920359 1.06161
0.905954 1.06388
0.869962 1.05926
0.870563 1.06209
0.870969 1.05324
0.898273 0.989879
0.906671 0.966064
0.863419 1.00773
0.842706 1.03151
0.874784 1.01356
0.924087 0.992467
0.919692 1.01568
0.87341 1.07913
0.906673 1.0531
0.934777 1.04035
0.875136 1.08745
0.870114 1.08364
0.917079 1.00628
0.894019 1.01983
0.874816 1.01256
0.90588 0.985117
0.899548 0.984502
0.911371 0.980393
0.867976 0.992587
0.898392 0.937417
0.847512 0.971618
0.846023 0.929575
0.79957 0.963617
0.775377 0.974014
0.76394 0.97424
0.821818 0.890664
0.764852 0.924936
0.75646 0.906894
0.758684 0.900364
0.729986 0.926767
0.72223 0.946927
0.746901 0.930548
0.804535 0.928894
0.810709 1.005
0.910049 0.995152
0.984169 0.949878
0.950312 0.96745
0.888285 1.03008
0.870309 1.06909
0.892774 1.00761
0.791944 1.07343
0.885756 0.950499
0.876335 0.994049
0.883991 0.991735
0.886159 0.980034
0.918578 0.933652
0.880655 0.983422
0.902506 0.968479
0.882222 0.987377
0.91993 0.952266
0.874259 0.99534
0.85598 0.996536
0.847604 1.00955
0.866598 0.97855
0.86541 0.956476
0.856792 0.914809
0.833002 0.923324
0.801132 0.963365
0.791692 0.951155
0.758676 0.965728
0.762973 0.966428
0.780853 0.943452
0.728652 0.990027
0.766104 0.964708
0.74624 1.00187
0.712274 1.02705
0.671558 1.02672
0.628783 1.00663
0.564641 1.01744
0.567063 0.997575
0.600937 0.958708
0.57177 0.974692
0.56968 1.00177
0.573216 0.986966
0.601056 0.953453
0.606877 0.952107
0.567405 0.994905
0.592689 0.974641
0.530705 1.06323
0.623179 1.06049
0.609812 1.09421
0.689239 1.02726
0.637766 1.0328
0.613567 0.997094
0.546052 1.04504
0.584326 1.0188
0.552125 1.04315
0.619648 0.965226
0.564249 1.00508
0.593771 0.963779
0.58656 0.956933
0.598309 0.951371
0.603891 0.95765
0.474169 1.06877
0.537436 1.03279
0.528483 1.04483
0.565983 0.985839
0.581381 0.985531
0.577526 1.00882
0.56308 1.00919
0.560333 1.01275
0.548834 1.03437
0.522331 1.07368
0.604166 1.0291
0.623928 1.02294
0.650626 1.02253
0.721021 0.955079
0.683538 1.0177
0.703133 0.979947
0.664624 1.03183
0.692596 0.973575
0.651976 0.982182
0.604138 1.01216
0.626198 0.985341
0.675658 0.92767
0.625292 1.0046
0.730006 0.91344
0.702066 0.958932
0.719545 0.937634
0.682314 0.999085
0.666062 1.01637
0.684874 0.991719
0.661607 0.998578
0.729069 0.954823
0.656318 1.04229
0.676069 1.02521
0.65277 1.04266
0.700187 0.989114
0.723717 0.96917
0.71965 0.986417
0.742441 0.98972
0.745268 0.981553
0.695096 1.01492
0.663738 1.00033
0.695204 0.95287
0.66111 0.995447
0.705402 0.944432
0.694229 0.96037
0.731224 0.956661
0.786974 0.931579
0.762762 0.965913
0.716182 1.00472
0.691169 1.01202
0.678934 1.0109
0.734643 0.973431
0.762774 0.975945
0.714148 1.06146
0.737552 1.05478
0.75668 1.03604
0.776201 0.98092
0.748355 0.984305
0.675463 1.01417
0.680928 0.991073
0.687539 0.997727
0.727172 0.971224
0.703505 0.969032
0.66222 0.983805
0.68215 0.978593
0.699812 0.979037
0.693354 1.0034
0.74247 0.970062
0.689677 1.01322
0.748475 0.937898
0.726623 0.955374
0.677726 0.99978
0.680069 0.991426
0.649461 1.00692
0.590865 1.04286
0.623612 1.01239
0.603742 1.03593
0.677937 0.979862
0.628726 1.02763
0.623525 1.01465
0.5919 1.01843
0.601755 0.986567
0.564976 1.0236
0.582761 1.01601
0.524735 1.07765
0.561863 1.0822
0.548056 1.10987
0.519399 1.12758
0.571686 1.06973
0.617801 1.00678
0.547312 1.04225
0.551715 1.05458
0.585853 1.04545
0.55757 1.07267
0.562191 1.04552
0.53106 1.03846
0.52142 1.02511
0.491765 1.03981
0.53573 1.00242
0.563188 1.01564
0.598975 1.02064
0.576986 1.04069
0.618382 1.00438
0.601474 0.993268
0.593048 0.957297
0.534386 0.966537
0.495331 0.96623
0.561927 0.925034
0.560907 0.968002
0.606013 0.975153
0.597572 0.989877
0.652814 0.950293
0.646101 0.963522
0.647876 0.979479
0.665761 0.983815
0.66857 1.02275
0.705824 1.01397
0.738615 0.997876
0.659798 1.07513
0.677227 1.04841
0.695246 1.00235
0.73777 0.960334
0.733008 0.960643
0.739539 0.940616
0.748515 0.936041
0.710915 0.991702
0.724528 0.965559
0.684878 0.971283
0.650409 1.00362
0.683092 0.971773
0.711648 0.980786
0.69775 0.994588
0.716719 0.961678
0.737093 0.96146
0.723227 0.982204
0.696581 1.00893
0.668275 1.01861
0.708828 0.980336
0.704489 1.01421
0.789834 0.930788
0.699123 1.0281
0.729359 1.00513
0.766168 0.975428
0.723202 1.04137
0.791357 0.98331
0.775864 0.969356
0.704006 0.979163
0.705562 0.94857
0.656772 0.98143
0.65435 0.971303
0.68377 0.929427
0.656248 0.932799
0.5829 0.990012
0.590813 0.973304
0.577025 0.997751
0.578423 1.02932
0.557462 1.07328
0.591474 1.0618
0.553773 1.09246
0.549431 1.10826
0.563574 1.11897
0.570161 1.12179
0.546973 1.12733
0.591031 1.07852
0.58711 1.0605
0.624434 1.03204
0.677141 1.00507
0.735718 0.958818
0.714828 0.988519
0.731541 0.978077
0.786763 0.932395
0.768739 0.968307
0.827579 0.937507
0.776138 1.01159
0.759374 1.0265
0.76963 1.00804
0.756961 1.02918
0.773103 1.04569
0.750563 1.0684
0.726963 1.07908
0.772458 1.03923
0.665503 1.11047
0.727413 1.03933
0.810248 0.956226
0.801681 0.974014
0.789818 0.946387
0.742684 0.944799
0.710335 0.953509
0.685797 0.956901
0.671242 0.977984
0.671556 0.968733
0.690265 0.980658
0.666549 1.04003
0.76538 0.964748
0.712453 1.01143
0.749297 0.970486
0.673984 1.03163
0.689957 0.996218
0.674804 0.993997
0.657757 1.02143
0.68243 1.02454
0.718871 1.01423
0.745249 1.03254
0.743681 1.05871
0.814804 0.98219
0.796524 1.01374
0.794529 1.02685
0.782233 1.03002
0.725956 1.05717
0.782913 1.01001
0.857551 0.939122
0.85199 0.943124
0.869649 0.917697
0.831184 0.944269
0.857511 0.912753
0.78709 0.982197
0.768741 0.978881
0.798383 0.983751
0.809631 0.997782
0.835186 0.986183
0.891513 0.919143
0.811903 0.976542
0.811465 0.950354
0.811943 0.930621
0.823106 0.949311
0.848043 0.974756
0.862501 0.973907
0.85087 0.986484
0.798777 1.03686
0.807516 1.01
0.758896 1.0335
0.796868 1.0115
0.822576 1.01093
0.801551 1.04714
0.840469 1.02288
0.827849 1.02936
0.810559 1.02633
0.843154 0.968627
0.810359 0.988122
0.795254 0.994204
0.76489 0.973874
0.643487 1.04276
0.678129 0.996005
0.65698 1.01583
0.62119 1.06885
0.763779 1.00442
0.718517 1.10327
0.752536 1.10603
0.772291 1.12235
0.81785 1.11266
0.826858 1.12569
0.798368 1.13499
0.797124 1.13274
0.791035 1.11967
0.798597 1.106
0.786464 1.11906
0.807746 1.07481
0.818831 1.02429
0.740698 1.0552
0.719973 1.05336
0.73426 1.02824
0.734581 1.00232
0.731632 1.00255
0.746218 0.975498
0.740757 0.954736
0.700145 1.00971
0.745064 1.00746
0.746342 1.02233
0.764709 0.98032
0.755448 0.952102
0.728182 0.948894
0.700111 0.998848
0.704712 0.963155
0.717887 0.961647
0.636732 0.997046
0.652765 0.978678
0.710519 0.929265
0.688312 0.965891
0.659363 0.993754
0.666672 0.991725
0.685771 0.978738
0.63099 1.02637
0.644507 1.02857
0.68768 0.995029
0.703259 0.977725
0.733022 0.958044
0.714944 0.987229
0.753291 0.934786
0.727341 0.979321
0.745934 0.975133
0.727978 1.00417
0.764552 0.969392
0.769754 0.981832
0.696998 1.045
0.739621 1.00922
0.772851 0.997007
0.739486 1.02651
0.712383 1.01113
0.693043 1.01592
0.734399 0.99775
0.775184 0.968559
0.712875 1.02641
0.752986 0.981437
0.721485 0.972247
0.634092 1.05315
0.728961 0.941564
0.63829 1.00254
0.66486 0.967398
0.702756 0.930393
0.640901 1.00615
0.672718 1.02321
0.699379 1.02716
0.698231 1.02918
0.686372 1.00235
0.665662 1.01339
0.662353 1.00586
0.630756 1.03527
0.616155 1.06094
0.643241 1.02274
0.63808 1.0056
0.651972 0.970665
0.636445 0.99714
0.639628 0.955953
0.569312 0.995158
0.635407 0.935372
0.607126 0.951824
0.570965 0.973349
0.605981 0.936055
0.600629 0.918557
0.581162 0.942326
0.582523 0.982179
0.645587 0.962308
0.68225 0.983909
0.669396 1.01793
0.681122 1.03446
0.728781 1.00402
0.699138 1.02956
0.681694 1.00933
0.619179 1.03701
0.652177 0.992184
0.624244 0.955416
0.583102 0.93844
0.558473 0.918448
0.550537 0.916394
0.563089 0.913699
0.596129 0.913024
0.626995 0.923287
0.607788 0.981168
0.602021 0.978191
0.602062 0.983254
0.633996 0.949919
0.650737 0.929381
0.638682 0.948039
0.635699 0.946214
0.601604 0.983722
0.628652 0.980032
0.66354 0.973507
0.66027 1.01734
0.7077 0.957596
0.678703 0.934046
0.611473 0.986078
0.622281 0.973566
0.634306 0.977768
0.632261 0.979393
0.620319 1.00214
0.600742 0.986214
0.610326 0.953632
0.60483 0.92163
0.599661 0.915354
0.58693 0.91674
0.559554 0.930811
0.539878 0.938772
0.526405 0.960888
0.583957 0.936613
0.596752 0.958953
0.621206 0.96894
0.62211 0.993936
0.607198 1.0199
0.649016 0.995188
0.642477 0.993565
0.646326 0.965998
0.667411 0.95277
0.603844 1.02417
0.610292 1.00485
0.671303 0.94275
0.656793 0.923538
0.655102 0.903762
0.588754 0.963131
0.615356 0.966504
0.672279 0.944914
0.672197 0.937251
0.670767 0.941873
0.686625 0.927101
0.66105 0.931305
0.641679 0.934459
0.595772 0.968461
0.659505 0.915596
