# Supplementary material for: Stochastic bond dynamics facilitates alignment of malaria parasite at erythrocyte membrane upon invasion
Source: eLife. 2020 May 18;9:e56500. doi: 10.7554/eLife.56500 (PMC7269671; doi:10.7554/eLife.56500)
Supplement: Figure 2—source data 1. [file elife-56500-fig2-data1.zip › PARA_POSITIONS/pos43.dat]

2.43103 0.85223
2.50466 0.785612
2.55187 0.733153
2.52454 0.830629
2.51285 0.859853
2.53317 0.856898
2.54438 0.96189
2.5796 0.976285
2.63349 0.878601
2.57602 1.02255
2.5541 1.04664
2.57529 0.985309
2.55881 1.01466
2.55174 1.03666
2.6154 0.873317
2.62294 0.862459
2.61233 0.88166
2.59755 0.947224
2.63919 0.873741
2.66976 0.814455
2.61119 0.928258
2.5983 0.908097
2.6266 0.827856
2.6331 0.860185
2.62145 0.983114
2.60878 1.06169
2.62961 0.974857
2.61511 0.985569
2.60549 0.997917
2.6503 0.869146
2.66919 0.760503
2.66151 0.739928
2.62886 0.850862
2.63969 0.769854
2.6041 0.860679
2.66112 0.668271
2.61573 0.839076
2.66897 0.714476
2.69332 0.709591
2.7273 0.648165
2.71118 0.723681
2.72114 0.679445
2.74556 0.605866
2.74009 0.693045
2.72512 0.78387
2.68075 0.9057
2.72757 0.738975
2.65853 1.01353
2.73052 0.821807
2.7138 0.897809
2.7539 0.846337
2.76824 0.910735
2.78075 1.01075
2.82317 0.928332
2.80356 1.01677
2.79577 1.03451
2.82249 0.893658
2.76256 1.01371
2.759 0.991273
2.78359 0.85122
2.74356 0.880654
2.72487 0.714774
2.68017 0.71177
2.6659 0.662132
2.61751 0.733229
2.60204 0.674993
2.59878 0.671955
2.57033 0.802628
2.57401 0.802866
2.56949 0.822669
2.57871 0.770257
2.56349 0.803788
2.59816 0.664763
2.59979 0.675654
2.60042 0.632192
2.593 0.596836
2.57993 0.500947
2.5348 0.570302
2.51052 0.533599
2.50832 0.524778
2.47615 0.616535
2.46733 0.687655
2.49609 0.623207
2.53642 0.552036
2.53968 0.653535
2.56536 0.64855
2.58149 0.692114
2.59586 0.670837
2.61951 0.66226
2.63572 0.690988
2.6844 0.572125
2.64985 0.729024
2.61665 0.780706
2.61528 0.766219
2.644 0.698972
2.63266 0.816505
2.62985 0.885259
2.65876 0.757485
2.64381 0.792049
2.68622 0.60589
2.65958 0.706385
2.6379 0.694567
2.60972 0.71504
2.59203 0.704305
2.60122 0.644022
2.5552 0.746425
2.53853 0.758702
2.55506 0.698017
2.56165 0.640944
2.5656 0.519812
2.51251 0.683444
2.51839 0.657762
2.53894 0.669354
2.52786 0.757235
2.5257 0.816599
2.55289 0.734602
2.55518 0.745411
2.54164 0.861993
2.54103 0.910142
2.55577 0.885955
2.58827 0.825707
2.55197 0.977236
2.61355 0.819782
2.59712 0.842186
2.57369 0.872847
2.56056 0.860388
2.57152 0.779494
2.59396 0.687038
2.60952 0.707784
2.63643 0.661523
2.62592 0.719036
2.63404 0.667477
2.61412 0.691367
2.57845 0.724209
2.57667 0.628226
2.56337 0.58685
2.51958 0.667764
2.49803 0.65116
2.51648 0.460853
2.48388 0.536582
2.47367 0.54847
2.41233 0.752195
2.455 0.537992
2.45801 0.552981
2.49066 0.512918
2.50674 0.578902
2.52081 0.630792
2.54698 0.586491
2.53719 0.522483
2.50716 0.605237
2.54928 0.507245
2.52596 0.736461
2.58273 0.647964
2.57203 0.754494
2.58046 0.657331
2.5463 0.741483
2.54527 0.673266
2.51327 0.739235
2.47558 0.855492
2.53289 0.734443
2.51194 0.845698
2.55101 0.778757
2.56544 0.807344
2.58371 0.812726
2.58567 0.848573
2.58011 0.870875
2.58364 0.823975
2.60302 0.789526
2.63112 0.710044
2.60056 0.905704
2.58549 0.995141
2.64945 0.826707
2.65973 0.766474
2.61126 0.893632
2.62492 0.831999
2.64079 0.769206
2.59687 0.88493
2.57989 0.83866
2.59375 0.757311
2.56758 0.855078
2.59263 0.826022
2.62919 0.76598
2.66588 0.708848
2.64833 0.737228
2.67596 0.602426
2.59994 0.85531
2.64809 0.690856
2.59164 0.841382
2.63062 0.648511
2.59392 0.760781
2.60085 0.758767
2.60678 0.742897
2.60367 0.771158
2.62699 0.737886
2.62529 0.721634
2.63247 0.664525
2.60017 0.749757
2.59171 0.756362
2.6293 0.612462
2.60378 0.636431
2.58015 0.660026
2.5189 0.820966
2.55362 0.663287
2.53991 0.737565
2.54366 0.690867
2.49584 0.761527
2.46866 0.734592
2.49087 0.655615
2.45519 0.753915
2.46088 0.781454
2.50147 0.68299
2.50737 0.648853
2.47367 0.699206
2.46603 0.780324
2.52197 0.615465
2.50263 0.671003
2.51013 0.650309
2.48194 0.73649
2.47702 0.700264
2.49657 0.55759
2.45645 0.679967
2.43041 0.763732
2.43514 0.760002
2.45929 0.787998
2.48398 0.781929
2.5129 0.706936
2.49469 0.713024
2.49905 0.711811
2.52773 0.726071
2.56098 0.67991
2.52414 0.881455
2.55626 0.805661
2.56776 0.776302
2.55363 0.805577
2.56994 0.790966
2.5641 0.846408
2.62259 0.674655
2.66077 0.608172
2.65127 0.721211
2.63363 0.687525
2.58029 0.780661
2.5825 0.737849
2.55155 0.848479
2.5666 0.78544
2.55189 0.799318
2.58635 0.665993
2.58435 0.742497
2.60421 0.70469
2.62374 0.641794
2.59808 0.741037
2.62135 0.587058
2.56481 0.746354
2.55495 0.685135
2.54853 0.66058
2.54189 0.606632
2.50959 0.684493
2.48143 0.778492
2.5457 0.56737
2.52602 0.691264
2.51592 0.691843
2.51238 0.680585
2.489 0.702171
2.46245 0.717109
2.40996 0.776884
2.35377 0.84317
2.39645 0.697428
2.39494 0.685481
2.36291 0.781697
2.40978 0.674806
2.44725 0.702424
2.51196 0.57049
2.5167 0.544496
2.45102 0.708607
2.42542 0.701661
2.42424 0.672336
2.41711 0.649519
2.43947 0.57733
2.43914 0.665479
2.4154 0.841384
2.4668 0.738935
2.46684 0.735761
2.46539 0.681332
2.44828 0.648511
2.42417 0.670714
2.40646 0.766566
2.46171 0.601788
2.45047 0.635342
2.44002 0.673489
2.42523 0.693197
2.38362 0.742605
2.38482 0.703126
2.401 0.666044
2.41991 0.658545
2.45661 0.511407
2.39656 0.747712
2.44737 0.585898
2.42524 0.669621
2.44516 0.647827
2.50071 0.59607
2.52404 0.627546
2.5138 0.660358
2.50051 0.639415
2.49737 0.589098
2.45362 0.652415
2.43715 0.62198
2.43937 0.546341
2.41783 0.633114
2.45043 0.512533
2.42393 0.554478
2.41394 0.513071
2.39099 0.548122
2.3592 0.684244
2.36886 0.615351
2.37384 0.55624
2.33219 0.60284
2.3183 0.57637
2.30566 0.569497
2.272 0.622593
2.29432 0.511775
2.2924 0.517316
2.32865 0.437479
2.31697 0.600746
2.36507 0.464128
2.34977 0.565221
2.36305 0.607859
2.39134 0.598709
2.36909 0.775188
2.40466 0.718011
2.45452 0.624187
2.45527 0.674418
2.45795 0.642748
2.42353 0.738308
2.41615 0.701827
2.37913 0.737323
2.37266 0.670646
2.34574 0.734686
2.34407 0.666234
2.33461 0.687049
2.34332 0.70781
2.37159 0.627216
2.36179 0.654763
2.34351 0.702492
2.35484 0.585399
2.3068 0.73159
2.32092 0.691685
2.35753 0.575854
2.33104 0.620723
2.28123 0.671237
2.26214 0.636888
2.25549 0.671293
2.25803 0.70976
2.28223 0.647249
2.30778 0.621501
2.31169 0.634099
2.31545 0.634282
2.32946 0.648627
2.32656 0.683958
2.35371 0.583412
2.30997 0.73517
2.2931 0.749452
2.29708 0.717412
2.27177 0.762467
2.29818 0.70783
2.30844 0.69903
2.29195 0.702825
2.26347 0.767453
2.24062 0.82187
2.27717 0.655816
2.20514 0.867328
2.26579 0.774316
2.28064 0.807903
2.26491 0.848913
2.25181 0.870203
2.29667 0.784649
2.26189 0.950101
2.31981 0.834467
2.32292 0.820773
2.35727 0.700957
2.32467 0.717638
2.23345 0.897102
2.26073 0.818094
2.30597 0.728127
2.29071 0.804639
2.29561 0.815005
2.31259 0.806069
2.36022 0.72303
2.36216 0.766895
2.3944 0.697415
2.38574 0.714724
2.3795 0.776421
2.38526 0.770915
2.38873 0.78349
2.34108 0.941764
2.36056 0.870237
2.35095 0.844654
2.3393 0.798819
2.37475 0.736083
2.37882 0.7422
2.36586 0.813336
2.37814 0.812868
2.42083 0.701407
2.43228 0.617612
2.37733 0.757516
2.33692 0.829388
2.34192 0.749773
2.26821 0.877588
2.31774 0.694216
2.33291 0.593541
2.30164 0.684128
2.29989 0.663972
2.31228 0.686177
2.37188 0.587291
2.40704 0.58293
2.43776 0.4832
2.37749 0.764888
2.44442 0.59852
2.43119 0.734825
2.47124 0.553379
2.39889 0.781883
2.38599 0.736254
2.3804 0.685063
2.40455 0.591454
2.3931 0.629056
2.3716 0.676064
2.38406 0.597736
2.39035 0.505806
2.36552 0.700899
2.36396 0.756046
2.40699 0.641265
2.4181 0.587019
2.42357 0.556942
2.35883 0.706542
2.37495 0.666302
2.38086 0.631623
2.37545 0.648123
2.3755 0.678788
2.32811 0.790891
2.35588 0.683569
2.37048 0.661867
2.37873 0.730393
2.40754 0.696034
2.39246 0.790886
2.41185 0.791466
2.44851 0.791714
2.48983 0.712149
2.45424 0.845718
2.45812 0.752791
2.41562 0.766097
2.3817 0.803637
2.35011 0.866563
2.36859 0.82919
2.34578 0.863606
2.26892 1.05943
2.39426 0.758271
2.41093 0.779996
2.41722 0.840884
2.35576 1.028
2.42414 0.880505
2.3998 0.955697
2.39562 0.971987
2.39403 0.986234
2.42535 0.962448
2.45196 0.872493
2.42163 0.922058
2.32009 1.13333
2.35246 1.00862
2.34905 0.996347
2.31932 1.10777
2.3767 1.03787
2.39143 1.01208
2.33908 1.12329
2.38697 0.954877
2.38863 0.901867
2.34844 1.00904
2.38877 0.907584
2.34881 1.04211
2.41494 0.945351
2.35963 1.12752
2.47905 0.87095
2.47094 0.974667
2.46231 1.09139
2.5649 0.871597
2.5182 1.05697
2.55756 1.00124
2.51419 1.0769
2.5557 0.874661
2.52302 0.855455
2.53506 0.779328
2.54085 0.73637
2.50289 0.818669
2.49205 0.763759
2.43863 0.830441
2.41712 0.796904
2.39527 0.86222
2.38733 0.878707
2.39708 0.844729
2.39421 0.878089
2.40405 0.854702
2.40677 0.929411
2.44498 0.923925
2.46882 0.982449
2.49725 1.00311
2.61787 0.723558
2.56186 1.00172
2.57848 0.998974
2.55949 1.07271
2.5648 1.09095
2.58468 1.09274
2.48492 1.36639
2.56417 1.24101
2.52773 1.31253
2.60182 1.16359
2.57075 1.23376
2.54762 1.23593
2.537 1.20636
2.5411 1.10935
2.47116 1.16629
2.40704 1.20231
2.3833 1.20493
2.32967 1.26805
2.32405 1.26776
2.39507 1.14199
2.42055 1.08345
2.42626 1.06801
2.39923 1.1196
2.4421 0.979322
2.45337 0.916023
2.40325 1.00224
2.37888 1.05505
2.38689 1.06886
2.4352 0.996484
2.4959 0.922681
2.45947 1.07308
2.45704 1.09244
2.49486 0.975446
2.48697 0.971421
2.46612 1.01265
2.45888 0.984399
2.44244 1.03189
2.43836 0.978928
2.40555 0.967795
2.36546 0.970118
2.36694 0.872502
2.36511 0.880399
2.3327 0.908326
2.30993 0.950164
2.32497 0.847443
2.32425 0.72513
2.30906 0.758498
2.35869 0.588438
2.31797 0.747369
2.30911 0.745421
2.34149 0.637905
2.31345 0.731978
2.34367 0.718196
2.32505 0.846994
2.34121 0.805144
2.3603 0.772267
2.34894 0.835355
2.33439 0.854312
2.29399 0.921782
2.32674 0.849848
2.36161 0.777956
2.35749 0.819307
2.34035 0.850696
2.27956 0.979771
2.33521 0.832078
2.33692 0.821379
2.35128 0.797924
2.29775 0.889368
2.30021 0.849854
2.30674 0.755183
2.27822 0.800949
2.31285 0.654782
2.32425 0.591388
2.32361 0.651649
2.32288 0.669502
2.28274 0.781351
2.2963 0.718732
2.23903 0.869279
2.30344 0.707472
2.27302 0.792476
2.25528 0.806627
2.24683 0.782828
2.23805 0.85883
2.27151 0.848669
2.29068 0.879183
2.31959 0.876261
2.29274 0.948258
2.34613 0.80571
2.26872 0.979993
2.32727 0.851033
2.31644 0.890728
2.3362 0.781814
2.28684 0.866293
2.29753 0.803431
2.28015 0.882869
2.32324 0.784212
2.31365 0.826557
2.29217 0.882349
2.30501 0.806947
2.31869 0.767998
2.30688 0.790767
2.27983 0.889624
2.31752 0.835804
2.27548 0.927755
2.33466 0.76117
2.34063 0.761983
2.28311 0.947937
2.32557 0.816917
2.33527 0.816528
2.36238 0.828633
2.37624 0.917634
2.44435 0.869568
2.46782 0.826985
2.43038 0.902301
2.41737 0.869638
2.41503 0.827845
2.43538 0.679125
2.40761 0.709405
2.40042 0.625897
2.37021 0.66365
2.37241 0.579697
2.3283 0.739421
2.35749 0.599013
2.32753 0.709601
2.35375 0.611327
2.32324 0.802684
2.40016 0.62316
2.38488 0.704461
2.38373 0.647476
2.34389 0.713194
2.33312 0.769465
2.36781 0.675288
2.39231 0.661628
2.3768 0.78425
2.43128 0.718698
2.41886 0.80707
2.44204 0.729791
2.44978 0.726718
2.47428 0.612576
2.44361 0.742548
2.43358 0.73239
2.42529 0.782769
2.48276 0.642267
2.43465 0.794126
2.42862 0.71409
2.44156 0.662525
2.43077 0.659475
2.41971 0.632901
2.36281 0.761066
2.40719 0.550978
2.3803 0.584781
2.37559 0.578031
2.37814 0.617945
2.44273 0.392429
2.40556 0.5945
2.41648 0.583911
2.4136 0.547386
2.40674 0.525885
2.43531 0.444051
2.43042 0.531394
2.44367 0.498182
2.43063 0.55254
2.44305 0.454903
2.418 0.513568
2.38716 0.618704
2.413 0.521368
2.39744 0.655769
2.41497 0.680133
2.43638 0.661901
2.36928 0.860178
2.44123 0.671468
2.44677 0.731553
2.47003 0.753635
2.46121 0.787787
2.48698 0.603629
2.49326 0.568002
2.46767 0.573483
2.42308 0.652861
2.42948 0.59036
2.43507 0.606222
2.46485 0.598426
2.48127 0.555944
2.47171 0.603629
2.47721 0.457648
2.46678 0.457122
2.45966 0.542382
2.46824 0.626601
2.50167 0.633753
2.53637 0.580327
2.55455 0.556579
2.52813 0.653188
2.52118 0.68953
2.56636 0.556586
2.56832 0.586542
2.58072 0.516696
2.55496 0.600394
2.54351 0.567996
2.51082 0.663688
2.55164 0.509517
2.54909 0.568934
2.5653 0.495422
2.53752 0.611961
2.50497 0.677122
2.518 0.620708
2.50775 0.642682
2.53005 0.500983
2.50329 0.546651
2.47277 0.492598
2.41309 0.611478
2.40795 0.592445
2.41964 0.550844
2.41996 0.662908
2.48668 0.395019
2.48539 0.395851
2.45273 0.543425
2.4377 0.589675
2.4477 0.622756
2.45664 0.586807
2.47811 0.552206
2.45054 0.67804
2.47505 0.545626
2.44428 0.657622
2.42444 0.680785
2.43962 0.580112
2.3678 0.792021
2.38235 0.705042
2.39432 0.694969
2.41166 0.580166
2.44488 0.575089
2.43022 0.612781
2.41788 0.678297
2.41245 0.735091
2.44917 0.655763
2.46182 0.696331
2.4894 0.631677
2.47442 0.694647
2.49388 0.587211
2.46624 0.730529
2.50422 0.609715
2.49264 0.702685
2.49271 0.687746
2.51197 0.603555
2.52118 0.552814
2.50755 0.645011
2.51864 0.569536
2.47858 0.588149
2.39973 0.760286
2.40474 0.628144
2.42155 0.463461
2.40383 0.574634
2.41203 0.545507
2.39114 0.539082
2.335 0.665867
2.37106 0.486751
2.37464 0.612084
2.39089 0.681198
2.41709 0.593766
2.41982 0.557115
2.40703 0.595915
2.36986 0.703555
2.38447 0.643068
2.3899 0.64824
2.4499 0.493
2.4132 0.72417
2.45622 0.5628
2.43719 0.657639
2.42759 0.704275
2.42626 0.72797
2.43427 0.724399
2.45614 0.721312
2.48412 0.684519
2.48126 0.60438
2.43583 0.665309
2.43044 0.61826
2.41498 0.648572
2.44318 0.533448
2.43185 0.599459
2.41373 0.601531
2.38997 0.626784
2.39906 0.571116
2.37006 0.846876
2.44843 0.718739
2.46832 0.75981
2.48024 0.642108
2.43978 0.758479
2.42638 0.785985
2.44873 0.616683
2.4474 0.558886
2.45039 0.461693
2.44465 0.561989
2.44306 0.578919
2.48139 0.457182
2.48408 0.585848
2.49729 0.531634
2.48361 0.566661
2.42623 0.757164
2.462 0.62941
2.45958 0.665854
2.50091 0.709438
2.56167 0.528401
2.57348 0.537809
2.57136 0.612218
2.59865 0.551528
2.57789 0.698852
2.59027 0.627381
2.58699 0.539722
2.53113 0.648237
2.51966 0.578609
2.52852 0.592798
2.53433 0.552084
2.5303 0.508956
2.50102 0.594228
2.49303 0.507189
2.42029 0.740652
2.44744 0.488159
2.43889 0.550042
2.44179 0.589191
2.4491 0.404618
2.43267 0.379267
2.38575 0.615805
2.38773 0.539555
2.39572 0.480578
2.38207 0.564286
2.3455 0.794216
2.39611 0.597818
2.38034 0.744539
2.41765 0.624271
2.38337 0.834944
2.43035 0.728092
2.43682 0.798804
2.45673 0.765752
2.45206 0.817678
2.44881 0.826829
2.47277 0.690856
2.47195 0.709908
2.48644 0.690821
2.45388 0.820373
2.46161 0.802838
2.42235 0.908839
2.45051 0.728875
2.42262 0.773759
2.39605 0.804856
2.36955 0.849188
2.39936 0.658709
2.39045 0.701033
2.39885 0.725821
2.40804 0.744579
2.41971 0.757078
2.48057 0.600011
2.49947 0.709287
2.55411 0.611691
2.49803 0.855242
2.49166 0.82725
2.52789 0.724997
2.49059 0.906214
2.59321 0.5588
2.56793 0.762266
2.58606 0.717958
2.56438 0.744448
2.58004 0.644151
2.5728 0.663003
2.59032 0.591959
2.56044 0.799375
2.61614 0.62575
2.59383 0.757215
2.62371 0.668278
2.58328 0.812228
2.60832 0.574458
2.56227 0.698322
2.5331 0.771237
2.54643 0.712846
2.56642 0.73484
2.58128 0.694838
2.59919 0.684029
2.61366 0.668226
2.57863 0.768865
2.61682 0.66662
2.61658 0.739839
2.62017 0.814219
2.63948 0.800847
2.64214 0.806563
2.60384 0.993633
2.65506 0.761249
2.58143 0.994911
2.57598 1.00636
2.62095 0.803662
2.6208 0.749867
2.59744 0.900882
2.62257 0.790186
2.63219 0.722389
2.59511 0.803119
2.59777 0.789508
2.62332 0.67342
2.58124 0.843812
2.55587 0.873696
2.6023 0.676485
2.63306 0.519659
2.58974 0.700588
2.60392 0.563785
2.54301 0.565839
2.50258 0.698513
2.55523 0.527356
2.54363 0.547748
2.52022 0.620455
2.50195 0.642061
2.49661 0.601396
2.52179 0.60261
2.52862 0.769333
2.53219 0.886926
2.57694 0.830882
2.59029 0.75331
2.5951 0.845866
2.62248 0.780123
2.57378 0.919528
2.61122 0.753155
2.58896 0.779983
2.58136 0.722398
2.53949 0.868341
2.55006 0.797038
2.59856 0.673292
2.55804 0.937823
2.60695 0.7563
2.61059 0.722588
2.60241 0.740156
2.61744 0.670151
2.57225 0.709412
2.52584 0.834356
2.54718 0.6726
2.52526 0.741329
2.52028 0.698314
2.48404 0.783585
2.46847 0.83965
2.49973 0.678182
2.48028 0.70352
2.45394 0.842634
2.43903 0.901265
2.5162 0.599377
2.47424 0.841746
2.52124 0.63727
2.50867 0.621433
2.49238 0.687441
2.52284 0.517847
2.51712 0.53617
2.49328 0.480341
2.45699 0.610678
2.44814 0.581794
2.42353 0.53873
2.3997 0.627825
2.41441 0.453186
2.42114 0.52327
2.43487 0.551492
2.47443 0.540872
2.4698 0.619108
2.44964 0.769716
2.4832 0.604167
2.46995 0.562454
2.42776 0.752134
2.49543 0.448755
2.50017 0.467283
2.49454 0.53979
2.48448 0.547608
2.48062 0.578273
2.50497 0.580698
2.50968 0.655292
2.52487 0.648719
2.49606 0.845001
2.52586 0.680962
2.53434 0.701494
2.51187 0.762247
2.49411 0.699973
2.45199 0.763781
2.48306 0.660915
2.49772 0.703417
2.50872 0.646888
2.50077 0.717453
2.46182 0.851916
2.48848 0.658901
2.46756 0.695257
2.46798 0.683202
2.49008 0.607172
2.48247 0.76217
2.47644 0.798713
2.4999 0.639284
2.47585 0.717415
2.45297 0.774088
2.46146 0.686202
2.48297 0.683378
2.44037 0.722762
2.43156 0.637018
2.4135 0.576222
2.43448 0.333983
2.39825 0.509874
2.39921 0.484311
2.38249 0.623336
2.41163 0.522694
2.42707 0.484267
2.4244 0.568471
2.45749 0.501762
2.45003 0.698592
2.48681 0.619443
2.48785 0.647607
2.47944 0.661815
2.4614 0.652466
2.47158 0.639712
2.49097 0.542425
2.50336 0.448524
2.4557 0.666811
2.45619 0.712813
2.44328 0.766428
2.49254 0.501956
2.47336 0.708921
2.53298 0.667691
2.52182 0.796003
2.55685 0.704834
2.53532 0.741623
2.53 0.645972
2.49498 0.639871
2.46749 0.665824
2.42804 0.733365
2.42962 0.713086
2.39558 0.799371
2.42768 0.654191
2.44935 0.565425
2.4586 0.536886
2.46412 0.577843
2.44049 0.650335
2.44727 0.623798
2.45517 0.586953
2.43034 0.709536
2.43443 0.719618
2.42716 0.717264
2.43596 0.654875
2.45583 0.583407
2.44968 0.673045
2.46572 0.62677
2.49284 0.641958
2.52012 0.585768
2.52634 0.530451
2.47041 0.783666
2.45682 0.795891
2.46288 0.791612
2.46102 0.80088
2.49416 0.703226
2.49747 0.721872
2.48518 0.691825
2.46785 0.740548
2.4698 0.657148
2.48755 0.562999
2.47895 0.663218
2.48915 0.677346
2.49458 0.719703
2.49687 0.705159
2.48964 0.61321
2.51602 0.472016
2.52931 0.458842
2.54253 0.473186
2.51259 0.612166
2.47978 0.645144
2.4606 0.605635
2.4641 0.456737
2.42643 0.624325
2.43479 0.544804
2.46118 0.562631
2.48214 0.655356
2.50253 0.630071
2.53617 0.490841
2.54216 0.485247
2.51486 0.534589
2.50879 0.380108
2.49115 0.486241
2.48182 0.546619
2.49186 0.534468
2.50032 0.471282
2.49298 0.470295
2.47533 0.421982
2.45123 0.485503
2.43437 0.441655
2.44537 0.345738
2.45849 0.292577
2.45066 0.446156
2.42193 0.405449
2.38629 0.46941
2.38192 0.458903
2.41119 0.376942
2.40768 0.581664
2.4565 0.31989
2.47932 0.319245
2.46623 0.574617
2.46754 0.535744
2.48554 0.454436
2.49759 0.468563
2.47132 0.558784
2.4751 0.499811
2.47914 0.408412
2.48268 0.309515
2.50181 0.461254
2.50559 0.384811
2.47069 0.428488
2.44876 0.357957
2.45158 0.335214
2.45059 0.259203
2.44484 0.440969
2.462 0.241784
2.44656 0.429159
2.4534 0.403014
2.46971 0.376355
2.4651 0.575651
2.50446 0.310146
2.50177 0.36698
2.48244 0.433779
2.49928 0.408988
2.5102 0.502596
2.54086 0.540783
2.54828 0.607604
2.54827 0.668784
2.57021 0.639489
2.61412 0.499288
2.62503 0.525757
2.59249 0.641203
2.58376 0.511751
2.57574 0.383741
2.54908 0.478757
2.5212 0.490288
2.50576 0.453594
2.51377 0.303357
2.51261 0.379111
2.50509 0.553466
2.53442 0.404873
2.54413 0.253351
2.51858 0.449653
2.52128 0.385366
2.52051 0.330311
2.52558 0.311559
2.52009 0.275514
2.50471 0.38869
2.48333 0.442376
2.49353 0.334805
2.47157 0.430315
2.47806 0.417249
2.47753 0.475807
2.48461 0.497051
2.49139 0.542837
2.50609 0.501211
2.53059 0.516202
2.52999 0.459441
2.5066 0.528402
2.4885 0.450589
2.48754 0.539751
2.47634 0.569102
2.49212 0.489277
2.47696 0.430613
2.46586 0.416658
2.46871 0.268255
2.44007 0.456385
2.42831 0.222522
2.38686 0.376044
2.38456 0.428007
2.43308 0.372527
2.47633 0.341603
2.49615 0.372586
2.49524 0.449979
2.49 0.370607
2.48754 0.416077
2.52029 0.457777
2.5296 0.469135
2.50388 0.536972
2.48175 0.629369
2.4639 0.730757
2.49744 0.606016
2.50926 0.727274
2.55631 0.642997
2.5142 0.865885
2.5843 0.588911
2.59162 0.645512
2.58079 0.667441
2.56758 0.677576
2.56673 0.727203
2.51755 0.720493
2.51049 0.63054
2.48626 0.662915
2.51118 0.546215
2.4875 0.653189
2.48607 0.561067
2.46654 0.695404
2.49415 0.56798
2.51475 0.470465
2.50548 0.609366
2.51505 0.584462
2.54192 0.41838
2.51125 0.683891
2.52356 0.565036
2.50442 0.668127
2.48778 0.63399
2.53316 0.3636
2.50873 0.540637
2.49823 0.628224
2.51422 0.572653
2.50768 0.715324
2.55175 0.627273
2.55578 0.610085
2.56168 0.511013
2.54945 0.604632
2.57621 0.42187
2.51903 0.644835
2.50362 0.560852
2.46892 0.631774
2.47465 0.564096
2.45088 0.689864
2.44885 0.663919
2.45348 0.554299
2.40578 0.694566
2.39074 0.662525
2.40231 0.556472
2.38805 0.66027
2.42182 0.653763
2.4423 0.614715
2.43683 0.543557
2.42124 0.566208
2.35248 0.826113
2.42947 0.578552
2.44713 0.684789
2.46677 0.708133
2.45273 0.721288
2.44741 0.741536
2.46661 0.731289
2.46499 0.755069
2.50039 0.619432
2.42542 0.895682
2.47831 0.674936
2.45012 0.781461
2.4716 0.694958
2.45853 0.638111
2.46691 0.553351
2.41434 0.828757
2.40565 0.871935
2.4262 0.748629
2.40503 0.829564
2.44932 0.724403
2.44975 0.663654
2.4448 0.666126
2.42666 0.660817
2.3955 0.66634
2.32939 0.778304
2.3306 0.663705
2.31558 0.695524
2.35938 0.632665
2.36594 0.644414
2.32686 0.757352
2.3636 0.587401
2.35017 0.604903
2.31819 0.666268
2.31908 0.637332
2.34643 0.670784
2.36232 0.726631
2.39623 0.639336
2.36424 0.697064
2.34338 0.673216
2.30968 0.681345
2.27372 0.753477
2.32933 0.63438
2.31871 0.713114
2.3 0.717679
2.28529 0.660117
2.19319 0.865636
2.19673 0.812772
2.27806 0.561351
2.27635 0.716362
2.27446 0.764724
2.27587 0.720091
2.26413 0.659145
2.18812 0.874645
2.17297 0.879501
2.1948 0.802818
2.21921 0.770838
2.24919 0.743235
2.27161 0.719024
2.26581 0.762386
2.28547 0.780071
2.31398 0.751954
2.32211 0.765926
2.35269 0.725326
2.34059 0.773161
2.30893 0.887557
2.32789 0.786453
2.31327 0.786667
2.29348 0.832827
2.38486 0.512037
2.37078 0.734758
2.38807 0.624164
2.37946 0.614785
2.34098 0.682153
2.26834 0.889889
2.29085 0.716746
2.21446 0.979635
2.23162 0.950649
2.25531 0.837714
2.25736 0.850438
2.25152 0.882082
2.27003 0.903382
2.29776 0.826781
2.27666 0.837479
2.24314 0.923678
2.26392 0.769453
2.24036 0.827635
2.25732 0.769317
2.24822 0.812539
2.26272 0.858229
2.29352 0.840998
2.32512 0.738661
2.29873 0.814891
2.28785 0.866766
2.30769 0.852792
2.33887 0.815659
2.3132 0.863562
2.33523 0.789057
2.32799 0.858824
2.30051 0.937092
2.28224 0.92601
2.27486 0.892293
2.27164 0.85881
2.27563 0.807199
2.23458 0.860156
2.2588 0.722121
2.25564 0.552357
2.18228 0.703383
2.19884 0.472487
2.17628 0.503465
2.14884 0.697173
2.17156 0.751448
2.20093 0.722196
2.2535 0.680237
2.22885 0.853352
2.28838 0.85615
2.2776 0.963745
2.32427 0.879094
2.34854 0.71204
2.32665 0.783449
2.29371 0.846089
2.30258 0.789275
2.28504 0.777491
2.2857 0.717481
2.25971 0.80022
2.27415 0.743396
2.26232 0.75059
2.26889 0.70311
2.25975 0.740555
2.25056 0.779142
2.28136 0.721303
2.31147 0.662765
2.29258 0.709453
2.27138 0.791303
2.28823 0.729769
2.30477 0.651224
2.28073 0.766221
2.25292 0.851673
2.26098 0.832017
2.30939 0.722035
2.32212 0.740395
2.30768 0.808763
2.29017 0.882368
2.31609 0.837405
2.3079 0.895764
2.35279 0.819172
2.32333 0.954662
2.33707 0.927439
2.36842 0.77299
2.34148 0.829691
2.3515 0.803966
2.37115 0.764432
2.36316 0.777214
2.29789 0.94891
2.29278 0.882601
2.26496 0.885248
2.29563 0.788721
2.32366 0.711824
2.3136 0.827823
2.31134 0.871107
2.30564 0.911642
2.29028 0.939685
2.26373 0.951968
2.29045 0.856501
2.27245 0.885226
2.2824 0.798251
2.27573 0.847782
2.26513 0.90132
2.30485 0.749658
2.2845 0.834607
2.29324 0.802222
2.26026 0.935333
2.2275 1.02894
2.33091 0.767641
2.33858 0.795879
2.33431 0.84437
2.35151 0.848547
2.36434 0.810922
2.3329 0.878695
2.36287 0.777267
2.35015 0.760971
2.341 0.725916
2.32984 0.758722
2.35167 0.723479
2.30628 0.881277
2.30464 0.840217
2.27004 0.873653
2.27533 0.784755
2.20676 0.967968
2.23391 0.891369
2.2589 0.820201
2.25135 0.873061
2.24252 0.893624
2.2259 0.856936
2.22783 0.872341
2.2703 0.79191
2.2672 0.852171
2.29344 0.814374
2.32707 0.717639
2.31717 0.739413
2.31369 0.797412
2.35841 0.637714
2.32865 0.711536
2.26762 0.780732
2.25059 0.675781
2.22421 0.628269
2.17058 0.737057
2.09598 0.896331
2.15036 0.73702
2.15706 0.730795
2.18196 0.663205
2.17264 0.748681
2.17314 0.692036
2.14888 0.742264
2.13521 0.748244
2.14776 0.730438
2.15605 0.697784
2.13579 0.784922
2.16259 0.75842
2.12807 0.894801
2.19044 0.715593
2.18942 0.716587
2.19697 0.732831
2.2212 0.708764
2.21746 0.822402
2.19505 0.921313
2.19023 0.861265
2.16409 0.866799
2.12708 0.951138
2.13088 0.973985
2.1564 0.999172
2.20175 0.996613
2.23013 0.967076
2.22231 0.920354
2.25559 0.791564
2.26805 0.737657
2.19241 0.892463
2.19528 0.839975
2.19041 0.844057
2.16082 0.905669
2.12906 0.928661
2.10162 0.978437
2.12444 0.931999
2.09242 1.07585
2.14459 1.04347
2.23035 0.971715
2.32071 0.831174
2.32297 0.860952
2.34594 0.83954
2.33311 0.854011
2.34533 0.73716
2.28664 0.867886
2.31278 0.707108
2.28703 0.728225
2.24709 0.784836
2.26737 0.710849
2.25268 0.716935
2.24705 0.768504
2.29759 0.69905
2.30415 0.717838
2.32534 0.689184
2.30651 0.795586
2.30416 0.825858
2.30901 0.837363
2.30071 0.8784
2.33476 0.809802
2.38116 0.704698
2.38146 0.727455
2.37324 0.755858
2.37204 0.728163
2.3805 0.58945
2.3219 0.726702
2.31376 0.685441
2.30449 0.635294
2.25407 0.770852
2.30196 0.628393
2.31117 0.635417
2.34311 0.564801
2.32689 0.665139
2.34807 0.662327
2.35695 0.673395
2.39078 0.608428
2.3711 0.652775
2.35663 0.645952
2.32849 0.681453
2.28177 0.727615
2.27585 0.756487
2.27443 0.818542
2.34245 0.635704
2.32921 0.729897
2.37431 0.68379
2.43383 0.615467
2.44311 0.707962
2.43272 0.760579
2.44241 0.712851
2.46543 0.484646
2.39678 0.664722
2.36403 0.69523
2.37824 0.641337
2.3694 0.749456
2.37913 0.773311
2.34739 0.891311
2.36864 0.756694
2.36305 0.723577
2.34861 0.758658
2.38327 0.61179
2.37117 0.733455
2.36202 0.748954
2.34255 0.81145
2.34054 0.713175
2.33949 0.678198
2.35915 0.616481
2.32652 0.780293
2.36032 0.642802
2.37486 0.575967
2.36936 0.622501
2.35029 0.788869
2.3973 0.738667
2.35826 0.922608
2.41687 0.797241
2.42228 0.710692
2.37814 0.789318
2.36208 0.765417
2.35976 0.767568
2.36351 0.79727
2.37017 0.828174
2.37323 0.840966
2.33917 0.862567
2.34244 0.911634
2.416 0.771256
2.4324 0.796832
2.45792 0.761717
2.48472 0.637314
2.43979 0.716336
2.44191 0.545987
2.39502 0.578508
2.3592 0.663388
2.33587 0.687273
2.3304 0.534601
2.26422 0.641132
2.26013 0.618733
2.26283 0.601234
2.2873 0.568022
2.2669 0.635716
2.25785 0.679634
2.28844 0.538267
2.27107 0.615191
2.30643 0.525457
2.32351 0.39027
2.30292 0.554276
2.31448 0.48537
2.2985 0.485778
2.27927 0.539613
2.29718 0.430925
2.31607 0.40027
2.31849 0.51362
2.28629 0.627661
2.28619 0.673576
2.281 0.604406
2.25313 0.677316
2.29917 0.485139
2.28835 0.544813
2.32434 0.4044
2.30243 0.542589
2.27299 0.628798
2.27365 0.461612
2.25161 0.543215
2.22575 0.707004
2.27934 0.622603
2.30247 0.615338
2.30155 0.660216
2.26864 0.711601
2.24805 0.72417
2.23372 0.655282
2.23078 0.641051
2.22223 0.660929
2.22659 0.630962
2.22721 0.729639
2.24081 0.767159
2.27192 0.727683
2.27736 0.74675
2.27256 0.764208
2.24287 0.917851
2.24198 0.981848
2.30353 0.828482
2.27163 0.922602
2.2973 0.832944
2.29612 0.768443
2.26168 0.894359
2.26585 0.840833
2.27056 0.782696
2.26662 0.749675
2.26924 0.652736
2.2589 0.700662
2.25231 0.74719
2.25397 0.765631
2.1955 0.92766
2.25075 0.696044
2.22135 0.721503
2.19635 0.803886
2.23204 0.748534
2.25943 0.685356
2.24 0.769585
2.22062 0.835699
2.24958 0.755134
2.27765 0.642684
2.24993 0.832618
2.26669 0.84265
2.25909 0.950235
2.28536 0.917186
2.30455 0.924056
2.33628 0.857948
2.33897 0.925288
2.3262 0.96699
2.36113 0.823046
2.32431 0.850255
2.29548 0.827415
2.26854 0.733176
2.23247 0.749454
2.18436 0.828869
2.21551 0.74007
2.25904 0.765962
2.27998 0.680663
2.28464 0.662301
2.27305 0.640794
2.2805 0.574736
2.27406 0.644452
2.28518 0.707953
2.31311 0.71079
2.29743 0.821033
2.26604 0.933347
2.31802 0.830849
2.29618 0.892301
2.28283 0.944878
2.28731 1.00101
2.33421 0.892989
2.3738 0.817233
2.36298 0.899619
2.41693 0.779932
2.40604 0.855588
2.39579 0.880095
2.39497 0.782943
2.34466 0.843119
2.3223 0.831657
2.3271 0.747667
2.2904 0.830319
2.28233 0.827642
2.27841 0.870476
2.30978 0.729589
2.28745 0.732331
2.23491 0.877509
2.29068 0.698657
2.24964 0.852143
2.23195 0.890985
2.27578 0.744987
2.23282 0.837551
2.24415 0.750077
2.21823 0.79526
2.1787 0.853704
2.19045 0.829592
2.16676 0.944505
2.24244 0.761664
2.2577 0.899846
2.30409 0.885677
2.34016 0.870241
2.33888 0.914165
2.36897 0.84686
2.39104 0.812558
2.3997 0.79527
2.44006 0.639715
2.40092 0.762146
2.34012 0.870772
2.34862 0.797832
2.32884 0.886582
2.36144 0.794877
2.328 0.928349
2.36388 0.750461
2.32321 0.739865
2.26521 0.839596
2.29469 0.704793
2.26869 0.839987
2.24004 0.953854
2.20354 1.03793
2.27471 0.8017
2.26229 0.81969
2.30158 0.767686
2.29155 0.871025
2.29318 0.843497
2.27678 0.856114
2.22539 0.922778
2.23515 0.891574
2.27858 0.778199
2.29728 0.682592
2.28598 0.661925
2.26126 0.685244
2.17398 0.970309
2.21545 0.927355
2.2663 0.901523
2.33736 0.804029
2.30955 0.92185
2.29706 0.833577
2.26889 0.830654
2.2156 0.884426
2.21025 0.88908
2.22571 0.861548
2.1935 0.901956
2.23178 0.806741
2.20018 0.961137
2.28599 0.737713
2.26374 0.793065
2.23936 0.773359
2.19369 0.916123
2.22954 0.765227
2.21357 0.884793
2.24513 0.793466
2.20921 0.880861
2.18326 0.926313
2.20054 0.934095
2.20592 0.969348
2.29279 0.771056
2.27961 0.920855
2.24743 1.08573
2.30556 0.931928
2.27181 1.08837
2.31172 0.941355
2.23715 1.08132
2.27124 1.00277
2.31616 0.755313
2.26345 0.839411
2.24466 0.798311
2.19603 0.901028
2.16883 0.934896
2.21786 0.743197
2.20886 0.752301
2.20208 0.756088
2.19246 0.873872
2.20274 0.839348
2.20105 0.873217
2.20189 0.834446
2.18155 0.857225
2.13898 0.91143
2.15832 0.881772
2.18644 0.791932
2.17887 0.913345
2.17756 1.00228
2.24562 0.911253
2.26991 0.919375
2.27983 0.935423
2.27569 0.956701
2.31622 0.86572
2.26847 0.936212
2.27032 0.814655
2.25243 0.829602
2.27606 0.778687
2.26085 0.751154
2.21713 0.792573
2.17774 0.832167
2.17138 0.814559
2.21231 0.650163
2.19574 0.639135
2.15507 0.785775
2.17913 0.752597
2.17344 0.762091
2.19531 0.731441
2.19969 0.714168
2.2023 0.648794
2.18799 0.641844
2.17928 0.636139
2.16673 0.607647
2.15536 0.541199
2.09358 0.659281
2.05496 0.659868
1.9567 0.892232
2.0232 0.777667
2.03661 0.815945
2.06271 0.889869
2.10041 0.931165
2.1805 0.765246
2.16813 0.819033
2.12137 0.896324
2.12045 0.883442
2.12479 0.871334
2.1038 0.921746
2.13358 0.852576
2.12034 0.883472
2.10446 0.933251
2.11643 0.905602
2.14164 0.810537
2.15553 0.74283
2.1118 0.809544
2.07771 0.884783
2.09197 0.861516
2.098 0.841481
2.13509 0.701715
2.12704 0.734024
2.12248 0.72927
2.09171 0.796333
2.06914 0.820469
2.08393 0.795894
2.06708 0.805157
2.08494 0.785601
2.07223 0.80234
2.0878 0.83699
2.14262 0.78406
2.13757 0.858357
2.13491 0.883982
2.19211 0.694107
2.18289 0.69221
2.18528 0.650738
2.19595 0.675724
2.24218 0.574891
2.19862 0.62037
2.18602 0.590072
2.17894 0.524767
2.14749 0.630399
2.13116 0.649278
2.13282 0.639072
2.15525 0.575636
2.16124 0.611162
2.16521 0.627262
2.1404 0.739628
2.18565 0.657829
2.19461 0.665877
2.18924 0.650385
2.20841 0.56748
2.20339 0.619767
2.18248 0.633614
2.15998 0.668432
2.17402 0.626215
2.15203 0.677563
2.08536 0.809397
2.1 0.790214
2.1307 0.752471
2.16131 0.695228
2.11798 0.839253
2.17331 0.638354
2.16982 0.677659
2.15948 0.721093
2.12055 0.778178
2.14292 0.683666
2.12532 0.684344
2.08877 0.772418
2.11097 0.687728
2.12881 0.64539
2.11942 0.700346
2.1258 0.754018
2.14958 0.783323
2.18163 0.811436
2.16036 0.886427
2.14651 0.909273
2.22658 0.635289
2.17032 0.831785
2.19808 0.754483
2.15626 0.851401
2.18475 0.799206
2.15405 0.804218
2.13425 0.777232
2.09175 0.809618
2.09887 0.73399
2.12116 0.677262
2.1184 0.766886
2.18989 0.601395
2.18165 0.706818
2.23547 0.587726
2.20539 0.78878
2.22095 0.751964
2.24086 0.677795
2.2329 0.669007
2.22603 0.685933
2.23491 0.691839
2.18518 0.779946
2.21274 0.618225
2.23663 0.545459
2.23855 0.58847
2.27498 0.50774
2.29267 0.479962
2.28355 0.558706
2.29761 0.573824
2.35139 0.441967
2.33874 0.584456
2.33843 0.646679
2.318 0.724878
2.35038 0.563231
2.31669 0.652678
2.30159 0.651445
2.26639 0.708513
2.26989 0.655784
2.23506 0.746594
2.29952 0.575828
2.30856 0.632451
2.33561 0.481984
2.30571 0.506465
2.29052 0.536714
2.26809 0.686762
2.25762 0.80424
2.2897 0.736164
2.29115 0.800506
2.3373 0.590803
2.31314 0.605736
2.31474 0.540672
2.24805 0.691644
2.27057 0.526831
2.26155 0.512083
2.2598 0.454503
2.2448 0.516873
2.23562 0.47263
2.20881 0.507305
2.20683 0.522875
2.22993 0.511397
2.26018 0.516674
2.2713 0.576333
2.2785 0.553729
2.25703 0.656932
2.25703 0.662689
2.27428 0.675715
2.31881 0.639779
2.34559 0.669818
2.35573 0.777545
2.36654 0.74153
2.36224 0.760885
2.40325 0.608689
2.41828 0.644432
2.46695 0.365961
2.44261 0.637851
2.40333 0.726347
2.40425 0.684396
2.35233 0.786205
2.32528 0.837694
2.34313 0.804637
2.35068 0.752108
2.31632 0.790217
2.31421 0.737879
2.30192 0.771524
2.33432 0.669975
2.36097 0.667872
2.3083 0.876061
2.33085 0.734257
2.29145 0.86847
2.2917 0.874666
2.34416 0.684522
2.38928 0.593771
2.36643 0.744046
2.36896 0.778847
2.37091 0.739595
2.34973 0.817634
2.33359 0.853611
2.3593 0.654136
2.30455 0.853384
2.29427 0.879849
2.29136 0.901313
2.30518 0.785257
2.32704 0.652372
2.2822 0.820724
2.28772 0.732714
2.30239 0.717962
2.34782 0.521027
2.27691 0.775081
2.27874 0.681949
2.27965 0.614242
2.30742 0.612266
2.2902 0.749253
2.32549 0.66571
2.3168 0.749408
2.29891 0.874629
2.34246 0.729766
2.33095 0.702439
2.33603 0.686259
2.35922 0.522619
2.30355 0.735425
2.28496 0.727201
2.23624 0.765715
2.18576 0.824758
2.18985 0.781472
2.22636 0.707276
2.26115 0.792307
2.30706 0.73764
2.31693 0.856941
2.38742 0.62545
2.35296 0.775983
2.34353 0.736781
2.33815 0.747796
2.33415 0.72383
2.33025 0.792007
2.35436 0.79482
2.38485 0.760031
2.4178 0.646776
2.38856 0.783836
2.41534 0.648705
2.41596 0.708117
2.42471 0.721463
2.44663 0.681538
2.4042 0.822243
2.39231 0.754773
2.38527 0.772003
2.4118 0.657995
2.38122 0.797381
2.41076 0.69567
2.39236 0.728008
2.41414 0.42182
2.36515 0.654804
2.40082 0.493683
2.38886 0.653177
2.37411 0.73012
2.40586 0.567187
2.35628 0.737165
2.36733 0.744895
2.37947 0.776665
2.36423 0.844899
2.38023 0.790272
2.38206 0.775816
2.385 0.723701
2.38915 0.726547
2.41004 0.594056
2.37798 0.623947
2.34616 0.666085
2.37024 0.518168
2.36591 0.534186
2.32123 0.671903
2.31922 0.63971
2.35475 0.524678
2.35654 0.550631
2.36773 0.536712
2.34217 0.583305
2.33817 0.487033
2.32776 0.417037
2.30919 0.518167
2.28915 0.547527
2.30528 0.451619
2.30456 0.463966
2.30604 0.381649
2.3026 0.45734
2.29797 0.533739
2.3273 0.483724
2.34567 0.412929
2.33566 0.540829
2.31667 0.74632
2.36481 0.607032
2.35977 0.598075
2.39788 0.489903
2.40947 0.500487
2.40751 0.47422
2.39375 0.4946
2.38459 0.529689
2.39867 0.430494
2.37907 0.474345
2.32485 0.666039
2.31791 0.680209
2.32086 0.709443
2.32151 0.726039
2.33532 0.704058
2.35138 0.704137
2.3747 0.632487
2.39286 0.590798
2.37556 0.586954
2.33726 0.685196
2.33773 0.713052
2.33621 0.756773
2.3665 0.654073
2.3714 0.657314
2.35303 0.696153
2.33252 0.691179
2.32916 0.600598
2.24059 0.886559
2.2862 0.611733
2.24492 0.753234
2.2926 0.62272
2.30727 0.657898
2.26965 0.823326
2.29369 0.66399
2.24726 0.85079
2.2777 0.719201
2.26811 0.835048
2.29755 0.773587
2.27744 0.782638
2.29438 0.664229
2.31068 0.564201
2.28656 0.711982
2.29165 0.640046
2.25343 0.74636
2.22596 0.781598
2.23516 0.692707
2.23952 0.726254
2.26901 0.716175
2.24785 0.843296
2.25971 0.745638
2.28765 0.607765
2.2862 0.687954
2.27624 0.72096
2.27776 0.730655
2.27025 0.786588
2.28034 0.724077
2.2849 0.704144
2.27191 0.72673
2.25922 0.744498
2.20994 0.862162
2.22392 0.746366
2.20268 0.697873
2.21435 0.544548
2.18921 0.646461
2.20445 0.628242
2.21218 0.630435
2.21465 0.683925
2.23083 0.62602
2.23457 0.607882
2.22559 0.625382
2.24347 0.541308
2.27884 0.44225
2.25063 0.455651
2.23761 0.404486
2.21271 0.542357
2.20188 0.516563
2.20331 0.510053
2.22455 0.396896
2.19876 0.502434
2.20151 0.471001
2.19518 0.567046
2.20374 0.417396
2.1836 0.526735
2.16827 0.501663
2.18816 0.588583
2.21426 0.658211
2.23972 0.747977
2.26225 0.708747
2.28532 0.660097
2.26411 0.805816
2.28694 0.797237
2.31329 0.771265
2.31437 0.858478
2.29347 0.839342
2.29129 0.721397
2.24833 0.796119
2.23916 0.711609
2.21023 0.816764
2.24598 0.626622
2.19547 0.791563
2.21306 0.692713
2.17206 0.837006
2.19853 0.757219
2.22424 0.680282
2.23993 0.670848
2.23069 0.683273
2.22263 0.671461
2.21655 0.650877
2.20711 0.602391
2.21133 0.494426
2.19199 0.506658
2.18301 0.449554
2.13795 0.667023
2.13115 0.641784
2.11789 0.570726
2.10479 0.575705
2.15143 0.544641
2.1838 0.535845
2.16089 0.781253
2.2051 0.618646
2.18602 0.591537
2.17203 0.620547
2.17676 0.567659
2.19493 0.482716
2.19438 0.514125
2.18571 0.55589
2.17773 0.551044
2.1641 0.491191
2.16552 0.377622
2.14151 0.536184
2.14872 0.528924
2.12638 0.524626
2.1317 0.43768
2.12898 0.609797
2.15165 0.647079
2.21306 0.482712
2.18511 0.745304
2.21126 0.709336
2.23013 0.630315
2.19671 0.738513
2.21146 0.668147
2.20057 0.76091
2.24182 0.623594
2.2275 0.717131
2.21941 0.745813
2.21086 0.695073
2.17615 0.708571
2.16792 0.65955
2.18886 0.657209
2.2364 0.581536
2.25639 0.600761
2.24018 0.659809
2.24402 0.601153
2.21837 0.615222
2.21692 0.653961
2.21724 0.671475
2.1946 0.669649
2.18648 0.638682
2.17805 0.681987
2.16741 0.649602
2.12329 0.809348
2.1626 0.710997
2.20044 0.561782
2.15066 0.780284
2.19287 0.660028
2.18886 0.67671
2.17358 0.759636
2.14526 0.885827
2.21165 0.709727
2.19438 0.786909
2.17573 0.877338
2.19637 0.793668
2.17999 0.861739
2.19721 0.791591
2.19571 0.816467
2.15566 0.980506
2.1958 0.8392
2.21224 0.775881
2.14054 0.957715
2.15219 0.869985
2.10047 1.00397
2.18934 0.640484
2.11775 0.76691
2.04146 0.912886
2.0431 0.870144
2.03895 0.881383
2.06101 0.86599
2.06575 0.842585
2.05381 0.921119
2.08578 0.850199
2.09555 0.878501
2.14583 0.809002
2.15562 0.848077
2.14221 0.886006
2.15777 0.851857
2.1399 0.856848
2.10286 0.949316
2.1401 0.891603
2.16101 0.862873
2.16076 0.881662
2.15394 0.91504
2.21403 0.744552
2.2087 0.825591
2.20215 0.860832
2.24007 0.773074
2.23766 0.749713
2.18057 0.868989
2.15128 0.836945
2.12414 0.858864
2.11762 0.805951
2.10001 0.817196
2.09751 0.801976
2.08275 0.874671
2.11758 0.808399
2.09051 0.953818
2.14273 0.830304
2.08926 0.954055
2.11877 0.827761
2.12155 0.753413
2.08412 0.860712
2.13439 0.682726
2.11736 0.76033
2.10066 0.868682
2.16844 0.731168
2.14433 0.860938
2.1446 0.803353
2.15433 0.740832
2.13866 0.815654
2.13829 0.852462
2.18851 0.762615
2.13395 0.898956
2.10982 0.872327
2.0685 0.96305
2.10938 0.804467
2.09509 0.903725
2.13174 0.838976
2.10634 0.933893
2.13238 0.938458
2.16614 0.838292
2.13936 0.927614
2.17334 0.835093
2.15684 0.847572
2.12858 0.944995
2.15672 0.882452
2.1258 0.938334
2.14245 0.769062
2.11586 0.776815
2.09602 0.8002
2.1216 0.844717
2.17315 0.753605
2.13974 0.868365
2.14138 0.836453
2.08245 0.957084
2.06899 0.866897
2.0449 0.831406
2.04454 0.775451
2.0588 0.75389
2.10566 0.677362
2.06295 0.92928
2.11861 0.839564
2.15142 0.656904
2.08593 0.868453
2.13633 0.774541
2.15535 0.808839
2.20127 0.738988
2.17832 0.882063
2.20041 0.823454
2.23213 0.7464
2.21971 0.80751
2.20109 0.912378
2.23648 0.765619
2.2359 0.786593
2.26038 0.713035
2.21093 0.870243
2.23565 0.764028
2.28172 0.594773
2.26018 0.649925
2.24873 0.638892
2.22622 0.680588
2.22853 0.641655
2.24368 0.610218
2.21719 0.704372
2.21198 0.613033
2.17418 0.693823
2.16754 0.722821
2.15058 0.771141
2.14123 0.779056
2.147 0.734743
2.12748 0.758124
2.11783 0.763358
2.13317 0.664788
2.121 0.59178
2.13344 0.504233
2.146 0.521816
2.12635 0.574208
2.12533 0.520295
2.09219 0.67728
2.0702 0.693875
2.08922 0.532236
2.09662 0.520418
2.07181 0.787712
2.14104 0.637115
2.15141 0.643205
2.15105 0.676051
2.18916 0.661052
2.1891 0.771243
2.25515 0.717927
2.31883 0.640035
2.33588 0.663414
2.298 0.717291
2.24493 0.784623
2.2072 0.82813
2.25728 0.692171
2.29417 0.605878
2.24928 0.730227
2.21222 0.702867
2.2079 0.650076
2.20339 0.57266
2.18666 0.676983
2.17219 0.750671
2.21634 0.58943
2.19374 0.631567
2.17212 0.696869
2.17896 0.708413
2.20949 0.65207
2.22419 0.682089
2.24264 0.65737
2.24801 0.57621
2.24193 0.604969
2.21873 0.621579
2.20791 0.606365
2.17972 0.704983
2.16727 0.736377
2.20193 0.561302
2.18274 0.568814
2.16838 0.627345
2.16049 0.644776
2.14221 0.654498
2.1579 0.610037
2.15662 0.63132
2.16582 0.589544
2.1386 0.674703
2.17774 0.446715
2.16526 0.606513
2.15733 0.638445
2.18215 0.520007
2.19002 0.519851
2.2013 0.526119
2.20305 0.642432
2.197 0.702852
2.19801 0.666627
2.20264 0.552233
2.21494 0.357963
2.20403 0.500421
2.18403 0.52408
2.11724 0.720364
2.13814 0.555802
2.12009 0.583772
2.11543 0.618899
2.14443 0.527264
2.16394 0.485538
2.16373 0.533638
2.16728 0.452923
2.14668 0.469148
2.12841 0.578464
2.16846 0.463736
2.17886 0.579653
2.19999 0.561829
2.22493 0.540627
2.2175 0.546034
-2.19838 -0.510151
-2.18368 -0.475623
2.15101 0.602973
-2.15087 -0.495041
2.12881 0.653644
-2.17782 -0.550176
-2.2226 -0.424875
-2.21917 -0.579467
-2.23969 -0.581199
-2.2784 -0.47622
-2.2712 -0.621661
-2.29542 -0.474174
-2.30025 -0.503117
-2.30511 -0.377015
-2.286 -0.575027
-2.33273 -0.409116
-2.34047 -0.40312
-2.3288 -0.290728
-2.30159 -0.545884
-2.30433 -0.475983
-2.28443 -0.476657
-2.26956 -0.53023
-2.27148 -0.476955
-2.26496 -0.420486
-2.26214 -0.413865
-2.24341 -0.53189
-2.21108 -0.596817
-2.1887 -0.552387
-2.1768 -0.509451
-2.17819 -0.509312
-2.18091 -0.401987
1.99954 0.668022
-2.19399 -0.575582
-2.23013 -0.497516
-2.26171 -0.401851
-2.27122 -0.499561
-2.27894 -0.474285
-2.25978 -0.473348
1.97202 0.671926
-2.19682 -0.441951
1.96467 0.584093
-2.14207 -0.391089
-2.12089 -0.458876
-2.15341 -0.335696
-2.16902 -0.313529
-2.14245 -0.468431
-2.11568 -0.580133
1.97286 0.718386
-2.08608 -0.595672
-2.07272 -0.609461
-2.09691 -0.496299
-2.10959 -0.567775
-2.12789 -0.61312
-2.16675 -0.473574
-2.16389 -0.442263
-2.16142 -0.480213
-2.16785 -0.41778
1.97568 0.718782
1.98338 0.725257
-2.17888 -0.553692
1.96039 0.707531
1.96151 0.718173
1.96243 0.717448
1.95558 0.651332
1.98272 0.585727
1.99956 0.605793
-2.22064 -0.405122
1.99187 0.633165
-2.20404 -0.435547
-2.19729 -0.476275
2.02717 0.554806
2.00264 0.61298
1.99554 0.605333
2.00304 0.530591
2.00807 0.482801
1.97097 0.509505
1.92856 0.466339
1.85593 0.58926
1.87879 0.477316
1.87566 0.402451
1.87752 0.438149
1.85807 0.441582
1.87249 0.568759
1.88958 0.494987
1.92691 0.349453
1.92335 0.364334
1.9415 0.416798
1.92552 0.515593
1.93478 0.394165
1.91511 0.508839
1.88161 0.561304
1.86998 0.526128
1.87221 0.422359
1.88864 0.445337
1.89972 0.437403
1.89799 0.543955
1.88707 0.436983
1.89497 0.427311
1.90753 0.495708
1.89338 0.530122
1.90145 0.402373
1.88479 0.529313
1.8638 0.459457
1.8167 0.559513
1.79377 0.512242
1.79227 0.399257
1.82037 0.528677
1.81705 0.59806
1.86074 0.392903
1.89299 0.54418
1.91746 0.555711
1.93563 0.451758
1.92285 0.450224
1.90763 0.581656
1.92631 0.410096
1.95078 0.4693
1.94134 0.441228
1.91951 0.577897
1.9042 0.484046
1.90137 0.4745
1.90802 0.501443
1.94186 0.547485
1.93584 0.523314
1.94941 0.543582
1.95031 0.572868
1.9441 0.642474
1.88611 0.721105
1.89089 0.631115
1.91667 0.607593
1.89401 0.70285
1.91955 0.633492
1.93906 0.647983
1.94582 0.488833
1.94197 0.537136
1.97718 0.449967
1.97004 0.62687
1.98115 0.641955
1.98454 0.663672
1.98082 0.569923
1.97003 0.528459
1.93937 0.71628
1.96403 0.393921
1.93136 0.489993
1.87903 0.597715
1.87836 0.474147
1.88146 0.446801
1.91635 0.549843
1.97712 0.474516
2.02206 0.516406
2.05586 0.512562
2.06094 0.416075
2.06462 0.507404
2.07882 0.519496
2.07282 0.464945
2.04312 0.573113
2.02479 0.517459
1.9855 0.645259
2.00774 0.61953
2.03571 0.576371
2.04661 0.566041
2.0596 0.562294
2.06985 0.637583
2.11072 0.542269
2.08871 0.696483
2.09088 0.448346
2.06739 0.60214
2.06142 0.630583
2.07388 0.523716
2.06931 0.562878
2.11651 0.562878
2.13148 0.594873
2.1292 0.625088
2.12309 0.646739
2.11833 0.648978
2.10652 0.593918
2.09396 0.604341
2.06863 0.60576
2.06942 0.57345
2.03773 0.609242
2.01728 0.626831
2.04921 0.570949
2.03623 0.649665
2.01146 0.772514
2.05906 0.507075
2.05322 0.570884
2.02412 0.618975
2.02978 0.50243
2.0114 0.640601
2.06316 0.511113
2.04478 0.581161
2.03133 0.578167
2.00111 0.651305
1.99722 0.624291
1.99404 0.629472
1.98704 0.513492
1.99454 0.573595
2.01217 0.633366
2.04648 0.515972
2.00409 0.840344
2.03081 0.761727
1.98615 0.857988
2.01014 0.707203
2.02141 0.691361
1.98581 0.810442
1.98241 0.781703
1.95855 0.813003
1.98451 0.702116
1.97431 0.701895
1.95469 0.70744
1.96078 0.721603
1.98453 0.642206
1.98314 0.699051
1.9755 0.676533
1.94033 0.763436
1.93849 0.589172
1.90413 0.74324
1.87878 0.759302
1.90786 0.666145
1.90803 0.651172
1.91335 0.663226
1.93832 0.610177
1.8973 0.779575
1.94249 0.723896
1.91174 0.723804
1.89041 0.78333
1.88586 0.732538
1.95193 0.67436
1.92578 0.709375
1.91226 0.745815
1.93821 0.659543
1.95869 0.716076
2.01156 0.596978
2.01543 0.718179
1.99726 0.75563
1.97693 0.708815
1.98936 0.552833
1.93244 0.745736
1.95267 0.737933
2.27456 0.717215
2.30826 0.631845
2.30816 0.656788
2.31608 0.654707
2.3061 0.620151
2.01718 0.56517
2.32915 0.605248
2.34044 0.746686
2.34562 0.688652
2.30129 0.78254
2.28292 0.831557
2.2983 0.721251
2.32572 0.632597
2.29878 0.782237
2.32915 0.632799
2.31264 0.643428
2.17866 0.669435
2.24644 0.558938
2.148 0.652328
2.21841 0.6815
2.22493 0.403072
2.16674 0.710115
2.20676 0.604118
2.21273 0.683755
2.24748 0.586238
2.25535 0.652202
2.29874 0.488294
2.27109 0.521025
2.23904 0.623007
2.22911 0.677654
2.27196 0.611192
2.32078 0.642023
2.318 0.691878
2.27587 0.859689
2.3204 0.544425
2.29253 0.597012
2.27052 0.730455
2.28312 0.629781
2.29513 0.616739
2.27736 0.632848
2.3027 0.564257
2.27702 0.610779
2.2877 0.510809
2.28366 0.523846
2.23723 0.638097
2.22042 0.391547
2.21477 0.519583
2.21347 0.546594
2.21363 0.603959
2.23934 0.55692
2.24451 0.588923
2.25752 0.527261
2.27066 0.480826
2.29503 0.571969
2.3134 0.540554
2.30573 0.471424
2.28687 0.531886
2.26363 0.626397
2.3257 0.48894
2.32848 0.481916
2.31573 0.524554
2.25897 0.722249
2.29608 0.512885
2.31366 0.505796
2.32594 0.478707
2.30996 0.630778
2.2798 0.65894
2.27765 0.589314
2.26826 0.634825
2.26092 0.681501
2.31344 0.610722
2.36648 0.565525
2.35904 0.707055
2.28199 0.941864
2.28159 0.839591
2.29522 0.672861
2.2926 0.792534
2.32148 0.825392
2.35933 0.811704
2.36215 0.786404
2.35068 0.78891
2.32517 0.764361
2.317 0.643839
2.2905 0.655211
2.26396 0.73916
2.27838 0.550304
2.23186 0.793095
2.25939 0.692011
2.2956 0.602864
2.31015 0.582595
2.29892 0.581091
2.31383 0.496201
2.20849 0.860318
2.17563 0.934837
2.20945 0.830501
2.19992 0.805865
2.1873 0.809246
2.23059 0.606487
2.20289 0.695915
2.19453 0.758352
2.21107 0.727641
2.23543 0.639724
2.21625 0.782402
2.23035 0.680929
2.26795 0.567797
2.28078 0.649128
2.2685 0.772999
2.28856 0.698248
2.26737 0.697452
2.2481 0.804737
2.2715 0.541457
2.24932 0.660938
2.25689 0.658763
2.27199 0.538938
2.26361 0.634583
2.23798 0.687285
2.22643 0.654457
2.22989 0.526605
2.2107 0.551313
2.18136 0.523556
2.17752 0.544487
2.14193 0.710009
2.11215 0.71639
2.10345 0.688757
2.12159 0.566519
2.12226 0.593976
2.14253 0.409218
2.12894 0.597739
2.15168 0.44391
2.14167 0.407564
2.18379 0.236031
2.16725 0.455418
2.14764 0.455875
2.12859 0.371371
2.09996 0.279753
2.09235 0.340514
2.07035 0.293512
2.0637 0.407228
2.01213 0.399802
1.99473 0.516215
2.00919 0.535457
2.00047 0.554062
2.02272 0.472275
2.01546 0.629579
2.06516 0.416042
2.05997 0.542845
2.08451 0.374085
2.0611 0.433048
2.05302 0.476348
2.09418 0.259899
2.09611 0.491943
2.09537 0.993821
2.13719 0.829073
2.1046 0.289846
2.12608 0.919491
2.09685 0.961935
2.14836 0.785619
2.09783 0.944311
2.08021 0.970787
2.10951 0.884255
2.05697 0.426463
2.07464 0.916152
2.07202 0.932927
2.05311 0.202746
2.05539 0.37059
2.07819 0.296847
2.11124 0.994597
2.1047 0.405801
2.08344 0.509168
2.06222 0.504213
2.05282 0.50996
2.05583 0.532674
2.18877 0.836295
2.05106 0.446908
2.03338 0.503154
2.06608 0.313583
2.07803 0.451982
2.09039 0.350627
2.0793 0.548914
2.0487 0.604665
2.01345 0.659725
2.02554 0.488514
2.03562 0.562436
2.07486 0.557614
2.05274 0.673711
2.07771 0.552834
2.07132 0.613323
2.08125 0.412202
2.06679 0.344884
2.06595 0.41695
2.06541 0.506588
2.04753 0.566811
2.00594 0.720269
2.034 0.601185
2.03043 0.558177
2.01063 0.556744
1.99206 0.638143
1.95459 0.702035
1.95179 0.693946
1.93385 0.711298
1.93756 0.765409
1.94232 0.73569
1.89912 0.881536
1.90724 0.891362
1.93757 0.809021
1.97745 0.671044
1.99108 0.676678
1.99603 0.678861
2.01151 0.507357
1.98974 0.457079
1.94643 0.660348
1.97744 0.647236
1.98694 0.677561
2.04765 0.468309
2.03899 0.549515
2.00723 0.490568
1.99243 0.383603
1.97244 0.574416
1.98529 0.452007
1.93267 0.610674
1.91921 0.583827
1.91821 0.60587
1.94047 0.670909
1.98203 0.707525
2.03498 0.64683
2.07617 0.572896
2.09169 0.502674
2.08098 0.515888
2.10462 0.369221
2.0711 0.458435
2.07925 0.439229
2.07397 0.520842
2.04309 0.581823
2.02674 0.576941
2.01994 0.599949
2.01702 0.583937
1.99111 0.672729
1.99265 0.715956
2.01045 0.747997
2.06068 0.61043
2.0596 0.60351
1.99307 0.729397
2.01383 0.59679
2.02393 0.581432
2.02275 0.522791
1.99336 0.613589
1.97361 0.738528
1.99835 0.630232
1.97945 0.754157
1.97008 0.746896
1.97666 0.728994
1.99804 0.587699
1.99208 0.648277
2.029 0.55218
2.01318 0.644828
2.00551 0.648199
1.98613 0.597754
1.94238 0.701774
1.92025 0.681138
1.91039 0.610175
1.90597 0.586286
1.90694 0.592766
1.88719 0.724405
1.89789 0.768503
1.9193 0.647024
1.94002 0.660166
1.98201 0.597586
1.98015 0.752088
1.97924 0.71437
2.04467 0.589306
2.05939 0.664773
2.10365 0.600955
2.05789 0.619174
2.04804 0.503744
2.029 0.423318
2.04071 0.47432
2.01755 0.49242
2.02648 0.486762
2.04146 0.574572
2.04213 0.483198
2.06602 0.543855
2.09712 0.484557
2.07949 0.510027
2.06855 0.521702
2.04906 0.601015
2.03776 0.575556
2.02493 0.523676
2.00311 0.579042
2.00079 0.567932
1.98345 0.5459
1.97562 0.584486
1.98738 0.615143
2.01958 0.588851
2.01273 0.627335
2.01072 0.60126
2.0252 0.47856
2.00089 0.681258
2.00866 0.696952
2.01052 0.598952
1.95567 0.712235
1.96404 0.566081
1.98857 0.586939
2.01209 0.618752
1.97906 0.668802
1.99067 0.631221
1.99116 0.641642
2.01723 0.49718
1.97609 0.617896
1.98465 0.537439
1.98444 0.624647
2.0092 0.608744
2.00382 0.737508
1.99096 0.667324
1.9777 0.674888
2.01142 0.428254
1.99968 0.620172
1.99861 0.559603
2.01706 0.485881
2.00857 0.554197
2.01769 0.556081
2.0268 0.54322
2.09377 0.3884
2.077 0.551985
2.08796 0.422206
2.08343 0.38997
2.10407 0.324225
2.09383 0.381946
2.08748 0.498499
2.09667 0.35583
2.09619 0.53858
2.10674 0.346962
2.09977 0.329615
2.10262 0.302067
2.08423 0.303164
2.04477 0.521507
2.07182 0.296343
2.05895 0.432856
2.06048 0.449536
2.01424 0.539513
1.966 0.57858
1.93221 0.45119
1.90325 0.505972
1.91749 0.412278
1.91367 0.391909
1.93749 0.44251
1.91748 0.530768
1.90892 0.53479
1.90647 0.522683
1.91106 0.587453
1.92102 0.574047
1.89189 0.657701
1.88681 0.678872
1.92933 0.510083
1.92373 0.561344
1.91249 0.538043
1.91994 0.425967
1.8693 0.647618
1.89836 0.444264
1.86267 0.651306
1.86265 0.655777
1.84678 0.711875
1.87357 0.48193
1.88196 0.478812
1.87462 0.54386
1.90798 0.377755
1.89824 0.524473
1.90809 0.50784
1.91265 0.386669
1.90793 0.416132
1.90418 0.359147
1.93119 0.476461
1.96969 0.447231
2.0029 0.407154
1.95536 0.61659
1.97409 0.530279
1.97057 0.510419
1.9756 0.391373
1.95158 0.517147
1.97138 0.437523
1.95667 0.548747
1.99506 0.387094
2.01469 0.579815
2.02344 0.40937
2.00921 0.450543
1.96346 0.454689
1.96726 0.388491
1.95939 0.324163
1.93698 0.594335
1.95534 0.464599
1.95315 0.916042
1.99506 0.369708
2.00401 0.927565
2.0047 0.398117
2.0061 0.750107
1.98544 0.729055
2.02026 0.154296
2.03423 0.261999
1.88693 1.07628
1.90738 1.12269
1.95201 1.04587
2.00043 0.902188
1.98983 0.913331
1.9625 0.972306
2.00961 0.372895
1.9852 0.848506
1.96203 0.864247
1.93577 0.301553
1.98539 0.765573
1.93782 0.833354
1.8794 0.376606
1.9211 0.801749
1.96781 0.663208
1.95587 0.771874
1.90344 0.475143
2.01729 0.721169
2.03819 0.671058
1.96121 0.444513
1.99768 0.833165
1.99195 0.282408
2.00485 0.393625
1.98688 0.357688
1.95009 0.811479
1.95349 0.854379
1.95859 0.88084
1.93955 0.89255
1.92388 0.920249
1.94903 0.734123
1.91026 0.803635
1.86562 0.919081
1.85013 0.939677
1.8284 0.957332
1.84668 0.939071
1.92083 0.807656
1.96238 0.775009
1.93441 0.925114
1.92693 0.959834
1.94756 0.888596
1.95753 0.81118
1.92141 0.88039
1.88895 0.960447
2.1055 0.350771
1.94457 0.727542
1.93184 0.891392
1.925 0.954397
1.99846 0.703543
1.9774 0.699562
1.92672 0.743463
1.88562 0.74298
1.87861 0.756133
1.87365 0.693045
1.85289 0.886587
1.94968 0.702037
1.95575 0.73962
1.94461 0.851673
1.94437 0.804499
1.9441 0.805837
1.94684 0.678691
1.91906 0.832022
1.90458 0.9033
1.96725 0.795881
1.98846 0.730321
1.92958 0.833723
1.93751 0.631914
1.88897 0.764544
1.92087 0.647638
1.90738 0.748351
1.92686 0.688828
1.90149 0.85459
1.92915 0.713421
1.92773 0.833699
1.95371 0.759628
1.93211 0.741872
1.91262 0.849422
1.92475 0.84615
1.94097 0.84043
1.95102 0.751476
1.92925 0.852913
1.94772 0.810397
1.96909 0.81831
1.98729 0.768512
1.97467 0.875167
2.00551 0.768679
1.96781 0.834885
1.97041 0.722139
1.95818 0.777162
1.97282 0.732244
1.99828 0.623747
2.00209 0.646876
1.97811 0.702992
2.06493 0.602108
2.05647 0.497951
2.07275 0.541667
2.09183 0.515751
2.10806 0.459678
2.08705 0.572919
2.08077 0.548857
2.11258 0.46722
2.11392 0.537944
2.11506 0.455877
2.11101 0.415101
2.08878 0.527497
2.10054 0.438928
2.09691 0.559828
2.09567 0.63219
2.15014 0.43318
2.14154 0.536298
2.11746 0.601609
2.10227 0.419807
2.08137 0.440284
2.0595 0.435076
2.061 0.453859
2.05909 0.468724
2.04664 0.494639
2.04389 0.405522
2.0596 0.48519
2.05327 0.579088
2.05843 0.529403
2.06928 0.490362
2.08578 0.485038
2.09917 0.588684
2.10755 0.54423
2.12135 0.560794
2.12008 0.587762
2.16341 0.505764
2.18717 0.488425
2.18182 0.47
2.1713 0.366334
2.1496 0.567854
2.18619 0.408482
2.17981 0.465903
2.14707 0.607096
2.15029 0.560408
2.16919 0.347079
2.14417 0.475777
2.15039 0.361422
2.15659 0.352684
2.11715 0.455566
2.13926 0.269032
2.10643 0.461847
2.11622 0.275759
2.10204 0.445407
2.07795 0.541061
2.09158 0.52165
2.08794 0.449651
2.10936 0.391855
2.10809 0.476474
2.10754 0.524442
2.10768 0.401359
2.05882 0.602285
2.06462 0.420481
2.04396 0.426681
2.04668 0.432976
2.03311 0.477828
2.0351 0.570804
2.04682 0.568096
2.07848 0.439086
2.07729 0.431352
2.08077 0.378211
2.06405 0.400965
2.04982 0.47142
2.09431 0.27119
2.0873 0.367246
2.11416 0.290416
2.13008 0.327838
2.15786 0.284448
2.18328 0.10538
2.19899 0.0795398
2.20052 0.183262
2.19937 0.228922
2.1915 0.123396
2.17196 0.190528
2.16694 0.207441
2.17404 0.095836
2.16743 0.334457
2.1998 0.256475
2.20017 0.395659
2.20281 0.540518
2.21725 0.279076
2.21556 0.250298
2.22114 0.151756
2.20911 0.265256
2.20798 0.248674
2.21297 0.305315
2.21814 0.361821
2.20382 0.216182
2.153 0.343895
2.11555 0.300883
2.05961 0.314208
2.01484 0.386832
1.99771 0.338166
1.98021 0.491968
1.97251 0.388277
1.94619 0.5161
1.95646 0.356027
1.96382 0.305757
1.96972 0.362665
1.96417 0.505458
1.99318 0.520533
2.03085 0.510534
2.03763 0.482956
2.03963 0.4555
2.05404 0.470739
2.06782 0.527407
2.10938 0.432719
2.10774 0.539194
2.12368 0.418097
2.13943 0.31724
2.11973 0.296135
2.09384 0.469471
2.1001 0.361348
2.10687 0.338603
2.12073 0.228585
2.13188 0.34053
2.13736 0.329776
2.15032 0.401556
2.15846 0.523749
2.16813 0.462737
2.17313 0.448745
2.18049 0.375907
2.14708 0.477298
2.16662 0.342218
2.1739 0.259291
2.16007 0.43439
2.18719 0.370957
2.15954 0.399368
2.15481 0.409482
2.1694 0.248511
2.16236 0.247398
2.16609 0.26849
2.15057 0.513729
2.15583 0.362828
2.17342 0.368374
2.17038 0.477308
2.17664 0.424568
2.15937 0.430427
2.15071 0.370944
2.1319 0.386068
2.13982 0.334622
2.13425 0.404834
2.10234 0.52526
2.12844 0.465613
2.15622 0.353908
2.13915 0.600548
2.16461 0.378188
2.14754 0.404548
2.11575 0.544031
2.13997 0.381991
2.1311 0.462253
2.12124 0.631504
2.12454 0.64427
2.14263 0.550986
2.14879 0.484784
2.15995 0.441901
2.124 0.524372
2.10583 0.623092
2.14464 0.506455
2.13555 0.592258
2.13643 0.603832
2.13684 0.555235
2.11168 0.588691
2.11016 0.472643
2.08364 0.49365
2.07978 0.477378
2.09145 0.523924
2.0836 0.632968
2.11231 0.43915
2.08226 0.598254
2.10752 0.500598
2.11299 0.499204
2.10122 0.599582
2.13849 0.365713
2.13356 0.411501
2.12225 0.510275
2.12654 0.427812
2.14803 0.422762
2.15463 0.53162
2.19491 0.380046
2.20722 0.462961
2.22385 0.367678
2.22468 0.440642
2.24488 0.378568
2.2167 0.485338
2.18981 0.554365
2.18639 0.526318
2.18056 0.531947
2.18707 0.517751
2.17679 0.540189
2.16481 0.426992
2.1316 0.452734
2.12636 0.461883
2.11681 0.585506
2.13154 0.572436
2.15622 0.581313
2.20816 0.557334
2.25547 0.523286
2.28361 0.475174
2.29869 0.479459
2.27428 0.51951
2.27224 0.508824
2.2983 0.373665
2.27487 0.527444
2.27668 0.49701
2.26403 0.503472
2.2254 0.615699
2.25002 0.524851
2.25719 0.467031
2.2668 0.544042
2.23017 0.731451
2.2022 0.750987
2.2337 0.60423
2.2592 0.504409
2.20162 0.711525
2.25198 0.554234
2.23985 0.62912
2.25364 0.540832
2.25512 0.548252
2.26881 0.512448
2.28238 0.561424
2.27071 0.604983
2.26197 0.661506
2.30391 0.524324
2.27905 0.621321
2.29243 0.600893
2.29058 0.605293
2.26052 0.635168
2.26809 0.587258
2.26558 0.55964
2.25424 0.554234
2.23597 0.644738
2.2272 0.620174
2.21478 0.573234
2.19207 0.628264
2.16283 0.730336
2.20203 0.617103
2.18494 0.639089
2.17317 0.673569
2.2083 0.605275
2.22462 0.56112
2.26941 0.520938
2.28363 0.487177
2.29432 0.537539
2.30418 0.498864
2.31238 0.507751
2.30638 0.528667
2.28249 0.575306
2.26393 0.550801
2.24792 0.625884
2.25605 0.630771
2.26337 0.627114
2.26569 0.658961
2.24222 0.754315
2.27099 0.696241
2.28001 0.69505
2.2907 0.584195
2.27997 0.587826
2.25748 0.611121
2.26211 0.493214
2.26599 0.427294
2.26435 0.471609
2.26801 0.546611
2.22564 0.640071
2.23823 0.48158
2.19763 0.683449
2.18431 0.624025
2.226 0.481463
2.22016 0.62342
2.23105 0.58701
2.2378 0.560858
2.22539 0.57622
2.22953 0.47347
2.20466 0.618296
2.20651 0.575324
2.2197 0.509208
2.20085 0.542396
2.24237 0.453309
2.22048 0.575638
2.22303 0.539565
2.20735 0.585058
2.22321 0.468676
2.21236 0.482163
2.22702 0.493919
2.20623 0.678668
2.24613 0.572705
2.21847 0.736844
2.2493 0.639341
2.23205 0.613282
2.23491 0.614774
2.24888 0.544962
2.27074 0.486594
2.22798 0.62975
2.22405 0.618021
2.27748 0.536793
2.23599 0.707273
2.27009 0.591869
2.26352 0.606954
2.27972 0.540774
2.29086 0.457994
2.29576 0.503179
2.26966 0.581845
2.27368 0.571188
2.28714 0.583398
2.31494 0.576907
2.32465 0.517501
2.31402 0.357168
2.26996 0.495041
2.25376 0.578661
2.28449 0.553365
2.31692 0.461252
2.28991 0.629094
2.29217 0.596114
2.28691 0.601663
2.30869 0.500547
2.28925 0.591017
2.27646 0.66144
2.25605 0.687066
2.27633 0.570513
2.2867 0.552416
2.2542 0.633642
2.24375 0.57929
2.24773 0.562154
2.24808 0.574178
2.25565 0.518583
2.23567 0.556544
2.19566 0.553236
2.17575 0.546293
2.19958 0.488534
2.16447 0.678477
2.20208 0.576465
2.19185 0.603101
2.16216 0.691535
2.17383 0.626277
2.14653 0.676408
2.18382 0.560199
2.23851 0.493174
2.28402 0.477179
2.30382 0.477701
2.29428 0.50179
