# Supplementary material for: Stochastic bond dynamics facilitates alignment of malaria parasite at erythrocyte membrane upon invasion
Source: eLife. 2020 May 18;9:e56500. doi: 10.7554/eLife.56500 (PMC7269671; doi:10.7554/eLife.56500)
Supplement: Figure 2—source data 1. [file elife-56500-fig2-data1.zip › PARA_POSITIONS/pos94.dat]

3.78079 0.396182
3.76571 0.475675
3.78112 0.318353
3.76002 0.421221
3.75745 0.434005
3.79598 0.311861
3.78199 0.473769
3.82183 0.355643
3.83907 0.41855
3.84396 0.414771
3.85214 0.441394
3.88987 0.320489
3.87329 0.572246
3.93271 0.30268
3.89257 0.591714
3.90157 0.476901
3.91449 0.391693
3.92465 0.380219
3.89715 0.522831
3.91525 0.465448
3.92201 0.408437
3.92529 0.39102
3.90364 0.432105
3.90304 0.318748
3.90178 0.2998
3.89932 0.415472
3.92408 0.433731
3.94587 0.459322
3.98708 0.373983
3.99834 0.293467
3.98697 0.270472
3.98529 0.166321
3.93127 0.379877
3.92656 0.29823
3.90927 0.379905
3.90483 0.416691
3.95844 0.18247
3.95674 0.453183
4.02473 0.0650061
4.02884 0.30038
4.04657 0.195512
4.03565 0.298124
4.03168 0.163519
4.00793 0.363707
4.01409 0.211817
3.99608 0.287617
3.93755 0.342524
3.92378 0.226423
3.90979 0.352337
3.9386 0.280006
3.97084 0.176933
4.01715 0.264329
4.03578 0.400082
4.05448 0.27471
4.02787 0.538416
4.06677 0.405922
4.07949 0.278821
4.06713 0.348541
4.10215 0.0503659
4.08681 0.214937
4.09001 0.225618
4.08508 0.30631
4.09033 0.15003
4.05931 0.506743
4.05332 0.461925
4.08474 0.244267
4.0805 0.20142
4.0631 0.192503
4.05848 0.303862
4.07165 0.372191
4.05543 0.596176
4.12392 0.274769
4.16614 0.247696
4.17656 0.349632
4.20049 0.128905
4.14658 0.540474
4.11025 0.407468
4.06567 0.373274
4.03934 0.348848
4.03839 0.277374
4.03068 0.381278
4.07039 0.177039
4.07997 0.234614
4.11956 0.27372
4.19383 0.281054
4.23742 0.421055
4.29335 0.0474528
4.2711 0.252333
4.2359 0.473757
4.24369 0.372659
4.23873 0.356829
4.24973 0.418504
4.26881 0.487587
4.28899 0.403106
4.30541 0.244351
4.28446 0.249556
4.26353 0.245641
4.22939 0.230511
4.18274 0.505888
4.1867 0.464133
4.20782 0.363145
4.24322 0.166044
4.21698 0.362723
4.20122 0.427807
4.21109 0.126994
4.18617 0.204919
4.20164 0.118973
4.19069 0.375687
4.21101 0.390645
4.23384 0.317395
4.24583 0.26281
4.2524 0.404501
4.27265 0.359583
4.26851 0.380887
4.28481 0.306691
4.27672 0.290167
4.29185 0.342692
4.31308 0.358006
4.33223 0.20395
4.29748 0.22789
4.22108 0.396413
4.17244 0.369313
4.13462 0.376777
4.14617 0.225118
4.16566 0.221392
4.16406 0.424698
4.19707 0.3345
4.21488 0.124902
4.18205 0.295622
4.18611 0.268351
4.16536 0.486481
4.15764 0.335034
4.12465 0.347045
4.07881 0.489338
4.08949 0.46519
4.12749 0.260919
4.08951 0.501572
4.10268 0.248897
4.08886 0.260782
4.08914 0.137699
4.06729 0.311187
4.06659 -0.186047
4.00558 0.159118
3.9523 0.227053
3.92398 0.231344
3.92115 0.104949
3.90923 0.15248
3.91017 0.127289
3.88974 0.249612
3.87772 0.201585
3.88377 0.110293
3.8892 0.107134
3.90133 0.135311
3.92283 0.145872
3.90824 0.238578
3.93125 0.0583702
3.8874 0.409643
3.91312 0.0621529
3.92078 0.16501
3.92566 0.0901412
3.90872 0.0691181
3.86514 0.0407722
3.79108 -0.0580308
3.72581 -0.0567667
3.67927 -0.0246463
3.64132 0.0608923
3.65452 0.0332944
3.66861 0.243221
3.7097 0.222981
3.70803 0.360992
3.73718 0.284146
3.72134 0.318559
3.72769 0.199095
3.73265 0.183602
3.72432 0.221754
3.7445 0.0809043
3.74189 0.284141
3.76851 0.0321194
3.75192 0.188423
3.74765 0.198165
3.77823 -0.0121338
3.7746 0.15019
3.81577 -0.0407784
3.83075 0.128951
3.85255 0.07868
3.88571 -0.110971
3.90773 -0.0772384
3.91396 0.117663
3.95299 -0.136144
3.96891 -0.0842251
3.97784 -0.0236423
3.99228 0.00698264
4.01776 -0.181049
4.01978 0.0707865
4.03747 -0.0123482
4.02316 0.00216659
4.03707 0.0296462
4.04902 -0.126996
4.06473 -0.0546465
4.07672 0.0459436
4.09894 0.0585601
4.12167 -0.0025474
4.15816 0.0110621
4.18423 -0.0385687
4.2119 -0.196281
4.20401 -0.232179
4.18079 -0.395517
4.1987 -0.298783
4.17576 -0.189286
4.14083 -0.116612
4.1064 -0.0895832
4.09945 -0.0441923
4.08868 -0.136393
4.07466 -0.191769
4.04613 -0.317247
4.03472 -0.252358
4.03157 -0.142302
4.01687 -0.307231
4.02255 -0.28563
4.04745 -0.165239
4.05909 -0.296285
4.04113 -0.192598
4.04484 -0.208285
4.04865 -0.116192
4.08197 -0.202594
4.11756 -0.355395
4.14784 -0.230721
4.15697 -0.233508
4.11905 -0.405477
4.12268 -0.210904
4.10782 -0.0170833
4.10135 -0.190366
4.08534 -0.393083
4.06997 -0.356839
4.06925 -0.367302
4.08067 -0.504932
4.10773 -0.573634
4.1444 -0.446999
4.15262 -0.626346
4.12284 -0.572362
4.09153 -0.612273
4.0701 -0.614955
4.07287 -0.539934
4.06651 -0.642785
4.07235 -0.625788
4.05285 -0.680482
4.07623 -0.59203
4.06261 -0.711546
4.04175 -0.85278
4.04893 -0.77752
4.05101 -0.706259
4.0084 -0.726727
4.02061 -0.717412
3.99365 -0.814174
4.02369 -0.665372
3.99512 -0.826192
3.97328 -0.928703
3.98172 -0.802489
3.97482 -0.791231
3.95544 -0.768097
3.9336 -0.769893
3.92563 -0.667608
3.9227 -0.60668
3.88992 -0.624734
3.84166 -0.74402
3.83634 -0.57905
3.8318 -0.634863
3.81225 -0.77157
3.8477 -0.556917
3.84012 -0.640679
3.78219 -0.842821
3.81266 -0.749636
3.85923 -0.62425
3.86729 -0.684239
3.8843 -0.544982
3.89135 -0.522062
3.88037 -0.479236
3.85523 -0.568495
3.83481 -0.44744
3.80094 -0.427161
3.78179 -0.494911
3.76779 -0.611586
3.81238 -0.556471
3.82044 -0.626753
3.79883 -0.868167
3.83729 -0.585301
3.77736 -0.756543
3.79155 -0.747289
3.80568 -0.740499
3.84379 -0.57808
3.83719 -0.799834
3.85973 -0.697422
3.84745 -0.78367
3.8494 -0.790391
3.86341 -0.639415
3.82214 -0.671083
3.77302 -0.675168
3.74754 -0.62449
3.76271 -0.474181
3.69435 -0.807553
3.70205 -0.749817
3.70372 -0.832905
3.77338 -0.801468
3.825 -0.78384
3.87779 -0.660198
3.86726 -0.651186
3.81591 -0.810512
3.79706 -0.8251
3.83961 -0.679262
3.81061 -0.831929
3.79032 -0.894045
3.78712 -0.879962
3.81229 -0.752164
3.77454 -0.8237
3.78074 -0.767054
3.79726 -0.739325
3.83074 -0.646201
3.86689 -0.578297
3.86687 -0.740354
3.8708 -0.740696
3.83243 -0.813142
3.80906 -0.847645
3.82803 -0.77924
3.82982 -0.830883
3.78706 -1.05132
3.82788 -0.987145
3.85331 -0.969
3.86488 -1.0165
3.93473 -0.76854
3.89486 -1.01564
3.92909 -1.10324
4.05755 -0.80422
3.99217 -1.16695
4.08583 -0.844577
4.0885 -0.832061
4.05537 -0.917057
4.05513 -0.787322
4.03277 -0.809845
3.99688 -0.818356
3.98257 -0.893496
4.00425 -0.898924
4.03383 -0.817389
4.03276 -0.805599
4.01563 -0.819083
3.99162 -0.801706
3.98973 -0.777236
3.96104 -0.871993
3.92754 -0.946742
3.989 -0.689654
3.98114 -0.760535
3.94632 -0.813746
3.95695 -0.544592
3.88744 -0.679165
3.78897 -0.76694
3.77393 -0.526415
3.74206 -0.512242
3.73381 -0.57088
3.76042 -0.505811
3.79084 -0.462213
3.80757 -0.532684
3.82484 -0.560233
3.8428 -0.50706
3.83321 -0.63648
3.90919 -0.516728
3.9493 -0.543205
3.94842 -0.821879
4.01273 -0.640215
4.0403 -0.646176
4.10725 -0.36752
4.07273 -0.651063
4.05913 -0.575336
4.04961 -0.552261
4.04263 -0.473542
4.03346 -0.518688
4.02389 -0.510963
4.01794 -0.460514
3.97686 -0.403613
3.93419 -0.444038
3.92984 -0.493973
3.94781 -0.442801
3.92939 -0.543292
3.9826 -0.372205
4.00357 -0.432651
4.023 -0.380238
4.02987 -0.397133
4.0204 -0.337357
3.99254 -0.316259
3.96414 -0.490095
3.94523 -0.428905
3.91922 -0.256625
3.91139 -0.373316
3.89587 -0.492511
3.95032 -0.360325
3.94679 -0.59263
3.97464 -0.626359
3.96078 -0.659743
3.97657 -0.450183
3.96378 -0.451824
3.95406 -0.343874
3.9253 -0.425378
3.88396 -0.627478
3.86911 -0.74676
3.91988 -0.614237
3.96903 -0.648465
4.0349 -0.707073
4.07016 -0.734365
4.14287 -0.457988
4.11375 -0.488516
4.06006 -0.564291
4.02411 -0.455963
3.98641 -0.407034
3.9912 -0.284705
3.98725 -0.405383
3.99106 -0.386794
3.97913 -0.406354
3.974 -0.381885
3.952 -0.315726
3.91825 -0.455727
3.86338 -0.524804
3.87364 -0.360976
3.87647 -0.319832
3.85806 -0.399633
3.86414 -0.338124
3.88138 -0.318708
3.91018 -0.556992
3.93681 -0.555308
3.97494 -0.400758
3.98047 -0.488388
3.9828 -0.371776
3.96238 -0.297385
3.91554 -0.439547
3.91092 -0.324213
3.90064 -0.321672
3.88979 -0.224963
3.839 -0.355745
3.83575 -0.351603
3.84751 -0.205699
3.85759 -0.193271
3.85762 -0.265305
3.85381 -0.416389
3.86565 -0.358669
3.88169 -0.371679
3.92215 -0.366358
3.90754 -0.267791
3.89684 -0.370107
3.86945 -0.283449
3.83667 -0.18332
3.81038 -0.408611
3.80524 -0.415647
3.82003 -0.394464
3.85356 -0.310718
3.85038 -0.427936
3.84329 -0.344182
3.82191 -0.500651
3.82439 -0.354518
3.8113 -0.435477
3.82661 -0.345601
3.88992 -0.173973
3.95925 -0.175346
4.03825 -0.156895
4.06849 -0.321418
4.04974 -0.175236
4.00566 -0.42204
3.94721 -0.441348
3.91868 -0.419344
3.88968 -0.276738
3.86928 -0.159158
3.87184 -0.252873
3.87712 -0.325485
3.89447 -0.380565
3.91196 -0.281206
3.90197 -0.437385
3.91787 -0.18735
3.91696 -0.306966
3.91187 -0.504703
3.9209 -0.485049
3.92453 -0.534954
3.93906 -0.569713
3.96028 -0.589668
3.93438 -0.715518
3.94662 -0.571091
3.92303 -0.578049
3.9338 -0.462091
3.9303 -0.351552
3.89 -0.541411
3.88211 -0.511708
3.86852 -0.649913
3.90477 -0.428804
3.93152 -0.389846
3.94338 -0.482862
3.95506 -0.524366
3.95545 -0.554547
3.91409 -0.53675
3.87947 -0.529325
3.8825 -0.38784
3.83233 -0.581274
3.82023 -0.552131
3.80556 -0.387002
3.77064 -0.547336
3.75436 -0.52514
3.73059 -0.505051
3.73628 -0.338712
3.72982 -0.375953
3.73827 -0.50432
3.76159 -0.452465
3.81399 -0.409133
3.84146 -0.595313
3.90611 -0.523933
3.97979 -0.493543
3.9759 -0.56365
3.97978 -0.658465
3.96768 -0.702911
3.9938 -0.473329
3.99509 -0.53277
4.0163 -0.54018
4.0388 -0.460274
4.04407 -0.579027
4.10301 -0.424065
4.10939 -0.461099
4.13686 -0.311999
4.11739 -0.425427
4.07634 -0.513223
4.04318 -0.55228
4.00904 -0.641478
4.01424 -0.537317
3.98424 -0.628769
3.97501 -0.620709
3.93889 -0.670866
3.89683 -0.622964
3.84618 -0.737523
3.86266 -0.525761
3.83512 -0.537365
3.85812 -0.314866
3.87079 -0.416012
3.87882 -0.358104
3.88903 -0.464989
3.92191 -0.217174
3.90109 -0.463772
3.93671 -0.403576
3.93998 -0.418846
3.93961 -0.409037
3.93303 -0.519067
3.94483 -0.567429
3.98218 -0.298401
3.99159 -0.20577
4.00729 -0.339613
4.02314 -0.131127
3.99986 -0.400956
3.96097 -0.351371
3.93808 -0.297653
3.936 -0.345715
3.94828 -0.366239
3.94588 -0.486106
3.95582 -0.366671
3.94103 -0.633824
3.96035 -0.480721
3.94576 -0.558081
3.98897 -0.340436
3.9692 -0.621479
3.96934 -0.592346
3.99482 -0.40392
3.97806 -0.555029
3.94515 -0.645079
3.87557 -0.842619
3.94211 -0.576551
3.92944 -0.708108
3.97501 -0.61745
3.95029 -0.84053
3.99311 -0.792347
3.9978 -0.570209
3.97912 -0.746274
3.97314 -0.541917
3.94334 -0.584055
3.86813 -0.739468
3.83721 -0.717091
3.81618 -0.447687
3.79147 -0.468237
3.77147 -0.581384
3.78163 -0.699285
3.80901 -0.814065
3.89358 -0.731304
3.9577 -0.732401
4.00713 -0.805863
4.05278 -0.657237
4.0306 -0.566617
3.99086 -0.438853
3.95743 -0.474049
3.9235 -0.44269
3.90383 -0.423149
3.92489 -0.452891
3.92001 -0.62695
3.98299 -0.535351
3.9871 -0.576431
3.96862 -0.602126
3.95169 -0.676065
3.92484 -0.736783
3.97079 -0.626025
3.98179 -0.612971
4.00453 -0.520959
4.01916 -0.438683
4.01862 -0.388643
3.98543 -0.464564
3.95961 -0.454185
3.9219 -0.44482
3.89131 -0.493464
3.84851 -0.605048
3.84495 -0.569793
3.83413 -0.743436
3.91307 -0.510161
3.96036 -0.449205
3.97505 -0.426857
3.96748 -0.398962
3.95143 -0.567938
3.95457 -0.533405
3.91749 -0.664773
3.90238 -0.566843
3.87875 -0.588383
3.86058 -0.683895
3.86692 -0.712085
3.87504 -0.663767
3.89907 -0.642174
3.90661 -0.430053
3.88096 -0.440627
3.82358 -0.472076
3.784 -0.494286
3.76619 -0.655144
3.77893 -0.533996
3.80851 -0.509049
3.83635 -0.600332
3.85791 -0.641223
3.90673 -0.653151
3.89458 -0.69782
3.93154 -0.596388
3.91317 -0.849542
3.96862 -0.797618
3.99061 -0.729407
3.94363 -0.823707
4.00532 -0.569119
3.9743 -0.740399
3.95948 -0.785796
3.93861 -0.70447
3.89946 -0.742392
3.85584 -0.748568
3.83478 -0.673162
3.84395 -0.652507
3.85747 -0.731613
3.93643 -0.509023
3.92734 -0.877696
3.99766 -0.672736
4.01095 -0.671797
3.99449 -0.765283
3.98004 -0.643317
3.90416 -0.81572
3.89245 -0.596493
3.81485 -0.732234
3.81006 -0.514976
3.78426 -0.570979
3.81468 -0.636125
3.8219 -0.596538
3.86091 -0.558466
3.85313 -0.714138
3.90949 -0.611526
3.82857 -0.753797
3.82898 -0.581666
3.80237 -0.579065
3.77655 -0.584907
3.79971 -0.375455
3.77567 -0.496775
3.81583 -0.362283
3.8395 -0.654693
3.92573 -0.56263
3.92667 -0.662148
3.93019 -0.643579
3.93518 -0.632905
3.94792 -0.572005
3.96028 -0.575907
3.94853 -0.6973
3.9546 -0.484868
3.89472 -0.61569
3.88273 -0.509312
3.85992 -0.470719
3.82373 -0.529222
3.82374 -0.585221
3.78879 -0.54539
3.79019 -0.612023
3.82931 -0.488095
3.82622 -0.615489
3.83343 -0.55365
3.83006 -0.613293
3.84684 -0.376661
3.81678 -0.592792
3.78647 -0.505911
3.76466 -0.475549
3.74427 -0.40775
3.72114 -0.403037
3.70289 -0.537133
3.72474 -0.427896
3.75225 -0.423853
3.76647 -0.493515
3.76392 -0.377657
3.75939 -0.353883
3.7528 -0.531744
3.77136 -0.502093
3.77663 -0.480695
3.79729 -0.446576
3.79363 -0.527179
3.79659 -0.466299
3.76504 -0.574847
3.73633 -0.613136
3.74919 -0.533907
3.78083 -0.311786
3.80714 -0.512507
3.82802 -0.41234
3.79095 -0.622734
3.80581 -0.718404
3.85675 -0.445013
3.87015 -0.372909
3.87343 -0.445567
3.84984 -0.416247
3.85799 -0.477108
3.87124 -0.445998
3.85628 -0.506031
3.8787 -0.447193
3.88562 -0.48958
3.90912 -0.3464
3.88891 -0.489797
3.86386 -0.545764
3.84585 -0.33883
3.80929 -0.446681
3.79779 -0.309806
3.74708 -0.520323
3.73924 -0.548692
3.73218 -0.595283
3.78897 -0.48927
3.83099 -0.43599
3.88418 -0.450886
3.90287 -0.454092
3.89756 -0.600452
3.91927 -0.382409
3.89722 -0.443614
3.84855 -0.603674
3.79373 -0.565743
3.747 -0.573819
3.76915 -0.443502
3.77165 -0.43473
3.74423 -0.454131
3.75659 -0.359073
3.75177 -0.288359
3.7587 -0.264077
3.78505 -0.271373
3.79682 -0.430844
3.79888 -0.350741
3.82007 -0.367859
3.84024 -0.355291
3.83848 -0.370652
3.84438 -0.420451
3.86214 -0.374938
3.82484 -0.388537
3.77761 -0.455239
3.77708 -0.412346
3.74863 -0.34772
3.76306 -0.328453
3.77697 -0.232377
3.77014 -0.358138
3.76346 -0.253406
3.75168 -0.303529
3.75191 -0.176692
3.77667 -0.117269
3.81759 -0.309784
3.87521 -0.383531
3.881 -0.370704
3.89944 -0.529918
3.90801 -0.433608
3.92287 -0.436794
3.92447 -0.249655
3.93957 -0.251731
3.92932 -0.375144
3.88121 -0.431057
3.84924 -0.346798
3.79016 -0.559894
3.81185 -0.460422
3.85514 -0.42523
3.89077 -0.392029
3.92915 -0.378747
3.94289 -0.378856
3.87613 -0.621511
3.86283 -0.498615
3.83203 -0.416001
3.81724 -0.403279
3.81454 -0.434384
3.80608 -0.486648
3.82203 -0.456123
3.85517 -0.535391
3.87289 -0.456365
3.88634 -0.537434
3.92297 -0.435554
3.90515 -0.524312
3.91051 -0.388089
3.88159 -0.359689
3.84212 -0.392317
3.83606 -0.295298
3.79875 -0.453812
3.7898 -0.471813
3.82065 -0.306234
3.81556 -0.338002
3.80662 -0.377772
3.7876 -0.381354
3.80894 -0.349246
3.76324 -0.243593
3.72317 -0.377472
3.65642 -0.312974
3.58506 -0.433907
3.57787 -0.338799
3.54886 -0.566162
3.59016 -0.508457
3.65253 -0.517865
3.68397 -0.508872
3.6983 -0.560781
3.69041 -0.543737
3.64319 -0.618438
3.6617 -0.466855
3.61693 -0.62835
3.59469 -0.490836
3.54308 -0.517692
3.53333 -0.549856
3.51321 -0.50512
3.5331 -0.470616
3.55488 -0.506889
3.57819 -0.473335
3.57793 -0.542885
3.59957 -0.583352
3.60492 -0.61964
3.60901 -0.504725
3.55512 -0.657085
3.55865 -0.469365
3.54892 -0.433203
3.53428 -0.528451
3.52785 -0.493778
3.50231 -0.587072
3.52563 -0.468885
3.5216 -0.434803
3.52435 -0.459229
3.49967 -0.474037
3.46116 -0.477815
3.47279 -0.370952
3.45748 -0.46749
3.47371 -0.475268
3.49012 -0.442492
3.48369 -0.518523
3.49751 -0.495773
3.52346 -0.426261
3.48289 -0.515835
3.44563 -0.669837
3.44458 -0.694179
3.44395 -0.664819
3.47013 -0.640537
3.4862 -0.645445
3.48845 -0.679531
3.55183 -0.476721
3.55025 -0.661953
3.60869 -0.594864
3.63581 -0.581181
3.67423 -0.545973
3.67479 -0.697705
3.71258 -0.677493
3.69317 -0.77235
3.6714 -0.829891
3.7062 -0.693633
3.6884 -0.881208
3.76611 -0.651804
3.83899 -0.592958
3.85433 -0.710914
3.82983 -0.847976
3.81739 -0.884628
3.78082 -0.881813
3.73082 -0.839457
3.68371 -0.86195
3.64699 -0.943813
3.69134 -0.760743
3.65052 -0.839888
3.63229 -0.829875
3.65794 -0.73924
3.63794 -0.813445
3.63363 -0.754487
3.62645 -0.687811
3.61013 -0.715073
3.64131 -0.68479
3.70207 -0.629271
3.75531 -0.539133
3.78877 -0.723193
3.78329 -0.770155
3.72022 -0.801446
3.68615 -0.692454
3.59936 -0.831051
3.57983 -0.744514
3.58241 -0.715731
3.63312 -0.610601
3.64302 -0.872238
3.69243 -0.874955
3.75506 -0.811306
3.79433 -0.800813
3.80095 -0.868101
3.83166 -0.725019
3.77263 -0.88664
3.75768 -0.926536
3.75459 -0.918818
3.78232 -0.880824
3.82052 -0.807672
3.85961 -0.793926
3.87709 -0.66821
3.89215 -0.699408
3.90847 -0.713094
3.89756 -0.676314
3.88962 -0.701124
3.8884 -0.795672
3.89906 -0.736443
3.89627 -0.825709
3.91912 -0.772748
3.8932 -0.883807
3.89121 -0.784291
3.8586 -0.75673
3.82178 -0.772158
3.77741 -0.759965
3.7509 -0.725489
3.70039 -0.838527
3.65309 -0.949373
3.70176 -0.80535
3.6996 -0.699589
3.65092 -0.835219
3.65372 -0.769264
3.63645 -0.798608
3.64686 -0.869439
3.69879 -0.748019
3.71882 -0.741216
3.70722 -0.839976
3.725 -0.834155
3.77401 -0.63777
3.71127 -0.978371
3.75944 -0.903033
3.80049 -0.759196
3.75141 -0.895201
3.69736 -1.06956
3.7384 -0.987468
3.73531 -1.06136
3.69693 -1.15846
3.71653 -1.08876
3.65123 -1.1441
3.63028 -1.11255
3.62179 -1.0669
3.58521 -1.11106
3.54695 -1.21827
3.53627 -1.22222
3.56248 -1.21535
3.56545 -1.21468
3.656 -0.972744
3.72588 -0.909792
3.79503 -0.904841
3.81621 -0.97217
3.82513 -1.11888
3.8615 -1.11903
3.89464 -1.16615
3.90972 -1.18849
3.94327 -1.18997
4.02021 -1.00758
3.98138 -1.14737
3.98066 -1.08385
3.97805 -0.987896
3.96471 -1.00892
3.94157 -1.12334
3.95438 -1.11548
3.99565 -1.02777
4.02387 -0.953835
3.9845 -0.998501
3.97582 -0.945185
4.0039 -0.800269
3.94639 -0.991723
3.95327 -0.844864
3.91461 -0.885246
3.88666 -0.878221
3.83127 -0.950102
3.81026 -0.926545
3.82374 -0.909355
3.78378 -1.07616
3.82056 -1.05423
3.84666 -1.02568
3.85691 -0.943045
3.79712 -1.02329
3.78312 -0.918694
3.7503 -0.896321
3.76241 -0.702454
3.70974 -0.882898
3.72068 -0.937657
3.75028 -0.85029
3.78099 -0.729331
3.81134 -0.625299
3.76181 -0.839449
3.72143 -0.865219
3.73428 -0.730084
3.69507 -0.769259
3.7195 -0.595434
3.68268 -0.716145
3.67597 -0.746058
3.68467 -0.812746
3.74152 -0.694416
3.75637 -0.669148
3.76843 -0.582449
3.7047 -0.855474
3.7101 -0.74339
3.6771 -0.841337
3.6623 -0.809275
3.6582 -0.716514
3.63623 -0.755626
3.63456 -0.882249
3.70065 -0.796387
3.71164 -0.864021
3.70132 -0.96695
3.74171 -0.863077
3.75366 -0.854213
3.78543 -0.887967
3.81319 -0.871588
3.84176 -0.789247
3.853 -0.650791
3.8142 -0.667896
3.71793 -0.940982
3.66782 -0.945071
3.64248 -0.937289
3.63302 -0.878438
3.59614 -0.987338
3.66854 -0.688901
3.66389 -0.731064
3.66434 -0.688771
3.66576 -0.646946
3.61002 -0.711885
3.58191 -0.743151
3.5752 -0.669975
3.53471 -0.747818
3.51928 -0.753994
3.48819 -0.771427
3.52027 -0.611063
3.49766 -0.764959
3.49723 -0.7499
3.46539 -0.724207
3.45794 -0.651596
3.43052 -0.722431
3.48015 -0.61087
3.48603 -0.682375
3.48825 -0.610815
3.41904 -0.832723
3.44843 -0.654505
3.44021 -0.661995
3.40414 -0.762501
3.40549 -0.693051
3.41326 -0.723463
3.44032 -0.801014
3.5184 -0.607855
3.5814 -0.673315
3.60319 -0.68052
3.62282 -0.735715
3.63338 -0.751211
3.6416 -0.800697
3.67311 -0.806389
3.68812 -0.832246
3.6886 -0.74706
3.6613 -0.805582
3.69142 -0.716226
3.74021 -0.541331
3.75353 -0.530217
3.74002 -0.63711
3.7279 -0.727845
3.71131 -0.766493
3.71556 -0.648597
3.70496 -0.720038
3.742 -0.655289
3.77032 -0.725336
3.83936 -0.671602
3.85961 -0.752115
3.85943 -0.715996
3.84293 -0.669496
3.80463 -0.557156
3.76431 -0.677545
3.76348 -0.594103
3.76987 -0.631927
3.81425 -0.572056
3.81254 -0.615599
3.81719 -0.610948
3.7936 -0.703231
3.77263 -0.688128
3.78819 -0.659202
3.8203 -0.607222
3.835 -0.581937
3.84587 -0.653735
3.85088 -0.6446
3.82104 -0.532844
3.80535 -0.487767
3.77809 -0.419789
3.76193 -0.423614
3.73491 -0.273442
3.68785 -0.553839
3.68437 -0.408781
3.6884 -0.443007
3.71316 -0.537026
3.78121 -0.339502
3.8085 -0.563944
3.84575 -0.44775
3.89093 -0.443582
3.89462 -0.536839
3.89312 -0.501153
3.88076 -0.586823
3.88334 -0.51631
3.89861 -0.464272
3.88819 -0.580558
3.90719 -0.440941
3.90132 -0.456928
3.86668 -0.560421
3.83804 -0.509896
3.85778 -0.497172
3.88695 -0.519018
3.92642 -0.514377
3.95948 -0.548192
3.9998 -0.573824
4.03366 -0.309414
4.03747 -0.542953
4.06158 -0.399557
4.06789 -0.505081
4.04549 -0.410603
3.99738 -0.636681
3.97603 -0.410104
3.91467 -0.553664
3.88822 -0.580652
3.91707 -0.550283
3.96091 -0.53617
4.0041 -0.660591
4.09383 -0.648912
4.1721 -0.621776
4.20484 -0.606587
4.24031 -0.691919
4.24203 -0.715727
4.21975 -0.836192
4.23288 -0.620508
4.1823 -0.678584
4.17816 -0.661653
4.16999 -0.754644
4.18801 -0.594133
4.16197 -0.706494
4.13151 -0.805495
4.13342 -0.714071
4.09271 -0.766623
4.1233 -0.556318
4.08815 -0.840605
4.14686 -0.780307
4.18782 -0.908363
4.26773 -0.774592
4.30056 -0.775817
4.27787 -0.920249
4.30188 -0.823781
4.28186 -0.77701
4.22965 -0.918768
4.22475 -1.00453
4.24464 -0.850891
4.18142 -1.0639
4.17862 -1.03603
4.22626 -0.704781
4.17373 -1.00146
4.21849 -0.828478
4.20738 -0.86172
4.23729 -0.786275
4.26887 -0.661627
4.2861 -0.65903
4.26079 -0.771602
4.25497 -0.757079
4.27084 -0.608305
4.23646 -0.690392
4.22123 -0.839965
4.24027 -0.662719
4.18437 -0.891711
4.21404 -0.78996
4.21177 -0.728647
4.19897 -0.89396
4.21734 -0.815971
4.17836 -0.897285
4.18227 -0.718221
4.18605 -0.691134
4.18931 -0.651518
4.18662 -0.513627
4.1359 -0.77937
4.1149 -0.800395
4.07957 -0.839121
4.08781 -0.718266
4.05563 -0.822217
4.08433 -0.781767
4.10486 -0.703439
4.09992 -0.831544
4.09814 -0.840713
4.05493 -0.971265
4.07906 -0.78804
4.0399 -0.922111
4.06103 -0.842875
4.05388 -0.820428
4.04399 -0.882187
4.04736 -0.772074
3.98257 -1.09982
4.01509 -0.865496
4.01234 -0.770222
3.939 -0.976483
3.95568 -0.907547
3.9594 -0.876154
3.97249 -0.791096
3.94228 -1.00474
3.98826 -0.901636
4.03923 -0.866703
3.97156 -1.18521
4.07183 -0.858848
4.06885 -0.848863
4.04359 -0.928238
4.04761 -0.842543
4.0094 -1.04362
4.03441 -0.952158
4.05015 -0.786551
3.99043 -0.934334
3.96414 -0.916335
3.96976 -0.846518
3.89464 -1.01885
3.88539 -1.08484
3.91235 -0.981832
3.93811 -0.85759
3.92854 -0.930834
3.89152 -1.05753
3.9174 -0.878538
-1.33799 -0.0930204
-1.30111 -0.0215394
3.77286 -1.11289
3.77179 -1.04727
3.76741 -1.01644
3.75334 -1.05195
3.77186 -1.03604
3.8057 -0.907522
3.77695 -1.01197
3.73078 -1.05496
3.7111 -1.01669
-1.2296 0.130999
3.63824 -1.09676
3.66224 -0.930663
3.6505 -0.989882
-1.14546 0.0593536
-1.20288 -0.00190454
3.73911 -0.927644
-1.25194 -0.00320751
3.70875 -0.960017
-1.23858 0.062138
-1.22878 0.00939269
-1.16731 0.0103011
-1.10648 -0.0448561
-1.09136 -0.0408031
-1.14538 -0.138264
-1.12724 -0.0418907
-1.14182 -0.14114
-1.1314 -0.139282
-1.06768 -0.159636
3.71946 -0.784892
3.63111 -0.875938
-0.939545 -0.0989509
-0.986068 -0.331434
3.50509 -0.725939
-0.94803 -0.162463
-1.03099 -0.28833
-1.06941 -0.21714
-1.02594 -0.0588147
-0.988204 -0.12529
3.5526 -0.798955
3.52186 -0.832702
3.55044 -0.689817
3.53817 -0.774355
-0.92742 -0.15937
-0.937832 -0.272564
-0.930245 -0.332291
-0.911862 -0.247934
-0.889059 -0.248687
-0.896782 -0.257254
-0.878011 -0.302763
-0.857976 -0.250242
3.4794 -0.73058
-0.882171 -0.196388
-0.919944 -0.322595
-0.923467 -0.181802
-0.923634 -0.0531073
3.49004 -0.893486
3.47076 -0.985939
-0.972437 -0.089417
-1.00028 -0.0561524
-0.942558 0.00283962
-0.920223 0.0505912
-0.996825 -0.0661202
3.47035 -0.896045
-0.961105 -0.106272
-0.97616 -0.0238287
-0.969816 -0.0423183
-1.00301 -0.0142138
3.56494 -0.91184
-1.01689 0.037478
-1.02832 0.0542823
3.49572 -1.02669
-1.00611 0.021448
3.53284 -0.962664
3.54855 -0.950944
-0.952988 -0.0297159
3.58846 -0.949157
-0.905777 -0.0805227
-0.898218 0.038527
-0.846752 0.128268
3.54892 -1.02404
-0.846717 0.0901268
3.50948 -1.11888
3.54249 -1.04333
-0.848991 0.0452081
3.6253 -0.993409
-0.825122 0.0472199
3.66279 -1.03258
-0.754677 0.129253
-0.838992 0.0897537
-0.812219 0.24155
-0.847161 0.165406
-0.865467 0.130438
-0.818199 0.18855
3.54377 -1.21902
-0.810724 0.189658
3.57129 -1.18278
-0.93386 0.12525
-0.894839 0.184697
3.62502 -1.15065
3.61986 -1.12059
-0.918009 0.197176
-0.950726 0.112887
-0.87105 0.248842
3.47024 -1.25207
-0.892152 0.398222
-0.845046 0.300229
-0.849935 0.223562
3.50988 -1.0871
3.50781 -1.08377
3.4872 -1.11435
-0.883656 0.189934
-0.837731 0.242735
-0.830347 0.146597
-0.819438 0.236399
3.42971 -1.18283
-0.8262 0.333794
3.46806 -1.273
3.45245 -1.39862
3.44049 -1.4222
3.44328 -1.38795
3.3843 -1.46491
-0.976308 0.553379
3.33218 -1.52639
-0.991588 0.540294
3.3979 -1.36293
-1.01689 0.524461
3.39463 -1.3735
-1.00328 0.556981
-1.04263 0.539123
3.48421 -1.36541
-1.20777 0.485522
-1.15747 0.45462
-1.13167 0.471263
3.32101 -1.34143
-1.03919 0.471493
-1.05032 0.471689
3.3009 -1.34927
3.2906 -1.39874
-1.11102 0.57992
3.28533 -1.41067
3.23427 -1.48134
3.22343 -1.46966
3.25274 -1.38589
3.26015 -1.45798
3.2481 -1.56954
3.29864 -1.50379
3.34334 -1.44676
3.33545 -1.4915
-1.3663 0.514044
3.40566 -1.21616
3.33843 -1.33397
3.33136 -1.34609
3.35319 -1.29302
3.35626 -1.35996
3.26998 -1.60458
3.36658 -1.42036
3.44159 -1.21362
3.42583 -1.22067
3.38884 -1.27224
3.40236 -1.20382
3.28891 -1.42634
3.38867 -1.1623
3.3701 -1.25699
3.40222 -1.19399
3.39214 -1.27434
-1.39835 0.45563
-1.44194 0.407517
3.32977 -1.27866
3.32233 -1.16941
-1.33719 0.428633
-1.23519 0.336172
-1.20612 0.387634
-1.22421 0.393406
3.26362 -1.23879
-1.25895 0.388302
-1.30654 0.35104
3.37051 -1.17771
3.38011 -1.21898
-1.3203 0.437422
-1.3091 0.385146
-1.2784 0.430019
3.46107 -1.2758
3.51237 -1.26231
3.58292 -1.18599
-1.35654 0.39997
-1.37184 0.412616
3.62438 -1.26574
-1.33421 0.431009
-1.30601 0.42911
3.65528 -1.39514
3.65273 -1.48835
3.68837 -1.43465
-1.22977 0.411031
3.73448 -1.3348
3.71164 -1.3953
3.73423 -1.27707
3.73505 -1.23504
3.74514 -1.23751
3.77699 -1.19752
3.80539 -1.17549
-1.22903 0.137088
-1.19636 0.233502
-1.24697 0.130097
-1.17246 0.104753
-1.17591 0.00368454
3.82062 -0.931832
3.81606 -1.00261
-1.21063 0.116404
3.74428 -1.11859
3.72872 -1.15981
3.74553 -1.11507
3.76743 -1.06264
3.7527 -1.15695
-1.1938 0.177854
3.73792 -1.07794
-1.31859 0.103246
3.74693 -1.02407
3.76604 -1.03363
3.74173 -1.19922
3.8305 -1.09437
-1.38571 0.156291
3.88006 -1.0937
3.86528 -1.18086
3.9199 -1.00697
3.83972 -1.1045
3.8716 -0.852148
3.81317 -0.970178
3.78927 -0.981028
3.79843 -0.885237
3.76051 -1.04225
3.78138 -0.973268
3.72036 -1.07492
3.70734 -1.04769
3.67703 -1.08241
3.69633 -0.99049
3.65744 -1.06515
3.71365 -0.89436
3.67911 -1.01207
3.6862 -1.00187
3.69378 -1.08599
3.75246 -0.975607
3.75471 -1.06938
3.84151 -0.859458
3.8087 -1.08593
3.8274 -1.07927
3.8288 -1.17749
3.86677 -1.07623
3.87604 -1.07011
3.9007 -1.04627
3.90468 -1.13166
3.96183 -0.992944
3.85366 -1.32339
3.90813 -1.14406
3.94124 -1.06608
3.93103 -1.03453
3.91609 -1.00583
3.92992 -0.897279
3.85807 -1.12491
3.90932 -0.876254
-1.28954 -0.0195495
3.85765 -1.03511
3.84821 -1.17732
3.9426 -1.00763
4.00121 -0.844275
3.95 -0.972061
3.91851 -0.948338
3.90336 -0.861887
3.85813 -0.878238
3.81362 -0.908332
3.78944 -0.946897
3.76466 -0.994866
3.80561 -0.846075
3.78717 -0.945305
3.80791 -0.927574
-1.18074 -0.163376
3.85484 -0.898392
3.87091 -0.823045
3.84198 -0.732099
3.79311 -0.880298
3.76515 -0.865062
3.7476 -0.727802
3.71073 -0.821848
3.67029 -0.900457
3.71469 -0.77602
3.66374 -0.956631
3.69984 -0.783658
3.6778 -0.862012
3.67059 -0.781958
3.66172 -0.826275
3.70188 -0.716592
3.70224 -0.673366
3.72884 -0.69264
3.79032 -0.580492
3.74698 -0.947931
-1.32385 -0.216689
3.79419 -0.819306
3.76963 -0.959084
3.7331 -1.02361
3.75432 -0.904498
3.70301 -1.02951
3.67413 -1.11731
3.68463 -1.0779
3.69364 -1.02287
3.67205 -1.04899
3.64216 -1.05777
3.62655 -0.982574
3.5657 -1.0394
3.54668 -0.951301
3.57224 -0.8483
3.5 -1.07609
3.57902 -0.785776
3.54289 -0.825249
3.51488 -0.863187
3.55953 -0.736181
3.57885 -0.774522
3.57909 -0.859577
3.56729 -0.875719
3.59513 -0.82418
3.56719 -0.898921
3.55775 -0.950518
3.57363 -0.878282
3.54346 -0.876976
3.55414 -0.784999
3.5494 -0.766473
3.5654 -0.697898
3.56841 -0.851907
3.59955 -0.88186
3.57305 -1.0726
3.66246 -0.88067
3.63911 -0.941054
3.65378 -0.908149
3.66683 -0.862996
3.64491 -0.919498
3.60182 -0.970239
3.62276 -0.761073
3.62171 -0.729459
3.60811 -0.796128
3.64334 -0.741432
3.62335 -0.893417
3.65359 -0.794053
3.63198 -0.985882
3.65356 -0.855609
3.6178 -0.828763
3.57598 -0.840617
3.58844 -0.786322
3.62414 -0.740143
3.66551 -0.755633
3.69963 -0.689803
3.69689 -0.7528
3.70593 -0.724482
3.74165 -0.573254
3.74087 -0.772752
3.77027 -0.883555
3.82545 -0.856115
3.86759 -0.779071
3.85081 -0.778747
3.82242 -0.721047
3.81637 -0.688539
3.77301 -0.777696
-1.19537 -0.259837
-1.21921 -0.248578
3.76629 -0.725405
3.75884 -0.76168
3.75672 -0.830751
3.79528 -0.731605
3.80927 -0.786953
-1.17092 -0.270109
3.76098 -0.883006
3.79328 -0.720923
3.78265 -0.715201
3.78116 -0.747185
3.76331 -0.72731
3.76264 -0.619904
3.73225 -0.643605
-1.23968 -0.391507
-1.20294 -0.449409
3.76397 -0.521541
3.77413 -0.667273
3.78727 -0.69257
3.83452 -0.573027
3.79757 -0.759019
3.84889 -0.472342
-1.47006 -0.450213
3.86971 -0.707376
3.92942 -0.5109
-1.52912 -0.412578
-1.49873 -0.305708
4.02068 -0.716363
4.0289 -0.507088
3.97118 -0.650068
3.93224 -0.697504
3.93867 -0.674721
3.969 -0.470624
3.98474 -0.508903
4.01254 -0.564592
4.04961 -0.582237
4.05078 -0.700014
4.10212 -0.556019
4.0906 -0.604019
4.09276 -0.487645
4.08093 -0.707279
4.06931 -0.708294
4.00479 -0.874863
4.03726 -0.624905
4.02584 -0.77552
4.09989 -0.691385
4.14615 -0.703871
4.18171 -0.723245
4.21111 -0.711399
4.20683 -0.741436
4.19996 -0.801347
4.18215 -0.809393
4.19703 -0.751869
4.13108 -0.831915
4.14247 -0.748262
4.1156 -0.900887
-1.33683 -0.34573
4.10054 -0.825523
4.0863 -0.737357
4.04202 -0.794535
4.05826 -0.657503
4.03153 -0.700323
3.98601 -0.870624
4.02065 -0.694163
3.99946 -0.788634
4.02247 -0.600498
3.99614 -0.72606
4.00686 -0.678993
4.00616 -0.722241
3.99232 -0.801391
3.97012 -0.88777
3.96056 -0.892542
4.00874 -0.851208
4.02441 -0.886778
4.05162 -0.77334
4.04348 -0.640157
4.03107 -0.679434
4.02051 -0.683347
4.0423 -0.571126
4.05893 -0.620857
4.0581 -0.590303
-1.36197 -0.396941
4.06254 -0.574546
4.04309 -0.638409
-1.23663 -0.326871
-1.30595 -0.359854
4.0484 -0.735946
4.04883 -0.773149
4.06213 -0.717976
4.04325 -0.805849
4.01821 -0.964927
4.02437 -0.962376
4.04093 -0.842047
4.05007 -0.785802
4.01114 -0.695531
3.96255 -0.715145
3.86708 -0.809204
3.8121 -0.7454
3.77572 -0.770452
3.70698 -1.01139
3.73513 -0.816843
3.78486 -0.728423
3.8044 -0.737973
3.81861 -0.738666
3.85917 -0.526922
3.84764 -0.624494
3.8363 -0.720843
3.8139 -0.747962
3.82431 -0.607838
3.80785 -0.7401
3.82393 -0.662293
3.79322 -0.807459
3.80335 -0.808552
3.8661 -0.748625
3.90848 -0.681773
3.95248 -0.630945
3.96059 -0.567236
3.96726 -0.409508
3.92608 -0.569164
3.89744 -0.605678
3.90016 -0.614695
3.91699 -0.386789
3.90429 -0.528553
3.90759 -0.449659
3.88543 -0.598206
3.92775 -0.422682
3.94989 -0.370009
3.96309 -0.260135
3.96169 -0.416123
4.00272 -0.319117
4.03922 -0.225767
4.03153 -0.342493
4.01221 -0.268613
3.98333 -0.256725
3.94765 -0.346306
3.9099 -0.314375
3.90436 -0.367147
3.9234 -0.426968
4.00027 -0.314205
4.03702 -0.290428
-1.18496 -0.777368
4.05134 -0.403725
4.02565 -0.238056
3.97022 -0.407069
3.96956 -0.408702
3.9704 -0.232174
3.95287 -0.297504
3.93474 -0.417318
3.93894 -0.219377
3.93987 -0.0495819
3.96755 -0.281716
4.016 -0.0805647
4.03028 -0.231628
4.04523 -0.281895
4.06294 -0.329397
4.0374 -0.332742
3.98503 -0.472126
3.94063 -0.447158
3.9069 -0.339751
3.913 -0.239761
3.90532 -0.351477
3.8959 -0.233492
3.88718 -0.502492
3.87739 -0.399867
3.88872 -0.18767
3.88936 -0.309894
3.90646 -0.296714
3.91226 -0.386518
3.90055 -0.427338
3.89217 -0.328213
3.85832 -0.452429
3.8552 -0.270894
3.87084 -0.238783
3.88948 -0.262996
3.90035 -0.321612
3.90609 -0.355474
3.92235 -0.354735
3.94146 -0.142363
3.96533 -0.236267
3.96732 -0.111991
3.96111 -0.185275
3.95347 -0.325163
3.91947 -0.267465
3.94893 -0.226446
3.96241 -0.356584
4.00939 -0.209449
4.00927 -0.221976
3.99023 -0.0975505
3.98241 -0.173022
3.97142 -0.300332
3.96849 -0.281431
3.96243 -0.249855
3.98534 -0.250312
4.02386 -0.238253
4.02529 -0.308133
4.00692 -0.264511
3.9867 -0.217364
3.95086 -0.267665
3.90235 -0.224515
3.85715 -0.284044
3.86001 -0.308599
3.87277 -0.389809
3.87513 -0.37698
3.86534 -0.295963
3.86398 -0.21793
3.85744 -0.308464
3.88764 -0.116659
3.9236 -0.155631
3.94418 -0.194945
3.95024 -0.129866
3.91255 -0.115723
3.90384 -0.207059
3.86152 -0.289538
3.85518 -0.203526
3.8604 -0.237901
3.90915 -0.164764
3.95555 0.016903
4.04104 -0.043443
4.14573 -0.144563
4.19684 -0.0873558
4.23338 -0.138812
4.22569 0.0334638
4.22831 0.0428539
4.22433 -0.00854
4.22642 0.0597409
4.24248 0.0434655
4.26058 0.130025
4.28125 -0.000981905
4.26844 -0.0133003
4.28817 -0.00825615
4.26834 0.0018338
4.24821 -0.0234006
4.24277 -0.1551
4.23327 0.0606791
4.22694 -0.0186959
4.20964 -0.0192549
4.23084 0.0451173
4.25409 0.140465
4.28412 -0.0603843
4.26997 -0.013767
4.21254 0.114784
4.16721 0.245847
4.15334 0.0125724
4.11514 -0.0537493
4.1211 -0.0253197
4.11956 0.0578883
4.12062 -0.114922
4.11485 -0.116726
4.12678 -0.0693142
4.15488 -0.0636801
4.18378 -0.262746
4.19104 -0.3303
4.17863 -0.316807
4.18311 -0.0843717
4.15199 -0.168742
4.14688 -0.191375
4.12346 -0.151753
4.13604 -0.154921
4.11622 -0.30337
4.11121 -0.0597835
4.10694 -0.218588
4.10944 -0.0646032
4.13137 -0.121613
4.16593 -0.207445
4.22813 -0.110332
4.27216 -0.00879256
4.32955 -0.0149917
4.31418 0.237268
4.36022 0.0237451
4.31732 0.0350216
4.27385 0.0541867
4.22478 0.0369576
4.22289 -0.2143
4.23059 -0.217902
4.27091 -0.0121495
4.28587 -0.0757776
4.30945 0.0892505
4.34761 -0.0524371
4.33736 -0.255621
4.30327 -0.100722
4.26204 -0.00957798
4.20271 -0.0548223
4.18286 -0.0274615
4.18401 0.0934255
4.20973 -0.00596965
4.22045 -0.0766565
4.23032 0.160252
4.21965 0.161696
4.21002 0.0140178
4.19922 -0.0667535
4.20975 0.140815
4.26518 -0.0858906
4.32318 -0.0412159
4.37559 0.0893056
4.43103 -0.196137
4.43714 -0.0527276
4.42724 -0.139034
4.376 -0.0479768
4.31998 -0.0685823
4.30352 -0.0338091
4.26881 0.106699
4.27485 0.169716
4.2515 0.265252
4.29011 0.210068
4.30036 0.136022
4.35308 0.245696
4.36764 0.37889
4.43577 0.205839
4.46814 0.135902
4.4298 0.185492
4.37203 0.301222
4.30748 0.323038
4.29188 0.122633
4.23919 0.307849
4.21059 0.322681
4.18733 0.294207
4.14105 0.457717
4.13644 0.497412
4.17986 0.278614
4.14705 0.452133
4.13554 0.603339
4.16635 0.58877
4.23539 0.501512
4.28128 0.613232
4.3267 0.457262
4.31376 0.356161
4.27952 0.432872
4.207 0.529983
4.21027 0.325844
4.20484 0.321099
4.16848 0.462662
4.14548 0.337657
4.11495 0.477779
4.13389 0.398421
4.11224 0.580131
4.19134 0.343289
4.19398 0.300505
4.1425 0.460996
4.12238 0.310739
4.09831 0.289371
4.04169 0.424899
4.05939 0.308894
4.064 0.332074
4.08313 0.295831
4.08076 0.323014
4.12517 0.0881967
4.10296 0.289317
4.08318 0.186457
4.06271 0.264227
4.03689 0.210468
4.02921 0.134687
4.0101 0.112218
3.99313 0.294437
3.98795 0.272384
4.02613 0.153624
4.09433 0.143793
4.148 0.180032
4.15699 0.252236
4.1003 0.436627
4.14544 0.101557
4.0863 0.268704
4.06711 0.285998
4.03966 0.437881
3.99801 0.591554
3.98847 0.531831
3.98668 0.292458
3.98775 0.382297
3.9583 0.443552
4.00575 0.278831
3.99998 0.308007
4.00449 0.395201
4.0033 0.435925
4.05466 0.404219
4.03346 0.562755
4.05165 0.477825
4.0573 0.478576
4.07061 0.438645
4.09229 0.370175
4.02901 0.604742
4.07904 0.491106
4.09267 0.352032
4.08355 0.501414
4.06097 0.511545
4.08548 0.337909
4.01664 0.542226
4.00248 0.404538
4.00192 0.355779
3.96196 0.365778
3.99065 0.335889
3.9774 0.389919
3.96344 0.343387
3.90997 0.426862
3.91754 0.380653
3.89192 0.501737
3.89968 0.578877
3.96193 0.479269
3.9795 0.501123
4.02015 0.448302
4.02643 0.404422
4.03016 0.275673
4.00409 0.312868
4.02017 0.299736
4.00001 0.291076
3.98544 0.367519
4.00093 0.405801
4.03246 0.375819
4.05802 0.413242
4.09066 0.400559
4.07917 0.418594
4.03201 0.612926
4.0478 0.466966
4.05088 0.534907
4.02782 0.525503
4.05092 0.535255
4.03436 0.731485
4.10618 0.595515
4.09329 0.644024
4.05821 0.625063
4.00069 0.694756
4.03494 0.526512
4.04215 0.502673
4.05591 0.52235
4.0933 0.493438
4.11557 0.477619
4.06192 0.651453
3.99168 0.631572
3.94378 0.74787
3.93508 0.715648
3.97151 0.693837
4.02427 0.489793
4.03623 0.520191
4.11044 0.362594
4.13844 0.491014
4.16142 0.556667
4.20548 0.484285
4.21487 0.529688
4.18995 0.660692
4.14132 0.682085
4.11978 0.684898
4.10795 0.61732
4.0984 0.652446
4.10452 0.516061
4.04844 0.625741
4.08119 0.529804
4.05855 0.498813
4.0261 0.485476
4.03766 0.40655
4.06257 0.383801
4.07579 0.472599
4.0738 0.471259
4.06564 0.462727
4.00298 0.618392
4.01347 0.472409
4.00745 0.339477
3.98617 0.390588
3.99272 0.322594
3.97812 0.305069
3.90215 0.476793
3.90098 0.228923
3.87473 0.303095
3.88152 0.343848
3.89732 0.350125
3.89481 0.399441
3.85562 0.541185
3.84575 0.568088
3.83914 0.487851
3.82061 0.509775
3.80492 0.549564
3.75328 0.576233
3.74329 0.580277
3.75726 0.472813
3.76748 0.628892
3.78778 0.528182
3.82484 0.498775
3.80088 0.591095
3.80686 0.537873
3.80789 0.619235
3.8219 0.667898
3.82757 0.583165
3.80457 0.630079
3.79597 0.586405
3.76269 0.707095
3.82514 0.55563
3.79549 0.677404
3.82763 0.480742
3.79063 0.593676
3.79599 0.623503
3.83288 0.547337
3.83506 0.625214
3.86088 0.564012
3.90536 0.543091
3.92685 0.586221
3.90743 0.741888
3.94435 0.63404
3.87448 0.758615
3.86728 0.73379
3.8427 0.791005
3.84083 0.732322
3.86773 0.6387
3.81863 0.799101
3.83561 0.629688
3.81002 0.682839
3.7549 0.772235
3.72169 0.788419
3.74797 0.693375
3.72474 0.81614
3.8379 0.661671
3.90063 0.578245
3.93482 0.582215
3.96407 0.537658
3.93194 0.71025
3.91502 0.720682
3.86996 0.786978
3.82091 0.74731
3.81221 0.715147
3.78506 0.685539
3.77098 0.692042
3.76269 0.784264
3.79507 0.709341
3.8068 0.825906
3.87285 0.753051
3.93794 0.686404
3.9971 0.794989
4.04022 0.791066
4.04416 0.729104
4.00142 0.702039
3.93095 0.7748
3.91075 0.707756
3.89178 0.77646
3.95886 0.704799
4.01569 0.625959
4.02563 0.696219
4.0594 0.677318
4.07469 0.696987
4.0295 0.720803
3.96051 0.892098
4.00376 0.721419
3.94532 0.935665
3.98424 0.934557
4.00515 0.833718
4.03364 0.720904
3.97295 0.86474
3.99472 0.611806
3.90061 0.680891
3.83675 0.725122
3.78666 0.88981
3.82013 0.786911
3.79885 0.888192
3.82525 0.706407
3.82937 0.646588
3.7961 0.828503
3.81637 0.806381
3.85509 0.753144
3.89049 0.536944
3.86689 0.655532
3.85603 0.724719
3.90508 0.57289
3.93967 0.516937
3.95331 0.643613
3.95374 0.673193
3.90848 0.859618
3.92587 0.745929
3.89302 0.816895
3.8767 0.717471
3.80521 0.890924
3.7923 0.879613
3.83574 0.780042
3.84573 0.726991
3.81216 0.785817
3.81271 0.779088
3.85688 0.798593
3.87514 0.849408
3.84653 0.915473
3.91862 0.76067
3.87995 0.819024
3.85182 0.825225
3.86007 0.781639
3.88374 0.708142
3.88736 0.759463
3.84438 0.851464
3.78969 0.903174
3.7587 0.902056
3.75255 0.810127
3.69631 0.833967
3.72435 0.769656
3.65628 0.945625
3.73556 0.796424
3.7633 0.765863
3.83147 0.594102
3.8237 0.669175
3.8143 0.75244
3.83628 0.769156
3.84114 0.742218
3.81719 0.907211
3.82171 0.997328
3.87098 0.928103
3.85321 1.02903
3.91541 0.928354
3.91427 0.903197
3.89604 0.992563
3.87924 0.968655
3.89715 0.854771
3.86774 0.826797
3.81528 0.799286
3.7903 0.828408
3.77878 0.848099
3.77787 0.920867
3.75447 1.0201
3.74733 1.07594
3.75612 1.00907
3.79219 1.0241
3.82429 0.957051
3.84457 0.94701
3.7899 0.9235
3.8234 0.792588
3.77263 0.846136
3.76996 0.845927
3.75104 0.828429
3.76894 0.778207
3.67518 0.976848
3.66608 0.986937
3.68201 0.90955
3.69828 0.740828
3.73808 0.657147
3.70624 0.834305
3.73443 0.799894
3.71973 0.845367
3.75394 0.869641
3.74846 0.91466
3.7469 0.952549
3.80598 0.896653
3.78609 0.98291
3.87604 0.89607
3.90021 0.925344
3.98197 0.710445
3.94593 0.70698
3.88908 0.755323
3.83232 0.828922
3.84586 0.741369
3.81188 0.796269
3.86008 0.700207
3.8754 0.711999
3.87327 0.745201
3.88246 0.771242
3.92901 0.651766
3.95142 0.607502
3.9027 0.723017
3.91103 0.75226
3.88378 0.899844
3.98176 0.789985
4.00643 0.801683
4.04662 0.755482
4.00727 0.906274
4.00748 0.765059
3.97131 0.706949
3.9241 0.776291
3.87377 0.800665
3.77297 0.958096
3.74463 0.984493
3.81137 0.741729
3.74283 0.894982
3.742 0.849091
3.78374 0.78852
3.7634 0.834677
3.848 0.727896
3.82949 0.817704
3.84258 0.726782
3.79878 0.775683
3.75481 0.801685
3.76298 0.775049
3.72613 0.893725
3.76666 0.88234
3.74659 1.04929
3.7855 1.06419
3.89237 0.97678
3.82227 1.18738
3.75848 1.3352
3.83733 1.12543
3.83975 1.04973
3.84152 0.947495
3.77814 1.10211
3.77563 1.04674
3.76493 1.10464
3.8399 1.06178
3.83578 1.07574
3.86775 0.967699
3.87553 1.01422
3.81137 1.19438
3.79304 1.16904
3.84985 0.955832
3.82759 0.908533
3.85425 0.74788
3.76231 1.00794
3.78518 0.907711
3.84869 0.668762
3.84496 0.720412
3.88226 0.75389
3.8177 1.08534
3.90119 0.996671
3.94903 0.900993
3.87436 0.99846
3.81743 0.968937
3.77882 0.864736
3.69884 0.908766
3.68854 0.843149
3.68695 0.856959
3.66277 0.914413
3.67385 0.804394
3.64671 0.887673
3.58303 1.00463
3.59529 0.936977
3.54211 1.06624
3.63437 0.892829
3.6172 0.979869
3.5921 1.0864
3.63722 1.03437
3.68016 1.02054
3.61924 1.23477
3.67066 1.19833
3.73683 1.09231
3.72591 1.09866
3.76964 1.03896
3.75836 1.07327
3.79726 1.03845
3.73607 1.13476
3.75772 1.14181
3.79987 0.946373
3.75413 0.974625
3.74331 0.946562
3.72373 0.966816
3.71987 1.02957
3.77067 0.869274
3.73329 0.936373
3.74281 0.958899
3.70579 0.948588
3.79055 0.800905
3.74105 0.948241
3.7752 0.926125
3.76651 0.954109
3.73295 0.960994
3.65547 1.05801
3.66027 1.0056
3.71989 0.851542
3.71663 0.894843
3.7369 0.781954
3.67938 0.898644
3.62238 0.934757
3.64684 0.863273
3.61221 0.837476
3.5591 0.932814
3.49871 0.96685
3.54093 0.799944
3.49743 0.849346
3.51 0.833962
3.46783 0.900316
3.5075 0.825804
3.53236 0.733521
3.53423 0.758246
3.50358 0.88575
3.51251 0.940472
3.47947 1.01079
3.48088 0.952205
3.46296 0.973249
3.41393 1.01125
3.40402 0.918913
3.39801 0.805044
3.36226 0.822511
3.30833 0.868145
3.24318 0.921752
3.26066 0.773905
3.21464 0.83781
3.26232 0.726116
3.2565 0.758882
3.23326 0.834529
3.23469 0.847278
3.26472 0.834534
3.25349 0.917984
3.20433 1.01464
3.21454 0.999527
3.15688 1.12697
3.21048 1.06129
3.27288 0.932891
3.30501 0.997591
3.35249 1.015
3.38467 0.99541
3.39355 0.9863
3.4049 0.96625
3.38575 0.956437
3.39053 0.9464
3.36867 1.0218
3.39627 0.973186
3.39488 0.946433
3.37324 0.990052
3.4206 0.785725
3.46767 0.717513
3.45169 0.880673
3.50541 0.87723
3.53228 0.908232
3.57628 0.851108
3.56445 0.932723
3.57955 0.821154
3.4747 1.00087
3.48056 0.866668
3.46297 0.867607
3.4446 0.892846
3.48868 0.808048
3.4965 0.84129
3.45379 0.860988
3.4587 0.751677
3.41031 0.856456
3.44394 0.821593
3.49074 0.757691
3.47285 0.874581
3.51224 0.797842
3.48662 0.811128
3.49709 0.751245
3.50254 0.774112
3.48514 0.859076
3.53194 0.778012
3.51994 0.784596
3.46855 0.904673
3.51698 0.744149
3.47373 0.900608
3.55231 0.745797
3.59498 0.835747
3.65796 0.780066
3.6 0.923407
3.694 0.674348
3.6622 0.873371
3.68097 0.933471
3.69259 0.920136
3.71749 0.888959
3.6976 0.867091
3.69402 0.960428
3.6964 0.935985
3.75277 0.809716
3.72995 0.896986
3.74337 0.901683
3.74062 0.912032
3.72681 0.873733
3.71118 0.800936
3.64233 0.935596
3.62682 0.907194
3.55374 1.00923
3.51246 1.10826
3.56301 0.995863
3.59464 0.988343
3.66105 0.925627
3.68631 1.0662
3.75902 1.01713
3.82211 0.972805
3.8484 0.979336
3.81062 1.0328
3.79583 0.944627
3.73054 1.05591
3.82387 0.747788
3.78826 0.816417
3.69711 1.05108
3.76441 0.923027
3.83114 0.800559
3.74847 0.928495
3.75124 0.909074
3.6913 1.07966
3.71073 1.05148
3.71958 1.08357
3.68251 1.13578
3.65091 1.19543
3.72394 1.02676
3.74033 1.0424
3.77201 1.01402
3.79958 0.884509
3.77553 0.966616
3.79787 0.892761
3.77666 0.95911
3.81319 0.9968
3.81813 1.02761
3.86394 0.946917
3.88955 0.87394
3.81558 1.03078
3.77743 1.07434
3.74865 1.04759
3.70358 1.143
3.73361 1.03598
3.68471 1.0749
3.67333 1.01287
3.67196 0.93694
3.6407 0.945602
3.67745 0.931289
3.62371 1.05591
3.67055 0.961112
3.66437 0.93797
3.59326 1.02473
3.61224 0.887466
3.5875 0.891181
3.57732 0.932234
3.64489 0.888712
3.72175 0.88711
3.75669 0.922959
3.7456 1.049
3.84504 0.826001
3.83051 0.82826
3.75487 0.925025
3.72451 0.858982
3.59831 1.03473
3.62416 0.812598
3.62083 0.763184
3.53402 0.921882
3.49506 1.00093
3.51875 0.971486
3.47063 1.02173
3.49599 0.9794
3.58534 0.690377
3.50786 0.790226
3.5209 0.654809
3.44068 0.803266
3.39643 0.75092
3.36634 0.814867
3.37671 0.695741
3.31645 0.799576
3.2842 0.816801
3.30255 0.820022
3.29703 0.779951
3.29503 0.738456
3.33689 0.795471
3.34909 0.809993
3.32633 0.900737
3.40141 0.751819
3.36166 0.839026
3.33017 0.928204
3.29818 0.897992
3.30962 0.858719
3.19041 0.927982
3.20641 0.798249
3.23216 0.6904
3.2997 0.663642
3.31607 0.752181
3.39558 0.760639
3.40851 0.943513
3.4637 0.973055
3.52272 0.878208
3.40465 1.14529
3.52159 0.908074
3.50534 0.945974
3.60396 0.779256
3.60327 0.854491
3.62975 0.877062
3.67176 0.767548
3.63828 0.751637
3.56406 0.836308
3.53626 0.942282
3.5673 0.947275
3.63739 0.945299
3.70227 0.811868
3.71926 0.798671
3.70412 0.830875
3.68207 0.898198
3.7143 0.755627
3.75351 0.652385
3.73288 0.701308
3.62031 0.916517
3.60221 1.02395
3.60919 0.978316
3.61761 0.947572
3.60047 1.01864
3.55076 1.06999
3.63767 0.887026
3.63389 0.863753
3.6563 0.901152
3.66954 0.927307
3.67593 0.905168
3.75015 0.724412
3.70514 0.929839
3.75141 0.8991
3.73909 0.88016
3.76862 0.763723
3.77013 0.735818
3.72941 0.777805
3.72663 0.732826
3.69108 0.798091
3.69308 0.804249
3.73977 0.706313
3.69033 0.886186
3.77115 0.70597
3.8027 0.623997
3.77424 0.727599
3.74575 0.772592
3.78531 0.745027
3.84764 0.603987
3.7986 0.861275
3.8063 0.977163
3.94544 0.693613
3.88181 0.801894
3.88201 0.734373
3.82645 0.770393
3.81451 0.675024
3.77386 0.656247
3.78294 0.559912
3.77275 0.609887
3.75967 0.677064
3.68671 0.802298
3.75584 0.643546
3.68568 0.807507
3.7116 0.635808
3.65603 0.698381
3.62408 0.696756
3.54455 0.843927
3.57984 0.738548
3.62461 0.655673
3.62396 0.706682
3.62407 0.79185
3.69376 0.658292
3.66217 0.724873
3.67358 0.654836
3.74844 0.413005
3.67536 0.675494
3.66498 0.628668
3.69435 0.526753
3.66221 0.604478
3.64291 0.673868
3.65633 0.689065
3.64056 0.690143
3.58639 0.856409
3.57356 0.840151
3.59366 0.697055
3.52913 0.717012
3.49803 0.718299
3.51985 0.697447
3.55715 0.713536
3.60525 0.715432
3.6585 0.737552
3.72413 0.644016
3.70311 0.685035
3.69717 0.664908
3.6752 0.725727
3.60844 0.783853
3.58095 0.677454
3.56957 0.615622
3.5313 0.56121
3.543 0.465049
3.56013 0.432443
3.61176 0.414058
3.64873 0.44356
3.6386 0.651031
3.69084 0.52689
3.64245 0.734978
3.68082 0.531442
3.64867 0.569666
3.6268 0.600556
3.5905 0.697735
3.63337 0.541389
3.58147 0.609559
3.56666 0.568752
3.57226 0.469472
3.57913 0.584643
3.62473 0.54677
3.67456 0.509396
3.67163 0.755656
3.72114 0.676057
3.71011 0.69357
3.71708 0.59681
3.65372 0.734627
3.64722 0.685876
3.63128 0.719744
3.6293 0.738164
3.61097 0.69254
3.58335 0.681439
3.54639 0.785666
3.61733 0.61909
3.64548 0.641443
3.68118 0.675895
3.72377 0.66292
3.73931 0.673116
3.75132 0.642516
3.74489 0.6154
3.75351 0.598272
3.70818 0.68039
3.7443 0.616186
3.75187 0.58126
3.79134 0.542711
3.80256 0.533952
3.76164 0.554715
3.72664 0.587585
3.67758 0.670762
3.6794 0.529602
3.61927 0.60166
3.57426 0.684529
3.56425 0.690685
3.59086 0.502065
3.5457 0.562485
3.559 0.43225
3.51742 0.521263
3.47438 0.484086
3.46686 0.404457
3.44603 0.467615
3.41106 0.540376
3.40062 0.37343
3.35207 0.509751
3.35408 0.489047
3.36782 0.50652
3.34411 0.572669
3.3784 0.461964
3.3664 0.507491
3.42955 0.379382
3.43128 0.482462
3.39692 0.605593
3.39429 0.514106
3.36489 0.619733
3.35784 0.714276
3.38955 0.637906
3.3887 0.808795
3.4061 0.842526
3.45453 0.801951
3.48278 0.748987
3.49298 0.691623
3.48457 0.591442
3.44624 0.696123
3.42603 0.784733
3.41312 0.860699
3.40513 0.97191
3.44021 0.88287
3.37685 1.01401
3.38066 0.98907
3.36135 0.955548
3.34712 0.951575
3.36656 0.878636
3.3313 0.943992
3.39121 0.853099
3.41641 0.79874
3.42561 0.842269
3.3953 0.913669
3.45045 0.79839
3.38287 0.944456
3.39943 0.876133
3.35872 0.925302
3.34931 0.846361
3.30673 0.791347
3.29719 0.619577
3.19227 0.812612
3.18329 0.769462
3.23513 0.690825
3.18573 0.789347
3.1935 0.795506
3.18874 0.883491
3.21054 0.843694
3.20753 0.890704
3.25793 0.740313
3.21358 0.873435
3.19832 0.84145
3.18064 0.910338
3.24482 0.839675
3.25058 0.893539
3.30312 0.812484
3.2483 0.952779
3.30548 0.831865
3.25886 0.862759
3.23496 0.847152
3.18641 0.887047
3.20186 0.940223
3.28009 0.887006
3.30439 0.850015
3.32406 0.861853
3.30346 0.939902
3.32808 0.890722
3.31894 0.89694
3.29662 0.868968
3.24452 0.964365
3.16989 1.08121
3.20711 0.974277
3.18398 1.07061
3.19285 1.05487
3.22402 1.00969
3.24487 0.982389
3.2844 0.868458
3.30392 0.866549
3.26913 0.945341
3.29241 0.942151
3.28713 0.957738
3.36341 0.819922
3.30513 0.972196
3.21654 1.18266
3.31301 1.06914
3.32575 1.07579
3.29155 1.13376
3.32148 1.15474
3.37792 1.05597
3.32911 1.22202
3.38769 1.19198
3.4389 1.12629
3.46431 1.05677
3.38488 1.12281
3.32756 1.09962
3.23585 1.07481
3.21252 0.979818
3.2265 0.868874
3.22147 0.868695
3.223 0.918318
3.21115 1.01608
3.24209 0.934354
3.2553 0.987097
3.29723 1.00963
3.30214 0.990477
3.33395 1.0104
3.4226 0.910271
3.39334 0.984948
3.33348 1.12599
3.40482 0.996218
3.38575 1.04715
3.4021 1.05254
3.41687 1.11328
3.40553 1.07185
3.38984 1.12655
3.3102 1.26368
3.38755 1.13836
3.38123 1.14174
3.39648 1.22763
3.45569 1.19877
3.4598 1.27397
3.54825 1.1895
3.55625 1.22023
3.47981 1.32667
3.41724 1.35939
3.41659 1.31917
3.37173 1.31487
3.48792 1.07572
3.46036 1.1486
3.48521 1.1046
3.44023 1.23745
3.3628 1.38116
3.2952 1.46552
3.31324 1.44353
3.36075 1.42316
3.44334 1.36263
3.32732 1.59575
3.4084 1.53767
3.42213 1.47017
3.38958 1.45503
3.42222 1.37286
3.28577 1.52272
3.38733 1.31784
3.26661 1.4568
3.30543 1.33416
3.28516 1.34419
3.28934 1.35872
3.3411 1.2622
3.31998 1.26435
3.28654 1.30802
3.17651 1.4749
3.23192 1.40524
3.23421 1.40838
3.16779 1.48916
3.16522 1.47014
3.22898 1.39955
3.19285 1.40846
3.26297 1.26348
3.22501 1.29678
3.3551 1.1913
3.34825 1.32543
3.46904 1.3204
3.49249 1.35168
3.49835 1.36136
3.55892 1.23849
3.51016 1.32705
3.51463 1.29233
3.51549 1.19193
3.44796 1.23033
3.39373 1.34289
3.43179 1.26484
3.41723 1.30449
3.35518 1.43687
3.4993 1.21484
3.45427 1.31769
3.40313 1.36507
3.38262 1.35319
3.46937 1.19853
3.42595 1.23303
3.37124 1.27031
3.40449 1.15876
3.3844 1.21176
3.39624 1.24606
3.37549 1.29359
3.32201 1.43419
3.19976 1.55549
3.25941 1.44045
3.27032 1.42542
3.25036 1.43813
3.16145 1.51285
3.14233 1.46345
3.15563 1.36555
3.07481 1.37279
3.06132 1.29728
2.97783 1.35012
2.9673 1.3475
2.98379 1.35344
2.96145 1.38506
2.99878 1.34243
2.99034 1.28415
3.00876 1.20271
2.9524 1.19638
2.8845 1.23967
2.8014 1.29809
2.78117 1.33953
2.82907 1.35053
2.9475 1.28296
2.8627 1.42791
2.93625 1.35885
2.86795 1.34288
2.83799 1.35354
2.69382 1.48835
2.86065 1.28476
2.85519 1.29284
2.91838 1.18843
2.89152 1.26068
3.00376 1.11374
2.98224 1.16829
2.91906 1.30652
2.99227 1.18356
2.95653 1.21302
2.81935 1.33303
2.76291 1.39088
2.82588 1.30833
2.79293 1.38914
2.86553 1.25386
2.86423 1.1984
2.81153 1.20884
2.7414 1.25055
2.7977 1.12049
2.73613 1.18883
2.66849 1.18979
2.63083 1.16613
2.61825 1.10956
2.61539 1.06406
2.60356 1.11193
2.59341 1.12257
2.55737 1.15823
2.61811 1.08421
2.47171 1.22668
2.39255 1.23176
2.43398 1.12004
2.42053 1.11043
2.31368 1.20788
2.38616 1.09524
2.31091 1.11941
2.20957 1.14604
2.22553 1.09826
2.22667 1.09123
2.1932 1.17064
2.25008 1.0964
2.27651 1.04489
2.23194 1.05537
2.17736 1.10788
2.15709 1.10256
2.20041 1.04116
2.16602 1.05294
2.15326 1.00383
2.22265 0.932864
2.19069 1.0017
2.30131 0.916501
2.31356 0.912875
2.29495 0.9677
2.26633 0.997004
2.33711 0.89085
2.20864 1.05216
2.33109 0.885645
2.26842 1.01189
2.2958 0.981416
2.31527 0.947292
2.26182 0.980162
2.2033 1.02839
2.20193 1.01844
2.16326 1.03693
2.11857 1.0866
2.16355 1.05077
2.19486 1.07031
2.20585 1.05708
2.25486 0.960881
2.23014 1.02763
2.2301 1.04769
2.24603 1.01629
2.11427 1.17794
2.19966 1.07459
2.21832 1.06075
2.22347 1.08582
2.2444 1.09715
2.29203 1.06859
2.21755 1.15928
2.31866 1.03453
2.19353 1.23224
2.3016 1.1356
2.31729 1.13682
2.29088 1.19381
2.28536 1.23847
2.27683 1.28139
2.33191 1.2302
2.34369 1.24993
2.32416 1.26101
2.2812 1.28363
2.31052 1.2324
2.16172 1.37523
2.18449 1.32697
2.1527 1.34526
2.17881 1.26944
2.24658 1.15095
2.17981 1.15641
2.18028 1.06618
2.16586 1.05148
2.21063 0.93989
2.16006 1.00485
2.15354 1.00357
2.1452 1.04519
2.16113 1.04539
2.22937 0.990953
2.19382 1.05406
2.15157 1.07902
2.06699 1.16397
2.05733 1.18841
2.06951 1.20186
1.93641 1.31588
1.98306 1.25908
2.03024 1.16946
1.98788 1.18388
2.04609 1.10881
2.02634 1.13951
2.11391 1.06449
2.09694 1.07872
2.0732 1.12733
2.08641 1.09994
2.09022 1.08864
1.98318 1.20058
2.05881 1.11271
1.98869 1.20776
2.042 1.18718
2.06249 1.16411
2.08155 1.13309
2.06711 1.12745
2.02444 1.10961
2.04614 1.03664
2.05906 1.02203
2.06919 0.989156
2.0642 0.999699
2.00853 1.05739
2.00688 1.05365
2.05539 0.975058
2.00103 1.06768
1.98757 1.10706
2.04945 1.03385
2.11021 0.976273
2.03317 1.12151
2.12363 1.00207
2.10788 0.975807
2.00211 1.06732
2.03711 1.0107
2.01537 1.02047
2.0026 0.995567
1.97326 1.02961
2.03791 0.968647
2.00728 0.999694
2.01612 1.00363
2.0489 0.976513
2.08257 0.968144
2.09925 0.969706
2.06226 1.08774
2.16146 0.927434
2.07311 1.04392
2.03819 1.01648
2.10947 0.916861
2.02402 0.971686
2.01033 0.99115
2.0149 0.966866
2.01545 0.94401
1.99454 0.981207
1.94333 1.02866
1.91728 1.06097
1.91589 1.06175
1.91928 1.04956
1.85117 1.11566
1.86123 1.10202
1.84741 1.11647
1.85844 1.10281
1.93726 1.0814
1.94956 1.09159
1.98645 1.03428
1.96647 1.06993
1.90306 1.05493
1.85086 1.04034
1.84699 1.02345
1.82196 1.02881
1.87029 0.984233
1.88525 0.971741
1.83125 1.04098
1.84199 1.05642
1.92818 0.993212
1.95605 0.987689
2.0075 0.955278
2.01758 0.967783
1.99309 1.00943
1.96444 1.07025
1.96534 1.0838
1.93591 1.1231
1.96506 1.06726
1.93453 1.09861
2.02746 1.03794
2.01269 1.07605
2.04603 1.05927
2.01076 1.09373
2.0685 1.03628
2.04178 1.10645
2.07774 1.08232
2.06153 1.08136
2.02181 1.14068
2.00972 1.11372
2.02706 1.06116
1.94873 1.12841
1.99957 1.13905
2.01779 1.10745
1.97603 1.08098
1.91324 1.11612
1.89091 1.12249
1.96078 1.04115
1.90138 1.07654
1.88172 1.07911
1.88806 1.05848
1.88435 1.02539
1.86466 1.01006
1.87716 1.02203
1.93006 0.949975
1.84244 1.02369
1.80531 1.06877
1.80102 1.09244
1.87437 1.04066
1.93762 1.013
1.89393 1.09969
1.89439 1.12777
1.97006 1.0748
1.97478 1.11176
2.00353 1.1319
2.00547 1.13484
2.00222 1.16067
2.00321 1.19876
1.9928 1.23191
1.99437 1.23473
1.91612 1.28853
1.96583 1.25647
2.02145 1.18936
2.01132 1.15792
2.05832 1.09627
2.01495 1.13347
1.98838 1.14059
2.03342 1.11561
2.00935 1.18273
2.05092 1.15342
2.06122 1.09898
2.00971 1.10833
2.08037 1.00538
2.01744 1.06413
1.95008 1.1439
1.94282 1.08955
1.93102 1.05928
1.94464 1.00963
1.82692 1.09519
1.84086 1.03843
1.89323 0.986769
1.88231 0.989197
1.83437 1.03524
1.96499 0.895759
1.91895 0.973738
1.90608 1.03651
1.92322 1.04537
1.94573 1.06974
2.01668 1.08323
2.03513 1.12723
2.0265 1.13833
2.09555 1.05267
2.04972 1.07976
1.97993 1.0943
2.03865 1.00069
1.99751 1.04699
-0.368426 -1.60452
1.95045 1.0431
1.94691 1.0233
1.93045 1.06466
1.99316 1.00756
2.03323 0.985623
2.01384 1.01726
2.03708 0.988125
2.03868 0.963981
1.97468 1.01036
1.96031 0.999317
1.94923 0.97565
1.89196 1.0246
1.88345 1.01963
1.95738 0.981888
1.95094 1.02386
1.9442 1.06103
2.00908 1.05601
1.98245 1.09551
1.98054 1.09335
2.01017 1.08554
-0.289225 -1.71915
2.03183 1.00344
1.97935 1.09233
2.02494 1.02126
2.01103 0.999851
1.99652 0.999286
-0.409148 -1.51113
1.97611 1.00654
1.98545 0.991097
1.94091 0.999947
1.92321 1.00964
1.95337 0.969182
-0.395367 -1.5226
1.93477 1.00866
1.98433 0.956848
1.95541 1.00673
1.96531 1.02666
1.98135 1.05509
1.97907 1.06135
1.98028 1.02428
1.95711 1.05058
1.94129 1.0835
1.9917 1.05573
-0.411991 -1.58452
1.99038 1.02283
2.00469 1.017
2.0246 0.996454
1.96563 1.05803
1.96807 1.03183
-0.34359 -1.57171
1.89054 1.02074
1.91562 0.981379
1.96578 0.945026
1.9091 1.00428
1.9383 0.953388
1.85534 1.03141
1.84334 1.03651
1.87745 1.02878
1.86582 1.07895
1.88562 1.09237
1.84416 1.14013
1.91487 1.07342
1.91826 1.10825
1.97066 1.07842
2.00199 1.09464
2.07571 1.06563
2.10998 1.08109
2.12149 1.10617
2.14114 1.07704
2.06385 1.1309
2.03325 1.10083
2.01308 1.11484
2.03696 1.07001
2.01764 1.06034
2.01915 1.04318
2.02865 1.0236
1.99952 1.03954
2.0905 0.976316
2.0629 1.01207
2.06875 1.01619
2.09095 0.964064
2.03163 1.051
2.11713 1.00052
2.05094 1.09571
2.09357 1.08892
2.05706 1.13356
2.10981 1.12175
2.07853 1.20712
2.10088 1.22661
2.1431 1.21038
2.16644 1.24067
2.24221 1.18065
2.26196 1.19534
2.23121 1.22664
2.21605 1.22688
2.20205 1.17095
2.15981 1.22414
2.18025 1.19477
-0.556361 -1.78658
2.28163 1.12228
2.21039 1.22726
2.21958 1.21003
2.264 1.13971
2.26179 1.1267
2.26092 1.12544
2.23228 1.14481
2.27231 1.06795
2.21046 1.05985
2.19848 1.02365
2.19672 1.00088
2.16132 1.06989
2.13968 1.0548
2.1457 1.05428
2.17376 1.03469
2.12105 1.10038
2.18464 1.02438
2.17625 1.0574
2.16738 1.04336
2.14949 1.02555
2.1547 0.969148
2.12487 0.994006
2.1126 1.00325
2.09834 0.996978
-0.479093 -1.54213
2.18119 0.953393
2.21474 0.96481
2.19543 0.980413
2.18408 0.944392
2.16201 0.914881
2.12443 0.995538
2.19598 0.881326
2.18793 0.855051
2.14701 0.914045
2.11388 0.905525
2.15812 0.867878
2.12905 0.968064
2.27356 0.813117
2.22629 0.902083
2.25357 0.889535
2.2295 0.897929
2.25159 0.869471
2.28169 0.850779
2.27628 0.901383
2.35819 0.807194
2.32716 0.923079
2.31531 0.946358
2.30791 0.986968
2.31513 1.03034
2.34662 1.0379
2.38113 1.01293
2.35554 1.06329
2.32106 1.09506
2.32359 1.09842
2.32084 1.09473
2.32815 1.09731
2.43188 0.990833
2.38489 1.07037
2.32802 1.09857
2.36269 1.01522
2.34538 1.02066
2.31216 1.02909
2.24299 1.1357
2.23439 1.15606
2.2735 1.15455
2.29555 1.18929
2.289 1.21842
2.32296 1.23238
2.32518 1.28587
2.31849 1.29152
2.35816 1.233
2.33208 1.26739
2.39504 1.20381
2.37691 1.22039
2.30825 1.31455
2.42885 1.22204
2.4265 1.23476
2.49548 1.14873
2.47615 1.21863
2.48753 1.21452
2.5759 1.09849
2.4406 1.24595
2.51129 1.15143
2.46029 1.17297
2.4159 1.19952
2.38788 1.20159
2.48619 1.04302
2.45547 1.10148
2.42968 1.12278
2.44459 1.09933
2.46262 1.06856
2.41264 1.12021
2.46729 1.00815
2.42605 1.04548
2.42835 1.0125
2.38826 1.05529
2.36732 1.0731
2.31573 1.0768
2.29977 1.06764
2.23766 1.08994
2.29543 1.01753
2.25975 1.02927
2.32984 0.891345
2.24414 0.98487
2.28065 0.965664
2.35156 0.853892
2.23541 0.99613
0.810197 0.33127
0.824556 0.424622
0.801678 0.344497
0.792646 0.357364
0.768261 0.328786
0.802115 0.397079
0.793071 0.391796
0.805796 0.393889
0.79416 0.443342
0.834527 0.311749
-2.54119 0.239948
0.836528 0.367807
0.841487 0.390568
0.799102 0.346871
0.822555 0.372784
0.846694 0.481084
0.839323 0.47586
0.824074 0.46126
-2.58852 0.201049
0.881919 0.474991
0.846697 0.401517
-2.59327 0.255701
0.824974 0.375298
-2.55049 0.294946
-2.522 0.234889
0.74786 0.374554
0.73703 0.430574
0.746919 0.452886
0.752837 0.487023
0.759914 0.455002
0.762156 0.430404
-2.45538 0.203107
-2.4526 0.185502
-2.44427 0.257756
0.771432 0.507194
0.779343 0.493536
0.7952 0.466175
0.832825 0.50498
0.858331 0.504758
0.829569 0.461191
0.865254 0.449062
-2.45454 0.185116
-2.45039 0.178194
-2.44908 0.26193
0.893158 0.408234
0.853384 0.43539
-2.4906 0.244286
0.825551 0.522168
-2.47098 0.238623
0.836682 0.459305
0.840482 0.455737
0.836891 0.494565
0.858215 0.442388
0.863716 0.441929
-2.43153 0.116686
-2.43754 0.0825639
0.858766 0.442495
-2.48479 0.181366
-2.5122 0.196307
0.870875 0.443979
-2.50728 0.148989
-2.48999 0.205414
0.883618 0.388121
-2.52799 0.139752
0.933554 0.441524
0.947219 0.421613
-2.47106 0.20848
0.857611 0.377324
-2.49797 0.17615
0.86416 0.378148
0.880602 0.391978
0.857202 0.463134
-2.52264 0.226675
0.869811 0.396914
-2.52559 0.230159
0.874626 0.465999
0.848285 0.394844
0.856714 0.48263
-2.48957 0.193393
0.770175 0.348143
-2.44798 0.257455
-2.42485 0.338528
-2.43973 0.266169
-2.47222 0.223775
0.817134 0.485063
0.817315 0.428904
0.800013 0.40876
0.760229 0.456879
0.77982 0.376153
0.78815 0.467232
0.798321 0.390564
0.813573 0.463432
0.853015 0.381199
0.865269 0.405145
0.85082 0.406363
0.855884 0.355929
0.875583 0.449296
-2.58621 0.293402
0.819427 0.389868
0.818055 0.42451
0.788753 0.442768
-2.56318 0.286268
0.77656 0.317165
0.823814 0.433876
0.866199 0.379228
0.848174 0.402464
0.849323 0.438644
-2.57262 0.199647
0.865823 0.47405
0.817764 0.393779
0.809568 0.432298
0.819911 0.461915
0.791263 0.401529
0.737508 0.355712
0.768306 0.4416
0.754974 0.463064
0.744292 0.357167
0.741359 0.416951
0.724403 0.467974
0.731502 0.392039
-2.41104 0.255809
0.802975 0.378892
0.815575 0.419602
0.827804 0.46443
0.824975 0.281492
0.836802 0.280847
