# Supplementary material for: Stochastic bond dynamics facilitates alignment of malaria parasite at erythrocyte membrane upon invasion
Source: eLife. 2020 May 18;9:e56500. doi: 10.7554/eLife.56500 (PMC7269671; doi:10.7554/eLife.56500)
Supplement: Figure 2—source data 1. [file elife-56500-fig2-data1.zip › PARA_POSITIONS/pos80.dat]

3.23897 1.27492
3.22714 1.32544
3.2404 1.3322
3.27428 1.24357
3.26137 1.21413
3.18383 1.36572
3.21566 1.24831
3.22634 1.28048
3.27656 1.23615
3.2762 1.37434
3.28494 1.41732
3.35374 1.31906
3.33423 1.41637
3.35073 1.32983
3.27934 1.43549
3.28273 1.39823
3.2797 1.41585
3.26395 1.47355
3.28003 1.4389
3.34577 1.26143
3.35999 1.30173
3.31793 1.43093
3.36162 1.33205
3.34624 1.31676
3.32042 1.24779
3.27333 1.16173
3.16318 1.24872
3.14512 1.08549
3.10227 1.12444
3.1155 1.07831
3.13519 1.05781
3.16542 0.950693
3.14002 0.94758
3.08938 1.03075
3.08978 0.939614
3.06548 0.914576
3.06345 0.897031
3.06462 0.875509
3.03339 0.998529
3.03385 0.964797
3.05145 0.93532
3.03717 1.07848
3.09694 1.02348
3.12108 1.05412
3.10233 1.17263
3.05789 1.31393
3.02198 1.37128
3.0119 1.34368
3.04988 1.20995
3.10048 1.05612
3.078 1.17365
3.08078 1.22791
3.10929 1.24713
3.11198 1.32001
3.05981 1.42978
3.08826 1.35855
3.08347 1.37257
3.07441 1.34775
3.0449 1.36069
3.00035 1.43866
3.08036 1.26973
3.09351 1.29091
3.08055 1.28225
3.09099 1.13509
3.01455 1.19131
2.97099 1.15783
2.929 1.18509
2.8918 1.24211
2.87456 1.22748
2.89435 1.07922
2.76942 1.2617
2.75692 1.16421
2.79484 0.987005
2.77712 1.01086
2.70099 1.17297
2.69729 1.14783
2.72193 1.0483
2.68459 1.1214
2.73163 1.04098
2.74376 1.10172
2.70827 1.22191
2.76827 1.05794
2.75597 1.09867
2.75392 1.11924
2.73103 1.2299
2.83094 1.01853
2.81476 1.06295
2.75701 1.15954
2.69302 1.25147
2.72089 1.15179
2.67486 1.28066
2.71555 1.17257
2.70988 1.15419
2.65946 1.28598
2.73258 1.12555
2.70722 1.21954
2.72435 1.13982
2.67485 1.18939
2.66024 1.18116
2.64199 1.15685
2.6246 1.11543
2.60545 1.06672
2.60948 0.970492
2.59123 1.01853
2.574 1.03282
2.61235 0.898785
2.62226 0.924629
2.60733 1.03231
2.64585 0.945647
2.59092 1.06814
2.56588 1.13079
2.54055 1.16907
2.47224 1.27943
2.53431 1.10719
2.50986 1.15694
2.46569 1.18138
2.39277 1.20964
2.41339 1.12179
2.43081 1.10003
2.39678 1.2297
2.47579 1.15134
2.49406 1.17267
2.49997 1.18895
2.54032 1.1671
2.54399 1.23429
2.52749 1.29382
2.56334 1.2406
2.57419 1.29334
2.58362 1.32558
2.58811 1.32405
2.58846 1.29556
2.52263 1.40267
2.54122 1.27661
2.47125 1.3673
2.54431 1.1962
2.54857 1.21777
2.53729 1.2656
2.54498 1.20656
2.49434 1.24829
2.46695 1.22903
2.32421 1.42959
2.33083 1.36618
2.3799 1.26051
2.47566 1.01774
2.41455 1.09515
2.40215 1.03634
2.4124 0.974027
2.40021 1.00232
2.31952 1.20114
2.38867 0.994468
2.31372 1.12225
2.2957 1.11837
2.27617 1.12313
2.32595 1.02557
2.3315 1.05187
2.28502 1.1558
2.33491 1.09245
2.34573 1.08176
2.33129 1.10154
2.36008 1.06899
2.30289 1.18558
2.30308 1.12891
2.30034 1.03985
2.24852 1.07732
2.27019 1.02359
2.27394 1.01344
2.32744 0.969716
2.30318 1.08001
2.30707 1.15509
2.25658 1.33823
2.36307 1.16281
2.3646 1.196
2.34953 1.25093
2.33967 1.23509
2.37729 1.14635
2.37481 1.13535
2.34439 1.14477
2.28102 1.27081
2.32298 1.16943
2.33997 1.14183
2.31165 1.21567
2.35999 1.04533
2.25293 1.28493
2.30357 1.14035
2.29915 1.12621
2.25968 1.16596
2.25026 1.18019
2.23464 1.20938
2.25124 1.13229
2.17251 1.26024
2.22677 1.13969
2.29571 0.941115
2.21894 1.10052
2.1828 1.20787
2.22689 1.07943
2.20247 1.09378
2.26557 0.916465
2.24158 0.987712
2.22842 0.978515
2.15985 1.1389
2.18892 1.11665
2.16534 1.17652
2.20879 1.05227
2.2139 1.03573
2.17598 1.14023
2.20129 1.08975
2.21419 1.09074
2.23667 1.02918
2.15811 1.20506
2.22191 1.08642
2.19217 1.13987
2.23005 1.02838
2.20786 1.03949
2.13473 1.15607
2.14989 1.10075
2.08735 1.27249
2.1701 1.11844
2.12831 1.24461
2.18097 1.13335
2.17287 1.1536
2.19873 1.10176
2.23541 1.02318
2.18872 1.0941
2.16528 1.0845
2.10527 1.11722
2.07458 1.08807
2.03189 1.16944
2.06143 1.14157
2.10573 1.08517
2.14176 0.98975
2.14281 0.95726
2.09029 1.04103
2.06754 1.08223
2.02281 1.17745
2.10212 1.03144
2.03858 1.17514
2.08787 1.04626
2.06826 1.11242
2.11501 1.04089
2.08757 1.15688
2.15143 1.0608
2.09249 1.2046
2.15385 1.05984
2.17361 1.01387
2.10768 1.19759
2.16133 1.11651
2.19104 1.11158
2.19428 1.1407
2.20274 1.12763
2.22639 1.12481
2.19986 1.21464
2.18787 1.23403
2.20646 1.16007
2.2051 1.15643
2.15241 1.28279
2.18186 1.1884
2.14723 1.25254
2.15615 1.26347
2.14994 1.28184
2.12591 1.36791
2.13946 1.38566
2.16506 1.40151
2.2011 1.35033
2.22746 1.32164
2.25103 1.29886
2.21604 1.31962
2.19473 1.29459
2.21249 1.15988
2.1605 1.2148
2.1626 1.21234
2.1346 1.24305
2.11598 1.27862
2.17541 1.13059
2.18853 1.11818
2.18196 1.10405
2.12028 1.23242
2.16335 1.14645
2.15778 1.2077
2.14291 1.28311
2.20426 1.191
2.17371 1.33004
2.24314 1.18769
2.24711 1.18808
2.24474 1.19548
2.24336 1.16969
2.21402 1.20684
2.30631 0.949657
2.2515 1.07042
2.26008 1.02012
2.2033 1.13094
2.19061 1.13812
2.22742 1.0173
2.26496 0.911514
2.2487 0.889705
2.26079 0.853998
2.23547 0.890417
2.22589 0.955332
2.25324 0.865952
2.22468 0.946439
2.17266 1.09588
2.24644 0.987376
2.2709 1.00289
2.27398 1.00792
2.28474 0.987752
2.29132 1.00254
2.36442 0.851775
2.35084 0.991045
2.38475 0.884128
2.33238 1.00696
2.334 1.06762
2.33291 1.13583
2.34879 1.1341
2.38104 1.12795
2.43857 1.06708
2.48746 0.981074
2.4862 1.00619
2.44879 0.974543
2.39731 1.05214
2.37727 1.0689
2.40637 1.00482
2.4284 0.906548
2.36249 1.02131
2.36271 0.942865
2.38009 0.85246
2.39698 0.840293
2.39088 0.957673
2.39121 1.01846
2.42755 0.983034
2.43243 1.01583
2.42019 1.09044
2.41963 1.07483
2.42005 1.04984
2.40908 1.0761
2.39851 1.09435
2.39778 1.07854
2.38801 1.09678
2.46403 0.849906
2.42174 0.969374
2.44595 0.900413
2.43604 0.904467
2.3898 0.997073
2.38119 1.05212
2.42982 0.930084
2.42632 1.07786
2.42275 1.18225
2.44406 1.1237
2.48305 1.07191
2.514 1.05502
2.44555 1.29897
2.50023 1.13408
2.52863 1.01878
2.48314 1.06892
2.48456 0.961924
2.46186 0.998939
2.45489 1.03154
2.38611 1.21706
2.40237 1.12623
2.44391 1.00035
2.39062 1.10776
2.34081 1.22677
2.42184 1.08587
2.45556 1.00353
2.47452 0.966197
2.4728 0.94884
2.42374 1.01519
2.41855 0.909898
2.34553 1.07484
2.34969 1.07007
2.37771 1.09494
2.41718 1.06836
2.37108 1.17165
2.39639 1.1388
2.42703 1.10665
2.47234 1.0109
2.47595 0.972138
2.48155 0.901024
2.44426 0.919628
2.38292 1.07954
2.40183 0.971552
2.41094 0.953189
2.39678 0.993877
2.42041 0.92707
2.41185 1.02493
2.51837 0.826608
2.47712 1.05663
2.47597 1.08457
2.52852 0.924327
2.45384 1.11488
2.52408 0.950923
2.5326 0.928312
2.49889 1.03552
2.49903 0.97766
2.48075 0.955216
2.48231 0.913502
2.45502 0.990771
2.44444 1.07394
2.51265 0.941386
2.49393 0.989994
2.52637 0.817219
2.50235 0.8635
2.45999 0.940818
2.47111 0.938717
2.51279 0.833436
2.52825 0.821647
2.49763 0.925302
2.49284 0.985962
2.50748 1.01139
2.57909 0.892361
2.62311 0.840247
2.59582 0.976881
2.59209 1.03531
2.62479 0.982735
2.61209 1.05738
2.60939 1.07695
2.60438 1.08117
2.57854 1.13255
2.61419 1.02714
2.62623 1.04301
2.62057 0.974768
2.55532 1.03593
2.53747 1.01727
2.495 1.0451
2.48276 1.07293
2.52793 0.974356
2.5548 1.0349
2.56976 1.09023
2.56318 1.12889
2.58612 1.03854
2.55446 1.08371
2.54593 1.07335
2.49047 1.21405
2.51852 1.13585
2.55761 1.03614
2.44734 1.22955
2.42105 1.23391
2.46898 1.11137
2.42426 1.18615
2.38557 1.26874
2.42391 1.18461
2.39447 1.20206
2.37474 1.18407
2.29142 1.30725
2.28637 1.26213
2.27103 1.23738
2.27538 1.25351
2.3704 1.11367
2.3553 1.19718
2.33944 1.23416
2.28625 1.32683
2.35932 1.11361
2.34521 1.08896
2.23985 1.28002
2.3173 1.02394
2.21702 1.22173
2.21267 1.16694
2.233 1.06187
2.26986 0.930477
2.24163 0.967985
2.15808 1.14903
2.23081 0.936208
2.22169 1.0204
2.24152 0.98603
2.20338 1.05298
2.18729 1.04988
2.18749 1.00174
2.14503 1.05444
2.13271 1.06852
2.12872 1.05242
2.11644 1.02685
2.14184 0.981814
2.16478 0.960487
2.12735 1.11601
2.19212 1.01573
2.19471 1.05556
2.20716 1.08009
2.2444 1.02752
2.20703 1.1093
2.15673 1.15553
2.14716 1.13968
2.12665 1.10237
2.1345 1.05291
2.13719 1.02379
2.13092 1.03195
2.1201 1.05376
2.14017 1.01164
2.14943 1.00937
2.19184 0.921607
2.17382 0.968998
2.17666 0.974619
2.15079 0.953752
2.08276 1.05008
2.07469 1.02957
2.05949 1.05014
2.02319 1.1753
2.14516 0.937749
2.0556 1.10135
2.06664 1.01531
2.06142 1.01313
2.05849 1.03005
2.09691 1.00516
2.12895 0.98872
2.15213 0.935962
2.07365 1.05212
2.04151 1.04575
2.09703 0.871504
2.05364 0.982314
2.07631 0.95609
2.0851 0.914999
2.04378 0.937972
2.00464 0.99458
2.01161 1.0008
2.03172 1.01295
2.09361 0.91572
2.03901 1.00192
2.03771 0.972223
2.03941 0.943907
2.08828 0.815849
2.07828 0.889231
2.07475 0.892524
2.09241 0.877537
2.05989 0.927859
2.05114 0.901189
2.06211 0.852057
2.06691 0.825702
2.06208 0.932318
2.113 0.845182
2.12459 0.891242
2.14469 0.941695
2.15121 0.944293
2.11888 1.03824
2.12529 1.00439
2.17254 0.957786
2.20935 0.857158
2.14552 1.02852
2.22723 0.816653
2.14339 1.03459
2.18061 0.876601
2.09908 0.978638
2.01553 1.10471
2.10201 0.895675
2.07557 1.01487
2.11106 0.95002
2.14835 0.863739
2.14024 0.938686
2.12869 0.947506
2.11923 0.957701
2.15534 0.915438
2.20993 0.847814
2.20534 0.892736
2.1925 0.998158
2.1934 1.065
2.17047 1.10564
2.18987 1.03581
2.15913 1.11242
2.27936 0.884724
2.23352 1.129
2.262 1.09462
2.29734 1.00184
2.27381 1.02534
2.24048 1.05138
2.24958 0.967791
2.26566 0.940452
2.26625 0.895077
2.22898 0.947784
2.15312 1.05069
2.15587 1.00243
2.13644 1.06947
2.16082 1.08081
2.21215 1.04175
2.21164 1.03706
2.24799 0.904742
2.22815 0.954226
2.26488 0.850572
2.19431 1.06916
2.21749 1.01415
2.22706 0.981008
2.1917 1.05716
2.21728 0.955027
2.20834 0.967192
2.23075 0.998322
2.28822 0.927753
2.26449 1.01383
2.29465 0.869855
2.25689 0.916686
2.2877 0.778205
2.25202 0.934014
2.2876 0.915632
2.3 0.932948
2.27214 1.03418
2.32849 0.957396
2.32607 0.912212
2.24341 1.08596
2.27813 1.00252
2.28428 0.998653
2.30374 0.92068
2.23428 1.02636
2.24003 0.962601
2.28248 0.823379
2.28736 0.770761
2.16623 1.02423
2.1989 0.82195
2.09421 0.984702
2.12304 0.856451
2.0571 1.04658
2.05719 1.10023
2.1309 0.9115
2.08126 1.0071
2.06829 0.988588
2.05178 1.00687
2.05552 0.991516
2.07269 0.993474
2.07931 1.04062
2.08505 1.07286
2.06214 1.1735
2.1404 0.963303
2.09731 1.03756
2.08523 1.07924
2.0835 1.1092
2.06618 1.12617
2.11159 0.989369
2.14036 0.900392
2.1058 1.02191
2.09655 1.13621
2.09094 1.19797
2.14089 1.07062
2.14737 1.02056
2.08789 1.1697
2.12418 1.08747
2.08686 1.18042
2.10914 1.14438
2.10755 1.12612
2.14331 1.07545
2.10493 1.16208
2.13447 1.08858
2.11836 1.10883
2.09276 1.12333
2.13046 0.986809
2.1377 0.954584
2.06858 1.08369
2.03691 1.105
2.10721 0.935826
2.09108 0.91062
2.07984 0.845157
2.01599 0.986088
2.08058 0.836032
2.01204 1.02265
2.08215 0.889968
2.04001 1.00404
2.00961 1.05117
2.01479 1.07642
2.03185 1.11531
2.0645 1.14053
2.08265 1.16339
2.02201 1.27267
2.06768 1.1291
2.00008 1.21707
2.02945 1.11094
1.98356 1.1296
1.98628 1.08121
1.99646 1.01746
1.97828 1.04889
1.91873 1.15871
1.96397 1.06277
1.9256 1.13106
1.91039 1.18698
1.98309 1.06948
1.92374 1.15631
1.94248 1.10859
1.91299 1.18126
1.9147 1.15901
1.92239 1.12163
1.94505 1.08601
1.95092 1.08048
2.00467 0.956474
1.94308 1.0369
1.88132 1.13664
1.88868 1.0806
1.88767 1.06592
1.90965 1.0295
1.96933 0.89948
1.94612 0.989838
1.94099 1.01944
1.95619 0.987118
1.90995 1.04995
1.96818 0.88708
1.94112 0.978207
1.93056 1.03026
1.97909 0.957549
1.98044 0.935469
1.99236 0.88103
1.97164 0.925375
1.92393 1.02654
1.9748 0.967515
1.94447 1.05194
1.94513 1.10714
2.01427 1.02966
1.97123 1.12929
2.03651 0.984641
2.06157 0.953514
1.95693 1.15472
1.98468 1.08124
1.94929 1.07709
1.96445 0.961142
1.9606 0.90196
1.90381 1.02789
1.89733 1.03667
1.92375 1.01622
1.89788 1.05948
1.88325 1.10456
1.87772 1.15972
1.93585 1.10801
1.86428 1.22114
1.84016 1.25996
1.91324 1.14759
1.89609 1.13146
1.84373 1.19814
1.85854 1.1636
1.80148 1.26033
1.79288 1.27078
1.79573 1.25251
1.87156 1.09182
1.88117 1.02459
1.75727 1.18248
1.72689 1.19087
1.79663 1.09272
1.83013 1.05862
1.8353 1.04001
1.77511 1.13631
1.7648 1.12442
1.85252 0.982275
1.82774 1.04284
1.80662 1.02436
1.81516 0.953317
1.75439 1.00343
1.71101 1.05978
1.70383 1.06826
1.67824 1.11765
1.66968 1.12425
1.68411 1.06547
1.65496 1.10183
1.6942 1.01364
1.66469 1.01992
1.6675 1.00674
1.69982 0.97474
1.64652 1.07438
1.64875 1.048
1.70869 0.898381
1.62682 1.00353
1.60831 1.01175
1.57046 1.06895
1.61978 0.974425
1.64361 0.973981
1.66666 0.955416
1.62722 1.08285
1.64968 1.10916
1.63983 1.16875
1.63446 1.19156
1.67787 1.13138
1.70843 1.04823
1.68958 1.11244
1.66515 1.12667
1.62612 1.10946
1.63175 1.07476
1.60822 1.09426
1.61898 1.10937
1.60766 1.15385
1.60657 1.13687
1.57263 1.14967
1.54432 1.18353
1.52789 1.2145
1.54851 1.19223
1.60341 1.14305
1.49806 1.29068
1.59499 1.1314
1.4756 1.25252
1.54439 1.10025
1.49003 1.14531
1.50126 1.10395
1.46865 1.10896
1.49752 1.02179
1.45686 1.02999
1.40228 1.0568
1.49463 0.914109
1.51508 0.870642
1.43294 0.964703
1.43477 0.928379
1.42063 0.921076
1.44212 0.887358
1.42153 0.940796
1.43947 0.935209
1.48125 0.933489
1.5051 0.953506
1.46734 1.03839
1.47706 1.02985
1.46686 1.03601
1.50156 0.964638
1.42566 1.0342
1.39246 1.03618
1.39239 1.01302
1.43719 0.940785
1.41178 1.00789
1.4401 0.965992
1.35004 1.1109
1.36673 1.09941
1.42319 1.04376
1.48032 0.968124
1.45763 0.9962
1.4491 1.01943
1.45778 0.979564
1.40323 1.02347
1.42985 0.949537
1.37662 1.01528
1.38895 0.956042
1.38775 0.983599
1.35467 1.03159
1.37341 1.04202
1.36547 1.04216
1.41789 0.959997
1.42432 0.934674
1.41286 0.979708
1.40627 1.00505
1.3686 1.0587
1.40913 1.00422
1.38602 1.03722
1.38225 1.02939
1.43302 0.936133
1.33093 1.06751
1.31684 1.06823
1.28362 1.12918
1.31868 1.12253
1.41857 1.03397
1.42761 1.05759
1.38308 1.1249
1.43074 1.05888
1.37689 1.11486
1.35241 1.11634
1.2991 1.16101
1.27933 1.17557
1.29964 1.13047
1.27992 1.10233
1.28327 1.07617
1.21983 1.12378
1.36239 0.917922
1.23502 1.08882
1.28878 1.06211
1.32224 1.05696
1.3152 1.07364
1.32066 1.0678
1.31422 1.10133
1.34202 1.06401
1.30515 1.08513
1.34704 1.02165
1.32796 1.02946
1.34487 1.00321
1.35753 1.0055
1.39233 0.942632
1.37345 0.967029
1.36733 0.96445
1.33668 1.0187
1.34509 1.01225
1.35744 1.01047
1.33006 1.08391
1.30957 1.14203
1.39381 1.06844
1.36491 1.1327
1.35269 1.15295
1.35761 1.11271
1.34667 1.07486
1.25543 1.13095
1.20062 1.15495
1.26299 1.08558
1.26684 1.08202
1.2437 1.09626
1.2585 1.04292
1.24939 1.04409
1.25212 1.0417
1.24597 1.03997
1.27172 1.02659
1.24796 1.06263
1.25345 1.02987
1.25801 1.00777
1.18226 1.07695
1.15309 1.07655
1.16088 1.05155
1.18003 1.01304
1.12489 1.06842
1.11323 1.05462
1.10947 1.03036
1.13934 0.98191
1.09839 1.01783
1.10727 1.00009
1.04595 1.06457
1.06666 1.03964
1.11042 0.985038
1.07455 1.0052
1.09244 0.968961
1.05375 0.970404
1.01924 0.970351
0.997164 0.966372
0.988363 0.961626
1.00083 0.961622
0.997404 0.960433
1.05312 0.926208
1.04345 0.929682
1.04124 0.919619
0.969233 0.998103
0.99157 0.982921
0.941857 1.04683
0.975073 1.03533
0.963685 1.02817
0.947452 1.01792
0.926464 1.04119
0.932603 1.06126
0.946047 1.02153
0.868749 1.07226
0.918922 1.01436
0.824343 1.0938
0.926478 0.999799
0.910598 1.03656
0.955295 1.01554
0.995557 1.00146
0.939505 1.06901
0.952611 1.05921
0.905361 1.07301
0.928491 1.01099
0.866934 0.99777
0.842841 1.00213
0.896075 0.975395
0.922294 0.982213
0.949079 0.940665
0.945982 0.943318
0.914898 0.986105
0.92689 0.967199
0.868769 1.00455
0.893168 0.959519
0.895947 0.954984
0.918172 0.891215
0.867485 0.938581
0.813827 0.952971
0.851692 0.891578
0.785538 0.965562
0.808074 0.951617
0.782449 0.97703
0.794474 0.983736
0.836602 0.955692
0.896145 0.896413
0.857521 0.931288
0.816456 0.982351
0.80809 1.02088
0.834654 1.03146
0.83044 1.04596
0.853899 1.041
0.887652 1.03897
0.870165 1.09695
0.897697 1.09951
0.849816 1.15705
0.877158 1.11804
0.917347 1.03704
0.906105 1.02065
0.845191 1.06702
0.803268 1.0982
0.802499 1.05935
0.788082 1.04838
0.796294 1.02934
0.841757 1.00964
0.841679 1.05514
0.892616 1.0195
0.905816 0.995092
0.87886 1.0042
0.854605 1.02056
0.900564 0.978152
0.858709 0.996374
0.822043 1.02181
0.742962 1.08302
0.805302 1.03782
0.831516 1.0185
0.80067 1.04834
0.834373 1.02508
0.854561 0.976301
0.794161 0.995443
0.763381 0.990372
0.757426 0.950984
0.678598 0.957719
0.621868 0.963991
0.611133 0.954285
0.620356 0.976179
0.658843 0.952058
0.651974 0.982236
0.678225 0.942127
0.578882 0.991181
0.588248 0.984219
0.546062 1.03122
0.588598 1.03304
0.645293 0.999655
0.705684 0.954748
0.624841 1.01309
0.585293 1.04123
0.597862 1.01915
0.576104 1.01916
0.624304 0.969326
0.557367 0.998694
0.616526 0.976884
0.666824 0.958162
0.696769 0.938018
0.673767 0.959251
0.697571 0.937165
0.660983 0.958824
0.698356 0.943924
0.664833 0.975803
0.721742 0.945272
0.714403 0.956403
0.679697 0.96477
0.609701 0.995835
0.640424 0.975855
0.672839 0.970313
0.656333 0.99018
0.681031 0.978173
0.684141 0.981878
0.691615 0.993191
0.713363 0.995298
0.68734 0.994011
0.673477 0.970594
0.630471 0.963118
0.628048 0.908956
0.595727 0.912164
0.583492 0.89343
0.544017 0.937631
0.51162 0.965134
0.533359 0.964256
0.540966 0.966198
0.558633 0.947466
0.586034 0.917535
0.540513 0.948306
0.564405 0.93746
0.51078 0.958557
0.532306 0.933142
0.462186 0.95088
0.45509 0.940853
0.53017 0.906623
0.542657 0.895637
0.547504 0.876423
0.474534 0.914636
0.502516 0.899546
0.481682 0.932122
0.498846 0.949929
0.563786 0.952174
0.565208 0.986969
0.575724 0.989168
0.615731 0.97142
0.579135 0.978506
0.528258 1.00052
0.473752 0.999201
0.538311 0.938886
0.552043 0.934407
0.607458 0.914861
0.616877 0.946047
0.589985 0.958955
0.588325 0.961299
0.585955 1.00428
0.609634 1.03038
0.6676 0.978751
0.658063 1.01873
0.682272 1.0306
0.673613 1.05425
0.682204 1.03634
0.731355 0.990307
0.695089 1.00215
0.643982 0.999184
0.648866 0.962116
0.66106 0.93612
0.65354 0.963607
0.677617 0.980748
0.71819 0.951024
0.676525 0.974845
0.657327 1.01382
0.622133 1.07049
0.687996 1.03528
0.683317 1.03229
0.686291 1.00989
0.726505 0.972205
0.719491 0.992701
0.705416 1.0132
0.679263 1.05229
0.699758 1.02471
0.739325 0.986283
0.809144 0.932092
0.732449 1.02363
0.781794 0.984977
0.751851 1.01903
0.761912 1.02006
0.772085 1.03206
0.797507 1.0564
0.812127 1.07611
0.841751 1.04128
0.76772 1.11314
0.797671 1.08908
0.802 1.06856
0.769675 1.03912
0.77599 0.988197
0.7576 0.95459
0.73973 0.950534
0.759459 0.940761
0.777873 0.973663
0.737228 1.03115
0.753687 1.03723
0.792196 0.983929
0.799149 0.965272
0.795482 1.01212
0.812828 1.04179
0.800385 1.05258
0.77774 1.06832
0.7445 1.08733
0.724837 1.07379
0.704972 1.07151
0.684176 1.08759
0.76862 0.98664
0.755379 0.999451
0.749363 0.994828
0.651657 1.04179
0.645112 1.00631
0.678779 0.931685
0.677589 0.948145
0.687413 0.972173
0.656143 1.04172
0.750618 0.95596
0.722935 0.962779
0.709469 0.989324
0.687034 1.02535
0.684303 1.01962
0.65448 1.04047
0.60289 1.0539
0.634133 1.01227
0.614249 1.0504
0.670408 1.03117
0.727274 1.019
0.7152 1.05112
0.716711 1.06611
0.758847 1.03125
0.739775 1.03497
0.742364 1.03168
0.737088 1.06262
0.791538 1.00098
0.79731 0.950471
0.73815 0.976973
0.747028 0.952207
0.749895 0.945841
0.720102 0.941311
0.75335 0.914559
0.751499 0.940135
0.746812 0.964171
0.777587 0.96468
0.816265 0.972744
0.812144 1.03693
0.837257 1.03866
0.757477 1.09209
0.781811 1.05077
0.826699 1.00868
0.767285 1.08182
0.77956 1.04565
0.840566 0.972414
0.809798 0.993238
0.830455 0.969737
0.822724 0.989871
0.813817 0.984484
0.824609 0.971635
0.812214 0.962852
0.798904 0.974026
0.801351 1.00691
0.823191 1.0364
0.812007 1.08455
0.871394 1.04218
0.815608 1.10625
0.801161 1.11201
0.764647 1.12923
0.850331 1.06282
0.864064 1.06363
0.847519 1.12094
0.964693 1.03116
0.941065 1.09197
0.92086 1.10969
0.954979 1.07875
0.941222 1.0873
0.950912 1.05008
0.981659 1.02459
0.997041 1.01549
0.978887 1.04774
0.981681 1.00913
0.919048 1.01984
0.848871 1.05942
0.842988 1.05737
0.834071 1.07352
0.822926 1.08732
0.930893 0.997454
0.898427 1.01921
0.83215 1.06028
0.853992 0.988777
0.850998 0.978607
0.849132 0.959795
0.78376 0.997863
0.772329 0.979411
0.753854 0.986826
0.803959 0.940739
0.81577 0.974108
0.842819 0.960709
0.870808 0.928009
0.846688 0.948555
0.85417 0.961928
0.94833 0.887974
0.881433 0.9637
0.944064 0.860849
0.837613 0.976016
0.859816 0.967323
0.825664 0.999345
0.839511 0.997118
0.823629 1.019
0.84108 0.98524
0.782144 1.05367
0.792213 1.03647
0.775689 1.03561
0.771004 1.04358
0.822102 1.02889
0.817123 1.01941
0.721456 1.0501
0.733786 1.00578
0.660784 1.03636
0.704474 1.00457
0.713934 1.00737
0.713769 0.984644
0.724718 0.95417
0.714878 0.986339
0.777619 0.972317
0.751303 1.0098
0.745005 1.0399
0.769587 1.03824
0.775584 1.0321
0.753434 1.0607
0.830066 0.978901
0.782005 1.05866
0.790748 1.06107
0.821 1.02121
0.784741 1.03306
0.763132 1.03211
0.796785 0.968039
0.796264 0.988316
0.800867 1.02114
0.855677 0.965105
0.834458 0.981402
0.860246 0.952486
0.797245 1.00681
0.851608 0.958784
0.818825 1.01853
0.841216 0.987623
0.812986 1.00303
0.805371 0.978281
0.809064 0.955296
0.776487 0.982358
0.825046 0.956173
0.849418 0.989355
0.827876 1.03001
0.807909 1.01929
0.766658 1.02438
0.701528 1.06351
0.743898 1.02034
0.739095 1.00777
0.709167 1.0456
0.721724 0.997356
0.652112 1.02462
0.659928 1.00783
0.684939 0.953828
0.646973 0.963655
0.658088 0.945126
0.675229 0.939561
0.689205 0.931586
0.715981 0.900469
0.690968 0.960205
0.75177 0.904945
0.783821 0.876862
0.783683 0.893433
0.785723 0.904803
0.799557 0.928727
0.759316 0.980936
0.713487 1.00832
0.680299 1.01776
0.662707 1.025
0.662867 1.03282
0.704921 1.03807
0.743944 1.01622
0.756587 1.02423
0.642142 1.11666
0.696236 1.05823
0.720482 1.03893
0.725948 1.03666
0.70689 1.06915
0.696127 1.07281
0.741285 1.01904
0.687472 1.03177
0.701693 0.98936
0.682018 1.00924
0.731895 0.957706
0.719207 0.978554
0.700347 0.975841
0.665595 0.982458
0.654623 0.986476
0.689737 0.969171
0.726918 0.964343
0.704883 1.01533
0.705397 1.02932
0.67443 1.07744
0.670967 1.09081
0.763562 1.02912
0.743716 1.07159
0.719864 1.11161
0.757604 1.06481
0.741269 1.06566
0.700523 1.09146
0.705436 1.06317
0.699463 1.06417
0.695849 1.05384
0.709679 1.00613
0.696509 0.999196
0.640942 1.02998
0.715619 0.969686
0.706829 0.981561
0.694369 1.01844
0.701766 1.04094
0.765467 0.983412
0.752146 1.01883
0.775247 0.980769
0.705123 1.02526
0.692755 1.02936
0.605859 1.05942
0.679503 0.995713
0.676105 1.00999
0.704768 0.982021
0.709718 0.979942
0.704764 0.985141
0.716241 0.980455
0.75992 0.918035
0.725286 0.962923
0.713321 0.99411
0.757969 0.986429
0.790793 0.969793
0.756542 1.02291
0.792471 0.990005
0.780176 0.966479
0.727033 0.985492
0.763132 0.921774
0.773198 0.900135
0.745897 0.948056
0.716627 0.973564
0.707226 0.971011
0.735893 0.923975
0.76091 0.910936
0.728884 0.941894
0.699144 0.99972
0.743122 0.96535
0.731592 0.992425
0.737564 0.97829
0.70065 0.982994
0.72645 0.953416
0.683991 0.976969
0.642756 0.972832
0.582462 0.992159
0.634744 0.969067
0.588189 0.994012
0.64949 0.93874
0.610482 0.962939
0.625036 0.960508
0.607373 0.963006
0.610876 0.945242
0.582883 0.958071
0.585918 0.940501
0.580938 0.942612
0.550605 0.988977
0.582258 0.984578
0.602448 0.998513
0.619407 0.991154
0.551554 1.03741
0.596537 0.99118
0.639627 0.97145
0.579418 1.04696
0.651551 0.981071
0.608578 0.984327
0.534945 1.00802
0.516534 0.986957
0.496238 1.00872
0.481592 1.01854
0.486303 1.00675
0.476408 1.01252
0.467301 1.01324
0.500196 0.984481
0.511738 0.979182
0.494039 0.969375
0.459599 0.980177
0.528294 0.93432
0.480686 0.963548
0.497719 0.96381
0.489339 0.974023
0.489205 0.971131
0.475058 0.971499
0.522447 0.943374
0.513754 0.95003
0.513385 0.953321
0.55151 0.931792
0.504665 0.962944
0.504212 0.967333
0.517174 0.953087
0.552122 0.914847
0.554124 0.918397
0.539138 0.950643
0.536543 0.965908
0.517075 0.996698
0.54411 0.964125
0.51237 0.972478
0.49277 1.00129
0.501785 0.977212
0.528965 0.94705
0.504233 0.949165
0.473411 0.96932
0.423805 0.982812
0.435934 0.94507
0.409571 0.952226
0.414973 0.968089
0.40293 0.987813
0.405127 0.974321
0.483921 0.905933
0.431241 0.92993
0.422122 0.903171
0.37368 0.917539
0.384571 0.885646
0.364495 0.881898
0.3662 0.894807
0.369552 0.897924
0.382909 0.889629
0.406708 0.88321
0.417401 0.864789
0.365372 0.887458
0.367484 0.891082
0.323544 0.945193
0.360739 0.938625
0.377296 0.955603
0.406359 0.9596
0.33999 1.01995
0.341152 1.02639
0.381125 0.986597
0.336378 0.990217
0.365382 0.967277
0.376831 0.956496
0.389979 0.941421
0.346222 0.95962
0.36018 0.956084
0.352611 0.96506
0.372013 0.959373
0.29171 0.984736
0.283347 0.979494
0.297344 0.974829
0.335135 0.974411
0.351252 0.987181
0.382383 0.988076
0.481373 0.942288
0.39112 0.992644
0.335398 1.0059
0.320845 0.999928
0.382173 0.954097
0.375685 0.962679
0.399444 0.937789
0.419804 0.915319
0.427148 0.924541
0.411059 0.923246
0.417627 0.918568
0.390262 0.931845
0.439597 0.906281
0.404724 0.934486
0.393678 0.959561
0.42979 0.945093
0.471235 0.918425
0.46604 0.916419
0.468504 0.930228
0.462037 0.949617
0.529868 0.92132
0.507696 0.934442
0.459542 0.964624
0.459927 0.968496
0.44429 0.976298
0.485973 0.958103
0.497177 0.948188
0.417833 0.997259
0.52549 0.924741
0.474909 0.95598
0.456345 0.982088
0.4853 0.961807
0.432445 1.00721
0.478904 0.994067
0.487032 1.00889
0.498867 1.00371
0.542971 0.959757
0.538657 0.953176
0.514618 0.952293
0.491966 0.947502
0.449499 0.974311
0.508138 0.942725
0.503975 0.941938
0.441563 0.976711
0.469803 0.923805
0.52816 0.886789
0.449425 0.948021
0.506185 0.9145
0.5128 0.909537
0.549973 0.882807
0.556315 0.875038
0.559852 0.8732
0.534572 0.901164
0.522637 0.934622
0.509823 0.955035
0.571333 0.927117
0.544125 0.965862
0.60145 0.944019
0.522054 1.00767
0.576947 1.0007
0.583894 0.999963
0.602194 0.993098
0.511614 1.04115
0.640271 1.00544
0.6049 1.06009
0.609575 1.04877
0.612402 1.02371
0.649216 0.968796
0.666934 0.932833
0.630694 0.973488
0.548158 1.01166
0.556109 0.982149
0.525595 0.970358
0.518111 0.96809
0.507855 0.973998
0.501936 0.987849
0.499992 0.988486
0.487527 0.996781
0.498398 0.994713
0.47826 1.01075
0.499143 0.998122
0.44549 1.01443
0.416382 1.01808
0.408595 0.998098
0.384336 0.983954
0.378713 0.958608
0.374097 0.945115
0.397784 0.932813
0.421189 0.924548
0.440863 0.904287
0.382859 0.908133
0.339888 0.894378
0.324668 0.883234
0.308879 0.91746
0.337549 0.934396
0.328259 0.958581
0.395252 0.93486
0.416252 0.911004
0.395992 0.928667
0.359492 0.930206
0.403982 0.908601
0.324135 0.921149
0.308411 0.906412
0.309232 0.916288
0.282167 0.91018
0.21856 0.934363
0.305001 0.921531
0.30853 0.94935
0.311337 0.970908
0.372278 0.987217
0.3714 0.996978
0.376174 1.00011
0.398676 0.981636
0.372276 0.996398
0.405064 0.979891
0.335003 0.999448
0.420692 0.965711
0.364701 0.973181
0.388382 0.963766
0.390445 0.961194
0.424406 0.967189
0.457598 0.974154
0.41815 0.957607
0.470952 0.898242
0.428904 0.933218
0.392688 0.95003
0.370252 0.979781
0.426047 0.97881
0.41761 0.968088
0.393815 0.976902
0.438291 0.952172
0.399161 0.962686
0.441657 0.942566
0.436402 0.970837
0.452299 0.976985
0.448351 1.00983
0.435571 1.03446
0.418712 1.03131
0.404145 1.03623
0.39251 1.02993
0.451131 1.00138
0.378537 1.02122
0.337666 1.00112
0.356177 0.953999
0.317291 0.953143
0.304999 0.93355
0.358059 0.916258
0.396974 0.917608
0.377254 0.937304
0.373322 0.947106
0.369522 0.947277
0.420702 0.902242
0.403478 0.901397
0.388828 0.921697
0.449827 0.908334
0.387502 0.938746
0.333494 0.968902
0.348055 0.979289
0.362809 0.988574
0.374881 0.98796
0.345596 1.01315
0.363101 1.01378
0.347895 1.01731
0.368574 1.00738
0.358054 1.01648
0.39818 0.989782
0.390434 0.98466
0.415097 0.9826
0.429877 0.964184
0.381798 0.990647
0.44484 0.989043
0.435462 1.00866
0.397877 1.02861
0.320846 1.05064
0.306724 1.03746
0.329285 0.983089
0.354032 0.979056
0.344323 0.978188
0.359133 0.964993
0.315924 0.977782
0.269257 1.02206
0.286324 1.02202
0.233062 1.02375
0.279987 0.98666
0.265815 0.974766
0.288684 0.954507
0.252891 0.971543
0.266701 0.971481
0.275317 0.956333
0.347838 0.908468
0.336338 0.92319
0.366663 0.934265
0.336967 0.954969
0.344112 0.964803
0.31964 0.993062
0.355345 0.990729
0.357064 1.02133
0.418923 1.01671
0.448379 1.03822
0.457554 1.07216
0.501602 1.0577
0.516692 1.03672
0.519877 1.05178
0.523109 1.05536
0.494372 1.04555
0.506333 1.02869
0.495964 1.02562
0.574645 0.979028
0.480265 1.01416
0.487386 0.998815
0.438956 1.01078
0.440842 1.01737
0.465087 0.995192
0.478246 0.979814
0.44689 0.974539
0.427809 0.945696
0.475932 0.886453
0.452029 0.896107
0.402724 0.925371
0.404376 0.945912
0.389605 0.950653
0.360625 0.960025
0.336323 0.969547
0.353852 0.988071
0.406423 0.981051
0.418286 1.00945
0.39305 1.01963
0.393932 0.996868
0.391754 1.00198
0.40151 0.986994
0.404209 0.955388
0.406029 0.92873
0.363389 0.962251
0.364665 0.946393
0.365341 0.937256
0.367061 0.913042
0.366095 0.933294
0.387535 0.937945
0.428285 0.927049
0.401131 0.970949
0.333951 0.998978
0.367061 0.983427
0.381854 0.990909
0.378674 1.00581
0.305968 1.04304
0.342752 1.03159
0.384868 0.993325
0.361035 0.992065
0.332102 0.973777
0.27511 0.965313
0.322374 0.893081
0.328422 0.907589
0.34705 0.902645
0.284454 0.941336
0.355921 0.922322
0.309619 0.945648
0.318634 0.958112
0.335128 0.974742
0.315085 0.98411
0.349904 0.961898
0.371314 0.94561
0.351307 0.948624
0.30312 0.960103
0.280122 0.9775
0.2879 0.963422
0.27804 0.938642
0.22759 0.935788
0.298296 0.907125
0.306353 0.913345
0.301606 0.922478
0.229116 0.944863
0.203391 0.929333
0.172408 0.922551
0.178076 0.914004
0.187834 0.92982
0.233358 0.918971
0.194748 0.938068
0.189856 0.930013
0.129807 0.921008
0.155933 0.896853
0.11685 0.91563
0.215075 0.883546
0.183563 0.879737
0.24392 0.870253
0.261692 0.866147
0.151972 0.89616
0.14794 0.901839
0.114607 0.923112
0.117855 0.919806
0.127028 0.930178
0.194455 0.887978
0.119199 0.920519
0.085613 0.933255
0.122208 0.941782
0.0650983 0.971376
0.123192 0.972912
0.105213 1.00432
0.116621 1.0283
0.0949934 1.04736
0.111214 1.05531
0.178314 1.04334
0.124674 1.06442
0.184045 1.06614
0.122406 1.06943
0.200654 1.03014
0.18302 1.02696
0.184318 0.991324
0.174628 0.972513
0.177836 0.954416
0.137652 0.940353
0.160126 0.950279
0.184879 0.954898
0.150116 0.972298
0.206029 0.986434
0.222949 0.968956
0.245779 0.962675
0.252098 0.971166
0.205361 0.991772
0.232618 0.998853
0.234592 0.990411
0.262413 0.969531
0.167172 0.992307
0.177571 0.999364
0.156815 1.02669
0.202505 1.02663
0.2577 0.994821
0.213485 1.00352
0.261951 0.988583
0.254004 0.97468
0.234254 0.987292
0.183622 1.00243
0.178817 1.00293
0.246399 0.965763
0.287232 0.950135
0.217856 0.977156
0.224874 0.975465
0.284159 0.968745
0.187643 1.01496
0.183221 1.00149
0.194065 0.989992
0.177972 0.991787
0.222719 0.982549
0.166428 1.00353
0.210348 1.0026
0.2115 1.0003
0.195496 0.987078
0.19377 0.980152
0.117625 0.988644
0.139599 0.974093
0.162666 0.980756
0.210661 0.992199
0.256264 0.979847
0.196339 0.98956
0.201507 0.962418
0.18343 0.940269
0.132062 0.94179
0.11781 0.952541
0.0569638 0.954807
0.134921 0.945617
0.0440049 0.958488
0.0431182 0.946846
0.133945 0.918181
0.154212 0.925889
0.164581 0.961777
0.222802 0.949944
0.216123 0.95541
0.19571 0.945337
0.168518 0.954446
0.207264 0.945851
0.182535 0.947676
0.168122 0.955528
0.206251 0.958204
0.213506 0.973937
0.179277 0.989133
0.192076 0.984195
0.213902 0.976523
0.162714 0.985871
0.105735 0.997507
0.0945179 0.999207
0.099441 0.994706
0.109401 0.968606
0.117767 0.951713
0.179314 0.927861
0.153381 0.925819
0.129582 0.931712
0.217636 0.89896
0.200174 0.886192
0.20441 0.878268
0.205675 0.890598
0.239953 0.894394
0.246167 0.88878
0.173393 0.910751
0.186332 0.918173
0.202942 0.914318
0.206195 0.928457
0.202478 0.954843
0.24837 0.952682
0.29212 0.943221
0.316052 0.938906
0.294663 0.948308
0.284218 0.954682
0.301256 0.943545
0.251337 0.952386
0.280095 0.93153
0.346322 0.914386
0.310862 0.950898
0.30868 0.955147
0.279532 0.952873
0.214733 0.968533
0.28686 0.948158
0.271021 0.960663
0.256996 0.964598
0.279367 0.952474
0.267447 0.943701
0.222545 0.947783
0.210546 0.936026
0.188762 0.959871
0.179518 0.967975
0.195168 0.969744
0.194218 0.943944
0.119317 0.955786
0.170367 0.951851
0.147358 0.970543
0.246105 0.95964
0.174115 0.974069
0.169382 0.976568
0.117376 0.990865
0.0993961 0.996758
0.130473 0.976353
0.0820454 0.969352
0.0668995 0.965598
0.167695 0.931028
0.153921 0.907773
0.131927 0.907994
0.163303 0.897984
0.128467 0.907584
0.124305 0.92254
0.115657 0.948775
0.18362 0.95347
0.153334 0.970798
0.0999756 0.967115
0.154647 0.968595
0.219721 0.95291
0.195647 0.988892
0.244617 0.972423
0.236845 0.979145
0.304196 0.968835
0.248961 0.983548
0.301652 0.980279
0.239271 1.01451
0.252047 1.00068
0.211304 0.998006
0.201501 0.979333
0.207997 0.974275
0.193764 0.982529
0.220922 0.979581
0.194503 0.958111
0.223759 0.937187
0.233581 0.921397
0.233657 0.919334
0.223292 0.924968
0.209426 0.918256
0.230123 0.917827
0.226989 0.922917
0.21634 0.91785
0.173337 0.931579
0.170298 0.94592
0.227081 0.950948
0.181619 0.961635
0.159579 0.966805
0.145916 0.96139
0.145291 0.958357
0.180323 0.954384
0.156408 0.976572
0.214333 0.976325
0.165941 1.00368
0.246982 0.976888
0.197464 0.982165
0.202239 0.97835
0.194866 0.962988
0.220674 0.949902
0.232168 0.941873
0.232105 0.944246
0.247749 0.932825
0.203187 0.925177
0.127724 0.942645
0.158404 0.93096
0.0667422 0.966447
0.0817053 0.954927
0.058653 0.936506
0.0666108 0.934874
0.126398 0.92744
0.0944673 0.941553
0.139691 0.945307
0.104642 0.946079
0.1498 0.925872
0.0878207 0.937273
0.104416 0.928789
0.189549 0.934269
0.217338 0.92822
0.19919 0.931773
0.195334 0.93416
0.202398 0.930417
0.182918 0.948045
0.201307 0.959316
0.220055 0.963176
0.187159 0.966358
0.172474 0.965807
0.215929 0.940505
0.213877 0.944901
0.309774 0.921387
0.296483 0.944331
0.34809 0.923577
0.316766 0.939626
0.293939 0.949419
0.363617 0.944594
0.378652 0.965669
0.383587 0.992171
0.412899 0.981146
0.422968 0.975049
0.42975 0.978105
0.351973 1.00239
0.422943 0.962381
0.412225 0.977981
0.384636 1.00602
0.399229 0.990827
0.441488 0.939161
0.382818 0.938342
0.37998 0.940562
0.418441 0.91791
0.34043 0.947474
0.38061 0.936987
0.440967 0.926433
0.462809 0.917433
0.45995 0.931792
0.449832 0.948524
0.429338 0.961756
0.493871 0.914034
0.485547 0.938868
0.520414 0.949354
0.490999 0.981909
0.516158 0.959111
0.503434 0.931167
0.475841 0.928809
0.441832 0.968038
0.489952 0.960359
0.484196 0.977165
0.47906 0.964256
0.497264 0.942641
0.49495 0.95249
0.526896 0.966541
0.55665 0.984681
0.572607 0.995039
0.559174 0.986747
0.500379 1.0127
0.542547 0.979344
0.563788 0.941249
0.459923 0.962236
0.475939 0.920652
0.444223 0.923551
0.405367 0.947103
0.484182 0.937374
0.494601 0.932301
0.528388 0.90538
0.514139 0.916216
0.498572 0.939296
0.575805 0.91368
0.548685 0.955491
0.497126 0.983764
0.475086 0.981366
0.488277 0.948102
0.586664 0.851511
0.473444 0.921125
0.544824 0.86839
0.501696 0.906489
0.485505 0.932701
0.451611 0.976141
0.460065 0.998608
0.490277 1.00907
0.430922 1.04731
0.45923 1.02914
0.543518 0.97187
0.541247 0.991564
0.523876 0.990042
0.551065 0.943016
0.501574 0.982913
0.541142 0.962971
0.47965 0.999242
0.502338 0.990168
0.548021 0.976312
0.58905 0.954801
0.581037 0.945002
0.585144 0.963633
0.62291 0.966172
0.597489 0.977904
0.606927 0.970227
0.600929 0.982608
0.654935 0.919592
0.570205 0.962971
0.572574 0.968822
0.542523 0.978493
0.587118 0.968494
0.538511 1.0325
0.601464 1.00968
0.583832 1.03706
0.582948 1.03609
0.643005 0.977392
0.579653 0.999194
0.610598 0.985049
0.580935 1.00998
0.543015 1.01181
0.578089 0.975015
0.56899 0.959371
0.531732 0.953704
0.528835 0.935757
0.514131 0.963123
0.530228 0.962223
0.538105 0.947903
0.491398 0.957641
0.454056 0.960665
0.473726 0.963732
0.510808 0.954509
0.512552 0.988075
0.57562 0.978878
0.634133 0.972082
0.635247 1.00646
0.62119 1.0233
0.643911 0.966784
0.576532 0.98418
0.553507 0.966146
0.560275 0.951205
0.51855 0.959697
0.495123 0.941761
0.519988 0.913179
0.529697 0.90814
0.552739 0.912194
0.585414 0.918539
0.596599 0.929398
0.5928 0.922544
0.539588 0.949415
0.572501 0.946005
0.613221 0.960824
0.573052 1.00708
0.602275 0.974145
0.60723 0.932647
0.529173 0.989747
0.577708 0.955743
0.54657 0.972536
0.595513 0.930501
0.62197 0.916128
0.54757 0.963203
0.556337 0.948057
0.516596 0.967202
0.537973 0.974622
0.557947 0.991104
0.61405 0.949688
0.516197 1.02145
0.542287 1.01735
0.550058 1.02552
0.509604 1.04507
0.495933 1.05258
0.553402 1.0459
0.542576 1.06653
0.556136 1.02963
0.567385 0.993344
0.578814 0.976114
0.579016 0.985669
0.600964 0.988251
0.610605 0.993641
0.632012 0.987281
0.617896 0.982743
0.569377 1.02169
0.603153 0.988191
0.633669 0.977769
0.605671 1.03103
0.643973 1.02451
0.676671 1.02721
0.711517 1.02592
0.706701 1.02887
0.695031 1.02159
0.730337 0.975037
0.642088 1.03152
0.657564 1.02663
0.650385 1.04404
0.723881 0.992958
0.687017 1.0419
0.722172 1.02199
0.707518 1.02926
0.659608 1.05889
0.715522 1.02061
0.721496 1.04739
0.775641 1.02369
0.76945 1.03671
0.731295 1.07376
0.70316 1.06811
0.666538 1.04877
0.660259 0.997578
0.66661 0.975924
0.599321 1.00462
0.646079 0.949831
0.711377 0.88268
0.700567 0.891031
0.725442 0.89487
0.74916 0.892218
0.690333 0.967966
0.695143 0.994918
0.708671 1.02022
0.656297 1.08889
0.699058 1.06038
0.680304 1.0757
0.732057 1.03555
0.753399 1.04231
0.724851 1.07381
0.701066 1.07613
0.671441 1.06145
0.669489 1.05311
0.648882 1.05058
0.628492 1.07183
0.748654 0.992757
0.711251 1.04133
0.680397 1.06912
0.723078 1.00358
0.662426 1.0091
0.677445 0.987549
0.711266 0.936373
0.659466 0.960204
0.653114 0.961574
0.603118 1.01118
0.596287 1.01435
0.606061 0.999747
0.610359 0.991961
0.600307 1.00899
0.653406 0.995204
0.598928 1.04962
0.637023 0.985342
0.580378 1.00412
0.63042 0.974504
0.611585 0.982055
0.531233 1.02023
0.578931 0.97101
0.640456 0.928635
0.538284 1.02244
0.526601 1.04222
0.56455 1.03528
0.565423 1.01891
0.618165 0.98142
0.61666 0.974981
0.647012 0.951241
0.596439 0.976835
0.581316 0.935541
0.556936 0.92152
0.563108 0.905398
0.562449 0.910143
0.557762 0.946559
0.569185 0.975751
0.575884 0.987988
0.594716 0.983189
0.522257 1.02411
0.476933 1.00975
0.519704 0.933406
0.52878 0.930791
0.546237 0.921666
0.579632 0.913305
0.591542 0.901448
0.562666 0.925537
0.568398 0.939539
0.561356 0.934398
0.536844 0.936174
0.472571 0.97037
0.547461 0.951782
0.548806 0.984385
0.570769 0.980783
0.526395 1.0113
0.527409 0.984611
0.491956 1.00017
0.47359 1.01494
0.548822 0.96931
0.545697 0.986971
0.568486 0.998697
0.566423 1.01532
0.58125 0.984941
0.597941 0.938555
0.529662 0.954662
0.504642 0.943981
0.458829 0.9552
0.503947 0.932209
0.463898 0.966078
0.557167 0.906037
0.510835 0.943019
0.462186 0.956911
0.474789 0.944975
0.464773 0.95443
0.455952 0.947391
0.460917 0.949398
0.450276 0.968201
0.460569 0.993262
0.47483 0.999513
0.507892 0.990807
0.500529 0.987175
0.440833 1.01877
0.432807 1.02158
0.435813 1.02996
0.473 0.994461
0.457984 0.961643
0.47002 0.946136
0.454771 0.934387
0.455842 0.913706
0.450212 0.903371
0.494416 0.877079
0.493295 0.874734
0.500724 0.866951
0.489691 0.870299
0.465541 0.891809
0.448884 0.923147
0.479594 0.930549
0.517866 0.926545
0.537914 0.957793
0.539155 0.99062
0.532963 1.02167
0.527193 1.04061
0.535014 1.01983
0.535847 0.988285
0.551799 0.943284
0.513054 0.94562
0.476528 0.938416
0.498168 0.939643
0.49733 0.957143
0.50462 0.974315
0.510375 0.984795
0.48571 1.01433
0.551367 0.963861
0.468364 0.998029
0.434085 1.00125
0.421829 1.01401
0.448793 0.992522
0.45175 0.99313
0.453145 0.979391
0.478733 0.977908
0.497305 0.965543
0.403745 1.01643
0.444547 1.00141
0.4093 1.00523
0.412247 1.00828
0.398448 1.03415
0.491914 1.00799
0.516172 0.995571
0.508587 0.964738
0.481597 0.944289
0.460602 0.925761
0.483818 0.8967
0.502618 0.896126
0.505466 0.893273
0.48882 0.911325
0.463693 0.920364
0.408842 0.948867
0.417194 0.958461
0.453095 0.947136
0.438401 0.967662
0.460237 0.968656
0.486142 0.965358
0.437799 0.995675
0.46551 0.995079
0.466215 0.985442
0.460956 0.98244
0.445928 0.984558
0.422143 0.984774
0.442824 0.979936
0.424034 0.998564
0.431503 0.988517
0.42435 0.981149
0.431576 0.97049
0.41138 0.942912
0.40372 0.911041
0.361077 0.923899
0.336651 0.948936
0.311481 0.960035
0.344357 0.960829
0.35576 0.984358
0.362215 1.00561
0.390218 1.01614
0.457304 0.985262
0.485272 0.966811
0.470276 0.96212
0.409298 0.986154
0.392224 0.979483
0.388068 0.941942
0.359689 0.945989
0.352251 0.95354
0.348263 0.996925
0.398079 1.00775
0.377817 1.0396
0.375244 1.05524
0.420036 1.03863
0.482967 0.996221
0.481404 0.985089
0.416571 0.989902
0.413898 0.955514
0.432341 0.928209
0.419373 0.933653
0.403034 0.928675
0.42052 0.918516
0.37948 0.950621
0.379118 0.953122
0.403741 0.955819
0.39245 0.954246
0.414605 0.931111
0.372339 0.95831
0.349817 0.961944
0.278412 0.995539
0.279232 0.969796
0.29817 0.967991
0.282005 0.981278
0.281967 0.961125
0.30735 0.94825
0.306839 0.928847
0.355604 0.924723
0.325087 0.92305
0.29619 0.903557
0.333042 0.88306
0.263922 0.920357
0.320696 0.894495
0.272989 0.925147
0.305017 0.953669
0.326273 0.97855
0.313139 0.980375
0.287681 0.979392
0.30761 0.962936
0.280259 0.98394
0.236543 1.00738
0.281624 1.00383
0.291595 1.01772
0.233972 1.052
0.196943 1.04574
0.17531 1.02418
0.189056 1.00025
0.161088 0.993105
0.182326 0.985579
0.193455 0.960926
0.187036 0.959504
0.217157 0.921258
0.210409 0.896688
0.192596 0.887728
0.199129 0.897456
0.212459 0.881097
0.188079 0.882188
0.133653 0.909295
0.155924 0.893474
0.16207 0.877658
0.114132 0.887577
0.111896 0.88239
0.146021 0.876362
0.107518 0.905472
0.145911 0.912744
0.140825 0.904488
0.176142 0.903119
0.163863 0.925489
0.102668 0.928503
0.0931017 0.921229
0.054541 0.938725
0.12793 0.924561
0.126871 0.923486
0.108607 0.939749
0.111127 0.957771
0.191969 0.938154
0.132951 0.970488
0.205166 0.972679
0.230383 0.981751
0.222639 0.965151
0.231158 0.936933
0.184983 0.944018
0.177414 0.942
0.106055 0.93805
0.161118 0.91571
0.138527 0.923157
0.198848 0.919725
0.148647 0.921995
0.124918 0.908855
0.148642 0.897401
0.0918041 0.917255
0.147661 0.919017
0.116311 0.922377
0.140527 0.924344
0.0838843 0.954963
0.0729232 0.961654
0.0785728 0.941705
0.0410579 0.960808
0.0690043 0.952754
0.0510845 0.956665
0.0384695 0.984131
0.0896615 0.966774
0.0584316 0.975341
0.0881941 0.959545
0.0966603 0.942214
0.0743283 0.935581
0.125099 0.928318
0.056468 0.944799
0.0704659 0.940974
0.028257 0.952387
0.109209 0.920182
0.049419 0.925041
0.0776032 0.921201
0.0942509 0.934777
0.036485 0.924053
0.0455752 0.900314
0.0593348 0.88338
0.0466375 0.86109
0.0868249 0.861053
0.0653604 0.886726
0.0672959 0.901539
0.0994135 0.91161
0.130947 0.905918
0.0588308 0.925383
0.0463667 0.948334
-0.0118958 0.941385
-0.0524937 0.934015
-0.048504 0.933959
-0.102548 0.946024
-0.0347202 0.944062
-0.118669 0.9405
-0.0462955 0.931201
-0.102685 0.928439
-0.00142198 0.906964
-0.0358227 0.906027
-0.0354665 0.917824
-0.0610976 0.931199
-0.0265502 0.944801
-0.0537537 0.94076
-0.0321797 0.933306
-0.0994604 0.925071
-0.0468144 0.902351
-0.120058 0.907283
-0.0544989 0.917295
-0.0566582 0.90812
-0.103631 0.902722
-0.108798 0.897419
-0.132708 0.912477
-0.170383 0.922371
-0.111662 0.925424
-0.104737 0.932519
-0.0855187 0.938623
-0.0729795 0.962981
-0.0733218 0.973993
-0.0656866 0.962126
-0.0999312 0.943696
-0.101224 0.925147
-0.197207 0.915273
-0.181511 0.910695
-0.0752941 0.887682
-0.0951574 0.871944
-0.1152 0.853478
-0.124974 0.852843
-0.129387 0.868766
-0.1421 0.874594
-0.110538 0.866275
-0.112884 0.875409
-0.123194 0.902818
-0.146782 0.926653
-0.179259 0.92981
-0.184015 0.928257
-0.133822 0.942447
-0.099158 0.940285
-0.0471328 0.936067
-0.0899785 0.92653
-0.0833578 0.901017
-0.0858178 0.892051
-0.0986067 0.904791
-0.139254 0.889248
-0.10258 0.900611
-0.0783016 0.914549
-0.0701204 0.926681
-0.00842485 0.940811
-0.0469195 0.957841
-0.0302839 0.962669
-0.120011 0.970487
-0.128675 0.989084
-0.0709249 0.986589
-0.0434767 0.978951
-0.108304 0.965886
-0.0399978 0.97036
-0.12133 0.972469
-0.0916704 0.976693
-0.101832 0.98256
-0.0575952 0.984568
-0.0715884 0.978602
-0.0726029 0.967454
-0.0774582 0.972724
-0.0866659 1.00193
-0.048414 1.02887
-0.0363427 1.03396
-0.0405686 1.03302
-0.0546429 1.02451
-0.00111979 1.01467
-0.0520638 1.01511
-0.0662307 0.982693
-0.131728 0.943583
-0.118065 0.922351
-0.0502359 0.905059
-0.0629179 0.901289
-0.0165855 0.896829
-0.109645 0.881264
-0.122244 0.883343
-0.102087 0.893656
-0.0911635 0.91156
-0.154214 0.917375
-0.10731 0.911148
-0.130598 0.921934
-0.163022 0.944216
-0.105041 0.94991
-0.0279704 0.964418
-0.040173 0.964655
-0.0342371 0.95383
-0.0390296 0.953363
-0.0498147 0.949355
-0.0278601 0.952293
-0.101113 0.954427
-0.0426226 0.957597
-0.0592262 0.966495
-0.0511244 0.961005
-0.0200859 0.957819
-0.0493132 0.962501
-0.0842866 0.948843
-0.0506928 0.930659
-0.076288 0.935652
-0.132035 0.922658
-0.116564 0.918005
-0.118836 0.909169
-0.0705902 0.9049
-0.0591559 0.900252
-0.0589207 0.905777
-0.0477908 0.909508
-0.0486245 0.912725
-0.0600031 0.917357
-0.102186 0.912551
-0.0891617 0.919698
-0.013937 0.910898
0.0131953 0.895661
-0.0243295 0.89485
-0.0234419 0.897337
-0.0625146 0.890564
-0.119389 0.896842
-0.0937967 0.919918
-0.00905118 0.943784
0.0167028 0.945381
-0.0340853 0.949565
-0.0297733 0.940567
-0.0320257 0.975907
-0.0114622 0.994355
0.00919805 1.01701
0.0581407 1.0266
0.0474899 1.0148
-0.0198405 0.998849
0.0156486 0.973764
-0.0575874 0.957781
-0.0728647 0.954003
-0.0791392 0.973949
-0.0928718 0.970787
-0.0724091 0.980916
-0.0655929 1.00393
-0.0808669 1.00355
-0.0544705 1.00602
-0.0762068 1.0186
-0.076548 1.00901
-0.0807121 1.00588
-0.0379815 1.00304
-0.051418 1.01044
0.00921977 1.01209
-0.0341597 1.02243
-0.0338652 1.01175
-0.018923 1.00605
0.0228892 0.996208
0.00875692 0.983316
0.0328606 0.996274
-0.0256388 1.00056
0.0157285 0.987341
-0.0266314 0.991017
0.0248621 0.97213
-0.0392665 0.963066
0.00693831 0.967328
0.0119482 0.953513
-0.00826035 0.936092
-0.0295536 0.935617
-0.0703505 0.923613
-0.082006 0.89186
-0.0440346 0.881224
-0.123403 0.891954
-0.0910006 0.896153
-0.0854104 0.906243
-0.0661196 0.915919
-0.0429633 0.91059
-0.070334 0.918869
0.0620562 0.931759
0.0137333 0.936325
0.0782325 0.917128
-0.00558515 0.910416
0.0625051 0.871699
-0.000844504 0.862485
-0.0511923 0.861107
-0.00749401 0.865029
0.0160259 0.872368
-0.015917 0.867964
0.0357281 0.865493
0.0112771 0.871708
0.00241734 0.88793
-0.00561625 0.898644
0.00234657 0.911635
-0.0209599 0.93642
-0.0291291 0.953091
-0.00197437 0.976449
-0.0552283 0.988297
-0.027074 0.965417
-0.0623389 0.940853
-0.0315478 0.909229
-0.0536094 0.891537
-0.0803791 0.893106
-0.13391 0.892903
-0.182107 0.906686
-0.144175 0.911275
-0.205913 0.904409
-0.184008 0.904478
-0.138158 0.911632
-0.123326 0.922336
-0.109777 0.949767
-0.152988 0.983699
-0.0547989 1.02127
-0.0260482 1.03943
-0.0704685 1.04038
-0.0779205 1.03972
-0.0578344 1.04818
-0.102134 1.01784
-0.0648315 1.00253
-0.0541699 0.965796
-0.100912 0.938561
-0.0780091 0.921178
-0.0478516 0.915377
-0.0579436 0.911909
-0.119715 0.895678
-0.155899 0.905407
-0.0940779 0.916046
-0.0675896 0.910924
-0.0156091 0.917019
-0.054426 0.909254
-0.053097 0.89484
-0.0459045 0.917414
-0.0619499 0.937624
-0.106778 0.950364
-0.0538243 0.969055
-0.0643076 0.969362
-0.0314657 0.962497
-0.0256785 0.971718
0.0233313 0.979302
-0.0150225 0.986172
-0.0831899 1.01182
-0.0440795 1.01109
-0.0541119 0.99315
-0.121701 0.981007
-0.0318573 0.969656
-0.00734113 0.96298
-0.00288622 0.959571
0.00394066 0.933644
-0.00872734 0.907213
0.0917661 0.899603
0.0394852 0.930602
0.0144546 0.926015
-0.016083 0.937158
0.0425968 0.924658
0.0119657 0.934751
0.0868016 0.928437
0.0427144 0.960007
0.0330354 0.962893
-0.0227522 0.958589
-0.010737 0.940529
0.0152037 0.935633
0.0264026 0.942813
0.0421575 0.957186
0.00448618 0.957886
0.00997971 0.930188
-0.00516737 0.921649
-0.034389 0.925894
-0.0177162 0.908803
-0.0758852 0.908403
0.0384609 0.919321
0.0158422 0.934826
0.0357348 0.936521
-0.0207559 0.9703
-0.00871888 0.971812
-0.010152 0.946875
-0.0503396 0.949571
-0.066805 0.955334
-0.0467114 0.972818
-0.106786 0.992266
-0.120897 0.99424
-0.0939476 1.00367
-0.154898 0.9909
-0.124354 0.98915
-0.176386 0.974431
-0.090996 0.967335
-0.0113253 0.959465
0.00601314 0.957507
-0.0238323 0.949077
-0.0175406 0.937283
-0.072313 0.939284
-0.0926455 0.952569
-0.0631077 0.971438
-0.0122584 0.993077
0.0263383 0.981784
0.0075046 0.998739
0.0414715 1.02149
-0.0020614 1.02142
-0.0317742 1.02396
-0.0361021 1.02759
0.0179504 1.00015
0.0109129 1.00314
0.0929405 0.975164
0.0903153 0.942053
0.0614234 0.914837
0.0682386 0.886394
0.0593322 0.875077
0.00334401 0.882105
0.0539854 0.863767
0.0705016 0.861647
0.084993 0.877326
0.0475912 0.899163
0.0943975 0.907049
0.125532 0.906982
0.147715 0.906189
0.132827 0.916636
0.0889242 0.92557
0.118619 0.900946
0.0892276 0.910274
-0.0265317 0.900701
0.00544287 0.873541
0.0241871 0.876015
0.0477027 0.890844
0.0110215 0.892823
0.082471 0.898601
0.109293 0.901979
0.110061 0.894014
0.101678 0.881669
0.0780092 0.889751
0.0383451 0.90738
0.0567058 0.917721
0.0685919 0.910021
0.0577614 0.909526
0.0202208 0.930947
0.00860913 0.9543
-0.0291699 0.97236
0.0616094 0.982497
0.0616813 0.964941
0.0343299 0.970425
0.0416375 0.958897
-0.010503 0.961444
-0.0265182 0.954217
0.00385417 0.929927
-0.0245199 0.923998
-0.0297058 0.931246
-0.0381582 0.923617
0.0274906 0.922709
-0.0107238 0.947649
-0.0101646 0.962931
-0.0292115 0.969683
0.00782441 0.980974
0.0434325 0.986946
0.0597245 0.962509
0.0338597 0.934413
0.0259395 0.92221
-0.0260729 0.91935
-0.0957773 0.939984
-0.105017 0.949112
-0.11195 0.92416
-0.0920391 0.913471
-0.0510673 0.921164
-0.0903013 0.913438
-0.0999262 0.921086
-0.0668683 0.913743
-0.0636254 0.922817
-0.0682064 0.924886
-0.0833284 0.914581
-0.0604973 0.93708
-0.100177 0.950725
-0.0496113 0.944613
-0.0557255 0.942381
-0.0769972 0.948341
-0.0044984 0.939188
-0.0159922 0.946245
0.0447249 0.908441
0.0381171 0.89709
0.0268395 0.892542
-0.0183697 0.899193
0.0281845 0.901673
0.00404689 0.904197
-0.00632326 0.914401
0.0220715 0.923077
0.0352738 0.927711
0.0348479 0.923128
0.0202517 0.936848
0.000383032 0.94736
-0.0149623 0.941605
0.054834 0.917681
0.0392393 0.927405
0.0114581 0.942368
0.00382865 0.936456
-0.0287641 0.939356
-0.0766921 0.917429
-0.0825976 0.913952
-0.00809724 0.926152
0.00854241 0.937632
0.0204894 0.939186
0.0481061 0.923516
0.101854 0.919242
0.0545996 0.933159
0.039261 0.94238
0.0632055 0.940076
0.0407807 0.916335
-0.00407129 0.888233
-0.0498424 0.885345
-0.00896245 0.887936
0.00719425 0.91526
0.00463935 0.930544
0.0308586 0.93922
0.0211572 0.950974
0.0114714 0.941306
0.0455059 0.93341
-0.000714844 0.931272
0.000155141 0.94703
0.0756266 0.954199
-0.0181391 0.951222
0.0110015 0.935589
0.0323788 0.940951
0.0274047 0.952755
0.061877 0.9613
0.0333979 0.967098
0.11261 0.941065
0.110189 0.940583
0.0600621 0.930889
0.0814097 0.935449
0.0287489 0.9404
-0.0603212 0.932637
0.0582079 0.906152
0.0397943 0.910498
0.0736164 0.919491
0.0656313 0.940611
0.0287565 0.971952
0.0587816 0.980601
0.127501 0.979696
0.0942695 0.989527
0.0942404 0.988159
0.0491693 0.987055
0.0276941 0.988741
0.0501346 0.990682
0.0258236 0.987061
0.0963354 0.974389
0.0944346 0.977726
0.196097 0.953836
0.188686 0.958198
0.150931 0.954489
0.143834 0.943067
0.103309 0.960806
0.0599806 0.983514
0.0787447 0.995808
0.045274 0.999842
0.0964665 0.984965
0.125721 0.984503
0.116921 0.97082
0.114516 0.958502
0.00552768 0.989258
0.0419561 0.975169
0.047035 0.989623
0.0925964 0.984447
0.0675223 0.972781
0.117172 0.948061
0.117805 0.943033
0.127779 0.946776
0.0708157 0.965941
0.176592 0.929115
0.162229 0.929265
0.0788845 0.939141
0.0618373 0.9126
0.132145 0.898108
0.134978 0.905592
0.112889 0.922592
0.149016 0.932677
0.103135 0.953833
0.154031 0.951324
0.128727 0.968615
0.163161 0.95608
0.136938 0.97113
0.105532 0.993079
0.185405 0.955862
0.146499 0.965318
0.120747 0.952032
0.13399 0.944807
0.137213 0.94826
0.135822 0.925566
0.153014 0.887484
0.143696 0.885472
0.099211 0.887329
0.0775635 0.894757
0.068832 0.908992
0.0744543 0.918992
0.0999159 0.918371
0.103043 0.94055
0.14594 0.936768
0.10126 0.956502
0.0423561 0.968763
0.0645431 0.951128
0.0609857 0.935377
0.0699552 0.916186
0.0513852 0.902825
0.0577973 0.902399
0.111755 0.917788
0.101213 0.921891
0.113417 0.923932
0.14365 0.936507
0.100802 0.947354
0.112923 0.937568
0.145872 0.947923
0.159591 0.95599
0.192005 0.938676
0.1365 0.959065
0.177019 0.938682
0.129536 0.946071
0.148996 0.937564
0.161492 0.923691
0.108878 0.929497
0.083445 0.92115
0.102656 0.919723
0.126564 0.940547
0.162937 0.96184
0.128096 0.985411
0.110678 0.981436
0.0919239 0.995674
0.060328 1.01436
0.0240634 1.00599
0.0467314 0.988698
0.0916608 0.9873
0.0945476 0.992248
0.0533876 1.00338
-0.018088 1.00327
-0.0218838 0.988127
0.0329493 0.962027
0.0704122 0.941178
0.0566953 0.931309
0.0104554 0.935886
-0.00981909 0.934928
0.0162357 0.921892
0.0824777 0.913185
0.0760762 0.926599
0.00546363 0.948435
0.0209328 0.955465
-0.00694563 0.969904
-0.0174574 0.967088
-0.0228771 0.973777
0.00992332 0.97481
0.00790325 0.988561
0.0244797 0.98426
0.0434558 0.974367
0.0263665 0.944465
0.0461803 0.925627
0.0368131 0.915769
0.0223307 0.902181
0.0661867 0.902205
0.0535646 0.912467
0.0669984 0.924072
0.0286338 0.928715
0.0296058 0.939958
0.0739468 0.940758
0.0311217 0.943162
-0.00746195 0.950338
-0.0675892 0.962603
-0.044572 0.96254
-0.0390392 0.952057
-0.0231547 0.955547
-0.0168793 0.955336
0.0319307 0.954806
-0.00151922 0.948329
0.0589972 0.925366
0.0385063 0.920069
0.0766776 0.91382
0.0106095 0.929397
0.0825556 0.913971
0.0401401 0.935663
0.0681899 0.945663
0.0376698 0.969049
0.0400337 0.982017
0.0327934 0.985271
-0.00637424 0.98453
0.00348771 0.975799
-0.023754 0.994412
0.0436889 0.999929
0.0261708 1.00123
0.0561689 0.98901
0.0198276 0.975185
0.0815836 0.955029
-0.00478369 0.950986
0.00358687 0.937301
0.0211224 0.913688
-0.0340134 0.917127
-0.0107352 0.907929
0.0373731 0.893697
-0.0209719 0.893183
-0.0183462 0.904607
-0.0419355 0.897589
-0.0500333 0.896384
-0.00982235 0.898691
-0.117217 0.906398
-0.0823282 0.931374
-0.0544451 0.941802
0.0168462 0.948278
0.00167243 0.960889
-0.00201692 0.959193
-0.0170114 0.952753
-0.0112687 0.94607
-0.0655735 0.971592
-0.0480587 0.9842
-0.0619128 0.996586
-0.0392958 1.00478
-0.069669 1.00712
-0.111991 1.01145
-0.0857158 0.991411
-0.0371828 0.982784
-0.056829 0.970278
-0.072363 0.961836
-0.0939044 0.961627
-0.128105 0.949854
-0.085229 0.925507
-0.074204 0.909802
-0.054979 0.905921
-0.00119001 0.911145
-0.0308897 0.924221
-0.0462911 0.926203
-0.0644521 0.934889
-0.0280296 0.949802
0.0116334 0.956783
-0.03415 0.971169
-0.000790259 0.980142
0.087197 0.976663
0.0770595 0.987135
0.0540474 1.00164
0.117738 0.980318
0.0690181 0.969776
0.0401864 0.971811
0.0906175 0.963417
0.0853316 0.950059
0.109408 0.939892
0.0773693 0.933884
0.123963 0.917531
0.101074 0.912476
0.138836 0.895751
0.115677 0.884336
0.0785504 0.895048
0.0481987 0.8815
0.0921369 0.863458
0.146668 0.850254
0.133766 0.853309
0.0775242 0.877935
0.121494 0.869685
0.0714757 0.895379
0.0594269 0.910329
0.055481 0.933185
0.0554808 0.962505
0.0477639 0.986419
0.0614861 0.998111
0.0477971 1.00254
0.0492908 1.00378
0.124854 0.986068
0.0753017 0.97636
0.0372905 0.966786
0.00272666 0.95337
0.0819573 0.918983
0.0139671 0.924259
0.0834415 0.916862
0.0243524 0.921166
0.0128385 0.903932
0.0621756 0.885319
0.0495773 0.89574
0.0334599 0.892941
0.00359296 0.905485
-0.0512236 0.9429
-0.13046 0.961981
-0.0561013 0.970873
-0.0992269 0.982503
-0.0706207 0.988994
-0.0831271 0.96983
-0.026012 0.960124
-0.0259998 0.943041
-0.0142675 0.917876
0.00497317 0.906986
-0.0454417 0.915319
-0.0333001 0.908688
-0.038403 0.890623
-0.0138251 0.888862
-0.0307795 0.903859
-0.0558267 0.918362
-0.0672174 0.932569
-0.0350715 0.929188
-0.0334331 0.945701
-0.0350457 0.968169
-0.0500317 0.979718
-0.0609767 0.969165
0.00664908 0.957343
-0.024546 0.956873
-0.0611564 0.959894
-0.012037 0.968931
0.0469899 0.982764
0.0485286 0.98707
0.102045 0.957468
0.0805423 0.951119
0.0284524 0.955991
0.000743697 0.954699
-0.00879045 0.951666
-0.0495126 0.935825
0.0185097 0.923163
-0.024016 0.930408
0.00652025 0.93721
-0.0410083 0.956511
0.00623161 0.948702
0.0952668 0.942417
0.0801647 0.96075
0.0980303 0.964963
0.0744728 0.963628
0.0708879 0.976345
0.0729554 0.978356
0.105444 0.966205
0.119687 0.955745
0.128555 0.947513
0.138055 0.95379
0.144416 0.956933
0.0412993 0.97796
0.0532448 0.97888
0.0349312 0.977651
0.0657947 0.971482
0.135786 0.960913
0.181609 0.962584
0.165394 0.973167
0.196029 0.962072
0.0796699 0.96354
0.138011 0.949679
0.111853 0.953389
0.11676 0.971195
0.131434 0.96757
0.164709 0.931045
0.184646 0.924484
0.18701 0.916812
0.151884 0.926684
0.131381 0.935546
0.143748 0.929422
0.155208 0.93471
0.181418 0.926137
0.219158 0.923848
0.179013 0.944329
0.229063 0.929301
0.218663 0.940338
0.202571 0.9508
0.206764 0.958877
0.183214 0.971195
0.190469 0.975233
0.179965 0.979054
0.173761 0.979308
0.249903 0.942047
0.208521 0.955557
0.236435 0.937634
0.221228 0.947639
0.260452 0.9424
0.246964 0.962846
0.277731 0.949091
0.284573 0.918989
0.292831 0.922699
0.256591 0.925055
0.242313 0.910345
0.242367 0.909321
0.332319 0.867786
0.32547 0.871728
0.297598 0.888166
0.297531 0.914178
0.308912 0.942289
0.288318 0.96867
0.330326 0.972376
0.320736 0.973205
0.293068 0.984086
0.335848 0.983402
0.331202 0.994754
0.386547 0.975372
0.379645 0.984087
0.371822 0.995367
0.375304 0.976688
0.370912 0.970115
0.359929 0.970512
0.405486 0.931057
0.444917 0.916208
0.388733 0.93675
0.378906 0.949567
0.378365 0.964264
0.361567 0.966927
0.370127 0.966302
0.318704 0.991704
0.337506 1.00471
0.374158 1.01087
0.335353 1.05832
0.403273 1.03802
0.399063 1.04409
0.390687 1.05702
0.458734 1.02475
0.475956 1.0341
0.455487 1.03753
0.410439 1.03055
0.35142 1.03008
0.331425 1.01611
0.373282 1.00374
0.394539 0.990116
0.403953 0.987305
0.427169 0.980265
0.462143 0.959704
0.425893 0.960165
0.450452 0.94717
0.475831 0.940085
0.426649 0.982707
0.389653 1.00496
0.363117 1.02615
0.405016 1.0377
0.354922 1.06334
0.459872 1.01132
0.384073 1.03069
0.493144 0.987552
0.463636 0.994433
0.462018 0.991841
0.404607 0.992013
0.450205 0.948355
0.423576 0.947104
0.398177 0.956217
0.403828 0.964346
0.460961 0.920784
0.455136 0.923818
0.401677 0.959305
0.425508 0.936425
0.444946 0.909308
0.403653 0.911714
0.37088 0.916887
0.391614 0.897715
0.347771 0.892731
0.352792 0.873649
0.376331 0.859472
0.416583 0.865389
0.399512 0.905001
0.447343 0.909441
0.451183 0.927499
0.408118 0.946973
0.452746 0.928425
0.432127 0.943265
0.436264 0.934678
0.460905 0.935328
0.402483 0.94308
0.458274 0.908442
0.458128 0.910139
0.42607 0.904342
0.419516 0.897377
0.411568 0.923564
0.436997 0.953916
0.523145 0.904239
0.507609 0.938181
0.533198 0.961096
0.564427 0.978375
0.545528 1.01043
0.579351 1.00241
0.577158 0.995955
0.580703 0.973426
0.586902 0.931323
0.433266 1.02203
0.450751 0.99784
0.449844 0.994478
0.489451 0.978058
0.519045 0.97192
0.507673 0.998112
0.518417 1.00901
0.595695 0.969603
0.573889 1.00174
0.516377 1.04906
0.572148 1.04073
0.552713 1.05639
0.543533 1.05793
0.607813 0.992471
0.480727 1.06387
0.517936 1.01882
0.497568 1.01974
0.504448 0.97856
0.465042 0.977897
0.485061 0.959354
0.42564 0.989338
0.496853 0.965653
0.495565 0.963815
0.499797 0.983816
0.451045 1.00964
0.48221 0.962001
0.461162 0.952408
0.473155 0.947017
0.480937 0.9659
0.457435 0.976353
0.41091 1.00558
0.45292 0.97736
0.471104 0.952143
0.499426 0.931882
0.438388 0.957309
0.49487 0.92339
0.505046 0.921808
0.51147 0.90004
0.52954 0.879502
0.531679 0.896479
0.570688 0.887215
0.495322 0.92513
0.537621 0.908006
0.59185 0.888735
0.577731 0.94221
0.584436 0.940586
0.546741 0.975988
0.547579 1.00346
0.60276 0.98463
0.538531 1.01564
0.506164 1.02506
0.488369 1.03838
0.487125 1.02812
0.505704 1.00633
0.472577 1.02558
0.472334 1.00796
0.418899 1.02718
0.440497 1.02112
0.474425 1.00173
0.494076 0.984547
0.50611 0.961107
0.492159 0.941567
0.488444 0.959114
0.464923 0.994483
0.47981 0.97131
0.480816 0.9706
0.441061 0.974683
0.428169 0.95698
0.500428 0.899661
0.399921 0.986537
0.451669 0.985695
0.505461 0.964243
0.471724 0.97411
0.46182 0.968313
0.420998 0.982745
0.458775 0.964466
0.460004 0.966018
0.454091 0.957667
0.476658 0.927227
0.459709 0.942389
0.469132 0.944137
0.432146 0.997909
0.480912 1.00425
0.558103 0.981856
0.582076 0.971392
0.570507 0.986121
0.590262 0.958274
0.556534 0.9814
0.499222 0.999102
0.489098 1.00007
0.496717 0.993276
0.501701 0.987399
0.502282 0.956718
0.487737 0.928341
0.413367 0.925969
0.389445 0.894391
0.301341 0.930524
0.366383 0.891136
0.368551 0.892459
0.37104 0.901729
0.430476 0.862222
0.414336 0.899199
0.439154 0.913223
0.450457 0.921271
0.456633 0.942004
0.447268 0.950237
0.39936 0.974309
0.375651 0.945666
0.330712 0.938439
0.367969 0.879588
0.342113 0.900348
0.342951 0.902035
0.345293 0.887027
0.352115 0.884786
0.329135 0.887214
0.294995 0.93367
0.334383 0.939318
0.361933 0.923674
0.347729 0.920316
0.33296 0.914003
0.283126 0.92229
0.32878 0.912623
0.2912 0.957385
0.37472 0.947765
0.354913 0.955821
0.346625 0.944694
0.31048 0.966201
0.356754 0.951391
0.362931 0.926707
0.378625 0.904096
0.329981 0.939422
0.342497 0.95478
0.368538 0.946953
0.393518 0.919263
0.36771 0.922803
0.394329 0.900586
0.383026 0.902029
0.393676 0.895502
0.373043 0.917077
0.402382 0.907055
0.389924 0.923023
0.311494 0.979189
0.334834 0.964377
0.284496 0.982701
0.308111 0.969457
0.313902 0.943672
0.316104 0.91865
0.26153 0.939587
0.260347 0.949875
0.29842 0.919149
0.266128 0.926264
0.266239 0.936666
0.332388 0.899964
0.261545 0.927033
0.185886 0.940831
0.163155 0.921257
0.216554 0.923574
0.186491 0.954225
0.177866 0.947922
0.151358 0.936439
0.130134 0.932812
0.172798 0.914026
0.18991 0.931759
0.200191 0.94529
0.209732 0.915451
0.223005 0.916774
0.176613 0.941002
0.166084 0.956771
0.228024 0.934238
0.173744 0.951529
0.187772 0.957444
0.173864 0.965897
0.181437 0.968518
0.210283 0.958294
