# Supplementary material for: Stochastic bond dynamics facilitates alignment of malaria parasite at erythrocyte membrane upon invasion
Source: eLife. 2020 May 18;9:e56500. doi: 10.7554/eLife.56500 (PMC7269671; doi:10.7554/eLife.56500)
Supplement: Figure 2—source data 1. [file elife-56500-fig2-data1.zip › PARA_POSITIONS/pos84.dat]

4.23991 -1.11811
4.16233 -1.27404
4.1741 -1.16926
4.26731 -0.833266
4.19384 -1.11011
4.21874 -0.947357
4.21674 -0.928386
4.22669 -0.834594
4.21068 -0.792511
4.15276 -0.951762
4.12192 -1.06454
4.13627 -1.00773
4.09651 -1.09781
4.18591 -0.644404
4.15033 -0.899593
4.13952 -1.03857
4.18211 -0.966932
4.14567 -1.23964
4.25877 -0.880212
4.18327 -1.25685
4.27527 -0.955304
4.24436 -1.06983
4.21476 -1.20375
4.17288 -1.33719
4.1928 -1.2431
4.1972 -1.23037
4.24952 -1.08752
4.2536 -1.0841
4.23007 -1.15928
4.23919 -1.05526
4.17391 -1.10954
4.14515 -1.0601
4.02814 -1.26116
4.05637 -1.00067
3.98969 -1.10999
3.95655 -1.09976
4.00519 -0.831809
3.97273 -0.928098
3.97312 -0.944881
4.02135 -0.819644
3.99608 -1.01153
4.00009 -1.0103
4.01945 -0.874327
4.00231 -0.90672
4.0246 -0.785914
3.97433 -0.992427
3.94726 -1.08604
4.02936 -0.716715
3.98519 -0.879138
3.89787 -1.14709
3.94753 -0.96223
3.98379 -0.919422
3.98971 -0.974034
4.0197 -0.861982
4.00674 -0.899425
3.99574 -0.936436
4.01627 -0.765122
3.98978 -0.817633
4.0016 -0.792015
4.02086 -0.738261
3.98952 -0.970713
4.05286 -0.786049
4.10513 -0.768041
4.10665 -0.941463
4.09957 -1.0604
4.13899 -0.950727
4.0928 -1.17747
4.17231 -0.91252
4.13993 -0.961443
4.10228 -0.875108
4.03026 -1.00161
4.01088 -0.991455
4.02666 -0.934123
4.04586 -0.899549
3.96923 -1.20691
4.04928 -0.888158
4.0307 -0.902056
4.00877 -0.90496
3.98262 -0.936755
3.94571 -0.959806
3.97395 -0.702207
3.99839 -0.53378
3.94672 -0.854658
3.96508 -0.713252
3.9292 -0.789399
3.88822 -0.860505
3.86 -0.874123
3.8513 -0.82665
3.83681 -0.825017
3.75216 -1.06594
3.7311 -0.982467
3.70596 -0.86317
3.67733 -0.768334
3.65761 -0.827139
3.70469 -0.586986
3.67528 -0.765817
3.65721 -0.809896
3.67948 -0.594112
3.62944 -0.789461
3.64102 -0.753074
3.62491 -0.797834
3.60797 -0.862849
3.60894 -0.85016
3.62825 -0.775459
3.59533 -0.895212
3.59024 -0.885304
3.62411 -0.768256
3.58022 -0.967556
3.57885 -1.01537
3.67733 -0.669211
3.62957 -0.946375
3.64816 -0.865139
3.6786 -0.608134
3.62767 -0.759055
3.60939 -0.810661
3.61758 -0.809472
3.64568 -0.702693
3.64679 -0.779849
3.67797 -0.624815
3.62376 -0.96435
3.68241 -0.733626
3.68602 -0.614867
3.60891 -0.78849
3.57362 -0.71675
3.48209 -0.902678
3.53311 -0.511943
3.47423 -0.799772
3.53467 -0.550493
3.5166 -0.707164
3.52118 -0.745675
3.53508 -0.715951
3.54094 -0.634822
3.49662 -0.715719
3.49151 -0.673154
3.44045 -0.797315
3.45378 -0.611718
3.38545 -0.818208
3.42742 -0.582519
3.42624 -0.628803
3.4315 -0.727078
3.44354 -0.869651
3.5231 -0.64471
3.52242 -0.72808
3.51981 -0.750792
3.51089 -0.90337
3.56765 -0.817866
3.58839 -0.805013
3.60846 -0.749258
3.63308 -0.763869
3.63986 -0.867548
3.63608 -1.01397
3.67653 -0.912707
3.6723 -0.951649
3.72874 -0.730548
3.75454 -0.647865
3.7437 -0.670722
3.69218 -0.823094
3.66764 -0.799151
3.60253 -0.945391
3.56929 -0.982413
3.49396 -1.2276
3.63224 -0.796585
3.61221 -1.01082
3.64463 -1.03606
3.69038 -0.959998
3.71358 -0.93123
3.68907 -1.08288
3.70597 -1.07091
3.79803 -0.716168
3.82099 -0.674528
3.79755 -0.87988
3.85411 -0.595388
3.82909 -0.780966
3.8883 -0.743443
3.886 -0.977198
3.92128 -0.960069
3.96167 -0.837869
3.93614 -0.919275
3.90755 -0.989238
3.84369 -1.16213
3.87843 -0.984292
3.81485 -1.15029
3.82578 -1.05565
3.81523 -1.0171
3.7893 -1.00311
3.75643 -1.0633
3.80235 -0.920931
3.7755 -1.09091
3.83186 -0.879684
3.76262 -1.08648
3.7399 -1.08317
3.71832 -1.06002
3.72933 -0.938327
3.67982 -1.0903
3.69888 -1.01688
3.70948 -0.974598
3.64815 -1.18769
3.70369 -0.997308
3.75209 -0.786981
3.60918 -1.26239
3.70302 -0.925783
3.71138 -0.95453
3.73503 -0.906831
3.77085 -0.796311
3.69582 -1.09155
3.75289 -0.836146
3.76141 -0.749783
3.73332 -0.843442
3.73373 -0.827677
3.70669 -0.866068
3.68092 -0.882457
3.72228 -0.605149
3.67648 -0.701033
3.64851 -0.653787
3.62041 -0.654474
3.56635 -0.835227
3.56044 -0.829023
3.57628 -0.640073
3.53623 -0.734924
3.53192 -0.743092
3.54393 -0.740111
3.55303 -0.816109
3.57631 -0.830314
3.60177 -0.802782
3.63726 -0.690333
3.63454 -0.665386
3.58637 -0.769685
3.57906 -0.716787
3.60614 -0.530428
3.53676 -0.914131
3.56867 -0.881732
3.60695 -0.817254
3.65384 -0.724575
3.69603 -0.6835
3.70199 -0.763799
3.74016 -0.649204
3.75269 -0.503313
3.69607 -0.711375
3.66465 -0.714105
3.6383 -0.59054
3.57436 -0.727879
3.57082 -0.600456
3.4631 -0.997119
3.53215 -0.72129
3.56695 -0.662689
3.58584 -0.799415
3.66005 -0.672845
3.71721 -0.653668
3.74724 -0.643344
3.62748 -1.08261
3.68366 -0.799745
3.61869 -1.04532
3.66607 -0.890015
3.66633 -0.919352
3.67713 -0.909258
3.71313 -0.798433
3.71792 -0.789607
3.71914 -0.809181
3.76011 -0.672804
3.7261 -0.861482
3.71774 -0.894181
3.73688 -0.851391
3.80074 -0.6238
3.77555 -0.951381
3.82961 -0.732197
3.78121 -0.966742
3.76637 -1.04985
3.78766 -1.04907
3.85649 -0.921729
3.80795 -1.14475
3.74502 -1.28467
3.80733 -1.06329
3.8367 -0.879491
3.79379 -0.991012
3.73105 -1.2047
3.85399 -0.810932
3.86756 -0.832122
3.85832 -0.907113
3.84281 -1.0014
3.79401 -1.17367
3.81385 -1.06892
3.85056 -0.811507
3.72152 -1.1182
3.65881 -1.14875
3.59078 -1.25147
3.63977 -1.09341
3.64845 -1.12773
3.65808 -1.23202
3.73445 -1.18191
3.78715 -1.14788
3.82288 -1.0828
3.8382 -1.11012
3.87222 -1.0498
3.80105 -1.31079
3.8195 -1.29079
3.89097 -1.09462
3.85718 -1.25362
3.93478 -1.03811
3.9234 -1.14449
3.88861 -1.28638
3.94468 -1.17296
4.00611 -0.986492
4.01983 -0.918789
3.99223 -0.965732
3.99025 -0.867294
4.00199 -0.799923
3.96959 -0.951862
3.89983 -1.22717
4.022 -0.88139
4.00781 -1.03873
4.06572 -0.904175
4.09295 -0.849015
4.09501 -0.925122
4.09132 -0.987722
4.14728 -0.721047
4.06146 -1.06377
4.0443 -0.965271
3.9935 -1.01278
3.90831 -1.15882
3.93353 -0.961273
3.93236 -0.921088
3.91207 -1.04952
3.95981 -0.941467
3.95716 -1.02589
4.00096 -0.819869
3.97731 -0.881236
3.98924 -0.75323
3.98153 -0.767495
3.96889 -0.895586
3.94899 -1.09743
3.99138 -1.08682
4.06318 -0.917117
4.05711 -0.972533
4.0199 -0.998529
3.96737 -1.08055
3.91306 -1.18694
3.9285 -1.10581
3.97432 -0.905811
3.94206 -1.04019
3.98623 -0.907474
4.01419 -0.823481
3.99588 -0.947798
3.95847 -1.09481
3.95939 -1.13943
3.98696 -1.09863
4.09043 -0.70336
4.0384 -0.959219
4.03111 -0.959499
4.00695 -1.01844
4.01307 -0.992455
3.9742 -1.10699
3.97849 -1.08394
3.96781 -1.1132
3.9846 -1.09373
4.0163 -0.979119
4.01251 -0.976312
3.99447 -1.07264
4.02882 -0.904041
3.95323 -1.14557
3.99183 -0.930496
3.88938 -1.224
3.92837 -0.983585
3.89121 -1.10239
3.872 -1.17681
3.9492 -0.912316
3.96359 -0.875179
3.95861 -0.912443
3.94692 -0.926152
3.92698 -0.973731
3.93094 -0.920676
3.96832 -0.810177
3.95956 -0.931455
3.97408 -0.920295
3.90807 -1.10279
3.93678 -0.918123
3.91949 -0.910086
3.91169 -0.951239
3.94749 -0.811565
3.91797 -0.950413
3.88561 -1.04791
3.93278 -0.767983
3.88144 -0.913768
3.83777 -0.999001
3.82545 -1.04211
3.8242 -1.14791
3.87674 -1.10958
3.97418 -0.852487
3.98181 -0.87137
3.94874 -0.968632
3.94326 -0.968294
3.93372 -0.962108
3.89804 -1.00575
3.85679 -1.07468
3.8513 -1.01732
3.88217 -0.789897
3.85474 -0.742269
3.80866 -0.806406
3.78468 -0.833618
3.76688 -0.904194
3.73551 -1.04181
3.79716 -0.801643
3.77304 -0.884658
3.74877 -0.931743
3.70666 -1.08392
3.77295 -0.913575
3.80229 -0.88405
3.82268 -0.870411
3.85215 -0.797282
3.85818 -0.866962
3.82669 -1.00895
3.85146 -0.853345
3.80906 -0.929384
3.80092 -0.875108
3.74254 -0.974888
3.71309 -1.01661
3.71849 -0.960843
3.72303 -0.916705
3.7417 -0.866124
3.73573 -0.968971
3.78304 -0.822934
3.79205 -0.802926
3.76825 -0.782794
3.71916 -0.928918
3.69923 -0.983758
3.69884 -0.896238
3.65294 -1.02619
3.67012 -0.877744
3.61066 -0.989951
3.58178 -0.984833
3.58492 -0.854494
3.57969 -0.810236
3.53099 -0.972326
3.53767 -0.924533
3.53986 -0.887233
3.57418 -0.765343
3.55463 -0.842298
3.55473 -0.891351
3.49038 -1.09867
3.55045 -0.981177
3.62413 -0.947299
3.71661 -0.94321
3.77494 -1.03745
3.82065 -1.01373
3.86059 -0.822206
3.75764 -1.18074
3.79319 -1.00098
3.76574 -0.943285
3.75564 -0.774015
3.67352 -0.994704
3.67955 -0.952828
3.70248 -0.948096
3.73587 -0.937471
3.82697 -0.714745
3.78648 -1.01974
3.8309 -0.902035
3.85743 -0.697336
3.74081 -1.03592
3.71197 -1.01737
3.70648 -0.951734
3.69781 -0.947392
3.71388 -0.854085
3.71557 -0.902736
3.75928 -0.772024
3.73234 -0.933838
3.70697 -0.995383
3.71702 -0.900946
3.67852 -1.05825
3.7291 -0.924704
3.73638 -0.941703
3.70974 -1.0845
3.75084 -0.938851
3.73361 -0.990391
3.78891 -0.835258
3.74949 -1.03466
3.7897 -0.849072
3.79323 -0.797249
3.71851 -1.03038
3.63829 -1.22928
3.68834 -1.04462
3.70695 -1.04256
3.74912 -0.940963
3.76315 -0.922841
3.75575 -0.968941
3.721 -1.16031
3.76644 -1.00387
3.74294 -1.10068
3.76595 -0.999382
3.77747 -0.949372
3.80325 -0.874476
3.80405 -0.898171
3.82341 -0.898926
3.84146 -0.936587
3.85802 -1.0052
3.9239 -0.803667
3.82925 -1.15217
3.87847 -0.918189
3.87067 -0.912708
3.87976 -0.813186
3.86946 -0.745035
3.85256 -0.670786
3.80619 -0.762449
3.72607 -0.901517
3.71598 -0.792046
3.70889 -0.730153
3.7091 -0.735954
3.70944 -0.721295
3.70903 -0.754521
3.70504 -0.819396
3.68517 -0.86556
3.66205 -0.947225
3.67732 -0.851883
3.68745 -0.803174
3.70657 -0.707584
3.72578 -0.639038
3.75507 -0.46731
3.74188 -0.649786
3.76946 -0.567045
3.72468 -0.832088
3.76287 -0.66164
3.76462 -0.665941
3.74697 -0.770613
3.78931 -0.557376
3.79437 -0.612402
3.77786 -0.788599
3.77707 -0.832341
3.83861 -0.565539
3.83995 -0.717644
3.83823 -0.740882
3.80541 -0.758582
3.81093 -0.548417
3.75597 -0.643495
3.65828 -0.862296
3.65265 -0.73546
3.71396 -0.364427
3.68618 -0.675132
3.74394 -0.543585
3.75343 -0.680173
3.82075 -0.624877
3.87304 -0.527273
3.89155 -0.425246
3.88967 -0.502642
3.87773 -0.496735
3.8383 -0.652154
3.83189 -0.576612
3.83489 -0.483943
3.83346 -0.589047
3.91428 -0.270723
3.97139 -0.246119
3.97113 -0.591337
3.99743 -0.42978
4.0117 -0.305242
3.96908 -0.456423
3.92637 -0.486104
3.93032 -0.318727
3.89745 -0.482687
3.89903 -0.406863
3.88919 -0.623959
3.96097 -0.389832
3.96893 -0.507221
3.98079 -0.503714
3.97199 -0.568732
3.99076 -0.462625
3.98656 -0.345133
3.93914 -0.61311
3.96949 -0.318441
3.94636 -0.592422
3.99175 -0.251211
4.01066 -0.216926
4.00438 -0.450929
4.0156 -0.289111
3.99962 -0.435605
3.97775 -0.482552
3.96677 -0.344052
3.94593 -0.330973
3.93208 -0.201427
3.91224 -0.534072
3.95032 -0.344793
3.92092 -0.673758
3.96296 -0.46122
3.95277 -0.63962
4.00338 -0.367025
3.99938 -0.273974
3.99664 -0.363544
4.0132 -0.318498
4.01554 -0.326258
4.02384 -0.259039
4.01596 -0.518659
4.05821 -0.291471
4.06417 -0.472187
4.10305 -0.296421
4.09237 -0.548616
4.08996 -0.57079
4.10084 -0.370996
4.09589 -0.184537
4.0538 -0.486611
4.03811 -0.481556
4.04185 -0.303822
4.01766 -0.35881
3.99691 -0.414515
3.99683 -0.428322
3.99284 -0.512078
4.02666 -0.245295
4.00205 -0.567219
4.0067 -0.531437
4.01582 -0.293657
3.97664 -0.340997
3.88929 -0.72835
3.92463 -0.217407
3.90491 -0.39597
3.91938 -0.311604
3.9282 -0.469955
3.9867 -0.239817
3.98012 -0.455662
4.00303 -0.178646
3.99949 -0.361303
3.99954 -0.267791
3.96014 -0.540483
3.98788 -0.0943999
3.97485 -0.260269
3.97197 -0.411403
4.00498 -0.364007
4.03726 -0.403441
4.07758 -0.370851
4.12099 -0.330567
4.12612 -0.490179
4.11538 -0.583872
4.11695 -0.510497
4.10671 -0.435834
4.10327 -0.319053
4.0822 -0.437425
4.10737 -0.13247
4.1485 -0.184257
4.18355 -0.382158
4.24952 -0.186354
4.27373 -0.511317
4.2957 -0.38592
4.2923 -0.545872
4.30896 -0.300303
4.26375 -0.493719
4.18521 -0.78192
4.17044 -0.747115
4.20493 -0.366976
4.16486 -0.60981
4.14155 -0.544677
4.13348 -0.452425
4.13868 -0.502549
4.19334 -0.26662
4.17195 -0.609071
4.19071 -0.445822
4.15821 -0.66041
4.16433 -0.49063
4.15486 -0.564076
4.17785 -0.565257
4.1851 -0.691408
4.20207 -0.520875
4.18192 -0.663058
4.16959 -0.761156
4.20873 -0.605359
4.22199 -0.494529
4.22964 -0.352312
4.17693 -0.584934
4.18333 -0.52094
4.22287 -0.50089
4.2681 -0.447823
4.29593 -0.37797
4.31304 -0.36321
4.30251 -0.626898
4.35177 -0.314552
4.32777 -0.502561
4.32552 -0.395752
4.31553 -0.313513
4.26972 -0.538918
4.24244 -0.609797
4.25521 -0.522757
4.25415 -0.698681
4.30503 -0.572035
4.35894 -0.416943
4.39448 -0.437282
4.38247 -0.562488
4.36082 -0.476973
4.33017 -0.518962
4.33295 -0.539914
4.35017 -0.493104
4.35899 -0.582052
4.35774 -0.561871
4.3295 -0.701116
4.3425 -0.672515
4.33823 -0.826183
4.38738 -0.572984
4.31373 -0.947964
4.2931 -0.923016
4.25441 -0.903717
4.16571 -1.09203
4.15674 -0.997968
4.17654 -0.801883
4.13314 -0.928098
4.11719 -0.861707
4.07175 -0.912462
4.07224 -0.795241
4.1015 -0.717065
4.08087 -0.834993
4.06229 -0.847847
4.03669 -0.912303
4.04812 -0.823324
4.06815 -0.788906
4.10435 -0.722098
4.08739 -0.954626
4.08237 -1.02732
4.0821 -1.01403
4.13339 -0.77718
4.1123 -0.85781
4.07114 -1.00847
4.06279 -1.10431
4.06078 -1.11967
4.04715 -1.11148
4.03268 -1.01535
4.01606 -0.908421
3.95428 -1.03516
3.97767 -0.936368
3.97431 -0.945537
3.95359 -0.973514
3.90781 -1.13017
3.87575 -1.16735
3.88603 -1.03753
3.86742 -0.962554
3.82185 -1.05123
3.83005 -0.9236
3.80555 -0.99277
3.82297 -0.846584
3.79036 -0.944704
3.72159 -1.16069
3.79748 -0.827274
3.72526 -0.943098
3.64477 -1.14016
3.67835 -1.02366
3.69953 -0.905568
3.67317 -1.01383
3.63541 -1.2013
3.70321 -1.02885
3.68058 -1.09921
3.71386 -0.927744
3.69366 -0.893475
3.69642 -0.78924
3.6898 -0.79246
3.66948 -0.934659
3.70726 -0.82497
3.6903 -0.956264
3.7298 -0.789776
3.70823 -0.857235
3.72497 -0.838808
3.73791 -0.750033
3.70648 -0.882229
3.67773 -0.94556
3.6623 -0.851064
3.62119 -0.850301
3.59102 -0.951224
3.59016 -1.01267
3.67385 -0.74775
3.6617 -0.88081
3.65484 -0.933663
3.66646 -0.888452
3.64898 -0.919793
3.65125 -0.803435
3.56904 -0.984078
3.58839 -0.841131
3.58625 -0.87058
3.58947 -0.891706
3.56627 -1.04223
3.59599 -1.00586
3.63356 -0.913444
3.59479 -1.06321
3.57481 -1.07692
3.56832 -0.914265
3.43795 -1.14025
3.46209 -0.951162
3.4584 -1.00968
3.43845 -1.19263
3.45923 -1.1891
3.44649 -1.21337
3.43648 -1.17299
3.44752 -1.12291
3.47533 -0.994306
3.43916 -1.08794
3.40761 -1.11367
3.3447 -1.2402
3.33874 -1.2328
3.39645 -1.04286
3.41167 -1.04439
3.46038 -0.94648
3.44682 -1.067
3.45062 -1.08289
3.41895 -1.18822
3.42745 -1.15683
3.43323 -1.06926
3.41188 -1.03415
3.30157 -1.24464
3.31409 -1.14134
3.29438 -1.19051
3.32334 -1.14635
3.29675 -1.2371
3.32279 -1.14826
3.28498 -1.2293
3.32569 -1.11515
3.33564 -1.07823
3.31378 -1.15456
3.36276 -1.14487
3.43136 -1.0157
3.378 -1.25918
3.46704 -1.1003
3.49737 -1.07628
3.47087 -1.20364
3.52635 -1.09606
3.47076 -1.29338
3.51572 -1.22154
3.5083 -1.26941
3.51911 -1.26333
3.5211 -1.24744
3.56666 -1.10506
3.48753 -1.33766
3.57301 -1.11045
3.57007 -1.1965
3.59091 -1.21486
3.62804 -1.26124
3.65949 -1.27728
3.69831 -1.25442
3.63763 -1.43682
3.6584 -1.31654
3.64708 -1.23474
3.60631 -1.28222
3.56384 -1.30746
3.51881 -1.30447
3.5584 -1.1533
3.54246 -1.22622
3.55226 -1.25047
3.57138 -1.26093
3.5674 -1.34577
3.61065 -1.2612
3.58233 -1.31452
3.56396 -1.29761
3.56194 -1.26009
3.50984 -1.33343
3.56486 -1.16237
3.56565 -1.18756
3.50014 -1.39482
3.58055 -1.19342
3.62554 -1.06583
3.58036 -1.16171
3.57322 -1.10845
3.50957 -1.25667
3.50451 -1.25289
3.58224 -1.04596
3.53351 -1.21634
3.54412 -1.17911
3.4891 -1.34108
3.48888 -1.35251
3.51929 -1.25357
3.50113 -1.26986
3.46827 -1.27434
3.52355 -1.0449
3.49846 -1.12155
3.46836 -1.24216
3.45303 -1.30911
3.4954 -1.17734
3.5061 -1.1316
3.43743 -1.36532
3.44621 -1.3875
3.49687 -1.26843
3.53079 -1.16409
3.47901 -1.31623
3.49184 -1.2642
3.46817 -1.32757
3.46074 -1.30286
3.44717 -1.27735
3.42391 -1.29789
3.45459 -1.22562
3.45079 -1.19412
3.45468 -1.10565
3.45151 -1.05158
3.41022 -1.09498
3.39987 -1.08233
3.38888 -1.14232
3.4782 -0.945502
3.46132 -1.09419
3.52659 -0.940172
3.48988 -1.07217
3.40911 -1.23109
3.4232 -1.17921
3.48154 -1.00304
3.46952 -1.0928
3.46076 -1.1729
3.48501 -1.14147
3.50608 -1.08537
3.47265 -1.13721
3.48992 -1.03619
3.49451 -1.08713
3.54856 -1.04475
3.64461 -0.905963
3.66245 -1.029
3.62814 -1.18543
3.70662 -0.900171
3.67597 -0.950448
3.60209 -1.16721
3.62774 -1.05559
3.65714 -0.937893
3.62695 -1.00407
3.62589 -1.02946
3.65015 -1.0254
3.64323 -1.13942
3.71835 -1.00964
3.70456 -1.19029
3.77198 -1.02747
3.71258 -1.21447
3.66614 -1.28983
3.65323 -1.29015
3.63398 -1.33661
3.59177 -1.44264
3.65572 -1.19568
3.67184 -1.13203
3.7492 -0.859896
3.65763 -1.24401
3.69713 -1.16565
3.66145 -1.28361
3.70291 -1.18747
3.69769 -1.20032
3.6601 -1.32353
3.70425 -1.2172
3.73011 -1.13133
3.68665 -1.29143
3.64816 -1.50153
3.76275 -1.31084
3.79232 -1.32804
3.78115 -1.40391
3.85228 -1.26578
3.857 -1.2637
3.88188 -1.05742
3.78131 -1.11734
3.66543 -1.25126
3.5139 -1.46889
3.49185 -1.3447
3.50258 -1.17902
3.51105 -1.09488
3.51885 -1.08873
3.54258 -1.13404
3.60597 -1.10388
3.65127 -1.14031
3.6572 -1.22158
3.6977 -1.11586
3.6897 -1.09896
3.49213 -1.52817
3.55415 -1.28853
3.48831 -1.3375
3.48541 -1.29674
3.53618 -1.13716
3.55469 -1.1053
3.5161 -1.28478
3.57017 -1.24191
3.57742 -1.27922
3.574 -1.29668
3.5606 -1.32998
3.52915 -1.4078
3.51878 -1.37871
3.43857 -1.53837
3.55615 -1.2171
3.49703 -1.34351
3.45015 -1.42594
3.45326 -1.33021
3.35098 -1.4123
3.27536 -1.4718
3.26674 -1.38515
3.25559 -1.36311
3.2208 -1.46654
3.31138 -1.34291
3.30266 -1.4571
3.32432 -1.50033
3.46003 -1.32072
3.58281 -1.14045
3.59197 -1.20593
3.54034 -1.39447
3.54198 -1.38507
3.52657 -1.41485
3.52148 -1.36385
3.42765 -1.50058
3.47283 -1.30819
3.38295 -1.47619
3.3345 -1.56701
3.32687 -1.57114
3.39986 -1.39597
3.38684 -1.38678
3.37135 -1.40269
3.33531 -1.45437
3.30954 -1.44569
3.2849 -1.44805
3.20824 -1.54256
3.27076 -1.39274
3.34946 -1.23539
3.3112 -1.41404
3.28717 -1.47257
3.32394 -1.35729
3.3863 -1.1151
3.33434 -1.21363
3.29491 -1.29035
3.31303 -1.26035
3.36091 -1.18733
3.32115 -1.38191
3.37599 -1.29762
3.37072 -1.32522
3.35568 -1.36439
3.34628 -1.38419
3.37294 -1.36867
3.39895 -1.3727
3.38398 -1.45564
3.49801 -1.24206
3.51674 -1.25491
3.43485 -1.41235
3.49019 -1.22479
3.43305 -1.32572
3.4573 -1.30071
3.48566 -1.26013
3.36031 -1.53176
3.40881 -1.39846
3.41506 -1.37765
3.44083 -1.33968
3.43986 -1.37423
3.44937 -1.40369
3.46285 -1.38479
3.49965 -1.31693
3.42471 -1.56658
3.53564 -1.39416
3.57965 -1.27959
3.49977 -1.40699
3.41649 -1.50764
3.43041 -1.31407
3.39068 -1.33633
3.37281 -1.41203
3.39947 -1.40945
3.46743 -1.26857
3.4384 -1.31913
3.42744 -1.32378
3.43454 -1.25249
3.3549 -1.41694
3.39327 -1.36392
3.40618 -1.34454
3.39625 -1.35621
3.33858 -1.46032
3.30835 -1.48226
3.37401 -1.30535
3.34906 -1.37059
3.37797 -1.31336
3.37642 -1.28022
3.39279 -1.15827
3.3196 -1.22351
3.27499 -1.2502
3.29079 -1.10198
3.20634 -1.24817
3.22522 -1.14414
3.19527 -1.14462
3.13807 -1.18065
3.06993 -1.27376
3.12025 -1.12727
3.15599 -1.03677
3.10172 -1.18965
3.12947 -1.0213
3.07994 -1.00256
3.00083 -1.11197
3.03051 -0.938465
3.00586 -1.06107
3.00246 -1.14527
3.06027 -1.0924
2.99901 -1.23987
3.03085 -1.0719
3.00655 -1.07945
3.00482 -1.04669
3.04486 -0.946314
3.0909 -0.89846
3.06124 -1.06838
3.0943 -1.0474
3.08513 -1.09972
3.11527 -1.03883
3.1435 -1.00118
3.17748 -0.993382
3.12875 -1.22083
3.22883 -1.03156
3.22204 -1.1226
3.20458 -1.15465
3.1585 -1.25541
3.13743 -1.33944
3.20732 -1.20536
3.17405 -1.27158
3.22569 -1.18798
3.22891 -1.22524
3.23649 -1.21675
3.28289 -1.15899
3.30146 -1.12897
3.24854 -1.31214
3.26801 -1.28895
3.27761 -1.23859
3.28743 -1.18766
3.25711 -1.19894
3.26852 -1.05151
3.23709 -1.06948
3.18068 -1.16764
3.17208 -1.14192
3.22124 -1.01665
3.27859 -0.894439
3.24592 -1.07811
3.28702 -1.04659
3.24123 -1.22265
3.18544 -1.36693
3.20588 -1.24233
3.19136 -1.23365
3.21458 -1.21005
3.21956 -1.26882
3.20742 -1.36439
3.25815 -1.29418
3.30575 -1.18872
3.34937 -1.01468
3.26726 -1.20533
3.32162 -1.0392
3.29422 -1.12435
3.27513 -1.22227
3.2241 -1.38759
3.2636 -1.30843
3.2546 -1.33178
3.25735 -1.29902
3.17479 -1.47503
3.26253 -1.30099
3.24738 -1.35063
3.27293 -1.28748
3.21739 -1.39272
3.1643 -1.47559
3.15388 -1.51389
3.22301 -1.41009
3.16679 -1.54921
3.18401 -1.52365
3.16302 -1.52787
3.21291 -1.36738
3.12656 -1.48124
3.16807 -1.32032
3.14849 -1.32364
3.19669 -1.15747
3.20932 -1.15523
3.21018 -1.18356
3.23358 -1.15364
3.2465 -1.11599
3.16082 -1.34073
3.19429 -1.2557
3.25483 -1.09696
3.22565 -1.21013
3.18993 -1.32201
3.24795 -1.20954
3.21265 -1.33319
3.26264 -1.24806
3.25535 -1.30447
3.24457 -1.37693
3.18137 -1.49497
3.16662 -1.42866
3.19721 -1.21136
3.19508 -1.1363
3.15587 -1.23553
3.13738 -1.25782
3.10737 -1.34298
3.11455 -1.35155
3.19067 -1.11615
3.08647 -1.32616
3.07023 -1.29806
2.93933 -1.50289
3.03898 -1.27351
2.99928 -1.33181
3.06914 -1.12398
3.04303 -1.12413
3.03368 -1.1091
3.03646 -1.06539
2.99244 -1.21941
2.99897 -1.29328
2.98858 -1.42634
3.14374 -1.12129
3.12516 -1.2207
3.0545 -1.38453
3.14016 -1.18457
3.07355 -1.34943
3.15417 -1.12489
3.14473 -1.14554
3.08208 -1.28101
3.06627 -1.30883
3.15205 -1.05274
3.08394 -1.2331
3.06711 -1.25296
3.11586 -1.13405
3.00908 -1.39118
3.01759 -1.38841
3.05565 -1.32355
3.05837 -1.33996
3.03511 -1.40402
3.03494 -1.4306
3.1045 -1.31653
3.09106 -1.38945
3.06553 -1.42829
3.0606 -1.39483
3.09946 -1.30585
3.07567 -1.38822
3.15275 -1.27945
3.17147 -1.2433
3.08668 -1.43253
3.09357 -1.43545
3.08649 -1.3996
3.0985 -1.2774
2.97367 -1.47017
3.01637 -1.31243
2.88834 -1.52772
2.92994 -1.42322
2.92627 -1.39803
2.97242 -1.28306
2.92746 -1.3694
3.00982 -1.17943
2.92553 -1.38755
3.05189 -1.11066
3.02589 -1.17694
3.04549 -1.07986
2.98979 -1.19789
3.03335 -1.04941
3.03572 -1.00362
2.95957 -1.12684
2.88876 -1.22501
2.94244 -1.1002
2.99245 -1.05915
2.99004 -1.16612
2.96551 -1.26544
2.99424 -1.26849
3.03954 -1.18667
2.98724 -1.30296
3.04565 -1.14584
3.02893 -1.19019
2.95339 -1.39528
2.93444 -1.46106
2.86058 -1.6342
2.94914 -1.50159
2.93913 -1.54688
2.8781 -1.64294
2.87098 -1.63277
2.95317 -1.50447
2.93467 -1.57012
2.96664 -1.54119
2.97111 -1.55902
3.00456 -1.44955
3.01452 -1.42479
3.00654 -1.47727
2.9704 -1.5567
3.02067 -1.48976
3.01985 -1.47621
3.02194 -1.46633
3.02837 -1.42316
2.91479 -1.62424
2.94627 -1.55259
3.00591 -1.42539
2.99356 -1.44454
3.01224 -1.40984
2.99408 -1.43199
2.96297 -1.43712
2.92597 -1.46339
2.85994 -1.50251
2.82122 -1.50597
2.77636 -1.49899
2.78796 -1.43806
2.76758 -1.47125
2.76549 -1.45294
2.8619 -1.25177
2.76975 -1.37179
2.76721 -1.35194
2.89105 -1.04644
2.88562 -1.03082
2.7935 -1.2254
2.76799 -1.23856
2.74357 -1.23662
2.78928 -1.06914
2.7244 -1.16986
2.72951 -1.09668
2.76862 -1.00376
2.80308 -0.961332
2.76588 -1.04252
2.75472 -1.05701
2.75308 -1.03714
2.73315 -1.07201
2.74942 -1.03293
2.69992 -1.173
2.76428 -0.980748
2.69738 -1.11806
2.65689 -1.19205
2.66188 -1.23938
2.74472 -1.15607
2.79393 -1.12161
2.75804 -1.25015
2.78132 -1.23034
2.78147 -1.3037
2.76811 -1.40619
2.7917 -1.39324
2.82309 -1.35167
2.84247 -1.30182
2.80955 -1.3557
2.80834 -1.34743
2.74707 -1.4228
2.81099 -1.25735
2.79101 -1.24736
2.83866 -1.10563
2.75562 -1.25204
2.77015 -1.15123
2.73507 -1.19772
2.76278 -1.11853
2.75164 -1.12925
2.75032 -1.19542
2.74456 -1.2691
2.68485 -1.38757
2.68994 -1.34558
2.73789 -1.26982
2.78551 -1.2767
2.77865 -1.344
2.85403 -1.21835
2.88849 -1.20567
2.87255 -1.23258
2.78774 -1.41465
2.7769 -1.41913
2.82679 -1.32536
2.80616 -1.31747
2.74062 -1.42383
2.71862 -1.4138
2.71439 -1.38763
2.70837 -1.37628
2.69415 -1.38012
2.74071 -1.26346
2.64578 -1.426
2.76217 -1.16102
2.75257 -1.15517
2.70215 -1.25956
2.62655 -1.45318
2.69677 -1.3716
2.75576 -1.32139
2.75853 -1.36721
2.72756 -1.46024
2.71091 -1.53508
2.82995 -1.34985
2.72826 -1.5527
2.85846 -1.25008
2.74498 -1.40003
2.64449 -1.55878
2.67822 -1.51689
2.73086 -1.41303
2.67098 -1.50788
2.68324 -1.47194
2.70111 -1.38444
2.66382 -1.37578
2.64835 -1.32561
2.69497 -1.19947
2.72606 -1.15253
2.71221 -1.17476
2.68578 -1.22363
2.69499 -1.14278
2.62158 -1.23372
2.60185 -1.19644
2.66353 -1.01559
2.63301 -1.02101
2.59994 -1.03602
2.58502 -1.02579
2.56545 -1.0332
2.56694 -0.975878
2.5376 -1.01813
2.56017 -1.03123
2.53302 -1.11496
2.52978 -1.1524
2.55807 -1.12061
2.57937 -1.09319
2.54981 -1.23646
2.54744 -1.30963
2.61457 -1.1708
2.58068 -1.22659
2.60235 -1.20202
2.57752 -1.269
2.53751 -1.3079
2.55375 -1.29157
2.55835 -1.29654
2.56453 -1.29485
2.49573 -1.34424
2.51634 -1.22937
2.44961 -1.33235
2.41894 -1.3683
2.4085 -1.36802
2.48006 -1.2617
2.46662 -1.26918
2.48222 -1.22236
2.46789 -1.25101
2.4742 -1.25307
2.49193 -1.25235
2.49753 -1.24356
2.44792 -1.30079
2.39365 -1.3288
2.46731 -1.15945
2.49824 -1.08875
2.45552 -1.1814
2.47017 -1.10748
2.46509 -1.06678
2.43253 -1.12636
2.44219 -1.099
2.3873 -1.20012
2.36962 -1.17423
2.31444 -1.27059
2.41172 -1.0741
2.39769 -1.10576
2.40902 -1.08682
2.42584 -1.04362
2.37763 -1.1509
2.40212 -1.14361
2.40512 -1.13566
2.35854 -1.24012
2.39404 -1.2037
2.42684 -1.12934
2.38635 -1.15146
2.39152 -1.11326
2.39933 -1.15823
2.45826 -1.07666
2.4496 -1.08555
2.41452 -1.15103
2.41521 -1.18642
2.44792 -1.15973
2.47131 -1.13137
2.43127 -1.2086
2.39144 -1.28267
2.3337 -1.37089
2.38961 -1.24481
2.42801 -1.19791
2.3982 -1.25803
2.35791 -1.3337
2.40097 -1.28469
2.46229 -1.19035
2.37785 -1.28891
2.43424 -1.17949
2.35443 -1.29074
2.31795 -1.33316
2.26929 -1.41284
2.39119 -1.25046
2.2686 -1.49122
2.30173 -1.46108
2.34105 -1.39144
2.34272 -1.41895
2.43522 -1.28542
2.40209 -1.31241
2.41992 -1.2289
2.33951 -1.34385
2.33493 -1.32101
2.34839 -1.24522
2.35677 -1.20189
2.25077 -1.3719
2.34199 -1.18064
2.28267 -1.29446
2.33317 -1.19155
2.33769 -1.15977
2.29756 -1.21938
2.35539 -1.10838
2.36179 -1.06729
2.23791 -1.26301
2.28365 -1.10055
2.24871 -1.1427
2.20223 -1.23503
2.24138 -1.13396
2.27941 -1.03503
2.31951 -0.949494
2.27905 -1.04928
2.28138 -1.04178
2.31323 -0.997038
2.32086 -1.00407
2.29644 -1.09867
2.31562 -1.11035
2.30878 -1.12376
2.29299 -1.16974
2.26467 -1.20199
2.2633 -1.16373
2.30527 -1.08462
2.27176 -1.1372
2.2375 -1.16745
2.24922 -1.16153
2.25259 -1.16288
2.28393 -1.13394
2.28937 -1.16035
2.23532 -1.27246
2.33311 -1.1294
2.31554 -1.21482
2.37547 -1.13817
2.33781 -1.23353
2.36529 -1.18286
2.36086 -1.16062
2.35262 -1.1392
2.28215 -1.2685
2.39539 -1.0695
2.31282 -1.27909
2.34439 -1.28142
2.40605 -1.1899
2.38157 -1.26004
2.43441 -1.17165
2.37702 -1.26658
2.37202 -1.28568
2.39017 -1.26019
2.4504 -1.19039
2.46825 -1.20614
2.44055 -1.27712
2.42143 -1.29444
2.38188 -1.32952
2.39636 -1.2988
2.36321 -1.34719
2.41955 -1.24328
2.36466 -1.31019
2.28888 -1.36457
2.37035 -1.16768
2.30045 -1.2588
2.38415 -1.08724
2.33538 -1.18487
2.29796 -1.21185
2.32154 -1.093
2.24167 -1.20732
2.2449 -1.18367
2.2417 -1.18585
2.2448 -1.21154
2.25193 -1.18314
2.24404 -1.14843
2.25222 -1.08295
2.19347 -1.16944
2.21697 -1.15991
2.22379 -1.16658
2.25798 -1.17742
2.25427 -1.22292
2.26012 -1.19565
2.24553 -1.19906
2.2673 -1.15002
2.24927 -1.16041
2.29962 -1.05328
2.21609 -1.19954
2.2504 -1.09196
2.22989 -1.09445
2.21895 -1.08128
2.18046 -1.11402
2.21452 -1.0644
2.24583 -1.04125
2.28467 -0.984596
2.19812 -1.11603
2.20362 -1.07363
2.18416 -1.12303
2.16241 -1.13215
2.15165 -1.14495
2.16887 -1.13108
2.21219 -1.08932
2.2139 -1.08928
2.18795 -1.16826
2.23518 -1.12253
2.27784 -1.05102
2.25487 -1.07605
2.33191 -0.937563
2.30658 -1.0131
2.32602 -0.989903
2.30254 -1.03627
2.27891 -0.988382
2.17729 -1.10765
2.14531 -1.11023
2.15721 -1.03561
2.13146 -1.1056
2.14582 -1.14969
2.21676 -1.04119
2.17081 -1.14575
2.25101 -1.05165
2.27699 -1.09815
2.27525 -1.20298
2.33459 -1.1478
2.27975 -1.28691
2.34824 -1.20471
2.30399 -1.31502
2.32946 -1.29454
2.27255 -1.35152
2.31261 -1.21712
2.20632 -1.34596
2.31105 -1.11275
2.22899 -1.26101
2.19856 -1.30911
2.30305 -1.14647
2.28764 -1.20033
2.21945 -1.37653
2.34383 -1.20418
2.28534 -1.33928
2.23351 -1.41543
2.26862 -1.35584
2.30574 -1.29234
2.33061 -1.26034
2.34883 -1.23599
2.35131 -1.25003
2.29312 -1.34937
2.32966 -1.30288
2.30674 -1.33675
2.32983 -1.25761
2.31767 -1.2688
2.23133 -1.40152
2.22164 -1.42589
2.31649 -1.295
2.2479 -1.41404
2.3368 -1.24835
2.32693 -1.24654
2.28605 -1.24932
2.25328 -1.25168
2.19817 -1.31605
2.11859 -1.35813
2.17468 -1.1619
2.05248 -1.26576
2.03621 -1.24968
2.03891 -1.2382
2.05975 -1.23284
2.11294 -1.17771
2.02233 -1.33413
2.02446 -1.31356
1.99516 -1.36094
2.01563 -1.38781
1.99555 -1.45505
2.06005 -1.40408
1.99264 -1.48689
2.0502 -1.37411
2.0403 -1.39273
2.04665 -1.39206
2.0831 -1.34611
2.05136 -1.38723
2.06104 -1.38989
2.05862 -1.38262
2.0453 -1.3515
2.03068 -1.32775
2.04752 -1.25092
2.01641 -1.25332
1.97269 -1.26948
1.95371 -1.24609
1.99544 -1.17545
1.97932 -1.15608
1.99479 -1.0851
1.92682 -1.1155
1.88206 -1.12236
1.88365 -1.08479
1.87447 -1.0975
1.82759 -1.14698
1.82968 -1.1607
1.86678 -1.12297
1.86327 -1.18479
1.84721 -1.23179
1.92658 -1.1288
1.9145 -1.24332
2.00982 -1.11913
1.93703 -1.22476
1.84276 -1.31859
1.83282 -1.32697
1.841 -1.30196
1.81921 -1.32673
1.87978 -1.27144
1.90564 -1.24989
1.88536 -1.30409
1.95529 -1.1895
1.89577 -1.24996
1.86952 -1.24297
1.91096 -1.16991
1.98935 -1.07671
1.9719 -1.15047
1.95988 -1.23202
2.02787 -1.15102
2.0125 -1.20074
1.98596 -1.22317
2.03182 -1.16478
2.04375 -1.1664
2.07765 -1.12472
2.03151 -1.16185
2.01555 -1.10674
2.0225 -1.0952
2.00457 -1.08182
2.03585 -1.014
2.02627 -1.0316
2.01315 -1.0742
1.96729 -1.1735
1.98399 -1.19507
2.03533 -1.17036
2.05264 -1.22329
2.07418 -1.2668
2.1271 -1.21888
2.13316 -1.19388
2.09414 -1.25358
2.10333 -1.20524
2.08092 -1.21697
2.08302 -1.18469
2.0741 -1.17351
2.06027 -1.18598
2.07577 -1.17573
2.0705 -1.21743
2.10164 -1.2358
2.16494 -1.21712
2.13212 -1.32806
2.18721 -1.25821
2.15933 -1.28898
2.10473 -1.3578
2.12193 -1.3467
2.17236 -1.31157
2.18325 -1.28654
2.15118 -1.31469
2.11108 -1.35362
2.14392 -1.29109
2.1427 -1.31718
2.16713 -1.31161
2.18101 -1.3003
2.23563 -1.20267
2.22938 -1.19478
2.17222 -1.32521
2.26644 -1.19191
2.26096 -1.22786
2.30757 -1.13148
2.26586 -1.17474
2.22867 -1.18819
2.24049 -1.08777
2.23903 -1.05079
2.23948 -1.08162
2.25804 -1.09063
2.18556 -1.19264
2.20263 -1.14837
2.19979 -1.14552
2.23012 -1.10956
2.18334 -1.19379
2.21027 -1.14092
2.18216 -1.22564
2.20611 -1.23027
2.23583 -1.26048
2.24386 -1.28353
2.20441 -1.3342
2.24212 -1.24435
2.22017 -1.28818
2.21223 -1.3317
2.15123 -1.42938
2.18401 -1.40533
2.21719 -1.35353
2.25003 -1.29639
2.20549 -1.30878
2.16252 -1.31646
2.12171 -1.31423
2.13771 -1.2257
2.07827 -1.27637
2.07955 -1.20966
2.08921 -1.18166
2.11399 -1.12984
2.16649 -1.0238
2.12384 -1.08808
2.12462 -1.08006
2.09977 -1.07186
2.03537 -1.12006
2.05923 -1.04395
2.06085 -1.05257
2.0057 -1.14714
2.05426 -1.07845
1.98837 -1.20855
1.99274 -1.20913
2.02241 -1.17023
2.01453 -1.22003
2.04877 -1.17183
2.00736 -1.25014
2.0529 -1.20168
2.04396 -1.24615
2.10451 -1.1263
2.06248 -1.19236
2.04051 -1.22384
2.0793 -1.12583
2.08325 -1.11718
2.10259 -1.10837
2.06969 -1.18599
2.11733 -1.07227
2.09205 -1.0744
2.11362 -1.03774
2.12542 -1.04697
2.14591 -0.999012
2.12128 -1.07415
2.16109 -1.05711
2.14222 -1.14867
2.21203 -1.10808
2.25641 -1.09442
2.21818 -1.19785
2.24377 -1.20846
2.31779 -1.09012
2.23592 -1.27393
2.29686 -1.14649
2.22306 -1.24396
2.20995 -1.2125
2.18829 -1.21607
2.18618 -1.19162
2.18077 -1.18417
2.19177 -1.14023
2.20426 -1.15278
2.19593 -1.17706
2.2105 -1.1396
2.23492 -1.12149
2.22007 -1.21557
2.30923 -1.12724
2.30379 -1.20513
2.37757 -1.07794
2.35664 -1.12443
2.37373 -1.11088
2.34744 -1.18604
2.31802 -1.22106
2.3371 -1.1388
2.27992 -1.15982
2.25271 -1.16547
2.26694 -1.08175
2.2617 -1.06851
2.23484 -1.07946
2.18676 -1.07938
2.16451 -1.07941
2.18241 -1.0587
2.22594 -1.01296
2.19209 -1.10748
2.19596 -1.12629
2.15991 -1.15634
2.15676 -1.09843
2.13416 -1.13956
2.1246 -1.17015
2.21052 -1.0229
2.14087 -1.14906
2.23785 -0.922086
2.23471 -0.868011
2.15672 -0.999516
2.13638 -1.01502
2.15535 -0.924654
2.13487 -0.96866
2.13002 -0.971153
2.09203 -1.02964
2.10847 -0.956975
2.09731 -0.940553
2.11498 -0.89723
2.11646 -0.956332
2.14366 -1.02186
2.20869 -0.938804
2.17398 -0.996673
2.17055 -1.01957
2.15625 -1.02188
2.14915 -1.01301
2.13982 -1.03574
2.13956 -1.02047
2.20405 -0.885749
2.17677 -0.919003
2.09718 -1.01947
2.15586 -0.897637
2.15934 -0.906357
2.17946 -0.938079
2.17657 -0.959798
2.14911 -1.01085
2.10479 -1.08442
2.17523 -0.929601
2.15324 -0.993495
2.17874 -0.997868
2.1841 -1.02293
2.18491 -1.03083
2.22385 -0.946077
2.19225 -1.03268
2.13607 -1.13581
2.14672 -1.10881
2.15621 -1.09479
2.15662 -1.11366
2.1727 -1.09026
2.14616 -1.10339
2.09087 -1.16751
2.09441 -1.13575
2.08408 -1.14612
2.12349 -1.10191
2.14708 -1.06468
2.09387 -1.15067
2.12167 -1.09748
2.16467 -1.04792
2.14575 -1.15365
2.24043 -1.04835
2.21329 -1.11137
2.20453 -1.13443
2.20151 -1.15751
2.17196 -1.21698
2.21453 -1.21581
2.23316 -1.23117
2.26891 -1.10645
2.20395 -1.11245
2.2055 -1.00294
2.18356 -1.03608
2.22522 -0.950438
2.18865 -1.05749
2.18366 -1.05703
2.1918 -1.03563
2.22194 -0.999503
2.17156 -1.08207
2.15475 -1.09299
2.16979 -1.09641
2.2009 -1.05025
2.12636 -1.18694
2.14793 -1.16401
2.20525 -1.03674
2.17405 -1.08384
2.1125 -1.15236
2.1211 -1.06804
2.15006 -1.00317
2.21472 -0.86569
2.1819 -0.931076
2.20479 -0.841545
2.08917 -1.09174
2.10537 -1.01451
2.09846 -1.01098
2.10243 -1.08702
2.21429 -0.96807
2.19416 -1.08692
2.20181 -1.0572
2.18196 -1.11052
2.19337 -1.10698
2.17272 -1.13241
2.27963 -0.993428
2.23012 -1.14745
2.26803 -1.12123
2.23245 -1.16781
2.27508 -1.12243
2.2849 -1.08875
2.24505 -1.12109
2.26466 -1.07342
2.3042 -0.991535
2.29319 -0.908387
2.16327 -1.09379
2.1608 -1.03067
2.15966 -1.07439
2.21012 -1.03075
2.21565 -1.06004
2.26836 -0.978525
2.24794 -0.992285
2.1907 -1.09834
2.19054 -1.04975
2.11808 -1.16914
2.09878 -1.19821
2.13239 -1.18789
2.16907 -1.16501
2.23426 -1.07536
2.2146 -1.10409
2.20032 -1.11705
2.14678 -1.19611
2.16693 -1.15378
2.20146 -1.03861
2.16812 -1.09787
2.19367 -1.05875
2.14309 -1.1822
2.19351 -1.12526
2.28669 -0.961795
2.24966 -1.06483
2.2834 -1.07416
2.20438 -1.25661
2.20088 -1.26099
2.20903 -1.25049
2.24057 -1.2137
2.29288 -1.18627
2.30591 -1.15081
2.28339 -1.15301
2.23602 -1.27433
2.31081 -1.21155
2.35678 -1.15208
2.31366 -1.22703
2.30159 -1.22426
2.2798 -1.23965
2.27467 -1.22516
2.2787 -1.20159
2.25036 -1.23816
2.30575 -1.14015
2.2534 -1.27873
2.32439 -1.18795
2.307 -1.25049
2.29915 -1.30166
2.29246 -1.36229
2.27831 -1.40713
2.25557 -1.45396
2.29789 -1.38613
2.33509 -1.34906
2.31663 -1.38466
2.33341 -1.30687
2.32926 -1.26793
2.34728 -1.15774
2.23692 -1.2962
2.20978 -1.3102
2.23233 -1.25535
2.24607 -1.16557
2.1956 -1.15012
2.18844 -1.10057
2.18238 -1.09517
2.18912 -1.08695
2.20076 -1.10717
2.19169 -1.13763
2.13482 -1.2086
2.21203 -1.02921
2.17448 -1.10864
2.19901 -1.11927
2.17066 -1.19048
2.2028 -1.16963
2.20113 -1.19131
2.23025 -1.10276
2.20679 -1.15656
2.20333 -1.17499
2.20471 -1.17662
2.24239 -1.15483
2.1647 -1.34583
2.23899 -1.25005
2.26113 -1.20235
2.23988 -1.24911
2.26128 -1.21363
2.26058 -1.15106
2.27254 -1.08832
2.22696 -1.13775
2.20292 -1.1577
2.23765 -1.11385
2.27427 -1.10132
2.24632 -1.14519
2.23505 -1.14643
2.24592 -1.14664
2.2302 -1.17863
2.22698 -1.17197
2.24176 -1.12432
2.26065 -1.08529
2.19555 -1.18922
2.15584 -1.26806
2.19901 -1.16875
2.15898 -1.19418
2.16266 -1.16433
2.12326 -1.2135
2.13106 -1.20782
2.20408 -1.08345
2.21321 -1.01896
2.17684 -1.04375
2.10078 -1.14611
2.07008 -1.18091
2.04688 -1.21794
2.10601 -1.12236
2.05461 -1.23058
2.08611 -1.23406
2.04801 -1.33068
2.02686 -1.37017
2.05935 -1.34796
2.06113 -1.37657
2.07255 -1.38643
2.07514 -1.38573
2.05674 -1.41611
2.1006 -1.3085
2.04464 -1.33239
2.06842 -1.23542
2.01327 -1.25649
1.99694 -1.25782
1.99213 -1.24095
1.97854 -1.23245
1.86566 -1.33233
1.874 -1.26975
1.84356 -1.28417
1.88855 -1.20764
1.87079 -1.21432
1.85849 -1.21766
1.90026 -1.15128
1.86648 -1.19959
1.79898 -1.29184
1.81384 -1.29287
1.81213 -1.26914
1.76023 -1.30275
1.80293 -1.21779
1.73794 -1.31952
1.75984 -1.30304
1.84571 -1.16887
1.70751 -1.36379
1.80529 -1.22196
1.75882 -1.27661
1.75219 -1.30805
1.81459 -1.30087
1.87006 -1.26791
1.90119 -1.22612
1.85168 -1.27316
1.78954 -1.33367
1.78438 -1.3008
1.82233 -1.22258
1.77883 -1.2541
1.74487 -1.25811
1.76069 -1.18232
1.76256 -1.14548
1.70958 -1.2325
1.70632 -1.26742
1.78147 -1.21141
1.80011 -1.23326
1.81487 -1.23019
1.80682 -1.21901
1.80748 -1.22383
1.74055 -1.29112
1.758 -1.20192
1.72554 -1.21502
1.7673 -1.1535
1.76024 -1.16599
1.75185 -1.15999
1.76023 -1.19157
1.85402 -1.07765
1.79965 -1.11791
1.70649 -1.17989
1.64456 -1.2198
1.5583 -1.30578
1.61384 -1.25257
1.65634 -1.20686
1.63383 -1.23125
1.6324 -1.24445
1.61191 -1.29285
1.5881 -1.36757
1.72896 -1.21879
1.67968 -1.2864
1.62326 -1.34211
1.70026 -1.25323
1.74304 -1.21236
1.6763 -1.28224
1.69685 -1.27558
1.64252 -1.39087
1.7312 -1.30262
1.79213 -1.21368
1.70042 -1.32286
1.75443 -1.26154
1.77088 -1.21289
1.7528 -1.2075
1.74128 -1.20781
1.76406 -1.16664
1.70655 -1.22741
1.70192 -1.20666
1.7713 -1.11758
1.7411 -1.1979
1.77389 -1.18176
1.75463 -1.22426
1.81375 -1.17692
1.83051 -1.14834
1.86098 -1.13614
1.94077 -1.0397
1.88415 -1.16863
1.88961 -1.19749
1.94924 -1.16792
1.91264 -1.27277
1.92038 -1.31669
1.93374 -1.31918
2.01697 -1.19614
1.89434 -1.39078
2.04776 -1.18573
2.01214 -1.23556
2.02557 -1.20107
2.03195 -1.21144
2.0551 -1.17967
2.03456 -1.21821
2.06368 -1.22676
2.08168 -1.21016
2.05628 -1.2338
2.01708 -1.31203
2.03445 -1.29308
2.10641 -1.20491
2.0864 -1.29622
2.10446 -1.30841
2.00826 -1.46482
2.09029 -1.32659
2.0692 -1.32995
2.08101 -1.25541
2.07057 -1.21494
2.05285 -1.21269
1.9628 -1.30752
2.02269 -1.18605
1.99466 -1.24795
2.07306 -1.14054
2.07642 -1.12063
2.0925 -1.03832
1.99666 -1.14864
2.03016 -1.04279
2.04677 -0.99316
2.00933 -1.08016
1.97033 -1.1543
1.9576 -1.21264
1.9671 -1.23998
1.95687 -1.25378
2.04763 -1.09839
1.99696 -1.1856
2.01559 -1.14893
2.03261 -1.10009
2.04692 -1.04209
2.06542 -0.983201
2.01376 -1.05333
2.03551 -0.992937
1.93149 -1.17701
1.98088 -1.14799
1.99097 -1.15897
2.03804 -1.14049
2.0654 -1.10595
1.95564 -1.27758
1.95925 -1.25736
1.96741 -1.2942
2.07196 -1.17757
2.01873 -1.28434
1.97156 -1.32487
2.05246 -1.16911
1.97342 -1.26969
1.96347 -1.29522
1.98129 -1.2679
1.99535 -1.21922
1.96868 -1.2064
2.00802 -1.11293
1.9241 -1.20114
1.915 -1.15771
1.8676 -1.22451
1.8272 -1.28159
1.92179 -1.20918
1.92857 -1.26385
1.94953 -1.2695
1.92205 -1.30345
1.94828 -1.26889
1.95152 -1.24396
1.91448 -1.32624
1.98462 -1.24764
1.99369 -1.24816
2.00338 -1.21701
1.95398 -1.25318
1.9551 -1.19196
1.94259 -1.13997
1.90957 -1.1442
1.89706 -1.12863
1.92044 -1.12335
1.89953 -1.17228
1.91502 -1.13136
1.86343 -1.16086
1.87757 -1.12335
1.89053 -1.14163
1.91006 -1.19844
1.94921 -1.19632
1.9573 -1.2146
2.02406 -1.12818
1.95613 -1.25861
1.97012 -1.26392
1.97743 -1.23652
1.97906 -1.23895
2.01092 -1.21953
2.08982 -1.11855
2.08695 -1.14244
2.10766 -1.14831
2.10879 -1.12897
2.08716 -1.18517
2.09684 -1.18666
2.07671 -1.22893
2.113 -1.15803
2.13034 -1.10513
2.12501 -1.10383
2.10213 -1.15703
2.09252 -1.18642
2.12183 -1.15659
2.12164 -1.17447
2.11567 -1.18705
2.06222 -1.26372
2.11273 -1.15647
2.03334 -1.29287
2.01457 -1.29711
2.01337 -1.2528
1.93245 -1.37793
2.02964 -1.24761
2.0556 -1.2137
2.04337 -1.22191
2.10021 -1.09059
2.11273 -1.0747
2.08882 -1.13436
2.09071 -1.13473
2.01302 -1.2775
2.11483 -1.15621
2.11061 -1.17345
2.08077 -1.23964
2.07974 -1.23891
2.11233 -1.21542
2.14976 -1.14827
2.05724 -1.27852
2.11366 -1.15071
2.06254 -1.19872
2.12866 -1.0954
2.12788 -1.1316
2.09232 -1.19662
2.07871 -1.22551
2.14041 -1.06842
2.06197 -1.17904
2.03115 -1.23552
2.0467 -1.1907
2.039 -1.13635
2.02789 -1.06792
1.91379 -1.19414
1.98351 -1.12828
2.00258 -1.17003
2.06507 -1.11003
2.04839 -1.15913
1.98671 -1.25757
1.93723 -1.32951
1.98102 -1.28962
1.97833 -1.313
1.92715 -1.39231
1.93477 -1.39408
1.95419 -1.39777
2.02711 -1.28887
2.04613 -1.22682
2.01665 -1.22864
2.01317 -1.15486
2.01412 -1.13783
1.96863 -1.21446
1.92083 -1.2663
1.94782 -1.19744
1.87096 -1.25342
1.78158 -1.31241
1.78034 -1.2986
1.80575 -1.29119
1.77105 -1.34128
1.79615 -1.32439
1.84613 -1.2748
1.88326 -1.23543
1.89349 -1.24185
1.88027 -1.25989
1.86265 -1.26666
1.90978 -1.19279
1.846 -1.23017
1.87516 -1.12703
1.86972 -1.11359
1.84742 -1.13909
1.88475 -1.04716
1.80028 -1.15228
1.85125 -1.04514
1.85505 -1.04047
1.83431 -1.05404
1.81651 -1.05983
1.77447 -1.10075
1.80743 -1.04289
1.75596 -1.11619
1.76428 -1.0964
1.73907 -1.13235
1.80405 -1.02178
1.74211 -1.12651
1.74735 -1.14177
1.77177 -1.11975
1.80974 -1.07104
1.77504 -1.12997
1.80673 -1.09112
1.75349 -1.13518
1.69961 -1.18605
1.68386 -1.21619
1.67438 -1.2196
1.62485 -1.27764
1.63751 -1.21084
1.6078 -1.22951
1.53309 -1.31927
1.57938 -1.23527
1.53501 -1.24038
1.55978 -1.1693
1.5245 -1.21338
1.53894 -1.17063
1.54984 -1.10005
1.46775 -1.15388
1.42934 -1.16844
1.47274 -1.0979
1.47767 -1.10246
1.50476 -1.0826
1.4421 -1.17498
1.48837 -1.1284
1.49873 -1.12193
1.41015 -1.24087
1.487 -1.19006
1.49646 -1.19596
1.55789 -1.13436
1.52225 -1.13803
1.48092 -1.12801
1.4047 -1.20239
1.48563 -1.10374
1.45062 -1.1401
1.48166 -1.09266
1.45986 -1.12258
1.46472 -1.1464
1.52811 -1.08289
1.51255 -1.10549
1.49687 -1.15507
1.51389 -1.16077
1.54174 -1.15242
1.54334 -1.13264
1.5603 -1.08773
1.51283 -1.13617
1.45479 -1.18311
1.49601 -1.13655
1.42709 -1.20798
1.43947 -1.18585
1.45917 -1.15123
1.4178 -1.20006
1.42438 -1.20532
1.46621 -1.14
1.49146 -1.11328
1.4497 -1.16386
1.476 -1.14755
1.471 -1.16813
1.50734 -1.14997
1.48799 -1.17301
1.47968 -1.20289
1.51468 -1.15611
1.45244 -1.19809
1.44587 -1.15757
1.43902 -1.16374
1.53527 -1.07727
1.5119 -1.14527
1.56092 -1.08419
1.48578 -1.15821
1.46155 -1.15646
1.51223 -1.07242
1.41319 -1.18339
1.49009 -1.12604
1.55135 -1.06336
1.50723 -1.11311
1.53486 -1.08934
1.45098 -1.18162
1.50854 -1.13089
1.49843 -1.14946
1.46438 -1.22938
1.52751 -1.18614
1.60397 -1.1448
1.55603 -1.23574
1.56214 -1.24252
1.58668 -1.23952
1.58376 -1.25589
1.60873 -1.23299
1.57774 -1.25247
1.59909 -1.23105
1.58624 -1.19236
1.57809 -1.13413
1.61224 -1.07348
1.63842 -1.04679
1.68063 -1.02189
1.63562 -1.07958
1.6233 -1.06373
1.59762 -1.07938
1.57456 -1.12234
1.5761 -1.13299
1.61077 -1.11966
1.64376 -1.13151
1.58645 -1.23124
1.58395 -1.21691
1.63991 -1.14407
1.63614 -1.12293
1.62284 -1.1391
1.61893 -1.14056
1.61618 -1.14665
1.58181 -1.1867
1.58158 -1.18472
1.57831 -1.19427
1.62747 -1.10218
1.52928 -1.16875
1.50717 -1.14279
1.44553 -1.18382
1.50382 -1.09024
1.47159 -1.15367
1.45835 -1.18434
1.47082 -1.17554
1.38035 -1.27301
1.47546 -1.2002
1.56 -1.09952
1.39396 -1.24173
1.37991 -1.23578
1.40876 -1.18948
1.46432 -1.10493
1.4024 -1.13266
1.43284 -1.06609
1.37207 -1.11784
1.3907 -1.10886
1.35599 -1.13362
1.38455 -1.126
1.40269 -1.15249
1.39667 -1.20612
1.4069 -1.21041
1.39758 -1.21645
1.37484 -1.25692
1.39963 -1.22702
1.38709 -1.22694
1.37166 -1.2179
1.28828 -1.23359
1.26938 -1.19714
1.3041 -1.15157
1.32852 -1.1239
1.33645 -1.0945
1.39696 -1.03966
1.43997 -0.99523
1.4009 -1.05584
1.47751 -0.943709
1.34368 -1.10416
1.34896 -1.09296
1.28451 -1.1595
1.31179 -1.14143
1.32709 -1.11356
1.31097 -1.12581
1.32378 -1.11552
1.30984 -1.17556
1.36317 -1.16441
1.43641 -1.12327
1.3814 -1.1937
1.37523 -1.18134
1.39952 -1.16489
1.46418 -1.11643
1.50945 -1.08996
1.50305 -1.1077
1.4877 -1.10395
1.40571 -1.16952
1.43906 -1.12902
1.39884 -1.16726
1.38574 -1.16636
1.43402 -1.12493
1.47897 -1.09568
1.40182 -1.19422
1.43114 -1.16376
1.38803 -1.20136
1.41708 -1.16249
1.40895 -1.16091
1.45269 -1.1196
1.44011 -1.11349
1.46728 -1.07099
1.41664 -1.14416
1.385 -1.18585
1.40589 -1.15075
1.31285 -1.25303
1.4596 -1.07877
1.47426 -1.06458
1.39248 -1.11894
1.42597 -1.04095
1.41467 -1.06177
1.49336 -0.972858
1.4203 -1.08327
1.39989 -1.11635
1.40793 -1.10772
1.38099 -1.16813
1.441 -1.12478
1.46039 -1.07961
1.43324 -1.10916
1.45169 -1.11647
1.45076 -1.14637
1.47903 -1.11906
1.44786 -1.17754
1.49701 -1.10002
1.48395 -1.10591
1.46238 -1.13304
1.48225 -1.0942
1.47332 -1.09457
1.50386 -1.0638
1.50595 -1.00018
1.42023 -1.07359
1.44656 -1.03423
1.40414 -1.10639
1.42869 -1.06537
1.39481 -1.06357
1.35791 -1.05237
1.31986 -1.07905
1.33274 -1.09848
1.29991 -1.16737
1.31589 -1.17243
1.39267 -1.1115
1.39069 -1.15165
1.38497 -1.17555
1.4508 -1.12173
1.43724 -1.1549
1.39918 -1.19534
1.44587 -1.14024
1.46634 -1.1278
1.3425 -1.29012
1.40015 -1.25809
1.445 -1.2137
1.40664 -1.24405
1.39341 -1.25149
1.42986 -1.20787
1.48308 -1.14059
1.40506 -1.22457
1.44 -1.18142
1.45743 -1.14325
1.43206 -1.17514
1.46888 -1.12968
1.40974 -1.18869
1.37186 -1.20933
1.40551 -1.12945
1.36839 -1.12827
1.30821 -1.18402
1.33848 -1.1549
1.30392 -1.23958
1.37626 -1.214
1.38938 -1.24
1.41031 -1.25176
1.43661 -1.23659
1.43277 -1.2347
1.42249 -1.26697
1.46229 -1.28501
1.5559 -1.2182
1.46572 -1.31546
1.49218 -1.24948
1.53794 -1.14807
1.43258 -1.19838
1.44517 -1.13649
1.3649 -1.19255
1.43477 -1.15543
1.40807 -1.20777
1.43948 -1.21336
1.50976 -1.16187
1.53128 -1.14964
1.4915 -1.19823
1.49294 -1.18252
1.52647 -1.16997
1.54066 -1.15903
1.46823 -1.24639
1.49194 -1.21956
1.4645 -1.22687
1.46491 -1.16807
1.46683 -1.13721
1.42617 -1.13976
1.37214 -1.1694
1.37914 -1.14798
1.34832 -1.16502
1.30034 -1.22471
1.32145 -1.2317
1.32618 -1.24702
1.34689 -1.23977
1.40936 -1.17143
1.4168 -1.18375
1.50338 -1.14711
1.45223 -1.24151
1.46372 -1.26782
1.5154 -1.25557
1.55284 -1.23858
1.53183 -1.26661
1.549 -1.21976
1.52264 -1.21214
1.55844 -1.18648
1.51229 -1.26083
1.55905 -1.25335
1.60864 -1.21054
1.51578 -1.28638
1.51949 -1.29251
1.52462 -1.304
1.50641 -1.35119
1.5757 -1.2798
1.60533 -1.24962
1.60952 -1.21036
1.58038 -1.20922
1.46832 -1.2967
1.52579 -1.2353
1.49436 -1.24792
1.50292 -1.2319
1.52061 -1.18128
1.5216 -1.18664
1.53227 -1.20191
1.51356 -1.22665
1.55428 -1.1779
1.54681 -1.18878
1.55874 -1.15985
1.52538 -1.18312
1.47984 -1.2535
1.55797 -1.18702
1.5347 -1.23038
1.50453 -1.25883
1.49789 -1.26241
1.45818 -1.28654
1.54214 -1.19786
1.55255 -1.17695
1.4723 -1.24024
1.45461 -1.2637
1.51525 -1.22106
1.42377 -1.34163
1.49916 -1.27577
1.51709 -1.24609
1.51696 -1.21916
1.50388 -1.18144
1.38541 -1.25465
1.40973 -1.17615
1.38013 -1.16836
1.37266 -1.20173
1.4058 -1.19218
1.47545 -1.14905
1.4453 -1.18469
1.4625 -1.13653
1.49515 -1.06938
1.4751 -1.06361
1.44581 -1.07757
1.45326 -1.0535
1.45434 -1.05884
1.46041 -1.05232
1.44436 -1.08126
1.43758 -1.111
1.45179 -1.09883
1.41929 -1.14955
1.39482 -1.15787
1.38542 -1.11885
1.3894 -1.07903
1.36602 -1.1181
1.38323 -1.12304
1.39448 -1.1174
1.3351 -1.18133
1.37098 -1.14786
1.34281 -1.18942
1.39791 -1.1376
1.29448 -1.20152
1.3458 -1.12501
1.35689 -1.07724
1.31494 -1.08372
1.28483 -1.10366
1.27993 -1.09229
1.27912 -1.09762
1.23217 -1.12488
1.22899 -1.12324
1.18572 -1.18622
1.22952 -1.19431
1.2475 -1.19452
1.28234 -1.18451
1.31644 -1.15113
1.26913 -1.20072
1.27064 -1.19357
1.23881 -1.19248
1.3324 -1.07805
1.33881 -1.04516
1.29574 -1.05866
1.29104 -1.04916
1.28214 -1.04614
1.28817 -1.01269
1.27455 -1.00804
1.23044 -1.09348
1.22589 -1.08753
1.213 -1.08363
1.22616 -1.07217
1.18029 -1.13865
1.22122 -1.10621
1.23474 -1.1065
1.17039 -1.18412
1.23413 -1.14472
1.31285 -1.07937
1.26203 -1.13846
1.21522 -1.17912
1.23241 -1.15433
1.25422 -1.1376
1.25519 -1.11452
1.2062 -1.13678
1.21108 -1.09598
1.24322 -1.04173
1.23072 -1.06223
1.2397 -1.04787
1.2093 -1.03838
1.19924 -1.01911
1.13655 -1.1158
1.16308 -1.10934
1.17141 -1.08715
1.15396 -1.1124
1.24153 -1.0061
1.21921 -1.03639
1.16884 -1.09761
1.23019 -1.05215
1.26493 -1.06857
1.27783 -1.04536
1.21071 -1.08618
1.26348 -0.996869
1.21346 -1.02857
1.23034 -1.03325
1.20418 -1.07972
1.26231 -1.03785
1.24801 -1.08428
1.25754 -1.07611
1.22996 -1.12741
1.28081 -1.07992
1.28177 -1.06951
1.24513 -1.0807
1.25939 -1.05407
1.24629 -1.05433
1.21332 -1.09119
1.21248 -1.09734
1.22014 -1.13208
1.23723 -1.1601
1.26764 -1.17234
1.2153 -1.22862
1.289 -1.13331
1.2923 -1.0766
1.28452 -1.03504
1.22853 -1.0838
1.20324 -1.0768
1.1824 -1.08154
1.22564 -1.03687
1.20424 -1.08086
1.21309 -1.09101
1.29022 -1.01448
1.26061 -1.05872
1.25653 -1.06258
1.25674 -1.08265
1.28615 -1.06778
1.31022 -1.03755
1.30123 -1.04433
1.29267 -1.02925
1.27234 -1.02159
1.2744 -1.01113
1.29201 -1.00313
1.3058 -1.0329
1.25942 -1.12741
1.3219 -1.05505
1.32546 -1.03782
1.31169 -1.05353
1.32055 -1.05651
1.30472 -1.07453
1.30518 -1.04173
1.25636 -1.07586
1.25432 -1.05533
1.21792 -1.0844
1.20482 -1.11597
1.15579 -1.17475
1.23075 -1.08775
1.20566 -1.12179
1.25775 -1.091
1.24964 -1.10674
1.19646 -1.13246
1.18181 -1.13604
1.19985 -1.13591
1.24692 -1.10192
1.20427 -1.17506
1.18307 -1.21884
1.21777 -1.21739
1.22879 -1.22763
1.28536 -1.23456
1.26169 -1.26357
1.29216 -1.21363
1.20464 -1.26387
1.19113 -1.2683
1.24959 -1.21962
1.21119 -1.24423
1.21344 -1.23418
1.30909 -1.14981
1.20944 -1.21121
1.1839 -1.20912
1.2021 -1.13396
1.10868 -1.16756
1.06783 -1.1464
1.05414 -1.12542
1.12185 -1.04862
1.11992 -1.05553
1.09611 -1.07419
1.10102 -1.02519
1.05527 -1.0457
1.11155 -1.0006
1.09147 -1.06405
1.06963 -1.08332
1.10071 -1.03832
1.11116 -1.01687
1.10621 -1.01384
1.0724 -1.04697
1.08465 -1.05681
1.01559 -1.10537
1.07161 -1.08208
1.12832 -1.03279
1.11011 -1.06341
1.10943 -1.05106
1.14684 -1.03258
1.0975 -1.08619
1.05446 -1.13158
1.16111 -1.0648
1.14847 -1.1166
1.12044 -1.15917
1.14317 -1.13694
1.16114 -1.11435
1.17116 -1.06256
1.08145 -1.08794
0.993302 -1.12565
0.996057 -1.1098
0.976893 -1.091
0.99594 -1.05746
0.954437 -1.08017
0.863847 -1.10567
0.846454 -1.11501
0.86074 -1.11151
0.904562 -1.06782
0.905768 -1.02358
0.816816 -1.06596
0.904499 -1.02058
0.882388 -1.03829
0.909657 -1.02713
0.879712 -1.05039
0.912361 -1.02466
0.93928 -1.01159
0.926785 -1.02524
0.876708 -1.03368
0.981739 -0.965233
0.992277 -0.938278
0.909666 -0.974023
0.917584 -0.939121
0.892902 -0.953601
0.842476 -0.996466
0.836892 -1.00554
0.837753 -1.02367
0.817588 -1.05266
0.878606 -1.04685
0.921872 -1.03924
0.903312 -1.08673
0.919166 -1.09895
0.917597 -1.10789
0.953784 -1.06029
0.889601 -1.09208
0.889929 -1.11532
0.931826 -1.07194
0.877047 -1.07899
0.930212 -1.0196
0.949352 -0.987217
0.850062 -1.03467
0.915072 -0.990154
0.926455 -1.01327
0.972754 -0.978543
0.928072 -0.98994
0.889508 -1.04156
0.949623 -1.01066
0.913909 -1.0544
0.941329 -1.06011
0.902029 -1.12473
0.93358 -1.12843
0.947394 -1.13213
0.90524 -1.15014
0.911903 -1.13304
0.993151 -1.07535
0.92337 -1.11683
0.917237 -1.11818
0.935478 -1.11863
0.930859 -1.09927
0.845605 -1.10512
0.871974 -1.03993
0.852943 -1.05564
0.810544 -1.07232
0.840916 -1.06925
0.861747 -1.08149
0.927121 -1.05652
0.92383 -1.04362
0.955963 -1.01346
0.955991 -0.99874
0.943576 -1.01723
0.916328 -1.0519
0.868682 -1.06413
0.900485 -1.04153
0.909902 -1.04184
0.861873 -1.07687
0.873668 -1.06013
0.912315 -1.02641
0.882973 -1.03762
0.90064 -1.01829
0.918628 -0.999516
0.855873 -1.0307
0.854892 -1.03454
0.791997 -1.06662
0.771382 -1.08004
0.801638 -1.09022
0.84165 -1.1093
0.924571 -1.09839
0.930398 -1.11422
0.951286 -1.1281
0.93309 -1.12377
0.940788 -1.12439
0.886022 -1.1646
0.953655 -1.11693
0.988739 -1.05273
0.914718 -1.05645
0.87844 -1.04996
0.876369 -1.02435
0.965303 -0.952479
0.942317 -0.983747
0.949163 -0.991147
0.888744 -1.04021
0.93717 -1.01601
0.960297 -1.03904
0.943865 -1.1182
1.0025 -1.14146
1.01225 -1.17717
1.10568 -1.12228
1.06268 -1.13647
1.03416 -1.11999
0.999441 -1.0877
0.965141 -1.09368
0.926849 -1.10856
0.946237 -1.07423
0.980558 -1.04434
0.973531 -1.04765
1.04953 -0.98902
1.02983 -1.04214
1.01486 -1.06332
0.947599 -1.08679
0.889133 -1.11318
0.92939 -1.09617
0.924645 -1.12916
0.981289 -1.12637
1.01948 -1.10977
1.01365 -1.11403
1.0233 -1.08195
0.999258 -1.10625
0.968275 -1.13345
0.927081 -1.15869
1.03512 -1.05077
0.993775 -1.0672
0.987369 -1.06306
1.00061 -1.05609
1.01758 -1.02533
0.994004 -1.01093
0.97747 -0.994131
0.945044 -1.03282
0.978682 -0.988904
0.952828 -0.994936
0.971681 -0.953682
0.931315 -0.955293
0.876906 -1.02582
0.835847 -1.08315
0.925522 -1.03318
0.913739 -1.0263
0.922253 -1.01537
0.959634 -0.993535
0.949675 -1.00406
0.941917 -1.01408
0.904408 -1.03826
0.889154 -1.03698
0.951373 -1.00366
0.895128 -1.05466
0.858714 -1.06741
0.895384 -1.03651
0.824619 -1.07384
0.887473 -1.02634
0.845033 -1.06442
0.917661 -1.03958
0.877248 -1.07694
0.975969 -1.00322
0.932073 -1.00109
0.905774 -0.993754
0.867522 -1.02144
0.881934 -1.01961
0.936646 -1.00582
0.934996 -1.01026
0.94603 -1.00259
0.920848 -1.01728
0.875662 -1.0609
0.867362 -1.07613
0.922501 -1.05327
0.895082 -1.0714
0.843087 -1.07138
0.844097 -1.06002
0.822021 -1.07359
0.804466 -1.08094
0.792078 -1.06377
0.814797 -1.01356
0.795385 -1.02294
0.769489 -1.03891
0.784262 -1.03294
0.833708 -0.986484
0.748079 -1.02798
0.804986 -0.989395
0.851134 -0.989348
0.833697 -1.02196
0.882011 -0.986192
0.853666 -1.01378
0.906036 -0.974065
0.894441 -0.961971
0.823261 -0.987693
0.823702 -0.984298
0.84901 -0.971226
0.747274 -1.03827
0.787298 -1.03162
0.768098 -1.05358
0.80805 -1.0351
0.821252 -1.04616
0.852006 -1.05404
0.9238 -1.02058
0.895647 -1.03763
0.85253 -1.05203
0.91674 -1.018
0.90373 -1.01268
0.854938 -1.04448
0.889907 -1.02208
0.825245 -1.04515
0.823875 -1.02487
0.813779 -1.02742
0.862405 -0.996473
0.795113 -1.05781
0.848741 -1.03874
0.837352 -1.04896
0.886162 -1.0237
0.898331 -1.02265
0.870849 -1.05016
0.852363 -1.06194
0.771846 -1.09266
0.797131 -1.06766
0.84811 -1.04989
0.896524 -1.00696
0.866204 -1.02134
0.902291 -0.998939
0.910582 -0.957655
0.898419 -0.963799
0.858624 -1.0037
0.788334 -1.05069
0.863838 -0.986425
0.841032 -0.977528
0.767434 -0.994459
0.775743 -0.987531
0.784242 -0.977256
0.825313 -0.926589
0.772376 -0.958724
0.781448 -0.94688
0.854245 -0.902015
0.846499 -0.903095
0.851961 -0.901894
0.828237 -0.941379
0.849826 -0.932754
0.854078 -0.925711
0.893022 -0.901102
0.870338 -0.92652
0.859775 -0.919029
0.839567 -0.922453
0.852695 -0.929963
0.858682 -0.952145
0.895295 -0.936535
0.817836 -1.01322
0.83431 -1.0111
0.831095 -1.00721
0.84074 -1.0237
0.892069 -1.00113
0.90172 -0.977406
0.820089 -1.01979
0.870744 -0.977634
0.84769 -1.00947
0.777285 -1.05563
0.81001 -1.03231
0.737057 -1.04995
0.775971 -1.02829
0.771076 -1.02163
0.748486 -0.995151
0.784315 -0.952207
0.754737 -0.952927
0.748429 -0.947934
0.748547 -0.954931
0.774079 -0.942154
0.814747 -0.927848
0.753815 -0.994864
0.721305 -1.02284
0.76958 -1.00182
0.754096 -0.996198
0.744031 -1.02479
0.762223 -1.0278
0.679585 -1.07594
0.723869 -1.05286
0.791803 -1.01599
0.751473 -1.04069
0.710704 -1.06624
0.759672 -1.03474
0.78389 -1.02697
0.748836 -1.06064
0.835818 -1.01499
0.788672 -1.02131
0.830635 -0.963891
0.773749 -0.990933
0.784122 -0.993435
0.799233 -1.0013
0.783468 -1.00424
0.732102 -1.01248
0.763196 -0.980336
0.7575 -0.994279
0.790626 -0.966727
0.77057 -0.984254
0.821036 -0.937137
0.756238 -0.971549
0.734372 -0.985241
0.748836 -0.975492
0.70698 -1.01368
0.729053 -1.03465
0.749814 -1.02231
0.703434 -1.03528
0.664352 -1.04963
0.628193 -1.0728
0.606761 -1.06089
0.634925 -1.0375
0.710241 -1.02094
0.708779 -1.04928
0.679503 -1.07722
0.726714 -1.02872
0.671215 -1.04197
0.729215 -1.00457
0.74005 -0.999951
0.614977 -1.07579
0.660758 -1.05757
0.744917 -1.0237
0.72451 -1.02804
0.738464 -1.00007
0.771722 -0.954932
0.721852 -0.987716
0.686181 -1.02949
0.665123 -1.04826
0.657039 -1.03711
0.644971 -1.04162
0.659877 -1.0392
0.681717 -1.0396
0.706758 -1.03038
0.664205 -1.01753
0.651499 -1.01244
0.595378 -1.0452
0.570606 -1.06369
0.562313 -1.06455
0.58967 -1.03938
0.646179 -1.00617
0.604094 -1.03992
0.658358 -1.0058
0.67511 -0.992746
0.627007 -1.02577
0.657892 -1.02092
0.641928 -1.02387
0.589202 -1.06179
0.60824 -1.06655
0.626672 -1.05143
0.623371 -1.03451
0.511139 -1.06469
0.643494 -1.00257
0.616074 -1.03135
0.555222 -1.04228
0.590726 -0.997019
0.541115 -1.01227
0.518874 -1.02286
0.574321 -0.975887
0.545769 -0.9689
0.55889 -0.94972
0.528965 -0.975387
0.522128 -0.984777
0.50335 -0.973209
0.447039 -0.998872
0.462975 -1.01684
0.414866 -1.0365
0.476285 -1.00957
0.514841 -0.99637
0.494893 -0.999867
0.531507 -0.969006
0.50091 -0.978966
0.495753 -1.00008
0.571277 -0.97407
0.505031 -0.985522
0.525655 -0.971857
0.528176 -0.972744
0.535947 -0.989564
0.562401 -1.00111
0.608056 -0.995495
0.569822 -1.01789
0.634214 -1.00386
0.600313 -1.01478
0.551621 -1.01016
0.552964 -1.004
0.554917 -1.0264
0.566244 -1.03235
0.588447 -1.03081
0.586933 -1.0424
0.613599 -1.0507
0.599824 -1.08194
0.587381 -1.07586
0.555233 -1.09485
0.616438 -1.07576
0.594516 -1.06747
0.604823 -1.03673
0.617352 -1.04443
0.659928 -1.0342
0.657488 -1.02554
0.663799 -1.02063
0.688363 -1.00318
0.640896 -1.00764
0.591641 -1.00176
0.576667 -1.00564
0.542813 -1.01508
0.55312 -1.02169
0.640427 -1.00235
0.641196 -1.01664
0.632161 -1.02025
0.600931 -1.04182
0.609388 -1.02269
0.585784 -1.00155
0.577627 -1.01374
0.564557 -1.02073
0.543246 -1.01475
0.618395 -1.00087
0.655892 -1.02419
0.709088 -1.01758
0.67971 -1.05165
0.690861 -1.06256
0.673883 -1.06583
0.655572 -1.05842
0.686059 -1.07056
0.732967 -1.05706
0.726207 -1.08474
0.768451 -1.0692
0.736594 -1.06503
0.72893 -1.04496
0.705312 -1.04015
0.704656 -1.02835
0.735788 -1.00431
0.742518 -0.992038
0.740616 -0.972548
0.736744 -0.952035
0.728727 -0.942855
0.709204 -0.936645
0.678667 -0.959064
0.69984 -0.987124
0.74066 -0.978992
0.723015 -0.995426
0.750346 -0.970695
0.773298 -0.944235
0.738747 -0.95463
0.705256 -0.983688
0.700792 -1.01274
0.646296 -1.04958
0.711931 -0.990544
0.75391 -0.961803
0.632414 -1.0135
0.63997 -1.00018
0.660949 -0.984572
0.696701 -0.971656
0.678523 -0.965088
0.623113 -0.986482
0.642613 -0.967416
0.545511 -1.03039
0.565127 -1.03566
0.571919 -1.04748
0.53601 -1.06292
0.498935 -1.0667
0.586421 -1.02813
0.507256 -1.04212
0.522076 -1.01925
0.507505 -0.999949
0.452836 -1.02759
0.477911 -1.02791
0.517894 -1.02174
0.464901 -1.02397
0.481039 -0.985641
0.543164 -0.926291
0.432089 -0.953945
0.414371 -0.949124
0.431776 -0.933946
0.40376 -0.945842
0.457906 -0.925702
0.442392 -0.953758
0.460201 -0.958909
0.397156 -0.987878
0.390402 -0.993376
0.381864 -1.00564
0.353042 -1.02741
0.465498 -1.01165
0.428602 -1.02274
0.461307 -0.993812
0.441828 -0.982557
0.433891 -0.975611
0.46649 -0.950375
0.385234 -0.970414
0.343267 -0.972312
0.369799 -0.934621
0.425502 -0.903672
0.372071 -0.902075
0.427673 -0.895089
0.403407 -0.92771
0.387569 -0.9487
0.407331 -0.933739
0.325929 -0.942243
0.378052 -0.942034
0.294764 -0.974652
0.283804 -0.989308
0.304886 -1.00622
0.350602 -1.00266
0.311576 -1.03898
0.315292 -1.07074
0.315672 -1.06139
0.314041 -1.05043
0.330246 -1.05264
0.26648 -1.04784
0.311959 -1.04381
0.288109 -1.04592
0.254637 -1.02343
0.333244 -0.983633
0.239598 -0.978995
0.229004 -0.954387
0.2287 -0.955036
0.200495 -0.949619
0.212455 -0.952523
0.286728 -0.954704
0.291298 -0.969248
0.317001 -0.99656
0.350112 -0.997178
0.291014 -1.01946
0.329753 -1.01132
0.302008 -0.99838
0.29825 -0.993344
0.282571 -1.00443
0.292156 -0.982128
0.235535 -0.984972
0.239901 -0.989375
0.252076 -0.984913
0.240055 -0.984478
0.252242 -0.953614
0.202228 -0.956296
0.187571 -0.987065
0.162318 -0.992436
0.211382 -0.976199
0.266832 -0.955999
0.21735 -0.97998
0.201403 -0.994564
0.167555 -0.983948
0.173971 -0.967182
0.162778 -0.968244
0.119447 -0.990008
0.11491 -0.998161
0.11773 -0.98605
0.166074 -0.986744
0.0350777 -0.978238
0.0565537 -0.978559
0.130613 -0.995961
0.103345 -1.00006
0.175914 -1.00405
0.205541 -0.998487
0.223626 -0.997814
0.194397 -1.0097
0.1659 -1.00178
0.156676 -1.00161
0.14609 -1.00171
0.113111 -1.00177
0.116435 -0.989952
0.108192 -0.970092
0.176474 -0.987488
0.13099 -0.980299
0.113055 -0.955786
0.10086 -0.954275
0.113573 -0.943282
0.125962 -0.929627
0.140643 -0.928467
0.142326 -0.918224
0.106374 -0.915484
0.185215 -0.932053
0.126505 -0.937434
0.175802 -0.95747
0.170234 -0.975644
0.147511 -0.975244
0.167059 -0.983789
0.162041 -0.998572
0.131884 -1.01856
0.210077 -1.01047
0.103163 -1.00196
0.172077 -1.00443
0.142157 -1.02644
0.140393 -1.03056
0.143087 -1.01639
0.146327 -1.01374
0.210064 -1.00205
0.236543 -0.985825
0.231248 -0.972809
0.251074 -0.962106
0.188896 -0.951585
0.177257 -0.94524
0.232192 -0.936146
0.20549 -0.949533
0.20186 -0.950152
0.225947 -0.947125
0.202056 -0.948617
0.211292 -0.957976
0.198139 -0.980868
0.18728 -0.98884
0.18832 -0.988645
0.231271 -0.993315
0.172362 -0.987729
0.177953 -0.975441
0.160025 -0.976124
0.223657 -0.964408
0.161647 -0.947024
0.191412 -0.936013
0.179818 -0.925241
0.201473 -0.931503
0.174376 -0.944709
0.14845 -0.954272
0.162507 -0.941971
0.161968 -0.928991
0.174762 -0.926429
0.193305 -0.944916
0.266806 -0.953115
0.182381 -0.948859
0.177714 -0.953486
0.21176 -0.962165
0.156682 -0.967623
0.220735 -0.963178
0.18731 -0.955522
0.19169 -0.958932
0.186107 -0.980248
0.178056 -0.970209
0.174884 -0.967252
0.181412 -0.971684
0.169568 -0.961202
0.148333 -0.980787
0.0797586 -0.989173
0.103455 -0.996537
0.162526 -0.995237
0.154814 -0.998184
0.180616 -1.01703
0.149846 -1.01008
0.198165 -1.0066
0.194094 -0.995973
0.218812 -0.982276
0.169829 -0.951984
0.191024 -0.948308
0.127077 -0.925669
0.133438 -0.90895
0.120078 -0.906834
0.131313 -0.896627
0.162053 -0.913437
0.169558 -0.92741
0.246455 -0.963881
0.249833 -0.976701
0.212371 -0.981132
0.271071 -1.00309
0.235783 -1.03787
0.233003 -1.03484
0.213328 -1.0367
0.170205 -1.01147
0.0839296 -0.992949
0.147765 -0.982634
0.110879 -0.972803
0.231293 -0.951124
