# Supplementary material for: Stochastic bond dynamics facilitates alignment of malaria parasite at erythrocyte membrane upon invasion
Source: eLife. 2020 May 18;9:e56500. doi: 10.7554/eLife.56500 (PMC7269671; doi:10.7554/eLife.56500)
Supplement: Figure 2—source data 1. [file elife-56500-fig2-data1.zip › PARA_POSITIONS/pos90.dat]

3.88613 -0.823311
3.86954 -0.7893
3.77324 -0.947633
3.74543 -0.892236
3.72822 -0.831477
3.73597 -0.689572
3.74272 -0.589112
3.73202 -0.660731
3.76354 -0.58274
3.76955 -0.556483
3.77484 -0.509658
3.76771 -0.534655
3.77076 -0.569169
3.7658 -0.635221
3.80992 -0.638848
3.80848 -0.764308
3.82262 -0.83628
3.84271 -0.884374
3.88759 -0.802841
3.93672 -0.739585
3.9077 -0.951365
3.91017 -0.928338
3.91355 -0.807129
3.89442 -0.75262
3.84453 -0.829123
3.84031 -0.871128
3.88502 -0.843358
3.86837 -1.11222
3.98391 -0.890295
3.96871 -1.08561
4.01255 -1.04023
4.03917 -0.997175
4.03334 -1.06215
3.98807 -1.17349
3.90282 -1.34287
3.90662 -1.12777
3.8691 -1.11329
3.84204 -1.05933
3.85008 -0.918436
3.81107 -1.00318
3.8723 -0.867235
3.86802 -1.06398
3.92783 -1.0274
4.01999 -0.927174
4.07701 -0.952488
4.08299 -0.970202
4.0783 -0.792691
4.01232 -0.832167
3.96949 -0.773623
3.94187 -0.77401
3.92998 -0.764054
3.98209 -0.649489
3.99869 -0.858202
4.06916 -0.7422
4.12445 -0.651064
4.09653 -0.869815
4.13566 -0.775652
4.13562 -0.837794
4.1093 -1.05202
4.18113 -0.780015
4.14629 -0.9213
4.15919 -0.702821
4.13408 -0.601161
4.10058 -0.706417
4.09559 -0.665604
4.09752 -0.773685
4.15074 -0.648316
4.17894 -0.65014
4.19293 -0.776706
4.24537 -0.453638
4.24859 -0.400574
4.23868 -0.481075
4.25318 -0.330243
4.25155 -0.32729
4.20593 -0.451451
4.17694 -0.263438
4.13969 -0.395249
4.10465 -0.598435
4.13292 -0.554164
4.15033 -0.560376
4.19709 -0.410528
4.26192 -0.223322
4.30486 -0.29335
4.33188 -0.33126
4.32075 -0.455208
4.2827 -0.315491
4.20068 -0.359201
4.11587 -0.468134
4.03905 -0.531579
3.98486 -0.489096
3.94501 -0.478929
3.92045 -0.480576
3.89275 -0.58625
3.88899 -0.677725
3.91438 -0.57854
3.93562 -0.3847
3.91447 -0.552071
3.89952 -0.614566
3.8921 -0.556298
3.87301 -0.24278
3.80374 -0.528713
3.79647 -0.401058
3.78707 -0.386259
3.77527 -0.427846
3.78781 -0.351151
3.81468 -0.371223
3.84942 -0.529872
3.87241 -0.516174
3.88648 -0.622077
3.89358 -0.452543
3.87973 -0.244751
3.8613 -0.412783
3.83811 -0.517561
3.85111 -0.390516
3.80731 -0.541229
3.77009 -0.402986
3.74127 -0.349964
3.72715 -0.376467
3.70082 -0.639614
3.72018 -0.580067
3.73869 -0.351968
3.73898 -0.325338
3.72419 -0.508654
3.73406 -0.352819
3.70773 -0.480677
3.69475 -0.300268
3.66568 -0.396481
3.6347 -0.537112
3.61171 -0.675472
3.66463 -0.432644
3.67722 -0.391076
3.71763 -0.353754
3.74666 -0.359685
3.72092 -0.469571
3.69858 -0.524648
3.7145 -0.315598
3.69177 -0.481137
3.67613 -0.387614
3.65683 -0.298735
3.62493 -0.472921
3.65558 -0.360019
3.65779 -0.448129
3.67296 -0.527124
3.68065 -0.511109
3.67323 -0.558978
3.67435 -0.352802
3.67824 -0.318291
3.69466 -0.235387
3.70363 -0.311321
3.70824 -0.145216
3.70288 -0.431617
3.71277 -0.530913
3.73117 -0.427472
3.73489 -0.384852
3.72987 -0.394781
3.73443 -0.199383
3.70275 -0.416039
3.6877 -0.350093
3.66518 -0.372629
3.64527 -0.282106
3.65626 -0.37447
3.68118 -0.300983
3.70829 -0.262907
3.71156 -0.45979
3.77544 -0.240501
3.81797 -0.403922
3.88814 -0.289214
3.88762 -0.413168
3.84883 -0.37487
3.81398 -0.361922
3.78034 -0.243281
3.7577 -0.436013
3.74399 -0.449984
3.73515 -0.454204
3.73093 -0.362822
3.76128 -0.178081
3.78269 -0.332373
3.81443 -0.305818
3.82895 -0.259441
3.82828 -0.354264
3.84213 -0.368051
3.83358 -0.309058
3.80973 -0.317009
3.77263 -0.576078
3.77415 -0.399484
3.74001 -0.611347
3.74976 -0.444108
3.74521 -0.368229
3.77889 -0.267174
3.77695 -0.398974
3.81499 -0.265586
3.81792 -0.359828
3.79772 -0.455181
3.76107 -0.514431
3.74263 -0.349196
3.73798 -0.246416
3.72172 -0.486112
3.73548 -0.502495
3.75543 -0.328072
3.73616 -0.41575
3.72589 -0.423167
3.73001 -0.354405
3.73966 -0.369967
3.73106 -0.465558
3.71474 -0.574273
3.69487 -0.494049
3.64749 -0.615145
3.62387 -0.520952
3.60019 -0.51703
3.59072 -0.535812
3.61562 -0.373656
3.62077 -0.55631
3.65285 -0.509177
3.6723 -0.504301
3.67282 -0.573842
3.65623 -0.705969
3.67242 -0.505613
3.6744 -0.413468
3.63712 -0.473496
3.60003 -0.597606
3.61833 -0.416462
3.57199 -0.564347
3.56733 -0.499457
3.53755 -0.37228
3.50361 -0.47606
3.48521 -0.40348
3.46532 -0.42257
3.48074 -0.339582
3.4636 -0.567305
3.50094 -0.35907
3.48977 -0.512335
3.50586 -0.486483
3.51964 -0.55635
3.54275 -0.570109
3.53727 -0.690396
3.56264 -0.517857
3.52426 -0.68651
3.52039 -0.772739
3.54369 -0.696465
3.56655 -0.633461
3.58422 -0.593775
3.63979 -0.499771
3.64289 -0.50587
3.66325 -0.5162
3.66372 -0.54027
3.68873 -0.45716
3.62959 -0.745677
3.67532 -0.636091
3.68651 -0.62541
3.67379 -0.721152
3.70194 -0.62395
3.69747 -0.653354
3.69742 -0.541077
3.65011 -0.663263
3.64756 -0.50069
3.61823 -0.508808
3.60312 -0.52349
3.59811 -0.65842
3.62664 -0.581495
3.63558 -0.640645
3.65517 -0.617275
3.65991 -0.59965
3.66728 -0.599157
3.66479 -0.683378
3.7076 -0.546271
3.69952 -0.685847
3.70548 -0.728745
3.73262 -0.516357
3.72248 -0.525281
3.72361 -0.480579
3.71882 -0.586524
3.77025 -0.477961
3.78298 -0.621292
3.85402 -0.503426
3.86923 -0.647648
3.87488 -0.786996
3.88977 -0.837047
3.94486 -0.769249
3.95593 -0.79561
3.98162 -0.842787
3.95908 -0.944907
3.97368 -0.848296
3.96875 -0.8086
3.97433 -0.894017
4.04876 -0.619741
4.04287 -0.720465
3.99948 -0.919125
3.97507 -0.863959
4.00057 -0.705357
3.99591 -0.787394
4.03317 -0.689624
4.04632 -0.850549
4.09225 -0.789036
4.05944 -0.938261
4.05623 -0.914218
4.06307 -0.781875
4.03433 -0.763828
4.00385 -0.82347
3.95483 -0.921132
3.94948 -0.803318
3.93768 -0.841005
3.97181 -0.757419
3.97797 -0.793546
4.03237 -0.632834
4.03732 -0.632285
4.03038 -0.630846
3.97788 -0.762795
3.94766 -0.664958
3.85637 -0.844499
3.84322 -0.850107
3.81076 -0.909361
3.76558 -0.951915
3.77495 -0.765985
3.68909 -0.979533
3.6992 -0.847098
3.71887 -0.790967
3.6962 -0.914566
3.72868 -0.900674
3.75909 -0.905758
3.77486 -1.03689
3.86073 -0.829128
3.83503 -1.05549
3.87712 -0.913523
3.86657 -0.943967
3.86269 -0.917207
3.90509 -0.810993
3.95452 -0.742439
3.92408 -0.926
3.8968 -0.984893
3.8827 -0.96308
3.89423 -0.9107
3.84692 -1.04467
3.89433 -0.791919
3.86985 -0.859539
3.86491 -0.701671
3.82051 -0.814186
3.81649 -0.866171
3.86255 -0.848884
3.86426 -0.969678
3.92552 -0.762852
3.99358 -0.772752
4.04355 -0.888189
4.0767 -0.988223
4.10128 -0.902791
4.1138 -0.731478
3.99764 -0.992235
3.98658 -0.865229
3.97433 -0.853672
3.98974 -0.696927
3.93935 -0.894958
3.9583 -0.820939
3.96312 -0.776412
3.93122 -0.796378
3.93462 -0.741367
3.92488 -0.710634
3.91271 -0.851001
3.94946 -0.881148
4.00977 -0.788094
4.04636 -0.782954
4.12374 -0.682947
4.12837 -0.777844
4.15079 -0.668815
4.12233 -0.826849
4.1343 -0.674508
4.1218 -0.680084
4.14112 -0.599827
4.12596 -0.717636
4.16451 -0.692914
4.21026 -0.585643
4.22453 -0.537148
4.24427 -0.529688
4.23344 -0.625589
4.25109 -0.535584
4.24256 -0.682258
4.28537 -0.471373
4.22965 -0.825332
4.26985 -0.774186
4.31092 -0.69676
4.38876 -0.421511
4.39104 -0.505097
4.38667 -0.336494
4.35853 -0.467017
4.31549 -0.45478
4.25389 -0.582879
4.22272 -0.447859
4.16861 -0.511495
4.14214 -0.499374
4.11172 -0.512118
4.09771 -0.438858
4.09346 -0.472705
4.08164 -0.538279
4.06979 -0.450511
4.02114 -0.570248
4.02885 -0.260409
3.99193 -0.450667
4.03427 -0.429317
4.06988 -0.315955
4.10254 -0.285175
4.09159 -0.340391
4.09631 -0.334044
4.10138 -0.364099
4.12998 -0.310523
4.14471 -0.294027
4.15059 -0.253564
4.12627 -0.241579
4.10491 -0.460296
4.06468 -0.608019
4.034 -0.603488
3.99947 -0.63248
4.02004 -0.405492
4.02428 -0.238193
4.00864 -0.491679
4.06184 -0.448102
4.12439 -0.409876
4.14504 -0.548274
4.19007 -0.358482
4.19869 -0.350962
4.19709 -0.391136
4.16781 -0.695745
4.221 -0.506737
4.23646 -0.453404
4.24782 -0.339428
4.21993 -0.430888
4.21469 -0.55855
4.23784 -0.580147
4.27419 -0.376959
4.25971 -0.4594
4.25665 -0.530693
4.2194 -0.432403
4.17386 -0.468098
4.15566 -0.381778
4.16572 -0.185278
4.16602 -0.386255
4.16542 -0.464523
4.20083 -0.209443
4.19616 -0.485989
4.19727 -0.430331
4.17952 -0.17462
4.14022 -0.264908
4.1072 -0.137969
4.07767 -0.429913
4.09851 -0.32818
4.09765 -0.54178
4.11247 -0.525335
4.09268 -0.517085
4.09924 -0.28566
4.08795 0.0535714
4.07697 -0.42558
4.06785 -0.204913
4.03226 -0.260621
4.0055 -0.387257
4.01642 -0.0791082
4.03167 -0.125445
4.05025 -0.0740316
4.06921 -0.0676641
4.07478 -0.102073
4.07284 -0.00150248
4.04056 -0.328618
4.02806 -0.248807
4.01652 -0.135867
3.99633 -0.274377
3.99735 -0.367806
3.98767 -0.452381
3.97021 -0.264401
3.91525 -0.232157
3.88021 -0.175269
3.86635 -0.276024
3.86097 -0.223575
3.88048 -0.167756
3.92638 -0.0116082
3.96513 -0.269742
4.04219 -0.0549431
4.08699 0.0162237
4.11957 -0.174092
4.13788 -0.153764
4.12691 -0.465709
4.0997 -0.610394
4.09739 -0.600963
4.09089 -0.631856
4.01971 -0.865972
4.04446 -0.465405
4.02121 -0.452587
4.01208 -0.520687
4.0526 -0.317239
4.08057 -0.290212
4.11168 -0.102047
4.13635 -0.324155
4.12962 -0.464396
4.13434 -0.424172
4.12654 -0.310606
4.08804 -0.313051
4.04695 -0.349008
4.04033 -0.356846
4.04384 -0.45985
4.10035 -0.422062
4.13329 -0.534855
4.15018 -0.454284
4.13405 -0.480845
4.13457 -0.363032
4.11327 -0.412769
4.06772 -0.302072
4.01955 -0.39
4.00833 -0.466476
4.01702 -0.289906
4.01877 -0.287855
3.98279 -0.54221
3.98688 -0.444653
3.96747 -0.447366
3.92178 -0.548088
3.92451 -0.457602
3.90588 -0.559691
3.9492 -0.373049
3.9756 -0.290307
3.99225 -0.378377
3.99063 -0.414059
3.97733 -0.422894
3.95599 -0.349239
3.93106 -0.559519
3.94104 -0.393556
3.92216 -0.521134
3.92952 -0.325535
3.92647 -0.293262
3.92431 -0.387504
3.93032 -0.32579
3.92337 -0.486606
3.92398 -0.406874
3.90018 -0.368735
3.85628 -0.371893
3.81286 -0.465854
3.79024 -0.489367
3.78469 -0.442633
3.78418 -0.441629
3.77399 -0.637192
3.80309 -0.600225
3.84312 -0.598042
3.89918 -0.598316
3.93853 -0.492312
3.96819 -0.298585
3.94728 -0.481627
3.96397 -0.425654
3.93917 -0.440086
3.9155 -0.574002
3.88983 -0.588158
3.89065 -0.495786
3.90634 -0.562075
3.89469 -0.601298
3.92138 -0.49756
3.91771 -0.440346
3.85422 -0.775459
3.88417 -0.573954
3.88802 -0.428721
3.84185 -0.594307
3.83923 -0.490758
3.81333 -0.703076
3.87788 -0.45967
3.90415 -0.34804
3.85867 -0.571226
3.8657 -0.459003
3.86083 -0.591153
3.86758 -0.602931
3.86389 -0.715754
3.86522 -0.674059
3.89805 -0.610722
3.97781 -0.381655
4.00084 -0.502563
4.05136 -0.513206
4.08694 -0.463601
4.12433 -0.314548
4.10649 -0.552797
4.12178 -0.523303
4.15867 -0.241507
4.21292 -0.169883
4.25127 -0.430023
4.29952 -0.367838
4.28799 -0.45563
4.28366 -0.528425
4.26213 -0.605843
4.27912 -0.427078
4.27037 -0.551806
4.23373 -0.613991
4.18464 -0.534774
4.16094 -0.188363
4.11491 -0.442845
4.11656 -0.392306
4.11948 -0.446569
4.12321 -0.524246
4.1359 -0.562588
4.11713 -0.574454
4.12971 -0.434953
4.11082 -0.584121
4.15119 -0.299737
4.19062 -0.224448
4.21979 -0.197972
4.22643 -0.289047
4.19998 0.000215017
4.15393 -0.108106
4.14808 -0.148575
4.16571 -0.0528462
4.17054 -0.17837
4.16394 -0.251674
4.15353 -0.239599
4.13675 -0.308239
4.12362 -0.323826
4.13066 -0.216743
4.12248 -0.213243
4.10539 -0.316794
4.09995 -0.0168444
4.08855 -0.188351
4.08146 -0.0731766
4.06695 -0.24943
4.06704 -0.169315
4.05533 -0.235992
4.04018 -0.18984
4.00588 -0.0835034
3.98403 -0.121973
3.9778 -0.0461609
3.96772 -0.0990427
3.93946 0.00684919
3.90788 -0.0937404
3.85625 -0.148245
3.83594 -0.160344
3.83338 -0.203193
3.85143 -0.125423
3.86085 -0.331927
3.88371 -0.210521
3.86135 -0.255755
3.8667 -0.161268
3.86678 -0.156225
3.86525 -0.137748
3.83964 -0.154474
3.80222 -0.374196
3.81075 -0.238438
3.81748 -0.236816
3.87691 -0.128206
3.92354 -0.15651
3.97897 -0.306259
4.02236 -0.275649
4.06082 -0.268026
4.08363 -0.311446
4.08584 -0.33641
4.0652 -0.449695
4.07405 -0.289117
4.03152 -0.503635
4.03233 -0.500137
4.06302 -0.319562
4.07519 -0.364124
4.07431 -0.544423
4.13311 -0.237517
4.15727 -0.342808
4.19346 -0.321356
4.19856 -0.305836
4.20234 -0.391198
4.21971 -0.254776
4.19742 -0.0225985
4.19441 -0.0104525
4.1879 -0.130593
4.17768 -0.018732
4.13799 0.021796
4.12393 0.0394134
4.12058 -0.185338
4.13298 0.0352015
4.15598 -0.185865
4.15622 -0.077063
4.12892 0.0413815
4.11948 -0.0397044
4.13857 -0.033245
4.16684 -0.158618
4.17195 -0.228373
4.19107 -0.0999563
4.22615 -0.165442
4.23134 0.082038
4.2322 -0.225333
4.21372 -0.121906
4.18503 0.0318777
4.15558 -0.124318
4.10925 -0.0321172
4.04858 -0.0851769
4.02255 -0.0863115
4.01076 0.00557009
3.98886 -0.186006
-1.48707 -0.678488
3.95265 -0.127557
3.94364 -0.162952
3.922 -0.275388
3.91886 0.0205941
3.89866 0.0610629
3.90859 -0.00279435
3.89526 0.0729773
3.89641 -0.122651
3.86349 0.12531
3.8764 -0.118736
3.87892 -0.0668316
3.91762 -0.0915099
3.95529 0.0322697
3.97887 -0.0285848
3.99565 0.0878009
4.0168 -0.11159
4.06162 0.0571248
4.096 0.145109
4.10334 -0.0145904
4.12625 0.118114
4.1153 0.204251
4.12292 -0.0568935
4.0948 -0.16857
4.11097 0.121067
4.11298 0.0445209
4.10504 -0.00184411
4.07082 0.146844
4.04673 -0.159886
4.01106 0.0450857
4.00746 0.191208
-1.53635 -1.03063
4.00621 -0.0192343
3.97063 0.156692
3.93091 0.265652
3.92714 0.127669
3.90769 0.172985
3.91323 0.0829865
3.9279 0.185451
3.93957 0.114353
3.95107 0.0298865
3.9635 -0.0974375
3.97304 0.0663663
4.00596 0.129707
4.02689 0.143153
4.03598 0.0712658
4.02809 0.18337
4.04934 0.153587
4.0705 0.0307296
4.05457 0.227025
4.04556 0.245301
4.02196 0.319393
4.0281 0.259461
4.06852 0.318948
4.05737 0.394335
4.08057 0.159392
-1.50058 -1.17172
4.07836 0.214203
4.08581 0.27143
-1.56928 -1.15194
4.11437 0.213395
4.12605 0.382947
4.14038 0.333757
4.11659 0.378534
4.11013 0.292062
4.06862 0.318725
4.06233 0.344716
4.10968 0.259016
-1.6486 -1.11271
4.09835 0.344488
4.0777 0.276793
4.06062 0.363546
4.04936 0.545989
4.10191 0.403293
4.10609 0.429511
4.10141 0.500255
4.06763 0.458483
4.02907 0.359056
3.97607 0.457995
-1.49912 -1.3151
3.97727 0.247962
3.98452 0.352124
4.01318 0.416539
4.0926 0.198559
4.12182 0.346656
4.12792 0.346385
-1.43976 -1.26671
4.16354 0.285925
4.15961 0.187187
4.16884 0.29508
4.18266 0.348244
4.19628 0.354815
-1.57391 -1.23126
-1.55839 -1.20555
4.17649 0.385462
4.18041 0.308719
4.14057 0.463176
4.12337 0.288522
4.08716 0.473772
4.11731 0.312844
4.10257 0.359305
4.07075 0.294004
4.02591 0.32311
4.0092 0.298195
4.00719 0.207539
-1.40439 -1.07109
3.96177 0.236316
3.93865 0.00217185
3.8947 0.257926
3.88208 0.260323
3.88527 0.144191
3.89745 0.107101
3.90982 0.213634
3.93338 0.282848
3.95312 0.240127
3.93871 0.249268
3.90323 0.347549
3.87773 0.176107
3.82869 0.255059
3.84457 0.213627
3.84848 0.242877
3.86192 0.0816416
3.83819 0.336285
3.85059 0.261085
3.88366 0.261161
3.93948 0.208547
3.96988 0.251076
4.01772 0.24133
4.07746 0.0715666
4.10068 0.141846
4.11413 0.0628497
4.11155 0.0775325
4.07899 0.118082
4.03608 0.150542
4.00952 0.268463
3.98352 0.21353
3.9974 0.0883657
4.00034 0.183362
4.02351 0.143334
4.06096 0.0864546
4.07314 0.195526
4.06499 0.111777
4.05846 0.135748
3.99541 0.254903
3.96575 0.058085
3.9238 0.181414
3.90996 0.0952962
3.91481 0.17662
3.89519 0.128592
3.84327 0.279848
3.84531 0.113287
3.82769 0.19132
3.81894 0.188082
3.8295 0.293008
3.85017 0.273794
3.87638 0.170699
3.87485 0.167652
3.89271 0.171835
3.91076 0.127383
3.90317 0.193922
3.86485 0.31568
3.82823 0.337336
3.79695 0.118254
3.75198 0.189721
3.72805 0.242585
3.75407 0.199941
3.78295 0.108445
3.83692 0.101527
3.90035 0.213942
3.98819 0.198738
4.06549 0.174531
4.09985 0.372264
4.16007 0.116803
4.17017 0.314753
4.16932 0.100688
4.12105 0.157788
4.09448 0.135409
4.10717 0.164105
4.11323 0.237051
4.10515 0.253533
4.09734 0.237882
4.09041 0.230551
4.11295 0.125686
4.11649 0.238535
4.15011 0.199403
4.17271 0.189575
4.16359 0.221591
4.1666 0.0277812
4.14608 0.0152052
4.11521 -0.231471
4.05306 -0.0897907
4.02245 -0.0962773
3.97947 0.193808
3.97538 0.113864
4.00406 0.000336457
4.01175 0.126726
4.02766 0.249949
4.05098 0.185596
4.05667 0.00527105
4.02901 0.0223927
3.99668 0.00716137
3.97503 -0.241997
3.97472 -0.444885
4.02494 0.0520496
4.07365 -0.0886345
4.11727 -0.0649247
4.17499 0.0132412
4.16338 0.0947808
4.14351 0.138859
4.10061 0.0217041
4.07265 0.0397649
4.06552 -0.141709
4.08344 0.0343927
4.11171 -0.0894992
4.14939 -0.0582765
4.1907 -0.183393
4.18261 -0.189153
4.16948 -0.250337
4.16016 -0.0391811
4.16393 -0.260341
4.19372 -0.157412
4.20747 -0.236397
4.20696 -0.0903986
4.20242 -0.0942836
4.19941 -0.0645172
4.23204 -0.117609
4.24701 -0.233748
4.28409 -0.0575954
4.30925 -0.111115
4.31491 -0.0275608
4.28833 -0.0821721
4.26746 -0.168131
4.24727 -0.292363
4.21679 -0.292275
4.18087 -0.38983
4.1535 -0.107863
4.1262 -0.351501
4.09253 -0.587624
4.11506 -0.382014
4.11709 -0.373162
4.11288 -0.346932
4.10702 -0.323531
4.11748 -0.258602
4.14866 -0.394796
4.18963 -0.129965
4.22387 -0.179591
4.24173 -0.111938
4.23044 -0.068427
4.20515 -0.0768203
4.19268 -0.150561
4.16517 -0.183649
4.12806 -0.367982
4.10883 -0.13796
4.07876 -0.255507
4.09002 -0.135699
4.13234 -0.0891283
4.1616 -0.108898
4.16689 -0.101418
4.18353 -0.0690911
4.22368 -0.0581026
4.21808 -0.0713072
4.21922 -0.0642669
4.20976 -0.114902
4.18184 -0.0974214
4.16149 -0.146755
4.15851 -0.0266226
4.18991 -0.136682
4.19306 0.0239049
4.20792 -0.154828
4.2184 -0.0449093
4.2296 -0.135906
4.23286 -0.240069
4.23515 -0.0547327
4.23523 -0.0150347
4.26605 -0.148468
4.28661 0.0189048
4.30568 -0.148244
4.30825 -0.147201
4.30153 -0.28968
4.32257 -0.312031
4.31795 -0.332336
4.32271 -0.276173
4.34549 -0.196619
4.34023 -0.349575
4.3137 -0.447478
4.31022 -0.355358
4.27772 -0.364539
4.28162 -0.322372
4.27734 -0.335956
4.25916 -0.256543
4.20672 -0.451021
4.1836 -0.0381514
4.15847 -0.190822
4.11455 -0.458269
4.10997 -0.31561
4.1246 -0.0971297
4.14675 -0.193238
4.16564 -0.268394
4.17329 -0.159537
4.13505 -0.228001
4.07182 -0.454555
4.02392 -0.364031
3.9874 -0.233232
3.96126 -0.453169
3.99023 -0.0714892
4.01295 -0.286059
4.02508 -0.420338
4.0702 -0.0532019
4.07843 -0.0795939
4.07626 -0.475017
4.0897 -0.255472
4.04807 -0.437822
4.03247 -0.383771
4.00517 -0.278577
3.9692 -0.175531
3.92703 -0.301929
3.91507 -0.468963
3.94221 -0.297862
3.96841 -0.376545
4.02634 -0.367912
4.06949 -0.189486
4.08388 -0.368404
4.1069 -0.465625
4.1538 -0.343087
4.16413 -0.389127
4.12746 -0.465207
4.0885 -0.425656
4.04865 -0.394408
3.96981 -0.745459
3.99476 -0.487536
3.99291 -0.423533
3.97763 -0.477114
3.96759 -0.536963
3.98043 -0.375718
3.96363 -0.480032
3.95824 -0.560566
3.97753 -0.506676
3.97813 -0.616542
4.00985 -0.445783
4.00758 -0.337015
4.02618 -0.260961
3.99765 -0.538219
3.99486 -0.388687
3.97753 -0.398916
3.9661 -0.479358
3.97308 -0.451881
3.96389 -0.566157
3.95532 -0.66682
3.97788 -0.505277
3.97868 -0.515594
3.98319 -0.422949
3.97519 -0.558944
4.01645 -0.502112
4.02769 -0.555524
4.04351 -0.430884
4.05296 -0.340815
4.02901 -0.536604
4.0248 -0.59309
4.04377 -0.506236
4.03815 -0.433088
4.01072 -0.55456
3.99469 -0.543127
3.98322 -0.546055
3.98412 -0.567558
4.03367 -0.388196
4.05913 -0.496948
4.07294 -0.494135
4.06957 -0.419697
4.03583 -0.508194
3.9872 -0.550806
3.98228 -0.481695
3.98098 -0.56851
4.02763 -0.548478
4.07983 -0.589144
4.11461 -0.666916
4.17158 -0.49902
4.18537 -0.464224
4.13875 -0.715113
4.11973 -0.630589
4.07822 -0.581827
4.0977 -0.326825
4.07919 -0.558421
4.07476 -0.541723
4.06718 -0.555903
4.10054 -0.29917
4.08598 -0.583142
4.12208 -0.42643
4.17427 -0.460517
4.22657 -0.281483
4.25417 -0.340465
4.25228 -0.496624
4.25809 -0.597713
4.28677 -0.558558
4.30924 -0.544622
4.3321 -0.245551
4.25993 -0.6718
4.24175 -0.605864
4.22273 -0.486932
4.14942 -0.725139
4.14891 -0.5057
4.15374 -0.421348
4.15165 -0.517119
4.14698 -0.522048
4.13976 -0.441885
4.10168 -0.469176
4.09303 -0.200037
4.09271 -0.241743
4.10357 -0.315546
4.14077 -0.30276
4.17092 -0.2426
4.2072 -0.249925
4.24487 -0.316774
4.24535 -0.423208
4.21065 -0.448237
4.16261 -0.305132
4.06323 -0.674062
4.06321 -0.497923
4.0445 -0.48543
4.06019 -0.432279
4.0889 -0.504786
4.13332 -0.284117
4.13287 -0.474975
4.09117 -0.691362
4.05654 -0.72541
4.01475 -0.84631
4.03395 -0.608011
3.99727 -0.734985
3.99977 -0.656215
3.99166 -0.786964
4.05951 -0.805482
4.14974 -0.694849
4.21823 -0.507974
4.1645 -0.882266
4.1424 -0.80342
4.05836 -0.858269
3.97468 -0.886447
3.90493 -0.838992
3.85862 -0.790975
3.75861 -1.05013
3.79653 -0.826855
3.76611 -0.905119
3.76635 -0.889646
3.78452 -0.753015
3.75913 -0.814986
3.76653 -0.81822
3.74052 -1.05613
3.8478 -0.818085
3.88131 -0.850343
3.91291 -0.863808
3.9545 -0.808539
3.94587 -0.846118
3.90302 -0.888988
3.88543 -0.855584
3.89308 -0.814621
3.84243 -0.925712
3.83889 -0.835913
3.84935 -0.771896
3.85045 -0.734556
3.81211 -0.858815
3.8127 -0.731683
3.76763 -0.890636
3.79344 -0.789742
3.80461 -0.800373
3.82658 -0.767113
3.83541 -0.712108
3.80173 -0.917259
3.82099 -0.795837
3.79159 -0.746088
3.76381 -0.581155
3.65803 -0.766679
3.58331 -0.78925
3.52403 -0.784297
3.52644 -0.727332
3.56513 -0.641328
3.55871 -0.848284
3.61209 -0.775003
3.61337 -0.858569
3.619 -0.916265
3.62885 -0.88814
3.6435 -0.819891
3.65149 -0.837754
3.63489 -0.880924
3.65095 -0.757804
3.65665 -0.613317
3.61348 -0.741578
3.60237 -0.746622
3.61988 -0.662177
3.61476 -0.734018
3.58832 -0.744952
3.54296 -0.802047
3.56915 -0.664597
3.5578 -0.786821
3.56343 -0.841013
3.60369 -0.715865
3.62038 -0.666466
3.55924 -0.87555
3.57375 -0.783626
3.59443 -0.7188
3.54073 -0.912042
3.56678 -0.765988
3.59234 -0.696861
3.58231 -0.799332
3.62147 -0.766932
3.58963 -0.905673
3.59271 -0.910332
3.58849 -0.921225
3.58213 -0.894839
3.61011 -0.829692
3.60204 -0.89098
3.60204 -0.982357
3.62807 -0.978719
3.66645 -0.984919
3.72528 -0.935985
3.69999 -1.07393
3.69602 -0.981121
3.67651 -0.9748
3.64907 -1.0019
3.65988 -0.824851
3.63096 -0.794137
3.59047 -0.868989
3.57225 -0.904812
3.53672 -0.931792
3.53429 -0.808997
3.49773 -0.875445
3.51475 -0.796999
3.48933 -0.984294
3.53605 -0.854715
3.51938 -0.953266
3.52403 -0.903456
3.52922 -0.901606
3.56968 -0.702294
3.48921 -0.975437
3.52587 -0.794301
3.52465 -0.746652
3.5247 -0.668781
3.51399 -0.591068
3.48195 -0.796386
3.47471 -0.858869
3.51027 -0.715847
3.54007 -0.612422
3.55881 -0.576143
3.58023 -0.593697
3.59226 -0.657606
3.60276 -0.726085
3.6249 -0.809357
3.64226 -0.904917
3.69421 -0.76788
3.68653 -0.86793
3.63582 -1.07508
3.67658 -0.911929
3.7211 -0.619088
3.68708 -0.629949
3.6314 -0.84245
3.61636 -0.851382
3.61447 -0.758543
3.61104 -0.700465
3.59764 -0.737108
3.60732 -0.690442
3.62089 -0.643622
3.60962 -0.753196
3.64045 -0.583659
3.54459 -1.01151
3.66372 -0.584812
3.63101 -0.76633
3.66377 -0.648167
3.70646 -0.549379
3.67841 -0.859371
3.71901 -0.765149
3.73319 -0.722884
3.73447 -0.609389
3.70992 -0.708539
3.70402 -0.666608
3.71471 -0.720041
3.70725 -0.855124
3.7261 -0.829164
3.73394 -0.818933
3.72694 -0.85797
3.73814 -0.769385
3.70503 -0.887593
3.72407 -0.751123
3.71097 -0.75555
3.72869 -0.560448
3.68926 -0.658865
3.70272 -0.54202
3.69868 -0.512616
3.65582 -0.836211
3.68944 -0.772653
3.68367 -0.854086
3.65164 -0.896252
3.65139 -0.80717
3.65725 -0.761103
3.66734 -0.738573
3.67782 -0.729011
3.6722 -0.834667
3.67592 -0.774173
3.67899 -0.758072
3.67857 -0.780808
3.66531 -0.833493
3.64811 -0.85347
3.68478 -0.703769
3.70482 -0.696128
3.71129 -0.827547
3.70642 -1.02054
3.76035 -0.818672
3.78384 -0.653512
3.75393 -0.69168
3.73933 -0.760183
3.7122 -0.932089
3.75579 -0.773966
3.75058 -0.746023
3.73415 -0.779571
3.71439 -0.830309
3.74367 -0.755146
3.73693 -0.900517
3.76507 -0.653234
3.71273 -0.793665
3.6721 -0.871885
3.67663 -0.744456
3.66617 -0.670657
3.62061 -0.790209
3.63829 -0.745074
3.6718 -0.683329
3.68062 -0.722031
3.68562 -0.836183
3.72667 -0.757046
3.68432 -0.971296
3.74198 -0.655928
3.71142 -0.673808
3.65426 -0.773998
3.62943 -0.762468
3.63004 -0.682549
3.63957 -0.652351
3.63263 -0.74265
3.65426 -0.778601
3.67914 -0.784399
3.71459 -0.777657
3.7811 -0.589268
3.77506 -0.70646
3.76707 -0.851439
3.81796 -0.782242
3.83094 -0.770724
3.80392 -0.916981
3.84409 -0.663489
3.77433 -0.885149
3.77222 -0.738122
3.69258 -0.92311
3.71426 -0.773657
3.69566 -0.850338
3.67056 -0.950691
3.69499 -0.764546
3.68525 -0.747212
3.61636 -1.01965
3.71672 -0.667257
3.70605 -0.83152
3.7283 -0.768197
3.72626 -0.740012
3.69233 -0.83919
3.69915 -0.679975
3.64037 -0.802966
3.62557 -0.764387
3.61586 -0.703341
3.57963 -0.730758
3.5237 -0.929753
3.57232 -0.85168
3.59504 -0.93296
3.69679 -0.624882
3.62203 -1.02543
3.67536 -0.898602
3.71547 -0.760956
3.68834 -0.84704
3.6928 -0.828584
3.6738 -0.809573
3.64457 -0.775081
3.65857 -0.548833
3.60969 -0.767016
3.65214 -0.619361
3.67626 -0.539479
3.67234 -0.600244
3.67338 -0.637399
3.6471 -0.82267
3.68502 -0.744578
3.69569 -0.700153
3.72204 -0.686174
3.71966 -0.777097
3.73932 -0.789414
3.76104 -0.791263
3.76327 -0.811935
3.79104 -0.694423
3.74716 -0.920623
3.81109 -0.664707
3.78913 -0.822774
3.76368 -0.875109
3.75599 -0.767188
3.74504 -0.680296
3.72501 -0.806357
3.77321 -0.736629
3.77567 -0.895456
3.83408 -0.680489
3.78694 -0.842475
3.82489 -0.729674
3.85573 -0.719192
3.86267 -0.798197
3.9038 -0.671829
3.91996 -0.572971
3.87177 -0.815218
3.85616 -0.844317
3.88747 -0.675347
3.86864 -0.827521
3.9186 -0.797694
3.96222 -0.685607
3.93868 -0.84447
3.94534 -0.702864
3.8902 -0.878952
3.86666 -0.910567
3.91916 -0.647404
3.91103 -0.818427
3.92952 -0.853838
3.94354 -0.914847
3.97431 -0.892752
4.02233 -0.75937
3.99963 -0.879185
3.9977 -0.790664
3.97228 -0.825437
3.98831 -0.792017
4.00545 -0.898566
3.99186 -1.07203
3.9907 -1.14796
4.07832 -0.884926
4.01608 -1.13891
4.02356 -1.05907
4.00858 -1.02366
3.99759 -1.06294
4.05108 -0.840232
4.06437 -0.839336
4.07244 -0.945338
4.13065 -0.865001
4.19592 -0.684274
4.2066 -0.831253
4.2396 -0.791171
4.27327 -0.711323
4.28568 -0.692904
4.25119 -0.924344
4.25636 -0.918121
4.28481 -0.778921
4.27254 -0.673984
4.22373 -0.716969
4.15175 -0.775077
4.07974 -0.795342
3.99639 -0.932764
3.98642 -0.864484
4.00716 -0.730923
3.9921 -0.87235
4.05129 -0.762319
4.09413 -0.799383
4.12081 -0.893314
4.14145 -0.950862
4.18451 -0.813785
4.17472 -0.825737
4.19161 -0.58505
4.14055 -0.666731
4.14114 -0.540692
4.1369 -0.556459
4.1056 -0.756681
4.15688 -0.44806
4.1393 -0.638249
4.0956 -0.885968
4.12008 -0.841443
4.17555 -0.632902
4.14207 -0.872689
4.16066 -0.81052
4.1216 -0.99342
4.12927 -0.954406
4.13991 -0.851856
4.04478 -1.05807
3.98238 -1.06033
3.98028 -0.853177
3.95522 -0.838673
3.95404 -0.804783
3.96215 -0.826544
3.90792 -1.14378
4.03937 -0.93098
4.09288 -0.970065
4.18124 -0.883086
4.20382 -0.912062
4.20167 -0.935665
4.24616 -0.549293
4.15825 -0.726244
4.06009 -0.948783
4.06937 -0.818791
4.06355 -0.798843
4.0546 -0.872849
4.0498 -0.938828
4.08687 -0.900321
4.0779 -0.973132
4.03809 -1.08135
4.05734 -0.895354
3.96764 -1.16558
4.02646 -0.924857
4.01271 -1.02146
4.03159 -1.02566
4.08701 -0.957077
4.13131 -0.798689
4.10489 -0.897411
4.08923 -0.930485
4.0715 -0.883524
4.078 -0.857879
4.11905 -0.655361
4.1259 -0.680565
4.14601 -0.727496
4.17789 -0.780859
4.19647 -0.787966
4.24883 -0.651845
4.27145 -0.653328
4.27416 -0.677523
4.24797 -0.72437
4.25135 -0.46103
4.25424 -0.380608
4.22368 -0.65444
4.19746 -0.84076
4.24393 -0.648387
4.3166 -0.469263
4.40262 -0.39255
4.45598 -0.459333
4.49542 -0.432014
4.48812 -0.368605
4.45483 -0.29256
4.38613 -0.353264
4.35964 -0.196512
4.33527 -0.23177
4.3037 -0.23003
4.27422 -0.29482
4.22539 -0.344733
4.17951 -0.322491
4.18171 -0.257561
4.205 -0.154926
4.20106 -0.149095
4.18897 -0.113407
4.16483 -0.450405
4.17682 -0.24889
4.15688 -0.306379
4.14213 -0.211021
4.09558 -0.199437
4.0327 -0.210798
3.99456 -0.154057
3.98663 0.0401933
3.98529 -0.326023
4.00907 -0.243627
4.03247 -0.281946
4.06653 -0.26958
4.08948 -0.199561
4.09747 -0.242334
4.07948 -0.272447
4.05167 -0.403578
4.0435 -0.270501
4.01776 -0.366299
4.0179 -0.17484
4.02514 -0.101593
4.03841 -0.225116
4.05788 -0.327936
4.0668 -0.0506743
-1.68141 -0.905318
4.06098 -0.0204516
4.01988 -0.202122
3.99254 -0.224154
3.96184 -0.225474
3.92498 -0.225559
3.9188 -0.191016
3.91552 -0.106323
3.92616 -0.127283
3.91494 -0.211766
3.90982 0.0307014
-1.63938 -0.71548
3.90446 -0.145223
3.91488 -0.0473178
3.93227 -0.127637
3.96319 -0.095432
3.96444 0.0228076
3.97533 -0.175784
3.95206 -0.117426
3.91135 -0.13471
3.90092 -0.00796998
3.9088 -0.195705
3.9167 -0.190343
3.92358 -0.314602
3.95359 -0.367424
3.99173 -0.189922
4.0146 -0.312354
4.01283 -0.319672
4.02216 -0.183739
4.04605 -0.103519
4.0471 -0.0629008
4.04965 -0.234755
4.06785 -0.122204
4.09105 -0.0756341
4.11201 -0.208088
4.10391 -0.341724
4.08775 -0.298698
4.04613 -0.443192
4.01302 -0.384833
3.99074 -0.205943
3.97764 -0.178554
3.96526 -0.345989
3.99051 -0.133112
4.0437 -0.198825
4.11386 -0.234597
4.15185 -0.202856
4.15395 -0.252092
4.12513 -0.448552
4.11595 -0.307668
4.05817 -0.612776
4.04714 -0.63204
4.05413 -0.494385
4.07485 -0.521699
4.06007 -0.721543
4.12362 -0.633864
4.16911 -0.603463
4.21085 -0.4327
4.20871 -0.53253
4.18873 -0.380285
4.12995 -0.375654
-1.61318 -0.392093
4.02976 -0.355688
-1.64963 -0.462546
-1.62823 -0.484846
-1.63291 -0.395413
4.00558 -0.44559
3.98728 -0.376827
3.9694 -0.374805
3.9468 -0.51897
3.94831 -0.481399
-1.65249 -0.37905
-1.63842 -0.374315
-1.57843 -0.294147
3.95093 -0.586572
-1.55945 -0.226966
3.98497 -0.477396
4.03133 -0.439389
4.04289 -0.438284
4.02505 -0.469436
3.99765 -0.441951
3.96006 -0.550185
-1.47821 -0.31934
-1.51961 -0.335318
4.03479 -0.416364
4.03796 -0.435033
4.04269 -0.319418
4.04249 -0.345388
4.0401 -0.321095
4.06434 -0.432225
4.09535 -0.379218
4.11713 -0.354026
4.12037 -0.274774
4.11195 -0.225858
4.10234 -0.194005
4.09844 -0.176052
4.08892 -0.200279
-1.42253 -0.683435
4.04734 -0.20075
4.00578 -0.266045
4.00142 -0.264185
4.05104 -0.3251
4.1032 -0.280032
4.1557 -0.435612
-1.45504 -0.557316
4.2397 -0.308138
4.25987 -0.376369
4.29706 -0.157459
4.28443 -0.278429
-1.35364 -0.671251
4.14371 -0.17198
4.09348 -0.254166
-1.28505 -0.608591
4.01764 -0.271899
4.02715 -0.260624
4.04141 -0.205079
-1.24428 -0.762541
-1.22101 -0.841993
4.13752 -0.112164
-1.27325 -0.785867
4.10541 -0.192889
-1.28377 -0.908124
4.06975 -0.0526076
4.07657 -0.051287
4.08914 -0.237195
4.12557 -0.0550441
-1.25434 -0.945479
-1.28891 -0.970036
-1.37635 -0.870335
4.32734 -0.138977
-1.38274 -1.01571
-1.38983 -0.911583
4.28969 -0.0632773
-1.25317 -0.883514
4.18095 -0.00540031
4.17216 -0.0831066
-1.26289 -0.863543
4.16872 -0.0783517
4.1874 -0.114438
4.19226 -0.205242
4.22063 -0.157322
4.21164 -0.101519
4.20884 -0.0744548
4.17937 -0.0804712
-1.22311 -0.906929
-1.27338 -0.95366
-1.30754 -0.974516
-1.29966 -1.09256
4.26565 0.112221
4.25145 0.160682
4.21644 0.085754
-1.35812 -1.1053
4.16476 0.146961
-1.34819 -1.06584
4.17915 0.0913124
4.18371 0.0491887
4.19822 -0.00297122
-1.43317 -0.987932
4.21707 0.0337311
4.23369 -0.191487
4.23859 -0.117638
4.2053 0.0279082
4.19422 -0.0553729
4.21574 -0.041846
4.24821 0.140938
4.28916 -0.059834
-1.39592 -1.12426
4.22268 0.214986
4.18349 0.160099
4.18214 -0.0216404
4.1879 0.0687875
4.18813 -0.156797
4.18297 -0.108746
4.15297 -0.0596812
4.1509 -0.227242
4.14885 -0.243588
4.17644 -0.257291
4.16321 -0.197473
4.13873 -0.276683
4.14178 -0.357294
4.15699 -0.02792
4.15167 -0.0439224
4.15355 -0.223546
4.19504 -0.102126
4.19862 0.017166
4.20623 0.0396171
4.16834 0.0168747
4.12085 -0.182777
4.10936 -0.0913026
4.10117 0.010025
4.09463 -0.0589866
4.0862 0.284297
4.09401 0.0655079
4.11013 0.0377096
4.13577 -0.135268
4.14328 0.012377
4.16568 0.0448929
4.18961 0.0234763
4.1795 -0.0204897
4.17638 -0.0469654
4.13769 -0.267655
4.10259 -0.185593
4.08625 -0.101752
4.08966 -0.231405
4.10983 -0.0293389
4.1138 -0.169481
4.10834 0.14805
4.14185 0.00464892
4.18486 0.0256076
4.2402 0.00342841
4.26994 -0.0660421
4.28692 -0.141877
4.27499 -0.0938959
4.21298 -0.408194
4.17159 -0.259812
4.12124 -0.351171
4.10654 -0.307567
4.09921 -0.178665
4.10067 -0.24163
4.1224 -0.0351034
4.16213 -0.0646104
4.20767 -0.0131984
4.21514 -0.189754
4.22737 -0.154242
4.21064 -0.182326
4.16776 -0.253024
4.12124 -0.0426538
4.06701 0.106337
4.02939 -0.13165
4.02 -0.0217138
4.05194 -0.045113
4.07296 -0.0812361
4.11341 -0.172203
4.15944 0.000224285
4.20411 -0.048063
4.23723 -0.0510358
4.26143 -0.0690748
4.25902 0.168044
4.25544 0.0333357
4.25413 -0.0661094
4.25808 -0.0949253
4.23899 0.0564345
4.2021 0.0404757
4.14446 0.0282828
4.11326 -0.0933401
4.12058 0.0889013
4.15782 -0.0478128
4.19985 -0.0730516
4.21705 -0.0756923
4.24794 0.0837847
4.27627 -0.105666
4.2565 0.0504183
4.22998 0.232923
4.22429 0.00747878
4.22873 -0.0703035
4.20922 -0.31322
4.19659 -0.131939
4.18652 -0.200654
4.19393 -0.213557
4.19129 -0.15497
4.1882 -0.209743
4.18015 -0.0302024
4.13099 0.223775
4.14743 0.0842229
4.15397 0.0939065
4.13267 0.188658
4.10722 0.131337
4.11851 0.0236633
4.12232 0.215615
4.17671 -0.0516692
4.19543 -0.06489
4.19835 0.067353
4.18422 0.165265
4.16886 -0.0924793
4.16754 -0.151447
4.14378 -0.191884
4.11467 -0.176707
4.08101 -0.103022
4.07262 -0.0504888
4.03812 -0.168655
4.02477 -0.146534
3.98942 -0.135579
3.98673 -0.0597876
4.00513 0.155759
4.01696 0.09577
4.02871 -0.0461891
3.9791 0.0273131
3.9652 -0.105269
3.97848 -0.0367191
4.00428 -0.113216
4.05634 -0.0162293
4.07503 0.085794
4.09124 0.100983
4.0713 0.220818
4.08967 0.160728
4.0687 0.325335
4.08156 0.302526
4.13605 0.234425
4.17372 0.253193
4.19518 0.364064
4.26496 0.0735942
4.26246 0.129337
4.25762 0.00581608
4.24102 -0.0154831
4.22962 -0.0295773
4.18479 0.0568334
4.15115 -0.0439132
4.12041 -0.130463
4.11165 -0.233394
4.14569 0.0631575
4.20247 0.0405275
4.24067 0.0812125
4.26812 -0.00345298
4.29383 0.153009
4.28212 0.0192518
4.22692 0.115769
4.14847 0.0759299
4.11448 0.0174036
4.10408 0.181088
4.10306 0.233871
4.1158 0.110155
4.13408 0.129718
4.14741 0.282086
4.16198 0.234213
4.15436 0.269442
4.15221 0.138993
4.09294 0.105382
4.01208 0.332006
4.00615 0.101424
3.97047 0.21372
3.97646 0.0578977
3.95116 0.243549
3.94088 -0.019514
3.93133 0.119165
3.96086 0.0386076
3.96999 -0.140988
3.97148 -0.0260439
4.01743 0.0932997
4.074 0.0292047
4.0922 -0.0381159
4.03955 -0.0184049
3.97989 0.102733
3.92924 0.0100771
3.86439 0.0254981
3.86715 0.0668738
3.8532 -0.125204
3.82234 0.256766
3.85696 0.0430238
3.89213 0.0132591
3.89446 -0.0314181
3.87756 -0.115055
3.87186 -0.00659763
3.87755 -0.0411628
3.88408 -0.00305003
3.89223 0.0518311
3.88477 0.0738194
3.87138 0.194792
3.9362 -0.00669392
3.9627 0.194686
4.02513 0.134003
4.04786 0.206315
4.0622 0.0330126
4.0115 0.183627
3.96245 0.184866
3.92389 0.225518
3.90086 0.193866
3.88654 0.238527
3.9111 0.122694
3.92072 0.265587
3.94858 0.366175
3.95514 0.166993
3.95691 0.126795
3.93125 0.434719
3.97611 0.232688
3.97328 0.297222
4.00073 0.19388
3.99066 0.138792
3.97302 0.213221
3.99006 0.217799
4.02697 0.160186
4.10959 0.040728
4.13202 0.0519703
4.19984 -0.0309626
4.19531 -0.0585679
4.17633 0.114738
4.1538 -0.0882262
4.12309 -0.125996
4.11579 -0.0567299
4.11718 -0.00949285
4.11161 0.0630682
4.14126 0.0654184
4.12287 0.183097
4.16095 -0.00707974
4.17672 0.114556
4.16194 0.306503
4.13982 0.245149
4.09539 0.338992
4.08934 0.291679
4.06955 0.36161
4.0533 0.141917
3.98006 0.372017
3.95641 0.27792
3.91705 0.343651
3.92409 0.18087
3.89078 0.34627
3.89459 0.206013
3.86899 0.26528
3.85717 0.24805
3.87662 0.259969
3.92133 0.16514
3.96634 0.184317
3.99052 0.122105
3.9516 0.178542
3.89565 0.262162
3.88217 0.0500383
3.88004 0.0495039
3.8654 0.17664
3.88384 0.126282
3.9066 0.129441
3.91952 0.220953
3.98751 0.0309704
4.02381 0.0474688
4.05459 0.178262
4.08503 0.113579
4.08136 0.0376709
4.06892 0.00512018
4.05233 -0.0504024
4.02325 0.105442
4.01397 0.0950894
4.04466 0.0246288
4.04689 0.155415
4.09889 0.00641601
4.1136 0.0268165
4.09103 0.137663
4.08697 -0.0293676
4.03931 0.19402
3.99416 0.0768055
3.98873 0.129941
3.991 0.161426
3.97014 0.345229
4.02207 0.23932
4.08208 0.132404
4.08565 0.128062
4.11281 0.131951
4.14199 -0.0301103
4.13667 0.101386
4.15567 -0.122402
4.14664 -0.14184
4.15342 -0.117075
4.13364 -0.104113
4.11654 0.0542028
4.13242 0.0634159
4.16851 0.176347
4.1991 0.270599
4.22936 0.274924
4.21667 0.254083
4.20559 0.16663
4.15831 0.310388
4.15344 0.292811
4.15618 0.181947
4.15705 0.287115
4.1882 0.305689
4.17828 0.366629
4.18894 0.086947
4.09213 0.493959
4.05944 0.572191
4.08629 0.2686
4.02031 0.374757
3.97894 0.446197
3.98116 0.325492
3.95041 0.212039
3.90745 0.423531
3.88002 0.498246
3.91919 0.264168
3.92139 0.400929
3.91968 0.351934
3.92634 0.11369
3.92469 0.278472
3.93247 0.486895
3.99001 0.268159
4.01831 0.0545354
4.0279 0.157131
4.03121 0.355002
4.07719 0.0270148
4.09165 0.134991
4.10131 0.0394915
4.09496 0.172161
4.09619 0.232365
4.10492 0.112185
4.11549 0.105786
4.12524 0.256147
4.14233 0.160644
4.15002 0.265671
4.11881 0.274905
4.08382 0.27953
4.06742 0.195482
4.04636 0.208699
4.02813 0.231189
4.02259 0.152843
4.03541 0.147013
4.03242 0.196025
4.08108 0.166699
4.1231 0.10738
4.12677 0.171039
4.14869 0.208372
4.13991 0.147972
4.14526 0.410635
4.20548 0.319011
4.24542 0.292016
4.25513 0.275646
4.24363 0.167816
4.15422 0.403074
4.15046 0.167772
4.12791 0.318522
4.14839 0.17841
4.12605 0.281664
4.1351 0.177258
4.11599 0.191459
4.09574 0.270133
4.09158 0.350637
4.12284 0.284355
4.16812 0.255307
4.20225 0.301048
4.24928 0.234125
4.27059 0.151788
4.30639 0.197941
4.30508 0.191939
4.29322 0.0747826
4.3037 0.0424213
4.2829 0.10209
4.27439 -0.0174707
4.26001 0.134687
4.25114 0.162456
4.2578 0.151148
4.31889 0.0630291
4.33556 0.208673
4.36794 0.0679437
4.37045 0.0267627
4.35481 -0.0150614
4.2988 0.174699
4.26332 0.136431
4.25375 0.0974198
4.24985 -0.0183157
4.2487 0.106809
4.31122 0.0713952
4.31822 -0.13397
4.29388 0.031644
4.28658 0.00144143
4.29747 -0.0122488
4.30048 -0.178123
4.29439 -0.0420314
4.30051 -0.12057
4.2824 -0.10235
4.25576 -0.261102
4.23293 -0.27118
4.22349 -0.0600569
4.19007 -0.242891
4.1606 -0.0744179
4.13777 0.0502362
4.12411 -0.0473258
4.16443 0.0241382
4.18165 0.0273758
4.21222 0.0975828
4.23545 0.014607
4.24512 -0.122412
4.21648 -0.00714974
4.1881 -0.0828588
4.14132 -0.339704
4.1244 -0.0722775
4.12191 -0.154337
4.13936 -0.00590459
4.15091 -0.118813
4.16064 -0.156405
4.19156 -0.0930647
4.23697 0.0283145
4.26757 -0.102067
4.30121 0.0619825
4.28087 -0.139688
4.25872 -0.0558852
4.20789 0.0203159
4.18283 0.0668697
4.16519 0.0203538
4.1421 -0.0182684
4.13241 -0.0068068
4.13997 -0.100846
4.14592 -0.174992
4.1612 -0.0536419
4.13101 -0.224477
4.13149 -0.0868542
4.10925 -0.150078
4.11835 0.0198606
4.15658 -0.00109217
4.16281 0.059648
4.13586 0.108306
4.10864 0.0657273
4.08528 0.104687
4.10544 0.0230756
4.09944 0.0875667
4.09969 0.128072
4.0785 -0.0109059
4.03521 -0.083488
4.00185 -0.164421
3.98643 -0.122396
3.97176 -0.072172
3.96416 0.0885097
3.94713 -0.0258301
3.9518 -0.0373536
3.93796 0.0420768
3.92663 0.0293347
3.90799 -0.0199031
3.89469 0.0302156
3.8675 0.00871775
3.8758 -0.111882
3.88404 -0.0811596
3.88215 -0.124434
3.8971 -0.00491447
3.90996 -0.0980696
3.90988 0.0378891
3.92237 -0.114343
3.92985 -0.0411614
3.93748 -0.157805
3.95105 0.0143798
3.94515 -0.0542192
3.98731 -0.152665
4.05193 -0.137756
4.12378 -0.107703
4.16747 -0.156947
4.18516 -0.109881
4.17193 -0.040922
4.14872 -0.123892
4.14182 -0.195079
4.14927 -0.121062
4.14794 -0.0980089
4.1305 -0.243021
4.10731 -0.163296
4.07696 -0.15803
4.07539 -0.110463
4.08956 0.00405216
4.11911 0.0254428
4.13512 0.0214952
4.10466 0.141124
4.06832 -0.0123838
4.03855 -0.176869
4.00857 0.20414
3.98676 0.366525
4.00916 0.201732
4.00617 0.234687
4.00387 0.341271
4.02689 0.161343
4.02464 0.13252
4.05914 0.0830245
4.07477 0.321497
4.11668 0.0284504
4.11933 -0.0258284
4.12365 0.00576925
4.10438 -0.119516
4.1065 -0.0398393
4.08626 0.0388284
4.0698 0.0881754
4.0727 0.099202
4.08204 0.136328
4.08083 0.0858609
4.07072 0.00461321
4.06468 -0.134274
4.06435 0.0307466
4.13084 -0.0867783
4.17938 -0.000332131
4.21666 -0.150535
4.25638 0.0332944
4.25844 0.185341
4.2522 0.286358
4.23139 0.346357
4.20197 0.319279
4.17596 0.389632
4.17923 0.22423
4.16338 0.266253
4.12768 0.146413
4.14868 0.0838341
4.15837 0.0257986
4.1628 0.0685603
4.19149 -0.00820976
4.22661 -0.0655941
4.24027 0.0703968
4.22434 0.122923
4.2005 0.0695793
4.14286 0.173208
4.12851 0.265206
4.121 0.289721
4.12798 0.246338
4.12983 0.29581
4.07775 0.413831
4.07674 0.105784
4.03581 0.146442
3.99686 0.00220487
3.9718 0.10114
3.97258 0.0714867
3.99375 0.133782
3.98065 0.0628753
3.94583 0.183777
3.93731 0.0217338
3.92237 0.157937
3.95298 -0.0917293
3.97648 -0.0457524
4.01323 -0.0247428
4.02089 -0.101822
4.02852 -0.0787597
4.04043 0.0185681
4.05055 0.0202834
4.06408 0.208065
4.0616 0.0300458
4.03455 0.217973
4.03839 0.00582191
4.03106 0.0930218
4.01109 0.0160831
3.96665 0.27843
3.97338 0.0447197
3.99384 -0.0594551
4.016 0.000820381
3.99509 0.168315
3.95828 0.153113
3.92252 0.100332
3.9317 -0.0258564
3.92914 0.145416
3.96967 -0.0198125
4.00414 -0.160942
3.99647 -0.0613925
3.96132 0.00771838
3.94675 -0.0644048
3.95239 -0.0668305
3.9432 -0.0903557
3.94699 -0.306524
4.00275 -0.0802633
4.03489 -0.0626573
4.02632 -0.00468313
3.98969 0.0341496
3.9878 -0.0306594
3.94986 -0.0482169
3.92604 0.0243669
3.92815 0.0290359
3.95874 -0.132196
3.98672 -0.210296
3.95607 -0.277756
3.95995 -0.36008
3.97997 -0.113681
3.99192 -0.326888
3.99347 -0.232872
3.99852 -0.105768
3.99882 -0.0401387
3.97052 -0.0845132
3.98016 -0.0996263
3.98881 -0.144837
4.0122 -0.130736
3.9895 -0.356138
3.99523 -0.15674
3.9759 -0.250708
3.96229 -0.25696
3.94012 -0.0423946
3.92179 -0.0453172
3.91966 -0.233115
3.90886 -0.0531695
3.92364 0.0365107
3.95154 -0.115709
3.99503 -0.00339167
4.03001 -0.0566483
4.06729 0.167259
4.1197 0.100784
4.1629 0.17044
4.17746 0.0897978
4.17935 0.0372425
4.13238 0.329387
4.11586 0.254693
4.0858 0.270932
4.07029 0.0524812
3.98536 0.340519
3.96926 0.39563
3.98623 0.210092
4.02403 0.176949
4.11601 0.269562
4.18455 0.317973
4.20083 0.382999
4.19547 0.280723
4.18758 0.290718
4.12889 0.458461
4.15854 0.321893
4.13785 0.137895
4.08512 0.263815
4.03973 0.22841
4.01989 -0.0134461
4.00384 0.133661
4.00565 0.086872
4.00247 0.044707
3.99918 0.167526
4.00495 0.271592
4.05914 0.103485
4.04972 0.291372
4.0795 0.13943
4.03888 0.289167
4.03922 0.34112
4.02986 0.166534
4.02777 0.094977
4.02648 0.209014
4.02157 0.285307
4.01097 0.255472
4.01398 0.178994
4.02829 0.289902
4.03942 0.150601
4.0758 0.0791449
4.06274 0.176708
4.05932 0.285262
4.03926 0.242079
4.05559 0.0956045
3.99415 0.195807
3.95036 0.379604
3.93816 0.29662
3.96231 0.108555
3.97049 0.143477
3.97833 0.307654
3.97554 0.23402
3.97195 0.266539
3.97562 0.274839
3.97863 0.350224
3.97353 0.362302
3.93183 0.438921
3.94943 0.290593
3.94353 0.141232
3.92533 0.199576
3.91866 0.13674
3.91477 0.0577244
3.90818 0.162567
3.93137 0.237704
3.95192 0.175459
3.96728 0.191057
3.97996 0.199175
3.96527 0.181268
3.93473 0.363923
3.90564 0.259672
3.88922 0.357499
3.83873 0.410893
3.86082 0.2396
3.83693 0.393405
3.88473 0.223567
3.9072 0.35578
3.96124 0.183544
4.01128 0.0252517
4.03527 0.185392
4.0574 0.256106
4.09146 0.372955
4.12769 0.245702
4.12541 0.445211
4.1264 0.393153
4.10855 0.358448
4.11726 0.24201
4.10815 0.318787
4.14594 0.113274
4.10964 0.270619
4.09085 0.369061
4.11979 0.292413
4.10489 0.255445
4.05839 0.21172
4.01671 0.132351
3.98954 0.165509
3.9515 0.22086
3.93261 0.176109
3.9127 0.232108
3.90521 0.31779
3.93491 0.398299
3.92117 0.408122
3.94114 0.228914
3.90617 0.266962
3.8724 0.394551
3.84112 0.40919
3.83373 0.116968
3.82045 0.292876
3.86864 0.210409
3.88053 0.186139
3.89757 0.133381
3.91898 0.119813
3.93021 0.207205
3.92513 0.300286
3.91357 0.290449
3.89697 0.395637
3.83551 0.513659
3.8455 0.361195
3.85899 0.0845284
3.84779 0.232187
3.82693 0.35989
3.85377 0.152813
3.85341 0.217161
3.87829 0.014503
3.87192 0.244782
3.90816 0.0820408
3.91536 0.0168083
3.94043 0.0394322
3.95225 0.0439852
3.97738 -0.0786104
4.01062 0.0794255
4.00324 -0.0769231
4.01523 0.0339372
4.03557 0.0677048
4.02027 -0.0562912
3.96342 0.338534
3.93078 0.302858
3.95002 0.201938
3.94132 0.362197
3.94742 0.0475115
3.95488 -0.0922028
3.95819 0.0852411
3.9804 0.0599547
3.99021 0.0115899
3.99882 0.0918219
4.05488 -0.128898
4.09711 0.144827
4.15366 -0.0481991
4.17012 0.023306
4.16071 -0.105485
4.15751 0.121968
4.13429 0.0860686
4.08464 0.0586196
4.08127 -0.0076686
4.04255 0.0440112
4.04574 -0.0208382
4.04398 0.0272288
4.06352 0.0773559
4.11486 -0.110833
4.16933 -0.0370365
4.2044 -0.0727343
4.21013 -0.117555
4.21162 -0.149432
4.18889 0.00141463
4.19554 -0.128169
4.21908 -0.0877291
4.234 0.0130458
4.25489 -0.0320881
4.2227 -0.0460767
4.17896 0.11896
4.15572 0.151
4.13153 0.173889
4.13525 -0.0379048
4.11253 -0.0238234
4.10843 0.0418316
4.11244 -0.0618689
4.14193 0.0311841
4.13796 -0.0557912
4.15396 -0.161741
4.18265 0.0868066
4.20308 -0.0975406
4.21583 -0.0185687
4.21983 0.0646624
4.22556 -0.0951344
4.21216 -0.151838
4.19284 -0.147826
4.18803 -0.315115
4.18172 -0.318995
4.19681 -0.019208
4.20015 0.0198982
4.21896 0.0150656
4.17528 0.130429
4.19228 -0.0327221
4.20768 -0.0157729
4.23649 -0.00914116
4.2032 -0.033814
4.19163 -0.000889888
4.20723 0.0419604
4.18666 -0.158441
4.17752 -0.193311
4.13103 0.0823187
4.12436 -0.0108949
4.11898 -0.0725796
4.11907 0.132019
4.13799 0.0677254
4.12157 0.210096
4.09711 0.267028
4.0981 0.239043
4.10181 0.0534045
4.07757 0.219465
4.06459 0.0171837
4.04717 -0.112255
4.01404 0.0400935
3.98331 -0.083297
4.00421 -0.101418
4.04228 -0.241291
4.08689 -0.053152
4.14413 -0.20894
4.16098 -0.0601398
4.14923 -0.0195177
4.14011 -0.156741
4.14046 0.0252238
4.14255 -0.110025
4.14669 0.00300901
4.15885 -0.22493
4.1827 -0.202213
4.17109 0.0947818
4.14577 -0.0934212
4.14477 0.0926576
4.16582 -0.0293955
4.16309 0.0177455
4.17335 -0.2829
4.15933 -0.224855
4.15066 -0.205497
4.12291 -0.327239
4.14107 -0.173734
4.14851 -0.165696
4.15197 -0.0454718
4.10853 -0.030274
4.05673 -0.220916
4.00647 -0.163093
3.97925 -0.112882
4.00012 -0.0979202
4.0119 -0.0613063
4.01897 0.0783423
4.03728 -0.153304
4.05808 -0.120919
4.04846 0.0376404
4.01773 -0.0303059
3.99881 0.0855233
3.97199 -0.077671
3.9338 -0.17395
3.89931 -0.121681
3.85929 -0.038661
3.81862 -0.0739487
3.81583 -0.0976359
3.81882 0.0218566
3.83895 0.0428679
3.87852 0.078895
3.91768 -0.121258
3.95138 0.07898
3.96526 -0.0602516
3.96027 -0.123507
3.93848 -0.156645
3.90136 -0.0622034
3.85535 -0.160545
3.82246 -0.10372
3.80669 -0.139784
3.798 -0.163167
3.7958 -0.0829564
3.79132 -0.0106918
3.81074 -0.0694542
3.84708 -0.261618
3.86534 -0.161038
3.90129 -0.240396
3.95192 -0.0400705
3.98909 -0.100399
4.01483 -0.156552
4.0331 -0.147749
4.0546 -0.152317
4.07127 -0.175474
4.07746 -0.236232
4.06717 -0.235457
4.04095 -0.226156
4.03129 -0.148545
4.01224 -0.159666
4.00768 -0.240593
4.02535 -0.14888
4.03748 -0.314273
4.02433 -0.315993
4.01634 -0.251587
3.97667 -0.330119
3.94825 -0.158013
3.903 -0.0624135
3.89631 -0.193523
3.89426 -0.136441
3.90606 -0.183795
3.90421 -0.301619
3.90441 -0.292947
3.95832 -0.163352
4.01352 -0.246002
4.03882 -0.321407
4.07431 -0.221176
4.08703 -0.10409
4.08801 -0.225918
4.06207 -0.251945
4.05013 -0.242903
4.05097 -0.252765
4.03744 -0.210987
4.01903 -0.433335
4.02018 -0.403616
4.06073 -0.286661
4.08017 -0.329597
4.09276 -0.485217
4.08879 -0.515664
4.1045 -0.514237
4.10796 -0.58368
4.12417 -0.505785
4.09444 -0.586418
4.10837 -0.427469
4.14579 -0.36196
4.15127 -0.595341
4.20316 -0.51673
4.22632 -0.509887
4.24237 -0.612849
4.27075 -0.598236
4.31684 -0.351489
4.34069 -0.568627
4.37555 -0.532374
4.41729 -0.426707
4.42362 -0.546288
4.42954 -0.486169
4.4379 -0.29103
4.46953 -0.290095
4.53254 -0.313165
4.57869 -0.201868
4.58188 -0.452544
4.56866 -0.415275
4.48176 -0.664343
4.40192 -0.690999
4.35012 -0.54603
4.2707 -0.719159
4.18803 -0.818984
4.10717 -0.906564
4.1421 -0.669136
4.10965 -0.872504
4.17942 -0.506995
4.19804 -0.479328
4.14995 -0.73943
4.13864 -0.55334
4.10692 -0.51496
4.07942 -0.506844
4.07417 -0.473847
4.08842 -0.359561
4.07331 -0.545317
4.11005 -0.456273
4.11446 -0.573086
4.16057 -0.380426
4.15198 -0.42347
4.08025 -0.775762
4.0858 -0.547417
4.05601 -0.62113
4.05377 -0.592729
4.0302 -0.5866
4.00587 -0.712163
4.01488 -0.639565
4.03263 -0.664912
4.0814 -0.678444
4.13374 -0.55744
4.16401 -0.506935
4.17987 -0.539759
4.14721 -0.724941
4.1749 -0.39402
4.17477 -0.308063
4.14099 -0.545862
4.10879 -0.681252
4.09198 -0.494716
4.08415 -0.422358
4.04534 -0.705836
4.06796 -0.640531
4.04458 -0.649747
4.03392 -0.644371
4.00047 -0.765433
4.01942 -0.660562
4.04755 -0.48568
4.06021 -0.545784
4.07908 -0.654346
4.08754 -0.733326
4.09606 -0.749344
4.11667 -0.779388
4.12038 -0.795449
4.14465 -0.750677
4.13493 -0.865661
4.15969 -0.807956
4.18687 -0.771155
4.19123 -0.901377
4.24294 -0.782184
4.27263 -0.67273
4.23534 -0.772085
4.18895 -0.852942
4.17482 -0.766355
4.16751 -0.763959
4.14871 -0.892236
4.12164 -1.04735
4.13662 -0.990214
4.13117 -0.916638
4.07559 -0.969363
4.03961 -0.988267
4.00608 -1.03092
3.90788 -1.22184
3.98706 -0.869902
3.99092 -0.769395
3.99265 -0.755943
3.95901 -0.944031
-1.725 -0.119839
3.97614 -0.709297
3.92632 -0.808317
3.89159 -0.772804
-1.689 0.0115554
3.92376 -0.712225
3.91307 -0.850905
3.90403 -0.87586
3.89891 -0.817426
3.88265 -0.848272
3.84963 -0.938152
3.8239 -0.969722
3.849 -0.819964
3.84343 -0.858098
3.80864 -1.00137
3.81312 -1.03138
3.84273 -0.843839
3.81355 -0.950099
3.80686 -0.962021
3.78803 -1.01277
3.85256 -0.844656
3.79049 -1.07234
3.80649 -0.930768
3.83312 -0.74619
3.78143 -0.898042
3.80301 -0.90726
3.85628 -0.893394
3.90148 -0.915274
3.92337 -0.964267
3.92132 -0.942065
3.83283 -1.13057
3.8706 -0.939809
3.87906 -0.867553
3.78703 -1.13185
3.84709 -0.794202
3.79913 -0.870973
3.83206 -0.766884
3.84016 -0.809076
3.83056 -0.946532
3.86538 -0.747584
3.78589 -0.980172
3.80106 -0.88378
3.76984 -0.942452
3.78639 -0.837972
3.77447 -0.846742
3.80485 -0.805612
3.82288 -0.840324
3.88033 -0.689823
3.91808 -0.672917
3.92472 -0.600504
3.91436 -0.651342
3.89832 -0.690798
3.87173 -0.648953
3.84972 -0.692052
3.83603 -0.667373
3.79442 -0.788068
3.7668 -0.784873
3.75887 -0.86523
3.76901 -0.826599
3.77981 -0.877667
3.83714 -0.749502
3.85384 -0.774624
3.82819 -0.848952
3.8484 -0.727017
3.81186 -0.710357
3.77739 -0.789256
3.78613 -0.494127
3.74289 -0.474424
3.70344 -0.504983
3.67371 -0.516009
3.68069 -0.40312
3.66423 -0.676664
3.70374 -0.619035
3.74162 -0.582373
3.73011 -0.744949
3.74788 -0.502759
3.6824 -0.632298
3.64503 -0.64646
3.60096 -0.634227
3.59527 -0.607843
3.59457 -0.653235
3.60757 -0.599277
3.62056 -0.660302
3.66943 -0.503345
3.70416 -0.455553
3.69623 -0.615156
3.73213 -0.483611
3.71876 -0.50943
3.7057 -0.60739
3.7216 -0.512235
3.687 -0.734399
3.68529 -0.603555
3.69073 -0.495749
3.67244 -0.54422
3.68285 -0.546188
3.72459 -0.599545
3.81388 -0.37557
3.82115 -0.607793
3.8825 -0.456448
3.92014 -0.504543
3.91093 -0.675624
3.96674 -0.56512
3.98222 -0.563551
3.93694 -0.60986
3.94996 -0.422703
3.93338 -0.587634
3.95178 -0.543036
3.97647 -0.587125
3.9897 -0.58393
3.9731 -0.6739
4.00563 -0.677803
4.01759 -0.624439
4.02703 -0.481919
3.99353 -0.554419
3.99159 -0.492046
3.99807 -0.498497
4.00251 -0.530544
4.02745 -0.421748
4.02193 -0.521418
3.9994 -0.608283
3.99471 -0.368371
3.94551 -0.537995
3.91669 -0.439218
3.89961 -0.445508
3.89141 -0.424796
3.87573 -0.450041
3.90678 -0.42079
3.90699 -0.582561
3.89488 -0.613298
3.92225 -0.433523
3.89008 -0.65978
3.89087 -0.57418
3.87131 -0.577384
3.88623 -0.60403
3.92568 -0.491167
3.9249 -0.62388
3.89219 -0.815152
3.93814 -0.742492
3.92878 -0.880423
4.03778 -0.617741
4.06551 -0.695822
4.10372 -0.695728
4.13939 -0.470034
4.11153 -0.510948
4.13771 -0.415063
4.13977 -0.474206
4.15274 -0.480744
4.20734 -0.36355
4.24155 -0.471455
4.2707 -0.459667
4.2931 -0.492628
4.26075 -0.632675
4.23383 -0.521155
4.20234 -0.494188
4.12365 -0.691876
4.09858 -0.523003
4.08576 -0.398646
4.09184 -0.56191
4.13781 -0.42048
4.16171 -0.315236
4.16956 -0.389753
4.16188 -0.466808
4.15063 -0.490719
4.10297 -0.493331
4.1079 -0.317387
4.1405 -0.339254
4.18017 -0.258149
4.20775 -0.36975
4.23517 -0.390974
4.24846 -0.583143
4.25362 -0.57288
4.25318 -0.394096
4.22481 -0.510609
4.22851 -0.470464
4.23814 -0.408289
4.22616 -0.476407
4.19164 -0.604945
4.21895 -0.498653
4.18102 -0.65486
4.20664 -0.434693
4.1843 -0.511553
4.20207 -0.529633
4.26993 -0.277849
4.28424 -0.258793
4.32578 -0.237888
4.31847 -0.309327
4.31594 -0.384749
4.32048 -0.247322
4.32841 -0.271238
4.3335 0.0611766
4.36349 -0.307823
4.38291 -0.185634
4.33457 -0.0905097
4.32078 -0.296524
4.29732 -0.21514
4.26035 -0.209566
4.22639 -0.147362
4.19624 -0.0373568
4.20106 -0.0656001
4.19659 -0.220218
4.21405 -0.0166232
4.22105 -0.109742
4.21083 -0.0214236
4.19003 -0.0839397
4.13121 0.179997
4.13411 -0.0255887
4.13317 -0.133373
4.10115 0.158861
4.11435 0.0521263
4.1204 0.0397895
4.12313 0.18065
4.11425 0.0156108
4.10889 -0.0403223
4.06193 0.133808
4.02049 0.0548
4.0226 0.0206684
3.99049 0.159403
3.96185 0.163269
3.97573 0.224465
3.97389 0.126195
3.95469 0.288949
4.00016 0.355907
4.06288 0.230913
4.11655 -0.023061
4.10836 0.0487886
4.12618 0.14307
4.11141 0.16515
4.12877 0.0696104
4.12791 -0.068639
4.1336 -0.084436
4.09665 -0.100848
4.06836 -0.0010796
4.03996 -0.086966
4.07908 -0.0134915
4.09945 0.117602
4.18235 0.137111
4.15851 0.289386
4.14508 0.382605
4.10209 0.433209
4.08486 0.392514
4.09774 0.373168
4.0891 0.392096
4.07974 0.347127
4.03365 0.267627
3.99792 0.309131
4.023 0.0380902
3.98475 0.114845
3.94527 0.128698
3.92153 0.270802
3.92363 0.16892
3.92287 0.199717
3.89746 0.288373
3.89584 0.237746
3.96727 0.0173043
3.95546 0.257702
3.9377 0.41534
3.94324 0.22984
3.94975 0.310673
3.96427 0.221217
3.97059 0.146548
3.95115 0.341785
3.95299 0.185248
3.94258 0.259089
3.89475 0.335659
3.8768 0.508237
3.94682 0.382877
3.93021 0.458233
3.94932 0.407156
3.93926 0.405524
3.94536 0.308397
3.88652 0.498714
3.87177 0.328034
3.84243 0.345859
3.79705 0.504087
3.89198 0.214361
3.86377 0.469788
3.91186 0.226582
3.88794 0.221672
3.85093 0.207163
3.81615 0.239674
3.83368 0.30739
3.89276 0.136858
3.87405 0.23065
3.86848 0.233094
3.88666 0.200253
3.93248 0.231195
3.96195 0.210697
3.9694 0.253408
4.0186 0.0881265
4.01552 0.159238
4.02918 0.309734
4.05364 0.106603
4.0517 0.117353
4.04012 0.151339
4.01668 0.229947
4.04032 0.14716
4.06081 0.216
4.08223 0.300174
4.09866 0.449164
4.13651 0.344669
4.08624 0.56633
4.06838 0.491918
4.03574 0.309608
4.01583 0.421042
4.02484 0.280818
4.01475 0.412839
4.03266 0.369691
4.0383 0.322496
4.03394 0.365146
4.01663 0.423029
4.01341 0.428287
4.03322 0.331168
4.0094 0.428669
3.95573 0.583079
3.99063 0.455393
3.96976 0.62054
3.99774 0.538756
3.96889 0.584395
3.96588 0.399291
3.93708 0.331341
3.91602 0.473334
3.93427 0.351001
3.93557 0.343635
3.98263 0.239032
3.9997 0.304613
4.01109 0.457017
4.08049 0.296933
4.08957 0.341779
4.04742 0.501285
4.00548 0.352547
3.98691 0.260741
3.91443 0.233757
3.86745 0.156405
3.82356 0.292242
3.81873 0.292883
3.80223 0.346948
3.80099 0.305373
3.81478 0.265665
3.72654 0.523635
3.76571 0.339304
3.80777 0.245937
3.80472 0.128608
3.81348 0.286049
3.86048 0.201721
3.84726 0.248254
3.86473 0.141274
3.86879 0.15185
3.89481 0.187179
3.89644 0.241958
3.88817 0.428331
3.91182 0.444235
3.87781 0.491207
3.86063 0.47424
3.83259 0.55639
3.87724 0.368274
3.9078 0.257184
3.92116 0.384667
3.94254 0.319151
3.97368 0.2788
3.94658 0.385692
3.9403 0.360685
3.9209 0.321291
3.90031 0.305093
3.86688 0.335824
3.82259 0.311727
3.78468 0.177323
3.72843 0.284291
3.71525 0.304557
3.73285 0.267539
3.7305 0.269496
3.70702 0.366656
3.7758 0.292643
3.7933 0.31564
3.82949 0.30455
3.84579 0.321435
3.8454 0.30941
3.78941 0.261096
3.74048 0.370849
3.71484 0.354092
3.72716 0.316737
3.68916 0.342996
3.66208 0.451809
3.69437 0.394403
3.71578 0.496166
3.77809 0.369456
3.81963 0.355068
3.85839 0.373908
3.87304 0.252612
3.85371 0.38878
3.84226 0.516432
3.82434 0.507114
3.81963 0.534252
3.82729 0.443939
3.77038 0.591255
3.75472 0.520388
3.73489 0.529943
3.69898 0.555839
3.69402 0.575716
3.73692 0.457818
3.72861 0.523839
3.73591 0.52231
3.71351 0.593707
3.75055 0.389846
3.74398 0.451141
3.73038 0.548486
3.77832 0.45622
3.7106 0.644335
3.59184 0.802541
3.65822 0.541012
3.62168 0.578125
3.66064 0.540556
3.72915 0.478617
3.77479 0.456167
3.81238 0.431444
3.82791 0.40599
3.82697 0.340182
3.82545 0.288861
3.82873 0.399372
3.80112 0.46776
3.83339 0.390597
3.86689 0.266298
3.81353 0.401188
3.84989 0.367169
3.82382 0.325451
3.7902 0.441548
3.73903 0.613173
3.78917 0.419622
3.767 0.461946
3.77645 0.427739
3.7548 0.433593
3.76885 0.466374
3.80255 0.530172
3.79136 0.543821
3.81628 0.454623
3.78745 0.458964
3.8042 0.377502
3.73646 0.447646
3.73178 0.400127
-3.59026 -0.809371
-3.59536 -0.807095
3.75006 0.203948
3.69152 0.415388
-3.58942 -0.745002
-3.5728 -0.809916
-3.5565 -0.837183
-3.64331 -0.709639
-3.65954 -0.707951
-3.66934 -0.728873
-3.63766 -0.825013
-3.59462 -0.787895
-3.53994 -0.868059
3.65561 0.317212
-3.4814 -0.901253
-3.5056 -0.900566
-3.55237 -0.8105
-3.59437 -0.706276
-3.62052 -0.764723
3.71753 0.566201
-3.73268 -0.668474
-3.77802 -0.646306
-3.75651 -0.735024
-3.79625 -0.42241
-3.66852 -0.66139
-3.68768 -0.470912
-3.63984 -0.512416
-3.58361 -0.574743
-3.5473 -0.556342
-3.54821 -0.656528
-3.53242 -0.691705
-3.5113 -0.801195
-3.58042 -0.682778
-3.5479 -0.760999
-3.54524 -0.773737
-3.58063 -0.631395
-3.56013 -0.628335
-3.62494 -0.402191
-3.58834 -0.585846
-3.53244 -0.729671
-3.51375 -0.767813
-3.55782 -0.596019
3.59283 0.454247
-3.57039 -0.659818
-3.58909 -0.716207
-3.54755 -0.830829
-3.51377 -0.921758
3.65962 0.428447
3.6375 0.463863
3.65391 0.426833
3.69913 0.27747
3.70778 0.398109
3.76343 0.307432
3.76043 0.369281
3.77766 0.420854
3.75105 0.423383
3.68908 0.526145
3.65731 0.583892
3.6293 0.631553
3.67596 0.435503
3.65716 0.527826
3.67477 0.45313
3.69901 0.371378
3.74652 0.337681
3.77484 0.468372
3.7875 0.527024
3.8614 0.390694
3.86561 0.507034
3.88809 0.633456
3.91027 0.628222
3.93827 0.703448
3.93105 0.74803
3.89246 0.854624
3.94187 0.636637
3.91639 0.548171
3.8974 0.581279
3.93177 0.390373
3.87878 0.578409
3.87947 0.540292
3.88191 0.517175
3.88893 0.475878
3.9282 0.26177
3.94449 0.402546
3.99428 0.404439
4.04338 0.391397
4.05463 0.34047
4.0292 0.42669
3.99654 0.371971
3.99333 0.311015
3.96654 0.397503
3.98785 0.298868
3.9758 0.272322
3.97086 0.363302
3.97517 0.263837
3.96665 0.246824
3.97239 0.289937
3.99808 0.27311
4.00574 0.343739
4.00438 0.354101
3.9883 0.322925
3.97548 0.323763
3.97361 0.196592
3.95626 0.279122
3.95462 0.170503
3.99824 0.225635
4.05536 0.234816
4.09981 0.242003
0.975656 2.21493
4.19004 0.200802
0.904438 2.34286
0.924455 2.30401
4.25588 0.0777842
4.24314 0.0744939
4.22074 -0.0841164
4.20665 0.0183586
4.20747 0.179804
0.712412 2.3967
4.21961 -0.0182906
0.76396 2.27683
4.13218 0.190817
4.11858 0.106701
4.12211 -0.0249978
4.08024 -0.00560421
4.06615 0.0485887
4.09882 0.065588
4.1105 0.0854411
4.11284 0.0522297
4.07174 -0.0369144
3.98117 0.222787
3.95833 0.0597805
3.92059 0.0965636
3.91902 0.0446898
3.89034 0.03531
3.88066 0.0285791
3.8672 0.0558151
3.84106 -0.000681377
3.80903 0.0984809
3.80215 0.243753
3.85226 0.0533607
3.84649 0.234419
3.88812 0.145417
3.88212 0.126925
3.87099 0.285407
3.89094 0.0665197
3.85721 0.149128
3.8963 0.0486898
3.93981 0.177198
3.97911 0.161857
3.98888 0.171387
3.98112 0.0408886
3.96492 0.103417
3.94212 0.138377
3.8748 0.307412
3.82513 0.28566
3.81799 0.243881
3.78064 0.285308
3.76092 0.22271
3.67994 0.451424
3.75603 0.195088
3.7318 0.304786
3.75168 0.237199
3.77655 0.23515
3.77155 0.412724
3.77763 0.350878
3.7683 0.279345
3.73939 0.333164
3.73339 0.336901
3.7092 0.35555
3.71304 0.391964
3.77952 0.154539
3.77848 0.325365
3.8307 0.117381
3.80694 0.0380253
3.78033 0.142778
3.81656 0.216031
3.89209 0.0968743
3.8591 0.250038
3.87888 0.304138
3.85318 0.220575
3.79192 0.300335
3.78891 0.126247
3.74617 0.177242
3.78201 0.171275
3.79532 0.184121
3.81232 0.208093
3.784 0.238978
3.85657 0.158681
3.87933 0.119602
3.88493 0.202905
3.85214 0.368404
3.87652 0.253925
3.8474 0.235329
3.82036 0.238781
3.83267 0.237209
3.89271 0.207661
3.94928 0.122338
3.95895 0.0753338
3.94433 0.139314
3.96697 0.109072
3.89305 0.349541
3.88019 0.388032
3.85644 0.325888
3.83336 0.269569
3.85484 0.365616
3.85645 0.421854
3.87909 0.460748
3.90837 0.473208
3.87628 0.617734
3.8485 0.596066
3.77298 0.639361
3.77911 0.488397
3.82008 0.445828
3.78438 0.53542
3.79044 0.45509
3.86471 0.454667
3.89447 0.352531
3.87166 0.43005
3.92736 0.20118
3.90324 0.343249
3.88049 0.407294
3.91624 0.383454
3.91754 0.393665
3.88838 0.382172
3.90842 0.298274
3.87585 0.356177
3.89928 0.235191
3.91834 0.198861
3.93617 0.130632
3.92235 0.134886
3.92486 0.215091
3.96004 -0.0067732
3.98304 0.107955
3.97638 0.108216
4.00467 -0.0382272
3.97429 0.135143
3.98666 0.115107
4.00242 0.0733672
3.98594 0.0152761
3.98915 -0.0156946
3.93071 0.0636209
3.8856 -0.104635
3.88335 0.0170244
3.90811 -0.0424325
3.97684 0.0246062
3.96989 0.0458207
4.02402 -0.108374
4.03076 0.0465964
4.03568 0.103167
4.04137 0.0207743
4.04703 0.0286987
4.03343 0.103007
4.02096 -0.0511042
4.01213 0.122801
4.03322 0.0967898
4.04286 0.0243244
0.462457 2.06999
0.463648 2.12652
3.94908 0.10522
3.90476 0.216415
3.93045 0.131926
3.92517 0.227907
0.537819 2.00751
0.566921 1.92229
0.583549 1.84601
0.550711 1.86107
0.549489 1.90033
0.601769 1.79282
-3.57007 -0.891301
0.580384 1.7282
3.74938 0.196839
3.7766 0.29405
0.601439 1.80364
-3.62414 -0.936243
-3.60176 -0.991913
0.541644 1.91188
-3.55644 -0.999553
0.567718 1.88069
0.542905 1.94387
0.494565 1.92251
-3.51367 -0.905644
3.7495 0.113903
-3.51707 -0.965767
3.78351 0.166609
-3.50775 -1.0746
3.7721 0.217436
3.78286 0.174004
3.81562 0.134261
-3.61105 -0.953189
-3.60349 -1.05772
-3.67946 -0.918847
-3.5976 -1.06519
-3.555 -1.11513
-3.5715 -1.02535
-3.53953 -1.00851
-3.50558 -1.04309
-3.51409 -0.954842
-3.49631 -0.886385
-3.48649 -0.864593
-3.47136 -0.870592
-3.41672 -1.01159
3.64104 0.374913
-3.47665 -0.91984
3.67218 0.227785
3.62117 0.359771
3.63963 0.235713
3.61642 0.345215
3.60592 0.31262
3.605 0.260971
3.57527 0.310075
3.52993 0.403344
3.51372 0.400254
3.54245 0.370145
3.62019 0.198656
3.60253 0.362185
3.62092 0.263665
3.62718 0.356226
3.58772 0.425087
3.60267 0.34366
3.59734 0.317897
3.57554 0.474682
3.61405 0.373865
3.6182 0.358007
3.60566 0.273747
3.60367 0.341818
3.62847 0.288787
3.64599 0.220096
3.60904 0.363396
3.6466 0.326248
3.66574 0.318386
3.63848 0.320703
3.66687 0.285416
3.67872 0.284991
3.70014 0.2709
3.71477 0.270351
3.73937 0.299551
3.75053 0.367344
3.75113 0.408332
3.82311 0.255695
3.82001 0.312238
3.86609 0.212943
3.83863 0.310685
3.8529 0.403443
3.90169 0.28336
