# Supplementary material for: Stochastic bond dynamics facilitates alignment of malaria parasite at erythrocyte membrane upon invasion
Source: eLife. 2020 May 18;9:e56500. doi: 10.7554/eLife.56500 (PMC7269671; doi:10.7554/eLife.56500)
Supplement: Figure 2—source data 1. [file elife-56500-fig2-data1.zip › PARA_POSITIONS/pos47.dat]

3.5343 -0.849553
3.57458 -0.863524
3.56603 -1.00447
3.5734 -1.02157
3.6019 -0.970028
3.56622 -1.11368
3.6282 -0.85937
3.59711 -0.936629
3.64155 -0.755228
3.58695 -0.980415
3.57304 -0.993048
3.6231 -0.839033
3.56685 -1.04749
3.6261 -0.889367
3.65593 -0.890019
3.64412 -1.04497
3.67698 -1.03367
3.72235 -0.989877
3.74271 -1.05964
3.7983 -0.943286
3.83559 -0.81197
3.84887 -0.833287
3.82979 -0.938729
3.81222 -0.986973
3.859 -0.745913
3.83334 -0.867325
3.80828 -0.967844
3.8017 -0.996801
3.75754 -1.08005
3.78218 -0.841294
3.72175 -0.961958
3.71186 -0.972834
3.76113 -0.848614
3.72089 -1.10732
3.74205 -1.08451
3.79921 -0.886642
3.81431 -0.81404
3.83447 -0.805795
3.89018 -0.798736
3.8554 -1.14169
3.99134 -0.79847
3.99266 -0.943406
4.02755 -0.840698
4.02666 -0.752429
3.92822 -1.05459
3.94472 -0.913374
3.92471 -0.936974
3.94611 -0.85986
3.96048 -0.818858
3.91931 -1.00399
3.9877 -0.767982
3.9512 -0.898229
3.91276 -0.956665
3.89367 -0.865505
3.82969 -0.932807
3.78285 -1.03185
3.80829 -0.934117
3.86186 -0.827678
3.86782 -0.996743
3.9354 -0.831781
3.94032 -0.88566
3.93857 -0.953526
3.90597 -1.08901
3.94144 -0.95607
3.96125 -0.903798
3.92711 -1.06615
3.95503 -0.967923
3.93356 -1.05478
3.88275 -1.21414
3.96478 -0.90395
3.96316 -0.979094
3.97156 -0.990284
3.96329 -0.982649
3.95454 -0.890654
3.91546 -0.991126
3.83231 -1.2896
3.89035 -1.08053
3.87122 -1.10034
3.8591 -1.22029
3.89972 -1.1976
3.97221 -1.08541
4.00776 -1.08265
4.06251 -0.976919
4.02143 -1.10813
3.94227 -1.24767
3.96955 -1.00107
3.90768 -1.0601
3.88539 -1.03322
3.88426 -0.9524
3.86912 -0.93853
3.83675 -1.00164
3.87257 -0.869113
3.92437 -0.755617
3.90998 -0.949255
4.0199 -0.615345
4.00767 -0.891676
4.05015 -0.854445
4.03476 -1.02273
4.03854 -0.966678
4.01444 -1.00206
3.9516 -1.12411
3.95917 -0.956954
3.94936 -0.807171
3.88278 -0.93385
3.86378 -0.961505
3.86047 -0.975258
3.85931 -0.984994
3.86453 -0.910305
3.83146 -0.922492
3.75323 -1.10796
3.8004 -0.879955
3.80168 -0.871215
3.77493 -0.962458
3.80535 -0.818101
3.79813 -0.820277
3.72899 -1.06297
3.73339 -1.05266
3.76696 -0.974514
3.80255 -0.954059
3.77994 -1.14615
3.86751 -0.958061
3.87909 -1.06626
3.90048 -1.06178
3.95799 -0.819968
3.89336 -1.00703
3.91029 -0.802768
3.84257 -0.965437
3.82386 -0.96045
3.83495 -0.92328
3.80782 -1.09839
3.89107 -0.792685
3.87319 -0.909403
3.8603 -1.0344
3.85501 -1.18193
3.85649 -1.22457
3.90181 -1.06581
3.92461 -0.961565
3.91677 -1.10742
3.99598 -0.909353
3.95554 -1.15819
4.05436 -0.811393
4.02082 -1.03229
4.04253 -0.997148
4.06165 -1.00972
4.07846 -1.02555
4.14476 -0.898246
4.18767 -0.795846
4.15822 -0.887605
4.17408 -0.721803
4.09627 -0.957854
4.08524 -0.921582
4.10844 -0.901371
4.16579 -0.894888
4.25236 -0.765118
4.27381 -0.875111
4.29992 -0.736345
4.23959 -0.835141
4.19804 -0.792936
4.15706 -0.772111
4.09123 -0.871707
4.07914 -0.757688
4.00733 -0.948257
4.01742 -0.822123
4.00736 -0.82927
4.03364 -0.769708
4.03155 -0.847064
4.06578 -0.804813
4.07679 -0.929108
4.05266 -1.17807
4.10826 -0.995203
4.05777 -1.10769
4.08671 -0.820988
4.07887 -0.712039
3.98689 -1.00844
3.99303 -0.814967
3.87514 -1.17038
3.95366 -0.742447
3.93211 -0.713234
3.90625 -0.844931
3.9141 -0.899231
3.94311 -0.833845
3.96366 -0.790363
3.87185 -1.1372
3.909 -0.925141
3.91042 -0.830957
3.88839 -0.880147
3.89525 -0.859114
3.93047 -0.67827
3.93873 -0.723154
3.96839 -0.67892
4.01125 -0.60877
3.96405 -0.953276
4.01282 -0.816484
4.05082 -0.77465
4.02678 -0.977285
4.08386 -0.840717
4.07077 -0.896337
4.06564 -0.660625
4.04437 -0.589887
4.03786 -0.525325
3.99767 -0.65417
4.02694 -0.550645
4.02856 -0.640234
4.05941 -0.589519
4.10642 -0.530625
4.09747 -0.72305
4.09676 -0.632493
4.09813 -0.509677
4.06086 -0.52199
4.0124 -0.626908
4.0125 -0.426515
3.97231 -0.429421
3.94123 -0.508976
3.9375 -0.551811
3.96041 -0.552938
3.99452 -0.326158
4.01084 -0.236031
4.02769 -0.294232
4.01312 -0.480419
3.98872 -0.489971
3.98309 -0.423994
3.96982 -0.521057
3.98005 -0.394094
3.95928 -0.433121
3.95887 -0.466929
3.9636 -0.60256
3.98492 -0.645545
4.05352 -0.440785
4.08473 -0.582055
4.10679 -0.393715
4.08782 -0.414757
4.04964 -0.306551
3.97988 -0.459807
3.90668 -0.578167
3.85419 -0.61042
3.82026 -0.547654
3.78777 -0.440164
3.77969 -0.344453
3.76176 -0.601841
3.8142 -0.394967
3.82775 -0.436484
3.84627 -0.526084
3.91487 -0.262577
3.93284 -0.247632
3.93508 -0.37057
3.92611 -0.504398
3.91577 -0.45289
3.90218 -0.413646
3.88931 -0.354153
3.84302 -0.478579
3.84416 -0.288313
3.84037 -0.469991
3.88847 -0.472814
3.91832 -0.537544
3.93331 -0.555511
3.93215 -0.58887
3.95941 -0.432256
3.9434 -0.597705
3.95565 -0.495905
3.95113 -0.362593
3.89774 -0.435601
3.83615 -0.245521
3.76739 -0.385253
3.71637 -0.458776
3.69265 -0.361864
3.65819 -0.485103
3.67548 -0.287631
3.66075 -0.600685
3.69625 -0.501182
3.70808 -0.545784
3.70379 -0.532945
3.71563 -0.48581
3.7514 -0.261358
3.76384 -0.383628
3.79328 -0.3841
3.82203 -0.429928
3.87556 -0.30093
3.90807 -0.246338
3.91043 -0.310757
3.88193 -0.586219
3.86504 -0.510512
3.85668 -0.518308
3.87164 -0.374164
3.85355 -0.552215
3.90463 -0.386525
3.96122 -0.452068
4.00957 -0.281099
4.03598 -0.375751
4.07801 -0.355529
4.0936 -0.624191
4.10183 -0.677056
4.09786 -0.670162
4.06557 -0.777852
4.07593 -0.699132
4.09121 -0.548922
4.04869 -0.774811
4.11079 -0.49306
4.12861 -0.527996
4.17556 -0.536595
4.21312 -0.389979
4.13325 -0.825123
4.13501 -0.653806
4.09 -0.722114
4.07574 -0.546817
4.03868 -0.56955
4.01614 -0.596595
4.01765 -0.362399
3.98171 -0.495172
3.95061 -0.567766
3.92369 -0.562021
3.90709 -0.513613
3.86946 -0.664028
3.89556 -0.426785
3.87342 -0.577926
3.88192 -0.669593
3.88046 -0.687227
3.88814 -0.62517
3.92421 -0.463352
3.91656 -0.664734
3.91266 -0.650744
3.93897 -0.272524
3.91168 -0.403548
3.87382 -0.624556
3.88657 -0.369639
3.88868 -0.494884
3.94979 -0.474786
4.02425 -0.4582
4.08825 -0.446715
4.1478 -0.344878
4.16844 -0.542571
4.16814 -0.546954
4.10119 -0.645328
4.08329 -0.460967
4.07512 -0.520575
4.08973 -0.559074
4.10325 -0.579163
4.09552 -0.680375
4.09408 -0.673554
4.08517 -0.686994
4.07924 -0.726179
4.08133 -0.615588
4.07513 -0.571336
4.07351 -0.447523
4.06357 -0.390082
4.02971 -0.667481
4.09862 -0.299039
4.12399 -0.575541
4.18701 -0.417956
4.20428 -0.556843
4.19322 -0.582385
4.20239 -0.334047
4.17366 -0.448107
4.14565 -0.371943
4.12241 -0.368583
4.11682 -0.359925
4.11313 -0.574924
4.15741 -0.364331
4.16464 -0.458974
4.16705 -0.550232
4.19497 -0.47977
4.21435 -0.411202
4.21601 -0.413733
4.22863 -0.327849
4.22843 -0.432591
4.22032 -0.472131
4.18852 -0.568105
4.20046 -0.548586
4.2263 -0.567953
4.2986 -0.503942
4.37359 -0.334735
4.41696 -0.365697
4.43362 -0.389642
4.42967 -0.210854
4.40267 -0.247184
4.39939 -0.00130568
4.39692 -0.308442
4.39042 -0.197834
4.37645 -0.340761
4.39202 -0.261949
4.39718 -0.363455
4.39961 -0.445122
4.41241 -0.27956
4.38863 -0.366905
4.38028 -0.303019
4.38406 -0.291395
4.38762 -0.410287
4.41375 -0.212419
4.43282 -0.372168
4.44652 -0.24704
4.41747 -0.284405
4.38849 -0.3341
4.38878 -0.195885
4.3984 -0.223428
4.42363 -0.0517448
4.43414 -0.203022
4.42064 -0.199336
4.40991 -0.209421
4.40008 -0.406457
4.42183 -0.212028
4.42841 -0.207523
4.43268 -0.133268
4.41953 0.0349639
4.38847 0.104392
4.3654 -0.0133366
4.35062 -0.117743
4.34046 -0.0547766
4.34216 -0.0704861
4.38231 -0.109358
4.41582 -0.0313336
4.44501 0.269724
4.49442 -0.0580992
4.49574 0.0668551
4.47791 -0.108808
4.46426 -0.0407156
4.44392 -0.0410702
4.42231 0.0863764
4.42022 -0.0449051
4.39587 -0.205121
4.39149 -0.003029
4.37746 0.0414571
4.35974 -0.121305
4.34202 -0.0542896
4.32139 -0.248885
4.31216 -0.249642
4.33358 -0.200172
4.36663 -0.0684248
4.40024 -0.166949
4.43246 -0.20955
4.47497 -0.132615
4.50531 -0.04182
4.51022 0.20305
4.51689 0.107717
4.48584 0.07618
4.45085 0.0240736
4.43686 0.0117909
4.43779 0.147372
4.44853 -0.0358083
4.44383 0.214914
4.44464 -0.160826
4.42536 0.0988163
4.41532 -0.162955
4.40361 -0.263006
4.38713 -0.0696575
4.37209 -0.0732842
4.35998 -0.0979519
4.36027 0.0227285
4.37348 0.00951291
4.40885 -0.17074
4.46382 0.0751047
4.50433 -0.00907724
4.53598 -0.0137212
4.55471 0.350628
4.60073 0.128875
4.58969 0.329395
4.58597 0.264235
4.56828 0.142097
4.54164 0.107365
4.52685 0.0981887
4.54529 0.0916588
4.58229 -0.0211993
4.61 0.114907
4.61618 0.0417146
4.61728 -0.12583
4.58601 0.0368569
4.53477 -0.0351975
4.47714 0.210023
4.4701 0.0526311
4.45528 0.0341997
4.47624 0.13902
4.49561 0.13454
4.5068 0.157509
4.49901 0.0645269
4.46338 0.126757
4.42568 -0.0670075
4.3901 0.0749656
4.36232 -0.0676427
4.33437 0.0290377
4.32116 0.033208
4.33592 0.0835317
4.3439 0.124342
4.32363 0.396699
4.32892 0.262473
4.30396 0.411
4.29404 0.421016
4.27736 0.394684
4.28877 0.0212841
4.26941 0.053696
4.24534 0.0732454
4.23924 0.174742
4.25032 0.103746
4.26192 0.0920956
4.2752 0.165832
4.27381 0.198205
4.2656 0.25811
4.26818 0.0876171
4.26211 0.294841
4.26773 0.203951
4.24611 0.37417
4.23192 0.481293
4.25567 0.403812
4.25235 0.443788
4.23556 0.488351
4.23587 0.367411
4.24585 0.176121
4.21185 0.528703
4.22675 0.421678
4.20114 0.59652
4.21342 0.342486
4.24586 0.141189
4.27065 0.327858
4.30248 0.280472
4.31383 0.210635
4.32976 0.153072
4.31489 0.237453
4.29409 0.336364
4.27696 0.518569
4.29919 0.412995
4.34316 0.246286
4.34767 0.518164
4.37304 0.437983
4.38746 0.326012
4.38686 0.270639
4.38656 0.308179
4.38913 0.272573
4.34444 0.55158
4.34004 0.46417
4.31438 0.497192
4.30268 0.534506
4.29342 0.674916
4.30024 0.587554
4.28829 0.289679
4.21252 0.380324
4.1656 0.346657
4.12692 0.358919
4.08829 0.478474
4.08559 0.326616
4.08227 0.306473
4.08591 0.327178
4.10996 0.192506
4.10908 0.408273
4.12127 0.430635
4.15015 0.39202
4.17537 0.457868
4.2133 0.377218
4.24358 0.460743
4.27429 0.448095
4.31426 0.396439
4.33426 0.351143
4.30497 0.516812
4.29074 0.389232
4.27283 0.482976
4.26858 0.626483
4.24382 0.842973
4.30658 0.492187
4.29314 0.58856
4.24251 0.794251
4.26665 0.664026
4.25105 0.835358
4.30129 0.591053
4.32117 0.541422
4.32251 0.543643
4.30318 0.662075
4.3247 0.557609
4.35081 0.36592
4.37738 0.335164
4.39805 0.4894
4.42372 0.481566
4.4103 0.680038
4.46318 0.370417
4.43111 0.691974
4.46507 0.551139
4.49185 0.442517
4.51204 0.332711
4.48894 0.590365
4.44989 0.763262
4.45655 0.583795
4.4289 0.549685
4.38112 0.689202
4.3949 0.595307
4.45262 0.432405
4.43247 0.860423
4.45458 0.712586
4.46319 0.616137
4.4781 0.536785
4.46911 0.662317
4.47645 0.656217
4.49288 0.612115
4.51801 0.599827
4.54649 0.516191
4.53791 0.61369
4.57597 0.298091
4.51545 0.703436
4.5025 0.686494
4.52126 0.449407
4.48694 0.503256
4.47137 0.463954
4.46321 0.32
4.44232 0.410345
4.43927 0.428443
4.45855 0.464223
4.4967 0.423456
4.49264 0.672619
4.54574 0.435274
4.57495 0.412491
4.52862 0.666972
4.53362 0.448792
4.47218 0.576699
4.42429 0.673757
4.42913 0.514187
4.43482 0.401132
4.39406 0.667821
4.43546 0.501583
4.43927 0.549723
4.46827 0.648498
4.45059 0.862673
4.45643 0.789493
4.46198 0.778188
4.48438 0.591168
4.49671 0.405128
4.46687 0.361284
4.401 0.512163
4.36425 0.377192
4.32816 0.554939
4.36522 0.487356
4.39808 0.5629
4.44712 0.383813
4.42692 0.643139
4.42777 0.709262
4.4426 0.626511
4.4645 0.55797
4.44754 0.644917
4.42564 0.682883
4.40208 0.71094
4.41778 0.566689
4.33494 0.997496
4.39571 0.766491
4.36824 0.912344
4.36324 0.878042
4.36663 0.736173
4.34553 0.676656
4.29399 0.780321
4.31249 0.646018
4.33397 0.508211
4.30915 0.728463
4.33888 0.653383
4.36163 0.591272
4.34043 0.751847
4.28591 0.906303
4.28235 0.840385
4.21523 1.07234
4.24117 0.949521
4.25895 0.785584
4.22831 0.83685
4.18647 0.932192
4.16996 0.861471
4.14686 0.886279
4.14622 0.904575
4.18826 0.662873
4.14827 0.91644
4.12132 1.00195
4.14462 0.834366
4.14471 0.72233
4.1234 0.802324
4.09831 0.840039
4.10303 0.720133
4.0594 0.934843
4.06101 0.97719
4.10426 0.867324
4.12053 0.929354
4.13979 1.00531
4.18179 1.04196
4.26663 0.993864
4.38563 0.673489
4.39032 0.852304
4.37654 0.893822
4.32964 1.01177
4.33942 0.924073
4.30485 1.03295
4.3341 0.881166
4.34187 0.86044
4.29708 1.0476
4.30835 0.957443
4.26391 1.07481
4.33007 0.686766
4.29271 0.889726
4.29869 0.829784
4.30584 0.718492
4.33318 0.519726
4.31166 0.782986
4.26132 1.04419
4.27608 0.951184
4.23531 1.10874
4.23491 1.04292
4.20695 1.06811
4.2166 0.938996
4.16876 1.15178
4.18539 1.14399
4.26569 0.947173
4.3043 0.962807
4.34876 0.907939
4.36841 0.974613
4.41028 0.767606
4.39527 0.915874
4.41814 0.887363
4.43238 0.757368
4.41977 0.704082
4.33758 1.0496
4.30695 1.05176
4.2858 0.988375
4.2564 0.989116
4.24205 0.973023
4.21576 0.965557
4.17794 0.973089
4.17891 0.918072
4.11472 1.21011
4.10992 1.22832
4.17254 0.977094
4.21728 0.85425
4.20995 1.11024
4.27862 0.956488
4.30832 0.929513
4.30161 0.895518
4.2904 0.91206
4.24227 1.06571
4.24171 0.966738
4.24155 1.00725
4.26913 1.01108
4.28696 0.939898
4.30271 0.857477
4.28739 0.924198
4.27137 0.953278
4.28125 0.662715
4.21647 0.868479
4.19126 0.898941
4.17177 0.954588
4.15579 0.984265
4.19868 0.83811
4.25707 0.687606
4.27803 1.03387
4.35043 0.973674
4.3907 0.92971
4.41634 0.81805
4.38798 0.962461
4.37463 1.0033
4.43371 0.661002
4.41982 0.628083
4.36442 0.774216
4.37069 0.555494
4.35449 0.56801
4.32591 0.730845
4.31363 0.699905
4.31466 0.691392
4.31405 0.54141
4.27338 0.548597
4.26892 0.281054
4.25638 0.387594
4.25328 0.498367
4.21823 0.710854
4.2063 0.658007
4.20171 0.484812
4.19507 0.379734
4.16198 0.423515
4.10716 0.545827
4.09211 0.375971
4.06989 0.330487
4.04864 0.349366
4.04422 0.388317
4.03744 0.457662
4.02229 0.392589
4.02073 0.251672
4.01057 0.277143
4.00246 0.44176
4.02201 0.203047
4.04392 0.431395
4.10449 0.438792
4.17438 0.294125
4.21683 0.273522
4.19763 0.335747
4.15847 0.0680618
4.11498 0.268186
4.06167 0.366119
4.03705 0.469475
4.03561 0.336584
4.02959 0.667762
4.07493 0.257932
4.07198 0.338179
4.06635 0.5295
4.0558 0.535178
4.05508 0.317487
4.02798 0.396496
4.00605 0.444214
4.00366 0.521907
3.99964 0.381752
3.98826 0.450225
3.99204 0.459114
4.0094 0.519661
4.0441 0.498095
4.05505 0.585856
4.10006 0.483861
4.12928 0.362987
4.12276 0.441071
4.09427 0.441717
4.08045 0.488235
4.0725 0.346026
4.06672 0.289984
4.04085 0.537947
4.02699 0.583836
4.01674 0.554438
3.97865 0.67461
3.96914 0.601845
3.97547 0.463201
3.99096 0.369816
4.02286 0.542601
4.10543 0.392825
4.15573 0.494547
4.18475 0.687937
4.19884 0.563329
4.17638 0.710935
4.16808 0.577189
4.14335 0.234014
4.08641 0.602467
4.07327 0.357355
4.04062 0.26726
4.02625 0.167901
4.03746 0.287186
4.08157 0.179302
4.14366 0.28606
4.21301 0.364093
4.26543 0.189802
4.27541 0.183736
4.27783 0.400294
4.27612 0.261153
4.2553 0.565663
4.24667 0.5534
4.24717 0.45783
4.25226 0.393288
4.26402 0.404372
4.28438 0.323384
4.27021 0.406561
4.24897 0.630862
4.26995 0.46227
4.30108 0.416126
4.31757 0.533275
4.34509 0.532459
4.33405 0.711316
4.3684 0.724816
4.421 0.61303
4.46661 0.690465
4.49241 0.729555
4.51337 0.576328
4.46778 0.661517
4.44575 0.525355
4.38835 0.486805
4.32223 0.354067
4.25679 0.51954
4.24065 0.416104
4.24475 0.429823
4.19639 0.875418
4.25203 0.544399
4.25034 0.648715
4.26832 0.622676
4.27655 0.659371
4.25555 0.910688
4.25262 0.909408
4.29381 0.520356
4.27954 0.61385
4.2806 0.376662
4.19513 0.906375
4.2106 0.760993
4.20742 0.739756
4.23387 0.564545
4.23142 0.719142
4.28538 0.612929
4.26254 0.902445
4.2915 0.675796
4.27187 0.746041
4.26098 0.612416
4.24434 0.50389
4.21741 0.672456
4.24461 0.587455
4.29736 0.498136
4.3072 0.677745
4.34601 0.552324
4.34813 0.650092
4.38074 0.50449
4.35647 0.675354
4.34181 0.626303
4.30172 0.603067
4.26577 0.620166
4.24146 0.634872
4.28363 0.308432
4.29442 0.686546
4.3863 0.362026
4.42614 0.399556
4.43134 0.554728
4.46262 0.391761
4.45372 0.531741
4.45282 0.433501
4.45949 0.294915
4.43731 0.404175
4.4152 0.570015
4.42125 0.506844
4.45047 0.489678
4.45842 0.388797
4.43359 0.503701
4.4135 0.514355
4.39106 0.432317
4.35046 0.475435
4.33808 0.42853
4.3337 0.524328
4.33773 0.422041
4.31801 0.594546
4.32471 0.518068
4.33154 0.596882
4.35595 0.594888
4.36384 0.655637
4.36737 0.60839
4.35272 0.624497
4.35786 0.435393
4.32585 0.577767
4.29626 0.643026
4.27632 0.670033
4.2474 0.792653
4.25497 0.784373
4.20729 0.937434
4.2217 0.805551
4.12538 1.16998
4.19999 0.923408
4.18998 1.04397
4.2693 0.828784
4.27667 0.941283
4.33142 0.734941
4.33334 0.753186
4.33349 0.69687
4.32503 0.534771
4.27041 0.71067
4.26918 0.543941
4.25119 0.633128
4.26011 0.665363
4.21277 0.982023
4.23897 0.797899
4.22992 0.862904
4.16195 1.10199
4.14304 1.02357
4.12595 0.89813
4.11136 0.835837
4.04081 1.04225
4.00092 1.14255
4.0941 0.734494
4.06411 1.01353
4.10356 0.950295
4.10993 1.03687
4.17439 0.894357
4.21762 0.86125
4.21092 1.00302
4.22357 0.90623
4.17052 1.0357
4.10198 1.1851
4.09643 1.18343
4.12966 1.09281
4.1811 0.912343
4.13452 1.09479
4.13255 1.13026
4.18456 0.93019
4.16375 1.07177
4.22758 0.872201
4.18188 1.16927
4.16376 1.27794
4.23618 1.02953
4.25325 0.960404
4.19028 1.19582
4.23349 1.01311
4.27742 0.785629
4.20056 1.04877
4.21901 0.898162
4.17891 1.09404
4.19367 1.17077
4.20048 1.29815
4.31376 0.972153
4.29722 1.09453
4.3139 1.06104
4.33107 0.899014
4.34534 0.615745
4.29919 0.691383
4.26159 0.729602
4.23869 0.745637
4.18404 0.99714
4.23132 0.814529
4.21171 1.09989
4.30698 0.913961
4.36811 0.889218
4.41268 0.887228
4.46678 0.740362
4.48643 0.534211
4.47405 0.53173
4.44026 0.584558
4.38955 0.780804
4.42418 0.530406
4.41578 0.650502
4.48012 0.443548
4.50144 0.447107
4.49812 0.481811
4.49965 0.436937
4.48416 0.433714
4.47334 0.136602
4.44829 0.154625
4.43914 0.075765
4.41347 0.380258
4.40311 0.44873
4.42817 0.513265
4.52462 0.363272
4.57793 0.553562
4.65159 0.345098
4.62981 0.514559
4.6003 0.40667
4.53779 0.476329
4.49258 0.315132
4.43436 0.358286
4.39458 0.369466
4.35891 0.472486
4.36272 0.263125
4.34982 0.251703
4.33151 0.447512
4.32899 0.560967
4.3941 0.260863
4.38997 0.492468
4.39124 0.538486
4.38203 0.50417
4.36232 0.47052
4.3296 0.546787
4.29907 0.684188
4.33097 0.37493
4.26497 0.533261
4.22382 0.575649
4.24454 0.446158
4.263 0.402428
4.26134 0.231841
4.23559 0.140858
4.20189 0.300973
4.20525 0.339541
4.22728 0.364038
4.24984 0.348882
4.27423 0.445439
4.3158 0.402898
4.32881 0.397378
4.34379 0.498537
4.35996 0.467959
4.34737 0.438043
4.33966 0.311991
4.33863 0.30727
4.31392 0.462979
4.35753 0.276921
4.34526 0.631801
4.36513 0.54581
4.34632 0.431601
4.33221 0.472039
4.32121 0.486318
4.29557 0.580908
4.31634 0.311533
4.33168 0.320391
4.3125 0.549852
4.32272 0.391969
4.33188 0.263752
4.32281 0.408466
4.31696 0.511346
4.36902 0.0773778
4.33537 0.332112
4.29133 0.234662
4.2375 0.400104
4.2432 0.335726
4.24801 0.266768
4.24303 0.362849
4.26165 0.296531
4.29055 0.236049
4.28249 0.404754
4.31058 0.205577
4.29801 0.432623
4.30479 0.277223
4.27676 0.282643
4.27269 0.118321
4.22673 0.560647
4.25906 0.419707
4.28644 0.331345
4.28724 0.396674
4.31605 0.349928
4.30228 0.505217
4.28387 0.406988
4.24738 0.366498
4.16776 0.50835
4.11793 0.476247
4.09378 0.408941
4.07477 0.44029
4.07652 0.406339
4.07881 0.507752
4.1214 0.38422
4.12762 0.565454
4.16519 0.494119
4.16436 0.564504
4.1912 0.456475
4.10919 0.697733
4.07855 0.612171
4.01927 0.72372
4.02303 0.674888
4.05041 0.670466
4.11062 0.644865
4.1333 0.759273
4.18825 0.740738
4.24696 0.741675
4.33936 0.240456
4.28599 0.593593
4.27867 0.473275
4.23173 0.574227
4.22749 0.566759
4.22059 0.549983
4.23237 0.511051
4.24818 0.554223
4.27773 0.550837
4.33294 0.383591
4.31634 0.533959
4.3088 0.470515
4.30704 0.400812
4.28546 0.389396
4.2362 0.594279
4.20417 0.501317
4.17367 0.529279
4.16999 0.385452
4.14226 0.365571
4.09826 0.501144
4.07993 0.450463
4.06979 0.41841
4.09238 0.225215
4.07835 0.400074
4.09819 0.339552
4.04926 0.632773
4.05595 0.514805
4.045 0.479325
4.03741 0.526776
4.04799 0.496244
4.03198 0.562134
4.06722 0.508694
4.06905 0.629397
4.12291 0.370221
4.12817 0.491772
4.16336 0.388856
4.18405 0.444301
4.19666 0.397218
4.16298 0.507586
4.14694 0.472293
4.12023 0.570326
4.08582 0.489727
4.02081 0.623637
3.99799 0.569328
3.98782 0.519852
4.00348 0.445759
4.02143 0.386384
4.02186 0.472373
4.06269 0.344906
4.09968 0.41021
4.12408 0.451582
4.18023 0.377265
4.20851 0.340778
4.20124 0.40555
4.17484 0.558427
4.17055 0.477683
4.18341 0.400644
4.16949 0.402414
4.15322 0.457099
4.18753 0.403477
4.2294 0.359393
4.24648 0.347765
4.24314 0.356024
4.24329 0.399638
4.23376 0.495282
4.2291 0.569813
4.27958 0.24286
4.27887 0.376471
4.29347 0.352164
4.31474 0.394301
4.33221 0.54423
4.35352 0.529089
4.37755 0.307689
4.38227 0.270106
4.35315 0.286994
4.31427 0.28963
4.2566 0.28301
4.23736 0.061375
4.20672 0.210689
4.1724 0.218709
4.17231 0.106289
4.16617 0.203101
4.1805 0.196694
4.21467 0.237793
4.25957 0.211594
4.29226 0.17783
4.30264 0.107392
4.27188 0.314663
4.2497 0.271682
4.21768 0.292937
4.18655 0.372698
4.17353 0.210972
4.18862 0.252111
4.17569 0.484041
4.24436 0.282226
4.24846 0.452642
4.31711 0.27399
4.35457 0.267369
4.36344 0.388973
4.38979 0.171508
4.36942 0.470281
4.39573 0.19894
4.36384 0.287028
4.34484 0.261729
4.34396 0.285
4.37904 0.338316
4.40373 0.407071
4.45405 0.276893
4.45222 0.334736
4.45195 0.142365
4.42464 0.154629
4.41068 0.077745
4.39666 0.196614
4.42324 0.268338
4.47298 0.245758
4.47713 0.556283
4.4995 0.47935
4.51442 0.351709
4.53575 0.232892
4.51498 0.456221
4.51646 0.369258
4.50144 0.54886
4.55429 0.204162
4.56759 0.153016
4.56042 0.356363
4.53608 0.470069
4.5451 0.175103
4.52351 0.260442
4.48554 0.330313
4.46664 0.281034
4.41762 0.571777
4.42615 0.374525
4.39823 0.352849
4.37551 0.342378
4.35591 0.314833
4.33904 0.149658
4.30762 0.356154
4.3075 0.495653
4.33668 0.454288
4.39817 0.241563
4.40776 0.302713
4.43582 0.277949
4.45042 0.305595
4.44152 0.439474
4.45923 0.344121
4.43978 0.403313
4.43611 0.435375
4.42228 0.284714
4.36357 0.436976
4.33796 0.473222
4.39407 0.208581
4.36532 0.404823
4.3797 0.323233
4.34431 0.416958
4.31001 0.49493
4.29753 0.441535
4.32967 0.275006
4.3447 0.386815
4.3605 0.485848
4.44324 0.0811995
4.41686 0.341216
4.38109 0.465961
4.32464 0.551709
4.27309 0.512269
4.26359 0.473704
4.23871 0.440827
4.24573 0.455691
4.27582 0.306665
4.26733 0.400687
4.27262 0.342579
4.24607 0.448127
4.23581 0.386246
4.25592 0.336908
4.2814 0.334022
4.21956 0.479962
4.26817 0.297041
4.24769 0.286382
4.25537 0.383537
4.29622 0.147123
4.31893 0.225407
4.27767 0.266665
4.25809 0.25232
4.28236 -0.031533
4.27828 0.0771327
4.28387 0.107937
4.25353 0.249054
4.2165 0.27425
4.20742 0.196143
4.19524 0.119813
4.19392 -0.00267478
4.21047 0.0147353
4.15885 -0.0236132
4.11382 0.0786052
4.1042 -0.0532879
4.07994 0.162082
4.09086 0.196114
4.08438 0.263402
4.07942 0.119209
4.07449 0.13666
4.03385 0.323364
4.05861 0.17993
4.07087 0.140146
4.02204 0.26615
4.01343 0.231054
4.07458 0.165273
4.07552 0.172878
4.12304 0.0722654
4.15435 0.040505
4.15236 0.183668
4.12713 0.0973167
4.13643 0.143808
4.12761 0.0952386
4.10192 0.169818
4.06685 0.158957
4.05392 0.0973741
4.04135 0.239712
4.04726 0.194731
4.08697 0.185668
4.12748 0.132226
4.12675 0.191916
4.14516 0.141543
4.122 0.12209
4.11023 0.0945194
4.08427 0.249146
4.10449 0.0612784
4.08742 0.130629
4.0672 0.238987
4.09524 0.169076
4.11077 0.107082
4.13196 -0.16534
4.14423 -0.0377285
4.1636 0.0676976
4.20552 0.0436048
4.25154 0.0620896
4.26397 0.12136
4.25154 0.0218929
4.21639 0.167308
4.19729 -0.00106184
4.17783 -0.215008
4.14192 -0.126379
4.15058 -0.0892523
4.13386 -0.104904
4.12157 -0.107557
4.09569 -0.143068
4.08789 -0.0803761
4.0971 -0.115509
4.0817 -0.0699133
4.08382 0.142516
4.07823 0.0375546
4.06577 0.00807299
4.01764 -0.186617
3.98811 -0.226714
3.98311 0.00283724
4.01092 -0.0867936
4.00953 -0.00159073
3.99235 0.138801
4.01318 -0.0927583
4.02402 -0.180391
4.00444 0.0943181
4.04936 0.106812
4.04868 -0.155405
4.02699 -0.183555
4.03473 -0.238209
4.05264 -0.0716779
4.05863 -0.168945
4.03649 -0.247208
4.01814 -0.244191
4.02131 0.00637842
4.04552 -0.31819
4.08106 -0.149966
4.10925 -0.123153
4.0906 -0.146774
4.09123 -0.10192
4.0708 -0.27293
4.09142 -0.257875
4.09623 -0.150911
4.11045 -0.30759
4.14185 -0.15913
4.1864 -0.117724
4.21539 -0.043902
4.25069 -0.194139
4.27345 -0.179966
4.25551 -0.129957
4.20611 -0.236718
4.15274 -0.0864421
4.109 -0.204969
4.06115 -0.0511079
4.06166 -0.125455
4.06535 -0.0826401
4.07895 -0.142808
4.08299 -0.1113
4.12435 -0.139442
4.14435 0.0920659
4.13712 -0.0716097
4.11621 -0.0822389
4.07417 0.00843019
4.00896 -0.103827
3.91897 -0.0455425
3.86315 0.0500956
3.84384 0.0756317
3.87521 0.0819515
3.90616 0.0433942
3.97349 0.103861
4.03085 -0.104343
4.04266 -0.0881517
4.03006 -0.136838
4.01875 -0.179565
3.96968 -0.106759
3.93778 -0.0651651
3.93463 -0.245664
3.97331 -0.180782
4.0297 -0.0868534
4.08526 -0.119233
4.11418 -0.0732825
4.09696 0.0467645
4.06694 -0.0385095
4.04889 -0.178443
3.99186 -0.0570158
3.98322 -0.119564
3.98395 -0.261883
3.98458 -0.0027822
3.99508 0.0292958
4.00707 -0.108603
4.0637 -0.133895
4.14858 -0.254287
4.21523 -0.218168
4.27049 -0.0936264
4.31165 -0.14331
4.30401 -0.0527807
4.26327 -0.155753
4.1961 -0.159703
4.16229 -0.0780384
4.12323 -0.0299157
4.12091 -0.107626
4.11269 -0.0866101
4.10266 -0.238682
4.09414 -0.229595
4.08002 0.0640049
4.06607 -0.0484017
4.0573 -0.167834
4.05765 -0.153498
4.03687 0.066561
4.04336 -0.0822691
4.03857 -0.320066
4.02664 -0.139938
4.00479 -0.115469
3.95635 -0.20052
3.92525 -0.281504
3.91698 -0.19309
3.94237 -0.0292899
3.98487 -0.11723
4.03366 -0.266939
4.08069 -0.0687921
4.1019 -0.154417
4.09044 0.0179366
4.05893 0.00916586
4.04725 -0.189304
4.04903 0.011106
4.04547 -0.134237
4.04266 -0.189878
4.02881 -0.22747
4.01228 0.0225428
4.00499 -0.2745
4.01771 -0.12292
4.02842 -0.135402
4.05856 -0.14939
4.09328 -0.208271
4.1039 -0.125857
4.13567 -0.313345
4.14434 -0.176637
4.12919 -0.350025
4.14723 -0.181104
4.14312 -0.128983
4.12876 -0.0521598
4.1027 -0.0965214
4.06653 -0.10408
4.05316 -0.0774693
4.02572 -0.0430333
4.00727 0.0443255
4.01686 -0.0969466
4.01239 -0.155321
3.98163 -0.181019
3.96407 -0.287979
3.9393 -0.166564
3.91699 -0.288134
3.90346 -0.266052
3.91282 -0.232441
3.91995 -0.280138
3.92325 -0.186016
3.93396 -0.264595
3.93024 -0.151331
3.9153 -0.123475
3.91056 0.018778
3.88231 -0.196851
3.85703 -0.157163
3.82467 -0.397191
3.82007 -0.202958
3.81564 -0.149375
3.82197 -0.107142
3.81837 -0.214987
3.83979 -0.172294
3.8753 -0.228945
3.908 -0.283876
3.97379 -0.0507962
4.01525 -0.102226
4.01313 -0.205988
3.99673 -0.245569
4.02974 -0.247653
4.03413 -0.223001
4.0391 -0.336837
4.07289 -0.210098
4.11459 -0.0944963
4.16883 -0.0807998
4.19648 -0.196666
4.20541 -0.0878682
4.1972 -0.183162
4.19847 -0.163061
4.17757 -0.101012
4.13334 0.062595
4.09877 -0.0306982
4.07734 0.177142
4.10953 -0.0277116
4.12767 0.0492799
4.12412 0.0643515
4.1061 0.0318252
4.07611 0.045368
4.06571 0.0975939
4.0718 0.0938955
4.08046 0.121846
4.09037 0.152914
4.107 0.26763
4.12518 0.0545636
4.13722 0.0793277
4.13709 0.0371077
4.13331 0.0759003
4.10756 0.197196
4.08272 0.214661
4.05117 0.219789
4.04796 0.161011
4.06533 0.212686
4.06065 0.0773002
4.06218 0.0268255
4.05761 0.174421
4.05382 0.119539
4.07645 0.0204668
4.07084 0.115009
4.07585 0.234561
4.06572 0.197492
4.07912 0.0497182
4.07633 -0.0105161
4.06804 0.00742637
4.06723 -0.0469129
4.06323 0.0571739
4.03668 0.186288
4.0392 0.0907966
4.02611 0.159364
3.99912 0.261687
3.96705 0.218107
3.97123 0.105412
3.94542 0.054972
3.91772 0.0515521
3.90012 -0.0588043
3.84932 0.225559
3.87768 0.0420944
3.89038 0.0514628
3.92252 0.180975
4.00355 0.112001
4.04862 0.0523704
4.06568 -0.053312
4.07187 -0.0309581
4.04236 0.0441497
4.05375 0.0166622
4.04815 0.0954112
4.01224 0.0119294
4.02384 0.124602
4.03365 0.180991
4.05311 0.199736
4.10041 0.0197822
4.14834 -0.111617
4.13479 0.0419568
4.13532 0.140105
4.1459 -0.00816097
4.09611 0.180564
4.07661 0.109498
4.05521 0.112453
4.01255 0.136702
3.9762 0.110649
3.9872 0.0494705
4.01034 0.0110063
3.99713 0.0515649
4.0402 -0.117836
4.03122 -0.0486551
3.97961 0.0609815
3.9734 -0.0177992
3.96412 -0.110558
3.9392 0.0537442
3.93659 -0.0261665
3.91925 -0.00935472
3.89725 -0.144345
3.8994 -0.00330371
3.92584 -0.0344303
3.95782 -0.0624441
3.96632 0.0465134
3.98136 0.00432625
3.98091 -0.0356365
3.9538 0.13459
3.98131 -0.0187327
3.97414 0.188026
4.02591 0.0221975
4.05392 -0.0230591
4.0491 -0.131563
4.01702 -0.141619
3.99643 -0.212136
3.99432 -0.0853949
3.99357 0.00558319
3.97675 -0.120872
3.95357 0.0158451
3.93629 0.0171524
3.96436 0.0202863
3.95924 0.142824
4.03039 0.127059
4.05601 0.184495
4.03833 0.225365
4.06909 0.112925
4.01567 0.219113
4.04471 0.218131
4.03806 0.104753
3.99377 0.0838557
3.95623 0.0335375
3.97427 0.0435503
3.99357 0.0118604
3.98836 0.157786
4.0281 -0.00275086
4.04902 -0.0100956
4.03749 0.0548047
4.03609 0.0773279
4.03348 0.113837
4.03402 0.0381137
3.99027 0.025701
3.98368 -0.0387959
3.99791 -0.104012
3.98682 0.0727401
3.99383 -0.0968344
3.97273 -0.0610713
3.93183 0.129266
3.9093 -0.105327
3.90971 0.0731194
3.95025 -0.179751
3.95385 0.00907079
3.97313 0.0192061
4.00709 -0.0728317
4.04858 -0.040195
4.12009 -0.0765908
4.16714 0.00207389
4.1808 0.140765
4.15739 -0.127983
4.08868 -0.190468
4.0608 -0.28125
4.03192 -0.157066
4.03366 -0.133711
4.02365 -0.0527737
4.03567 -0.00550033
4.02111 0.104897
4.03134 -0.0703624
4.04213 0.0293032
4.07286 0.139857
4.12532 0.135757
4.17915 -0.0746039
4.1957 0.0322966
4.21886 -0.0205314
4.23293 -0.128188
4.21622 0.0460909
4.19266 -0.0415788
4.14777 0.0871659
4.15856 0.0541213
4.15722 0.0606702
4.12798 0.134262
4.13234 0.226985
4.14956 0.0817151
4.12675 0.00707796
4.07221 0.050689
4.06286 0.0146934
4.05978 0.0636725
4.08533 -0.0149242
4.0987 -0.0671835
4.1182 0.170243
4.14691 0.177919
4.16228 0.124781
4.1768 0.0864388
4.16169 0.277011
4.17368 0.0943666
4.17458 0.233633
4.1984 0.17017
4.16508 0.22497
4.11605 0.111007
4.04917 0.243712
4.03454 0.133308
4.03655 0.121327
4.07813 0.0834214
4.08325 0.128819
4.10391 0.0870497
4.12009 0.143734
4.13373 0.161097
4.08874 0.207137
4.08802 0.224942
4.10679 0.181776
4.14579 0.0616275
4.17989 0.228414
4.23523 0.0887477
4.22342 0.101938
4.21031 0.0289095
4.17206 0.208373
4.17078 0.134198
4.17406 0.0897275
4.14375 0.163955
4.12872 0.163461
4.13159 0.223727
4.19227 0.0355866
4.22915 0.181999
4.287 0.277055
4.32749 0.00141571
4.3328 -0.0368789
4.30742 -0.0391226
4.27697 -0.0163597
4.22444 -0.248003
4.15685 -0.155183
4.11948 -0.266336
4.13528 -0.153124
4.17064 -0.0699566
4.21139 -0.0695801
4.25134 -0.0127509
4.30313 -0.0611308
4.35706 -0.296411
4.40427 -0.082504
4.4489 -0.265696
4.43714 -0.198037
4.40615 -0.296445
4.38252 -0.378024
4.36327 -0.3098
4.33976 -0.222565
4.34092 -0.292717
4.32563 -0.264067
4.33314 -0.401906
4.31734 -0.315254
4.30735 -0.369643
4.33882 -0.227519
4.35055 -0.392249
4.35684 -0.475484
4.3998 -0.45695
4.38945 -0.597748
4.3666 -0.621193
4.3317 -0.59444
4.33505 -0.526999
4.35953 -0.509473
4.36052 -0.442257
4.37789 -0.197356
4.34414 -0.219046
4.30063 -0.451631
4.27557 -0.528514
4.26441 -0.330617
4.24216 -0.431254
4.23747 -0.560966
4.24365 -0.360837
4.23061 -0.451517
4.19374 -0.408288
4.14656 -0.385591
4.12881 -0.525005
4.1321 -0.452708
4.12382 -0.330348
4.095 -0.374253
4.07091 -0.401259
4.03528 -0.403284
4.01909 -0.149976
4.00436 -0.254401
4.00106 -0.499982
4.04265 -0.356848
4.0967 -0.363669
4.1348 -0.195101
4.17739 -0.497203
4.17622 -0.409163
4.1659 -0.257748
4.1322 -0.357137
4.08633 -0.364863
4.0754 -0.239298
4.05748 -0.196962
4.02979 -0.213633
4.02825 -0.269791
4.01411 -0.0194312
4.0078 -0.0187448
3.98855 -0.180195
3.99544 -0.105058
3.98459 -0.272062
3.94737 -0.274248
3.9072 -0.257854
3.89351 -0.143997
3.89239 -0.130051
3.90881 -0.236022
3.90846 -0.10969
3.87315 -0.10558
3.86418 -0.111395
3.85523 0.0974013
3.90225 0.0607303
3.96801 -0.01905
4.0233 -0.0649039
4.0794 -0.0343527
4.10987 -0.0348621
4.13777 0.0940201
4.1374 -0.15469
4.12186 0.0409889
4.11986 -0.0504518
4.12064 -0.108305
4.10723 0.0213011
4.12273 -0.013688
4.13167 -0.054483
4.09702 -0.141722
4.10637 -0.222954
4.09655 -0.0518389
4.08764 -0.173377
4.07855 -0.0125474
4.06121 0.0028628
4.07457 -0.00152249
4.08473 0.0793865
4.10198 0.114635
4.13352 -0.0144963
4.09453 0.203531
4.11291 0.171782
4.09822 0.152494
4.07829 0.0203941
4.0797 -0.131419
4.06835 -0.117012
4.08248 -0.221323
4.09618 -0.210694
4.15353 -0.150338
4.18292 -0.0959346
4.19495 -0.0838716
4.17118 0.0397675
4.13659 0.017982
4.10542 0.0626525
4.1134 -0.0384491
4.11889 0.0847274
4.14412 -0.00360369
4.17713 -0.0465601
4.1884 0.00952233
4.17569 -0.00422859
4.14653 -0.0318977
4.11687 0.147222
4.11515 -0.0440348
4.13764 0.0561532
4.14832 0.132663
4.16443 0.102863
4.16601 0.0479027
4.16437 0.115842
4.15412 -0.0575769
4.15032 -0.0348803
4.13181 -0.0750485
4.13966 -0.100982
4.17026 -0.0421508
4.2138 0.00235333
4.24876 -0.320142
4.2929 -0.290863
4.34233 -0.281985
4.36257 -0.254395
4.33934 -0.344781
4.3057 -0.363817
4.2398 -0.450925
4.1889 -0.601984
4.19224 -0.295079
4.15546 -0.124146
4.14179 -0.277253
4.13821 -0.297049
4.11856 -0.0906354
4.12867 -0.193492
4.12901 -0.112821
4.11301 -0.370602
4.11803 -0.403308
4.10896 -0.433048
4.09957 -0.419536
4.08133 -0.484344
4.09963 -0.449252
4.09973 -0.327242
4.11585 -0.255915
4.16106 -0.35412
4.17455 -0.372167
4.24624 -0.234997
4.29175 -0.162241
4.28704 -0.164806
4.26063 -0.0161783
4.24954 -0.142877
4.20084 -0.235438
4.12698 -0.192343
4.07129 -0.209871
4.02084 -0.2814
3.99495 -0.231117
4.02442 -0.271022
4.08793 -0.258842
4.1642 -0.249579
4.19772 -0.0967928
4.24149 -0.160036
4.24761 -0.0668705
4.25573 0.0400751
4.19842 0.132129
4.18796 0.0666964
4.20137 -0.135283
4.19834 -0.074595
4.17143 -0.216901
4.1736 -0.331436
4.19303 -0.254388
4.19295 -0.288369
4.19187 -0.179707
4.16093 -0.0766872
4.16691 -0.152938
4.18832 -0.0518925
4.2116 -0.185643
4.22421 -0.150009
4.21954 -0.0974885
4.21507 -0.266992
4.19789 -0.235939
4.19689 -0.222836
4.16963 -0.0988478
4.17035 -0.283505
4.16715 -0.244331
4.15787 -0.353146
4.15366 -0.171857
4.13038 -0.156607
4.11991 -0.114749
4.12747 -0.222123
4.10064 -0.143089
4.11073 -0.170486
4.11286 -0.24357
4.10839 -0.0986456
4.07387 -0.245828
4.04646 -0.12582
4.02406 0.0146045
4.02741 -0.00777137
4.00737 -0.0738494
3.98021 0.0126441
3.96157 0.0815252
4.00302 -0.0997182
4.06353 -0.0832894
4.12469 -0.252891
4.1775 -0.2302
4.20684 -0.201388
4.23908 -0.149827
4.25688 -0.267292
4.23937 -0.342257
4.24246 -0.100168
4.23605 -0.0495324
4.23396 0.0739568
4.27042 0.0230413
4.28613 -0.00117249
4.26449 -0.0171119
4.24347 -0.152336
4.22139 -0.0719408
4.20907 -0.298083
4.20325 -0.29858
4.2192 -0.251435
4.24595 -0.228669
4.2547 -0.32555
4.25787 -0.304953
4.25421 -0.272286
4.27186 -0.177855
4.29787 -0.200338
4.31028 -0.0802468
4.3052 -0.354646
4.3022 -0.192451
4.27172 -0.433575
4.24276 -0.425886
4.24044 -0.295351
4.22533 -0.369126
4.19927 -0.320214
4.14406 -0.560827
4.14248 -0.405558
4.10632 -0.444057
4.12323 -0.356124
4.12666 -0.367703
4.12922 -0.203928
4.09033 -0.441898
4.05706 -0.567465
4.10317 -0.414588
4.15721 -0.303623
4.1674 -0.53277
4.18677 -0.351525
4.16293 -0.487938
4.15734 -0.459419
4.14684 -0.499112
4.15045 -0.32763
4.13931 -0.49447
4.15133 -0.463091
4.1804 -0.501716
4.20655 -0.452132
4.184 -0.640138
4.19635 -0.687293
4.22963 -0.581822
4.27451 -0.363306
4.26264 -0.422391
4.23786 -0.396183
4.21306 -0.334499
4.17837 -0.245033
4.15606 -0.170655
4.13805 -0.316527
4.13894 -0.340589
4.14386 -0.370212
4.14157 -0.357192
4.13704 -0.415647
4.13179 -0.290475
4.13985 -0.484609
4.148 -0.342053
4.16104 -0.136054
4.1805 -0.235302
4.20526 -0.144354
4.205 -0.248182
4.19774 -0.297474
4.18421 -0.441917
4.17554 -0.42277
4.15234 -0.541436
4.13938 -0.55175
4.14437 -0.45556
4.13632 -0.438017
4.10935 -0.525487
4.12139 -0.38159
4.16401 -0.279558
4.19099 -0.468645
4.23295 -0.218133
4.21354 -0.53931
4.20541 -0.519653
4.16478 -0.561924
4.10297 -0.709154
4.12689 -0.482304
4.13041 -0.59772
4.15075 -0.512913
4.13705 -0.611036
4.15499 -0.581373
4.17524 -0.441402
4.18053 -0.486758
4.20089 -0.334865
4.20588 -0.345852
4.21264 -0.553029
4.21696 -0.539604
4.22417 -0.528529
4.27278 -0.476243
4.33171 -0.328964
4.36618 -0.497918
4.43677 -0.282229
4.46702 -0.302846
4.46789 -0.0720373
4.44175 -0.342772
4.4212 0.0282038
4.39793 -0.00716877
4.39135 -0.0382028
4.38923 0.0980488
4.3862 0.0311521
4.39588 -0.115107
4.40761 -0.0754092
4.40109 -0.237654
4.38111 -0.20247
4.34888 -0.0117019
4.32512 0.134907
4.29727 0.0438769
4.25332 0.219895
4.23314 0.126442
4.24202 0.189483
4.2661 0.248816
4.29582 0.291428
4.31329 0.280064
4.33738 0.135227
4.32788 -0.00709872
4.32516 0.0133635
4.31734 -0.0380857
4.29447 -0.0589262
4.2763 0.17937
4.29803 0.0386428
4.3457 -0.162207
4.361 -0.263538
4.38761 0.0114457
4.42885 0.0118646
4.47822 -0.163974
4.50867 -0.301598
4.55121 -0.227596
4.56414 -0.0534192
4.56448 -0.185347
4.55088 -0.116967
4.55288 0.00384045
4.51236 0.0743013
4.46467 0.0968565
4.40702 0.00722342
4.3769 0.172118
4.34177 0.302631
4.36392 0.25047
4.39533 0.214317
4.38977 0.221407
4.39285 0.122439
4.36529 0.260131
4.37433 0.297803
4.39193 -0.0181128
4.36518 0.126728
4.31986 0.246296
4.29341 0.0518976
4.26344 0.16602
4.26002 0.0463829
4.26959 -0.0452352
4.2767 0.112579
4.29644 0.206031
4.30717 0.23511
4.32474 0.00523858
4.32685 -0.0159076
4.33131 0.0374952
4.34377 0.225739
4.34804 0.0855106
4.33288 -0.10427
4.32827 -0.0523321
4.35186 -0.0068555
4.38001 0.0945471
4.39126 0.172141
4.42982 0.00890379
4.43657 0.223205
4.43792 0.21275
4.43163 0.214295
4.4171 0.271781
4.41139 0.257447
4.4198 0.153531
4.42908 0.372537
4.44681 0.306537
4.42707 0.484568
4.40844 0.437682
4.37519 0.510332
4.35168 0.427111
4.30183 0.384854
4.24437 0.586276
4.24377 0.584161
4.25177 0.520494
4.24213 0.562344
4.24555 0.464538
4.17963 0.629911
4.17526 0.52363
4.18003 0.574336
4.20625 0.52744
4.19848 0.601343
4.21644 0.606848
4.21034 0.621363
4.18407 0.61063
4.16828 0.557854
4.13928 0.585751
4.10231 0.683797
4.08986 0.64653
4.12301 0.471758
4.15492 0.419117
4.1356 0.686403
4.20163 0.497112
4.22143 0.508147
4.24151 0.601449
4.20581 0.738084
4.23746 0.518415
4.22399 0.524517
4.21852 0.417759
4.177 0.473272
4.19036 0.564109
4.23884 0.56406
4.27643 0.583642
4.31437 0.530305
4.30108 0.754814
4.35617 0.615089
4.30506 0.892076
4.32141 0.846872
4.26698 0.9734
4.19816 0.96791
4.16977 0.819618
4.09675 0.820097
3.98617 1.03398
3.99262 0.893228
3.99255 0.906044
4.01156 0.911832
4.02894 0.943726
4.07445 0.87765
4.12297 0.889415
4.17977 0.788104
4.15901 0.92969
4.15497 0.76368
4.1127 0.744075
4.06277 0.89696
4.07691 0.892398
4.0838 0.954613
4.12206 0.907546
4.04739 1.13241
4.0757 0.988091
3.97936 1.13926
4.04825 0.942993
4.09635 0.853088
4.07485 1.00605
4.16463 0.919164
4.25732 0.835211
4.22782 1.05318
4.22548 1.13896
4.25698 1.02004
4.18095 1.20316
4.14659 1.17947
4.06071 1.2595
3.98651 1.31571
4.01943 1.13567
4.00695 1.04672
3.96877 1.09841
3.97488 1.05539
4.03127 0.834963
4.02544 0.904007
4.09628 0.774954
4.05159 1.08528
4.13338 0.940615
4.08744 1.15172
4.10135 1.07889
4.09247 1.04548
4.06169 1.11662
4.05734 1.00473
4.00281 1.03068
4.00459 0.964838
4.04445 0.852176
4.00277 0.946837
3.99853 0.937605
3.97146 0.92434
3.95872 0.900644
3.96774 0.781498
3.94627 0.765943
3.8662 0.922507
3.92832 0.641275
3.90239 0.738434
3.93387 0.659481
3.92483 0.716972
3.95503 0.617011
3.96219 0.655023
3.90534 0.901645
3.8954 0.82996
3.88492 0.626133
3.82974 0.778372
3.8254 0.732463
3.85348 0.557261
3.86004 0.611507
3.83302 0.688892
3.84153 0.717273
3.87305 0.624889
3.80452 0.940851
3.88538 0.661228
3.90495 0.652476
3.92589 0.771884
3.97956 0.896622
4.14379 0.643365
4.10815 1.01597
4.18109 0.743448
4.16176 0.729382
4.14155 0.594718
4.07844 0.629329
4.02379 0.68344
3.96973 0.811333
4.00292 0.720293
3.98156 0.871741
4.01479 0.766827
4.07066 0.57763
4.00762 0.847067
4.04832 0.732049
4.07577 0.590693
4.04143 0.63763
3.97817 0.68073
3.95774 0.461566
3.88792 0.64983
3.89855 0.613521
3.93095 0.565932
3.92362 0.643936
3.93632 0.674709
3.8995 0.852884
3.90342 0.829588
3.94704 0.582161
3.91791 0.640881
3.88008 0.831946
3.89403 0.831411
3.9912 0.660414
3.96542 0.832439
3.97782 0.736366
4.03038 0.382883
3.98745 0.651388
3.99363 0.634309
4.02575 0.573151
4.02513 0.657917
4.00467 0.769219
3.97853 0.815825
3.96088 0.83093
3.94664 0.74165
3.88386 0.851736
3.81107 0.948984
3.79795 0.889082
3.77808 0.892813
3.83005 0.671365
3.85174 0.588228
3.79979 0.835785
3.81933 0.836524
3.83753 0.859975
3.87766 0.826971
3.84101 0.948447
3.87465 0.878771
3.85068 0.914978
3.8017 1.00099
3.79257 0.963269
3.76419 0.861322
3.75415 0.777445
3.73622 0.708434
3.67416 0.78049
3.63824 0.783514
3.64189 0.781529
3.64125 0.762968
3.58004 0.92556
3.62522 0.850295
3.61267 0.986735
3.68155 0.866969
3.68033 0.939602
3.70473 0.994589
3.69763 1.05675
3.78747 0.852063
3.74991 0.944832
3.76336 0.860466
3.76104 0.706589
3.69024 0.81913
3.64851 0.875405
3.66472 0.840639
3.66543 0.84862
3.66914 0.837933
3.73614 0.695689
3.62379 1.00147
3.67693 0.799253
3.67188 0.709741
3.60873 0.830726
3.58526 0.806774
3.55639 0.859293
3.56839 0.906623
3.60795 0.838381
3.60149 0.871461
3.64011 0.777629
3.5754 0.957464
3.58686 0.991994
3.70319 0.816199
3.7296 0.804625
3.70208 0.930432
3.72176 0.88265
3.69181 0.86472
3.67175 0.76557
3.63007 0.889635
3.62994 0.828631
3.67401 0.710628
3.61323 0.857358
3.56973 0.921896
3.59698 0.835683
3.58432 0.789421
3.53454 0.917016
3.56036 0.842626
3.52206 0.953962
3.56772 0.788038
3.58971 0.782155
3.52031 1.02474
3.65787 0.71637
3.66734 0.811912
3.6113 1.07502
3.71016 0.888158
3.57973 1.22351
3.62684 1.07912
3.61359 1.02125
3.59321 0.928928
3.51404 1.0696
3.58976 0.964622
3.64202 0.994489
3.72447 0.923196
3.74328 1.00222
3.6859 1.10845
3.63754 1.21699
3.67887 1.12112
3.60525 1.21644
3.59527 1.20715
3.61838 1.20685
3.61742 1.21399
3.61472 1.21802
3.53779 1.23002
3.5645 1.16192
3.5008 1.17924
3.4562 1.18958
3.44146 1.19397
3.46596 1.09652
3.41981 1.11842
3.36513 1.15272
3.37442 1.07819
3.28667 1.22695
3.39499 0.961737
3.28739 1.13578
3.34706 1.02598
3.36856 0.926677
3.28689 1.05448
3.35193 0.86306
3.31146 0.951589
3.32427 0.964341
3.27936 1.06513
3.21376 1.14653
3.22792 1.04618
3.20276 1.05337
3.17668 1.01267
3.16235 0.951653
3.08272 0.978782
3.06565 0.908633
3.05091 0.835655
3.01354 0.900356
2.97066 0.995443
2.98939 0.997891
3.07441 0.909723
3.03162 1.09547
3.05676 1.08094
3.01714 1.18518
3.02442 1.14772
3.14776 0.972707
3.15557 1.03589
3.12184 1.17523
3.1431 1.14323
3.14031 1.15737
3.13301 1.12575
3.10393 1.11715
3.05413 1.14543
3.04254 1.13147
3.08775 1.11258
3.04628 1.17582
3.14263 0.972668
3.08627 1.02213
3.08094 0.958067
2.9799 1.07558
2.91677 1.09251
2.97219 0.938737
2.87686 0.977467
2.934 0.824544
2.86323 0.921208
2.90639 0.820152
2.88383 0.861918
2.87117 0.866611
2.91455 0.788151
2.84976 0.938252
2.85885 0.968813
2.90841 0.935189
2.94676 0.94407
2.92247 0.997958
2.90881 0.99279
2.92788 0.973381
3.00143 0.881696
3.00852 0.906603
2.9703 1.01155
2.9775 1.00482
2.97665 1.02117
2.9542 1.02813
2.89346 1.12235
2.86108 1.15791
2.82926 1.19187
2.85059 1.15489
2.87412 1.10446
2.92985 1.10636
2.97588 1.12694
3.01315 1.0911
2.95274 1.16347
3.00707 1.03476
2.91584 1.17255
2.97232 1.10327
2.98955 1.07956
2.93537 1.19354
2.98494 1.03211
2.9154 1.11283
2.88988 1.14031
3.0047 1.00049
2.98435 1.03805
2.97536 1.10219
2.90352 1.20648
2.97118 1.208
3.14825 0.9831
3.0493 1.21695
3.07851 1.1359
3.06064 1.07389
3.02757 1.09125
2.99144 1.08429
3.01896 0.991962
2.97956 1.00694
2.9811 1.01861
2.96776 1.02113
2.96077 1.00559
2.94755 0.992118
2.89136 1.06069
2.88816 1.05516
2.89527 0.982936
2.90033 0.861324
2.86625 0.876844
2.81911 0.890297
2.85545 0.844075
2.85007 0.907133
2.85825 0.927368
2.84965 1.01996
2.88838 0.960943
2.91016 0.947178
2.88295 0.963065
2.79679 1.01125
2.76138 1.07305
2.7608 0.995748
2.70866 1.04178
2.778 0.994465
2.78 1.07844
2.85516 1.0313
2.90362 1.03846
2.92742 1.06727
2.93061 1.1135
2.98728 1.08235
2.9533 1.23813
3.0379 1.20429
3.12225 1.11791
3.12886 1.09529
3.09929 1.0802
3.12812 0.98428
3.02864 1.11541
3.04475 1.05591
3.0139 1.10806
2.9835 1.11725
2.93727 1.1818
2.91509 1.23206
2.90361 1.21171
2.94349 1.13165
2.88462 1.19368
2.80142 1.2207
2.8173 1.14353
2.82182 1.11369
2.88249 0.998112
2.86332 1.04633
2.82856 1.08149
2.88099 0.965025
2.84013 1.10066
2.88308 1.09619
2.8238 1.26497
2.89725 1.17665
2.86716 1.18219
2.81577 1.26425
2.84529 1.17878
2.78776 1.21868
2.82913 1.06782
2.76386 1.11421
2.68711 1.18304
2.72507 1.11995
2.68343 1.13366
2.82416 0.930793
2.63147 1.16209
2.60261 1.13206
2.57537 1.16163
2.54686 1.18849
2.66296 1.09471
2.69543 1.06808
2.69864 1.05382
2.61534 1.13175
2.62776 1.08357
2.62839 1.03987
2.63264 1.05493
2.67359 0.984517
2.53756 1.15452
2.58501 1.04321
2.58091 1.03419
2.51865 1.12798
2.57195 1.10317
2.57372 1.11783
2.6583 1.00355
2.59456 1.14352
2.5759 1.21536
2.6224 1.15672
2.68723 1.07448
2.74092 0.976317
2.69043 1.06114
2.59737 1.16805
2.65661 1.00807
2.65615 0.966429
2.60337 0.990176
2.59152 0.951217
2.62381 0.856724
2.56309 0.947598
2.60239 0.900376
2.59784 0.920255
2.56858 0.899011
2.52581 0.924718
2.49255 0.968814
2.5181 0.896621
2.47335 0.927511
2.44464 0.970479
2.51372 0.868883
2.52344 0.80685
2.47611 0.830226
2.51857 0.795074
2.51274 0.853482
2.51933 0.836945
2.49004 0.865414
2.52745 0.864493
2.51736 0.931899
2.51234 0.903629
2.51678 0.904264
2.472 1.01408
2.53032 0.98422
2.58346 0.935449
2.53492 1.01507
2.55674 1.00187
2.57318 0.972633
2.52862 1.02899
2.53693 0.976389
2.5216 0.945721
2.50481 1.0136
2.60305 0.888858
2.56941 0.940386
2.57998 0.886278
2.57597 0.888706
2.50858 0.935031
2.53341 0.87541
2.51359 0.907096
2.51073 0.874486
2.44033 0.951006
2.44293 0.930301
2.38627 0.992616
2.35781 1.04087
2.40153 0.985896
2.45097 0.862521
2.40494 0.884805
2.39763 0.844476
2.41533 0.745979
2.34035 0.851395
2.41281 0.704211
2.45522 0.652031
2.39661 0.755573
2.40106 0.710152
2.38061 0.744872
2.35498 0.800909
2.41555 0.747271
2.3895 0.856088
2.46208 0.781492
2.46801 0.781933
2.46899 0.803114
2.5277 0.702771
2.45111 0.82951
2.5161 0.775771
2.42122 0.932191
2.47236 0.828413
2.45559 0.818934
2.49349 0.725024
2.48526 0.741856
2.48908 0.730251
2.5007 0.681906
2.5049 0.688768
2.55418 0.603502
2.46483 0.823753
2.52404 0.724854
2.49502 0.755989
2.48693 0.756347
2.48757 0.733662
2.42079 0.813276
2.39766 0.891139
2.45684 0.850325
2.52202 0.724828
2.52294 0.697548
2.47834 0.746479
2.49353 0.693966
2.47007 0.690276
2.39713 0.804216
2.3898 0.833152
2.37959 0.868907
2.35465 0.905697
2.3226 0.892318
2.30944 0.883889
2.28675 0.912331
2.26622 1.00607
2.36837 0.897359
2.39227 0.877334
2.38983 0.906475
2.35238 0.920082
2.41759 0.785274
2.39009 0.812743
2.36764 0.797071
2.31349 0.873666
2.31753 0.826204
2.38271 0.73166
2.33913 0.807581
2.35478 0.79565
2.32293 0.873998
2.36727 0.813031
2.38602 0.798603
2.39332 0.775011
2.37958 0.839595
2.40028 0.834497
2.41564 0.775238
2.3691 0.812008
2.41575 0.766547
2.40847 0.832078
2.46703 0.732729
2.39875 0.835365
2.42295 0.771095
2.37115 0.82705
2.37603 0.794725
2.41065 0.764561
2.39298 0.800766
2.37861 0.860922
2.41672 0.914907
2.47836 0.898868
2.50787 0.900882
2.45284 1.03111
2.53274 0.907632
2.49152 0.932515
2.47112 0.967183
2.47794 0.984294
2.51343 0.987122
2.52409 0.991479
2.49677 1.0312
2.51954 0.979463
2.43185 1.08659
2.4241 1.02858
2.41835 0.997126
2.42335 0.985425
2.40927 0.940142
2.40166 0.938924
2.4076 0.897264
2.37175 0.949569
2.3724 0.864428
2.3299 0.934589
2.34233 0.870917
2.30761 0.858958
2.25858 0.912941
2.2717 0.881076
2.27855 0.848212
2.26493 0.795041
2.2196 0.852254
2.24388 0.847423
2.22798 0.882651
2.32116 0.783331
2.35297 0.783624
2.37442 0.757961
2.36663 0.762047
2.37651 0.756109
2.37354 0.803158
2.35381 0.839515
2.36272 0.738636
2.32539 0.768882
2.29264 0.836896
2.29314 0.816646
2.31744 0.775717
2.28145 0.762913
2.26738 0.786862
2.29002 0.804605
2.28817 0.805304
2.24392 0.865614
2.26908 0.86081
2.24281 0.918088
2.30074 0.858666
2.31421 0.850534
2.26003 0.906485
2.32931 0.811838
2.30063 0.854636
2.29036 0.858476
2.31699 0.817392
2.29411 0.844283
2.29373 0.802482
2.28965 0.742785
2.19747 0.790933
2.2244 0.717214
2.24951 0.653186
2.19184 0.761438
2.15895 0.780087
2.1581 0.818548
2.2123 0.766279
2.19331 0.801142
2.1173 0.83666
2.19614 0.787219
2.19251 0.776081
2.17989 0.80488
2.19566 0.790369
2.19966 0.783549
2.22916 0.763269
2.20108 0.764048
2.1947 0.746362
2.19949 0.718419
2.21143 0.719473
2.17477 0.756224
2.17062 0.779324
2.11286 0.826781
2.13919 0.77213
2.14803 0.763517
2.17792 0.723151
2.1583 0.769846
2.20036 0.756472
2.17066 0.779845
2.20465 0.776688
2.21736 0.749609
2.26929 0.762047
2.27488 0.784219
2.27241 0.793673
2.25331 0.768636
2.24053 0.732479
2.19102 0.785004
2.19203 0.746173
2.19605 0.729971
2.12603 0.776076
2.19131 0.726354
2.13411 0.745621
2.07615 0.801514
2.12927 0.790722
2.16438 0.817879
2.17154 0.792164
2.15869 0.82075
2.16449 0.797781
2.18858 0.757804
2.12684 0.800101
2.17138 0.761451
2.17257 0.752052
2.09524 0.873982
2.12704 0.88861
2.2139 0.825395
2.18413 0.814888
2.12382 0.851823
2.11601 0.880224
2.10812 0.870798
2.10594 0.851803
2.03057 0.904635
2.0605 0.821007
2.04526 0.840588
2.07953 0.818489
2.09315 0.844091
2.12568 0.796739
2.10371 0.795525
2.13971 0.780523
2.12664 0.775716
2.10851 0.806243
2.1176 0.885422
2.2143 0.826616
2.15341 0.899689
2.18227 0.855474
2.20974 0.837284
2.18237 0.832105
2.14805 0.858294
2.15459 0.833712
2.12407 0.85931
2.13767 0.858767
2.10692 0.882185
2.12485 0.836936
2.0715 0.910287
2.08046 0.923003
2.0411 0.983961
1.98716 1.03299
2.01926 0.989012
1.96752 1.04756
2.00576 1.03334
1.97259 1.0768
2.12403 0.985167
2.00627 1.0927
2.12445 0.987557
2.0436 1.03125
2.11795 0.943619
2.05598 0.977885
2.03777 0.995784
2.05232 0.970834
2.07004 0.929818
2.08577 0.919998
2.03618 0.955399
1.97113 1.02453
2.02271 0.982728
1.99421 0.96266
1.97646 0.922867
2.03315 0.838621
2.01365 0.829731
2.03705 0.821162
2.01662 0.8434
1.99727 0.861234
1.99411 0.853799
1.95152 0.897957
1.97851 0.891864
1.95006 0.92896
1.98894 0.905216
2.00804 0.893389
2.02925 0.878805
1.99432 0.913992
1.96568 0.918381
1.95961 0.883385
1.93803 0.863865
1.93582 0.872705
1.89651 0.908506
1.96699 0.874523
1.92202 0.924905
1.90095 0.939359
1.9176 0.927033
1.91191 0.914432
1.90085 0.93235
1.9145 0.950349
1.89256 0.980457
1.88972 1.02948
1.95971 1.03048
1.95028 1.05465
1.92514 1.1144
1.95258 1.12224
2.01742 1.07207
1.94482 1.13807
1.92199 1.13828
1.90487 1.12098
1.84442 1.1383
1.81363 1.14724
1.79324 1.14582
1.80817 1.1456
1.84864 1.09928
1.83931 1.11335
1.89801 1.04682
1.82119 1.05736
1.75937 1.06499
1.79387 1.03144
1.71149 1.07097
1.76574 1.03657
1.7145 1.08704
1.71209 1.05314
1.63602 1.06139
1.7188 1.00218
1.79648 0.943847
1.75139 0.979469
1.84568 0.972361
1.76743 1.04557
1.76785 1.04341
1.80526 1.06093
1.7931 1.0826
1.72774 1.12698
1.75655 1.11139
1.78961 1.08742
1.7195 1.11543
1.71793 1.09135
1.81106 1.04509
1.89051 1.00089
1.79535 1.01963
1.85807 0.991492
1.82999 0.989716
1.81606 0.980561
1.75315 1.00416
1.733 0.9783
1.73011 0.976797
1.67585 0.961154
1.67074 0.962278
1.63656 0.975618
1.59383 1.01635
1.62679 1.03759
1.6235 1.00119
1.70736 0.980644
1.78071 0.971609
1.74058 0.983466
1.72286 0.980247
1.7516 0.976469
1.72238 0.972212
1.72263 0.951033
1.69438 0.921425
1.62447 0.929558
1.62587 0.912773
1.6372 0.876014
1.55738 0.896722
1.53649 0.886636
1.47927 0.904207
1.57173 0.857741
1.57056 0.865313
1.52407 0.869009
1.59726 0.844815
1.52525 0.879803
1.50692 0.921932
1.52936 0.907227
1.51363 0.884239
1.52021 0.861595
1.46462 0.873341
1.46817 0.860104
1.54256 0.875794
1.53421 0.872007
1.5347 0.83082
1.42882 0.800947
1.44683 0.785954
1.40586 0.789625
1.42468 0.793133
1.46662 0.772452
1.44755 0.809106
1.42769 0.872643
1.47132 0.900589
1.4826 0.934941
1.43072 0.957184
1.404 0.982537
1.42882 0.971971
1.42451 0.965473
1.43255 0.951962
1.45618 0.934615
1.46875 0.870939
1.3745 0.879769
1.42805 0.896057
1.4692 0.936694
1.40085 0.971039
1.38696 1.00499
1.38049 1.04332
1.34087 1.02196
1.36506 1.00783
1.36933 0.996004
1.37166 0.973248
1.37356 0.938617
1.38336 0.883501
1.38457 0.888493
1.40422 0.849274
1.37625 0.828185
1.35334 0.81158
1.33319 0.82152
1.31635 0.848666
1.3693 0.881866
1.3253 0.868805
1.26845 0.889439
1.26658 0.915259
1.34539 0.921074
1.21784 0.93683
1.32661 0.9433
1.33756 0.977625
1.33049 0.987781
1.28833 1.05253
1.33134 1.04248
1.32036 1.00886
1.23579 0.999937
1.26797 1.00043
1.21937 0.98027
1.27849 0.966262
1.27029 0.954738
1.2393 0.971377
1.21189 0.921581
1.24954 0.941157
1.18696 0.913693
1.14087 0.881051
1.11544 0.858829
1.10996 0.825689
1.05074 0.851718
1.15959 0.856087
1.19414 0.845453
1.16299 0.831159
1.20665 0.870749
1.19526 0.914422
1.28987 0.944288
1.15097 0.91395
1.22435 0.903247
1.23851 0.889759
1.28819 0.876072
1.28898 0.891748
1.308 0.867544
1.29102 0.830762
1.32318 0.823211
1.27659 0.846357
1.3132 0.858377
1.36468 0.834157
1.29159 0.822388
1.34688 0.837691
1.34319 0.840841
1.32123 0.850342
1.28809 0.875884
1.33408 0.843442
1.34156 0.844537
1.33023 0.823929
1.37579 0.812572
1.42795 0.817
1.36625 0.855903
1.33547 0.853134
1.38609 0.846999
1.43341 0.883786
1.44388 0.88844
1.37808 0.925635
1.39307 0.930539
1.34933 0.965874
1.34777 0.967244
1.33238 0.96254
1.40259 0.929063
1.41935 0.88016
1.40693 0.85195
1.33992 0.850503
1.34912 0.853925
1.32648 0.83075
1.33817 0.793916
1.35855 0.748507
1.37658 0.731198
1.39352 0.73732
1.38511 0.773035
1.36597 0.76983
1.41532 0.797718
1.34979 0.805348
1.39147 0.841143
1.36859 0.840909
1.37218 0.811533
1.38159 0.827544
1.40672 0.844042
1.29958 0.852974
1.31436 0.869443
1.32105 0.84543
1.28564 0.891723
1.34561 0.896931
1.32817 0.9404
1.23145 0.960748
1.20381 0.921111
1.26308 0.919205
1.2931 0.944999
1.3151 0.916113
1.2892 0.920607
1.34564 0.957375
1.20211 0.984674
1.22293 1.0115
1.2131 1.02892
1.13996 1.00856
1.11842 0.973576
1.17318 0.987349
1.1835 0.990054
1.20524 0.962122
1.17338 0.949004
1.26274 0.960207
1.24388 0.937111
1.13259 0.925312
1.18985 0.929399
1.16019 0.900172
1.20163 0.887562
1.18865 0.876507
1.16986 0.835802
1.21715 0.84927
1.21993 0.825466
1.2002 0.812103
1.14021 0.790331
1.21073 0.813717
1.3465 0.858164
1.25626 0.859669
1.25173 0.82703
1.25141 0.843852
1.22902 0.822313
1.23486 0.810582
1.22917 0.76149
1.22844 0.741261
1.23918 0.738887
1.20226 0.759395
1.24522 0.810399
1.26156 0.853101
1.15901 0.83028
1.27089 0.855389
1.25238 0.866144
1.25163 0.8981
1.27078 0.880084
1.22037 0.899682
1.1934 0.916718
1.27812 0.909176
1.22403 0.87522
1.26936 0.923721
1.26856 0.938537
1.25775 0.967631
1.40955 0.970648
1.32516 0.967799
1.33018 0.96232
1.33225 0.937621
1.26864 0.916561
1.35899 0.928823
1.3581 0.87608
1.32822 0.857746
1.39454 0.835942
1.46841 0.810058
1.47325 0.843251
1.44467 0.860172
1.45587 0.897159
1.4317 0.92877
1.49989 0.910984
1.40851 0.901192
1.37897 0.886133
1.41333 0.830987
1.45183 0.813078
1.36641 0.841882
1.42559 0.833108
1.37539 0.805592
1.32024 0.799
1.33677 0.797592
1.33456 0.841303
1.33959 0.867467
1.37545 0.864407
1.3456 0.86374
1.41761 0.883631
1.40069 0.87987
1.38529 0.879143
1.29919 0.89987
1.42822 0.960116
1.3084 0.975668
1.36075 1.01081
1.33794 1.02451
1.29396 1.0361
1.31246 1.0344
1.31277 1.00605
1.25981 0.956365
1.31235 0.952637
1.32257 0.946434
1.35395 0.938169
1.36309 0.926041
1.31065 0.927666
1.29734 0.938263
1.30931 0.960186
1.37857 0.96947
1.38046 0.986325
1.43724 1.00519
1.3319 1.0306
1.31876 1.02907
1.42427 1.00764
1.42538 1.00637
1.39553 1.03091
1.44684 1.06518
1.38943 1.04317
1.41945 1.02893
1.44677 0.962461
1.52823 0.921603
1.42707 0.917263
1.42275 0.889459
1.28226 0.918078
1.3798 0.873816
1.27351 0.896576
1.28772 0.887333
1.26331 0.893683
1.27549 0.896951
1.35075 0.899601
1.31138 0.889462
1.36483 0.91246
1.35675 0.932929
1.45174 0.916015
1.37196 0.926271
1.4078 0.938383
1.44249 0.920261
1.35736 0.959891
1.40316 0.937996
1.35275 0.928914
1.35718 0.909607
1.33835 0.919707
1.32635 0.918672
1.36232 0.905644
1.41538 0.897238
1.39196 0.886897
1.38955 0.896597
1.41684 0.899032
1.43561 0.865663
1.53007 0.885227
1.49877 0.886044
1.48125 0.892657
1.42376 0.908607
1.45094 0.89867
1.47692 0.864828
1.42581 0.854288
1.45996 0.813961
1.44175 0.82289
1.52988 0.788828
1.48322 0.772216
1.44642 0.743393
1.4159 0.775427
1.41057 0.755898
1.43398 0.759567
1.46677 0.785259
1.4593 0.800123
1.4759 0.796196
1.47508 0.820479
1.46228 0.84078
1.54394 0.857847
1.53442 0.884191
1.52895 0.890877
1.5686 0.928722
1.53343 0.948905
1.4525 0.970202
1.42664 0.949552
1.44517 0.882312
1.45738 0.892731
1.4553 0.921725
1.42479 0.908218
1.47774 0.895498
1.52595 0.887668
1.54612 0.943689
1.54539 0.951043
1.56392 0.971227
1.5515 0.946014
1.53768 0.946582
1.54286 0.906232
1.49119 0.919406
1.48637 0.916009
1.46636 0.892187
1.48228 0.859041
1.46122 0.834766
1.51822 0.813958
1.49888 0.821328
1.53155 0.840214
1.56231 0.851278
1.4906 0.903443
1.39161 0.898499
1.36279 0.892296
1.37844 0.911918
1.34546 0.909415
1.35239 0.929436
1.23515 0.919344
1.28689 0.940484
1.29439 0.964109
1.31564 0.972773
1.30229 0.984849
1.39162 0.972691
1.38239 0.990313
1.44018 1.00991
1.54902 1.01421
1.52126 1.03017
1.5879 1.02902
1.5163 1.04852
1.51716 1.00233
1.50324 0.988472
1.46891 1.0047
1.43405 1.02363
1.45611 1.06572
1.4987 1.09966
1.43589 1.06724
1.54916 1.0603
1.45994 1.04438
1.5394 1.00729
1.51712 1.00678
1.46994 0.978507
1.46296 0.939385
1.42689 0.938918
1.35499 0.946511
1.39339 0.938461
1.31903 0.919788
1.34164 0.907611
1.32144 0.884112
1.43893 0.856641
1.39153 0.882892
1.42022 0.896408
1.40045 0.914622
1.39288 0.911829
1.39533 0.928002
1.41734 0.958034
1.3114 0.972449
1.36399 0.982386
1.47183 0.973726
1.43988 0.994968
1.42425 1.02784
1.4976 1.02603
1.60074 1.00352
1.58043 1.00032
1.52167 1.01782
1.50703 0.996298
1.49679 1.02848
1.43665 1.03053
1.41508 1.0263
1.47067 0.989111
1.51736 0.983974
1.492 0.989587
1.43912 1.01152
1.51734 0.95376
1.50896 0.947221
1.60862 0.929622
1.57355 0.941123
1.57712 0.95994
1.57571 0.933031
1.52956 0.920462
1.52705 0.925536
1.55225 0.948977
1.56002 0.925536
1.50291 0.92659
1.50544 0.906967
1.51284 0.88713
1.50262 0.912269
1.50692 0.948247
1.51366 0.991488
1.51689 1.0358
1.57611 1.07091
1.59501 1.06155
1.59053 1.03646
1.56868 1.00237
1.62169 0.952522
1.59046 0.938879
1.59461 0.903472
1.55234 0.914298
1.64445 0.857619
1.54717 0.90447
1.57832 0.946151
1.5884 0.953716
1.59107 0.956338
1.626 0.974749
1.73218 0.922677
1.73706 0.935077
1.65702 0.973791
1.70298 0.998333
1.72611 1.04411
1.69849 1.06957
1.73112 1.07027
1.75207 1.0647
1.74771 1.0743
1.7874 1.04033
1.73536 1.07108
1.76297 1.05194
1.68173 1.03697
1.6434 1.02314
1.65495 1.03758
1.64822 1.04656
1.6965 1.0411
1.70575 1.03505
1.65881 1.06069
1.70895 1.03127
1.68118 1.02829
1.69553 1.02742
1.64448 1.04033
1.68767 1.03626
1.71163 1.04323
1.68337 1.07693
1.72918 1.07452
1.69477 1.07004
1.66562 1.08632
1.68404 1.06248
1.71257 1.02624
1.66442 1.0303
1.64326 1.07598
1.73689 1.085
1.75865 1.10346
1.76241 1.12769
1.77203 1.11832
1.74484 1.1389
1.80773 1.11359
1.77387 1.09137
1.72529 1.08024
1.69343 1.07288
1.68994 1.06243
1.71865 0.991199
1.70565 0.94195
1.72733 0.927682
1.7262 0.912322
1.81831 0.887253
1.76918 0.949422
1.73739 0.985721
1.78343 0.967154
1.74781 1.00098
1.75962 1.035
1.80402 0.986134
1.76369 1.0017
1.78951 0.996572
1.80291 0.94224
1.83952 0.883626
1.848 0.862877
1.821 0.877498
1.8057 0.866921
1.80442 0.85172
1.82377 0.843989
1.83386 0.8495
1.89697 0.764255
1.78592 0.825505
1.82149 0.864869
1.89895 0.83144
1.91501 0.894601
1.84101 1.01043
1.88429 1.03496
1.8747 1.06808
1.85568 1.05336
1.89077 1.06869
1.90301 1.10139
1.98045 1.07172
1.87647 1.10923
1.96891 1.05509
1.96796 1.04638
1.93098 1.04559
1.87026 1.03328
1.83172 1.02642
1.90677 0.964697
1.86914 0.955619
1.83141 0.947478
1.87756 0.879073
1.85469 0.900064
1.83253 0.929217
1.84358 0.974721
1.84986 0.946989
1.89085 0.880588
1.82316 0.897591
1.85165 0.891347
1.86161 0.886386
1.80421 0.907038
1.88281 0.83959
1.84167 0.840561
1.80667 0.848165
1.76396 0.881086
1.80123 0.827921
1.74934 0.850655
1.73491 0.84411
1.7467 0.846023
1.69219 0.913987
1.67596 0.907393
1.67127 0.89291
1.72409 0.863888
1.66795 0.910899
1.66434 0.934812
1.7553 0.87464
1.80429 0.849227
1.64813 0.960078
1.65484 0.939709
1.67846 0.941654
1.76028 0.910736
1.72156 0.926811
1.74094 0.968685
1.5985 1.03203
1.59423 1.02337
1.55404 1.015
1.52951 1.00415
1.59461 0.994887
1.63554 1.00494
1.65917 0.99535
1.56638 1.04785
1.68499 1.00668
