# Supplementary material for: Stochastic bond dynamics facilitates alignment of malaria parasite at erythrocyte membrane upon invasion
Source: eLife. 2020 May 18;9:e56500. doi: 10.7554/eLife.56500 (PMC7269671; doi:10.7554/eLife.56500)
Supplement: Figure 2—source data 1. [file elife-56500-fig2-data1.zip › PARA_POSITIONS/pos53.dat]

2.60517 0.971073
2.58951 0.890603
2.50586 0.958498
2.46073 0.936318
2.41494 0.952652
2.4125 0.891706
2.36857 0.908033
2.37418 0.888891
2.40637 0.786638
2.39492 0.815956
2.36368 0.834128
2.38666 0.768145
2.35393 0.796211
2.35458 0.766214
2.35368 0.805689
2.31249 0.909325
2.38245 0.786075
2.38063 0.764993
2.31557 0.925659
2.36795 0.856303
2.3899 0.820097
2.36061 0.838927
2.31308 0.865194
2.30594 0.809409
2.2847 0.881768
2.28971 0.891763
2.3321 0.817362
2.33321 0.828516
2.27902 0.948391
2.31947 0.889013
2.31652 0.924424
2.33182 0.936806
2.38415 0.89318
2.35201 0.907172
2.40418 0.735158
2.39664 0.72524
2.39291 0.74217
2.38642 0.772875
2.38322 0.782349
2.38685 0.754624
2.36899 0.795151
2.34836 0.855348
2.34038 0.880908
2.36789 0.846827
2.35726 0.859946
2.3696 0.80163
2.38356 0.720575
2.33785 0.800876
2.34069 0.752462
2.32823 0.760414
2.35788 0.713483
2.30681 0.833385
2.3612 0.765231
2.39975 0.700774
2.4108 0.750388
2.37596 0.875284
2.37148 0.92713
2.4282 0.819979
2.40945 0.827577
2.38469 0.864152
2.46728 0.674312
2.39684 0.841464
2.37691 0.891962
2.4097 0.839136
2.38857 0.916844
2.3479 0.982394
2.3432 1.00382
2.40748 0.90993
2.45011 0.902665
2.41488 1.0039
2.41354 0.996222
2.431 0.918644
2.37044 0.995852
2.36859 1.04376
2.3604 1.03936
2.3273 1.04743
2.30114 1.03665
2.3007 1.04681
2.33136 1.04503
2.39589 0.949047
2.36711 0.993979
2.35925 0.985546
2.32048 1.01685
2.32787 0.960206
2.35361 0.886033
2.2854 0.988125
2.32172 0.892878
2.31541 0.873048
2.31345 0.854675
2.28387 0.888882
2.29544 0.866469
2.32655 0.787341
2.27781 0.875501
2.34706 0.804237
2.39561 0.683982
2.34731 0.83108
2.40159 0.770453
2.36979 0.877965
2.37469 0.839611
2.43573 0.768528
2.41804 0.857974
2.38096 0.96729
2.43594 0.877465
2.45123 0.811519
2.42329 0.842434
2.42342 0.823177
2.41876 0.865831
2.47133 0.800828
2.42612 0.904623
2.4312 0.862553
2.38213 0.963255
2.43023 0.832093
2.41488 0.830825
2.39347 0.838535
2.37678 0.875318
2.41973 0.775452
2.34034 0.920418
2.39122 0.805521
2.38413 0.8246
2.38009 0.806454
2.37967 0.816882
2.40135 0.721118
2.38589 0.723951
2.34264 0.798053
2.37453 0.730139
2.36863 0.78207
2.31165 0.932384
2.38062 0.812409
2.35816 0.89161
2.39034 0.860753
2.42634 0.870129
2.44538 0.875934
2.48003 0.829341
2.45381 0.887903
2.48293 0.838527
2.49051 0.847245
2.44434 0.946518
2.48998 0.848614
2.44748 0.921203
2.39584 0.960901
2.39329 0.919143
2.35318 0.94781
2.32455 0.95042
2.31359 0.946065
2.29127 1.01625
2.32494 0.99942
2.31119 1.06806
2.35069 1.07063
2.34253 1.1022
2.34394 1.1278
2.30915 1.20448
2.35792 1.16576
2.44843 1.05059
2.43766 1.09535
2.4253 1.11748
2.49916 0.964422
2.40583 1.12061
2.45369 0.940723
2.39184 0.956988
2.3325 1.02639
2.39037 0.924157
2.36588 0.996933
2.37405 1.02587
2.38367 1.02615
2.39126 0.996307
2.42813 0.883574
2.44594 0.823951
2.3453 0.968529
2.38387 0.884094
2.37556 0.886408
2.36843 0.900692
2.30891 0.994062
2.29553 0.974465
2.32045 0.922607
2.3 0.982153
2.33836 0.915966
2.37856 0.826409
2.29763 0.931382
2.27364 0.980628
2.25592 1.00977
2.28212 1.03465
2.3357 0.975794
2.36503 0.90989
2.32141 1.00864
2.34652 0.982515
2.41186 0.862016
2.41188 0.853987
2.45344 0.825787
2.41932 0.934693
2.4296 0.922979
2.40063 1.00002
2.41448 0.985501
2.42742 0.994788
2.36039 1.12351
2.43395 1.02188
2.41562 1.06572
2.42343 1.06604
2.48262 0.928519
2.46721 0.886396
2.43684 0.842072
2.30965 0.988297
2.35759 0.834945
2.26443 0.972342
2.26423 0.975164
2.29484 0.888871
2.22453 0.936944
2.26936 0.811791
2.23586 0.904571
2.28769 0.859091
2.31132 0.861929
2.29762 0.872768
2.29245 0.87505
2.2772 0.890807
2.26437 0.898666
2.2659 0.873602
2.29322 0.835118
2.27677 0.834191
2.28683 0.793621
2.27173 0.806949
2.32985 0.718421
2.34652 0.744672
2.31365 0.813699
2.30667 0.87038
2.32732 0.876597
2.36208 0.870402
2.35151 0.935684
2.38096 0.922899
2.33599 1.04156
2.39349 0.990674
2.43123 0.918151
2.44333 0.878962
2.3732 0.938625
2.32999 0.978592
2.36149 0.880495
2.32915 0.921667
2.3501 0.912164
2.353 0.912133
2.32494 0.957677
2.30848 0.998083
2.31104 0.958021
2.33783 0.901567
2.32857 0.894772
2.31896 0.865415
2.30321 0.838362
2.26577 0.828227
2.26746 0.789429
2.22214 0.88444
2.26805 0.780878
2.14736 0.984506
2.21495 0.883408
2.20247 0.933623
2.27564 0.874403
2.27026 0.904155
2.28573 0.893734
2.28635 0.933309
2.25656 0.987886
2.29606 0.939926
2.2921 0.920526
2.29161 0.906055
2.20394 1.03422
2.27812 0.858041
2.23287 0.945462
2.19101 1.04361
2.23401 0.965969
2.26273 0.908351
2.24568 0.920075
2.25875 0.860626
2.30593 0.769277
2.31565 0.770501
2.28518 0.849548
2.25946 0.872563
2.28696 0.80974
2.26917 0.858667
2.25971 0.840935
2.22707 0.900066
2.26634 0.888233
2.29269 0.904404
2.34494 0.829209
2.32465 0.890192
2.36258 0.783425
2.32069 0.818047
2.32778 0.791883
2.27258 0.88788
2.34473 0.748473
2.32912 0.768484
2.27568 0.811427
2.27864 0.72188
2.26426 0.729269
2.24673 0.843725
2.31241 0.803633
2.33497 0.826099
2.36085 0.801528
2.35182 0.867684
2.37129 0.820515
2.31971 0.955218
2.34031 0.933339
2.352 0.896394
2.31077 0.988386
2.33388 0.950293
2.29869 1.04155
2.28708 1.03903
2.31207 0.95668
2.33593 0.896101
2.36005 0.815422
2.31383 0.917965
2.28946 0.987563
2.33883 0.946214
2.40135 0.830329
2.33527 0.97386
2.30355 1.0343
2.30484 1.02955
2.31346 1.00533
2.33883 0.968241
2.31491 1.02442
2.29228 1.07874
2.3757 0.975394
2.38369 0.95105
2.33415 1.00882
2.27313 1.07361
2.31477 1.02502
2.33952 0.962157
2.32914 0.958042
2.28106 1.02261
2.33242 0.910337
2.28142 0.968045
2.29418 0.992104
2.29866 1.06125
2.34693 1.05438
2.35411 1.09169
2.35646 1.1041
2.34394 1.11327
2.32295 1.1217
2.31254 1.04641
2.24696 1.07005
2.23363 1.06759
2.30725 0.96299
2.35103 0.893006
2.26814 1.01741
2.27371 0.944738
2.29653 0.849227
2.27353 0.915633
2.29355 0.914071
2.26959 0.946977
2.2804 0.894162
2.25469 0.92289
2.20213 0.994353
2.20646 0.942533
2.23874 0.916176
2.22126 0.978439
2.30259 0.869575
2.30408 0.878612
2.35213 0.826563
2.27439 0.983988
2.31164 0.887691
2.3312 0.874984
2.3004 0.944938
2.2821 0.992348
2.24986 1.04578
2.26798 1.00364
2.30441 0.947498
2.29879 0.933166
2.28334 0.987125
2.32762 0.929484
2.34543 0.916267
2.35744 0.925335
2.34513 0.940597
2.30372 0.999684
2.31327 0.948707
2.33246 0.916492
2.30856 0.919282
2.25074 0.965012
2.25012 0.931641
2.23451 0.940754
2.2381 0.905585
2.24359 0.893608
2.22536 0.892331
2.19633 0.924886
2.21363 0.90711
2.19327 0.971548
2.20384 0.997209
2.26891 0.907272
2.30857 0.887128
2.27063 0.941394
2.23874 1.0426
2.29411 0.98097
2.33158 0.877778
2.31964 0.89124
2.31734 0.855779
2.28293 0.847092
2.25728 0.845722
2.25192 0.844678
2.28298 0.795629
2.28868 0.860255
2.35524 0.787876
2.26376 0.942142
2.30523 0.860912
2.25212 0.937682
2.25986 0.933566
2.27144 0.929608
2.27881 0.931782
2.24909 0.973481
2.23651 0.961831
2.21418 0.978527
2.22016 0.951003
2.21871 0.904912
2.15176 0.964113
2.16765 0.932308
2.15679 0.944931
2.19201 0.935737
2.26921 0.86103
2.24183 0.940369
2.26718 0.92204
2.23072 0.992801
2.3155 0.888811
2.24079 1.04202
2.31301 0.922087
2.23679 1.027
2.20387 1.05621
2.26957 0.975243
2.2603 1.00124
2.27109 1.0162
2.29576 0.996854
2.29337 0.982506
2.2202 1.07554
2.17003 1.08051
2.13824 1.12315
2.25161 0.963918
2.17559 1.0597
2.12084 1.12469
2.16475 1.06961
2.1573 1.06901
2.22151 1.0082
2.17308 1.09267
2.15565 1.12431
2.16423 1.11018
2.26919 0.973953
2.25914 0.98591
2.22813 1.02543
2.17317 1.03415
2.10787 1.07617
2.12139 1.0597
2.12783 1.05944
2.12952 1.05902
2.13774 1.05946
2.1214 1.06829
2.12824 1.05972
2.20499 0.963053
2.20457 0.989834
2.20361 0.968286
2.25083 0.876103
2.14458 0.981819
2.05641 1.0744
2.06726 1.02856
1.99781 1.09411
-0.509089 -1.51665
2.08252 1.08403
2.12978 1.12262
-0.588024 -1.63616
2.16387 1.21563
2.2629 1.1408
2.25566 1.18491
2.2184 1.24095
2.22624 1.22374
2.20016 1.23519
2.18643 1.22141
-0.491362 -1.66979
2.18676 1.17322
2.15699 1.20459
2.12211 1.22366
2.15074 1.14332
2.08481 1.17303
-0.427394 -1.62322
2.03159 1.10839
2.08272 1.01935
-0.405311 -1.48128
2.09771 0.932325
2.06875 0.938404
2.07247 0.906334
1.9931 0.989485
2.04384 0.889298
2.03094 0.929545
2.04098 0.91735
2.0846 0.878964
2.11591 0.879383
2.16137 0.86746
2.20704 0.798639
-0.576287 -1.32693
2.14483 0.888443
2.16683 0.853012
2.15495 0.87295
2.11162 0.91779
2.10044 0.893802
2.10431 0.847775
-0.52214 -1.39759
-0.473958 -1.41898
2.09359 0.849265
2.06145 0.89312
2.07438 0.887187
2.08629 0.876421
2.09237 0.867215
2.13264 0.791067
2.08654 0.814544
2.04895 0.853259
2.03073 0.860096
1.97898 0.950949
1.91963 1.06758
1.97894 1.03168
1.9564 1.08223
1.96342 1.08506
1.99388 1.04951
2.00439 1.05704
2.06064 1.00204
2.07314 0.951989
2.04176 0.983059
2.01864 0.981546
1.98761 1.02591
1.95304 1.0797
1.96168 1.07605
1.91664 1.15811
1.9748 1.10369
1.97301 1.16044
2.00635 1.1141
2.09398 0.951526
2.03609 0.995098
1.93847 1.06726
1.99251 0.947598
1.96163 0.992147
1.99471 0.915197
1.95729 0.928312
1.90328 0.964887
1.91397 0.935021
1.92294 0.903723
1.88694 0.968662
1.90038 0.976698
1.92477 0.96125
1.91405 0.974832
1.95431 0.909729
-0.613897 -1.34174
1.93492 0.984219
2.00628 0.926294
1.97144 1.00191
1.96257 1.02264
-0.617098 -1.46321
1.92029 1.08468
1.88104 1.10137
-0.594756 -1.43772
-0.599249 -1.43833
-0.622986 -1.39091
1.99546 0.974313
-0.637308 -1.42203
1.97897 1.00673
1.98371 0.998482
2.00001 0.93422
1.96367 0.955727
-0.555437 -1.40093
1.93382 0.966903
1.91708 0.984601
-0.518909 -1.32282
1.91955 0.914446
1.89844 0.923842
1.93993 0.886817
-0.543227 -1.36298
1.98893 0.85969
-0.522696 -1.40515
-0.443802 -1.51643
1.91753 1.07269
1.93743 1.08945
1.93456 1.10644
-0.464315 -1.54015
1.95413 1.08889
-0.458928 -1.48988
-0.441336 -1.46165
1.89535 1.04708
1.96441 0.956625
-0.425157 -1.50957
1.92747 1.08556
1.95006 1.09226
1.96606 1.07722
1.94711 1.06821
1.97131 1.04937
-0.486599 -1.46499
1.97068 1.004
1.94219 1.0375
1.9576 0.992848
1.93644 0.971823
1.95773 0.89391
1.86294 0.981857
1.8775 0.929421
1.84145 0.943209
1.83577 0.947972
1.81863 0.974355
1.8611 0.937806
1.85151 0.958273
1.84624 0.984922
1.88045 0.952783
1.918 0.896423
1.90043 0.940654
-0.407057 -1.37758
1.83311 0.96646
1.8224 0.956696
1.77647 0.982775
-0.241611 -1.44974
1.77689 0.953841
-0.272009 -1.38721
1.80015 0.963013
-0.26585 -1.44712
1.77413 1.01222
1.82527 0.952043
-0.297601 -1.4329
1.82818 0.950348
-0.31381 -1.43325
1.79146 0.981133
1.75088 1.03042
1.78205 0.985346
1.78843 0.98679
-0.309533 -1.46591
1.82012 1.02412
1.80753 1.0781
1.81758 1.06424
1.81941 1.05779
1.80492 1.04368
1.7663 1.07932
1.75316 1.10485
1.787 1.07961
1.79636 1.0644
1.73593 1.11958
1.75973 1.08906
-0.336923 -1.50703
1.83617 0.959556
1.73382 1.09286
1.81879 1.01412
-0.453685 -1.45598
1.77712 1.06516
-0.447422 -1.50643
1.73515 1.10481
-0.50775 -1.4679
1.77724 1.05245
-0.412109 -1.54555
-0.523993 -1.46013
1.85083 1.05067
1.87077 1.03923
1.87986 1.01325
-0.484546 -1.4495
1.82057 1.10166
-0.40945 -1.54219
1.75919 1.19527
1.75762 1.19588
-0.333972 -1.65965
1.67504 1.32892
1.77875 1.24631
-0.302698 -1.65557
1.77616 1.19879
1.74478 1.17765
1.81076 1.06883
1.72627 1.1148
1.73933 1.10935
1.7217 1.0996
1.63847 1.10744
1.67087 1.07183
1.72878 1.028
1.76677 0.984515
1.73871 1.04104
1.77571 1.04267
1.81319 0.994009
1.82556 0.986036
1.82612 0.996386
1.86093 0.93659
1.84915 0.960081
1.80719 0.995729
1.80338 1.00297
1.81112 0.972368
1.82627 0.933663
1.76268 0.994091
1.81885 0.890101
1.79843 0.88154
1.74449 0.93106
1.74652 0.933493
1.77178 0.913038
1.8121 0.900468
1.80792 0.93245
1.78043 0.98539
1.7811 1.00305
1.79407 0.995922
1.75678 1.04276
1.78221 1.02691
1.78408 1.05076
1.81739 1.02074
1.82868 1.00394
1.82679 0.998894
1.82962 0.982171
1.80345 1.00333
1.80022 0.99963
1.72909 1.10866
1.69543 1.15405
1.7077 1.14669
1.67706 1.15443
1.69054 1.14099
1.64028 1.14952
1.66328 1.09533
1.61312 1.1091
1.62263 1.08922
1.60592 1.10532
1.61641 1.13136
1.59664 1.17213
1.53157 1.22237
1.6045 1.17714
1.60602 1.16318
1.64807 1.11897
1.58887 1.17354
1.59775 1.15477
1.54524 1.16781
1.56142 1.11216
1.48208 1.11342
1.49954 1.04276
1.55247 0.999732
1.61383 0.950554
1.57918 0.993676
1.53412 1.04176
1.58372 0.995917
1.56325 0.996212
1.50165 1.03599
1.51665 1.0133
1.49439 1.04555
1.56493 1.00004
1.44977 1.08722
1.48446 1.0541
1.52143 1.03832
1.47877 1.05732
1.45475 1.07312
1.44835 1.07471
1.47823 1.06583
1.46176 1.06599
1.52628 1.04539
1.53696 1.05922
1.45995 1.1461
1.53985 1.10815
1.47344 1.15899
1.55154 1.08253
1.44673 1.15096
1.4002 1.18413
1.37057 1.21008
1.35006 1.19894
1.33576 1.18189
1.4067 1.16463
1.36627 1.18197
1.3754 1.16086
1.40782 1.11199
1.39462 1.10277
1.34338 1.10663
1.37629 1.05964
1.3712 1.02338
1.34943 1.01901
1.37582 1.0162
1.30686 1.06797
1.27998 1.08081
1.28945 1.08462
1.28154 1.12174
1.3169 1.11659
1.30265 1.09479
1.39214 1.02612
1.27017 1.08546
1.37781 1.00036
1.3544 1.01309
1.37507 0.992406
1.30405 1.00358
1.27855 0.973962
1.33258 0.924968
1.27805 0.944225
1.27443 0.927714
1.2571 0.915261
1.21015 0.924625
1.16827 0.961187
1.20246 0.948457
1.2089 0.928756
1.21957 0.913793
1.1942 0.984375
1.16571 1.02846
1.17065 1.03308
1.16757 1.04237
1.21515 0.994515
1.17549 1.0176
1.18701 1.03567
1.22373 0.997489
1.20748 0.980943
1.22958 0.952791
1.20853 0.958069
1.28722 0.937855
1.27767 0.92803
1.27782 0.952418
1.2851 0.952736
1.29827 0.953031
1.3121 0.941975
1.26196 0.997317
1.27093 0.969295
1.28608 0.968893
1.30085 0.954086
1.27272 0.95931
1.27398 0.955775
1.30044 0.948592
1.31289 0.954745
1.32781 0.97097
1.39479 0.900086
1.32669 0.99262
1.26601 1.05071
1.30944 1.01385
1.35038 0.974024
1.34638 0.954505
1.33923 0.954446
1.25874 1.01158
1.24407 1.01223
1.31467 0.975368
1.31567 0.966944
1.2479 1.01739
1.23623 1.02763
1.16928 1.05355
1.22534 1.0131
1.19292 1.04094
1.24658 1.00841
1.26487 0.999175
1.30857 0.931007
1.28249 0.957947
1.26242 0.986434
1.25116 1.01755
1.2421 1.05696
1.24646 1.06887
1.34329 1.06283
1.29135 1.15088
1.39108 1.08451
1.35901 1.08573
1.38734 1.07893
1.38684 1.05256
1.32514 1.08708
1.29453 1.09368
1.26507 1.11194
1.26769 1.09632
1.15043 1.14889
1.18211 1.14786
1.0942 1.17619
1.20289 1.1069
1.16083 1.09439
1.19109 1.07021
1.17363 1.03885
1.17528 1.00253
1.14564 0.977367
1.07854 0.958748
1.1182 0.932073
1.13165 0.944306
1.13843 0.967143
1.14372 0.980755
1.13764 0.968086
1.07872 0.996376
1.07397 0.995972
1.13506 0.965494
1.09596 0.96373
1.06638 0.946734
1.02405 0.974407
1.04302 0.991659
0.993275 1.02805
0.950632 1.03012
1.01355 1.00855
1.01519 1.00639
0.998182 1.02766
1.07471 0.988593
1.03308 1.00536
1.02872 1.00129
1.0553 0.989947
0.966386 1.0387
0.980365 1.03761
0.924446 1.05847
0.971089 1.0414
0.985075 1.0464
0.953067 1.08027
0.9057 1.13856
0.933978 1.15367
0.976654 1.13994
0.926083 1.1445
0.935701 1.1458
0.979671 1.13737
0.965158 1.14097
0.909742 1.1485
0.880662 1.15197
0.925272 1.13866
0.918956 1.13304
0.899511 1.12843
0.916292 1.10936
0.911194 1.10161
0.909443 1.10296
0.889289 1.10722
0.903251 1.08801
0.934613 1.06311
0.992138 1.03325
1.02421 1.01998
0.96852 1.03608
0.885213 1.06308
0.889731 1.0573
0.90895 1.06898
0.869508 1.10781
0.828248 1.13548
0.905023 1.10932
0.87319 1.11714
0.924127 1.10369
0.98422 1.08499
0.934942 1.09101
0.920037 1.12303
0.926806 1.11452
0.933856 1.09954
0.887965 1.10107
0.894316 1.07142
0.891294 1.03874
0.820595 1.05504
0.802934 1.0637
0.810993 1.05697
0.836501 1.04182
0.847999 1.03013
0.844203 1.05811
0.95717 1.03362
0.8304 1.08719
0.808872 1.08269
0.785366 1.08429
0.896615 1.03627
0.844525 1.05715
0.938532 1.04638
0.874439 1.06218
0.881778 1.03719
0.887332 1.03298
0.821813 1.04969
0.770755 1.06695
0.830812 1.06411
0.841582 1.0673
0.853777 1.04645
0.837619 1.03402
0.78982 1.07548
0.873501 1.07858
0.985299 1.08949
0.983428 1.10848
0.967998 1.11304
0.991167 1.1171
0.933187 1.13394
0.891992 1.12912
0.933883 1.08115
0.945478 1.05938
0.908294 1.05747
0.879895 1.03738
0.911721 1.00178
0.904842 0.98638
0.921867 0.974777
0.956947 0.99556
0.99833 1.0026
0.998459 1.01499
0.976766 1.03908
1.00203 1.07928
1.0399 1.04279
1.03105 1.019
0.996147 1.04866
0.973298 1.08401
1.02021 1.0857
1.02925 1.0855
1.03389 1.07906
1.05733 1.08102
1.05966 1.08077
0.967858 1.10567
0.930478 1.09971
0.957413 1.05214
0.995454 1.04866
0.931315 1.05417
0.983555 1.0023
0.956011 0.987582
0.927958 0.990238
0.892675 0.992178
0.862304 0.969596
0.92817 0.952832
0.990455 0.907404
0.896786 0.967315
0.931848 0.971347
0.970817 0.987348
0.961074 1.02908
1.00924 1.05875
1.00221 1.11025
1.0367 1.12008
1.0354 1.10098
1.02848 1.10754
0.987887 1.10489
1.01157 1.05922
0.997314 1.04846
0.987446 1.04136
1.03765 0.999968
0.988034 0.998962
0.915636 1.02795
0.933845 1.0322
0.938996 1.03792
0.896651 1.05
0.838293 1.06712
0.837256 1.05983
0.827462 1.04292
0.893745 1.02165
0.876292 0.995692
0.898526 0.991122
0.874495 0.98788
0.887549 0.967619
0.899915 0.944395
0.853976 0.951072
0.900635 0.945462
0.862033 0.961768
0.899881 0.97163
0.937383 1.00167
0.938714 1.03207
0.906665 1.05877
0.92305 1.04586
0.892981 1.0408
0.899083 1.0426
0.878615 1.04688
0.913567 1.05299
0.945271 1.04017
0.939607 1.03344
0.952673 1.01008
1.06869 0.945885
0.962114 1.01949
1.0579 0.990808
0.994037 1.03518
0.992499 1.06528
0.929838 1.09194
0.937386 1.08787
0.967849 1.0759
0.954395 1.06438
0.901463 1.06882
0.979307 1.06295
0.913874 1.10524
0.876331 1.12697
0.946082 1.09775
0.983305 1.09538
0.973057 1.08546
0.946525 1.06771
0.988762 1.03144
0.996293 1.02648
0.933149 1.04726
0.968364 1.04536
0.988034 1.02383
0.936382 1.05684
1.00925 1.03243
1.01445 1.02706
1.02119 1.01125
1.02258 1.00173
1.0755 0.977657
1.06613 0.979823
0.982236 1.03368
1.03002 1.02488
0.990507 1.06413
1.0266 1.01987
0.971276 1.05308
1.02491 1.04909
1.0894 1.00893
1.04543 1.0537
1.01388 1.08139
1.02716 1.07258
0.990492 1.0809
0.959601 1.08845
0.941874 1.06794
0.953353 1.05127
0.96757 1.05914
0.965353 1.08297
0.950767 1.11179
1.0155 1.09272
1.04654 1.10203
1.10634 1.07164
1.04698 1.10984
0.989402 1.14176
0.965878 1.13486
0.946664 1.11617
1.02833 1.07784
1.06791 1.04043
1.0509 1.00928
1.05309 0.985735
0.99434 0.993103
1.02992 0.988881
0.976255 1.02618
1.03606 1.0089
1.06194 1.00025
1.08026 0.990929
1.06537 0.978215
1.01325 0.997904
0.966563 1.00737
0.955817 1.01368
0.927354 1.02739
0.896052 1.04296
0.915828 1.03809
0.91361 1.05751
0.983637 1.04274
0.963862 1.0577
0.994272 1.05585
1.04688 1.03554
0.984918 1.07365
0.973105 1.07634
1.0528 1.02925
1.03262 1.06442
1.0326 1.0997
1.08104 1.08907
1.0439 1.09896
1.04275 1.07368
1.04709 1.04861
1.0447 1.01485
0.944868 1.06621
0.867573 1.09665
0.891164 1.08471
0.930765 1.08208
0.988801 1.07207
1.08998 1.03188
1.02716 1.05575
0.987564 1.06463
1.04287 1.0393
1.04534 1.02739
1.05517 1.00177
1.05923 1.00007
1.07467 1.00381
1.09549 0.972917
1.05293 0.995397
1.05669 1.00534
1.11093 0.993513
1.08283 1.00938
1.07352 0.994032
0.997641 1.01613
0.954977 1.02558
1.00114 1.00754
0.966197 1.03263
0.977505 1.0541
1.06137 1.03486
1.05017 1.0377
1.04215 1.05217
1.02942 1.06582
1.05148 1.05591
1.05541 1.0455
1.02192 1.08682
1.02814 1.09015
1.06877 1.08541
1.07652 1.05957
1.07168 1.05872
1.04488 1.07425
1.06112 1.0781
1.05285 1.08144
1.06988 1.06827
1.08989 1.07591
1.08922 1.07252
1.06881 1.059
1.07206 1.02565
1.00637 1.07572
0.965881 1.09619
1.00438 1.08281
0.908257 1.12802
1.01592 1.07407
0.98246 1.09143
1.01806 1.05867
0.997862 1.0849
1.05417 1.06177
0.962771 1.13132
1.03621 1.125
0.993907 1.14877
1.06904 1.06604
1.04933 1.06788
0.960752 1.09466
0.98334 1.06004
0.978628 1.03372
0.955246 1.03351
0.909733 1.0641
1.03519 0.993319
1.03158 0.989336
1.05269 0.980119
1.0342 0.991208
1.04276 0.960736
1.01033 0.989336
0.977793 1.01285
1.01937 0.975885
0.933054 0.995559
0.93357 0.968732
0.9214 0.975635
0.947476 0.968721
0.960227 0.979722
0.986995 0.986796
1.00656 0.970747
0.980988 0.969231
0.956134 1.02086
0.981586 1.00536
0.920425 1.02182
0.899042 1.01647
0.959933 0.993742
0.912468 1.03223
0.89408 1.03862
0.946265 0.994591
0.947293 1.00606
0.985381 0.993703
1.02134 0.956298
1.00257 0.951729
0.908306 1.0051
0.930014 0.992676
0.962561 1.0039
0.916838 1.04959
0.944291 0.998205
0.91811 1.00054
0.844818 1.03252
0.799762 1.05848
0.809604 1.06911
0.851397 1.0336
0.831879 1.05668
0.903028 1.05398
0.889695 1.07191
0.857504 1.05889
0.82277 1.06111
0.837933 1.0356
0.890172 1.00755
0.838584 1.04756
0.768498 1.05382
0.796961 1.03695
0.779481 1.05032
0.815716 1.04523
0.791717 1.06655
0.871112 1.04833
0.808357 1.04786
0.785335 1.04769
0.833761 1.04897
0.780058 1.08058
0.714976 1.1015
0.736291 1.08224
0.660847 1.07833
0.718269 1.06657
0.720521 1.05666
0.639268 1.04581
0.623349 1.0647
0.675503 1.06781
0.574762 1.07601
0.582497 1.08172
0.573743 1.07174
0.53723 1.06926
0.629229 1.06105
0.636647 1.04763
0.63165 1.04704
0.622516 1.04483
0.555779 1.02128
0.579678 1.01247
0.584833 1.01264
0.559404 1.00776
0.582284 1.01414
0.618106 1.03771
0.634105 1.06146
0.655761 1.0709
0.672361 1.0854
0.648886 1.11028
0.637421 1.11403
0.643911 1.07323
0.630601 1.03282
0.668268 1.00911
0.625745 0.992637
0.624295 0.971977
0.629375 0.943981
0.633856 0.938466
0.635643 0.954473
0.660973 0.945895
0.624095 0.945321
0.630402 0.941643
0.63183 0.947107
0.641215 0.970283
0.694655 0.976521
0.681916 0.997711
0.660959 1.01053
0.708696 1.01522
0.70792 1.0396
0.77286 1.02754
0.692318 1.07305
0.797656 1.05933
0.712451 1.07464
0.793442 1.04692
0.734999 1.06964
0.725847 1.05428
0.704096 1.03342
0.747835 0.996079
0.705597 0.958961
0.743169 0.941008
0.781829 0.941665
0.760521 0.951849
0.789125 0.929288
0.803864 0.940501
0.763602 0.956241
0.773613 0.958194
0.703404 0.970619
0.724073 0.964067
0.665736 1.00586
0.714043 1.02514
0.741085 1.02947
0.668591 1.05355
0.71387 1.0464
0.716545 1.06151
0.71021 1.06914
0.733504 1.06769
0.76741 1.07038
0.680397 1.06926
0.745086 1.0613
0.72713 1.04892
0.772924 1.0174
0.776129 1.00864
0.758344 1.00799
0.713497 1.0302
0.714148 1.03386
0.67633 1.03268
0.74802 1.01337
0.733108 1.00299
0.731545 0.989315
0.767748 0.984243
0.719975 0.987397
0.707918 0.98519
0.684674 1.00053
0.670008 1.01136
0.614674 1.02684
0.611319 1.01733
0.615643 1.0282
0.627071 1.01743
0.654287 1.01169
0.627904 1.01801
0.618326 1.00961
0.723374 0.97391
0.703941 0.972101
0.709113 0.97558
0.649824 1.00088
0.701902 0.996184
0.714756 0.987723
0.709054 0.989496
0.641768 1.01478
0.618252 1.04273
0.69269 1.04023
0.713096 1.05328
0.662912 1.0534
0.689198 1.03665
0.66488 1.00863
0.688721 0.986046
0.656684 0.957633
0.612304 0.947147
0.60116 0.932609
0.587204 0.903327
0.524584 0.900378
0.590726 0.899802
0.518588 0.927306
0.533869 0.938521
0.576603 0.94499
0.577695 0.951394
0.521423 0.967857
0.626804 0.958718
0.53225 0.973768
0.523964 0.97488
0.478741 0.986936
0.451375 0.985355
0.537754 0.980552
0.525748 0.946904
0.560549 0.929431
0.514537 0.924052
0.593192 0.927016
0.573448 0.935752
0.584275 0.937758
0.469406 0.925395
0.420456 0.926148
0.458418 0.907046
0.472751 0.901804
0.459168 0.913615
0.481803 0.939855
0.418819 0.937399
0.415434 0.948109
0.452494 0.966861
0.486538 0.973848
0.440414 1.00414
0.500519 1.02689
0.434895 1.01658
0.455526 1.00807
0.402419 0.998883
0.3683 1.0028
0.384313 1.02037
0.373409 1.0426
0.436106 1.02292
0.451375 1.00866
0.499771 0.997136
0.433774 0.990093
0.449592 1.00194
0.400432 1.00593
0.344655 1.01929
0.35041 1.02403
0.377592 1.01763
0.361215 1.00048
0.366184 0.999554
0.408285 0.994186
0.391099 0.974023
0.41772 0.971583
0.446724 0.98076
0.42469 0.992864
0.400027 0.997031
0.398843 1.0076
0.476003 1.00467
0.425452 1.03072
0.359827 1.02861
0.366941 1.02931
0.368851 1.02909
0.330355 1.0003
0.313241 0.973837
0.323616 0.982248
0.351483 0.987471
0.368611 0.998235
0.417613 0.986831
0.38113 0.991024
0.360682 1.00683
0.38516 1.01353
0.356067 1.03428
0.314731 1.03857
0.322402 1.06947
0.278735 1.06544
0.235456 1.03983
0.242263 1.01442
0.213997 0.985718
0.293246 0.995621
0.26545 0.968853
0.301595 0.973807
0.230667 0.983803
0.286229 1.02664
0.284278 1.03487
0.286374 1.00427
0.24633 0.970218
0.240988 0.95383
0.236112 0.951911
0.231869 0.956342
0.27974 0.983322
0.226563 1.00478
0.219414 1.00589
0.25974 1.0322
0.148677 0.995767
0.176503 0.993507
0.164699 1.00096
0.209341 1.01702
0.210777 1.00917
0.234875 0.997082
0.123158 0.976371
0.139261 0.996416
0.152356 1.00121
0.15017 1.03149
0.0775825 1.01858
0.16367 1.03884
0.159581 1.05615
0.217256 1.08863
0.176076 1.07893
0.151461 1.05419
0.183266 1.06654
0.171116 1.07231
0.174647 1.06074
0.213508 1.04356
0.192532 1.01981
0.220774 1.00887
0.179356 0.973353
0.0901711 0.937027
0.138102 0.981776
0.169169 0.980573
0.148551 0.950688
0.190892 0.992743
0.107062 0.97016
0.0936462 0.960827
0.0681408 0.968819
0.0804501 0.999753
0.0815686 1.00307
0.0736066 0.988477
0.0382127 0.956044
0.0924948 0.967021
0.100902 0.980619
0.121318 0.974198
0.138362 0.977622
0.200363 1.01004
0.205916 1.02388
0.17614 1.00873
0.12871 1.01149
0.0974897 1.04023
0.0482789 1.05633
0.0351137 1.04874
0.131887 1.0558
0.0153518 0.988696
0.0417179 0.992266
0.0375247 0.975312
0.00349544 0.965463
-0.00933743 0.965475
0.0434688 0.99536
0.0262255 0.97374
0.0096997 0.963019
0.0215668 0.950219
0.0299103 0.932991
0.0775482 0.962318
0.0256926 0.936995
0.03333 0.949147
-0.0195806 0.945629
-0.0765793 0.930941
-0.023474 0.972514
0.0084766 0.99488
0.013058 1.00394
0.042292 0.996162
-0.0198464 0.965303
0.0431042 0.999958
0.00612352 1.01486
-0.0368946 1.01003
-0.0756215 0.9829
-0.116407 0.943771
-0.0174119 0.966449
-0.0556358 0.948646
-0.0475667 0.966829
-0.00445378 0.994606
-0.0106029 0.992278
-0.0180429 0.979316
0.0162282 0.979168
-0.0264119 0.947932
0.0437368 0.967645
-0.0393298 0.924137
-0.000900184 0.950067
-0.0182128 0.935029
-0.00757734 0.962223
-0.0352352 0.967065
-0.0395554 0.981158
0.030865 1.01565
-0.0238748 1.00415
-0.0523395 1.01546
0.0367491 1.05479
-0.0297001 1.00217
-0.0373758 0.977464
0.0323848 0.989263
0.103177 0.976635
0.222526 0.982891
0.179952 0.978682
0.180982 0.991703
0.14011 0.992208
0.0539991 0.969666
0.0825213 1.01795
0.0525966 1.01834
0.0348391 0.970514
0.0831629 0.972697
0.100017 0.97464
0.0759485 0.951297
0.0483381 0.919177
0.0566558 0.920458
0.000625146 0.910267
0.0444115 0.953386
0.123548 1.01426
0.0984182 1.0274
0.0943062 1.01328
0.069204 1.02314
0.0718717 1.03129
0.0782645 1.0252
0.136521 1.04012
0.115666 1.04032
0.0716812 1.01955
0.0283092 1.02313
0.0939629 1.04918
0.0671676 1.01564
0.0444952 0.985424
0.0997749 1.01986
0.108808 0.99789
0.0744456 0.974131
0.115831 0.977177
0.0686097 0.935119
0.0368052 0.92739
0.0378569 0.956428
-0.0120799 0.964023
0.0183226 1.01162
-0.012944 1.03177
0.0265166 1.04567
0.00767959 1.03976
0.026057 1.04279
0.0335945 1.04038
0.015937 1.04343
-0.0710241 0.99627
-0.0341174 1.00543
0.0288447 1.0185
0.0284523 0.998939
0.0817218 1.00199
0.0509645 0.984861
0.0430515 0.986563
-0.00373749 0.980236
0.0471609 0.997949
0.0137939 0.985473
-0.0043411 0.981165
0.0106304 0.971919
0.0041592 0.967765
-0.0391055 0.975143
0.0620943 0.989567
0.027371 0.947993
0.0350874 0.934211
0.0261355 0.931013
-0.00212277 0.911443
-0.0622824 0.889592
-0.00352542 0.915155
0.0630381 0.961969
0.0432263 0.947388
0.0907719 0.95703
0.052378 0.950655
0.0078112 0.961788
0.00881786 0.977564
-0.0199014 0.992071
-0.0226651 0.999697
0.0196795 1.00233
0.0420366 1.00857
-0.00490042 0.969271
-0.0513777 0.921915
-0.0494634 0.909791
-0.000343943 0.902103
-0.00444943 0.900718
0.0148568 0.907663
0.0124425 0.9245
0.0066087 0.93278
-0.0184197 0.938171
-0.0612538 0.920613
-0.0100393 0.961083
-0.0178588 0.983454
-0.0465978 0.979976
-0.00559346 1.0186
-0.0257908 1.03817
-0.0632272 1.02316
-0.0346057 1.03574
-0.0514159 1.02978
-0.0739511 1.00383
-0.00588686 1.02876
0.0197448 1.03387
-0.0299399 1.00701
-0.0705412 0.961842
-0.0575747 0.958879
-0.0212382 0.974258
-0.0309231 0.971432
-0.00504657 1.00509
0.00110311 1.01712
-0.0260266 0.99782
-0.112821 0.954715
-0.0841311 0.993969
-0.158785 0.95005
-0.109454 0.967663
-0.13866 0.942931
-0.139369 0.940103
-0.150098 0.933566
-0.146484 0.932481
-0.115481 0.960839
-0.121921 0.968422
-0.127578 0.987839
-0.154597 0.97439
-0.16974 0.947101
-0.153474 0.946982
-0.100716 0.969215
-0.0715346 0.985474
-0.119159 0.965119
-0.142652 0.977385
-0.171636 0.969367
-0.16725 0.953829
-0.149999 0.948159
-0.138454 0.956798
-0.142064 0.970731
-0.156347 0.954825
-0.136216 0.952143
-0.13447 0.963374
-0.0977013 0.991061
-0.0976922 0.988424
-0.125281 0.979264
-0.0959393 1.02217
-0.149427 1.00435
-0.144756 1.02337
-0.0823923 1.0587
-0.123676 1.03377
-0.122072 1.04096
-0.0531743 1.08242
-0.121468 1.0752
-0.174731 1.06435
-0.113251 1.08546
-0.157578 1.03959
-0.0699508 1.06364
-0.126736 1.01743
-0.105055 0.99681
-0.0961778 0.996235
-0.0935861 1.03896
-0.092063 1.06478
-0.104248 1.09053
-0.10991 1.0989
-0.137421 1.06142
-0.0236392 1.09355
-0.0597057 1.06231
-0.00486817 1.06548
-0.0500707 1.04356
-0.0277653 1.05063
-0.0730776 0.998147
0.0113642 1.01545
-0.0373756 0.977105
-0.000949303 0.98964
-0.0522649 0.953767
-0.0304514 0.95504
-0.0100784 0.938715
0.00247703 0.942844
-0.0430079 0.959183
-0.0824778 0.957531
-0.0971872 0.94008
-0.0518202 0.990002
-0.0594881 1.00976
-0.0874812 1.01327
-0.11875 1.00218
-0.0733518 1.02137
-0.107767 0.993809
-0.0992623 0.999357
-0.0747465 1.00211
-0.0516781 0.989803
0.000504963 1.00563
-0.100105 0.963786
-0.0611359 1.00083
-0.0651139 0.996463
-0.0339916 1.0021
-0.0649289 1.00863
-0.0295213 1.02013
-0.010388 1.0008
0.0376578 1.00903
-0.00534264 0.989775
-0.00698755 0.995863
0.000836504 1.01893
0.0197672 1.01284
-0.0312338 0.982313
-0.0359323 0.977752
-0.0439154 0.992262
-0.00603991 1.02269
-0.0413882 1.00277
0.0547729 1.0254
0.0173644 0.992386
0.0582329 1.01288
-0.0196344 0.977068
-0.0105118 0.995902
-0.00906682 0.995602
0.00331914 0.989982
-0.098285 0.949095
-0.0321908 0.993488
-0.0322842 0.985149
0.0244287 1.00715
-0.0011228 0.989621
-0.0240368 0.997277
0.0274854 1.03096
0.057083 1.03626
0.028986 1.01869
0.0745348 1.04537
0.0521192 1.05963
0.0149943 1.06375
-0.0284685 1.04002
-0.0546666 1.0149
-0.0217009 1.00502
0.0279584 1.01942
-0.044251 0.989125
-0.0416914 0.97574
-0.050289 0.947238
-0.111632 0.900526
-0.0655719 0.925854
-0.0234154 0.953768
-0.0506435 0.940804
-0.0210857 0.958726
-0.084839 0.936132
-0.0712871 0.960881
-0.0812681 0.996914
-0.146595 0.968518
-0.0793288 1.02656
-0.0698822 1.03115
-0.144351 0.993356
-0.138193 0.997579
-0.126541 0.996813
-0.105894 1.03102
-0.130706 1.01284
-0.090246 1.02648
-0.134641 0.99749
-0.110501 1.01858
-0.152386 0.983283
-0.113494 0.994459
-0.149943 0.971166
-0.176034 0.967045
-0.244173 0.947713
-0.213794 0.98172
-0.218491 1.02197
-0.167706 1.05118
-0.131302 1.06534
-0.0616569 1.09763
-0.0789272 1.07601
-0.0313691 1.07756
-0.0518067 1.08135
-0.155305 1.06937
-0.124934 1.0713
-0.203868 0.99234
-0.13092 0.989466
-0.083557 0.994129
-0.0899248 0.994844
-0.104981 0.971294
-0.0987137 0.962464
-0.101689 0.923112
-0.0118737 0.963583
-0.0611135 0.951073
-0.0811377 0.947397
-0.120104 0.932574
-0.0904538 0.937866
-0.0999184 0.941174
-0.130009 0.933883
-0.146747 0.908543
-0.0773699 0.975259
-0.0609039 0.983204
-0.0763124 0.964
0.0199285 0.980588
-0.0201329 0.930859
-0.0127595 0.922696
-0.0318789 0.91814
-0.0258117 0.932779
0.019649 0.969499
-0.0242115 0.963563
-0.01564 0.970572
-0.0210653 0.992709
-0.0243195 0.96792
-0.000446609 0.975499
0.0492621 0.996652
0.0564632 0.991914
0.0625882 0.981678
0.0521147 0.986594
0.0357456 0.971346
0.0250519 0.952385
0.0328707 0.940258
0.0261696 0.926874
0.0364551 0.938186
0.0446749 0.968661
0.466273 -1.02222
-0.0664445 0.95071
-0.0537314 0.951867
0.437834 -1.02159
-0.0808926 0.958897
0.0207698 0.989103
0.0137818 0.987429
-0.0141415 0.964044
0.00599915 0.96527
-0.0344406 0.957013
0.00770091 0.982934
-0.0285819 0.969624
0.00904263 0.990493
-0.00487595 1.00072
-0.0115215 0.99751
-0.00289118 0.984405
0.0403014 0.996792
0.0575041 0.99987
0.0385828 0.989939
-0.0097301 0.987131
-0.0670727 1.00217
-0.0144614 1.02709
-0.0119023 1.02725
0.0232308 1.02232
-0.0551335 0.978702
-0.0379969 0.99648
-0.0564106 0.997057
-0.0284864 1.00811
0.034287 1.02019
-0.0584862 0.978688
-0.0516968 0.972989
-0.0642151 0.963191
-0.050688 0.954823
-0.0307177 0.970275
-0.0738117 0.944744
-0.0619185 0.950874
-0.0597746 0.97806
-0.00138478 1.00588
-0.0571777 0.984035
-0.0206238 1.00759
-0.0345156 1.0196
-0.00608886 1.02764
0.0121336 1.03625
-0.0780323 1.03046
-0.084312 1.04233
-0.0621326 1.0487
-0.0963898 1.04725
-0.0775935 1.06827
-0.0588018 1.0679
-0.0998686 1.04653
0.549934 -1.04396
-0.152312 1.00359
-0.111349 1.03005
-0.165064 1.01939
-0.11093 1.01707
-0.0940679 1.00358
0.46599 -1.04301
-0.175226 0.984743
-0.191069 1.0089
-0.242162 1.01325
-0.302223 0.999399
-0.275796 1.03374
-0.257991 1.04286
-0.206631 1.07025
-0.190279 1.05456
-0.21575 1.01563
-0.207986 1.00833
-0.230001 1.00946
-0.256699 0.976525
-0.272295 0.979358
-0.286405 0.981961
-0.276653 0.990754
-0.2517 0.977571
-0.203715 0.996957
0.430081 -1.04654
-0.177091 0.997722
0.397506 -1.03876
-0.186503 1.0092
-0.157394 1.04665
-0.243014 1.03192
-0.290849 1.03002
-0.307384 1.01367
-0.287783 1.04183
-0.27743 1.0561
-0.335865 1.00895
-0.289571 1.01851
0.463361 -1.03972
-0.224081 1.04923
-0.210964 1.04493
-0.19171 1.03242
-0.20018 1.03769
-0.236867 1.01149
0.475884 -1.03872
-0.252508 1.01683
-0.27601 1.0223
-0.264908 1.01571
-0.259827 1.00873
-0.272759 0.983386
0.493706 -1.03373
0.505801 -1.00663
-0.295885 0.95324
0.496284 -0.984827
-0.29441 0.944022
-0.234279 0.972191
-0.261056 0.980404
-0.261436 0.994621
-0.250831 0.984812
0.535135 -0.981377
-0.206358 0.998142
0.518907 -1.02187
-0.255422 0.979062
-0.255622 0.964971
-0.238098 0.949526
-0.229378 0.938652
0.475233 -0.994677
-0.229518 0.954799
-0.215984 0.980655
-0.192718 0.987407
-0.22208 0.963579
-0.210753 0.980717
-0.267133 1.00125
0.510236 -1.02191
0.523511 -1.01765
-0.268234 1.01758
-0.308351 0.987607
0.545995 -1.02633
0.544052 -1.03851
0.56825 -0.998811
0.521123 -1.01684
0.542949 -0.990714
-0.296179 0.971901
0.513131 -0.993311
-0.266513 0.947433
-0.275849 0.924809
0.561545 -0.977029
0.539897 -0.992092
0.537644 -1.01314
-0.28149 0.978373
-0.269432 1.00615
-0.201859 1.05744
-0.224829 1.03387
-0.231408 1.00423
-0.222323 1.00404
0.551619 -1.06856
0.526547 -1.05225
-0.191527 0.994502
-0.130233 1.03975
0.501558 -1.09553
-0.0679422 1.07975
-0.112614 1.03156
0.494163 -1.05101
0.49579 -1.02608
-0.13943 0.943587
0.51508 -1.03114
-0.176732 0.989152
-0.21156 0.976229
0.535152 -1.03911
-0.169417 0.98643
-0.170724 0.974788
-0.136186 0.973924
-0.15207 0.964576
-0.129811 0.972728
0.518218 -1.01365
-0.192042 0.949282
0.51853 -1.02944
-0.17861 0.982695
-0.18124 0.975563
-0.138946 0.976379
-0.160514 0.967475
0.431216 -1.01726
-0.122838 0.973893
-0.0984293 0.964375
0.420924 -0.991984
-0.124287 0.969558
-0.103542 0.991796
-0.154249 0.98193
-0.0974486 0.993128
-0.0976738 1.00702
-0.146394 0.990024
-0.189294 0.955066
-0.19827 0.928849
-0.203765 0.909749
-0.156382 0.926741
-0.186841 0.903536
-0.109722 0.955333
-0.179747 0.961834
-0.19975 0.992264
-0.142963 1.03933
-0.116436 1.06773
0.413247 -1.06338
-0.16444 1.04081
-0.0951286 1.07428
-0.140948 1.06078
0.433883 -1.06303
-0.132183 1.04024
-0.0711707 1.05645
-0.0957012 1.03497
-0.172389 1.00332
-0.0843647 1.01444
-0.123463 0.987052
-0.102697 1.01598
0.371676 -1.04769
-0.110069 1.00763
-0.0542621 1.00756
-0.0759251 1.00178
-0.169429 0.96088
-0.10267 0.966596
-0.113373 0.939246
-0.0561263 0.959304
-0.121728 0.906979
-0.0378085 0.957965
-0.180526 0.900521
-0.128461 0.934745
-0.125612 0.947138
-0.123041 0.962214
-0.0882995 1.00063
-0.126412 0.995593
-0.0569788 1.04508
-0.0176125 1.06495
0.0329212 1.07953
0.0236282 1.0974
0.043373 1.10132
0.0416183 1.06971
0.0601437 1.06105
0.039869 1.03534
0.0694203 1.02187
0.0344285 0.997902
0.0414874 0.994454
0.0201741 0.979201
0.0721841 0.994598
0.0459734 0.984084
0.04135 0.984386
0.0248416 0.993018
0.0464566 1.00424
0.051724 1.00237
0.0554626 1.00154
0.0120339 1.00636
0.0469726 1.01435
0.0500238 1.00683
0.0640865 1.01397
0.0898941 1.01668
0.0308661 1.01316
0.0452095 1.00821
0.0651918 1.00095
0.0903858 1.00723
0.139566 1.01664
0.0989113 1.01309
0.0840841 0.998748
0.0698327 1.0028
0.077723 1.01644
0.147283 1.02536
0.126055 1.02456
0.120782 1.02007
0.086946 1.01823
0.0364055 1.01184
0.0404722 1.01064
0.0838409 1.00385
0.0612015 1.01409
0.0976274 1.04757
0.0559465 1.0283
0.0402047 1.01558
0.0555569 1.00632
0.0189611 0.97248
-0.00408868 0.980139
-0.0119486 1.02072
0.348489 -1.10129
-0.0200796 1.02616
-0.0189654 1.03865
0.341078 -1.09117
0.0124538 1.02193
0.311474 -1.0838
0.320298 -1.06964
0.0142142 1.02992
0.282111 -1.09057
0.269159 -1.09519
0.323415 -1.07741
0.283113 -1.09973
0.296556 -1.0922
0.257904 -1.08754
0.29679 -1.08461
0.327538 -1.09283
0.397593 -1.09094
0.405701 -1.11001
0.392475 -1.13063
0.370017 -1.12592
0.433297 -1.07992
0.33253 -1.07842
0.368055 -1.03706
0.363594 -1.03537
0.370396 -1.01864
0.390286 -0.992213
0.417032 -0.974052
0.40052 -0.99186
0.453395 -0.974923
0.445065 -0.979549
0.371458 -1.0221
0.3899 -1.02816
0.35773 -1.03365
0.401142 -1.00247
0.399569 -0.996158
0.359743 -1.01275
0.324745 -1.03884
0.354591 -1.0521
0.361668 -1.06989
0.369897 -1.05844
0.335294 -1.0686
0.358335 -1.06966
0.345796 -1.07814
0.315895 -1.07289
0.310693 -1.05408
0.302981 -1.03838
0.319867 -1.02618
0.308188 -1.04016
0.373937 -1.04061
0.259587 -1.09336
0.349056 -1.08176
0.34865 -1.08972
0.365797 -1.07434
0.311102 -1.09048
0.292971 -1.1076
0.301383 -1.09772
0.304743 -1.08932
0.226158 -1.11306
0.199641 -1.11265
0.308917 -1.07143
0.272475 -1.07051
0.271163 -1.06453
0.257594 -1.07047
0.311249 -1.04926
0.283553 -1.0518
0.320781 -1.03529
0.208276 -1.07
0.244126 -1.07392
0.21162 -1.08403
0.265993 -1.07221
0.27739 -1.05923
0.300147 -1.05731
0.409152 -1.02509
0.336091 -1.03022
0.36014 -0.992706
0.328312 -1.0041
0.333723 -0.991663
0.327286 -0.978734
0.286513 -0.999378
0.352967 -1.00414
0.342299 -1.0187
0.287154 -1.03023
0.262668 -1.01123
0.273254 -0.998314
0.272435 -1.01024
0.273857 -1.0261
0.267298 -1.04491
0.29826 -1.03914
0.276294 -1.05033
0.315245 -1.07305
0.30942 -1.06755
0.307535 -1.05655
0.376246 -1.04413
0.331747 -1.06785
0.400822 -1.03106
0.271456 -1.06332
0.270036 -1.05575
0.277522 -1.0565
0.250712 -1.08857
0.405561 -1.03726
0.311562 -1.06297
0.277735 -1.09157
0.249586 -1.12667
0.282328 -1.11974
0.2506 -1.12405
0.207736 -1.13643
0.179215 -1.11997
0.22229 -1.09056
0.157792 -1.08112
0.180406 -1.08006
0.256082 -1.06942
0.239057 -1.07585
0.178532 -1.07673
0.181085 -1.0537
0.226588 -1.04658
0.179232 -1.0694
0.193765 -1.07432
0.155959 -1.06581
0.22901 -1.02812
0.1168 -1.03773
0.17246 -1.04061
0.211186 -1.04638
0.201959 -1.07127
0.274193 -1.08119
0.268522 -1.11281
0.397107 -1.04961
0.247907 -1.09117
0.260262 -1.0868
0.201664 -1.09922
0.2314 -1.09423
0.241093 -1.1009
0.265638 -1.11289
0.185725 -1.12466
0.164058 -1.1385
0.225281 -1.10568
0.24042 -1.06117
0.283047 -1.03294
0.217709 -1.06114
0.208924 -1.06589
0.165314 -1.06973
0.188054 -1.07277
0.225838 -1.05004
0.20529 -1.04104
0.253759 -1.0162
0.213823 -1.01533
0.238767 -1.00806
0.185899 -1.02244
0.230345 -0.993514
0.194676 -0.985449
0.176033 -0.991592
0.138585 -1.02283
0.153022 -1.03324
0.133027 -1.04933
0.142491 -1.06394
0.222505 -1.0737
0.137249 -1.10499
0.185098 -1.08023
0.109119 -1.08415
0.185481 -1.06799
0.135151 -1.06838
0.121997 -1.05936
0.104808 -1.04291
0.123933 -1.03673
0.1663 -1.0254
0.195254 -1.04153
0.210631 -1.05987
0.289363 -1.05209
0.208276 -1.07727
0.29501 -1.04714
0.235052 -1.0693
0.288904 -1.06343
0.268445 -1.07154
0.239333 -1.07565
0.204416 -1.06759
0.221088 -1.06513
0.115698 -1.09638
0.222569 -1.08344
0.200869 -1.09294
0.226369 -1.07905
0.199116 -1.07652
0.164233 -1.08257
0.191644 -1.04877
0.216044 -1.03121
0.255573 -1.02069
0.167994 -1.02445
0.211307 -0.998247
0.150462 -1.01372
0.196842 -1.0063
0.218742 -0.993067
0.27382 -0.971215
0.229816 -0.987692
0.246851 -0.973473
0.275747 -0.985031
0.211875 -1.02402
0.222497 -1.04269
0.203628 -1.0518
0.304767 -1.03556
0.331638 -1.0567
0.347635 -1.08645
0.336427 -1.10552
0.441929 -1.03388
0.408112 -1.02515
0.339211 -1.01919
0.332044 -0.992196
0.337528 -0.967285
0.208621 -1.02305
0.325022 -0.990005
0.294268 -1.0118
0.323696 -1.01199
0.364067 -1.00426
0.293725 -1.04263
0.264999 -1.06797
0.306574 -1.07736
0.327642 -1.07998
0.305763 -1.06601
0.290602 -1.07516
0.357555 -1.0486
0.357186 -1.05045
0.340991 -1.04046
0.326045 -1.03432
0.328943 -1.02941
0.300093 -1.04735
0.366445 -1.01621
0.320795 -1.00322
0.293214 -1.00325
0.288539 -1.00141
0.277171 -0.999927
0.355929 -0.977397
0.337943 -0.997722
0.350581 -0.998741
0.290486 -1.06809
0.37288 -1.04236
0.341986 -1.05186
0.340269 -1.02605
0.220551 -1.02355
0.179241 -0.986639
0.185574 -0.941598
0.18309 -0.91024
0.185161 -0.911419
0.253741 -0.901066
0.198733 -0.935594
0.24849 -0.900214
0.263925 -0.885507
0.220982 -0.912354
0.269151 -0.876059
0.221762 -0.908421
0.210244 -0.950618
0.196168 -0.98664
0.180359 -1.01261
0.221163 -0.992708
0.137949 -1.01384
0.205047 -0.997124
0.256452 -0.993394
0.239001 -1.00941
0.149255 -1.03452
0.262307 -0.991587
0.16737 -0.993042
0.213558 -0.940076
0.223011 -0.943108
0.196346 -0.957148
0.202819 -0.959892
0.284072 -0.927312
0.290099 -0.923717
0.266507 -0.941913
0.253168 -0.945105
0.237449 -0.9393
0.220737 -0.937225
0.196635 -0.94278
0.214437 -0.949494
0.124192 -1.00639
0.124834 -1.02166
0.166065 -1.01855
0.174677 -1.00613
0.209584 -0.991554
0.193604 -0.99133
0.238132 -0.991146
0.25856 -0.997251
0.275167 -0.993696
0.296204 -0.974789
0.349267 -0.954795
0.329777 -0.979258
0.313689 -0.985989
0.305385 -1.00323
0.338567 -0.987349
0.318699 -1.00016
0.279041 -1.00903
0.40674 -0.945438
0.373463 -0.963676
0.28272 -1.00406
0.378307 -0.958471
0.326675 -0.976607
0.373732 -0.951868
0.3471 -0.967655
0.390521 -0.957616
0.400253 -0.982996
0.371615 -0.999413
0.321674 -1.00936
0.361286 -0.984299
0.323388 -1.00113
0.27173 -1.02374
0.324063 -0.99611
0.33529 -0.988625
0.318749 -0.999483
0.329749 -0.985545
0.282363 -1.01568
0.274838 -1.0305
0.236966 -1.05357
0.242233 -1.02913
0.264267 -1.01487
0.23776 -1.02027
0.31842 -0.989809
0.356851 -1.00051
0.36251 -0.990066
0.346551 -0.97922
0.256186 -1.01248
0.287588 -0.995873
0.296375 -0.98617
0.260764 -0.987671
0.137995 -1.01805
0.246968 -0.99069
0.232449 -0.995766
0.249029 -0.997859
0.266437 -0.994129
0.267854 -0.99249
0.256607 -0.985758
0.197836 -1.01941
0.236786 -1.01076
0.232312 -1.02084
0.198661 -1.02608
0.23536 -0.996127
0.293897 -0.980313
0.194163 -1.00886
0.195696 -1.00776
0.274992 -0.969829
0.280737 -0.956111
0.213029 -0.967343
0.254439 -0.96831
0.236415 -0.984744
0.283922 -0.961876
0.23185 -0.977426
0.281361 -0.979314
0.22752 -1.01316
0.333495 -0.986772
0.305803 -1.00418
0.31571 -0.999138
0.313012 -0.988148
0.287581 -0.984888
0.27343 -0.975081
0.252259 -0.963288
0.269904 -0.951852
0.227751 -0.956022
0.272097 -0.954485
0.330674 -0.960814
0.380681 -0.968235
0.349815 -1.00833
0.274015 -1.01378
0.199063 -1.02218
0.201874 -1.00578
0.195082 -0.979724
0.205336 -0.979784
0.157123 -0.980045
0.110331 -0.975909
0.193844 -0.954699
0.232345 -0.951245
0.195978 -0.974286
0.181163 -0.99695
0.22817 -0.983844
0.254768 -0.969995
0.316345 -0.958513
0.322435 -0.965447
0.262429 -0.985802
0.240174 -1.00305
0.265424 -1.02853
0.319329 -1.02427
0.288335 -1.05165
0.278014 -1.06878
0.265111 -1.05252
0.240013 -1.03528
0.208136 -1.02184
0.190677 -1.01948
0.228187 -0.997328
0.242912 -0.961657
0.243965 -0.953282
0.258055 -0.965319
0.286026 -0.978136
0.257543 -1.01105
0.274916 -1.01677
0.248819 -1.03669
0.217543 -1.0532
0.188823 -1.06499
0.208836 -1.05469
0.213876 -1.05094
0.228993 -1.067
0.191897 -1.08102
0.230532 -1.07259
0.195582 -1.04535
0.21392 -1.02377
0.157608 -1.02746
0.13954 -1.00896
0.161285 -0.994335
0.182381 -0.997148
0.207412 -0.981289
0.199546 -0.958559
0.203909 -0.931133
0.206844 -0.925008
0.157072 -0.938504
0.0879593 -0.945243
0.121013 -0.936892
0.109121 -0.932264
0.118037 -0.917141
0.0985984 -0.922554
0.0962113 -0.926494
0.0788397 -0.947489
0.123249 -0.962016
0.156746 -0.984511
0.10387 -1.02968
0.132768 -1.05483
0.0991174 -1.08022
0.0609124 -1.09308
0.135896 -1.09386
0.1245 -1.08589
0.0951284 -1.07655
0.108723 -1.037
0.0944005 -1.00947
0.105602 -0.988814
0.100118 -0.966973
0.0519885 -0.95678
0.0763356 -0.944492
0.0591821 -0.956323
0.128703 -0.948605
0.0795604 -0.958166
0.136558 -0.960807
0.161354 -0.973223
0.173337 -0.995179
0.169572 -1.01451
0.142938 -1.045
0.129412 -1.05811
0.0937658 -1.06742
0.121574 -1.06335
0.149269 -1.05821
0.0861999 -1.06466
0.199301 -1.00795
0.142601 -1.00006
0.171147 -0.950682
0.132759 -0.93227
0.192868 -0.902036
0.192388 -0.90011
0.122419 -0.914514
0.175347 -0.925916
0.21347 -0.942719
0.190154 -0.953505
0.104901 -1.00772
0.180795 -1.01212
0.204709 -1.03099
0.218554 -1.03748
0.213315 -1.03158
0.21466 -1.03757
0.182301 -1.04019
0.128592 -1.04358
0.177456 -1.02381
0.159603 -1.01588
0.187843 -0.998147
0.11174 -1.01194
0.127214 -0.990501
0.120757 -1.00102
0.200055 -1.00386
0.142631 -1.0078
0.215539 -0.978954
0.166475 -0.997506
0.107883 -0.981838
0.123332 -0.96318
0.119298 -0.937822
0.145247 -0.918001
0.154885 -0.936374
0.20035 -0.948826
0.209512 -0.96679
0.243068 -0.980309
0.243729 -0.998826
0.245935 -1.00209
0.117104 -1.03658
0.136207 -1.04654
0.21774 -1.03743
0.17897 -1.06085
0.273712 -1.03993
0.317748 -1.01822
0.323451 -1.0055
0.316059 -1.00602
0.324468 -1.00761
0.224745 -1.01715
0.258213 -1.00241
0.22815 -1.01792
0.227049 -1.03677
0.250086 -1.04149
0.312977 -1.02077
0.301947 -1.03101
0.284776 -1.03712
0.317098 -1.00165
0.271091 -0.998476
0.232989 -1.00121
0.348977 -0.960224
0.282106 -0.972383
0.238379 -0.954118
0.218099 -0.950719
0.231298 -0.94535
0.248485 -0.951974
0.302458 -0.968626
0.277406 -1.01488
0.239704 -1.04207
0.313813 -1.01865
0.301078 -1.01771
0.296046 -0.985698
0.249675 -0.975487
0.193578 -0.980366
0.22861 -0.947997
0.231074 -0.968532
0.281442 -0.971939
0.290679 -0.990426
0.26669 -1.00039
0.254571 -1.01392
0.288028 -1.00138
0.266686 -1.00047
0.268722 -0.983437
0.284254 -0.973076
0.268192 -0.970958
0.269748 -0.964947
0.20516 -0.98416
0.196515 -0.981706
0.151647 -0.975622
0.162784 -0.944222
0.189799 -0.943165
0.189941 -0.964264
0.226091 -0.950692
0.188427 -0.957714
0.245207 -0.938392
0.236286 -0.942246
0.22492 -0.948158
0.215092 -0.970251
0.275079 -0.968722
0.222702 -0.993108
0.242739 -0.987917
0.254176 -0.978048
0.225216 -0.984056
0.233435 -0.993679
0.309681 -0.981862
0.20848 -1.0308
0.282151 -1.01751
0.197058 -1.04783
0.164617 -1.0642
0.175411 -1.06717
0.174242 -1.08801
0.172132 -1.09781
0.184528 -1.07385
0.135637 -1.06982
0.13474 -1.05137
0.16082 -1.04739
0.177208 -1.05117
0.158564 -1.06533
0.141656 -1.06318
0.148741 -1.04883
0.105339 -1.04928
0.0931028 -1.05577
0.0254755 -1.05463
0.042572 -1.03848
0.00609579 -1.03445
0.0799352 -1.03231
0.0305475 -1.04689
0.0805468 -1.06252
0.124686 -1.06486
0.125232 -1.06068
0.196411 -1.05308
0.170921 -1.05445
0.182439 -1.02894
0.284634 -0.991991
0.242288 -1.01222
0.237174 -1.00377
0.236732 -0.994839
0.24106 -0.997073
0.208529 -0.98398
0.224268 -0.986274
0.210857 -1.0051
0.186826 -1.0218
0.328292 -0.975516
0.334918 -0.949234
0.30514 -0.936839
0.276356 -0.93946
0.292733 -0.931034
0.293221 -0.93241
0.243628 -0.969135
0.28025 -0.955769
0.28771 -0.961341
0.246045 -0.976502
0.303915 -0.959997
0.255438 -0.998474
0.224003 -1.00488
0.244377 -0.992204
0.172367 -1.00673
0.215699 -1
0.193014 -0.999445
0.230477 -1.00514
0.272681 -1.02502
0.245047 -1.0398
0.180527 -1.06321
0.223979 -1.05026
0.212276 -1.04733
0.172675 -1.04329
0.183227 -1.03856
0.224454 -1.04968
0.251586 -1.07369
0.256448 -1.08225
0.341871 -1.05733
0.262775 -1.07062
0.210131 -1.0719
0.225952 -1.04083
0.178849 -1.03441
0.250791 -0.993423
0.193874 -1.00332
0.206617 -0.999382
0.224324 -0.986083
0.201415 -0.974135
0.273268 -0.936069
0.143918 -0.962493
0.192932 -0.937123
0.165647 -0.94163
0.214842 -0.949704
0.172337 -0.975077
0.163357 -0.986824
0.140619 -1.0068
0.175141 -1.00494
0.196245 -0.992972
0.137781 -1.0045
0.137317 -1.00833
0.185089 -1.0106
0.184848 -1.01715
0.102675 -1.04182
0.0967047 -1.05847
0.178108 -1.0455
0.10375 -1.03183
0.130912 -1.00709
0.0952939 -0.989455
0.157995 -0.973924
0.0708228 -0.978236
0.0526079 -0.973211
0.0724015 -0.967876
0.117193 -0.973101
0.106982 -0.996844
0.152868 -0.999627
0.140151 -1.01619
0.147982 -1.0113
0.164636 -0.996534
0.112821 -1.00446
0.155794 -1.0043
0.141893 -1.00635
0.10585 -1.02273
0.166128 -1.02212
0.181905 -1.04947
0.140642 -1.05946
0.117011 -1.05659
0.177714 -1.03646
0.114165 -1.02064
0.0927845 -0.997822
0.0767157 -0.998288
0.126559 -0.999268
0.106681 -1.01271
0.1383 -1.00226
0.126676 -0.984367
0.0248618 -0.989881
0.0855153 -0.998994
0.0996398 -0.978398
0.115893 -0.978933
0.130751 -0.961561
0.173369 -0.953671
0.0712772 -0.959618
0.101216 -0.968475
0.130657 -0.972482
0.0466063 -1.00522
0.0498757 -1.01203
0.0945444 -1.00635
0.12545 -1.00741
0.110201 -1.00585
0.157626 -1.01928
0.199209 -1.01774
0.202956 -1.0143
0.204418 -0.991656
0.233198 -0.973225
0.203076 -0.992772
0.237902 -0.989425
0.231504 -0.99866
0.217988 -0.988344
0.152537 -1.00642
0.1466 -1.00277
0.114388 -1.01277
0.23902 -1.01328
0.191181 -1.02845
0.169149 -1.05126
0.210279 -1.03844
0.245474 -1.01313
0.236762 -1.01555
0.256128 -0.992967
0.238785 -0.977401
0.235342 -0.96036
0.219843 -0.980517
0.227789 -0.99014
0.258023 -0.989618
0.297053 -0.991087
0.258016 -1.00749
0.207582 -1.01567
0.168704 -1.04245
0.205959 -1.01416
0.172863 -0.992896
0.181277 -1.00258
0.200869 -1.02795
0.23471 -1.00885
0.312361 -0.975997
0.287454 -0.967108
0.333258 -0.956073
0.184632 -0.996557
0.206733 -0.985136
0.223374 -0.971926
0.239919 -0.965729
0.237716 -0.980867
0.284294 -0.970935
0.231123 -0.98397
0.214895 -0.979893
0.235568 -0.988465
0.247266 -0.996924
0.204667 -1.01513
0.246741 -1.01042
0.338729 -0.992358
0.262588 -1.0136
0.223581 -1.02306
0.245167 -1.01564
0.205702 -1.01317
0.150738 -1.00598
0.13872 -1.0009
0.186854 -0.982934
0.177242 -0.971734
0.209987 -0.974114
0.23663 -0.967253
0.2488 -0.962297
0.264274 -0.956153
0.284997 -0.961084
0.323319 -0.979494
0.312067 -1.01908
0.319367 -1.04485
0.32044 -1.05956
0.300566 -1.05484
0.299441 -1.04599
0.277143 -1.06314
0.212669 -1.07352
0.178791 -1.08035
0.212979 -1.08431
0.206027 -1.11433
0.210788 -1.10742
0.228268 -1.09162
0.20594 -1.0744
0.25105 -1.02474
0.212634 -1.01673
0.214272 -1.01557
0.2119 -1.00567
0.196202 -0.990839
0.205116 -0.980379
0.240798 -0.992951
0.182784 -1.01908
0.173283 -1.0345
0.252973 -1.0115
0.289878 -1.01743
0.207929 -1.04938
0.267234 -1.02512
0.194577 -1.0416
0.293133 -1.01957
0.301982 -1.00629
0.247794 -1.02124
0.191757 -1.02872
0.221665 -1.00655
0.157984 -1.01244
0.186993 -0.976714
0.246373 -0.971388
0.177472 -0.980126
0.187094 -0.979636
0.159301 -0.980599
0.194837 -0.965014
0.210518 -0.969846
0.165912 -0.981785
0.136782 -0.986945
0.163588 -0.991867
0.155416 -1.00503
0.186211 -0.993542
0.196236 -0.990329
0.173132 -1.01124
0.19935 -1.0299
0.152691 -1.0444
0.173211 -1.03395
0.117299 -1.04325
0.091151 -1.05879
0.134716 -1.0657
0.126188 -1.06505
0.125569 -1.07194
0.191394 -1.05378
0.254872 -1.03584
0.258711 -1.04009
0.236545 -1.0538
0.296113 -1.03348
0.275527 -1.05399
0.322795 -1.03202
0.281888 -1.03332
0.247196 -1.01602
0.202943 -1.0193
0.202686 -0.998326
0.284066 -0.970162
0.234172 -0.983916
0.267644 -0.962894
0.319563 -0.92567
0.25743 -0.938391
0.222266 -0.959205
0.177895 -0.998376
0.223317 -0.996563
0.216424 -1.02238
0.233735 -1.0353
0.267991 -1.05307
0.233583 -1.08356
0.26045 -1.08184
0.331299 -1.05578
0.28505 -1.06976
0.218163 -1.06582
0.213669 -1.03695
0.146059 -1.05698
0.196781 -1.05756
0.251537 -1.03958
0.293159 -1.00904
0.240718 -1.00555
0.226244 -0.983077
0.217434 -0.966867
0.209735 -0.989292
0.307107 -0.982267
0.177655 -0.998754
0.224511 -0.97362
0.164823 -0.966123
0.190574 -0.960842
0.185973 -0.961771
0.173468 -0.961682
0.21841 -0.965121
0.237752 -0.98965
0.162188 -1.01184
0.217856 -1.01257
0.247605 -1.00231
0.276643 -0.962984
0.181936 -0.961704
0.14534 -0.956135
0.134621 -0.952146
0.185277 -0.934282
0.138484 -0.951232
0.16187 -0.978931
0.225252 -1.00261
0.232569 -1.01715
0.25851 -1.04193
0.271457 -1.07526
0.254095 -1.08252
0.25149 -1.09542
0.229281 -1.09598
0.288675 -1.07862
0.192171 -1.0717
0.281876 -1.04025
0.199328 -1.04704
0.174696 -1.03595
0.216506 -1.00904
0.231645 -1.00223
0.24042 -0.992625
0.236094 -0.965727
0.222755 -0.977967
0.171039 -1.00381
0.282398 -0.981744
0.228191 -1.00255
0.237303 -0.995044
0.207221 -1.00558
0.158363 -1.00159
0.196764 -0.981256
0.198298 -0.967544
0.161911 -0.981768
0.144246 -1.00389
0.096562 -1.01492
0.0916957 -1.03079
0.171492 -1.02295
0.165048 -1.04882
0.228168 -1.0611
0.140256 -1.07282
0.185655 -1.05485
0.176806 -1.01857
0.176379 -0.998495
0.168791 -1.00544
0.162397 -1.02213
0.19378 -1.02405
0.194955 -1.03455
0.194856 -1.05147
0.1467 -1.05343
0.165145 -1.04889
0.170196 -1.04149
0.171105 -1.04887
0.1794 -1.03559
0.231001 -1.01378
0.201409 -1.01913
0.15027 -1.00026
0.164722 -0.998226
0.239523 -1.00384
0.21872 -1.04336
0.230159 -1.07193
0.238468 -1.0757
0.26373 -1.04696
0.214274 -1.04988
0.174628 -1.07123
0.109863 -1.07771
0.159465 -1.07933
0.114424 -1.08893
0.0944419 -1.07448
0.0929335 -1.07983
0.160083 -1.08693
0.15768 -1.0648
0.120976 -1.05724
0.0900027 -1.04895
0.142192 -1.02829
0.0720626 -1.01522
0.0920781 -1.00979
0.0696972 -1.01854
0.0925062 -1.02547
0.0928365 -1.05861
0.174351 -1.09449
0.127859 -1.13482
0.080309 -1.14785
0.0577876 -1.1401
0.10424 -1.11105
0.0117221 -1.08604
0.02101 -1.08048
0.0528008 -1.06617
0.0640675 -1.04359
0.147569 -1.02113
0.130247 -1.02029
0.174686 -1.01608
0.0846262 -1.01262
0.138255 -0.987278
0.129722 -0.981592
0.0684056 -0.998927
0.0762767 -0.986007
0.0870873 -0.969972
0.0593444 -0.98197
0.068669 -0.993852
0.143226 -0.989325
0.148302 -0.985624
0.135207 -0.995825
0.163194 -1.01359
0.118728 -1.04544
0.0852498 -1.04438
0.162094 -1.02053
0.15156 -1.02074
0.13687 -1.03857
0.228559 -1.02704
0.198891 -1.01799
0.214865 -1.00859
0.213974 -1.01348
0.173775 -1.02418
0.171215 -1.01409
0.122073 -1.01664
0.0738053 -1.00117
0.218567 -0.960494
0.17753 -0.988216
0.178218 -1.01288
0.203346 -1.02104
0.169135 -1.04455
0.171792 -1.02821
0.222975 -0.988277
0.146587 -0.990084
0.110854 -0.996793
0.123713 -0.98655
0.121069 -0.974347
0.0883712 -0.980686
0.130544 -0.98615
0.120335 -1.00145
0.1682 -0.99451
0.134863 -0.994565
0.145774 -1.00388
0.1042 -1.01629
0.0838849 -1.03037
0.155653 -1.03722
0.129384 -1.0503
0.0498969 -1.06401
0.0723202 -1.06912
0.116725 -1.0644
0.105116 -1.05936
0.15333 -1.03406
0.132401 -1.01289
0.0819512 -0.987122
0.111115 -0.974627
0.144049 -0.977854
0.199308 -0.9577
0.191801 -0.949266
0.237416 -0.924532
0.208625 -0.93444
0.167927 -0.936256
0.0973946 -0.972492
0.0978081 -0.991909
0.0846776 -1.00913
0.118978 -1.01536
0.0915966 -1.03257
0.110279 -1.04219
0.0977184 -1.04655
0.122467 -1.02258
0.115503 -1.00292
0.0742602 -0.983789
0.0657654 -0.953424
0.0555909 -0.953538
0.131795 0.927814
0.0690974 -0.980286
0.121561 -0.975759
0.118076 0.933309
0.0898192 0.923549
0.111552 0.911423
0.115187 0.907527
0.0854478 -0.959034
0.0726531 -0.973506
0.077086 -0.99632
0.152355 0.96344
0.100964 -1.04138
0.0770458 -1.06836
0.0493224 -1.06938
0.18337 1.00655
0.21483 1.00307
0.0814153 -1.04679
0.145666 -1.0287
0.115893 -1.03667
0.119658 -1.03664
0.149978 0.967526
0.0548191 -1.01354
0.0181815 -1.01707
0.0165952 -1.02632
-0.0036976 -1.03836
-0.0165412 -1.05808
0.0357259 -1.06308
0.078797 -1.05292
0.110117 -1.05048
0.147842 -1.03646
0.142741 -1.00895
0.100417 -1.00337
0.143059 -0.995792
0.142624 -0.995696
0.0962162 0.927977
0.180934 -0.972793
0.128138 -0.986784
0.140965 -0.990462
0.103959 -0.982238
0.118805 -0.989065
0.136884 -1.00118
0.127554 -1.00684
0.125941 -1.01687
0.156344 -1.01276
0.139203 -1.02471
0.184567 -1.02548
0.129406 -1.03559
0.0936181 -1.02556
0.0483777 -1.0222
0.0561414 -1.01612
0.0253638 -1.03036
0.110006 -1.05222
0.169218 -1.05079
0.169311 -1.05034
0.184912 -1.0343
0.202067 -1.01246
0.112013 -1.03498
0.138669 -1.01923
0.0943315 -1.01385
0.11624 -1.00191
0.0758019 -0.984343
0.0851255 -0.977642
0.141811 -0.988845
0.147658 -0.980854
0.146268 -0.993776
0.16445 -1.00883
0.118326 -1.02434
0.112613 -1.02085
0.14331 0.965838
0.119851 -1.01666
0.0526945 -1.02664
0.0798773 -1.01989
0.133203 0.961121
0.0562064 -1.00204
0.128469 0.96319
0.134628 -0.997308
0.126511 -0.983859
0.0990333 -0.972691
0.101866 -0.95823
0.118641 -0.919884
0.119614 -0.90251
0.138205 -0.900471
0.135135 -0.920319
0.0654979 -0.934518
0.0577466 -0.937699
0.0708598 -0.94998
0.045874 -0.971444
0.121355 -0.979389
0.207046 -0.977162
0.125352 -0.995024
0.145851 -0.989364
0.165028 -0.995057
0.159993 -0.99468
0.146056 -0.98713
0.107818 0.959212
0.141587 -1.00275
0.129078 -1.01838
0.131662 -1.02473
0.133467 -1.02646
0.149055 -1.02887
0.189025 -1.00868
0.110083 -1.02146
0.106433 -1.01221
0.135097 -0.988983
0.0965723 -0.989858
0.193794 -0.968764
0.129248 -0.975543
0.177548 -0.960068
0.169234 -0.961136
0.125597 -0.970387
0.194065 -0.968667
0.0986565 -0.987861
0.180978 -0.977175
0.116695 -0.979909
0.12386 -0.985986
0.0942619 -0.999783
0.129454 -0.994077
0.0995204 -0.985661
0.157495 -0.987957
0.0969651 -1.00264
0.12509 -0.993801
0.105167 -1.00192
0.11006 -1.01743
0.0525189 -1.03424
0.104342 -1.02264
0.0979661 -1.03487
0.137105 -1.03197
0.0859517 -1.06273
0.177678 -1.08437
0.143159 -1.09136
0.206081 -1.05728
0.189738 -1.02255
0.22838 -0.996683
0.184102 -1.0093
0.180653 -1.00907
0.169665 -0.98597
0.187603 -0.99825
0.197597 -0.998585
0.228735 -0.99091
0.222047 -0.988995
0.184062 -0.999284
0.286312 -0.986678
0.180144 -1.03552
0.172818 -1.03559
0.277208 -1.02462
0.321201 -1.0081
0.252934 -1.00914
0.197151 -1.02793
0.192561 -1.04086
0.231707 -1.0305
0.221896 -1.02956
0.251593 -1.01283
0.201213 -1.03655
0.219008 -1.04464
0.19982 -1.05286
0.293352 -1.03987
0.305636 -1.02414
0.270086 -1.01654
0.252399 -1.00869
0.222751 -1.02524
0.253 -1.01003
0.27294 -1.01284
0.282277 -1.00212
0.22706 -0.99947
0.228248 -0.996416
0.179307 -1.01879
0.25746 -1.01612
0.284573 -1.04522
0.269835 -1.07556
0.250152 -1.11818
0.233294 -1.1243
0.323458 -1.08514
0.335241 -1.08015
0.336539 -1.06757
0.30721 -1.07384
0.365102 -1.05897
0.367688 -1.04254
0.28648 -1.04161
0.327948 -0.9908
0.285321 -0.980325
0.279979 -0.988426
0.339397 -0.95917
0.342304 -0.944465
0.278777 -0.96126
0.248029 -0.980498
0.299871 -0.984556
0.271823 -1.02633
0.233869 -1.06024
0.221374 -1.06138
0.205154 -1.07493
0.20074 -1.08402
0.197496 -1.07033
0.193592 -1.04502
0.0938196 -1.05219
0.153415 -1.0359
0.181931 -1.03661
0.165839 -1.02976
0.162382 -1.02733
0.163256 -1.01877
0.210025 -1.00528
0.206009 -1.02354
0.23988 -1.01969
0.249252 -1.00032
0.254155 -0.973188
0.229915 -0.950731
0.190548 -0.953198
0.185478 -0.943534
0.217955 -0.928407
-0.0963305 0.903622
0.191108 -0.91972
0.168879 -0.938793
0.140494 -0.95613
0.162604 -0.983288
0.209918 -0.996611
0.188518 -1.01921
0.172902 -1.04704
0.199619 -1.05852
0.22489 -1.02825
0.211303 -1.00826
0.273147 -0.973537
0.182023 -0.979359
0.195915 -0.958573
0.16971 -0.957782
0.0901773 -0.963808
0.168611 -0.951787
0.172807 -0.974734
0.198544 -0.986698
0.212642 -0.999873
0.139291 -1.02881
0.0921518 -1.04068
0.105614 -1.04479
0.141877 -1.05381
0.193288 -1.07986
0.243877 -1.06437
0.216063 -1.06971
0.227878 -1.07174
0.226578 -1.07763
0.200755 -1.08498
0.224275 -1.08356
0.210082 -1.0854
0.201259 -1.08858
0.221388 -1.0756
0.182729 -1.07027
0.0258426 1.02729
0.225531 -1.03334
0.246865 -1.03017
0.173436 -1.03908
0.0119432 1.00389
0.252328 -1.0114
0.196709 -1.02394
0.236167 -1.00697
0.245899 -1.00155
0.173704 -1.00287
0.15674 -1.0046
-0.0379959 0.97831
0.144837 -0.988867
0.123672 -1.00051
0.151421 -0.988377
0.184403 -0.980913
0.163443 -0.991708
0.0418079 0.978609
0.141602 -1.01069
0.0972878 1.01185
0.0363775 1.02918
0.113698 -1.06172
0.0846554 -1.06482
0.0746641 -1.06921
0.00106586 1.063
0.155572 -1.10703
0.147909 -1.12533
0.177364 -1.13433
0.16869 -1.13172
0.200828 -1.0889
0.201751 -1.05879
0.139236 -1.03979
0.141046 -1.01541
0.0832212 0.974695
0.0424348 0.974225
0.0110168 0.977086
0.0275099 0.98938
-0.00545312 0.973966
0.00964188 0.983357
-0.0364234 0.979128
-0.0712612 0.972551
-0.0284715 0.984736
-0.0395873 0.965981
0.282713 -0.98779
-0.0211716 0.951167
0.237509 -1.00464
-0.0156148 0.95102
-0.0225795 0.946567
0.022348 0.967111
0.0271839 0.982751
-0.0356571 0.978078
0.227005 -1.00275
-0.0642951 0.987023
0.192991 -0.991512
-0.0529703 0.978609
0.0141863 0.976477
0.175959 -0.987145
0.0561266 0.964913
0.047596 0.983274
0.0404648 0.97534
0.0387044 0.964117
0.0781489 0.96472
0.0614879 0.961302
0.179169 -1.01346
0.0517164 0.945798
0.237289 -1.00088
0.0212459 0.946838
0.0717261 0.967932
0.100467 0.990411
0.0584231 0.97935
0.0234805 0.974731
0.0492162 0.983341
0.110512 -1.01251
0.101172 0.95908
0.112978 0.938169
0.106622 0.916805
0.104315 0.934386
0.068319 0.926059
0.0609021 0.921293
0.100802 0.927361
0.135444 0.940118
0.0389563 0.958659
-0.00361146 0.951733
0.117837 -0.988623
0.142543 -1.01286
0.140952 -1.03602
0.152889 -1.04417
0.12783 0.990722
0.12977 -1.02736
0.127931 0.978924
0.126408 -1.03446
0.104016 0.99822
0.0958183 0.986218
0.183994 -1.01397
0.172718 -1.02736
0.116254 0.974145
0.144572 0.977049
0.145751 0.986874
0.138015 1.0119
0.136852 1.03192
0.0797688 1.04444
0.0712268 1.03724
0.134196 -1.06032
0.147586 1.01932
0.135987 1.01705
0.127734 -1.05372
0.189855 -1.0445
0.169836 -1.01809
0.140552 0.93883
0.143838 -1.00321
0.163611 0.936196
0.162794 -0.991499
0.139704 0.912671
0.115458 0.924319
0.145067 -1.00138
0.110489 0.940806
0.159061 0.941876
0.131749 -1.02546
0.151755 -1.01956
0.155511 0.976109
0.132818 -1.0941
0.119906 1.03637
0.0999826 1.03026
0.156472 -1.05764
0.135477 -1.031
0.0724082 0.97128
0.0956893 0.952648
0.0963957 0.935769
0.127137 0.926625
0.0658587 0.906295
0.125558 -0.943811
0.0640923 0.895401
0.246298 -0.931949
0.19912 -0.951991
0.166672 -0.96729
0.119036 0.931643
0.0978928 -1.00052
0.0877378 -1.0274
0.114864 1.02891
0.0861974 -1.07525
0.0772478 -1.09381
0.10211 -1.11788
0.0831364 -1.12507
0.126364 -1.13044
0.136615 1.08414
0.122256 -1.11529
0.116286 -1.10323
0.0728251 -1.08143
0.16669 1.01987
0.177742 1.02376
0.0449397 -1.05634
0.0804465 -1.03853
0.129546 -1.03277
0.0741802 -1.03024
0.0589702 -1.01579
0.115624 -1.0044
0.0786993 -1.00383
0.0869553 -1.01253
0.0704064 -1.01456
0.0255868 -1.01527
0.0346458 -1.00691
0.0657984 -0.998335
0.0645564 -1.01588
0.172971 0.974574
0.0878014 -1.04533
0.146097 -1.04982
0.0935085 -1.0445
0.0576189 -1.02592
0.0789416 -1.00207
