# Supplementary material for: Stochastic bond dynamics facilitates alignment of malaria parasite at erythrocyte membrane upon invasion
Source: eLife. 2020 May 18;9:e56500. doi: 10.7554/eLife.56500 (PMC7269671; doi:10.7554/eLife.56500)
Supplement: Figure 2—source data 1. [file elife-56500-fig2-data1.zip › PARA_POSITIONS/pos1.dat]

3.95254 -1.07205
3.97645 -1.05487
4.01653 -0.89638
3.99892 -0.900548
3.93402 -0.999466
3.95971 -0.876855
3.97014 -0.847163
3.98384 -0.665459
3.93577 -0.846278
3.93068 -0.747088
3.89218 -0.865125
3.90361 -0.901827
3.91003 -1.01086
4.00191 -0.740114
3.9898 -0.916805
3.96212 -1.02398
4.00471 -0.789918
3.99172 -0.803324
3.9863 -0.830209
4.00182 -0.853103
3.9835 -1.03591
4.01858 -0.911528
4.05651 -0.826232
4.02918 -1.0223
4.03735 -0.9659
4.03981 -1.00896
4.09783 -0.888565
4.14154 -0.812571
4.11452 -0.978963
4.13946 -0.88336
4.17822 -0.691366
4.15311 -0.777276
4.0792 -1.06698
4.12673 -0.913477
4.13152 -0.875145
4.06955 -1.1348
4.10332 -0.970247
4.04882 -1.1134
3.98415 -1.29922
3.95841 -1.33997
3.98642 -1.17821
4.00174 -1.11913
3.97389 -1.17117
3.98427 -1.07891
3.91637 -1.16604
3.89887 -1.10165
3.90138 -1.00723
3.89257 -1.04127
3.88864 -1.10657
3.91267 -1.13714
3.92549 -1.16725
3.98091 -1.027
3.94379 -1.22902
3.91148 -1.33848
3.97704 -1.18169
4.0068 -1.17672
3.97067 -1.30692
4.00004 -1.1756
3.99763 -1.10865
3.95366 -1.24531
3.97812 -1.21418
4.02356 -1.14389
3.98015 -1.36682
4.07003 -1.10948
4.06254 -1.19043
4.03746 -1.25267
3.992 -1.31518
4.04968 -1.08666
4.06737 -1.10742
4.04023 -1.31011
4.12046 -1.11267
4.07297 -1.27788
4.08409 -1.1915
4.11045 -1.02347
4.06193 -1.14737
4.0355 -1.2013
4.04893 -1.16551
4.01603 -1.26315
4.05573 -1.07192
3.96774 -1.32512
3.9717 -1.22543
3.98973 -1.10819
3.9887 -1.03272
3.90883 -1.21347
3.96238 -1.04136
3.90158 -1.26032
3.89345 -1.31342
3.92137 -1.21956
3.92604 -1.18896
3.87843 -1.30251
3.92437 -1.05938
3.90758 -1.1019
3.86978 -1.22605
3.9104 -1.13243
3.93748 -1.11404
3.94794 -1.19814
3.98949 -1.13637
3.97574 -1.29539
3.96464 -1.33115
3.96302 -1.28398
3.94291 -1.25366
3.96441 -1.0893
3.93647 -1.14878
3.91377 -1.20191
3.8976 -1.21923
3.84924 -1.30688
3.82328 -1.32333
3.84532 -1.20696
3.81129 -1.27661
3.8556 -1.08578
3.84416 -1.15625
3.78512 -1.35885
3.88709 -1.01295
3.81294 -1.21991
3.84685 -1.21519
3.90197 -1.14185
3.93659 -1.10097
3.91081 -1.21734
3.8761 -1.36233
3.88277 -1.3621
3.98608 -1.12927
3.98251 -1.21764
3.95061 -1.34394
4.01164 -1.10643
3.94969 -1.2325
3.9791 -0.974938
3.94872 -1.07346
3.9444 -1.17469
3.95011 -1.24102
4.0315 -1.09253
4.04927 -1.21076
4.03527 -1.34573
4.05753 -1.29982
4.07231 -1.20611
4.03227 -1.32179
4.07596 -1.18691
4.12181 -1.10374
4.19354 -0.749724
4.15634 -0.841985
4.12444 -0.850773
4.05978 -0.882483
3.98693 -0.980151
3.91223 -1.07111
3.91512 -0.900772
3.88174 -0.974071
3.85706 -0.959115
3.87795 -0.726337
3.82873 -0.795605
3.74031 -1.02776
3.77227 -0.820128
3.76434 -0.826003
3.73479 -0.944431
3.81353 -0.588584
3.77266 -0.802953
3.80657 -0.639021
3.81215 -0.599725
3.80889 -0.687009
3.8711 -0.582635
3.89807 -0.722119
3.93969 -0.652081
3.96211 -0.584332
3.9179 -0.813592
3.95733 -0.422527
3.88788 -0.669838
3.8531 -0.645158
3.77699 -0.864816
3.77675 -0.771387
3.77629 -0.781724
3.83384 -0.626996
3.84801 -0.699534
3.87656 -0.681855
3.87977 -0.832089
3.90826 -0.694785
3.85281 -0.802734
3.85604 -0.625547
3.78283 -0.90246
3.76001 -0.87453
3.75488 -0.737332
3.70091 -0.784199
3.66188 -0.809793
3.72113 -0.472666
3.72719 -0.631106
3.73752 -0.740791
3.76677 -0.687955
3.72903 -0.821498
3.73448 -0.742262
3.75798 -0.609756
3.74372 -0.664611
3.72936 -0.654798
3.75131 -0.552658
3.75107 -0.474911
3.75593 -0.45769
3.74053 -0.57287
3.72713 -0.826987
3.80137 -0.586628
3.82842 -0.658602
3.7949 -0.979719
3.86738 -0.81776
3.88917 -0.761397
3.85742 -0.918401
3.84963 -0.879274
3.82809 -0.752505
3.76591 -0.833986
3.7381 -0.878368
3.73782 -0.842892
3.76012 -0.762065
3.78132 -0.756048
3.77544 -0.913891
3.7858 -0.933555
3.79433 -0.859072
3.78718 -0.819382
3.76302 -0.908488
3.73147 -0.973999
3.78578 -0.73762
3.79938 -0.681832
3.76569 -0.823082
3.78283 -0.70377
3.743 -0.7969
3.71954 -0.835854
3.71466 -0.792804
3.69947 -0.820397
3.69873 -0.87358
3.71094 -0.888661
3.72897 -0.883825
3.74454 -0.8719
3.72366 -1.00931
3.78604 -0.780026
3.77318 -0.873219
3.77792 -0.829317
3.75045 -0.892524
3.70327 -0.992172
3.73389 -0.795759
3.73031 -0.803887
3.664 -0.963949
3.67168 -0.909082
3.70534 -0.753786
3.66966 -0.889264
3.65039 -0.918176
3.69555 -0.828275
3.69339 -1.01687
3.74047 -1.05807
3.79613 -0.931731
3.79191 -0.981119
3.8115 -0.883171
3.76139 -0.9926
3.7873 -0.693992
3.71915 -0.822459
3.68616 -0.891753
3.69623 -0.813194
3.71991 -0.766372
3.75443 -0.809737
3.75709 -0.993151
3.81385 -0.854179
3.84752 -0.65255
3.81959 -0.75725
3.82418 -0.750989
3.82267 -0.874805
3.88489 -0.707404
3.78977 -1.07897
3.79779 -0.90127
3.77001 -0.872653
3.7407 -0.862616
3.70251 -0.960976
3.68614 -1.03492
3.76983 -0.760604
3.75485 -0.922729
3.7549 -1.0193
3.79687 -0.955747
3.85194 -0.840913
3.83025 -0.989339
3.85261 -0.888794
3.79718 -1.03879
3.79904 -0.957567
3.80363 -0.832061
3.7352 -0.889688
3.70503 -0.808349
3.67353 -0.809263
3.65539 -0.881701
3.67459 -0.920243
3.71128 -0.958002
3.74416 -1.03592
3.7904 -0.989553
3.81403 -0.943183
3.83581 -0.880113
3.84218 -0.888517
3.81061 -1.04394
3.80677 -1.12838
3.81476 -1.09618
3.84981 -0.969316
3.80544 -1.10654
3.8354 -0.926972
3.84324 -0.769701
3.7288 -1.00608
3.72827 -0.873597
3.67466 -1.02151
3.70705 -0.885042
3.71756 -0.849411
3.69731 -1.07529
3.76248 -1.01516
3.77441 -1.10383
3.82669 -1.01621
3.77741 -1.15798
3.77669 -0.99306
3.70079 -1.11368
3.75434 -0.817578
3.70597 -1.00032
3.69272 -1.02745
3.68462 -1.06595
3.70966 -1.03122
3.72693 -0.966699
3.73626 -0.906625
3.69202 -0.992414
3.68254 -0.962219
3.64335 -1.09151
3.7289 -0.815741
3.71834 -0.90838
3.73815 -0.894538
3.74771 -0.985008
3.78795 -0.985762
3.78947 -1.1377
3.85858 -0.922935
3.80025 -1.10043
3.82631 -0.985327
3.78948 -1.14005
3.82977 -1.07679
3.81867 -1.15982
3.77618 -1.34954
3.81793 -1.21904
3.79101 -1.3037
3.84128 -1.14675
3.88182 -1.04526
3.87228 -1.11254
3.91826 -0.963357
3.8969 -0.992869
3.89232 -1.00936
3.8498 -1.20419
3.93682 -0.975799
3.93441 -1.02636
3.9913 -0.771183
3.98914 -0.824221
3.96488 -0.983654
3.99708 -0.933611
4.01199 -0.916857
3.97984 -1.09802
4.01005 -0.938504
3.99359 -0.910251
3.95303 -1.04871
3.97951 -0.953039
3.97109 -0.95359
3.99361 -0.868274
3.92655 -1.1281
3.97165 -0.993398
3.96866 -0.993936
3.95911 -1.03194
3.95727 -0.991354
3.94055 -1.00205
3.9591 -0.915557
3.96124 -0.876038
3.90826 -1.02966
3.88865 -1.04245
3.91127 -0.992793
3.91643 -1.00766
3.92218 -0.92698
3.84027 -1.13088
3.86372 -0.977583
3.85867 -0.915706
3.79827 -1.07064
3.76583 -1.14024
3.82608 -0.908352
3.80437 -0.946273
3.7711 -0.997649
3.79016 -0.731519
3.6909 -0.994537
3.66289 -1.05885
3.67226 -1.00893
3.71155 -0.942964
3.81219 -0.623239
3.79524 -0.89438
3.80305 -0.971121
3.87312 -0.663859
3.8581 -0.774509
3.79839 -0.96733
3.78865 -0.910807
3.76809 -0.952658
3.74195 -0.990925
3.76103 -0.92051
3.76912 -0.911628
3.77931 -0.948709
3.8096 -0.971001
3.8704 -0.978308
3.94946 -0.830681
3.98576 -0.760453
3.9673 -0.846399
3.96386 -0.754484
3.91508 -0.755996
3.84853 -0.911038
3.85714 -0.768327
3.74892 -1.10488
3.69194 -1.16949
3.74603 -0.940295
3.70095 -1.13526
3.77811 -0.917566
3.79551 -0.971658
3.80576 -1.01513
3.81223 -1.06075
3.87391 -0.887236
3.91774 -0.807196
3.90005 -0.91987
3.88953 -0.859297
3.84365 -0.941632
3.82232 -0.925882
3.81103 -0.954191
3.81403 -1.01761
3.87499 -0.949259
3.9196 -0.892811
3.95198 -0.92747
3.97636 -0.945627
3.92409 -1.19255
4.01819 -0.852098
3.98079 -0.977372
3.95174 -0.98971
3.92135 -0.911948
3.78606 -1.16198
3.8276 -0.741954
3.80914 -0.719766
3.77259 -0.874589
3.77234 -0.864986
3.81423 -0.721729
3.79876 -0.912806
3.77608 -1.0777
3.81666 -0.893325
3.81166 -0.951476
3.81128 -1.03481
3.83057 -1.06599
3.76615 -1.3088
3.82412 -1.17356
3.78229 -1.28737
3.82267 -1.16056
3.8423 -1.10062
3.73495 -1.47263
3.90665 -0.953304
3.7854 -1.32016
3.82582 -1.11769
3.80647 -1.12584
3.77977 -1.19818
3.80232 -1.13961
3.75039 -1.35547
3.86953 -1.06817
3.83249 -1.22327
3.88435 -1.07385
3.83885 -1.20791
3.74265 -1.44519
3.7644 -1.40406
3.7862 -1.2971
3.73495 -1.40482
3.77319 -1.2906
3.88872 -0.999056
3.85023 -1.26249
3.87139 -1.32733
3.80283 -1.5272
3.84705 -1.38963
3.93284 -1.03217
3.9196 -1.06334
3.85686 -1.15018
3.77721 -1.31992
3.74608 -1.38664
3.75752 -1.29961
3.74023 -1.32291
3.73522 -1.296
3.73883 -1.24644
3.75397 -1.18492
3.7741 -1.18814
3.76303 -1.28527
3.80595 -1.18037
3.7726 -1.31334
3.76798 -1.30935
3.78086 -1.22417
3.75712 -1.19327
3.74463 -1.15302
3.73436 -1.08719
3.79006 -0.750575
3.66715 -1.21151
3.71024 -1.06766
3.66807 -1.1569
3.6776 -1.04983
3.64333 -1.13275
3.65686 -1.13571
3.67256 -1.14581
3.74001 -1.03176
3.72872 -1.20343
3.77262 -1.05694
3.73668 -1.09648
3.74409 -1.00261
3.70432 -0.992202
3.73419 -0.827796
3.67153 -1.10322
3.71349 -1.03111
3.79746 -0.808653
3.84818 -0.827715
3.88252 -0.917924
3.8769 -1.05464
3.92033 -0.938877
3.87304 -1.09785
3.90225 -0.993569
3.86511 -1.08611
3.88248 -1.00752
3.86815 -0.975998
3.88356 -0.73399
3.8064 -0.968668
3.76472 -1.11597
3.75798 -1.13209
3.79934 -0.97002
3.6855 -1.32089
3.78819 -1.01402
3.7743 -1.16124
3.78511 -1.1522
3.82162 -1.05088
3.76263 -1.1922
3.79447 -0.96633
3.77854 -1.0607
3.72158 -1.23206
3.75386 -1.11205
3.7685 -1.0267
3.73259 -1.09821
3.74394 -0.982872
3.73324 -1.00199
3.70124 -1.11793
3.71965 -1.02141
3.6854 -1.16116
3.74598 -0.997277
3.66165 -1.31388
3.69671 -1.25828
3.831 -0.821393
3.77558 -1.15735
3.78071 -1.18456
3.82841 -1.05123
3.76248 -1.25528
3.75481 -1.2474
3.70596 -1.36198
3.69424 -1.38374
3.72945 -1.26113
3.68616 -1.36418
3.73542 -1.2188
3.76237 -1.15723
3.81565 -1.02895
3.78238 -1.15976
3.715 -1.26439
3.74637 -1.07015
3.71628 -1.03825
3.6824 -1.10539
3.71232 -1.00094
3.65307 -1.13647
3.66535 -1.02196
3.6486 -1.00175
3.61015 -1.12056
3.61769 -1.04345
3.54848 -1.21601
3.63198 -0.902607
3.59989 -1.04712
3.58327 -1.19701
3.66642 -1.02875
3.66371 -1.04253
3.72197 -0.882245
3.68691 -1.05174
3.70271 -0.962706
3.66716 -1.01826
3.62427 -1.13675
3.65026 -1.05836
3.6722 -0.992196
3.71879 -0.83614
3.67051 -1.1057
3.71417 -0.990789
3.64283 -1.28311
3.7492 -1.04722
3.71458 -1.22187
3.75175 -1.02686
3.66437 -1.19957
3.67418 -0.989789
3.65274 -0.839113
3.61729 -0.723192
3.57782 -0.797604
3.54931 -0.929092
3.60674 -0.658135
3.59059 -0.768265
3.62504 -0.618261
3.59875 -0.858936
3.61685 -0.893312
3.63314 -0.902843
3.64625 -0.910949
3.64385 -0.914728
3.66307 -0.785841
3.59452 -0.934151
3.5811 -0.886844
3.58036 -0.841065
3.60631 -0.767614
3.57587 -0.931816
3.5411 -1.07398
3.60308 -0.889988
3.61397 -0.9776
3.66419 -0.934071
3.71223 -0.854184
3.68012 -0.984006
3.67453 -0.976704
3.72126 -0.771432
3.67792 -0.982714
3.69267 -0.97384
3.70614 -0.98995
3.68759 -1.09403
3.70836 -1.04238
3.69407 -1.01721
3.67105 -0.96525
3.68975 -0.808315
3.68012 -0.825706
3.72166 -0.668095
3.65513 -0.897873
3.6346 -0.96545
3.64515 -0.914875
3.6838 -0.706777
3.64121 -0.902059
3.62808 -0.893445
3.63127 -0.772223
3.59308 -0.739263
3.54555 -0.758549
3.52205 -0.774774
3.52826 -0.710133
3.49948 -0.869712
3.56114 -0.673132
3.56699 -0.743546
3.54961 -0.823919
3.55434 -0.745122
3.54339 -0.785405
3.53296 -0.714406
3.52652 -0.674676
3.48586 -0.845792
3.51337 -0.753173
3.55519 -0.679497
3.55118 -0.811912
3.57571 -0.816657
3.61785 -0.739276
3.65439 -0.618218
3.6375 -0.686368
3.57143 -0.9078
3.52841 -1.01888
3.60953 -0.670119
3.59737 -0.804797
3.56349 -0.956674
3.6036 -0.855709
3.63366 -0.842838
3.65029 -0.895516
3.67644 -0.915509
3.64388 -1.03386
3.68151 -0.84162
3.63273 -0.962652
3.62354 -1.00051
3.63055 -0.998426
3.58508 -1.16997
3.69334 -0.788288
3.62758 -1.0772
3.6772 -0.904326
3.65098 -0.921124
3.65074 -0.878883
3.68473 -0.736229
3.65816 -0.904643
3.69105 -0.822876
3.6458 -1.08716
3.68903 -1.06756
3.78889 -0.746534
3.78227 -0.746561
3.71007 -0.958982
3.69333 -0.947647
3.66043 -0.93885
3.61719 -0.97012
3.61957 -0.831876
3.58312 -0.921464
3.59841 -0.800085
3.53652 -1.08791
3.60627 -0.94642
3.61999 -1.00176
3.63905 -0.958468
3.61657 -1.00575
3.60911 -1.02857
3.58838 -1.1127
3.645 -0.841924
3.55381 -1.10582
3.57271 -1.00071
3.52972 -1.09401
3.59224 -0.837545
3.60579 -0.850203
3.58985 -0.974488
3.58668 -1.1038
3.64535 -1.09744
3.74 -0.956538
3.672 -1.20588
3.74101 -0.948364
3.68875 -1.13281
3.74235 -0.97995
3.77091 -0.953683
3.77643 -0.995601
3.75852 -1.08247
3.77562 -1.00823
3.75463 -1.02955
3.7275 -1.08348
3.73481 -1.09129
3.70085 -1.19478
3.73322 -1.05223
3.68347 -1.19545
3.64605 -1.31263
3.69335 -1.20594
3.71628 -1.20127
3.74622 -1.13625
3.72757 -1.17231
3.68326 -1.20125
3.70257 -1.07226
3.65839 -1.17414
3.66845 -1.16814
3.68056 -1.19521
3.7315 -0.985654
3.65646 -1.08987
3.58431 -1.17536
3.49797 -1.29502
3.5466 -1.17654
3.63739 -1.00025
3.62624 -1.17436
3.62766 -1.25131
3.69999 -1.05622
3.67541 -1.14851
3.70472 -1.07441
3.68245 -1.1491
3.69304 -1.12881
3.72264 -1.06171
3.66176 -1.25586
3.72562 -1.08454
3.68974 -1.17429
3.68395 -1.17965
3.69842 -1.11584
3.7142 -1.00842
3.64516 -1.16094
3.66243 -1.04621
3.61255 -1.1759
3.64542 -1.07039
3.61444 -1.2075
3.6228 -1.19004
3.62552 -1.20272
3.62323 -1.24964
3.63446 -1.21437
3.63071 -1.24064
3.57153 -1.38512
3.6584 -1.08463
3.68046 -1.00753
3.64085 -1.10242
3.59504 -1.15731
3.63517 -0.954163
3.55045 -1.20056
3.57773 -1.10662
3.60791 -1.03183
3.54348 -1.29228
3.58722 -1.19528
3.5539 -1.27814
3.56141 -1.14015
3.4964 -1.21971
3.49964 -1.13741
3.53961 -0.967371
3.50631 -1.06255
3.54442 -0.923497
3.50192 -1.09418
3.4934 -1.15031
3.51891 -1.07151
3.51628 -1.069
3.48739 -1.15632
3.52574 -1.08973
3.58588 -0.991019
3.58903 -1.01946
3.58676 -1.00279
3.58004 -1.0504
3.57008 -1.12143
3.61625 -1.06342
3.63627 -1.10216
3.64223 -1.19906
3.66916 -1.1645
3.58361 -1.35231
3.66781 -1.07292
3.60354 -1.19204
3.63412 -1.01503
3.57366 -1.14155
3.5679 -1.0893
3.57427 -0.952434
3.52336 -0.974667
3.46181 -1.06709
3.41614 -1.08902
3.3741 -1.07497
3.38952 -0.946988
3.3823 -0.957457
3.35511 -1.05516
3.35646 -1.11097
3.38746 -1.03973
3.38502 -1.04767
3.35821 -1.10801
3.33853 -1.1409
3.35875 -1.09137
3.3049 -1.17421
3.30168 -1.12728
3.33194 -1.04461
3.33076 -1.07869
3.40558 -0.935156
3.39414 -1.08271
3.36918 -1.23408
3.4588 -1.03467
3.47476 -0.966388
3.47029 -0.975574
3.42654 -1.1295
3.41429 -1.21207
3.47076 -1.02449
3.40645 -1.15846
3.39265 -1.187
3.39065 -1.22164
3.40209 -1.25674
3.40706 -1.22123
3.42996 -1.12384
3.42423 -1.18157
3.43987 -1.15555
3.45237 -1.10818
3.44323 -1.00975
3.39763 -0.995785
3.38113 -0.860337
3.28737 -1.05486
3.28791 -0.990377
3.35522 -0.776742
3.35426 -0.937036
3.41242 -0.916604
3.41967 -0.992947
3.38062 -1.14119
3.48598 -0.788693
3.4348 -0.95464
3.45366 -0.842709
3.4009 -1.05778
3.43722 -0.991401
3.46479 -0.895647
3.45769 -0.928433
3.4676 -0.89084
3.46514 -0.879329
3.47449 -0.806043
3.45195 -0.876009
3.40727 -0.933004
3.38276 -0.896915
3.3958 -0.768827
3.33566 -1.10012
3.42549 -0.884191
3.41403 -0.953885
3.41249 -0.980801
3.38214 -1.06775
3.41506 -0.965448
3.40655 -1.04562
3.41828 -1.01309
3.41037 -1.08399
3.46849 -0.994902
3.46666 -1.08263
3.53496 -0.994762
3.52859 -1.17605
3.61964 -1.07949
3.69265 -0.988224
3.75454 -0.859786
3.7627 -0.843683
3.74063 -0.91945
3.73569 -0.971358
3.73398 -0.989882
3.71373 -1.0247
3.69836 -0.982256
3.69695 -0.876787
3.62685 -1.0856
3.66981 -0.852567
3.66218 -0.879735
3.66946 -0.83346
3.66527 -0.836092
3.66433 -0.8341
3.64155 -0.848955
3.66854 -0.778108
3.67497 -0.853355
3.66254 -1.07234
3.73629 -0.987211
3.78828 -0.983432
3.76101 -1.2469
3.82119 -1.09911
3.78681 -1.10384
3.73266 -1.07359
3.73299 -0.901383
3.64104 -1.17089
3.66547 -1.08305
3.70483 -0.996225
3.65635 -1.10525
3.68553 -0.886247
3.63189 -0.951799
3.60946 -0.891493
3.53806 -0.977598
3.52983 -0.851153
3.54051 -0.781622
3.50744 -0.882607
3.5559 -0.701309
3.55484 -0.784289
3.56665 -0.866313
3.58671 -0.914874
3.58025 -1.00392
3.62958 -0.918378
3.67252 -0.901657
3.71184 -0.914695
3.74541 -0.916364
3.7584 -0.907225
3.73932 -0.996012
3.71208 -1.09798
3.75236 -0.963534
3.68553 -1.20993
3.63604 -1.3106
3.62672 -1.30514
3.68764 -1.00247
3.64326 -0.990103
3.57408 -1.03387
3.60646 -0.730545
3.50045 -1.06811
3.50814 -1.09776
3.5812 -0.919418
3.56182 -1.07268
3.65475 -0.770699
3.6185 -0.916178
3.59913 -0.872214
3.59381 -0.810399
3.52608 -0.994485
3.47748 -1.0824
3.55704 -0.828779
3.57267 -0.851158
3.54381 -0.956532
3.52673 -1.01899
3.56546 -0.842848
3.52487 -0.940566
3.56094 -0.776265
3.53148 -0.892478
3.53358 -0.860309
3.53715 -0.812998
3.50637 -0.868009
3.48515 -0.809421
3.47499 -0.697689
3.44462 -0.751193
3.42641 -0.763565
3.41436 -0.800173
3.42835 -0.796358
3.47279 -0.685557
3.48053 -0.735119
3.52068 -0.607048
3.50275 -0.764067
3.52109 -0.843025
3.57593 -0.777908
3.63971 -0.620602
3.60081 -0.867816
3.59937 -0.84196
3.57538 -0.878536
3.54946 -0.886206
3.5775 -0.693648
3.5243 -0.89691
3.53392 -0.860597
3.56276 -0.794776
3.59968 -0.715177
3.61164 -0.745493
3.54756 -1.00196
3.54483 -0.949081
3.49933 -1.06986
3.5316 -0.977367
3.46805 -1.17358
3.47822 -1.17803
3.55887 -0.975527
3.57888 -0.992398
3.58319 -1.03769
3.60531 -1.04773
3.63188 -0.942861
3.60697 -0.956414
3.57541 -0.896476
3.46216 -1.07829
3.4401 -1.00762
3.41055 -1.03332
3.45292 -0.916245
3.45768 -1.01666
3.53505 -0.835376
3.49072 -1.07441
3.53271 -0.993107
3.53607 -0.991862
3.55051 -0.889036
3.53505 -0.925882
3.46471 -1.12528
3.48382 -0.988951
3.52017 -0.817939
3.47541 -1.02721
3.49312 -1.0207
3.57441 -0.84927
3.57016 -0.990213
3.58555 -1.03251
3.62246 -1.03413
3.67123 -0.941915
3.68151 -0.888492
3.67064 -0.951236
3.74331 -0.675714
3.73364 -0.793732
3.75683 -0.815139
3.71605 -1.08551
3.80504 -0.904399
3.83271 -1.00404
3.87296 -0.972535
3.92223 -0.853644
3.85883 -1.13799
3.8309 -1.2589
3.87895 -1.15275
3.90105 -1.10478
3.88418 -1.14008
3.85695 -1.15046
3.88005 -0.985164
3.77443 -1.20306
3.80223 -1.061
3.77378 -1.12837
3.71701 -1.26061
3.78508 -1.00953
3.75935 -1.06762
3.69474 -1.23334
3.68931 -1.21538
3.68715 -1.11987
3.69505 -1.03545
3.72076 -0.965894
3.67142 -1.20608
3.74825 -0.997836
3.72188 -1.14803
3.72469 -1.12521
3.60853 -1.40545
3.64881 -1.20857
3.57339 -1.30919
3.58651 -1.2448
3.65731 -1.10106
3.66159 -1.20797
3.73254 -1.03683
3.6621 -1.23773
3.66855 -1.21594
3.68255 -1.12353
3.66169 -1.14568
3.64992 -1.17573
3.60236 -1.33943
3.66601 -1.22601
3.7357 -1.1215
3.72283 -1.24468
3.80344 -0.99754
3.77533 -1.07974
3.75055 -1.09546
3.75788 -0.988094
3.75474 -0.983592
3.71285 -1.19166
3.77542 -1.04047
3.79722 -1.05195
3.83104 -1.02585
3.83875 -1.17577
3.96502 -0.842045
3.994 -0.901011
3.96593 -0.985914
3.91947 -1.03664
3.94471 -0.840767
3.86914 -1.00861
3.84325 -1.06878
3.92255 -0.810925
3.89246 -1.01741
3.9346 -0.967351
3.95359 -1.00706
3.92472 -1.16807
3.93161 -1.19691
3.99081 -0.948808
3.96694 -1.06978
4.00248 -0.919614
3.96032 -1.09052
3.97943 -1.01328
4.02482 -0.882344
4.00687 -0.971425
3.99948 -0.952199
4.00848 -0.856924
3.94864 -1.02845
3.96289 -0.937136
3.98408 -0.770032
3.95486 -0.847595
3.87491 -1.0804
3.8854 -0.966253
3.92026 -0.889072
3.93851 -0.919063
4.02964 -0.67096
4.07313 -0.597067
4.02239 -0.92655
4.1185 -0.398146
4.04038 -0.845611
4.06875 -0.71627
4.0015 -1.01133
4.02457 -0.833747
3.94454 -1.05412
3.98224 -0.803848
3.91847 -0.8871
3.8855 -0.799876
3.82753 -0.952042
3.81866 -0.933889
3.84228 -0.802389
3.84103 -0.753853
3.77864 -0.994459
3.75915 -0.966387
3.76106 -0.846426
3.69969 -0.988676
3.70978 -0.901646
3.70139 -0.79982
3.68937 -0.695511
3.6512 -0.767398
3.62303 -0.817825
3.62706 -0.811507
3.60265 -0.913763
3.59867 -0.808135
3.58563 -0.71932
3.56023 -0.798117
3.57619 -0.785096
3.61163 -0.716404
3.60082 -0.814128
3.59096 -0.897345
3.60981 -0.784621
3.57349 -0.868331
3.57152 -0.78036
3.53754 -0.843889
3.49591 -0.9624
3.51286 -0.846528
3.49614 -0.940668
3.55283 -0.830655
3.58391 -0.866354
3.57698 -1.0028
3.62868 -0.819519
3.55937 -0.988633
3.50091 -1.00615
3.46838 -0.962805
3.53198 -0.543875
3.46983 -0.775688
3.476 -0.647752
3.44334 -0.711644
3.46544 -0.581562
3.46016 -0.634513
3.46281 -0.584231
3.43814 -0.680178
3.43554 -0.778142
3.40283 -1.02213
3.45071 -0.94422
3.4992 -0.837858
3.50594 -0.777657
3.44558 -1.01604
3.46922 -0.901296
3.44049 -0.957955
3.44964 -0.850778
3.45185 -0.829172
3.48613 -0.721106
3.45235 -0.959779
3.53019 -0.709687
3.52056 -0.856176
3.53175 -0.899611
3.55346 -0.949848
3.64062 -0.738947
3.65666 -0.786843
3.64433 -0.795913
3.60701 -0.758004
3.57398 -0.648055
3.47975 -0.885544
3.48752 -0.810238
3.51277 -0.791006
3.54947 -0.754953
3.52854 -1.0137
3.62572 -0.757261
3.63258 -0.811064
3.64513 -0.608296
3.57202 -0.789545
3.52179 -0.791101
3.48058 -0.754122
3.41867 -0.896206
3.48217 -0.591724
3.48106 -0.730441
3.4884 -0.747503
3.49195 -0.773924
3.49519 -0.758021
3.49347 -0.69478
3.45095 -0.748812
3.42452 -0.725376
3.42555 -0.748849
3.43782 -0.762288
3.46356 -0.700507
3.50024 -0.555528
3.51906 -0.657816
3.54178 -0.71631
3.58347 -0.737226
3.64078 -0.632875
3.66281 -0.540274
3.60519 -0.813508
3.59113 -0.798441
3.57648 -0.848079
3.58737 -0.767316
3.58531 -0.757001
3.57517 -0.76961
3.56648 -0.82759
3.54028 -0.921322
3.57544 -0.818016
3.60364 -0.745273
3.58849 -0.818564
3.5739 -0.888775
3.58738 -0.76237
3.57053 -0.672938
3.51723 -0.827949
3.49956 -0.831188
3.49183 -0.782406
3.45612 -0.82137
3.46197 -0.730919
3.4446 -0.767673
3.43186 -0.840314
3.45142 -0.766588
3.48805 -0.676771
3.49328 -0.824916
3.54664 -0.750346
3.56029 -0.797838
3.55601 -0.884189
3.55051 -0.926862
3.50945 -1.16316
3.64829 -0.814266
3.68515 -0.907443
3.69914 -1.04878
3.78344 -0.882337
3.82336 -0.826352
3.73305 -1.17229
3.73364 -1.13587
3.73993 -1.02267
3.66999 -1.17325
3.70536 -0.954192
3.64061 -1.10786
3.6229 -1.09527
3.60753 -1.06862
3.65822 -0.845561
3.63293 -0.922142
3.61831 -1.0619
3.65197 -0.989717
3.63047 -1.07817
3.65551 -0.976133
3.64463 -0.948609
3.6245 -0.900936
3.59005 -0.886688
3.49926 -1.07548
3.54027 -0.773746
3.49345 -0.84286
3.4585 -0.878866
3.41906 -0.934559
3.37902 -1.02511
3.41809 -0.872177
3.4457 -0.813076
3.39069 -0.997811
3.43424 -0.831446
3.44732 -0.849332
3.45505 -0.883367
3.44793 -0.899001
3.44534 -0.834523
3.44875 -0.746757
3.42278 -0.771405
3.39051 -0.84768
3.38836 -0.897054
3.374 -1.00508
3.3784 -1.07101
3.48003 -0.802624
3.43325 -1.08523
3.51947 -0.772578
3.43187 -1.03834
3.47837 -0.766191
3.43607 -0.907717
3.43906 -0.866061
3.41003 -1.01557
3.47208 -0.793157
3.46936 -0.850088
3.49875 -0.68957
3.41863 -0.932171
3.37081 -0.985801
3.37895 -0.916691
3.4007 -0.763407
3.38545 -0.747229
3.39353 -0.659912
3.34562 -0.874287
3.38579 -0.724544
3.38339 -0.793979
3.42123 -0.627556
3.40967 -0.767729
3.44505 -0.761871
3.49877 -0.56177
3.49156 -0.666324
3.44921 -0.812716
3.43645 -0.807236
3.44262 -0.705126
3.43291 -0.725503
3.44229 -0.65192
3.40875 -0.851271
3.44142 -0.668773
3.43691 -0.607648
3.38325 -0.830869
3.39893 -0.799636
3.42837 -0.72044
3.45871 -0.722778
3.4712 -0.818623
3.50993 -0.813832
3.55072 -0.713521
3.52551 -0.764392
3.54339 -0.61772
3.52232 -0.761101
3.55701 -0.674496
3.59311 -0.606612
3.5805 -0.720518
3.59155 -0.730492
3.56671 -0.84568
3.56051 -0.790594
3.52041 -0.872965
3.52782 -0.778869
3.54282 -0.745211
3.53695 -0.79345
3.56833 -0.668391
3.57097 -0.744557
3.55184 -0.86061
3.51563 -0.898808
3.54991 -0.696617
3.53853 -0.767331
3.57463 -0.599521
3.57582 -0.573876
3.4912 -0.982953
3.51642 -0.957062
3.59579 -0.658915
3.57983 -0.678303
3.54203 -0.812321
3.50513 -0.920129
3.48176 -0.914896
3.52942 -0.685232
3.5503 -0.740897
3.56452 -0.833666
3.57666 -0.879252
3.61954 -0.679323
3.55291 -0.944336
3.51379 -1.0369
3.55324 -0.821507
3.57377 -0.763681
3.6383 -0.611455
3.58749 -1.01036
3.65725 -0.735873
3.63456 -0.705334
3.64453 -0.492365
3.58619 -0.724029
3.5364 -0.936328
3.61693 -0.70601
3.62503 -0.772278
3.67672 -0.625817
3.62789 -0.848492
3.59014 -0.915075
3.61675 -0.60734
3.57081 -0.677689
3.50102 -0.882962
3.51444 -0.749253
3.48613 -0.843398
3.49587 -0.819843
3.5154 -0.846894
3.57886 -0.710294
3.56793 -0.884113
3.62375 -0.653306
3.53869 -0.988869
3.53765 -0.91997
3.55707 -0.700905
3.50017 -0.883748
3.51933 -0.850314
3.52946 -0.792023
3.49592 -0.976505
3.52809 -0.882084
3.54733 -0.757025
3.53525 -0.66144
3.45475 -0.858828
3.47887 -0.721815
3.48746 -0.658707
3.48531 -0.758965
3.51453 -0.721932
3.47405 -0.911405
3.47369 -0.955692
3.52452 -0.863347
3.55015 -0.826606
3.5676 -0.810629
3.59036 -0.612707
3.50469 -0.855305
3.45372 -0.932436
3.41741 -0.965459
3.39261 -0.964383
3.41765 -0.838583
3.42401 -0.815205
3.41552 -0.88086
3.42063 -0.947619
3.47966 -0.817911
3.48801 -0.822532
3.50099 -0.752744
3.46014 -0.859289
3.40263 -0.969032
3.38817 -0.917306
3.34734 -0.994951
3.36197 -0.921037
3.38831 -0.887585
3.43412 -0.744918
3.4148 -0.863859
3.42203 -0.825688
3.34236 -1.03785
3.32797 -1.06293
3.36553 -0.965353
3.3725 -1.00422
3.38145 -1.01992
3.40344 -1.02328
3.45289 -1.00647
3.47709 -1.03588
3.45979 -1.0489
3.40109 -1.11085
3.44245 -0.802097
3.36863 -0.940456
3.30321 -1.08247
3.32222 -1.01
3.3075 -1.09123
3.35452 -0.923482
3.3185 -1.02453
3.28257 -1.14604
3.30842 -1.0826
3.27511 -1.16661
3.23572 -1.21279
3.28443 -0.985154
3.26471 -0.874271
3.1991 -0.980565
3.20449 -0.933036
3.18299 -1.03947
3.2129 -1.01107
3.19776 -1.0988
3.27052 -0.902158
3.20053 -1.14974
3.19125 -1.18999
3.20743 -1.15823
3.24173 -1.0424
3.22556 -1.02917
3.19881 -0.95527
3.16469 -0.962443
3.16461 -0.899004
3.1023 -1.11451
3.16241 -0.960354
3.14745 -0.986437
3.1235 -0.996809
3.08221 -1.0681
3.09779 -1.04267
3.12228 -0.932418
3.03148 -1.14962
3.00638 -1.13132
3.04345 -0.91049
2.98034 -1.07045
2.96773 -1.08053
2.98668 -0.937198
2.99565 -0.85165
2.95912 -1.02478
3.05533 -0.752487
3.05505 -0.755741
3.03135 -0.875658
2.99439 -0.940831
2.96816 -0.896991
2.91448 -0.927087
2.88438 -0.874612
2.86845 -0.743087
2.81652 -0.803363
2.82758 -0.752727
2.85745 -0.663949
2.84529 -0.759622
2.89511 -0.606492
2.85422 -0.846372
2.88406 -0.748984
2.871 -0.792983
2.91624 -0.55364
2.83982 -0.836098
2.84362 -0.864224
2.92113 -0.675737
2.9071 -0.799872
2.93597 -0.725838
2.94915 -0.647878
2.9664 -0.6063
2.94565 -0.621564
2.95263 -0.547497
2.92405 -0.680382
2.90713 -0.710911
2.87989 -0.749373
2.88833 -0.636435
2.86477 -0.719024
2.85244 -0.790804
2.87161 -0.742712
2.8889 -0.740839
2.82094 -1.02165
2.90797 -0.736706
2.83972 -0.950016
2.88661 -0.867331
2.88083 -0.950063
2.92162 -0.821495
2.92383 -0.721868
2.85841 -0.813783
2.80819 -0.878222
2.84449 -0.650745
2.81339 -0.749678
2.79952 -0.796109
2.80036 -0.750311
2.78265 -0.787164
2.81125 -0.783138
2.86031 -0.761283
2.85559 -0.920771
2.9245 -0.74925
2.91961 -0.807381
2.89325 -0.873675
2.93072 -0.757417
2.92443 -0.85525
2.95176 -0.840159
2.99079 -0.756093
2.94868 -0.938656
2.9451 -0.995056
2.9803 -0.925523
3.022 -0.791783
3.02313 -0.818935
3.01539 -0.880574
3.03785 -0.90148
3.07817 -0.983285
3.15131 -0.95375
3.19105 -1.05102
3.25642 -0.959396
3.17992 -1.21392
3.24125 -1.04275
3.21056 -1.06765
3.11735 -1.23335
3.14563 -1.11922
3.13675 -1.19586
3.18034 -1.17097
3.21138 -1.23514
3.20463 -1.36325
3.28239 -1.2328
3.30052 -1.23632
3.2746 -1.30145
3.27113 -1.28446
3.23721 -1.40436
3.3412 -1.20954
3.38839 -1.07119
3.28799 -1.30192
3.16917 -1.50796
3.17347 -1.4387
3.11646 -1.47258
3.11764 -1.42151
3.12205 -1.39612
3.12046 -1.40137
3.1086 -1.40839
3.13956 -1.27914
3.11814 -1.28892
3.11487 -1.29482
3.12501 -1.26862
3.05422 -1.38779
3.03203 -1.43449
3.10593 -1.28528
3.08392 -1.37341
3.16894 -1.15946
3.09962 -1.30519
3.1457 -1.10615
3.07913 -1.16691
3.01885 -1.23313
2.9725 -1.29531
3.08453 -0.985683
3.07052 -1.02885
3.05787 -1.12836
3.07017 -1.19737
3.08337 -1.26353
3.13643 -1.23485
3.11615 -1.28916
3.07321 -1.34462
3.06894 -1.28607
3.06052 -1.21197
3.03433 -1.19451
3.02341 -1.10954
3.01069 -1.11271
3.001 -1.11479
3.02777 -1.07216
3.00344 -1.16336
3.00147 -1.21508
3.06404 -1.04933
3.02791 -1.12862
3.07461 -1.0207
3.0247 -1.16649
3.03907 -1.1644
3.10915 -1.05633
3.10066 -1.11881
3.11925 -1.05329
2.97827 -1.33228
2.99122 -1.25307
2.90144 -1.42041
2.96353 -1.28476
2.9527 -1.25513
2.87937 -1.29071
2.91397 -1.07952
2.89216 -1.07169
2.91495 -1.04728
2.92369 -1.06212
2.97187 -0.924369
2.90399 -1.06368
2.86432 -1.0868
2.8495 -1.0392
2.86757 -0.99112
2.88352 -0.95606
2.90043 -0.979989
2.91895 -0.914174
2.88726 -1.01628
2.91567 -0.926708
2.84882 -1.06213
2.8985 -0.805642
2.81645 -1.00732
2.86204 -0.854055
2.77434 -1.01402
2.80162 -0.838045
2.74739 -0.882903
2.79309 -0.723001
2.8015 -0.73012
2.72488 -0.976852
2.74828 -0.871904
2.74429 -0.841075
2.7306 -0.877715
2.77519 -0.796742
2.80803 -0.695864
2.69944 -0.987177
2.73775 -0.801353
2.70284 -0.879214
2.6998 -0.844197
2.73552 -0.645771
2.66637 -0.80765
2.65569 -0.816426
2.6624 -0.791449
2.63982 -0.869976
2.64328 -0.852035
2.64868 -0.876433
2.62452 -0.945881
2.55573 -1.0997
2.60122 -1.02104
2.67178 -0.86645
2.6674 -0.870124
2.62398 -0.975573
2.63524 -0.981443
2.6786 -0.891661
2.64077 -0.950274
2.65178 -0.894137
2.64219 -0.911803
2.68591 -0.8135
2.67528 -0.868609
2.63611 -0.966446
2.67701 -0.81316
2.64799 -0.874321
2.58587 -1.01751
2.62035 -0.950779
2.65324 -0.894233
2.64648 -0.948786
2.63525 -0.949513
2.65215 -0.825076
2.61184 -0.870317
2.59312 -0.88157
2.59639 -0.843131
2.58071 -0.905374
2.55892 -0.908836
2.55065 -0.867993
2.54626 -0.796166
2.52033 -0.812706
2.53712 -0.763474
2.56038 -0.684215
2.50931 -0.864485
2.56489 -0.686987
2.52332 -0.813673
2.55503 -0.678116
2.5421 -0.761978
2.49201 -0.916731
2.53849 -0.793111
2.51024 -0.918373
2.5118 -0.972725
2.53193 -0.979888
2.57819 -0.885096
2.60156 -0.861608
2.58128 -0.934892
2.5591 -0.986619
2.56842 -0.899243
2.53325 -0.942972
2.56381 -0.827352
2.52756 -0.90464
2.49268 -0.977019
2.51392 -0.90759
2.49777 -0.959642
2.52446 -0.874618
2.52827 -0.903856
2.53926 -0.874668
2.48376 -0.955595
2.45011 -1.0456
2.44562 -1.09077
2.50451 -1.02778
2.52583 -1.03751
2.51065 -1.11462
2.55871 -1.0117
2.53367 -1.0096
2.53433 -0.988503
2.52462 -0.976298
2.47852 -1.03619
2.45393 -0.99047
2.45221 -0.925096
2.40769 -0.976583
2.44429 -0.890658
2.44405 -0.906671
2.43748 -0.890354
2.4637 -0.783033
2.40516 -0.896963
2.43104 -0.790814
2.39392 -0.868592
2.37768 -0.875754
2.37891 -0.934754
2.35166 -0.965129
2.37338 -0.834522
2.30656 -0.981906
2.27266 -1.05787
2.33061 -0.947145
2.31394 -0.949619
2.2474 -1.0122
2.25904 -0.96477
2.23526 -1.01966
2.24759 -0.980228
2.24024 -0.998902
2.25761 -0.984793
2.27231 -0.939718
2.25077 -0.982781
2.21558 -1.10187
2.25396 -1.03662
2.26718 -1.05484
2.28241 -1.06946
2.30885 -1.05358
2.26015 -1.14253
2.32644 -1.02027
2.32218 -1.00642
2.32864 -1.01878
2.30148 -1.02374
2.35185 -0.886579
2.35509 -0.869141
2.33595 -0.916694
2.30538 -0.998071
2.29026 -1.04938
2.30017 -1.09046
2.32847 -1.02458
2.37533 -0.912718
2.35521 -0.999223
2.34653 -1.06084
2.41216 -0.939441
2.42553 -0.918012
2.36528 -1.03143
2.42634 -0.925677
2.42024 -0.939125
2.39869 -1.01548
2.3492 -1.18392
2.45071 -1.06191
2.40367 -1.18864
2.41223 -1.19038
2.54604 -0.939139
2.44524 -1.21577
2.46061 -1.1718
2.5076 -1.00947
2.4356 -1.10121
2.45823 -1.04221
2.42556 -1.12256
2.42531 -1.11384
2.44264 -1.02953
2.38511 -1.0733
2.3313 -1.11343
2.36403 -1.06036
2.4151 -1.0163
2.45874 -0.930189
2.43327 -1.00747
2.44706 -1.02893
2.419 -1.11733
2.45172 -1.07763
2.44274 -1.13856
2.41596 -1.19232
2.43748 -1.12692
2.48641 -1.04314
2.49358 -1.07314
2.46707 -1.11415
2.44655 -1.13143
2.46124 -1.10385
2.48599 -1.03708
2.44057 -1.06631
2.39496 -1.08387
2.3834 -1.11145
2.43818 -1.01768
2.43189 -1.06655
2.47429 -0.980039
2.41269 -1.05196
2.41792 -1.02326
2.47815 -0.924679
2.43938 -1.04478
2.46433 -0.977637
2.44 -1.01036
2.43717 -1.01788
2.48718 -0.952312
2.52726 -0.926516
2.57415 -0.911889
2.60089 -1.00287
2.63661 -0.982748
2.61801 -1.02756
2.56754 -1.0864
2.56142 -1.04799
2.54647 -1.06276
2.56843 -0.96751
2.55165 -0.987196
2.53003 -1.04227
2.5189 -1.06117
2.564 -0.985996
2.51812 -1.06289
2.5096 -1.08229
2.52017 -1.07046
2.51551 -1.08007
2.44175 -1.19509
2.4822 -1.10759
2.48481 -1.09665
2.50501 -1.06804
2.51179 -1.02705
2.4922 -1.02817
2.48622 -1.0188
2.45619 -1.0803
2.53222 -0.878526
2.48106 -1.00354
2.46045 -0.98579
2.4654 -0.875011
2.39488 -0.979752
2.42055 -0.87589
2.42863 -0.80629
2.40403 -0.902763
2.44373 -0.76778
2.40144 -0.866524
2.40411 -0.852478
2.44169 -0.753378
2.39136 -0.891575
2.3973 -0.888933
2.4099 -0.879694
2.4193 -0.852186
2.41156 -0.914519
2.44937 -0.920829
2.43897 -1.03193
2.45296 -0.979494
2.43029 -0.978816
2.39429 -1.07612
2.43027 -1.02933
2.40329 -1.08811
2.46012 -0.981537
2.4224 -1.04788
2.40361 -1.06083
2.35153 -1.09221
2.34577 -1.03388
2.27931 -1.12016
2.24262 -1.15238
2.31749 -1.01222
2.15299 -1.28806
2.26436 -1.07987
2.24284 -1.15543
2.30098 -1.11172
2.38346 -1.01812
2.34516 -1.14062
2.3813 -1.09145
2.35923 -1.12547
2.33927 -1.11507
2.36337 -1.03734
2.33709 -1.10012
2.31638 -1.12723
2.36932 -0.999256
2.3572 -1.03893
2.35082 -1.05333
2.42084 -0.851861
2.36182 -0.97221
2.35896 -0.943819
2.31634 -0.994209
2.32819 -0.875906
2.28296 -0.910594
2.21724 -1.01935
2.25047 -0.972842
2.24696 -1.05217
2.28582 -1.00117
2.2673 -1.06041
2.25269 -1.09466
2.28232 -1.08634
2.29051 -1.0791
2.25779 -1.12061
2.29004 -1.09581
2.31444 -1.06185
2.31026 -1.04682
2.24929 -1.11063
2.31983 -0.977758
2.24592 -1.16321
2.2316 -1.17767
2.29554 -1.04063
2.3264 -0.960737
2.28686 -1.04477
2.28449 -1.0036
2.26165 -1.00977
2.23489 -1.03797
2.19612 -1.12001
2.2619 -1.00205
2.2792 -0.957904
2.2057 -1.10386
2.26156 -1.06991
2.33966 -0.944684
2.36615 -0.91589
2.33221 -0.986017
2.32764 -1.02949
2.39887 -0.953832
2.3019 -1.2437
2.40388 -1.07816
2.40987 -1.00729
2.3719 -1.042
2.42631 -0.882212
2.40043 -0.902879
2.35843 -0.930923
2.37012 -0.849501
2.33761 -0.922645
2.32178 -0.945093
2.27682 -1.01369
2.28739 -0.95249
2.23525 -1.03656
2.2577 -0.995137
2.29465 -0.900804
2.29819 -0.880375
2.31296 -0.835292
2.31494 -0.872613
2.3206 -0.87853
2.36087 -0.784121
2.36364 -0.820004
2.36891 -0.841372
2.36574 -0.846207
2.32989 -0.884189
2.32954 -0.85275
2.28188 -0.97305
2.28499 -0.98589
2.28634 -0.998157
2.31688 -0.965303
2.34059 -0.880374
2.34323 -0.859861
2.33876 -0.839495
2.32152 -0.919491
2.31327 -0.940446
2.32968 -0.880734
2.37761 -0.821216
2.37466 -0.866087
2.34672 -0.934202
2.32611 -0.951993
2.32653 -0.914766
2.36719 -0.796299
2.36674 -0.841283
2.37602 -0.877141
2.35016 -0.941547
2.39311 -0.801612
2.39818 -0.740592
2.34777 -0.837893
2.36078 -0.8044
2.35646 -0.873394
2.37054 -0.865852
2.41302 -0.802211
2.45465 -0.749179
2.47374 -0.784506
2.46744 -0.856716
2.4723 -0.869619
2.504 -0.795442
2.47347 -0.850339
2.48094 -0.798778
2.49092 -0.844798
2.53858 -0.754341
2.48996 -0.878881
2.50383 -0.727485
2.48335 -0.68777
2.47011 -0.701455
2.47952 -0.689059
2.46405 -0.805791
2.45611 -0.861796
2.4496 -0.882077
2.47026 -0.833859
2.47775 -0.831215
2.4871 -0.839869
2.48117 -0.910387
2.4864 -0.953151
2.51142 -0.90557
2.51103 -0.871897
2.45202 -1.00835
2.51669 -0.81708
2.47095 -0.914825
2.40737 -0.997794
2.49005 -0.808702
2.50565 -0.804931
2.46332 -0.930205
2.52148 -0.728727
2.44102 -0.920317
2.48689 -0.772514
2.45627 -0.862648
2.44962 -0.874951
2.42958 -0.964169
2.48892 -0.824139
2.48801 -0.8616
2.50226 -0.843557
2.52353 -0.702048
2.49028 -0.719063
2.49631 -0.678707
2.47377 -0.683096
2.35548 -0.929368
2.36416 -0.842825
2.32541 -0.956942
2.33618 -0.964474
2.38177 -0.910604
2.42958 -0.825758
2.44188 -0.900211
2.48354 -0.850245
2.49986 -0.858698
2.50602 -0.862812
2.52313 -0.831402
2.51772 -0.869162
2.5008 -0.928979
2.49982 -0.911947
2.45674 -1.00229
2.45174 -0.957708
2.41773 -1.01959
2.47695 -0.886105
2.40265 -1.06023
2.46634 -0.900867
2.45102 -0.987554
2.50851 -0.95478
2.57402 -0.886741
2.56214 -0.96934
2.58376 -0.901537
2.50727 -1.05751
2.52074 -0.972862
2.48499 -0.996368
2.53094 -0.886024
2.47494 -1.03033
2.51516 -0.91715
2.50587 -0.913135
2.52617 -0.841593
2.49201 -0.909753
2.4843 -0.867792
2.44911 -0.917444
2.50779 -0.790588
2.53922 -0.680321
2.4748 -0.867825
2.51937 -0.727523
2.49741 -0.84158
2.5342 -0.712974
2.48818 -0.829708
2.48481 -0.718519
2.42598 -0.846504
2.42294 -0.772563
2.43204 -0.723205
2.42287 -0.838959
2.44153 -0.838941
2.47191 -0.718052
2.44519 -0.776588
2.44696 -0.763979
2.42696 -0.783991
2.41972 -0.791062
2.46044 -0.650547
2.43809 -0.726913
2.42875 -0.743706
2.41792 -0.755704
2.44589 -0.633992
2.44198 -0.638076
2.41598 -0.723393
2.41518 -0.757148
2.42363 -0.746492
2.45181 -0.675175
2.46085 -0.720226
2.45587 -0.773867
2.42799 -0.859953
2.46855 -0.791823
2.50436 -0.734958
2.51446 -0.728943
2.50026 -0.757188
2.48097 -0.787007
2.51747 -0.660481
2.4775 -0.73046
2.4624 -0.754274
2.46362 -0.74886
2.48089 -0.769448
2.48998 -0.737504
2.45575 -0.794558
2.42615 -0.798585
2.43956 -0.754628
2.41649 -0.85071
2.49687 -0.689029
2.47649 -0.817995
2.51135 -0.725003
2.49994 -0.76539
2.48204 -0.79097
2.41973 -0.939632
2.45621 -0.875478
2.46714 -0.883789
2.50417 -0.874437
2.51571 -0.918915
2.51009 -0.975236
2.53648 -0.942862
2.54941 -0.889621
2.50453 -0.931989
2.48661 -0.870529
2.49941 -0.841467
2.54827 -0.767939
2.49656 -0.972985
2.52794 -0.877399
2.49182 -0.935132
2.48315 -0.921291
2.50059 -0.909007
2.53811 -0.893686
2.5529 -0.902766
2.55945 -0.850457
2.47995 -0.967968
2.4539 -0.950385
2.42906 -0.950508
2.41002 -0.954544
2.45609 -0.819818
2.47477 -0.801534
2.47302 -0.783857
2.49133 -0.63891
2.43573 -0.747239
2.4029 -0.833346
2.43184 -0.733777
2.43184 -0.777241
2.43881 -0.791206
2.48351 -0.698183
2.43946 -0.839935
2.4478 -0.844131
2.50959 -0.758039
2.52692 -0.800506
2.57265 -0.712699
2.55535 -0.827072
2.53114 -0.905403
2.59259 -0.733728
2.53893 -0.906444
2.57717 -0.780755
2.52909 -0.923791
2.57657 -0.748723
2.58056 -0.690094
2.534 -0.803858
2.55423 -0.728482
2.54194 -0.7085
2.518 -0.766264
2.50659 -0.796258
2.51779 -0.781747
2.54505 -0.751006
2.56841 -0.774723
2.57451 -0.819922
2.56151 -0.879632
2.61133 -0.740038
2.64559 -0.69613
2.63483 -0.871162
2.62837 -0.982577
2.62069 -0.993449
2.60351 -0.970045
2.55942 -1.01104
2.53463 -1.01899
2.56509 -0.928951
2.56865 -0.899877
2.60508 -0.794633
2.56177 -0.917246
2.59929 -0.815453
2.57342 -0.899443
2.51789 -1.06352
2.62899 -0.848727
2.58058 -0.981034
2.59591 -0.966877
2.57952 -1.0107
2.60216 -0.93415
2.58816 -0.921946
2.55207 -0.907958
2.52053 -0.951262
2.5219 -0.936293
2.53509 -0.911247
2.54583 -0.88826
2.54537 -0.859164
2.54443 -0.87624
2.57637 -0.791407
2.54104 -0.945474
2.56152 -0.955749
2.58483 -0.955111
2.60685 -0.955612
2.57379 -1.0734
2.55948 -1.08904
2.5938 -0.971855
2.57665 -0.924009
2.58822 -0.807195
2.5267 -0.89749
2.53563 -0.789751
2.46445 -0.911617
2.48096 -0.805672
2.42286 -0.90495
2.43977 -0.77804
2.42713 -0.790239
2.41808 -0.785776
2.42608 -0.693583
2.38496 -0.810124
2.39463 -0.808953
2.46547 -0.636779
2.44979 -0.753013
2.45154 -0.755113
2.46535 -0.751085
2.42555 -0.904446
2.50721 -0.773177
2.52627 -0.815832
2.53034 -0.867755
2.52302 -0.978878
2.57533 -0.901447
2.55761 -0.930076
2.51252 -0.930032
2.49437 -0.873773
2.46258 -0.894222
2.40696 -0.989104
2.45704 -0.814583
2.46864 -0.767755
2.42829 -0.90369
2.492 -0.774996
2.44528 -0.870901
2.4259 -0.931016
2.48502 -0.799481
2.51929 -0.823192
2.53618 -0.853212
2.55402 -0.84554
2.55768 -0.904185
2.61558 -0.731043
2.60658 -0.707662
2.58089 -0.781987
2.59272 -0.759821
2.62059 -0.700371
2.60199 -0.85093
2.59114 -0.877839
2.6075 -0.826853
2.559 -0.867109
2.52904 -0.849583
2.5254 -0.815773
2.51115 -0.830828
2.56714 -0.671477
2.53581 -0.84828
2.54195 -0.898793
2.59007 -0.797628
2.60596 -0.833211
2.63357 -0.748056
2.64576 -0.795862
2.65287 -0.875943
2.67303 -0.920564
2.68967 -0.91926
2.69283 -0.897316
2.68878 -0.840206
2.59997 -0.985838
2.60042 -0.917965
2.63891 -0.837694
2.6402 -0.812781
2.61538 -0.92678
2.6351 -0.844768
2.62981 -0.798085
2.61919 -0.786069
2.62 -0.755068
2.64551 -0.704955
2.6291 -0.750056
2.62405 -0.70674
2.5858 -0.82332
2.54765 -0.866495
2.53727 -0.846877
2.56688 -0.766227
2.55019 -0.850057
2.55997 -0.823637
2.55287 -0.884555
2.58292 -0.850772
2.64546 -0.712525
2.65447 -0.731209
2.64302 -0.780623
2.66585 -0.711668
2.61904 -0.834779
2.64186 -0.761438
2.63305 -0.792932
2.63269 -0.77686
2.5939 -0.86847
2.60967 -0.824
2.59873 -0.820187
2.58522 -0.750851
2.57402 -0.723436
2.55331 -0.77169
2.57267 -0.740538
2.59587 -0.634895
2.52352 -0.741455
2.47927 -0.773668
2.5149 -0.595189
2.52233 -0.624643
2.49084 -0.789228
2.4599 -0.879349
2.51393 -0.708076
2.51258 -0.694461
2.4785 -0.787732
2.51217 -0.699835
2.51528 -0.690443
2.54435 -0.673289
2.55155 -0.718214
2.55164 -0.793633
2.57901 -0.730397
2.57246 -0.766406
2.56538 -0.77881
2.5442 -0.814691
2.5463 -0.769389
2.59589 -0.61427
2.5496 -0.740776
2.53516 -0.696312
2.52276 -0.719849
2.52505 -0.815319
2.52299 -0.915416
2.4854 -1.04525
2.5653 -0.845145
2.50381 -1.0072
2.53197 -0.929618
2.54834 -0.915488
2.54896 -0.981866
2.59402 -0.901725
2.56985 -0.960565
2.54765 -1.01771
2.54224 -0.969896
2.47336 -1.09577
2.53047 -0.940254
2.52397 -0.953436
2.48436 -1.01042
2.45703 -0.968787
2.34977 -1.12854
2.34634 -1.11568
2.35722 -1.12826
2.38752 -1.12661
2.33853 -1.23799
2.43844 -1.04773
2.44654 -1.05503
2.45372 -1.06352
2.42673 -1.11288
2.43296 -1.04609
2.43975 -1.01584
2.46099 -0.983553
2.48195 -0.984117
2.41184 -1.17114
2.454 -1.11916
2.48736 -1.02477
2.4245 -1.11847
2.43797 -1.04838
2.40493 -1.12259
2.42445 -1.07006
2.43698 -1.05281
2.43966 -1.06723
2.44981 -0.996456
2.40681 -1.04148
2.41042 -0.962064
2.40318 -0.923849
2.37654 -0.920806
2.38989 -0.836777
2.35745 -0.879527
2.35241 -0.856503
2.30509 -0.943047
2.29784 -0.963997
2.34395 -0.875671
2.3677 -0.85276
2.31517 -0.94521
2.26495 -1.01062
2.27293 -0.999395
2.32089 -0.97313
2.2857 -1.07974
2.24139 -1.21604
2.30369 -1.164
2.27013 -1.28112
2.36346 -1.14949
2.38808 -1.14275
2.37378 -1.23113
2.49817 -1.03908
2.41353 -1.23334
2.51432 -1.02626
2.49029 -1.04895
2.45018 -1.13806
2.51161 -0.971714
2.45852 -1.05979
2.43576 -1.10375
2.43555 -1.10063
2.43889 -1.06031
2.41486 -1.07417
2.41241 -1.02386
2.44708 -0.932547
2.46297 -0.946263
2.50167 -0.978878
2.5126 -1.00212
2.51327 -0.941212
2.47716 -0.989662
2.42748 -1.10327
2.45003 -1.04531
2.49753 -0.946839
2.48128 -0.985971
2.49579 -0.948712
2.47755 -0.966928
2.49952 -0.889049
2.48341 -0.871933
2.42681 -0.958744
2.42762 -0.917543
2.45315 -0.853563
2.4315 -0.877729
2.43085 -0.827934
2.36275 -0.976134
2.40106 -0.838672
2.40546 -0.809058
2.42221 -0.791874
2.42246 -0.789026
2.42123 -0.839091
2.42829 -0.778084
2.39197 -0.855776
2.38489 -0.846297
2.33053 -0.980768
2.31637 -0.993449
2.33004 -0.956945
2.40487 -0.754142
2.35768 -0.892638
2.38513 -0.795962
2.42476 -0.627909
2.36201 -0.832946
2.35981 -0.856416
2.35982 -0.84512
2.36881 -0.834931
2.37889 -0.850305
2.4144 -0.78811
2.40668 -0.873489
2.42884 -0.854266
2.42055 -0.899897
2.45518 -0.825759
2.44944 -0.85625
2.455 -0.842545
2.41616 -1.03788
2.46984 -0.966475
2.51646 -0.846084
2.48254 -0.942503
2.50838 -0.945853
2.57933 -0.833862
2.57821 -0.843206
2.56288 -0.889708
2.55186 -0.894405
2.59283 -0.769012
2.53391 -0.913143
2.51302 -0.988052
2.50345 -1.03162
2.48057 -1.16742
2.60453 -0.983145
2.65231 -0.920598
2.61624 -1.01296
2.64929 -0.897342
2.6394 -0.905626
2.63022 -0.929834
2.58956 -1.00802
2.65037 -0.87348
2.62069 -0.971142
2.62697 -0.97588
2.56167 -1.08481
2.63597 -0.837178
2.55891 -0.960936
2.58224 -0.783531
2.52742 -0.824528
2.50709 -0.824931
2.49341 -0.818263
2.51904 -0.690821
2.51357 -0.68593
2.5157 -0.685883
2.50519 -0.681964
2.49452 -0.709611
2.5083 -0.681101
2.48161 -0.770732
2.44668 -0.878832
2.46731 -0.823808
2.46369 -0.863451
2.46292 -0.90191
2.48636 -0.886868
2.47315 -0.942412
2.51765 -0.79328
2.46002 -0.941852
2.48658 -0.881967
2.51768 -0.798628
2.52101 -0.835163
2.55106 -0.766824
2.41398 -1.05418
2.45452 -0.915897
2.49291 -0.808502
2.4243 -1.04541
2.42561 -1.07122
2.48332 -0.938755
2.45415 -0.999067
2.49852 -0.815327
2.46332 -0.876842
2.44965 -0.917057
2.44999 -0.838954
2.40903 -0.851302
2.34245 -0.939892
2.41525 -0.773565
2.40844 -0.771225
2.35469 -0.811965
2.34502 -0.733875
2.31335 -0.730487
2.28971 -0.755395
2.28928 -0.852451
2.33289 -0.766667
2.32564 -0.73428
2.28434 -0.849809
2.31877 -0.759523
2.32315 -0.782086
2.36983 -0.732931
2.37836 -0.767514
2.36277 -0.816615
2.33575 -0.767112
2.27657 -0.834564
2.30501 -0.79053
2.30166 -0.846785
2.31461 -0.800353
2.2859 -0.898688
2.35948 -0.772662
2.37659 -0.779296
2.351 -0.898709
2.35681 -0.889288
2.34678 -0.944678
2.33173 -1.01638
2.35331 -0.99933
2.39211 -0.941064
2.41503 -0.952779
2.44177 -0.915441
2.46315 -0.884553
2.42205 -0.93192
2.37001 -0.982066
2.38885 -0.908217
2.42598 -0.834387
2.4093 -0.881297
2.38803 -0.96212
2.39705 -0.967976
2.40446 -0.899951
2.35734 -0.931379
2.33658 -0.914609
2.3577 -0.882611
2.35314 -0.91804
2.35181 -0.917787
2.34014 -0.921363
2.32015 -0.963905
2.34847 -0.897999
2.33391 -0.938991
2.3356 -0.973282
2.37825 -0.899634
2.39664 -0.811487
2.34694 -0.876443
2.31486 -0.965143
2.36176 -0.882948
2.37007 -0.910394
2.31612 -1.04513
2.35971 -1.00381
2.37245 -1.04824
2.38894 -1.06072
2.38864 -1.05941
2.32587 -1.16823
2.32805 -1.14189
2.38297 -1.02357
2.36325 -1.06475
2.33196 -1.12293
2.3548 -1.06358
2.37634 -1.0126
2.37932 -1.00738
2.37347 -1.06387
2.37275 -1.03033
2.33028 -1.07566
2.30562 -1.07464
2.34288 -1.00923
2.29279 -1.11956
2.37103 -0.992523
2.35028 -1.04127
2.31135 -1.08394
2.29478 -1.08497
2.27918 -1.07208
2.34682 -0.900864
2.35254 -0.900671
2.30659 -0.994927
2.34232 -0.87715
2.32889 -0.862259
2.30736 -0.92671
2.31644 -0.936257
2.3062 -0.925553
2.33349 -0.847277
2.30802 -0.884674
2.2393 -0.972092
2.20346 -1.01442
2.24136 -0.93966
2.28784 -0.799741
2.2609 -0.920578
2.32193 -0.886697
2.32682 -0.908172
2.3339 -0.87494
2.27331 -0.925837
2.28726 -0.861544
2.30495 -0.751214
2.31327 -0.69617
2.26795 -0.726732
2.25316 -0.739899
2.22251 -0.826222
2.24272 -0.805832
2.28753 -0.791415
2.30332 -0.788945
2.30943 -0.793312
2.30952 -0.804633
2.33364 -0.761454
2.34912 -0.791161
2.37457 -0.636265
2.31892 -0.722479
2.23715 -0.840649
2.23845 -0.774535
2.19488 -0.814781
2.18865 -0.805491
2.22586 -0.73901
2.19663 -0.827614
2.21388 -0.784589
2.18311 -0.973617
2.25271 -0.905903
2.24861 -1.00791
2.25991 -1.07037
2.3295 -0.981279
2.2787 -1.08809
2.34379 -0.984459
2.35559 -1.02499
2.38714 -0.970819
2.38439 -0.971114
2.34651 -1.01127
2.31495 -1.01465
2.28049 -1.04724
2.26589 -1.02794
2.30545 -0.911499
2.24361 -1.01227
2.2533 -0.954927
2.23418 -0.981598
2.28694 -0.905789
2.29155 -0.943314
2.29805 -0.971846
2.30004 -0.998385
2.32418 -0.926961
2.32153 -0.882109
2.2981 -0.917001
2.33815 -0.835198
2.32412 -0.858776
2.30388 -0.831598
2.28657 -0.821893
2.22128 -0.906279
2.24214 -0.827365
2.25487 -0.768703
2.24773 -0.779317
2.20958 -0.861516
2.21352 -0.808304
2.21814 -0.782178
2.20705 -0.801724
2.21109 -0.774197
2.20977 -0.789719
2.19786 -0.88894
2.19439 -0.958749
2.23382 -0.907674
2.17909 -1.03755
2.2094 -1.00568
2.28153 -0.916288
2.26947 -1.01937
2.31096 -0.986271
2.3152 -0.976364
2.34818 -0.881725
2.29072 -0.959777
2.27914 -0.86046
2.19226 -0.935395
2.1387 -0.98558
2.14846 -0.91991
2.16724 -0.910305
2.22924 -0.818258
2.20854 -0.955413
2.25271 -0.979518
2.25563 -1.085
2.28092 -1.07118
2.32844 -0.966688
2.29136 -1.04587
2.32391 -0.947471
2.2854 -1.04681
2.29774 -1.02749
2.33988 -0.929071
2.33223 -0.88791
2.335 -0.879001
2.35954 -0.825333
2.29977 -0.910685
2.25483 -0.932621
2.20604 -0.937407
2.23761 -0.822886
2.18479 -0.949073
2.17317 -0.985063
2.19062 -0.976616
2.19153 -1.01432
2.1976 -1.05284
2.25376 -0.997578
2.2615 -1.01067
2.2917 -1.00188
2.27775 -1.05254
2.26954 -1.06721
2.21586 -1.16161
2.20135 -1.17538
2.28937 -1.04534
2.23858 -1.20385
2.26645 -1.22087
2.33728 -1.15649
2.36448 -1.16833
2.37523 -1.18019
2.32662 -1.30861
2.36459 -1.26254
2.41066 -1.17386
2.35827 -1.24647
2.41889 -1.14462
2.40415 -1.1421
2.38538 -1.12481
2.37894 -1.11788
2.38078 -1.0468
2.32132 -1.04985
2.34205 -0.909008
2.28158 -0.962144
2.24979 -0.966232
2.29032 -0.879965
2.2255 -1.01248
2.26963 -0.985341
2.31339 -0.968612
2.24177 -1.12166
2.2897 -0.993433
2.26497 -1.02633
2.33744 -0.855335
2.28097 -0.981061
2.23641 -1.07626
2.29279 -0.957059
2.27366 -0.970675
2.22634 -1.03768
2.1962 -1.06611
2.22456 -0.999576
2.1753 -1.06563
2.21876 -0.985106
2.2638 -0.916263
2.18713 -1.07382
2.21624 -1.00908
2.22417 -0.980541
2.18869 -1.00738
2.23859 -0.886731
2.1974 -1.01072
2.21119 -1.00033
2.24906 -0.92834
2.22724 -1.00572
2.18144 -1.09252
2.19459 -1.05302
2.16549 -1.09733
2.20834 -1.01747
2.22673 -0.986856
2.23032 -1.04614
2.23509 -1.06022
2.26737 -1.0278
2.25551 -1.06014
2.19899 -1.16795
2.23642 -1.11184
2.23194 -1.15399
2.3247 -0.992769
2.25526 -1.08606
2.24227 -1.07386
2.27252 -0.988575
2.28266 -0.963995
2.30369 -0.894049
2.26846 -0.970441
2.26356 -0.96865
2.25935 -0.959277
2.18111 -1.08221
2.18088 -1.02934
2.24563 -0.893126
2.27294 -0.844581
2.2429 -0.913843
2.21003 -0.941825
2.24885 -0.864914
2.24632 -0.841583
2.21345 -0.893214
2.21548 -0.944422
2.17528 -1.07091
2.23378 -0.975967
2.22322 -0.996522
2.18543 -1.0569
2.20207 -1.06026
2.24301 -1.03028
2.20426 -1.12286
2.27926 -0.992316
2.34104 -0.816507
2.29833 -0.858847
2.25136 -0.902978
2.28288 -0.817001
2.24117 -0.914264
2.22586 -0.895908
2.20126 -0.959329
2.21845 -0.978672
2.28648 -0.867366
2.27279 -0.937738
2.30243 -0.893727
2.27901 -0.976267
2.27713 -1.00193
2.31143 -0.95102
2.24684 -1.12274
2.31242 -1.04468
2.27382 -1.1837
2.27283 -1.23714
2.29348 -1.1694
2.34214 -1.00469
2.34561 -0.95634
2.32198 -0.97774
2.30006 -0.977115
2.29169 -0.9274
2.22552 -1.0165
2.25895 -0.915492
2.19317 -1.05289
2.27561 -0.881885
2.2376 -1.01623
2.28135 -1.04581
2.36895 -0.979666
2.41015 -0.947892
2.36999 -1.01232
2.35878 -1.00282
2.38758 -0.944059
2.36908 -1.01087
2.37304 -1.00182
2.37188 -0.932974
2.31755 -0.993437
2.30269 -0.95599
2.27957 -0.969565
2.2955 -0.893622
2.23823 -0.984996
2.25388 -0.901686
2.18702 -0.997201
2.23341 -0.8427
2.19962 -0.926604
2.23583 -0.92538
2.23158 -0.972154
2.22442 -1.00873
2.27203 -0.929839
2.29386 -0.964324
2.30223 -1.01016
2.34284 -0.932769
2.35702 -0.907668
2.33859 -0.926643
2.3017 -0.951621
2.31674 -0.851205
2.31337 -0.83617
2.27743 -0.971488
2.30564 -0.926289
2.28495 -0.950095
2.32684 -0.802573
2.28619 -0.87817
2.27472 -0.907153
2.30202 -0.842719
2.3313 -0.809117
2.3027 -0.900666
2.3153 -0.799835
2.24035 -0.930215
2.25794 -0.921144
2.33928 -0.838622
2.32518 -0.955075
2.38688 -0.862104
2.34984 -0.969081
2.37394 -0.901448
2.32504 -1.047
2.39275 -0.94528
2.38302 -1.00625
2.39114 -1.00502
2.40426 -0.944685
2.37231 -1.0266
2.33519 -1.10443
2.33669 -1.14713
2.38683 -1.06307
2.45006 -0.903256
2.43079 -0.96244
2.46211 -0.920706
2.43221 -0.996456
2.43143 -1.014
2.42589 -1.01985
2.42168 -1.03888
2.44271 -0.974728
2.5097 -0.817672
2.41028 -1.06142
2.47127 -0.908222
2.45127 -0.991164
2.45138 -1.06531
2.51393 -0.96017
2.50696 -1.00415
2.5462 -0.838537
2.51376 -0.892004
2.4971 -0.896915
2.39707 -1.06011
2.38007 -1.04504
2.47088 -0.788219
2.4359 -0.840933
2.43478 -0.801365
2.38943 -0.841394
2.41608 -0.776633
2.4147 -0.879021
2.47626 -0.828617
2.46674 -0.917874
2.44841 -1.0215
2.47902 -1.02579
2.51008 -1.01759
2.55272 -0.995322
2.55692 -1.03416
2.58979 -0.982758
2.62717 -0.887181
2.55345 -1.05843
2.60766 -0.876333
2.50536 -1.08763
2.54259 -1.00371
2.55679 -0.960182
2.60625 -0.850002
2.56636 -0.925002
2.52226 -0.977324
2.47557 -1.01794
2.44617 -1.03492
2.49006 -0.856251
2.51218 -0.788303
2.49709 -0.889091
2.48716 -0.939322
2.47027 -1.02143
2.50167 -0.988356
2.56136 -0.899859
2.55875 -0.977815
2.57004 -0.990049
2.58078 -1.00651
2.5876 -1.01075
2.62521 -0.88906
2.60571 -0.900766
2.58434 -0.942813
2.56011 -1.00208
2.58451 -0.91616
2.57344 -0.934394
2.59399 -0.880005
2.57486 -0.91401
2.53052 -0.943312
2.53507 -0.856973
2.52765 -0.880751
2.49321 -0.910571
2.44594 -0.949447
2.46843 -0.810264
2.47519 -0.736658
2.4506 -0.865377
2.48678 -0.81593
2.45988 -0.967448
2.47997 -0.96479
2.47078 -0.979933
2.45981 -0.950449
2.47314 -0.841073
2.47144 -0.846195
2.49359 -0.858308
2.4932 -0.929025
2.54781 -0.798928
2.55319 -0.777003
2.51894 -0.882682
2.48818 -0.998743
2.5456 -0.8711
2.55316 -0.809879
2.51638 -0.965965
2.54296 -0.93956
2.5645 -0.845504
2.57099 -0.788135
2.56826 -0.701801
2.46413 -0.911839
2.45388 -0.891793
2.48509 -0.788606
2.43942 -0.885565
2.43595 -0.835268
2.43063 -0.779794
2.38396 -0.80082
2.36874 -0.778053
2.37493 -0.733196
2.38355 -0.708921
2.37858 -0.756582
2.37143 -0.80293
2.33017 -0.950133
2.41598 -0.831556
2.38457 -0.974191
2.3893 -0.995651
2.44344 -0.952856
2.45945 -1.05063
2.50344 -1.00638
2.51962 -0.987361
2.49932 -1.04188
2.47635 -1.07521
2.48798 -1.053
2.54224 -0.9581
2.48492 -1.09649
2.49892 -1.04339
2.51031 -0.999898
2.51582 -1.01409
2.48763 -1.04437
2.5041 -0.978709
2.50589 -0.980197
2.47838 -1.04286
2.50763 -0.948592
2.51129 -0.937606
2.46175 -1.01999
2.48339 -0.942871
2.46928 -0.968954
2.42093 -1.0734
2.44156 -1.03204
2.43536 -1.0179
2.39857 -1.09678
2.41688 -1.11875
2.49588 -1.03647
2.49573 -1.07561
2.51159 -0.9705
2.47983 -0.959529
2.47369 -0.899228
2.46135 -0.887182
2.42811 -0.966951
2.44534 -0.931158
2.44205 -0.945816
2.41394 -0.980742
2.40981 -0.945031
2.42129 -0.904973
2.44301 -0.865182
2.39919 -1.01391
2.38953 -1.06307
2.4166 -0.996875
2.40433 -1.01487
2.43098 -0.991736
2.44183 -0.994284
2.34228 -1.21834
2.42291 -1.05349
2.40616 -1.07642
2.43959 -1.02441
2.45979 -1.06813
2.51372 -1.0191
2.44234 -1.15084
2.4575 -1.08669
2.51272 -0.907745
2.46271 -0.981626
2.44938 -0.986907
2.44635 -0.965795
2.45033 -0.933482
2.45038 -0.917603
2.36235 -1.1163
2.45609 -0.847496
2.35491 -1.03267
2.33924 -0.983056
2.30696 -1.01445
2.33013 -0.953969
2.35825 -0.92968
2.3247 -1.03747
2.30429 -1.12405
2.36296 -0.975386
2.32053 -1.02422
2.34033 -0.995616
2.36232 -0.945797
2.29557 -1.06641
2.28207 -1.04902
2.24665 -1.08472
2.28199 -1.00383
2.29206 -0.942315
2.279 -0.946569
2.28809 -0.921211
2.27073 -0.92241
2.25498 -0.923963
2.2822 -0.86203
2.28862 -0.875435
2.25616 -0.921259
2.254 -0.919262
2.26823 -0.945394
2.25959 -1.01002
2.26355 -1.05944
2.27722 -1.06181
2.29298 -1.06446
2.32993 -1.02257
2.34212 -0.969238
2.33487 -0.994175
2.32369 -1.00461
2.32324 -0.998992
2.29356 -1.07747
2.2805 -1.10418
2.26605 -1.15111
2.25683 -1.21512
2.30407 -1.13969
2.30281 -1.13578
2.31571 -1.11762
2.2652 -1.18688
2.27134 -1.12888
2.272 -1.12555
2.25816 -1.1487
2.25256 -1.11866
2.22308 -1.15527
2.25295 -1.09244
2.19785 -1.19222
2.15339 -1.2469
2.22411 -1.14283
2.19892 -1.15949
2.18233 -1.19114
2.23733 -1.12225
2.22599 -1.18045
2.18462 -1.23738
2.17677 -1.24514
2.2599 -1.14908
2.2595 -1.15108
2.26282 -1.11709
2.23926 -1.11134
2.17241 -1.19157
2.20906 -1.11042
2.15581 -1.18901
2.24936 -1.03959
2.18244 -1.14591
2.18518 -1.14862
2.12231 -1.21727
2.23057 -1.0568
2.17982 -1.15063
2.23472 -1.07035
2.19694 -1.15404
2.212 -1.1676
2.1642 -1.25001
2.24738 -1.09631
2.27825 -1.05147
2.22972 -1.11987
2.15598 -1.17021
2.18043 -1.06095
2.12211 -1.13409
2.11918 -1.08368
2.18083 -0.913393
2.0544 -1.09158
2.11448 -1.00057
2.12766 -0.951052
2.13959 -0.940335
2.11785 -0.999865
2.17583 -0.913802
2.13508 -1.02261
2.16572 -1.01284
2.18649 -1.00132
2.22915 -0.912147
2.21221 -0.898529
2.20483 -0.873946
2.16337 -0.9308
2.1784 -0.874368
2.18594 -0.853523
2.18487 -0.886222
2.2163 -0.834093
2.18157 -0.904904
2.17035 -0.937236
2.17992 -0.929412
2.20119 -0.90536
2.24359 -0.848388
2.22827 -0.915324
2.21576 -0.93724
2.25472 -0.833524
2.18063 -0.944295
2.2426 -0.761564
2.21121 -0.804816
2.22019 -0.774487
2.1818 -0.83861
2.18728 -0.827197
2.23879 -0.788802
2.26206 -0.827349
2.27314 -0.889078
2.27542 -0.890062
2.27978 -0.851432
2.2483 -0.889254
2.23374 -0.932645
2.20625 -0.982167
2.27222 -0.884425
2.30401 -0.826452
2.27581 -0.916931
2.2924 -0.847189
2.26896 -0.869822
2.30566 -0.788199
2.2509 -0.900437
2.24819 -0.887723
2.2313 -0.934849
2.27129 -0.890474
2.28615 -0.880097
2.25911 -0.9293
2.25216 -0.948608
2.21946 -1.02555
2.30196 -0.822394
2.19641 -1.0473
2.27749 -0.855244
2.26494 -0.843043
2.26368 -0.807221
2.23691 -0.86055
2.19626 -0.921068
2.22303 -0.852533
2.1724 -0.9627
2.16733 -1.00946
2.2178 -0.925333
2.19714 -0.923144
2.16762 -0.927772
2.14009 -0.958248
2.12858 -0.938264
2.11579 -0.941587
2.13949 -0.923401
2.18306 -0.879844
2.19336 -0.89764
2.19246 -0.886683
2.19306 -0.8921
2.20096 -0.85383
2.12422 -0.950803
2.16271 -0.860873
2.14591 -0.896682
2.14272 -0.910644
2.21495 -0.815849
2.19193 -0.87887
2.22316 -0.834789
2.23553 -0.854444
2.19272 -0.94468
2.25358 -0.782703
2.20522 -0.94488
2.27634 -0.798968
2.25391 -0.799773
2.206 -0.894137
2.28253 -0.709021
2.27308 -0.754364
2.20449 -0.844706
2.1791 -0.879204
2.20826 -0.75669
2.1793 -0.834582
2.26277 -0.711059
2.31266 -0.661988
2.30779 -0.71724
2.30821 -0.777399
2.3001 -0.823212
2.31782 -0.807054
2.30398 -0.909663
2.36712 -0.866298
2.34996 -0.929178
2.37388 -0.835098
2.30028 -0.932408
2.29739 -0.906617
2.28956 -0.896396
2.3034 -0.903682
2.32564 -0.876251
2.34234 -0.801613
2.32567 -0.845386
2.36068 -0.784839
2.37084 -0.705854
2.33646 -0.800326
2.32166 -0.838269
2.30747 -0.869989
2.34016 -0.846958
2.33051 -0.930453
2.33159 -0.958322
2.35668 -0.897256
2.39328 -0.819895
2.31106 -0.993214
2.31428 -1.01193
2.34855 -0.966612
2.32757 -0.980737
2.3421 -0.958314
2.37924 -0.930161
2.39335 -0.945218
2.37961 -0.977701
2.3616 -1.03699
2.40621 -0.925384
2.34737 -1.03848
2.32048 -1.07106
2.30739 -1.05449
2.34322 -0.966657
2.39609 -0.886342
2.37131 -1.00986
2.36 -1.0616
2.39523 -1.00905
2.42671 -0.905097
2.40539 -0.943696
2.41358 -0.938699
2.4066 -0.928209
2.39483 -0.906449
2.38675 -0.917267
2.41525 -0.875662
2.45268 -0.830032
2.44028 -0.899586
2.43471 -0.975401
2.43551 -0.955901
2.41008 -0.996162
2.448 -0.895521
2.4129 -0.967013
2.46613 -0.846571
2.42029 -0.955777
2.48324 -0.775765
2.44643 -0.826683
2.43812 -0.788589
2.42462 -0.8367
2.42727 -0.853088
2.44928 -0.821605
2.4221 -0.869433
2.44357 -0.753267
2.40881 -0.770363
2.38849 -0.79823
2.39316 -0.828991
2.41423 -0.812985
2.45839 -0.664931
2.39444 -0.777413
2.37178 -0.82336
2.37581 -0.785502
2.39937 -0.698053
2.33677 -0.841807
2.36471 -0.763505
2.36547 -0.76135
2.34804 -0.780933
2.37176 -0.692166
2.37231 -0.730343
2.37083 -0.766694
2.39364 -0.712617
2.38197 -0.724335
2.35896 -0.739395
2.342 -0.748603
2.37011 -0.632324
2.3475 -0.740903
2.37433 -0.672177
2.33663 -0.756275
2.33841 -0.677289
2.34313 -0.633438
2.32736 -0.731388
2.3393 -0.743714
2.36676 -0.774753
2.38595 -0.740065
2.39504 -0.731971
2.39928 -0.736366
2.38987 -0.824824
2.43638 -0.742945
2.41627 -0.79028
2.40625 -0.770338
2.42872 -0.621429
2.37889 -0.76778
2.40675 -0.673879
2.39222 -0.775532
2.4269 -0.755437
2.44416 -0.792877
2.40874 -0.88097
2.40278 -0.845068
2.36509 -0.918085
2.41792 -0.834723
2.41469 -0.917012
2.47664 -0.837491
2.47187 -0.855091
2.44364 -0.912046
2.45954 -0.828725
2.43461 -0.860818
2.38331 -1.00499
2.4575 -0.803377
2.42056 -0.853106
2.42895 -0.802439
2.3903 -0.878243
2.41347 -0.719689
2.40581 -0.676859
2.36412 -0.756957
2.39514 -0.658182
2.37897 -0.715974
2.38332 -0.643334
2.39668 -0.581126
2.36582 -0.693123
2.39136 -0.578192
2.37951 -0.611533
2.3667 -0.679685
2.37037 -0.705974
2.34427 -0.768945
2.33363 -0.807695
2.36659 -0.769163
2.3948 -0.775636
2.43438 -0.743897
2.46511 -0.709775
2.43493 -0.825266
2.46852 -0.689022
2.46793 -0.700334
2.43662 -0.90056
2.45892 -0.904305
2.43785 -1.01387
2.48921 -0.927447
2.50547 -0.881799
2.51792 -0.884967
2.50659 -0.945857
2.55202 -0.848038
2.53449 -0.873771
2.52242 -0.868965
2.51682 -0.852463
2.54712 -0.740824
2.48542 -0.91516
2.50139 -0.850427
2.48253 -0.905104
2.43708 -0.998312
2.46124 -0.971915
2.46519 -1.01054
2.4853 -1.03989
2.46765 -1.10462
2.51366 -1.00037
2.50648 -0.991363
2.42823 -1.12858
2.50412 -0.917013
2.50404 -0.910242
2.50546 -0.874372
2.41431 -1.05287
2.42484 -0.963492
2.37596 -1.01109
2.37164 -0.939104
2.34032 -0.947602
2.34678 -0.880869
2.31772 -0.962834
2.34193 -0.915256
2.35397 -0.846839
2.29793 -0.949807
2.31749 -0.857904
2.38811 -0.733714
2.38676 -0.824317
2.34411 -0.939616
2.3494 -0.951025
2.38698 -0.917932
2.41735 -0.850857
2.37632 -0.967819
2.37786 -0.956177
2.37799 -0.94176
2.42479 -0.875806
2.4001 -0.975633
2.40582 -0.959561
2.43114 -0.898563
2.39403 -0.956746
2.4479 -0.804244
2.37047 -0.967744
2.32329 -1.01112
2.34712 -0.939565
2.38227 -0.8745
2.38663 -0.860643
2.33421 -0.928206
2.30908 -0.983131
2.27064 -1.07272
2.33391 -0.944944
2.31669 -1.02935
2.33808 -1.02387
2.3723 -0.959862
2.34475 -1.06705
2.35741 -1.0858
2.39449 -1.07992
2.42388 -1.08418
2.45367 -0.985883
2.37006 -1.065
2.37227 -0.982918
2.30432 -1.11212
2.37692 -0.915449
2.30907 -0.967004
2.24772 -1.00461
2.32051 -0.722573
2.27747 -0.789357
2.26309 -0.821029
2.273 -0.776475
2.2725 -0.786064
2.23845 -0.84291
2.20689 -0.966849
2.28749 -0.823978
2.2601 -0.949981
2.31316 -0.839333
2.28793 -0.898059
2.26331 -0.987953
2.35204 -0.741441
2.31039 -0.840421
2.32542 -0.809234
2.30483 -0.779617
2.28862 -0.744133
2.21251 -0.883579
2.20558 -0.919897
2.31829 -0.690919
2.29943 -0.863484
2.33506 -0.879845
2.34421 -0.90717
2.32672 -0.99672
2.30622 -1.01045
2.34573 -0.921341
2.325 -0.973512
2.35814 -0.989051
2.36994 -1.02089
2.37705 -1.04401
2.41888 -0.9574
2.38848 -0.996202
2.34969 -1.00945
2.35612 -0.917434
2.31517 -0.978449
2.31665 -0.954513
2.30592 -0.978846
2.29319 -1.00016
2.31653 -0.946573
2.32027 -1.00455
2.37165 -0.976566
2.41643 -0.915122
2.3951 -0.980308
2.37358 -1.00316
2.34058 -1.06072
-0.882497 0.520803
2.33301 -1.00454
2.32645 -1.02299
2.31591 -0.975741
2.31537 -0.88763
2.26094 -0.934589
2.24302 -0.901348
2.23884 -0.893092
2.21756 -0.947455
-0.764417 0.373526
2.22765 -0.963051
-0.75504 0.396607
-0.731334 0.460661
-0.735444 0.503347
-0.771442 0.518907
2.27984 -1.01925
2.26587 -1.04518
2.25476 -1.05751
-0.712105 0.471969
2.29004 -0.986448
2.27715 -1.00066
-0.710494 0.359093
2.21965 -0.92118
2.17558 -0.931328
2.18185 -0.883625
2.16056 -0.918724
