# Supplementary material for: Stochastic bond dynamics facilitates alignment of malaria parasite at erythrocyte membrane upon invasion
Source: eLife. 2020 May 18;9:e56500. doi: 10.7554/eLife.56500 (PMC7269671; doi:10.7554/eLife.56500)
Supplement: Figure 2—source data 1. [file elife-56500-fig2-data1.zip › PARA_POSITIONS/pos52.dat]

3.34577 1.26436
3.36204 1.19669
3.28606 1.39183
3.29053 1.29788
3.28613 1.30206
3.31922 1.14573
3.26915 1.28316
3.32417 1.07261
3.26172 1.23043
3.19418 1.32621
3.22551 1.14173
3.27229 0.913642
3.19874 1.14551
3.17034 1.19634
3.08226 1.41842
3.09629 1.34027
3.10922 1.26864
3.1073 1.24223
3.07862 1.27485
3.12391 1.01933
3.0348 1.24454
3.01903 1.23242
3.04234 1.19873
3.09441 1.02172
3.06917 1.0534
2.97849 1.21944
2.99614 1.01346
2.94883 1.04624
2.92602 1.05046
2.9341 1.03088
2.96861 0.897296
2.89881 1.11041
2.91038 0.963444
2.8856 0.977467
2.82746 0.983579
2.75872 1.08717
2.76705 0.947952
2.75515 0.949982
2.75901 0.900912
2.69601 1.05667
2.76143 0.787012
2.68771 0.967511
2.68646 0.882806
2.6347 1.00927
2.6258 1.02734
2.64862 0.924706
2.61526 0.974178
2.62332 0.791035
2.59648 0.849172
2.58365 0.828405
2.5347 0.859109
2.49054 0.949567
2.51321 0.827425
2.52625 0.758631
2.54106 0.756797
2.55041 0.780321
2.55794 0.775501
2.5162 0.889197
2.53056 0.754163
2.55445 0.612817
2.52321 0.803818
2.5032 0.845747
2.50568 0.72723
2.48396 0.886437
2.48089 0.843926
2.49933 0.842451
2.4989 0.894679
2.49283 0.896888
2.49165 0.912604
2.52323 0.699982
2.44989 1.00637
2.49878 0.742461
2.46845 0.825255
2.36802 1.08841
2.3934 0.975375
2.429 0.865848
2.39094 0.999178
2.36061 1.11938
2.38966 1.12742
2.45443 0.954643
2.47278 0.894535
2.49591 0.769021
2.4484 0.947884
2.42716 1.00336
2.44976 0.961567
2.44552 1.01027
2.43345 1.00958
2.46688 0.875011
2.43713 0.97459
2.43589 0.9964
2.45364 0.970586
2.40697 1.11241
2.45519 0.901256
2.44029 0.974213
2.49766 0.865678
2.50605 0.793047
2.46858 0.812642
2.43773 0.911872
2.45479 0.810863
2.41327 0.985655
2.46605 0.795134
2.4633 0.800068
2.37922 0.909501
2.39614 0.702744
2.38041 0.717551
2.35644 0.798714
2.35172 0.891655
2.38591 0.671887
2.39413 0.755485
2.38132 0.874127
2.3832 0.779555
2.35383 0.910797
2.42003 0.649178
2.39311 0.859957
2.4219 0.801683
2.39158 0.878441
2.4583 0.634564
2.43102 0.741073
2.42621 0.823451
2.4262 0.815848
2.42006 0.82962
2.38736 0.834057
2.36824 0.90421
2.38257 0.800053
2.37187 0.787524
2.33865 0.830603
2.30105 0.830579
2.27426 0.788963
2.30122 0.688272
2.27256 0.801706
2.27832 0.802078
2.30461 0.674231
2.32349 0.647534
2.28329 0.751752
2.27854 0.773177
2.20873 0.852557
2.18279 0.820832
2.17041 0.799458
2.15256 0.943171
2.12485 1.08222
2.22423 0.858137
2.20955 0.943665
2.22299 1.04442
2.27614 1.03017
2.28086 1.03046
2.25078 1.13416
2.29537 1.00571
2.25373 1.08742
2.22744 1.24036
2.35769 1.02683
2.32592 1.20102
2.3219 1.23218
2.35849 1.17195
2.35104 1.1952
2.2927 1.32088
2.29728 1.2899
2.32487 1.23973
2.31812 1.17465
2.31219 1.18733
2.35632 1.07342
2.38375 0.993258
2.36104 1.03191
2.35837 1.07533
2.37133 1.04312
2.30726 1.23345
2.3505 1.18527
2.41639 1.08565
2.46028 1.11158
2.45701 1.17434
2.44446 1.22947
2.45278 1.13894
2.41077 1.26878
2.46701 1.20785
2.51766 1.17231
2.46569 1.32444
2.47955 1.23946
2.54187 1.0474
2.5244 1.15235
2.5769 1.07547
2.61348 1.03809
2.60177 1.12103
2.5971 1.0673
2.53216 1.19687
2.51831 1.24416
2.47154 1.36353
2.5155 1.26275
2.49788 1.35092
2.55021 1.22043
2.48698 1.33813
2.51016 1.20682
2.45277 1.31175
2.42171 1.26894
2.39866 1.2347
2.36087 1.2877
2.37977 1.19459
2.39216 1.16681
2.35589 1.25693
2.40691 1.09172
2.34084 1.24939
2.39534 1.03629
2.33803 1.11055
2.26751 1.27548
2.3949 0.979007
2.3579 1.1643
2.35948 1.17986
2.40946 1.05201
2.32838 1.20444
2.34059 0.974844
2.29239 1.02508
2.275 0.98011
2.2853 0.936827
2.30444 0.918247
2.31123 0.918144
2.282 0.9117
2.23995 0.98429
2.23824 0.945567
2.21221 0.925312
2.18418 1.01984
2.26648 0.870393
2.23218 1.02619
2.20736 1.03604
2.2004 1.03864
2.20654 1.07648
2.24427 1.00856
2.23915 1.05698
2.28235 0.99505
2.24813 1.12504
2.25431 1.03528
2.27325 1.03351
2.31356 0.920072
2.23695 1.20991
2.30671 1.04953
2.32792 1.01451
2.28768 1.1165
2.30364 1.13423
2.3283 1.11736
2.39498 1.00216
2.37713 1.15142
2.44078 1.01612
2.45348 0.950187
2.40439 1.04467
2.38794 0.969995
2.34675 1.04154
2.30154 1.10881
2.32391 1.10257
2.38855 0.972338
2.39055 1.06016
2.39501 1.10009
2.41689 1.08493
2.36057 1.18905
2.37255 1.15341
2.39066 1.04262
2.34665 1.15396
2.38123 1.01865
2.31349 1.18335
2.27989 1.25225
2.31426 1.13496
2.317 1.01986
2.23234 1.13079
2.28569 0.846761
2.23051 0.919129
2.19804 0.94121
2.2554 0.845594
2.27283 0.873987
2.2612 0.950508
2.27966 0.995217
2.33002 0.873039
2.31277 0.994044
2.33752 0.879398
2.29151 0.973386
2.32941 0.702748
2.26529 0.970267
2.30261 0.940628
2.3102 0.94074
2.35029 0.904257
2.32798 0.931495
2.29768 1.01298
2.33405 0.857223
2.34448 0.721324
2.27274 0.824566
2.23617 0.897185
2.28494 0.72252
2.25787 0.849119
2.19151 1.01844
2.22863 0.864437
2.21736 0.858625
2.14913 1.04912
2.16887 1.00442
2.18025 0.991544
2.17584 1.01223
2.19345 1.00109
2.19696 1.01809
2.19849 1.05111
2.22148 1.11803
2.25496 1.06781
2.26221 0.933448
2.1932 1.02435
2.16581 1.03726
2.11879 1.06564
2.18086 0.860774
2.14883 0.938383
2.10968 1.00511
2.14669 0.872703
2.10606 0.992456
2.09543 0.977143
2.10192 0.88099
2.0922 0.965835
2.16603 0.846507
2.15457 0.942785
2.12681 0.978559
2.06521 1.05476
2.03835 1.06678
2.08263 0.914952
2.04545 1.00848
2.06863 0.910854
2.08422 0.930517
2.0877 0.939708
2.15417 0.821134
2.15051 0.973422
2.15321 1.08593
2.17996 1.02687
2.17305 1.04674
2.15248 1.15245
2.16906 1.10496
2.14223 1.19127
2.14028 1.14384
2.16909 1.12264
2.16484 1.09632
2.21614 0.955251
2.19285 1.01219
2.16722 1.03758
2.14103 0.98235
2.11579 0.978781
2.1328 0.888486
2.2007 0.700583
2.19917 0.869131
2.16817 1.07961
2.21247 1.05719
2.2338 1.04791
2.20835 1.09163
2.17273 1.16009
2.19323 1.09433
2.21201 1.03068
2.18724 1.15479
2.20765 1.07472
2.21793 1.02386
2.25004 0.904591
2.22507 0.937305
2.18551 0.997021
2.14485 0.980147
2.15656 0.886902
2.147 0.885269
2.13651 0.893786
2.059 1.10516
2.09526 0.937961
2.04997 1.03669
2.07714 0.896407
2.0745 0.937689
2.11913 0.896096
2.06894 1.09521
2.10097 1.07476
2.18499 0.953352
2.21159 0.991763
2.20402 1.07021
2.2562 0.981483
2.24034 1.03911
2.23485 1.03059
2.23008 1.01277
2.16154 1.19808
2.18058 1.11239
2.17401 1.09858
2.20733 0.994963
2.14582 1.14919
2.17721 0.885015
2.08551 1.02417
2.0785 1.01484
2.11514 0.972431
2.12725 1.05692
2.22231 0.943995
2.2331 0.96784
2.19865 1.12361
2.21397 1.1014
2.29282 0.913586
2.2345 1.08922
2.22133 1.04011
2.21999 0.957252
2.20707 0.988603
2.2422 0.929539
2.17767 1.13701
2.2485 0.965955
2.23433 1.00292
2.22694 0.946708
2.18287 0.985333
2.11961 1.11656
2.11532 1.06283
2.10443 1.07408
2.14992 0.91932
2.09742 0.978737
2.0515 1.07103
2.11012 0.869243
2.14201 0.857426
2.08647 1.06164
2.13173 1.01661
2.12664 1.06215
2.13854 1.06235
2.17863 0.914366
2.19345 0.944209
2.2229 0.829171
2.18845 0.96614
2.18465 0.935039
2.20972 0.866737
2.21558 0.840006
2.20982 0.853737
2.22337 0.850682
2.13451 1.11379
2.15639 0.993227
2.11367 1.03669
2.10884 1.01606
2.1418 0.952857
2.13948 1.05742
2.14156 1.0807
2.19231 0.97983
2.17814 0.963859
2.16418 0.926558
2.16347 0.93359
2.14237 0.976672
2.18947 0.866174
2.19419 0.909194
2.16448 0.964695
2.12602 0.99368
2.17044 0.789383
2.17704 0.753913
2.18443 0.849716
2.17965 0.957356
2.19035 1.01815
2.17548 1.0248
2.15874 1.05496
2.13479 1.04035
2.1337 1.01369
2.11379 1.13811
2.1127 1.15421
2.07417 1.17312
2.09519 1.09258
2.11154 1.01185
2.12093 1.08294
2.10015 1.11191
2.11197 1.01767
2.08823 1.04334
2.05928 1.09548
2.10648 0.968534
2.10799 0.908935
2.04714 0.92679
1.99539 1.01976
2.04469 0.862247
1.99208 0.97699
2.04749 0.694148
2.04027 0.806534
2.01873 0.854915
2.04504 0.827534
2.06709 0.794588
2.11591 0.785213
2.13255 0.836698
2.11762 0.854375
2.1068 0.875565
2.10354 0.873053
2.10101 0.844655
2.11202 0.864788
2.15773 0.830014
2.20537 0.784587
2.20102 0.888084
2.20516 0.881746
2.20401 0.863302
2.19946 0.902895
2.18053 1.03445
2.17684 1.08689
2.19415 1.03564
2.14236 1.13805
2.14236 1.10815
2.17565 1.06149
2.15511 1.20038
2.2048 1.17457
2.23579 1.17561
2.29671 1.10506
2.27167 1.24973
2.29944 1.24607
2.35559 1.09928
2.31523 1.24574
2.29389 1.28066
2.34851 1.18017
2.3508 1.14101
2.31791 1.17479
2.27798 1.15567
2.25792 1.10939
2.17983 1.21334
2.11243 1.3131
2.16522 1.14282
2.15967 1.2001
2.22698 1.0066
2.23096 1.02048
2.26291 0.906632
2.22051 1.03257
2.22024 1.01093
2.23929 1.03872
2.26167 1.06294
2.27355 1.02986
2.24126 1.02201
2.19946 1.09124
2.20163 1.05434
2.20898 1.03945
2.20917 1.06495
2.17384 1.12678
2.1291 1.15629
2.16826 1.04907
2.1439 1.12518
2.16085 1.06476
2.19849 0.843344
2.1647 0.809942
2.13617 0.839475
2.06564 1.00199
2.08939 0.927728
2.10721 0.779283
2.09698 0.723149
2.09357 0.807006
2.10326 0.778294
2.08483 0.896672
2.13144 0.827418
2.12811 0.80432
2.13456 0.813755
2.17854 0.757869
2.22035 0.663838
2.1761 0.895289
2.20676 0.843963
2.16341 0.967417
2.16136 0.881071
2.14149 0.983881
2.11148 1.09215
2.18957 0.900679
2.19182 0.938216
2.13985 1.03871
2.15139 0.923157
2.09001 1.11447
2.14293 0.990604
2.11779 1.05478
2.16477 0.915265
2.15374 1.031
2.20696 0.924003
2.21422 0.99395
2.2461 0.876493
2.2186 0.964001
2.22231 0.890514
2.19546 0.880225
2.18732 0.787132
2.17044 0.770257
2.0968 0.889461
2.11947 0.713931
2.04616 0.909868
2.05181 0.928914
2.14526 0.756928
2.2171 0.730801
2.22509 0.804165
2.23863 0.91276
2.30752 0.827309
2.3239 0.893947
2.34447 0.842241
2.3273 0.875935
2.31335 0.844924
2.26345 0.955305
2.22422 0.948697
2.19321 0.985874
2.17899 0.986039
2.16098 0.982271
2.20768 0.881551
2.20619 0.874082
2.21028 0.88131
2.22371 0.902754
2.20082 1.06605
2.27149 0.937292
2.27177 0.958222
2.31046 0.91645
2.29425 1.00105
2.26636 1.02688
2.30529 0.905344
2.33955 0.782159
2.26034 1.02565
2.2439 1.00766
2.23617 0.90366
2.2198 0.945925
2.21502 0.981344
2.23845 0.933183
2.25642 0.962263
2.26122 0.937866
2.25789 0.844466
2.27791 0.838521
2.28496 0.87899
2.30663 0.909318
2.31892 1.00013
2.3313 1.01666
2.3676 0.987028
2.32532 1.14742
2.35443 1.11616
2.34487 1.14859
2.38417 0.976456
2.35562 0.981652
2.33067 1.00278
2.30858 1.04837
2.31828 0.958927
2.33847 0.850438
2.29377 0.94005
2.24963 1.03812
2.28744 0.917774
2.26843 0.937246
2.23485 1.0372
2.28486 0.866556
2.26031 0.92498
2.2594 0.974708
2.2615 1.00181
2.23125 1.10655
2.27242 1.06902
2.29493 1.03064
2.33397 0.882618
2.31644 0.900409
2.27887 1.01713
2.34121 0.755768
2.23925 1.05092
2.27017 0.833009
2.24018 0.842668
2.26079 0.827112
2.2283 0.952498
2.26589 0.918205
2.31389 0.898274
2.36436 0.779122
2.34117 0.972343
2.38105 0.866503
2.35476 0.976228
2.40113 0.922645
2.4784 0.724975
2.43236 0.862408
2.40382 0.838344
2.35254 0.917878
2.30955 0.967525
2.30918 0.955439
2.29292 0.955189
2.33701 0.96555
2.33746 1.00288
2.29378 1.11626
2.29133 1.13543
2.34118 1.06492
2.40115 0.983739
2.39664 1.0007
2.39326 0.918795
2.29962 1.03831
2.24636 1.08559
2.24399 1.02112
2.26422 0.892724
2.24808 0.977936
2.25289 0.901486
2.24185 0.97796
2.25285 0.965364
2.26478 0.930161
2.28598 0.865828
2.24448 0.988917
2.27415 0.855254
2.23445 0.946269
2.24751 0.921497
2.25688 0.911329
2.29046 0.890347
2.30205 0.861368
2.2887 0.869703
2.26883 0.971842
2.34721 0.774169
2.32915 0.898875
2.35666 0.83793
2.36624 0.882607
2.38374 0.773753
2.32563 0.925757
2.33354 0.889047
2.34918 0.862307
2.32923 0.965702
2.3473 0.847005
2.32978 0.801047
2.33753 0.751456
2.33724 0.842425
2.36755 0.787816
2.36748 0.866959
2.40482 0.763128
2.41709 0.735908
2.41357 0.6882
2.37255 0.844646
2.3748 0.835994
2.37249 0.836567
2.38659 0.776957
2.35075 0.831381
2.36583 0.771604
2.35238 0.818345
2.37144 0.758663
2.33693 0.898187
2.31843 0.944796
2.32081 0.855362
2.28775 0.868217
2.31044 0.725496
2.30439 0.844847
2.33213 0.667463
2.26447 0.931744
2.28293 0.857987
2.27853 0.937542
2.37846 0.723358
2.34472 0.970454
2.37621 0.992579
2.41741 0.93124
2.3883 0.985148
2.42798 0.768717
2.41164 0.754899
2.31728 1.06713
2.31719 1.03969
2.33802 0.954586
2.31521 1.04818
2.34842 0.96768
2.34994 1.01938
2.33996 0.979754
2.3651 0.819923
2.35996 0.825886
2.32815 0.937731
2.33822 0.932164
2.31623 0.943299
2.27709 0.980359
2.27693 0.872594
2.26163 0.958093
2.28624 0.881889
2.31804 0.813487
2.34469 0.784917
2.32267 0.932177
2.3562 0.833688
2.37259 0.904603
2.43457 0.819097
2.46229 0.710176
2.41755 0.758753
2.35356 0.777812
2.32315 0.846558
2.33524 0.847074
2.35479 0.837845
2.32574 0.99223
2.3114 1.01764
2.37854 0.746725
2.34005 0.965089
2.37619 0.953918
2.40257 0.98449
2.44896 0.872263
2.38689 1.08252
2.3618 1.10029
2.35215 1.07503
2.33793 1.16327
2.34576 1.17449
2.36305 1.07425
2.36606 1.02309
2.40701 0.844693
2.42191 0.845244
2.36814 1.09036
2.42736 0.881812
2.38867 0.953163
2.37262 0.902102
2.31983 0.941432
2.26104 1.01189
2.24903 1.01878
2.29907 0.867689
2.3169 0.866937
2.30758 0.926973
2.29049 0.935485
2.29264 0.893702
2.27503 0.862056
2.24097 0.912695
2.21972 0.968547
2.22595 0.898032
2.22136 0.894323
2.21579 0.968471
2.24042 0.814447
2.21753 0.85789
2.14409 0.902917
2.02257 1.06526
2.06141 0.859878
2.05716 0.822345
2.03348 0.890245
2.00291 0.972753
2.05234 0.868194
2.05082 0.958551
2.11209 0.88736
2.0987 1.07094
2.18056 0.881069
2.11654 1.0806
2.10703 1.08761
2.07276 1.11763
2.06881 1.03735
2.06661 0.968052
2.03484 0.992247
1.99246 1.04969
2.02358 0.88376
1.98785 0.949777
1.95851 0.986662
1.90699 1.12602
1.95211 0.949151
1.92705 0.957356
1.94514 0.912423
1.92954 0.955721
1.88565 1.05566
1.87569 1.04133
1.97278 0.827343
2.00584 0.756848
1.96149 0.969316
1.9752 0.963282
1.92783 1.05774
1.9271 1.01204
1.93281 0.983706
1.91885 0.974587
1.93537 0.919635
1.9498 0.861962
1.95609 0.861014
1.95096 0.832632
1.90661 0.932153
1.92194 0.865215
1.91548 0.829271
1.89315 0.872418
1.88669 0.879438
1.84323 1.06501
1.87629 1.03746
1.90914 0.947164
1.88018 0.933791
1.8748 0.923414
1.87362 0.90645
1.8497 0.98637
1.87571 0.924335
1.87863 0.940699
1.88698 0.901828
1.88234 0.886339
1.81635 1.03716
1.84802 0.866634
1.88815 0.724818
1.8513 0.884099
1.87137 0.85338
1.88189 0.858349
1.859 0.872284
1.85428 0.798845
1.83044 0.839604
1.8425 0.651841
1.81429 0.703583
1.81401 0.715508
1.80587 0.783683
1.82405 0.771587
1.81473 0.852964
1.81363 0.836049
1.80518 0.840852
1.76435 0.921802
1.8207 0.796643
1.81733 0.924828
1.78702 1.03972
1.84179 0.967298
1.84716 0.971059
1.86602 0.936328
1.82135 1.03092
1.83641 0.93795
1.82751 0.982569
1.88584 0.840514
1.85921 0.96206
1.81897 1.05442
1.84667 1.008
1.85858 0.970488
1.81454 1.05047
1.74096 1.21739
1.77344 1.15285
1.808 1.06411
1.75348 1.18115
1.76653 1.20658
1.82 1.08806
1.78509 1.16688
1.80644 1.07417
1.76815 1.14995
1.80099 0.966169
1.73711 1.07867
1.72983 1.08564
1.74675 1.05188
1.77165 0.976295
1.74707 1.03716
1.76944 0.974975
1.73813 1.09568
1.76356 1.10261
1.81447 0.952114
1.7683 1.06175
1.82272 0.970295
1.76322 1.10572
1.78026 0.990789
1.73122 1.0493
1.76238 0.992096
1.7403 1.06488
1.72968 1.13659
1.74966 1.19648
1.77522 1.22853
1.83099 1.09569
1.84718 1.07077
1.864 1.03512
1.8891 0.974483
1.86653 1.06953
1.87949 1.04146
1.88387 1.03793
1.87835 1.03998
1.88616 0.954853
1.85757 0.97118
1.81133 1.01537
1.79216 0.984906
1.81902 0.88513
1.76035 1.03867
1.81109 0.852482
1.76335 1.0551
1.82531 0.922047
1.80133 0.985268
1.7731 1.033
1.80639 0.915877
1.83994 0.822199
1.82252 0.977141
1.82671 1.05496
1.82597 1.0415
1.78411 1.04433
1.76078 1.05005
1.74876 1.11486
1.80926 0.995132
1.82037 1.05801
1.86409 0.967511
1.86147 0.995372
1.8209 1.03315
1.83565 0.912501
1.78065 0.975112
1.71877 0.993017
1.67225 1.04696
1.67654 1.09243
1.62697 1.18599
1.68914 1.05399
1.63913 1.17944
1.69051 1.03178
1.70819 1.0377
1.70683 1.05576
1.72271 1.03698
1.74764 1.00335
1.76113 1.01072
1.80155 0.948493
1.85135 0.824088
1.80176 1.0224
1.82235 0.944998
1.85719 0.986342
1.81215 1.14341
1.84805 1.03798
1.79287 1.12891
1.79834 1.04113
1.74736 1.0591
1.70552 1.094
1.64503 1.16288
1.66077 1.09481
1.67389 1.06805
1.65131 1.08392
1.64143 1.09671
1.64888 1.0595
1.69696 0.942799
1.64392 1.1008
1.66066 1.00555
1.64954 1.00102
1.65842 0.943881
1.68928 0.929854
1.70619 0.944216
1.71142 0.928899
1.71315 0.855951
1.69329 0.843592
1.71851 0.780635
1.66107 0.972614
1.68519 0.862543
1.64622 0.916461
1.61115 0.945569
1.59628 0.919029
1.56465 1.00811
1.62607 0.901603
1.59817 0.966174
1.5025 1.13475
1.53646 0.968572
1.54986 0.945123
1.51909 1.02211
1.48989 1.1135
1.53972 1.05386
1.53168 1.07174
1.54386 1.06432
1.56597 1.08597
1.56361 1.11849
1.56207 1.08953
1.59663 1.06012
1.59048 1.08076
1.59295 1.09593
1.57768 1.03409
1.53914 1.04438
1.54472 0.985099
1.51962 1.05694
1.49751 1.12503
1.53844 1.00698
1.50959 1.06591
1.51443 1.00167
1.51927 0.964301
1.46532 1.0732
1.53006 0.95581
1.56657 0.940149
1.53701 1.04782
1.55805 1.0315
1.54893 1.0598
1.57509 1.08195
1.64175 0.88904
1.58348 1.01331
1.60989 0.978694
1.59717 1.00833
1.59546 0.977289
1.56035 1.11812
1.59318 1.05248
1.60685 1.06736
1.66336 0.93268
1.60602 1.10548
1.67129 0.934202
1.61312 0.995333
1.64821 0.893259
1.6386 0.959079
1.66958 0.806069
1.61587 0.918018
1.60145 0.906166
1.55826 0.972942
1.62353 0.847852
1.6049 0.961129
1.6481 0.911361
1.6323 0.846627
1.53202 0.983441
1.53474 0.835916
1.48099 0.90968
1.48275 0.940811
1.48443 0.888013
1.50381 0.815982
1.45696 0.906512
1.45194 0.972083
1.50734 0.797199
1.4993 0.964267
1.50485 0.955913
1.57348 0.807377
1.56494 0.9066
1.57754 0.917748
1.58941 0.852746
1.5344 0.932172
1.54467 0.857026
1.52054 0.903262
1.4955 1.00275
1.53182 0.867657
1.49179 0.890309
1.4722 0.862944
1.46446 0.740694
1.43802 0.835781
1.47224 0.860412
1.52935 0.803099
1.50894 0.890192
1.55792 0.77108
1.57755 0.774227
1.59437 0.713106
1.58813 0.881391
1.62631 0.789301
1.60322 0.849539
1.51022 1.01975
1.51144 1.00164
1.52484 0.953845
1.5072 0.999459
1.50404 1.00689
1.52708 1.01551
1.55595 1.00789
1.56996 1.01785
1.58312 0.998619
1.56706 1.00457
1.55226 1.04223
1.62582 0.852669
1.60466 0.915196
1.57915 0.889812
1.60809 0.800876
1.5317 0.936072
1.55293 0.841622
1.51882 0.969959
1.56049 0.866342
1.49869 0.969382
1.45383 1.01708
1.50855 0.900128
1.52164 0.843108
1.53026 0.821526
1.51752 0.842644
1.47177 0.888477
1.44596 0.972462
1.45716 0.957306
1.49535 0.953783
1.50456 0.949782
1.56163 0.91048
1.57257 0.895836
1.5494 0.904185
1.4995 1.02377
1.47451 1.08465
1.50616 1.04563
1.54934 0.996851
1.52098 1.00685
1.49942 1.05931
1.48913 1.09089
1.52142 0.98838
1.49665 1.01591
1.49177 1.09003
1.51695 1.0719
1.50809 1.02901
1.47785 1.06222
1.50652 0.948417
1.48403 0.945044
1.45975 1.05752
1.48238 1.0389
1.40535 1.17339
1.36363 1.19707
1.44197 1.01239
1.39394 1.15904
1.45837 1.07164
1.45761 1.0889
1.43926 1.1156
1.44933 1.14691
1.43315 1.22471
1.48697 1.18881
1.50273 1.19751
1.49757 1.15213
1.55728 0.977396
1.54375 0.958703
1.4622 1.05262
1.3611 1.12675
1.32167 1.13218
1.33399 1.03836
1.3127 1.07924
1.32394 1.09583
1.35814 1.04288
1.37711 1.01532
1.37605 1.0258
1.34205 1.05128
1.32939 1.05309
1.39603 0.867476
1.36275 0.946607
1.38938 0.932823
1.35438 1.03846
1.42432 0.889656
1.42188 0.895909
1.33942 1.11194
1.4142 0.973961
1.41749 0.991004
1.39321 1.00474
1.42414 0.828997
1.36115 0.934499
1.35651 0.926709
1.31945 0.987711
1.34301 0.996629
1.34083 0.979243
1.38195 0.910562
1.33503 1.01948
1.38877 0.9092
1.40413 0.886051
1.37025 0.956601
1.3418 1.00606
1.31822 1.04035
1.38584 0.941256
1.36451 1.02337
1.37512 0.950358
1.3979 0.919644
1.37001 0.944219
1.37732 0.935724
1.37228 1.00647
1.36158 1.05763
1.34114 1.08764
1.34601 1.12098
1.38734 1.0802
1.37426 1.11715
1.39255 1.13313
1.41614 1.09083
1.3954 1.07399
1.31378 1.18006
1.38216 1.0123
1.32684 1.11297
1.38502 1.03947
1.38462 1.07136
1.34891 1.12376
1.34461 1.13999
1.38119 1.04629
1.38042 1.04494
1.35159 1.08887
1.37767 1.05382
1.34431 1.14316
1.38854 1.03801
1.36401 1.03814
1.34155 1.04611
1.33282 1.08291
1.37052 1.07558
1.44444 0.957481
1.45678 1.01488
1.45688 0.978764
1.38597 1.06956
1.30619 1.20011
1.37792 1.0023
1.3753 0.980895
1.34337 1.06519
1.35561 1.01558
1.3419 1.04598
1.33258 1.12358
1.36142 1.06515
1.38047 0.990711
1.36273 1.06538
1.3546 1.03288
1.36436 1.01721
1.3527 1.01753
1.2729 1.12769
1.29084 1.0146
1.26214 1.07167
1.32778 0.902112
1.28586 0.967962
1.28813 0.949524
1.28435 0.94219
1.27303 0.888859
1.20471 0.9071
1.14424 0.878667
1.11908 0.904215
1.11432 0.962086
1.14205 0.96215
1.14782 0.961774
1.18794 0.94683
1.20705 0.932299
1.17799 0.998879
1.1883 0.967381
1.18829 1.01347
1.1379 1.13301
1.20694 0.993856
1.1734 1.03527
1.13311 1.12004
1.16413 1.06853
1.13054 1.0153
1.10351 1.01108
1.06675 1.11169
1.1439 0.945619
1.12115 0.992501
1.13191 0.958781
1.09688 1.01637
1.09156 1.01516
1.12226 0.942545
1.09089 0.942509
1.07681 0.977035
1.04799 0.966172
1.05925 0.932654
1.05772 0.954526
1.08941 0.977788
1.08748 0.979654
1.07957 0.970975
1.06453 0.937736
1.05178 0.946583
1.01065 0.994508
1.03369 0.911566
1.00675 0.975658
1.05447 0.886377
1.05944 0.944387
1.00405 1.0224
0.990549 1.04271
0.998634 1.0407
1.05692 0.889122
0.952236 0.976496
0.984641 0.889881
0.957519 0.929795
0.923649 0.941611
0.932555 0.839015
0.862461 0.952121
0.854553 0.951425
0.85882 0.949003
0.894224 0.950866
0.875464 0.981927
0.945994 0.90143
0.856179 1.07834
0.925811 0.952928
0.880484 0.930768
0.902276 0.873435
0.919822 0.851276
0.835391 1.0204
0.84988 0.974033
0.853376 0.99149
0.921208 0.928751
0.88696 1.0455
0.898594 1.0186
0.87479 1.00394
0.910494 0.931474
0.879046 0.920412
0.831262 0.947481
0.851298 0.869322
0.812277 0.923781
0.808025 0.962774
0.860864 0.979734
0.888522 0.986957
0.908756 1.00109
0.896478 1.03382
0.95169 0.907639
0.960004 0.9104
0.975521 0.909431
0.951362 0.989177
0.922604 1.02292
0.972064 0.893732
0.926354 0.989323
0.968617 0.944592
0.935733 0.989584
0.950915 0.972676
0.913785 0.993241
0.918791 0.972012
0.907976 0.949054
0.916392 0.924465
0.909453 0.910551
0.907097 0.909416
0.861947 1.00455
0.898968 0.949965
0.905251 0.935592
0.916053 0.889681
0.936987 0.897963
0.96196 0.85388
0.914585 0.990321
0.934518 0.933051
0.878223 1.0868
0.899516 1.07561
0.918475 1.05237
0.946424 1.06701
0.927781 1.12803
0.911969 1.17425
0.964938 1.0599
0.940479 1.02831
0.921193 1.0589
0.900665 1.12286
0.976791 1.01639
0.986629 1.05849
0.990004 1.0913
0.977667 1.07047
0.945831 1.07506
0.995377 0.989298
0.960161 1.05083
0.98026 1.01213
0.970084 1.05996
1.02011 1.07027
0.98967 1.17322
1.05246 1.0597
1.0861 0.965164
1.06626 0.992338
1.06452 0.992253
1.00245 1.07956
1.03099 1.03516
1.04894 1.00889
1.07515 0.989165
0.98141 1.09087
0.96294 1.03424
0.888188 1.08888
0.917438 1.01283
0.927556 1.05787
0.968536 1.02504
0.968431 1.0059
0.913129 1.04783
0.926812 0.999401
0.995453 0.942479
1.01557 1.02404
1.06166 1.01091
1.07748 1.02665
1.06547 1.05226
1.04516 1.03965
1.00172 1.08406
1.0484 0.98123
1.06033 0.894892
1.00498 0.98567
0.972722 1.01437
0.988011 0.925809
0.998079 0.900347
0.92827 1.00618
0.954487 1.01188
0.981864 0.988595
0.996572 0.934141
0.979599 1.0177
0.992225 0.996973
0.947475 1.06029
0.940461 1.00574
0.922928 0.996871
0.908074 1.02228
0.924556 0.965882
0.940795 0.917695
0.921591 0.957952
0.966368 0.869564
0.960167 0.885976
0.97895 0.806953
0.94196 0.874477
0.86929 0.992534
0.945179 0.892423
0.908534 0.969097
0.963912 0.946893
0.967535 0.964793
0.977754 0.97439
0.958659 1.01432
0.87766 1.12416
0.900275 1.07912
0.881889 1.13084
0.905098 1.15331
0.962481 1.03109
0.94147 1.05503
0.983972 0.934584
0.952668 0.944152
0.857825 1.0118
0.847925 0.982835
0.853848 0.922702
0.848559 0.947205
0.866178 0.907805
0.888037 0.931214
0.911194 0.925237
0.929357 0.919502
0.918171 0.902039
0.89534 0.908481
0.878496 0.952097
0.892462 0.924832
0.923894 0.88985
0.907215 0.89652
0.894199 0.926051
0.903167 0.849486
0.861421 1.00982
0.91647 0.956179
0.90581 1.00131
0.918348 1.0226
0.948235 1.00152
0.920014 1.04544
0.964026 0.954117
0.93989 1.00951
0.907616 1.08237
0.89742 1.07881
0.903778 1.07914
0.921792 1.05553
0.932564 1.02916
0.922899 1.03139
0.989835 0.900727
1.00513 0.924383
1.0556 0.89316
0.955184 1.08405
1.01615 1.03477
1.05688 0.986046
1.02787 1.04368
1.05612 1.01576
1.05566 1.03348
1.0377 1.07162
0.97197 1.15513
1.0493 1.03083
1.05496 1.00027
1.04558 0.998104
0.990392 1.09754
0.973741 1.08386
0.970837 1.0433
0.98236 0.987862
0.961939 1.09046
1.00719 1.04653
1.02049 1.07738
1.04674 1.05352
1.12044 0.950071
1.0702 1.06432
1.07118 1.06257
1.09337 0.977437
1.1003 0.975614
1.01406 1.02309
1.05376 0.949209
1.00802 1.01724
0.967369 1.05727
0.935116 1.12846
0.917282 1.07484
0.958227 0.949706
0.866312 1.08388
0.955372 0.909334
0.900917 1.01424
0.909224 1.02359
0.910142 1.10291
0.927133 1.08516
0.908946 1.13189
0.938755 1.07717
0.917213 1.01827
0.918894 1.00283
0.892642 1.07992
0.881958 1.10174
0.906795 1.06991
0.899787 1.06813
0.90822 1.07497
0.934266 1.07288
0.887514 1.13048
0.923818 1.04888
0.866544 1.07572
0.868413 1.03808
0.885213 0.995632
0.815963 1.05069
0.825855 1.00101
0.774973 1.03531
0.755553 1.04564
0.72612 1.04834
0.739155 1.02695
0.781636 0.987691
0.79569 0.991868
0.680791 1.11722
0.727952 1.03972
0.706936 1.02469
0.704305 1.00954
0.690247 1.02993
0.624534 1.10099
0.633161 1.03802
0.646563 1.00797
0.564162 1.14725
0.658503 1.0762
0.71238 0.991537
0.712691 1.04013
0.759924 1.03634
0.734737 1.02654
0.717248 0.954804
0.697692 0.91656
0.702988 0.875098
0.645749 0.942109
0.678182 0.936777
0.641743 0.960586
0.636236 0.909927
0.611653 0.961132
0.586589 0.990269
0.601217 0.984346
0.55954 1.02828
0.57477 0.966741
0.595915 0.903917
0.553375 0.992159
0.592265 0.938599
0.589911 0.935511
0.632963 0.895639
0.55195 0.979112
0.522953 0.996728
0.494371 1.05564
0.582441 0.98834
0.61306 1.00399
0.684746 0.96339
0.674329 0.998772
0.683689 0.975809
0.680773 0.96114
0.635593 1.02612
0.649008 0.973338
0.651843 0.928883
0.615226 0.938416
0.664791 0.882124
0.681092 0.940119
0.75795 0.879709
0.742808 0.915192
0.686467 1.01438
0.750878 0.932361
0.741311 0.983563
0.698203 1.03517
0.699611 1.0611
0.698102 1.06779
0.742012 0.985111
0.730783 1.01415
0.710342 1.06249
0.667933 1.04261
0.639575 1.02217
0.606396 1.04546
0.59062 1.06652
0.6593 0.967443
0.629108 1.04774
0.688222 1.02617
0.685187 1.09075
0.710753 1.07415
0.730796 1.02534
0.7284 0.999289
0.726797 1.00097
0.656329 1.05221
0.626447 1.04077
0.645595 1.03219
0.664512 1.02178
0.626261 1.07323
0.628403 1.07699
0.732514 0.959358
0.751546 1.00572
0.795674 0.966497
0.791966 0.922554
0.710849 0.96742
0.677004 0.964955
0.61685 1.01283
0.64049 0.987533
0.691595 0.96762
0.667743 1.05133
0.721343 0.972805
0.713212 1.00008
0.701926 1.00202
0.741209 0.979059
0.798429 0.902843
0.744963 0.996155
0.758801 0.961032
0.712174 1.01631
0.759786 0.956641
0.736833 0.996639
0.754142 1.01583
0.809946 0.96809
0.773974 1.01032
0.753413 1.06002
0.777391 1.02063
0.744519 1.0675
0.793022 1.02369
0.736184 1.10621
0.736576 1.08911
0.744708 1.06401
0.745134 1.06354
0.718757 1.05665
0.710791 0.995116
0.636744 1.02147
0.629978 1.01807
0.631111 1.045
0.556026 1.16029
0.654855 1.06317
0.640809 1.09022
0.668763 1.08601
0.659088 1.1219
0.685949 1.10703
0.694318 1.08283
0.729498 1.03819
0.64272 1.11863
0.679997 1.08186
0.699689 1.07637
0.730037 1.04126
0.722083 1.02829
0.745022 0.978501
0.695074 1.02067
0.667438 1.07935
0.755238 0.998279
0.685147 1.07096
0.632205 1.12545
0.667846 1.07362
0.697739 1.03022
0.636862 1.10578
0.619591 1.09112
0.648373 1.04806
0.597957 1.0588
0.609691 1.00866
0.60773 1.01246
0.610893 0.987219
0.6099 0.966199
0.606749 1.0064
0.659861 0.929017
0.599716 0.970995
0.602992 0.940973
0.615519 0.947555
0.625172 0.939084
0.59716 0.935613
0.558136 0.962659
0.580011 0.921489
0.583435 0.894756
0.55228 0.945008
0.641002 0.873099
0.640765 0.873311
0.611615 0.881578
0.593275 0.873726
0.552055 0.907786
0.549972 0.87824
0.523882 0.965767
0.512564 1.00323
0.531741 1.02767
0.596812 0.984992
0.578911 1.06065
0.642823 1.01218
0.631372 1.04178
0.593819 1.05819
0.599201 1.01047
0.623395 1.00996
0.649417 1.03279
0.687741 0.951063
0.644299 0.957146
0.595518 0.972841
0.554475 0.986633
0.573918 0.948422
0.525431 1.01292
0.602063 0.915652
0.603672 0.895763
0.597901 0.879107
0.57621 0.892135
0.565815 0.94555
0.58499 0.963283
0.600423 0.948752
0.606046 0.988085
0.607745 0.961814
0.57624 1.01368
0.609544 0.936044
0.553909 0.97061
0.518458 0.973712
0.50878 0.950225
0.474859 0.980983
0.508956 0.946344
0.546958 0.920084
0.558686 0.947712
0.566961 0.93979
0.568976 0.923225
0.517573 0.948876
0.56256 0.859938
0.585391 0.838507
0.600896 0.859812
0.529568 0.96707
0.46729 1.01081
0.528345 0.968881
0.525801 0.981564
0.537789 1.00118
0.588334 0.964971
0.541653 1.01066
0.558333 1.02446
0.600871 1.00871
0.613212 1.02873
0.590841 1.06165
0.583277 1.06368
0.587483 1.04264
0.618408 1.00242
0.639964 1.0002
0.581852 1.09301
0.634745 1.06375
0.628575 1.06061
0.633774 1.02482
0.655546 0.974361
0.694386 0.916372
0.63414 0.986065
0.691496 0.889238
0.60722 0.970945
0.607036 0.955471
0.601682 0.980821
0.621757 0.97277
0.678777 0.895465
0.634967 0.967718
0.618891 0.972383
0.586665 0.984053
0.59358 0.961791
0.5342 0.983657
0.562139 0.916827
0.569637 0.888812
0.564331 0.914599
0.574508 0.947564
0.585725 0.970782
0.579735 0.988537
0.56506 0.99133
0.520979 1.05664
0.479657 1.07661
0.509858 1.03589
0.563464 0.982849
0.512303 1.01232
0.544867 0.933016
0.503645 0.949906
0.471899 0.938547
0.445982 0.918493
0.411226 0.941759
0.435771 0.912439
0.455801 0.937813
0.476037 0.936699
0.487266 0.929958
0.502023 0.927727
0.476377 0.972242
0.468002 0.982053
0.455422 0.964854
0.426798 1.00214
0.470386 1.00756
0.436717 1.02481
0.416809 1.02218
0.448732 0.971575
0.435414 1.00181
0.421662 0.990537
0.379678 1.02
0.348186 1.04508
0.415025 1.00752
0.360908 0.993561
0.30645 1.01098
0.35877 0.950084
0.308012 0.972074
0.328081 0.947547
0.292013 0.973956
0.281187 0.968275
0.292781 0.968223
0.254715 0.989126
0.248079 0.994728
0.295726 0.978823
0.222358 1.01474
0.245424 0.979286
0.173725 1.01298
0.220339 0.949466
0.121536 0.985855
0.107147 0.994421
0.0804984 1.02065
0.130472 1.01426
0.142266 1.02659
0.106027 1.01882
0.0709177 1.02268
0.114845 0.989537
0.139223 0.953112
0.0559724 0.989222
0.0667111 0.958341
0.128717 0.934867
0.175577 0.933009
0.156402 0.959821
0.0820049 1.03143
0.12123 0.998084
0.181175 0.954371
0.146833 0.972467
0.169045 0.965842
0.141549 0.980926
0.139621 0.983921
0.148351 0.984789
0.0851669 1.00476
0.147725 0.956766
0.1467 0.96043
0.128175 0.970989
0.176159 0.938521
0.144754 0.945155
0.176151 0.933363
0.2142 0.928951
0.197682 0.931571
0.167213 0.938322
0.14957 0.944
0.13902 0.974985
0.18431 0.992931
0.228009 1.03604
0.289285 1.02008
0.308412 0.984865
0.308048 0.953552
0.250161 0.971012
0.226449 0.993508
0.272616 0.947341
0.269617 0.945154
0.25755 0.950575
0.207038 0.995689
0.259321 0.962737
0.269818 0.942292
0.250473 0.969729
0.280903 0.935686
0.303657 0.919663
0.30005 0.933571
0.25966 0.963893
0.278033 0.939587
0.274165 0.93465
0.265451 0.96622
0.293086 0.961124
0.234906 0.985992
0.238705 0.961188
0.187239 0.97387
0.171468 0.947069
0.145338 0.987773
0.17487 0.988325
0.195534 0.976093
0.207243 0.96943
0.146183 1.01198
0.15772 0.983267
0.130825 0.972106
0.11215 0.954491
0.126745 0.912321
0.0796731 0.915231
0.0428287 0.917754
0.114379 0.917916
0.161683 0.935314
0.241612 0.887465
0.165256 0.934174
0.14199 0.908554
-0.66575 -0.697836
0.152585 0.925781
0.138015 0.990349
0.20529 0.957743
0.197516 0.965931
0.139075 0.993886
0.174247 0.92453
0.101524 0.961483
0.134375 0.939361
0.0741187 0.965398
0.118253 0.948389
0.0858496 0.956715
0.053701 0.95066
0.087086 0.951817
0.0436283 1.00229
0.057378 1.00074
0.0042651 1.00708
-0.0241047 1.00408
-0.0189615 0.995138
-0.581616 -0.736851
-0.0332429 0.988383
-0.00947339 0.960549
0.0280633 0.936372
-0.0102767 0.939553
-0.0301242 0.941755
-0.0571711 0.936239
-0.0608736 0.923516
-0.0517236 0.919449
-0.00983505 0.913852
-0.0421846 0.95237
-0.0397119 0.952022
-0.0717369 0.966038
-0.0639632 0.975242
-0.0565545 0.977856
-0.0692661 0.995438
-0.0796501 1.00944
-0.076915 1.01424
-0.0524349 1.02269
-0.581101 -0.762051
-0.0659989 1.01821
-0.0288206 1.00698
-0.00469972 1.02544
-0.00532547 1.02664
0.0458974 1.00725
0.0687144 0.985235
0.0478869 0.971626
0.0153019 0.981701
0.0190857 0.949995
-0.0420741 0.942861
-0.557722 -0.692664
-0.0862731 0.973933
-0.0610161 0.974317
0.00149863 0.984927
-0.00988795 1.00251
-0.0150071 0.999452
-0.0766489 1.00917
-0.0886885 1.00332
-0.0714354 0.992897
-0.0545381 1.00333
-0.0669155 1.0038
-0.0483037 0.981478
-0.0231313 0.961146
0.00149088 0.937295
-0.0246242 0.920772
-0.0243146 0.907366
-0.0601861 0.919509
-0.0645439 0.926441
-0.0274929 0.922738
-0.0285238 0.952258
-0.0375791 0.960672
0.0490178 0.913859
0.0716537 0.905263
0.0683351 0.913102
0.0290354 0.961784
0.0359126 0.965767
0.0467491 0.942493
0.0471831 0.94406
0.0649423 0.944765
0.0742464 0.954133
0.142433 0.95279
0.114964 0.948934
0.0651957 0.938939
0.00405614 0.938485
0.046561 0.910458
0.0447856 0.915713
0.025446 0.934474
-0.00121782 0.935754
0.00584679 0.921322
-0.0151572 0.946643
-0.010227 0.972099
-0.0030645 0.968202
-0.00508605 0.995054
-0.0461318 0.993169
0.000870343 0.976303
0.0467565 0.95974
-0.029072 0.948113
0.00399584 0.938259
-0.033444 0.945218
-0.091029 0.951929
-0.0751444 0.953058
-0.0533347 0.955241
-0.085992 0.9365
-0.088599 0.932134
-0.0917335 0.930726
-0.0706775 0.916485
-0.0707571 0.91258
-0.0501484 0.919185
-0.0496147 0.949053
-0.0297693 0.971068
0.0335435 0.960731
0.0690814 0.954173
0.043656 0.951109
0.0534076 0.967016
0.0770736 0.981534
0.0760327 0.981525
-0.00295408 0.999535
0.00116921 0.987308
0.0138794 0.965981
0.0176646 0.97457
0.0349818 0.989998
0.0470247 0.993391
0.0302181 0.986064
0.068358 0.981779
0.0705449 0.993814
0.0616971 0.990889
0.0608209 0.962392
0.0596081 0.954413
0.0600444 0.931174
0.0136165 0.939216
-0.00308938 0.923179
-0.0182832 0.933764
-0.0329831 0.932632
-0.0190087 0.918439
-0.0276232 0.948691
0.0153082 0.969275
0.0135772 0.96897
-0.043037 0.973581
-0.0496271 0.966263
-0.0709962 0.967676
-0.0557656 0.980162
-0.0104976 0.961665
-0.0476441 0.99617
0.00426067 0.968784
-0.0125943 0.966636
0.00916767 0.939934
-0.00141384 0.961313
-0.0334071 0.970429
-0.0229837 0.975751
-0.023593 0.994211
0.00712719 0.971638
-0.00567492 0.968235
-0.0165757 0.957288
-0.0152225 0.955947
-0.0127789 0.946985
0.00434054 0.944812
0.0039447 0.969794
0.0501976 0.971222
0.0507003 0.976209
0.0372622 0.979038
0.0283419 0.951551
-0.00507947 0.955681
0.063247 0.932037
0.0214954 0.968408
-0.0134928 0.996599
0.00483271 0.979744
0.0427567 0.963464
0.0717049 0.978684
0.0998558 0.992605
0.0666515 1.00564
0.0139112 1.01467
0.00063994 1.01853
0.0393867 0.985225
-0.057595 1.00458
-0.141027 1.01926
-0.0991251 0.997776
-0.0417492 0.976993
-0.0820152 1.01272
-0.0829476 1.01719
-0.0520221 1.0027
-0.0305539 1.00288
-0.0954939 1.01738
-0.0984405 1.0099
-0.0967374 1.01977
-0.119941 1.0282
0.00612301 1.00555
-0.0280824 1.01189
-0.0341749 0.984313
-0.0898532 0.97308
-0.0555439 0.928068
-0.0262695 0.937569
0.0319136 0.92816
0.0566097 0.933526
0.0483319 0.936672
0.0442375 0.929073
0.0174417 0.918841
0.0407788 0.906203
0.105216 0.883674
0.0363172 0.944693
0.0970521 0.940369
0.0728392 0.973199
0.0715241 1.02285
0.150098 1.02594
0.184573 1.04741
0.228077 1.05121
0.236882 1.01128
0.156262 1.03741
0.155996 1.0048
0.132775 0.97294
0.0818174 0.991984
0.107679 0.993032
0.0881423 1.00968
0.090927 0.988384
0.121117 0.952858
0.139344 0.951637
0.183069 0.94121
0.105089 0.997252
0.172081 0.935983
0.159516 0.916353
0.203679 0.887667
0.192802 0.907999
0.250364 0.891493
0.260195 0.899522
0.252465 0.907744
0.227748 0.90673
0.202549 0.925514
0.246672 0.906129
0.224364 0.947492
0.252859 0.95356
0.284777 0.947169
0.250117 0.987686
0.253425 0.980232
0.242376 0.988829
0.258786 0.996859
0.243499 1.01802
0.237419 1.03189
0.29061 0.992882
0.315162 0.981071
0.232637 1.0338
0.280344 0.96732
0.201511 0.976474
0.189285 0.955169
0.180479 0.954197
0.209725 0.947003
0.221974 0.953573
0.255536 0.958164
0.268216 0.969382
0.272257 0.968588
0.252712 0.947725
0.230102 0.947418
0.206782 0.927402
0.139112 0.957854
0.117191 0.973673
0.123029 0.976859
0.134523 0.989128
0.196711 0.944869
0.237394 0.923307
0.257087 0.900654
0.167723 0.965732
0.161844 0.94188
0.158997 0.935324
0.155632 0.968708
0.1749 0.975491
0.191501 0.975098
0.200461 0.984541
0.179457 1.0067
0.147664 1.0451
0.18706 1.0322
0.255827 1.01925
0.260233 1.01393
0.267344 0.999317
0.28695 0.971534
0.25694 0.980839
0.281987 0.926993
0.283231 0.935972
0.22605 0.9651
0.233409 0.951149
0.221121 0.973962
0.262811 0.936028
0.205123 0.97083
0.172383 0.977084
0.176489 0.976841
0.205157 0.978093
0.196313 0.985471
0.247266 0.947817
0.216705 0.967611
0.303279 0.862227
0.25431 0.894992
0.273275 0.865835
0.268674 0.90625
0.258313 0.941657
0.267903 0.934597
0.295987 0.968042
0.309288 0.972947
0.317008 0.9808
0.303856 1.00362
0.277936 1.02159
0.317868 0.980243
0.314521 1.00391
0.366203 0.983783
0.317792 1.03647
0.321381 1.03627
0.413258 0.966832
0.419881 0.947964
0.419528 0.929163
0.394263 0.934295
0.412165 0.883805
0.427179 0.870906
0.376639 0.939193
0.397697 0.907364
0.385424 0.935658
0.435042 0.916843
0.476926 0.921079
0.462779 0.925356
0.385024 1.0121
0.420318 0.983277
0.480746 0.942036
0.486861 0.974643
0.466696 1.00563
0.423924 1.04461
0.483249 0.948824
0.528642 0.876087
0.435027 0.963253
0.456211 0.946524
0.451884 0.924455
0.462174 0.949454
0.433932 0.960304
0.485489 0.923773
0.494976 0.922037
0.457489 0.987248
0.466087 0.983242
0.409842 1.05234
0.476005 0.974148
0.489955 0.949011
0.438742 0.998332
0.463859 0.982288
0.453813 1.00048
0.510698 0.985119
0.515635 1.03144
0.556674 0.994522
0.552572 0.965546
0.544152 0.946821
0.508114 0.975135
0.56034 0.915497
0.528231 0.969046
0.519333 0.973878
0.564246 0.924995
0.603023 0.880172
0.583361 0.903537
0.579861 0.93624
0.578358 0.931469
0.577232 0.932612
0.565125 0.941954
0.562151 0.960395
0.610734 0.96908
0.651312 0.968551
0.531041 1.09735
0.588883 1.04339
0.636029 1.02475
0.570392 1.10249
0.618663 1.06312
0.682375 0.999468
0.664484 1.00488
0.618909 1.00583
0.619717 0.985083
0.558037 1.04741
0.599197 1.00205
0.62657 0.954917
0.578757 1.01522
0.620548 0.981094
0.580021 1.02343
0.613396 0.963832
0.590734 0.988417
0.584551 0.958403
0.572983 0.958875
0.585796 0.919003
0.52766 0.97673
0.524337 0.947194
0.491226 0.973189
0.492616 0.94209
0.546315 0.892973
0.47025 0.997439
0.471017 1.00663
0.398584 1.05195
0.476622 0.981481
0.466248 1.01161
0.440757 1.04217
0.467356 1.00993
0.489605 0.975715
0.470476 0.994512
0.41395 1.04053
0.430535 1.01956
0.429197 1.03357
0.499869 0.947605
0.431509 0.977189
0.461154 0.907484
0.443234 0.921156
0.437722 0.922423
0.439846 0.902898
0.434167 0.919743
0.47001 0.875538
0.427518 0.921021
0.396094 0.954631
0.438159 0.928095
0.43797 0.949342
0.455352 0.970267
0.439999 0.989749
0.429018 0.992172
0.437928 1.00453
0.460639 0.985094
0.440191 0.993185
0.47775 0.948892
0.448561 0.948982
0.478881 0.910324
0.440532 0.943169
0.426085 0.959651
0.367078 1.00836
0.442357 0.978858
0.463292 1.00093
0.47647 0.996335
0.453674 1.00179
0.427539 1.01103
0.415537 1.02539
0.46051 0.98088
0.461996 0.972545
0.440013 0.958505
0.380589 1.02246
0.371406 1.01624
0.399247 1.00258
0.420248 0.995405
0.392324 1.03896
0.376711 1.07283
0.383101 1.06844
0.403289 1.06991
0.381697 1.09689
0.447113 1.01428
0.392175 1.04132
0.376402 1.06084
0.401841 1.0481
0.440391 1.0165
0.388023 1.06365
0.38576 1.05335
0.37657 1.03397
0.38373 1.00815
0.349368 1.03374
0.40323 0.990536
0.386489 1.00528
0.407964 0.982605
0.415059 0.985896
0.389821 1.00099
0.41242 0.970972
0.415126 0.969588
0.435616 0.959602
0.441365 0.978712
-0.925189 -0.849411
0.498598 1.02056
-0.996052 -0.822062
-0.937002 -0.845046
-1.00353 -0.746162
0.493858 0.919541
0.507082 0.899668
0.567237 0.824838
0.513646 0.90026
0.503304 0.933276
-0.925456 -0.795384
0.478678 0.998125
0.511108 0.981898
0.50442 1.02614
0.558345 1.02878
-1.00713 -0.907738
0.566804 1.07496
0.574319 1.07663
-0.956234 -0.914224
0.535578 1.02035
0.509661 0.977105
0.469844 0.944296
0.414375 0.95973
0.434473 0.938159
-0.852214 -0.765115
0.369137 0.943612
0.369734 0.930644
0.359677 0.953078
0.360026 0.967861
0.406797 0.957859
0.421854 1.02252
0.435328 1.0589
0.413788 1.09254
0.414982 1.07689
0.385035 1.08028
0.352547 1.08734
0.352324 1.07592
0.378908 1.02261
0.350876 1.02009
0.318694 1.007
0.340037 0.972772
0.356872 0.965162
0.416501 0.916773
0.406201 0.932159
0.450421 0.931074
0.422333 0.974465
0.445596 0.96377
0.421162 0.940291
0.392526 0.951098
0.35639 0.951107
0.309981 0.973667
0.3104 0.964397
0.334359 0.965484
0.414464 0.882309
0.385855 0.956657
0.437155 0.947062
0.388866 0.990668
0.378544 0.99633
0.369907 0.992391
0.328551 1.00596
0.39195 0.961652
0.40172 0.990762
0.39237 1.0271
0.466018 0.959973
0.437821 0.963861
0.449776 0.92646
0.395862 0.950705
0.415021 0.868898
-0.897781 -0.685359
0.422326 0.820887
0.381892 0.904332
0.44672 0.875871
0.485902 0.848348
0.426608 0.912779
0.460854 0.873182
0.4498 0.926317
-0.964327 -0.755453
0.422971 0.955287
0.453955 0.928823
0.42549 0.971462
0.426852 0.944007
0.439252 0.895956
0.399137 0.918233
0.425364 0.914313
0.445282 0.883171
0.433843 0.901964
0.450797 0.930207
0.426994 0.987982
0.444917 0.989388
0.464342 0.962777
0.52891 0.894379
0.515054 0.923255
0.554438 0.897764
0.493289 0.929031
0.441676 0.938156
0.451405 0.918688
0.434074 0.94591
0.385947 0.997408
0.422989 0.949662
0.414521 0.95101
0.40502 0.965639
0.407646 0.961345
0.483139 0.921468
0.434513 1.0051
0.444473 1.01372
0.453093 0.998252
0.437937 0.967935
0.456279 0.919519
0.416676 0.943339
0.404436 0.949082
0.36906 0.950762
0.351775 0.939259
0.319407 0.933418
0.308391 0.925546
0.325698 0.908469
0.360839 0.887306
0.348429 0.919429
0.387819 0.918232
0.354642 0.947017
0.362373 0.950113
0.365091 0.93409
0.278784 0.976021
0.287888 0.961923
0.295912 0.962303
0.276387 1.00672
0.296814 1.02198
0.258624 1.0663
0.256976 1.05659
0.249294 1.06733
0.286619 1.0418
0.313034 1.04672
0.295264 1.05745
0.262859 1.03886
0.292201 0.976734
0.263278 0.982695
0.256108 0.994692
0.261137 0.983475
0.289238 0.989646
0.254932 1.0128
0.313589 0.952162
0.233148 0.97317
0.25036 0.969345
-0.701465 -0.788843
0.282068 0.962709
-0.699125 -0.815349
0.284437 0.975098
0.310392 0.941143
0.28981 0.940975
0.269448 0.942818
0.243608 0.964412
0.229568 0.95588
0.217989 0.980052
0.290341 0.951872
0.241939 0.995544
0.24548 0.993546
0.319088 0.947371
0.273057 0.997727
0.235181 1.0338
0.256427 1.00722
0.276561 1.00872
0.27138 1.03883
0.306859 1.01113
0.262441 1.0455
0.24543 1.03228
0.258554 1.01532
0.275423 1.00048
0.27471 1.02547
0.303956 0.998182
0.264922 1.01338
0.256524 1.0157
0.285536 0.990614
0.29665 0.963015
0.289486 0.983254
0.374605 0.909268
0.301086 0.948103
0.337104 0.916936
0.292356 0.929368
0.269088 0.911632
0.268613 0.914739
0.242991 0.960264
0.301867 0.922689
0.300721 0.910268
0.294878 0.911662
0.270146 0.921807
0.300442 0.917994
0.283031 0.937099
0.25333 0.978485
0.311898 0.960698
0.271487 0.995924
0.279692 0.998147
0.296552 0.996527
0.348703 0.974809
0.298633 1.02648
0.346121 0.98254
0.340477 0.991255
0.318381 1.0003
0.310569 1.00059
0.386539 0.934741
0.356115 0.942668
0.385705 0.94176
0.396512 0.947406
0.412196 0.942735
0.481303 0.898667
0.418325 0.968448
0.405589 0.959613
0.435852 0.916857
0.409003 0.899273
0.351445 0.938911
0.433819 0.846384
0.383357 0.87736
0.395087 0.875865
0.376401 0.894028
0.381248 0.925375
0.393154 0.919085
0.346985 0.943167
0.349194 0.944257
0.354878 0.919173
0.333495 0.915077
0.271646 0.969409
0.296244 0.968126
0.382687 0.934968
0.363767 0.971789
0.352022 0.960346
0.333562 0.956104
0.307922 0.974738
0.254481 1.00286
0.292349 0.969019
0.331914 0.946041
0.306571 0.983986
0.347965 0.979518
0.413748 0.931434
0.366695 0.925796
0.325402 0.915534
0.303758 0.927822
0.279495 0.946732
0.281447 0.959765
0.281998 0.983385
0.289797 1.00227
0.286162 1.00874
0.341794 0.998438
0.287871 1.02848
0.318688 0.987128
0.27685 1.02216
0.279608 1.02484
0.319414 0.988043
0.346427 0.966361
0.336623 0.980376
0.33487 0.958629
0.349294 0.893073
0.277093 0.925914
0.251246 0.925604
0.227836 0.928228
0.216112 0.926849
0.249005 0.90212
0.233973 0.895396
0.211633 0.918663
0.228901 0.924573
0.210798 0.942081
0.214625 0.947313
0.118463 0.999845
0.137585 0.978338
0.150145 0.966698
0.123972 0.944681
0.119634 0.93501
0.161946 0.89684
0.0973611 0.916075
0.106528 0.939437
0.0862285 0.954409
0.0371794 0.958357
0.0872551 0.929976
0.0524004 0.941579
0.0959408 0.932295
0.0769948 0.953197
0.0499639 0.980245
0.0883825 0.953364
0.0823782 0.949729
0.0874477 0.934693
0.0757682 0.932158
0.121084 0.921423
0.109809 0.927341
0.0679132 0.939194
0.0539342 0.943942
0.0467592 0.939866
0.00362214 0.955441
-0.0139403 0.942365
0.0162299 0.932094
-0.0190554 0.954409
0.0319837 0.933638
0.0171318 0.942569
0.0327035 0.956692
0.0599847 0.9765
0.0737755 0.980017
0.0439727 0.994079
0.0467912 0.988708
0.0768123 0.962498
0.0809934 0.94741
0.0647208 0.949614
0.107413 0.926195
0.0956751 0.924024
0.0995705 0.909936
0.122618 0.896927
0.109989 0.90429
0.0936733 0.896845
0.0961808 0.895674
0.0410806 0.937849
0.0140778 0.987051
0.0723548 0.997282
0.0291556 1.02879
0.0516155 1.02204
0.0996834 0.984258
0.0406603 0.98694
0.0553155 0.978424
0.00557697 0.977039
0.0545045 0.960696
0.0842051 0.950466
0.018157 0.965351
0.0363289 0.942203
0.0352032 0.94105
0.039686 0.912261
0.00903524 0.906689
0.0571283 0.888394
0.0374655 0.89297
0.00642409 0.912171
0.0189335 0.929923
0.0282521 0.939062
-0.0271243 0.966425
0.0366704 0.951821
-0.0730878 0.984798
-0.0359344 0.966224
0.0333877 0.937238
0.0554493 0.936618
0.0549498 0.925941
0.0279471 0.915618
-0.0777063 0.930569
-0.0980835 0.933977
0.012629 0.912437
-0.0447923 0.950037
-0.0100646 0.957686
-0.023067 0.969015
-0.0407134 0.970359
-0.0123467 0.958619
-0.050528 0.954126
-0.0641161 0.948329
0.00356473 0.951837
0.0136757 0.961899
-0.052059 0.980174
-0.0209467 0.952444
-0.0100292 0.919638
-0.0664096 0.915337
0.0131734 0.889197
-0.0272227 0.893617
-0.0175903 0.893797
0.00841572 0.907486
0.0537574 0.900431
0.0870746 0.886985
0.0433063 0.924914
0.0809795 0.923502
-0.0245979 0.949701
-0.0305048 0.957843
0.00484888 0.944839
0.0560361 0.925767
0.0333544 0.920542
0.0323532 0.914209
0.0920248 0.884843
0.0760879 0.905991
0.07391 0.917396
0.0982856 0.902843
0.0588238 0.921529
0.130204 0.907127
0.121554 0.915436
0.050411 0.955147
0.043385 0.985127
0.0493055 0.984054
-0.0437813 1.037
-0.0154833 1.04049
-0.0591238 1.05994
-0.0834168 1.05393
-0.0535704 1.03955
-0.0528549 1.02265
-0.0244661 1.00314
0.00102397 0.998146
0.0641421 0.992447
0.0509814 0.989541
-0.00940291 0.991174
-0.0206384 0.987407
-0.0159916 0.972288
-0.00443141 0.962084
0.00192211 0.973074
0.053457 0.962729
0.0515169 0.964367
0.0361783 0.96451
0.0322635 0.967862
0.0382579 0.968034
-0.00335414 0.965115
-0.00135175 0.97665
0.0114367 0.99559
-0.0443914 1.00764
-0.0328015 1.00312
-0.054466 1.00489
-0.0103044 1.00335
-0.0288549 0.998245
-0.0448949 1.02207
-0.0856618 1.0386
-0.115203 1.02187
-0.124154 1.00059
-0.0771873 0.978251
-0.119609 0.965688
-0.0987936 0.940787
-0.0566217 0.911481
-0.0764817 0.920448
-0.0357409 0.932228
-0.070255 0.930577
-0.0372085 0.911322
-0.0786343 0.920584
-0.0860357 0.918662
-0.0920406 0.915442
-0.0247518 0.892521
-0.0743848 0.916975
-0.12227 0.916427
-0.138985 0.923845
-0.148276 0.913287
-0.15079 0.915547
-0.161753 0.928398
-0.0597815 0.909647
-0.0694685 0.898696
-0.0992671 0.909371
-0.122206 0.911338
-0.0956325 0.891293
-0.060127 0.890549
-0.153988 0.928277
-0.176231 0.943503
-0.114364 0.956554
-0.0595598 0.98199
-0.0718205 0.988522
-0.0471217 0.982446
-0.0625187 1.00516
-0.0500917 0.983738
-0.133615 0.978731
-0.155366 0.967053
-0.130833 0.958489
-0.123599 0.9592
-0.099519 0.963229
-0.0667992 0.96124
-0.0661768 0.965595
-0.00075243 0.933115
-0.0447209 0.942463
-0.0353014 0.942132
-0.050114 0.933971
0.0281828 0.901919
-0.00888218 0.921664
0.0302437 0.915318
-0.0482299 0.94858
-0.0408696 0.952062
-0.0107202 0.954173
0.0324564 0.9535
0.0265298 0.953894
0.0554366 0.927148
0.0717798 0.935773
0.0561814 0.953969
0.109228 0.946565
0.0910043 0.944452
0.0893322 0.930555
0.00756649 0.955519
0.0582505 0.935234
0.030421 0.957288
0.0431698 0.948739
0.0872513 0.953661
0.0884622 0.973322
0.109997 0.978071
0.0970377 1.01855
0.111356 1.02854
0.0626218 1.05506
0.0539349 1.05341
0.0939334 1.0118
0.0323451 1.02683
-0.00215301 1.03162
0.00589316 1.0042
-0.011009 0.994777
0.0623397 0.955081
0.0702467 0.950437
0.0449286 0.956051
0.0677713 0.957624
0.0245176 0.962041
0.0260118 0.94213
0.0179556 0.938826
0.0567316 0.903507
0.0506357 0.915544
0.0720738 0.917796
0.118089 0.90904
0.139041 0.905306
0.139957 0.923547
0.068573 0.968398
0.0587391 0.98609
0.0311095 1.0119
0.0695196 0.990338
0.0826644 0.988432
0.116855 0.981184
0.0868122 1.00321
0.0801574 0.987362
0.0771119 0.956983
0.0285792 0.950312
0.0178119 0.938027
0.0198723 0.92324
0.0996255 0.902436
0.0249377 0.950032
0.0697841 0.961508
0.0382664 1.00199
0.0425671 1.00544
0.0605746 0.997513
0.0988047 1.00005
0.0646045 1.02296
0.134173 0.983622
0.148247 0.976849
0.175735 0.959117
0.195858 0.941918
0.172653 0.942758
0.0759977 0.973407
0.0184748 0.993579
0.0178723 0.998806
0.0288151 1.00568
0.0587671 1.02266
-0.0135005 1.03239
0.0335257 1.00957
-0.0259989 1.01374
-0.0436086 1.02095
-0.0135034 1.02309
-0.00201312 1.01205
0.087868 0.99349
0.0721688 1.01708
0.115734 0.99492
0.10473 0.970201
0.119515 0.949879
0.126292 0.932939
0.156684 0.887811
0.0707655 0.923084
0.169423 0.910549
0.115247 0.916646
0.130432 0.921307
0.155564 0.923673
0.147097 0.921582
0.0900468 0.933891
0.106745 0.944088
0.0767239 0.980913
0.116202 0.973174
0.140892 0.991848
0.143968 0.99201
0.131169 0.986744
0.121101 0.984336
0.130036 0.943692
0.110459 0.921164
0.149518 0.888454
0.114013 0.901642
0.146702 0.889185
0.104551 0.896223
0.0537352 0.906103
0.0532716 0.889914
0.0211545 0.875294
0.0210975 0.868877
-0.0404899 0.897027
-0.0176064 0.886357
-0.0172503 0.882771
-0.00177875 0.884541
-0.00779115 0.906678
0.0732516 0.904855
0.0404809 0.921493
0.0281542 0.911985
0.0385646 0.897078
0.0142622 0.908233
-0.031577 0.931064
-0.0417184 0.938318
0.0121174 0.927822
-0.00464454 0.946631
-0.0173497 0.933785
0.00370226 0.908276
-0.0333171 0.912623
-0.0225321 0.939319
-0.0301269 0.944099
0.0152029 0.955392
0.0146188 0.96847
-1.17498e-05 0.988561
0.0849626 0.960031
0.0310815 0.972588
0.0460252 0.96457
0.0452518 0.965449
0.0972972 0.955471
0.0749316 0.971996
0.132849 0.95677
0.149924 0.976208
0.10417 1.00542
0.172269 0.985136
0.151131 1.00626
0.194837 0.984734
0.220461 0.988941
0.224137 1.02965
0.236107 1.05388
0.246424 1.02877
0.310026 1.00706
0.284929 1.03522
0.300625 1.02746
0.252649 1.01547
0.236023 0.993992
0.161061 1.00345
0.162705 1.0243
0.20223 1.02318
0.271212 1.03625
0.316925 1.05474
0.362137 1.03081
0.407234 0.967273
0.34613 0.971347
0.335518 0.935349
0.265214 0.978966
0.303219 0.979601
0.296224 0.990816
0.281845 1.01014
0.313961 1.03511
0.441537 0.955526
0.443275 0.976562
0.440918 0.973126
0.386114 0.981277
0.288668 1.03116
0.373066 0.955231
0.405364 0.960129
0.461613 0.948297
0.462376 0.975452
0.408356 1.02503
0.476095 0.984839
0.465612 1.0256
0.494281 1.02959
0.517409 1.0214
0.4557 1.01548
0.413558 1.02071
0.360444 1.02424
0.377727 0.966263
0.412855 0.934384
0.435224 0.915374
0.44196 0.904238
0.475864 0.876494
0.483488 0.902179
0.537988 0.878201
0.463759 0.896581
0.360583 0.958344
0.352202 0.940196
0.391081 0.895808
0.344916 0.973651
0.378918 0.997415
0.448608 0.93026
0.431832 0.934043
0.428009 0.928317
0.336509 1.01366
0.339691 0.991761
0.306183 1.0184
0.326777 1.01113
0.348018 0.967279
0.366919 0.95221
0.361834 0.949561
0.326362 0.958578
0.310224 0.943397
0.324874 0.908342
0.308741 0.923356
0.300135 0.93746
0.348966 0.898584
0.338084 0.903474
0.342297 0.903509
0.311843 0.94198
0.320184 0.947461
0.264849 0.969703
0.219517 0.970877
0.205082 0.997972
0.221927 0.988401
0.217503 0.988414
0.243344 0.983682
0.243504 1.0119
0.202808 1.0402
0.241599 1.0013
0.245105 0.971779
0.267991 0.951303
0.273135 0.939469
0.230876 0.958154
0.172817 0.968702
0.179956 0.928899
0.0958248 0.933453
0.0445761 0.917999
0.0761944 0.907645
0.107308 0.896953
0.136326 0.900305
0.152505 0.895464
0.145694 0.905981
0.174356 0.895292
0.0954175 0.934846
0.082644 0.95038
0.145838 0.934831
0.127285 0.95057
0.164758 0.93332
0.150318 0.95372
0.184167 0.963166
0.216155 0.945159
0.213931 0.943547
0.158374 0.972093
0.186025 0.945397
0.207956 0.926616
0.167872 0.93584
0.207019 0.899084
0.153719 0.928157
0.118119 0.924756
0.183586 0.88813
0.153827 0.908157
0.17506 0.922949
0.209309 0.926796
0.107375 0.998932
0.156678 0.998979
0.210501 0.984266
0.187908 0.989963
0.140279 0.992627
0.145515 0.975843
0.0964579 0.978443
0.0626748 0.977991
0.0396294 0.975289
0.059565 0.980393
0.0440332 0.979349
0.068545 0.953908
0.105438 0.925137
0.0554947 0.944679
0.0185297 0.951858
0.0559225 0.935693
0.0461239 0.916988
-0.0198424 0.934102
0.042395 0.935658
0.021577 0.946913
0.0379 0.946383
0.0240355 0.942436
-0.00101322 0.962967
0.0236739 0.989127
0.0060215 0.994179
0.0202085 0.995117
0.0292861 0.993292
0.0366755 0.980217
-0.00824645 0.968399
0.046204 0.925393
0.0258335 0.926604
0.0154372 0.911065
-0.030352 0.90021
-0.0480188 0.892835
-0.0191419 0.895242
0.0592785 0.903163
0.0535215 0.934126
0.0986866 0.939656
0.074237 0.971197
0.0285744 0.984815
0.0647179 0.978139
0.0727607 0.993427
0.114165 0.994321
0.102881 1.01895
0.101121 1.0196
0.126718 0.996175
0.0765968 1.00669
0.124952 1.00834
0.0621059 1.01934
0.0831727 1.00175
0.0220952 1.01923
0.0204308 1.01922
0.00869384 0.997389
0.0357687 0.978907
0.0740429 0.97241
0.0723863 0.949587
0.0712079 0.922857
0.0785249 0.909303
0.0649481 0.909136
0.049261 0.931248
0.0626542 0.931259
0.00333428 0.924113
0.0332277 0.918718
0.0524755 0.914923
0.0505178 0.924189
0.048368 0.946494
0.0842087 0.945697
0.00373263 0.963331
0.0597445 0.962758
0.0380349 0.988135
0.0624479 1.00452
0.082371 1.01251
0.0614122 1.02885
0.151452 1.00823
0.113978 1.00982
0.163461 1.00193
0.147024 1.00821
0.108621 1.01936
0.11326 0.996701
0.0756785 0.98801
0.0344595 0.992095
0.047609 0.977045
0.0204651 0.970335
0.102328 0.957581
0.0307164 0.965645
0.0961905 0.945271
0.0823856 0.948894
0.120976 0.942416
0.153198 0.930032
0.123574 0.936969
0.0583671 0.945657
0.0539966 0.937621
0.0119567 0.928306
0.0355549 0.923832
0.009327 0.945384
0.0838574 0.939604
0.0397097 0.964988
0.0944589 0.934639
0.095175 0.918856
0.0413391 0.922873
0.0606195 0.904215
0.0391513 0.915007
0.00511204 0.925107
0.0618035 0.910791
0.0893371 0.909727
0.0471618 0.917746
0.101455 0.904271
0.0546649 0.924579
0.0830001 0.922803
0.117479 0.921763
0.124974 0.951857
0.123082 0.961894
0.133356 0.94919
0.124254 0.949128
0.133952 0.987086
0.105565 1.00802
0.155965 1.01699
0.171715 1.03427
0.175761 1.02163
0.189521 1.01392
0.152129 1.02379
0.112694 1.02435
0.175758 0.992464
0.181282 0.974356
0.15235 0.977133
0.15626 0.962223
0.135253 0.946096
0.079951 0.938352
0.109731 0.938177
0.101503 0.962792
0.0706512 0.981251
0.0114268 0.998867
0.0712099 0.98402
0.0674346 0.979024
0.0826272 0.975431
0.101295 0.978254
0.136464 0.966674
0.119123 0.984723
0.113224 0.996915
0.113432 1.00332
0.148605 0.986671
0.0934208 1.0091
0.155829 0.974806
0.15265 0.982577
0.18916 0.965527
0.152642 0.96636
0.106984 0.96342
0.0896929 0.969533
0.157023 0.958335
0.135056 0.985879
0.213438 0.950664
0.223848 0.918669
0.145098 0.943079
0.151275 0.923214
0.118209 0.919022
0.0899351 0.938329
0.103417 0.93648
0.117091 0.94483
0.115824 0.951108
0.164781 0.946529
0.154072 0.967236
0.134947 0.985333
0.128952 0.998256
0.130893 1.00901
0.0999528 1.02602
0.150484 1.01155
0.19128 0.987707
0.140189 1.0044
0.114681 0.988239
0.108114 0.975343
0.180214 0.955896
0.171775 0.956125
0.221202 0.94358
0.216502 0.939067
0.209781 0.927265
0.185174 0.938235
0.236783 0.934787
0.194824 0.962946
0.237016 0.961702
0.258117 0.938823
0.184261 0.950189
0.169864 0.942739
0.200396 0.942735
0.268534 0.921929
0.2321 0.961308
0.252454 0.94975
0.217723 0.935441
0.194316 0.926717
0.159583 0.935643
0.200058 0.91943
0.193744 0.912887
0.213229 0.896179
0.177141 0.896303
0.168665 0.892821
0.223395 0.884492
0.223597 0.923635
0.249463 0.931706
0.222571 0.96688
0.192118 0.988345
0.188164 0.975106
0.184159 0.983392
0.188763 1.00037
0.175334 1.01233
0.204081 0.993202
0.263819 0.966459
0.264437 0.975774
0.216984 0.973079
0.203164 0.97846
0.211919 0.983304
0.204643 0.970433
0.182875 0.988933
0.180866 1.00925
0.219994 1.01419
0.288629 0.998414
0.199127 1.0403
0.215028 1.00899
0.166682 1.03453
0.15446 1.04752
0.150058 1.05862
0.18756 1.05138
0.197019 1.04743
0.212768 1.01666
0.216694 1.01058
0.236565 0.993471
0.236246 0.984768
0.298639 0.932387
0.254394 0.928966
0.168119 0.953561
0.204799 0.934668
0.238807 0.912958
0.289842 0.897366
0.271014 0.92054
0.268907 0.889475
0.261586 0.879783
0.207943 0.904134
0.18002 0.911194
0.168337 0.907882
0.207828 0.900823
0.195108 0.910117
0.276946 0.868888
0.234372 0.891996
0.25814 0.88619
0.232553 0.907898
0.269072 0.901853
0.227677 0.9453
0.155256 0.968408
0.217331 0.946323
0.217974 0.919303
0.197 0.918934
0.183304 0.925095
0.162645 0.920006
0.19373 0.894597
0.202623 0.902053
0.219844 0.918103
0.219872 0.908186
0.243632 0.90859
0.272187 0.908063
0.256674 0.936045
0.243517 0.956836
0.258639 0.965339
0.214948 0.979933
0.263261 0.954265
0.213246 0.97712
0.317257 0.91637
0.300332 0.921955
0.263736 0.92769
0.2413 0.925895
0.256851 0.939957
0.229133 0.983638
0.20876 0.985051
0.200765 0.975033
0.20055 0.96396
0.199007 0.950369
0.18768 0.937886
0.166935 0.938349
0.160064 0.942152
0.160926 0.945944
0.18222 0.956777
0.202249 0.952199
0.167575 0.967054
0.183699 0.946983
0.222985 0.897334
0.161425 0.909284
0.127813 0.918923
0.129374 0.919252
0.134333 0.930251
0.119946 0.948491
0.168663 0.947988
0.201154 0.953112
0.218604 0.962448
0.277333 0.92876
0.178754 0.997823
0.218923 0.996106
0.142803 1.01439
0.103988 1.00766
0.137362 0.990513
0.142124 0.98273
0.165733 0.959176
0.153394 0.958344
0.148662 0.962491
0.141914 0.962754
0.17431 0.949253
0.10717 0.98467
0.105124 0.965697
0.109418 0.970624
0.161434 0.944792
0.182703 0.9184
0.159655 0.941981
0.156234 0.956214
0.176332 0.952841
0.127521 0.957596
0.183527 0.911174
0.138067 0.908141
0.132638 0.901186
0.0841454 0.900101
0.0910972 0.898737
0.0930598 0.899595
0.116277 0.900053
0.0956346 0.90499
0.105668 0.905854
0.0989569 0.909817
0.100131 0.920386
0.138249 0.904941
0.0947324 0.917044
0.0767752 0.920002
0.0547021 0.919274
0.0378391 0.928898
-0.00135392 0.942165
-0.0321225 0.965674
0.024734 0.946662
-0.0357423 0.954989
-0.04211 0.949333
-0.0388479 0.949205
-0.0198187 0.953737
-0.0633288 0.963715
0.0241813 0.934597
-0.00769445 0.927714
-0.0292994 0.92013
0.00609685 0.886927
0.00546035 0.891791
-0.0963539 0.912566
-0.0425111 0.906355
-0.0253738 0.918523
0.0295776 0.922747
0.0307325 0.939145
-0.00419745 0.956582
0.0183503 0.953606
-0.00359344 0.939745
-0.0126848 0.918195
-0.0546303 0.922152
-0.0818481 0.94225
-0.0296333 0.935899
-0.0185824 0.930255
0.00308212 0.926995
0.010701 0.922937
0.0147472 0.929799
0.0344046 0.936081
0.0706256 0.938383
0.0253311 0.963675
0.0529551 0.957633
0.0236196 0.955622
0.0423742 0.956183
0.102543 0.948725
0.124474 0.94447
0.101482 0.938995
0.0948012 0.923555
0.101582 0.88737
0.0344991 0.901638
0.0547201 0.905257
0.0179459 0.913773
-0.00889728 0.93303
0.00538944 0.951254
0.035059 0.967532
0.0808518 0.99152
0.025331 1.02871
0.0820406 0.999617
0.0388868 0.998607
0.0669962 0.972626
0.0563484 0.961824
0.0771848 0.95353
0.0442108 0.958581
0.0676463 0.941024
0.0517913 0.934925
0.0561423 0.927803
0.0724747 0.939131
0.13559 0.938008
0.0897525 0.953675
0.0853891 0.961258
0.0608065 0.977317
0.0763647 0.985618
0.122802 0.953273
0.0718848 0.97991
0.071002 0.98534
0.0318103 1.00774
0.0031783 1.03039
0.0422578 1.01192
0.00149108 1.01252
0.0447141 0.972147
0.031083 0.97829
0.0072434 0.974553
0.0198409 0.959738
-0.0125938 0.958465
0.0507768 0.934527
0.0522689 0.937972
0.0396764 0.929577
0.0316166 0.924757
0.0740449 0.897199
0.0509359 0.924067
0.0739442 0.924547
0.0755821 0.93343
0.0259662 0.959139
0.0888083 0.928249
0.0450696 0.923366
0.112164 0.901965
0.13731 0.914147
0.143952 0.923219
0.0763016 0.947775
0.181454 0.910407
0.118283 0.953362
0.0897525 0.989752
0.0697674 1.00217
0.104554 0.990709
0.147413 0.975079
0.191631 0.969104
0.24872 0.957404
0.209639 0.982887
0.228136 0.957674
0.2091 0.930638
0.127533 0.94763
0.196789 0.932008
0.164094 0.934279
0.214124 0.916599
0.151688 0.933056
0.133833 0.932388
0.0988455 0.935452
0.108679 0.94061
0.127186 0.955506
0.115157 0.940534
0.103807 0.948419
0.105111 0.953552
0.112685 0.945052
0.142965 0.928901
0.162851 0.9183
0.181965 0.914966
0.224628 0.876176
0.187261 0.88185
0.193926 0.8949
0.1982 0.884124
0.186251 0.885048
0.157837 0.888593
0.171853 0.880247
0.190467 0.878697
0.217128 0.888341
0.233526 0.92763
0.169619 0.964053
0.176617 0.943224
0.188724 0.927082
0.157247 0.935409
0.178629 0.941881
0.213266 0.93469
0.170292 0.940641
0.10558 0.946364
0.131908 0.931557
0.068938 0.941589
0.0934534 0.90746
0.0970429 0.910704
0.121334 0.918557
0.16755 0.907384
0.110697 0.919581
0.0954356 0.918973
0.121299 0.916566
0.151879 0.922593
0.120227 0.92584
0.101085 0.936081
0.124316 0.945784
0.102996 0.975381
0.119605 0.986711
0.0960385 1.00453
0.109915 1.02145
0.0969129 1.0425
0.134732 1.03905
0.158413 1.04351
0.151649 1.03965
0.167522 1.01252
0.193678 0.997353
0.128193 1.02022
0.151416 0.994868
0.0915066 0.998863
