# Supplementary material for: Stochastic bond dynamics facilitates alignment of malaria parasite at erythrocyte membrane upon invasion
Source: eLife. 2020 May 18;9:e56500. doi: 10.7554/eLife.56500 (PMC7269671; doi:10.7554/eLife.56500)
Supplement: Figure 2—source data 1. [file elife-56500-fig2-data1.zip › PARA_POSITIONS/pos46.dat]

3.61314 -0.201029
3.60503 -0.213717
3.60352 -0.185109
3.60827 -0.20232
3.62951 -0.250383
3.6224 -0.241862
3.67098 -0.217481
3.70297 -0.0934798
3.72375 0.01512
3.71194 -0.0725004
3.67905 0.0459904
3.65778 0.0513589
3.65157 -0.0108236
3.63611 0.0382392
3.63649 0.00895448
3.66641 -0.0835244
3.65376 -0.0272472
3.67963 -0.0847471
3.66112 0.0460152
3.69235 -0.0736264
3.70146 -0.0492494
3.71498 0.0719541
3.73993 -0.0681952
3.76009 -0.0884248
3.79194 -0.188388
3.77541 -0.0395773
3.78044 0.094575
3.75901 0.00906456
3.73192 -0.143352
3.66372 -0.0313882
3.63028 -0.151462
3.59209 -0.208882
3.59515 -0.147025
3.60609 -0.0413484
3.62353 0.129417
3.61091 0.197951
3.61735 0.0332088
3.62314 -0.0310378
3.59863 0.184734
3.63718 0.199405
3.69646 0.284351
3.73936 0.234607
3.75724 0.228546
3.74601 0.221247
3.71517 0.200478
3.71393 0.110959
3.73362 0.21336
3.7712 0.108997
3.76561 0.0999246
3.77542 0.158373
3.69818 0.227877
3.68325 0.221237
3.70893 0.0321777
3.75674 -0.0341943
3.72121 0.161207
3.72791 0.277319
3.74776 0.1417
3.77453 0.120148
3.79467 -0.0148833
3.84044 0.0518648
3.8581 -0.0140432
3.8488 -0.0631359
3.85609 -0.056846
3.85186 0.00892468
3.85083 0.0943106
3.85466 0.0885302
3.84938 0.0964168
3.83056 0.150134
3.79572 0.141921
3.81788 0.0911231
3.81935 0.160976
3.81702 0.159026
3.83042 0.183721
3.84099 0.301427
3.89053 0.312443
3.9479 0.256954
4.02989 0.118973
4.02181 0.325069
4.06411 0.33628
4.10814 0.377176
4.14269 0.182766
4.14137 0.310695
4.17852 0.232938
4.22475 0.000297666
4.18568 0.204359
4.15138 0.189969
4.14736 0.133911
4.14807 0.150664
4.19946 0.217155
4.22445 0.29248
4.22507 0.312348
4.20891 0.356822
4.21807 0.282062
4.2111 0.502976
4.29906 0.212412
4.3167 0.183215
4.34162 0.0902722
4.33981 0.218531
4.35419 0.072592
4.32071 0.138452
4.27264 0.402337
4.26628 0.246469
4.26946 0.179405
4.23324 0.323563
4.22509 0.26067
4.21767 0.207656
4.18395 0.453113
4.22584 0.250786
4.22876 0.257815
4.18993 0.475801
4.22122 0.434916
4.20282 0.367708
4.16001 0.525104
4.15938 0.376722
4.13621 0.59621
4.1682 0.534137
4.18219 0.527462
4.17848 0.456937
4.11884 0.532852
4.09745 0.468506
4.06547 0.477518
4.02122 0.461041
4.03015 0.388327
3.99894 0.394546
4.00732 0.454855
4.02082 0.263736
4.0121 0.342152
4.00601 0.380828
3.98925 0.454372
3.98108 0.397466
3.93121 0.4326
3.87744 0.441513
3.84379 0.390645
3.76882 0.525412
3.76251 0.476862
3.72707 0.569237
3.733 0.536158
3.74844 0.487032
3.73437 0.506896
3.72153 0.489331
3.68121 0.493444
3.66009 0.451719
3.61093 0.579392
3.6679 0.42158
3.72835 0.313626
3.69177 0.522932
3.76643 0.398001
3.76921 0.371646
3.7209 0.436445
3.70261 0.27959
3.68926 0.366132
3.68612 0.398733
3.66135 0.392733
3.62926 0.388085
3.60436 0.330832
3.58289 0.413084
3.61998 0.305088
3.59054 0.403905
3.56287 0.460952
3.57055 0.286644
3.52135 0.488301
3.49681 0.48614
3.47135 0.430334
3.44542 0.431099
3.44318 0.306296
3.42625 0.294882
3.45873 0.289548
3.50807 0.339374
3.53358 0.488528
3.57412 0.487303
3.62525 0.438614
3.60246 0.534969
3.61261 0.448169
3.62275 0.443655
3.64149 0.369453
3.61763 0.353906
3.6392 0.407559
3.66146 0.338955
3.64033 0.399361
3.62672 0.356865
3.65126 0.298054
3.57348 0.403676
3.53427 0.439819
3.52208 0.523675
3.5599 0.241989
3.56683 0.36976
3.59456 0.397163
3.62923 0.443702
3.65506 0.352903
3.64042 0.503098
3.70034 0.417841
3.68446 0.47079
3.6557 0.49963
3.60353 0.523307
3.60658 0.378595
3.54072 0.598043
3.53986 0.522435
3.56474 0.503611
3.5825 0.441661
3.66346 0.381673
3.58912 0.612626
3.65014 0.593455
3.74397 0.367915
3.74504 0.491234
3.70236 0.506193
3.61549 0.572407
3.56784 0.532616
3.54685 0.498686
3.52626 0.490591
3.50147 0.575789
3.49236 0.643351
3.54629 0.644947
3.57063 0.653697
3.58735 0.65465
3.59617 0.596635
3.50992 0.780192
3.52254 0.75007
3.4917 0.70458
3.52072 0.64174
3.45284 0.749163
3.5426 0.679495
3.54951 0.757615
3.64457 0.716693
3.71663 0.754956
3.67634 0.854401
3.73271 0.746469
3.62888 0.820875
3.64457 0.741993
3.57185 0.944622
3.60249 0.786087
3.49099 0.942132
3.49689 0.848665
3.46717 0.778005
3.44166 0.776622
3.51652 0.675418
3.49257 0.676626
3.43962 0.731793
3.41553 0.727851
3.39277 0.770023
3.42651 0.752591
3.37386 0.805647
3.39988 0.718929
3.3421 0.796214
3.34483 0.833949
3.35304 0.758899
3.34235 0.793122
3.38589 0.736921
3.32989 0.795929
3.34107 0.738717
3.34052 0.755561
3.37992 0.649582
3.33566 0.748057
3.34988 0.654587
3.34218 0.714707
3.3082 0.684631
3.28871 0.741056
3.30541 0.671906
3.31451 0.607467
3.22962 0.825061
3.27776 0.714683
3.2799 0.74964
3.34211 0.668314
3.3673 0.674508
3.32146 0.710535
3.31967 0.69744
3.3022 0.676222
3.29553 0.659245
3.23842 0.68648
3.22879 0.701106
3.28395 0.627206
3.28511 0.694618
3.29224 0.819393
3.33766 0.782858
3.33424 0.900886
3.34231 0.870001
3.27982 0.918222
3.26681 0.829218
3.26406 0.751202
3.18996 0.838646
3.22838 0.696481
3.26538 0.657112
3.24554 0.717582
3.27237 0.655486
3.20717 0.776276
3.20078 0.826824
3.27385 0.754542
3.19578 0.896204
3.19458 0.874752
3.1952 0.82647
3.18623 0.835808
3.19414 0.836898
3.18986 0.896857
3.19707 0.850875
3.21593 0.882014
3.26046 0.777271
3.22032 0.889068
3.21427 0.830326
3.16922 0.896484
3.17964 0.794039
3.13127 0.92102
3.19842 0.832888
3.14656 0.909837
3.13094 0.971007
3.16633 0.927667
3.22166 0.825209
3.21087 0.818186
3.20896 0.810891
3.19278 0.721967
3.14335 0.830521
3.09362 0.875904
3.17343 0.775685
3.19114 0.801888
3.16017 0.895989
3.18847 0.844681
3.09589 0.940264
3.07776 0.87728
3.08457 0.785692
3.00407 0.87178
2.96814 0.924379
2.99474 0.89882
2.98623 0.916642
3.03371 0.887136
2.99763 0.923656
3.1238 0.816351
3.12354 0.869934
3.14114 0.830466
3.0544 0.991207
3.05345 0.929344
2.96705 1.06714
2.96618 0.997935
3.03751 0.92222
3.01395 0.963674
2.99868 1.04217
3.08725 0.942634
3.11117 0.866227
3.11321 0.881484
3.0942 0.904945
3.00762 0.984906
2.97694 0.962603
2.98753 1.00784
3.04131 0.98247
3.08666 0.932496
3.01002 1.06181
3.13777 0.922814
3.04823 1.02255
3.08612 0.982591
3.09049 1.03179
3.06721 1.08439
3.1154 1.03218
3.0649 1.03967
3.13011 0.949209
3.14323 0.922927
3.1824 0.900409
3.27808 0.820664
3.34146 0.861111
3.36558 0.92874
3.33926 0.931367
3.2958 1.0514
3.30423 0.984389
3.30711 0.881164
3.14815 1.05437
3.16085 0.911435
3.19754 0.881948
3.19494 0.895025
3.19357 0.903648
3.2493 0.814221
3.22761 0.794525
3.2009 0.754848
3.12478 0.810315
3.08388 0.827747
3.08188 0.811846
3.06067 0.886012
3.12245 0.875454
3.04562 0.99038
3.17275 0.767301
3.16643 0.802825
3.17944 0.833268
3.24922 0.780243
3.16556 0.933567
3.23964 0.898906
3.2211 0.948416
3.21813 0.890065
3.23583 0.781074
3.22183 0.794304
3.11897 0.907549
3.08136 0.905749
3.10922 0.875374
3.18984 0.830582
3.17217 0.98996
3.10835 1.04394
3.21735 0.946802
3.2219 0.917018
3.18959 0.956467
3.14568 1.00882
3.16059 0.958779
3.18805 0.917261
3.07294 1.08208
3.18585 1.01253
3.21852 1.01939
3.25046 1.02435
3.2221 0.999641
3.26461 0.876189
3.20123 0.872485
3.23529 0.812807
3.25258 0.792758
3.24811 0.893287
3.27209 0.811769
3.21047 0.893061
3.1257 0.984116
3.15197 0.948353
3.18205 0.913897
3.03549 1.02888
3.0022 0.982718
3.04228 0.883697
2.98748 0.907801
2.97533 0.875741
2.90361 0.876321
2.92451 0.853385
2.81807 0.956348
2.85925 0.930535
2.85038 0.88239
2.91511 0.836824
2.83291 0.881795
2.80467 0.94526
2.79806 0.917542
2.7926 0.84002
2.74683 0.912739
2.7199 0.935005
2.77951 0.911931
2.72034 0.981313
2.80136 0.96774
2.79833 1.0332
2.80919 1.00895
2.81917 1.01408
2.82978 0.954985
2.86219 0.920754
2.80013 0.93235
2.8002 0.946808
2.79434 0.986365
2.83384 1.01637
2.86919 1.03775
2.8951 1.08167
2.88809 1.0967
2.90353 1.08048
2.85145 1.07395
2.73785 1.11673
2.76626 1.02512
2.72069 1.01667
2.72577 1.01968
2.74025 1.03125
2.72845 1.04963
2.75296 1.02837
2.74105 1.04408
2.75158 1.05596
2.74975 1.03951
2.7256 1.08045
2.71233 1.10194
2.733 1.07958
2.70298 1.04817
2.77076 0.942276
2.77817 0.987913
2.74827 1.04889
2.7952 1.03153
2.81137 1.10238
2.86114 1.07508
2.88096 1.11618
2.86188 1.18916
2.83517 1.26378
2.80144 1.27796
2.83923 1.25243
2.9061 1.16089
2.86178 1.17505
2.78519 1.21628
2.79339 1.19707
2.77947 1.19526
2.86041 1.13901
2.77916 1.18469
2.76824 1.2103
2.75745 1.20493
2.82077 1.17443
2.7599 1.22495
2.79329 1.20086
2.81768 1.13469
2.86248 1.11727
2.89541 1.05403
2.85718 1.13347
2.80718 1.19803
2.85111 1.15649
2.82073 1.22216
2.76128 1.34788
2.82942 1.31684
2.97816 1.21756
2.95928 1.2554
3.02507 1.18155
2.96052 1.187
2.9488 1.16339
2.94487 1.16284
2.95874 1.11242
2.8867 1.15071
2.90545 1.10747
2.77572 1.24184
2.88484 1.11719
2.82141 1.25872
2.87964 1.23867
2.95033 1.19963
2.95844 1.2041
3.03575 1.12246
3.07093 1.03104
3.00854 1.11519
3.07514 0.974735
3.01162 1.00532
2.98077 1.00423
2.97417 1.02905
3.02295 0.95178
3.0157 1.03219
3.05176 0.958725
3.02169 0.989688
2.99687 1.02609
2.94526 1.09915
2.99788 1.0014
3.03926 0.921665
3.01941 0.936566
2.9988 0.949465
3.03757 0.899768
2.93301 1.05819
2.89616 1.08731
2.84947 1.22619
2.84849 1.27425
2.88644 1.24347
2.89659 1.30584
2.86108 1.33448
2.91257 1.2896
2.95123 1.29183
2.96634 1.3163
3.01568 1.27967
3.00594 1.27881
2.92807 1.31754
2.97364 1.20842
2.99851 1.15498
2.94887 1.23703
2.94428 1.31801
2.97541 1.34169
3.07129 1.33171
3.11044 1.33926
3.00912 1.46434
3.10857 1.35834
3.03183 1.45624
3.06512 1.46234
3.09199 1.43428
3.11268 1.38926
3.02528 1.42793
3.04355 1.38987
3.02317 1.36967
2.96475 1.31457
2.97586 1.33448
2.91409 1.34244
2.85241 1.41247
2.95915 1.36143
3.04088 1.31136
2.98926 1.40782
2.98744 1.42119
3.14834 1.30327
3.07044 1.41653
3.06377 1.42582
3.14489 1.3326
3.15213 1.2599
3.01657 1.4217
3.1777 1.21342
3.13147 1.25765
3.13589 1.26042
3.13997 1.27628
3.0928 1.36984
3.10293 1.364
3.12575 1.3703
3.1593 1.2708
3.08655 1.37088
3.05063 1.39799
3.10251 1.2866
3.02843 1.34171
3.06496 1.37042
3.13579 1.33639
3.21058 1.32115
3.21595 1.38607
3.313 1.27311
3.26612 1.36857
3.24932 1.32165
3.21497 1.31497
3.20218 1.30854
3.19785 1.30474
3.15378 1.30153
3.13621 1.30896
3.00776 1.40263
3.10978 1.29022
3.02529 1.3682
2.98471 1.4097
2.97498 1.4304
2.97516 1.42449
2.99154 1.40034
3.01019 1.37713
3.00358 1.3786
2.94842 1.39446
2.91305 1.37898
2.8754 1.3454
2.8887 1.34942
2.8115 1.36164
2.79707 1.33985
2.79572 1.34027
2.8167 1.32072
2.80297 1.32179
2.87129 1.21718
2.67026 1.38758
2.67592 1.33074
2.64009 1.34941
2.69194 1.34713
2.73088 1.36153
2.80023 1.33095
2.8972 1.27856
2.96128 1.20963
2.81902 1.35546
2.90918 1.2193
2.83417 1.31374
2.87473 1.28706
2.83787 1.29299
2.90349 1.20953
2.88148 1.23533
2.98125 1.17063
2.98318 1.18043
2.94891 1.28657
2.93275 1.32527
2.99814 1.27359
2.95381 1.27911
2.97754 1.32495
3.00351 1.36291
2.97487 1.42885
3.02659 1.40365
3.05552 1.3745
2.94235 1.48761
3.09316 1.34279
3.18052 1.26462
3.08974 1.38578
3.15583 1.34015
3.0977 1.4157
3.20336 1.30223
3.28934 1.23766
3.26398 1.26811
3.17524 1.30022
3.31076 1.13137
3.24384 1.15538
3.16123 1.21672
3.20057 1.20769
3.26267 1.14251
3.26476 1.2014
3.3229 1.10805
3.28277 1.13416
3.23979 1.1103
3.22749 1.11732
3.23533 1.02334
3.13508 1.06212
3.15912 1.00767
3.14009 1.00161
3.21023 0.895294
3.23897 0.926555
3.1508 0.972837
3.16854 0.9019
3.1443 0.828113
3.08567 0.931326
3.12625 0.816905
3.19912 0.798679
3.1724 0.837194
3.14938 0.942022
3.16877 0.973429
3.15831 0.988863
3.16958 0.926241
3.15372 0.906613
3.07697 0.960792
3.16374 0.785436
3.09912 0.854409
3.04226 0.87007
3.08223 0.848507
3.05349 0.942921
3.08438 0.801087
2.97478 0.874153
3.04911 0.824652
2.96853 0.856138
3.00146 0.727292
2.96569 0.756329
2.90803 0.829344
2.93433 0.853766
2.87871 0.932632
2.88964 0.90871
2.88101 0.957701
2.95264 0.866927
2.93117 0.884328
2.97203 0.853199
2.9696 0.79953
2.98161 0.801783
3.01163 0.6819
2.99117 0.740111
3.03647 0.764577
3.01178 0.771814
2.98811 0.82743
3.04098 0.754144
2.99808 0.866913
3.08935 0.78491
3.02986 0.868832
3.08226 0.828269
3.02185 0.925754
3.01894 0.934476
3.04162 0.935666
3.02373 0.963514
3.01273 0.993558
2.99173 1.01577
3.02384 1.01939
3.01693 1.03698
3.00532 1.07345
3.00414 1.08189
3.07741 0.953528
3.14118 0.836572
3.01872 0.935481
3.02025 0.864602
2.87996 0.953273
2.95937 0.904985
2.99344 0.923639
2.99993 0.939676
2.99409 0.971469
2.97572 0.946667
3.10274 0.856858
3.02649 0.974838
3.06708 0.966042
3.08566 0.93505
3.14227 0.892496
3.05936 0.959035
3.05086 0.945877
3.07826 0.885792
2.9904 0.906735
2.97577 0.959459
2.94637 0.951162
3.05563 0.929521
3.0177 0.996871
3.01375 1.01292
3.02177 0.991241
2.96501 0.931312
2.9473 0.92468
2.92 0.952015
2.87946 0.981131
2.96585 0.88177
2.98088 0.87442
2.94619 0.857614
2.86266 0.878262
2.91008 0.804488
2.88148 0.897669
2.85083 0.85655
2.86954 0.847698
2.79784 0.880375
2.81935 0.928831
2.81856 0.967532
2.87993 0.962927
2.79738 1.01728
2.77877 0.971809
2.79732 0.948669
2.74717 1.01873
2.83392 0.985481
2.82499 1.05547
2.88004 1.02188
2.97289 1.00177
2.97507 0.986438
2.9054 1.00145
2.9739 0.966684
2.91454 0.981862
2.92411 0.907937
2.98257 0.778807
2.94633 0.829071
2.9366 0.759481
2.93639 0.741542
2.93713 0.743131
2.94258 0.782212
2.95171 0.771218
2.9024 0.842128
2.90377 0.830059
2.84877 0.849772
2.87201 0.857503
2.86091 0.870452
2.88541 0.794219
2.84567 0.833869
2.91385 0.687514
2.88847 0.792975
2.94756 0.778845
2.92406 0.858572
2.96509 0.877204
2.91019 0.939163
2.91461 0.950979
2.92922 0.905049
2.8954 0.902382
2.92107 0.804942
2.82825 0.876595
2.8661 0.870675
2.83396 0.863318
2.89145 0.813804
2.8181 0.854095
2.79258 0.823607
2.75677 0.797418
2.68093 0.868686
2.70012 0.838225
2.75343 0.837086
2.8216 0.761486
2.79974 0.829502
2.90886 0.779952
2.83446 0.913351
2.79854 0.938385
2.79504 0.994207
2.74649 1.05053
2.78019 1.13993
2.7888 1.10957
2.716 1.18374
2.80506 1.07516
2.75212 1.1646
2.76401 1.19766
2.84581 1.13481
2.91332 1.11443
2.86267 1.16735
2.82915 1.12662
2.79269 1.22502
2.8319 1.17705
2.65651 1.25977
2.74962 1.15962
2.65885 1.18688
2.61484 1.24235
2.66607 1.22039
2.63586 1.23681
2.5941 1.2224
2.67953 1.1865
2.6567 1.24252
2.67999 1.28842
2.76522 1.28768
2.73194 1.29556
2.79589 1.19514
2.70147 1.28093
2.7761 1.14864
2.73167 1.12836
2.66138 1.15893
2.76916 1.07803
2.75927 1.06534
2.80652 0.962109
2.76825 0.958183
2.77179 0.925435
2.77725 0.937637
2.6728 0.935651
2.6434 0.935252
2.74826 0.87135
2.6772 0.944537
2.74652 0.856728
2.69804 0.909683
2.71308 0.891804
2.67548 0.914992
2.68824 0.932935
2.6894 0.969311
2.70009 0.994329
2.69024 0.963554
2.65684 0.944373
2.63217 0.967979
2.61378 0.980821
2.63073 0.98149
2.68691 0.956524
2.68833 0.928019
2.6913 0.950501
2.69167 0.973197
2.74649 0.951572
2.74852 0.97669
2.75021 0.983276
2.69429 0.994812
2.70245 0.989394
2.65766 0.943345
2.55952 0.930324
2.58346 0.8787
2.63662 0.808536
2.59006 0.787609
2.56759 0.794995
2.55219 0.812515
2.57527 0.831362
2.65495 0.830338
2.69846 0.852629
2.71047 0.894586
2.7122 0.836418
2.66476 0.819648
2.65597 0.829328
2.676 0.797966
2.67425 0.833818
2.61387 0.89054
2.6663 0.886589
2.69557 0.8714
2.67182 0.903096
2.69198 0.901797
2.65629 0.970152
2.62383 0.974389
2.59167 1.05776
2.73207 0.944765
2.74411 0.906223
2.66998 0.917261
2.65612 0.922874
2.61681 0.970543
2.6518 0.940781
2.68175 0.889101
2.73832 0.884983
2.78234 0.893512
2.74005 1.04552
2.82829 0.977248
2.84255 0.952572
2.83125 0.919316
2.6865 1.00952
2.62425 1.04269
2.64665 1.05336
2.6989 0.990885
2.74872 0.978692
2.82732 0.973539
2.73791 1.08608
2.7497 1.04683
2.7872 0.985069
2.86637 0.990872
2.91337 0.98985
2.90153 1.01182
2.89136 0.95121
2.84119 0.933513
2.77665 0.89882
2.80129 0.858743
2.79226 0.910994
2.77143 0.882011
2.81239 0.844922
2.80601 0.87989
2.80997 0.982744
2.98938 0.860649
2.90029 1.01205
2.93042 1.06309
2.91177 1.08855
2.87348 1.08187
2.93947 1.02321
2.88784 1.05858
2.84644 1.04985
2.93562 0.98092
2.87339 1.03838
2.84783 1.07051
2.78221 1.11849
2.92301 1.06647
2.89205 1.12588
2.85856 1.14215
2.85373 1.12815
2.83369 1.18464
2.82993 1.20686
2.73543 1.27636
2.7995 1.21888
2.796 1.1982
2.83195 1.18655
2.94053 1.0963
2.90526 1.10635
2.87969 1.10263
2.86839 1.15336
2.98262 1.11123
2.92623 1.1116
2.9302 1.06685
2.82658 1.11189
2.84141 1.17456
2.94723 1.07943
2.86729 1.12724
2.93613 1.05105
2.86553 1.11841
2.86383 1.08619
2.75323 1.13324
2.85121 1.04812
2.77568 1.09312
2.75446 1.12421
2.7428 1.15471
2.69902 1.21697
2.68134 1.18276
2.62996 1.22523
2.71491 1.16094
2.84068 1.09801
2.82079 1.1566
2.80942 1.12044
2.81913 1.11862
2.90417 1.07823
2.84469 1.10421
2.79174 1.16074
2.8384 1.12469
2.88676 1.08438
2.83954 1.09129
2.8449 1.09529
2.94231 0.986833
2.88459 1.06379
2.87521 1.03341
2.85967 0.992786
2.93001 0.901783
2.94213 0.914604
2.96426 0.920785
2.99529 0.928525
2.95168 0.914681
2.97465 0.773873
2.91383 0.874245
2.96725 0.828682
2.9092 0.905751
2.79626 0.940512
2.82497 0.970958
2.88083 0.998422
2.88812 1.03654
2.82552 1.04289
2.87583 1.02442
2.85999 1.00658
2.87586 0.991313
2.87416 0.993508
2.90622 1.01912
2.86788 1.11139
2.95763 1.06003
2.96363 1.08451
2.85533 1.14268
2.94146 1.05435
2.8993 1.05908
2.83505 1.07129
2.87578 0.980232
2.84808 0.984033
2.81471 1.00554
2.85369 0.955576
2.87998 0.874256
2.79539 0.889244
2.82328 0.845537
2.77256 0.924207
2.86683 0.907656
2.87163 0.951902
2.88268 0.933381
2.87997 0.864394
2.81189 0.88532
2.82664 0.819691
2.82753 0.751728
2.88776 0.734409
2.82508 0.794537
2.9306 0.772166
2.94454 0.81874
2.93068 0.846028
2.9108 0.905599
2.92432 0.902761
2.90237 0.915676
2.88094 0.926101
2.81176 0.978189
2.83046 0.917233
2.82203 0.909648
2.83054 0.844368
2.83477 0.800247
2.69502 0.851811
2.78607 0.795945
2.72499 0.827324
2.78312 0.80027
2.77652 0.87006
2.88514 0.828579
2.92333 0.847823
2.94112 0.856399
2.93918 0.872031
2.90398 0.8817
2.88026 0.909128
2.90629 0.864878
2.80973 0.956786
2.87385 0.95993
2.79143 1.02646
2.77449 1.0717
2.78305 1.06909
2.81331 1.04219
2.71937 1.13453
2.6596 1.11085
2.65223 1.13421
2.75547 1.07113
2.76116 1.07253
2.7077 1.07141
2.67995 1.09732
2.6169 1.10185
2.64663 1.0761
2.65338 1.10941
2.56539 1.149
2.61944 1.10941
2.64846 1.0636
2.55449 1.10796
2.61435 1.05703
2.64534 1.03274
2.63409 1.04401
2.68893 1.00093
2.5966 1.08807
2.65704 1.01565
2.57686 1.01361
2.51504 1.05936
2.49029 1.07105
2.55093 1.06889
2.54892 1.09565
2.56833 1.07375
2.54098 1.05861
2.55801 1.07012
2.59999 1.08413
2.61977 1.0786
2.57398 1.14046
2.60085 1.17807
2.64401 1.16194
2.66275 1.13185
2.64574 1.15579
2.68225 1.155
2.70406 1.07258
2.67887 1.10074
2.71535 1.06874
2.70866 1.02944
2.717 1.00093
2.68415 1.05019
2.77201 0.987678
2.75237 1.05442
2.76485 1.06881
2.70883 1.06229
2.70699 1.06078
2.64662 1.07734
2.60703 1.09261
2.67262 0.950839
2.57465 1.06355
2.63825 1.0163
2.63731 0.9775
2.64831 0.990702
2.59953 1.07055
2.62399 1.10712
2.66212 1.1044
2.64057 1.14286
2.62084 1.13488
2.66129 1.12933
2.70767 1.11437
2.70925 1.10532
2.65126 1.14846
2.67635 1.11796
2.58449 1.18701
2.64911 1.14652
2.64652 1.08528
2.64107 1.04566
2.64696 1.05676
2.68906 0.957311
2.6383 0.981967
2.59119 0.96203
2.51009 1.06909
2.53827 1.08739
2.57034 1.06122
2.47921 1.09907
2.58036 1.04567
2.50535 1.09325
2.49868 1.09445
2.56373 1.01579
2.58357 1.08636
2.6297 1.14863
2.56292 1.15224
2.55665 1.17956
2.499 1.17477
2.49588 1.22331
2.59208 1.08463
2.60674 1.00468
2.56685 1.07071
2.59237 1.02918
2.56861 1.0066
2.48272 1.07793
2.55379 1.06112
2.51753 1.12533
2.49685 1.18657
2.42674 1.16502
2.5207 1.15345
2.4806 1.2055
2.56809 1.15149
2.64483 1.18025
2.60072 1.2119
2.63012 1.23675
2.56112 1.29546
2.51329 1.36002
2.53774 1.31977
2.44772 1.37782
2.55856 1.31354
2.55924 1.31084
2.4664 1.35747
2.55221 1.34739
2.53834 1.34723
2.60185 1.38439
2.46098 1.45985
2.56544 1.45851
2.43915 1.4765
2.40432 1.50664
2.34779 1.46118
2.327 1.44588
2.2379 1.45284
2.36025 1.38351
2.41359 1.32983
2.36211 1.35802
2.38716 1.36956
2.53939 1.34595
2.50568 1.41177
2.55434 1.39639
2.53977 1.48183
2.47247 1.49394
2.51341 1.43805
2.41647 1.45291
2.51777 1.3392
2.52114 1.37
2.42531 1.40848
2.58839 1.34053
2.57993 1.35805
2.53755 1.40921
2.47292 1.42866
2.65552 1.31948
2.59032 1.39386
2.71719 1.33992
2.69791 1.33435
2.66978 1.3712
2.72809 1.38395
2.70325 1.42839
2.77483 1.43365
2.85244 1.43221
2.80492 1.4313
2.84764 1.44168
2.87053 1.45487
3.04589 1.36628
2.97341 1.44152
3.12482 1.32632
2.96162 1.42716
2.88842 1.42546
2.87053 1.35065
2.87909 1.31761
2.9085 1.28101
2.94609 1.24012
2.94391 1.26525
2.93251 1.25865
2.97657 1.26798
2.9325 1.27582
3.0084 1.22586
2.93667 1.25868
2.90308 1.23135
2.86677 1.2335
2.8495 1.20737
2.82437 1.20378
2.83739 1.23924
2.79545 1.21235
2.77829 1.24996
2.84316 1.18163
2.8909 1.15764
2.90774 1.11952
2.77078 1.20746
2.69151 1.2467
2.79218 1.16994
2.78717 1.14325
2.77877 1.1433
2.76792 1.13658
2.71698 1.15732
2.64062 1.17614
2.70962 1.08826
2.65667 1.16023
2.766 1.0879
2.78918 1.12396
2.71522 1.18893
2.77284 1.14253
2.70417 1.14852
2.7876 1.10786
2.78836 1.09892
2.77503 1.13027
2.85014 0.997352
2.79256 1.0503
2.87506 1.02781
2.89266 1.02317
2.973 0.994071
3.00027 0.987299
3.00691 1.03724
2.97835 1.07588
2.98831 1.10648
3.07379 1.08141
2.99536 1.11698
3.03089 1.10323
2.96452 1.18047
3.01332 1.18752
2.91815 1.25502
2.94889 1.28022
2.83484 1.33534
2.95713 1.24386
2.94531 1.21482
2.92906 1.25498
2.94446 1.17154
3.03833 1.04778
2.99669 1.03271
2.91034 1.11439
2.75526 1.29908
2.90173 1.17105
2.90322 1.14894
2.87739 1.18088
2.87962 1.22506
2.9583 1.15552
2.93031 1.23035
2.9823 1.19418
2.98138 1.23398
3.03947 1.17407
3.05384 1.2078
3.05364 1.2743
3.09775 1.25005
3.16791 1.21268
3.15317 1.23172
3.09672 1.18995
3.13244 1.11273
3.14809 1.1052
3.09369 1.11858
3.09343 1.03896
3.11424 0.992622
3.01442 1.04165
3.02885 1.04571
3.00746 1.07967
3.03873 1.01609
2.96946 1.03817
2.98628 1.07813
2.96201 1.07657
2.98341 1.1236
3.02444 1.12721
3.08358 1.09375
3.15864 1.05161
3.14937 1.03891
3.14389 1.004
3.08238 1.03782
3.12312 1.0028
3.15721 0.919207
3.13742 0.878805
3.10165 0.87356
3.11249 0.999543
3.16709 0.917915
3.20715 0.952652
3.2997 0.879244
3.2424 0.915604
3.12675 1.0013
3.16613 0.9132
3.19123 0.885174
3.09418 0.985435
3.09862 0.936157
3.09572 0.976934
3.13542 0.993131
3.0712 1.0414
3.05688 1.00834
3.18529 0.913338
3.11797 0.980857
3.10158 0.908089
3.2116 0.718724
3.19213 0.691525
3.24494 0.645774
3.18086 0.712578
3.11464 0.67779
3.07811 0.672001
3.07639 0.665277
3.09576 0.600508
3.07853 0.625193
3.10954 0.549942
3.12359 0.596369
3.12826 0.631708
3.14903 0.659406
3.15972 0.62101
3.16291 0.674795
3.13245 0.701144
3.09249 0.740075
3.12514 0.666811
3.129 0.618098
3.1407 0.583465
3.12126 0.612902
3.08731 0.631102
3.11854 0.568681
3.08198 0.644862
3.13389 0.566521
3.13543 0.526729
3.08237 0.551608
3.04913 0.62481
3.03706 0.599538
3.05052 0.578198
3.00802 0.593899
3.03667 0.605089
3.0984 0.579936
3.12423 0.450568
3.08906 0.487835
3.05053 0.540775
3.08043 0.597303
3.12239 0.556041
3.16696 0.4963
3.0812 0.640952
3.0893 0.591713
3.06638 0.634337
3.05087 0.637439
3.10933 0.594229
3.08556 0.672577
3.09373 0.652546
3.10765 0.69279
3.16109 0.578159
3.11229 0.619346
3.01325 0.629266
3.07611 0.531066
3.03105 0.578287
3.00976 0.564201
3.01953 0.516946
3.00277 0.528383
2.89684 0.541621
2.97996 0.479645
2.96683 0.498792
2.95829 0.464376
2.99065 0.348824
2.90633 0.46612
2.90162 0.49345
2.93657 0.465362
2.94252 0.452988
2.81024 0.589412
2.8517 0.545926
2.91946 0.536228
2.86581 0.585616
2.9016 0.568996
2.89154 0.594855
2.90172 0.541207
2.84884 0.512571
2.75572 0.548476
2.69032 0.604681
2.67649 0.639969
2.70943 0.599901
2.65438 0.667117
2.68969 0.689801
2.65435 0.686643
2.67776 0.659061
2.68784 0.617308
2.68735 0.627059
2.69879 0.581797
2.61848 0.613823
2.6384 0.608207
2.69572 0.543781
2.64616 0.543007
2.66629 0.523439
2.64025 0.534514
2.6486 0.55722
2.63418 0.525875
2.62266 0.537761
2.65465 0.494675
2.6104 0.538099
2.57302 0.604554
2.57825 0.595633
2.61343 0.657692
2.54733 0.624759
2.51877 0.601494
2.50998 0.581795
2.54949 0.583729
2.51564 0.673337
2.53122 0.679649
2.47725 0.66905
2.46055 0.764469
2.47249 0.806943
2.44085 0.773391
2.46106 0.70488
2.52443 0.710333
2.59415 0.66939
2.56863 0.655868
2.56249 0.658957
2.58126 0.636021
2.70152 0.556168
2.62142 0.652362
2.67122 0.654902
2.66635 0.706275
2.61528 0.706112
2.58131 0.751761
2.57596 0.775836
2.57846 0.735008
2.52698 0.710402
2.536 0.756953
2.65215 0.716204
2.60743 0.723172
2.54793 0.73032
2.5852 0.687905
2.52661 0.726967
2.5907 0.699686
2.60187 0.770966
2.61537 0.792733
2.52576 0.821047
2.52366 0.827902
2.55224 0.753456
2.59556 0.725131
2.52008 0.785032
2.57245 0.788765
2.57238 0.779263
2.56172 0.738589
2.61656 0.731692
2.59787 0.766699
2.61677 0.7317
2.5717 0.780142
2.67939 0.715237
2.57949 0.751145
2.60797 0.756003
2.53885 0.786763
2.5564 0.812299
2.58621 0.823466
2.55512 0.782573
2.60782 0.809458
2.64976 0.820158
2.62732 0.839315
2.7024 0.756749
2.61651 0.782132
2.59393 0.76532
2.61981 0.754679
2.68825 0.745517
2.64165 0.754321
2.73611 0.732547
2.69644 0.761907
2.69094 0.805076
2.67544 0.763804
2.65188 0.796913
2.71394 0.809603
2.77547 0.801714
2.77302 0.819045
2.7686 0.776177
2.78367 0.774228
2.74437 0.791017
2.7869 0.767939
2.78561 0.791056
2.813 0.772701
2.78647 0.721305
2.7588 0.761812
2.64674 0.843598
2.65508 0.906549
2.73139 0.847752
2.71321 0.925009
2.64811 0.925026
2.79289 0.867562
2.75739 0.865742
2.67266 0.866135
2.66412 0.889377
2.56699 0.951581
2.65555 0.875007
2.74675 0.879647
2.69119 0.899341
2.7267 0.982095
2.81217 0.973769
2.78375 1.0435
2.82252 1.01
2.73863 1.06787
2.72101 1.06481
2.73528 1.05376
2.73966 1.03428
2.70285 1.02047
2.64852 1.01104
2.72296 0.946986
2.71941 0.998554
2.75669 1.03964
2.74567 1.03346
2.75952 1.06519
2.73915 1.14213
2.73603 1.16657
2.79794 1.10193
2.76158 1.14697
2.83065 1.08752
2.83459 1.09022
2.88154 0.981484
2.81097 1.00846
2.86468 0.93647
2.847 0.99676
2.77344 1.01956
2.89045 0.983138
2.89969 1.01207
2.89659 1.09888
2.92519 1.08703
2.8768 1.13146
2.84559 1.15419
2.94239 1.04675
2.86013 1.03959
2.85372 0.971948
2.87429 0.892503
2.78282 0.869791
2.77525 0.887581
2.79075 0.895673
2.6508 0.912423
2.62682 0.922908
2.56866 0.994245
2.59203 1.06164
2.59303 1.06251
2.64855 1.02649
2.65483 1.02774
2.60063 1.00667
2.553 0.980003
2.66497 0.953094
2.6146 0.984974
2.67397 0.996398
2.65394 0.967894
2.62517 0.970065
2.62216 0.95099
2.54389 0.996312
2.57703 0.942155
2.53666 0.984764
2.44662 0.95159
2.34975 0.974317
2.46854 0.914555
2.46779 0.968632
2.49758 1.01542
2.50368 0.988888
2.55825 0.930288
2.44857 0.937693
2.44065 0.901536
2.38082 0.922122
2.29933 0.999535
2.40465 1.0189
2.37284 1.01888
2.38165 0.961989
2.42678 0.941926
2.41083 0.96198
2.43861 0.9665
2.44844 0.976939
2.40344 0.952035
2.30263 0.95806
2.33095 0.926461
2.40654 0.950353
2.42489 0.99801
2.50157 1.00625
2.50297 0.97929
2.56072 0.96455
2.60898 0.9555
2.61833 0.969101
2.56379 0.986067
2.54408 1.00401
2.47531 1.09233
2.5929 1.10845
2.5928 1.15241
2.58335 1.17607
2.59284 1.14399
2.67338 1.13996
2.71125 1.11114
2.69173 1.09451
2.58977 1.12517
2.66133 1.08404
2.6135 1.10206
2.67182 1.03849
2.67011 1.11065
2.62706 1.1487
2.7227 1.08455
2.62119 1.1295
2.6682 1.09526
2.76713 1.07818
2.7221 1.12481
2.74997 1.06988
2.73098 1.01357
2.62569 1.00297
2.57135 1.01587
2.47552 1.04634
2.48099 1.09728
2.43009 1.05701
2.45188 1.07991
2.58616 1.07039
2.52783 1.17346
2.57643 1.12195
2.55501 1.07386
2.48717 1.05947
2.53484 1.05094
2.49089 1.07103
2.49398 1.00776
2.51715 1.00177
2.37761 1.03766
2.46127 0.981353
2.44622 0.982422
2.39288 0.953842
2.32409 0.978965
2.32849 1.01756
2.29237 0.976296
2.33111 0.966057
2.25417 0.986085
2.31215 0.923489
2.35083 0.89929
2.32884 0.965371
2.34748 0.928681
2.30438 0.940911
2.19495 1.01003
2.29482 0.969709
2.26043 0.959826
2.20056 0.958922
2.27144 0.929509
2.27641 0.942931
2.29305 1.01432
2.27842 1.00669
2.24219 1.00837
2.26328 0.988088
2.26108 0.989215
2.30227 0.989398
2.33801 0.999633
2.42373 0.947419
2.34522 0.999495
2.35478 0.992185
2.3549 1.05407
2.35064 1.04431
2.37198 1.04656
2.3053 1.03934
2.3774 1.07619
2.38342 1.13514
2.35471 1.18769
2.28918 1.27692
2.30889 1.30739
2.32264 1.26598
2.38553 1.26783
2.34966 1.28727
2.4094 1.29051
2.38061 1.23915
2.34917 1.25215
2.27585 1.31009
2.18031 1.32099
2.14256 1.28383
2.07806 1.27844
2.11328 1.23382
2.08169 1.24256
2.19086 1.24317
2.18616 1.23584
2.23371 1.23458
2.24244 1.2135
2.3388 1.19094
2.31182 1.20169
2.35158 1.21042
2.23179 1.24668
2.24801 1.17836
2.18786 1.15309
2.1895 1.15186
2.16684 1.17842
2.25025 1.19224
2.27323 1.20716
2.34365 1.21189
2.29982 1.19666
2.31297 1.19864
2.19369 1.20171
2.26411 1.15412
2.09861 1.15287
2.14622 1.12436
2.12189 1.14351
2.16513 1.10851
2.11984 1.04318
2.15648 1.06005
2.06161 1.07917
2.11615 1.07127
2.1013 1.04784
2.10411 1.03097
2.01301 1.08668
2.0713 1.09261
2.17685 1.06099
2.20215 1.04617
2.22419 1.03077
2.19517 1.07415
2.14199 1.09835
2.19934 1.08229
2.09955 1.19178
2.0772 1.2429
2.11986 1.2672
2.16205 1.28526
2.13191 1.35814
2.13958 1.41277
2.10656 1.48471
2.06361 1.45967
2.15568 1.44406
2.11226 1.42931
2.03768 1.46134
2.10427 1.42203
2.01614 1.44729
2.14219 1.39338
2.20563 1.4814
2.23145 1.51012
2.23657 1.49139
2.30288 1.46706
2.20625 1.51747
2.18421 1.48911
2.10574 1.52592
2.00956 1.56197
2.07223 1.53242
2.02433 1.57119
2.02388 1.55815
1.98652 1.58261
1.88444 1.58562
1.93657 1.55122
1.86872 1.53947
1.91166 1.47257
1.93733 1.41135
1.89625 1.36422
1.99487 1.28623
1.92116 1.23454
1.8853 1.22503
1.89159 1.1981
1.7972 1.20834
1.80583 1.19815
1.79897 1.18484
1.7716 1.15478
1.67667 1.15905
1.64641 1.14777
1.61351 1.14431
1.52053 1.18341
1.53897 1.18998
1.56769 1.15303
1.57293 1.12068
1.58549 1.11603
1.58806 1.07557
1.52766 1.09345
1.49438 1.04152
1.52658 1.00081
1.50285 1.03568
1.56635 1.03142
1.43288 1.0674
1.5779 1.06131
1.56694 1.06785
1.57809 1.04215
1.54606 1.05015
1.49966 1.01189
1.43098 0.983562
1.45866 0.997859
1.46091 1.00028
1.42926 0.99784
1.41131 1.00013
1.40611 0.95436
1.37467 0.986978
1.39424 0.949372
1.41322 0.933162
1.41501 0.915865
1.42449 0.92835
1.51071 0.894482
1.47856 0.929849
1.47352 0.929253
1.50253 0.923674
1.53938 0.930008
1.51575 0.941885
1.48198 1.00032
1.4992 1.01029
1.5092 1.00362
1.60555 0.95905
1.66023 0.96238
1.59826 0.96374
1.63822 0.951171
1.60615 0.973265
1.61676 0.943583
1.65161 0.946572
1.63074 0.948466
1.59623 0.95565
1.53981 0.976086
1.56949 0.95149
1.65008 0.890726
1.58696 0.884823
1.59102 0.847052
1.58133 0.794306
1.58335 0.760657
1.60199 0.731045
1.48887 0.753226
1.52936 0.733584
1.53257 0.795761
1.5342 0.838721
1.535 0.859285
1.57103 0.843495
1.59461 0.822478
1.54842 0.8025
1.57956 0.751617
1.53463 0.763854
1.52521 0.75153
1.50278 0.792699
1.56185 0.845463
1.53348 0.877439
1.58496 0.882757
1.5448 0.900624
1.61772 0.853455
1.60723 0.851834
1.63987 0.86257
1.62645 0.857478
1.59767 0.887587
1.51548 0.93114
1.53549 0.9024
1.50493 0.920489
1.50142 0.877226
1.50768 0.872576
1.46705 0.888963
1.43315 0.914182
1.45766 0.88095
1.44787 0.907455
1.4084 0.931233
1.41749 0.931866
1.44741 0.925488
1.47185 0.939677
1.47567 0.963089
1.51273 0.944435
1.45631 0.943638
1.52652 0.93129
1.47284 0.926475
1.42894 0.925866
1.4289 0.929993
1.4037 0.938285
1.43901 0.932126
1.45032 0.933675
1.39456 0.936333
1.39353 0.908526
1.37714 0.904161
1.34743 0.899937
1.38523 0.897226
1.42409 0.905354
1.47923 0.934666
1.50353 0.936823
1.51039 0.950402
1.59017 0.967058
1.60679 0.990662
1.54825 1.02618
1.50796 1.04184
1.57838 1.01753
1.59565 1.02123
1.51336 1.03987
1.49437 1.06805
1.52581 1.03252
1.49515 1.00726
1.54029 1.00598
1.56431 0.977898
1.63603 0.958565
1.5144 1.00067
1.57521 1.0093
1.67227 0.983017
1.59975 0.974774
1.59389 0.99399
1.46243 1.02235
1.53103 0.985445
1.5039 0.961511
1.56099 0.912814
1.50565 0.898913
1.45713 0.910656
1.55455 0.880839
1.56267 0.912261
1.54621 0.975229
1.55539 1.0026
1.59407 1.00453
1.51876 1.05191
1.45707 1.06627
1.45279 1.08802
1.47737 1.08729
1.41081 1.09722
1.38822 1.09824
1.4092 1.08775
1.41672 1.0794
1.34753 1.06872
1.33516 1.05756
1.3677 1.05873
1.41363 1.04265
1.42525 1.01339
1.43679 1.00107
1.44862 0.985458
1.41087 0.985649
1.37731 0.991585
1.42909 0.971797
1.40453 0.995962
1.49417 0.976164
1.45352 0.987548
1.47833 0.975761
1.53331 0.999804
1.43842 0.967732
1.5109 0.944883
1.44607 0.966468
1.47384 0.975006
1.45577 0.997854
1.56867 0.979846
1.58514 0.99817
1.60512 1.02204
1.68924 1.0331
1.73637 1.03557
1.69331 1.07239
1.65391 1.08805
1.7016 1.07132
1.68613 1.04118
1.69261 0.968404
1.63188 0.951834
1.66053 0.928451
1.58816 0.944434
1.67422 0.900219
1.64187 0.906169
1.66349 0.897852
1.67315 0.894884
1.69895 0.910194
1.72043 0.922322
1.68547 0.923588
1.66388 0.925533
1.73645 0.891958
1.60736 0.966421
1.70017 0.952563
1.71159 1.00545
1.71467 1.06914
1.68279 1.08721
1.63675 1.0638
1.77778 1.00869
1.68452 1.05578
1.63605 1.07786
1.68352 1.0526
1.65255 1.07926
1.68874 1.06613
1.70006 1.0919
1.74549 1.10586
1.71158 1.10047
1.73541 1.11502
1.73966 1.06871
1.81887 1.07053
1.80916 1.06343
1.80117 1.06107
1.80239 1.09719
1.69889 1.12451
1.72249 1.07375
1.68457 1.02697
1.71236 0.978911
1.64547 1.00111
1.63704 1.01401
1.6805 1.03284
1.66687 1.02256
1.67734 0.984279
1.66466 0.954357
1.64003 1.00939
1.78013 0.911391
1.69171 0.996269
1.78536 0.961169
1.7249 1.03778
1.69074 1.01524
1.7317 0.987033
1.59084 1.07436
1.615 1.05769
1.68517 1.05275
1.58982 1.10907
1.59508 1.11334
1.66346 1.08011
1.69208 1.05813
1.71587 1.06036
1.65615 1.04921
1.75387 1.00826
1.72387 0.982754
1.74454 0.942948
1.6863 0.93341
1.60253 0.927296
1.60409 0.936138
1.67097 0.899148
1.6293 0.914586
1.65664 0.919856
1.58689 0.942308
1.7028 0.888408
1.66467 0.894812
1.63814 0.885305
1.65486 0.847566
1.68292 0.845354
1.62019 0.853368
1.69534 0.825256
1.65565 0.841948
1.63223 0.878261
1.64859 0.841858
1.62693 0.831098
1.6472 0.824995
1.64514 0.855415
1.63751 0.912048
1.69771 0.940223
1.68773 1.00574
1.81275 0.97531
1.80092 1.04799
1.82357 1.07654
1.91079 1.05172
1.7964 1.12661
1.84491 1.1118
1.80858 1.13036
1.80551 1.1275
1.91377 1.09115
1.8389 1.1311
1.83529 1.11101
1.85603 1.09977
1.77248 1.10794
1.74112 1.07655
1.78916 1.03304
1.83404 0.96967
1.7581 0.992864
1.80517 0.954033
1.7611 1.00207
1.77134 1.00705
1.74462 1.01473
1.75886 1.00271
1.7933 0.961892
1.78041 0.945259
1.78066 0.948478
1.85113 0.935216
1.80908 0.964521
1.81735 0.927456
1.80285 0.900757
1.78135 0.93668
1.80401 0.93615
1.79125 0.928196
1.82679 0.894788
1.79241 0.881123
1.75566 0.936824
1.77727 0.907325
1.79302 0.891496
1.82465 0.895666
1.86986 0.90702
1.94083 0.898563
1.89618 0.946002
1.89137 0.949241
1.88491 0.980379
1.87927 0.999121
1.82924 0.998073
1.81905 0.979078
1.76464 1.02818
1.82809 0.973965
1.74566 1.0538
1.74343 1.07239
1.67951 1.13085
1.66475 1.12031
1.71128 1.10257
1.76699 1.13097
1.77234 1.17447
1.76157 1.21249
1.87517 1.16301
1.90379 1.10604
1.8239 1.11773
1.79348 1.10525
1.83001 1.0866
1.82365 1.0926
1.78484 1.09107
1.79009 1.04397
1.69624 1.05573
1.69264 1.01971
1.70797 0.977108
1.60269 0.980089
1.59706 0.940148
1.59944 0.919104
1.61436 0.931074
1.63982 0.881935
1.62075 0.919181
1.61882 0.929089
1.5985 0.959916
1.65865 0.970645
1.68416 0.983899
1.69919 0.997672
1.65106 0.983147
1.58564 0.980839
1.64747 0.993738
1.59919 1.00715
1.5742 1.04486
1.5761 1.04185
1.6965 1.02115
1.60234 1.07245
1.69276 1.03122
1.62261 1.04862
1.57101 1.03789
1.53709 1.08433
1.52909 1.05018
1.50144 1.05915
1.41642 1.05013
1.46794 1.01494
1.51152 1.01832
1.53418 0.98191
1.5895 0.950796
1.6066 0.920795
1.59876 0.932639
1.5953 0.917963
1.52144 0.940341
1.50099 0.969236
1.50652 0.996589
1.53521 1.00608
1.52677 0.997211
1.55824 1.0311
1.53777 1.01552
1.58306 0.997439
1.65223 0.93008
1.66969 0.934272
1.6551 0.916079
1.51933 0.951061
1.53775 0.907505
1.53719 0.918194
1.52764 0.927584
1.54508 0.919076
1.52986 0.91811
1.54702 0.886215
1.50229 0.904807
1.53072 0.914831
1.51756 0.925657
1.47598 1.00161
1.50735 1.02827
1.46966 1.07235
1.5366 1.04148
1.49196 1.04813
1.43137 1.0308
1.55329 1.05297
1.53823 1.06239
1.47423 1.07332
1.48055 1.07768
1.44343 1.08528
1.50394 1.06716
1.46388 1.11135
1.48272 1.07611
1.50861 1.0574
1.53284 1.04779
1.48612 1.04914
1.47171 1.05173
1.45383 1.04083
1.4671 1.01222
1.42796 0.991027
1.39168 0.988988
1.43952 0.966218
1.34367 0.961916
1.36149 0.982199
1.43343 0.94638
1.45516 0.940698
1.41824 0.97675
1.43737 0.956556
1.45543 0.995907
1.49501 0.967586
1.47448 0.984772
1.46392 0.96375
1.40041 0.967507
1.39978 0.954647
1.37431 0.975469
1.45216 0.945326
1.37655 0.950075
1.4258 0.919244
1.41538 0.913787
1.38546 0.937568
1.42951 0.931407
1.39683 0.958113
1.39403 0.964652
1.44088 0.95752
1.43512 0.987893
1.46617 0.986339
1.46659 1.04291
1.50686 1.04545
1.48247 1.07946
1.48976 1.0942
1.53557 1.08875
1.52055 1.09785
1.5632 1.08338
1.61585 1.08154
1.59535 1.08626
1.53171 1.13782
1.53282 1.14416
1.55469 1.14895
1.54496 1.13821
1.57672 1.11852
1.6253 1.08703
1.64118 1.06207
1.58036 1.02771
1.57635 0.983551
1.64379 0.932392
1.63967 0.936192
1.65099 0.900672
1.5933 0.954841
1.62976 0.966341
1.64605 1.00459
1.68548 1.0188
1.68288 1.03782
1.70452 1.02479
1.62097 1.05229
1.6289 1.0158
1.64624 0.953159
1.55687 0.939635
1.60342 0.892629
1.48705 0.901508
1.53416 0.904844
1.53595 0.948405
1.59355 0.966956
1.54477 0.995321
1.52492 0.997824
1.49892 1.0331
1.55989 1.03246
1.55032 0.997023
1.52998 1.02793
1.50982 1.02241
1.56843 1.03222
1.5496 1.02935
1.57623 1.06979
1.64246 1.07046
1.63201 1.07389
1.69439 1.06262
1.69479 1.07354
1.66824 1.11593
1.57999 1.16617
1.5543 1.17745
1.53445 1.18309
1.45393 1.21133
1.48584 1.22164
1.53538 1.20424
1.58811 1.17788
1.5897 1.19556
1.55019 1.16868
1.57633 1.14398
1.50765 1.18237
1.57924 1.15623
1.54283 1.13896
1.58234 1.12367
1.5547 1.09301
1.67399 1.05428
1.61657 1.07385
1.64165 1.06239
1.53768 1.15431
1.55526 1.17807
1.54184 1.19219
1.47885 1.18517
1.55146 1.15526
1.57501 1.09562
1.51902 1.07072
1.52329 1.02523
1.54544 1.00392
1.51147 1.05222
1.58644 1.05235
1.57458 1.09805
1.52647 1.13414
1.5238 1.14826
1.48859 1.18258
1.53489 1.16206
1.3992 1.16969
1.41661 1.149
1.49958 1.12353
1.59595 1.04204
1.48109 1.09451
1.61951 1.04671
1.50042 1.04387
1.62187 1.00935
1.57577 1.02692
1.57416 1.02339
1.52965 1.05703
1.56275 1.02775
1.57675 1.01403
1.60162 0.99178
1.66319 0.99034
1.6355 1.00844
1.58556 1.02564
1.50849 1.04316
1.50081 1.03774
1.49145 1.01852
1.49154 1.00147
1.54928 0.997977
1.55976 0.979779
1.55423 0.965626
1.61301 0.941441
1.59101 0.990628
1.67044 0.99833
1.61585 1.05175
1.73194 1.03103
1.70773 1.06292
1.75869 1.05027
1.67479 1.05279
1.71488 1.05356
1.74405 1.0231
1.66937 1.03356
1.72921 1.05913
1.7364 1.11941
1.7196 1.15014
1.73307 1.17998
1.6559 1.19153
1.73143 1.16736
1.64681 1.18669
1.65017 1.18073
1.58299 1.19728
1.64934 1.18818
1.54126 1.19512
1.52902 1.17495
1.55682 1.21674
1.5264 1.25388
1.55895 1.27388
1.63817 1.24259
1.54999 1.26668
1.70248 1.17789
1.64528 1.19402
1.68479 1.16727
1.64617 1.12651
1.67893 1.05821
1.66034 1.07767
1.66795 1.08782
1.61806 1.09492
1.51105 1.11242
1.60507 1.07793
1.51858 1.12893
1.49733 1.15493
1.5477 1.13361
1.51073 1.10317
1.59042 1.0767
1.57727 1.09189
1.6196 1.10552
1.61145 1.14761
1.59913 1.14031
1.61136 1.15435
1.60387 1.17696
1.56663 1.19902
1.59922 1.2226
1.56687 1.26507
1.67725 1.20719
1.63102 1.21845
1.63161 1.19325
1.6369 1.18709
1.63604 1.2285
1.54917 1.25871
1.60801 1.26058
1.50586 1.31115
1.50894 1.31358
1.50817 1.28086
1.47263 1.30906
1.4643 1.32591
1.48152 1.33218
1.4988 1.3214
1.5518 1.31537
1.49923 1.30993
1.5011 1.308
1.47656 1.28676
1.55932 1.25532
1.41545 1.26517
1.56883 1.20417
1.61386 1.17458
1.51421 1.17883
1.45178 1.16402
1.44329 1.13015
1.49185 1.10749
1.484 1.11338
1.46676 1.10234
1.52347 1.07014
1.53806 1.05553
1.45272 1.05191
1.45108 1.03505
1.4542 1.04784
1.44172 1.06139
1.42526 1.06878
1.5056 1.03965
1.49617 1.04077
1.47267 1.06549
1.46065 1.05313
1.38714 1.0549
1.46122 1.04246
1.43233 1.05437
1.44817 1.01848
1.52006 0.984753
1.54169 0.969918
1.44396 0.962001
1.43488 0.956188
1.38776 0.961623
1.35947 0.983833
1.32176 0.992786
1.32827 1.02123
1.33415 1.02182
1.35482 1.0331
1.37368 1.05454
1.43659 1.04904
1.4588 1.03204
1.46285 1.03921
1.49696 1.07121
1.39551 1.07561
1.39893 1.05784
1.37245 1.03997
1.38557 1.05638
1.44347 1.04331
1.41706 1.03771
1.39143 1.0102
1.40369 1.00806
1.40018 1.00089
1.38075 0.985289
1.43025 0.949854
1.41195 0.985448
1.45989 1.01782
1.46426 0.998485
1.46353 0.954307
1.45605 0.939489
1.41307 0.94732
1.36194 0.954435
1.4453 0.936064
1.41975 0.925746
1.40759 0.92371
1.42302 0.937139
1.50252 0.926279
1.43541 0.970721
1.43459 0.964151
1.50612 0.940898
1.45976 0.943132
1.40206 0.96378
1.38784 0.989511
1.42656 0.945451
1.42913 0.966513
1.40589 0.984676
1.43713 0.997719
1.41137 0.993901
1.3477 0.999854
1.40258 1.00237
1.40346 0.992078
1.40602 0.957575
1.39753 0.975394
1.23362 1.0151
1.28721 1.03255
1.33101 1.04289
1.31595 1.04279
1.37639 1.00108
1.35486 0.990241
1.39256 0.982245
1.50237 0.941169
1.39882 0.944102
1.48938 0.933641
1.47798 0.940154
1.40118 0.920125
1.43114 0.895644
1.4693 0.883603
1.49332 0.875137
1.45597 0.915111
1.49121 0.893241
1.4461 0.870204
1.4958 0.830029
1.45423 0.853843
1.41494 0.85288
1.45799 0.849392
1.4346 0.883705
1.3834 0.920606
1.46177 0.919144
1.50386 0.95017
1.58055 0.978384
1.5547 1.05124
1.55174 1.06812
1.55466 1.02292
1.58926 0.997983
1.57043 1.00185
1.53962 1.01786
1.50149 1.04119
1.57554 1.01765
1.51602 1.02979
1.51661 1.00821
1.52715 0.979188
1.53325 0.929201
1.49202 0.960925
1.54349 0.960187
1.45691 0.999421
1.51672 1.02201
1.52087 1.03195
1.55418 1.04878
1.51473 1.05685
1.50751 0.992592
1.44957 0.971624
1.44108 0.954427
1.4591 0.959568
1.37883 0.975184
1.40978 0.97171
1.40773 0.937211
1.42189 0.930336
1.47411 0.870102
1.43565 0.852791
1.45949 0.855404
1.44943 0.858217
1.44772 0.871223
1.44649 0.862987
1.47447 0.889792
1.55671 0.87659
1.49641 0.892549
1.56165 0.879967
1.53207 0.927986
1.49816 0.9206
1.52103 0.940017
1.6301 0.908772
1.56747 0.947456
1.54218 0.936618
1.5027 0.961642
1.48766 1.02373
1.58198 1.03025
1.49772 1.08071
1.5304 1.04806
1.50462 1.04163
1.52428 1.08213
1.61043 1.12589
1.61022 1.17588
1.56861 1.1548
1.57462 1.17772
1.55782 1.14025
1.60592 1.09342
1.61078 1.07045
1.51791 1.09439
1.52118 1.10611
1.56318 1.06435
1.62933 1.03357
1.66174 1.04348
1.59151 1.05855
1.61423 1.05429
1.65553 1.04313
1.61982 1.03292
1.63705 0.987362
1.64322 0.967588
1.68554 0.894768
1.6568 0.912739
1.71414 0.865568
1.75815 0.863009
1.79629 0.842307
1.74641 0.918462
1.76125 0.92477
1.72221 0.964726
1.77328 0.945387
1.66447 1.02535
1.72421 1.01499
1.76208 0.969024
1.62769 1.024
1.66624 1.00508
1.63321 1.02921
1.6491 1.03028
1.55435 1.0746
1.57995 1.14029
1.61125 1.16198
1.6811 1.14924
1.7023 1.09802
1.64772 1.08334
1.63655 1.06506
1.67869 1.02038
1.69848 1.01053
1.65528 1.03196
1.6456 1.01951
1.63243 1.02994
1.62703 1.02745
1.61437 1.03737
1.56954 1.03383
1.53302 1.04028
1.54507 1.05232
1.49822 1.03749
1.50429 1.05919
1.54526 1.05828
1.53668 1.06314
1.5362 1.06606
1.64355 1.03502
1.60752 1.09675
1.56862 1.1228
1.51512 1.13323
1.50878 1.16789
1.60226 1.12291
1.57446 1.14515
1.55056 1.16681
1.63142 1.13891
1.56841 1.17099
1.55024 1.17849
1.59843 1.18077
1.5798 1.22678
1.51413 1.20411
1.51888 1.16182
1.48418 1.14935
1.4438 1.14764
1.46974 1.10654
1.60566 1.04893
1.57139 1.08267
1.56339 1.07228
1.56338 1.0641
1.61962 1.07262
1.59793 1.08313
1.60006 1.07345
1.642 1.05124
1.57996 1.10284
1.52789 1.13921
1.58533 1.15923
1.64957 1.18936
1.58322 1.24629
1.67502 1.21881
1.57195 1.26561
1.67587 1.22933
1.69547 1.20296
1.74289 1.17134
1.74395 1.12622
1.79036 1.11972
1.73977 1.12881
1.68718 1.14189
1.69036 1.08367
1.68472 1.00845
1.67865 0.95046
1.61678 0.948581
1.59874 0.907374
1.64711 0.875654
1.65215 0.859228
1.66953 0.847823
1.60415 0.895664
1.6194 0.910113
1.61158 0.931246
1.54818 0.994259
1.62445 0.983506
1.65202 0.993528
1.61003 0.999877
1.59917 1.04271
1.55732 1.04002
1.54278 1.04199
1.52 1.01971
1.5378 0.98204
1.55843 0.965574
1.45693 0.964686
1.4522 0.939082
1.55839 0.907075
1.51428 0.933908
1.5349 0.936338
1.54154 0.94643
1.58654 0.9463
1.54845 0.912835
1.544 0.908929
1.5339 0.906237
1.48019 0.906406
1.5024 0.910385
1.50147 0.935474
1.5026 0.977623
1.52556 0.995916
1.52817 1.03071
1.50185 1.02656
1.53626 0.982977
1.60652 0.950774
1.61668 0.945071
1.63209 0.906461
1.58286 0.915535
1.52489 0.911515
1.49649 0.945727
1.52931 0.952807
1.53394 0.948624
1.54878 0.931545
1.55504 0.921154
1.53514 0.920909
1.56832 0.909208
1.58878 0.878165
1.53234 0.898666
1.577 0.882525
1.50102 0.890409
1.58304 0.870193
1.56431 0.892636
1.43565 0.948827
1.46576 0.939789
1.56266 1.00238
1.50947 1.05578
1.53198 1.09074
1.49652 1.09635
1.48093 1.11777
1.5884 1.0844
1.47117 1.12381
1.62464 1.09033
1.57111 1.11307
1.59986 1.11803
1.64252 1.09827
1.56841 1.09344
1.58128 1.08943
1.57634 1.07529
1.61634 1.0306
1.65014 1.0121
1.65474 1.00046
1.69144 0.964571
1.67139 0.952936
1.71261 0.935117
1.6922 0.967277
1.70762 1.00139
1.63365 1.06329
1.65571 1.02819
1.56813 0.998593
1.63531 0.946449
1.63956 0.927952
1.65876 0.961703
1.67161 0.957556
1.62455 0.995506
1.68496 0.991024
1.73002 1.00357
1.75878 1.02613
1.73665 1.03337
1.7276 1.06255
1.70339 1.03759
1.65376 1.06654
1.62449 1.04775
1.60156 1.06967
1.62107 1.07201
1.60095 1.05053
1.61923 1.02081
1.61863 1.01858
1.55923 1.07205
1.65332 1.00373
1.53548 1.03799
1.55505 1.04736
1.54575 1.01384
1.47751 1.02716
1.5259 0.999206
1.53324 0.978645
1.44288 1.00571
1.51201 0.948161
1.5273 0.922334
1.50492 0.931748
1.56351 0.923973
1.64277 0.906812
1.58716 0.941944
1.60165 0.952065
1.63717 0.948877
1.62805 0.967201
1.5792 0.956545
1.60371 0.933237
1.66715 0.881763
1.65017 0.861066
1.62777 0.882963
1.65446 0.894558
1.67713 0.947277
1.7224 0.945207
1.76903 0.937729
1.73314 0.99994
1.77415 0.984984
1.75704 1.03134
1.75774 0.995566
1.7554 0.958784
1.78613 0.970616
1.76405 0.96186
1.73785 0.946651
1.75767 0.93299
1.76451 0.932077
1.70798 0.965606
1.69664 0.951285
1.71108 0.935197
1.6632 0.967506
1.63457 1.0226
1.68398 1.07105
1.69441 1.06589
1.70414 1.05375
1.65413 1.06882
1.65014 1.01804
1.66356 0.979237
1.67436 0.944193
1.63569 0.938231
1.69113 0.870794
1.70121 0.867666
1.68745 0.865769
1.733 0.833431
1.77908 0.802234
1.6491 0.918682
1.7191 0.915985
1.79022 0.901729
1.73822 0.94086
1.68501 0.972704
1.71744 0.964006
1.78371 0.893128
1.79849 0.906678
1.73318 0.932507
1.74948 0.894275
1.71501 0.920868
1.70931 0.88421
1.65405 0.906803
1.69392 0.892675
1.70429 0.883868
1.70137 0.902763
1.68629 0.93579
1.73979 0.898349
1.73581 0.88589
1.73415 0.872076
1.70171 0.888297
1.72713 0.86869
1.73489 0.879669
1.80622 0.887335
1.83969 0.929978
1.87929 0.952206
1.86718 0.95567
1.88061 0.919014
1.81331 0.918611
1.83691 0.893741
1.78806 0.920696
1.78251 0.929603
1.8415 0.883163
1.78264 0.959922
1.69444 1.00929
1.7168 1.02123
1.77862 0.977895
1.74573 0.96341
1.67357 0.996275
1.71053 0.993961
1.75799 1.01294
1.75715 1.02788
1.80604 1.04395
1.78597 1.10465
1.79383 1.13584
1.88592 1.10625
1.85071 1.11549
1.8899 1.07851
1.92439 1.05237
1.89661 1.06646
1.86345 1.07074
1.79967 1.07083
1.86672 1.01126
1.82701 1.05706
1.83173 1.04687
1.90243 1.00061
1.81072 1.05017
1.82525 1.03844
1.85351 1.0274
1.75976 1.07461
1.7677 1.06776
1.84873 1.04747
1.85515 1.06211
1.8414 1.06824
1.77403 1.09945
1.78843 1.10754
1.7655 1.10139
1.7258 1.07772
1.85213 1.02975
1.74606 1.11694
1.7965 1.08518
1.78006 1.12968
1.70869 1.13134
1.73627 1.07476
1.63709 1.08049
1.60127 1.06307
1.69257 1.01736
1.62112 1.04649
1.67858 1.01161
1.74048 1.02558
1.80661 1.03023
1.65157 1.06929
1.71299 1.01365
1.6718 1.02382
1.71212 1.00821
1.69612 1.02514
1.70982 1.01137
1.70762 1.00686
1.73686 0.968573
1.69255 1.00819
1.77739 0.9517
1.75474 0.973128
1.66256 1.02332
1.78514 1.01985
1.76068 1.05767
1.78183 1.07091
1.88364 0.992854
1.78501 1.04984
1.8037 1.05723
1.82968 1.02482
1.83532 0.980466
1.71011 0.986007
1.76091 0.978256
1.67867 1.00894
1.78552 0.954687
1.68858 0.94114
1.70058 0.863921
1.71592 0.841703
1.78079 0.827515
1.82601 0.804812
1.87874 0.823424
1.84301 0.882457
1.77278 0.965029
1.79979 0.989597
1.85456 0.946624
1.76138 1.01522
1.83989 0.980918
1.7868 1.02364
1.80038 0.985431
1.86736 1.00753
1.85551 1.02239
1.90024 1.00562
1.90305 1.06467
1.91591 1.14157
1.94188 1.13722
1.8713 1.18681
1.87113 1.13598
1.76683 1.15939
1.7648 1.12833
1.84647 1.01772
1.74234 1.06547
1.83284 0.986267
1.82735 1.00425
1.86452 0.995176
1.9786 0.909564
1.97084 0.920994
1.93932 0.943626
1.95002 0.923244
1.95812 0.928763
1.90804 1.01641
1.88761 1.04501
1.90137 1.03453
1.9165 1.03485
1.98869 0.956346
1.98353 0.952532
1.90886 0.97171
1.87246 0.967646
1.96568 0.901936
1.88929 0.968978
1.89613 0.971929
1.88881 0.960896
1.93416 0.906766
1.92455 0.926036
1.85631 0.939007
1.88119 0.886287
1.84605 0.924965
1.88857 0.918235
1.91341 0.91395
1.89809 0.920907
1.88515 0.952639
1.92193 0.909405
1.93017 0.874127
1.89641 0.92002
1.91581 0.847455
1.87027 0.868879
1.69192 0.985846
1.79434 0.990775
1.80935 1.01694
1.83013 1.05365
1.88936 1.02502
1.88 1.02797
1.79127 1.08756
1.9305 1.04332
1.85932 1.09518
1.87767 1.09728
1.92359 1.02559
1.87255 1.0519
1.87143 1.03247
1.86473 1.06219
1.90688 1.03363
1.81674 1.03445
1.86248 1.02148
1.80852 1.0565
1.80566 1.02849
1.84902 0.983429
1.79773 0.965393
1.82171 0.924457
1.75597 0.959318
1.76145 0.96947
1.85156 0.930967
1.78393 0.981611
1.78046 0.997664
1.80246 0.958804
1.8682 0.887871
1.8385 0.902268
1.7859 0.938547
1.73103 0.966455
1.72341 0.967105
1.72016 0.946706
1.72463 0.911009
1.68911 0.916988
1.77328 0.906425
1.72151 0.916914
1.71382 0.918787
1.80575 0.846358
1.82212 0.839735
1.7643 0.861868
1.74759 0.861479
1.69251 0.876611
1.70613 0.877285
1.68473 0.868411
1.69053 0.896077
1.67856 0.921455
1.6893 0.913324
1.6821 0.876844
1.74624 0.846237
1.71061 0.849996
1.71886 0.831459
1.77207 0.773824
1.80543 0.76676
1.74435 0.782402
1.66972 0.816968
1.6997 0.778452
1.72897 0.775384
1.75456 0.756364
1.74674 0.795124
1.75996 0.760458
1.72216 0.762457
1.71546 0.751375
1.73937 0.744853
1.71461 0.747351
1.70711 0.771239
1.7206 0.771339
1.64969 0.842996
1.77924 0.799294
1.76144 0.854119
1.7247 0.916596
1.70846 0.887327
1.71373 0.913139
1.72342 0.925809
1.67506 0.940167
1.70636 0.921588
1.67335 0.947699
1.72536 0.932044
1.64985 0.941041
1.67965 0.912035
1.61572 0.903457
1.66211 0.89089
1.5657 0.952695
1.61224 0.899326
1.64916 0.935053
1.68546 0.935902
1.6732 0.908982
1.69543 0.966771
1.69282 0.973438
1.68003 0.994775
1.72998 0.949449
1.58998 0.978614
1.62881 0.981479
1.62318 1.01312
1.57754 1.02311
1.6691 1.01908
1.64289 1.0278
1.59249 1.0148
1.57194 1.05826
1.62797 1.05684
1.71609 1.04653
1.64257 1.1049
1.68201 1.10341
1.74323 1.07095
1.75104 1.06992
1.77812 1.05829
1.69482 1.06104
1.67614 1.06973
1.72943 1.0717
1.69982 1.1108
1.75976 1.09538
1.78011 1.07374
1.81851 1.04074
1.76245 1.07077
1.81088 1.04039
1.83801 1.01533
1.80307 1.07469
1.76706 1.05959
1.73349 1.10559
1.71109 1.12388
1.65958 1.13084
1.69564 1.14504
1.75539 1.15026
1.74652 1.13942
1.76089 1.17519
1.75791 1.2372
1.7587 1.23814
1.69984 1.27158
1.73021 1.27771
1.64171 1.30429
1.7118 1.2827
1.67739 1.25915
1.61413 1.31249
1.64838 1.32934
1.75625 1.35186
1.73775 1.40364
1.6282 1.42403
1.68451 1.38542
1.8228 1.388
1.78144 1.44664
1.84606 1.46978
1.8323 1.48091
1.76602 1.46463
1.78668 1.44138
1.87658 1.40865
1.77896 1.46872
1.73884 1.47105
1.71617 1.48619
1.80206 1.47247
1.81233 1.46529
1.7489 1.46652
1.79686 1.41343
1.8382 1.29933
1.7791 1.23093
1.70478 1.21642
1.63641 1.1984
1.64055 1.16197
1.57274 1.13354
1.55286 1.11032
1.49628 1.1316
1.5414 1.14422
1.50492 1.15507
1.4923 1.13151
1.52099 1.10493
1.42141 1.1487
1.50679 1.09847
1.51411 1.06188
1.51324 0.996289
1.48562 0.940675
1.42381 0.934468
1.44627 0.917983
1.37681 0.930864
1.40597 0.969803
1.43906 0.984094
1.47782 1.00736
1.4405 1.03319
1.52751 1.04499
1.4735 1.07208
1.4195 1.05627
1.5003 1.04779
1.45035 1.10869
1.46649 1.12606
1.48483 1.15237
1.47719 1.15771
1.48937 1.14172
1.54048 1.13422
1.60648 1.11662
1.50414 1.11851
1.53692 1.1184
1.50017 1.12818
1.44989 1.11921
1.42527 1.10344
1.45147 1.10574
1.42292 1.08968
1.44139 1.05408
1.47101 1.04644
1.45448 1.00745
1.50605 0.988494
1.43072 1.00782
1.46514 1.01599
1.44707 1.03327
1.51751 0.990344
1.45465 1.00734
1.41224 1.03647
1.44135 1.02022
1.41464 1.03213
1.35355 1.10233
1.41999 1.11529
1.41742 1.10917
1.55134 1.064
1.57034 0.999706
1.54263 1.00626
1.61174 0.941115
1.57691 0.941982
1.62813 0.901358
1.6493 0.905908
1.62875 0.933674
1.60631 0.952991
1.55488 0.976729
1.56045 1.00352
1.59695 0.988321
1.58107 0.992179
1.56817 0.982809
1.56094 0.988159
1.6704 0.940092
1.61063 1.0126
1.62716 1.05827
1.53196 1.08697
1.57274 1.03427
1.53342 1.05133
1.55036 1.02615
1.58955 0.972211
1.61008 0.960779
1.55573 0.969698
1.55131 0.954155
1.65372 0.948454
1.65942 0.979876
1.65534 0.947651
1.71744 0.946545
1.71552 0.944926
1.72259 0.952766
1.72331 0.983042
1.69997 1.01429
1.748 1.00528
1.72434 1.0336
1.71134 1.00545
1.72913 0.955986
1.69803 0.957069
1.74348 0.944948
1.71615 0.909373
1.64887 0.928234
1.67864 0.877082
1.6096 0.920565
1.64556 0.924523
1.59713 0.992106
1.56439 1.07727
1.5874 1.11068
1.6058 1.13308
1.60334 1.20317
1.56934 1.20446
1.65764 1.19011
1.66783 1.15591
1.5699 1.14838
1.56985 1.16285
1.61221 1.12481
1.64607 1.08568
1.58776 1.13067
1.61459 1.11837
1.58219 1.11694
1.59756 1.10683
1.61433 1.08012
1.5929 1.05968
1.65278 1.03203
1.54718 1.0626
1.60628 1.01983
1.53 1.01609
1.44955 1.01014
1.51327 1.00357
1.51123 0.993761
1.48918 0.969035
1.4513 0.994587
1.45923 0.967255
1.42184 0.933506
1.46397 0.923762
1.41053 0.924987
1.4009 0.921566
1.44718 0.885309
1.41811 0.863253
1.41754 0.864107
1.44519 0.884451
1.42453 0.90865
1.44593 0.913302
1.39649 0.926227
1.34513 0.94066
1.29957 0.957234
1.38811 0.983746
1.36589 0.987671
1.34601 0.978635
1.37659 0.968762
1.31668 0.995717
1.34218 0.984554
1.38171 0.954069
1.38156 0.935131
1.34587 0.950959
1.4054 0.93403
1.41844 0.944512
1.36197 0.979414
1.36634 1.05565
1.41258 1.09529
1.51307 1.06364
1.49887 1.07092
1.44814 1.05431
1.4679 1.03073
1.43622 1.01378
1.48389 0.952479
1.47636 0.977357
1.41704 0.962113
1.46383 0.954
1.44037 0.981666
1.44828 0.999693
1.35123 1.05159
1.40917 1.07467
1.41822 1.06095
1.38623 1.09986
1.47201 1.09914
1.51332 1.10151
1.49583 1.09542
1.53183 1.08244
1.51594 1.09459
1.4698 1.0832
1.47874 1.1324
1.42039 1.1245
1.44563 1.13351
1.42039 1.13329
1.40153 1.13759
1.37023 1.13982
1.42476 1.15634
1.37568 1.16174
1.36144 1.16196
1.36219 1.14674
1.43504 1.13798
1.45016 1.14533
1.4988 1.16989
1.44407 1.18102
1.37205 1.18289
1.40472 1.1752
1.49418 1.17478
1.45372 1.14944
1.38205 1.14508
1.53653 1.08599
1.44378 1.1034
1.55087 1.04503
1.45107 1.0274
1.45927 1.02122
1.45719 1.04548
1.46878 1.07878
1.52718 1.11323
1.51696 1.14304
1.49177 1.14133
1.38733 1.16628
1.4159 1.13737
1.49229 1.1136
1.46494 1.11309
1.42054 1.09961
1.46694 1.09269
1.51704 1.10518
1.51504 1.07206
1.46002 1.09983
1.48475 1.09872
1.48068 1.11571
1.39884 1.16647
1.41159 1.1942
1.40253 1.19302
1.42843 1.16364
1.45741 1.15231
1.48523 1.15617
1.49803 1.12964
1.48259 1.09639
1.51681 1.08946
1.48901 1.12449
1.56822 1.06519
1.61743 1.06263
1.5425 1.10099
1.59224 1.03482
1.58049 1.01302
1.4705 1.01514
1.50898 0.98552
1.45777 0.995389
1.47515 0.982847
1.56031 0.951421
1.56671 0.93591
1.53142 0.931187
1.62769 0.935107
1.55456 0.982015
1.56003 0.981954
1.65417 0.961566
1.67414 0.949932
1.6297 0.982596
1.60841 0.954877
1.67909 0.915676
1.66634 0.898065
1.659 0.884871
1.56767 0.914569
1.6018 0.93886
1.61807 0.95213
1.6681 0.980751
1.67705 0.974351
1.68093 1.02787
1.68216 1.06519
1.79351 1.02787
1.66764 1.11333
1.73497 1.10808
1.72184 1.14135
1.77153 1.14321
1.73658 1.1326
1.74954 1.11092
1.79961 1.1212
1.86054 1.12693
1.79231 1.13291
1.83779 1.13811
1.7909 1.17963
1.7975 1.20477
1.85502 1.24267
1.86127 1.21211
1.85089 1.19627
1.79545 1.17566
1.72682 1.18385
1.74086 1.13372
1.76792 1.1369
1.73627 1.14692
1.78534 1.15912
1.74354 1.16788
1.78186 1.11684
1.69449 1.12595
1.71325 1.08475
1.76947 1.00471
1.74352 0.975447
1.70954 0.988093
1.78369 0.971221
1.80701 0.94694
1.73529 0.993959
1.74568 1.00365
1.77245 1.02917
1.79658 1.02904
1.81808 1.07409
1.78967 1.11134
1.76052 1.13448
1.7692 1.12072
1.8531 1.0679
1.86373 1.07492
1.89374 1.10744
1.94866 1.04415
1.9693 1.09591
1.90827 1.1606
1.9473 1.17236
1.97892 1.14313
1.82469 1.24858
1.8143 1.24223
1.87844 1.21472
1.91028 1.19008
1.88933 1.21786
1.9307 1.15562
1.93565 1.12576
1.97153 1.10018
1.8796 1.12649
1.88931 1.06506
1.84972 1.0383
1.77493 1.0647
1.77988 1.00961
1.74435 1.02398
1.74763 1.00403
1.73573 1.00908
1.71819 1.05739
1.77478 1.02999
1.80439 1.00712
1.76611 0.995848
1.80908 0.958648
1.84695 0.970632
1.83464 1.02529
1.83803 1.06011
1.7916 1.12636
1.85066 1.09665
1.74145 1.17997
1.626 1.23141
1.77923 1.14916
1.7285 1.14419
1.74305 1.08135
1.73246 1.09049
1.75572 1.11249
1.80213 1.07659
1.70984 1.15564
1.72494 1.14585
1.65744 1.19916
1.69696 1.21514
1.74538 1.20782
1.65666 1.27525
1.68813 1.28982
1.69813 1.26978
1.68182 1.23832
1.72367 1.19384
1.74278 1.13034
1.7379 1.10733
1.72296 1.13725
1.71351 1.14879
1.63223 1.2269
1.71271 1.21942
1.65151 1.24332
1.65693 1.21772
1.5789 1.20574
1.59077 1.21725
1.69917 1.1682
1.75834 1.1147
1.75989 1.09335
1.64271 1.1347
1.64308 1.09819
1.66102 1.09547
1.62892 1.12109
1.65134 1.08542
1.60964 1.09193
1.62501 1.03853
1.61262 1.00414
1.63977 0.979372
1.62018 1.00959
1.58013 1.0278
1.67515 1.00506
1.61688 1.00869
1.61556 1.02123
1.67547 1.00514
1.62218 1.05062
1.64637 0.980496
1.64464 1.00291
1.64639 0.988009
1.58396 1.00359
1.5569 1.00849
1.61591 1.01647
1.57403 1.01019
1.63045 0.986049
1.5975 1.01216
1.57432 0.981444
1.57083 0.981497
1.57155 1.0107
1.61119 1.03175
