# Supplementary material for: Stochastic bond dynamics facilitates alignment of malaria parasite at erythrocyte membrane upon invasion
Source: eLife. 2020 May 18;9:e56500. doi: 10.7554/eLife.56500 (PMC7269671; doi:10.7554/eLife.56500)
Supplement: Figure 2—source data 1. [file elife-56500-fig2-data1.zip › PARA_POSITIONS/pos91.dat]

2.48743 0.875411
2.56134 0.719034
2.54371 0.770062
2.45261 0.938599
2.54694 0.732205
2.55434 0.679373
2.52517 0.685606
2.47851 0.801738
2.53085 0.724103
2.49925 0.820761
2.49862 0.776234
2.52061 0.740403
2.50583 0.735394
2.48046 0.754348
2.50094 0.724653
2.49343 0.717789
2.52335 0.632422
2.50103 0.674854
2.51027 0.620776
2.49094 0.668892
2.50925 0.672586
2.48514 0.743737
2.48534 0.70949
2.46583 0.743081
2.47615 0.71567
2.46688 0.705252
2.47577 0.671145
2.44842 0.765744
2.48484 0.68477
2.46564 0.773393
2.4834 0.776771
2.46152 0.822056
2.46946 0.840851
2.51297 0.80271
2.51575 0.812512
2.51619 0.790726
2.45538 0.922109
2.50341 0.793113
2.52838 0.758083
2.56163 0.644057
2.53705 0.682448
2.50713 0.737238
2.47328 0.825224
2.52791 0.731445
2.48244 0.781823
2.4929 0.765098
2.50985 0.77055
2.47872 0.811418
2.50702 0.744714
2.52575 0.707223
2.5063 0.710453
2.43939 0.82873
2.4153 0.84654
2.45682 0.77658
2.45252 0.800312
2.39825 0.959205
2.46439 0.88651
2.40882 1.04736
2.42581 1.05191
2.50487 0.935747
2.52801 0.931534
2.52753 0.961981
2.54157 0.955181
2.54857 1.01049
2.58472 0.943725
2.58037 0.93004
2.54405 0.961615
2.51934 0.990525
2.50372 0.95889
2.49891 0.906051
2.45606 0.887817
2.43989 0.843057
2.44732 0.829977
2.41224 0.847036
2.42568 0.808291
2.44156 0.775899
2.38969 0.865208
2.41609 0.819733
2.42259 0.797148
2.42868 0.811048
2.49047 0.669639
2.47874 0.659729
2.46317 0.719573
2.47348 0.721783
2.48097 0.754525
2.46912 0.799667
2.46858 0.800502
2.44506 0.845536
2.39594 0.976352
2.4245 0.947935
2.44643 0.912522
2.44694 0.924272
2.50722 0.786268
2.46575 0.848686
2.46243 0.789272
2.41876 0.823777
2.397 0.861863
2.40635 0.854687
2.47763 0.75505
2.51406 0.73921
2.50089 0.802487
2.47623 0.835283
2.44822 0.863704
2.44169 0.86425
2.46876 0.793807
2.47002 0.811914
2.4725 0.778475
2.50675 0.676932
2.45155 0.707615
2.45514 0.623018
2.42116 0.581997
2.35966 0.606258
2.35195 0.574424
2.30862 0.682638
2.35031 0.631438
2.31868 0.713255
2.35811 0.656404
2.38251 0.636535
2.34745 0.725925
2.41361 0.572694
2.45846 0.518082
2.35994 0.795844
2.43961 0.613583
2.36025 0.771976
2.42038 0.641876
2.38818 0.71296
2.39319 0.637869
2.35694 0.743851
2.3646 0.727472
2.34074 0.765743
2.38683 0.704848
2.37654 0.755835
2.38812 0.713224
2.38098 0.727493
2.40915 0.724023
2.39083 0.822259
2.37695 0.863883
2.41595 0.798151
2.36924 0.857989
2.37334 0.823241
2.33499 0.922559
2.33275 0.954445
2.36886 0.87331
2.36261 0.872664
2.34989 0.891559
2.37911 0.793824
2.40476 0.687934
2.40161 0.711797
2.39218 0.713374
2.30628 0.825602
2.29887 0.782755
2.22694 0.88798
2.2477 0.870502
2.22172 0.930125
2.26729 0.881352
2.32783 0.7977
2.28931 0.90331
2.34873 0.810718
2.36847 0.806249
2.3539 0.866757
2.33658 0.894451
2.35884 0.818048
2.40896 0.75576
2.35083 0.838881
2.35492 0.810188
2.35741 0.734083
2.35814 0.673202
2.35285 0.719399
2.38574 0.681177
2.44309 0.594779
2.42366 0.644385
2.42085 0.710164
2.43565 0.710883
2.3845 0.837894
2.41879 0.755759
2.36496 0.872545
2.3904 0.781565
2.32295 0.871904
2.3638 0.763892
2.33432 0.797263
2.30275 0.798354
2.29812 0.828499
2.28069 0.876693
2.3184 0.827694
2.35877 0.797665
2.3358 0.904894
2.39747 0.804903
2.40313 0.809612
2.40072 0.82397
2.3768 0.896328
2.44093 0.79476
2.44302 0.827045
2.44929 0.802193
2.46551 0.805266
2.42303 0.851379
2.48396 0.650041
2.38927 0.827274
2.3659 0.826653
2.35572 0.832577
2.35979 0.813122
2.32706 0.90547
2.33318 0.879278
2.30302 0.918298
2.31831 0.890541
2.35303 0.79875
2.35627 0.810808
2.37499 0.824719
2.42635 0.742959
2.42012 0.735649
2.36437 0.834349
2.39131 0.745782
2.38593 0.730795
2.35139 0.756564
2.37775 0.680384
2.29111 0.857553
2.34056 0.720652
2.2647 0.859966
2.32539 0.73086
2.32313 0.675299
2.27314 0.764174
2.31439 0.694516
2.34118 0.667792
2.3763 0.69795
2.39025 0.731821
2.38151 0.743318
2.37962 0.694168
2.34416 0.725155
2.39167 0.590118
2.35932 0.643407
2.33617 0.630336
2.32233 0.655408
2.29685 0.714743
2.30122 0.702746
2.32559 0.638311
2.29971 0.708595
2.3165 0.711343
2.36177 0.719337
2.46151 0.558838
2.43885 0.664807
2.42401 0.675239
2.3853 0.742202
2.3589 0.809324
2.35859 0.855098
2.42534 0.747091
2.41574 0.824428
2.44011 0.739858
2.44305 0.666124
2.39224 0.710884
2.386 0.662187
2.35943 0.708295
2.31659 0.747219
2.27759 0.760296
2.27636 0.736104
2.29967 0.715474
2.27389 0.844058
2.35489 0.732848
2.30368 0.900504
2.38795 0.749705
2.36301 0.817666
2.39954 0.802812
2.39887 0.844464
2.42461 0.787426
2.36761 0.878658
2.37705 0.851096
2.42404 0.706668
2.41965 0.745974
2.35458 0.882032
2.34497 0.907435
2.34475 0.885838
2.3573 0.817793
2.32758 0.855591
2.38506 0.708531
2.3208 0.844958
2.34781 0.744239
2.32862 0.719136
2.32995 0.667837
2.2885 0.739792
2.34717 0.586147
2.35672 0.602328
2.33601 0.68577
2.32005 0.735049
2.40848 0.562016
2.35565 0.671263
2.39164 0.541059
2.36618 0.610358
2.38136 0.674
2.35359 0.798778
2.41123 0.788612
2.40002 0.8375
2.42529 0.834347
2.41049 0.841231
2.47559 0.761551
2.44096 0.8983
2.44596 0.897728
2.47334 0.835623
2.38917 0.994652
2.4453 0.899081
2.40672 0.952228
2.46674 0.862583
2.51991 0.780712
2.53988 0.771218
2.55891 0.693405
2.53593 0.71514
2.55343 0.641054
2.48174 0.744265
2.45077 0.718968
2.40343 0.758283
2.40968 0.755243
2.46336 0.696535
2.45922 0.777616
2.43766 0.816044
2.47643 0.720048
2.45958 0.744975
2.45707 0.7623
2.48694 0.708046
2.45311 0.807896
2.47857 0.706943
2.51369 0.659989
2.46825 0.730919
2.36201 0.918013
2.40334 0.799194
2.40035 0.835495
2.43281 0.738355
2.40476 0.813189
2.4425 0.682047
2.4398 0.65156
2.4206 0.674551
2.38847 0.766096
2.42014 0.702284
2.35301 0.857868
2.40837 0.757649
2.42164 0.788006
2.44882 0.819842
2.45218 0.833217
2.43336 0.832926
2.43187 0.807695
2.41966 0.825527
2.49916 0.619317
2.45922 0.644513
2.40309 0.721708
2.38985 0.677804
2.34981 0.729817
2.39186 0.637994
2.38938 0.65823
2.40794 0.650934
2.37352 0.759596
2.41761 0.674932
2.4344 0.648049
2.34983 0.794124
2.37767 0.734247
2.33831 0.798705
2.38972 0.729077
2.31612 0.897417
2.3507 0.857255
2.31551 0.89678
2.32589 0.861052
2.34579 0.819547
2.35426 0.815151
2.32716 0.838307
2.31416 0.848294
2.29559 0.815552
2.20131 0.908501
2.21546 0.849745
2.23879 0.781813
2.32457 0.65332
2.29924 0.742681
2.29037 0.752171
2.30584 0.697006
2.28279 0.793882
2.26641 0.855614
2.34089 0.721339
2.3038 0.779338
2.27327 0.754506
2.25124 0.707594
2.24555 0.705445
2.20895 0.780714
2.21653 0.769757
2.22667 0.756342
2.22111 0.76719
2.18104 0.863163
2.24101 0.783713
2.23278 0.8236
2.29513 0.756924
2.25732 0.928955
2.36349 0.731297
2.32944 0.841278
2.28542 0.959306
2.40867 0.72365
2.37576 0.805284
2.3228 0.848136
2.32014 0.845313
2.30065 0.885809
2.27872 0.873449
2.26121 0.890042
2.20296 0.986452
2.2941 0.832721
2.29723 0.880983
2.26403 0.989281
2.30725 0.964464
2.33662 0.929407
2.35485 0.875897
2.30591 0.945771
2.30645 0.975842
2.37272 0.879679
2.34447 0.94647
2.32476 0.953866
2.32303 0.93381
2.37046 0.859155
2.34143 0.875595
2.34431 0.894341
2.32138 0.900995
2.33336 0.807213
2.29812 0.822231
2.32804 0.733625
2.32484 0.762735
2.35008 0.719064
2.35604 0.666503
2.31144 0.753196
2.34922 0.633702
2.30971 0.654525
2.22983 0.763601
2.30079 0.602465
2.24542 0.719303
2.25685 0.727409
2.2813 0.703349
2.25354 0.767163
2.22868 0.842352
2.26617 0.821837
2.25997 0.84898
2.2926 0.762159
2.25462 0.825212
2.24979 0.834401
2.18772 0.959388
2.26443 0.877326
2.32255 0.735302
2.23579 0.883575
2.28844 0.748358
2.28078 0.740877
2.32047 0.657121
2.24373 0.844049
2.22252 0.881488
2.22371 0.831724
2.23521 0.786663
2.28137 0.662443
2.22723 0.814859
2.27086 0.783588
2.31639 0.740837
2.31043 0.786592
2.35096 0.720744
2.28933 0.879724
2.28372 0.894722
2.32647 0.808559
2.27321 0.946892
2.22107 1.04009
2.32556 0.872924
2.35258 0.842993
2.33379 0.893288
2.34411 0.880441
2.25739 0.985861
2.33252 0.819345
2.32442 0.842926
2.32781 0.830817
2.33546 0.810023
2.26239 0.946044
2.3322 0.826486
2.30654 0.875948
2.32278 0.795052
2.2611 0.840751
2.2329 0.807899
2.2747 0.698432
2.26121 0.704735
2.20511 0.850612
2.27502 0.696559
2.26873 0.726457
2.28709 0.709646
2.23586 0.860612
2.28232 0.832387
2.28319 0.841371
2.28214 0.861546
2.28084 0.868701
2.26647 0.937548
2.28173 0.918529
2.41484 0.699559
2.37535 0.776304
2.36063 0.801663
2.32486 0.873707
2.34499 0.826667
2.33826 0.842669
2.31011 0.880737
2.2987 0.853363
2.23647 0.904152
2.19257 0.967907
2.25755 0.878627
2.24814 0.921072
2.24871 0.975987
2.25918 1.01339
2.33111 0.926623
2.34966 0.911839
2.3074 0.976088
2.36506 0.879313
2.39948 0.861673
2.37022 0.922266
2.34739 0.88606
2.26867 0.988973
2.21043 1.09125
2.30559 0.96056
2.26861 1.02795
2.24242 1.05375
2.21513 1.06955
2.26288 0.958863
2.22461 1.00549
2.27368 0.880361
2.25762 0.967625
2.27615 0.954391
2.23862 1.02798
2.25891 0.962873
2.2119 0.995645
2.2137 0.986886
2.20737 0.991295
2.28274 0.854408
2.21189 1.01321
2.20902 1.05092
2.29446 0.913078
2.25784 0.98258
-1.26896 -1.57962
2.26847 0.974528
2.24143 1.06105
2.23391 1.06971
2.27797 0.960917
2.26567 0.971789
2.28034 0.891892
2.21013 0.97824
2.2785 0.815341
2.22219 0.867938
2.23347 0.836112
2.22178 0.868386
2.22768 0.870923
2.24497 0.827065
-1.09163 -1.56543
2.21116 0.940885
2.24823 0.890221
2.22568 0.894971
2.18092 0.937429
2.20085 0.925776
2.22628 0.845608
2.17042 0.931179
2.20691 0.864297
2.16283 0.925195
2.19713 0.835707
2.14685 0.931885
2.14166 0.954044
2.17579 0.900461
-1.19355 -1.51687
-1.19208 -1.49085
2.15331 0.94572
-1.25719 -1.49055
2.13655 1.03602
2.24144 0.859681
2.20073 0.952263
2.19089 0.983034
2.1982 1.01207
2.20264 0.990942
2.23027 0.864829
2.23242 0.806406
2.18859 0.79262
2.12956 0.834217
2.10129 0.859451
2.11631 0.815063
2.11278 0.820452
2.08131 0.856842
2.11974 0.732397
2.107 0.761442
2.07329 0.858631
2.12164 0.798032
2.12165 0.814682
2.11497 0.855139
2.10972 0.900234
2.14179 0.840751
-1.17521 -1.44106
2.1209 0.868049
2.20679 0.705057
2.14913 0.855089
2.16925 0.814001
2.15121 0.84416
2.14796 0.86676
-1.18753 -1.44166
2.14501 0.877758
2.09884 0.918021
2.10181 0.944762
-1.21802 -1.44273
2.1031 0.95206
-1.25415 -1.45361
2.16847 0.872111
-1.27468 -1.42854
2.19384 0.912053
-1.23403 -1.51935
2.18186 0.965313
-1.22632 -1.48596
2.17016 0.966596
-1.23685 -1.49743
2.22293 0.914347
2.21359 0.902059
-1.27144 -1.44683
2.17793 0.961061
-1.25877 -1.49127
2.21207 0.914319
2.1577 0.960977
-1.14187 -1.50043
2.12839 0.924712
2.14102 0.898672
-1.1049 -1.54132
2.08093 0.96705
-1.10153 -1.53808
2.08142 0.9179
2.02436 0.994853
2.04113 0.981703
-1.11638 -1.49212
2.09387 0.898345
2.0657 0.987649
-1.10607 -1.56149
2.10729 0.998893
2.12818 1.01512
2.13613 1.02891
2.1805 0.987762
2.16412 1.03206
2.18714 0.999796
2.17868 1.00108
2.14619 1.04603
2.20118 0.969224
2.28483 0.839582
2.25592 0.893874
2.23589 0.91306
2.1779 1.01064
2.2365 0.890112
2.15365 1.02745
2.22391 0.899986
2.17092 0.994776
2.18978 0.982526
2.20019 0.974463
2.15664 1.03142
2.19214 0.947773
2.13925 0.999764
2.17746 0.932145
2.12599 1.02746
-1.16895 -1.57246
2.21309 0.898483
2.19719 0.94423
2.20704 0.918378
2.19068 0.902695
2.2193 0.845722
2.22656 0.828679
2.16685 0.897186
2.15767 0.878578
2.14777 0.851156
-1.20321 -1.35838
2.18929 0.760279
2.15588 0.819766
2.15817 0.759669
2.1538 0.725089
2.12541 0.76293
2.1194 0.756963
2.09599 0.772294
2.13016 0.679905
-1.21914 -1.22453
2.12979 0.681225
-1.16718 -1.2612
2.12885 0.671568
2.11207 0.683369
2.15302 0.602572
2.11593 0.677153
2.10071 0.73762
2.09972 0.754213
2.11518 0.76489
2.15277 0.722516
2.16003 0.715547
2.14077 0.761489
2.136 0.777073
2.13208 0.811334
2.1449 0.84777
2.1857 0.843997
-1.26864 -1.40748
2.20467 0.935823
-1.37605 -1.42866
2.31553 0.870282
-1.39735 -1.45809
2.34835 0.845621
-1.35138 -1.53889
2.28112 0.947683
2.22224 1.02495
2.26333 0.903624
-1.22599 -1.51287
2.16265 0.917281
2.13413 0.880581
2.13686 0.84364
-1.11004 -1.4784
-1.11573 -1.51584
-1.14942 -1.48651
2.09772 0.96125
-1.18564 -1.50595
2.13334 0.935032
-1.14896 -1.5341
-1.17298 -1.49955
2.07779 1.02654
2.07868 0.956848
2.05129 0.965198
2.05243 0.911732
-1.06386 -1.43794
2.06758 0.820339
-1.03748 -1.45761
2.01208 0.876226
2.00497 0.879894
-1.04988 -1.42989
1.97738 0.889888
-1.04995 -1.38809
-0.999907 -1.45812
-1.02497 -1.40467
-0.999065 -1.44425
1.98493 0.883737
-1.03374 -1.41774
-1.06009 -1.41657
2.03223 0.870182
2.08642 0.812394
-1.08936 -1.44058
-1.10188 -1.37747
-1.05976 -1.40374
-1.0367 -1.39931
-1.07844 -1.38782
2.03658 0.895709
-1.08487 -1.42578
-1.08872 -1.46257
-1.1072 -1.4168
-1.10725 -1.43676
-1.103 -1.44739
-1.05881 -1.47085
2.07577 0.917899
-1.09467 -1.46861
2.13916 0.866149
2.11027 0.884271
2.1005 0.882397
-0.951723 -1.57953
2.05807 0.921316
2.06438 0.905688
-1.02067 -1.49787
1.9892 0.963219
2.01032 0.930211
1.9809 0.967412
-0.991499 -1.49244
-1.02341 -1.49136
2.05334 0.906151
2.04096 0.927219
-1.10072 -1.4208
2.13505 0.746637
2.08361 0.803642
2.04558 0.92498
2.1104 0.892374
2.16186 0.862581
-1.10707 -1.52531
-1.10516 -1.55489
2.13723 0.960338
2.13221 0.957082
2.11345 1.02832
2.17257 0.950888
2.13141 0.966937
2.12239 0.920224
2.1054 0.928042
2.12633 0.852201
2.06563 0.88777
2.0251 0.933599
1.9831 0.989403
1.9849 0.996548
1.98024 1.02005
2.08322 0.901949
2.08404 0.969397
2.15181 0.914237
2.10537 0.996331
2.13914 0.948567
2.09937 1.05721
2.13149 1.04084
2.20874 0.950424
2.1302 1.04978
2.11484 1.03359
2.09844 1.06597
2.10187 1.04307
2.14627 0.959731
2.15587 0.953275
2.15625 0.937914
-1.14662 -1.52906
2.11587 0.944202
2.13927 0.825642
2.05262 0.935228
2.0593 0.907505
2.03481 0.95597
2.04795 0.921139
2.09489 0.83657
2.04824 0.898197
2.01928 0.955338
2.02648 0.911045
2.01418 0.952106
-1.05725 -1.5076
2.02848 0.956834
-1.05155 -1.5234
-1.03541 -1.51793
-1.05044 -1.47374
2.07191 0.84527
-1.09349 -1.44771
2.06528 0.899084
-1.05951 -1.52792
2.07119 0.906562
2.06553 0.901063
2.05159 0.911826
2.03888 0.875449
1.92971 0.987972
1.92337 0.971037
1.96704 0.858453
1.96196 0.877743
1.93602 0.921105
1.90336 0.970151
1.9363 0.950511
2.00984 0.906516
2.02321 0.948039
2.03179 0.981233
-0.991933 -1.64968
2.03342 1.07259
2.03482 1.08397
2.10827 0.986898
-1.07643 -1.60117
2.10334 0.964352
-1.02464 -1.58163
2.03179 0.930399
1.94866 1.05794
2.00354 1.01701
1.96916 1.06535
1.95793 1.06899
-0.987387 -1.59753
1.9675 1.09112
2.03752 1.00852
2.0293 1.03282
2.06212 0.968649
-1.01111 -1.5766
2.05241 0.967581
2.0122 0.994735
2.02791 0.984482
2.05078 0.949303
2.01549 1.00425
2.00522 1.04546
2.04897 1.01114
2.05523 0.999641
2.0743 0.958197
2.02921 0.974992
2.08017 0.888392
2.03331 0.971912
2.05212 0.930994
2.0333 0.969032
2.0365 0.990724
2.05898 0.988463
2.09865 0.931472
2.14864 0.879008
2.096 0.997132
2.11404 0.96484
2.16435 0.928276
2.19774 0.884218
2.1916 0.916173
2.1448 0.970373
2.18489 0.919403
2.15738 0.956704
2.17928 0.974717
2.19423 0.956651
2.16508 0.99109
2.19763 0.956445
2.18402 0.995283
2.1702 1.01781
2.25806 0.86997
2.21328 0.946847
2.14512 1.03711
2.17825 1.03441
-0.999334 -1.72031
2.22239 1.02717
2.24536 1.0128
2.21617 1.03777
2.24702 0.957098
2.22389 0.937331
2.18883 0.98324
2.25718 0.971678
2.23656 1.05402
2.29688 0.983617
-1.119 -1.63721
2.22932 0.993167
2.23934 0.972164
2.25241 0.990634
2.31596 0.903974
2.33708 0.852723
2.30969 0.896968
2.34053 0.8721
2.32564 0.921258
2.3351 0.886884
2.26891 0.986417
2.25462 1.00403
-1.17615 -1.58905
-1.17244 -1.56928
2.30377 0.888785
2.28004 0.880978
2.30185 0.876573
2.32593 0.828972
2.33128 0.886022
2.39971 0.793065
2.37582 0.877283
2.28771 1.04689
2.39747 0.902855
2.34065 1.01669
2.40233 0.961402
2.44224 0.892499
2.4815 0.788031
2.45423 0.779773
2.42167 0.78545
2.45272 0.671789
2.39296 0.818897
2.43159 0.745847
2.43268 0.719709
2.42397 0.725983
2.43883 0.732952
2.4233 0.764025
2.39728 0.86666
2.42994 0.776065
2.4273 0.75923
2.43872 0.727424
2.36971 0.83725
2.38149 0.838864
2.42369 0.851078
2.439 0.887303
2.37187 1.01888
2.43719 0.95818
2.37999 1.10666
2.45099 1.0234
2.38279 1.12109
2.38665 1.11787
2.48401 0.984725
2.5388 0.938384
2.50409 0.947568
2.46207 0.931577
2.41016 0.993944
2.32954 1.07133
-1.0441 -1.78964
2.28584 1.09193
2.28414 1.05162
-1.08376 -1.67567
2.21094 1.01397
2.19595 1.01064
2.22044 0.972206
2.22265 0.972236
2.15135 1.03762
2.18124 0.941531
2.15527 0.949406
2.13082 0.979246
2.1259 0.980092
2.1416 0.973273
2.15767 0.975815
2.14312 1.00248
2.10607 1.02473
2.12349 0.988793
2.08966 1.06771
2.07642 1.11629
2.1541 1.02533
2.16867 1.00772
2.17274 1.0161
2.12949 1.07483
2.20704 0.942198
2.17588 1.01658
2.1849 1.01812
2.16932 0.99496
2.15173 0.980712
2.18495 0.910092
2.15265 0.95038
2.1464 0.955445
2.16472 0.889047
2.14462 0.899015
2.16032 0.825851
2.14548 0.816931
2.07582 0.946547
2.10567 0.896521
2.09559 0.919452
2.12848 0.864648
2.05121 0.983675
2.03277 0.97253
2.05029 0.976814
2.11905 0.859381
2.10079 0.89647
2.04721 0.940495
-1.00932 -1.50903
2.0073 0.916777
1.99992 0.912598
2.0333 0.873598
2.02677 0.878379
2.01082 0.901828
1.99122 0.908655
1.98686 0.882852
2.02441 0.845495
2.06327 0.843996
2.07884 0.825975
2.03638 0.883478
2.04613 0.861264
2.04578 0.880965
2.04034 0.90231
2.06745 0.888939
2.07334 0.892731
2.04 0.94609
2.06775 0.926559
2.05878 1.00504
2.09795 0.961741
2.07747 0.98597
2.01633 1.03744
1.96681 1.06718
2.07385 0.914096
2.03077 1.02056
2.14636 0.937322
2.13605 1.03919
2.18502 1.02542
2.13393 1.17774
2.17702 1.13652
2.21042 1.09327
2.21956 1.07615
2.24468 1.02441
2.24815 1.01203
2.29957 0.930901
2.26683 0.92316
2.28056 0.831545
2.19991 0.884514
2.15876 0.892829
2.15665 0.85873
2.16487 0.858973
2.11223 0.979687
2.13484 0.951742
2.17257 0.915176
2.15453 1.02122
2.151 1.09592
2.22632 1.04661
2.19596 1.1361
2.32936 0.986372
2.25556 1.11638
2.26555 1.05683
2.22675 1.07382
2.21662 1.06195
2.22783 1.00253
2.19495 1.02633
2.2208 0.958136
2.19807 0.982818
2.22843 0.924758
2.24912 0.859085
2.21845 0.880569
2.14344 0.959089
2.14631 0.889319
2.08379 0.929584
2.10285 0.858354
2.07753 0.910378
2.08308 0.917349
2.08196 0.948937
2.09505 0.932152
2.01426 1.02535
2.15067 0.828229
2.14362 0.867033
2.11812 0.945402
2.13361 0.951728
2.13677 0.937508
2.10946 0.916298
2.0267 0.979458
2.0361 0.929894
2.02364 0.917006
1.99444 0.96063
2.05194 0.877558
2.01575 0.914386
1.99967 0.95016
1.99927 0.985688
1.98813 1.03727
2.00189 1.02844
2.03936 1.00453
2.06968 0.994618
2.03883 1.03283
2.12208 0.859815
2.05589 0.931405
1.99112 0.942904
1.96797 0.882463
1.95545 0.85049
2.00521 0.794143
1.99683 0.835574
1.95565 0.917918
2.01738 0.877555
2.00574 0.922768
2.05644 0.90612
1.96881 1.0577
2.02762 0.978577
1.95119 1.06158
1.9852 0.976208
1.94921 1.01001
1.97901 0.962867
1.90059 1.05923
1.99445 0.927303
1.97073 0.954991
1.95552 0.969431
1.94311 0.948439
1.9694 0.852501
1.90375 0.91526
1.89896 0.881399
1.82522 0.962596
1.86713 0.888122
1.84213 0.909997
1.81319 0.910036
1.80082 0.906472
1.82565 0.891794
1.81214 0.903201
1.81142 0.93867
1.83912 0.966209
1.93584 0.869423
1.97206 0.88747
1.94992 0.928327
2.01612 0.867636
1.96056 0.961988
1.97651 0.92516
1.89588 0.992873
1.98565 0.86938
1.92681 0.969011
1.9843 0.891889
2.02908 0.854991
2.03975 0.856785
2.07085 0.806871
2.01983 0.911002
1.97861 0.921552
1.95238 0.936252
1.95248 0.911297
1.96563 0.89631
2.01625 0.797612
2.00235 0.864001
1.96238 0.947383
1.9318 0.947532
1.898 0.971079
1.89976 0.980516
1.91592 0.963459
1.9947 0.889375
2.07283 0.829954
2.14977 0.688966
2.08769 0.83792
2.11328 0.793269
2.10584 0.781203
2.07142 0.833056
2.03254 0.873206
1.98941 0.845411
1.88624 0.935713
1.89285 0.872814
1.9086 0.817198
1.91766 0.768436
1.9058 0.802087
1.91242 0.800001
1.92298 0.802423
1.90337 0.883321
1.94013 0.853512
1.91412 0.941697
1.95521 0.923297
1.92047 0.98731
1.92142 0.953561
2.00102 0.86
1.91555 0.953066
1.85496 1.00507
1.93164 0.889705
1.86564 0.973578
1.89747 0.901382
1.94608 0.792434
1.82405 0.964062
1.88815 0.877605
1.88282 0.908691
1.88078 0.935897
1.91542 0.859
1.87019 0.885831
1.90316 0.81862
1.89558 0.837275
1.87221 0.911056
1.92266 0.818054
1.92174 0.762628
1.83992 0.858013
1.88184 0.819562
1.83021 0.890291
1.79291 0.933208
1.82843 0.882564
1.85032 0.875369
1.87849 0.826688
1.8609 0.839274
1.88231 0.802155
1.87009 0.813034
1.81943 0.898544
1.84927 0.866125
1.9191 0.795318
1.85246 0.904422
1.8527 0.88271
1.92444 0.771722
1.8302 0.931784
1.81522 0.914637
1.71938 0.967265
1.72952 0.979532
1.80551 0.918627
1.7493 0.972809
1.77722 0.942422
1.80852 0.909539
1.74755 0.986826
1.79318 0.915593
1.82677 0.871494
1.87042 0.765399
1.78044 0.857239
1.82366 0.815169
1.76037 0.891339
1.71121 0.927963
1.70527 0.931447
1.7144 0.9218
1.74833 0.911721
1.74169 0.940254
1.84406 0.770984
1.76173 0.869661
1.69598 0.976731
1.80572 0.855648
1.80335 0.909601
1.83068 0.877436
1.83928 0.881632
1.83259 0.952975
1.90665 0.887346
1.88759 0.927085
1.81347 1.05668
1.87268 0.9641
1.85677 0.98601
1.80264 1.0421
1.79514 1.01572
1.81303 0.98668
1.78403 0.998391
1.80393 0.939452
1.76831 0.982307
1.79494 0.938263
1.71902 1.03506
1.80523 0.906888
1.69834 1.01012
1.72306 0.96255
1.73718 0.951565
1.77069 0.925854
1.74475 0.969231
1.75905 0.952839
1.75702 0.936558
1.73688 0.965496
1.73559 0.949115
1.66279 1.02807
1.62791 1.0383
1.69715 0.983034
1.67729 1.01417
1.72116 0.982281
1.72125 0.968949
1.78342 0.901776
1.6923 1.0155
1.7657 0.922398
1.77429 0.974396
1.82379 0.925656
1.88129 0.875026
1.81771 0.960885
1.83897 0.91131
1.78644 0.993645
1.77563 1.00386
1.77496 0.997628
1.71665 1.02437
1.7553 0.978432
1.76264 0.973774
1.74489 0.997144
1.74181 0.9964
1.78948 0.961705
1.80659 0.95387
1.83989 0.926146
1.75582 1.02049
1.79902 0.96546
1.77889 0.97214
1.79306 0.943687
1.7327 0.970812
1.71649 0.923726
1.66757 0.975988
1.6524 1.00164
1.68069 0.96018
1.62906 1.0237
1.65309 0.99476
1.56591 1.08819
1.60534 1.09125
1.68133 1.03746
1.66189 1.04451
1.6355 1.08056
1.61334 1.08792
1.61923 1.04009
1.60451 1.0238
1.62519 0.961766
1.62047 0.94534
1.67305 0.899065
1.59853 1.02512
1.5997 1.0332
1.59775 1.01246
1.58077 0.998911
1.61106 0.987655
1.61571 0.998274
1.6655 0.979028
1.65633 1.00762
1.69496 0.950298
1.60858 1.06452
1.63917 1.00446
1.66826 0.966007
1.67294 0.920949
1.60039 0.980031
1.57249 0.958864
1.54408 0.996711
1.61368 0.940553
1.58457 1.01377
1.62778 0.988362
1.60241 1.01826
1.59709 1.0116
1.60298 1.01434
1.67159 0.937961
1.62464 1.00547
1.68914 0.91596
1.68177 0.943996
1.69259 0.964405
1.68581 0.99114
1.68126 0.982439
1.67933 0.936594
1.66293 0.92555
1.62809 0.941651
1.64942 0.900219
1.58883 0.953888
1.55479 0.977915
1.61499 0.87475
1.61814 0.888176
1.59484 0.964084
1.64348 0.919902
1.60186 0.998754
1.63951 0.956344
1.66335 0.899621
1.62643 0.907233
1.62306 0.892207
1.60536 0.904537
1.54994 0.934327
1.56569 0.923866
1.57805 0.912759
1.63241 0.837242
1.67173 0.818519
1.65736 0.880565
1.68982 0.869137
1.66245 0.897055
1.67975 0.832125
1.70137 0.804647
1.6484 0.83492
1.65329 0.794836
1.68196 0.78009
1.62412 0.881776
1.66199 0.852424
1.65189 0.875206
1.65131 0.905677
1.65476 0.931658
1.71287 0.841679
1.68842 0.866615
1.67326 0.85233
1.61349 0.942598
1.58292 0.978124
1.58884 1.00836
1.65571 0.951814
1.62549 1.03116
1.64531 0.997604
1.71124 0.920282
1.73897 0.881492
1.69157 0.928731
1.7265 0.872287
1.71702 0.87947
1.6683 0.932164
1.64779 0.960656
1.66919 0.989887
1.71547 1.00845
1.75127 0.996618
1.70117 1.06491
1.71376 1.05215
1.75693 0.990619
1.79055 0.924055
1.76827 0.953888
1.72472 1.02669
1.7677 0.992107
1.76424 1.00066
1.74537 1.02792
1.75413 1.01803
1.7347 1.02943
1.70989 1.06668
1.7249 1.05848
1.77199 0.989418
1.80518 0.975584
1.7284 1.03891
1.73688 0.981598
1.75066 0.896655
1.69122 0.946014
1.72098 0.880539
1.72907 0.900275
1.71663 0.947042
1.74105 0.920541
1.70956 0.980797
1.68437 1.01615
1.60946 1.06282
1.60747 1.04992
1.67682 0.972161
1.75213 0.937291
1.72846 0.96175
1.76006 0.895129
1.72478 0.925684
1.73745 0.906097
1.73569 0.925076
1.7468 0.934845
1.72316 1.01046
1.71214 1.0779
1.78527 1.0153
1.76883 0.987729
1.73473 0.980364
1.79544 0.90784
1.75504 0.952141
1.758 0.965298
1.78412 0.916168
1.76639 0.914031
1.71579 0.979765
1.74416 0.935434
1.685 0.994875
1.67038 0.992089
1.63765 1.07496
1.66863 1.08711
1.79698 0.992697
1.78106 1.05434
1.75726 1.10228
1.84062 1.03537
1.78892 1.12203
1.8681 1.03223
1.86892 1.01072
1.79962 1.07178
1.80157 1.06521
1.84168 1.02229
1.83103 1.01707
1.86856 0.927134
1.84769 0.950974
1.8139 0.974165
1.83415 0.916378
1.82373 0.928057
1.90257 0.853176
1.86266 0.94233
1.93169 0.863405
1.90269 0.899043
1.85455 0.97567
1.92025 0.89788
1.91446 0.919327
1.86325 1.01376
1.91434 1.01712
1.88507 1.08409
1.8857 1.09412
1.89491 1.08826
1.92367 1.04957
1.91441 1.0368
1.93151 1.00818
1.914 1.0237
1.92278 0.987917
1.95431 0.927836
1.93225 0.965801
1.87726 0.974999
1.79995 1.09594
1.86776 1.0282
1.84828 1.01884
1.7986 1.06831
1.81308 1.04295
1.80731 1.00633
1.78953 1.01418
1.78498 1.032
1.85169 0.952679
1.79977 0.98202
1.80365 0.925491
1.73788 0.94694
1.73135 0.926167
1.72395 0.918946
1.77725 0.833429
1.70087 0.903107
1.74147 0.855457
1.76565 0.82447
1.77541 0.816009
1.76071 0.849857
1.71622 0.934049
1.73885 0.905531
1.72303 0.921432
1.74711 0.881783
1.70216 0.939989
1.68213 0.941199
1.66251 0.938432
1.65954 0.907389
1.66406 0.902988
1.69608 0.89662
1.72465 0.862229
1.69268 0.915657
1.70557 0.907289
1.68241 0.971205
1.75839 0.916647
1.76546 0.913332
1.71996 0.945389
1.68486 1.01074
1.73109 0.974529
1.68197 1.03461
1.72697 0.977385
1.75129 0.942373
1.75975 0.933483
1.78685 0.875822
1.74839 0.917007
1.7334 0.973188
1.74304 0.990569
1.7923 0.950929
1.73144 1.01263
1.77438 0.947288
1.72611 0.992427
1.76934 0.927741
1.76163 0.904417
1.75557 0.899769
1.74447 0.923944
1.75739 0.938775
1.77368 0.883307
1.69812 0.965558
1.67433 0.960216
1.66674 0.946659
1.71871 0.914545
1.71504 0.952654
1.74328 0.937094
1.75189 0.926678
1.78229 0.939903
1.77353 0.990937
1.74691 1.06404
1.84726 0.95869
1.79517 1.02988
1.76766 1.03125
1.68405 1.05408
1.7502 0.934763
1.69854 0.953583
1.72548 0.918435
1.71704 0.943192
1.65442 0.991695
1.70821 0.917096
1.66457 0.958967
1.73029 0.894202
1.72144 0.910692
1.69141 0.94903
1.68056 0.994089
1.6173 1.06007
1.65287 1.04922
1.67325 1.06585
1.75993 0.953373
1.71687 1.00034
1.71496 0.987131
1.77283 0.934112
1.69544 1.03862
1.77576 0.955553
1.66249 1.06452
1.68439 1.00527
1.69893 0.942986
1.67828 0.926623
1.70642 0.880677
1.64058 0.956137
1.70034 0.87962
1.71052 0.826271
1.70044 0.871219
1.75137 0.807431
1.69973 0.858705
1.67689 0.849394
1.65578 0.84751
1.62079 0.846318
1.57743 0.888231
1.62611 0.851806
1.53056 0.984732
1.55302 1.02766
1.64565 0.954194
1.66437 0.934003
1.64982 0.972377
1.70933 0.92381
1.7135 0.961392
1.67479 1.04339
1.72338 1.03375
1.71417 1.0586
1.71518 1.02409
1.6204 1.12307
1.62206 1.10845
1.65351 1.05632
1.62798 1.0705
1.63712 1.0267
1.56998 1.08887
1.62632 1.04761
1.63608 1.01196
1.59786 1.02781
1.49561 1.11095
1.57025 1.0184
1.53289 1.03457
1.57027 0.979653
1.57292 0.961086
1.48273 1.02064
1.58626 0.868396
1.49811 0.958217
1.47468 0.961478
1.50195 0.89701
1.4699 0.94503
1.4966 0.93335
1.52681 0.915677
1.52541 0.950783
1.56459 0.935564
1.59684 0.903031
1.60617 0.894124
1.63009 0.873969
1.63269 0.893457
1.5334 0.984113
1.56739 0.938959
1.54949 0.973101
1.50875 1.02469
1.48862 1.04784
1.55197 0.984138
1.57542 0.913246
1.55658 0.886679
1.56374 0.861316
1.50775 0.921269
1.55599 0.872431
1.55545 0.869115
1.59904 0.781334
1.53127 0.850825
1.51888 0.848698
1.50765 0.880163
1.49396 0.921278
1.54491 0.893105
1.51231 0.931103
1.532 0.927637
1.60362 0.87483
1.62627 0.867914
1.5994 0.923043
1.57741 0.933209
1.61955 0.861472
-0.696241 -1.41563
1.53087 0.961183
1.52839 0.971054
1.5279 0.995158
1.56421 0.988292
1.5659 0.991341
1.58418 0.931841
1.52927 0.942202
1.52418 0.905529
1.48955 0.926798
1.44702 0.969705
-0.642838 -1.44026
1.40495 1.02842
1.44145 1.03287
1.51924 0.970499
1.54562 0.957587
1.53817 0.989392
1.53246 0.962982
1.55345 0.938603
1.52656 0.943199
1.50823 0.996159
1.4974 1.01371
1.47718 1.032
1.47481 1.03543
1.45805 1.02612
1.42313 1.03541
1.42915 1.00251
1.44547 0.983589
1.50508 0.960936
1.51796 0.960653
1.56428 0.915212
1.58201 0.881317
1.52432 0.96797
-0.697811 -1.42605
1.53155 1.01772
1.55954 0.996177
-0.777445 -1.44129
1.60399 0.944554
1.56266 0.962762
1.54301 0.939112
-0.69949 -1.38969
-0.638243 -1.4062
-0.585469 -1.44538
-0.57301 -1.44224
1.47696 0.936213
-0.599679 -1.4239
1.58831 0.864718
-0.682426 -1.41968
1.58404 0.964953
1.60105 0.936043
1.52605 1.00666
1.56374 0.980745
1.54942 1.01682
1.56769 0.999896
-0.695828 -1.49055
-0.709207 -1.47022
1.6129 0.969658
-0.657824 -1.53264
-0.632213 -1.53929
1.55793 1.04953
-0.595337 -1.60164
-0.662189 -1.54916
-0.666985 -1.56341
1.5898 1.03111
-0.694911 -1.54051
1.58561 1.03477
-0.692817 -1.48412
1.56871 0.978735
-0.645592 -1.46352
1.5649 0.943366
1.53262 0.958679
1.57233 0.906013
1.58661 0.888514
1.55232 0.928018
-0.654423 -1.45979
1.63664 0.933064
1.59289 1.03169
1.68294 1.00388
1.64449 1.06448
1.73993 1.00388
1.74546 1.02533
1.73487 1.08226
1.83717 1.01371
1.77537 1.07311
1.81309 1.03006
1.8264 1.02602
1.80747 0.987454
1.8423 0.931603
1.7923 0.961889
1.72958 1.00871
1.71856 0.985603
1.77177 0.910891
1.76802 0.913756
1.8165 0.864223
1.78712 0.859524
1.77993 0.885093
1.78844 0.903922
1.76487 0.91765
1.76888 0.907482
1.82421 0.826403
1.83564 0.840524
1.8311 0.873805
1.83152 0.848579
1.8151 0.874937
1.8368 0.904964
1.83067 0.932353
1.86148 0.931436
1.78514 1.02735
1.78874 1.00287
1.74768 1.03129
1.73077 1.02382
1.79248 0.999592
1.79776 1.03633
1.77892 1.08968
1.89621 0.998555
1.89516 1.00327
1.92065 0.951309
1.876 0.945901
1.88279 0.900039
1.8648 0.900107
1.80712 0.922255
1.83609 0.801912
1.79916 0.871827
1.75744 0.92203
1.79678 0.864553
1.86007 0.815308
1.85428 0.853135
1.90761 0.790161
1.85136 0.909639
1.90787 0.855905
1.90068 0.865698
1.90418 0.836589
1.83557 0.921525
1.83185 0.933563
1.83729 0.924997
1.80475 0.938235
1.73078 1.01908
1.79019 0.99806
1.87756 0.888782
1.86617 0.898893
1.81491 0.933468
1.83387 0.897728
1.7824 0.96279
1.7633 0.998139
1.84017 0.927193
1.78342 1.00751
1.8104 0.995615
1.84869 0.937274
1.82027 0.963988
1.8381 0.925308
1.87948 0.848729
1.84938 0.848013
1.77225 0.944753
1.74645 0.967062
1.78403 0.898199
1.75299 0.905463
1.6916 0.966068
1.66735 0.955356
1.73488 0.842136
1.7051 0.912344
1.71711 0.908701
1.72712 0.895619
1.72121 0.929916
1.74334 0.917225
1.75902 0.930758
1.73801 0.967669
1.7023 1.02602
1.73589 1.03217
1.72772 1.05892
1.66371 1.12395
1.65447 1.13175
1.67109 1.11284
1.70227 1.11012
1.65201 1.18069
1.71348 1.11497
1.73814 1.09896
1.69899 1.1292
1.6821 1.10328
1.64468 1.10668
1.60244 1.12832
1.64181 1.07754
1.66557 1.03411
1.4932 1.15656
1.51197 1.14219
1.54006 1.11118
1.53193 1.11432
1.57045 1.04525
1.58259 0.974678
1.60969 0.886428
1.60302 0.835278
1.51103 0.923575
1.52292 0.893856
1.51911 0.889255
1.48746 0.906183
1.47609 0.936178
1.52677 0.899461
1.52215 0.913461
1.54977 0.903099
1.56741 0.847213
1.47435 0.916076
1.4732 0.913812
1.42736 0.966659
1.41478 0.980589
1.43669 0.95982
1.49036 0.908756
1.46032 0.94388
1.43343 0.979248
1.43584 0.974975
1.44108 0.947421
1.39282 0.961753
1.37567 0.951689
1.35821 0.97725
1.35884 0.994883
1.39604 0.973848
1.43355 0.94753
1.4636 0.924271
1.41912 0.97343
1.44158 0.923408
1.41797 0.953136
1.45028 0.932589
1.42041 0.951164
1.39639 0.968032
1.40635 0.928755
1.35687 0.925901
1.35078 0.923127
1.39803 0.888969
1.39397 0.893383
1.36425 0.94154
1.39982 0.913775
1.41581 0.899789
1.42135 0.920253
1.45314 0.936488
1.46171 0.942716
1.48884 0.922521
1.4379 0.940359
1.42084 0.953137
1.39542 0.949577
1.43906 0.884736
1.38399 0.945143
1.37932 0.953212
1.40762 0.931478
1.36379 0.952129
1.46045 0.8413
1.44348 0.862198
1.43467 0.847571
1.45683 0.780692
1.39329 0.83064
1.35934 0.87341
1.4202 0.798695
1.41742 0.819973
1.4298 0.828785
1.36911 0.888403
1.42796 0.818826
1.38828 0.887767
1.34362 0.975739
1.42803 0.896039
1.39837 0.920521
1.4297 0.867073
1.38217 0.915761
1.33555 0.942163
1.32159 0.942465
1.3957 0.853958
1.39899 0.800725
1.37847 0.832649
1.32879 0.895494
1.31288 0.900688
1.30425 0.877334
1.28587 0.865672
1.25085 0.899368
1.26631 0.928403
1.38518 0.825047
1.32078 0.909845
1.339 0.881437
1.34922 0.87721
1.35719 0.857749
1.36362 0.897809
1.37104 0.911454
1.3311 0.936461
1.3538 0.889446
1.28482 0.969665
1.29206 0.959724
1.26825 0.999772
1.30473 0.995729
1.27969 1.03436
1.30264 1.0432
1.34996 1.01448
1.39881 0.953593
1.42465 0.933738
1.35495 0.986419
1.36937 0.943318
1.35185 0.969756
1.38596 0.933442
1.37624 0.958665
1.39851 0.928934
1.37897 0.933853
1.2927 0.968582
1.33503 0.894192
1.28775 0.924208
1.28811 0.928333
1.24754 0.95618
1.30739 0.908234
1.22821 0.955549
1.21892 0.924918
1.20286 0.911097
1.20754 0.936268
1.28414 0.895843
1.21671 0.971774
1.29744 0.907734
1.24969 0.963238
1.24873 0.948365
1.19779 0.969731
1.15919 0.97863
1.0955 1.02141
1.19713 0.948332
1.14356 0.999508
1.13607 1.00779
1.18986 0.95649
1.17184 0.97054
1.19828 0.966704
1.11839 1.02887
1.16113 1.00449
1.21395 0.96848
1.2361 0.929069
1.22495 0.960609
1.21327 1.01024
1.1867 1.02525
1.21341 1.00499
1.18912 1.0361
1.09129 1.10633
1.12063 1.05405
1.17689 0.987546
1.14621 0.989635
1.15139 0.987623
1.1548 0.984217
1.13601 0.979596
1.11874 0.945771
1.11781 0.90729
1.04334 0.932399
1.04356 0.933006
1.10746 0.912541
1.11126 0.915848
1.05366 0.94843
1.07228 0.905316
1.07741 0.891658
1.06962 0.890613
1.10316 0.843097
1.06542 0.858269
1.02165 0.878485
1.03984 0.874985
1.03803 0.865794
1.03615 0.855193
1.0503 0.856843
1.06182 0.86693
1.08918 0.869178
1.07276 0.922852
1.0568 0.962466
1.1246 0.930142
1.08289 0.961635
1.01306 0.990721
1.11437 0.897036
1.1423 0.862349
1.12689 0.855652
1.12782 0.845895
1.09602 0.825729
1.05449 0.853196
1.0433 0.842086
1.05361 0.843278
1.06562 0.83146
1.06974 0.8369
1.07515 0.843689
1.12049 0.829453
1.05212 0.911922
1.13126 0.860801
1.1485 0.826685
1.12043 0.850919
1.14022 0.831889
1.11936 0.858274
1.07469 0.887974
1.12272 0.837894
1.089 0.871417
1.11752 0.843454
1.12081 0.861464
1.09319 0.880364
1.13373 0.83467
1.08623 0.857685
1.04048 0.872355
1.02549 0.874757
1.06675 0.829745
0.931961 0.905929
0.934661 0.913214
0.897725 0.942719
0.906404 0.968685
0.970073 0.953661
1.04738 0.931771
1.00392 0.982426
1.02499 0.97876
1.05031 0.967729
1.10707 0.914886
1.13134 0.894479
1.10858 0.871906
1.07946 0.873006
0.992115 0.920915
1.00292 0.884586
0.953367 0.89638
0.925803 0.912592
0.868464 0.954257
0.867468 0.973144
0.878323 0.955923
0.919809 0.931722
0.953017 0.923411
0.884498 0.965715
0.856879 0.963528
0.845024 0.975527
0.842064 1.0233
0.865784 1.02952
0.810704 1.04299
0.854219 1.02517
0.854138 1.00449
0.832088 0.983561
0.819667 0.984837
0.856183 0.984695
0.863078 0.992584
0.917143 0.964289
0.854026 1.00965
0.882586 1.00063
0.928184 0.962346
0.87426 0.99487
0.832961 1.01687
0.918367 0.998555
0.88847 1.04561
0.907203 1.04627
0.912835 1.03497
0.89636 1.01769
0.932969 0.964485
0.924651 0.920348
0.814201 0.933634
0.819406 0.917868
0.831905 0.889472
0.78699 0.884921
0.835438 0.8395
0.815524 0.828264
0.801915 0.825178
0.785796 0.85927
0.823092 0.866035
0.796163 0.879324
0.720629 0.919623
0.759311 0.88307
0.757218 0.89291
0.765778 0.897489
0.784672 0.904786
0.808278 0.924288
0.85183 0.934097
0.856962 0.934152
0.820684 0.938885
0.805346 0.943283
0.833929 0.952222
0.793764 0.973085
0.798119 0.959519
0.790239 0.92283
0.752001 0.907751
0.830363 0.869071
0.770337 0.895794
0.776278 0.887958
0.830248 0.858433
0.752843 0.893572
0.7399 0.900756
0.699017 0.921652
0.738667 0.913283
0.73853 0.906042
0.724747 0.901837
0.683452 0.908838
0.745801 0.913084
0.785587 0.919126
0.828979 0.911112
0.741351 0.955136
0.757838 0.941853
0.745226 0.933828
0.703385 0.917113
0.729212 0.893819
0.712948 0.902435
0.644885 0.915756
0.609714 0.927564
0.690896 0.885736
0.624342 0.904793
0.624465 0.9041
0.623187 0.901614
0.619729 0.908748
0.650964 0.876887
0.646628 0.870755
0.613078 0.885378
0.592442 0.868505
0.614688 0.852375
0.599884 0.841769
0.640207 0.838462
0.634773 0.848566
0.607149 0.879662
0.724767 0.844824
0.682554 0.877095
0.680977 0.886222
0.716138 0.877775
0.698408 0.886194
0.671155 0.906685
0.676694 0.925801
0.714155 0.909702
0.689994 0.923726
0.702854 0.914052
0.766027 0.896529
0.742413 0.908117
0.855452 0.870117
0.791479 0.913514
0.739419 0.931093
0.825774 0.915382
0.809897 0.959229
0.801437 0.971686
0.860096 0.959254
0.829699 0.999397
0.856616 0.973587
0.739027 0.995197
0.768132 0.960636
0.814657 0.924299
0.740338 0.934667
0.757718 0.900526
0.689142 0.914294
0.698375 0.916556
0.633504 0.945977
0.637818 0.945985
0.670404 0.941978
0.672755 0.939058
0.68174 0.925616
0.717089 0.905974
0.690411 0.901219
0.698572 0.916938
0.708666 0.91444
0.666806 0.960752
0.687469 0.995988
0.642203 1.0167
0.643528 1.02227
0.633783 1.00575
0.639332 0.993764
0.640833 0.968207
0.653118 0.945227
0.645778 0.942657
0.690732 0.954823
0.716308 0.96008
0.764217 0.942457
0.776606 0.91103
0.680076 0.906692
0.711512 0.886848
0.719842 0.878727
0.72949 0.884281
0.631876 0.914734
0.741536 0.872073
0.6495 0.892081
0.694906 0.878445
0.713203 0.879416
0.74016 0.86973
0.763757 0.87484
0.766061 0.882489
0.737657 0.880647
0.795504 0.865348
0.775043 0.881593
0.761876 0.874399
0.733344 0.854821
0.711153 0.873129
0.713651 0.881736
0.684807 0.900355
0.73889 0.882056
0.727449 0.863417
0.69877 0.883611
0.696329 0.897959
0.695993 0.902865
0.643927 0.909557
0.70393 0.891654
0.647366 0.891412
0.691285 0.907654
0.668291 0.923542
0.699048 0.943171
0.707756 0.976767
0.739362 0.983629
0.756272 0.99146
0.774081 0.966673
0.81365 0.947597
0.744228 0.966714
0.773233 0.963333
0.68004 0.984316
0.742295 0.933471
0.69856 0.919797
0.663409 0.914581
0.653454 0.90252
0.686446 0.894246
0.665157 0.915629
0.591731 0.934284
0.586343 0.907128
0.603032 0.880917
0.596144 0.872497
0.622813 0.875371
0.602385 0.894395
0.613009 0.899949
-0.0706491 -1.1748
0.596348 0.903772
0.636074 0.924532
0.64202 0.937577
0.5737 0.930546
0.592033 0.924859
0.647863 0.912618
0.60671 0.917446
0.547398 0.93953
-0.0562172 -1.18023
0.521879 0.937379
0.570663 0.928643
0.582608 0.934279
0.574176 0.931484
0.563227 0.928951
0.535517 0.916695
-0.0752908 -1.12376
0.542295 0.88215
0.568097 0.873922
0.585732 0.88167
0.556182 0.886625
-0.132864 -1.11588
0.568239 0.919179
0.560871 0.911976
0.559323 0.914547
-0.0943569 -1.16173
0.00962699 -1.19978
-0.0642392 -1.1969
0.582101 0.95553
0.544153 0.957702
0.540899 0.926364
0.512915 0.90205
0.548162 0.884171
0.00876839 -1.13971
0.54679 0.853892
0.545075 0.843182
0.561061 0.830333
0.530735 0.843287
0.575495 0.849301
0.584778 0.863278
0.527054 0.876811
0.557478 0.880139
0.572184 0.899347
0.624775 0.938395
0.669675 0.93817
0.694607 0.949324
-0.134949 -1.25126
0.744513 0.983164
0.735278 0.994796
0.747664 0.982629
0.762655 0.931142
0.735103 0.917024
0.725457 0.897571
0.662687 0.891151
0.678181 0.88201
0.645476 0.898839
0.708527 0.863462
0.738946 0.839859
0.7341 0.817514
0.805766 0.798074
0.821356 0.814853
0.775889 0.842523
0.771961 0.860257
0.767425 0.903047
0.757879 0.911018
-0.258306 -1.19838
0.710882 0.97958
0.751955 0.958196
0.698648 0.963125
0.708729 0.931306
0.710698 0.895125
0.639478 0.88942
0.676106 0.861004
0.641966 0.872198
0.616751 0.888052
0.588275 0.917404
-0.235279 -1.09441
0.585465 0.901412
0.591937 0.904681
-0.206385 -1.11308
0.552194 0.958774
0.571391 0.954379
0.575118 0.96201
-0.207598 -1.13379
-0.164481 -1.11151
0.467492 0.948096
0.491375 0.92494
0.479925 0.909958
0.444219 0.905093
0.433093 0.920328
0.468823 0.916011
-0.249577 -1.04072
0.520133 0.883587
0.479229 0.867865
0.504002 0.84351
0.441713 0.849484
-0.135588 -0.985401
0.415193 0.835623
0.457585 0.817377
0.390903 0.842902
0.411374 0.836099
0.426209 0.819706
0.38991 0.839978
0.461744 0.831752
0.412525 0.871511
-0.151368 -1.01455
-0.134027 -1.04696
0.523017 0.920647
0.476979 0.933981
-0.198724 -1.07596
0.519377 0.908239
0.492051 0.887063
0.518022 0.857565
-0.224107 -0.965004
-0.194129 -0.939643
-0.208803 -0.915488
-0.205861 -0.911243
-0.132056 -0.954649
0.451015 0.820999
-0.166271 -0.990899
-0.200571 -1.00898
0.488223 0.88242
0.506433 0.892665
0.515799 0.889031
-0.205415 -1.0414
-0.187133 -1.054
-0.212705 -1.03382
-0.196629 -1.02846
-0.16204 -1.03441
-0.101571 -1.03851
-0.179975 -1.02009
0.514885 0.850961
-0.233715 -1.01704
-0.173674 -1.03344
-0.146789 -1.03141
-0.104183 -1.03883
-0.173542 -1.00543
-0.165849 -1.00978
-0.179579 -1.02436
-0.178151 -1.04153
-0.15189 -1.06438
-0.0890412 -1.08387
-0.0705544 -1.10959
-0.0588714 -1.12265
-0.034138 -1.13578
-0.00332646 -1.12706
-0.0379267 -1.11914
-0.0818288 -1.09444
-0.0600878 -1.08338
0.0101127 -1.08418
-0.0223346 -1.08358
0.0122211 -1.08482
-0.0589978 -1.07963
-0.0899422 -1.06844
-0.0771404 -1.07723
-0.0849502 -1.09077
-0.0810306 -1.09526
0.00716239 -1.08649
-0.0382007 -1.08678
-0.0699557 -1.07091
-0.0612526 -1.05236
-0.0826342 -1.03561
-0.152625 -1.02517
-0.151869 -1.02464
-0.116106 -1.03348
-0.0750768 -1.05435
-0.0263141 -1.08358
-0.0857234 -1.07752
-0.0648103 -1.04865
-0.0857736 -1.03138
-0.0234243 -1.0287
-0.0733835 -1.02257
-0.0034576 -1.0212
-0.0443217 -1.00103
-0.0808021 -0.992558
-0.0561461 -1.00719
-0.00697032 -1.01084
-0.033559 -1.00774
-0.0468825 -1.01102
-0.00945161 -1.02148
-0.0114765 -1.03148
0.0120062 -1.04589
0.0493537 -1.04028
0.000351581 -1.03901
0.0210358 -1.03611
0.00272718 -1.0212
0.0537262 -0.991557
-0.0177571 -0.97887
0.0059534 -0.982547
0.0651016 -0.978107
0.0163441 -0.989772
0.0672895 -1.0097
0.121375 -1.03938
0.0539128 -1.06555
0.0793764 -1.07869
0.0940201 -1.07394
0.110204 -1.09543
0.100465 -1.09611
0.168291 -1.08084
0.173697 -1.08541
0.137034 -1.08194
0.171349 -1.06601
0.136855 -1.07204
0.103741 -1.08635
0.21572 -1.08162
0.218432 -1.08574
0.191911 -1.07397
0.234882 -1.05626
0.154176 -1.06497
0.154063 -1.06222
0.0507461 -1.04861
0.0999706 -1.01366
0.0610507 -1.01438
0.014307 -1.02028
0.133416 -1.00606
0.0768272 -1.04793
0.0665111 -1.06483
0.190804 -1.04166
0.189684 -1.04247
0.176037 -1.02104
0.101738 -1.00127
0.061901 -0.991475
0.0750352 -0.979432
0.0944555 -0.984484
0.121286 -0.992921
0.190516 -0.990519
0.172385 -1.00161
0.24414 -0.997083
0.157967 -1.01553
0.112934 -1.01963
0.144845 -0.994694
0.186337 -0.966524
0.121783 -0.973855
0.0540307 -0.982549
0.0680488 -0.98101
0.0837487 -0.976073
0.0460264 -0.972112
0.0967743 -0.962245
0.082146 -0.94678
0.0865913 -0.932653
0.0698976 -0.928499
0.109852 -0.929385
0.102655 -0.942562
0.0971863 -0.946984
0.0449395 -0.961102
0.0350697 -0.967293
0.0924306 -0.971348
0.106412 -0.971215
0.00732105 -0.972249
0.045579 -0.970235
-0.00636401 -0.977394
0.0812664 -0.972897
0.0698922 -0.985995
0.0427882 -0.995566
-0.00295873 -0.99688
0.00235597 -0.985699
0.0941931 -0.980505
0.0840922 -0.965918
0.100159 -0.944455
0.103549 -0.951609
0.162974 -0.950322
0.149683 -0.953653
0.145818 -0.978614
0.0875848 -1.00862
0.0865663 -1.01496
0.104987 -1.0038
0.0496089 -0.9913
0.0714391 -0.977408
0.0964206 -0.967898
0.152725 -0.935036
0.190538 -0.917939
0.190449 -0.91264
0.132318 -0.916988
0.108746 -0.92607
0.1029 -0.920113
0.0860492 -0.907925
0.0563583 -0.914151
0.00334488 -0.944758
0.0845603 -0.93488
0.0796193 -0.942349
0.112392 -0.964833
0.138527 -0.990513
0.0764237 -1.02518
0.121923 -1.01956
0.101847 -1.03144
0.167862 -1.02812
0.171141 -1.03033
0.205532 -1.01025
0.166835 -1.00302
0.133494 -1.00897
0.111596 -0.998892
0.147611 -0.962475
0.162232 -0.942367
0.00658931 -0.96675
0.0960718 -0.971649
0.0716829 -0.9907
0.0652484 -1.01081
0.0475204 -1.00905
0.075342 -1.0068
0.0261237 -1.01068
0.0698421 -1.0017
0.101637 -0.983711
0.116345 -0.981009
0.0773539 -1.00437
0.0735306 -1.00636
0.144614 -0.99681
0.154857 -0.984647
0.153531 -0.968751
0.180116 -0.955418
0.124715 -0.952573
0.190545 -0.949673
0.126577 -0.969634
0.189986 -0.953694
0.138017 -0.969495
0.17627 -0.957267
0.176172 -0.941935
0.110404 -0.946688
0.0890434 -0.9421
0.106079 -0.94461
0.154962 -0.924332
0.178835 -0.906848
0.12522 -0.926594
0.149926 -0.929187
0.172271 -0.927818
0.0873414 -0.940799
0.086203 -0.929457
0.103724 -0.927265
0.214118 -0.901701
0.140246 -0.917327
0.167917 -0.925333
0.161791 -0.934662
0.149486 -0.948092
0.184377 -0.943151
0.0680833 -0.978801
0.0524812 -0.996273
0.0389135 -1.00697
0.128476 -0.992663
0.161612 -0.987608
0.117898 -0.986506
0.173227 -0.977145
0.139868 -0.99307
0.178977 -0.998871
0.205465 -0.984949
0.179282 -0.992298
0.13154 -0.993745
0.16357 -0.967675
0.205995 -0.947196
0.172612 -0.945802
0.217729 -0.94502
0.169705 -0.960952
0.244553 -0.941158
0.283527 -0.913776
0.238598 -0.936049
0.217675 -0.955818
0.228352 -0.96742
0.201851 -0.989957
0.222542 -0.996515
0.254746 -0.971978
0.232763 -0.952686
0.252597 -0.93101
0.263241 -0.922841
0.299571 -0.904195
0.263837 -0.913158
0.217648 -0.913995
0.265424 -0.893708
0.320718 -0.874831
0.228941 -0.92595
0.224109 -0.949814
0.250493 -0.969197
0.290122 -0.967409
0.335539 -0.934772
0.249769 -0.965611
0.258923 -0.94324
0.240739 -0.923272
0.280339 -0.896628
0.209103 -0.935051
0.189764 -0.945839
0.246198 -0.912308
0.179047 -0.917195
0.210011 -0.902131
0.240652 -0.901129
0.259432 -0.888311
0.176876 -0.911658
0.131621 -0.902313
0.18752 -0.871913
0.164292 -0.875628
0.160917 -0.891073
0.178654 -0.91557
0.222561 -0.927141
0.228501 -0.945252
0.268065 -0.928576
0.178768 -0.935377
0.130887 -0.935151
0.121261 -0.945543
0.0965838 -0.955716
0.110555 -0.947523
0.0545832 -0.941519
0.144746 -0.918198
0.126856 -0.90557
0.131012 -0.87961
0.135284 -0.880077
0.181925 -0.879307
0.131866 -0.903135
0.114106 -0.915589
0.177019 -0.918355
0.168029 -0.920298
0.24358 -0.898477
0.125822 -0.917803
0.150362 -0.936413
0.149801 -0.95055
0.168536 -0.948214
0.214097 -0.950264
0.268073 -0.949103
0.26657 -0.964628
0.242791 -0.978272
0.278327 -0.941822
0.288484 -0.916914
0.280905 -0.898089
0.292142 -0.876802
0.283134 -0.874878
0.235812 -0.879939
0.30405 -0.839581
0.221962 -0.868117
0.234243 -0.87919
0.256009 -0.878308
0.26656 -0.860079
0.22481 -0.883174
0.160101 -0.911402
0.14669 -0.899279
0.172302 -0.860107
0.158 -0.855207
0.186936 -0.852683
0.163782 -0.875151
0.170767 -0.873099
0.189612 -0.870812
0.203739 -0.876016
0.200001 -0.901731
0.21157 -0.935367
0.335251 -0.922495
0.3802 -0.914535
0.336566 -0.932102
0.347685 -0.903942
0.413869 -0.871395
0.295786 -0.93087
0.350133 -0.899025
0.33419 -0.897286
0.321956 -0.911435
0.272864 -0.951735
0.285836 -0.976433
0.29121 -0.990197
0.321299 -0.980927
0.288792 -1.00465
0.324497 -1.02189
0.352757 -1.01149
0.361729 -0.974512
0.263035 -0.983967
0.282209 -0.978124
0.298126 -0.972625
0.340405 -0.956196
0.289386 -0.96004
0.311537 -0.928876
0.238149 -0.944062
0.196265 -0.952427
0.150289 -0.956643
0.222722 -0.939499
0.23118 -0.940451
0.215059 -0.960657
0.250518 -0.965714
0.332085 -0.934745
0.367035 -0.908613
0.31239 -0.912454
0.279031 -0.90633
0.348821 -0.862851
0.325708 -0.869328
0.302802 -0.89021
0.28288 -0.92543
0.289603 -0.911871
0.303353 -0.906094
0.280012 -0.927814
0.308992 -0.924524
0.273622 -0.978117
0.324824 -0.971138
0.304964 -0.967709
0.348781 -0.94279
0.303624 -0.948924
0.308242 -0.93566
0.252263 -0.954613
0.301274 -0.928714
0.283464 -0.902172
0.263596 -0.885212
0.237407 -0.876572
0.163361 -0.894971
0.282796 -0.889575
0.192161 -0.950011
0.248741 -0.961928
0.230173 -0.981805
0.215997 -1.01413
0.196968 -1.04457
0.197289 -1.03989
0.192395 -1.03394
0.227407 -1.01385
0.193057 -0.996622
0.214803 -0.958474
0.188347 -0.957001
0.223473 -0.927195
0.239644 -0.920705
0.25946 -0.932382
0.236091 -0.950248
0.22754 -0.963417
0.267751 -0.949302
0.20498 -0.982219
0.236579 -0.975883
0.292606 -0.934196
0.256925 -0.932249
0.257532 -0.939122
0.2651 -0.940089
0.207458 -0.94002
0.226311 -0.922101
0.128897 -0.921848
0.22616 -0.886687
0.145485 -0.915838
0.17924 -0.907376
0.276618 -0.872523
0.279433 -0.880245
0.252335 -0.877374
0.199233 -0.896718
0.227412 -0.904149
0.223622 -0.929856
0.209111 -0.949219
0.277041 -0.90585
0.239557 -0.891701
0.188629 -0.891737
0.157845 -0.89641
0.132423 -0.902456
0.122726 -0.904089
0.202338 -0.895065
0.179013 -0.894099
0.205173 -0.864042
0.231441 -0.836908
0.206847 -0.849609
0.219939 -0.848383
0.265129 -0.864302
0.211089 -0.898413
0.169559 -0.921628
0.175052 -0.926053
0.258041 -0.904174
0.183232 -0.931049
0.137675 -0.939252
0.136442 -0.926631
0.152811 -0.927374
0.155036 -0.955097
0.196425 -0.964133
0.18376 -0.998507
0.15476 -1.0177
0.145941 -1.00772
0.195913 -0.9761
0.204121 -0.97286
0.132796 -0.979747
0.127081 -0.963519
0.171627 -0.937349
0.163051 -0.942617
0.151855 -0.948928
0.200095 -0.931217
0.0824735 -0.950474
0.214012 -0.921504
0.133819 -0.948965
0.12948 -0.952315
0.128568 -0.965558
0.141347 -0.957124
0.168712 -0.966822
0.103255 -0.995613
0.144877 -0.993969
0.149218 -0.998742
0.174002 -0.990952
0.188344 -0.984214
0.224695 -0.993096
0.217284 -0.993485
0.137647 -1.01978
0.198652 -1.00431
0.192124 -0.996998
0.221982 -0.979545
0.259758 -0.965863
0.203173 -0.982482
0.271599 -0.954078
0.25884 -0.938277
0.260424 -0.90129
0.19606 -0.901903
0.20736 -0.882925
0.208453 -0.89284
0.281789 -0.871332
0.234245 -0.87943
0.198998 -0.882457
0.213325 -0.878571
0.212526 -0.881337
0.225093 -0.879405
0.231991 -0.893964
0.213003 -0.910612
0.17898 -0.932943
0.187122 -0.916704
0.125214 -0.928281
0.204167 -0.894338
0.212095 -0.874113
0.206983 -0.863509
0.15855 -0.854302
0.187488 -0.85237
0.184503 -0.885888
0.1627 -0.900619
0.187216 -0.890092
0.240098 -0.887784
0.27541 -0.889631
0.25289 -0.905637
0.222263 -0.912333
0.200224 -0.906158
0.179277 -0.893402
0.0959843 -0.890171
0.159973 -0.858159
0.210249 -0.846457
0.196721 -0.851816
0.279449 -0.822159
0.183728 -0.881458
0.197533 -0.877011
0.201376 -0.874507
0.217289 -0.878525
0.176215 -0.916016
0.225324 -0.906261
0.235344 -0.903798
0.212195 -0.93081
0.285214 -0.929591
0.248056 -0.946739
0.274615 -0.930235
0.22865 -0.95751
0.207305 -0.961011
0.187312 -0.962943
0.266386 -0.938658
0.278216 -0.936981
0.306753 -0.906752
0.218846 -0.909808
0.165101 -0.900007
0.162209 -0.889755
0.132753 -0.884133
0.223766 -0.874273
0.269876 -0.881633
0.344695 -0.860376
0.244136 -0.902699
0.298202 -0.891173
0.341919 -0.899177
0.340523 -0.939543
0.225666 -0.998848
0.295407 -0.993643
0.228153 -1.02534
0.298366 -0.992245
0.248579 -1.01134
0.241782 -1.01324
0.216461 -1.00814
0.180974 -0.974866
0.260941 -0.899296
0.242987 -0.908508
0.326507 -0.864785
0.247289 -0.880555
0.256275 -0.888475
0.276959 -0.868223
0.239438 -0.903015
0.221084 -0.907837
0.250772 -0.88341
0.256022 -0.893004
0.273841 -0.905405
0.251203 -0.911792
0.25114 -0.905512
0.205155 -0.920386
0.24311 -0.921683
0.232435 -0.938207
0.249033 -0.935907
0.24708 -0.92836
0.246709 -0.915521
0.223609 -0.918236
0.239987 -0.904428
0.263771 -0.89403
0.237422 -0.888748
0.191673 -0.878735
0.253295 -0.847883
0.189764 -0.86942
0.180551 -0.8769
0.197938 -0.905731
0.225613 -0.927857
0.283868 -0.908454
0.223986 -0.918349
0.228097 -0.922471
0.225993 -0.924295
0.191919 -0.941072
0.211278 -0.935405
0.227159 -0.934013
0.262726 -0.928402
0.248487 -0.92915
0.240102 -0.929088
0.221615 -0.942308
0.22628 -0.932015
0.316192 -0.905109
0.296853 -0.907736
0.255599 -0.927291
0.252172 -0.915035
0.196229 -0.919098
0.20655 -0.929423
0.263675 -0.929007
0.250757 -0.928111
0.285099 -0.905002
0.264087 -0.880133
0.254165 -0.854558
0.256997 -0.837015
0.24793 -0.841432
0.263768 -0.82404
0.277539 -0.836799
0.235372 -0.881692
0.32015 -0.902543
0.367526 -0.906224
0.28629 -0.961975
0.297881 -0.958352
0.299955 -0.93355
0.338576 -0.916076
0.273589 -0.95214
0.261992 -0.953559
0.319994 -0.926205
0.317807 -0.90579
0.32431 -0.892212
0.273803 -0.908263
0.230663 -0.926791
0.282033 -0.905122
0.299706 -0.884988
0.313479 -0.854049
0.225261 -0.90771
0.211738 -0.924812
0.194466 -0.954961
0.240494 -0.962437
0.232823 -0.965186
0.23856 -0.961302
0.216472 -0.950474
0.249311 -0.943893
0.22934 -0.964697
0.226998 -0.94587
0.240033 -0.934417
0.25981 -0.925726
0.124295 -0.979098
0.239314 -0.948073
0.230826 -0.952675
0.256472 -0.92979
0.236338 -0.929929
0.189947 -0.920109
0.224545 -0.91325
0.226073 -0.912175
0.108469 -0.929158
0.152779 -0.926623
0.116596 -0.932949
0.0589204 -0.931294
0.119832 -0.907954
0.147685 -0.904291
0.160685 -0.920707
0.159665 -0.939542
0.185949 -0.948508
0.191307 -0.957778
0.151314 -0.98151
0.236841 -0.953858
0.223335 -0.941372
0.216694 -0.93217
0.266017 -0.907814
0.206811 -0.925943
0.165807 -0.923063
0.182428 -0.914151
0.174796 -0.929551
0.212788 -0.917054
0.271421 -0.884368
0.180716 -0.919044
0.139304 -0.926406
0.152477 -0.926887
0.165997 -0.926285
0.178269 -0.937488
0.19446 -0.944357
0.225437 -0.927798
0.297234 -0.914697
0.305132 -0.89884
0.286816 -0.911472
0.272627 -0.919369
0.15493 -0.954555
0.127973 -0.950658
0.155061 -0.939709
0.156323 -0.929887
0.183952 -0.89709
0.168778 -0.897292
0.1629 -0.899595
0.134309 -0.931035
0.174566 -0.944617
0.160179 -0.971718
0.23408 -0.964295
0.248637 -0.954063
0.195686 -0.960922
0.136482 -0.976409
0.159021 -0.960975
0.208969 -0.913789
0.182009 -0.902831
0.13498 -0.907515
0.193172 -0.887395
0.15089 -0.91237
0.165619 -0.930941
0.158828 -0.932726
0.200183 -0.914332
0.103422 -0.94932
0.14148 -0.958842
0.171856 -0.967254
0.179921 -0.978645
0.234984 -0.958425
0.223613 -0.946927
0.159108 -0.938346
0.194001 -0.909714
0.183752 -0.916771
0.14314 -0.921002
0.0882148 -0.934018
0.09943 -0.934582
0.140186 -0.939446
0.177158 -0.942988
0.183935 -0.986056
0.170956 -1.02597
0.225645 -1.04507
0.323648 -1.02707
0.304815 -1.02097
0.319847 -0.99622
0.249333 -1.01692
0.184684 -1.01974
0.290677 -0.961901
0.250432 -0.956901
0.255226 -0.920251
0.226393 -0.892202
0.266908 -0.864343
0.273008 -0.874973
0.265755 -0.872466
0.238695 -0.874107
0.302429 -0.848358
0.296239 -0.860214
0.331511 -0.861925
0.316894 -0.892728
0.32035 -0.885994
0.296008 -0.890413
0.244595 -0.924888
0.173461 -0.94844
0.22627 -0.913483
0.267229 -0.897727
0.231354 -0.88755
0.203496 -0.882544
0.187233 -0.882265
0.185571 -0.875144
0.171447 -0.85708
0.155471 -0.867173
0.150719 -0.874662
0.0910137 -0.892352
0.0698144 -0.891534
0.100795 -0.886004
0.0702822 -0.892276
0.105877 -0.897402
0.1736 -0.909287
0.179043 -0.91593
0.120295 -0.939056
0.137703 -0.922462
0.120034 -0.932654
0.0257429 -0.948764
0.0321821 -0.939605
0.0565824 -0.926754
0.05783 -0.909033
0.0608284 -0.889083
0.0400354 -0.867295
-0.0503981 -0.852597
-0.00998077 -0.844943
0.00716203 -0.869965
-0.0266672 -0.894407
-0.041195 -0.920513
-0.00998217 -0.926223
-0.0342825 -0.9283
-0.083217 -0.94093
-0.0532507 -0.954271
-0.11381 -0.949153
-0.056026 -0.938403
-0.0483103 -0.921446
-0.060921 -0.92547
-0.0871509 -0.922805
-0.0239537 -0.913571
-0.0577481 -0.905687
-0.0695572 -0.888142
0.0374059 -0.86728
-0.0167293 -0.875348
-0.0458675 -0.882027
-0.0198166 -0.884681
-0.00485276 -0.889524
0.030292 -0.891895
-0.0379526 -0.916981
0.0160794 -0.918888
-0.0207497 -0.929595
-0.0605857 -0.941638
0.0171919 -0.972709
-0.0335387 -0.990528
-0.0455465 -0.986559
-0.0509591 -0.978258
-0.0021664 -0.984021
-0.0235031 -1.00152
0.0173762 -1.00693
-0.0695811 -0.996031
-0.0278279 -0.968308
-0.0324906 -0.954972
-0.0546052 -0.97986
-0.0437819 -1.00271
-0.0173005 -1.01055
-0.0604392 -1.01877
-0.0144619 -1.04375
0.00834206 -1.06055
0.0873074 -1.04929
0.0614886 -1.04198
-0.00711678 -1.03596
0.122189 -1.01225
0.0470688 -0.999163
0.0641567 -0.969756
-0.0106593 -0.975542
-0.0320619 -0.976739
-0.0428724 -0.987037
-0.0247179 -0.980278
-0.0237631 -0.963067
-0.0153642 -0.955219
-0.0312914 -0.973044
0.0126079 -0.972503
-0.0337033 -0.967428
-0.11968 -0.95802
-0.141845 -0.949993
-0.118245 -0.933889
-0.112764 -0.923948
-0.064556 -0.914857
-0.0603619 -0.934565
-0.0551618 -0.950282
-0.0354672 -0.961912
-0.0215724 -0.978867
-0.0420531 -0.983422
0.039293 -0.973851
-0.0106429 -0.965829
0.00285476 -0.944422
0.073189 -0.904196
0.00410367 -0.903943
0.0240272 -0.89513
0.0478051 -0.90302
0.072584 -0.931788
0.0600448 -0.954564
0.0102851 -0.979356
0.0619548 -1.01076
0.0299566 -1.02373
0.0162037 -1.02475
0.0138565 -1.02036
0.0218991 -1.02364
0.0545377 -1.01819
0.0782152 -1.03285
0.109623 -1.0446
0.161436 -1.04829
0.0907875 -1.0432
0.144521 -1.02615
0.0577657 -1.0163
0.0798422 -1.00969
0.109587 -1.00386
0.0847471 -0.989343
0.0823937 -0.989126
0.18821 -0.990974
0.147865 -1.01036
0.176938 -1.00727
0.157136 -1.00618
0.157647 -1.00696
0.152927 -0.997481
0.107015 -0.965951
0.156412 -0.935887
0.145549 -0.910523
0.143369 -0.891662
0.0982164 -0.898221
0.118783 -0.900466
0.185658 -0.903458
0.222695 -0.882439
0.159277 -0.881517
0.0847222 -0.910169
0.0720982 -0.909917
0.0868764 -0.913998
0.0754877 -0.910679
0.094936 -0.930743
0.0853112 -0.939689
0.0563864 -0.96217
0.0833626 -0.959592
0.146028 -0.953084
0.0805985 -0.976147
0.0982342 -0.958112
0.117289 -0.927447
0.0871096 -0.934295
0.0485352 -0.946874
0.0455161 -0.940214
0.0490143 -0.956203
-0.00775015 -0.984762
0.0210215 -0.98267
0.036427 -0.981729
0.0177957 -0.964659
0.0389196 -0.968431
0.02985 -0.96081
0.0443336 -0.963222
0.0815492 -0.962103
0.0351862 -0.976927
0.0694439 -0.982662
-0.0123717 -0.974355
-0.0174465 -0.969712
-0.0529864 -0.973471
-0.0298551 -0.967289
0.020511 -0.950701
0.0577289 -0.960877
0.0166279 -0.968446
0.0280406 -0.953376
0.0215924 -0.937026
-0.0231697 -0.940848
-0.0189549 -0.938508
-0.0259189 -0.922637
-0.00622187 -0.901104
-0.0149636 -0.892821
-0.0562091 -0.90561
-0.0345588 -0.91039
-0.0844807 -0.909567
-0.0705191 -0.920548
-0.0823583 -0.929326
-0.166628 -0.90641
-0.19673 -0.894062
-0.205967 -0.89944
-0.130736 -0.920152
-0.156749 -0.940196
-0.0823723 -0.954914
-0.1217 -0.959503
-0.152865 -0.9646
-0.192221 -0.969128
-0.170646 -0.97055
-0.216302 -0.964825
-0.11354 -0.987039
-0.149946 -0.987281
-0.110498 -0.993878
-0.127438 -0.982478
-0.127399 -0.985082
-0.167236 -0.992653
-0.185508 -0.997686
-0.148808 -1.0001
-0.23528 -0.98732
-0.144509 -0.987815
-0.199823 -0.956812
-0.219351 -0.96404
-0.172326 -0.977058
-0.128419 -0.978807
-0.131658 -0.992885
-0.171159 -0.988908
-0.167356 -0.966947
-0.14479 -0.960107
-0.121681 -0.966323
-0.0926398 -0.956985
-0.162829 -0.930997
-0.177975 -0.90777
-0.180587 -0.916418
-0.238231 -0.921092
-0.213534 -0.948084
-0.243404 -0.946533
-0.179384 -0.964764
-0.220096 -0.962591
-0.221404 -0.985784
-0.204477 -0.988935
-0.207494 -0.990828
-0.319129 -0.985869
-0.31967 -0.986446
-0.278273 -0.989565
-0.306929 -0.973314
-0.285689 -0.983294
-0.283274 -0.975755
-0.30445 -0.965382
-0.288574 -0.969273
-0.284925 -0.960782
-0.253089 -0.995106
-0.304118 -0.991119
-0.294901 -0.987915
-0.28955 -0.984413
-0.34867 -0.969361
-0.300029 -1.00668
-0.357802 -1.01701
-0.333401 -1.02171
-0.268572 -1.04981
-0.249603 -1.05177
-0.249534 -1.0439
-0.312381 -1.03445
-0.280718 -1.04799
-0.374002 -1.02392
-0.364611 -1.01858
-0.323745 -1.01081
-0.318289 -0.988594
-0.293669 -0.98764
-0.288275 -0.97803
-0.281218 -0.982655
-0.231848 -0.99295
-0.27312 -0.988723
-0.296375 -0.976634
-0.287601 -0.980341
-0.313097 -0.964549
-0.364209 -0.94071
-0.340554 -0.954811
-0.312178 -0.970495
-0.282866 -0.99662
-0.32826 -0.984491
-0.319966 -0.98549
-0.385027 -0.973553
-0.364587 -0.996078
-0.337915 -1.02878
-0.39043 -1.02725
-0.397313 -1.03255
-0.409623 -1.01374
-0.291531 -1.02741
-0.381154 -0.977121
-0.348174 -0.982139
-0.33882 -0.982423
-0.309974 -1.00017
-0.372616 -0.944533
-0.350376 -0.931228
-0.285801 -0.945996
-0.316625 -0.926335
-0.321499 -0.924734
-0.337819 -0.931243
-0.338525 -0.932303
-0.30901 -0.942131
-0.315482 -0.942325
-0.364886 -0.936198
-0.372435 -0.946448
-0.420798 -0.940352
-0.367938 -0.958683
-0.390445 -0.959949
-0.323921 -0.978096
-0.254935 -1.00771
-0.272211 -1.00371
-0.31563 -0.998655
-0.338467 -0.984871
-0.269801 -0.993579
-0.325538 -0.991161
-0.361181 -1.00193
-0.31103 -1.04774
-0.340533 -1.05386
-0.264254 -1.0833
-0.279045 -1.08866
-0.220846 -1.09171
-0.273113 -1.07134
-0.258951 -1.07398
-0.252794 -1.07168
-0.263629 -1.06012
-0.266526 -1.06058
-0.230333 -1.07144
-0.239178 -1.03804
-0.191245 -1.02083
-0.207431 -1.03938
-0.169596 -1.0563
-0.102312 -1.09064
-0.126072 -1.09775
-0.133276 -1.0947
-0.131686 -1.0596
-0.112151 -1.01968
-0.12525 -1.01727
-0.172018 -0.994042
-0.105199 -0.991149
-0.0656065 -0.985145
-0.085761 -0.975114
-0.12349 -0.976923
-0.136901 -0.988589
-0.127741 -0.995263
-0.149869 -0.987124
-0.167309 -0.991031
-0.171277 -0.981014
-0.217103 -0.977355
-0.199282 -0.980398
-0.202234 -0.98845
-0.22889 -0.971967
-0.24895 -0.9722
-0.218221 -0.985608
-0.201157 -1.01113
-0.213951 -1.02426
-0.19933 -1.03038
-0.238151 -1.02988
-0.260478 -1.02241
-0.259697 -1.03397
-0.167464 -1.06389
-0.210014 -1.05573
-0.188163 -1.05841
-0.214669 -1.05276
-0.221316 -1.03193
-0.211093 -1.01813
-0.202558 -0.99571
-0.228628 -0.968581
-0.219382 -0.970959
-0.18675 -1.0005
-0.250921 -0.995561
-0.181042 -1.00396
-0.171201 -1.01595
-0.181462 -0.986952
-0.151104 -0.985237
-0.217706 -0.963946
-0.191933 -0.949834
-0.20925 -0.936841
-0.195729 -0.938354
-0.165623 -0.958439
-0.245865 -0.939606
-0.184363 -0.951409
-0.30624 -0.92814
-0.271867 -0.930424
-0.248977 -0.935131
-0.198887 -0.951477
-0.163953 -0.967836
-0.144581 -0.960838
-0.116414 -0.95453
-0.234774 -0.928287
-0.25462 -0.925729
-0.276079 -0.931406
-0.314946 -0.92998
-0.275826 -0.945346
-0.265849 -0.951233
-0.263402 -0.946604
-0.224181 -0.980361
-0.180438 -0.990606
-0.215944 -0.972964
-0.208078 -0.973954
-0.190628 -0.966029
-0.174835 -0.972168
-0.199376 -0.956269
-0.139968 -0.947728
-0.156699 -0.950017
-0.15984 -0.93231
-0.157663 -0.907235
-0.157759 -0.916944
-0.168149 -0.920265
-0.153612 -0.924488
-0.143409 -0.931291
-0.116105 -0.947038
-0.0849391 -0.9662
-0.170763 -0.963383
-0.140193 -0.96792
-0.140404 -0.978341
-0.188503 -0.975832
-0.144636 -0.989111
-0.161816 -0.99389
-0.196755 -0.98793
-0.186364 -0.966842
-0.188349 -0.952331
-0.220487 -0.924309
-0.189509 -0.932164
-0.21499 -0.937096
-0.225987 -0.942388
-0.180133 -0.948777
-0.247877 -0.932525
-0.203094 -0.934838
-0.229701 -0.931261
-0.225723 -0.958829
-0.17796 -0.982937
-0.223492 -0.979629
-0.193834 -0.989947
-0.179851 -0.968117
-0.165978 -0.973702
-0.139824 -0.989011
-0.156415 -0.978919
-0.09844 -0.976308
-0.141614 -0.965955
-0.147264 -0.963108
-0.145928 -0.965991
-0.168471 -0.964802
-0.157171 -0.971029
-0.0926639 -0.981094
-0.105113 -0.985958
-0.0621783 -0.980774
-0.114859 -0.981876
-0.109275 -0.973647
-0.0707566 -0.992298
-0.11078 -0.998741
-0.115182 -1.00868
-0.164514 -1.01556
-0.112482 -1.03383
