# Supplementary material for: Stochastic bond dynamics facilitates alignment of malaria parasite at erythrocyte membrane upon invasion
Source: eLife. 2020 May 18;9:e56500. doi: 10.7554/eLife.56500 (PMC7269671; doi:10.7554/eLife.56500)
Supplement: Figure 2—source data 1. [file elife-56500-fig2-data1.zip › PARA_POSITIONS/pos85.dat]

3.88427 0.711677
3.87193 0.80153
3.78709 0.784052
3.79171 0.835875
3.75212 1.00309
3.7747 0.983058
3.80159 0.769839
3.74997 0.806337
3.74547 0.892195
3.7461 0.842727
3.7708 0.742096
3.76209 0.81464
3.73427 1.00987
3.76496 0.750691
3.75585 0.730313
3.76722 0.508942
3.73346 0.536985
3.74279 0.547435
3.76236 0.718795
3.72764 0.763356
3.74 0.521516
3.72414 0.740629
3.73284 0.644111
3.69594 1.01469
3.70193 0.968503
3.73004 0.853044
3.74485 0.775458
3.78252 0.706225
3.80374 0.587068
3.81559 0.72404
3.81775 0.565795
3.74352 1.05096
3.74553 0.719273
3.699 0.853933
3.67968 0.912679
3.68616 0.730604
3.69001 0.855349
3.76544 0.502144
3.78626 0.700621
3.80025 0.779994
3.75358 0.679846
3.74698 0.619382
3.74371 0.689154
3.76001 0.687448
3.79376 0.642138
3.79769 0.718348
3.78477 0.907385
3.80891 0.634913
3.80306 0.79121
3.80357 0.751831
3.78106 0.958304
3.7313 1.09748
3.73324 0.952895
3.73172 0.77845
3.70137 0.666426
3.69846 0.884775
3.71339 0.744274
3.69005 0.925166
3.68112 0.82136
3.69711 0.562871
3.68555 0.527553
3.7053 0.6596
3.73981 0.51474
3.73464 0.46511
3.71406 0.432585
3.71738 0.402183
3.70164 0.618697
3.68556 0.600871
3.63639 0.664437
3.62257 0.537722
3.61893 0.781259
3.67237 0.507664
3.68042 0.359911
3.70879 0.329556
3.72072 0.439635
3.71717 0.516707
3.70528 0.583767
3.66915 0.643902
3.65651 0.403014
3.62531 0.461201
3.61131 0.486616
3.59161 0.427429
3.55973 0.530166
3.51675 0.434515
3.50026 0.430228
3.48794 0.400043
3.49635 0.571143
3.51593 0.224062
3.54565 0.380083
3.56846 0.316743
3.57767 0.366149
3.54263 0.668151
3.52555 0.58966
3.55114 0.369768
3.54572 0.426639
3.55248 0.664837
3.54981 0.697571
3.5329 0.722528
3.51533 0.635782
3.51403 0.709194
3.57452 0.540354
3.60243 0.524681
3.62566 0.471616
3.65833 0.59805
3.67485 0.557605
3.71982 0.524841
3.74536 0.334795
3.72974 0.580266
3.70116 0.515907
3.66049 0.707536
3.64605 0.476161
3.65478 0.502152
3.64038 0.752206
3.66281 0.661176
3.69029 0.636644
3.65952 0.203823
3.65895 0.571399
3.62125 0.699726
3.61707 0.625177
3.62054 0.562528
3.60926 0.511744
3.58759 0.528378
3.58235 0.573135
3.61157 0.392537
3.65409 0.301889
3.68792 0.483958
3.68463 0.546595
3.62703 0.53482
3.56004 0.535779
3.50975 0.582368
3.49407 0.61838
3.52619 0.539234
3.50711 0.786802
3.54494 0.549838
3.58647 0.667161
3.63012 0.607121
3.63875 0.475363
3.61735 0.64989
3.62704 0.619586
3.61253 0.726287
3.59586 0.682085
3.57354 0.609873
3.53491 0.658415
3.52808 0.559257
3.56447 0.504048
3.56902 0.64093
3.55598 0.826172
3.58817 0.536334
3.61113 0.537485
3.65561 0.70692
3.70362 0.494924
3.69933 0.60516
3.67836 0.487951
3.63444 0.744313
3.66697 0.483068
3.66014 0.660088
3.64572 0.643212
3.62327 0.721269
3.54711 1.11439
3.57778 0.821035
3.5721 0.706026
3.6022 0.783156
3.63706 0.78437
3.66423 0.651196
3.69801 0.597454
3.65778 0.991572
3.65953 0.751322
3.67014 0.667447
3.62819 0.868971
3.64773 0.633456
3.64629 0.845016
3.65196 0.69197
3.68113 0.699236
3.6962 0.836815
3.74083 0.64356
3.76048 0.87994
3.76311 0.925902
3.77097 0.847975
3.7642 0.791594
3.73332 0.997694
3.67784 1.08427
3.74555 0.877196
3.7324 0.811739
3.76064 0.66999
3.73874 0.874255
3.71978 0.464646
3.65092 0.726401
3.66183 0.637675
3.65 0.71059
3.65362 0.882929
3.71964 0.823463
3.76231 0.731302
3.76228 0.759161
3.72996 0.949872
3.68447 0.906423
3.62903 0.856583
3.61221 0.744563
3.56445 0.742352
3.57822 0.872381
3.57767 0.906736
3.53786 1.07082
3.49575 0.918399
3.42849 0.847572
3.39566 0.844389
3.28217 1.26075
3.33422 0.970158
3.32496 1.22083
3.37735 1.05223
3.39196 1.03816
3.38564 1.07812
3.38934 0.950779
3.38792 0.926535
3.41487 0.874225
3.42081 0.974464
3.40202 1.17933
3.42198 1.09229
3.36773 1.1068
3.34522 0.96461
3.23299 1.18805
3.24096 0.980696
3.24105 0.924579
3.26536 0.995549
3.26411 1.18383
3.3345 0.996057
3.31243 0.980277
3.3065 0.851226
3.18267 1.14735
3.18915 0.783844
3.12922 0.872498
3.11036 0.90041
3.08927 1.02709
3.13037 0.978667
3.13155 1.1394
3.17527 0.994525
3.15257 1.18269
3.12565 1.15814
3.16057 0.931598
3.12516 1.00798
3.11652 0.926526
3.11167 0.932865
3.07713 1.10342
3.11231 0.957115
3.08512 1.0902
3.10169 0.937951
3.01282 1.19152
3.03507 1.06994
3.03578 0.917136
3.02554 1.06779
3.05435 1.04377
3.0424 1.05094
3.12001 0.849748
3.09304 1.05418
3.0982 1.03498
3.07962 1.04148
3.04254 1.1415
3.04679 1.02385
3.0083 1.18826
3.00469 1.26115
3.02463 1.14876
3.01768 1.12237
3.02666 1.17767
3.01725 1.21186
2.98781 1.40927
3.01583 1.36462
3.10933 1.17999
3.07008 1.32304
3.07749 1.07523
2.98937 1.2478
2.95432 1.17582
2.95846 1.10059
2.98353 1.05318
3.03062 0.958445
3.05957 0.853822
3.01001 1.09366
2.93829 1.31133
2.97283 1.02858
2.94182 1.14567
2.94806 1.15751
2.94482 1.09852
2.96269 1.06722
2.94034 1.10904
2.94987 0.935629
2.92122 0.9455
2.95108 0.79168
2.9011 1.03147
2.93979 0.884969
2.88871 1.2211
2.92262 1.14631
2.96915 0.872466
2.95314 1.01461
2.89707 1.14578
2.93572 0.950772
2.92999 0.978309
2.97219 0.986325
2.94465 1.10183
2.97503 1.00306
2.97913 0.93393
2.97201 1.06021
2.97117 1.11147
2.93866 1.13806
2.91665 1.03562
2.83469 1.25679
2.83397 1.18757
2.82608 1.02364
2.79922 1.12734
2.83386 0.985462
2.80831 1.0028
2.78182 1.01166
2.79891 0.932212
2.81497 0.928435
2.77115 1.08225
2.73988 1.06213
2.72342 1.13484
2.74601 0.994863
2.78094 0.81987
2.7364 1.00207
2.75926 0.928453
2.73114 1.06649
2.72742 1.05698
2.71386 0.925552
2.69459 0.999108
2.71654 0.999292
2.73451 0.822383
2.69715 0.944687
2.71765 0.953059
2.74875 0.829098
2.68022 1.02887
2.63983 1.10878
2.6603 1.08686
2.67767 1.11852
2.70292 0.953439
2.67908 1.12949
2.71718 1.11984
2.79731 0.929093
2.84023 0.832526
2.77615 0.987579
2.78557 0.903643
2.79445 0.870933
2.81421 0.937899
2.81652 0.937214
2.76706 1.02555
2.7731 1.01116
2.78977 1.03847
2.83146 0.912839
2.81437 1.06253
2.83358 0.809361
2.80815 0.966477
2.83076 0.840499
2.82757 1.05651
2.87663 0.831002
2.80359 1.18958
2.81668 0.912958
2.75887 0.967437
2.69942 1.17393
2.76272 0.921769
2.78524 1.00035
2.79158 0.99081
2.84497 0.901017
2.82296 0.988144
2.83543 0.970869
2.81343 1.09736
2.80606 1.12637
2.77716 1.09734
2.72385 1.14832
2.69999 1.1162
2.71028 0.991178
2.72151 1.12144
2.749 1.16649
2.78818 1.10906
2.75095 1.18422
2.75559 1.11901
2.74918 1.14873
2.74296 1.19176
2.7922 1.00936
2.76637 0.985973
2.7044 1.04237
2.66298 1.12038
2.68921 0.984352
2.65443 1.01291
2.61122 1.20163
2.63169 1.08479
2.64659 1.10635
2.63422 1.06289
2.64304 1.072
2.60359 1.1127
2.60035 1.0205
2.57804 1.08134
2.55442 0.915792
2.52865 0.952026
2.48776 1.05838
2.50857 0.746501
2.4764 0.749133
2.41482 0.77601
2.37478 0.636488
2.3446 0.765098
2.32239 0.603386
2.34186 0.659559
2.33952 0.78516
2.34712 0.725086
2.3404 0.864421
2.35587 0.705663
2.36459 0.880865
2.37579 0.742866
2.34498 0.957935
2.34788 1.00534
2.38329 0.770526
2.38757 0.821186
2.38753 0.706124
2.37746 0.689638
2.37762 0.793732
2.36261 0.924951
2.35585 0.883472
2.33875 0.966864
2.30616 0.935777
2.29089 0.96452
2.30696 0.892951
2.31074 0.95087
2.30221 1.00562
2.29835 0.926533
2.2931 0.87656
2.19927 1.0807
2.21763 1.09752
2.2621 1.08464
2.29586 1.01588
2.23733 1.12723
2.24405 0.887538
2.19301 1.00371
2.12569 1.08613
2.13832 1.01957
2.13428 0.992661
2.11713 1.05491
2.09684 0.961574
2.07049 1.01234
2.02772 1.092
2.03379 1.0473
2.04101 0.869976
1.99292 0.912563
1.94348 0.976249
1.89915 0.978373
1.8395 1.2045
1.85938 1.13237
1.8015 1.2356
1.81723 1.19577
1.80322 1.14868
1.80265 1.06421
1.78396 1.11792
1.7833 1.0471
1.76418 0.956026
1.7298 1.06727
1.75382 1.05383
1.76275 1.04195
1.77041 0.986931
1.79432 0.977414
1.78075 1.09093
1.78336 1.03767
1.73849 1.1144
1.72289 0.989584
1.69644 0.989908
1.69027 0.936454
1.6666 0.984137
1.67912 1.07085
1.7127 1.0088
1.75972 0.909491
1.75073 1.04795
1.72074 1.17549
1.74361 1.10195
1.73364 1.15596
1.79031 1.03241
1.81826 0.892679
1.80975 0.937506
1.79486 1.01008
1.74845 1.08509
1.77686 0.914788
1.74332 0.805603
1.69798 0.986749
1.70358 0.851189
1.73267 0.818711
1.75265 0.867024
1.71258 0.935512
1.75196 0.889431
1.72419 0.955073
1.66909 1.03489
1.69284 0.966928
1.67994 1.02671
1.65655 1.05924
1.72909 0.882816
1.70309 0.963733
1.67479 0.841669
1.60256 0.903621
1.56141 0.916886
1.53304 1.04038
1.64703 0.687904
1.60499 0.953371
1.61807 0.893139
1.5904 0.967854
1.58178 1.02005
1.62208 0.965976
1.64511 1.01397
1.69636 0.95977
1.64708 0.970808
1.63747 0.913281
1.62698 0.934281
1.60653 1.04009
1.69311 0.86776
1.70528 0.970173
1.67894 0.988169
1.62452 1.08022
1.64374 0.91234
1.63684 0.979947
1.65787 0.986012
1.6545 0.954507
1.56753 1.20138
1.65717 0.791897
1.58884 0.974074
1.58884 0.883307
1.58081 0.935169
1.55879 0.973236
1.59128 0.722293
1.56682 0.995303
1.62362 0.916116
1.68393 0.866638
1.72379 0.763034
1.72403 0.860093
1.6928 0.989648
1.70757 0.917395
1.70387 0.944207
1.70125 0.888045
1.67562 0.827841
1.6386 0.948187
1.64162 0.88927
1.65169 0.852898
1.64523 0.900483
1.66596 0.967492
1.71851 0.774729
1.72058 0.848573
1.72912 0.746903
1.67565 0.915207
1.68782 0.779957
1.63858 0.871047
1.63888 0.851518
1.64143 1.07025
1.73535 0.912017
1.78924 0.933922
1.82954 0.95912
1.90709 0.802342
1.90748 0.889774
1.89746 0.865677
1.90552 0.815618
1.88847 0.924725
1.91435 0.914084
1.90926 0.881245
1.88182 0.881276
1.902 0.91976
1.89087 0.880835
1.91853 0.877512
1.95039 0.808208
1.95747 0.901112
1.96119 0.891596
1.98595 0.76858
1.94131 0.908476
1.95014 0.900215
1.93024 0.951097
1.90169 1.03788
1.88217 1.11156
1.88645 1.11006
1.92822 1.06279
1.94027 1.13462
1.95225 1.17157
1.97583 1.10126
2.00667 1.02825
1.97989 1.06642
1.99399 0.981721
1.95162 1.0137
1.96062 0.98715
1.90933 1.09404
1.90462 1.07915
1.88228 1.13159
1.9181 1.01424
1.94969 0.870206
1.94264 0.866261
1.93601 0.877752
1.92675 0.87332
1.90212 0.731687
1.83671 0.860488
1.87035 0.701613
1.83848 0.911373
1.87169 0.85872
1.85623 0.706428
1.83624 0.881049
1.85599 0.75606
1.84614 0.868554
1.8571 0.804824
1.91979 0.772591
1.91334 0.794928
1.9052 0.802475
1.88601 0.842796
1.88794 0.902034
1.90501 0.818166
1.9113 0.720595
1.85698 0.925225
1.85076 0.751822
1.85481 0.709295
1.82689 0.763794
1.77843 0.896292
1.81066 0.710797
1.81551 0.705082
1.8079 0.749632
1.80366 0.825546
1.86253 0.723577
1.88335 0.722886
1.8721 0.936589
1.89018 0.878457
1.90218 0.965264
1.9253 0.965617
1.91713 1.02547
1.8795 1.02102
1.89742 0.919706
1.90606 0.984875
1.92995 0.854988
1.95401 0.856244
1.93435 0.869057
1.91257 0.822023
1.89649 0.799006
1.89518 0.810928
1.9291 0.72374
1.9215 0.611168
1.92283 0.566664
1.90412 0.647583
1.88935 0.82847
1.93519 0.608651
1.96194 0.657533
1.95699 0.750378
1.94258 0.756438
1.93606 0.690452
1.92885 0.848156
1.94998 0.823002
1.92152 0.902002
1.94907 0.849926
1.92905 0.839704
1.90093 0.844572
1.92299 0.852315
1.93224 0.873121
1.93805 0.784393
1.93256 0.890281
1.93699 0.882851
1.9735 0.80745
1.94811 0.87969
1.97648 0.864175
1.96366 0.922716
1.96955 0.845547
1.92237 1.0075
1.92355 0.990883
1.90148 0.946752
1.90568 0.940704
1.92497 0.932443
1.95912 0.898864
1.97292 0.879219
1.91115 0.99186
1.92741 0.883693
1.92891 0.756853
1.85712 0.981278
1.89041 0.852076
1.9013 0.887528
1.89807 0.790803
1.84161 1.0159
1.87215 0.916622
1.86865 0.880621
1.84989 0.944779
1.83609 0.952785
1.8769 0.85166
1.89361 0.837789
1.913 0.858117
1.88027 0.961057
1.88755 1.02575
1.8582 1.02678
1.85794 0.903075
1.8358 0.928368
1.80773 0.93601
1.79862 0.908574
1.83699 0.806576
1.78616 0.988658
1.80678 0.925986
1.80207 0.856657
1.76318 0.919938
1.79867 0.680556
1.80659 0.773464
1.76996 0.922199
1.76112 0.863097
1.77421 0.695829
1.70184 0.915796
1.7012 0.798642
1.65663 0.919095
1.71005 0.815049
1.68622 0.876815
1.6947 0.922888
1.69637 0.821242
1.66433 0.83488
1.64719 0.916095
1.6503 0.915847
1.6452 0.870606
1.63024 0.938774
1.65655 0.895846
1.64545 1.04697
1.68781 0.988589
1.66201 1.1117
1.73633 0.895593
1.70742 0.880482
1.64743 0.995846
1.61788 0.99462
1.58078 1.04955
1.62465 0.933689
1.59527 1.00872
1.59008 0.913485
1.53619 1.01309
1.55091 0.94628
1.53698 1.00184
1.56934 1.00845
1.60952 0.954881
1.62342 0.895726
1.60048 0.925804
1.59452 1.01588
1.62219 0.873107
1.61365 0.875437
1.59897 0.931221
1.59767 0.976615
1.63071 0.912498
1.63126 0.781919
1.59794 0.835614
1.59911 0.884364
1.59801 0.920095
1.57428 0.920407
1.55628 0.971855
1.58334 0.854619
1.57121 1.0075
1.6097 0.86782
1.61072 0.919727
1.61152 0.842728
1.58546 0.802603
1.57954 0.80755
1.55628 0.859409
1.56003 0.787976
1.53803 0.965192
1.57411 0.920264
1.54581 1.01726
1.55667 1.00713
1.57253 0.978688
1.59476 1.08791
1.65892 1.01767
1.69914 1.01276
1.71178 0.977064
1.63792 1.1
1.58765 1.14221
1.59847 1.10541
1.63264 1.01935
1.66011 1.0018
1.61192 1.15498
1.64364 0.998664
1.64162 0.888226
1.60373 0.990496
1.60257 0.897777
1.6058 1.00365
1.60989 1.02848
1.654 0.86312
1.68138 0.835271
1.66986 0.891784
1.67751 0.901071
1.72143 0.79008
1.72447 0.752878
1.65636 0.865373
1.62176 0.900349
1.5954 0.907519
1.54063 0.988316
1.60174 0.855579
1.61767 0.980431
1.67783 0.985332
1.6686 0.982541
1.6767 0.854753
1.68295 0.865725
1.64776 0.935478
1.64218 0.954064
1.66044 0.938103
1.63846 0.973028
1.60201 1.02712
1.60783 1.00452
1.63836 0.834187
1.6347 0.882748
1.60189 0.945102
1.6146 0.872566
1.64064 0.704792
1.62311 0.905462
1.62714 0.959633
1.58187 1.10947
1.63949 0.950121
1.60989 1.00822
1.59175 1.00814
1.60375 0.930599
1.585 0.985104
1.61711 0.917004
1.60938 0.937225
1.60735 1.03444
1.60943 1.0429
1.69258 0.859533
1.67521 1.00579
1.63547 1.05091
1.63919 0.901484
1.57723 0.969624
1.57148 0.887417
1.5415 0.963834
1.55849 0.934424
1.57303 0.881067
1.58979 1.00055
1.67937 0.794722
1.62577 0.954965
1.61187 0.996596
1.64932 0.902005
1.64902 0.856605
1.61201 0.857946
1.60771 0.863053
1.60572 0.809971
1.54883 0.951047
1.57562 0.71557
1.52708 0.937611
1.51868 0.92309
1.53714 0.906883
1.51952 0.931945
1.52441 0.89493
1.54997 0.93349
1.56347 0.834841
1.56491 0.98136
1.58366 0.985009
1.63817 0.900205
1.63841 0.929919
1.61373 0.989757
1.62997 0.870111
1.56696 0.968829
1.51653 0.989427
1.47926 1.05299
1.56253 0.851753
1.57206 0.950259
1.54643 1.13809
1.63302 0.915076
1.65052 0.921087
1.68973 0.741213
1.67109 0.934728
1.64405 0.992751
1.65426 0.966586
1.6547 0.971808
1.64964 0.960471
1.62662 1.0565
1.63777 1.02713
1.67517 0.997171
1.68862 1.03288
1.67415 1.13198
1.76767 0.840856
1.69067 1.10317
1.73796 0.989499
1.73357 0.928215
1.66848 1.05223
1.65638 1.05144
1.64746 1.09845
1.61438 1.24802
1.73839 0.980091
1.69551 1.16653
1.77217 0.904691
1.75397 0.928669
1.73909 0.976672
1.72296 1.01482
1.72116 1.03899
1.7213 1.0486
1.67398 1.12771
1.72085 0.947021
1.66051 1.09529
1.65056 1.07591
1.66713 0.935191
1.61052 1.05445
1.59994 1.08653
1.61681 1.02468
1.6149 1.01191
1.59442 1.05622
1.60852 0.954024
1.59466 1.00677
1.56986 1.00514
1.51631 1.09771
1.50851 1.09078
1.50391 1.12974
1.56342 1.0752
1.54223 1.06446
1.52071 1.1029
1.49833 1.07052
1.46306 1.09501
1.46277 1.08866
1.49769 0.973849
1.51021 0.983807
1.52489 0.925656
1.49489 0.977704
1.48251 1.03633
1.48461 1.00202
1.48872 1.0645
1.51153 1.02438
1.48631 0.97023
1.38291 1.10827
1.36596 1.134
1.31554 1.16805
1.39234 1.00672
1.35257 1.13201
1.35849 1.16144
1.42874 1.00916
1.4023 1.05742
1.42037 0.95386
1.39428 1.01659
1.38326 1.00034
1.36237 1.06162
1.38182 0.987265
1.38253 1.00583
1.34697 1.01627
1.28484 1.06997
1.28139 0.987844
1.26912 0.990818
1.22412 1.05152
1.19351 1.07178
1.19736 1.03615
1.21214 1.01033
1.18401 1.03893
1.19216 0.979562
1.21362 0.900212
1.1866 0.971985
1.22161 0.807443
1.16631 0.956565
1.17003 0.86758
1.14215 0.938074
1.09369 1.06864
1.14501 0.981149
1.11435 1.08244
1.1147 1.1034
1.14188 1.00266
1.10716 1.05678
1.09089 1.12726
1.1603 1.04421
1.21309 1.0525
1.23388 1.039
1.20468 1.07447
1.22077 1.01877
1.23613 1.01725
1.21652 1.03889
1.20916 1.0478
1.25072 0.924337
1.22147 1.01707
1.20254 1.09906
1.2342 1.02805
1.24668 0.937178
1.24653 0.878394
1.21007 0.908491
1.24137 0.903579
1.22888 0.882188
1.18469 0.92976
1.19078 0.879768
1.16643 0.912712
1.13819 0.998119
1.14023 0.9702
1.20373 0.829313
1.16576 0.998706
1.12222 1.04658
1.15175 1.00365
1.18629 0.949495
1.20558 0.923143
1.21128 0.946078
1.23244 0.926024
1.26718 0.874715
1.24217 0.968447
1.21641 0.946396
1.16658 0.992259
1.15938 0.954992
1.12703 1.07595
1.18065 0.965223
1.19843 0.984374
1.22816 0.902007
1.20048 0.970029
1.23208 0.815374
1.18923 0.889359
1.15987 0.924046
1.15454 0.934844
1.18285 0.838308
1.17287 0.90902
1.21709 0.916581
1.19296 0.965737
1.23584 0.84149
1.20391 0.968518
1.21479 0.960972
1.18063 1.00048
1.17135 0.994171
1.13905 1.033
1.1858 0.999779
1.2302 0.985501
1.29379 0.964753
1.29677 1.0128
1.2821 1.00718
1.30355 0.935223
1.27755 0.977744
1.24653 0.960476
1.22373 0.880274
1.16718 0.923488
1.14336 0.967319
1.06725 1.07398
1.13692 0.92646
1.14035 0.896102
1.09992 0.986612
1.12642 0.864867
1.11186 0.872824
1.09697 0.884733
1.0954 0.884602
1.09331 0.961771
1.09508 0.963103
1.07145 1.02628
1.07752 1.01463
1.05737 0.99354
1.0489 0.928634
1.02926 0.948845
0.999272 0.977756
0.969875 1.03876
1.01593 0.985649
1.06471 0.893596
1.06743 0.945458
1.03494 0.981134
1.05628 0.982943
1.0219 1.06799
1.10758 0.914809
1.07187 1.05421
1.0481 1.10054
1.021 1.07152
1.02269 1.04494
1.00711 1.0491
1.02317 1.04729
0.972088 1.06512
0.966773 0.983873
0.918235 1.01746
0.930005 0.972387
0.924462 0.98313
0.956147 0.980597
0.9117 1.05221
0.911926 1.01643
0.944862 0.934427
0.931226 0.906861
0.892281 0.931684
0.954776 0.817345
0.948362 0.817876
0.878287 0.900426
0.874725 0.857309
0.848684 0.931985
0.836643 0.946012
0.830031 0.949717
0.851827 0.94235
0.896264 0.892267
0.924235 0.920903
0.94257 0.945418
1.00008 0.892221
0.965479 0.927675
0.942388 0.91242
0.895225 0.961569
0.901043 0.943875
0.841576 1.05107
0.893524 1.03666
0.939183 1.04857
1.00255 0.983526
0.9666 1.0569
0.960728 1.06074
0.906997 1.10122
0.882816 1.06647
0.844744 1.08878
0.818877 1.09389
0.869772 1.0514
0.891468 1.07458
0.903834 1.07545
0.908511 1.02525
0.885743 1.11157
0.930895 1.06328
0.899317 1.14383
0.898433 1.06434
0.829544 1.08742
0.777509 1.08581
0.828794 0.993633
0.830963 0.998291
0.836996 0.988857
0.776809 0.997199
0.794079 0.937951
0.752256 0.969981
0.725074 1.04098
0.774301 0.964521
0.751767 1.02119
0.796762 1.02405
0.796566 1.10239
0.876368 1.04674
0.840029 1.16758
0.900365 1.02522
0.802921 1.11078
0.794396 1.04951
0.769641 1.07166
0.786028 1.02328
0.78894 1.03237
0.772788 1.06237
0.84441 0.964756
0.731222 1.1413
0.733842 1.1078
0.779216 1.0369
0.800391 0.981547
0.790133 1.01929
0.795811 0.985682
0.77745 1.01997
0.777857 1.00067
0.766906 1.01141
0.766048 1.06235
0.749165 1.10421
0.745562 1.11566
0.761592 1.07423
0.77876 1.01784
0.731975 1.06358
0.770024 1.03231
0.79116 0.969266
0.760276 1.01801
0.754403 0.99454
0.743354 0.984264
0.750578 0.965095
0.725341 0.991032
0.768097 0.920089
0.749289 0.936925
0.712532 0.986227
0.705617 0.964213
0.637518 1.01962
0.681971 0.953468
0.682729 0.975193
0.676273 1.00604
0.737626 0.943383
0.731445 0.963313
0.712954 0.968067
0.628141 1.03885
0.636784 0.991608
0.58255 1.00579
0.5683 1.00513
0.576377 1.00486
0.529016 1.0524
0.587495 0.991518
0.583991 0.969802
0.560903 0.964584
0.583046 0.934672
0.543149 0.974473
0.552548 0.940417
0.568691 0.914856
0.567266 0.931221
0.571784 0.933506
0.588461 0.957572
0.63637 0.9262
0.602727 0.98539
0.581024 0.9695
0.534657 0.9918
0.495986 0.997017
0.504758 0.975906
0.562706 0.905161
0.557182 0.937823
0.595427 0.896666
0.579879 0.952539
0.603047 0.954355
0.574109 0.993295
0.540239 0.986031
0.534248 0.916331
0.486393 0.985842
0.424309 1.05579
0.49896 0.990124
0.513221 0.977652
0.560758 0.880399
0.542178 0.913902
0.546435 0.964832
0.536869 0.995871
0.547656 1.01702
0.519946 1.03743
0.544945 1.00485
0.529224 0.966235
0.501993 0.989114
0.509077 1.01075
0.558172 0.964636
0.537057 1.00044
0.508216 0.99945
0.53668 0.967842
0.538418 0.978216
0.502509 1.02035
0.512024 1.01435
0.523646 0.954863
0.560514 0.913884
0.573258 0.918001
0.570571 0.95396
0.589341 0.962202
0.554925 1.00657
0.6322 0.916822
0.64326 0.9511
0.593144 1.01996
0.601395 0.991439
0.551572 1.0164
0.522506 1.03499
0.544431 1.00909
0.511471 1.03716
0.570099 0.954251
0.53976 1.03488
0.550773 1.05751
0.576697 1.07154
0.600293 1.05673
0.611076 1.04456
0.603687 1.05539
0.563417 1.08843
0.559752 1.09073
0.594358 1.00057
0.572278 1.0405
0.583418 0.992883
0.574297 0.954881
0.517587 0.974064
0.483619 1.01252
0.515445 1.01234
0.541638 0.984771
0.536918 0.958192
0.561957 0.909591
0.548175 0.876652
0.511054 0.931921
0.545735 0.906857
0.512892 0.965599
0.525004 0.968252
0.527319 0.981192
0.534838 1.01307
0.532957 1.03327
0.515178 1.06445
0.597196 0.964846
0.521719 1.01109
0.463611 1.01418
0.42353 1.00181
0.381084 0.994538
0.331902 1.0043
0.36616 0.961329
0.352796 0.964272
0.374028 0.939276
0.399033 0.919431
0.378975 0.95175
0.468681 0.852828
0.407592 0.956022
0.443249 0.937247
0.404212 0.964651
0.393324 0.980191
0.441728 0.918261
0.438323 0.939876
0.382121 1.00232
0.40597 0.982327
0.406876 0.982704
0.411043 0.977974
0.406585 0.958055
0.428883 0.969444
0.457695 0.969777
0.496662 0.94114
0.473771 0.940938
0.452538 0.949096
0.462453 0.936697
0.470961 0.919812
0.416974 0.965345
0.382768 0.995038
0.381894 0.999373
0.39086 1.00101
0.398143 1.00747
0.403734 1.02636
0.439839 0.970571
0.387111 1.01302
0.35374 1.03468
0.304291 1.05315
0.340952 1.03556
0.362807 0.982599
0.31053 1.03362
0.338431 1.01345
0.330114 1.02313
0.318588 1.04198
0.367188 1.01055
0.299602 1.03875
0.321488 1.00798
0.345089 1.00091
0.354978 0.962943
0.273621 1.01851
0.294446 0.991659
0.286014 0.998016
0.298701 0.966119
0.260551 0.979533
0.231481 0.989758
0.268936 0.940397
0.236897 0.981473
0.262832 0.940289
0.225033 1.00564
0.249574 0.982405
0.312439 0.959947
0.264646 1.02268
0.28216 1.02842
0.305226 1.01626
0.282264 1.03264
0.289631 1.03138
0.274758 1.03639
0.278766 1.05431
0.345292 0.987703
0.236547 1.04287
0.235638 1.00052
0.265926 0.985271
0.285964 0.9945
0.314143 0.99218
0.358495 0.961732
0.347885 0.962409
0.311814 0.975867
0.346883 0.965565
0.34408 0.982587
0.305977 1.01698
0.309088 0.974574
0.284645 0.992815
0.289947 1.00083
0.365926 0.949312
0.320416 1.00486
0.301088 0.997748
0.318543 0.964907
0.275847 0.987773
0.285394 0.979231
0.344891 0.964513
0.340767 0.98203
0.361173 0.976227
0.355422 0.943249
0.278556 0.991849
0.297038 0.968357
0.275071 0.998766
0.327297 0.964558
0.335457 0.968113
0.330335 0.924509
0.290552 0.933252
0.278887 0.871285
0.229245 0.869451
0.227819 0.852179
0.187521 0.895318
0.179661 0.927919
0.19491 0.970279
0.204923 1.00507
0.251237 0.989901
0.264104 0.971927
0.256803 1.01195
0.184996 1.07186
0.264857 1.02527
0.236949 1.0566
0.240561 1.05059
0.240488 1.02383
0.218827 1.04148
0.24542 1.02494
0.282 0.988523
0.262138 1.00453
0.232118 1.05289
0.285697 0.991469
0.260996 1.01276
0.264608 0.996891
0.289807 0.949575
0.330803 0.891009
0.269246 0.960721
0.270235 0.967243
0.272422 0.988783
0.33075 0.975669
0.324728 0.980207
0.378382 0.942114
0.389625 0.945068
0.359614 0.961339
0.335858 0.992345
0.362538 0.947948
0.374819 0.943509
0.318783 0.993002
0.289935 1.00615
0.311032 1.00452
0.302202 1.00194
0.339205 0.977293
0.34238 0.957299
0.337131 0.965412
0.313431 1.00204
0.321905 0.992156
0.314595 0.999925
0.319938 0.994121
0.353408 0.974745
0.365893 0.988826
0.354871 1.0075
0.331803 1.00489
0.311293 1.01922
0.305609 1.01479
0.250564 1.03549
0.272677 1.04677
0.2914 1.06074
0.292648 1.04909
0.359117 0.969125
0.291173 0.982363
0.271678 0.97255
0.257301 0.988903
0.240942 1.00103
0.257862 0.988002
0.343474 0.9183
0.286945 0.931599
0.23225 0.948395
0.233074 0.916723
0.262069 0.893867
0.2515 0.917758
0.156149 1.02381
0.208438 0.987206
0.190426 0.987234
0.146244 1.00556
0.141591 1.00676
0.152945 1.03672
0.220916 1.01386
0.275247 0.983249
0.216288 1.00545
0.213007 0.998038
0.179342 0.988211
0.147083 0.953899
0.103469 0.949723
0.0627383 0.937501
0.091767 0.858023
0.0499085 0.871227
0.121792 0.863124
0.17696 0.862007
0.125155 0.912969
0.122637 0.939883
0.108539 0.98886
0.0703896 1.04404
0.115646 1.04221
0.0753288 1.07303
0.119386 1.07081
0.134099 1.07715
0.0475711 1.12534
0.120749 1.08516
0.117662 1.06404
0.116398 1.03182
0.0830046 1.02093
0.100142 1.0197
0.147169 1.00313
0.161193 0.996603
0.183549 0.999125
0.195878 0.975555
0.179547 1.00745
0.111453 1.04628
0.0962957 1.03052
0.165275 0.993283
0.123351 1.05294
0.182676 1.01958
0.130988 1.0912
0.0923746 1.10547
0.0673688 1.12031
0.0213912 1.09809
0.126039 1.02228
0.0958701 1.04352
0.136669 0.989816
0.122427 0.983397
0.110979 0.983149
0.105655 0.984041
0.13194 0.953397
0.151531 0.928897
0.110985 0.943056
0.0646161 0.973543
0.123016 0.940589
0.0853261 0.945416
0.061229 0.96214
0.0799889 0.943313
0.0644042 1.0024
0.05661 1.06081
0.120782 1.04171
0.161078 1.03633
0.167324 1.04169
0.131782 1.08511
0.142222 1.08925
0.139085 1.06901
0.129422 1.0647
0.13185 1.06037
0.136355 1.03568
0.149602 1.00845
0.0914672 1.02957
0.101531 1.02732
0.156562 0.999185
0.123663 1.00926
0.122393 0.997338
0.164312 0.974699
0.128972 0.996716
0.0788825 1.01823
0.0899403 0.995292
0.0953261 0.988632
0.0720467 0.998373
0.131257 0.946927
0.0926303 0.965506
0.142826 0.911917
0.113319 0.92695
0.117429 0.955454
0.121674 0.962758
0.123904 0.96942
0.133659 0.981845
0.126545 0.977157
0.142289 0.935501
0.0294958 0.99514
0.014365 0.969958
-0.0175293 0.989576
0.0023772 0.970251
-0.00881743 0.971335
-0.00964004 0.983576
0.0174936 0.981677
-0.0194408 0.984813
-0.00616279 0.975758
-0.0804616 1.00196
-0.0933288 0.979758
-0.10129 0.981641
-0.107466 1.00572
-0.0334653 1.00259
-0.0466154 1.01222
-0.0986182 1.00805
-0.066892 0.96297
-0.0835348 0.944109
-0.0961917 0.926596
-0.113775 0.940212
-0.0913474 0.935289
-0.0329747 0.916387
-0.0503007 0.950092
0.00752168 0.927742
-0.00549021 0.936535
-0.00634023 0.934154
-0.0294154 0.942545
-0.0339904 0.958429
-0.0821373 0.989666
-0.0788211 0.987686
-0.167707 1.01528
-0.115552 1.0013
-0.0853214 1.00204
-0.0714261 0.986099
-0.0540045 1.00051
-0.0880618 1.01302
-0.0660572 1.00678
-0.113777 1.03447
-0.0927676 1.03512
-0.0986982 1.03634
-0.0924386 1.01159
-0.0730677 1.00346
-0.0959854 1.00281
-0.0672853 1.01645
-0.0191752 1.02109
-0.0185022 1.01716
0.0278956 0.979009
0.0205493 1.00169
-0.019393 1.03416
-0.018166 1.02927
-0.0438851 1.01174
-0.0505753 0.99422
-0.0610858 1.00483
-0.0302287 1.00894
-0.0260805 1.00887
-0.0305784 0.980121
-0.0156288 0.943466
-0.00145503 0.917899
-0.0199444 0.905049
-0.0455241 0.920519
-0.0771311 0.92613
-0.0979716 0.912516
-0.0543204 0.898303
-0.0524778 0.896925
-0.0186359 0.917793
0.0346387 0.933129
0.0234698 0.972153
0.0117199 1.01193
0.0537168 1.0106
-0.0202454 1.04475
-0.0175248 1.05791
0.0646993 1.04512
0.0468861 1.06187
0.0679363 1.04012
0.0607616 1.02082
0.0668238 0.99723
0.0642451 0.967049
0.0305025 0.960258
0.0100692 0.945084
0.020823 0.943584
0.0380274 0.925636
-0.00933278 0.938558
0.0376124 0.936135
0.00729208 0.964654
0.0804931 0.939971
0.110053 0.950828
0.0572835 1.00999
0.0590347 0.994085
0.0601326 0.992405
0.0540879 1.0034
0.0940127 0.976048
0.0480945 0.985077
0.0682748 0.953933
0.0225476 0.975702
0.0324084 0.986017
0.039016 0.982312
0.0477119 0.962794
0.048687 0.960387
0.0351129 0.937934
0.0553217 0.923864
0.0296951 0.939625
-0.0159009 0.955824
0.00467137 0.950058
0.0433055 0.933177
0.067761 0.946366
0.079831 0.956811
0.0301934 0.996242
0.0366213 1.00346
0.0209495 1.01754
0.0445544 1.01243
0.0470935 0.99347
-0.0110086 0.996426
0.0370109 0.954787
-0.00121805 0.965518
-0.0270512 0.968076
-0.0413609 0.965741
-0.00167101 0.939531
-0.041932 0.974944
-0.00429063 0.961706
-0.0358415 0.991782
-0.0769459 1.01334
-0.0557886 1.01401
-0.0708214 1.03171
-0.0725587 1.0285
-0.0949492 1.02088
-0.0562234 1.01134
-0.0665726 1.01091
-0.0881637 1.01332
-0.0768452 1.03149
-0.110241 1.07271
-0.0476712 1.04762
-0.0144908 1.03614
0.00111754 1.01256
0.0137823 0.996179
-0.0198961 1.02142
-0.04981 1.01777
-0.0103791 0.99787
-0.0219625 0.991986
-0.0773653 1.00632
-0.179121 1.04716
-0.194361 1.05725
-0.106937 1.02664
-0.0850418 1.01478
-0.0933272 1.02046
-0.0912549 1.04448
-0.0625279 1.04056
-0.108387 1.04988
-0.0429743 1.0139
-0.0735752 1.01305
-0.0615885 1.01009
-0.0231215 1.0095
-0.0138612 0.988257
-0.0345195 0.975658
-0.0303072 0.973573
-0.00971861 0.965287
-0.068376 0.984239
0.0298239 0.952803
-0.0118856 0.969869
-0.0282823 0.981345
-0.0451054 0.994282
-0.00639066 0.997477
-0.0658501 1.02901
-0.0301597 1.02922
-0.0425276 1.03356
-0.0633601 1.03824
-0.0150959 1.0214
-0.0257856 1.02976
-0.00481751 1.03003
-0.0160786 1.02167
-0.0163244 1.00407
-0.042269 1.01138
-0.0305356 1.00534
-0.0130305 1.01138
-0.0193887 1.04325
0.00237813 1.04575
0.0602508 1.01331
0.0265974 1.03251
0.0175283 1.04006
0.0342063 1.04553
0.039155 1.01362
-0.0254388 1.01966
-0.0193915 1.00503
0.0197156 0.999557
-0.0293557 1.01907
0.0149734 1.01211
-0.0153665 1.0066
-0.0701749 1.02642
0.0137775 0.996209
0.0246653 1.0284
0.0309507 1.01687
0.0099946 1.01627
0.0186217 0.994902
0.0357649 0.963759
0.0117877 0.953538
0.0244695 0.936137
-0.02082 0.944037
0.0189147 0.947907
0.0199909 0.946604
0.0106378 0.970505
0.0223572 1.00181
0.0162709 1.03302
0.0368091 1.04608
0.0557494 1.04919
0.02472 1.06863
0.0434736 1.07475
0.0343161 1.06573
-0.00782599 1.08008
0.038178 1.07345
0.0891304 1.03918
0.0631696 1.04742
0.0793929 1.02954
0.0366141 1.02626
0.0447169 0.98639
0.0341568 0.968308
0.05637 0.953502
0.068429 0.967129
0.0839776 0.993658
0.128657 0.976331
0.14749 0.960921
0.164063 0.961332
0.175646 0.964981
0.164264 0.99362
0.205061 0.973764
0.142528 0.982077
0.150953 0.960553
0.145443 0.979888
0.162102 1.00864
0.111876 1.05238
0.16166 1.02392
0.184519 1.02537
0.207413 1.01665
0.199376 1.03136
0.222044 1.01801
0.175431 1.02826
0.158019 1.02082
0.184828 0.983833
0.204038 0.981893
0.168304 1.01239
0.154429 1.01849
0.168323 1.01604
0.168231 0.992277
0.198592 0.968003
0.155526 0.990501
0.147469 1.00435
0.202091 0.983602
0.201869 1.01381
0.225486 1.00476
0.150434 1.07222
0.163011 1.05323
0.17249 1.05454
0.173135 1.06952
0.187662 1.05856
0.198738 1.02532
0.141006 1.01797
0.133577 0.994293
0.127854 0.994606
0.154284 0.981987
0.128647 1.00608
0.198581 0.962348
0.172908 0.974779
0.123084 0.962812
0.120913 0.953599
0.0965228 0.965063
0.107973 0.950872
0.107389 0.978285
0.115992 0.976178
0.111285 0.992722
0.113468 1.00582
0.115816 1.00909
0.126881 0.996585
0.122106 0.998198
0.103458 1.01778
0.157876 0.984728
0.201694 0.998736
0.182779 1.04879
0.192483 1.03236
0.144446 1.05289
0.178911 1.02515
0.107896 1.05674
0.127804 1.02741
0.126937 1.03056
0.151196 1.01901
0.116383 1.0645
0.151462 1.04559
0.176299 1.02409
0.144045 1.04613
0.142385 1.03987
0.090005 1.08316
0.125614 1.0667
0.167174 1.05886
0.251236 1.01973
0.252639 0.997077
0.226153 0.991542
0.189202 0.989463
0.156698 0.98149
0.202001 0.938715
0.156278 0.966824
0.13253 0.97385
0.117486 0.961368
0.0694909 0.980413
0.0518041 1.00848
0.13107 0.994684
0.158562 1.0172
0.110732 1.08852
0.13926 1.06049
0.154663 1.0453
0.178936 1.01104
0.198314 1.00935
0.222137 1.01203
0.225423 1.00071
0.234081 0.963104
0.2301 0.937339
0.2202 0.950205
0.162754 0.983979
0.185155 0.976734
0.192108 0.976732
0.201559 0.962266
0.205267 0.962494
0.256229 0.947647
0.24866 0.996467
0.327135 0.956615
0.302609 1.00242
0.34165 0.933443
0.291622 1.00686
0.263931 1.03067
0.266991 1.00548
0.287058 0.955037
0.25587 0.973552
0.268201 0.923446
0.271816 0.922374
0.227118 0.949881
0.240405 0.916758
0.216634 0.909714
0.246765 0.894762
0.22765 0.901198
0.251008 0.881393
0.264579 0.880416
0.208897 0.912289
0.178724 0.945586
0.147514 0.975467
0.122115 0.999732
0.125434 1.00442
0.164416 0.984596
0.131689 0.972118
0.113068 0.969122
0.148553 0.930336
0.125655 0.964185
0.127051 0.976426
0.172854 0.955926
0.18192 0.960852
0.160556 0.980222
0.172405 0.964982
0.187087 0.95587
0.239347 0.885142
0.254713 0.889747
0.228203 0.962012
0.272323 0.932771
0.270799 0.95753
0.275358 0.916142
0.264119 0.922998
0.242789 0.930087
0.235709 0.95603
0.243818 0.942303
0.196614 0.950198
0.18202 0.975713
0.230514 0.962618
0.218574 0.975501
0.215404 0.967407
0.234597 0.926732
0.190738 0.957643
0.173035 0.94966
0.168315 0.971004
0.186352 0.949775
0.130929 0.975495
0.185129 0.913265
0.210066 0.876754
0.154963 0.910132
0.155194 0.915703
0.178535 0.876656
0.0718728 0.954252
0.13499 0.924107
0.14969 0.950612
0.134729 0.996231
0.182984 0.976287
0.143319 1.0008
0.15278 0.984477
0.133516 0.993997
0.157447 0.97612
0.096537 1.02319
0.132195 0.999292
0.0963663 1.01476
0.0975249 0.995181
0.058753 0.999075
0.113215 0.945871
0.135959 0.90078
0.0795219 0.921446
0.139267 0.912608
0.131682 0.966737
0.170251 0.975447
0.1155 1.01849
0.10294 1.02593
0.0847012 1.01434
0.129036 0.99182
0.139456 0.982077
0.179431 0.954962
0.135831 0.966776
0.134921 0.938271
0.129881 0.957066
0.0893646 0.965544
0.0466689 0.964148
0.0285059 0.958809
0.0458918 0.954498
0.0859915 0.903116
0.0450663 0.958053
0.118156 0.938291
0.141072 0.926366
0.112373 0.978235
0.0741293 1.01016
0.113662 1.00884
0.159912 1.00307
0.152552 1.01341
0.0927354 1.06648
0.123091 1.07075
0.172551 1.02484
0.19413 0.996513
0.183981 0.993063
0.148064 1.00658
0.109605 0.99292
0.102519 0.954723
0.130332 0.921536
0.134664 0.905503
0.102305 0.927039
0.145306 0.891948
0.16346 0.895419
0.14773 0.9349
0.114358 0.971966
0.13403 0.943593
0.101548 0.982288
0.151039 0.960444
0.150728 0.978711
0.12701 1.01473
0.15175 1.00541
0.157233 1.0011
0.153053 1.02867
0.181535 1.02306
0.203954 1.01529
0.210912 1.03455
0.250599 1.00997
0.20027 1.04866
0.223002 1.04471
0.249991 1.02821
0.225366 1.05164
0.262504 0.988946
0.228463 0.976501
0.187195 1.00617
0.176217 1.02979
0.114582 1.06674
0.138751 1.01216
0.146977 1.00752
0.0899883 1.0098
0.0754239 0.990067
0.107693 0.945231
0.0386456 1.00229
0.0886984 0.981816
0.0749193 1.03217
0.0590259 1.04605
0.0822494 1.011
0.111614 0.994596
0.0590491 1.04854
0.0726449 1.00896
0.0509718 0.980618
0.06449 0.980933
0.0561624 1.01964
0.0671094 1.05514
0.0834194 1.04534
0.0262572 1.07568
0.00903841 1.04082
0.0148045 1.03576
0.0230409 1.00544
0.0686898 0.967298
0.00129535 1.0242
0.0587174 1.00652
0.0607828 0.979258
0.0599659 0.992802
0.0712129 1.02429
0.126917 0.985022
0.0807886 1.00776
0.063679 0.993229
0.0272619 0.99459
0.0628779 0.947834
0.0389223 1.0081
0.040449 1.00648
0.0935944 0.952924
0.0716173 1.0127
0.166886 0.939211
0.103088 0.984455
0.0948665 0.986109
0.0904337 0.979428
0.0766352 0.988038
0.117217 0.988124
0.0533529 1.05498
0.0822621 1.02654
0.0485285 1.02048
0.124877 0.945285
0.108031 0.968752
0.102553 1.00449
0.125819 1.01623
0.152731 1.01069
0.190477 0.991243
0.176365 0.978051
0.128007 0.983603
0.0869555 0.998699
0.0646007 1.00626
0.0212278 1.0041
0.0419038 0.979253
0.0434415 1.00294
0.0749441 0.993302
0.0704699 1.03133
0.0850644 1.0191
0.0345702 1.03392
0.0440455 1.00508
0.0330235 0.984705
0.0828049 0.959221
0.0696421 0.981684
0.0780141 1.00555
0.0839495 1.02589
0.118285 0.994583
0.0425386 1.04536
0.0718586 1.02888
0.0740399 1.03828
0.0331116 1.04022
-0.000541054 1.03734
-0.0380447 1.05764
-0.0393606 1.07516
-0.0414167 1.0754
-0.0552434 1.05879
-0.0698057 1.05309
-0.045132 1.0115
-0.0859666 1.02399
-0.0815049 1.02171
-0.0758753 1.04254
-0.0502078 1.05491
-0.0766971 1.05552
-0.0867319 1.03357
-0.0802508 1.02798
-0.0747247 1.04258
-0.0930645 1.04343
-0.0423784 1.00655
-0.0366656 0.991046
-0.0752448 0.971948
-0.104102 0.966883
-0.0954022 0.966351
-0.120908 0.98281
-0.161776 1.01295
-0.19524 1.03531
-0.139334 1.04189
-0.14948 1.04205
-0.151309 1.03938
-0.168248 1.05592
-0.228471 1.05775
-0.203004 1.04993
-0.164376 1.02979
-0.203652 1.02582
-0.15265 1.02568
-0.16277 1.0381
-0.130063 1.04113
-0.136863 1.01292
-0.164659 1.02639
-0.143554 1.03245
-0.158254 1.03975
-0.142729 1.04453
-0.120646 1.05143
-0.0190041 1.051
-0.0639353 1.08444
-0.0575417 1.07186
-0.110518 1.07115
-0.181489 1.07962
-0.136209 1.05339
-0.136078 1.01801
-0.129485 0.996835
-0.0861501 0.988277
-0.163923 0.988691
-0.114838 0.959796
-0.141352 0.959348
-0.14094 0.948377
-0.171247 0.95159
-0.146694 0.957449
-0.117804 0.961217
-0.14863 0.988838
-0.142002 1.01232
-0.183249 1.02371
-0.218866 1.0379
-0.223903 1.04182
-0.20134 1.04596
-0.20546 1.05677
-0.138897 1.05824
-0.15177 1.08493
-0.129278 1.08812
-0.154879 1.07865
-0.116478 1.04502
-0.119346 1.0291
-0.14675 1.01168
-0.15103 1.00285
-0.0857829 0.995232
-0.109998 0.971903
-0.138384 0.943312
-0.149207 0.925185
-0.112084 0.927094
-0.148501 0.949734
-0.214219 0.979981
-0.190836 1.00131
-0.229411 0.993831
-0.241844 1.0054
-0.217704 1.01564
-0.228478 1.02671
-0.276969 1.01135
-0.1953 0.986063
-0.193843 0.968094
-0.21568 0.955074
-0.175495 0.936759
-0.214184 0.920114
-0.213071 0.88892
-0.207439 0.879012
-0.180055 0.875432
-0.185058 0.855101
-0.237114 0.854853
-0.252803 0.863799
-0.246955 0.894103
-0.237662 0.929659
-0.275731 0.962257
-0.26828 0.966529
-0.326605 0.960671
-0.289157 0.949018
-0.266913 0.947481
-0.181851 0.938398
-0.206857 0.923742
-0.202629 0.906541
-0.172752 0.8937
-0.190655 0.895191
-0.134991 0.872908
-0.171588 0.871477
-0.190913 0.87612
-0.179059 0.879519
-0.167095 0.900197
-0.116974 0.908112
-0.13799 0.948507
-0.126102 0.965986
-0.109473 0.974854
-0.150237 1.00314
-0.0895374 0.994522
-0.106805 0.988744
-0.0698399 0.976884
-0.147686 0.966928
-0.128707 0.951117
-0.141108 0.92855
-0.0863674 0.911584
-0.13645 0.901061
-0.133769 0.902789
-0.163852 0.931588
-0.17374 0.964584
-0.232975 0.982638
-0.213083 0.984859
-0.219549 1.00065
-0.226475 1.00431
-0.187576 1.00618
-0.12351 0.992388
-0.169862 0.996361
-0.178531 1.01024
-0.198737 1.02744
-0.197774 1.01804
-0.185263 1.00861
-0.173056 1.00561
-0.105439 0.989907
-0.177978 0.98463
-0.14249 0.99396
-0.159165 0.984749
-0.141101 0.982528
-0.117998 0.96708
-0.119834 0.984218
-0.129404 0.982306
-0.105028 0.96766
-0.116594 0.955415
-0.10599 0.951773
-0.14302 0.95999
-0.131705 0.963711
-0.17182 0.989115
-0.205927 0.983533
-0.205986 0.977645
-0.146389 0.969268
-0.108373 0.953852
-0.0906167 0.94058
-0.12052 0.948671
-0.115096 0.946966
-0.143366 0.940628
-0.109986 0.924396
-0.148223 0.951383
-0.104853 0.957663
-0.0970518 0.962827
-0.0494299 0.973362
-0.0914069 0.992952
-0.062016 1.0066
-0.06695 0.992387
-0.0523737 0.967767
-0.057933 0.95786
-0.0823071 0.942489
-0.101851 0.938876
-0.125393 0.940765
-0.0858128 0.941815
-0.0983992 0.937413
-0.107395 0.943171
-0.117293 0.954404
-0.1799 0.963929
-0.164987 0.970677
-0.157506 0.979753
-0.149189 0.978761
-0.133087 0.978344
-0.19751 0.985783
-0.164732 1.0006
-0.135158 0.989804
-0.140186 0.997461
-0.160226 1.00863
-0.11886 0.979637
-0.142805 0.988473
-0.107327 1.01705
-0.0855961 1.02188
-0.0696857 1.00027
-0.0587829 0.999595
-0.0325615 0.982313
-0.0531792 0.970065
-0.114628 0.966433
-0.135568 0.962413
-0.158252 0.957349
-0.159924 0.9558
-0.162812 0.972287
-0.132504 0.974603
-0.147718 0.997906
-0.137863 1.01208
-0.150506 1.00422
-0.112822 0.987778
-0.164714 0.998943
-0.159427 1.00051
-0.193382 1.00233
-0.173129 0.992677
-0.171678 0.98734
-0.129809 0.985275
-0.0825033 0.982091
-0.0829533 0.960684
-0.0730059 0.937749
-0.127412 0.961241
-0.137988 0.974226
-0.0714017 0.967437
-0.0814742 0.970617
-0.0982899 0.965838
-0.110716 0.951317
-0.170745 0.973942
-0.118365 0.968932
-0.121844 0.976646
-0.119341 0.982735
-0.146716 0.976243
-0.151255 0.954318
-0.174714 0.950264
-0.144565 0.947659
-0.10401 0.936616
-0.126774 0.9558
-0.0792908 0.948891
-0.111509 0.946178
-0.115799 0.944049
-0.100706 0.974941
-0.0704221 0.983084
-0.0880908 0.98872
-0.0596542 0.976815
-0.0318162 0.991511
-0.0228862 1.00475
-0.0304847 0.995316
-0.0519981 0.982774
-0.050873 0.961307
-0.0665169 0.967883
-0.0233947 0.96091
-0.0764047 0.974699
-0.0495184 0.969681
-0.0346998 0.950715
-0.0791829 0.944457
-0.043536 0.940314
-0.0315641 0.977127
0.00146561 0.980543
-0.0284389 0.999787
-0.0670902 1.03355
-0.0440011 1.0163
-0.0569549 0.993695
-0.0926741 0.998744
-0.102822 1.01764
-0.0945557 1.01016
-0.117064 1.03336
-0.110759 1.03306
-0.100809 1.01389
-0.0235864 0.988042
-0.0150885 0.991136
0.0725631 0.967107
-0.0222956 0.978809
-0.00523119 0.93452
0.0111 0.920471
-0.0131007 0.938424
-0.0350835 0.920273
-0.0464828 0.925213
-0.0590313 0.949436
-0.0773353 0.959191
-0.081858 0.971907
-0.127762 0.973912
-0.0934519 0.961904
-0.0816559 0.954228
-0.123534 0.951296
-0.0952748 0.951183
-0.165282 0.95664
-0.158142 0.969774
-0.174146 0.976024
-0.210093 0.974343
-0.172254 0.971331
-0.130796 0.960528
-0.131192 0.95331
-0.141476 0.978966
-0.087199 1.01479
-0.115879 1.0431
-0.122924 1.05027
-0.127356 1.03469
-0.0946427 1.0312
-0.148004 1.03499
-0.108683 1.01979
-0.0842444 0.997467
-0.108071 0.991468
-0.0860128 0.990528
-0.0545403 0.95588
0.000584186 0.921643
-0.041771 0.919022
-0.0441271 0.919202
-0.010646 0.911895
-0.066769 0.926343
-0.113263 0.916335
-0.11058 0.892994
-0.0920681 0.869386
-0.0756588 0.873306
-0.102215 0.891952
-0.119241 0.911376
-0.14283 0.915761
-0.112191 0.919974
-0.116384 0.952712
-0.055688 0.961238
-0.0326447 0.97771
-0.062174 0.975665
-0.0408476 0.970074
-0.0721831 0.983043
-0.0890384 0.989261
-0.0864509 0.993649
-0.0554315 0.979187
-0.0810133 0.972252
-0.0716228 0.955762
-0.0684975 0.929374
-0.0758092 0.909729
0.0132882 0.894988
-0.0632603 0.933138
0.0214285 0.91717
0.0153677 0.932513
0.0528574 0.947814
0.0343262 0.968262
0.00845878 0.977055
-0.0455133 0.973279
-0.0809773 0.9927
-0.0791949 1.00668
-0.0762363 1.00978
-0.0841275 1.03338
-0.116123 1.04023
-0.0888847 1.01265
-0.113495 1.01212
-0.0714202 1.00736
-0.028444 1.0049
-0.0247783 0.991235
-0.0700597 0.982924
-0.0871113 0.978265
-0.0841022 0.978313
-0.0270084 0.976625
-0.0293305 1.00281
0.00659316 1.0158
0.0146922 1.01136
0.00983587 1.00043
-0.000651344 1.0114
0.0158207 1.03858
0.010606 1.05195
0.00591825 1.05142
0.0322441 1.03317
0.0557343 1.01653
0.0503346 1.01441
-0.0120957 1.04527
-0.00226806 1.01424
0.0152856 0.980076
0.0336748 0.976358
-0.0668841 1.0103
-0.0214598 0.993027
-0.000568093 0.984951
0.00383672 0.980373
0.0317447 0.946082
-0.0143986 0.957148
0.0198431 0.948244
0.0344288 0.953942
0.0192568 0.964036
0.0398989 0.967178
0.0202268 0.966232
0.00223765 0.956615
0.000572433 0.967779
-0.0386809 0.978278
-0.0421943 0.988061
-0.0491679 0.989638
-0.0577513 1.0041
-0.0320145 1.02144
-0.00331721 1.02032
0.030612 0.984275
0.000593422 0.987322
0.0356059 0.9808
-0.0200503 0.998374
-0.0434148 0.993514
0.00771628 0.965468
0.00903041 0.953754
0.0102957 0.970643
0.00636931 0.981653
-0.0395224 1.0163
0.021104 1.00222
0.0200977 1.00623
-0.00544219 1.04001
0.0108094 1.04699
0.0482945 1.03514
0.0574006 1.0296
0.123247 1.01185
0.0533172 1.02873
0.103104 0.987584
0.0567983 0.970353
0.0319691 0.96883
0.0163822 0.994511
0.0683244 0.969449
0.107076 0.970432
0.110374 0.966109
0.141014 0.935569
0.113231 0.958176
0.149865 0.953196
0.138802 0.957376
0.139081 0.939213
0.0482513 0.9837
0.100876 0.948385
0.157217 0.950011
0.185005 0.967803
0.182654 0.971272
0.171987 0.957945
0.147766 0.960469
0.118471 0.966561
0.145149 0.945595
0.099007 0.985144
0.162376 0.961905
0.22001 0.922743
0.241708 0.936234
0.231893 0.944849
0.206625 0.958803
0.137735 0.9813
0.118003 0.969878
0.101985 0.976016
0.081571 0.992855
0.0853416 1.00973
0.181957 0.970377
0.115431 1.01505
0.194541 1.00012
0.153065 1.02655
0.238792 0.983584
0.187114 0.99952
0.16653 0.96243
0.0984237 0.969159
0.0613673 0.965707
0.0666238 0.942454
0.131848 0.941432
0.128286 0.969687
0.177787 0.963782
0.175163 0.965872
0.198882 0.960104
0.185667 0.957909
0.183289 0.947535
0.180283 0.937401
0.0962249 0.973657
0.160054 0.966826
0.124873 1.01112
0.177265 0.987381
0.15835 1.00233
0.171434 1.01013
0.23182 0.998123
0.180359 1.02537
0.159141 1.03061
0.170139 0.989537
0.154547 0.981177
0.172456 0.978864
0.157319 0.996309
0.18843 0.982873
0.178137 0.98348
0.160196 0.969898
0.117642 0.969955
0.0972749 0.968854
0.172637 0.934462
0.133015 0.960584
0.154658 0.974641
0.208196 0.970203
0.185546 0.981926
0.156578 0.991979
0.161714 0.994167
0.184973 1.00068
0.191644 0.979868
0.173073 0.962118
0.163917 0.957803
0.114554 0.97181
0.15817 0.93977
0.171068 0.909482
0.1576 0.885417
0.111915 0.874048
0.126296 0.876588
0.160258 0.854059
0.164139 0.850336
0.163019 0.883895
0.202272 0.867785
0.178487 0.891042
0.184699 0.893417
0.139454 0.926923
0.202064 0.911832
0.165905 0.954586
0.15207 0.953501
0.170857 0.944616
0.179161 0.948164
0.154603 0.944955
0.15084 0.940371
0.140195 0.952036
0.148338 0.971973
0.178528 0.983342
0.208362 0.96458
0.156612 0.993361
0.144504 1.0129
0.086669 1.03919
0.120839 1.03821
0.137234 1.03351
0.105619 1.05262
0.175992 1.01259
0.11945 1.06211
0.100393 1.04079
0.16136 0.981553
0.114922 1.00839
0.105025 0.993978
0.0739142 0.986777
0.0524261 0.967052
0.0709867 0.952846
0.0676123 0.959909
0.0504879 0.969279
0.042713 0.971978
-0.0172165 1.00887
0.0314833 0.993373
0.042223 0.992551
0.0410945 0.994833
0.0320527 0.994913
0.0262271 1.00196
0.0296022 0.993407
0.0193008 0.993982
0.0471238 0.97041
0.0225266 0.997746
0.0348425 1.0145
0.0734804 0.996547
0.0284411 1.02806
0.0730995 1.02117
0.107542 1.02756
0.089507 1.03077
0.0910376 1.03515
0.0473786 1.02946
0.0710207 1.01343
0.107754 0.976208
0.0920757 0.985449
0.123452 0.952988
0.0496394 0.965801
0.0576487 0.930966
0.0700982 0.906297
0.0793859 0.878113
0.0585531 0.871884
0.100969 0.868004
0.1017 0.884529
0.130196 0.873327
0.12131 0.917032
0.142761 0.937987
0.0993088 0.955098
0.108958 0.962961
0.145466 0.966789
0.168234 0.981652
0.186248 0.975361
0.210228 0.951488
0.205901 0.959227
0.304702 0.889422
0.267944 0.929462
0.224452 0.948244
0.187472 0.956179
0.178722 0.939268
0.179402 0.908049
0.196052 0.890812
0.208405 0.89521
0.201398 0.914335
0.232574 0.910829
0.252249 0.91047
0.252462 0.942407
0.218767 0.960559
0.193051 0.972596
0.198501 0.971814
0.193517 0.960759
0.137651 0.989161
0.154521 0.98064
0.17614 0.962005
0.223372 0.958846
0.210405 0.979192
0.230564 0.995687
0.244201 1.016
0.263096 1.04351
0.251153 1.08122
0.33263 0.993541
0.28661 1.00072
0.269295 0.989084
0.287553 0.954985
0.225663 0.988011
0.233068 0.994925
0.232623 0.976378
0.222961 0.982708
0.225179 0.975877
0.204468 1.00834
0.216891 1.02135
0.209024 1.03419
0.224098 1.01213
0.177961 1.01504
0.185421 0.987011
0.163278 0.988241
0.180668 0.960554
0.139641 0.979447
0.163867 0.960699
0.187608 0.922757
0.154309 0.943852
0.192017 0.928425
0.183331 0.954052
0.174489 0.950313
0.201912 0.941526
0.189874 0.961917
0.181878 0.97065
0.175467 0.960486
0.13992 0.979814
0.148643 0.975676
0.12263 1.00795
0.185029 1.01753
0.22375 1.01717
0.238306 1.02012
0.23868 1.01989
0.26383 0.982677
0.264561 0.953478
0.226906 0.959302
0.245033 0.923179
0.23571 0.928841
0.195553 0.96859
0.166058 0.992931
0.188665 0.996653
0.182121 1.02156
0.184422 1.03819
0.241504 0.995318
0.246353 0.996776
0.210461 1.02886
0.178029 1.06651
0.162429 1.07549
0.175038 1.05594
0.154142 1.07612
0.110827 1.10468
0.169289 1.06101
0.154951 1.03811
0.170418 1.0054
0.184362 0.988986
0.163513 0.996903
0.169088 0.994343
0.167975 0.990511
0.194472 0.968287
0.144818 0.986184
0.166173 0.977454
0.187476 0.950793
0.19176 0.935734
0.166246 0.95636
0.189812 0.94882
0.170309 0.994055
0.203759 0.969044
0.206715 0.979397
0.196546 0.988702
0.191888 1.00102
0.206219 1.00645
0.201084 1.02255
0.205277 1.01009
0.169315 1.01595
0.189344 1.01863
0.239858 1.01042
0.213941 1.02916
0.199488 1.02471
0.187072 0.992322
0.1467 0.979918
0.122306 0.982595
0.0935614 0.985584
0.100532 0.990341
0.110587 0.982576
0.131752 0.953422
0.137689 0.956996
0.140724 0.97371
0.169477 0.976631
0.178509 0.995759
0.215605 0.997887
0.225437 1.0059
0.255257 1.0195
0.286713 1.02018
0.259856 1.04544
0.278388 1.05209
0.211865 1.08267
0.190153 1.09737
0.199694 1.07903
0.199841 1.07994
0.170672 1.07856
0.199151 1.05559
0.148511 1.07372
0.201954 1.0188
0.205001 0.994202
0.192124 0.987783
0.208156 0.96228
0.173505 0.95805
0.216662 0.907814
0.192688 0.91714
0.176581 0.941817
0.193611 0.949
0.24929 0.917688
0.221685 0.928556
0.174486 0.944525
0.177618 0.974333
0.225016 0.963539
0.224863 0.979402
0.251036 0.963884
0.267693 0.957289
0.303134 0.962284
0.25757 0.997721
0.236555 0.967421
0.263004 0.914015
0.170696 0.98819
0.195643 0.966441
0.195923 0.966767
0.260458 0.914803
0.219878 0.972495
0.187175 1.02282
0.210687 1.00457
0.184708 1.03201
0.141974 1.056
0.207838 1.01977
0.138339 1.06647
0.153371 1.05831
0.17562 1.05249
0.108923 1.05314
0.0776386 1.06383
0.09524 1.06295
0.0574482 1.0839
0.114875 1.04481
0.138499 1.01681
0.108645 1.00741
0.157612 0.988613
0.188184 1.01178
0.241459 1.02138
0.252103 1.01839
0.254676 1.02996
0.201072 1.06203
0.163448 1.0651
0.229123 1.00872
0.173561 1.00749
0.170096 1.01681
0.183586 1.00846
0.18692 1.0021
0.164799 1.02003
0.192835 0.988002
0.159166 0.992521
0.156545 0.98268
0.106409 1.00762
0.0877712 1.02286
0.0596103 1.0403
0.0920703 1.00569
0.0857146 1.01031
0.0632488 1.01009
0.0769682 0.996282
0.157634 0.98535
0.173633 0.982793
0.231885 0.955572
0.179989 0.967451
0.127845 0.996901
0.159613 0.987269
0.141447 1.03247
0.197615 1.05088
0.199732 1.06721
0.166955 1.09824
0.159246 1.08406
0.189804 1.05632
0.212765 1.01578
0.153875 1.04038
0.149335 1.00426
0.113483 0.989456
0.13815 0.964196
0.134633 0.97099
0.160832 0.954351
0.130159 0.955291
0.114833 0.975105
0.0853197 1.00198
0.113153 0.970052
0.0871458 0.960294
0.0811699 0.982721
-0.0033405 1.0226
0.0208181 0.999862
0.0666618 0.969621
0.0531498 0.971491
-0.00521253 1.00243
0.000798952 1.00978
0.0130055 1.00519
0.0315625 0.993896
0.0287802 0.995373
0.0369329 1.00345
0.0262763 1.0005
0.0359897 0.972315
0.010454 0.966712
-0.100622 0.981747
-0.0790814 0.960177
-0.123733 0.982585
-0.0900696 0.974951
-0.0956806 0.955956
-0.0511622 0.930391
-0.0333315 0.931075
-0.0517082 0.947177
-0.094197 0.978641
-0.0507194 0.970714
-0.0474615 0.962006
-0.0535634 0.984194
0.0242123 0.962327
0.00126315 0.982954
0.0120853 0.997895
0.0646133 0.996746
0.125266 1.00188
0.11606 1.03792
0.133912 1.03875
0.169907 1.01968
0.137806 1.03066
0.182963 0.994665
0.109168 1.05561
0.0990497 1.05587
0.0737042 1.05777
0.0955855 1.00639
0.0859657 1.00821
0.073435 1.01196
0.0452579 1.04229
0.128328 1.03461
0.136726 1.0644
0.209714 1.02157
0.202299 0.991603
0.18979 0.979393
0.162055 0.953812
0.154019 0.938574
0.124391 0.95657
0.0860156 1.00023
0.0750541 1.00501
0.14358 0.955063
0.156613 0.947798
0.140709 0.930873
0.147008 0.900813
0.144437 0.912561
0.0979455 0.93948
0.117637 0.908439
0.094068 0.943335
0.119174 0.926506
0.105544 0.94491
0.100769 0.975326
0.155073 0.935535
0.148934 0.93117
0.127841 0.950427
0.118912 0.965946
0.0960089 0.995231
0.141082 1.01654
0.194625 1.00922
0.231432 0.983817
0.232891 0.975874
0.243794 0.941125
0.261454 0.937628
0.208842 0.972353
0.214898 0.986261
0.205092 0.994218
0.204832 1.00513
0.192987 0.998987
0.124552 1.02873
0.136425 1.02342
0.17099 1.03126
0.157095 1.05524
0.143969 1.04908
0.162555 1.01381
0.0976816 1.01384
0.146982 0.988181
0.11512 1.0137
0.148096 0.968265
0.151215 0.957575
0.164328 0.950437
0.179152 0.958927
0.202872 0.9486
0.184294 0.966139
0.204874 0.937484
0.221378 0.926004
0.143786 0.95882
0.136653 0.957755
0.163194 0.947151
0.15362 0.960457
0.224677 0.931905
0.213291 0.955005
0.242738 0.931458
0.278191 0.902947
0.213539 0.926696
0.255024 0.897638
0.261211 0.903572
0.212629 0.96285
0.249749 0.942443
0.261686 0.96128
0.259779 0.97227
0.264819 0.958346
0.248214 0.965311
0.265472 0.983995
0.239907 1.00494
0.210328 1.01738
0.280251 0.977658
0.320968 0.959883
0.260784 1.02624
0.300584 1.00076
0.305584 0.998494
0.330462 0.988445
0.360779 0.993696
0.398014 0.987746
0.39193 1.00005
0.359136 1.00285
0.285408 0.99536
0.262087 0.967691
0.249443 0.961015
0.26092 0.928561
0.217968 0.94089
0.188816 0.946804
0.13752 0.981965
0.153014 0.977706
0.190463 0.971761
0.17764 0.998675
0.205302 0.994765
0.22487 0.997241
0.225255 0.9878
0.231041 0.971634
0.248562 0.955845
0.219029 0.954884
0.269192 0.927021
0.309182 0.901386
0.286614 0.908446
0.238307 0.920711
0.236428 0.948468
0.246619 0.975672
0.239586 0.977345
0.253416 0.97251
0.223458 0.992139
0.237954 0.987679
0.239386 0.988512
0.245938 0.973029
0.266408 0.915473
0.167152 0.954
0.189984 0.930888
0.164094 0.967991
0.252997 0.93491
0.238388 0.944969
0.250135 0.954182
0.305351 0.907347
0.284043 0.908955
0.28626 0.911907
0.22573 0.953004
0.161519 1.01422
0.201372 1.00777
0.164602 1.02354
0.193468 1.0069
0.193973 1.00352
0.202769 0.995897
0.164006 1.00653
0.21088 0.97174
0.254801 0.952227
0.202092 0.958043
0.214144 0.932466
0.185922 0.921611
0.188758 0.928818
0.159975 0.983449
0.199997 0.977037
0.222394 0.972525
0.195472 0.983607
0.190677 0.970206
0.214662 0.937756
0.224133 0.92452
0.128143 0.983789
0.13501 0.965984
0.124676 0.957927
0.131658 0.998203
0.152746 1.01114
0.144384 1.01839
0.136998 1.01831
0.115736 1.04057
0.161117 1.03856
0.152718 1.05051
0.152863 1.036
0.200459 0.988574
0.206274 1.01138
0.202696 1.00743
0.138559 1.01164
0.210128 0.974533
0.174765 0.98675
0.196033 0.986959
0.219075 0.981789
0.206084 0.972168
0.226728 0.948283
0.168947 0.957495
0.177161 0.942651
0.150994 0.952152
0.161139 0.924575
0.183221 0.905837
0.165153 0.931663
0.194709 0.929985
0.239954 0.883751
0.235315 0.892679
0.211308 0.914905
0.211884 0.916152
0.199174 0.920496
0.175759 0.941873
0.206339 0.933108
0.20306 0.959225
0.207282 0.981288
0.196466 1.01052
0.232297 0.982027
0.234804 0.967672
0.20051 0.959966
0.198671 0.954215
0.159656 1.01408
0.161392 1.02699
0.196742 1.0173
0.202695 1.02231
0.257214 0.999328
0.253526 1.01051
0.279989 1.003
0.229035 1.02276
0.239541 1.02706
0.25635 1.00275
0.263933 0.964316
0.241073 0.983614
0.247044 0.967446
0.273956 0.945616
0.263553 0.970312
0.326649 0.916475
0.277883 0.982628
0.275964 1.01588
0.311831 1.0188
0.275487 1.0443
0.284399 1.01376
0.254803 1.01354
0.303587 0.968286
0.289586 1.00346
0.310776 0.987862
0.308645 0.979228
0.246725 0.98934
0.220579 0.954761
0.214417 0.955496
0.17952 1.00061
0.203309 0.985375
0.210825 0.972174
0.166776 0.992268
0.191023 0.985988
0.222013 0.945884
0.190976 0.949975
0.177049 0.954705
0.143025 0.963569
0.216941 0.923789
0.194529 0.933116
0.207382 0.935652
0.162863 0.995589
0.185529 1.01006
0.16768 1.03075
0.233992 0.980551
0.248958 0.986243
0.248851 0.97436
0.172448 1.0048
0.169381 0.990947
0.164408 0.983294
0.150925 0.964269
0.154554 0.958395
0.0982199 0.996731
0.134958 0.988841
0.158662 0.987773
0.189976 0.98847
0.240169 0.960825
0.175815 0.988846
0.192607 0.972227
0.168975 0.993622
0.12974 1.02879
0.231718 1.00614
0.198411 1.02827
0.236554 0.979718
0.220995 1.01219
0.258943 1.01289
0.226534 1.03213
0.252158 1.01199
0.240469 1.01713
0.266278 0.991977
0.227319 0.982507
0.260241 0.945578
0.23149 0.975373
0.202067 0.986694
0.211469 0.972061
0.223056 0.957708
0.205368 0.974425
0.201576 0.966282
0.222532 0.958384
0.250861 0.968716
0.258353 0.985763
0.266925 1.01078
0.258965 1.02507
0.265642 1.03641
0.244597 1.07991
0.253822 1.07925
0.221108 1.09055
0.21421 1.07655
0.221686 1.06366
0.250238 1.04783
0.249888 1.04661
0.207445 1.06339
0.181922 1.05427
0.203514 1.04193
0.193624 1.03297
0.241474 0.975397
0.204703 0.980025
0.168578 0.954707
0.158713 0.910336
0.145743 0.898487
0.163951 0.908729
0.135085 0.945487
0.18694 0.958217
0.154855 0.983958
0.172848 0.99344
0.199576 0.979432
0.169344 0.994468
0.17343 0.985704
0.192935 0.960789
0.174267 0.965501
0.138321 0.980957
0.178562 0.949838
0.1403 0.965909
0.171789 0.937712
0.180708 0.910587
0.164114 0.913788
0.160071 0.881965
0.149348 0.88998
0.122867 0.926814
0.13734 0.931188
0.112319 0.944447
0.12238 0.945005
0.0834372 0.974763
0.110155 0.964171
0.0990785 0.95686
0.0882355 0.97452
0.0533207 1.01548
0.0865034 0.992077
0.0141953 1.0328
0.102182 1.02606
0.06953 1.05979
0.10028 1.04215
0.0723419 1.049
0.100995 1.04293
0.140752 1.01017
0.0757869 1.00889
0.122931 0.983867
0.125221 0.960987
0.0817212 0.971309
0.0997222 0.982102
0.0808669 0.988216
0.125697 0.959093
0.116788 0.968911
0.0699286 1.001
0.0865363 0.999695
0.0595943 1.02019
0.061882 1.03774
0.00535571 1.06062
0.0272749 1.05657
0.0113396 1.05157
0.0348441 1.03307
0.0678727 0.988011
0.0256066 0.971908
0.0985281 0.933115
0.0157965 0.973349
0.0339335 0.974478
0.0788949 0.948462
0.0364154 0.948568
0.0656908 0.951388
0.0819354 0.939088
0.0355647 0.96117
0.0829837 0.98434
0.076468 1.00514
0.106603 1.02178
0.144538 1.02561
0.0713553 1.04515
0.0428522 1.02505
0.0354317 1.00294
0.0822384 0.96968
0.0654874 0.958305
0.0470453 0.953273
0.0493929 0.961821
0.0604547 0.944875
0.0991931 0.929541
0.145792 0.908403
0.133802 0.921464
0.147206 0.928926
0.100514 0.971607
0.1178 0.971542
0.120668 0.955716
0.0872059 0.970157
0.100536 0.978296
0.0557404 0.993266
0.0973977 0.97181
0.084268 1.00417
0.0430926 1.01698
0.0647169 0.983867
0.0796836 0.963651
-0.0076504 1.00232
0.0709591 0.980024
0.111033 0.962209
0.109776 0.938097
0.0829767 0.92992
0.116897 0.928851
0.138092 0.934558
0.131672 0.919425
0.0905147 0.944542
0.135795 0.92703
0.131281 0.926617
0.117879 0.923062
0.139162 0.898947
0.160752 0.884316
0.0966018 0.919087
0.164386 0.88249
0.0989754 0.921043
0.111109 0.913502
0.125174 0.92401
0.168673 0.906972
0.167202 0.92405
0.167012 0.95207
0.132754 0.968934
0.115394 0.969591
0.126886 0.973348
0.169112 0.96743
0.205277 0.971069
0.131982 1.02637
0.149495 1.0203
0.132902 1.04597
0.110449 1.04233
0.115643 1.03624
0.164827 0.998187
0.166101 0.979305
0.232569 0.908185
0.162642 0.916757
0.13497 0.875527
0.0847711 0.848338
0.0672619 0.82951
0.0401083 0.845426
0.0609332 0.849953
0.0811877 0.844418
0.119761 0.855846
0.145554 0.875974
0.135973 0.906177
0.107257 0.936805
0.0958828 0.963149
0.107839 0.977786
0.119071 0.985704
0.144309 0.982849
0.122705 1.00603
0.136358 1.01285
0.20714 0.971931
0.151214 0.975358
0.117233 0.958188
0.12744 0.927628
0.0913239 0.962964
0.120158 0.960919
0.0926418 0.953413
0.104904 0.927041
0.110933 0.923194
0.14183 0.918292
0.0879592 0.930088
0.156132 0.897748
0.106586 0.917536
0.113431 0.924356
0.0883493 0.912822
0.118277 0.899507
0.087505 0.919489
0.0878909 0.917199
0.173088 0.892028
0.149348 0.909453
0.169456 0.896877
0.160305 0.914219
0.0828599 0.968577
0.0714592 0.992581
0.0375668 1.0301
0.0904577 1.01925
0.0765538 1.02017
0.146583 0.984447
0.15367 0.983631
0.114334 0.974235
0.0900934 0.982845
0.0612347 1.01289
0.0355704 0.999003
0.0218554 0.973808
0.0295315 0.960678
0.0970658 0.926774
0.096792 0.959718
0.094052 0.991699
0.195055 0.969539
0.187187 0.996004
0.24005 0.99193
0.259432 1.00401
0.260534 1.0112
0.206965 1.01656
0.174962 1.01386
0.182798 0.978173
0.180646 0.96054
0.193992 0.967672
0.222174 0.956879
0.221435 0.933793
0.239198 0.926641
0.206767 0.968969
0.216063 0.955982
0.232187 0.926401
0.175312 0.937469
0.216079 0.915939
0.222214 0.927039
0.203558 0.94253
0.20756 0.942672
0.200408 0.933135
0.203834 0.947026
0.199756 0.970717
0.256639 0.969515
0.254101 0.976132
0.285551 0.927353
0.207019 0.975621
0.225986 0.980001
0.173901 1.01695
0.18773 1.00725
0.251349 0.971678
0.240435 0.977272
0.251402 0.957502
0.260149 0.948308
0.278628 0.938685
0.272244 0.910047
0.192385 0.939673
0.175162 0.922687
0.171553 0.912571
0.198013 0.908744
0.1842 0.914877
0.182986 0.926185
0.261317 0.894749
0.217449 0.935842
0.223945 0.93161
0.17992 0.970675
0.194302 0.973647
0.27074 0.948145
0.200466 0.978607
0.219322 0.943496
0.193512 0.96101
0.213413 0.936237
0.187147 0.949554
0.201171 0.93886
0.166784 0.946834
0.24421 0.93213
0.214153 0.992686
0.222134 0.983494
0.318679 0.923642
0.262926 0.973479
0.327773 0.947997
0.304762 0.956203
0.287195 0.943963
0.283929 0.906605
0.248877 0.926755
0.212454 0.942425
0.227953 0.915064
0.160384 0.932186
0.192358 0.900472
0.230171 0.882892
0.199064 0.915606
0.179106 0.935405
0.221545 0.921652
0.253549 0.938168
0.264177 0.943157
0.206036 0.968674
0.228764 0.98275
0.246656 0.966482
0.167237 0.989887
0.129313 0.991683
0.119893 0.984692
0.117529 0.968182
0.122377 0.952999
0.180681 0.936206
0.121283 0.98352
0.159534 0.977178
0.180109 0.9508
0.129538 0.972113
0.122113 0.989426
0.16032 0.960616
0.124931 0.980914
0.185604 0.964083
0.16463 0.990517
0.197245 0.95711
0.240803 0.90171
0.192396 0.937404
0.227338 0.915033
0.188783 0.929875
0.214691 0.911652
0.193698 0.917038
0.208946 0.931778
0.266438 0.934358
0.241886 0.960204
0.260331 0.956684
0.298178 0.945067
0.29647 0.954633
0.245916 1.02074
0.243899 1.02629
0.301809 0.989066
0.316664 0.973266
0.317497 0.955535
0.297387 0.928822
0.274249 0.901741
0.23854 0.92652
0.187821 0.951252
0.232642 0.913013
0.189871 0.959401
0.229121 0.973119
0.253492 0.967268
0.268735 0.999138
0.320341 0.986765
0.300546 0.979084
0.267515 1.00902
0.262527 0.987344
0.225664 0.989857
0.262794 0.972776
0.299638 0.934724
0.246268 0.953548
0.22732 0.937781
0.208539 0.909572
0.253042 0.888478
0.266513 0.900993
0.284243 0.887544
0.299581 0.881051
0.25427 0.912358
0.191909 0.96912
0.219854 0.971631
0.187787 1.00142
0.233143 0.990541
0.266828 0.997425
0.256727 1.01423
0.279112 1.01438
0.327057 0.998714
0.270968 1.04387
0.297127 0.997151
0.290925 0.986546
0.275636 0.960488
0.241647 0.949542
0.276404 0.909282
0.264031 0.888733
0.218003 0.904598
0.210792 0.896896
0.219246 0.883783
0.194977 0.906487
0.232574 0.878495
0.221057 0.881167
0.225488 0.900229
0.222224 0.909709
0.2529 0.887138
0.218534 0.922832
0.229516 0.916894
0.264503 0.915476
0.233755 0.946294
0.273169 0.920774
0.259752 0.919181
0.225151 0.936502
0.227152 0.927427
0.189612 0.953267
0.223578 0.944673
0.270463 0.908484
0.260586 0.91569
0.225715 0.966983
0.271391 0.965665
0.291524 0.980311
0.332516 0.98092
0.365443 0.959858
0.340403 0.96967
0.289181 1.00103
0.321142 1.00948
0.318245 1.02286
0.348864 1.02829
0.342589 1.0227
0.316079 1.0347
0.296917 1.03664
0.273555 1.04736
0.310425 1.05088
0.34475 1.06188
0.394023 1.03491
0.347841 1.06302
0.304501 1.06164
0.345063 1.01343
0.317902 0.987598
0.326637 0.965885
0.321821 0.969912
