# Supplementary material for: Stochastic bond dynamics facilitates alignment of malaria parasite at erythrocyte membrane upon invasion
Source: eLife. 2020 May 18;9:e56500. doi: 10.7554/eLife.56500 (PMC7269671; doi:10.7554/eLife.56500)
Supplement: Figure 2—source data 1. [file elife-56500-fig2-data1.zip › PARA_POSITIONS/pos93.dat]

3.92593 0.73453
3.95177 0.310154
3.92992 0.495676
3.9089 0.497994
3.89052 0.334122
3.85931 0.351567
3.81703 0.494012
3.81377 0.45522
3.79757 0.332611
3.778 0.501391
3.77406 0.64213
3.80288 0.61526
3.82719 0.534278
3.82401 0.59113
3.83062 0.443496
3.82183 0.489708
3.83511 0.458002
3.86173 0.548391
3.89947 0.553193
3.90452 0.79159
3.9613 0.590469
3.9771 0.531708
3.99045 0.699753
4.03532 0.465297
3.99991 0.623622
3.97354 0.633817
3.97449 0.425458
3.93798 0.674453
3.96936 0.763762
3.9959 0.705184
4.05201 0.575677
4.08966 0.580889
4.09223 0.584877
4.06883 0.640417
4.0543 0.329195
4.02455 0.404763
4.0063 0.352197
3.96308 0.57475
3.97785 0.307557
3.95269 0.536775
3.99314 0.426368
3.96538 0.623145
3.9766 0.653604
4.01243 0.537487
4.03155 0.412715
4.00816 0.683837
4.00592 0.626145
3.99612 0.498659
3.95567 0.377643
3.92402 0.261587
3.92725 0.537978
3.94839 0.473932
4.00179 0.606843
4.03125 0.727326
4.06002 0.592595
4.06618 0.497725
4.03512 0.741101
4.038 0.533335
4.05993 0.291933
4.02173 0.633025
4.01817 0.444678
4.0173 0.172491
3.99697 0.39605
4.00447 0.335139
4.0149 0.416266
4.00182 0.403164
3.98024 0.509157
3.94578 0.530589
3.93581 0.370815
3.93692 0.462533
3.96083 0.44356
3.97844 0.363418
3.99006 0.244139
4.00002 0.466085
4.02485 0.543762
4.05754 0.312212
4.04413 0.54285
4.0151 0.529221
4.0141 0.298295
4.00031 0.194417
3.99948 0.12476
3.99636 0.20172
4.00138 0.171933
4.00089 0.318464
4.02592 0.48541
4.01497 0.615244
4.04551 0.548509
4.10856 0.393633
4.15586 0.287911
4.15983 0.442108
4.19708 0.0887377
4.21605 0.0752025
4.23334 0.201329
4.22197 0.186816
4.19702 0.010694
4.13694 0.29604
4.08158 0.281486
4.07039 0.133283
4.04267 0.340207
4.03083 0.273247
4.01821 0.353206
3.97933 0.186934
3.92827 0.443163
3.9187 0.273653
3.91125 0.109439
3.91025 0.255173
3.94824 0.107495
3.97754 0.170301
4.02048 0.00975427
4.01995 0.0541395
3.96434 -0.084582
3.91248 0.109686
3.86906 0.186103
3.8588 0.164373
3.85526 0.15934
3.84433 0.326845
3.84063 0.197551
3.86177 0.221998
3.89837 0.287689
3.94128 0.389745
3.96472 0.242007
3.94387 0.229403
3.926 0.0949254
3.90868 0.189537
3.89514 -0.0794853
3.89375 -0.0427904
3.91697 0.0650362
3.94168 0.0244534
3.94725 -0.148844
3.96821 0.226493
3.99105 0.163365
3.98022 0.20768
3.96995 0.121657
3.94774 0.230385
3.92844 0.205964
3.94372 0.0110002
3.97231 -0.0251716
4.00604 -0.0404972
4.02544 0.0129367
4.06795 0.0760843
4.10172 0.0545908
4.12122 0.156381
4.13759 -0.0536527
4.14379 -0.138168
4.13878 0.311032
4.16667 0.158401
4.16963 0.210698
4.18988 0.0987269
4.17945 0.187445
4.17133 0.00871898
4.15618 0.182826
4.10752 0.350209
4.07546 0.27092
4.03573 0.350178
3.98084 0.568549
3.93913 0.460752
3.92381 0.382909
3.91192 0.354661
3.90256 0.489139
3.93173 0.206763
3.91269 0.619217
3.91918 0.77237
3.98199 0.545297
3.9901 0.509411
4.00591 0.486831
4.0118 0.538248
3.99655 0.705136
3.98826 0.60623
3.9913 0.51706
3.96608 0.603714
3.95294 0.613875
3.89561 0.793412
3.9085 0.530968
3.89477 0.422682
3.88807 0.710401
3.94999 0.428353
3.95299 0.660631
3.94606 0.796204
3.95234 0.6309
3.95 0.495102
3.92015 0.696196
3.87959 0.766951
3.85596 0.729352
3.84807 0.38871
3.81339 0.605538
3.79486 0.622428
3.80686 0.766082
3.82895 0.757272
3.84794 0.799099
3.82132 0.878242
3.80778 0.656826
3.7819 0.535985
3.7415 0.876062
3.78746 0.556908
3.7608 0.796147
3.80869 0.723326
3.83036 0.746754
3.80354 0.824953
3.79805 0.738506
3.77623 0.763508
3.75278 0.815093
3.70836 0.80522
3.67651 0.801731
3.67114 0.741185
3.63296 1.02367
3.66903 0.950618
3.73402 0.77337
3.74589 0.86886
3.76032 0.989277
3.80597 0.777099
3.76229 0.981591
3.77976 0.826955
3.7698 0.752848
3.74095 0.829796
3.74725 0.789115
3.7428 0.838511
3.75272 0.869721
3.75477 0.91965
3.80284 0.778947
3.72459 1.29364
3.83891 0.901141
3.84085 0.767584
3.79524 0.720325
3.72044 0.863369
3.71589 0.77836
3.72064 0.815077
3.7133 0.950254
3.74702 0.907287
3.74599 0.972425
3.82413 0.667661
3.90325 0.713543
3.9247 0.830323
3.94143 0.710321
3.9241 0.724366
3.87596 0.564986
3.83774 0.681529
3.82843 0.660624
3.80783 0.897025
3.84645 0.957204
3.92632 0.643967
3.92313 1.00444
4.00468 0.764588
4.05779 0.500686
4.00394 0.68972
3.91627 0.789302
3.83009 0.670082
3.81283 0.463187
3.77172 0.439862
3.73835 0.66953
3.71355 0.8615
3.75229 0.811798
3.76468 0.846709
3.78242 0.869047
3.79389 0.882241
3.82963 0.900228
3.8656 0.824505
3.90403 0.780144
3.93318 0.775336
3.91432 0.779156
3.90151 0.69246
3.84704 0.891405
3.80283 0.816337
3.74931 0.858208
3.75096 0.725492
3.69575 0.958374
3.65053 1.04575
3.67685 0.823202
3.66642 0.764478
3.6331 0.81301
3.60154 0.733292
3.59401 0.552033
3.58062 0.639914
3.58934 0.673548
3.59568 0.703118
3.63505 0.447197
3.61466 0.630579
3.61238 0.784249
3.66939 0.678741
3.69559 0.488763
3.66582 0.88206
3.70055 0.620587
3.69647 0.464018
3.6443 0.618539
3.62401 0.570743
3.58455 0.428526
3.51559 0.609434
3.49907 0.572477
3.45652 0.688136
3.44003 0.642997
3.45003 0.535281
3.46619 0.666745
3.53143 0.656063
3.61381 0.453093
3.62723 0.694824
3.65655 0.627583
3.63357 0.810194
3.66472 0.557904
3.66289 0.472405
3.65281 0.552436
3.65578 0.340519
3.632 0.556453
3.59843 0.655607
3.60095 0.588843
3.57868 0.772501
3.57369 0.783298
3.57086 0.70277
3.56099 0.797477
3.60605 0.640126
3.59672 0.818589
3.63104 0.701805
3.60657 0.799176
3.61535 0.679573
3.61374 0.614571
3.60695 0.677469
3.61767 0.683668
3.61165 0.674468
3.58635 0.792093
3.60881 0.724081
3.6683 0.598648
3.71132 0.622527
3.77291 0.641915
3.77486 0.894738
3.83333 0.539044
3.80542 0.697149
3.76631 0.742293
3.75432 0.653494
3.68727 0.826255
3.68015 0.760284
3.68843 0.824845
3.75633 0.746898
3.7879 0.892982
3.81658 0.920351
3.88042 0.663519
3.8827 0.637532
3.78891 0.855988
3.75035 0.844532
3.74266 0.67988
3.72079 0.779223
3.70844 0.796562
3.70349 0.60543
3.64709 0.830962
3.69421 0.671744
3.64327 1.03471
3.6892 0.877884
3.70292 0.839914
3.64067 1.04291
3.59528 1.10303
3.59241 0.943489
3.58139 0.867732
3.59422 0.75569
3.58585 0.948731
3.60638 0.870622
3.57911 1.00652
3.5805 0.959933
3.56279 0.882314
3.55111 0.951337
3.56987 0.933961
3.59179 0.888407
3.59363 0.973383
3.58854 0.9955
3.55929 1.00591
3.52701 0.880603
3.39035 1.18026
3.3692 1.15491
3.35819 1.24662
3.38675 1.18981
3.38374 1.24409
3.32873 1.33817
3.27308 1.29895
3.25932 1.19756
3.2655 1.13858
3.27881 0.962581
3.25476 0.99699
3.22485 1.1423
3.20214 1.27191
3.24427 1.09519
3.21273 1.11565
3.20071 1.12552
3.22679 0.964742
3.22291 1.09452
3.31363 0.837762
3.28465 0.957774
3.27621 0.91708
3.2409 0.887918
3.23883 0.821776
3.26276 0.796861
3.28032 0.878922
3.24856 1.06834
3.34603 0.658966
3.30625 0.825894
3.30939 0.752523
3.29099 0.876471
3.18671 1.09936
3.20301 0.935088
3.1211 1.12271
3.1455 0.902614
3.10136 0.960835
3.0943 1.00053
3.09502 0.89804
3.10593 0.835484
3.10109 0.95523
3.13172 0.880956
3.10085 0.98943
3.07496 1.04488
3.08805 0.920176
3.06309 0.945167
3.0688 0.907024
3.03327 1.0546
2.98391 1.1034
3.00735 0.982386
2.92372 1.18893
2.9833 0.939526
2.99501 0.829118
2.9799 0.912859
2.98866 0.73694
2.90104 0.947797
2.92393 0.668221
2.86826 0.736953
2.814 0.820661
2.79627 0.810367
2.80776 0.670857
2.7878 0.738693
2.75669 0.759327
2.77634 0.647543
2.7968 0.493076
2.79349 0.659884
2.77379 0.72203
2.78875 0.806926
2.80739 0.715202
2.80207 0.793842
2.81149 0.72418
2.77379 0.825701
2.74325 0.845132
2.74668 0.778523
2.72999 0.883101
2.74517 0.873992
2.7773 0.772639
2.72726 0.975979
2.76836 0.671492
2.75246 0.629863
2.72543 0.740167
2.70974 0.906409
2.67533 0.871924
2.66773 0.778696
2.60007 0.869049
2.62903 0.578846
2.62097 0.546811
2.5796 0.697456
2.62331 0.450377
2.56488 0.699239
2.60149 0.552745
2.57383 0.717103
2.6096 0.632552
2.63109 0.596226
2.61446 0.746674
2.64016 0.501604
2.58732 0.682297
2.56623 0.662474
2.54179 0.540807
2.52772 0.388374
2.49938 0.477402
2.47273 0.59311
2.47582 0.572617
2.49752 0.390018
2.48955 0.424451
2.51792 0.348588
2.54126 0.334599
2.53797 0.550039
2.52509 0.405028
2.4735 0.583415
2.47 0.576095
2.50039 0.408579
2.50207 0.431608
2.5221 0.394753
2.54146 0.304052
2.49487 0.47397
2.47718 0.470522
2.46531 0.467374
2.45539 0.49647
2.48772 0.203225
2.47532 0.384053
2.44934 0.47447
2.4593 0.285633
2.43129 0.473118
2.42968 0.430207
2.43849 0.230483
2.43772 0.276665
2.43341 0.418102
2.42293 0.384345
2.41525 0.352778
2.43023 0.379421
2.45824 0.4421
2.45881 0.438805
2.47092 0.325049
2.44902 0.362998
2.4271 0.49527
2.40337 0.460387
2.39119 0.500234
2.38852 0.439189
2.38936 0.380186
2.36357 0.596536
2.38203 0.54634
2.36697 0.73682
2.44727 0.498129
2.44977 0.499882
2.40732 0.773194
2.46701 0.614545
2.43991 0.715837
2.45863 0.559612
2.43655 0.739002
2.43071 0.692375
2.43539 0.611782
2.44242 0.540452
2.43297 0.595495
2.4516 0.665342
2.47447 0.676234
2.49955 0.648711
2.51343 0.645862
2.4604 0.81881
2.43625 0.662676
2.38637 0.910783
2.4126 0.842332
2.48481 0.6833
2.46705 0.954135
2.51171 0.801912
2.51641 0.803282
2.55124 0.696876
2.49582 1.05271
2.55928 0.986961
2.57713 0.973626
2.63638 0.833023
2.56633 0.917139
2.54583 0.925127
2.54536 0.912674
2.57049 0.767522
2.5486 0.751762
2.51446 0.723523
2.5068 0.711299
2.51867 0.750393
2.54562 0.627582
2.52314 0.718665
2.52334 0.648219
2.49373 0.837394
2.4887 0.768288
2.49099 0.622151
2.47823 0.644263
2.42864 0.837708
2.47244 0.591267
2.48276 0.634282
2.49618 0.515561
2.51462 0.403968
2.47464 0.649801
2.49029 0.547787
2.47059 0.6922
2.45021 0.790524
2.44563 0.75941
2.47839 0.617515
2.42255 0.917754
2.3993 0.947328
2.42192 0.935569
2.42212 0.950661
2.42245 0.906826
2.43356 0.868823
2.4197 0.889343
2.4554 0.671511
2.40835 0.85375
2.38978 0.855525
2.38659 0.916379
2.41447 0.865084
2.38993 0.999122
2.42903 0.808574
2.36215 0.999626
2.3493 1.02389
2.36435 0.96107
2.41628 0.83953
2.45452 0.742664
2.40616 0.877001
2.42626 0.885965
2.38658 0.916249
2.42748 0.659863
2.37335 0.836431
2.42381 0.670794
2.41006 0.766536
2.42147 0.790805
2.48182 0.519163
2.44621 0.753377
2.39947 0.840189
2.36446 0.92308
2.41674 0.778609
2.40304 0.825008
2.41291 0.791119
2.39336 0.841326
2.40467 0.763256
2.38762 0.773026
2.38263 0.790287
2.36543 0.754602
2.31232 0.817109
2.27796 0.789656
2.23768 0.832192
2.21055 0.796417
2.19212 0.753223
2.17618 0.736633
2.17963 0.74302
2.20623 0.808948
2.24873 0.61479
2.21876 0.772993
2.22807 0.686773
2.25962 0.660747
2.25581 0.810721
2.30052 0.70365
2.31118 0.723746
2.30774 0.680798
2.30005 0.766647
2.32236 0.653349
2.26251 0.859499
2.27056 0.737565
2.2782 0.692831
2.28237 0.653453
2.27288 0.812927
2.26973 0.765981
2.24067 0.803124
2.26956 0.764857
2.28382 0.779674
2.32606 0.607169
2.30951 0.888793
2.32094 0.770482
2.31779 0.722881
2.28563 0.846473
2.33508 0.540591
2.28012 0.767301
2.28002 0.783663
2.30153 0.608791
2.27156 0.659669
2.26657 0.686268
2.2927 0.500231
2.30885 0.421427
2.28962 0.664667
2.30674 0.451299
2.27611 0.520403
2.27364 0.559109
2.27739 0.577779
2.28576 0.469407
2.286 0.494686
2.29508 0.568526
2.29774 0.567057
2.31731 0.542981
2.32967 0.634248
2.35309 0.763766
2.4092 0.711532
2.37599 0.872728
2.44213 0.621415
2.40499 0.751561
2.35283 0.921815
2.35386 0.891012
2.38872 0.876287
2.43611 0.860231
2.43103 0.923047
2.4405 0.89831
2.43219 0.870729
2.4104 0.835147
2.34691 0.904448
2.33279 0.789456
2.3254 0.600054
2.29389 0.608013
2.26326 0.724089
2.29712 0.596808
2.27896 0.700738
2.26847 0.762523
2.28677 0.620149
2.27906 0.590902
2.25499 0.701941
2.26844 0.682404
2.26112 0.596983
2.25418 0.524424
2.22055 0.62828
2.21549 0.459261
2.15151 0.777444
2.20204 0.516158
2.19263 0.647743
2.21662 0.505974
2.20157 0.586319
2.22955 0.621863
2.22595 0.538093
2.227 0.554978
2.21455 0.634744
2.19487 0.848956
2.25257 0.726872
2.22671 0.852957
2.26965 0.649221
2.2367 0.683254
2.22229 0.687978
2.23807 0.636597
2.24312 0.735753
2.26818 0.718672
2.29526 0.686238
2.27433 0.696855
2.23693 0.802085
2.20817 0.853225
2.26075 0.741273
2.30453 0.685182
2.29489 0.810922
2.33584 0.507251
2.30199 0.689543
2.22472 0.899996
2.26706 0.808728
2.25564 0.964189
2.25808 0.972757
2.27035 0.926572
2.21873 0.907729
2.1633 0.891162
2.10873 0.961606
2.12164 0.843029
2.10444 0.877673
2.11328 0.84144
2.10141 0.832968
2.15237 0.593171
2.10916 0.820623
2.09421 0.809658
2.11143 0.719985
2.08949 0.84196
2.15487 0.670247
2.16968 0.679894
2.18348 0.721784
2.14794 0.746413
2.15608 0.665317
2.1145 0.770763
2.06691 0.949117
2.11843 0.833842
2.10955 0.795163
2.122 0.780082
2.13819 0.839932
2.10432 0.947344
2.14733 0.679273
2.10104 0.849702
2.1617 0.606774
2.16297 0.663685
2.15723 0.708402
2.1391 0.683691
2.09027 0.714742
2.05159 0.7713
2.01917 0.840093
2.02276 0.806952
2.01138 0.93219
2.0147 0.911581
2.07795 0.83558
2.11034 0.815539
2.12706 0.775865
2.10994 0.845156
2.13346 0.754867
2.12006 0.807157
2.12371 0.834314
2.14142 0.885018
2.12264 0.952104
2.12099 0.935172
2.13118 0.689629
2.05748 0.713531
1.9617 0.820761
1.85364 1.02623
1.8584 0.80683
1.81521 0.819069
1.79808 0.907964
1.83316 0.861017
1.8496 0.849147
1.86533 0.88253
1.85045 0.986492
1.85244 0.947163
1.80982 1.05277
1.8396 0.940058
1.86747 0.888475
1.90591 0.817197
1.91254 0.839173
1.90985 0.877441
1.9004 0.820576
1.8778 0.806429
1.86985 0.837515
1.8727 0.883448
1.84302 0.924672
1.87587 0.711533
1.79632 0.800818
1.74925 0.952946
1.79498 0.74196
1.79929 0.72669
1.78924 0.800185
1.79281 0.761685
1.77174 0.716075
1.80854 0.637073
1.78515 0.679096
1.79759 0.706459
1.81876 0.825335
1.87676 0.686543
1.83116 0.779158
1.82488 0.742116
1.83102 0.677096
1.81088 0.745876
1.81999 0.720768
1.82229 0.797829
1.84 0.67234
1.8273 0.718308
1.8617 0.60109
1.86473 0.634763
1.83108 0.718174
1.78213 0.848153
1.80298 0.715636
1.7808 0.70288
1.76559 0.764216
1.81219 0.699417
1.76358 0.807864
1.80236 0.706733
1.8057 0.824884
1.80995 0.798741
1.80887 0.80515
1.81921 0.739548
1.84701 0.694714
1.84644 0.756085
1.89073 0.620661
1.82811 0.8405
1.82225 0.85214
1.81854 0.832352
1.84714 0.766868
1.88416 0.66499
1.88121 0.761512
1.85021 0.86514
1.86069 0.835972
1.84617 0.793814
1.85068 0.761872
1.84966 0.773502
1.81537 0.821524
1.81295 0.699604
1.7725 0.830007
1.78269 0.761066
1.77757 0.66202
1.76531 0.732807
1.75432 0.734919
1.76147 0.706462
1.75656 0.657478
1.76546 0.609908
1.75492 0.63042
1.7525 0.670063
1.73198 0.821304
1.80735 0.606549
1.84249 0.675642
1.85659 0.66558
1.81973 0.842794
1.84421 0.650353
1.77711 0.760983
1.81347 0.585035
1.76449 0.771221
1.79914 0.628218
1.84742 0.494561
1.81938 0.562579
1.76075 0.770744
1.72382 0.796019
1.76092 0.732237
1.71877 0.866733
1.69567 0.97937
1.74115 0.857359
1.68807 0.98921
1.74009 0.925626
1.78882 0.887174
1.76776 0.916491
1.72454 1.01215
1.71902 0.947399
1.71793 0.908189
1.71221 0.887614
1.67584 0.931598
1.71179 0.697835
1.69306 0.68379
1.60883 0.937598
1.63472 0.815471
1.68286 0.698543
1.61797 0.871101
1.62524 0.796165
1.63482 0.751643
1.60716 0.808939
1.5422 0.934944
1.55903 0.837572
1.53851 0.879346
1.53659 0.932787
1.54305 0.905447
1.51523 0.974179
1.58733 0.884646
1.62109 0.808602
1.66055 0.817095
1.66921 0.829365
1.65174 0.831602
1.64321 0.760384
1.59999 0.86942
1.58082 0.887715
1.55767 0.841873
1.57403 0.781402
1.57247 0.809788
1.5454 0.872245
1.49703 0.882524
1.46525 0.832832
1.44548 0.827426
1.47134 0.717092
1.40452 0.914424
1.38498 0.929474
1.37489 0.855778
1.3225 0.8972
1.30308 0.907314
1.3198 0.820574
1.33812 0.792661
1.34398 0.773123
1.37595 0.631198
1.36679 0.75293
1.35245 0.673746
1.34116 0.655169
1.298 0.751548
1.32473 0.7164
1.36148 0.600293
1.3253 0.641168
1.32143 0.613974
1.29181 0.683241
1.30608 0.599122
1.30104 0.599557
1.32396 0.63008
1.27079 0.766409
1.32353 0.747765
1.36773 0.667154
1.32485 0.798019
1.29064 0.79174
1.25208 0.815943
1.23523 0.814244
1.22469 0.74632
1.1951 0.710413
1.15138 0.81301
1.2067 0.684128
1.2219 0.608565
1.17132 0.723927
1.19592 0.711161
1.19059 0.727407
1.22767 0.724328
1.19646 0.795074
1.20383 0.799885
1.18587 0.866447
1.20142 0.844058
1.19521 0.955901
1.23498 0.92902
1.19606 0.972366
1.25651 0.761494
1.15951 0.967251
1.17428 0.932172
1.21001 0.858185
1.23048 0.862536
1.24434 0.749501
1.18158 0.910095
1.19221 0.940939
1.20783 0.924094
1.21422 0.814628
1.20579 0.807747
1.18926 0.855714
1.13009 0.88282
1.1506 0.722157
1.10844 0.879041
1.12378 0.900303
1.14915 0.796262
1.17059 0.702705
1.14457 0.744979
1.1357 0.754833
1.11483 0.852025
1.13305 0.90418
1.15616 0.893573
1.1595 0.900073
1.09866 0.973971
1.06645 0.97338
1.04764 0.977715
1.058 0.948809
1.00424 0.93687
0.990153 0.86486
0.922789 0.950481
0.957941 0.940605
0.977341 0.905616
0.966148 0.899835
0.978278 0.878776
1.06707 0.832135
1.07519 0.795565
1.07513 0.779103
1.06437 0.837525
1.04016 0.880964
0.984856 0.942958
0.988287 0.892737
0.987544 0.909555
0.988588 0.946988
1.02566 0.916252
1.03959 0.843206
1.02997 0.855712
1.05464 0.822358
0.971212 0.999097
1.03275 0.942132
1.07375 0.855786
1.07812 0.948131
1.11591 0.865875
1.07434 0.868713
1.03621 0.932128
1.00233 0.830075
0.980483 0.825617
0.978224 0.837312
0.954335 0.823011
0.963189 0.7286
0.944713 0.767563
0.946315 0.693596
0.899045 0.676686
0.830049 0.830306
0.837682 0.866023
0.83329 0.902978
0.901288 0.763003
0.853237 0.914306
0.942557 0.717038
0.896747 0.780264
0.927337 0.811019
0.90814 0.908222
0.895619 0.876427
0.886265 0.838748
0.869562 0.831575
0.901394 0.779795
0.899918 0.856831
0.944729 0.702124
0.908639 0.848846
0.926949 0.872893
0.922562 0.854474
0.930003 0.809452
0.921456 0.824728
0.943859 0.719867
0.951077 0.700759
0.906851 0.811864
0.921915 0.803948
0.96786 0.741417
0.961105 0.760062
0.961534 0.762783
0.958062 0.781374
0.937519 0.773028
0.926625 0.77211
0.926074 0.810725
0.945268 0.685337
0.924752 0.778457
0.913192 0.909306
0.960958 0.859902
1.0182 0.761729
1.03283 0.781389
1.02773 0.687309
1.00748 0.674121
0.951747 0.737625
0.914168 0.721143
0.895484 0.808497
0.904929 0.828829
0.916343 0.838952
0.90989 0.82282
0.944742 0.771238
0.934523 0.876256
0.972248 0.795869
0.999016 0.663277
0.961113 0.703674
0.918536 0.89957
0.983857 0.794344
0.941429 0.780902
0.960072 0.728384
0.967372 0.731643
0.979857 0.637599
0.919822 0.817762
0.97056 0.695648
0.986206 0.833607
0.942886 0.837076
0.890028 0.817414
0.860867 0.803832
0.841269 0.87617
0.8539 0.872429
0.876715 0.830557
0.891848 0.826825
0.892498 0.879751
0.869104 0.869089
0.86337 0.929554
0.941502 0.865033
0.957265 0.945144
0.95443 0.919099
0.944903 0.907775
0.970358 0.83994
0.947438 0.909238
0.958279 0.947224
0.950609 0.947487
0.927596 0.948372
0.960289 0.81365
0.935486 0.829077
0.912299 0.822153
0.910858 0.816327
0.946692 0.730201
0.903686 0.83812
0.945535 0.80234
0.903439 0.822155
0.921426 0.668928
0.932949 0.714509
0.982075 0.725306
1.01281 0.754743
1.04553 0.742907
0.961664 0.94331
0.995465 0.736384
1.00182 0.834639
1.07942 0.76353
1.01635 1.00694
1.07494 0.836485
1.08854 0.839675
1.04702 0.90385
1.0801 0.77712
1.02405 0.902799
1.05333 0.794252
1.09023 0.826442
1.12722 0.761063
1.14597 0.758153
1.15081 0.738292
1.13808 0.757955
1.11804 0.832354
1.07663 0.889711
1.0975 0.81034
1.09356 0.825496
1.09189 0.777483
1.03457 0.826505
1.05231 0.852567
1.01085 0.851615
0.942544 1.02389
0.9717 0.871362
1.00658 0.82188
1.01786 0.794534
0.99453 0.826808
1.04159 0.684795
1.02215 0.79188
1.03439 0.761449
1.0456 0.709529
0.989678 0.79839
0.954655 0.906306
0.973981 0.915909
1.02243 0.889852
1.06141 0.926302
1.07655 0.866249
1.0461 0.881669
1.07304 0.838524
1.04601 0.918073
1.07719 0.852793
1.07987 0.834914
1.06464 0.864172
1.01655 0.946369
1.06518 0.739869
1.05976 0.73578
1.03437 0.748974
1.06924 0.71674
1.07815 0.696417
1.0545 0.741051
1.04177 0.715237
1.01955 0.736097
1.06289 0.728806
1.10071 0.760394
1.12101 0.761386
1.06196 0.861421
1.04663 0.888577
1.10882 0.741746
1.08765 0.805026
1.10085 0.78997
1.08546 0.818456
1.07932 0.778714
1.06579 0.842003
1.08365 0.811155
1.07468 0.827061
1.04765 0.861367
1.05235 0.808772
1.07722 0.793698
1.03472 0.915252
1.02664 0.932812
1.06084 0.855
1.04127 0.925781
1.04143 0.909236
1.05014 0.91501
1.03664 0.941201
1.01367 0.903411
1.00025 0.846867
1.01608 0.746304
0.991562 0.779769
0.978019 0.760821
0.995856 0.869381
0.984618 0.850019
0.994552 0.888719
1.04321 0.815886
1.07853 0.838447
1.09991 0.866873
1.04139 1.00852
1.07645 0.924676
1.06722 0.908449
1.05466 0.901532
1.07731 0.846285
1.10476 0.825782
1.07148 0.752913
1.00274 0.854209
0.990921 0.805038
0.978614 0.758588
0.921043 0.882127
0.983487 0.825592
0.993275 0.821934
0.995975 0.862706
1.02482 0.88146
1.01548 0.944614
1.04242 0.881562
1.00942 0.964913
1.04353 0.878981
0.983435 0.91313
0.93525 0.937659
0.932297 0.841475
0.904812 0.923627
0.937375 0.913571
0.954886 0.873624
0.92802 0.906711
0.925835 0.896971
1.00182 0.704066
0.974333 0.758234
0.892 0.912752
0.920808 0.782811
0.924127 0.799811
0.958754 0.827421
0.987583 0.754302
0.976105 0.763784
0.979161 0.799802
0.978859 0.826828
1.00792 0.918276
1.08114 0.863933
1.05228 0.922836
1.0813 0.804834
1.04681 0.830064
1.00511 0.877839
0.981792 0.880765
0.946455 0.896686
0.874067 0.896602
0.842931 0.847244
0.900787 0.742568
0.91641 0.757926
0.893401 0.915788
0.933271 0.831901
0.944319 0.870271
0.985568 0.875586
1.03236 0.844264
1.00893 0.914887
1.00498 0.949044
1.00136 0.958712
0.977162 0.977842
1.01964 0.819742
1.00884 0.942256
1.00191 1.01768
0.997227 1.03865
1.07793 0.875596
1.07265 0.892866
1.09866 0.837268
1.11304 0.833366
1.0451 0.954128
1.04787 0.93148
1.06508 0.880757
1.07486 0.838313
1.05059 0.857477
1.04507 0.863331
1.00703 0.901875
0.993714 0.865129
0.987531 0.837124
0.939394 1.00681
1.03595 0.881671
1.02573 0.888781
1.07114 0.766917
1.12466 0.744325
1.14536 0.794644
1.09193 0.910242
1.12702 0.793313
1.10761 0.841283
1.12738 0.766648
1.12832 0.838732
1.1084 0.910878
1.09908 0.861117
1.09259 0.735388
1.04194 0.835122
1.06225 0.762014
1.01885 0.849952
1.00976 0.851945
0.980057 0.952764
1.02554 0.780436
1.01943 0.848624
1.05761 0.859803
1.03713 0.851501
1.02325 0.839159
1.0249 0.822521
1.03173 0.835807
1.01722 0.878184
1.0577 0.863289
1.09054 0.778071
1.0505 0.80691
1.07899 0.72001
1.07112 0.721309
1.05008 0.791227
1.07109 0.672487
1.05239 0.766082
1.02778 0.813058
1.04543 0.778769
1.00679 0.853946
1.03954 0.768526
1.03867 0.794024
1.01467 0.900136
1.04155 0.880425
1.03528 0.82423
1.04022 0.751754
1.04244 0.772274
1.0604 0.742113
1.11793 0.715127
1.1163 0.772995
1.08802 0.826641
1.05166 0.852968
1.07245 0.769247
1.00303 0.879301
1.03397 0.813858
0.997936 0.938957
1.04164 0.839731
1.04055 0.841835
1.05286 0.883912
1.05141 0.872278
1.07248 0.870057
1.08791 0.830422
1.0831 0.813093
1.07068 0.842353
1.08975 0.830461
1.07812 0.812511
1.07428 0.850918
1.02469 0.942635
1.00216 1.00369
1.01476 0.978553
1.06098 0.926781
1.10263 0.922243
1.10274 0.937001
1.08864 0.962432
1.15673 0.90724
1.16253 0.957579
1.21564 0.846372
1.22939 0.836945
1.20544 0.879304
1.22114 0.806097
1.21096 0.826297
1.22101 0.811614
1.19735 0.827715
1.18636 0.765711
1.12855 0.939245
1.17022 0.846935
1.1599 0.872062
1.16855 0.892566
1.16524 0.831418
1.16624 0.76126
1.15104 0.822755
1.10147 0.911275
1.16579 0.873527
1.14354 0.916654
1.16311 0.852644
1.12354 0.931679
1.14636 0.840091
1.11555 0.906993
1.13502 0.888493
1.15423 0.918615
1.17307 0.86103
1.17246 0.911124
1.23009 0.822617
1.17676 0.972922
1.21281 0.883237
1.24295 0.823348
1.23158 0.910641
1.23847 0.85128
1.24959 0.776811
1.25719 0.709342
1.21501 0.849036
1.19021 0.909448
1.20198 0.86026
1.16642 0.872087
1.13369 0.903264
1.186 0.846243
1.19088 0.872309
1.16068 0.938484
1.19269 0.866172
1.14295 0.937691
1.21985 0.78803
1.2083 0.838509
1.21301 0.861926
1.24023 0.83385
1.23316 0.866017
1.22808 0.882129
1.17408 1.04149
1.19085 1.00384
1.21608 0.944942
1.2138 0.984868
1.2164 1.02481
1.26679 0.950707
1.22046 1.05104
1.24214 0.918247
1.20957 0.93281
1.25927 0.837877
1.21343 1.00276
1.25453 0.8694
1.28144 0.850515
1.24145 0.884567
1.21852 0.854744
1.1641 0.892134
1.13621 0.865698
1.11794 0.90357
1.1816 0.799851
1.17247 0.887206
1.21352 0.924772
1.22839 0.969275
1.23464 0.986714
1.21571 0.945545
1.15874 0.931458
1.12817 0.893233
1.08434 1.00922
1.1516 1.02392
1.11815 1.05893
1.1638 0.969447
1.11211 1.05771
1.14161 0.931498
1.15524 0.902711
1.17682 0.878338
1.19548 0.774
1.17193 0.768756
1.10717 0.833453
1.0977 0.898669
1.1192 0.899848
1.15791 0.817161
1.16933 0.861705
1.18352 0.835485
1.18872 0.786491
1.14772 0.814215
1.14673 0.756434
1.11731 0.911037
1.15931 0.768424
1.19086 0.713695
1.17258 0.869204
1.22624 0.806966
1.16928 0.948287
1.12776 1.01301
1.1889 0.872905
1.20474 0.852635
1.1698 0.833775
1.11434 0.933346
1.15336 0.848909
1.1721 0.903167
1.15835 0.981637
1.22693 0.827234
1.16615 0.922873
1.10627 0.966371
1.13164 0.933877
1.14834 0.842211
1.11813 0.911798
1.08435 0.948759
1.06981 0.959361
1.08779 0.93184
1.03842 0.974011
1.08853 0.879132
1.02983 0.932631
0.995696 0.959402
1.01005 0.868642
0.935824 1.00222
0.974549 0.94666
0.955255 0.926354
0.959128 0.899624
0.915184 0.97822
0.972703 0.884479
1.00745 0.89673
1.03072 0.902412
1.02888 0.996333
1.04691 0.856812
0.976171 0.962369
1.0449 0.830678
1.03295 0.858895
1.02993 0.862247
0.93894 1.02449
1.00757 0.833089
0.98048 0.896623
1.02094 0.868014
1.01388 0.872256
1.01794 0.856538
1.0191 0.888101
0.987601 0.92446
0.995556 0.925836
1.0367 0.875186
1.02835 0.896317
1.06217 0.775837
1.00726 0.901517
1.03216 0.890837
1.02931 0.880013
1.01343 0.887596
0.978966 0.96087
1.04541 0.791
1.03812 0.862397
1.01428 0.914904
1.0017 0.922787
1.07465 0.815988
1.03849 0.88966
1.08272 0.830823
1.02987 0.903513
1.03028 0.802385
0.966319 0.86173
0.981763 0.8205
0.98533 0.815706
0.994611 0.853424
1.01078 0.833258
1.03896 0.816778
1.02406 0.811099
1.04283 0.788438
1.04986 0.770349
1.07567 0.684117
1.07161 0.724305
1.03443 0.817445
1.03546 0.813716
1.04822 0.823166
1.08616 0.824708
1.11029 0.76675
1.11008 0.790813
1.03975 0.934993
1.04314 0.82337
1.02979 0.866209
1.05826 0.833715
1.00293 0.914304
1.02055 0.889446
1.03332 0.855372
1.01931 0.875572
1.03265 0.893982
1.07436 0.893465
1.10428 0.837515
1.12651 0.869061
1.1402 0.878712
1.12429 0.925311
1.1552 0.880326
1.14961 0.86983
1.18988 0.849873
1.17886 0.907952
1.17521 0.916639
1.20332 0.942898
1.23257 0.885234
1.1858 0.867766
1.15598 0.891024
1.13969 0.871859
1.14472 0.876581
1.18901 0.829424
1.18902 0.832948
1.19291 0.819144
1.15784 0.898055
1.18748 0.908888
1.15387 0.922456
1.11132 0.976815
1.09337 0.895667
1.02995 0.972701
1.02574 0.965768
1.05763 0.974271
1.13345 0.892091
1.17049 0.847756
1.13628 0.875783
1.10327 0.914934
1.11162 0.874954
1.06573 0.963964
1.08765 0.81408
1.06115 0.830322
1.03187 0.807158
1.0043 0.836696
1.01529 0.845712
1.02638 0.833394
1.06804 0.829068
1.06027 0.845842
1.06305 0.751308
1.00863 0.888099
0.994154 0.839727
1.04458 0.805251
1.05557 0.825789
1.0894 0.818172
1.11141 0.772762
1.10981 0.798069
1.11827 0.811083
1.10236 0.873944
1.0956 0.807342
1.10423 0.726572
1.08818 0.721524
1.10259 0.639402
1.06618 0.730555
1.04509 0.818313
1.10429 0.732376
1.10858 0.77798
1.08238 0.857231
1.14923 0.766181
1.16522 0.811124
1.15394 0.901098
1.16958 0.917187
1.18774 0.877055
1.19168 0.845085
1.16222 0.926901
1.14704 0.890124
1.09097 1.04688
1.12298 0.999502
1.08807 1.04716
1.12238 1.03211
1.18672 0.902328
1.15927 0.933091
1.14875 0.921626
1.16246 0.904844
1.09424 0.948672
1.04809 0.97956
1.07444 0.85938
1.02036 0.880784
0.94976 0.972844
0.95622 0.895126
0.967124 0.852723
1.00764 0.787228
0.992417 0.867195
1.04084 0.8268
1.08399 0.831004
1.10947 0.815288
1.09344 0.864579
1.03232 0.914849
1.01623 0.808332
0.974148 0.879605
0.943925 0.834035
0.945211 0.790661
0.892585 0.861738
0.914707 0.851058
0.924833 0.816943
0.931627 0.842586
0.894517 0.935006
0.99376 0.670562
0.94101 0.841134
0.960678 0.779626
0.950419 0.723728
0.960949 0.787608
0.9335 0.840163
0.975792 0.734241
0.892131 0.902697
0.902977 0.788682
0.850175 0.957961
0.891856 0.905114
0.90847 0.901538
0.911823 0.967952
0.960282 0.824835
0.940977 0.843397
0.950174 0.830766
0.963334 0.852053
0.987166 0.873761
1.00154 0.861367
0.966003 0.888245
0.941054 0.9443
0.93132 0.941068
0.9316 0.923767
0.929017 0.92994
0.960127 0.872285
0.946532 0.930901
0.961631 0.925216
0.908518 1.0041
0.962755 0.883997
0.935872 0.95314
0.970348 0.817132
0.975449 0.869735
0.943581 0.897418
0.931219 0.879338
0.893575 0.935404
0.848206 0.971943
0.864729 0.88659
0.92546 0.807358
0.911715 0.872869
0.961748 0.826722
0.943165 0.878709
0.928194 0.894714
0.91113 0.88048
0.87244 0.884003
0.860471 0.867551
0.846071 0.923424
0.899387 0.842241
0.933248 0.81559
0.921422 0.848516
0.92844 0.864591
0.914676 0.882357
0.934191 0.814181
0.910211 0.825682
0.909558 0.831981
0.903461 0.861461
0.936967 0.854821
0.956879 0.870349
0.949224 0.835805
0.896653 0.916145
0.856405 0.920319
0.905787 0.830617
0.930636 0.800817
0.982999 0.722786
0.957976 0.773093
0.897371 0.905351
0.908347 0.866469
0.946201 0.82419
0.938765 0.874271
0.906788 0.928707
0.933737 0.852872
0.95671 0.817501
0.977879 0.822418
0.967706 0.84342
0.947517 0.819
0.919077 0.835595
0.885123 0.860594
0.93564 0.758085
0.928828 0.879552
0.94499 0.906006
0.985872 0.901199
0.983537 0.894744
1.03337 0.823327
1.04523 0.773916
1.03195 0.867326
1.03756 0.928298
1.09078 0.827556
1.07536 0.796452
1.04172 0.773459
1.00485 0.813148
0.991191 0.810101
1.02732 0.772493
1.02673 0.8654
1.04921 0.766994
1.03575 0.830562
1.0111 0.804901
1.00806 0.796434
1.006 0.788225
1.03436 0.758175
1.0326 0.832396
0.995889 0.93685
1.01837 0.851807
1.0192 0.811719
0.943148 0.854572
0.919338 0.802859
0.868587 0.91875
0.906523 0.839817
0.929637 0.819072
0.918483 0.90262
0.962606 0.869013
0.954039 0.879
0.906516 0.928232
0.908905 0.936056
0.900307 0.887882
0.963279 0.781422
0.964129 0.791466
0.941586 0.799577
0.901106 0.813275
0.895995 0.769494
0.909048 0.676261
0.882753 0.817081
0.947798 0.735183
0.928883 0.763467
0.982223 0.705679
0.998867 0.669686
0.935334 0.873309
0.900012 0.90633
0.905428 0.912775
0.914126 0.934228
0.946102 0.873238
0.929875 0.928564
0.985274 0.790276
0.936796 0.870034
0.900729 0.875618
0.951691 0.826341
0.911161 0.895153
0.916192 0.898701
0.963571 0.854199
0.929377 0.996257
0.980598 0.950682
0.990727 0.959919
1.04289 0.93064
1.03221 0.919408
0.99347 0.987645
1.00856 0.912243
0.978872 0.934072
0.981156 0.95277
1.00909 0.850227
0.937949 0.940591
0.970787 0.852507
0.944131 0.871573
0.965756 0.865723
1.0066 0.798422
0.991131 0.836002
0.949107 0.842598
0.967598 0.775063
0.973294 0.675191
0.959546 0.697019
0.916779 0.790219
0.914594 0.773387
0.893919 0.714729
0.819071 0.809042
0.846631 0.764853
0.806261 0.842784
0.821339 0.808799
0.847511 0.779065
0.865802 0.745739
0.877407 0.758448
0.88616 0.796733
0.872754 0.841075
0.894544 0.813525
0.838416 0.892967
0.882784 0.792914
0.934279 0.798164
0.895661 0.845624
0.822413 0.933514
0.827996 0.810965
0.742932 0.883868
0.750773 0.843445
0.778201 0.838068
0.761822 0.891816
0.761796 0.906596
0.760554 0.88726
0.701727 0.918301
0.745392 0.819804
0.735976 0.890661
0.790522 0.870698
0.872091 0.798661
0.847222 0.885559
0.824087 0.9181
0.764837 0.994458
0.795881 0.927839
0.773499 0.905326
0.795411 0.916188
0.831948 0.841073
0.835196 0.800933
0.812911 0.886246
0.809482 0.934481
0.830591 0.867126
0.834583 0.867744
0.851211 0.841967
0.827702 0.889118
0.760256 0.906337
0.793955 0.856276
0.777053 0.84415
0.707051 0.935542
0.743532 0.873581
0.763744 0.859045
0.803263 0.894327
0.762531 1.01815
0.89469 0.828622
0.866814 0.916067
0.841223 0.916331
0.850363 0.915682
0.819263 0.950549
0.847008 0.893921
0.8135 0.946158
0.793918 0.919594
0.747927 0.93965
0.751727 0.93687
0.788384 0.910598
0.831609 0.878704
0.866838 0.881206
0.851081 0.93833
0.862987 0.900691
0.864041 0.899258
0.849915 0.898647
0.811275 0.986353
0.814971 1.00306
0.822806 0.968323
0.787257 0.99404
0.84965 0.887026
0.813123 0.926053
0.81877 0.906261
0.817871 0.898011
0.800023 0.896201
0.808725 0.873485
0.830597 0.883309
0.823156 0.94971
0.883166 0.873837
0.905989 0.836793
0.950055 0.777189
0.879049 1.00311
0.904945 0.976008
0.930138 0.914807
0.864165 1.01272
0.856489 0.969946
0.840501 0.891551
0.788601 0.943109
0.806628 0.926935
0.817022 0.88126
0.813314 0.880679
0.804026 0.887404
0.783095 0.895205
0.770103 0.903256
0.782413 0.907537
0.771535 0.930026
0.807077 0.865818
0.77457 0.938847
0.810299 0.915077
0.793462 0.959951
0.78862 0.963455
0.806399 0.927095
0.841539 0.854913
0.855442 0.869056
0.801593 0.945283
0.84756 0.944035
0.903695 0.894103
0.87267 0.98088
0.933432 0.890528
0.990172 0.799968
0.959226 0.914465
0.929636 0.967364
0.958365 0.864553
0.93666 0.861541
0.88244 0.927817
0.851116 1.01361
0.880694 0.945209
0.886261 0.967964
0.8703 0.974945
0.880535 0.973437
0.878271 0.949488
0.865104 0.96751
0.822636 0.996736
0.823956 0.994538
0.791868 0.974635
0.757024 1.02029
0.787496 0.958534
0.800885 0.938996
0.819412 0.916901
0.86819 0.894221
0.815439 1.01202
0.837392 0.952941
0.838988 0.929169
0.869926 0.912008
0.862048 0.912278
0.912794 0.839404
0.920362 0.831296
0.886715 0.887244
0.922403 0.822082
0.942594 0.766696
0.91672 0.825714
0.898522 0.817735
0.874432 0.818076
0.879153 0.894517
0.860017 0.963877
0.876561 0.933616
0.899115 0.892345
0.915589 0.864134
0.940848 0.894111
0.932563 0.937134
0.966356 0.870232
0.912242 0.929568
0.954482 0.901964
0.936757 0.91395
0.951865 0.862354
0.928157 0.893824
0.915418 0.962126
0.934549 0.966265
0.966668 0.940866
1.02354 0.796351
0.961483 0.845009
0.970406 0.849272
0.931669 0.896846
0.966359 0.833348
0.952457 0.821785
0.919709 0.87641
0.925181 0.874421
0.884052 0.849179
0.870712 0.905113
0.957671 0.751816
0.948257 0.855026
0.998276 0.856792
0.993841 0.822653
0.98186 0.844342
1.00478 0.770705
0.985943 0.757705
0.995104 0.77638
0.971519 0.8534
0.959568 0.771159
0.957112 0.858422
0.938668 0.931409
0.98258 0.79549
0.951093 0.825077
0.964821 0.775613
0.938797 0.795512
0.896049 0.907549
0.947059 0.863591
1.0143 0.837046
1.02881 0.89048
1.02909 0.873684
1.00734 0.870181
0.988949 0.866916
0.995405 0.830364
1.04539 0.811226
1.05833 0.782577
0.98934 0.848221
0.980308 0.841167
0.992258 0.800696
1.01034 0.857046
1.02682 0.85743
1.06428 0.813065
1.05736 0.856791
1.03819 0.918031
1.08231 0.819866
1.08107 0.799783
1.02952 0.830395
0.97944 0.843603
0.953898 0.824338
0.886737 0.901998
0.938215 0.836071
0.965714 0.844741
0.95401 0.931101
0.988177 0.884267
0.974003 0.908684
0.930274 0.956088
0.933143 0.948109
0.968385 0.859635
0.927426 0.916009
0.919199 0.877703
0.926016 0.820551
0.946049 0.775388
0.906988 0.80473
0.892857 0.824227
0.916552 0.840778
0.962479 0.784421
1.00378 0.760971
1.00577 0.757754
0.990724 0.826502
0.975972 0.841564
0.938675 0.930996
0.993923 0.879688
0.997043 0.940322
0.948173 0.987706
0.943715 0.920166
0.938469 0.869175
0.951023 0.815703
0.886748 0.89731
0.911759 0.831044
0.929702 0.794224
0.911382 0.807961
0.90354 0.839831
0.903922 0.853268
0.878383 0.880027
0.866635 0.879085
0.827931 0.895733
0.811244 0.869827
0.743524 0.990458
0.800275 0.876751
0.738942 0.996293
0.731824 1.03108
0.789969 0.925168
0.775731 0.879914
0.692689 0.998653
0.773704 0.888551
0.748741 0.974604
0.864085 0.786577
0.819542 0.940903
0.831364 0.854023
0.844285 0.852876
0.922366 0.793125
0.859858 0.914656
0.864864 0.89718
0.846948 0.969101
0.897574 0.887655
0.860519 0.961253
0.887789 0.956572
0.909443 0.8648
0.904556 0.821086
0.918075 0.778713
0.918352 0.80077
0.882797 0.895997
0.883543 0.917259
0.911446 0.901772
0.949621 0.772435
0.945799 0.737991
0.923031 0.806998
0.916128 0.839187
0.968611 0.720252
0.941685 0.811706
0.91514 0.786181
0.902403 0.798868
0.936422 0.770607
0.946438 0.786354
0.919637 0.769665
0.921474 0.755155
0.944605 0.748795
0.938094 0.723635
0.977411 0.69909
0.938892 0.830308
0.94821 0.771529
0.904048 0.833196
0.911224 0.798874
0.9117 0.867743
0.936921 0.836391
0.945737 0.834698
0.930097 0.881497
0.95617 0.908863
0.996904 0.867982
1.00809 0.868082
1.0429 0.823024
1.034 0.833233
1.01027 0.81101
0.98435 0.856557
1.00862 0.801518
0.983146 0.882569
1.03342 0.794741
1.03819 0.80097
1.07628 0.806578
1.0597 0.895088
1.01898 0.989584
1.05765 0.938121
1.09239 0.860232
1.13714 0.764435
1.1138 0.80363
1.07986 0.928343
1.12111 0.794007
1.08321 0.817706
1.06254 0.85943
1.07599 0.805673
1.08212 0.808942
1.08403 0.783572
1.09417 0.835104
1.11278 0.785392
1.05798 0.8757
1.05117 0.821244
1.0758 0.781477
1.06536 0.817974
1.07931 0.816671
1.09234 0.811919
1.13682 0.73273
1.14088 0.787594
1.11539 0.894624
1.10499 0.933299
1.14408 0.804917
1.11814 0.827293
1.08684 0.861323
1.13068 0.864038
1.17822 0.824762
1.11433 0.898552
1.13807 0.842363
1.13371 0.829609
1.11789 0.802547
1.0996 0.834688
1.08159 0.868436
1.08917 0.814581
1.06862 0.849069
1.09174 0.80941
1.12588 0.765756
1.11925 0.744045
1.09715 0.74739
1.11127 0.660825
1.06376 0.751956
1.11185 0.686233
1.13836 0.677135
1.09905 0.842557
1.14822 0.714716
1.10286 0.735565
1.06092 0.811774
1.10436 0.654477
1.1142 0.67974
1.14974 0.645027
1.12819 0.718067
1.07169 0.791669
1.05873 0.792448
1.05898 0.72738
1.02565 0.795196
1.02979 0.790862
1.04194 0.806052
1.06311 0.795879
1.02894 0.858716
1.04197 0.860237
1.0289 0.801993
1.02316 0.825775
1.00306 0.831822
0.988036 0.849897
0.986338 0.839636
1.04709 0.706801
1.01906 0.8412
1.01517 0.8808
1.03736 0.904246
1.08628 0.867124
1.05687 0.940835
1.06799 0.882263
1.04648 0.818974
1.00524 0.852185
1.01941 0.839501
1.0683 0.766199
1.06769 0.81927
1.06608 0.82274
1.06616 0.866365
1.09576 0.713091
1.01356 0.908008
1.00918 0.848407
1.07533 0.730826
1.07094 0.786711
1.10422 0.752858
1.09505 0.78045
1.08174 0.773674
1.10078 0.683738
1.03312 0.71743
0.998787 0.702577
0.988543 0.773843
1.03794 0.717994
1.07899 0.729022
1.09077 0.758169
1.10546 0.75183
1.10272 0.734408
1.09626 0.76769
1.02061 0.85836
1.04656 0.791709
1.03039 0.801665
1.00439 0.833254
1.04159 0.784469
1.01423 0.901004
1.08638 0.79301
1.09821 0.779028
1.05944 0.871014
1.0869 0.808279
1.0679 0.83273
1.13335 0.687209
1.07762 0.828324
1.06775 0.794824
1.09698 0.770089
1.06375 0.845373
1.08781 0.761864
1.06243 0.794389
1.06249 0.767626
1.0785 0.754369
1.05858 0.805471
1.12095 0.737871
1.12279 0.79868
1.17731 0.689002
1.15077 0.831429
1.17199 0.803609
1.12693 0.860607
1.12454 0.777916
1.09373 0.851279
1.1256 0.829109
1.10393 0.901306
1.17451 0.767583
1.16535 0.793815
1.16699 0.856247
1.22364 0.877117
1.22768 0.828253
1.22018 0.818575
1.19541 0.765462
1.10018 0.909478
1.04741 1.02063
1.14566 0.8516
1.15125 0.841277
1.17993 0.800713
1.20014 0.788037
1.17284 0.795821
1.20314 0.821505
1.19804 0.853973
1.20659 0.86391
1.18623 0.828193
1.13204 0.763492
1.00111 0.909334
1.01209 0.863185
1.03909 0.733306
1.05068 0.779958
1.05446 0.836209
1.11046 0.749315
1.12159 0.808176
1.15452 0.812855
1.15445 0.865915
1.18809 0.807214
1.177 0.764165
1.14645 0.785905
1.14238 0.804689
1.1013 0.833106
1.11722 0.765299
1.0718 0.808925
1.11688 0.714944
1.09052 0.817424
1.12982 0.745051
1.12316 0.805401
1.12109 0.845835
1.14718 0.81878
1.1671 0.874171
1.22943 0.777232
1.21176 0.809697
1.18954 0.852248
1.1554 0.898126
1.16048 0.88934
1.17066 0.88097
1.20813 0.827859
1.24811 0.803426
1.22195 0.903111
1.27422 0.774446
1.21522 0.876718
1.19507 0.940584
1.26744 0.794286
1.28415 0.831349
1.29749 0.86769
1.32623 0.805698
1.35456 0.709182
1.30945 0.78713
1.2889 0.89639
1.34357 0.769616
1.33745 0.860433
1.35221 0.851476
1.34095 0.851012
1.3335 0.864223
1.37755 0.733834
1.40061 0.742027
1.38879 0.848275
1.38103 0.852262
1.39111 0.795775
1.36324 0.825644
1.35505 0.829381
1.39126 0.791937
1.33517 0.924141
1.3422 0.873429
1.29791 0.91829
1.30647 0.828262
1.31233 0.783831
1.28181 0.917632
1.35673 0.793851
1.37238 0.750648
1.36235 0.801776
1.3786 0.782395
1.323 0.988627
1.41213 0.870204
1.46387 0.75776
1.42473 0.853538
1.38612 0.900553
1.39111 0.855669
1.35859 0.935466
1.36525 0.88436
1.31688 0.912331
1.33999 0.848713
1.34525 0.831138
1.3484 0.851421
1.37342 0.86237
1.35765 0.939013
1.37079 0.962973
1.40704 0.9702
1.40271 0.93306
1.40136 0.938801
1.40448 0.902262
1.40652 0.850168
1.3388 0.966878
1.35081 0.870948
1.34739 0.899632
1.37543 0.773467
1.36452 0.834828
1.36677 0.760846
1.34911 0.736258
1.26509 0.894736
1.28437 0.858846
1.25706 0.987273
1.29372 0.928972
1.31592 0.88037
1.2835 0.996136
1.33481 0.915263
1.32573 0.974088
1.28533 1.06739
1.308 0.989272
1.25736 1.08045
1.30586 0.848002
1.2767 0.845232
1.19945 1.00053
1.26719 0.817917
1.27046 0.811201
1.27792 0.743701
1.25636 0.809786
1.23815 0.803126
1.19585 0.874882
1.22784 0.784695
1.23862 0.785705
1.2088 0.877646
1.2247 0.906595
1.25669 0.877541
1.22708 0.980211
1.24924 0.913383
1.30226 0.809841
1.21188 0.952537
1.21444 0.875445
1.19409 0.853476
1.17437 0.841675
1.19148 0.853308
1.20591 0.818259
1.21953 0.809906
1.21697 0.89148
1.21801 0.963216
1.24347 0.874097
1.30283 0.732154
1.31298 0.729744
1.31137 0.771514
1.32027 0.725954
1.29999 0.75881
1.23788 0.822582
1.23236 0.781973
1.21269 0.760564
1.23558 0.739483
1.28084 0.746719
1.24742 0.906654
1.24752 0.853196
1.22957 0.820226
1.18163 0.886281
1.18627 0.790752
1.15134 0.872212
1.11237 0.941452
1.09808 0.969877
1.13912 0.884468
1.15007 0.970874
1.19976 0.934563
1.21522 0.969954
1.23466 0.983835
1.26853 0.942651
1.32962 0.73696
1.26011 0.900375
1.25489 0.8805
1.19489 0.982141
1.25703 0.856334
1.22826 0.872422
1.18935 0.954322
1.17105 0.920181
1.20153 0.783074
1.18501 0.831627
1.18678 0.832366
1.15035 0.857392
1.14636 0.899097
1.16938 0.837974
1.11577 0.945165
1.1872 0.877455
1.20032 0.901659
1.20231 0.85759
1.20151 0.862625
1.18827 0.907191
1.21306 0.903373
1.25349 0.798169
1.16897 0.903508
1.15868 0.8079
1.15172 0.793429
1.13788 0.827647
1.13031 0.852503
1.11836 0.869882
1.14341 0.798445
1.15864 0.814417
1.1353 0.915104
1.17392 0.825728
1.18068 0.782265
1.15122 0.827857
1.15372 0.807753
1.11694 0.854235
1.14012 0.763697
1.08046 0.896861
1.1329 0.7646
1.07401 0.921826
1.06489 0.904412
1.09633 0.857509
1.08554 0.835115
1.10682 0.810655
1.16275 0.799864
1.16852 0.812799
1.1913 0.73902
1.14513 0.787495
1.16908 0.748551
1.17758 0.767677
1.17608 0.833021
1.17365 0.831201
1.14173 0.910809
1.16948 0.806304
1.18681 0.747739
1.15159 0.883655
1.19768 0.794026
1.17083 0.791662
1.14062 0.751618
1.14309 0.709463
1.09772 0.749724
1.08072 0.80885
1.09298 0.809622
1.10485 0.757914
1.03283 0.903776
1.07803 0.800695
1.08399 0.771661
1.09554 0.830219
1.14252 0.716304
1.09752 0.797997
1.08746 0.765769
1.01898 0.873324
1.01507 0.846193
1.0152 0.84995
1.023 0.810826
1.01458 0.823815
0.96915 0.926884
0.948076 0.92029
1.01532 0.804986
1.0025 0.903033
1.03493 0.845086
1.00804 0.917156
1.03508 0.874795
0.994183 0.927645
1.03962 0.810556
1.0034 0.839888
0.993087 0.809914
0.990853 0.789967
1.02186 0.747761
1.03835 0.73477
1.04341 0.741475
0.99178 0.8086
1.02599 0.732359
0.995673 0.815653
0.990605 0.812036
1.00136 0.816016
1.01031 0.835317
1.02798 0.79718
1.01891 0.880128
1.04986 0.849988
1.06736 0.835133
1.07278 0.789803
1.03975 0.830881
1.01519 0.842051
0.995041 0.842373
0.975945 0.831366
1.00349 0.826938
0.996124 0.853862
1.02994 0.826512
0.968601 0.957252
0.97927 0.874351
1.02458 0.861567
0.999945 0.962638
1.00544 0.974339
1.00919 0.954805
1.09154 0.803776
1.01838 0.873402
0.981592 0.827851
0.959907 0.785126
0.894398 0.889805
0.863404 0.896795
0.916038 0.792961
0.912903 0.819699
0.899403 0.765066
0.899208 0.725799
0.901424 0.676579
0.863757 0.751754
0.853415 0.782898
0.763202 0.940005
0.828134 0.772207
0.807221 0.784807
0.80508 0.855027
0.836994 0.787923
0.860909 0.818651
0.860032 0.807296
0.842264 0.791723
0.862069 0.732471
0.818035 0.805209
0.801815 0.791186
0.812581 0.675818
0.813658 0.710182
0.820839 0.662832
0.784546 0.786316
0.785623 0.776303
0.824886 0.713794
0.777992 0.87471
0.847394 0.82226
0.797556 0.899709
0.798794 0.899707
0.834686 0.835127
0.870996 0.803935
0.843663 0.880379
0.892747 0.845299
0.879728 0.910776
0.901137 0.877831
0.87376 0.927394
0.890524 0.872976
0.878997 0.825054
0.835865 0.905471
0.899286 0.779832
0.885537 0.878943
0.860779 0.922962
0.850035 0.944619
0.860651 0.907686
0.844054 0.867473
0.710699 0.972133
0.698872 0.931867
0.683944 0.921268
0.694888 0.932098
0.702309 0.965181
0.789299 0.874502
0.769001 0.97674
0.875907 0.877016
0.860999 0.918877
0.851587 0.888298
0.839554 0.902943
0.820309 0.912185
0.836804 0.832352
0.844619 0.84762
0.876623 0.841914
0.858319 0.859294
0.820186 0.889741
0.881252 0.790807
0.842288 0.855975
0.826634 0.934224
0.867575 0.82494
0.811596 0.881003
0.869965 0.757444
0.840652 0.860544
0.822096 0.838352
0.831036 0.84656
0.809375 0.926362
0.819095 0.906939
0.801092 0.948887
0.858446 0.862246
0.877761 0.860659
0.832382 0.950197
0.848012 0.929261
0.865488 0.88015
0.829374 0.915579
0.826947 0.9245
0.795759 0.970433
0.782644 1.01433
0.841588 0.933652
0.844046 0.908652
0.809122 0.967544
0.8382 0.867625
0.837436 0.926623
0.853088 0.922809
0.8853 0.84267
0.814758 0.904355
0.82408 0.836233
0.75806 0.933342
0.869539 0.776046
0.891764 0.811462
0.942168 0.823472
0.971303 0.827284
0.94584 0.851468
0.940787 0.786041
0.888775 0.861301
0.925235 0.825052
0.893405 0.878402
0.906809 0.883869
0.91594 0.864139
0.922007 0.889307
0.968386 0.79244
0.987334 0.809814
0.968335 0.875653
0.976698 0.889755
0.960457 0.862252
0.915291 0.920544
0.927287 0.816306
0.913321 0.888321
0.952448 0.853905
0.919539 0.965047
0.955564 0.82498
0.93707 0.797599
0.929215 0.793284
0.969527 0.692396
0.923587 0.783256
0.914512 0.793615
0.871674 0.807352
0.850957 0.869601
0.856947 0.889673
0.874618 0.844324
0.848546 0.895154
0.89906 0.822984
0.949139 0.747496
0.964112 0.757744
0.977682 0.791421
0.987734 0.863737
0.98282 0.838662
0.955304 0.876594
0.923476 0.870634
0.92816 0.884434
0.961203 0.825322
0.966223 0.859258
0.964392 0.875767
0.94356 0.943097
0.988902 0.807239
0.973739 0.80568
0.928972 0.892819
0.932757 0.868565
0.9593 0.788834
0.918576 0.889982
0.943096 0.846677
0.98394 0.88114
1.02547 0.827226
1.00197 0.912278
0.966787 0.924626
0.917198 0.895153
0.885127 0.896048
0.891005 0.918687
0.943043 0.848566
0.946068 0.86009
0.977712 0.869927
0.988645 0.891628
0.991375 0.830609
0.979877 0.814212
0.938778 0.857992
0.936071 0.827461
0.894507 0.845899
0.85915 0.924199
0.849563 0.894598
0.856286 0.874086
0.87223 0.834951
0.842426 0.865044
0.836819 0.852458
0.860918 0.805952
0.881241 0.845222
0.904622 0.805205
0.863028 0.82255
0.794664 0.847282
0.785167 0.816144
0.729613 0.837098
0.710469 0.849869
0.694404 0.878127
0.691874 0.854139
0.673279 0.867102
0.736622 0.791854
0.708949 0.856438
0.656534 0.937758
0.666091 0.91082
0.606565 0.978203
0.645986 0.907177
0.633919 0.91785
0.654302 0.890115
0.690674 0.872159
0.71941 0.864163
0.691592 0.905393
0.664519 0.933678
0.685583 0.889304
0.708027 0.861404
0.6312 0.958909
0.60257 1.00915
0.61542 0.977097
0.675137 0.901247
0.667556 0.949395
0.709836 0.909903
0.778321 0.839054
0.758917 0.899722
0.781965 0.867014
0.745121 0.921395
0.764082 0.941874
0.785169 0.909373
0.764324 0.981939
0.782675 0.915665
0.814556 0.842785
0.791826 0.89843
0.826849 0.894104
0.849759 0.863869
0.818223 0.938984
0.867467 0.844846
0.834758 0.902358
0.840669 0.890692
0.881858 0.836057
0.81114 0.883452
0.803157 0.876462
0.789612 0.893123
0.792918 0.855315
0.79628 0.827333
0.775225 0.881377
0.814406 0.791621
0.780783 0.874739
0.737063 0.958988
0.79327 0.889484
0.786369 0.924675
0.792346 0.916145
0.794104 0.897985
0.782055 0.870862
0.74612 0.891411
0.723267 0.944443
0.771927 0.916294
0.802594 0.893969
0.820478 0.876721
0.844255 0.800015
0.801092 0.912205
0.780687 0.839363
0.717839 0.883072
0.76197 0.766938
0.745143 0.806557
0.73778 0.817261
0.796549 0.79642
0.8643 0.740654
0.841023 0.814568
0.84398 0.793844
0.815875 0.835154
0.801645 0.881948
0.849771 0.904984
0.912597 0.835674
0.892255 0.86192
0.924684 0.714649
0.845712 0.830992
0.817168 0.818504
0.769533 0.872151
0.791113 0.809084
0.830709 0.762988
0.82228 0.816542
0.796631 0.855257
0.790733 0.840434
0.750722 0.802068
0.739318 0.825598
0.765098 0.766942
0.726901 0.875137
0.744534 0.914856
0.748551 0.926477
0.745352 0.955737
0.750959 0.895373
0.743937 0.910358
0.723684 0.915678
0.721068 0.912202
0.704193 0.96351
0.758761 0.949369
0.838228 0.882222
0.802633 0.915275
0.819664 0.880806
0.824374 0.889259
0.802444 0.911608
0.868848 0.787651
0.851341 0.777021
0.807448 0.787182
0.794967 0.752886
0.75803 0.859401
0.807708 0.7834
0.79739 0.885772
0.873074 0.774014
0.832153 0.848932
0.888069 0.777505
0.854738 0.862452
0.846132 0.837551
0.797312 0.857597
0.789726 0.845167
0.748577 0.874342
0.79292 0.828727
0.846231 0.81038
0.909256 0.726368
0.859515 0.865841
0.834572 0.949156
0.867287 0.906798
0.856315 0.886418
0.884061 0.807556
0.871686 0.755537
0.863551 0.772635
0.88485 0.730983
0.890394 0.791739
0.911637 0.787123
0.860417 0.812738
0.861491 0.763932
0.797659 0.83395
0.78461 0.804527
0.734121 0.830959
0.744945 0.819639
0.755929 0.845321
0.779744 0.861112
0.808413 0.872578
0.844082 0.821413
0.809067 0.874044
0.791868 0.852077
0.715724 0.92891
0.755063 0.899762
0.708519 0.954325
0.726834 0.90021
0.761359 0.790541
0.730731 0.852408
0.685761 0.873596
0.6833 0.833773
0.659445 0.863279
0.682954 0.874213
0.630746 0.908854
0.638124 0.884942
0.694291 0.838778
0.710726 0.818737
0.719238 0.8241
0.715577 0.859448
0.738855 0.848412
0.724373 0.894848
0.675577 1.00506
0.682018 1.0224
0.781137 0.904697
0.807682 0.840192
0.760221 0.946742
0.754105 0.886485
0.739863 0.886177
0.730012 0.885082
0.699594 0.837912
0.651772 0.831983
0.618173 0.906044
0.655135 0.887909
0.67332 0.803663
0.697548 0.800474
0.693037 0.838253
0.677661 0.8826
0.69001 0.907175
0.726775 0.88972
0.780566 0.852522
0.770465 0.88238
0.773294 0.842921
0.685939 0.9436
0.690389 0.844678
0.696692 0.848591
0.70506 0.83505
0.650365 0.909548
0.681502 0.805543
0.64908 0.865593
0.753133 0.740779
0.75195 0.780461
0.736309 0.851817
0.766618 0.803507
0.751663 0.737095
0.735264 0.726713
0.718977 0.808365
0.751522 0.759218
0.749199 0.770064
0.726879 0.765467
0.66807 0.816247
0.615715 0.858757
0.635676 0.860863
0.631359 0.864653
0.627483 0.866992
0.701776 0.765927
0.648896 0.833956
0.674351 0.776095
0.652167 0.822442
0.64675 0.839062
0.610726 0.871633
0.644879 0.818998
0.637786 0.862702
0.645992 0.81996
0.578938 0.873201
0.590961 0.844096
0.588769 0.794884
0.556873 0.824994
0.611041 0.798095
0.626632 0.850142
0.659011 0.815328
0.670037 0.816713
0.700195 0.759421
0.657729 0.811214
0.627513 0.837752
0.595077 0.866799
0.61516 0.825324
0.584021 0.913434
0.611297 0.893349
0.69493 0.810507
0.711317 0.81422
0.691897 0.87423
0.695317 0.870681
0.731564 0.795887
0.680855 0.822407
0.661656 0.788929
0.688371 0.759639
0.688869 0.760575
0.707381 0.750876
0.718247 0.760677
0.705036 0.807898
0.698883 0.8052
0.667748 0.843038
0.674266 0.776249
0.659787 0.777448
0.672077 0.788749
0.670006 0.798009
0.690873 0.869816
0.673145 0.957917
0.745285 0.893659
0.779577 0.852531
0.759154 0.873978
0.738622 0.897129
0.707781 0.904911
0.686818 0.898987
0.719207 0.813204
0.714889 0.768761
0.629289 0.924864
0.68313 0.872232
0.729994 0.816795
0.693026 0.846554
0.728451 0.788923
0.735209 0.765363
0.695197 0.831148
0.670569 0.844295
0.698502 0.78939
0.678875 0.815564
0.664198 0.836108
0.655431 0.842434
0.692065 0.788569
0.736196 0.763707
0.707197 0.831059
0.748721 0.752941
0.743374 0.778502
0.737327 0.811852
0.725845 0.828415
0.735447 0.80368
0.74382 0.78888
0.684765 0.884524
0.700283 0.856116
0.706851 0.856187
0.705007 0.864424
0.700293 0.846288
0.681642 0.851857
0.604084 0.906082
0.608365 0.894162
0.643808 0.824477
0.623477 0.831944
0.617323 0.820437
0.61249 0.843577
0.659856 0.804227
0.646179 0.800468
0.607891 0.840077
0.585322 0.863778
0.634914 0.76021
0.608635 0.810369
0.646169 0.751818
0.619365 0.79536
0.588619 0.80948
0.561233 0.831342
0.574567 0.824922
0.553959 0.843544
0.618415 0.775419
0.632054 0.826077
0.655016 0.839258
0.663493 0.811727
0.589495 0.918395
0.690413 0.801667
0.697327 0.802089
0.636685 0.913612
0.674676 0.856899
0.651783 0.896643
0.665537 0.816232
0.597331 0.87197
0.604664 0.843702
0.598562 0.848724
0.585767 0.862605
0.628415 0.798899
0.629599 0.807727
0.693402 0.694763
0.695844 0.665993
0.660049 0.727634
0.594346 0.820833
0.589839 0.7814
0.567917 0.758617
0.577601 0.709356
0.563194 0.724563
0.522453 0.855699
0.610072 0.791802
0.638423 0.775551
0.630299 0.798002
0.626092 0.886075
0.671297 0.837872
0.715953 0.783478
0.728091 0.767513
0.714029 0.801075
0.73278 0.736352
0.714103 0.794135
0.714273 0.773667
0.747018 0.747598
0.770779 0.71169
0.751363 0.681354
0.678727 0.814506
0.651746 0.820988
0.666389 0.809193
0.720004 0.751172
0.710355 0.791161
0.692489 0.824539
0.718904 0.812612
0.697231 0.854158
0.689095 0.888809
0.714636 0.862917
0.733522 0.85562
0.678368 0.903559
0.702795 0.820727
0.653267 0.894191
0.676843 0.90713
0.69004 0.927857
0.718323 0.90668
0.672749 0.962915
0.716494 0.892242
0.670763 0.94363
0.61987 0.975316
0.660505 0.926522
0.664726 0.941132
0.684296 0.940505
0.702972 0.960489
0.729314 0.939007
0.706501 0.9383
0.723623 0.878993
0.695513 0.897699
0.697342 0.864285
0.678639 0.839825
0.656685 0.866286
0.663632 0.8475
0.649505 0.86486
0.646565 0.852666
0.666037 0.800703
0.686908 0.763953
0.684716 0.775805
0.691626 0.772061
0.694538 0.822967
0.65699 0.914117
0.667541 0.932543
0.674769 0.916659
0.628483 0.963817
0.645182 0.928762
0.657431 0.918641
0.649163 0.909245
0.615567 0.912319
0.577516 0.93565
0.656219 0.840115
0.590753 0.917785
0.590034 0.897651
0.584723 0.881676
0.593825 0.896352
0.634066 0.870704
0.634703 0.891796
0.637911 0.85657
0.572729 0.923624
0.564353 0.950188
0.537751 0.973634
0.534264 0.965506
0.524927 0.938994
0.519758 0.926451
0.512191 0.960422
0.55519 0.905331
0.550327 0.882792
0.497352 0.917389
0.51682 0.873412
0.519871 0.877351
0.502661 0.909611
0.529611 0.915188
0.571676 0.889712
0.6263 0.833471
0.555075 0.948198
0.596586 0.945477
0.587359 0.998689
0.644212 0.92379
0.663247 0.903281
0.663361 0.896323
0.700792 0.844435
0.737814 0.731412
0.648005 0.847623
0.677109 0.81669
0.663501 0.850562
0.678408 0.853073
0.681476 0.841818
0.712365 0.845589
0.737066 0.792362
0.720604 0.82113
0.731718 0.835248
0.719525 0.860333
0.714394 0.872704
0.735466 0.847091
0.742718 0.825742
0.752018 0.820658
0.764132 0.815002
0.717419 0.851402
0.707497 0.823371
0.70978 0.767855
0.683376 0.75141
0.641691 0.823265
0.690067 0.771802
0.710349 0.801114
0.732009 0.828879
0.720278 0.866432
0.775642 0.813513
0.772984 0.827441
0.745037 0.893959
0.782294 0.930939
0.813506 0.937772
0.766804 1.00887
0.871024 0.82102
0.817466 0.889845
0.797595 0.901127
0.789579 0.843041
0.773462 0.846278
0.742188 0.861261
0.772489 0.825222
0.768623 0.847299
0.760997 0.903167
0.746254 0.948544
0.814399 0.858558
0.760571 0.934404
0.750101 0.924628
0.721497 0.937693
0.690579 0.912121
0.652514 0.944678
0.66997 0.928248
0.659224 0.955564
0.624228 1.01279
0.693974 0.959453
0.735138 0.950991
0.766034 0.936002
0.734614 0.985523
0.728651 0.959338
0.711549 0.938854
0.673471 0.945887
0.68002 0.8798
0.598015 0.950119
0.580075 0.959859
0.653015 0.91864
0.640302 0.94234
0.705099 0.822303
0.678789 0.847984
0.712124 0.780027
0.670525 0.845414
0.709595 0.815667
0.731176 0.817704
0.732252 0.851036
0.685364 0.892855
0.648531 0.944879
0.694407 0.908789
0.73172 0.908184
0.726283 0.938397
0.756508 0.885021
0.728981 0.855036
0.748943 0.80566
0.725406 0.82099
0.702289 0.843364
0.719517 0.811002
0.707004 0.827259
0.696496 0.782611
0.672185 0.830134
0.702735 0.804855
0.719504 0.798871
0.722192 0.800733
0.710542 0.827232
0.707912 0.862374
0.68687 0.925636
0.794527 0.85031
0.772984 0.916923
0.804798 0.886955
0.758481 0.930064
0.788138 0.87649
0.825841 0.80889
0.795767 0.846388
0.787325 0.776484
0.743511 0.781393
0.701601 0.838213
0.766002 0.804332
0.782733 0.795339
0.765959 0.842744
0.770242 0.899911
0.777029 0.911621
0.78989 0.882961
0.818854 0.839033
0.763055 0.888614
0.779787 0.873094
0.75613 0.901528
0.753984 0.853979
0.755603 0.789235
0.736447 0.769503
0.72106 0.749563
0.67397 0.777328
0.689485 0.75582
0.694493 0.736496
0.643871 0.871072
0.688416 0.837255
0.642641 0.908948
0.710094 0.846616
0.661487 0.900959
0.679312 0.862718
0.678026 0.854417
0.702305 0.801255
0.665686 0.846008
0.629224 0.879233
0.646339 0.825748
0.592821 0.872376
0.630482 0.823336
0.687263 0.753558
0.682054 0.819894
0.63095 0.901066
0.637013 0.886428
0.700267 0.781426
0.667393 0.797138
0.699174 0.758452
0.664196 0.8705
0.632833 0.942009
0.666011 0.915511
0.704253 0.836216
0.681789 0.852037
0.68552 0.870069
0.6915 0.912655
0.679022 0.946168
0.622637 1.00493
0.651062 0.945291
0.639471 0.980508
0.638278 1.00707
0.689943 0.975015
0.714557 0.955303
0.684189 0.97501
0.747644 0.833679
0.696417 0.905652
0.643847 0.907472
0.68316 0.840678
0.694881 0.821846
0.673038 0.847918
0.691251 0.85357
0.732559 0.821673
0.718381 0.824862
0.685375 0.828257
0.696595 0.799819
0.681886 0.83874
0.705549 0.805158
0.67854 0.878706
0.701532 0.876167
0.665537 0.882799
0.671755 0.868534
0.655584 0.892702
0.71385 0.821988
0.687844 0.894426
0.673331 0.938586
0.661706 0.945807
0.660886 0.957228
0.678452 0.964367
0.741732 0.873995
0.688374 0.943109
0.648947 0.975811
0.648404 0.923908
0.670528 0.874248
0.660052 0.897448
0.679655 0.880663
0.661324 0.938847
0.768072 0.820028
0.694864 0.924757
0.72646 0.897507
0.762652 0.857415
0.761338 0.848322
0.734159 0.902323
0.735394 0.888925
0.714453 0.92294
0.729309 0.889008
0.758479 0.827326
0.763423 0.762284
0.681922 0.830315
0.705665 0.776561
0.690345 0.796868
0.664769 0.809675
0.622555 0.921101
0.659148 0.917126
0.663118 0.942195
0.687773 0.92966
0.658063 0.959635
0.668965 0.93385
0.65655 0.881747
0.629639 0.880737
0.626172 0.904435
0.653957 0.873647
0.604356 0.922707
0.577206 0.936207
0.609793 0.871053
0.588455 0.886046
0.611724 0.841822
0.583652 0.877504
0.550506 0.922868
0.590354 0.916257
0.569929 0.938748
0.597389 0.878911
0.561305 0.895061
0.574416 0.784049
0.549353 0.872756
0.550586 0.917688
0.591104 0.879219
0.523061 0.936049
0.554364 0.885865
0.577133 0.847941
0.53196 0.885863
0.556619 0.858529
0.549971 0.861232
0.524265 0.896568
0.486717 0.928907
0.476758 0.93917
0.554556 0.858985
0.512222 0.917747
0.481236 0.953156
0.536729 0.902878
0.54121 0.900707
0.487073 0.905904
0.460799 0.887162
0.454326 0.861333
0.471244 0.852462
0.475226 0.87468
0.466525 0.880873
0.484085 0.844285
0.475516 0.865856
0.450854 0.873072
0.442885 0.874418
0.461675 0.84808
0.508467 0.826255
0.530525 0.816094
0.57581 0.801375
0.579909 0.790876
0.563613 0.807602
0.524821 0.84692
0.54343 0.782914
0.512679 0.840778
0.549018 0.777376
0.534361 0.787601
0.542746 0.794381
0.541759 0.815343
0.561012 0.79442
0.512106 0.842539
0.476969 0.904776
0.477283 0.90507
0.512106 0.879508
0.490377 0.899315
0.471066 0.938725
0.478119 0.924732
0.493875 0.875596
0.513058 0.801214
0.451056 0.86118
0.489792 0.811737
0.50827 0.799945
0.478155 0.851885
0.458593 0.859346
0.489595 0.825321
0.455719 0.8669
0.482067 0.840442
0.509329 0.883167
0.54851 0.855001
0.533588 0.909421
0.568349 0.89651
0.595192 0.899032
0.592413 0.92435
0.623196 0.901575
0.639943 0.886038
0.646662 0.876443
0.618111 0.878198
0.619884 0.856445
0.616559 0.829939
0.549617 0.892872
0.546907 0.868063
0.492695 0.902917
0.526362 0.875519
0.546752 0.862667
0.570648 0.85195
0.573606 0.834329
0.618995 0.779334
0.63316 0.779141
0.617454 0.801551
0.606681 0.829614
0.601278 0.831896
0.620796 0.828241
0.63598 0.843733
0.660955 0.81319
0.64895 0.835358
0.605771 0.876833
0.64801 0.809972
0.646502 0.871796
0.634167 0.933738
0.660528 0.92476
0.685439 0.865305
0.705759 0.82141
0.662289 0.838691
0.635271 0.845917
0.643102 0.884106
0.673832 0.879519
0.736135 0.807637
0.659942 0.911138
0.659508 0.898008
0.634123 0.90969
0.635321 0.884452
0.58778 0.932997
0.628796 0.897019
0.625202 0.910606
0.64154 0.89482
0.656839 0.900206
0.690272 0.855827
0.675917 0.871891
0.616557 0.915804
0.561926 0.922875
0.608748 0.850364
0.599249 0.849762
0.610124 0.849468
0.637061 0.837267
0.657141 0.81443
0.62641 0.828751
0.620678 0.796251
0.583936 0.82263
0.541418 0.869753
0.543658 0.849577
0.533104 0.888566
0.545892 0.910209
0.543959 0.919589
0.605565 0.867643
0.615971 0.870259
0.60542 0.885868
0.513882 0.956396
0.566419 0.897324
0.587192 0.848797
0.56321 0.887082
0.567147 0.915511
0.5692 0.882165
0.541688 0.914329
0.569769 0.900363
0.585683 0.878274
0.566723 0.901157
0.605534 0.868223
0.561837 0.899638
0.571966 0.898412
0.637143 0.845895
0.64064 0.844958
0.671971 0.789502
0.596116 0.886695
0.64316 0.831067
0.625469 0.888929
0.672444 0.887081
0.691264 0.887037
0.751495 0.835442
0.749211 0.842613
0.744089 0.842782
0.742331 0.849931
0.699783 0.87803
0.688416 0.864015
0.670608 0.853179
0.639999 0.873666
0.679336 0.861789
0.713694 0.854535
0.731574 0.859985
0.699869 0.907435
0.7175 0.911815
0.708014 0.926841
0.748133 0.887967
0.763216 0.882214
0.723533 0.943512
0.770237 0.929055
0.741606 0.972829
0.758998 0.967248
0.789151 0.941866
0.804931 0.933151
0.770745 0.926875
0.794039 0.894087
