# Supplementary material for: Stochastic bond dynamics facilitates alignment of malaria parasite at erythrocyte membrane upon invasion
Source: eLife. 2020 May 18;9:e56500. doi: 10.7554/eLife.56500 (PMC7269671; doi:10.7554/eLife.56500)
Supplement: Figure 2—source data 1. [file elife-56500-fig2-data1.zip › PARA_POSITIONS/pos87.dat]

3.46179 1.33532
3.48825 1.23515
3.39012 1.47474
3.41836 1.41156
3.45637 1.34129
3.46197 1.36995
3.52599 1.21978
3.5026 1.26647
3.5545 1.11383
3.52953 1.16046
3.50008 1.25155
3.55045 1.15403
3.52452 1.2597
3.51863 1.27638
3.49229 1.34311
3.49467 1.35021
3.50009 1.39532
3.53392 1.36513
3.57441 1.25583
3.55963 1.26491
3.54468 1.24731
3.5661 1.14512
3.47229 1.38972
3.57227 1.13468
3.56381 1.11945
3.55249 1.00273
3.47848 1.03981
3.3937 1.13038
3.39441 1.07897
3.38161 1.11471
3.42447 0.984168
3.42322 0.973971
3.44246 0.936201
3.41243 1.03963
3.41721 1.0145
3.39702 1.04104
3.37648 1.05121
3.38111 0.93058
3.32071 1.07845
3.37505 0.85699
3.28313 1.11943
3.36944 0.82535
3.36635 0.855453
3.34679 0.929706
3.38306 0.835803
3.38104 0.921107
3.41514 0.873996
3.42278 0.925284
3.39801 1.05523
3.41945 0.973043
3.35867 1.12314
3.44092 0.926805
3.41395 1.0412
3.41977 1.02153
3.44057 0.870828
3.39326 0.932687
3.34474 0.968351
3.31371 1.00039
3.26267 1.19089
3.34318 1.06267
3.38024 1.06979
3.37962 1.16509
3.38494 1.24966
3.44363 1.16487
3.42834 1.23567
3.27585 1.53723
3.31934 1.34416
3.31818 1.19543
3.25626 1.21922
3.23865 1.19008
3.19508 1.22912
3.23093 1.12635
3.25665 1.0759
3.24198 1.08528
3.22086 1.04641
3.26221 0.911953
3.26525 0.945577
3.30014 0.914594
3.25909 1.0936
3.28152 1.04657
3.26967 0.994159
3.24447 1.00987
3.23121 1.05546
3.24994 1.0649
3.29473 1.11173
3.32729 1.1905
3.42559 1.02144
3.44931 1.03819
3.48096 0.933723
3.4563 1.09466
3.43855 1.23692
3.43268 1.31755
3.50502 1.1446
3.43889 1.36059
3.40766 1.48211
3.58316 1.12443
3.60253 1.14491
3.63793 1.03335
3.61551 1.13043
3.56043 1.25507
3.57967 1.19083
3.54018 1.24248
3.47332 1.34157
3.46269 1.34511
3.36944 1.54059
3.5229 1.14251
3.39612 1.39054
3.42464 1.18976
3.41486 1.11375
3.38357 1.12156
3.36474 1.13191
3.37438 1.17732
3.3985 1.22775
3.35506 1.44114
3.38692 1.40385
3.37725 1.40876
3.3949 1.30114
3.36579 1.35719
3.31174 1.48336
3.37879 1.34987
3.45299 1.18323
3.3944 1.39337
3.40941 1.36924
3.41244 1.34232
3.39528 1.32641
3.42175 1.22781
3.40496 1.33428
3.39898 1.35898
3.42602 1.30273
3.41186 1.31157
3.47967 1.08879
3.47507 1.04572
3.44173 1.13669
3.39091 1.30586
3.40559 1.29459
3.39323 1.34009
3.44892 1.26281
3.34194 1.53059
3.44 1.29389
3.47366 1.17332
3.38946 1.35964
3.46048 1.1175
3.35946 1.35124
3.35051 1.29923
3.45413 0.961765
3.37365 1.20673
3.42192 1.03725
3.37713 1.14535
3.36444 1.16282
3.39336 1.04292
3.36464 1.14233
3.37474 1.12548
3.3316 1.24729
3.38295 1.08843
3.34118 1.19413
3.33181 1.15879
3.34315 1.08366
3.36192 0.976105
3.30519 1.13259
3.34972 1.03492
3.34909 1.07111
3.3602 1.08961
3.40616 0.966562
3.3693 1.15376
3.42601 1.07509
3.39334 1.24511
3.44759 1.09907
3.38848 1.24073
3.32611 1.3287
3.30425 1.3373
3.38587 1.08554
3.2847 1.26008
3.20615 1.35724
3.27153 1.19192
3.25494 1.30634
3.28587 1.26521
3.25083 1.3535
3.21425 1.37429
3.16982 1.43282
3.20281 1.32421
3.19042 1.32457
3.16718 1.32335
3.13383 1.37926
3.13596 1.34896
3.19316 1.21247
3.14577 1.30162
3.16092 1.26744
3.06397 1.44982
3.07539 1.33784
3.01781 1.32729
3.01243 1.21355
2.92795 1.31459
2.96146 1.17345
2.96015 1.12521
2.88009 1.27431
2.92013 1.15241
2.87869 1.20281
2.93862 1.01327
2.84259 1.22043
2.809 1.27986
2.78012 1.3077
2.80441 1.22488
2.76589 1.25506
2.72267 1.32127
2.70928 1.30756
2.67224 1.32248
2.7455 1.19983
2.74135 1.19683
2.7576 1.12222
2.77817 1.03407
2.73857 1.04139
2.71924 1.01961
2.70271 1.03963
2.63728 1.14439
2.66164 1.05936
2.63447 1.06409
2.6038 1.03546
2.53197 1.10394
2.56346 0.973875
2.61836 0.857225
2.56334 1.00853
2.62474 0.876476
2.59951 0.914985
2.61626 0.843272
2.57105 0.906278
2.56821 0.888733
2.55644 0.878237
2.55659 0.744505
2.49857 0.809089
2.4122 0.902471
2.39301 0.853198
2.37544 0.846425
2.36057 0.902364
2.37863 0.8821
2.37682 0.871242
2.41047 0.830074
2.41979 0.847085
2.46787 0.802484
2.46983 0.833456
2.46512 0.925065
2.5056 0.912651
2.49632 0.965579
2.55282 0.827478
2.50385 0.926199
2.47718 0.954684
2.49159 0.929001
2.52406 0.872856
2.53733 0.767829
2.4848 0.83021
2.48727 0.764773
2.498 0.799301
2.50595 0.867564
2.53582 0.899947
2.52319 1.00823
2.55237 1.04297
2.64349 0.900243
2.57058 1.14607
2.6736 1.01348
2.69935 1.06228
2.70308 1.10895
2.73154 1.09217
2.73786 1.08385
2.79287 0.957513
2.72947 1.07316
2.6778 1.09455
2.6986 0.973439
2.67054 0.992866
2.60685 1.0865
2.57866 1.07716
2.60007 0.971136
2.59575 0.919467
2.58695 0.889666
2.48867 1.09193
2.54965 0.911369
2.51096 0.996536
2.49977 0.972574
2.47429 1.02373
2.53345 0.873212
2.52619 0.857961
2.52306 0.847182
2.54787 0.775559
2.53559 0.791988
2.53313 0.78462
2.52723 0.724104
2.45336 0.860859
2.42533 0.911994
2.441 0.88841
2.47523 0.830117
2.45343 0.877393
2.42305 0.945302
2.48936 0.835496
2.48928 0.926889
2.57349 0.765013
2.5539 0.855645
2.50474 0.93692
2.50342 0.900391
2.48376 0.952531
2.46121 0.998709
2.45604 1.03719
2.47729 0.974818
2.48284 0.977248
2.5136 0.862449
2.48989 0.889179
2.541 0.766705
2.48748 0.866897
2.46324 0.84972
2.40266 0.880928
2.38459 0.880238
2.38369 0.880402
2.33864 0.94289
2.3254 0.99724
2.24195 1.12178
2.27106 1.04073
2.28063 0.980474
2.22954 1.097
2.30229 1.07304
2.39923 1.0007
2.39533 1.05941
2.36582 1.0874
2.29201 1.11469
2.30971 1.03937
2.25609 1.12685
2.28931 1.05546
2.24804 1.09936
2.18713 1.15778
2.2397 1.07701
2.24597 1.04093
2.19176 1.10901
2.22006 1.05408
2.24723 0.984203
2.30518 0.890933
2.26508 0.921765
2.27465 0.845268
2.21428 0.947645
2.2879 0.854173
2.34719 0.813911
2.33393 0.87956
2.35842 0.802359
2.29805 0.94175
2.3607 0.845174
2.38481 0.830646
2.36598 0.897981
2.39886 0.838153
2.36905 0.872227
2.38563 0.780032
2.34973 0.861175
2.35358 0.859653
2.32716 0.92542
2.37815 0.853939
2.28964 1.03987
2.37077 0.918416
2.37046 0.92424
2.38149 0.950089
2.41576 0.969324
2.42328 1.03953
2.44512 1.06103
2.48035 1.04596
2.41523 1.18049
2.52459 1.05881
2.58241 1.00252
2.54029 1.10222
2.5149 1.16072
2.57203 1.07441
2.52845 1.20257
2.52669 1.25142
2.58803 1.1419
2.54168 1.20287
2.48628 1.2564
2.47509 1.25478
2.47021 1.25004
2.49839 1.17095
2.47574 1.202
2.52853 1.09983
2.48324 1.1442
2.45869 1.10296
2.43943 1.04331
2.39808 1.0548
2.37382 1.04506
2.34416 1.06854
2.333 1.05945
2.2978 1.07856
2.33769 0.971546
2.32103 1.0308
2.33245 1.07094
2.42028 0.963385
2.41715 0.968461
2.33134 1.10126
2.33462 1.06114
2.34678 1.00423
2.3392 0.97887
2.32152 1.00571
2.27579 1.06958
2.29372 1.0158
2.24228 1.08461
2.24058 1.04773
2.27081 1.00454
2.29157 0.990383
2.33345 0.910461
2.34885 0.921553
2.35446 0.908064
2.35701 0.902876
2.34073 0.967553
2.3613 0.944934
2.36423 0.961729
2.37689 0.976971
2.4122 0.901387
2.32747 1.07116
2.43261 0.904572
2.42634 0.969034
2.4326 0.952435
2.3797 0.97506
2.36914 0.943458
2.35474 0.91413
2.33589 0.932275
2.33571 0.939692
2.33756 0.928282
2.29348 0.963227
2.31241 0.871057
2.28582 0.907484
2.25654 0.972761
2.27698 0.942
2.29855 0.961158
2.27315 1.00416
2.33999 0.840449
2.31366 0.843776
2.21697 0.966406
2.23449 0.904142
2.26558 0.847759
2.24574 0.882736
2.2276 0.899147
2.18368 0.902384
2.20722 0.801377
2.15839 0.858867
2.15029 0.881899
2.21964 0.836267
2.22502 0.908991
2.23037 0.932048
2.21787 0.954109
2.15411 1.01772
2.16505 0.960779
2.17048 0.946043
2.13354 1.00014
2.1782 0.882246
2.16791 0.914633
2.14742 0.975943
2.17733 0.932443
2.11026 1.08473
2.21441 0.967316
2.17483 1.07466
2.2258 1.03698
2.24226 1.00588
2.20701 1.05967
2.22879 1.04392
2.27869 1.03944
2.27415 1.07215
2.22077 1.10434
2.28777 0.953413
2.22119 1.02823
2.18416 1.03496
2.1584 1.05986
2.16908 1.00796
2.18272 0.986703
2.18234 0.95142
2.18626 0.92306
2.1933 0.881415
2.1283 0.965644
2.14247 0.940045
2.13257 0.959059
2.13637 0.965725
2.13461 0.958911
2.1136 1.00686
2.12313 0.992283
2.11752 0.970238
2.10252 0.992669
2.12533 0.953271
2.1032 1.01414
2.13897 0.977825
2.10914 1.06048
2.19257 0.958103
2.16197 1.01252
2.17897 0.995259
2.18388 0.98197
2.18913 0.949478
2.09385 1.09891
2.12709 1.01151
2.13999 0.956294
2.08195 0.981993
2.07763 0.956271
2.06736 1.01254
2.03762 1.05864
2.09382 0.978198
2.11995 0.944792
2.10168 0.98273
2.14969 0.932392
2.11088 1.00154
2.10658 0.973775
2.08156 1.00483
2.09187 0.928525
2.07895 0.95219
2.12314 0.880257
2.12954 0.801303
2.1334 0.810655
2.06011 0.933461
2.05986 0.926568
2.00443 1.00741
1.9969 1.02617
2.09789 0.864643
2.00676 1.00741
1.98632 1.02502
1.96483 1.033
2.00875 0.95695
2.00931 0.917402
1.96284 0.961378
1.94972 0.985492
1.99728 0.958398
1.95657 0.998425
1.95571 0.936255
1.9318 0.945746
1.959 0.901166
1.92697 0.960599
1.91523 0.999042
1.9538 0.971505
1.93681 1.00109
1.89619 1.03064
1.87169 1.05918
1.88678 1.05042
1.93673 0.988388
1.87755 1.07058
1.92109 1.01298
1.85529 1.08382
1.87879 1.06756
1.89051 1.0549
1.90183 1.05351
1.90549 1.02613
1.86157 1.03478
1.93645 0.925772
1.8602 0.985142
1.86281 0.927866
1.86203 0.895914
1.84172 0.928128
1.81671 0.918238
1.74986 0.952235
1.77667 0.88908
1.80235 0.896574
1.83617 0.902441
1.87419 0.877348
1.89161 0.915412
1.90579 0.927399
1.98071 0.850743
1.9289 0.939913
1.93345 0.9253
1.91794 0.94397
1.89067 0.975196
1.84602 1.0005
1.88712 0.928879
1.85474 0.9758
1.91392 0.890496
1.88781 0.934822
1.9385 0.841037
1.92508 0.837047
1.90485 0.81947
1.93499 0.812297
1.90473 0.839579
1.87514 0.888826
1.89614 0.832821
1.88517 0.824975
1.86853 0.823889
1.88491 0.780543
1.90334 0.762226
1.92672 0.777908
1.88974 0.871992
1.94019 0.885319
1.938 0.981748
1.95585 0.977198
1.99524 0.944692
2.0114 0.95283
1.9923 0.926569
1.94603 0.952487
2.01568 0.856957
2.02065 0.839696
1.96392 0.884647
1.94992 0.888637
1.98222 0.83268
1.95539 0.876994
1.95376 0.861386
1.88125 0.946244
1.8736 0.94653
1.92255 0.908786
1.91755 0.927592
1.96681 0.868749
1.96115 0.907725
1.96888 0.943312
2.04713 0.857622
2.04582 0.891529
1.99191 0.905763
1.95062 0.918644
1.90482 0.992513
1.97212 0.905659
1.95376 0.9307
1.94067 0.942254
1.88523 0.996031
1.93006 0.915538
1.9166 0.926747
1.893 0.935491
1.85937 0.977166
1.87577 1.00325
1.95192 0.938046
1.95757 0.964113
1.97622 0.957026
1.9895 0.96034
1.94057 1.01763
1.92221 1.02485
1.87696 1.09118
1.84274 1.12377
1.90815 1.07251
1.9169 1.07818
1.95825 1.05126
1.93549 1.09785
1.98124 1.02076
1.91897 1.08042
1.85649 1.12906
1.87928 1.11453
1.90644 1.08518
1.90083 1.07789
1.86343 1.09408
1.90556 1.0455
1.90474 1.04197
1.93623 1.02967
1.96493 1.02086
1.94171 1.06643
1.94289 1.09523
1.99166 1.0844
1.97856 1.12732
1.97367 1.12969
1.89724 1.20263
1.94878 1.13201
1.89702 1.16951
1.91306 1.15707
1.93573 1.12963
1.94438 1.11224
1.94472 1.08742
1.95238 1.05853
1.89331 1.09982
1.9565 0.992168
1.88379 1.04133
1.85289 1.02635
1.81866 1.03724
1.78099 1.04824
1.76001 1.08353
1.72715 1.16117
1.70627 1.15325
1.71251 1.15226
1.76692 1.13689
1.81943 1.08018
1.82457 1.07032
1.7904 1.08846
1.77043 1.09261
1.82907 0.991819
1.77366 1.05235
1.80437 1.00568
1.80753 0.988902
1.7774 0.991912
1.77868 0.968476
1.79192 0.938027
1.7647 0.956537
1.81176 0.904487
1.78268 0.939207
1.75296 0.97467
1.76353 0.996078
1.79042 0.993576
1.72142 1.07722
1.7458 1.05807
1.72524 1.07308
1.73863 1.04451
1.72345 1.04034
1.77586 0.977355
1.75814 1.01028
1.7085 1.0217
1.73401 0.9732
1.74937 0.925779
1.72493 0.932355
1.70134 0.948867
1.66934 0.991049
1.6573 1.03303
1.68895 1.04292
1.70798 1.04931
1.70349 1.09261
1.71408 1.06081
1.77264 1.00173
1.73055 1.05119
1.7485 1.03044
1.82669 0.962419
1.82098 0.991142
1.84177 0.999685
1.84584 0.985644
1.82708 0.971016
1.85244 0.927558
1.83327 0.92518
1.81111 0.953793
1.76262 1.01235
1.83562 0.917966
1.77611 0.930166
1.68171 0.997681
1.70389 0.967076
1.65489 1.03239
1.71184 0.998439
1.77128 0.963158
1.72535 1.03348
1.68722 1.06228
1.74976 1.00501
1.76526 0.998927
1.70652 1.07391
1.71991 1.05327
1.62621 1.14732
1.64111 1.16719
1.69029 1.15913
1.57916 1.24173
1.64996 1.17142
1.66188 1.10441
1.66123 1.07484
1.65429 1.05159
1.62075 1.03818
1.56095 1.0847
1.60618 1.0715
1.56183 1.12706
1.64568 1.06894
1.59375 1.09
1.61686 1.0593
1.61609 1.08376
1.64591 1.06257
1.66483 1.07696
1.69813 1.04594
1.67697 1.06968
1.67997 1.05899
1.68362 1.01611
1.6294 1.03442
1.62857 1.03297
1.63043 1.02812
1.59639 1.05057
1.60023 1.04845
1.57185 1.06344
1.56416 1.06676
1.63145 0.983106
1.68535 0.970587
1.65515 1.01562
1.67205 1.01383
1.69394 0.976942
1.63022 1.06211
1.69768 1.01595
1.68403 1.03788
1.71966 0.995263
1.71051 0.987946
1.67358 1.02149
1.60058 1.04922
1.64328 0.996138
1.5714 1.05126
1.63065 1.0228
1.63975 1.00899
1.6144 1.01383
1.61358 1.01921
1.57997 1.0292
1.59551 1.04783
1.64495 0.998566
1.61517 1.05542
1.63993 1.08966
1.67201 1.08632
1.67284 1.08435
1.66553 1.09148
1.61115 1.13498
1.68821 1.06218
1.57947 1.15948
1.62451 1.09852
1.60428 1.09663
1.69634 0.986656
1.66102 1.02804
1.65824 1.01325
1.63792 0.998542
1.62298 0.994716
1.63659 0.979771
1.64903 0.962763
1.63441 0.947195
1.5522 1.01358
1.53919 1.01998
1.56305 1.02233
1.57025 1.05974
1.57981 1.04817
1.5795 1.02244
1.55893 1.04039
1.59352 0.997164
1.54675 1.06829
1.50614 1.11391
1.47169 1.13486
1.4583 1.12736
1.46006 1.10873
1.49533 1.05142
1.40145 1.07562
1.4259 1.0258
1.37365 1.00098
1.42382 0.977395
1.37529 1.01869
1.36279 1.05035
1.42194 1.04434
1.42281 1.10313
1.473 1.10482
1.50759 1.07383
1.48673 1.07716
1.47799 1.06984
1.52241 1.06072
1.51435 1.10603
1.5356 1.10493
1.50412 1.1279
1.5042 1.12308
1.55321 1.07441
1.51351 1.09061
1.54068 1.05961
1.53464 1.02816
1.46196 1.05131
1.50208 1.01417
1.4544 1.05198
1.41941 1.07604
1.43713 1.05525
1.3981 1.0581
1.37702 1.07386
1.36696 1.09981
1.4333 1.10525
1.46136 1.11384
1.48921 1.07556
1.42102 1.11056
1.37427 1.12336
1.35205 1.15558
1.37284 1.15929
1.43778 1.14317
1.33282 1.2023
1.42799 1.13275
1.34727 1.1634
1.36469 1.14986
1.4318 1.0934
1.35128 1.14616
1.30791 1.18086
1.40696 1.14037
1.40188 1.15834
1.42368 1.14606
1.41581 1.16341
1.40444 1.17788
1.42598 1.15162
1.42349 1.13034
1.36021 1.12441
1.37197 1.08058
1.3221 1.06076
1.29879 1.05121
1.3094 1.05438
1.33023 0.994462
1.27104 1.04675
1.33815 1.00561
1.3402 1.00075
1.34491 1.02515
1.37844 1.03756
1.35371 1.07427
1.36155 1.10904
1.35227 1.10924
1.45564 1.03697
1.40787 1.05215
1.37755 1.05383
1.40424 1.00184
1.40833 0.989928
1.34503 0.995248
1.36411 0.962559
1.3773 0.943706
1.31156 0.970363
1.34032 0.954767
1.33305 0.949659
1.37133 0.948074
1.40476 0.901524
1.3117 0.941279
1.39315 0.874007
1.33802 0.938118
1.35406 0.973256
1.31722 1.01238
1.30971 1.04853
1.22198 1.11212
1.29509 1.07372
1.17712 1.12715
1.21435 1.08157
1.17712 1.06817
1.22166 1.03975
1.25107 1.02232
1.22225 1.00501
1.20697 0.99971
1.1954 0.990665
1.20282 0.994183
1.21192 0.992401
1.24919 1.00536
1.31191 1.0075
1.2825 1.03656
1.26966 1.03973
1.23776 1.05546
1.27353 1.01526
1.27044 0.994026
1.2076 1.01723
1.21611 1.02408
1.25765 0.995563
1.23355 1.04023
1.19268 1.07235
1.22572 1.04583
1.23274 1.03922
1.28633 0.987954
1.31259 0.975115
1.31402 0.986932
1.30286 0.974167
1.26487 1.02604
1.28902 1.02332
1.28673 1.0292
1.23897 1.04444
1.26679 1.04112
1.21204 1.06792
1.21466 1.0815
1.20298 1.07302
1.18629 1.10639
1.22797 1.10816
1.24062 1.12546
1.24502 1.1317
1.23536 1.13854
1.2545 1.10483
1.21802 1.11249
1.22759 1.11062
1.16075 1.1311
1.17359 1.11066
1.0134 1.17939
0.988937 1.21288
1.06045 1.15975
1.06751 1.13336
1.00547 1.14794
1.08836 1.1108
1.06724 1.10023
1.14231 1.06792
1.1611 1.07684
1.21606 1.04734
1.18047 1.05623
1.13167 1.07336
1.15024 1.04308
1.15299 1.03582
1.21259 0.993807
1.17351 1.00254
1.0818 1.04826
1.1311 1.03469
1.10754 1.03731
1.10085 1.05751
1.13041 1.05282
1.1405 1.05182
1.14998 1.05739
1.13118 1.07599
1.17578 1.05226
1.16821 1.04242
1.12167 1.04321
1.18998 0.996736
1.11033 1.05216
1.107 1.07015
1.10859 1.10019
1.11516 1.14464
1.02125 1.1728
1.05313 1.13032
1.03927 1.10704
0.967686 1.10482
1.04872 1.08549
1.02477 1.08581
1.0349 1.07735
1.05667 1.04984
1.02313 1.04797
1.0007 1.0515
0.997772 1.05635
0.928026 1.08612
0.924586 1.08604
0.91159 1.07589
0.929547 1.05719
0.932396 1.0464
0.950739 1.00468
0.890049 1.00569
0.853094 1.01778
0.830809 1.04551
0.876609 1.05508
0.808717 1.07557
0.828625 1.04497
0.85987 1.0405
0.893367 1.02795
0.860952 1.01046
0.897289 0.972497
0.911588 0.960957
0.906209 0.978967
0.90992 0.987927
0.899487 0.982078
0.906856 0.986869
0.93171 0.9986
0.898311 1.00986
0.927366 0.979577
0.839884 0.993718
0.886487 0.994189
0.919669 1.00789
0.904398 1.04685
0.854471 1.0613
0.90305 1.04805
0.892503 1.06379
0.923235 1.08498
0.969759 1.07795
0.971111 1.12395
0.928835 1.14833
0.96006 1.1574
0.9127 1.17693
0.98177 1.14664
0.96599 1.14201
1.00794 1.0917
0.996984 1.0698
1.02375 1.03893
0.962763 1.06444
0.95754 1.0556
0.923796 1.06663
0.902441 1.07534
0.972853 1.05966
0.901031 1.06446
0.919479 1.04541
0.918943 1.04819
0.977007 1.05567
0.939226 1.08455
0.974933 1.06717
0.987696 1.06411
0.910038 1.08454
0.960513 1.04427
0.974209 1.03358
0.926047 1.05303
0.927853 1.03479
0.873229 1.04181
0.940569 1.05686
0.931186 1.05616
0.955513 1.05068
0.948384 1.0516
0.887297 1.07672
0.921898 1.07359
0.8677 1.08183
0.828147 1.11578
0.848327 1.10715
0.788776 1.11919
0.716078 1.10348
0.739517 1.10522
0.706975 1.12058
0.682191 1.08357
0.741551 1.08478
0.758598 1.06959
0.809101 1.08704
0.765584 1.10814
0.810621 1.13493
0.813041 1.16214
0.782693 1.17773
0.801057 1.17224
0.803888 1.16137
0.816709 1.13742
0.840282 1.13367
0.8041 1.13206
0.839323 1.12267
0.788557 1.14328
0.762532 1.1176
0.815485 1.09586
0.842807 1.08789
0.844986 1.0676
0.861433 1.0599
0.807279 1.05977
0.747151 1.07775
0.686006 1.08753
0.752795 1.10734
0.697744 1.12757
0.764002 1.12255
0.785772 1.12551
0.802236 1.11694
0.780679 1.11279
0.753872 1.10906
0.772243 1.10878
0.788321 1.11206
0.791163 1.08932
0.731215 1.09162
0.636184 1.06524
0.663598 1.04447
0.704407 1.01918
0.741962 1.03421
0.749864 1.03691
0.665113 1.0599
0.77515 1.05145
0.747544 1.06108
0.792249 1.0515
0.754512 1.04827
0.727227 1.0319
0.719544 1.00587
0.677672 0.999922
0.678615 1.00048
0.702231 1.02725
0.756661 1.04172
0.74352 1.04061
0.771861 1.03637
0.802053 1.01506
0.740045 1.01283
0.766615 0.995829
0.760096 1.01031
0.794156 1.02039
0.735583 1.04848
0.764047 1.07623
0.741353 1.08859
0.740209 1.08881
0.759657 1.09851
0.740985 1.08024
0.757333 1.08465
0.778778 1.10279
0.737464 1.10236
0.723175 1.12936
0.70601 1.15314
0.691915 1.17499
0.694176 1.14539
0.656674 1.08577
0.727269 1.03034
0.627369 1.04004
0.670749 1.07145
0.659204 1.11351
0.726566 1.11507
0.708908 1.08101
0.697173 1.07216
0.721386 1.06991
0.752422 1.06049
0.731151 1.04061
0.757313 1.0319
0.716288 1.04365
0.731185 1.06831
0.771949 1.05335
0.748367 1.06201
0.722449 1.04615
0.7887 1.05072
0.815227 1.05605
0.727702 1.08757
0.773613 1.09511
0.812712 1.0648
0.717593 1.06538
0.736832 1.07843
0.749668 1.07266
0.74906 1.07822
0.741319 1.05903
0.78761 1.04696
0.745309 1.05626
0.711415 1.06071
0.689315 1.05272
0.64928 1.04395
0.634901 1.0346
0.651682 1.04181
0.663453 1.04786
0.658642 1.05299
0.613327 1.05728
0.651365 1.05436
0.569679 1.08716
0.708488 1.08327
0.696996 1.08356
0.720378 1.10318
0.693712 1.09691
0.639726 1.08505
0.695949 1.06085
0.749452 1.03725
0.75952 1.02442
0.792739 1.01319
0.817166 1.01093
0.847965 0.990695
0.717361 1.03255
0.70214 1.03809
0.68695 1.048
0.767998 1.06066
0.735357 1.07659
0.785635 1.06153
0.757828 1.08204
0.72253 1.10135
0.710712 1.10558
0.64945 1.12117
0.692815 1.09597
0.804939 1.05932
0.783546 1.04864
0.852115 1.02504
0.835749 1.00413
0.857147 1.0072
0.814815 1.0063
0.846975 0.971593
0.79862 0.979415
0.820584 0.972821
0.823637 0.952879
0.781834 0.962405
0.741027 0.993095
0.756867 0.997963
0.752165 1.00482
0.7012 1.0081
0.781909 1.02922
0.839046 1.01994
0.765715 1.03417
0.813617 1.06305
0.839522 1.06662
0.815997 1.08665
0.818291 1.08677
0.843487 1.0691
0.785628 1.08118
0.844223 1.05088
0.835578 1.06102
0.837759 1.05842
0.888708 1.06249
0.910521 1.07068
0.968249 1.07008
0.978519 1.07551
0.949884 1.08706
1.02404 1.08948
0.952149 1.1326
0.902703 1.15649
0.888661 1.15031
0.903025 1.153
0.967217 1.11535
0.948945 1.08896
0.953111 1.06169
0.942629 1.07333
0.924261 1.08861
0.907019 1.07752
0.911237 1.07428
0.885467 1.06954
0.88643 1.04402
0.884175 1.02567
0.868895 0.998364
0.867035 0.987827
0.860294 0.99434
0.867637 0.974468
0.932901 0.954469
0.901745 0.987885
0.844486 1.01865
0.870006 1.02676
0.948946 1.02611
0.864558 1.04436
0.922009 1.03883
0.890303 1.01085
0.894787 1.00369
0.83886 1.01346
0.907098 1.02276
0.915973 1.04399
0.857291 1.06725
0.906342 1.06857
0.830229 1.08282
0.881237 1.03043
0.858006 1.00457
0.883013 1.00449
0.891152 1.01813
0.867938 1.04054
0.932616 1.02708
0.956222 1.02229
0.887598 1.06133
0.919224 1.02642
0.90581 1.00679
0.869522 0.994699
0.852745 0.988867
0.914618 0.963234
0.932964 0.975142
0.919381 1.00168
0.928252 1.01145
0.979799 0.996352
0.978298 1.02626
0.999859 1.01259
1.0369 1.0038
0.950776 1.04347
0.891203 1.0773
0.907931 1.08874
0.81227 1.12204
0.791223 1.13382
0.824114 1.12136
0.840768 1.13324
0.869711 1.13271
0.866718 1.12436
0.893425 1.13027
0.859047 1.15064
0.894445 1.12859
0.935145 1.11109
0.840909 1.126
0.848792 1.10213
0.84643 1.09135
0.812624 1.09464
0.840186 1.08929
0.783756 1.10255
0.784627 1.08714
0.778357 1.05767
0.826507 1.04318
0.888398 1.02038
0.864361 1.03287
0.775654 1.05039
0.802529 1.07528
0.806945 1.08025
0.736378 1.11503
0.675811 1.12689
0.719313 1.12084
0.744401 1.12284
0.75051 1.10354
0.752613 1.10363
0.7261 1.08483
0.651526 1.0568
0.630724 1.03714
0.599211 1.0239
0.567973 1.02768
0.56742 0.999144
0.588383 0.971407
0.593612 0.962099
0.56323 0.954226
0.662757 0.950217
0.703079 0.963533
0.661141 0.958436
0.624483 0.977858
0.572686 1.00177
0.615618 1.01585
0.568522 1.00757
0.596149 1.00342
0.600733 0.978462
0.651241 0.950548
0.62921 0.930325
0.630358 0.925909
0.65841 0.938285
0.661308 0.950279
0.662043 0.964287
0.699321 0.957776
0.657839 0.969155
0.632437 1.00301
0.641902 1.0065
0.603671 1.00321
0.621749 0.996209
0.553648 1.00239
0.504231 0.995215
0.573573 1.001
0.608217 0.994245
0.723616 0.998201
0.623139 1.03251
0.672718 1.00056
0.700041 0.967266
0.60728 0.96533
0.699746 0.953731
0.590982 0.961225
0.590961 0.94928
0.557498 0.95584
0.509908 0.977583
0.512468 0.9968
0.527819 0.997973
0.644217 0.959125
0.518402 1.00131
0.53967 1.02422
0.56037 1.03359
0.5359 1.06326
0.537944 1.08783
0.566865 1.09992
0.474704 1.07852
0.47712 1.05158
0.482304 1.03987
0.560808 1.04121
0.51254 1.05013
0.613348 1.04822
0.495241 1.06099
0.555346 1.05887
0.478207 1.06853
0.501052 1.0542
0.576543 1.03434
0.596155 1.02698
0.563793 1.01508
0.563533 1.00939
0.638376 0.96559
0.578245 0.96213
0.598376 0.960037
0.545957 0.963932
0.512568 0.999531
0.489282 1.04055
0.490225 1.04013
0.507949 1.03212
0.613283 1.01305
0.539661 1.00585
0.541965 1.02813
0.589665 1.0173
0.497539 1.03134
0.519643 1.04671
0.508494 1.05777
0.512769 1.05006
0.470089 1.07138
0.486604 1.09294
0.509944 1.07338
0.568203 1.06237
0.523965 1.06054
0.555833 1.05409
0.566573 1.04739
0.607123 1.0371
0.547843 1.03321
0.570688 1.03987
0.498571 1.01594
0.496291 1.00807
0.464369 1.0212
0.517021 1.01425
0.52329 1.00584
0.543177 1.00401
0.51533 1.00952
0.508117 0.991228
0.466541 0.997434
0.495012 1.00803
0.451872 0.995282
0.492946 1.01571
0.520319 1.01212
0.515467 1.00215
0.509779 1.00238
0.490137 0.999755
0.411329 0.992155
0.408946 1.00908
0.428877 1.04119
0.444864 1.05626
0.509462 1.04392
0.506052 1.0573
0.512696 1.08922
0.557561 1.11449
0.530466 1.13567
0.489337 1.1248
0.563727 1.12069
0.557918 1.09624
0.51823 1.07712
0.529885 1.07434
0.474352 1.0853
0.484448 1.08221
0.455403 1.07153
0.485621 1.04479
0.426384 0.99751
0.417351 0.987604
0.432205 0.99125
0.373249 1.00309
0.350883 0.996494
0.35573 1.01829
0.378474 1.04602
0.345539 1.06116
0.37952 1.066
0.398567 1.03705
0.412972 1.03061
0.407972 1.0416
0.412602 1.05571
0.351995 1.06406
0.305841 1.07201
0.276259 1.09709
0.300055 1.1198
0.238094 1.129
0.272337 1.14701
0.255305 1.13965
0.187983 1.1118
0.168871 1.0885
0.171464 1.08852
0.121333 1.051
0.129274 1.03667
0.176426 1.04358
0.156681 1.03545
0.2122 1.05913
0.23528 1.06595
0.261106 1.07527
0.288369 1.08837
0.353017 1.09962
0.373363 1.10179
0.336234 1.07973
0.418955 1.0792
0.355435 1.09013
0.36234 1.09572
0.328821 1.08703
0.31885 1.06342
0.312894 1.04704
0.332177 1.02452
0.317354 1.03015
0.296969 1.02914
0.286277 1.02294
0.224871 1.01133
0.207011 1.00625
0.305381 1.03299
0.230125 1.0381
0.227459 1.06015
0.277367 1.06474
0.181387 1.03179
0.281616 1.04794
0.290444 1.07337
0.310386 1.06617
0.342807 1.06848
0.330274 1.05719
0.358559 1.07611
0.331228 1.07151
0.395345 1.06351
0.326397 1.02872
0.364617 1.00981
0.384496 1.00487
0.397235 1.00724
0.394555 1.00256
0.326605 0.98425
0.315197 0.971108
0.328431 0.990752
0.349341 1.02706
0.33098 1.02387
0.418949 1.04781
0.419281 1.04396
0.405832 1.03938
0.367295 1.03076
0.366159 1.01688
0.378656 1.00544
0.436497 0.975654
0.35284 0.955475
0.386909 0.948756
0.417297 0.955109
0.355683 0.964074
0.371544 0.982786
0.295868 0.982643
0.332877 0.995636
0.290273 0.964809
0.267841 0.986251
0.253175 1.01852
0.22172 1.02888
0.219513 1.01124
0.263369 1.01
0.189522 0.967405
0.204148 0.995604
0.242577 1.03013
0.25782 1.04544
0.248102 1.04622
0.234619 1.01396
0.289863 1.01117
0.271041 0.988993
0.320192 0.977174
0.322572 0.96923
0.253437 0.959662
0.270092 0.980563
0.262191 0.976484
0.317204 0.947715
0.273803 0.939928
0.314241 0.972205
0.275194 0.99832
0.214017 0.99745
0.204455 1.01241
0.18391 1.03163
0.151885 1.02514
0.20397 1.04188
0.235407 1.05621
0.21225 1.08407
0.181825 1.07817
0.197427 1.07596
0.23144 1.07112
0.255507 1.08201
0.161842 1.06058
0.160308 1.06522
0.146791 1.06925
0.184381 1.09311
0.17186 1.0828
0.153617 1.08281
0.0642441 1.04554
0.13466 1.05306
0.106906 1.02087
0.136321 1.01026
0.164354 1.00995
0.122698 0.999748
0.112832 0.989034
0.102415 0.991556
0.052809 0.99489
0.0459806 0.981047
0.0616611 0.986887
0.114893 1.00422
0.102439 0.990841
0.113924 1.0011
0.0817798 0.993494
0.0625474 0.999263
0.0683713 1.01038
0.0745488 0.984983
0.0886864 0.970965
0.122983 0.968467
0.157787 0.980239
0.105453 0.956732
0.134103 0.971579
0.139452 0.9972
0.14814 0.999988
0.174371 1.01376
0.148092 1.053
0.15124 1.10162
0.0655565 1.109
0.109319 1.1347
0.185304 1.17101
0.203038 1.16647
0.144064 1.12347
0.185916 1.11911
0.154037 1.09224
0.183098 1.09426
0.217004 1.11378
0.138682 1.09804
0.0809699 1.06282
0.0616572 1.05906
0.0906237 1.07511
0.0276773 1.02896
-0.0221193 0.993326
0.0881689 1.03191
0.07053 1.01745
0.0720911 1.01113
0.0525607 1.01587
0.0487266 1.02449
-0.0292278 1.00139
-0.0737701 0.987672
-0.0437705 0.999486
-0.0681349 0.991536
-0.102611 0.967353
-0.0467299 1.00098
-0.0879839 0.969291
0.0200167 1.00482
-0.0035241 0.990044
0.0803513 1.04078
0.02726 1.01228
-0.0359274 0.977563
0.00837732 0.99409
-0.00566737 0.977326
-0.0161601 0.951159
0.0155155 0.97898
-0.0478417 0.948905
0.00203583 0.979615
-0.0642884 0.962315
-0.0216102 0.982819
-0.0111778 0.997837
-0.0594018 0.977928
-0.0303173 1.00262
-0.0622564 0.991294
0.00773047 1.00333
-0.0229022 0.966548
-0.0609754 0.970507
-0.0719431 1.0032
-0.167581 0.944029
-0.118375 1.0007
-0.0719132 1.05195
-0.13853 0.978731
-0.0736458 1.01405
-0.0263825 1.0326
-0.0858657 0.996466
-0.116368 0.957454
-0.0987283 0.970652
-0.0922562 0.968616
-0.109129 0.954893
-0.109638 0.945662
-0.0863185 0.962008
-0.0720357 0.966768
-0.0752626 0.95781
-0.122386 0.923146
-0.0721086 0.942655
-0.11489 0.970195
-0.126954 1.00505
-0.17363 0.986239
-0.15715 0.985273
-0.153488 0.980321
-0.13909 0.999078
-0.164936 1.02676
-0.203192 1.0543
-0.208059 1.07733
-0.216452 1.07886
-0.217307 1.07903
-0.233856 1.02528
-0.125662 1.04237
-0.155245 1.00406
-0.156962 0.997627
-0.170817 0.971582
-0.159501 0.987587
-0.19802 0.978094
-0.131235 1.0222
-0.145612 1.02332
-0.174041 1.01097
-0.0874459 1.05099
-0.0738533 1.03556
-0.153346 0.989898
-0.096816 1.0139
-0.133104 0.981507
-0.0675632 1.04506
-0.0781392 1.05199
-0.136999 1.02173
-0.0681104 1.0562
-0.056194 1.07397
-0.125383 1.0438
-0.0504664 1.06059
-0.117289 1.0275
-0.136812 1.00892
-0.099052 1.02731
-0.124502 1.01074
-0.15573 1.00457
-0.143921 1.01555
-0.162891 0.993494
-0.175178 1.01164
-0.176194 1.02426
-0.199088 1.01973
-0.201609 1.03005
-0.249687 0.991897
-0.179055 1.02136
-0.204751 0.976061
-0.209565 0.97222
-0.148651 0.982496
-0.185592 0.953069
-0.222265 0.939715
-0.172859 0.959117
-0.138862 0.972045
-0.160115 0.965727
-0.163548 0.988272
-0.156966 1.00452
-0.0983175 1.0447
-0.106217 1.04238
-0.147687 1.04716
-0.213148 1.02424
-0.181785 1.05359
-0.195067 1.0126
-0.0881136 1.05032
-0.162862 0.995312
-0.166082 1.00495
-0.181038 1.02004
-0.213663 1.00638
-0.24355 0.962414
-0.176886 1.01989
-0.170454 1.03368
-0.16313 1.06774
-0.217993 1.04366
-0.197845 1.07965
-0.222231 1.08101
-0.251281 1.0663
-0.227611 1.09046
-0.237975 1.10768
-0.22853 1.10669
-0.189701 1.10965
-0.179826 1.07467
-0.105359 1.06077
-0.122791 1.00034
-0.0823986 1.0154
-0.151927 1.00025
-0.165811 1.01986
-0.23442 0.978292
-0.122023 1.04948
-0.182788 0.979745
-0.145763 0.999994
-0.169347 1.0028
-0.182344 1.0308
-0.198681 1.04998
-0.187109 1.07373
-0.216795 1.07662
-0.28655 1.03138
-0.253782 1.05735
-0.200103 1.09765
-0.184562 1.08389
-0.133476 1.09864
-0.171801 1.07834
-0.146313 1.0881
-0.167015 1.07952
-0.19862 1.0601
-0.202802 1.01763
-0.22231 0.988371
-0.157305 1.01359
-0.194498 1.01353
-0.167117 1.06248
-0.261336 1.01716
-0.212791 1.04207
-0.189943 1.04956
-0.139842 1.08533
-0.225599 1.0625
-0.224411 1.04917
-0.177433 1.05033
-0.161334 1.04843
-0.248174 0.987959
-0.206726 1.00801
-0.203909 0.998412
-0.188671 0.991073
-0.133056 1.03703
-0.207195 0.991833
-0.236211 0.955157
-0.213028 0.979598
-0.215406 0.984372
-0.227169 0.95175
-0.156752 1.0163
-0.191534 1.00496
-0.26868 0.983564
-0.250335 1.03195
-0.293208 1.00567
-0.217947 1.02247
-0.204036 1.01441
-0.181402 1.00677
-0.159914 0.988163
-0.114574 1.01004
-0.139608 0.991781
-0.198371 0.963605
-0.143092 1.02986
-0.215019 0.997093
-0.21662 0.993707
-0.200163 1.01416
-0.187885 1.01791
-0.201563 1.01096
-0.174598 1.02362
-0.14875 1.02911
-0.165349 1.01906
-0.22068 1.00787
-0.215261 0.995462
-0.189529 1.00593
-0.217512 0.969221
-0.14665 0.990183
-0.19556 0.956524
-0.176308 0.981412
-0.243549 0.979397
-0.252787 1.00697
-0.254151 1.00116
-0.282636 0.962821
-0.270414 0.948804
-0.242757 0.985962
-0.257674 0.975251
-0.223614 0.962724
-0.200307 0.967825
-0.27552 0.933016
-0.25631 0.970484
-0.257814 0.982317
-0.238264 1.01426
-0.280257 1.00012
-0.205491 1.04181
-0.174206 1.04637
-0.20494 1.01898
-0.130343 1.05176
-0.217533 0.982853
-0.197674 1.01925
-0.23104 1.00637
-0.248338 1.00485
-0.168576 1.02904
-0.126279 0.996093
-0.115564 1.0054
-0.0986776 1.01832
-0.139467 1.00007
-0.21464 0.984988
-0.214382 1.02282
-0.218999 1.02316
-0.200126 1.00426
-0.166133 0.993075
-0.139831 0.982091
-0.128501 1.00228
-0.14172 0.982896
-0.132233 0.987813
-0.119498 1.00461
-0.146023 0.992
-0.126795 0.992126
-0.117206 0.998327
-0.136035 1.00567
-0.129864 1.01439
-0.089044 1.03571
-0.165376 0.996256
-0.0871047 1.01853
-0.106052 1.00691
-0.141984 0.986816
-0.167902 0.975384
-0.142389 0.998858
-0.197713 0.962682
-0.17728 1.00865
-0.219534 1.00067
-0.281526 0.989339
-0.257162 0.996607
-0.273614 0.99209
-0.286447 1.01683
-0.25021 1.08041
-0.263902 1.10487
-0.310145 1.11255
-0.320227 1.12815
-0.313266 1.13156
-0.298866 1.15671
-0.334929 1.13813
-0.40928 1.10651
-0.37594 1.14398
-0.392169 1.12899
-0.347755 1.13183
-0.362855 1.10177
-0.339899 1.10408
-0.42549 1.04542
-0.416405 1.06168
-0.459108 1.04652
-0.466934 1.03173
-0.449686 1.03411
-0.438054 1.01897
-0.451851 1.00515
-0.393136 1.02965
-0.419462 1.00295
-0.430262 0.975839
-0.394304 0.962015
-0.398025 0.965054
-0.407353 0.983735
-0.49062 0.940257
-0.491862 0.947652
-0.489755 0.969879
-0.488571 0.976857
-0.483398 0.987321
-0.465376 1.00924
-0.431567 1.03671
-0.411672 1.06515
-0.429149 1.04352
-0.399732 1.07028
-0.468339 1.045
-0.498979 1.04819
-0.530341 1.02796
-0.478024 1.06195
-0.448852 1.05442
-0.439576 1.05717
-0.509404 1.02397
-0.487944 1.06999
-0.557251 1.04728
-0.601822 1.03883
-0.5711 1.09381
-0.623434 1.04861
-0.655674 0.982426
-0.57432 1.03045
-0.579098 1.02445
-0.527134 1.0757
-0.587141 1.02763
-0.606343 1.03463
-0.56796 1.06385
-0.607377 1.02629
-0.636548 1.03039
-0.635299 1.03799
-0.672845 1.01509
-0.654287 1.02789
-0.609113 1.10817
-0.610465 1.08225
-0.646018 1.02379
-0.54739 1.08828
-0.605505 1.01927
-0.566781 1.05328
-0.585628 1.03212
-0.556832 1.06015
-0.567005 1.04032
-0.623492 0.976825
-0.67243 0.938605
-0.65316 0.976076
-0.554442 1.09721
-0.619922 1.06279
-0.564065 1.10809
-0.604181 1.06943
-0.546251 1.08223
-0.582087 1.06403
-0.62984 1.02218
-0.604827 1.02201
-0.620085 0.997425
-0.600859 0.983461
-0.578937 0.992186
-0.633743 0.931921
-0.506919 1.05082
-0.492155 1.06848
-0.548528 1.04417
-0.560984 1.05662
-0.63072 1.01313
-0.629688 1.0175
-0.567028 1.03437
-0.516318 1.0508
-0.587743 0.991887
-0.529211 1.04878
-0.600785 1.0057
-0.575298 1.03606
-0.584581 1.03713
-0.631238 0.978393
-0.563233 1.01953
-0.618253 0.979258
-0.640352 0.986095
-0.635539 1.00779
-0.651296 1.00899
-0.662269 1.05779
-0.672288 1.05688
-0.728147 1.00402
-0.789572 0.95335
-0.714603 1.06083
-0.732702 1.06683
-0.79322 0.996663
-0.757095 1.03992
-0.737452 1.04338
-0.75447 1.01812
-0.800868 0.972178
-0.741809 1.0238
-0.778125 0.972334
-0.801778 0.964983
-0.8002 0.958276
-0.706189 1.03395
-0.746758 0.986035
-0.728675 1.01769
-0.772862 0.975417
-0.721136 1.06663
-0.737329 1.0989
-0.843689 1.00452
-0.777921 1.07936
-0.755855 1.06641
-0.67425 1.10575
-0.613171 1.14104
-0.654744 1.12234
-0.678229 1.11071
-0.753505 1.03025
-0.743196 1.0438
-0.746214 1.05519
-0.642438 1.13536
-0.698133 1.08211
-0.706064 1.08401
-0.698359 1.11324
-0.690144 1.1272
-0.745498 1.09223
-0.689718 1.15288
-0.736902 1.07318
-0.721921 1.06696
-0.733652 1.02486
-0.678816 1.0611
-0.696205 1.04683
-0.711338 1.02116
-0.743485 0.990134
-0.787351 0.979651
-0.812907 0.95582
-0.776607 0.993563
-0.82164 0.941476
-0.782032 0.945558
-0.73015 0.969078
-0.756142 0.952583
-0.764068 0.972989
-0.78359 0.991255
-0.764054 0.999671
-0.804878 0.98907
-0.770224 1.06507
-0.804748 1.02371
-0.752003 1.03247
-0.786214 0.986828
-0.758632 0.980396
-0.785854 0.929756
-0.701082 1.01973
-0.730963 1.04142
-0.806595 1.03091
-0.744771 1.11945
-0.830641 1.05739
-0.820099 1.03904
-0.770805 1.0681
-0.772478 1.06299
-0.747758 1.10569
-0.814846 1.02205
-0.794778 1.0176
-0.735327 1.05244
-0.736477 1.01182
-0.709359 1.00764
-0.720823 0.962046
-0.720553 0.941925
-0.667528 0.976106
-0.686298 0.990224
-0.678094 1.02002
-0.789229 0.982589
-0.753662 1.077
-0.801039 1.07212
-0.818175 1.06196
-0.798029 1.09915
-0.811032 1.09855
-0.830591 1.09246
-0.8209 1.10173
-0.854737 1.07938
-0.850578 1.08499
-0.848552 1.06429
-0.845397 1.0526
-0.912031 0.980041
-0.899188 0.999564
-0.845376 1.05244
-0.878787 1.0011
-0.847518 1.04577
-0.886464 1.01177
-0.87302 1.05284
-0.932311 1.02512
-0.956424 1.01489
-0.912287 1.05371
-0.86399 1.05624
-0.868954 0.995577
-0.767114 1.04857
-0.792593 1.00496
-0.747195 1.02114
-0.788816 0.987277
-0.813841 0.956494
-0.790569 0.992935
-0.82084 1.00175
-0.83031 0.98463
-0.905206 0.951097
-0.852764 1.03526
-0.813792 1.06738
-0.857396 1.01041
-0.761834 1.07951
-0.822228 1.0333
-0.85717 0.971677
-0.767761 1.04535
-0.834129 0.988861
-0.840374 0.972061
-0.826539 0.981734
-0.816566 0.976943
-0.788327 1.02317
-0.765185 1.06724
-0.808947 1.01576
-0.835555 0.985397
-0.8094 0.992626
-0.781851 1.00297
-0.744984 1.01671
-0.774766 1.00362
-0.767909 1.03482
-0.739202 1.06183
-0.723772 1.07761
-0.724003 1.08598
-0.711615 1.08415
-0.704908 1.07419
-0.651324 1.09948
-0.659643 1.10315
-0.723175 1.07747
-0.739085 1.07892
-0.739837 1.05465
-0.732342 1.0656
-0.754291 1.04395
-0.744054 1.03422
-0.744785 0.968071
-0.720106 0.975545
-0.732763 0.966569
-0.750598 0.952229
-0.687966 1.03144
-0.782019 0.995593
-0.776345 1.05879
-0.869534 1.01771
-0.841271 1.05274
-0.768989 1.10725
-0.811324 1.01712
-0.773154 1.03226
-0.714343 1.04205
-0.639092 1.06598
-0.730968 0.988535
-0.677249 1.06728
-0.801987 0.963987
-0.804526 0.973824
-0.799984 0.975606
-0.785185 0.985253
-0.732043 1.01623
-0.740474 1.00156
-0.693403 1.07193
-0.742989 1.04678
-0.746041 1.05509
-0.771799 1.03243
-0.741294 1.04904
-0.806748 0.99975
-0.760301 1.02281
-0.731129 0.998767
-0.696339 1.01977
-0.706181 1.01119
-0.785691 0.934822
-0.745662 0.973425
-0.71446 0.999296
-0.645637 1.05837
-0.693816 1.04793
-0.711468 1.03001
-0.707353 1.06794
-0.713047 1.09485
-0.776858 1.05602
-0.764389 1.05365
-0.659022 1.11456
-0.729269 1.04823
-0.752376 0.978051
-0.765545 0.947705
-0.681431 1.01531
-0.724607 0.9694
-0.750316 0.949392
-0.710086 0.998145
-0.750829 0.975708
-0.750051 1.02601
-0.727704 1.0746
-0.829549 0.950037
-0.740665 0.99267
-0.717997 0.976261
-0.690429 0.980973
-0.713534 0.978877
-0.681689 1.04089
-0.676058 1.05796
-0.681978 1.06087
-0.655034 1.08563
-0.684082 1.06753
-0.718504 1.04227
-0.66698 1.08012
-0.671641 1.04393
-0.683606 0.992234
-0.631342 0.998283
-0.623639 0.967542
0.15227 1.22185
-0.655065 0.896122
-0.591401 0.968802
-0.616113 0.950775
-0.645504 0.931871
-0.610825 0.959357
-0.56732 0.966995
-0.513994 1.02679
-0.509021 1.04647
-0.54415 1.0391
-0.605382 0.988524
-0.520331 1.09341
-0.541792 1.0938
-0.58144 1.05892
-0.577692 1.07109
-0.531388 1.10064
-0.537998 1.08067
-0.520125 1.05738
-0.519028 1.0224
-0.44706 1.05798
-0.486171 1.02653
-0.528131 1.01775
-0.486382 1.04672
-0.533488 0.982441
-0.502965 0.977482
-0.508882 0.940322
-0.498571 0.948557
-0.479887 0.940616
-0.441613 0.98317
-0.485136 0.970151
-0.519323 0.934557
-0.474571 0.977357
-0.485203 0.986018
-0.489107 1.019
-0.468015 1.04846
-0.500663 1.05558
-0.472673 1.07598
-0.463173 1.06125
-0.442159 1.04461
-0.44727 1.00281
-0.430577 1.00966
-0.501998 0.94325
-0.480554 0.959485
-0.44433 0.976168
-0.534223 0.898255
-0.473142 0.929522
-0.458469 0.930339
-0.453701 0.954655
-0.45784 0.971
-0.467663 0.983691
-0.444216 1.00239
-0.414437 1.00466
-0.41859 1.00753
-0.427945 1.02063
-0.44323 1.03363
-0.547001 0.963871
-0.540794 0.992375
-0.610184 0.929316
-0.573355 0.990309
-0.597733 0.971863
-0.589724 0.975608
-0.505773 1.01985
-0.475717 1.02276
-0.488297 1.01286
-0.496464 1.04966
-0.52855 1.01556
-0.632297 0.934987
-0.587383 0.942051
-0.565014 0.961556
-0.568633 0.989181
-0.596732 0.965934
-0.60653 0.976779
-0.566225 1.01884
-0.557986 1.02542
-0.557705 1.02195
-0.579475 1.01833
-0.571213 1.03134
-0.539769 1.04781
-0.53796 1.02132
-0.542764 1.01694
-0.475437 1.09367
-0.52123 1.0305
-0.503235 1.0645
-0.51304 1.06719
-0.565001 1.02234
-0.538514 1.03063
-0.511045 1.04185
-0.547533 0.996881
-0.555186 0.974734
-0.540593 0.969045
-0.517654 0.952199
-0.520894 0.922418
-0.549529 0.925434
-0.570777 0.924376
-0.614809 0.900697
-0.615962 0.919801
-0.599867 0.960869
-0.598169 0.998889
-0.548724 1.07173
-0.539158 1.09724
-0.53548 1.09469
-0.534799 1.10663
-0.512485 1.11275
-0.588173 1.06382
-0.65954 0.987082
-0.606495 1.03196
-0.640637 1.00628
-0.600573 1.00836
-0.601651 0.979838
-0.546445 0.978499
-0.56126 0.961267
-0.554894 0.961758
-0.49522 1.00067
-0.482609 0.981775
-0.50281 0.951544
-0.485899 0.964142
-0.493448 0.946568
-0.500367 0.92723
-0.47467 0.94729
-0.489658 0.939222
-0.452245 0.991104
-0.41968 1.03268
-0.523357 0.983167
-0.518858 1.01404
-0.481615 1.0899
-0.477235 1.10717
-0.470671 1.09526
-0.490086 1.06803
-0.488976 1.07452
-0.483429 1.08368
-0.470935 1.08816
-0.514025 1.04613
-0.522925 1.01273
-0.548921 0.96526
-0.517023 1.00494
-0.598549 0.960019
-0.593012 0.987379
-0.603995 1.00818
-0.623151 0.975319
-0.545574 1.04324
-0.560414 1.01052
-0.495162 1.04967
-0.516705 1.05934
-0.591589 0.98948
-0.540716 1.0368
-0.523781 1.04287
-0.555187 1.02558
-0.55712 1.01668
-0.531535 1.05445
-0.601016 1.01918
-0.623957 1.0449
-0.661339 1.03557
-0.713024 0.995358
-0.654944 1.03498
-0.707802 0.988341
-0.696472 1.00121
-0.645614 1.03199
-0.646702 0.987665
-0.631197 0.995526
-0.644791 0.958584
-0.589775 1.01808
-0.642819 1.00061
-0.637155 1.02674
-0.582872 1.05095
-0.683082 0.954825
-0.62415 1.02688
-0.677341 0.99485
-0.696778 0.974808
-0.654064 0.988379
-0.671862 0.990305
-0.679588 0.996802
-0.651223 1.03905
-0.647226 1.04208
-0.683556 1.01048
-0.730862 0.968763
-0.714482 0.977135
-0.704673 0.999767
-0.669044 1.02439
-0.655733 0.993648
-0.571829 1.02003
-0.539347 1.00792
-0.459542 1.0556
-0.475827 1.03726
-0.577161 0.95491
-0.52173 1.0034
-0.540109 0.988289
-0.52275 1.0054
-0.463431 1.03133
-0.462848 1.0201
-0.498412 1.00876
-0.446477 1.07617
-0.441566 1.10641
-0.489538 1.07989
-0.449168 1.10083
-0.465463 1.06786
-0.467112 1.04012
-0.386393 1.07693
-0.435098 1.04359
-0.423686 1.04417
-0.430615 1.02107
-0.449294 1.01072
-0.40077 1.06405
-0.440995 1.06224
-0.450206 1.09468
-0.537879 1.04736
-0.461081 1.10268
-0.486911 1.07366
-0.453626 1.06161
-0.476411 1.00919
-0.44296 0.988736
-0.481261 0.940554
-0.425782 0.979782
-0.457026 0.95397
-0.468585 0.928577
-0.419542 0.953938
-0.447437 0.934126
-0.400614 0.981708
-0.432163 0.966507
-0.437028 1.021
-0.430269 1.07589
-0.513371 1.05503
-0.493339 1.07153
-0.480147 1.0772
-0.444637 1.08564
-0.503036 1.01224
-0.456346 1.01779
-0.431707 1.0314
-0.411691 1.01185
-0.43013 1.00953
-0.484486 0.985719
-0.486702 0.957967
-0.42236 1.01607
-0.439382 1.00234
-0.49026 0.962645
-0.4412 1.011
-0.419575 1.0583
-0.453517 1.05407
-0.513286 1
-0.575717 0.980671
-0.491053 1.09566
-0.624317 1.03286
-0.684918 1.01042
-0.649019 1.07734
-0.618934 1.08064
-0.637179 1.04885
-0.573339 1.07961
-0.513017 1.12465
-0.544731 1.0902
-0.526317 1.09851
-0.585203 1.03025
-0.59176 1.02487
-0.580936 1.02166
-0.60327 1.00083
-0.538275 1.05782
-0.525304 1.06597
-0.548077 1.05005
-0.473947 1.1187
-0.48231 1.09158
-0.438396 1.11976
-0.489054 1.09409
-0.527656 1.08523
-0.493405 1.13019
-0.532463 1.09193
-0.509968 1.06882
-0.437577 1.10323
-0.432442 1.08281
-0.462459 1.04324
-0.507117 0.99772
-0.496402 1.00819
-0.429054 1.07278
-0.45099 1.05769
-0.544352 0.974013
-0.482094 1.02876
-0.481645 1.02144
-0.466574 1.03948
-0.478011 1.02812
-0.513333 0.991875
-0.448312 1.06116
-0.501759 1.05641
-0.501943 1.03994
-0.512162 1.03581
-0.494635 1.06292
-0.558331 1.01173
-0.470349 1.07634
-0.439363 1.06805
-0.491684 0.998484
-0.460598 1.02114
-0.499579 0.996893
-0.512157 1.02202
-0.475239 1.07492
-0.509606 1.08405
-0.531449 1.08802
-0.543239 1.08359
-0.548762 1.07828
-0.551137 1.09894
-0.594675 1.03
-0.537975 1.03729
-0.482683 1.05117
-0.503053 1.03459
-0.475874 1.00707
-0.430048 1.02271
-0.419796 1.05766
-0.514024 1.00678
-0.532531 1.04008
-0.509716 1.07105
-0.509328 1.08395
-0.553167 1.02849
-0.579894 0.97986
-0.535667 1.01868
-0.475281 1.06414
-0.459255 1.08415
-0.464409 1.09082
-0.421015 1.14503
-0.452217 1.11588
-0.53373 1.08971
-0.577202 1.07828
-0.536377 1.12686
-0.504976 1.15382
-0.509798 1.15189
-0.55546 1.14616
-0.536783 1.17968
-0.541957 1.16637
-0.54475 1.13201
-0.542219 1.12434
-0.565625 1.11026
-0.573426 1.08763
-0.537911 1.11402
-0.483168 1.11554
-0.494593 1.0638
-0.520386 1.03898
-0.493332 1.03504
-0.533644 1.02675
-0.550797 1.03152
-0.593792 1.00109
-0.542263 1.02101
-0.529948 1.04324
-0.573271 0.997542
-0.528408 1.02872
-0.512024 1.02162
-0.505873 1.00588
-0.555518 0.927117
-0.516252 0.951654
-0.5258 0.957892
-0.496711 0.979864
-0.554057 0.936488
-0.533943 0.964549
-0.561679 0.970589
-0.4834 1.02575
-0.500598 0.995735
-0.555798 1.00077
-0.598651 0.986675
-0.62776 0.988977
-0.646091 0.973401
-0.54985 1.03152
-0.5737 1.01108
-0.565091 1.01358
-0.576362 1.00674
-0.579215 0.980152
-0.60465 0.970567
-0.645347 0.958711
-0.628853 0.964437
-0.71434 0.888016
-0.660908 0.917801
-0.63493 0.908085
-0.625334 0.92469
-0.577486 0.976844
-0.691738 0.92487
-0.679117 0.972156
-0.672267 1.00784
-0.672736 0.980821
-0.604028 1.03823
-0.589173 1.04927
-0.582707 1.098
-0.635194 1.06278
-0.560104 1.1085
-0.562857 1.09546
-0.560486 1.07836
-0.599858 1.03305
-0.606753 1.02757
-0.596046 1.05108
-0.623565 0.962987
-0.534849 1.02057
-0.483695 1.03715
-0.461557 1.04788
-0.517719 1.01172
-0.549516 1.01381
-0.59171 1.01629
-0.592145 1.0136
-0.573991 1.0333
-0.576722 1.05227
-0.599194 1.0298
-0.629147 1.01372
-0.632295 0.99743
-0.563875 1.04747
-0.606176 1.01069
-0.545218 1.063
-0.65573 0.981139
-0.631595 1.03109
-0.624466 1.05089
-0.638687 1.06159
-0.605465 1.09404
-0.628584 1.03463
-0.57579 1.06684
-0.572069 1.05549
-0.547704 1.08481
-0.572883 1.08244
-0.660149 1.01488
-0.61205 1.05677
-0.60418 1.04092
-0.632347 0.992647
-0.553349 1.03959
-0.522035 1.051
-0.5147 1.07466
-0.549298 1.06086
-0.480236 1.13143
-0.49966 1.12416
-0.613464 1.02559
-0.555015 1.07843
-0.594065 1.04774
-0.549164 1.11071
-0.520664 1.13306
-0.526026 1.13702
-0.519968 1.12819
-0.451059 1.14551
-0.449347 1.11496
-0.461108 1.13318
-0.487252 1.13122
-0.519102 1.11067
-0.540825 1.12107
-0.540337 1.12067
-0.541468 1.12181
-0.529998 1.13574
-0.556096 1.11496
-0.477219 1.16524
-0.544586 1.1072
-0.546422 1.07455
-0.62031 0.986455
-0.604138 1.04259
-0.661932 0.998416
-0.628508 1.04275
-0.671463 1.01847
-0.579874 1.09951
-0.611566 1.09555
-0.564519 1.138
-0.587596 1.12444
-0.588215 1.13077
-0.612972 1.09003
-0.605168 1.08808
-0.494094 1.14043
-0.50398 1.11122
-0.525914 1.10021
-0.528202 1.09956
-0.529196 1.09469
-0.547399 1.07383
-0.595895 1.07399
-0.604049 1.08207
-0.617336 1.0225
-0.579107 1.02265
-0.505918 1.07039
-0.553061 1.03842
-0.563667 1.00919
-0.534593 0.949059
-0.52149 0.944572
-0.579241 0.879329
-0.535507 0.934235
-0.522255 0.940517
-0.479578 0.965748
-0.462928 0.984553
-0.49532 0.984261
-0.495202 0.984039
-0.507166 0.976331
-0.560523 0.958014
-0.548375 0.984497
-0.542811 1.00811
-0.547302 1.02657
-0.539706 1.03889
-0.502934 1.06703
-0.614543 0.976066
-0.527077 1.04446
-0.598646 0.967744
-0.577072 0.983203
-0.50933 1.02793
-0.534251 1.00428
-0.496346 1.03368
-0.512263 1.0261
-0.487134 1.0201
-0.475227 1.05449
-0.461965 1.08015
-0.459608 1.09067
-0.488075 1.07637
-0.498714 1.06103
-0.460561 1.0981
-0.519877 1.01388
-0.473813 1.01554
-0.458752 1.00179
-0.416711 0.990591
-0.420329 0.971644
-0.418167 0.965263
-0.405671 0.969049
-0.427507 0.963499
-0.450387 0.959796
-0.409345 1.02515
-0.424453 1.03278
-0.349301 1.07287
-0.36746 1.03672
-0.310509 1.03219
-0.202556 1.06779
-0.232922 1.07039
-0.255054 1.09262
-0.252025 1.12617
-0.301242 1.12147
-0.27529 1.13304
-0.351218 1.09426
-0.2492 1.14509
-0.324067 1.08556
-0.300709 1.10358
-0.336278 1.04728
-0.336524 1.03024
-0.274547 1.05124
-0.283058 1.06464
-0.275674 1.05702
-0.299503 1.02233
-0.220071 1.08078
-0.19142 1.08581
-0.223701 1.06339
-0.224134 1.07503
-0.249868 1.05661
-0.261581 1.07022
-0.359036 1.01935
-0.274136 1.09565
-0.269773 1.08856
-0.235785 1.11478
-0.236853 1.09696
-0.176606 1.11749
-0.154922 1.12229
-0.213255 1.08654
-0.201422 1.06922
-0.19964 1.02889
-0.225677 1.01705
-0.257788 0.996334
-0.194736 1.04624
-0.229566 1.04859
-0.236777 1.06739
-0.208899 1.09235
-0.185404 1.09461
-0.162482 1.10581
-0.236732 1.05612
-0.15887 1.08892
-0.210094 1.05853
-0.211991 1.06288
-0.147144 1.08383
-0.130934 1.08618
-0.151005 1.08616
-0.214045 1.06101
-0.301421 1.01557
-0.264296 1.07532
-0.265741 1.06507
-0.268467 1.02981
-0.209513 1.05387
-0.179599 1.07569
-0.183712 1.07055
-0.217107 1.04831
-0.191694 1.059
-0.249192 1.02207
-0.246836 1.03322
-0.239141 1.04519
-0.24441 1.08291
-0.308561 1.06293
-0.263689 1.08191
-0.286585 1.04722
-0.221062 1.07444
-0.281998 1.02391
-0.307135 1.01059
-0.220722 1.04463
-0.206915 1.0185
-0.191154 1.00702
-0.211253 1.02577
-0.248377 1.0132
-0.245788 1.02754
-0.290994 1.01897
-0.273292 1.06704
-0.332868 1.03335
-0.214717 1.11972
-0.188819 1.1369
-0.186424 1.12994
-0.177844 1.09875
-0.132339 1.09898
-0.143463 1.0724
-0.104278 1.07829
-0.120025 1.06539
-0.153621 1.01797
-0.116461 1.03116
-0.155948 1.01476
-0.152098 1.00746
-0.0724105 1.04134
-0.0787185 1.01122
-0.113208 0.98673
-0.122387 1.00544
-0.141127 1.02423
-0.151966 1.01633
-0.183542 1.019
-0.202347 1.00444
-0.178601 1.0573
-0.23147 1.02463
-0.232267 1.02673
-0.183914 1.03763
-0.193163 1.02376
-0.186203 1.01916
-0.143803 1.05455
-0.188886 1.01421
-0.147469 1.03773
-0.0838998 1.07411
-0.0931904 1.06892
-0.104984 1.06517
-0.0279667 1.10769
-0.0937032 1.08294
-0.0683326 1.07139
0.0223499 1.10872
0.0555894 1.11582
0.0419271 1.10293
0.0162646 1.08453
-0.00780036 1.06494
0.124428 1.11607
0.0493993 1.08597
0.00924794 1.08429
0.0237655 1.08415
0.074623 1.11424
0.0407314 1.09474
0.0593205 1.10161
0.0510081 1.08842
0.0098569 1.07419
-0.0391101 1.04031
-0.0124988 1.06468
-0.0117125 1.10532
0.0271128 1.10422
0.044667 1.07728
0.103086 1.06765
0.074785 1.0492
0.162579 1.07114
0.136572 1.06023
0.0510846 1.02777
0.0541721 1.01847
0.0380476 1.00259
0.0528459 1.0282
0.03081 1.01836
0.0523295 1.01858
0.0319304 1.01065
0.0704174 1.03844
0.0657452 1.04207
0.0619446 1.05714
0.000465487 1.03388
-0.0271652 1.05196
-0.00934062 1.10056
-0.0496714 1.0894
-0.0480743 1.10617
-0.101649 1.0869
-0.0303557 1.13029
-0.0168911 1.13977
-0.00388249 1.11773
0.078247 1.13909
0.106538 1.10985
0.184455 1.13242
0.0938447 1.11423
0.106239 1.11073
0.105006 1.11211
0.0101326 1.08027
0.00802394 1.07522
0.0495427 1.08088
0.0435248 1.06258
0.0508246 1.05207
0.048529 1.03471
0.0295576 0.994147
0.0924087 1.01604
0.12577 1.03711
0.0636286 1.04102
0.104114 1.06418
0.0655185 1.03407
0.00283766 1.0287
0.0428288 1.05958
-0.0570553 1.00829
-0.00612161 1.03729
-0.0139635 1.03246
-0.0156808 1.02177
-0.0191802 1.0215
0.0730905 1.0509
0.0150378 1.01043
0.0449797 1.01955
-0.0285259 1.00647
0.0541619 1.0716
0.0773026 1.09851
0.0465156 1.08755
0.075443 1.10402
0.130862 1.12842
0.154778 1.14839
0.0888603 1.12117
0.040609 1.1174
0.00102371 1.10548
0.0126493 1.11455
-0.0472782 1.07768
-0.0344944 1.09139
-0.0137215 1.07922
0.049187 1.05601
0.0800516 1.02349
0.0559428 0.98603
0.0513321 1.0006
0.0497624 1.05638
-0.0510217 1.06553
-0.0128536 1.10401
-0.00459654 1.12181
-0.0158105 1.12239
0.0881862 1.12955
0.107888 1.08721
0.129988 1.06874
0.175867 1.05687
0.163696 1.04573
0.189348 1.06116
0.12905 1.07094
0.137986 1.06962
0.1585 1.07836
0.144092 1.08558
0.0880735 1.05387
0.149704 1.06662
0.122243 1.05361
0.114285 1.0596
0.08344 1.03517
0.136181 1.02506
0.141933 1.02299
0.185156 1.04474
0.174892 1.03932
0.137649 1.04163
0.216336 1.0816
0.104022 1.06758
0.166537 1.09923
0.125561 1.08667
0.0959553 1.07261
0.0804197 1.05711
0.0812613 1.07684
0.10873 1.08121
0.130333 1.08918
0.149594 1.08473
0.15919 1.06159
0.179185 1.04416
0.139872 1.01905
0.172505 1.01411
0.203856 1.03958
0.169997 1.04715
0.220858 1.07218
0.177868 1.10263
0.0936557 1.09603
0.143829 1.12178
0.167961 1.11615
0.177511 1.10118
0.186971 1.11752
0.162396 1.0754
0.169819 1.039
0.17699 1.03548
0.164782 1.05439
0.21169 1.07262
0.126827 1.0687
0.115221 1.10399
0.0372431 1.09711
-0.0159024 1.09539
0.000354439 1.13198
-0.126902 1.10403
-0.0751752 1.15624
-0.0647132 1.16466
-0.0377092 1.15862
-0.0320062 1.13346
0.0254426 1.14156
0.0530687 1.13532
0.0274312 1.09098
0.0653449 1.1062
0.0602423 1.0791
0.0248064 1.051
0.0700242 1.04567
0.0736372 1.00908
0.0781799 1.00719
0.0535772 0.983165
0.0823788 0.984013
0.0623939 1.01781
0.0762119 1.04834
-0.00888068 1.03316
0.0325804 1.06943
0.0838528 1.0911
0.0859538 1.08783
-0.00321776 1.03285
0.0227842 1.02575
0.0588817 1.03039
0.039213 1.02805
0.103888 1.04298
0.103928 1.04575
0.0636202 1.03024
0.0397469 1.01544
0.0808942 1.02556
-0.00802936 1.01046
0.0291067 1.02995
-0.0490444 0.981769
-0.0222457 1.00424
0.043628 1.02318
0.0760456 1.00237
0.0371082 0.968518
-0.0102053 0.937525
0.0340686 0.968136
-0.0455857 0.942816
-0.0727963 0.973415
-0.104085 0.991249
-0.0836402 1.02027
-0.0544702 1.02893
-0.0737078 0.983473
0.0182888 1.02645
-0.0269328 1.03552
-0.0646377 1.03317
-0.0239708 1.06764
-0.100931 1.01288
-0.0854058 0.997257
-0.14043 0.926999
-0.0886008 0.953685
-0.0567027 0.978674
-0.029497 1.01501
0.033209 1.05827
-0.0711064 1.01063
-0.0640375 1.02878
-0.0527227 1.05284
-0.120371 1.0319
-0.125907 1.03574
-0.0923546 1.0744
-0.113911 1.08085
-0.0897571 1.08127
-0.0926441 1.07438
-0.0924007 1.05812
-0.068352 1.05252
-0.0501595 1.05788
-0.0616408 1.03469
-0.0449238 1.03248
-0.0263697 1.04362
-0.0860604 1.02942
-0.145007 1.00964
-0.107337 1.03265
-0.0867075 1.01517
-0.0416024 1.03415
-0.0404086 1.04191
0.00958612 1.06102
-0.0130006 1.06339
-0.0277466 1.05436
-0.0231978 1.03947
-0.0406659 1.01178
-0.0133583 1.00815
-0.0758293 0.990668
-0.00196132 1.00108
-0.0534281 0.980566
-0.0179572 0.99486
0.0311798 1.02557
0.0401849 1.03067
0.00613025 1.02408
0.00640783 1.04706
0.00513079 1.09743
-0.00604921 1.11388
0.000971919 1.11362
-0.0497233 1.07838
0.00455267 1.0794
0.0474776 1.08811
0.0069717 1.06921
-0.00831624 1.05721
0.086873 1.06291
0.057469 1.05765
-0.0192275 1.03201
0.00589576 1.03456
-0.00936333 1.01043
-0.0497303 0.976785
-0.0508164 0.984194
0.0979159 1.02951
-0.00919568 0.995132
0.00894943 1.01645
0.042539 1.04281
-0.0189992 1.04759
-0.0429714 1.04334
-0.0248616 1.03058
-0.0153357 1.03225
-0.0435783 0.968688
-0.0172839 0.972023
-0.0229644 0.965543
0.0151523 0.99761
-0.0031126 0.968889
0.0229376 0.964539
0.0649234 0.98716
0.0686766 0.990328
0.0869717 0.985888
0.0233139 0.958606
0.0293714 0.975363
-0.00784304 0.968301
0.0368673 1.00189
0.0654792 1.01567
0.0332105 1.0265
0.0122534 1.01498
0.0269018 1.02929
0.0185459 1.03713
0.00215775 1.02756
0.0515539 1.03661
0.0103481 1.04179
0.0747079 1.07969
0.0943223 1.09655
0.118124 1.09533
0.0646183 1.0744
-0.00213801 1.07801
-0.0141358 1.07592
0.0163199 1.07607
-0.031704 1.04818
0.0475832 1.06077
0.0716554 1.06902
0.101095 1.06317
0.144754 1.05035
0.132975 1.03829
0.184636 1.03136
0.166768 1.00919
0.182329 1.00257
0.210354 1.0195
0.150595 1.02413
0.15463 1.03342
0.212965 1.04494
0.154658 1.03104
0.168021 1.01598
0.134698 0.996008
0.185051 1.00113
0.131575 0.996325
0.125053 1.00162
0.147606 0.983891
0.0790629 0.961009
0.0865912 0.976106
0.0474764 0.973499
0.103792 1.00476
0.0652888 1.01333
0.179482 1.05832
0.0979735 1.04678
0.117728 1.07093
0.0938194 1.09475
0.124862 1.12478
0.0303415 1.09415
0.0701637 1.10037
0.0700257 1.07924
0.0539563 1.03481
0.0806202 1.00352
0.0734181 0.997089
0.0184254 0.964591
0.0338191 0.985017
0.027323 0.990289
0.0729114 1.02186
0.065906 1.04913
0.0540717 1.06549
0.0339971 1.05861
0.0362308 1.07523
0.0565107 1.08955
0.0175907 1.10016
-0.02461 1.08772
-0.0292694 1.10762
-0.031606 1.11375
0.064829 1.13006
0.0556129 1.08049
0.11412 1.08094
0.113005 1.06703
0.15448 1.09835
0.139595 1.07037
0.170556 1.0622
0.158353 1.04472
0.199676 1.03057
0.181337 1.02234
0.110408 1.01403
0.0949499 1.02237
0.134694 1.04794
0.0873127 1.03726
0.0872619 1.03537
0.114142 1.03499
0.121702 1.0303
0.0887732 1.01869
0.138333 1.05313
0.152596 1.05044
0.181293 1.04902
0.193396 1.01028
0.200022 1.00589
0.257594 1.02679
0.30527 1.04112
0.221793 1.03546
0.227979 1.04839
0.288388 1.04496
0.268558 1.03928
0.153325 1.0042
0.197583 1.00706
0.190242 0.995281
0.181865 0.993788
0.194215 1.00176
0.207535 1.01445
0.246753 1.02117
0.257217 1.04833
0.227012 1.05762
0.262826 1.08773
0.207918 1.11313
0.176013 1.11358
0.2172 1.10999
0.18083 1.07007
0.221111 1.0442
0.240398 1.03758
0.232256 1.03743
0.162592 1.01472
0.208343 1.03359
0.175846 1.01709
0.150348 0.999556
0.210149 1.0239
0.11162 0.988386
0.183819 0.987735
0.16954 0.984963
0.214166 1.0077
0.232731 1.03403
0.196353 1.03656
0.175476 1.05984
0.162615 1.04977
0.153274 1.0443
0.176033 1.04593
0.195171 1.04984
0.156002 1.03567
0.190182 1.05716
0.205639 1.07657
0.243488 1.06286
0.215827 1.03704
0.179974 1.025
0.196743 1.04027
0.183753 1.0227
0.19195 1.03512
0.217965 1.03309
0.148164 1.0243
0.122194 1.03826
0.135405 1.0538
0.205935 1.05983
0.195622 1.05414
0.27213 1.05628
0.230653 1.04934
0.20125 1.04085
0.205896 1.05806
0.135819 1.05142
0.21533 1.08217
0.229635 1.09787
0.181872 1.06451
0.236803 1.05234
0.207915 1.03238
0.222105 1.03322
0.195999 1.03342
0.134094 1.01485
0.163421 1.01179
0.173831 1.02162
0.145196 1.04073
0.116454 1.04366
0.185393 1.0697
0.204107 1.07555
0.275698 1.07837
0.234949 1.0667
0.244184 1.06727
0.227803 1.04418
0.143206 1.02368
0.226458 1.04632
0.194736 1.04041
0.17558 1.03452
0.20893 1.04362
0.149957 1.03636
0.221922 1.02234
0.228153 0.987015
0.253071 0.969565
0.197989 0.977401
0.173783 0.972754
0.1782 0.965035
0.166129 0.965842
0.140266 0.971075
0.12287 0.9918
0.192704 1.03471
0.173617 1.02748
0.156273 1.01971
0.192004 1.02691
0.169383 1.00462
0.168103 0.985149
0.136391 0.966002
0.167639 0.965925
0.14921 0.969435
0.175579 0.976228
0.147925 0.968851
0.17097 0.988137
0.133 0.985584
0.142311 0.974482
0.14106 0.966105
0.216086 0.99164
0.196688 0.995317
0.158613 0.988338
0.183849 0.968918
0.211946 0.970732
0.16189 0.95214
0.162509 0.968926
0.110453 0.944065
0.157137 0.947798
0.114563 0.925174
0.109688 0.944075
0.141857 0.939156
0.14012 0.94647
0.138706 0.946557
0.154169 0.948799
0.178973 0.977444
0.183416 0.987622
0.127025 0.998816
0.121327 1.01471
0.103291 1.01293
0.131369 1.03475
0.177375 1.01665
0.142473 1.00515
0.188003 1.0198
0.191581 1.00826
0.169515 0.991585
0.157433 0.986744
0.141134 0.974692
0.139292 0.960093
0.121934 0.953947
0.10096 0.955501
0.128768 0.974731
0.05071 0.973743
0.129074 0.994036
0.127447 0.995495
0.117018 0.978547
0.159715 0.983265
0.163166 0.990806
0.179693 0.980506
0.13152 0.973233
0.113909 0.971752
0.120062 0.975589
0.172437 1.01311
0.148241 1.03127
0.0656894 1.01376
0.111266 1.03464
0.180063 1.05658
0.148146 1.04561
0.129154 1.05949
0.185911 1.06758
0.188954 1.05205
0.177642 1.0468
0.118762 1.00832
0.154536 0.992426
0.173097 0.984754
0.263027 0.996411
0.259058 1.01137
0.180119 1.0116
0.230608 1.02045
0.225563 0.999268
0.223755 0.981698
0.259057 0.972802
0.223521 0.98605
0.26469 0.997416
0.202455 0.997936
0.183601 1.01471
0.194371 1.02831
0.179148 1.03468
0.173733 1.04431
0.128963 1.04806
0.149443 1.05757
0.0728771 1.0382
0.0395117 1.03347
0.0565629 1.04258
0.118905 1.03582
0.176886 1.0179
0.138054 1.0089
0.201903 1.01877
0.184121 1.01706
0.242417 1.01211
0.209457 1.01531
0.152003 1.00698
0.146868 1.00346
0.116185 0.99153
0.115214 0.983418
0.0936627 0.990843
0.141041 1.01579
0.117552 1.02448
0.155141 1.01639
0.0883951 0.985891
0.173797 0.99613
0.187651 1.021
0.237805 1.03911
0.180294 1.02812
0.138548 1.00757
0.136129 1.01481
0.0910376 1.00232
0.0982822 1.01284
0.120374 1.02084
0.189262 1.01276
0.256075 1.01793
0.245747 1.01983
0.17792 0.99025
0.223558 0.997349
0.193582 1.00722
0.193241 1.01136
0.242979 1.02409
0.214341 1.03184
0.202414 1.01985
0.120049 0.989435
0.190217 0.979229
0.148445 0.953078
0.248997 0.960223
0.224129 0.952697
0.235694 0.975132
0.239055 0.980084
0.218385 0.961318
0.219716 0.946623
0.185639 0.928107
0.174264 0.928959
0.134452 0.915173
0.173854 0.943806
0.168762 0.941986
0.191011 0.953406
0.177723 0.947875
0.146948 0.943772
0.133929 0.953907
0.177029 0.973901
0.132148 0.947825
0.195714 0.99779
0.167157 0.996127
0.226864 1.00311
0.179235 0.982753
0.170229 0.973039
0.107805 0.968745
0.0996081 0.969682
0.0896746 0.949186
0.0532534 0.936004
0.120454 0.938343
0.118696 0.925556
0.106286 0.941567
0.118237 0.977832
0.130984 0.984002
0.0458304 0.993815
0.0468188 1.00928
0.1067 1.03015
0.100709 1.02434
0.152545 1.03463
0.113387 1.03544
0.0896536 1.03778
0.126961 1.03121
0.128462 1.0173
0.161541 1.00389
0.151835 0.981778
0.103354 0.952547
0.0888697 0.953584
0.0535323 0.947135
0.0894762 0.955297
0.0406482 0.936882
0.135639 0.979537
0.207041 0.997581
0.128988 0.984394
0.136127 0.976799
0.137719 0.991104
0.151059 1.03159
0.0869674 1.03009
0.166655 1.05707
0.171857 1.07546
0.133666 1.06845
0.16813 1.05902
0.182751 1.03633
0.245267 1.01003
0.211415 0.980627
0.225108 0.968476
0.202703 0.962726
0.159009 0.948434
0.0350627 0.90898
0.0828504 0.938873
0.0556336 0.939866
0.0722594 0.962135
0.0951889 0.95828
0.103384 0.965994
0.148708 0.978836
0.102495 0.969932
0.115169 0.990866
0.0807391 0.99031
0.0925832 0.998973
0.00905957 0.97215
0.0309552 0.982814
0.0376582 0.997324
0.0476518 1.00857
0.0334449 0.98698
0.0509631 0.962388
0.0699891 0.95877
0.0862679 0.966058
0.0845799 0.975715
0.088569 0.980227
0.0644125 0.978494
0.0841435 0.992292
0.0860703 1.0048
0.0922851 1.01197
0.131867 1.00863
0.121208 1.00006
0.144242 1.00914
0.158391 1.02513
0.167352 1.03371
0.17247 1.03013
0.1353 1.03539
0.13021 1.0444
0.0614106 1.02139
0.0456415 1.03561
0.0602884 1.06352
0.0516883 1.04845
0.0208617 1.03748
-0.0136791 1.01344
-0.0115464 1.00802
0.0285519 1.00408
0.0164227 0.988385
0.0455855 0.993147
0.0592442 0.994287
0.0330855 0.984613
0.0576569 0.995821
0.0408808 1.0111
0.00104616 0.997955
0.0760144 1.02299
0.0661766 1.01082
0.0551684 0.990409
0.0444375 0.974314
-0.00792601 0.956099
-0.0342553 0.972439
0.00751854 1.00081
-0.0055764 1.00705
-0.0577123 0.983664
0.0177864 1.00825
0.0711139 1.01603
0.0981267 1.00958
0.0272856 0.990004
0.0683353 1.00133
0.0798298 0.991929
0.0944118 0.99966
0.0630787 0.98999
0.0841745 0.986387
0.00790404 0.981578
-0.0762258 0.965933
-0.0332941 1.01149
-0.0027436 1.04472
0.0229532 1.0424
0.0329519 1.02178
0.0678013 1.04667
