# Supplementary material for: Stochastic bond dynamics facilitates alignment of malaria parasite at erythrocyte membrane upon invasion
Source: eLife. 2020 May 18;9:e56500. doi: 10.7554/eLife.56500 (PMC7269671; doi:10.7554/eLife.56500)
Supplement: Figure 2—source data 1. [file elife-56500-fig2-data1.zip › PARA_POSITIONS/pos50.dat]

3.10266 0.889834
3.09394 0.907503
3.09115 0.935371
3.06415 1.06314
3.1412 0.894226
3.12494 0.979634
3.12045 0.986997
3.08503 1.05086
3.12076 0.921558
3.05077 1.11682
3.02797 1.16788
3.09076 0.99617
3.11059 1.00786
3.03916 1.25005
3.13848 1.00581
3.05558 1.24006
3.07325 1.17039
3.08271 1.06474
3.10232 0.977097
3.07042 1.03533
3.02885 1.1369
3.04567 0.991035
2.96887 1.14813
2.99948 1.04439
3.02426 0.907111
2.94247 1.12748
2.92497 1.21113
3.0199 1.05408
3.06499 1.00373
3.04863 1.13979
3.10479 1.06023
3.08031 1.19686
3.12756 1.10821
3.13018 1.09863
3.1117 1.15005
3.04183 1.26195
3.00923 1.23063
2.93425 1.28766
2.89132 1.27669
2.8793 1.22997
2.94617 0.991436
2.86175 1.1829
2.87667 1.10249
2.85281 1.10687
2.8402 1.02164
2.74951 1.11376
2.76993 0.954763
2.72583 0.985402
2.72692 0.892036
2.6484 0.985081
2.65764 0.805436
2.62376 0.818863
2.55536 0.972726
2.58009 0.899728
2.54369 1.03313
2.64638 0.833409
2.6327 0.936003
2.65668 0.932159
2.68652 0.920472
2.73036 0.870437
2.71196 0.964008
2.72449 0.997043
2.69533 1.0476
2.70929 0.964298
2.70517 0.899748
2.70528 0.868584
2.69987 0.91709
2.70469 0.837135
2.65777 0.91314
2.63056 0.951641
2.60851 0.998289
2.55951 1.14929
2.62059 1.04017
2.64349 0.993628
2.58135 1.1529
2.58301 1.18484
2.62686 1.18627
2.70755 1.10456
2.72345 1.15929
2.75371 1.10812
2.76167 1.04474
2.70286 1.10108
2.68543 1.11077
2.71364 1.08447
2.69403 1.19903
2.71265 1.16009
2.69219 1.21132
2.72432 1.14614
2.76599 1.04842
2.74729 1.1183
2.79846 0.912591
2.7462 0.918494
2.67948 0.981253
2.68743 0.856207
2.6534 0.962024
2.675 0.95049
2.69488 0.914229
2.68819 0.888768
2.64932 0.965977
2.65227 0.982751
2.65208 0.928051
2.6378 0.865444
2.589 0.891204
2.51218 1.00062
2.51168 0.929875
2.48497 0.961408
2.54932 0.755042
2.4825 0.990817
2.53683 0.875923
2.54258 0.860193
2.51618 0.951224
2.55147 0.960104
2.61718 0.894361
2.64462 0.908799
2.65637 0.973405
2.70254 0.835273
2.67429 0.858844
2.62372 0.932638
2.65058 0.792441
2.6235 0.908467
2.6851 0.731021
2.66006 0.822404
2.69021 0.672289
2.63808 0.800636
2.59201 0.876055
2.60083 0.850719
2.54901 0.994995
2.63125 0.734747
2.59213 0.764034
2.54532 0.846047
2.56776 0.752569
2.57103 0.693123
2.49537 0.897755
2.5182 0.82743
2.52452 0.805684
2.47401 0.909225
2.51865 0.766395
2.52867 0.726257
2.51964 0.738613
2.49504 0.820227
2.50938 0.820379
2.5338 0.776406
2.53388 0.806929
2.50566 0.925824
2.50737 0.977755
2.56174 0.887699
2.47802 1.1238
2.52094 1.06283
2.60772 0.911524
2.63756 0.897018
2.63423 0.917558
2.64582 0.815016
2.58544 0.922046
2.56076 0.997465
2.59092 0.977939
2.63685 0.951608
2.61695 1.0668
2.60012 1.10078
2.6406 0.968408
2.62595 0.93808
2.58919 0.985102
2.58807 0.912667
2.58153 0.879845
2.538 0.943555
2.53389 0.909232
2.51392 0.922565
2.50355 0.892813
2.4668 1.02617
2.49595 1.01973
2.52461 1.02833
2.53644 1.05372
2.59792 0.924361
2.63554 0.888523
2.55774 1.12105
2.55794 1.12208
2.53292 1.1299
2.54996 1.04998
2.57747 1.01603
2.51076 1.1841
2.47044 1.20881
2.48539 1.14683
2.51498 1.02249
2.485 1.01379
2.48311 0.929506
2.43143 0.973006
2.42386 0.950474
2.42887 0.904925
2.40282 1.00136
2.43612 0.949314
2.44387 0.934657
2.40194 1.00874
2.47628 0.760758
2.45188 0.801247
2.46547 0.697459
2.45441 0.643763
2.38165 0.68458
2.34892 0.637256
2.33625 0.641162
2.31335 0.685211
2.3575 0.535836
2.35002 0.573005
2.34491 0.627522
2.33595 0.680099
2.32783 0.686367
2.35369 0.617086
2.33576 0.680841
2.31376 0.725609
2.30596 0.730416
2.29637 0.78015
2.32348 0.714483
2.29945 0.782591
2.25483 0.887859
2.30453 0.753797
2.29187 0.801433
2.26201 0.866776
2.29959 0.750291
2.26812 0.861692
2.28166 0.852884
2.32915 0.771406
2.32637 0.824647
2.34573 0.750491
2.31244 0.806874
2.28114 0.847255
2.24854 0.901489
2.2577 0.893709
2.29109 0.94525
2.37529 0.921192
2.35391 1.02287
2.39214 0.98991
2.41125 0.977511
2.35789 1.08188
2.35722 1.08312
2.41275 0.933358
2.4208 0.941241
2.4737 0.875561
2.5026 0.824585
2.4778 0.930608
2.47141 0.911583
2.47958 0.823394
2.46243 0.785018
2.36854 0.930392
2.36033 0.836945
2.34922 0.782305
2.3013 0.896988
2.38197 0.673862
2.32875 0.800274
2.31718 0.803563
2.35437 0.731348
2.38524 0.69187
2.37105 0.787026
2.36235 0.81102
2.348 0.769207
2.32058 0.821675
2.33712 0.805094
2.33708 0.905373
2.2386 1.11313
2.2756 1.04565
2.37093 0.797759
2.3238 0.927407
2.3543 0.852019
2.33292 0.897471
2.30414 0.941234
2.32082 0.902549
2.32868 0.89344
2.34961 0.827837
2.2697 0.970321
2.31783 0.805812
2.28316 0.873577
2.24334 0.957288
2.24279 0.92328
2.29936 0.8131
2.28907 0.809466
2.29324 0.75246
2.27479 0.740621
2.2598 0.713107
2.28665 0.606689
2.23493 0.739605
2.19777 0.796473
2.213 0.704821
2.19462 0.800971
2.20613 0.879467
2.29064 0.671443
2.19564 0.943995
2.22844 0.884926
2.23842 0.857018
2.23586 0.867371
2.23795 0.901154
2.30186 0.828792
2.30984 0.840662
2.34733 0.746781
2.34274 0.759082
2.267 0.931073
2.25863 0.902722
2.28048 0.79234
2.24844 0.794211
2.24947 0.763598
2.22976 0.793637
2.25246 0.699108
2.24278 0.751424
2.28227 0.675142
2.28627 0.699286
2.27311 0.731483
2.26123 0.775177
2.23929 0.829933
2.25163 0.78134
2.23 0.714967
2.18268 0.746449
2.13764 0.795944
2.09335 0.850032
2.05439 0.953602
2.10691 0.898684
2.1732 0.857937
2.22509 0.774411
2.19262 0.856203
2.14547 0.96167
2.18592 0.876825
2.19935 0.835916
2.17156 0.900866
2.19837 0.804042
2.1595 0.849569
2.11946 0.880809
2.15072 0.787536
2.09602 0.926553
2.18364 0.807951
2.2058 0.858971
2.22535 0.888296
2.19124 1.02435
2.22742 0.94144
2.22565 0.924473
2.22686 0.952321
2.24122 0.897804
2.20505 0.95982
2.19736 0.927827
2.14437 0.995334
2.15129 0.9683
2.20301 0.827404
2.22011 0.804129
2.17496 0.901678
2.16207 0.927992
2.23788 0.799013
2.14298 0.993497
2.18416 0.906791
2.18666 0.878993
2.16405 0.917639
2.19497 0.853722
2.19554 0.801234
2.14491 0.931885
2.13682 0.951275
2.20242 0.808367
2.17629 0.868884
2.19398 0.872332
2.18568 0.855555
2.12592 0.904183
2.13729 0.821753
2.12881 0.779409
2.08439 0.80674
2.07092 0.793346
2.08726 0.7387
2.02374 0.893105
2.0227 0.923121
2.11348 0.774847
2.08478 0.899887
2.10433 0.862454
2.09578 0.934507
2.1204 0.915817
2.16566 0.866164
2.12966 0.982172
2.12002 0.972394
2.11406 0.87058
2.07425 0.879833
2.07018 0.90943
2.04999 0.958165
2.0897 0.859879
2.05797 0.904362
2.01292 0.99722
2.08598 0.85488
2.07831 0.876337
2.09025 0.858217
2.0285 0.930199
2.06494 0.854081
2.05743 0.858175
2.11237 0.777359
2.0688 0.910848
2.11947 0.852626
2.09894 0.913393
2.16401 0.793743
2.12433 0.872622
2.16967 0.74634
2.13137 0.810235
2.13806 0.787796
2.09436 0.852816
2.09436 0.819258
2.10089 0.794127
2.0845 0.809818
2.07018 0.822366
2.04647 0.87426
2.12035 0.677789
2.06292 0.788436
2.0605 0.799984
2.07754 0.739585
2.06149 0.726618
2.05853 0.669156
2.06016 0.684685
2.082 0.616725
2.02764 0.76363
2.02753 0.770005
2.08276 0.632352
2.05982 0.743392
2.04356 0.809596
2.07845 0.734919
2.06478 0.808443
2.06749 0.832135
2.04024 0.890058
2.03294 0.894892
2.05825 0.878102
2.0522 0.88182
2.08252 0.825438
2.11168 0.79826
2.09342 0.874722
2.11564 0.799658
2.10636 0.858583
2.09672 0.884677
2.05151 0.964156
2.12772 0.806256
2.09518 0.865292
2.01721 0.969934
2.05715 0.885736
2.00629 0.980289
2.0961 0.831751
2.06602 0.914081
2.04528 0.945216
2.0698 0.898506
2.05513 0.952229
2.04265 1.03685
2.07926 1.03533
2.0753 1.0907
2.10537 1.08033
2.12261 1.0519
2.14275 1.05053
2.19075 1.00207
2.11068 1.17252
2.10954 1.13296
2.10704 1.11009
2.13437 1.06171
2.14909 0.998004
2.09103 1.07329
2.04038 1.14509
2.06813 1.04825
2.02642 1.07224
2.01901 1.02209
1.98541 1.04699
1.99617 1.02876
1.97247 1.05725
2.0375 0.907067
1.99512 0.981758
1.97673 0.932925
1.93054 0.95998
1.92791 0.9564
1.94272 0.950296
1.9975 0.874794
1.98173 0.930316
1.97212 0.960866
1.92013 1.02577
1.9286 0.993281
1.91815 1.02698
1.90774 1.03963
1.92774 1.03978
1.93405 1.04461
1.89069 1.06897
1.93096 0.967757
1.85037 1.04977
1.8125 1.0885
1.86073 1.02015
1.81434 1.08491
1.80021 1.10582
1.75691 1.13195
1.77419 1.10871
1.7833 1.0914
1.85012 1.0385
1.80084 1.11847
1.82989 1.04844
1.80282 1.02835
1.76522 1.046
1.75807 1.03869
1.79309 0.985421
1.74251 1.04205
1.75903 1.04704
1.73461 1.09721
1.7856 1.02931
1.77518 1.05234
1.85327 0.964449
1.87976 0.935751
1.87022 0.943636
1.86663 0.968184
1.87052 0.968351
1.82244 1.04486
1.8341 1.00201
1.83836 0.975079
1.82472 0.977464
1.8388 0.930905
1.86599 0.845646
1.8596 0.848739
1.80708 0.954079
1.81393 0.961016
1.87389 0.872463
1.84201 0.935678
1.85027 0.948319
1.82418 1.00637
1.83786 0.976692
1.80143 1.0046
1.78214 0.991122
1.78501 0.956329
1.77452 0.966807
1.79407 0.926356
1.76902 0.934693
1.71906 0.956522
1.76182 0.866287
1.74115 0.965389
1.75101 1.01704
1.79493 1.00736
1.82338 0.988004
1.82751 0.990167
1.81028 0.99092
1.81068 0.9603
1.84569 0.907847
1.77463 1.06662
1.81477 1.03669
1.87535 0.962696
1.8367 0.998425
1.82495 0.920694
1.78699 0.950038
1.82226 0.890254
1.79078 0.933867
1.77698 0.940932
1.8064 0.908481
1.82115 0.924448
1.81895 0.979744
1.82921 1.02101
1.83007 1.07296
1.85403 1.0593
1.78819 1.10494
1.76003 1.09786
1.80106 0.995732
1.78281 1.0302
1.86586 0.941804
-0.859674 -1.40559
1.77156 1.01723
1.78575 0.924513
1.71796 0.970809
1.7542 0.932581
1.77888 0.944147
1.83265 0.904415
1.82728 0.946626
1.83501 0.963578
1.80744 0.999457
1.82684 0.997816
1.8798 0.988308
1.88456 0.997755
1.86665 1.03988
1.88063 1.04899
1.95641 0.955713
-1.06896 -1.39926
1.87755 1.10035
1.87547 1.10688
1.90618 1.02509
1.87075 0.984754
1.81121 1.01931
1.82302 0.937972
1.82523 0.889837
1.76737 0.983646
1.8089 0.919537
1.78935 0.958145
1.8252 0.91693
1.83193 0.932145
1.83798 0.960711
1.85295 0.972143
1.84659 0.972961
1.84055 0.969106
1.83914 0.952216
1.83859 0.89241
1.83988 0.857464
1.79408 0.913635
1.78791 0.905578
1.73508 0.957681
1.70622 0.984446
1.7319 0.900415
1.74801 0.882432
1.76095 0.853368
1.76264 0.832124
1.77102 0.802993
1.74726 0.889682
1.71425 0.991887
1.74076 0.964203
1.67363 1.09183
1.61458 1.13851
1.65088 1.08409
1.65731 1.05775
1.68709 0.993945
1.70686 0.9396
1.63525 1.00905
1.7017 0.851176
1.69751 0.84849
1.65436 0.937435
1.64835 0.939305
1.7143 0.857999
1.69715 0.907102
1.68969 0.919786
1.67048 0.962677
1.69168 0.96219
1.72661 0.950862
1.72483 0.941039
1.71402 0.91722
1.66756 0.952554
1.56459 1.0494
1.5779 1.03272
1.5973 1.00418
1.60965 1.00562
1.62356 0.97647
1.56926 1.00561
1.54855 0.97152
1.51222 0.961879
1.49391 0.954708
1.46847 0.965087
1.45436 0.944229
1.48246 0.905787
1.52609 0.847988
1.51656 0.850745
1.4365 0.930532
1.40062 0.97696
1.38376 0.984025
1.45366 0.883748
1.44707 0.869175
1.444 0.860018
1.46313 0.846928
1.47606 0.845485
1.45488 0.889449
1.4566 0.895458
1.42453 0.89517
1.40812 0.882516
1.42326 0.857324
1.38362 0.914065
1.34527 0.958021
1.33306 0.982271
1.39049 0.950343
1.44447 0.885156
1.44592 0.840264
1.41196 0.844766
1.39241 0.846575
1.37045 0.864625
1.34975 0.899751
1.36287 0.894297
1.41339 0.86226
1.40008 0.897646
1.40941 0.895045
1.39344 0.96334
1.38248 0.985696
1.38697 0.965754
1.37569 0.949603
1.35226 0.941161
1.30598 0.957079
1.26826 0.965162
1.26511 0.921214
1.28439 0.883867
1.2444 0.89938
1.25617 0.863804
1.20446 0.888653
1.21763 0.835446
1.17979 0.83859
1.23622 0.777771
1.21995 0.822856
1.19473 0.875828
1.18625 0.912487
1.17402 0.939582
1.18767 0.955378
1.27552 0.905366
1.29834 0.913751
1.32534 0.928674
1.3547 0.898704
1.32349 0.942843
1.32568 0.940011
1.34269 0.919899
1.26225 0.996574
1.27003 0.980242
1.23587 0.963476
1.24034 0.951971
1.31186 0.890599
1.31179 0.925205
1.30201 0.930049
1.28984 0.933894
1.24841 0.942931
1.23792 0.951915
1.29584 0.928647
1.33644 0.888703
1.25144 0.936302
1.21937 0.932672
1.21749 0.916491
1.15325 0.961072
1.15464 0.971672
1.20125 0.949458
1.17719 0.924454
1.15162 0.920169
1.08602 0.962444
1.08846 0.986476
1.0741 1.03579
1.14309 1.00042
1.02882 1.08197
1.06713 1.08473
1.13588 1.05643
1.16178 1.01503
1.11395 0.995778
1.14861 0.942626
1.06518 0.978728
1.1172 0.923464
1.11775 0.901792
1.11164 0.896781
1.09754 0.903807
1.07279 0.913623
1.08237 0.93764
1.06717 0.963469
1.08231 0.941184
1.05995 0.901993
1.02617 0.905547
1.01494 0.92301
1.0382 0.927525
1.06325 0.925382
1.08087 0.947883
1.01553 0.978059
1.10151 0.929768
1.0917 0.935666
1.05246 0.968655
1.12686 0.92822
1.00661 0.989152
1.09491 0.905472
1.04835 0.897692
1.07035 0.842995
1.06697 0.848573
1.09751 0.836747
1.06886 0.860963
1.06132 0.862814
1.09363 0.86049
1.09618 0.857188
1.07121 0.890079
1.0732 0.896916
1.04754 0.926474
1.05725 0.925103
1.03246 0.958208
1.00473 0.975662
1.03682 0.955872
1.09637 0.904934
1.09724 0.88984
0.98787 0.91999
1.03131 0.874826
1.00576 0.892674
1.00493 0.911307
1.01898 0.929424
1.0096 0.942097
1.05694 0.9221
0.996689 0.962515
1.00561 0.949612
0.996561 0.956493
1.03606 0.945725
1.02186 0.99375
0.966542 1.04062
0.968948 1.00863
0.944687 0.983047
0.901761 0.976621
0.839426 0.990632
0.862854 0.970227
0.922786 0.926765
0.923821 0.928238
0.8881 0.947954
0.87759 0.948506
0.944226 0.93659
0.930413 0.98118
0.90869 1.01266
1.00166 0.961511
0.981104 0.934387
0.919515 0.953358
0.890431 0.943154
0.915741 0.913542
0.883626 0.92791
0.87214 0.914456
0.868528 0.913804
0.826128 0.947782
0.832132 0.942802
0.89527 0.947955
0.962086 0.936276
0.917113 0.984678
0.941768 0.980695
0.920173 1.0049
0.98259 0.985674
0.923082 1.02994
0.980948 1.00714
0.98265 1.01403
0.901272 1.04538
0.936435 1.00069
0.913443 0.981509
0.860095 0.959771
0.863375 0.9239
0.889847 0.917372
0.908762 0.888794
0.894604 0.904577
0.893315 0.921519
0.961833 0.908677
0.939674 0.948925
0.933368 0.965851
0.908438 0.973021
0.945703 0.958984
0.944564 0.960617
0.899322 0.978467
0.930273 0.973369
0.896756 1.01197
0.96522 0.984053
0.95271 0.971818
0.902084 0.965792
0.8896 0.961019
0.951043 0.921643
0.920182 0.934188
0.921432 0.936278
0.933373 0.908398
0.914966 0.906603
0.956915 0.891625
0.876793 0.939142
0.799678 0.993602
0.90236 0.957493
0.921501 0.965649
0.939461 0.955172
0.910375 0.982425
0.906589 0.961337
0.898129 0.961512
0.907673 0.96305
0.892009 0.952987
0.913219 0.936913
0.879807 0.955254
0.911416 0.945832
0.996575 0.91102
0.979937 0.916458
0.924042 0.945594
0.958432 0.929948
0.91893 0.966919
0.923189 0.961463
0.956268 0.965678
0.99076 0.963757
1.02588 0.949099
0.987846 0.956933
0.974773 0.957836
0.988166 0.938413
0.98242 0.926509
0.944746 0.944264
1.01528 0.89161
0.96694 0.902847
1.03541 0.893077
1.06434 0.892678
1.03185 0.937695
0.984634 0.990183
0.971433 1.00889
0.951239 1.04292
0.943113 1.06552
1.01081 1.05485
1.00978 1.05176
1.05969 0.998677
1.04778 0.995733
1.09859 0.955981
1.07048 0.960966
1.09374 0.943555
1.02473 0.962222
0.98241 0.957179
0.965157 0.945081
0.984801 0.905331
1.00514 0.908427
1.00478 0.912831
0.964238 0.931214
0.937404 0.932201
0.976012 0.934632
0.986773 0.959565
0.979531 0.985087
1.01196 0.97551
0.999916 0.995355
0.98194 1.01779
1.08295 0.961542
1.06885 0.973504
1.11279 0.94181
1.01529 1.03269
1.00657 1.02588
0.972602 1.01846
0.911884 1.02954
0.897114 1.01447
0.995 0.953683
0.936061 0.971121
0.885847 0.989544
0.896085 0.982153
0.938134 0.97033
0.923711 0.959879
0.993658 0.9308
1.01696 0.91981
1.02735 0.935684
1.02143 0.955596
1.02471 0.957744
1.04307 0.942783
1.05737 0.922404
0.952687 0.967965
0.937771 0.95804
0.892783 0.970664
0.941601 0.964584
0.919421 0.977345
0.929216 0.94965
0.894216 0.965482
0.935678 0.934215
0.988026 0.912652
0.926212 0.963274
0.934375 0.960363
0.915373 0.936513
0.864746 0.940096
0.859669 0.940212
0.823184 0.978527
0.83419 0.956462
0.858081 0.941411
0.86711 0.933634
0.918805 0.901115
0.873271 0.927603
0.870047 0.904249
0.875976 0.910125
0.846888 0.914527
0.78393 0.949083
0.83801 0.943809
0.848876 0.958151
0.851145 0.965991
0.954743 0.920933
0.914477 0.962376
0.84977 1.01085
0.969443 0.977934
1.01355 0.970432
1.06064 0.955298
0.981031 1.00639
1.04044 0.971999
1.01207 0.985072
0.95316 0.991223
0.939707 0.986894
0.935227 0.983749
0.969855 0.953674
0.959202 0.958837
0.968937 0.956964
0.952989 0.933729
0.984949 0.924649
0.983362 0.942329
0.984222 0.931973
0.983386 0.913392
1.02761 0.894611
1.02939 0.916099
1.00583 0.908732
1.00598 0.892132
0.879484 0.960654
0.968545 0.930296
1.00841 0.922578
0.955891 0.96216
1.03522 0.902405
0.967102 0.925098
0.920972 0.929392
0.901682 0.95278
0.935852 0.951249
0.91281 0.970844
0.911321 0.984071
0.925663 1.00104
0.944659 1.02173
0.902294 1.02347
0.918064 0.998513
0.883969 0.977329
0.861669 0.985244
0.851983 0.987804
0.863464 0.973318
0.844249 0.96806
0.888883 0.944758
0.905438 0.9282
0.917101 0.92869
0.884102 0.934964
0.868018 0.896039
0.810209 0.90057
0.793038 0.902055
0.801329 0.900183
0.791665 0.941794
0.745326 0.979322
0.825717 0.943528
0.852076 0.95944
0.795891 1.00614
0.815232 1.01597
0.827518 1.01288
0.79184 1.02306
0.73908 1.02611
0.715529 1.03783
0.681867 1.02227
0.670557 1.01683
0.696131 1.00242
0.655796 1.0165
0.715363 0.977101
0.676346 0.969086
0.684955 0.954234
0.717714 0.943872
0.732504 0.957078
0.811046 0.952587
0.813609 0.964721
0.84565 0.965496
0.832965 0.989648
0.815244 1.01276
0.7916 1.01392
0.76754 1.02376
0.758829 1.02881
0.755168 1.02356
0.820678 1.00087
0.803209 1.00851
0.781443 1.01714
0.77628 1.00824
0.777834 0.976984
0.751432 0.957908
0.784303 0.936645
0.793439 0.933162
0.735924 0.963911
0.728546 0.979184
0.74652 0.979934
0.699335 0.977816
0.75095 0.960597
0.764076 0.970745
0.740166 0.985036
0.732855 0.987214
0.690021 0.977459
0.69654 0.979535
0.760265 0.9629
0.751826 0.973215
0.834122 0.928874
0.794217 0.926261
0.763931 0.931386
0.756997 0.944383
0.721421 0.953982
0.668991 0.987929
0.759989 0.991916
0.76788 0.985614
0.744638 0.965035
0.746277 0.958453
0.801025 0.936756
0.816333 0.944736
0.887262 0.921005
0.826418 0.946789
0.832676 0.92662
0.774818 0.94445
0.807328 0.924461
0.830505 0.932372
0.85483 0.936907
0.791843 0.958078
0.797476 0.929909
0.767293 0.931508
0.805367 0.925174
0.838722 0.908964
0.91061 0.874797
0.796282 0.923147
0.849373 0.926258
0.826506 0.938005
0.857478 0.93574
0.842599 0.93266
0.817411 0.935551
0.854886 0.925414
0.811535 0.948417
0.886373 0.920265
0.878114 0.937157
0.882438 0.934278
0.888841 0.969933
0.920994 0.957745
0.842724 1.00483
0.883891 0.968681
0.751802 1.00629
0.818995 0.978842
0.804139 0.997969
0.792228 1.02912
0.820107 1.02591
0.86721 1.00384
0.775204 1.01225
0.804886 0.990561
0.771409 0.996802
0.740082 1.00266
0.745488 1.0194
0.715136 1.03857
0.667808 1.02994
0.716982 0.994567
0.76125 0.971267
0.840173 0.916273
0.811217 0.944743
0.836638 0.93558
0.761527 0.970917
0.799882 0.964207
0.789016 0.95128
0.751993 0.94652
0.743256 0.951039
0.799332 0.922341
0.736547 0.932748
0.809924 0.911894
0.771723 0.934214
0.773307 0.955924
0.805515 0.951595
0.794984 0.957825
0.781951 0.966039
0.836295 0.95559
0.782307 0.961136
0.812578 0.949584
0.771468 0.981562
0.763415 0.999121
0.772337 1.03991
0.768255 1.0611
0.844809 1.01941
0.778802 1.00286
0.836722 0.974087
0.827163 0.967625
0.878182 0.954143
0.806673 0.995987
0.853108 0.968472
0.870046 0.9567
0.817376 0.961184
0.85786 0.937269
0.897646 0.911919
0.835308 0.905426
0.789789 0.938332
0.796254 0.958808
0.81824 0.958626
0.803089 0.971086
0.801639 0.972747
0.832133 0.958946
0.804647 1.00014
0.817409 1.0004
0.878946 0.952172
0.867325 0.930226
0.841913 0.935113
0.8172 0.939346
0.817503 0.923419
0.801268 0.928034
0.827759 0.922025
0.836498 0.939926
0.849946 0.965294
0.847725 0.959815
0.842944 0.976406
0.830918 0.977298
0.932157 0.938298
0.906601 0.940063
0.883119 0.959813
0.900373 0.9589
0.881208 0.962433
0.833375 0.999152
0.856292 0.987476
0.865546 0.97919
0.861201 0.961078
0.857782 0.966736
0.850666 0.972188
0.849388 0.960902
0.84527 0.959849
0.833247 0.974142
0.80759 0.982369
0.764237 1.00742
0.738193 1.02093
0.729833 1.02322
0.667509 1.01703
0.612416 1.02815
0.640008 0.999277
0.556022 1.01537
0.641763 0.994574
0.716846 0.956065
0.697255 0.965215
0.744731 0.964987
0.779046 0.962898
0.736946 0.972801
0.795734 0.960156
0.748929 0.977577
0.792959 0.9723
0.775476 0.977489
0.799922 0.951685
0.779968 0.945869
0.740107 0.939898
0.806625 0.915432
0.692728 0.946326
0.690629 0.935635
0.663082 0.912589
0.661707 0.919212
0.70951 0.91828
0.722257 0.93199
0.78328 0.927692
0.769261 0.941751
0.777753 0.968933
0.839155 0.990535
0.823064 1.00072
0.73707 1.03477
0.735845 1.05132
0.849849 1.04637
0.810939 1.06543
0.838605 1.02829
0.801033 1.00887
0.812712 0.996253
0.771386 0.974576
0.701098 0.973097
0.705031 0.960511
0.718549 0.945784
0.70862 0.955282
0.709853 0.938074
0.6751 0.936524
0.76574 0.918885
0.724677 0.970253
0.794163 0.961029
0.727143 0.994016
0.738813 0.975836
0.737783 0.969973
0.735021 0.967792
0.715009 0.975305
0.697407 0.985499
0.668638 1.00016
0.653975 1.00496
0.72557 0.996453
0.65959 1.00604
0.636604 0.992201
0.580335 0.999409
0.640833 0.999476
0.638301 0.986968
0.650571 0.973125
0.647521 0.981255
0.649428 0.985436
0.636568 1.00288
0.633622 0.982437
0.649631 0.987176
0.626768 0.996209
0.609471 1.00142
0.633419 1.01165
0.612327 1.01977
0.58467 1.01781
0.587685 1.00428
0.585948 0.977947
0.51934 0.964958
0.511639 0.975578
0.512125 0.994636
0.48753 0.991187
0.509949 0.987733
0.542181 0.979076
0.48457 0.972939
0.490496 0.965741
0.445008 0.958695
0.411071 0.956849
0.442065 0.95385
0.494558 0.960441
0.541685 0.959904
0.499419 0.949111
0.563385 0.939462
0.542097 0.951492
0.548389 0.961035
0.501293 0.972523
0.506787 0.966946
0.467745 0.981167
0.52037 0.976138
0.46391 0.962127
0.469111 0.939452
0.480611 0.944388
0.486995 0.958437
0.526411 0.993734
0.553691 1.0087
0.541237 1.00722
0.558779 1.00753
0.508577 0.989078
0.496835 0.970654
0.449909 0.948399
0.428806 0.915708
0.397417 0.924935
0.422488 0.942825
0.449582 0.957933
0.458337 0.940624
0.449863 0.962922
0.413571 0.964193
0.356878 0.973517
0.373211 0.990727
0.310906 0.998409
0.375614 1.01933
0.289377 1.03145
0.364085 1.05536
0.438236 1.06445
0.423262 1.06758
0.406323 1.03305
0.461785 1.01353
0.43823 0.998626
0.478415 1.00494
0.372438 0.976919
0.341056 0.951751
0.399522 0.968347
0.369896 0.947386
0.437589 0.955292
0.413232 0.990038
0.438587 1.00779
0.442925 1.00082
0.399219 1.01473
0.388587 1.01779
0.365671 1.02514
0.383002 1.03763
0.474495 1.04178
0.395717 1.03515
0.449181 1.0322
0.376257 1.00543
0.387555 0.975664
0.432377 0.948133
0.423836 0.956791
0.440605 0.971351
0.397253 0.955428
0.381185 0.953261
0.420031 0.960283
0.440723 0.971256
0.424717 0.983116
0.422153 1.00942
0.389906 1.00413
0.352902 0.997858
0.41175 1.00198
0.422182 0.997913
0.390776 0.978683
0.375501 0.978344
0.330163 0.971006
0.388986 0.963256
0.450378 0.944494
0.362092 0.92715
0.378263 0.937705
0.402188 0.922083
0.383669 0.91865
0.444824 0.920391
0.421302 0.924185
0.461939 0.92853
0.454756 0.930474
0.48314 0.919085
0.426749 0.922989
0.434027 0.959647
0.444267 0.980933
0.387035 0.98707
0.367099 0.986825
0.49739 0.982489
0.441389 0.981516
0.45907 0.990828
0.470482 0.998175
0.363354 1.01147
0.375985 1.01088
0.346569 0.989368
0.291619 0.975775
0.373333 0.945324
0.334727 0.92826
0.312643 0.928677
0.302654 0.944664
0.348543 0.958332
0.308059 0.952859
0.342403 0.977733
0.374387 0.980556
0.288393 0.986717
0.31927 1.00616
0.286044 1.01878
0.202347 1.02945
0.198397 1.01526
0.221177 1.00414
0.223801 1.00161
0.241586 0.994341
0.249616 0.969349
0.235844 0.95364
0.237155 0.953483
0.168297 0.941335
0.156397 0.959312
0.197024 0.961229
0.230358 0.949179
0.212042 0.928666
0.173887 0.909854
0.171405 0.913666
0.230642 0.925433
0.208555 0.917129
0.205745 0.93356
0.227867 0.963708
0.204192 0.966137
0.169836 0.979231
0.219972 1.01016
0.162535 1.01495
0.161185 1.00908
0.171857 1.02783
0.22483 1.04294
0.229255 1.03162
0.313925 1.04412
0.28602 1.01423
0.358355 1.01563
0.341133 1.00556
0.425025 0.99721
0.36067 0.956334
0.322389 0.93204
0.306439 0.952036
0.245308 0.927743
0.307931 0.936492
0.299898 0.955021
0.298943 0.973885
0.317537 0.978625
0.330049 0.967154
0.338598 0.949039
0.326179 0.942722
0.281553 0.957125
0.287712 0.964159
0.279939 0.965817
0.331894 0.994345
0.267578 0.985272
0.288976 0.985718
0.286267 0.978759
0.294765 0.958008
0.32825 0.97245
0.270845 0.981959
0.26133 0.979898
0.228289 1.00805
0.251044 1.02948
0.296079 1.04756
0.318213 1.04315
0.363154 1.02856
0.30008 1.00014
0.319589 0.988902
0.237442 0.956218
0.270083 0.950351
0.281148 0.926875
0.237874 0.914953
0.21195 0.896968
0.19097 0.874367
0.243969 0.89251
0.2791 0.904846
0.243978 0.885708
0.258649 0.900195
0.242633 0.905325
0.290218 0.911309
0.292548 0.920625
0.316685 0.945922
0.356943 0.973368
0.285779 0.956362
0.330691 0.94585
0.298278 0.93489
0.382711 0.962657
0.383763 0.990956
0.377687 0.985395
0.389216 0.972492
0.403284 0.967265
0.454677 0.973318
0.370795 0.970977
0.439069 0.963148
0.395517 0.961652
0.389274 0.976997
0.386183 0.999182
0.423261 1.02448
0.43202 1.05493
0.495499 1.07686
0.461526 1.05467
0.490634 1.04252
0.498788 1.02961
0.492471 1.03879
0.427057 1.03379
0.431385 1.02553
0.450049 1.00438
0.451954 0.981103
0.419543 0.957513
0.453219 0.941387
0.492795 0.893004
0.474735 0.887989
0.464435 0.893439
0.487982 0.875466
0.38352 0.888384
0.416314 0.900051
0.406244 0.929695
0.422414 0.940323
0.455811 0.936286
0.443701 0.933519
0.382781 0.942408
0.44927 0.948808
0.446511 0.933639
0.372249 0.945029
0.419255 0.933908
0.413698 0.924968
0.398438 0.940961
0.459914 0.930479
0.458347 0.940255
0.412775 0.937942
0.430853 0.939906
0.403365 0.958172
0.3935 0.967406
0.40702 0.990827
0.410288 0.998509
0.295584 0.997575
0.254704 0.974776
0.259258 0.939296
0.26694 0.927408
0.266707 0.905359
0.329908 0.897916
0.356087 0.910418
0.290458 0.921129
0.299038 0.934802
0.266635 0.951671
0.290456 0.953178
0.27654 0.950236
0.274471 0.95612
0.255426 0.954178
0.272873 0.952106
0.250558 0.9361
0.142847 0.908977
0.166739 0.933806
0.182661 0.951111
0.241534 0.972407
0.230445 0.97712
0.182412 0.978943
0.186474 0.991492
0.249788 1.00148
0.129136 0.988572
0.132926 0.991293
0.118606 0.98195
0.113275 0.959896
0.123342 0.941339
0.0366056 0.913749
0.0936963 0.936113
0.149861 0.939543
0.117064 0.919023
0.113426 0.895379
0.201692 0.930922
0.190571 0.949898
0.102485 0.919421
0.185482 0.947296
0.145949 0.954083
0.0812762 0.940298
0.165217 0.95472
0.101996 0.922477
0.0996061 0.928835
0.0964805 0.928718
0.137431 0.94312
0.0693285 0.937041
0.145883 0.957557
0.114478 0.944939
0.166719 0.963557
0.109742 0.94354
0.128312 0.944593
0.151331 0.961845
0.169561 0.958989
0.158119 0.963978
0.216783 0.968372
0.189538 0.958326
0.171265 0.941569
0.21967 0.950331
0.158302 0.941088
0.199345 0.96469
0.164536 0.958791
0.161204 0.953299
0.196296 0.958584
0.151996 0.949912
0.218346 0.977743
0.184316 0.978465
0.154105 0.970762
0.207328 0.948949
0.210246 0.945415
0.200227 0.962263
0.211544 0.98684
0.174487 1.00361
0.182747 0.997064
0.204816 1.0028
0.207097 0.999817
0.193723 1.00744
0.230494 1.02957
0.227754 1.02668
0.220259 1.01352
0.257904 1.00822
0.217822 0.996494
0.246116 0.994892
0.282357 0.992786
0.279295 0.987683
0.169953 0.959926
0.195832 0.960738
0.196579 0.961206
0.203887 0.983161
0.232513 0.988288
0.214198 0.974323
0.195714 0.971273
0.249509 0.980984
0.277177 1.0013
0.167391 0.981446
0.200973 1.00359
0.176023 1.00754
0.247861 1.01833
0.273066 1.00191
0.26072 0.993647
0.251595 0.99477
0.277861 1.0094
0.174527 0.997927
0.194486 0.987161
0.164839 0.96963
0.190052 0.96987
0.137796 0.967399
0.127896 0.969691
0.132088 0.987785
0.0953344 0.961306
0.178174 0.959468
0.129195 0.941808
0.188155 0.944242
0.184813 0.942935
0.200883 0.965726
0.16417 0.954595
0.138389 0.932593
0.198352 0.934435
0.149893 0.923389
0.226029 0.930049
0.190903 0.909379
0.232313 0.921852
0.229289 0.93105
0.106232 0.917563
0.186415 0.957016
0.170472 0.941624
0.15724 0.941326
0.185052 0.944166
0.225881 0.948298
0.163455 0.936672
0.225236 0.942048
0.186888 0.910542
0.202059 0.914081
0.203091 0.919669
0.135764 0.904731
0.168475 0.894469
0.192238 0.895131
0.19774 0.885954
0.233189 0.878702
0.263683 0.885505
0.247526 0.886523
0.250115 0.902456
0.255547 0.941485
0.241174 0.940148
0.238415 0.951435
0.217144 0.938815
0.211418 0.945476
0.240137 0.951406
0.228448 0.936692
0.228378 0.924203
0.258309 0.926042
0.211066 0.947795
0.201694 0.951569
0.195872 0.956823
0.151795 0.94227
0.188125 0.936538
0.197517 0.914904
0.216157 0.898155
0.205863 0.886699
0.191076 0.894679
0.170987 0.914413
0.231679 0.94213
0.213441 0.947563
0.236869 0.956164
0.234363 0.948695
0.227562 0.948554
0.186218 0.946285
0.234552 0.950277
0.244646 0.966909
0.272832 0.979387
0.233279 0.970024
0.206024 0.953735
0.222247 0.950042
0.2428 0.957049
0.213881 0.959491
0.21905 0.941222
0.238662 0.940973
0.162958 0.922885
0.226817 0.909458
0.252175 0.898664
0.253317 0.895614
0.284292 0.907013
0.227979 0.912535
0.221747 0.914344
0.252872 0.908144
0.210467 0.900313
0.225795 0.898263
0.174237 0.90342
0.193782 0.93488
0.229463 0.950231
0.206914 0.97982
0.177813 0.990722
0.158779 1.00544
0.138324 1.01107
0.202531 1.05174
0.205398 1.03716
0.210009 1.00497
0.227922 1.0094
0.242005 0.995082
0.23609 0.997865
0.230053 1.00154
0.253846 1.00247
0.225777 0.965028
0.238148 0.957497
0.239641 0.960775
0.192575 0.936364
0.207614 0.930859
0.247649 0.918772
0.273402 0.930567
0.285049 0.941814
0.329894 0.972611
0.323552 0.991716
0.350176 1.0172
0.345075 1.0236
0.29583 0.992664
0.328029 0.998786
0.292444 0.986336
0.304744 1.0033
0.363283 1.02831
0.304574 1.01688
0.306768 1.01186
0.338187 1.01433
0.315807 1.03152
0.251052 1.01676
0.260457 1.0041
0.235456 0.987559
0.250841 0.966905
0.246766 0.964421
0.308365 0.945449
0.282543 0.924894
0.272866 0.914947
0.302669 0.942661
0.263683 0.965292
0.253173 0.969865
0.232219 0.93928
0.206988 0.952908
0.19232 0.956869
0.199208 0.961778
0.176589 0.94125
0.244713 0.919834
0.24011 0.915957
0.219873 0.92354
0.217498 0.895254
0.255406 0.909503
0.254062 0.943497
0.212993 0.95845
0.179215 0.939154
0.228201 0.929236
0.198186 0.924081
0.263987 0.948541
0.31807 0.961236
0.325032 0.965986
0.297639 0.963089
0.343239 0.972694
0.340827 0.98319
0.309447 0.968528
0.276265 0.961338
0.273121 0.937246
0.251063 0.918974
0.246179 0.926276
0.226049 0.910809
0.208346 0.902477
0.263427 0.909202
0.241967 0.913688
0.231699 0.91276
0.257059 0.918996
0.239518 0.922469
0.19642 0.93825
0.154138 0.956625
0.157456 0.961347
0.161784 0.985325
0.181773 1.00234
0.221829 1.01309
0.157425 0.985696
0.169193 0.996461
0.149537 1.01184
0.165189 0.998269
0.151989 0.990487
0.092118 0.998421
0.175141 1.00691
0.124742 0.998048
0.1455 0.988702
0.193142 1.00787
0.115593 1.01305
0.138779 1.02005
0.1477 0.996225
0.0965739 0.973875
0.0827621 0.993534
0.0784661 0.985988
0.0513025 0.974368
0.0488081 0.966369
0.0959868 0.970609
0.114299 0.952225
0.142417 0.934617
0.142323 0.94917
0.139834 0.964495
0.156089 0.994998
0.0894541 1.01335
0.120839 1.03204
0.0629936 0.987309
0.0226034 0.974534
0.0807957 0.983149
0.0167891 0.94955
0.0114306 0.964842
0.0674121 0.972811
0.0973926 0.996607
0.0478237 0.987784
0.0987723 0.989931
0.0875563 0.973344
0.0664462 0.971967
0.0321436 0.956594
0.0494318 0.957677
0.0616294 0.971084
0.0704607 0.983108
0.0701247 0.988562
0.0766497 0.991127
0.0652491 0.995473
0.114371 1.00492
0.0678212 0.995089
0.0478592 0.979751
0.047405 0.960892
0.00978852 0.960346
0.00269695 0.971774
-0.01907 0.977656
-0.052651 1.00482
-0.040741 1.02079
0.0201374 1.00446
-0.0042717 0.965625
0.0368256 0.988903
-0.00338078 0.97948
0.0397517 0.977602
0.053514 0.992985
-0.0139733 0.980254
-0.00196988 0.963859
-0.0146779 0.958753
0.0292891 0.960704
0.0276164 0.960888
0.0676302 0.978644
0.0494505 0.955105
0.028865 0.950531
0.0802149 0.955931
0.0300721 0.945065
0.0611062 0.954671
0.0500706 0.956493
0.040957 0.973181
0.0303892 0.96885
0.0672058 0.94263
0.0198184 0.920133
0.027706 0.915231
0.00487813 0.948808
0.0286839 0.98004
-0.0587467 0.966633
0.0140953 1.00199
0.0391198 1.00075
0.0637971 0.989872
0.0466701 0.996007
0.00997381 0.985386
-0.0132492 0.971388
0.0161959 0.97783
-0.0135698 0.979054
-0.00242059 1.00372
0.0272617 1.01098
0.00643338 1.01496
-0.0157877 1.01775
-0.0256548 1.02153
-0.0569423 1.00643
-0.0403482 1.00773
-0.0174502 0.997952
0.0708674 1.02628
0.0307053 1.03724
-0.0332826 0.99614
-0.000321589 0.9659
0.0151425 0.956399
-0.0157966 0.946327
-0.00459814 0.933466
0.00085569 0.919675
-0.0710604 0.918399
-0.00234386 0.970349
-0.0443302 0.969321
-0.0588679 0.957866
-0.0820114 0.959614
-0.0586564 0.963144
-0.0522612 0.963126
-0.120923 0.943768
-0.088545 0.990498
-0.118526 1.00366
-0.176346 0.96714
-0.148887 0.949781
-0.150324 0.941616
-0.134983 0.974065
-0.204729 0.958892
-0.150865 0.969126
-0.19071 0.950733
-0.164591 0.959768
-0.076328 0.982052
-0.0570918 0.969698
-0.0757523 0.971456
-0.0399134 0.991189
-0.0981834 0.998079
-0.116485 1.01963
-0.197972 1.0039
-0.125036 1.04893
-0.118516 1.06078
-0.223006 1.03101
-0.170776 1.03673
-0.190285 1.02139
-0.173786 1.01238
-0.133339 1.01
-0.133836 0.989108
-0.144298 0.995759
-0.118748 0.996786
-0.191009 0.959812
-0.178227 0.970638
-0.154644 0.98322
-0.159751 0.967003
-0.177403 0.990106
-0.281572 0.950096
-0.195297 0.986025
-0.174668 0.98924
-0.184855 0.984046
-0.153079 0.983765
-0.190468 0.968969
-0.211003 0.939365
-0.273832 0.903596
-0.241362 0.92433
-0.200354 0.930121
-0.175295 0.935558
-0.173898 0.945894
-0.125428 0.963303
-0.140537 0.954183
-0.090525 0.976694
-0.140298 0.986058
-0.126445 0.986353
-0.141841 0.980195
-0.10859 1.00859
-0.194772 0.986738
-0.190363 0.965633
-0.117175 0.977895
-0.13671 0.963533
-0.141623 0.973402
-0.172035 0.96088
-0.127848 0.978142
-0.154716 0.953377
-0.0875601 0.975781
-0.142012 0.958182
-0.0983656 0.976179
-0.128312 0.973934
-0.124068 0.993216
-0.18344 0.971843
-0.218374 0.952314
-0.218039 0.984889
-0.162425 1.01312
-0.237008 0.989639
-0.239 1.00249
-0.22384 1.04622
-0.286107 1.04153
-0.28657 1.02853
-0.263685 1.02603
-0.26846 1.01465
-0.231228 1.00576
-0.166586 1.00726
-0.179424 1.0156
-0.195217 1.0207
-0.282737 0.975556
-0.279836 0.982112
-0.289941 0.979314
-0.30605 0.95721
-0.242978 0.976262
-0.25918 0.962473
-0.272711 0.949891
-0.268841 0.950468
-0.206445 0.969388
-0.200411 0.971421
-0.232262 0.971578
-0.257082 0.933712
-0.235768 0.903797
-0.217781 0.91852
-0.219135 0.934819
-0.199823 0.968552
-0.192979 0.972519
-0.177413 0.985892
-0.226599 0.955671
-0.131141 0.976785
-0.136391 0.973667
-0.0298743 1.00327
-0.106755 0.991748
-0.0984158 1.00612
-0.0956697 1.01029
-0.0838284 1.00191
-0.107685 0.96777
-0.0705854 0.965071
-0.0523105 0.97539
-0.100772 0.958248
-0.0173031 1.00426
-0.122689 0.969078
-0.0980715 0.993555
-0.111904 0.988338
-0.177281 0.954384
-0.0986947 0.975108
-0.0458935 0.970617
0.0229326 0.999256
0.00635481 1.00041
-0.00620935 0.985489
-0.0215164 0.967407
-0.00161176 0.982866
-0.0209325 0.981091
-0.0638628 0.984894
-0.0123547 1.01782
-0.0429756 1.01365
-0.0447992 1.02039
-0.072412 1.01933
-0.0898343 1.0267
-0.0907547 1.0362
-0.11056 1.01944
-0.133962 0.998711
-0.0474352 1.01623
-0.0303947 0.991375
0.0191617 1.00165
-0.0264721 0.988248
0.0356973 0.982371
0.0245159 0.982893
-0.0527672 0.95893
-0.0776073 0.93548
-0.0559843 0.958452
-0.0850533 0.972087
-0.0790543 0.979124
-0.0255775 0.997929
0.015517 1.0107
-0.0370601 0.997768
-0.0108958 1.01023
0.0189671 1.00968
0.0142817 0.998197
0.0483307 1.00853
0.0571672 0.99883
0.0906049 0.998577
0.0639523 0.992388
0.0171413 0.985004
0.0582975 0.981823
0.0321553 0.970867
-0.0269031 0.957822
-0.0530847 0.958083
-0.0543146 0.953755
-0.0445076 0.947369
-0.0126316 0.950333
0.0364111 0.964685
0.0229524 0.948056
-0.00641882 0.929875
-0.0559095 0.91719
0.000366374 0.9241
-0.0773469 0.900654
-0.105724 0.883245
-0.130016 0.87416
-0.0783391 0.89617
-0.0330908 0.894033
-0.0880834 0.867118
-0.105041 0.850094
-0.0572596 0.890012
-0.102478 0.894039
-0.0910669 0.910833
-0.125494 0.900747
-0.0986286 0.927394
-0.0795675 0.940832
-0.119659 0.926281
-0.0911134 0.9458
-0.046173 0.954933
-0.0669568 0.928903
-0.0450142 0.937473
-0.0633486 0.917925
-0.121726 0.883926
-0.0472943 0.909706
-0.0568478 0.901954
-0.0445933 0.916568
-0.0360998 0.912375
-0.009718 0.918834
-0.0413518 0.910805
-0.0300565 0.916852
0.0124037 0.928905
0.0118201 0.946911
0.0653924 0.973259
0.0152267 0.958021
0.0296976 0.956113
0.106178 0.958617
0.0461757 0.966426
0.03297 0.977799
0.0482998 0.991005
-0.054402 0.977766
-0.0333666 0.993909
-0.0504553 0.993945
-0.0572497 0.983814
-0.0530402 0.951459
-0.0584767 0.910294
-0.0221812 0.912768
-0.0103843 0.917534
-0.103096 0.896794
-0.0867433 0.911921
-0.0900163 0.924508
-0.0770175 0.927573
-0.139265 0.89889
-0.08896 0.905714
-0.0238966 0.907915
-0.0952905 0.865307
-0.0888 0.889661
-0.324858 0.935134
-0.378199 0.901841
-0.307375 0.924051
-0.131227 0.877753
-0.37051 0.839271
-0.315231 0.859421
-0.0716726 0.875613
-0.27506 0.901887
-0.117601 0.901282
-0.260696 0.943603
-0.29776 0.946245
-0.373249 0.95285
-0.37227 0.958674
-0.350092 0.977818
-0.402349 0.959626
-0.362047 0.962451
-0.372667 0.956594
-0.367695 0.962991
-0.406787 0.94571
-0.466531 0.922944
-0.498609 0.919177
-0.463409 0.937765
-0.42246 0.957259
-0.404947 0.981281
-0.399031 0.981725
-0.36441 0.991314
-0.437558 0.972642
-0.44475 0.985949
-0.454734 1.00364
-0.511446 0.980267
-0.522007 0.965338
-0.46964 0.975982
-0.42933 0.987146
-0.483962 0.944481
-0.446172 0.956908
-0.513365 0.902566
-0.476941 0.92389
-0.523527 0.914802
-0.521673 0.929984
-0.474536 0.962328
-0.538829 0.916593
-0.551564 0.915127
-0.568175 0.931955
-0.583828 0.951736
-0.548871 0.988267
-0.562584 0.97188
-0.536382 0.981571
-0.470895 1.00989
-0.483338 1.00394
-0.445895 1.04837
-0.487734 1.01739
-0.473614 0.995359
-0.423457 1.00194
-0.460497 0.99742
-0.490979 0.979766
-0.431599 1.01925
-0.41947 1.043
-0.401036 1.04217
-0.403614 1.04552
-0.411766 1.04264
-0.378 1.04874
-0.356947 1.04851
-0.0329676 1.00389
-0.389152 1.02217
-0.393411 1.00641
-0.335262 1.02724
-0.366945 1.0365
-0.424365 1.01537
-0.393269 1.03138
-0.391591 1.03126
-0.447371 1.0089
-0.387947 1.02128
-0.379113 1.02944
-0.425533 1.00798
-0.43898 1.02629
-0.394283 1.04894
-0.363933 1.03406
-0.404623 0.970283
-0.0711747 0.927787
-0.357119 0.935875
-0.305137 0.949681
-0.290708 0.982916
-0.303337 0.998396
-0.378082 0.992614
-0.401864 1.00586
-0.422591 1.01794
-0.453351 1.00873
-0.391229 1.0334
-0.366197 1.04529
-0.392943 1.02949
-0.400435 1.01758
-0.431945 1.00686
-0.354769 1.02484
-0.350664 0.989471
-0.279933 1.00612
-0.340008 0.971097
-0.326675 0.975191
-0.287193 0.967163
-0.303354 0.947363
-0.300633 0.900756
-0.213684 0.920917
-0.21064 0.950113
-0.269165 0.948167
-0.275363 0.977865
-0.289625 1.03376
-0.372303 1.03601
-0.368547 1.05824
-0.325687 1.09838
-0.301134 1.09245
-0.372856 1.05003
-0.41399 1.00817
-0.35685 1.01617
-0.329575 1.01169
-0.306682 1.0091
-0.331543 0.983483
-0.360656 0.957908
-0.337472 0.982448
-0.361474 0.980243
-0.317854 0.993155
-0.384155 0.969592
-0.316499 1.01502
-0.26159 1.03368
-0.26591 1.03412
-0.314256 1.00359
-0.300736 1.00701
-0.277391 1.02208
-0.197411 1.04494
-0.230185 1.02785
-0.272073 1.02198
-0.256145 1.02537
-0.246442 1.02531
-0.219129 1.02019
-0.264007 0.997227
-0.288522 0.995188
-0.293924 0.987559
-0.282174 0.978927
-0.205573 0.99832
-0.253277 0.99156
-0.179126 1.02505
-0.193542 1.00129
-0.232741 0.981315
-0.160054 1.01905
-0.133367 1.02983
-0.18423 1.01385
-0.132139 1.0302
-0.100957 1.0197
-0.174622 0.987217
-0.140575 0.98089
-0.0486254 0.991896
-0.142349 0.951572
-0.0850123 0.966836
-0.0999125 0.952489
-0.089599 0.956531
-0.0974219 0.969244
-0.156462 0.982832
-0.138877 1.01373
-0.0940339 1.04024
-0.193377 1.03577
-0.187127 1.01689
-0.127077 1.01048
-0.0713976 0.99368
-0.0167166 0.987402
-0.0178422 0.976936
-0.0558024 0.968753
-0.109776 0.9463
-0.105148 0.944087
-0.129556 0.924501
-0.168166 0.913637
-0.0667435 0.968279
-0.0851848 0.974339
-0.0654246 0.995438
-0.0801849 1.0078
-0.0495639 1.01582
-0.0440257 1.02556
-0.0492021 1.01799
-0.0492069 1.0184
-0.0482126 1.03437
-0.0407313 1.06063
-0.0335251 1.0625
-0.0275233 1.05167
-0.108653 1.02352
-0.135873 1.00935
-0.111361 1.03271
-0.0864137 1.03557
-0.0671806 1.04137
-0.0647317 1.03246
-0.0470837 1.032
-0.0614403 1.0209
-0.0614656 1.02445
-0.0819653 1.01853
-0.0970431 1.01989
-0.110924 1.03217
-0.0778768 1.0682
-0.040733 1.07813
-0.0283974 1.08533
-0.00324765 1.09049
-0.0438068 1.0766
-0.0614717 1.04557
-0.0792309 1.02562
-0.00583288 1.04462
-0.0344741 1.03949
0.0647325 1.07191
0.0162995 1.06501
-0.0376883 1.03873
0.0109428 1.02461
0.00678271 1.02646
0.0110885 1.04839
0.0331663 1.05233
0.0193334 1.04471
0.0285663 1.03046
-0.00723916 1.01888
0.0360558 1.05219
-0.0256246 1.06422
-0.0705179 1.05207
0.0038439 1.06324
0.0310742 1.06478
0.0191044 1.06059
0.00248798 1.0336
0.061349 1.029
0.0563352 1.00456
0.0652556 0.987825
0.033718 0.975559
0.00468056 0.961149
-0.0430737 0.945267
-0.0693748 0.921181
0.0497218 0.974937
-0.00822949 0.970982
0.0116361 0.974307
0.0572077 0.990211
0.00221411 0.981658
0.0420528 0.975567
0.0241767 0.94236
0.0380478 0.9267
0.0320037 0.930229
0.0017573 0.917257
-0.0213098 0.89392
-0.0114189 0.900742
-0.0402376 0.89969
-0.0256828 0.910471
-0.00307954 0.919627
0.00443261 0.936833
-0.0306925 0.936751
-0.00305939 0.940067
-0.056421 0.940707
-0.0645653 0.952672
-0.09257 0.979211
-0.0973849 1.00271
-0.132061 1.03033
-0.124353 1.03217
-0.13442 1.00689
-0.129784 1.01633
-0.117575 1.01775
-0.0876186 1.02276
-0.0734658 1.00518
-0.11318 0.999813
-0.0376253 1.03748
-0.0631775 1.03375
-0.0507259 1.01509
-0.0980865 0.986476
-0.0629918 0.966334
-0.0653464 0.942297
-0.0748589 0.917809
-0.0703629 0.889611
-0.0753639 0.9132
-0.0717927 0.9397
-0.114557 0.950669
-0.0906858 0.952167
-0.124238 0.91417
-0.0932203 0.918133
-0.123588 0.89794
-0.0831978 0.945391
-0.105529 0.967095
-0.128569 0.983011
-0.10748 1.01073
-0.187305 0.979882
-0.112588 1.01683
-0.158179 1.01561
-0.181034 1.04187
-0.197131 1.03879
-0.126883 1.03311
-0.171696 0.964089
-0.149153 0.940456
-0.14007 0.959202
-0.139837 0.972693
-0.182554 0.974751
-0.169621 0.984395
-0.168437 0.98215
-0.216771 0.96063
-0.139761 0.991542
-0.217321 0.974556
-0.178518 0.982529
-0.186108 0.97558
-0.194552 0.979935
-0.209949 0.975854
-0.212349 0.972753
-0.211032 0.974607
-0.207532 0.972345
-0.22652 0.981029
-0.163317 1.03393
-0.261809 1.0157
-0.239386 1.03264
-0.253869 1.01121
-0.181336 1.01115
-0.170601 1.00868
-0.17993 0.995225
-0.182321 0.992784
-0.266827 0.942337
-0.206986 0.980393
-0.231272 0.974931
-0.202967 0.97749
-0.149682 0.985203
-0.130885 0.978073
-0.109381 0.960056
-0.160867 0.928819
-0.171746 0.904702
-0.208943 0.899461
-0.266493 0.912798
-0.238691 0.976218
-0.322935 0.957776
-0.350029 0.952323
-0.315194 0.971762
-0.259501 1.00814
-0.217042 1.02718
-0.186749 1.03032
-0.239174 1.00326
-0.232178 0.990165
-0.190406 0.991384
-0.269164 0.936469
-0.232999 0.936366
-0.244536 0.928558
-0.229099 0.960489
-0.289911 0.959621
-0.238975 0.996684
-0.256891 0.993734
-0.251552 0.994689
-0.233948 1.00771
-0.213277 0.993465
-0.238984 0.986912
-0.230916 0.981593
-0.269583 0.955451
-0.233133 0.969757
-0.258606 0.945036
-0.278707 0.916275
-0.291206 0.898477
-0.225078 0.89948
-0.290956 0.853159
-0.302972 0.831433
-0.245444 0.881586
-0.246341 0.874657
-0.209218 0.875084
-0.227225 0.894854
-0.311877 0.886401
-0.302956 0.909474
-0.2951 0.932575
-0.250296 0.957712
-0.305637 0.93044
-0.30322 0.933511
-0.25871 0.954072
-0.33972 0.897505
-0.290724 0.916932
-0.278323 0.926545
-0.268856 0.926285
-0.330865 0.897982
-0.273127 0.910638
-0.234809 0.919392
-0.182481 0.93922
-0.183126 0.950223
-0.181509 0.948909
-0.172141 0.948015
-0.123335 0.961699
-0.168406 0.944925
-0.176935 0.931753
-0.210609 0.881303
-0.151729 0.892655
-0.147285 0.875099
-0.146918 0.875948
-0.102253 0.884142
-0.133765 0.858345
-0.142988 0.859217
-0.169795 0.852151
-0.180602 0.85188
-0.201641 0.834775
-0.232434 0.817276
-0.247627 0.816302
-0.247214 0.851109
-0.231449 0.923473
-0.261386 0.938009
-0.270522 0.934885
-0.259928 0.954971
-0.259585 0.974599
-0.258963 0.982826
-0.232386 1.00695
-0.192117 1.02181
-0.202486 0.988194
-0.206371 0.971851
-0.226999 0.947009
-0.235163 0.942435
-0.294274 0.874277
-0.229431 0.890788
-0.214978 0.897916
-0.184777 0.896937
-0.132285 0.916571
-0.0947331 0.927364
-0.07403 0.950925
-0.131102 0.937866
-0.187652 0.938888
-0.260922 0.920354
-0.279772 0.931428
-0.314839 0.927742
-0.343747 0.896578
-0.330112 0.896791
-0.24672 0.959404
-0.323141 0.930602
-0.383881 0.900666
-0.311847 0.947175
-0.336207 0.911425
-0.360245 0.886575
-0.349058 0.879509
-0.320421 0.888944
-0.328611 0.895504
-0.328756 0.887901
-0.25769 0.928158
-0.348951 0.912901
-0.343028 0.918773
-0.296032 0.948579
-0.289232 0.951281
-0.254048 0.952019
-0.242737 0.946219
-0.238077 0.937335
-0.227462 0.919841
-0.236857 0.911713
-0.26665 0.9
-0.282154 0.882754
-0.297999 0.879401
-0.283278 0.909667
-0.28407 0.921514
-0.323335 0.881567
-0.268228 0.903449
-0.348082 0.875697
-0.374009 0.842198
-0.299798 0.872734
-0.287961 0.869598
-0.274854 0.89084
-0.265146 0.885725
-0.282468 0.875452
-0.315694 0.863805
-0.285705 0.891488
-0.282515 0.885508
-0.240813 0.899188
-0.193768 0.925991
-0.257518 0.889182
-0.253668 0.909848
-0.234395 0.965048
-0.225827 0.983621
-0.250607 0.996625
-0.198913 1.03066
-0.297105 0.963344
-0.269251 0.976283
-0.161887 1.00735
-0.177766 0.97975
-0.197019 0.953218
-0.156113 0.961309
-0.155616 0.953497
-0.192307 0.933194
-0.134942 0.935618
-0.146825 0.911701
-0.160778 0.890019
-0.137446 0.916641
-0.106663 0.956527
-0.129655 0.983598
-0.153139 0.979438
-0.0771853 1.01114
-0.141057 0.991701
-0.0669736 1.04015
-0.0864453 1.04241
-0.11322 1.00724
-0.130211 0.991806
-0.11235 0.986905
-0.123641 0.982669
-0.134468 0.992887
-0.0729535 1.00823
-0.105767 1.00349
-0.0632329 1.02737
-0.0430016 1.00078
-0.000202376 0.97993
-0.0547758 0.929464
-0.0531122 0.905634
-0.0210853 0.928837
-0.10827 0.896978
-0.152391 0.927511
-0.130838 0.967603
-0.12676 0.981876
-0.12483 0.990968
-0.0628646 1.03121
-0.108313 1.05325
-0.0922978 1.06853
-0.0933891 1.06516
-0.115837 1.05829
-0.170538 1.0339
-0.109216 1.05309
-0.135252 1.04252
-0.136942 1.02923
-0.0727606 1.02799
-0.0357735 1.00806
-0.069546 0.982221
-0.0307669 0.95913
-0.0275252 0.929942
-0.0133584 0.931081
-0.0173335 0.946602
0.00704138 0.967542
0.0100567 0.973335
-0.0492034 0.993953
-0.0201558 1.0113
-0.0643783 1.00472
-0.134915 0.980131
-0.0964832 0.999958
-0.0684636 0.987827
-0.0723165 0.970661
-0.0372461 0.968921
-0.0282468 0.965539
-0.00699529 0.974903
-0.0606381 0.969758
-0.118782 0.95858
-0.104011 0.967543
-0.123388 0.950401
-0.07146 0.97675
-0.0737406 0.986118
-0.108668 0.964762
-0.0760478 0.97839
-0.0608519 0.982228
-0.129796 0.967854
-0.171217 0.958225
-0.17036 0.963757
-0.165314 0.95421
-0.113438 0.962315
-0.182187 0.931583
-0.165236 0.950291
-0.0704256 0.987917
-0.0557995 1.00607
-0.0715121 1.01083
-0.0326032 1.02486
-0.0544373 1.03904
-0.108733 1.00861
-0.0751184 1.00152
-0.00710788 0.998734
-0.0815153 0.969813
-0.044317 0.975522
-0.0410574 0.991586
-0.00429267 1.01674
-0.00353614 1.00527
-0.0454782 0.981769
-0.0367888 0.977215
-0.0352469 0.989011
-0.0821948 0.979185
-0.0509193 0.97198
-0.064244 0.969321
-0.0519611 0.963563
-0.160593 0.933296
-0.119685 0.963605
-0.125008 0.998055
-0.129987 1.03884
-0.170342 1.04731
-0.119748 1.05783
-0.167264 1.04142
-0.179415 1.02573
-0.162363 1.01237
-0.11252 0.996179
-0.0906013 1.01133
-0.145254 0.993249
-0.151905 0.994093
-0.142723 0.998315
-0.122345 1.00571
-0.10249 1.01846
-0.12321 1.01543
-0.156412 0.979749
-0.193358 0.947849
-0.199572 0.943877
-0.12995 0.975813
-0.149696 0.970443
-0.125847 0.988571
-0.150118 0.991948
-0.0474418 1.05021
-0.0531878 1.05616
-0.0760838 1.06032
-0.095317 1.04044
-0.120225 1.02295
-0.105286 1.02779
-0.160925 1.01423
-0.152624 1.04869
-0.166324 1.05321
-0.145911 1.03104
-0.0631056 1.01664
-0.0200717 1.00293
-0.0797712 0.987012
-0.0351735 1.01031
-0.113638 0.989815
-0.0598673 1.00003
-0.0890424 0.990366
-0.076004 1.00663
-0.148074 0.986779
-0.0964224 1.01325
-0.0513247 1.03026
-0.102127 1.01001
-0.101279 1.00898
-0.0950677 1.02015
-0.0949003 1.02748
-0.0830976 1.02266
-0.106042 0.988656
-0.0752061 0.957916
-0.116803 0.935791
-0.097587 0.943405
-0.12674 0.953717
-0.104312 0.975484
-0.081863 1.00164
-0.0666587 1.0237
-0.0941194 1.03505
-0.0908706 1.02435
-0.0637241 1.00817
-0.0726021 0.987402
-0.101486 0.973905
-0.0626625 0.961173
-0.0329968 0.96512
-0.114698 0.942561
-0.0605773 0.982079
-0.103813 0.984364
-0.11915 0.981403
-0.13098 0.976248
-0.197735 0.961461
-0.130815 0.988142
-0.103908 1.00298
0.0231139 1.04128
-0.082587 1.0052
-0.0182197 1.00543
-0.0753454 0.975924
-0.085331 0.958633
-0.0783796 0.973454
-0.0854008 0.98065
-0.044996 0.991273
-0.0776597 0.973767
-0.0644265 0.967286
-0.0750743 0.96756
-0.171014 0.941453
-0.12021 0.954177
-0.0525478 0.988413
-0.0412705 1.01113
-0.0348419 1.02176
-0.0566598 1.01622
-0.0606322 0.99226
-0.126687 0.960299
-0.123798 0.952822
-0.059116 0.967588
-0.0825727 0.949829
-0.0790802 0.959954
-0.0657886 0.974884
-0.0267233 0.988168
-0.0775553 0.970562
-0.138343 0.933289
-0.0637901 0.943321
-0.102354 0.910387
-0.101446 0.884851
-0.0468208 0.916876
-0.0727004 0.917801
-0.078849 0.920012
-0.0973457 0.932158
-0.0694742 0.970735
-0.0651764 0.981143
-0.119532 0.964679
-0.126229 0.941273
-0.147469 0.909905
-0.183445 0.885714
-0.258387 0.852035
-0.227905 0.886361
-0.24644 0.89372
-0.26648 0.900582
-0.142223 0.953998
-0.082352 0.984469
-0.0506107 0.987016
-0.0509576 0.969332
-0.0118309 0.970834
-0.0671121 0.943923
-0.130044 0.92167
-0.16245 0.923038
-0.157151 0.934045
-0.187202 0.920366
-0.123377 0.916631
-0.0658813 0.91761
-0.0421097 0.897158
-0.0298422 0.897244
-0.079911 0.860507
-0.0375165 0.872306
-0.0594994 0.854498
-0.0640656 0.868257
-0.108208 0.909213
-0.117094 0.949939
-0.131594 0.974994
-0.0900287 0.992987
-0.0399644 1.00919
-0.0277124 1.01726
-0.119515 1.00261
-0.194953 0.9825
-0.169386 0.994426
-0.167329 0.990615
-0.123111 0.997863
-0.143565 0.983925
-0.18644 0.974475
-0.208464 0.935334
-0.112168 0.970953
-0.122298 0.970301
-0.108399 0.971587
-0.109879 0.985236
-0.12489 1.01048
-0.181066 1.03267
-0.127059 1.08681
-0.125322 1.10113
-0.088404 1.11525
-0.121179 1.07927
-0.197088 1.01431
-0.220958 0.978655
-0.20854 0.961858
-0.211744 0.958717
-0.207429 0.948049
-0.118113 0.970255
-0.274473 0.883243
-0.202848 0.931687
-0.180126 0.950556
-0.25131 0.917136
-0.204679 0.918047
-0.211603 0.90806
-0.211633 0.91676
-0.148192 0.968476
-0.20497 0.952244
-0.206415 0.959115
-0.226564 0.96134
-0.218503 0.996051
-0.22714 1.01136
-0.238885 0.977654
-0.258235 0.957983
-0.252862 0.939263
-0.260512 0.911412
-0.279794 0.874413
-0.274545 0.893035
-0.248297 0.921357
-0.281912 0.918681
-0.25524 0.931921
-0.302412 0.909045
-0.201137 0.953112
-0.127543 0.982541
-0.231323 0.947465
-0.167717 0.97414
-0.218673 0.953207
-0.154236 0.991579
-0.186458 1.00042
-0.258962 0.982515
-0.235699 0.969533
-0.196187 0.947488
-0.132857 0.967874
-0.102039 0.965863
-0.14017 0.945364
-0.196178 0.930748
-0.16539 0.950309
-0.110475 0.971053
-0.117271 0.970095
-0.182007 0.965572
-0.125766 1.03173
-0.16003 1.03538
-0.0699115 1.07572
-0.0981424 1.07229
-0.084064 1.07785
-0.197688 1.04333
-0.138045 1.06239
-0.15406 1.01871
-0.128633 0.990874
-0.113468 0.975924
-0.0572853 0.971006
-0.111804 0.937912
-0.103762 0.943278
-0.107212 0.951839
-0.138957 0.958761
-0.141788 0.968869
-0.171795 0.951921
-0.119257 0.97557
-0.156213 0.942882
-0.15787 0.919154
-0.104677 0.930547
-0.124399 0.933786
-0.142467 0.93157
-0.125721 0.962093
-0.160688 0.953974
-0.114928 0.990838
-0.16364 0.973668
-0.12303 0.965806
-0.0605485 0.957005
-0.135538 0.906913
-0.158988 0.890143
-0.14422 0.859793
-0.150226 0.826976
-0.110174 0.837182
-0.102413 0.85083
-0.110202 0.838776
-0.0482198 0.852087
-0.0680038 0.844904
-0.118254 0.839051
-0.145474 0.857075
-0.20348 0.848798
-0.238533 0.8477
-0.234613 0.868905
-0.269678 0.861166
-0.256768 0.898707
-0.278688 0.898097
-0.251189 0.895578
-0.188664 0.907082
-0.201207 0.902508
-0.17417 0.929914
-0.223193 0.895932
-0.209599 0.91521
-0.234445 0.918752
-0.226916 0.935719
-0.218339 0.91405
-0.243392 0.881369
-0.211895 0.877762
-0.239627 0.858704
-0.291551 0.857594
-0.297135 0.894337
-0.308219 0.914023
-0.308658 0.951221
-0.281077 0.963143
-0.344164 0.920481
-0.29093 0.943426
-0.309838 0.922885
-0.252912 0.944476
-0.284353 0.928551
-0.273598 0.968739
-0.299074 0.970914
-0.303383 0.964695
-0.324918 0.933911
-0.293569 0.932832
-0.313708 0.91251
-0.317365 0.888013
-0.365117 0.862908
-0.340096 0.870364
-0.392488 0.830282
-0.318991 0.883838
-0.323454 0.887767
-0.36026 0.863307
-0.403538 0.825904
-0.396502 0.838055
-0.370829 0.877887
-0.379439 0.870504
-0.416178 0.858652
-0.441816 0.842223
-0.37304 0.880629
-0.3654 0.860373
-0.313947 0.86737
-0.340447 0.837467
-0.345321 0.808609
-0.309155 0.842997
-0.2905 0.854191
-0.307071 0.842742
-0.276672 0.851444
-0.30949 0.851145
-0.322527 0.852386
-0.320269 0.876286
-0.340231 0.905813
-0.269423 0.958886
-0.358145 0.924699
-0.336959 0.918374
-0.347755 0.873136
-0.307036 0.851958
-0.299331 0.822022
-0.303897 0.799449
-0.284506 0.818098
-0.275194 0.834006
-0.308689 0.821848
-0.312351 0.814134
-0.243194 0.838076
-0.308006 0.798353
-0.28747 0.816767
-0.320016 0.826345
-0.330747 0.859938
-0.31833 0.855703
-0.300361 0.856577
-0.334054 0.844244
-0.335109 0.852532
-0.357286 0.862067
-0.386362 0.866086
-0.469308 0.814102
-0.453829 0.837975
-0.518493 0.791367
-0.497602 0.795523
-0.39765 0.871397
-0.43096 0.849117
-0.384381 0.884963
-0.423171 0.872345
-0.479788 0.826736
-0.475711 0.836697
-0.426734 0.841323
-0.480072 0.79077
-0.465426 0.791765
-0.458332 0.797513
-0.475993 0.782924
-0.45233 0.81216
-0.515778 0.752737
-0.454337 0.818659
-0.494462 0.805428
-0.509554 0.814293
-0.464107 0.865509
-0.541823 0.822321
-0.54888 0.814811
-0.584309 0.799361
-0.627836 0.754734
-0.633734 0.731686
-0.613213 0.725924
-0.577219 0.756059
-0.5475 0.776127
-0.50897 0.788625
-0.516765 0.791591
-0.526583 0.792409
-0.565923 0.7784
-0.582308 0.781089
-0.599835 0.773208
-0.624487 0.737325
-0.620174 0.751902
-0.609907 0.776087
-0.624998 0.758683
-0.632892 0.766374
-0.662841 0.750003
-0.605336 0.799652
-0.60438 0.80831
-0.623728 0.807493
0.518389 -0.658864
-0.698927 0.760112
-0.734072 0.733166
-0.702407 0.741514
-0.69892 0.756883
-0.733953 0.721665
-0.719215 0.714337
-0.66102 0.752405
-0.590893 0.771106
-0.596897 0.742257
-0.582997 0.745152
-0.636116 0.744621
-0.6532 0.749156
-0.643289 0.758411
-0.641788 0.749066
-0.614219 0.785743
-0.628083 0.774747
-0.623085 0.788741
-0.550618 0.864559
-0.575355 0.841555
-0.655304 0.770909
-0.6332 0.784616
-0.595293 0.787261
-0.625645 0.724272
-0.508369 0.81493
-0.479246 0.813455
-0.499893 0.81417
-0.539725 0.810536
-0.550358 0.824977
-0.585186 0.806942
-0.594531 0.787751
-0.595066 0.757505
-0.587938 0.733569
-0.57177 0.732253
-0.584897 0.737176
-0.561777 0.774201
-0.53233 0.777836
-0.512394 0.780936
-0.517556 0.761677
-0.533505 0.754183
0.428018 -0.664458
-0.518908 0.778715
-0.507099 0.798066
-0.523439 0.816524
-0.559469 0.821019
-0.572553 0.851741
-0.585649 0.83449
-0.545931 0.835573
-0.511326 0.828085
-0.466528 0.85338
-0.511279 0.815717
0.47617 -0.7423
-0.529069 0.740002
-0.546512 0.701766
-0.48462 0.724163
-0.513789 0.704691
-0.552653 0.712056
-0.58639 0.705618
-0.592169 0.732048
-0.624653 0.742125
-0.628737 0.779963
-0.632131 0.786051
-0.617782 0.806906
-0.566468 0.833138
-0.55696 0.818234
-0.546189 0.817795
-0.518624 0.841998
-0.53418 0.819477
-0.516267 0.816632
-0.519768 0.753559
-0.517424 0.707068
-0.553641 0.674385
-0.500484 0.737258
-0.540867 0.71324
-0.531297 0.732718
-0.556462 0.707521
-0.559775 0.724806
-0.533901 0.790059
-0.518194 0.83086
-0.534457 0.854413
-0.535774 0.882597
-0.524253 0.900038
-0.468488 0.91972
-0.548096 0.855944
0.476068 -0.783822
-0.547404 0.860256
-0.508946 0.856184
-0.565915 0.780091
-0.575778 0.761592
-0.582392 0.754693
-0.606419 0.718951
-0.568234 0.712363
-0.574936 0.712606
-0.520933 0.75808
-0.524556 0.761819
-0.5257 0.761812
-0.485394 0.802385
-0.487638 0.827034
-0.481974 0.808547
-0.474973 0.803762
-0.490368 0.797099
-0.427303 0.837873
-0.519717 0.789652
-0.525901 0.805963
-0.516846 0.837562
-0.525753 0.835074
-0.483938 0.872347
-0.58586 0.798614
-0.558509 0.842392
-0.526134 0.869922
-0.539301 0.851641
-0.509774 0.881596
-0.538211 0.857094
-0.558658 0.841203
-0.563823 0.825241
-0.601345 0.76408
-0.52651 0.806311
-0.553455 0.778349
-0.568417 0.74461
-0.548871 0.785288
-0.5119 0.810012
-0.50785 0.83587
-0.518234 0.827184
-0.57651 0.771837
-0.564682 0.792141
-0.580463 0.761789
-0.598535 0.733137
-0.54876 0.759548
-0.564737 0.743588
-0.543779 0.771019
-0.556473 0.75727
-0.57562 0.742332
-0.5846 0.733937
-0.532627 0.776467
-0.569748 0.739712
-0.541211 0.753336
-0.511627 0.759313
-0.493196 0.763973
-0.497534 0.773841
-0.543505 0.752986
-0.564701 0.771489
-0.577191 0.804367
-0.60145 0.787371
-0.597914 0.766498
-0.565583 0.798319
-0.588271 0.7915
-0.601092 0.76727
-0.537731 0.812702
-0.517033 0.775301
-0.497797 0.764987
-0.500085 0.763153
-0.516452 0.729206
-0.573533 0.67651
-0.514565 0.735722
-0.538204 0.701285
-0.518634 0.702233
-0.498818 0.709052
-0.498836 0.680155
-0.514308 0.672718
-0.524605 0.674116
-0.536775 0.674077
-0.546667 0.703393
-0.543431 0.722833
-0.517555 0.777997
-0.478355 0.843322
-0.456105 0.875131
-0.513 0.852256
-0.537451 0.844919
-0.539238 0.845342
-0.534171 0.838885
-0.517925 0.837477
-0.532994 0.80483
-0.471407 0.810995
-0.467987 0.817493
-0.460595 0.82479
-0.485794 0.813073
-0.492045 0.846601
-0.539761 0.837787
-0.573193 0.816851
-0.49501 0.853953
-0.517073 0.842087
-0.55271 0.819708
-0.537361 0.821821
-0.563084 0.799669
-0.547699 0.806528
-0.575585 0.79258
-0.567243 0.822222
-0.57921 0.854912
-0.623616 0.871263
-0.65982 0.862708
-0.616259 0.892749
-0.603276 0.891601
-0.597107 0.882135
-0.662264 0.809527
-0.581485 0.861377
-0.656524 0.821877
-0.678425 0.817958
-0.666035 0.838119
-0.681429 0.824027
-0.633393 0.832848
-0.602374 0.811278
-0.506188 0.864226
-0.547002 0.808169
-0.523673 0.801826
-0.546267 0.785139
-0.63332 0.731693
-0.613579 0.764014
-0.606591 0.787926
-0.616109 0.786906
-0.581057 0.815068
-0.563438 0.804792
-0.607948 0.779583
-0.628035 0.771436
-0.59076 0.817578
-0.614231 0.79438
-0.639771 0.755034
-0.59216 0.779348
-0.614371 0.744515
-0.589951 0.765519
-0.560355 0.791925
-0.573847 0.767196
-0.574902 0.724352
-0.521211 0.733866
-0.431365 0.794326
-0.468889 0.753411
-0.434728 0.768141
-0.42779 0.776142
-0.431847 0.792812
-0.508169 0.754337
-0.494291 0.77159
-0.55018 0.748928
-0.556507 0.777949
-0.537459 0.787008
-0.500465 0.793317
-0.486458 0.783479
-0.449179 0.796063
-0.44405 0.810513
-0.490747 0.789446
-0.492239 0.813229
-0.52378 0.796846
-0.542355 0.786228
-0.535729 0.803242
-0.556062 0.780452
-0.514678 0.804887
-0.523585 0.775145
-0.489355 0.751038
-0.458339 0.735044
-0.476465 0.693092
-0.490501 0.680758
-0.466417 0.690216
-0.501321 0.676991
-0.493672 0.692213
-0.486719 0.715367
-0.528053 0.707796
-0.525537 0.734609
-0.539829 0.734568
-0.497609 0.774241
-0.544436 0.731105
-0.561006 0.733058
-0.543833 0.752731
-0.529959 0.765891
-0.537491 0.769741
-0.531103 0.789944
-0.494805 0.820613
0.465513 -0.788802
0.460924 -0.77667
0.43503 -0.765488
-0.451737 0.790466
-0.426537 0.794259
-0.455932 0.751522
-0.434932 0.773209
-0.41945 0.782316
-0.426438 0.79237
-0.36769 0.851254
-0.420469 0.805676
-0.424032 0.805813
-0.39442 0.815136
-0.453891 0.761069
-0.381496 0.824349
-0.382992 0.835121
-0.419076 0.829147
-0.380177 0.876048
-0.38549 0.875999
0.420518 -0.852385
-0.357305 0.89611
-0.361773 0.899538
-0.452304 0.858942
-0.426454 0.860549
-0.401727 0.867814
-0.416792 0.859355
-0.380014 0.884834
-0.416409 0.850971
-0.455593 0.823979
-0.468593 0.793395
-0.456694 0.780156
-0.428784 0.789862
-0.450533 0.774315
0.503915 -0.733683
-0.460568 0.814503
-0.42693 0.844766
-0.426734 0.863896
-0.438379 0.880523
-0.462997 0.878625
0.479033 -0.807015
-0.467708 0.861797
0.454979 -0.809022
-0.505609 0.848834
-0.533802 0.85076
-0.539221 0.85957
-0.520413 0.866389
-0.493072 0.879939
-0.448408 0.905472
0.501493 -0.819551
-0.425626 0.860952
-0.411582 0.839392
-0.442632 0.775652
-0.443758 0.7599
-0.449171 0.774577
-0.493132 0.74672
-0.480289 0.756447
-0.439553 0.784304
0.459369 -0.718493
0.471468 -0.700686
-0.44064 0.763273
-0.527018 0.725194
-0.502133 0.753323
-0.492279 0.784858
-0.50103 0.80045
-0.526351 0.776389
0.458443 -0.736652
-0.511649 0.780374
-0.457707 0.81279
-0.447372 0.834161
-0.488188 0.809115
-0.433405 0.827853
-0.449758 0.795321
-0.462927 0.752151
-0.446585 0.737273
-0.452824 0.715631
-0.482982 0.693976
-0.476709 0.694521
-0.48527 0.715035
-0.492679 0.736389
-0.489082 0.721678
-0.457322 0.724784
-0.449627 0.710542
-0.476554 0.692504
-0.456832 0.712323
-0.447869 0.734356
-0.405509 0.782087
-0.434486 0.756254
-0.462629 0.710041
-0.49715 0.67276
-0.483392 0.689306
-0.475799 0.682841
-0.482573 0.691227
-0.490378 0.687165
-0.494672 0.675494
-0.497956 0.659768
-0.49203 0.677438
-0.527712 0.661962
-0.554887 0.684041
-0.508868 0.742666
-0.531867 0.718114
-0.586408 0.687723
-0.542027 0.730837
-0.542426 0.72062
-0.533244 0.72851
-0.532364 0.70948
-0.522047 0.696882
-0.513079 0.677695
-0.491512 0.669046
-0.45444 0.694022
-0.459296 0.686125
-0.475651 0.690692
-0.468527 0.683106
-0.460016 0.68085
-0.440624 0.696465
-0.389517 0.74329
-0.435288 0.709389
-0.446334 0.700558
-0.440083 0.732679
-0.442512 0.725874
-0.433247 0.719519
-0.404232 0.766025
-0.470215 0.697413
-0.410179 0.727274
-0.395823 0.736421
-0.418324 0.734083
-0.450392 0.699686
-0.404656 0.743028
-0.445939 0.678749
-0.414238 0.694665
-0.415648 0.703812
-0.414525 0.698687
-0.401594 0.691851
-0.38617 0.696735
-0.392582 0.675748
-0.429659 0.649192
-0.439928 0.644177
-0.483047 0.597755
-0.499674 0.623462
-0.50133 0.653503
-0.504779 0.665516
-0.51666 0.662696
-0.499795 0.632791
-0.473759 0.643552
-0.45604 0.659584
-0.451485 0.672005
-0.472131 0.701824
-0.491847 0.697458
-0.473765 0.701573
-0.528306 0.648911
-0.532625 0.635654
-0.49125 0.666603
-0.485513 0.710718
-0.444755 0.785015
-0.493268 0.775497
-0.442447 0.818235
-0.500771 0.792066
-0.517159 0.771896
-0.516201 0.741057
-0.509943 0.728038
-0.455258 0.75943
-0.405866 0.797488
-0.437616 0.806712
-0.445839 0.81631
-0.389437 0.843487
-0.450272 0.799374
-0.455398 0.818486
-0.493142 0.79944
-0.479372 0.82033
-0.470795 0.80361
-0.409706 0.831245
-0.430902 0.776959
-0.441997 0.740027
-0.418105 0.752031
-0.448625 0.745159
-0.441002 0.760317
-0.419252 0.77871
-0.392174 0.77882
-0.440276 0.739087
-0.413231 0.747722
-0.423859 0.747396
-0.455969 0.738889
-0.441719 0.767467
-0.454698 0.758561
-0.432333 0.791135
-0.440007 0.802741
-0.449862 0.855992
-0.444326 0.877443
-0.507817 0.825731
-0.455951 0.865988
-0.443196 0.862892
-0.47289 0.795673
-0.413652 0.824951
-0.475357 0.765681
-0.443442 0.797917
-0.500662 0.734968
-0.473053 0.753301
-0.455757 0.756786
-0.452396 0.748314
-0.436686 0.761445
-0.407651 0.751764
-0.45717 0.733558
-0.476485 0.717767
-0.447212 0.731396
-0.450111 0.712949
-0.469863 0.702839
-0.430895 0.756892
-0.446416 0.788052
-0.474384 0.796243
-0.49403 0.789251
-0.465786 0.809982
-0.460047 0.820468
-0.491139 0.807057
-0.513377 0.801946
-0.498638 0.823387
-0.540181 0.788918
-0.490881 0.798507
-0.51806 0.74806
-0.546495 0.715727
-0.545665 0.724882
-0.494866 0.771494
-0.500484 0.747637
-0.478713 0.762107
-0.508291 0.72141
-0.539978 0.685462
-0.550541 0.712485
-0.551394 0.705781
-0.563737 0.702827
-0.594154 0.656677
-0.565086 0.687624
-0.543517 0.713751
