# Supplementary material for: Stochastic bond dynamics facilitates alignment of malaria parasite at erythrocyte membrane upon invasion
Source: eLife. 2020 May 18;9:e56500. doi: 10.7554/eLife.56500 (PMC7269671; doi:10.7554/eLife.56500)
Supplement: Figure 2—source data 1. [file elife-56500-fig2-data1.zip › PARA_POSITIONS/pos44.dat]

3.94155 -0.695062
3.97277 -0.518293
3.96875 -0.511786
3.95543 -0.599909
3.95179 -0.637343
3.95799 -0.627203
3.96275 -0.661035
3.98857 -0.586636
3.9777 -0.638638
4.02093 -0.220351
3.97318 -0.472158
3.93262 -0.459393
3.877 -0.418987
3.82563 -0.511695
3.82708 -0.29267
3.85462 -0.17341
3.85946 -0.310638
3.85255 -0.52403
3.8569 -0.373933
3.80912 -0.490653
3.7983 -0.438638
3.79014 -0.406538
3.77929 -0.465555
3.78898 -0.408056
3.81713 -0.146706
3.83563 -0.131341
3.86001 -0.148846
3.86055 -0.103816
3.84514 -0.0848627
3.80898 -0.266569
3.78759 -0.122647
3.76971 0.0183367
3.75524 -0.313504
3.76319 -0.297188
3.78599 -0.229414
3.82998 -0.171717
3.85222 -0.290117
3.88234 -0.228697
3.88897 -0.289642
3.88385 -0.3355
3.86847 -0.411098
3.88782 -0.17805
3.90224 -0.332355
3.92224 -0.295462
3.90386 -0.486741
3.91128 -0.317138
3.92554 -0.194129
3.91843 -0.433407
3.91823 -0.384268
3.92772 -0.0871747
3.90258 -0.181278
3.8647 0.133457
3.84437 -0.215135
3.82066 -0.11609
3.82093 -0.0865005
3.81882 -0.221539
3.83087 -0.109827
3.83953 -0.0659688
3.84222 -0.296716
3.86151 -0.326407
3.86998 -0.429474
3.91772 -0.220486
3.93945 0.0863874
3.92031 -0.0839057
3.91911 -0.0824172
3.93548 0.0188994
3.97021 -0.0628371
3.99986 -0.308964
4.03381 -0.091798
4.06423 -0.264271
4.09253 -0.0201048
4.10379 -0.131991
4.07386 -0.292138
4.05058 -0.169301
4.0017 0.0552891
3.94837 -0.00213431
3.92963 -0.103347
3.91989 0.0688665
3.93013 -0.138804
3.95223 -0.0738161
3.97177 -0.223282
4.00328 -0.175442
3.99986 -0.337102
4.03915 -0.301296
4.05415 -0.265716
4.07647 -0.0756941
4.05893 -0.182688
4.02024 -0.328885
4.00419 -0.368931
3.99355 -0.362148
3.98295 -0.394346
3.97635 -0.203663
3.95313 -0.278452
3.9432 -0.201872
3.92033 -0.256664
3.91889 -0.0268061
3.91845 -0.273562
3.92191 -0.280411
3.93224 -0.205179
3.93754 -0.0376143
3.93943 -0.239345
3.94001 -0.240595
3.92003 -0.358513
3.90315 -0.397362
3.86485 -0.50641
3.85239 -0.41604
3.85104 -0.29236
3.85057 -0.276831
3.86757 -0.288117
3.88741 -0.313612
3.91679 -0.325469
3.95494 -0.282276
3.99227 -0.220172
3.9878 -0.224135
3.97114 -0.361277
3.92444 -0.662837
3.91688 -0.563597
3.9135 -0.34225
3.90442 -0.172564
3.89525 -0.233201
3.9147 -0.242866
3.93437 -0.366051
3.96107 -0.241132
3.94017 -0.463895
3.95432 -0.332262
3.95286 -0.355758
3.94511 -0.348224
3.88682 -0.314035
3.87538 -0.0366083
3.85103 -0.252499
3.83717 -0.293491
3.8122 -0.279702
3.80458 -0.159351
3.80889 -0.293198
3.8041 -0.356157
3.85253 -0.0986092
3.88573 -0.255226
3.93862 -0.129287
3.94907 -0.128933
3.9339 -0.464695
3.94229 -0.369605
3.91677 -0.439405
3.90922 -0.418271
3.90239 -0.376565
3.88322 -0.432566
3.92634 -0.0999075
3.9464 -0.248754
3.96045 -0.235756
3.98291 -0.0101447
3.96499 -0.219362
3.95013 -0.311946
3.92456 -0.257122
3.90968 -0.369429
3.91203 -0.151412
3.88119 -0.395527
3.87646 -0.348501
3.88887 -0.285059
3.8937 -0.377664
3.88589 -0.407413
3.88806 -0.196955
3.88473 -0.13667
3.8899 -0.293826
3.94652 -0.305669
4.0172 -0.338208
4.07303 -0.501457
4.11659 -0.346729
4.11293 -0.360719
4.10008 -0.446609
4.05382 -0.536003
4.01972 -0.579314
3.99809 -0.660951
4.00615 -0.641582
4.05325 -0.485653
4.06379 -0.592226
4.08742 -0.507454
4.07877 -0.547109
4.09603 -0.298273
4.06508 -0.507156
4.10403 -0.171173
4.07749 -0.465849
4.0594 -0.611857
4.08561 -0.424606
4.10482 -0.355924
4.10349 -0.517523
4.13531 -0.422628
4.13921 -0.542509
4.15147 -0.580349
4.18287 -0.442423
4.18355 -0.395208
4.15243 -0.288399
4.07092 -0.583379
4.06656 -0.283783
4.04389 -0.255729
4.01969 -0.358197
4.02089 -0.288215
4.00048 -0.416602
4.00537 -0.417373
4.03338 -0.193671
4.00847 -0.501235
3.9803 -0.323747
3.93306 -0.33198
3.84865 -0.663318
3.85648 -0.600035
3.8544 -0.694635
3.89085 -0.584068
3.89446 -0.733799
3.95439 -0.424861
3.97767 -0.447724
4.01178 -0.323551
4.01746 -0.368657
4.00803 -0.523266
4.02078 -0.382212
3.96579 -0.651316
3.99002 -0.35449
3.92222 -0.686445
3.93795 -0.566925
3.96106 -0.474079
3.97673 -0.492185
4.00632 -0.490728
4.00068 -0.617309
3.94971 -0.870425
4.02485 -0.488317
4.02266 -0.538499
4.03076 -0.418129
3.94712 -0.906717
3.99164 -0.600238
3.95704 -0.790095
3.97264 -0.806934
4.05795 -0.537696
4.04862 -0.709358
4.09196 -0.454392
4.06058 -0.706669
4.06104 -0.634596
4.0505 -0.549074
4.02896 -0.718607
4.02478 -0.63465
4.0148 -0.63189
3.95878 -0.920556
3.93353 -1.02817
3.96723 -0.902755
4.02006 -0.704323
4.03211 -0.815348
4.06512 -0.74418
4.09245 -0.527259
4.02573 -0.855884
4.05551 -0.685198
4.04861 -0.662895
4.0527 -0.696863
4.09122 -0.551052
4.02287 -0.93995
4.00216 -0.981361
4.00294 -0.954619
3.97211 -1.03606
3.96687 -1.05939
3.91487 -1.15095
3.93568 -0.830322
3.7864 -1.19124
3.85961 -0.815194
3.84452 -0.813398
3.81002 -0.840132
3.76639 -0.826844
3.72635 -0.78992
3.67249 -0.781207
3.69259 -0.585515
3.66088 -0.854977
3.69484 -0.824894
3.72945 -0.903555
3.76017 -0.94538
3.79571 -0.869816
3.78956 -0.976306
3.80435 -0.821925
3.73293 -0.996914
3.73562 -0.886429
3.73827 -0.7702
3.74377 -0.72734
3.73838 -0.754854
3.73925 -0.787821
3.74318 -0.802883
3.76707 -0.631247
3.73234 -0.828382
3.75744 -0.730414
3.77897 -0.695658
3.78707 -0.729154
3.80296 -0.821963
3.84224 -0.756269
3.8724 -0.689083
3.82198 -0.884112
3.80991 -0.824535
3.79264 -0.784002
3.76623 -0.88266
3.83814 -0.566164
3.784 -0.897076
3.81613 -0.761328
3.79934 -0.870554
3.87 -0.682788
3.89963 -0.632596
3.92534 -0.699129
3.94883 -0.668128
3.94307 -0.685671
3.95125 -0.762763
3.95279 -0.805826
3.94754 -0.757033
3.95567 -0.674657
3.93573 -0.821929
3.9617 -0.782794
3.9484 -0.938421
4.03309 -0.512949
4.02463 -0.546792
4.00895 -0.648613
4.01291 -0.641845
4.0219 -0.71616
4.04824 -0.630191
4.10096 -0.565538
4.11931 -0.740645
4.18113 -0.679353
4.26929 -0.535172
4.314 -0.593022
4.33692 -0.623933
4.33334 -0.723807
4.3166 -0.625617
4.28156 -0.613875
4.24762 -0.634694
4.25007 -0.529528
4.25343 -0.304781
4.18165 -0.722116
4.17005 -0.716996
4.18667 -0.405511
4.14661 -0.679602
4.19691 -0.388678
4.18083 -0.555617
4.19968 -0.564343
4.19244 -0.640564
4.19449 -0.566571
4.21678 -0.495782
4.21909 -0.701708
4.27904 -0.581327
4.32833 -0.582974
4.35007 -0.712513
4.35547 -0.735767
4.38621 -0.480945
4.38207 -0.577411
4.37342 -0.510487
4.38043 -0.150119
4.31458 -0.663363
4.30947 -0.605935
4.30869 -0.411731
4.30175 -0.483224
4.30031 -0.570714
4.27238 -0.765502
4.22746 -1.04101
4.28053 -0.713235
4.25568 -0.708851
4.2176 -0.831892
4.25378 -0.662681
4.25594 -0.738422
4.20175 -0.929795
4.2072 -0.789707
4.1887 -0.785595
4.19673 -0.780672
4.24496 -0.647062
4.24038 -0.779181
4.27916 -0.592057
4.25922 -0.652866
4.27858 -0.61351
4.27042 -0.828805
4.27073 -0.976037
4.33261 -0.781486
4.36407 -0.652788
4.36218 -0.617399
4.36296 -0.530426
4.32825 -0.601598
4.31723 -0.493008
4.3121 -0.451278
4.31264 -0.498991
4.33504 -0.429774
4.36922 -0.0304904
4.35861 -0.337917
4.37182 -0.250216
4.36091 -0.359293
4.32906 -0.313927
4.29326 -0.309394
4.2319 -0.54453
4.2277 -0.364969
4.17705 -0.529877
4.13389 -0.689179
4.1429 -0.488814
4.16556 -0.431945
4.17381 -0.395276
4.16104 -0.380601
4.1642 -0.314488
4.17839 -0.364697
4.1529 -0.478138
4.15346 -0.395736
4.13774 -0.274428
4.11622 -0.445695
4.12282 -0.440734
4.13739 -0.337604
4.13278 -0.391585
4.13864 -0.342336
4.12761 -0.432608
4.1403 -0.348155
4.15761 -0.227047
4.14718 -0.27955
4.12763 -0.244881
4.10652 -0.343329
4.11672 -0.411008
4.18932 -0.305612
4.23395 -0.329311
4.28332 -0.416067
4.3342 -0.288933
4.3444 -0.427605
4.3234 -0.318756
4.25515 -0.486159
4.20562 -0.464642
4.166 -0.440622
4.16927 -0.305064
4.19482 -0.314105
4.22648 -0.342799
4.23377 -0.38756
4.20712 -0.484867
4.19591 -0.13282
4.12783 -0.419191
4.09119 -0.352371
4.08717 -0.219703
4.07303 -0.273496
4.06239 -0.402602
4.1021 -0.324491
4.13566 -0.430947
4.18531 -0.253169
4.18866 -0.208567
4.17386 0.054308
4.13969 0.109646
4.09169 -0.150197
4.03982 0.156338
3.99458 -0.146163
3.99217 -0.141328
4.0202 -0.118623
4.04331 -0.215206
4.09032 -0.00441399
4.13418 -0.133657
4.16167 -0.00460502
4.14781 -0.292111
4.13329 -0.226022
4.07989 -0.31365
4.02437 -0.389364
4.00908 0.047188
4.00703 0.0155352
4.04101 -0.121172
4.05756 -0.157374
4.09072 -0.0242352
4.1196 0.0874638
4.16443 -0.0105738
4.23331 0.0582242
4.27625 -0.0278187
4.29633 0.0448221
4.28836 0.0630833
4.28126 0.0406697
4.26788 -0.0303541
4.27645 -0.0681473
4.29325 -0.254582
4.33525 -0.13674
4.36777 -0.0667707
4.36072 -0.33649
4.38385 -0.101098
4.37714 -0.153299
4.36902 -0.00747501
4.32405 -0.299601
4.30017 -0.138693
4.28404 0.117908
4.25242 -0.156127
4.21612 -0.0773949
4.18107 -0.0619675
4.13472 -0.332243
4.1431 -0.261319
4.1441 -0.471153
4.2047 -0.311654
4.24254 -0.456035
4.29046 -0.350005
4.30372 -0.226201
4.30231 -0.176154
4.2918 -0.0181991
4.25434 -0.0351597
4.20064 -0.194373
4.15267 -0.165578
4.12391 0.0548276
4.10487 -0.241247
4.12986 -0.0131334
4.17006 -0.0851438
4.20569 -0.028033
4.21759 -0.124443
4.20127 -0.237428
4.20612 -0.328322
4.19836 -0.16851
4.19841 -0.179555
4.16489 -0.142893
4.14269 -0.29053
4.15718 -0.019305
4.1289 -0.509893
4.15698 -0.107398
4.12906 -0.270738
4.10851 -0.153457
4.08358 -0.379431
4.09555 -0.026152
4.09675 0.0747493
4.10297 -0.115455
4.08238 -0.126318
4.05228 -0.262735
4.02577 -0.299007
3.98872 -0.326564
3.94815 -0.35077
3.92655 -0.109587
3.86357 -0.415653
3.84796 -0.289421
3.84924 -0.0784745
-2.3893 -0.460691
3.8328 -0.0822636
3.80935 -0.2967
3.78984 -0.389005
3.80751 -0.142907
3.83871 -0.0251864
3.85516 -0.151525
3.87031 -0.0905485
3.86268 -0.155482
3.85646 -0.113997
-2.52789 -0.30189
3.89378 -0.290916
-2.56499 -0.437356
-2.54009 -0.248597
4.00502 -0.279695
-2.58304 -0.266665
4.0625 -0.359427
4.03523 -0.40833
4.00728 -0.284573
3.97325 -0.358465
3.97256 -0.410443
3.9914 -0.334601
4.01759 -0.29235
4.05275 -0.221198
4.05342 -0.361036
4.04854 -0.253215
4.02809 -0.277282
3.97768 -0.600003
3.99036 -0.439688
3.95538 -0.661694
3.98867 -0.425751
3.98429 -0.275316
3.97579 -0.330574
-2.57596 -0.137506
3.98485 -0.439849
3.99088 -0.444979
-2.56298 -0.243339
3.98029 -0.532171
3.9718 -0.404909
3.93807 -0.520511
3.92704 -0.426253
3.9107 -0.475685
-2.4531 -0.243831
3.92466 -0.34277
3.91014 -0.476726
3.9306 -0.323239
3.92239 -0.457487
3.92533 -0.515856
3.93057 -0.666546
3.98496 -0.492745
3.97319 -0.635468
4.00326 -0.367083
3.97002 -0.495525
3.94866 -0.452923
-2.46274 -0.0998004
-2.4635 -0.0222029
3.87869 -0.556597
-2.48487 -0.0131001
3.87847 -0.683828
-2.48223 0.00279799
-2.46939 0.00134919
3.90209 -0.657197
3.9152 -0.578387
3.92791 -0.556896
-2.41176 -0.0395782
3.93555 -0.482735
-2.43587 -0.0322811
-2.48277 -0.0521546
3.94754 -0.485961
3.94437 -0.632383
3.96524 -0.640427
4.01385 -0.47173
4.04467 -0.494819
4.08156 -0.441797
4.06434 -0.61349
4.01707 -0.546889
-2.44518 0.0447006
3.84999 -0.507555
3.81765 -0.388798
3.75076 -0.451739
3.71599 -0.463954
3.69607 -0.46932
3.67958 -0.637024
3.71217 -0.597856
3.75507 -0.590064
3.79378 -0.548534
3.8261 -0.553653
-2.50119 0.0386754
3.82514 -0.687954
3.81796 -0.75005
3.82304 -0.602496
3.73209 -1.02412
3.83997 -0.681119
3.88049 -0.713634
3.85786 -0.946474
3.82955 -1.01364
3.8191 -0.82072
3.71879 -1.05696
3.6791 -1.04634
3.61652 -1.09238
3.64817 -0.828731
3.60705 -0.962092
3.64288 -0.807991
3.61053 -1.04685
3.70612 -0.739683
3.67785 -0.916642
3.67087 -0.88908
3.68614 -0.899468
3.74083 -0.829063
3.72902 -1.07573
3.81533 -0.931192
3.73976 -1.23357
3.72028 -1.24685
3.74334 -0.989717
3.67117 -1.05019
3.60016 -1.15146
3.62247 -0.985344
3.60963 -1.00211
3.57085 -1.19548
3.62672 -1.11489
3.66039 -1.06671
3.66954 -1.0955
3.6525 -1.13968
3.68895 -0.999305
3.67684 -1.00905
3.6714 -1.03072
3.66381 -0.992962
3.63849 -1.07067
3.67962 -0.844118
3.65281 -0.954722
3.61983 -1.08582
3.65235 -1.0016
3.69032 -0.99057
3.70633 -0.96212
3.72487 -0.83042
3.70413 -0.836547
3.67446 -0.912649
3.62497 -1.02263
3.61232 -1.06366
3.67518 -0.770689
3.62536 -1.01076
3.64123 -0.948661
3.69307 -0.802758
3.74349 -0.755027
-2.27172 0.037983
3.77187 -0.783903
3.71937 -0.99173
3.7212 -0.985591
3.74305 -0.843509
3.75003 -0.783144
3.72039 -0.842146
3.75303 -0.674548
3.70147 -0.992521
3.76472 -0.775887
3.74645 -0.884522
3.69606 -1.0291
3.68166 -0.996313
3.61709 -1.13906
3.67227 -0.861614
3.60814 -1.05468
3.62466 -0.865262
3.62424 -0.864713
3.6815 -0.71851
3.66998 -0.887526
3.71161 -0.781317
3.72608 -0.695327
3.71522 -0.752932
3.68056 -0.790769
3.682 -0.682632
3.66994 -0.71575
3.64952 -0.830868
3.62957 -0.953191
3.68114 -0.70391
3.68369 -0.779557
3.68779 -0.901007
3.7053 -0.904199
3.73096 -0.820599
3.72417 -0.818147
3.64461 -1.07518
3.65586 -0.966454
3.62506 -1.04574
3.64875 -0.935694
3.62818 -1.01348
3.56885 -1.20004
3.6557 -0.858771
3.59938 -1.14158
3.6912 -0.881193
3.66993 -1.03015
3.6767 -1.0297
3.71428 -0.852751
3.61504 -1.17341
3.62093 -1.11335
3.60397 -1.10931
3.59584 -0.999525
3.56801 -1.01773
3.58114 -0.929248
3.60586 -0.831041
3.58504 -1.00624
3.6379 -0.894779
3.66833 -0.817123
3.64478 -0.951798
3.68713 -0.709339
3.62574 -0.95429
3.60723 -0.931025
3.60844 -0.864911
3.60805 -0.90313
3.64906 -0.870198
3.71421 -0.825828
3.7308 -0.919795
3.81246 -0.66849
3.81933 -0.676512
3.7711 -0.961828
3.78552 -0.829696
3.75076 -0.828141
3.68707 -0.991
3.6915 -0.782303
3.62566 -0.890852
3.63301 -0.791175
3.6394 -0.78974
3.65418 -0.807927
3.69356 -0.677104
3.60625 -1.0819
3.65634 -0.876697
3.64015 -0.943908
3.67875 -0.777891
3.67144 -0.749781
3.66374 -0.666057
3.5935 -0.90018
3.60407 -0.792299
3.63166 -0.535312
3.58196 -0.699019
3.58379 -0.641196
3.55952 -0.759411
3.53837 -0.777195
3.497 -0.913276
3.47332 -0.966483
3.48003 -0.887988
3.45367 -0.956041
3.50506 -0.776316
3.54021 -0.554086
3.49291 -0.800244
3.53012 -0.613087
3.52313 -0.640427
3.53242 -0.597705
3.51168 -0.654753
3.47509 -0.752651
3.47162 -0.691727
3.45317 -0.769867
3.48857 -0.643308
3.50081 -0.689635
3.53661 -0.628404
3.5486 -0.63465
3.50595 -0.855918
3.52408 -0.787475
3.5198 -0.729114
3.49632 -0.774152
3.52347 -0.613089
3.49133 -0.716679
3.53788 -0.517671
3.53305 -0.6802
3.54979 -0.667608
3.5773 -0.630723
3.57893 -0.755157
3.56177 -0.927541
3.62183 -0.787306
3.63372 -0.820535
3.58557 -1.00968
3.56614 -1.01388
3.55631 -0.99593
3.58225 -0.867369
3.61799 -0.72896
3.60798 -0.801384
3.58097 -0.972957
3.56956 -1.03933
3.58557 -1.05009
3.61044 -1.03929
3.55353 -1.28711
3.66197 -1.01452
3.68512 -1.01221
3.69816 -1.00964
3.71978 -1.01928
3.74557 -0.957714
3.71248 -1.08067
3.71727 -0.966334
3.64164 -1.15406
3.67869 -0.942008
3.69309 -0.79087
3.64145 -0.928708
3.65898 -0.847092
3.65254 -0.834173
3.61053 -1.02357
3.67243 -0.891614
3.71419 -0.868636
3.78321 -0.74674
3.81572 -0.858332
3.8684 -0.75227
3.85857 -0.808728
3.88585 -0.572891
3.83671 -0.824464
3.80826 -0.8987
3.8088 -0.781805
3.76608 -0.830171
3.74047 -0.814308
3.75614 -0.643397
3.68595 -0.928078
3.74048 -0.757967
3.74618 -0.804134
3.7663 -0.798196
3.78876 -0.729001
3.79209 -0.753385
3.8236 -0.733848
3.85975 -0.735679
3.93889 -0.506087
3.94934 -0.607615
3.90732 -0.766201
3.85469 -0.902575
3.81218 -0.979181
3.83465 -0.805753
3.82777 -0.886638
3.82851 -0.953249
3.86436 -0.949207
3.87233 -1.02551
3.92548 -0.970511
3.92792 -0.890153
3.91739 -0.848353
3.85224 -1.05498
3.80193 -1.16567
3.84401 -1.00911
3.89895 -0.857266
3.91262 -0.918973
3.91553 -1.05859
3.93818 -1.00706
3.91905 -1.08885
3.93075 -1.04019
3.93533 -1.07867
3.99168 -1.00031
3.99806 -1.11433
3.95733 -1.29303
4.00355 -1.08397
3.9267 -1.21256
3.94946 -1.02453
3.93912 -0.944398
3.89937 -1.06784
3.84449 -1.23186
3.88195 -1.08659
3.90172 -0.983824
3.8609 -1.14007
3.83028 -1.24793
3.86337 -1.13841
3.85698 -1.10725
3.87544 -0.908437
3.74887 -1.21947
3.76723 -1.01883
3.71114 -1.116
3.65023 -1.29459
3.66533 -1.21861
3.68807 -1.16214
3.68529 -1.20864
3.67324 -1.25679
3.71561 -1.08146
3.67748 -1.16874
3.63149 -1.2885
3.66644 -1.17564
3.69127 -1.09368
3.66479 -1.17898
3.73751 -0.919603
3.68575 -1.13876
3.72834 -0.994466
3.6886 -1.18182
3.69891 -1.26425
3.78842 -1.01022
3.73491 -1.21714
3.74168 -1.16474
3.70894 -1.23526
3.70496 -1.2766
3.71677 -1.21294
3.68043 -1.26948
3.68368 -1.17484
3.64294 -1.21052
3.65221 -1.10454
3.59454 -1.26698
3.6204 -1.24527
3.64151 -1.19566
3.6201 -1.25864
3.68201 -0.94982
3.59613 -1.07965
3.52414 -1.17
3.55492 -0.951387
3.51514 -1.01802
3.5065 -1.08123
3.49044 -1.17801
3.54429 -1.07326
3.57237 -1.07668
3.5393 -1.22503
3.53713 -1.26475
3.62466 -1.03091
3.62749 -1.04696
3.57267 -1.20924
3.59733 -1.14786
3.65367 -0.995228
3.63305 -1.04837
3.61134 -1.1208
3.62139 -1.19158
3.6681 -1.15616
3.75285 -0.933241
3.66052 -1.20848
3.67502 -1.04342
3.63156 -0.954083
3.53754 -1.05671
3.4937 -1.10432
3.50036 -1.09537
3.50826 -1.15322
3.52934 -1.12804
3.59398 -1.00464
3.56156 -1.08683
3.56181 -1.00498
3.51427 -1.07041
3.50911 -1.0088
3.52545 -0.876933
3.47655 -1.00058
3.47189 -0.987634
3.45332 -1.03626
3.41053 -1.1815
3.46463 -1.05479
3.50237 -0.889107
3.49945 -0.874751
3.47996 -1.02586
3.48676 -1.06319
3.51784 -1.00185
3.49841 -1.08709
3.48926 -1.06214
3.46604 -1.0925
3.51806 -0.831487
3.41667 -1.05476
3.38417 -1.04325
3.35109 -1.0357
3.30758 -1.09527
3.33591 -0.908345
3.35253 -0.758373
3.29237 -0.903047
3.30312 -0.87799
3.32288 -0.863144
3.33697 -0.909226
3.29559 -1.13644
3.36399 -1.02061
3.40959 -1.0252
3.41754 -1.08347
3.46603 -0.901845
3.43225 -0.968943
3.41212 -0.832605
3.38587 -0.786657
3.3655 -0.751851
3.383 -0.554285
3.35812 -0.723912
3.33869 -0.86819
3.3566 -0.861659
3.35734 -0.780808
3.29491 -0.931843
3.2799 -0.906139
3.29727 -0.815828
3.28297 -0.900004
3.34972 -0.701136
3.34995 -0.820203
3.32009 -1.08845
3.36908 -0.937585
3.31938 -1.18674
3.37496 -1.07897
3.44727 -0.840989
3.44631 -0.864186
3.44118 -0.827727
3.45707 -0.76661
3.39192 -1.04746
3.41556 -0.917628
3.41186 -0.89516
3.41232 -0.783505
3.34923 -1.01159
3.38454 -0.913187
3.40971 -0.880973
3.39384 -0.963995
3.39936 -0.924256
3.3925 -0.890788
3.37864 -0.880142
3.36371 -0.911984
3.3736 -0.897538
3.39873 -0.831079
3.38876 -0.90745
3.39936 -0.898087
3.41647 -0.816427
3.38815 -0.940409
3.38822 -0.957285
3.41871 -0.817065
3.38704 -0.955484
3.40658 -0.900034
3.41072 -0.875836
3.39291 -0.92089
3.41202 -0.839615
3.39203 -0.902857
3.42886 -0.804053
3.41042 -0.744495
3.37975 -0.849389
3.39755 -0.805055
3.37075 -0.984395
3.43565 -0.763369
3.41816 -0.940403
3.45723 -0.894687
3.51295 -0.759389
3.49876 -0.99428
3.55954 -0.931521
3.55821 -1.04908
3.582 -0.854619
3.5503 -0.858381
3.45154 -1.11628
3.53092 -0.860746
3.52472 -1.0054
3.5964 -0.910734
3.59194 -1.03504
3.61117 -1.02605
3.62425 -1.03934
3.62054 -1.16981
3.68315 -0.954394
3.64519 -1.0979
3.66459 -0.977802
3.63954 -1.04321
3.70061 -0.825637
3.67132 -1.10089
3.72692 -1.09401
3.86299 -0.773079
3.84666 -1.07082
3.90779 -0.956689
3.8543 -1.22782
3.8997 -1.07654
3.89116 -1.06327
3.85585 -1.13712
3.8983 -0.925966
3.8607 -1.00418
3.82651 -1.00336
3.82342 -0.990387
3.74405 -1.24257
3.73547 -1.25376
3.7821 -1.15078
3.77483 -1.16062
3.7595 -1.10991
3.75663 -1.06253
3.75355 -1.15908
3.78983 -1.15407
3.85114 -1.08247
3.90057 -1.06664
3.9576 -1.0153
3.94849 -1.1944
4.01577 -1.0331
4.0405 -0.944817
4.01492 -1.04012
3.98536 -1.05966
4.0264 -0.66658
3.96464 -0.847106
3.98127 -0.733467
3.97126 -0.860465
4.04787 -0.62465
4.08152 -0.588848
4.0728 -0.664585
4.04452 -0.745769
4.00907 -0.829793
4.00072 -0.813158
3.97765 -0.908271
3.98703 -0.849238
3.94464 -1.03088
3.97287 -0.883856
3.98978 -0.78248
3.98023 -0.861387
3.98877 -0.833171
4.02695 -0.732326
4.03484 -0.78348
4.07682 -0.643163
4.10376 -0.580344
4.09013 -0.727683
4.0921 -0.675053
4.10556 -0.520016
4.08178 -0.609836
4.09916 -0.390907
4.09609 -0.435959
4.09405 -0.475428
4.14305 -0.369898
4.16486 -0.590946
4.21739 -0.427651
4.22555 -0.331875
4.18314 -0.580666
4.15162 -0.497553
4.13952 -0.291468
4.07671 -0.487738
4.00805 -0.557769
3.9561 -0.484395
3.90889 -0.575567
3.90572 -0.450429
3.87206 -0.627814
3.91954 -0.431602
3.95951 -0.392903
4.01811 -0.392998
4.03528 -0.643971
4.07497 -0.524325
4.10706 -0.305941
4.10563 -0.436568
4.07012 -0.603302
4.04661 -0.604125
4.0494 -0.514994
4.0808 -0.234449
4.0913 -0.246782
4.09098 -0.332386
4.10086 -0.434865
4.12155 -0.249078
4.12679 -0.152706
4.09494 -0.422828
4.12051 -0.188708
4.13641 -0.368676
4.16043 -0.444307
4.221 -0.100122
4.24002 -0.392281
4.2853 -0.347142
4.30564 -0.427515
4.3263 -0.270977
4.33725 -0.19013
4.30847 -0.515473
4.33678 -0.27293
4.32596 -0.329623
4.32494 -0.355179
4.33656 -0.115043
4.31038 -0.353352
4.29019 -0.375911
4.27769 -0.24216
4.25522 -0.0987168
4.25731 -0.094488
4.25705 -0.0666635
4.26161 -0.231748
4.28589 -0.231771
4.29507 -0.358024
4.31121 -0.380323
4.34813 -0.250689
4.35979 -0.133336
4.33868 -0.307511
4.3369 -0.118777
4.30379 -0.333648
4.27051 -0.451819
4.27965 -0.314007
4.27484 -0.543197
4.33067 -0.266107
4.38636 -0.185054
4.43214 -0.286369
4.45809 -0.419107
4.48861 -0.345524
4.49922 -0.362809
4.50623 -0.399903
4.50558 -0.205769
4.4716 -0.370629
4.44134 -0.221022
4.37525 -0.375931
4.32492 -0.208152
4.28989 -0.213398
4.26834 -0.175336
4.26329 -0.128616
4.24748 -0.245779
4.22787 -0.400595
4.23837 -0.336168
4.24826 -0.458737
4.25646 -0.35345
4.24066 -0.430389
4.23663 -0.193474
4.22125 -0.176279
4.19701 -0.267958
4.18135 -0.357008
4.20345 -0.242087
4.24279 -0.0534768
4.26782 -0.151951
4.26158 -0.0775967
4.26573 -0.130281
4.25505 0.119797
4.24718 0.100476
4.23579 -0.109424
4.21999 -0.339802
4.2239 -0.18527
4.23615 0.02909
4.22112 -0.247214
4.23167 -0.0706304
4.23875 -0.398677
4.29842 -0.142657
4.31389 -0.231147
4.30801 -0.567907
4.33163 -0.418727
4.33902 -0.167595
4.3098 -0.0249394
4.2565 -0.372565
4.2297 -0.272336
4.21177 -0.387884
4.22067 -0.259687
4.21622 0.0273473
4.19618 -0.35824
4.22342 -0.215026
4.22132 -0.275666
4.23574 -0.0663404
4.21407 -0.447027
4.22732 -0.323696
4.24132 -0.290318
4.25436 -0.171795
4.24428 -0.17479
4.23794 -0.377164
4.25212 -0.0196069
4.21903 -0.311665
4.22473 -0.254954
4.23591 -0.0621652
4.23285 -0.307466
4.23488 -0.323833
4.23334 -0.306781
4.22978 -0.147131
4.20851 -0.259093
4.20417 0.0536745
4.20863 -0.0395324
4.2132 -0.00135259
4.19652 -0.0541644
4.16489 -0.15251
4.14311 0.0159043
4.09752 -0.136005
4.05633 0.284108
4.0284 0.0295167
4.00723 0.0606815
4.0002 0.0558529
3.9981 -0.0327241
4.00776 -0.220475
4.02676 -0.135714
4.02621 -0.152942
4.00904 -0.297742
4.01614 -0.216587
4.00649 -0.0718985
3.9781 -0.26589
3.97053 -0.197794
3.99012 -0.0646686
4.01106 -0.21292
4.00643 -0.0436539
3.99493 -0.15177
4.0115 -0.081356
4.05358 -0.0518015
4.10318 0.0148657
4.10536 -0.0535228
4.09605 -0.149845
4.09343 -0.102168
4.09415 0.111737
4.09895 -0.219215
4.10701 0.0273508
4.11342 -0.0900587
4.1084 -0.287589
4.10631 -0.172909
4.09385 -0.167329
4.07314 0.158288
4.09163 -0.129818
4.14079 -0.188604
4.20183 -0.144247
4.26613 -0.0708627
4.30329 0.0731731
4.33352 -0.0539275
4.35785 -0.188602
4.37379 -0.0757772
4.35618 -0.102631
4.33574 -0.14984
4.34111 -0.171296
4.36691 -0.0740037
4.40166 -0.109366
4.41308 -0.299801
4.43465 -0.412021
4.47195 -0.328785
4.49713 -0.106452
4.48786 0.0873512
4.46319 0.304766
4.43585 0.251889
4.41138 -0.00779251
4.40742 -0.0255133
4.40499 0.055554
4.41314 0.0078098
4.41531 0.131615
4.42768 -0.0316648
4.42712 0.196982
4.43166 -0.123059
4.43118 -0.0694858
4.41129 0.0820616
4.38173 0.124807
4.36372 0.0631197
4.37402 0.0417747
4.39411 0.0102086
4.40431 0.0910882
4.41946 -0.143791
4.42652 0.308078
4.45846 0.141063
4.47262 0.15329
4.4799 -0.0934868
4.47898 -0.00751046
4.47703 0.00800362
4.48079 -0.243549
4.50333 -0.0859183
4.53354 0.044767
4.56787 0.111721
4.56736 0.427604
4.571 0.198798
4.54984 0.161074
4.50448 0.322318
4.47689 0.303952
4.45532 0.0434864
4.43917 0.115235
4.43477 0.264634
4.42648 0.00424751
4.4132 0.174478
4.4063 0.0644672
4.40443 0.119966
4.4029 0.10122
4.40169 0.0518075
4.38085 0.364814
4.39641 0.251541
4.39215 0.214212
4.36543 0.300543
4.35854 0.374644
4.3771 0.380157
4.41758 0.239854
4.43861 0.374421
4.45375 0.178751
4.40873 0.313117
4.35207 0.47469
4.31611 0.364191
4.29273 0.28829
4.26936 0.315426
4.25989 0.139486
4.2547 0.324985
4.27782 0.179097
4.28713 -0.0907231
4.30843 0.0375868
4.35999 0.225947
4.40706 0.0792542
4.40205 0.11516
4.36056 0.154304
4.3222 0.112813
4.26958 0.239561
4.21727 0.427147
4.20038 0.327187
4.18881 0.257254
4.1875 0.34287
4.17928 0.482709
4.20304 0.347188
4.23779 -0.0525607
4.24846 0.101717
4.25475 0.248011
4.26051 0.287181
4.24176 0.390005
4.21096 0.320735
4.16876 0.383921
4.15444 0.322549
4.16179 0.32789
4.20191 0.114309
4.23503 0.100226
4.28028 0.0770307
4.31616 -0.165362
4.36039 -0.120463
4.39644 -0.0329248
4.42966 0.0826512
4.43274 0.0329747
4.4044 -0.280774
4.35609 -0.0571979
4.29287 -0.269803
4.25493 -0.153113
4.22821 -0.303296
4.23379 -0.246832
4.2367 -0.0551266
4.23229 -0.190332
4.23616 -0.276688
4.24305 -0.204741
4.20804 -0.426891
4.20454 -0.389717
4.15337 -0.626156
4.14693 -0.498161
4.14148 -0.51751
4.11583 -0.571601
4.13771 -0.212028
4.11878 -0.309673
4.09954 -0.366666
4.10592 -0.216714
4.1238 -0.228423
4.16964 -0.141946
4.16673 -0.513569
4.18916 -0.282983
4.17894 -0.41253
4.20112 -0.299286
4.23918 -0.259807
4.26663 -0.181009
4.26731 -0.11936
4.24263 -0.475652
4.25298 -0.339808
4.24772 -0.145999
4.21637 -0.321863
4.19446 -0.318259
4.1949 -0.120868
4.19473 -0.285157
4.16806 -0.52136
4.15679 -0.428593
4.09668 -0.56354
4.06369 -0.573261
4.04433 -0.44993
4.01263 -0.431836
3.99 -0.37211
3.97727 -0.409929
3.97616 -0.348704
3.96745 -0.44743
3.97571 -0.420123
3.98256 -0.322698
3.98043 -0.493748
4.0023 -0.388486
3.967 -0.601829
3.95656 -0.620538
3.97413 -0.366635
3.94222 -0.402141
3.91654 -0.507538
3.92658 -0.41388
3.93585 -0.344332
3.93306 -0.388766
3.92398 -0.265781
3.8753 -0.488288
3.86411 -0.427643
3.87203 -0.357215
3.90501 -0.309931
3.91424 -0.45717
3.93807 -0.140673
3.931 -0.208025
3.91786 -0.368415
3.90621 -0.376994
3.87891 -0.515789
3.89736 -0.336904
3.90056 -0.484227
3.91079 -0.465696
3.90719 -0.584468
3.9194 -0.473396
3.93739 -0.412819
3.89742 -0.74382
3.94332 -0.475416
3.96773 -0.468557
3.97443 -0.622306
3.99211 -0.641429
3.9782 -0.617838
3.93028 -0.610472
3.88293 -0.540712
3.84331 -0.523142
3.82019 -0.549315
3.8228 -0.623455
3.86604 -0.530397
3.89751 -0.659992
3.95556 -0.553472
3.93329 -0.670889
3.92277 -0.471787
3.84164 -0.647675
3.79768 -0.594511
3.75739 -0.689214
3.74866 -0.691039
3.787 -0.492334
3.79349 -0.623163
3.82657 -0.598557
3.84603 -0.570251
3.84517 -0.487559
3.83543 -0.522013
3.86684 -0.403653
3.86523 -0.550838
3.85908 -0.428919
3.80344 -0.518703
3.76688 -0.529017
3.76067 -0.442457
3.74969 -0.532783
3.75276 -0.652727
3.77755 -0.696105
3.79403 -0.862547
3.88141 -0.637371
3.85258 -0.861112
3.85504 -0.806331
3.86171 -0.690049
3.81085 -0.783062
3.81 -0.681082
3.78315 -0.712494
3.81018 -0.483993
3.79794 -0.537322
3.76646 -0.686074
3.74785 -0.759483
3.76106 -0.699466
3.78275 -0.660225
3.82048 -0.566025
3.82962 -0.577409
3.83879 -0.502237
3.80394 -0.656739
3.77789 -0.764748
3.73113 -0.927366
3.80952 -0.646962
3.81529 -0.770837
3.8551 -0.667608
3.83898 -0.7428
3.83864 -0.72609
3.80727 -0.781918
3.8036 -0.679709
3.78675 -0.787305
3.8465 -0.633264
3.86334 -0.669663
3.85203 -0.663724
3.81616 -0.719943
3.78463 -0.690955
3.76869 -0.644567
3.73123 -0.734538
3.74576 -0.588002
3.74057 -0.578627
3.75772 -0.499115
3.74484 -0.658446
3.77079 -0.5793
3.79661 -0.294594
3.7297 -0.707673
3.75397 -0.546035
3.72865 -0.688546
3.71337 -0.769192
3.71916 -0.701878
3.71502 -0.66693
3.73111 -0.684137
3.76857 -0.680555
3.78305 -0.833682
3.84971 -0.679306
3.87671 -0.723242
3.9198 -0.661198
3.95382 -0.627716
3.93865 -0.735323
3.92547 -0.819313
3.9646 -0.648837
3.94858 -0.756125
3.99336 -0.51549
3.97186 -0.73969
3.98871 -0.803121
4.02116 -0.728628
4.04509 -0.668863
4.04982 -0.585484
3.99937 -0.639653
3.98342 -0.567951
3.92738 -0.775309
3.91717 -0.774782
3.90692 -0.796574
3.88232 -0.854125
3.89657 -0.706912
3.89085 -0.754431
3.93884 -0.664548
3.93864 -0.818436
3.9601 -0.846012
4.01391 -0.581881
3.93453 -0.838341
3.88824 -0.876385
3.85365 -0.899642
3.8376 -0.858696
3.86401 -0.733312
3.82514 -0.949483
3.82663 -0.9355
3.78244 -1.04713
3.78049 -0.978058
3.79233 -0.780581
3.75438 -0.750738
3.72781 -0.829639
3.73605 -0.815983
3.7421 -0.773615
3.72422 -0.795679
3.69075 -0.887002
3.72662 -0.754653
3.74957 -0.634562
3.73546 -0.701687
3.69801 -0.847084
3.70456 -0.759042
3.71655 -0.649046
3.66329 -0.896346
3.69173 -0.712995
3.6664 -0.739631
3.61503 -0.865849
3.63234 -0.751816
3.57899 -0.928567
3.58809 -0.8135
3.60439 -0.754785
3.63837 -0.646079
3.6452 -0.754078
3.68472 -0.704923
3.64009 -1.01385
3.68489 -0.985164
3.74587 -0.819868
3.76819 -0.799207
3.73548 -1.01064
3.76798 -0.942204
3.7532 -0.957926
3.74278 -0.89072
3.76741 -0.684729
3.69493 -0.930208
3.65137 -1.01447
3.68973 -0.849217
3.68425 -0.940587
3.72113 -0.843286
3.6563 -1.12225
3.70644 -0.967592
3.68315 -1.05475
3.67907 -1.09777
3.78326 -0.824453
3.74872 -1.02965
3.67211 -1.25404
3.7405 -0.963384
3.63294 -1.27434
3.69232 -1.06913
3.71504 -1.0446
3.71056 -1.10613
3.71368 -1.14887
3.75254 -1.0715
3.74766 -1.01314
3.69625 -1.08727
3.61652 -1.17728
3.53311 -1.28525
3.5435 -1.17441
3.4823 -1.29604
3.48157 -1.29242
3.56918 -1.09336
3.59201 -1.03252
3.59031 -0.970881
3.5266 -1.10099
3.55421 -0.880955
3.52849 -0.955384
3.49611 -1.01147
3.49318 -0.997836
3.43336 -1.14438
3.40154 -1.10813
3.35007 -1.12374
3.34891 -1.02037
3.33199 -0.983422
3.33053 -0.86058
3.2489 -1.05273
3.32543 -0.734154
3.27984 -0.846325
3.22948 -0.990852
3.21082 -1.03755
3.18828 -1.05392
3.14425 -1.09695
3.16778 -0.97676
3.16074 -1.00088
3.19823 -0.871153
3.21253 -0.903592
3.29994 -0.675509
3.30468 -0.803033
3.21799 -1.10621
3.26216 -0.965594
3.29761 -0.911421
3.31357 -0.883506
3.26934 -0.981107
3.24985 -0.950992
3.20338 -0.992059
3.21072 -0.846824
3.19362 -0.790111
3.23089 -0.619993
3.21496 -0.783888
3.25248 -0.705828
3.22716 -0.868201
3.19723 -0.977931
3.19695 -0.990562
3.2756 -0.702732
3.24505 -0.84216
3.2832 -0.746603
3.25062 -0.928407
3.29551 -0.933996
3.32165 -1.0976
3.44058 -0.946437
3.41894 -1.18026
3.51898 -0.940596
3.47988 -1.06845
3.50073 -1.0065
3.46478 -1.08817
3.40621 -1.22552
3.44577 -1.0749
3.44627 -1.06554
3.45574 -1.02261
3.45019 -1.00711
3.42162 -0.953871
3.34524 -1.06702
3.40399 -0.771681
3.39502 -0.789425
3.32086 -1.12415
3.41397 -0.910921
3.44411 -0.932587
3.49056 -0.824399
3.46593 -0.977622
3.49261 -0.868013
3.43652 -0.97214
3.37759 -1.0893
3.39028 -0.983864
3.37072 -0.981877
3.32791 -1.00861
3.30323 -0.989292
3.28799 -0.985318
3.29799 -0.860321
3.31828 -0.767606
3.32107 -0.787261
3.30498 -0.832634
3.23899 -0.965337
3.17212 -1.0523
3.21092 -0.832813
3.21031 -0.759486
3.15475 -0.975543
3.23724 -0.702263
3.24788 -0.738285
3.28885 -0.603578
3.3124 -0.539881
3.27672 -0.708831
3.26298 -0.675286
3.23362 -0.763125
3.22884 -0.775281
3.24848 -0.713085
3.25895 -0.698345
3.23871 -0.75204
3.26364 -0.714071
3.26712 -0.766335
3.27319 -0.800372
3.25403 -0.902907
3.29719 -0.766275
3.30883 -0.74729
3.31869 -0.699766
3.33714 -0.630362
3.2946 -0.85477
3.31809 -0.802279
3.29595 -0.927061
3.34784 -0.742946
3.32609 -0.839594
3.35123 -0.723214
3.33956 -0.727691
3.29845 -0.897909
3.3426 -0.744866
3.29982 -0.937691
3.32371 -0.928405
3.39425 -0.760248
3.40102 -0.865095
3.47071 -0.73014
3.4884 -0.793737
3.51623 -0.811851
3.52565 -0.884649
3.53863 -0.905914
3.52039 -0.985723
3.4574 -1.15074
3.48738 -0.976308
3.49619 -0.875657
3.45136 -1.04496
3.43847 -1.08939
3.44973 -1.03119
3.45595 -0.961234
3.51514 -0.687028
3.47562 -0.915056
3.50757 -0.871239
3.51814 -0.886595
3.5322 -0.783242
3.49926 -0.858713
3.48846 -0.877136
3.45762 -1.01112
3.54835 -0.790755
3.59474 -0.751583
3.55769 -1.02396
3.5843 -0.912098
3.54805 -0.898111
3.50239 -0.90148
3.47733 -0.820621
3.49669 -0.640152
3.46057 -0.771273
3.47481 -0.597035
3.41381 -0.798737
3.42812 -0.575119
3.37801 -0.658897
3.37234 -0.56586
3.34405 -0.676556
3.3531 -0.658734
3.38911 -0.618308
3.41526 -0.678492
3.41189 -0.823012
3.46684 -0.673907
3.49695 -0.645263
3.51856 -0.666883
3.50283 -0.753048
3.49908 -0.673375
3.49599 -0.576069
3.46996 -0.570041
3.4117 -0.744972
3.42501 -0.745665
3.48464 -0.620762
3.53082 -0.664018
3.60162 -0.568547
3.60711 -0.787346
3.62919 -0.850607
3.65664 -0.741595
3.60326 -0.871865
3.60084 -0.718099
3.56205 -0.781022
3.51436 -0.912735
3.56405 -0.707579
3.5687 -0.815599
3.62517 -0.770486
3.66266 -0.850357
3.68927 -0.960418
3.744 -0.955936
3.74749 -1.03934
3.80205 -0.968327
3.76357 -1.12068
3.78589 -1.01793
3.81496 -0.994243
3.76694 -1.31851
3.85263 -1.17586
3.83342 -1.25591
3.8574 -1.13436
3.82869 -1.13577
3.85635 -0.925691
3.80645 -0.944249
3.66709 -1.21744
3.66268 -1.03017
3.60564 -1.07353
3.55568 -1.15431
3.53253 -1.13836
3.58485 -0.852655
3.52746 -0.922525
3.49018 -0.943634
3.44803 -1.00582
3.43153 -1.06783
3.49319 -0.85575
3.48019 -0.954571
3.52593 -0.871086
3.5042 -1.01136
3.56597 -0.792765
3.53816 -0.841996
3.50172 -0.951342
3.5736 -0.778453
3.60697 -0.806549
3.61514 -0.924005
3.68047 -0.738927
3.67548 -0.876275
3.65263 -1.05227
3.64202 -1.12461
3.61093 -1.17249
3.61899 -1.12002
3.63565 -1.02752
3.66888 -0.846537
3.63585 -0.889173
3.6434 -0.776852
3.61654 -0.870011
3.6102 -0.893278
3.59585 -0.944151
3.59035 -0.989193
3.63591 -0.820215
3.62858 -0.828148
3.58564 -0.974776
3.63515 -0.723699
3.65298 -0.573431
3.63872 -0.608399
3.63807 -0.605657
3.66859 -0.577767
3.65246 -0.8009
3.66594 -0.822748
3.61954 -0.953673
3.63083 -0.826815
3.63581 -0.695509
3.5964 -0.723069
3.5839 -0.695012
3.56813 -0.746859
3.57815 -0.795913
3.62138 -0.679788
3.66476 -0.498395
3.66218 -0.578236
3.61501 -0.831779
3.6414 -0.676411
3.61845 -0.726426
3.62659 -0.646508
3.61183 -0.793115
3.66706 -0.651013
3.70713 -0.594956
3.71273 -0.720132
3.76372 -0.535017
3.75813 -0.764096
3.82462 -0.501836
3.804 -0.599368
3.7736 -0.716233
3.78927 -0.566326
3.78214 -0.602927
3.79856 -0.482992
3.78369 -0.544749
3.74099 -0.770217
3.71607 -0.736943
3.69449 -0.672141
3.67281 -0.626212
3.66169 -0.679693
3.67181 -0.596264
3.66992 -0.73902
3.74343 -0.546966
3.77298 -0.502754
3.77829 -0.453737
3.74102 -0.650084
3.75142 -0.377486
3.72966 -0.551103
3.72651 -0.55244
3.72144 -0.472369
3.69825 -0.537579
3.70226 -0.364859
3.69432 -0.239557
3.65604 -0.462931
3.67724 -0.279732
3.65223 -0.526877
3.6758 -0.414745
3.69118 -0.338344
3.67745 -0.540876
3.6903 -0.419051
3.67669 -0.428133
3.65435 -0.508578
3.67699 -0.497981
3.71913 -0.42324
3.76756 -0.397048
3.81347 -0.528581
3.87639 -0.497243
3.89364 -0.60125
3.87473 -0.689028
3.86087 -0.642199
3.86765 -0.471997
3.8379 -0.449159
3.76564 -0.654342
3.74069 -0.562769
3.7477 -0.491167
3.76212 -0.486501
3.7931 -0.418892
3.82686 -0.379112
3.80719 -0.505059
3.79238 -0.342093
3.75955 -0.406283
3.72553 -0.529373
3.72249 -0.478699
3.71129 -0.579318
3.72313 -0.631161
3.71251 -0.863357
3.81237 -0.560429
3.84086 -0.591163
3.81509 -0.748343
3.79375 -0.768796
3.76275 -0.76866
3.71424 -0.760878
3.70854 -0.613392
3.67096 -0.732078
3.71427 -0.531751
3.7346 -0.496174
3.74789 -0.43777
3.73791 -0.573075
3.74638 -0.530849
3.76325 -0.44097
3.74407 -0.525363
3.71267 -0.613633
3.70525 -0.600812
3.72747 -0.529622
3.70239 -0.667682
3.70681 -0.446888
3.6414 -0.489521
3.61004 -0.327372
3.58384 -0.333789
3.56374 -0.468718
3.5692 -0.386595
3.55135 -0.558217
3.5803 -0.320817
3.56907 -0.447439
3.56399 -0.486813
3.57418 -0.496076
3.56885 -0.654643
3.61964 -0.506956
3.6578 -0.463425
3.68587 -0.456092
3.69599 -0.568067
3.69021 -0.65709
3.73371 -0.416598
3.73984 -0.461637
3.73294 -0.602281
3.75777 -0.435133
3.76189 -0.443913
3.7655 -0.547192
3.74255 -0.669201
3.75919 -0.447817
3.71582 -0.669554
3.74139 -0.491434
3.73345 -0.562949
3.74938 -0.581076
3.74008 -0.620821
3.73689 -0.645554
3.73369 -0.611878
3.72194 -0.583346
3.66979 -0.75538
3.70313 -0.546174
3.7093 -0.506528
3.7023 -0.475985
3.68917 -0.585733
3.68898 -0.520129
3.68691 -0.481185
3.66558 -0.527633
3.67531 -0.436409
3.68258 -0.473828
3.7062 -0.34649
3.71972 -0.418064
3.74881 -0.303188
3.74841 -0.40422
3.70781 -0.607395
3.68643 -0.532806
3.63734 -0.635019
3.64956 -0.55153
3.68219 -0.52866
3.72461 -0.471918
3.73182 -0.772969
3.84076 -0.580473
3.91648 -0.574579
3.96499 -0.588239
4.00954 -0.535164
4.03313 -0.428353
4.0146 -0.573273
4.01488 -0.505851
3.99724 -0.541136
3.9722 -0.618749
3.97472 -0.53239
3.95011 -0.633705
3.94508 -0.600009
3.9222 -0.641586
3.90744 -0.625832
3.85222 -0.770263
3.82784 -0.780529
3.85662 -0.48782
3.84752 -0.392759
3.81185 -0.470152
3.79278 -0.571299
3.82795 -0.367973
3.83805 -0.325558
3.82843 -0.308518
3.7936 -0.481335
3.77367 -0.402972
3.74117 -0.355405
3.67952 -0.641814
3.66108 -0.673166
3.69295 -0.58865
3.71713 -0.560425
3.75078 -0.413982
3.73842 -0.496713
3.75358 -0.312979
3.74867 -0.429159
3.7633 -0.518595
3.78886 -0.392961
3.78392 -0.540082
3.80944 -0.461894
3.78366 -0.575948
3.78007 -0.535539
3.79267 -0.323064
3.76279 -0.545829
3.7437 -0.570443
3.73695 -0.532687
3.74586 -0.438717
3.73474 -0.497394
3.73212 -0.427629
3.70767 -0.411621
3.65889 -0.479454
3.62952 -0.426642
3.61874 -0.4291
3.65086 -0.4109
3.67323 -0.545249
3.76724 -0.216097
3.80523 -0.453627
3.82838 -0.491931
3.85304 -0.417195
3.79621 -0.652114
3.73893 -0.661553
3.66248 -0.650074
3.62769 -0.468773
3.57979 -0.548642
3.55236 -0.68473
3.61319 -0.515708
3.66493 -0.502152
3.72219 -0.53601
3.77993 -0.491105
3.82118 -0.365481
3.78444 -0.660914
3.80405 -0.485372
3.77744 -0.532107
3.78115 -0.323391
3.77744 -0.340914
3.74876 -0.637161
3.74943 -0.674422
3.75954 -0.575194
3.76176 -0.469175
3.72868 -0.528269
3.72359 -0.398925
3.72501 -0.357339
3.71664 -0.484164
3.71687 -0.524666
3.71889 -0.480759
3.73051 -0.438974
3.69331 -0.648928
3.67477 -0.717866
3.65553 -0.783675
3.68191 -0.66392
3.72974 -0.475615
3.71789 -0.723132
3.77446 -0.284383
3.73473 -0.413394
3.67305 -0.558128
3.59797 -0.784975
3.64215 -0.417998
3.62463 -0.453646
3.58719 -0.652082
3.61841 -0.538088
3.64379 -0.541723
3.63461 -0.739195
3.64343 -0.73995
3.65697 -0.632776
3.62508 -0.6746
3.60719 -0.588572
3.60274 -0.572825
3.60702 -0.540888
3.61102 -0.504005
3.58467 -0.657614
3.61623 -0.417687
3.57241 -0.612352
3.57546 -0.51076
3.5639 -0.531773
3.54417 -0.710718
3.56017 -0.672522
3.60293 -0.479197
3.59907 -0.483721
3.579 -0.582165
3.59327 -0.505912
3.59095 -0.563914
3.59018 -0.663786
3.64578 -0.525526
3.63497 -0.66283
3.62489 -0.720558
3.66422 -0.51453
3.64961 -0.676393
3.67401 -0.649279
3.65572 -0.700336
3.61903 -0.809768
3.67227 -0.576977
3.6883 -0.475767
3.60779 -0.912244
3.57957 -0.954271
3.6047 -0.769464
3.56955 -0.848767
3.59777 -0.765022
3.55947 -0.956646
3.57592 -0.955707
3.62228 -0.84358
3.65567 -0.825457
3.6993 -0.871911
3.72554 -0.921762
3.73693 -0.969847
3.68157 -1.16379
3.74525 -0.88276
3.71024 -0.849414
3.70071 -0.767197
3.61318 -1.02091
3.62387 -0.890102
3.60904 -0.923098
3.57872 -1.06615
3.64636 -0.947763
3.72262 -0.680669
3.70675 -0.776713
3.66541 -0.954623
3.69816 -0.790684
3.69134 -0.811674
3.70044 -0.719285
3.67874 -0.765004
3.66869 -0.64217
3.60804 -0.774333
3.57497 -0.790745
3.56177 -0.717863
3.51153 -0.792683
3.47021 -0.815625
3.44006 -0.793117
3.3976 -0.805171
3.34753 -0.825784
3.3623 -0.690017
3.35016 -0.795413
3.37162 -0.799511
3.39426 -0.809695
3.44652 -0.740069
3.47687 -0.840816
3.52108 -0.888467
3.63655 -0.570109
3.64399 -0.69548
3.63069 -0.788349
3.62184 -0.811907
3.60622 -0.812261
3.60809 -0.78746
3.59099 -0.900452
3.6353 -0.680392
3.60044 -0.828166
3.57902 -0.813122
3.56931 -0.703845
3.55362 -0.659624
3.56105 -0.54439
3.5161 -0.718058
3.50591 -0.72788
3.49297 -0.839499
3.53228 -0.759756
3.55927 -0.775829
3.59184 -0.754446
3.60632 -0.781577
3.60437 -0.821692
3.62563 -0.788554
3.61594 -0.856161
3.62336 -0.798207
3.63877 -0.701619
3.56221 -1.00617
3.56977 -0.924624
3.57311 -0.800229
3.52133 -0.922407
3.55451 -0.765851
3.5732 -0.653959
3.56204 -0.69627
3.50786 -0.844513
3.50743 -0.773172
3.50879 -0.711389
3.44146 -0.892288
3.43906 -0.835733
3.40071 -0.921493
3.43862 -0.710549
3.40917 -0.877617
3.41107 -1.01155
3.47135 -0.946355
3.50073 -0.982835
3.571 -0.845345
3.54266 -0.989306
3.558 -0.897401
3.56459 -0.868116
3.5483 -0.974101
3.55117 -0.958388
3.53398 -1.0371
3.48591 -1.15235
3.47698 -1.15207
3.48677 -1.1633
3.4498 -1.30442
3.51529 -1.14077
3.45427 -1.34562
3.52854 -1.1943
3.54706 -1.13901
3.55624 -1.06581
3.48762 -1.19687
3.4647 -1.13529
3.47269 -1.02905
3.4734 -1.0105
3.45722 -1.07882
3.47665 -1.04745
3.46984 -1.14185
3.47887 -1.19234
3.53065 -1.09204
3.47632 -1.28081
3.57108 -1.00517
3.58191 -0.974749
3.56251 -0.925911
3.54525 -0.865115
3.47211 -0.981656
3.44974 -0.958083
3.4643 -0.930861
3.47331 -0.943682
3.4702 -1.01448
3.44678 -1.11461
3.51043 -0.928373
3.52133 -0.808376
3.39723 -1.1611
3.41129 -1.06977
3.42721 -0.97395
3.43434 -0.901806
3.38134 -0.947401
3.31633 -1.00642
3.28113 -0.911951
3.25568 -0.851679
3.21276 -0.905306
3.19128 -0.991068
3.21681 -0.963834
3.26423 -0.871758
3.23905 -0.97778
3.24321 -0.861213
3.17418 -1.04114
3.19235 -0.987085
3.26109 -0.767812
3.1664 -1.05979
3.20481 -0.921324
3.17315 -0.959971
3.12938 -1.0663
3.1717 -0.948863
3.15646 -1.02946
3.21306 -0.814677
3.21548 -0.770464
3.17197 -0.884725
3.19456 -0.767462
3.15165 -0.977185
3.14969 -1.03387
3.26521 -0.735138
3.26824 -0.912242
3.32354 -0.867194
3.35529 -0.879399
3.41229 -0.712273
3.36703 -0.963798
3.41456 -0.741213
3.37708 -0.79088
3.33468 -0.882938
3.24127 -1.0966
3.28192 -0.93483
3.27882 -0.881746
3.24824 -0.903043
3.2547 -0.868914
3.25578 -0.873815
3.29727 -0.622627
3.23299 -0.846636
3.24743 -0.802468
3.2447 -0.791833
3.16179 -1.02616
3.20493 -0.847043
3.23306 -0.724922
3.16104 -0.941285
3.15041 -0.849455
3.11609 -0.87118
3.13227 -0.782208
3.13615 -0.806005
3.15187 -0.787702
3.18855 -0.740114
3.18723 -0.850265
3.2165 -0.858035
3.21058 -0.961252
3.25695 -0.865594
3.24808 -0.956565
3.3118 -0.763471
3.24486 -0.955448
3.23083 -0.958751
3.24583 -0.911553
3.20629 -1.06614
3.28293 -0.940958
3.31577 -1.0001
3.43839 -0.77751
3.40613 -0.981101
3.38846 -1.01071
3.40569 -0.847988
3.35051 -0.956061
3.33914 -0.999762
3.36805 -0.909516
3.34797 -1.00612
3.37965 -0.971944
3.41268 -0.881513
3.40623 -0.944379
3.43249 -0.896402
3.41965 -0.927437
3.42026 -0.837356
3.42107 -0.815864
3.33222 -1.07505
3.34474 -0.968146
3.33433 -1.01775
3.37798 -0.931183
3.334 -1.07422
3.38449 -0.899601
3.42433 -0.829484
3.4119 -0.879662
3.35198 -0.97575
3.32902 -0.883304
3.25982 -1.00182
3.25536 -0.970021
3.25004 -1.00949
3.28018 -0.985951
3.31641 -0.87798
3.29066 -0.974402
3.35413 -0.685958
3.26715 -0.909184
3.24568 -0.838506
3.17484 -0.94835
3.20518 -0.780827
3.20116 -0.807215
3.22234 -0.752945
3.22015 -0.820217
3.214 -0.919368
3.21317 -0.946634
3.23762 -0.85799
3.25588 -0.802878
3.22445 -0.937235
3.21675 -0.972367
3.21977 -0.957391
3.23875 -0.836275
3.21943 -0.826226
3.22809 -0.821499
3.17728 -1.04344
3.23171 -1.00028
3.26345 -0.95833
3.23929 -1.04249
3.22936 -1.05615
3.2577 -0.959609
3.21381 -1.07547
3.20262 -1.07123
3.19944 -1.00515
3.19603 -0.956785
3.21149 -0.856895
3.2034 -0.823675
3.20452 -0.783092
3.20461 -0.806829
3.1807 -0.995005
3.22658 -0.930626
3.24923 -0.948686
3.26741 -1.03743
3.33297 -0.939776
3.34791 -1.01582
3.39487 -1.00006
3.4512 -0.917128
3.47958 -0.843668
3.47718 -0.859634
3.39747 -1.09587
3.41758 -0.977803
3.37809 -1.02822
3.41668 -0.821771
3.39848 -0.815833
3.2957 -1.04557
3.23125 -1.09605
3.24844 -0.918906
3.17394 -1.02075
3.12282 -1.0416
3.12836 -0.970792
3.08465 -1.01304
3.06602 -0.969559
3.06308 -0.917654
3.0742 -0.778394
3.03006 -0.87937
3.02697 -0.817043
2.97102 -0.884483
2.94437 -0.878405
2.87976 -0.970698
2.89618 -0.813898
2.88261 -0.820148
2.87016 -0.813112
2.86261 -0.809607
2.82305 -0.909335
2.89469 -0.664409
2.89945 -0.648944
2.81634 -0.89229
2.81693 -0.866645
2.83335 -0.864799
2.86381 -0.872205
2.9312 -0.79815
2.91925 -0.950292
2.99784 -0.823129
2.93262 -1.04427
2.96505 -0.9372
2.97519 -0.916723
3.01907 -0.834905
3.03807 -0.821376
3.01894 -0.909349
3.01078 -0.976994
3.04053 -0.833635
3.02703 -0.878603
2.98975 -0.97815
2.9637 -1.04952
2.99797 -0.917135
2.92573 -1.08159
2.9113 -1.06294
2.93827 -0.970611
2.96509 -0.87187
2.95636 -0.862983
2.92889 -0.861324
2.89406 -0.819851
2.852 -0.808029
2.79144 -0.868893
2.7764 -0.769115
2.75065 -0.77801
2.69083 -0.876374
2.7106 -0.735721
2.71327 -0.660545
2.70547 -0.626011
2.70218 -0.638543
2.70235 -0.67466
2.70843 -0.757017
2.78628 -0.628758
2.80637 -0.692919
2.85996 -0.53356
2.80327 -0.730317
2.78262 -0.590202
2.71251 -0.688506
2.69037 -0.625905
2.64582 -0.775687
2.71451 -0.66992
2.72312 -0.771027
2.74008 -0.726864
2.74129 -0.743864
2.74795 -0.805309
2.7827 -0.827059
2.83891 -0.692782
2.80963 -0.734181
2.76562 -0.849689
2.80272 -0.750322
2.76281 -0.818633
2.75282 -0.725834
2.7394 -0.684613
2.72992 -0.613466
2.67056 -0.725603
2.6783 -0.648151
2.65232 -0.679532
2.6433 -0.665263
2.6517 -0.622922
2.65292 -0.531225
2.6327 -0.538387
2.66077 -0.423003
2.66533 -0.458079
2.67585 -0.486161
2.67438 -0.496478
2.6965 -0.379301
2.65285 -0.593559
2.67355 -0.487787
2.6579 -0.58696
2.64691 -0.576302
2.62289 -0.595493
2.6353 -0.451033
2.61401 -0.56241
2.63523 -0.428897
2.63624 -0.43385
2.64054 -0.486018
2.67951 -0.400081
2.6807 -0.460545
2.6675 -0.531386
2.67172 -0.540087
2.70697 -0.465012
2.69879 -0.637035
2.72038 -0.649702
2.73502 -0.674016
2.74206 -0.693868
2.75192 -0.659042
2.75255 -0.651895
2.76068 -0.685675
2.77351 -0.643331
2.78718 -0.585462
2.78785 -0.617121
2.80574 -0.633941
2.8196 -0.646747
2.84273 -0.577854
2.82643 -0.666361
2.87252 -0.465631
2.82118 -0.623257
2.81194 -0.49767
2.78553 -0.574476
2.77698 -0.562999
2.77419 -0.552989
2.761 -0.697655
2.76949 -0.687196
2.80823 -0.580848
2.78595 -0.815214
2.83731 -0.770691
2.88075 -0.691619
2.89526 -0.734356
2.87382 -0.834623
2.93014 -0.709984
2.93718 -0.738933
2.93652 -0.779538
2.9478 -0.736515
2.88941 -0.886772
2.90842 -0.744494
2.91485 -0.687643
2.88157 -0.762872
2.86615 -0.775389
2.83697 -0.802416
2.8494 -0.662326
2.80657 -0.749917
2.76104 -0.846406
2.8017 -0.712734
2.78009 -0.795413
2.78938 -0.798849
2.79871 -0.845026
2.83909 -0.816472
2.8859 -0.696632
2.88563 -0.695642
2.87796 -0.738826
2.85795 -0.846277
2.91205 -0.739991
2.84116 -0.928826
2.85287 -0.787106
2.76345 -1.00219
2.80881 -0.884264
2.85905 -0.751109
2.86131 -0.832377
2.90487 -0.737834
2.89076 -0.823049
2.89789 -0.878245
2.89485 -0.947343
2.90615 -0.928879
2.91575 -0.993492
2.94409 -1.02121
2.94987 -1.05241
2.93451 -1.05589
2.86294 -1.10877
2.8741 -1.00845
2.93224 -0.842949
2.96987 -0.744593
2.91257 -0.87208
2.80956 -1.06267
2.88129 -0.794018
2.84702 -0.859042
2.85548 -0.85828
2.87483 -0.725403
2.86674 -0.678501
2.84982 -0.65705
2.81211 -0.597302
2.77507 -0.633289
2.78585 -0.579429
2.76253 -0.623485
2.75484 -0.549023
2.73466 -0.557966
2.70044 -0.656865
2.67686 -0.70543
2.70391 -0.603976
2.63924 -0.818493
2.64259 -0.775326
2.6444 -0.788529
2.69583 -0.679992
2.67676 -0.80084
2.70723 -0.728677
2.66491 -0.85283
2.67467 -0.771402
2.69912 -0.703825
2.73389 -0.554438
2.70223 -0.636118
2.66049 -0.735248
2.64561 -0.718066
2.62268 -0.79239
2.60779 -0.841826
2.64274 -0.748622
2.64792 -0.810129
2.61773 -0.911579
2.6281 -0.87157
2.64226 -0.850017
2.67951 -0.783749
2.67577 -0.836433
2.68877 -0.856271
2.67693 -0.934662
2.70951 -0.774407
2.63271 -0.919331
2.65868 -0.819922
2.6435 -0.877876
2.55825 -1.0792
2.59033 -0.972906
2.56878 -1.06941
2.61928 -0.991183
2.63461 -0.989533
2.65146 -0.956806
2.64817 -0.967645
2.59215 -1.07723
2.60763 -1.02949
2.59102 -1.07119
2.58911 -1.05987
2.54924 -1.12441
2.58466 -0.964138
2.50075 -1.08969
2.60171 -0.816164
2.62656 -0.789955
2.59139 -0.896666
2.58705 -0.873465
2.51173 -0.988984
2.57104 -0.766451
2.48975 -0.934153
2.51351 -0.855307
2.51787 -0.801411
2.475 -0.904618
2.50761 -0.801996
2.50248 -0.790418
2.45193 -0.863752
2.47738 -0.7768
2.47625 -0.702223
2.42838 -0.801874
2.43758 -0.749747
2.40891 -0.765203
2.37451 -0.826594
2.40015 -0.691764
2.37423 -0.738205
2.39182 -0.753333
2.39618 -0.842391
2.38988 -0.869488
2.40076 -0.88233
2.45155 -0.745103
2.4473 -0.78862
2.43426 -0.814832
2.42081 -0.893948
2.37031 -0.995653
2.37615 -0.97032
2.35229 -1.00127
2.38833 -0.937229
2.37446 -0.984904
2.35702 -1.03921
2.41589 -0.873263
2.37139 -0.947907
2.43568 -0.760589
2.41625 -0.795836
2.34955 -0.894028
2.36006 -0.805394
2.30812 -0.875196
2.3489 -0.73816
2.33658 -0.754796
2.28356 -0.873612
2.30116 -0.809634
2.31646 -0.770494
2.3291 -0.681633
2.27765 -0.791352
2.31226 -0.675876
2.29608 -0.744077
2.26292 -0.841979
2.31398 -0.713737
2.35154 -0.654504
2.37082 -0.624541
2.36016 -0.668287
2.35677 -0.710611
2.32186 -0.814135
2.35666 -0.737759
2.336 -0.736775
2.30362 -0.779551
2.27731 -0.834302
2.34961 -0.705875
2.36829 -0.797695
2.43636 -0.665901
2.42559 -0.786544
2.41785 -0.840779
2.41421 -0.79275
2.33971 -0.970589
2.35531 -0.966094
2.38911 -0.903337
2.39792 -0.880031
2.36734 -0.905129
2.36476 -0.846589
2.36273 -0.752099
2.34588 -0.793588
2.33553 -0.889279
2.30934 -0.956247
2.333 -0.827701
2.30086 -0.837692
2.30473 -0.831731
2.31262 -0.827933
2.31377 -0.820033
2.34489 -0.651236
2.29052 -0.772559
2.3081 -0.72632
2.31297 -0.701216
2.30865 -0.771082
2.32046 -0.816406
2.36779 -0.805633
2.40262 -0.841294
2.41346 -0.942907
2.46892 -0.870785
2.47053 -0.848325
2.42406 -0.909554
2.43757 -0.810442
2.4396 -0.741938
2.45909 -0.580407
2.37178 -0.840215
2.42513 -0.699569
2.42034 -0.69834
2.39377 -0.759769
2.42549 -0.679912
2.45052 -0.642593
2.47062 -0.667628
2.41676 -0.803352
2.3575 -0.91289
2.38087 -0.829596
2.42498 -0.719128
2.38967 -0.888459
2.38338 -0.962259
2.34643 -1.02708
2.38868 -0.913026
2.43421 -0.841242
2.44935 -0.868113
2.42715 -0.956275
2.47849 -0.790165
2.35895 -0.925511
2.33615 -0.891821
2.3516 -0.770241
2.35545 -0.77882
2.36447 -0.749702
2.37292 -0.771757
2.41714 -0.693542
2.40391 -0.846412
2.41448 -0.889026
2.42833 -0.91633
2.4603 -0.899597
2.46752 -0.896899
2.42627 -1.01112
2.4137 -1.01903
2.5134 -0.734277
2.49986 -0.81065
2.47949 -0.847875
2.44295 -0.912738
2.40198 -1.01079
2.47138 -0.848615
2.45856 -0.869837
2.422 -0.885105
2.39589 -0.923674
2.42668 -0.834155
2.41232 -0.872069
2.40773 -0.900679
2.37938 -0.941718
2.39259 -0.869387
2.39517 -0.845413
2.37133 -0.909994
2.41909 -0.80616
2.44881 -0.769387
2.38121 -0.913454
2.37923 -0.885634
2.34811 -0.935717
2.36857 -0.854864
2.35482 -0.874512
2.37994 -0.816371
2.42816 -0.678337
2.37741 -0.76832
2.37497 -0.737312
2.37396 -0.773239
2.38083 -0.809459
2.37655 -0.872346
2.41304 -0.856059
2.4018 -0.985954
2.41131 -1.04398
2.46313 -1.04315
2.48313 -1.02413
2.47662 -1.04438
2.4426 -1.10097
2.47598 -0.992232
2.46682 -0.993124
2.40609 -1.06701
2.38988 -1.04356
2.39655 -0.945624
2.36653 -0.996637
2.35487 -1.03989
2.38618 -1.00953
2.43661 -0.886613
2.31243 -1.10128
2.30393 -1.02521
2.28398 -0.981289
2.29398 -0.886909
2.31179 -0.769676
2.20831 -0.991347
2.25175 -0.823113
2.17129 -0.985857
2.20101 -0.920358
2.23684 -0.865513
2.25137 -0.916956
2.25754 -0.982981
2.31697 -0.902133
2.31473 -0.952695
2.33213 -0.92643
2.2674 -1.02214
2.21497 -1.04887
2.1968 -1.03334
2.24599 -0.8948
2.24935 -0.861512
2.22747 -0.887392
2.2167 -0.870864
2.17127 -0.904708
2.13343 -0.882036
2.11298 -0.840233
2.08856 -0.867087
2.06549 -0.884803
2.00073 -0.984949
1.99623 -0.986243
2.01694 -0.986895
2.05372 -0.976734
2.14064 -0.873216
2.09935 -1.02007
2.17708 -0.90383
2.15389 -0.987008
2.16313 -0.936253
2.11792 -0.9917
2.12171 -0.955936
2.1448 -0.895581
2.13409 -0.909661
2.10902 -0.928944
2.0947 -0.906495
2.08111 -0.860011
2.03472 -0.885306
2.00899 -0.866839
2.01342 -0.802072
1.98841 -0.79623
2.01402 -0.699217
1.98267 -0.787687
1.96549 -0.84481
2.01161 -0.822557
2.03644 -0.876879
2.08614 -0.865267
2.10278 -0.950343
2.10997 -0.96572
2.1389 -0.889328
2.12607 -0.950902
2.17322 -0.906565
2.20256 -0.878037
2.20952 -0.869669
2.15034 -0.939782
2.16259 -0.902525
2.21148 -0.794469
2.22059 -0.785384
2.2018 -0.78586
2.14604 -0.840816
2.15297 -0.838251
2.11547 -0.936609
2.16758 -0.858948
2.19725 -0.838556
2.16598 -0.905174
2.135 -0.934965
2.13035 -0.891216
2.14507 -0.884355
2.1085 -0.962554
2.11112 -0.978363
2.08892 -0.981509
2.07451 -0.968775
2.09308 -0.874643
2.1097 -0.842585
2.14287 -0.756872
2.14313 -0.683593
2.07239 -0.791725
2.05037 -0.78914
2.04981 -0.761608
2.06281 -0.732281
2.00991 -0.821972
2.04667 -0.748543
2.02137 -0.804763
1.96685 -0.89993
2.02246 -0.722777
1.96845 -0.770104
1.92273 -0.818049
1.90698 -0.867672
1.91279 -0.850061
1.92929 -0.832469
1.95016 -0.857545
1.98959 -0.806048
2.03045 -0.747835
1.98831 -0.841997
1.99743 -0.814799
1.98583 -0.799296
1.93669 -0.815413
1.94613 -0.767431
1.92423 -0.729354
1.86388 -0.742076
1.85127 -0.691646
1.84317 -0.705505
1.82751 -0.747778
1.86756 -0.672506
1.8831 -0.657922
1.88089 -0.647368
1.8944 -0.661077
1.86922 -0.736557
1.87535 -0.747582
1.88001 -0.720377
1.87295 -0.741906
1.8508 -0.767292
1.81681 -0.82111
1.82013 -0.824657
1.84388 -0.773281
1.81712 -0.8599
1.88138 -0.800171
1.90389 -0.814315
1.90714 -0.860047
1.9042 -0.837066
1.89214 -0.823183
1.85554 -0.826833
1.85387 -0.812425
1.8554 -0.852581
1.90981 -0.79791
1.89539 -0.806664
1.84554 -0.88649
1.84775 -0.920877
1.87539 -0.854743
1.88723 -0.846577
1.87843 -0.88706
1.83202 -0.991982
1.87545 -0.918553
1.77485 -1.05741
1.76712 -1.04226
1.78082 -1.00696
1.76699 -1.02505
1.71182 -1.10826
1.78823 -1.01948
1.81413 -0.96814
1.82061 -0.905796
1.83729 -0.850243
1.83825 -0.881591
1.81935 -0.915707
1.82998 -0.870368
1.78504 -0.903253
1.72893 -0.980991
1.74715 -0.907154
1.67727 -0.98166
1.69459 -0.98334
1.71564 -0.976418
1.73854 -0.959395
1.75261 -0.939856
1.74289 -0.951507
1.73332 -0.938429
1.68157 -0.982366
1.65041 -0.996334
1.61367 -1.01947
1.61836 -0.992591
1.60752 -1.02205
1.63986 -0.99467
1.7146 -0.877929
1.68802 -0.90033
1.68726 -0.862219
1.71883 -0.82368
1.7025 -0.911479
1.77683 -0.835489
1.76352 -0.909392
1.79812 -0.852817
1.73721 -0.916065
1.73083 -0.937199
1.70502 -0.972232
1.69074 -0.982555
1.69837 -0.95531
1.67988 -1.0142
1.70934 -1.00954
1.75686 -0.955516
1.72526 -1.02664
1.74271 -0.985722
1.69421 -1.01848
1.69047 -0.979489
1.62728 -1.00925
1.63119 -0.922668
1.56863 -0.955921
1.51651 -0.974111
1.51042 -0.953789
1.50501 -0.914904
1.50971 -0.865623
1.46615 -0.897859
1.51844 -0.830316
1.50839 -0.850011
1.52762 -0.836474
1.52489 -0.826394
1.51305 -0.857784
1.52021 -0.89657
1.52935 -0.918526
1.60172 -0.780083
1.54951 -0.834592
1.51637 -0.821007
1.52634 -0.804956
1.54559 -0.808774
1.51329 -0.870969
1.48081 -0.889852
1.44678 -0.939208
1.44814 -0.972239
1.48339 -0.968709
1.48691 -0.993044
1.50293 -0.963059
1.49044 -0.948688
1.48765 -0.957079
1.52415 -0.913729
1.49107 -0.929672
1.49701 -0.874971
1.40773 -0.93027
1.41229 -0.856995
1.37012 -0.872994
1.37897 -0.835873
1.39412 -0.80373
1.36921 -0.829625
1.38607 -0.830515
1.3486 -0.885386
1.40305 -0.844019
1.42248 -0.838275
1.43602 -0.848173
1.36753 -0.940754
1.38717 -0.930563
1.38129 -0.942143
1.38176 -0.924327
1.36804 -0.925277
1.35027 -0.920572
1.30902 -0.93366
1.32195 -0.883687
1.28398 -0.92266
1.29003 -0.899263
1.29225 -0.885957
1.25149 -0.951051
1.2631 -0.954236
1.27418 -0.979187
1.30994 -0.96
1.38378 -0.906017
1.42112 -0.907007
1.37146 -0.99637
1.40842 -0.972498
1.39501 -0.99556
-0.384264 0.626992
1.41598 -0.960605
1.38178 -0.996468
1.35288 -0.99927
1.34174 -0.968258
1.30038 -0.998955
1.33555 -0.972087
1.32101 -0.986876
1.36495 -0.938074
1.36137 -0.942055
1.29315 -0.993296
1.29265 -0.974458
1.33032 -0.931442
1.35565 -0.905202
1.37992 -0.921306
1.38763 -0.929347
1.36343 -0.966183
1.33201 -1.01537
1.35839 -0.994503
1.34375 -0.990148
1.35855 -0.972989
1.35854 -0.97886
1.35035 -0.983746
1.38211 -0.934932
1.32928 -0.981075
1.32922 -0.993484
1.36278 -0.957933
1.30072 -1.00757
1.34159 -0.955846
1.32142 -1.00522
1.40327 -0.910344
1.35013 -0.978963
1.3586 -0.96534
1.31414 -0.994032
1.31528 -0.962201
1.29878 -0.966552
1.24271 -1.00012
1.27298 -0.959251
1.26581 -0.955132
1.31435 -0.902049
1.31911 -0.925966
1.32198 -0.941639
1.2976 -0.990844
1.35991 -0.94892
1.38202 -0.93585
1.3763 -0.910017
1.36976 -0.871537
1.41834 -0.812684
1.40007 -0.878706
1.44374 -0.845486
1.4093 -0.879258
1.40991 -0.854414
1.41955 -0.855748
1.43806 -0.82516
1.47543 -0.80185
1.42127 -0.920267
1.42848 -0.948563
1.45311 -0.898819
1.44878 -0.86592
1.36461 -0.952635
1.3483 -0.946972
1.35914 -0.912907
1.33039 -0.94605
1.33945 -0.951306
1.38371 -0.887528
1.32405 -0.966066
1.3755 -0.924498
1.40752 -0.875774
1.32202 -0.944953
1.31769 -0.92559
1.26896 -0.952088
1.23103 -0.967122
1.25749 -0.926546
1.27585 -0.906061
1.29049 -0.905822
1.27416 -0.943377
1.2894 -0.922234
1.2939 -0.917646
1.2769 -0.930024
1.37935 -0.864233
1.35455 -0.926165
1.32289 -0.974792
1.27937 -1.00858
1.25445 -1.0172
1.25875 -0.971223
1.23026 -0.98916
1.21433 -0.990701
1.17636 -0.996363
1.12734 -1.04356
1.16627 -1.00335
1.15038 -1.01936
1.14122 -1.02942
1.17027 -0.982395
1.13007 -0.994602
1.0904 -0.991534
1.11462 -0.920363
1.06883 -0.935373
1.07269 -0.916732
1.03482 -0.919346
1.05396 -0.898954
1.05911 -0.90209
1.08704 -0.901907
1.0628 -0.959068
1.1608 -0.891488
1.15817 -0.902261
1.16401 -0.896622
1.13791 -0.911268
1.14356 -0.9233
1.17462 -0.915013
1.20687 -0.939251
1.24939 -0.951534
1.22577 -0.987644
1.26502 -0.956285
-0.348004 0.653891
1.17801 -1.05036
1.18022 -1.05755
1.21711 -0.995345
1.19909 -1.00976
-0.358244 0.74889
1.17016 -0.993481
1.08988 -1.01897
1.13685 -0.945503
-0.268523 0.700245
-0.24424 0.720222
-0.267923 0.709615
-0.367786 0.668898
-0.395609 0.683429
1.15879 -0.972529
-0.321844 0.760266
-0.251281 0.785981
-0.211129 0.769728
-0.192032 0.744298
-0.191248 0.725128
1.07006 -0.932663
1.02318 -0.943085
1.01459 -0.945769
0.985605 -0.991129
-0.271644 0.711331
-0.216403 0.733107
-0.220754 0.713963
-0.202303 0.710377
1.02235 -0.913288
-0.176659 0.65517
0.994683 -0.871542
-0.168207 0.627493
-0.17652 0.63698
0.971333 -0.842421
-0.17486 0.600582
0.969356 -0.82607
0.938351 -0.849323
-0.139884 0.591771
0.997488 -0.866288
1.01237 -0.865399
-0.208399 0.615203
1.05079 -0.934363
-0.213147 0.681705
-0.203951 0.709298
1.04224 -0.952343
1.04585 -0.921457
-0.224038 0.672283
-0.209346 0.665115
0.968882 -0.915202
0.98156 -0.89005
0.974533 -0.882565
0.984585 -0.888508
0.991489 -0.888406
0.975987 -0.903024
-0.256148 0.672011
0.997817 -0.887397
-0.2727 0.658929
0.981898 -0.90611
-0.220402 0.683649
-0.233367 0.703618
-0.205052 0.715598
0.93048 -0.946266
0.958941 -0.913945
-0.229125 0.683477
-0.296872 0.622245
-0.263986 0.664909
-0.282915 0.654451
0.989433 -0.891117
-0.2738 0.643673
0.94624 -0.878931
-0.22852 0.700798
0.903907 -0.907668
-0.160314 0.736859
-0.17995 0.717683
-0.243151 0.672042
0.941476 -0.921674
-0.247532 0.704859
-0.253531 0.727238
-0.2877 0.7377
-0.313062 0.749835
-0.319813 0.771664
-0.287595 0.787654
-0.272975 0.781883
0.96113 -0.993087
-0.198741 0.788816
-0.263809 0.737521
1.00316 -0.945403
-0.307601 0.717182
-0.295889 0.708195
-0.303268 0.66951
-0.236711 0.691366
-0.233842 0.681354
-0.300849 0.622405
-0.298316 0.663526
-0.263355 0.70613
-0.25498 0.692135
-0.220347 0.694119
-0.243432 0.692487
-0.22219 0.740559
-0.229108 0.738065
-0.194932 0.740856
-0.230993 0.730085
-0.204094 0.76201
0.859585 -0.961069
-0.206772 0.812405
-0.23425 0.798968
-0.244584 0.817216
-0.236821 0.837639
-0.238731 0.831552
-0.240689 0.764582
-0.112738 0.788831
-0.100461 0.770984
-0.0947488 0.770334
-0.104797 0.781873
-0.111297 0.797488
-0.0477217 0.829079
-0.0727732 0.829187
-0.119548 0.812071
-0.106535 0.831092
-0.111497 0.802854
-0.0836258 0.786555
-0.0588681 0.775839
-0.0562056 0.77069
-0.0344465 0.796173
-0.0347847 0.828813
-0.0433153 0.817476
-0.0146478 0.814814
0.0452017 0.806311
-0.00171485 0.759447
0.0537973 0.761042
-0.00903646 0.735733
-0.00145057 0.718192
0.0298171 0.730615
-0.0153072 0.722221
-0.0337557 0.720043
0.0185982 0.755111
-0.0283671 0.717675
0.596861 -0.85746
-0.056135 0.673986
-0.0279495 0.714095
-0.0444029 0.714099
-0.0290346 0.755732
-0.06199 0.741513
-0.0246265 0.733439
0.562971 -0.913409
-0.0585689 0.760503
-0.0892932 0.779715
-0.135506 0.804693
-0.145313 0.81744
-0.149973 0.814868
-0.150169 0.822051
-0.125808 0.839758
-0.143638 0.844033
-0.123191 0.853285
-0.103705 0.851883
-0.0419976 0.847359
-0.0671367 0.833279
-0.0540205 0.840956
-0.141186 0.809953
-0.135025 0.833239
-0.151041 0.827514
-0.163271 0.809774
-0.101784 0.836258
-0.161311 0.805276
-0.0755123 0.830354
-0.129701 0.787934
-0.154018 0.772251
-0.133102 0.80958
-0.187893 0.811233
-0.167987 0.836539
-0.164841 0.817075
-0.14059 0.819578
-0.151317 0.810171
-0.165249 0.799216
-0.158583 0.814627
-0.173217 0.817388
-0.225495 0.78316
-0.176647 0.79974
-0.1722 0.797746
-0.146811 0.817041
-0.172489 0.784148
-0.151349 0.760345
-0.120721 0.777571
-0.106345 0.798334
-0.0884508 0.820108
-0.0931705 0.82504
-0.119158 0.835207
-0.0596925 0.84934
-0.129501 0.826812
-0.0960227 0.839447
-0.0936735 0.826004
-0.0816467 0.823566
-0.073978 0.823197
-0.087936 0.818612
-0.0914217 0.836083
-0.094374 0.855379
-0.103026 0.848138
-0.112538 0.839346
-0.0564236 0.840591
-0.090093 0.807452
-0.11534 0.771999
-0.104665 0.772285
-0.09703 0.768875
-0.0970982 0.760735
-0.059195 0.756587
-0.0474013 0.754565
-0.0152563 0.782898
-0.0256284 0.781588
-0.0198504 0.804367
-0.0228583 0.803663
-0.0468583 0.824174
-0.0486552 0.825474
-0.00236372 0.850018
0.0153972 0.857163
-0.0807863 0.81162
-0.0548105 0.82182
-0.0714165 0.791615
-0.115763 0.788135
-0.0570855 0.815626
-0.0602869 0.787265
0.0202829 0.790334
0.0870801 0.810443
-0.0103597 0.795706
-0.045432 0.775816
-0.0727933 0.747076
-0.119902 0.709824
-0.095157 0.715626
-0.0932145 0.716153
-0.0871625 0.729421
-0.0916162 0.77074
-0.112482 0.789958
-0.13632 0.798429
-0.128912 0.822466
-0.165212 0.817166
-0.149921 0.820983
-0.15838 0.80463
-0.167921 0.791131
-0.148949 0.801646
-0.152027 0.796678
-0.128137 0.783028
-0.101665 0.798482
-0.189159 0.776114
-0.204092 0.805991
-0.122897 0.861433
-0.166592 0.828317
-0.188719 0.794038
-0.194712 0.77233
-0.156493 0.75785
-0.177676 0.736338
-0.0975269 0.783034
-0.123409 0.792829
-0.132773 0.809333
-0.209049 0.762917
-0.154734 0.784704
-0.170748 0.772124
-0.154509 0.778674
-0.12304 0.796268
-0.13363 0.809168
-0.0959377 0.811747
-0.116643 0.78111
-0.155625 0.757901
-0.109319 0.798872
-0.100779 0.822559
-0.159123 0.812136
-0.139829 0.833094
-0.144419 0.815686
-0.0787565 0.844442
-0.065765 0.842144
-0.155717 0.781926
-0.0817498 0.819552
-0.109154 0.804421
-0.158079 0.767177
-0.141669 0.79172
-0.14705 0.778692
-0.111186 0.779942
-0.0343355 0.816188
-0.0696089 0.809142
-0.107224 0.806875
-0.12223 0.803563
-0.158475 0.782835
-0.185406 0.759737
-0.194158 0.751797
-0.129839 0.793388
-0.164751 0.766542
-0.139649 0.782326
-0.146838 0.77664
-0.143339 0.788555
-0.151326 0.827097
-0.214492 0.807944
-0.14358 0.854584
-0.138607 0.891017
-0.173596 0.875632
-0.208039 0.855741
-0.125593 0.877294
-0.146069 0.856595
-0.107242 0.877894
-0.159392 0.816332
-0.137001 0.802952
-0.153516 0.765215
-0.18617 0.720738
-0.0994369 0.757028
-0.179262 0.715937
-0.177876 0.680464
-0.118749 0.716342
