# Supplementary material for: Stochastic bond dynamics facilitates alignment of malaria parasite at erythrocyte membrane upon invasion
Source: eLife. 2020 May 18;9:e56500. doi: 10.7554/eLife.56500 (PMC7269671; doi:10.7554/eLife.56500)
Supplement: Figure 2—source data 1. [file elife-56500-fig2-data1.zip › PARA_POSITIONS/pos78.dat]

2.50178 0.720866
2.50677 0.722827
2.54407 0.713415
2.5329 0.727389
2.46895 0.805356
2.42269 0.855459
2.4897 0.718674
2.47622 0.757645
2.51354 0.695493
2.51455 0.697375
2.48914 0.707074
2.49618 0.616904
2.48602 0.630724
2.51719 0.651229
2.55312 0.625437
2.53118 0.699477
2.50702 0.717653
2.5041 0.719179
2.50696 0.719704
2.52779 0.717093
2.53684 0.7592
2.59214 0.641795
2.54076 0.719798
2.51421 0.769734
2.53009 0.701448
2.50322 0.752987
2.56084 0.632542
2.56659 0.680404
2.56644 0.6681
2.57807 0.675013
2.56019 0.688458
2.49172 0.824424
2.51511 0.793548
2.46169 0.881709
2.47466 0.823332
2.53165 0.698316
2.49129 0.755644
2.46402 0.756857
2.44615 0.721872
2.44934 0.739464
2.42547 0.830309
2.46567 0.726962
2.49121 0.710367
2.46833 0.779591
2.49858 0.745922
2.50727 0.73256
2.47283 0.838872
2.51165 0.734252
2.50889 0.727992
2.4794 0.801912
2.47752 0.848256
2.49354 0.793242
2.46955 0.825654
2.51358 0.748
2.46212 0.783351
2.49381 0.71212
2.53089 0.683915
2.5325 0.669446
2.52268 0.66212
2.57575 0.554271
2.53463 0.640829
2.47637 0.628529
2.45636 0.61946
2.46043 0.645048
2.48338 0.66926
2.46054 0.663212
2.44525 0.655812
2.39188 0.755397
2.41391 0.684395
2.40928 0.696325
2.43091 0.732288
2.46844 0.693614
2.46202 0.684093
2.44269 0.745374
2.49708 0.585938
2.43931 0.684884
2.40782 0.752108
2.48126 0.644212
2.50603 0.604737
2.4228 0.758374
2.42224 0.757529
2.45482 0.733109
2.48828 0.697222
2.44873 0.75727
2.49239 0.721147
2.47391 0.747254
2.51921 0.672886
2.51435 0.73011
2.52056 0.708079
2.48528 0.743632
2.48697 0.756898
2.53078 0.674792
2.50615 0.700819
2.4678 0.713547
2.42431 0.735917
2.46462 0.627115
2.45483 0.668225
2.42991 0.693209
2.44353 0.633337
2.4693 0.625729
2.3968 0.846795
2.42245 0.844835
2.53049 0.727593
2.52662 0.801162
2.52668 0.814463
2.4915 0.895671
2.46888 0.97828
2.50268 0.943988
2.49501 0.953765
2.51397 0.903762
2.48183 0.979277
2.53989 0.851945
2.53512 0.890637
2.56153 0.802513
2.56196 0.739678
2.50777 0.836765
2.55071 0.777967
2.54182 0.796245
2.56274 0.807318
2.58977 0.775523
2.53695 0.933904
2.58211 0.881001
2.60328 0.81918
2.56003 0.887324
2.57352 0.868597
2.56964 0.893091
2.59428 0.852653
2.57623 0.914033
2.6133 0.875552
2.66455 0.778468
2.63268 0.818484
2.60597 0.856851
2.61139 0.78956
2.59469 0.808133
2.59604 0.820718
2.58452 0.849897
2.56881 0.838094
2.54867 0.81225
2.52057 0.860028
2.50517 0.865073
2.53088 0.789304
2.51769 0.733665
2.5259 0.7782
2.5262 0.78938
2.54706 0.804408
2.53143 0.761032
2.51602 0.735196
2.5308 0.726086
2.52017 0.779342
2.55926 0.672638
2.56587 0.647848
2.55556 0.711437
2.52789 0.774843
2.53368 0.8387
2.54624 0.799658
2.56248 0.730249
2.56293 0.766364
2.56283 0.774754
2.53794 0.822911
2.50488 0.847212
2.51217 0.8451
2.53317 0.785846
2.49596 0.769079
2.44264 0.735561
2.44608 0.716465
2.47417 0.628845
2.39932 0.74728
2.44037 0.717731
2.4774 0.663986
2.45868 0.738917
2.49709 0.748757
2.44682 0.867225
2.46267 0.833043
2.51283 0.75253
2.4757 0.843668
2.5074 0.812331
2.51422 0.776097
2.53207 0.65085
2.50065 0.660615
2.44814 0.705289
2.45098 0.631098
2.40088 0.713087
2.41969 0.646543
2.39151 0.630171
2.3705 0.625325
2.36327 0.630484
2.41078 0.570806
2.40296 0.656659
2.43356 0.643298
2.45175 0.647499
2.46881 0.622142
2.40272 0.752778
2.48364 0.600085
2.43039 0.719868
2.47799 0.686259
2.51778 0.642622
2.51879 0.669765
2.53018 0.64536
2.54503 0.571049
2.4795 0.676021
2.46116 0.742823
2.46648 0.743973
2.4903 0.685841
2.41831 0.759351
2.37947 0.787299
2.36733 0.78828
2.36992 0.77937
2.4513 0.648976
2.47731 0.613411
2.45812 0.671401
2.45874 0.649254
2.37458 0.767386
2.38005 0.705642
2.35528 0.728836
2.37907 0.664106
2.33554 0.715615
2.29926 0.760575
2.31166 0.636648
2.26819 0.692062
2.27992 0.682263
2.27351 0.734122
2.32226 0.642208
2.36262 0.572712
2.34011 0.677153
2.31298 0.733297
2.34337 0.692918
2.37029 0.633949
2.32888 0.752862
2.40323 0.612672
2.30822 0.791485
2.32295 0.751105
2.37042 0.666836
2.3413 0.763316
2.34118 0.749545
2.36805 0.711425
2.40312 0.620245
2.31417 0.785521
2.27493 0.817495
2.29056 0.754667
2.33658 0.624243
2.26759 0.797154
2.37683 0.59751
2.36347 0.637288
2.34044 0.733553
2.36114 0.768223
2.41495 0.693597
2.40984 0.756146
2.37137 0.835778
2.3136 0.873537
2.34759 0.805896
2.35847 0.766668
2.35268 0.773256
2.31715 0.819898
2.30803 0.793662
2.3209 0.777437
2.26676 0.877227
2.33021 0.825238
2.3661 0.785621
2.35751 0.793235
2.38665 0.757344
2.39972 0.769865
2.46607 0.77277
2.4174 0.893834
2.48334 0.802408
2.47557 0.816941
2.43297 0.873777
2.46811 0.867521
2.41892 0.956104
2.36587 1.02325
2.36675 1.03296
2.42143 0.986126
2.48043 0.854916
2.3997 0.987608
2.39998 0.971115
2.35125 1.00284
2.44432 0.839013
2.3999 0.887704
2.45212 0.852785
2.43192 0.922592
2.44692 0.89261
2.38392 0.924587
2.41396 0.830331
2.38314 0.831479
2.40603 0.83524
2.4035 0.860076
2.43271 0.862442
2.42502 0.88899
2.40345 0.904763
2.40537 0.873605
2.46312 0.780584
2.42996 0.805677
2.38474 0.917081
2.42732 0.83869
2.36289 0.927795
2.34584 0.939835
2.3382 0.907794
2.347 0.84994
2.27224 0.906211
2.30912 0.854703
2.29317 0.869972
2.2987 0.852577
2.30639 0.881926
2.29962 0.910961
2.3106 0.868171
2.33682 0.85922
2.38143 0.835912
2.31132 0.950673
2.35301 0.860349
2.38597 0.786425
2.36387 0.749572
2.37739 0.6634
2.30188 0.815705
2.34154 0.773833
2.35024 0.729931
2.30061 0.846764
2.28669 0.897168
2.38367 0.793447
2.33537 0.889199
2.3473 0.845575
2.38215 0.772424
2.31117 0.864333
2.33833 0.792465
2.28243 0.86004
2.30157 0.797136
2.24608 0.81639
2.24316 0.815594
2.23086 0.811417
2.30858 0.662014
2.17778 0.856454
2.20364 0.83481
2.18474 0.892873
2.17103 0.966276
2.27118 0.86237
2.21486 0.9831
2.21599 0.991506
2.28833 0.924816
2.30084 0.956218
2.24071 0.982093
2.28023 0.883739
2.17884 0.96863
2.1934 0.941516
2.1678 0.965841
2.17699 0.968319
2.16599 0.999537
2.1692 1.00008
2.2061 0.984718
2.11352 1.07735
2.20562 0.975908
2.18268 1.01553
2.0937 1.09975
2.18675 0.975828
2.25366 0.844405
2.09439 1.064
2.16993 0.992029
2.13868 1.04307
2.15999 1.01147
2.15379 1.04305
2.21198 1.03073
2.15823 1.09461
2.14241 1.10619
2.19305 1.05894
2.15349 1.09935
2.1459 1.07076
2.09929 1.09735
2.04053 1.13726
2.09091 1.09509
2.11444 1.10167
2.20815 1.06627
2.17152 1.14138
2.14986 1.14342
2.27891 1.0468
2.20358 1.21404
2.32602 1.10108
2.28673 1.13618
2.26202 1.10758
2.2875 1.08342
2.31108 1.03237
2.25987 1.11968
2.28677 1.09833
2.27231 1.14225
2.25655 1.17237
2.32578 1.0884
2.38847 1.01652
2.3274 1.06666
2.30748 1.04397
2.24983 1.04864
2.27521 1.05189
2.31366 1.01837
2.31453 1.03997
2.29763 1.01405
2.26177 1.02816
2.19566 1.00722
2.14316 1.05075
2.19236 0.999895
2.16828 0.994491
2.18389 0.979251
2.08158 1.0521
2.14712 0.968815
2.07698 0.986741
2.08438 0.956878
1.98593 1.05085
2.07182 0.972828
2.04655 0.996038
2.01886 1.01989
2.03945 0.984127
2.03816 0.996914
1.99813 1.04695
2.06709 0.973403
2.08458 0.972268
2.10108 0.970658
2.08082 0.977549
2.07773 0.919868
2.06276 0.936901
2.08646 0.891276
2.08135 0.887608
2.07637 0.879701
1.91645 1.03403
1.94241 0.956619
1.98358 0.881589
1.91327 0.930099
1.97619 0.90868
2.08858 0.822343
2.03667 0.909725
1.93134 0.992182
1.96082 0.997149
1.9716 0.993261
1.97299 1.00996
2.00694 0.991325
2.0099 1.0043
1.93806 1.09282
1.96691 1.11057
2.00561 1.05354
1.99445 1.08014
1.94535 1.08514
1.92868 1.03788
1.9604 0.991972
1.95672 0.905027
1.93763 0.889117
1.91656 0.895216
1.92148 0.884603
1.90611 0.900011
1.88051 0.902105
1.90909 0.840831
1.89882 0.825916
1.93328 0.778383
1.8951 0.806498
1.92896 0.807976
1.85066 0.922705
1.86792 0.908763
1.85476 0.940391
1.9329 0.897479
1.84872 0.964458
1.86158 0.989094
1.88146 0.967745
1.96048 0.943788
1.91656 0.96156
1.8799 0.971725
1.86782 0.976925
1.86876 0.978887
1.91208 0.977531
1.9084 0.959693
1.95627 0.976262
1.8715 1.0183
1.91827 0.984259
1.89473 1.00205
1.92649 0.985496
1.9533 0.987261
1.98074 0.946845
1.89738 0.958053
1.8565 0.979142
1.85087 1.02451
1.88592 0.991595
1.96039 0.973382
1.97128 0.983487
1.97043 1.00054
1.95222 0.99184
1.98127 0.978387
1.98183 0.974979
1.99926 0.95268
1.98967 0.99298
1.94907 0.996202
1.93987 0.977232
1.81982 1.07486
1.90201 1.04749
1.94689 1.05981
1.95309 1.02128
1.898 1.05306
1.94948 0.967185
1.87982 0.986988
1.90069 0.938683
1.85338 0.958349
1.86003 0.970885
1.89239 0.956998
1.86624 0.977248
1.8683 0.979675
1.83259 1.00557
1.8998 0.956093
1.8802 0.963049
1.89069 0.941114
1.8318 0.951672
1.83935 0.907573
1.87771 0.881527
1.88299 0.920628
1.92866 0.831149
1.95888 0.760468
1.88432 0.822246
1.92048 0.778956
1.97201 0.728935
1.90261 0.745014
1.94797 0.671583
1.89118 0.723176
1.88623 0.718608
1.908 0.753744
1.9002 0.775683
1.92123 0.780239
1.89923 0.827528
1.94889 0.807678
1.90477 0.875436
1.96237 0.841905
1.96428 0.838764
1.99261 0.814636
1.96998 0.837278
1.94318 0.84556
1.9926 0.769801
1.97041 0.768708
1.96574 0.786609
1.93677 0.840384
1.95081 0.82497
2.01933 0.750784
1.90044 0.831437
1.96349 0.764534
1.93143 0.802335
1.96173 0.788423
1.98259 0.827888
1.98948 0.815718
1.92668 0.870383
1.89082 0.888371
1.96867 0.814588
1.93863 0.874032
2.02636 0.815756
2.00548 0.807128
1.99738 0.832348
2.05338 0.819133
2.08357 0.785092
2.05314 0.826341
2.03413 0.836105
2.05155 0.832173
2.06349 0.782147
1.96263 0.872388
1.98703 0.866328
2.0564 0.832511
2.08878 0.819575
2.12772 0.792017
2.12182 0.768467
2.09685 0.755664
2.10454 0.733232
2.10136 0.758564
2.15183 0.680215
2.1511 0.675013
2.14592 0.705987
2.15232 0.632637
2.11279 0.709927
2.16556 0.676927
2.17789 0.694969
2.16893 0.683124
2.12847 0.718098
2.10916 0.747988
2.13562 0.702341
2.12624 0.723042
2.14378 0.706712
2.09121 0.736136
2.10478 0.6964
2.04474 0.742608
2.09041 0.667957
2.07981 0.680401
2.07004 0.717469
2.05938 0.732301
2.0779 0.736461
2.13334 0.672414
2.08837 0.743856
2.15789 0.687027
2.13262 0.770802
2.16259 0.772591
2.23457 0.65787
2.16596 0.75946
2.20688 0.71883
2.11993 0.818675
2.11187 0.818129
2.04694 0.872739
2.03414 0.904144
2.07611 0.895123
2.08884 0.908052
2.1377 0.906576
2.09508 0.961425
2.17227 0.859809
2.1533 0.859396
2.15377 0.863771
2.13751 0.835956
2.1044 0.887238
2.10432 0.889667
2.09997 0.859311
2.09185 0.858963
2.04175 0.907943
2.05257 0.847575
2.09162 0.820143
2.10238 0.844617
2.13724 0.827347
2.15638 0.824266
2.13901 0.851937
2.18041 0.813178
2.14634 0.817804
2.17392 0.758056
2.17358 0.762652
2.11021 0.83158
2.13375 0.886963
2.14084 0.888022
2.27378 0.751485
2.2113 0.824997
2.20182 0.818104
2.21888 0.746479
2.13042 0.821692
2.1014 0.800845
2.16118 0.73176
2.17791 0.721748
2.13565 0.719919
2.08614 0.75072
2.09826 0.752052
2.23069 0.641053
2.1693 0.767948
2.22417 0.758972
2.30206 0.710351
2.29767 0.795907
2.3716 0.703194
2.26858 0.879006
2.25861 0.819552
2.24658 0.810491
2.26248 0.784754
2.29846 0.789984
2.28819 0.790664
2.29692 0.728346
2.2718 0.753211
2.25391 0.768486
2.17919 0.829619
2.2339 0.725133
2.20684 0.74768
2.24116 0.718067
2.23128 0.722957
2.25652 0.708407
2.28596 0.696336
2.33049 0.650493
2.26445 0.747179
2.25222 0.769505
2.27907 0.702301
2.20042 0.801419
2.18654 0.793942
2.19784 0.71286
2.23675 0.650175
2.21261 0.680231
2.21126 0.679824
2.24181 0.626195
2.17117 0.756811
2.16111 0.780283
2.21331 0.708582
2.20621 0.759438
2.21013 0.725956
2.24629 0.679186
2.23987 0.634839
2.18198 0.621452
2.20115 0.564706
2.14204 0.63188
2.14314 0.622792
2.11326 0.657623
2.07192 0.738085
2.07309 0.768507
2.10537 0.736133
2.13385 0.707612
2.18969 0.672607
2.18896 0.704873
2.19964 0.755852
2.18154 0.776749
2.20317 0.740472
2.18739 0.770368
2.20624 0.799354
2.21483 0.845146
2.24887 0.84831
2.31872 0.765547
2.21468 0.822839
2.20667 0.814786
2.17197 0.860379
2.08486 0.983773
2.09221 1.00741
2.09995 1.01661
2.05175 1.05098
2.15672 0.899929
2.08975 1.00098
2.10037 1.03256
2.15526 0.983972
2.20852 0.955784
2.15075 1.04022
2.15933 1.03449
2.26249 0.945397
2.22235 0.965852
2.15739 1.02587
2.17016 0.994528
2.19955 0.952584
2.17761 0.976095
2.18689 0.909773
2.14461 0.973356
2.22326 0.892904
2.29607 0.818581
2.19974 0.969685
2.23394 0.959702
2.21893 0.962927
2.21352 0.972591
2.21222 0.9767
2.22296 0.97019
2.20551 0.982221
2.15366 1.01251
2.19879 0.92358
2.15331 0.949786
2.17112 0.897996
2.09509 0.907719
2.01887 0.97739
2.09413 0.884885
2.10633 0.906539
2.18213 0.812742
2.12435 0.928493
2.15633 0.920656
2.2165 0.865646
2.241 0.818298
2.18724 0.87202
2.08518 0.94443
2.00005 0.937975
1.93423 0.94861
1.99727 0.884952
2.04142 0.900798
2.02485 0.960351
2.00343 1.02654
2.13232 0.930533
2.1815 0.867602
2.10275 0.952475
2.14184 0.946874
2.18907 0.894814
2.18593 0.917816
2.1469 0.938562
2.09495 0.990919
2.06866 0.932945
2.08668 0.842798
2.07475 0.845474
2.09123 0.850769
2.12865 0.799579
2.18584 0.772498
2.22106 0.719246
2.20924 0.770662
2.18203 0.832331
2.17376 0.85611
2.22829 0.817156
2.15625 0.915005
2.17275 0.906433
2.12811 0.934182
2.11708 0.927015
2.07435 0.97487
2.0896 0.953616
2.11546 0.937782
2.06588 0.979332
2.13169 0.900682
2.10078 0.935455
2.09959 0.898022
2.18576 0.804912
2.15715 0.858668
2.10787 0.86585
2.05893 0.865878
2.00169 0.895073
2.05714 0.835898
2.01243 0.863247
2.05216 0.868708
2.11812 0.792174
2.05055 0.85802
2.05709 0.854555
2.05795 0.861846
2.06752 0.86998
2.10927 0.915052
2.15667 0.917512
2.14287 0.952859
2.13056 0.912905
2.06371 0.951251
2.10568 0.882688
2.15561 0.815523
2.14759 0.847609
2.13588 0.867233
2.11736 0.88254
2.12263 0.865684
2.14115 0.877047
2.11974 0.900743
2.07953 0.997936
2.11021 1.02416
2.1799 1.00374
2.2873 0.893589
2.24348 0.959107
2.32687 0.884988
2.37328 0.812194
2.29891 0.924323
2.28328 0.862733
2.24412 0.822105
2.16564 0.865487
2.1564 0.889951
2.19286 0.912824
2.21629 0.899452
2.24167 0.935755
2.29077 0.884552
2.28517 0.984903
2.33884 0.979284
2.37464 0.937047
2.34722 0.946106
2.38635 0.848034
2.31771 0.95235
2.33987 0.872876
2.25954 0.923313
2.28861 0.832991
2.24962 0.884858
2.19846 0.911316
2.22023 0.843433
2.16813 0.872923
2.21013 0.791044
2.25584 0.692836
2.22782 0.758391
2.23435 0.736281
2.23596 0.709598
2.23928 0.757657
2.20503 0.812154
2.21132 0.835581
2.15873 0.944421
2.14481 0.983138
2.19603 0.963723
2.19918 0.928374
2.19602 0.932424
2.26936 0.847781
2.28289 0.796129
2.21998 0.911209
2.25933 0.883131
2.21841 0.952003
2.22236 0.977431
2.24831 0.975985
2.26573 0.91424
2.17777 0.979968
2.2324 0.852971
2.14725 0.910112
2.19083 0.82007
2.15416 0.830339
2.11695 0.824311
2.06645 0.829607
2.12491 0.774928
2.01155 0.900603
2.06712 0.80414
1.97953 0.871274
2.00232 0.808705
1.97379 0.832277
2.03569 0.828672
2.0382 0.86422
1.98773 0.891102
2.09131 0.798551
2.04997 0.896917
2.09211 0.835626
2.11686 0.863789
2.07887 0.938036
2.16195 0.828357
2.09302 0.890841
2.15454 0.814849
2.19644 0.724874
2.09104 0.855509
2.1321 0.803216
2.18388 0.739393
2.14855 0.807127
2.12304 0.849182
2.07237 0.901261
2.12 0.828736
2.08365 0.89711
2.04242 0.916255
2.04009 0.914937
2.05793 0.915436
2.04022 0.959249
1.99483 0.998086
1.97128 1.06037
2.00493 1.05796
2.03008 1.07757
1.95958 1.13459
2.02997 1.0661
2.02516 1.058
2.01683 1.09728
2.05834 1.03654
2.07167 0.987843
2.05959 1.01109
1.9892 1.06991
2.02679 1.00005
2.07197 0.977832
2.03612 0.988185
2.01484 1.03961
2.02699 0.979233
2.02891 0.959934
1.99378 0.967008
1.91085 1.01017
1.89639 1.03206
1.91703 0.989545
1.8885 1.00637
1.90393 0.980974
1.9019 0.971492
1.85995 1.01396
1.9079 0.983006
1.84723 1.02176
1.94399 0.949946
1.92972 0.946943
1.9129 0.943474
1.91727 0.946231
1.8896 0.941524
1.93166 0.929006
1.86802 1.02909
1.96416 0.990706
1.96312 1.00916
2.00057 1.01733
2.05296 0.960689
2.12525 0.880912
1.99971 0.947164
2.0249 0.893861
1.99458 0.900046
1.99496 0.943931
2.04453 0.950126
2.03467 0.987444
2.05245 0.987045
2.081 0.943015
2.00911 0.985568
2.02189 0.909468
1.94915 0.946113
1.9958 0.918906
1.97346 0.924658
1.96231 0.943296
2.00592 0.902247
2.05638 0.84319
2.02772 0.852456
1.97845 0.857135
1.97421 0.83224
1.94552 0.852881
1.95547 0.82009
1.91162 0.870086
1.88902 0.89437
1.89626 0.877359
1.89832 0.865297
1.85403 0.899315
1.95282 0.807373
1.98432 0.755377
1.94846 0.783011
1.9603 0.773708
1.99452 0.75543
1.98627 0.792722
1.95397 0.828231
1.9486 0.84613
1.97539 0.853237
2.03407 0.81471
2.00111 0.87627
2.08139 0.813483
2.01687 0.892658
2.08613 0.808537
2.10156 0.781067
2.04377 0.808368
2.04731 0.813251
2.04587 0.782391
2.04162 0.754679
2.0282 0.771713
1.99675 0.807295
2.01269 0.767382
2.02478 0.809806
1.99738 0.881841
2.0051 0.903053
2.01539 0.878529
2.02956 0.856864
2.04126 0.811375
1.97851 0.853549
2.01687 0.786256
1.99965 0.841969
2.01132 0.833546
1.91896 0.924221
1.96793 0.886856
1.93373 0.93524
1.90102 0.997637
1.9386 0.973021
1.98067 0.92614
2.01332 0.884456
1.96742 0.872381
1.96689 0.839937
1.95876 0.806459
1.9969 0.800974
1.9759 0.853016
1.97891 0.857174
2.03173 0.805075
1.92865 0.915395
1.93096 0.917004
1.98759 0.938689
2.01677 0.978542
2.0476 0.952962
1.99731 1.01878
2.0731 0.979944
2.02562 1.02196
2.10093 0.953942
2.11436 0.945586
2.07679 0.968943
2.1557 0.89401
2.11725 0.957987
2.14139 0.944119
2.17051 0.874802
2.09457 0.961499
2.0787 0.909577
2.12304 0.855074
2.06576 0.908104
2.12098 0.899116
2.20866 0.865328
2.15271 0.962446
2.17988 0.92193
2.18261 0.940529
2.15768 0.987391
2.19025 0.958361
2.24484 0.860018
2.15376 0.976619
2.20047 0.889599
2.11856 0.907964
2.09663 0.8996
2.10882 0.857914
2.16481 0.791057
2.14455 0.868688
2.20003 0.761694
2.14231 0.820783
2.10466 0.893635
2.12413 0.914788
2.17817 0.854641
2.16296 0.818418
2.11547 0.84158
2.0841 0.890965
2.1458 0.852763
2.13334 0.891632
2.18478 0.823093
2.1065 0.903277
2.09087 0.87156
2.14598 0.809765
2.16131 0.765418
2.19477 0.703093
2.11989 0.767431
2.05714 0.805137
2.05163 0.771016
2.06564 0.716478
2.01176 0.773981
2.00922 0.772055
2.04573 0.731754
2.02324 0.75334
2.04602 0.684242
2.03063 0.715562
2.07331 0.694359
2.07716 0.683608
2.03262 0.703105
2.03894 0.702669
1.99321 0.72334
1.99026 0.74346
1.96042 0.786996
1.92313 0.866157
1.97143 0.858829
1.95131 0.902578
1.91405 0.93193
1.99059 0.858427
1.96248 0.838653
2.04011 0.753676
2.02283 0.814837
1.98578 0.820933
1.94126 0.878192
2.01266 0.822995
1.99167 0.893499
2.00754 0.886932
1.96076 0.907296
2.00155 0.874063
1.98148 0.893589
2.02827 0.867589
2.02379 0.838691
2.01612 0.842146
1.96436 0.881234
2.03089 0.84028
1.94317 0.927737
2.0183 0.852863
1.95735 0.908242
2.01877 0.86528
2.0167 0.884594
2.02911 0.877056
2.01374 0.894118
1.99575 0.925488
2.07336 0.845866
1.99622 0.894359
1.99901 0.895734
1.97585 0.9108
1.86719 0.963426
1.934 0.884992
1.92825 0.876824
1.98252 0.830614
1.96332 0.854811
1.96143 0.881085
2.0047 0.820849
2.00446 0.816124
1.99236 0.807088
1.92992 0.888839
1.9207 0.892901
1.90019 0.947102
1.9512 0.914387
2.00667 0.915966
2.09176 0.873628
2.04113 0.932908
2.04207 0.969748
2.09903 0.931867
2.03956 0.967636
2.10591 0.913136
2.05041 0.953008
2.0501 0.931886
2.14719 0.852947
2.07911 0.932142
2.10306 0.891413
2.12026 0.855892
2.13827 0.844867
2.14756 0.847993
2.16567 0.822127
2.20275 0.713156
2.11933 0.775611
2.08147 0.765596
2.10984 0.760597
2.10508 0.799802
2.13865 0.770218
2.11808 0.770608
2.0703 0.809082
2.05185 0.855892
2.02275 0.933875
2.14043 0.848995
2.06585 0.977564
2.16218 0.885312
2.14563 0.88898
2.1678 0.868755
2.19572 0.84815
2.19456 0.883337
2.22616 0.868886
2.19163 0.899594
2.19482 0.860035
2.22291 0.793964
2.21669 0.782094
2.22809 0.735578
2.19524 0.806675
2.22573 0.806383
2.23662 0.837187
2.26278 0.829047
2.13401 0.907161
2.15465 0.832612
2.15424 0.760568
2.16018 0.716477
2.12995 0.69491
2.11356 0.711438
2.0991 0.722507
2.12934 0.658248
2.11379 0.678189
2.12296 0.677105
2.10193 0.70906
2.11719 0.739124
2.0745 0.796069
2.0941 0.766295
2.05529 0.775766
2.08357 0.772908
2.14502 0.756562
2.18024 0.750651
2.16668 0.797108
2.18959 0.820722
2.22006 0.843402
2.2485 0.816396
2.18854 0.879541
2.20624 0.829504
2.21973 0.778473
2.21008 0.729171
2.17361 0.775058
2.20804 0.709696
2.19667 0.686336
2.2133 0.610965
2.18352 0.566294
2.17622 0.551161
2.14039 0.575022
2.08608 0.660017
2.06463 0.678396
2.03522 0.735448
2.11251 0.735964
2.1308 0.778624
2.1465 0.791855
2.17399 0.775362
2.14664 0.85033
2.20427 0.771884
2.1308 0.870594
2.15209 0.815743
2.13715 0.798718
2.1062 0.834073
2.14586 0.777429
2.16475 0.741249
2.14217 0.773132
2.12117 0.76773
2.1815 0.693973
2.09708 0.765606
2.0208 0.852345
2.07817 0.764157
2.07704 0.797068
2.01307 0.865667
2.1324 0.801727
2.15766 0.862174
2.21315 0.847522
2.18431 0.931814
2.23266 0.872514
2.23403 0.845961
2.20381 0.896626
2.30381 0.763764
2.28485 0.808078
2.32642 0.762131
2.29223 0.807815
2.3019 0.800508
2.26107 0.885767
2.29158 0.854022
2.30801 0.877591
2.32168 0.850425
2.33484 0.850642
2.3375 0.808254
2.33108 0.767865
2.26697 0.794614
2.30239 0.722964
2.25272 0.754353
2.27726 0.692269
2.27632 0.704593
2.22829 0.812157
2.25682 0.756642
2.27833 0.691127
2.23012 0.774246
2.2387 0.729081
2.18597 0.77828
2.25284 0.727667
2.20199 0.830227
2.23448 0.801907
2.22141 0.737422
2.20716 0.713916
2.25273 0.671768
2.26621 0.6479
2.23013 0.649452
2.25667 0.559087
2.23545 0.608822
2.22864 0.628062
2.21806 0.685
2.17956 0.793599
2.20481 0.779817
2.25848 0.711228
2.25936 0.74174
2.22973 0.765846
2.20596 0.750517
2.22351 0.694153
2.20012 0.721132
2.18013 0.717528
2.17848 0.703473
2.2523 0.653647
2.23957 0.673113
2.20911 0.748943
2.20425 0.769975
2.20749 0.778638
2.26072 0.725889
2.17627 0.812532
2.20933 0.752333
2.18885 0.802024
2.24439 0.766622
2.23369 0.818844
2.24386 0.833506
2.22403 0.888631
2.22555 0.947402
2.24464 0.947613
2.30833 0.86632
2.22885 0.938351
2.24636 0.893726
2.25524 0.908023
2.24566 0.914807
2.25825 0.883663
2.25009 0.897394
2.23077 0.887391
2.25798 0.824415
2.20831 0.868253
2.2656 0.747208
2.21253 0.7534
2.14024 0.781823
2.1238 0.792191
2.12092 0.768936
2.11165 0.792771
2.14539 0.739027
2.15088 0.758324
2.15843 0.743937
2.14348 0.723386
2.13783 0.676171
2.0751 0.753924
2.14458 0.713535
2.19124 0.649453
2.15274 0.723552
2.1779 0.741622
2.15494 0.788698
2.20712 0.750908
2.19934 0.789743
2.20289 0.790801
2.2048 0.790564
2.1861 0.802424
2.17292 0.828485
2.20025 0.801906
2.20301 0.81271
2.17472 0.777114
2.13432 0.802725
2.14743 0.778406
2.13446 0.722042
2.06516 0.729763
2.10756 0.675701
2.08894 0.699493
2.14321 0.630036
2.05227 0.724259
2.09892 0.624597
2.10935 0.603336
2.06569 0.670961
2.04895 0.734196
2.03281 0.748167
2.06173 0.691416
2.03835 0.759157
2.04765 0.793735
2.07039 0.787206
2.01397 0.813497
2.02305 0.774312
1.99221 0.742396
1.9991 0.698592
2.008 0.691095
2.01569 0.670674
2.02632 0.728089
2.0679 0.755646
2.0785 0.741692
2.08045 0.803455
2.1071 0.830131
2.08946 0.880723
2.11146 0.867554
2.15013 0.779201
2.12287 0.852894
2.08885 0.883585
2.15172 0.812336
2.09753 0.880653
2.10577 0.88859
2.09459 0.966653
2.1161 0.965983
2.12411 1.00092
2.14707 0.973292
2.20389 0.935804
2.11416 1.04996
2.21147 0.927641
2.07771 1.08349
2.11405 1.02522
2.08007 1.02521
2.13838 0.952814
2.13042 0.974388
2.10487 0.930176
2.03619 0.924121
2.06292 0.85365
2.07698 0.811675
2.06957 0.880387
2.11842 0.840844
2.16818 0.779732
2.07526 0.881322
2.07855 0.899334
2.0421 0.936961
2.11771 0.864211
2.01349 1.00519
2.07802 0.928146
2.08336 0.885973
2.10333 0.847349
2.09518 0.855692
2.05299 0.89619
2.04132 0.906813
2.12743 0.792313
2.08795 0.85366
2.06884 0.829899
2.06283 0.814714
2.02422 0.860291
2.08149 0.837875
2.14701 0.729591
2.05663 0.862965
2.06507 0.866385
2.12215 0.851456
2.18885 0.814846
2.20592 0.876504
2.21507 0.860199
2.15843 0.902079
2.08223 0.935632
2.15573 0.814525
2.1425 0.84103
2.21029 0.836669
2.22861 0.846667
2.18691 0.907774
2.2045 0.879005
2.24953 0.818122
2.21666 0.898836
2.2135 0.909922
2.22823 0.889023
2.24858 0.821832
2.24262 0.824078
2.16585 0.945686
2.20053 0.946955
2.24502 0.971394
2.3044 0.978741
2.35795 0.93118
2.29417 1.00186
2.26007 1.02981
2.2804 0.979997
2.32985 0.939853
2.30414 0.991933
2.27376 1.0479
2.30027 0.972127
2.30213 0.951435
2.29624 0.952968
2.2737 0.968737
2.23237 0.94921
2.24785 0.874402
2.26861 0.830367
2.26148 0.808192
2.22489 0.837863
2.26102 0.756842
2.21287 0.747774
2.16688 0.77838
2.14939 0.790915
2.14812 0.77971
2.12843 0.796
2.13464 0.80381
2.09278 0.894909
2.12996 0.920903
2.20555 0.884782
2.22631 0.942474
2.18259 1.01752
2.14796 1.12077
2.25906 1.05912
2.2503 1.11003
2.17957 1.19783
2.24927 1.1061
2.18226 1.15764
2.20045 1.09068
2.26818 0.962933
2.18275 0.964932
2.10878 0.958469
2.08845 0.928441
2.05998 0.964681
2.12288 0.894201
2.12832 0.899627
2.11233 0.934706
2.15295 0.912946
2.21088 0.778248
2.1116 0.901623
2.15855 0.88754
2.16028 0.93435
2.18576 0.904139
2.1451 1.00409
2.1073 0.997405
2.07979 1.00949
2.04911 1.06136
2.10758 0.98698
2.09967 0.984767
2.11727 0.96141
2.1274 0.916151
2.13542 0.826686
2.05943 0.862373
2.02481 0.881558
2.05183 0.809926
1.97768 0.895648
2.03904 0.79089
2.03021 0.807552
2.01906 0.877552
2.04184 0.856708
2.04607 0.897013
2.10692 0.854965
2.06052 0.966104
2.06263 0.965348
2.134 0.908156
2.13505 0.920873
2.15836 0.927534
2.09275 1.01162
2.0769 1.03709
2.11065 0.988266
2.05387 1.02519
2.03476 1.04152
2.05532 0.991704
2.06404 0.939167
2.09125 0.906749
2.05084 0.940112
2.04013 0.905358
2.09312 0.807357
2.10025 0.80243
2.11292 0.794124
2.10131 0.815894
2.11368 0.822816
2.09543 0.836496
2.06951 0.837975
1.99466 0.892374
1.92068 0.88928
1.93216 0.850441
1.9216 0.823097
1.90853 0.837778
1.91417 0.854177
1.90173 0.849092
1.85008 0.878187
1.87048 0.845642
1.86515 0.864002
1.90223 0.861096
1.89651 0.86726
1.85652 0.867889
1.88209 0.849217
1.91021 0.8488
1.88301 0.88272
1.94485 0.835493
1.87393 0.933403
1.92212 0.873667
1.94011 0.800285
1.91221 0.864278
1.94377 0.832668
1.93008 0.828407
1.92504 0.82311
1.89465 0.846673
1.90142 0.827094
1.8828 0.839193
1.909 0.825183
1.94446 0.755778
1.91342 0.769994
1.92939 0.743136
1.94786 0.642119
1.97117 0.578973
1.93978 0.67136
1.89056 0.721702
1.89035 0.693947
1.92855 0.685882
1.94102 0.686364
1.95011 0.719728
1.92113 0.784712
1.89886 0.825063
1.87421 0.891576
1.96857 0.877579
2.02507 0.818014
1.96169 0.87
1.94316 0.85907
1.97621 0.821725
1.95878 0.833894
1.92118 0.856963
1.92909 0.859294
1.93501 0.865843
1.91823 0.906494
1.92774 0.95621
1.9863 0.9212
1.93896 0.955675
1.94257 0.937805
1.8749 0.985008
1.86172 0.989488
1.88691 0.963992
1.87935 0.980556
1.8673 0.993244
1.79001 1.04081
1.83945 1.00454
1.84795 1.02156
1.90006 0.966095
1.86084 0.978505
1.83936 0.976376
1.94905 0.877309
1.92878 0.882629
1.81078 0.995262
1.78969 1.02198
1.77327 1.02143
1.7774 1.03396
1.72947 1.06432
1.68627 1.0652
1.61808 1.07407
1.74806 0.978132
1.7513 0.969213
1.7376 0.971105
1.73813 0.979584
1.74448 0.971079
1.67435 1.01497
1.70443 0.971206
1.5955 1.03847
1.68746 0.999973
1.73081 0.980166
1.63482 1.04178
1.67346 1.01962
1.68233 1.00664
1.6357 1.04685
1.68076 1.01604
1.62221 1.02896
1.63938 1.00918
1.6223 0.986432
1.67221 0.932036
1.66145 0.92722
1.70062 0.904302
1.7189 0.907364
1.67451 0.923189
1.66288 0.921293
1.67166 0.872102
1.64974 0.864172
1.65092 0.861028
1.69315 0.806714
1.5923 0.83928
1.62856 0.813477
1.59791 0.854056
1.65765 0.822674
1.73215 0.786216
1.74228 0.796285
1.72659 0.82165
1.76234 0.854366
1.76681 0.864857
1.74267 0.896481
1.70502 0.968295
1.76401 0.931716
1.7643 0.930829
1.7728 0.90066
1.77404 0.881208
1.79888 0.914867
1.81234 0.925826
1.84376 0.918865
1.83887 0.923278
1.87333 0.900962
1.91744 0.880377
1.88652 0.908539
1.85861 0.927099
1.90214 0.91187
1.89527 0.897471
1.85121 0.886097
1.86189 0.873549
1.92388 0.866128
1.92236 0.890046
1.9005 0.905658
1.96466 0.869789
1.87843 0.945721
1.85038 0.988576
1.88834 0.974222
1.94692 0.929559
1.87393 0.948289
1.85628 0.897805
1.89906 0.815215
1.86476 0.82876
1.85757 0.807466
1.82069 0.86094
1.81798 0.832622
1.80098 0.831037
1.83365 0.838086
1.81902 0.881043
1.79475 0.892515
1.73426 0.952141
1.74583 0.991132
1.69953 1.05809
1.77169 1.06119
1.70657 1.10438
1.78573 1.04281
1.83692 1.04946
1.8205 1.10251
1.82959 1.12113
1.85123 1.11277
1.89549 1.06979
1.94299 1.02434
1.90455 1.02893
1.83758 1.042
1.92503 0.967971
1.94513 0.923892
1.90334 0.980658
1.85791 0.952362
1.84168 0.915866
1.79067 0.885345
1.80846 0.811426
1.75902 0.815467
1.75898 0.814449
1.75095 0.826959
1.82356 0.804034
1.78995 0.874692
1.79846 0.875993
1.76674 0.919548
1.75884 0.979636
1.78072 0.984227
1.793 0.984867
1.86874 0.902283
1.85221 0.900619
1.89197 0.896163
1.89406 0.871464
1.82954 0.88518
1.83508 0.842588
1.78596 0.859888
1.74291 0.902525
1.76485 0.866808
1.71728 0.937939
1.75775 0.938189
1.72079 0.968431
1.65628 1.0138
1.76394 0.951853
1.71654 0.953612
1.69648 0.968747
1.72222 0.939599
1.76854 0.876612
1.68978 0.928706
1.70914 0.931182
1.70677 0.954639
1.68259 0.953361
1.68146 0.92485
1.68665 0.876286
1.75608 0.798272
1.63412 0.856656
1.70955 0.803171
1.66899 0.814804
1.69929 0.799938
1.69703 0.829453
1.7354 0.863086
1.73461 0.886351
1.70324 0.892858
1.68092 0.894048
1.71306 0.882351
1.75393 0.861703
1.75381 0.879455
1.7217 0.86905
1.68745 0.875124
1.65321 0.922105
1.64578 0.917362
1.62425 0.947243
1.6265 0.94744
1.67489 0.9002
1.62213 0.928276
1.58832 0.938118
1.62791 0.90283
1.58104 0.896479
1.57242 0.878118
1.56675 0.876985
1.57604 0.875772
1.60652 0.866143
1.56491 0.879401
1.52696 0.914813
1.55064 0.888068
1.64276 0.836305
1.64198 0.859154
1.66778 0.868989
1.69763 0.821685
1.70062 0.815982
1.66976 0.841436
1.6811 0.840084
1.66657 0.846462
1.64434 0.823985
1.55239 0.841053
1.57468 0.830867
1.56983 0.84787
1.55557 0.857874
1.63739 0.819625
1.67568 0.797316
1.67283 0.801224
1.66108 0.796676
1.68191 0.839499
1.68113 0.835924
1.60731 0.856408
1.61246 0.835618
1.57468 0.830622
1.63587 0.76416
1.63389 0.763147
1.59669 0.826516
1.61911 0.826632
1.65201 0.814262
1.69604 0.814764
1.68887 0.845586
1.73081 0.856115
1.69432 0.915603
1.68555 0.949443
1.70197 0.95875
1.68423 0.949065
1.67379 0.959144
1.74504 0.883693
1.80406 0.871062
1.70447 0.955453
1.748 0.940802
1.73658 0.948776
1.68136 1.00088
1.70107 1.01292
1.7463 0.960019
1.64141 0.947709
1.6341 0.934905
1.60496 0.934966
1.70319 0.863767
1.72512 0.832476
1.71587 0.869605
1.70371 0.887924
1.70145 0.910425
1.72775 0.875976
1.78015 0.861361
1.79876 0.848379
1.67745 0.920634
1.67789 0.930865
1.72292 0.870558
1.7044 0.848056
1.73039 0.809857
1.6898 0.802514
1.66847 0.80751
1.71288 0.756523
1.67975 0.789083
1.6579 0.795907
1.6581 0.782816
1.59971 0.812295
1.57628 0.84485
1.62305 0.844586
1.70373 0.775157
1.65785 0.801249
1.62919 0.788683
1.58172 0.834636
1.63307 0.825871
1.57093 0.879664
1.61077 0.853346
1.66475 0.856565
1.58939 0.906526
1.62331 0.894101
1.6367 0.921263
1.67076 0.916108
1.6584 0.962241
1.58669 1.01858
1.58793 1.04397
1.53013 1.051
1.56976 1.01646
1.64684 0.936779
1.62902 0.923459
1.58612 0.89773
1.588 0.86918
1.54855 0.838542
1.5788 0.798844
1.59959 0.779071
1.62342 0.752318
1.57862 0.81079
1.58901 0.798446
1.54318 0.8086
1.52787 0.810239
1.54104 0.797804
1.5349 0.825722
1.51217 0.822535
1.49188 0.854366
1.45887 0.86313
1.49026 0.870536
1.56306 0.83694
1.58349 0.841309
1.52469 0.899368
1.55111 0.91261
1.63669 0.899523
1.68256 0.926686
1.66617 0.922067
1.58398 0.920628
1.63222 0.879696
1.54669 0.899133
1.60552 0.884111
1.55901 0.892359
1.60049 0.877853
1.67997 0.833623
1.67262 0.8677
1.64608 0.912691
1.65955 0.900297
1.63755 0.890566
1.70645 0.846698
1.64191 0.88886
1.68983 0.843657
1.57795 0.878906
1.57201 0.884493
1.59757 0.929388
1.62164 0.926597
1.65999 0.890701
1.62994 0.916684
1.64941 0.922289
1.64397 0.940078
1.64608 0.942949
1.65084 0.952757
1.62691 0.933557
1.60948 0.949032
1.58358 0.944774
1.57628 0.912129
1.56207 0.859724
1.57415 0.850975
1.56574 0.84395
1.58662 0.860111
1.55442 0.882294
1.50895 0.909811
1.5381 0.861302
1.53587 0.887315
1.56898 0.870506
1.56325 0.88609
1.54305 0.892839
1.60408 0.852004
1.60755 0.844219
1.62886 0.810371
1.53734 0.867907
1.5699 0.869985
1.6028 0.872482
1.66212 0.858405
1.64527 0.905531
1.62585 0.904048
1.50402 0.935026
1.56728 0.897118
1.53664 0.915254
1.50568 0.907548
1.55745 0.863266
1.6015 0.830811
1.60596 0.862486
1.58425 0.897069
1.63689 0.872877
1.65292 0.839203
1.60654 0.862918
1.5781 0.839113
1.56644 0.811855
1.5644 0.797817
1.59099 0.770379
1.55298 0.767886
1.5708 0.774352
1.60997 0.779036
1.6271 0.820429
1.57185 0.879713
1.60793 0.86603
1.61869 0.883997
1.68737 0.869944
1.72561 0.839858
1.73941 0.875334
1.64749 0.931356
1.57297 0.941196
1.66955 0.885531
1.656 0.89363
1.61485 0.925262
1.64548 0.93455
1.69782 0.898019
1.67247 0.903172
1.72632 0.914236
1.70388 0.934736
1.69636 0.961562
1.69172 0.945719
1.74488 0.915536
1.76285 0.949135
1.7703 0.93622
1.73002 0.951918
1.77938 0.920051
1.71687 0.959075
1.70267 0.939472
1.66505 0.939853
1.70401 0.884236
1.66153 0.887587
1.6782 0.86334
1.64053 0.868184
1.59354 0.890055
1.71191 0.824182
1.67343 0.841524
1.61838 0.879504
1.63005 0.862797
1.63878 0.824079
1.57667 0.826836
1.63912 0.796334
1.63074 0.804464
1.67606 0.832854
1.69821 0.896716
1.7357 0.899513
1.65497 0.991355
1.72379 0.968062
1.71403 1.00608
1.71682 1.01128
1.79882 0.943859
1.67508 0.97919
1.68869 0.950048
1.74372 0.937926
1.6519 0.995494
1.68689 0.963194
1.68366 0.965233
1.66786 0.958417
1.61831 0.972008
1.69077 0.933492
1.68381 0.955497
1.73324 0.943554
1.74441 0.938266
1.71709 0.95113
1.74294 0.939526
1.70368 0.915373
1.68711 0.904399
1.68164 0.86989
1.72962 0.828748
1.66784 0.83239
1.59627 0.898572
1.67119 0.876711
1.63502 0.905732
1.64692 0.949787
1.65865 0.931761
1.61559 0.955675
1.71797 0.919561
1.7025 0.954635
1.7074 0.972587
1.74951 0.976778
1.69911 0.987565
1.72171 0.919889
1.67673 0.911845
1.63069 0.883931
1.71191 0.823497
1.63734 0.847884
1.67921 0.83604
1.64527 0.882811
1.73772 0.8151
1.65168 0.845763
1.68616 0.886675
1.6864 0.897599
1.75266 0.866066
1.72403 0.880052
1.77054 0.865389
1.75759 0.909489
1.77023 0.903114
1.8399 0.885775
1.8141 0.895251
1.7903 0.91273
1.78435 0.941962
1.79027 0.954179
1.72888 1.01056
1.7911 0.924274
1.83366 0.917973
1.81928 0.951265
1.80387 0.993853
1.81404 0.951316
1.85196 0.926342
1.77001 0.997987
1.75636 0.990728
1.81452 0.934225
1.77403 0.940881
1.81888 0.898922
1.78301 0.899011
1.71033 0.915901
1.72181 0.88124
1.74804 0.860606
1.73756 0.859538
1.77414 0.814764
1.73869 0.81712
1.78158 0.804412
1.72346 0.805698
1.70593 0.833441
1.68392 0.850108
1.66831 0.846396
1.69708 0.828012
1.67576 0.868584
1.64768 0.901931
1.7077 0.906555
1.71357 0.953198
1.67885 0.985257
1.67428 0.978346
1.67465 0.945431
1.73683 0.875023
1.65965 0.900752
1.64368 0.891031
1.63312 0.873219
1.6527 0.806376
1.62092 0.819652
1.60379 0.842269
1.63482 0.799376
1.69851 0.748264
1.64525 0.779156
1.66635 0.789807
1.62376 0.814415
1.70047 0.730618
1.74797 0.679186
1.66949 0.734093
1.67785 0.74751
1.6612 0.782021
1.67781 0.786806
1.65039 0.790598
1.62341 0.810218
1.61316 0.809993
1.60098 0.852294
1.62696 0.887139
1.69012 0.859369
1.70698 0.844883
1.67043 0.830526
1.66898 0.819837
1.64346 0.851957
1.64689 0.848672
1.75051 0.85293
1.67556 0.899943
1.68409 0.88524
1.69867 0.875245
1.71464 0.835644
1.7337 0.80391
1.76216 0.765615
1.78189 0.7752
1.7506 0.794345
1.74014 0.773642
1.64176 0.865553
1.69845 0.853618
1.61697 0.910032
1.63229 0.874197
1.59833 0.898451
1.64664 0.888306
1.6964 0.863822
1.70261 0.879001
1.71062 0.885816
1.74625 0.882186
1.69866 0.942362
1.77298 0.94445
1.75989 0.968831
1.73476 1.00515
1.73789 1.01651
1.75117 0.999426
1.69548 1.02505
1.73452 0.998726
1.7774 1.01002
1.83083 1.00313
1.84509 1.00345
1.80955 1.01173
1.78436 0.99988
1.75847 0.985613
1.70758 0.999964
1.6923 1.01324
1.73452 0.981162
1.73205 1.00987
1.71849 1.02362
1.72246 0.991564
1.63571 1.03814
1.68494 1.01111
1.70081 1.01597
1.69624 1.03911
1.652 1.04955
1.66798 1.02283
1.71676 1.00355
1.73938 0.996247
1.75915 0.937002
1.70479 0.953429
1.72808 0.908492
1.78901 0.855587
1.74618 0.898797
1.73417 0.922468
1.72998 0.926295
1.72045 0.965523
1.75572 0.962441
1.68596 1.03616
1.73804 1.03551
1.74899 1.02744
1.71174 1.06049
1.79635 1.02122
1.84464 1.00249
1.79813 1.01764
1.78693 0.976013
1.76138 0.95423
1.72613 0.956604
1.67904 0.974569
1.70787 0.944637
1.72579 0.96279
1.78309 0.942302
1.74459 0.991218
1.77659 0.981324
1.80259 0.962392
1.70551 1.01465
1.70995 1.01631
1.783 0.982995
1.76484 0.987999
1.79988 0.951813
1.79759 0.89621
1.70826 0.946468
1.67773 0.927627
1.67866 0.956302
1.68181 1.00273
1.67254 1.04695
1.69123 1.06423
1.68096 1.07772
1.75322 1.04948
1.78415 1.04445
1.76747 1.02895
1.83094 0.999526
1.75983 1.04317
1.7312 1.06645
1.76994 1.01447
1.79527 1.01276
1.79356 0.997361
1.72089 1.07461
1.77451 1.04031
1.82951 0.977695
1.74934 0.994076
1.7323 0.998569
1.7846 0.93038
1.83777 0.892818
1.84786 0.925871
1.89084 0.911843
1.76742 1.00014
1.79297 1.01657
1.76916 1.04251
1.7915 1.00195
1.72985 0.993195
1.80575 0.905943
1.78403 0.847028
1.7703 0.841019
1.75512 0.81455
1.75404 0.785825
1.71382 0.825942
1.68969 0.822319
1.76963 0.756383
1.71893 0.788938
1.77295 0.727443
1.69779 0.784638
1.71842 0.772218
1.71188 0.808456
1.76024 0.782763
1.79472 0.767918
1.77375 0.81564
1.7906 0.839192
1.85511 0.79507
1.80126 0.83871
1.7338 0.862177
1.79619 0.793822
1.7914 0.84554
1.82698 0.801648
1.75713 0.837541
1.82725 0.76959
1.8615 0.751921
1.80192 0.831968
1.85861 0.755015
1.85352 0.747261
1.77632 0.8114
1.85422 0.754125
1.79548 0.854098
1.82226 0.873446
1.84025 0.890592
1.78953 0.912249
1.77234 0.916571
1.7994 0.895025
1.77554 0.912137
1.8718 0.849753
1.79313 0.908529
1.87218 0.856244
1.85949 0.847612
1.84863 0.865764
1.7947 0.869363
1.78603 0.865019
1.84165 0.843941
1.83216 0.845405
1.79536 0.888751
1.8259 0.859115
1.78344 0.888631
1.7847 0.86544
1.7665 0.882317
1.77364 0.88081
1.70906 0.907236
1.74484 0.916887
1.74881 0.959217
1.83998 0.94043
1.87262 0.872242
1.78257 0.902005
1.73465 0.886178
1.78373 0.833898
1.78669 0.806315
1.77011 0.796877
1.67625 0.874525
1.65016 0.887718
1.6394 0.879841
1.63981 0.900555
1.71161 0.913607
1.71229 0.954439
1.70599 0.971622
1.68866 1.02177
1.68654 1.05291
1.72157 1.03923
1.74667 1.0311
1.77959 1.01075
1.77513 1.01167
1.80749 0.996026
1.7528 1.02327
1.71505 1.03981
1.76221 1.04432
1.69562 1.04692
1.78033 0.998781
1.74096 1.00327
1.68857 1.02107
1.67579 1.0145
1.70209 0.978287
1.73169 0.979491
1.70992 0.93357
1.71648 0.904658
1.71593 0.906381
1.74119 0.875047
1.75988 0.856648
1.71561 0.837795
1.69967 0.853909
1.76648 0.830955
1.76161 0.853648
1.77299 0.892529
1.72029 0.907878
1.75213 0.887487
1.70982 0.870819
1.74839 0.80765
1.69569 0.834217
1.72337 0.805016
1.74175 0.801442
1.77039 0.788077
1.77085 0.803167
1.80212 0.757345
1.77772 0.763397
1.7856 0.748352
1.73683 0.762754
1.7381 0.789976
1.74151 0.821711
1.82409 0.800236
1.73378 0.906903
1.76275 0.895548
1.85482 0.818903
1.89221 0.807062
1.81955 0.884174
1.91277 0.795461
1.90681 0.817753
1.83586 0.909196
1.89132 0.867824
1.90964 0.848688
1.86461 0.899212
1.93101 0.853218
1.93046 0.879875
1.9833 0.796844
1.96851 0.783191
1.93988 0.787707
1.93791 0.750912
1.90321 0.720572
1.86288 0.69441
1.84639 0.696481
1.84229 0.699674
1.84905 0.667257
1.82703 0.678854
1.85266 0.669493
1.81298 0.678715
1.79332 0.649926
1.81487 0.697515
1.82246 0.732256
1.89427 0.715621
1.84027 0.757571
1.80323 0.795502
1.86578 0.74548
1.85374 0.809357
1.92866 0.79436
1.85663 0.875412
1.85098 0.88027
1.7879 0.960593
1.84639 0.937111
1.79308 0.981321
1.87548 0.912638
1.84897 0.90949
1.85749 0.91483
1.85524 0.904603
1.86542 0.881114
1.89024 0.892018
1.93443 0.847865
1.76926 0.966768
1.7878 0.94057
1.77643 0.95878
1.74245 0.992884
1.69246 1.02969
1.75123 1.01709
1.6612 1.05937
1.69373 1.02774
1.62033 1.00865
1.64573 0.960587
1.69183 0.885503
1.67502 0.872824
1.6511 0.882924
1.62723 0.849562
1.55381 0.873836
1.55492 0.874679
1.56455 0.934126
1.5776 0.981076
1.65726 1.00098
1.64768 1.03573
1.6577 1.03394
1.68254 1.01964
1.71896 0.979311
1.77575 0.934023
1.69003 0.931985
1.65738 0.914283
1.61586 0.924333
1.62093 0.916485
1.57894 0.917051
1.53754 0.89674
1.54024 0.878622
1.53701 0.875838
1.52836 0.884642
1.48968 0.878289
1.49124 0.881598
1.54308 0.840844
1.55088 0.845054
1.52927 0.8838
1.57464 0.868487
1.61228 0.88025
1.57179 0.910557
1.57618 0.89257
1.57401 0.899531
1.53748 0.982302
1.56144 0.95901
1.6099 0.933106
1.58252 0.972738
1.55314 0.966941
1.52432 0.982877
1.51994 1.00727
1.50785 1.02215
1.47084 1.05084
1.43933 1.10259
1.38404 1.1092
1.54009 1.05793
1.40466 1.0775
1.50445 1.05982
1.45147 1.05543
1.48768 1.04367
1.50055 1.04874
1.52553 1.02263
1.48583 0.999297
1.51578 0.982467
1.5086 0.991876
1.41995 0.987185
1.49227 0.960386
1.4461 0.980585
1.47837 0.963926
1.52852 0.970176
1.52498 1.01163
1.5042 1.04482
1.56279 1.04631
1.48871 1.08277
1.42168 1.08237
1.41013 1.08988
1.50119 1.03561
1.418 1.07752
1.47349 1.06807
1.50562 1.07319
1.44884 1.0745
1.42688 1.05988
1.44492 1.04798
1.42911 1.05968
1.49994 1.04054
1.50556 0.997099
1.40448 0.988023
1.41161 0.939411
1.46333 0.91012
1.41362 0.902955
1.44377 0.880727
1.46313 0.866872
1.48337 0.84639
1.5186 0.869542
1.5171 0.929289
1.52292 0.932933
1.52557 0.912078
1.58948 0.896057
1.58869 0.909464
1.52848 0.935353
1.48971 0.91697
1.52726 0.906711
1.52734 0.857011
1.50543 0.869854
1.47835 0.887758
1.59975 0.832648
1.56843 0.828028
1.5974 0.789061
1.46532 0.89179
1.54168 0.860871
1.44088 0.896916
1.48262 0.907426
1.52108 0.92467
1.54078 0.930538
1.56793 0.922499
1.53789 0.912869
1.52281 0.941337
1.49764 0.938879
1.5396 0.913313
1.55925 0.876764
1.54861 0.873584
1.55334 0.869837
1.55344 0.851721
1.56094 0.832805
1.57054 0.852098
1.59988 0.866775
1.59679 0.900486
1.59606 0.961746
1.63801 0.943442
1.61229 0.943338
1.60532 0.937951
1.52993 0.914602
1.54645 0.927785
1.48468 0.940322
1.53414 0.903777
1.53783 0.925538
0.266617 -0.19054
0.302148 -0.233402
1.44929 1.03197
1.41304 1.03517
1.46381 0.999353
0.314653 -0.223794
0.294388 -0.225627
0.359531 -0.0965185
1.48851 0.982781
1.48778 0.975694
0.282036 -0.172547
0.300868 -0.212596
0.339088 -0.204649
0.29748 -0.279303
0.339914 -0.176773
0.300481 -0.254907
0.311562 -0.215428
0.302007 -0.196965
0.313607 -0.185246
1.5644 0.972864
0.319143 -0.132803
1.54591 0.893766
1.44321 0.921029
1.51235 0.905852
1.55611 0.858483
1.55174 0.861206
1.50863 0.85742
0.205759 -0.0822725
0.225341 -0.0796214
1.54389 0.868663
1.47038 0.896881
1.5807 0.860953
0.243698 -0.0718464
1.58107 0.812018
1.55736 0.836381
1.60744 0.817135
1.50659 0.848948
1.51596 0.820234
1.5007 0.791591
1.55343 0.829313
1.54209 0.854443
1.57421 0.836552
1.56633 0.860885
1.54849 0.837039
1.5345 0.844274
1.52183 0.862516
1.53723 0.844604
0.254654 0.0158834
1.60393 0.792721
1.65511 0.731564
1.61648 0.740066
1.57287 0.75745
1.63889 0.717958
1.63258 0.732485
0.285792 0.0934512
0.274511 0.0565448
0.229935 0.0037115
0.268411 0.0871963
0.193745 -0.00840731
0.244076 0.0758293
0.23497 0.0153126
0.226261 -0.0486529
0.314194 -0.00434801
0.358125 0.0172951
0.299454 -0.125103
0.271778 -0.0782866
0.320863 -0.00742259
0.292515 -0.0472409
0.344016 0.0107522
0.275323 -0.0628453
0.270022 -0.0663688
0.263086 -0.108032
1.58936 0.904071
0.3032 -0.108496
1.5872 0.903563
1.58231 0.911755
1.54268 0.952484
1.54854 0.930165
1.52847 0.947816
1.50606 0.94228
1.52509 0.92116
1.47279 0.94083
1.47202 0.956686
1.524 0.920981
1.59526 0.886308
1.54465 0.904272
1.6112 0.86042
1.53623 0.943053
1.59296 0.94084
1.6095 0.899641
1.53478 0.937309
1.54557 0.914431
1.55779 0.8662
1.54049 0.863994
1.48682 0.906153
1.562 0.886924
1.5208 0.92425
1.46888 0.974763
1.49783 0.928037
1.51915 0.902386
1.49564 0.923534
1.50973 0.895449
1.48544 0.9151
1.44445 0.946586
1.46101 0.949701
1.43088 0.968739
1.50905 0.951363
1.49616 0.958256
1.53005 0.942478
1.45918 1.01314
1.50876 1.02544
1.53898 1.01136
1.55401 0.995999
1.5139 1.03051
1.51949 1.05488
1.39072 1.10308
1.4659 1.10826
1.43983 1.12641
1.43677 1.133
1.51015 1.13577
1.50778 1.11178
1.53027 1.11332
1.51891 1.09238
1.56259 1.08001
1.47394 1.09955
1.54917 1.06586
1.49913 1.07594
1.4419 1.05829
1.45947 1.04379
1.39607 1.02547
1.48544 0.983092
1.43018 0.984376
1.38472 1.04286
1.48094 1.05363
1.41519 1.08244
1.53337 1.04202
1.4772 1.08447
1.42918 1.13541
1.48257 1.11273
1.47017 1.11189
1.561 1.08007
1.56282 1.05563
1.54116 1.04938
1.51188 1.03235
1.51738 1.02316
1.49221 1.03816
1.45456 1.05438
1.44196 1.08555
1.43821 1.0846
1.34558 1.12783
1.42149 1.11019
1.43184 1.08133
1.5298 1.02578
1.57694 1.02758
1.54559 1.04148
1.53087 1.0356
1.42959 1.06066
1.45092 1.05206
1.44435 1.02434
1.46225 1.02543
1.43353 1.06415
1.43903 1.03414
1.48584 1.00397
1.39222 1.00244
1.39927 0.987144
1.36797 0.991377
1.321 1.01683
1.33497 1.0094
1.27988 1.00263
1.34614 1.00441
1.31821 0.987958
1.33424 0.970751
1.40969 0.971321
1.42261 0.961043
1.43638 0.971671
1.46553 0.940661
1.43675 0.978944
1.46441 1.02355
1.45334 1.05844
1.49386 1.08692
1.58363 1.09603
1.56449 1.13544
0.376733 -0.283079
0.454408 -0.173915
0.381495 -0.284009
0.435063 -0.201777
0.392605 -0.229827
0.341334 -0.264382
0.38865 -0.16496
0.307815 -0.305627
0.375088 -0.18449
0.353574 -0.217322
0.406533 -0.13607
0.40357 -0.122489
0.374932 -0.0488103
0.270815 -0.214593
0.26742 -0.24958
0.312641 -0.175385
0.301048 -0.173231
0.359291 -0.133448
0.366474 -0.141438
0.426885 -0.072688
0.391858 -0.144289
0.444037 -0.0757933
0.415944 -0.107859
0.436747 -0.0853961
0.438761 -0.176657
0.450921 -0.159143
0.479309 -0.193695
0.506903 -0.102229
0.453731 -0.174756
0.392349 -0.176726
0.422657 -0.101555
0.347749 -0.158039
0.328686 -0.164883
0.313845 -0.162116
0.365377 -0.0666731
0.365505 -0.0565673
0.384985 -0.0879584
0.392453 -0.120147
0.365035 -0.148841
0.395566 -0.133645
0.403987 -0.115361
0.478202 -0.0373156
0.429247 -0.144793
0.423591 -0.224842
0.424043 -0.277003
0.42617 -0.26757
0.452868 -0.236887
0.420575 -0.304872
0.433623 -0.295671
0.480317 -0.208887
0.493429 -0.145085
0.431686 -0.166982
0.485733 -0.111264
0.462537 -0.218905
0.51244 -0.177461
0.484061 -0.23988
0.511585 -0.147702
0.527674 -0.110691
0.499723 -0.0609847
0.475508 -0.0311682
0.462816 -0.0201793
0.420956 -0.0794798
0.429303 -0.00826474
0.422587 -0.022648
0.390929 -0.0350483
0.341445 -0.0530034
0.326303 -0.0988365
0.317487 -0.125867
0.326943 -0.0886062
0.335025 -0.0745149
0.342423 -0.0866426
0.374201 -0.00405315
0.349259 -0.0268406
0.335808 -0.0645242
0.317075 -0.0478131
0.392973 0.041129
0.388199 -0.0754025
0.425209 0.0191435
0.362503 -0.155263
0.339683 -0.186131
0.357513 -0.0796237
0.337744 -0.0657591
0.280536 -0.10289
0.309357 -0.0576457
0.297808 -0.0605327
0.317345 0.105556
0.292543 0.0323929
0.231675 -0.0404596
0.339576 0.0318329
0.315822 -0.0264924
0.347317 -0.00310773
0.376417 -0.0204971
0.376198 -0.0647375
0.377442 -0.0265279
0.396271 -0.0226478
0.360739 -0.0455002
0.377696 -0.0472835
0.388101 -0.063137
0.40693 -0.00873164
0.437951 -0.0421546
0.432406 -0.0637415
0.42029 -0.104377
0.480249 0.0147626
0.459928 -0.0609469
0.488817 0.0515388
0.48473 0.05363
0.496591 0.0828444
0.542316 0.128803
0.521079 0.0555077
0.539597 0.0974551
0.49418 0.0108398
0.507118 0.0134991
0.550876 0.11711
0.546239 0.106017
0.549859 0.035376
0.551822 0.04336
0.572601 0.00957489
0.591881 0.0214808
0.593008 0.0890795
0.63188 0.124226
0.634921 0.155967
0.59924 0.104152
0.575253 0.0197639
0.582371 0.0676639
0.628445 0.186926
0.581721 0.104117
0.47163 -0.0427013
0.489898 0.0418896
0.521785 0.000748027
0.495902 0.00703617
0.479045 -0.0306744
0.544435 0.0643264
0.526595 0.0226969
0.527867 0.0583282
0.531115 0.120689
0.528276 0.11688
0.483803 0.0282471
0.428825 -0.0601235
0.454461 -0.00687768
0.468774 -0.0049361
0.454999 -0.0434357
0.424033 -0.0632058
0.43741 -0.0640037
0.477741 -0.0333778
0.553865 0.065329
0.548498 0.0932309
0.540975 0.0636969
0.556451 0.0322681
0.506471 -0.0366681
0.513057 0.0269257
0.516149 -0.00160531
0.485455 -0.0167995
0.442255 -0.0878362
0.473261 -0.0215949
0.448659 -0.00350644
0.478021 0.0886381
0.454015 0.0644405
0.471788 0.0746282
1.65653 0.830853
0.464983 0.0801685
0.419407 0.00469409
0.396987 0.0274429
0.370712 -0.0213134
0.370958 0.0168778
0.378436 -0.0252775
0.382211 -0.0779658
0.406816 -0.105655
0.4475 -0.0582526
0.467023 -0.0972357
0.453633 -0.157334
0.517215 -0.117372
0.537352 -0.110667
0.442275 -0.194236
0.397631 -0.185986
0.36984 -0.119247
0.385065 -0.094811
0.441003 0.0117187
0.471282 0.0196572
0.424276 -0.0806303
0.372002 -0.0842549
0.405681 -0.0256489
0.4331 0.0360041
0.425499 -0.0196329
0.395822 -0.0337582
0.372636 -0.0714196
0.350079 0.0277313
0.315505 0.046992
0.323618 -0.00332739
0.302717 -0.041105
0.326909 -0.0293571
0.287176 -0.0983653
0.303474 -0.114719
0.341752 -0.0529172
0.369876 -0.0412249
0.405943 -0.0490204
0.429505 -0.0149822
0.403905 -0.0753759
0.42517 -0.0362245
0.376837 -0.161802
0.43075 -0.0213299
0.489913 0.0428916
0.454129 -0.101923
0.484431 -0.0911801
0.5097 -0.0957289
0.480707 -0.205462
0.533185 -0.122701
0.502127 -0.212164
0.496736 -0.219549
0.476559 -0.233052
0.434224 -0.252987
0.395293 -0.263238
0.461125 -0.196711
0.451164 -0.199173
0.469066 -0.227606
0.522549 -0.131217
0.515874 -0.0730714
0.466759 -0.140987
0.465637 -0.143185
0.476504 -0.13067
0.435076 -0.196906
0.395407 -0.231882
0.323688 -0.250533
0.283937 -0.308351
0.387138 -0.161198
0.30653 -0.282515
0.355434 -0.24977
0.349735 -0.301666
0.462824 -0.158053
0.413756 -0.248254
0.427615 -0.193183
0.349554 -0.30319
0.339618 -0.258532
0.316236 -0.294592
0.346058 -0.241166
0.381619 -0.19125
0.368596 -0.206764
0.412454 -0.150907
0.386162 -0.122475
0.375305 -0.138816
0.395152 -0.125324
0.360469 -0.189697
0.371364 -0.168648
0.335435 -0.228749
0.328858 -0.193133
0.267739 -0.264461
0.294207 -0.236479
0.318192 -0.239589
0.35606 -0.235279
0.299771 -0.297349
0.30476 -0.313694
0.358317 -0.268461
0.363896 -0.278451
0.389268 -0.297164
0.377328 -0.248524
0.385859 -0.269078
0.392391 -0.215237
0.412459 -0.164979
0.384063 -0.20471
0.363077 -0.249548
0.410125 -0.126869
0.404787 -0.150278
0.428524 -0.0943615
0.449013 -0.110086
0.47371 -0.0878598
0.461884 -0.0901096
0.471855 -0.0900994
0.48441 -0.0936693
0.485827 -0.0585622
0.453194 -0.154731
0.436063 -0.221835
0.450276 -0.212289
0.451826 -0.176511
0.392112 -0.238441
0.411164 -0.119041
0.413304 -0.0948051
0.399545 -0.120747
0.393034 -0.156011
0.394321 -0.133029
0.4243 -0.135752
0.421002 -0.138673
0.381223 -0.163601
0.379455 -0.0876891
0.364649 -0.0687638
0.290836 -0.105247
0.372058 -0.0311907
0.344253 -0.0963397
0.36499 -0.0989504
0.326202 -0.232339
0.397203 -0.189099
0.391676 -0.25989
0.442961 -0.271999
0.490275 -0.251843
0.47243 -0.309985
0.486406 -0.295373
0.47464 -0.286154
0.464049 -0.301865
0.515915 -0.226929
0.455606 -0.307024
0.515998 -0.242455
0.48059 -0.303905
0.46215 -0.264011
0.451378 -0.240318
0.4633 -0.204972
0.507764 -0.128769
0.44012 -0.227683
0.454805 -0.189944
0.423557 -0.172755
0.352624 -0.292532
0.355314 -0.285308
0.353522 -0.296678
0.355588 -0.296423
0.423193 -0.268121
0.475127 -0.222262
0.517206 -0.208041
0.537508 -0.205971
0.522322 -0.247055
0.534065 -0.240111
0.585389 -0.181321
0.517225 -0.222424
0.470644 -0.169094
0.420367 -0.255252
0.447166 -0.179487
0.406816 -0.186838
0.431044 -0.111093
0.398731 -0.170705
0.405809 -0.126616
0.448944 -0.0901523
0.373064 -0.182729
0.33869 -0.142123
0.267795 -0.229811
0.297257 -0.208023
0.31388 -0.270285
0.268656 -0.36497
0.312682 -0.344193
0.290006 -0.338297
0.246961 -0.30287
0.217592 -0.353945
0.24811 -0.237444
0.206532 -0.261317
0.182484 -0.27167
0.18607 -0.223227
0.226508 -0.156885
0.23501 -0.156652
0.233445 -0.217039
0.239559 -0.17041
0.241892 -0.167789
0.234133 -0.206101
0.256704 -0.227864
0.287233 -0.18466
0.235231 -0.252542
0.283026 -0.25041
0.248928 -0.284938
0.330235 -0.283401
0.362121 -0.283765
0.393645 -0.280464
0.40497 -0.257997
0.360032 -0.249199
0.370015 -0.218432
0.315535 -0.258282
0.30911 -0.155551
0.246992 -0.199979
0.207061 -0.270024
0.209287 -0.274816
0.232876 -0.279089
0.188515 -0.35728
0.18591 -0.371273
0.282923 -0.294446
0.307798 -0.31531
0.344208 -0.323975
0.373778 -0.332451
0.423726 -0.298348
0.412623 -0.308728
0.427861 -0.280775
0.388983 -0.288635
0.371691 -0.283187
0.413508 -0.142205
0.352784 -0.227737
0.301018 -0.272372
0.294097 -0.257172
0.295413 -0.277454
0.32452 -0.252374
0.317684 -0.232918
0.339742 -0.195962
0.315747 -0.273283
0.377105 -0.218557
0.43299 -0.116894
0.407788 -0.161529
0.391563 -0.20171
0.342453 -0.297478
0.372934 -0.249015
0.329565 -0.34449
0.287983 -0.362613
0.301339 -0.293432
0.31864 -0.320619
0.28339 -0.375227
0.309164 -0.370217
0.242502 -0.407282
0.248315 -0.356368
0.254284 -0.280823
0.203533 -0.281967
0.268345 -0.150455
0.199114 -0.226656
0.186569 -0.285448
0.218008 -0.260623
0.250974 -0.270523
0.251406 -0.320903
0.289927 -0.313753
0.251073 -0.388013
0.293576 -0.372646
0.250669 -0.431276
0.272024 -0.365739
0.263774 -0.348967
0.223185 -0.344761
0.191511 -0.324185
0.264969 -0.190205
0.218335 -0.216598
0.290408 -0.195031
0.286909 -0.244832
0.307403 -0.236359
0.250182 -0.29943
0.257494 -0.274065
0.244707 -0.230584
0.192361 -0.314307
0.225303 -0.260419
0.224666 -0.220022
0.251291 -0.195379
0.271233 -0.203768
0.312724 -0.171088
0.292037 -0.240105
0.336528 -0.222458
0.325624 -0.190376
0.325726 -0.222549
0.280301 -0.269671
0.291601 -0.210984
0.249514 -0.194043
0.237425 -0.168662
0.301255 -0.0597895
0.31367 -0.104026
0.299419 -0.172051
0.355981 -0.17172
0.387255 -0.167752
0.333981 -0.255497
0.383405 -0.131658
0.342078 -0.158048
0.298903 -0.203498
0.329751 -0.179757
0.339272 -0.215819
0.382269 -0.184089
0.333695 -0.242215
0.366746 -0.207984
0.356372 -0.228878
0.352645 -0.267987
0.315553 -0.315679
0.3572 -0.189495
0.287755 -0.266592
0.288581 -0.312028
0.282899 -0.353042
0.321678 -0.325524
0.357074 -0.299632
0.355877 -0.307745
0.340473 -0.352108
0.363372 -0.331545
0.330347 -0.334339
0.26848 -0.405067
0.321577 -0.329637
0.368105 -0.285404
0.281606 -0.415451
0.279415 -0.44922
0.34354 -0.348602
0.307845 -0.396389
0.291817 -0.401672
0.283954 -0.437681
0.370652 -0.403905
0.331379 -0.479997
0.31695 -0.509358
0.235633 -0.572598
0.269624 -0.547643
0.319265 -0.474688
0.208049 -0.572936
0.272136 -0.471372
0.240693 -0.493996
0.241625 -0.495939
0.245892 -0.483893
0.236987 -0.506515
0.295835 -0.458974
0.262272 -0.459954
0.297762 -0.409173
0.379526 -0.4137
0.394692 -0.41768
0.421661 -0.356646
0.387457 -0.353069
0.341595 -0.358826
0.325306 -0.36337
0.288867 -0.402932
0.271945 -0.392327
0.278499 -0.39935
0.254751 -0.398014
0.303744 -0.394289
0.347451 -0.380926
0.347585 -0.374687
0.326616 -0.394062
0.290189 -0.423669
0.242715 -0.487598
0.296373 -0.414992
0.163027 -0.563113
0.202955 -0.523676
0.201653 -0.549205
0.235725 -0.528968
0.258278 -0.55946
0.309936 -0.53036
0.395434 -0.422545
0.403517 -0.367376
0.403607 -0.358866
0.399121 -0.385322
0.324944 -0.431738
0.347463 -0.349892
0.317432 -0.315026
0.314689 -0.306938
0.245505 -0.402408
0.28835 -0.419377
0.280985 -0.435653
0.261473 -0.423524
0.291327 -0.389763
0.279559 -0.373981
0.263176 -0.346467
0.247355 -0.377153
0.244746 -0.347856
0.141941 -0.443564
0.136725 -0.375658
0.117459 -0.368243
0.115785 -0.363517
0.114493 -0.41953
0.198394 -0.354225
0.139476 -0.375307
0.115294 -0.406493
0.133111 -0.387563
0.154517 -0.387906
0.191206 -0.406975
0.184015 -0.41784
0.211027 -0.398523
0.29132 -0.362855
0.313639 -0.326445
0.315352 -0.369492
0.308884 -0.391554
0.346885 -0.331626
0.304173 -0.412022
0.284409 -0.454586
0.312824 -0.376978
0.314751 -0.392383
0.232824 -0.462503
0.260014 -0.403917
0.230061 -0.390364
0.185413 -0.36899
0.109663 -0.368297
0.0776317 -0.405963
0.132748 -0.385492
0.1227 -0.424427
0.127147 -0.457236
0.172022 -0.420224
0.187104 -0.417372
0.167478 -0.432965
0.171785 -0.4021
0.227562 -0.343377
0.210191 -0.381123
0.203372 -0.42722
0.210697 -0.435914
0.253222 -0.438693
0.295925 -0.422268
0.31391 -0.398759
0.297643 -0.385557
0.275651 -0.35389
0.275806 -0.315187
0.274147 -0.338797
0.326698 -0.30896
0.317871 -0.305265
0.253732 -0.392481
0.265582 -0.385333
0.283941 -0.353538
0.244427 -0.402493
0.280471 -0.313785
0.308006 -0.251432
0.32084 -0.288768
0.365699 -0.237344
0.350698 -0.227907
0.31701 -0.322055
0.374426 -0.241903
0.324952 -0.314431
0.35184 -0.26471
0.324379 -0.321337
0.265617 -0.383985
0.317605 -0.317215
0.380012 -0.236687
0.314571 -0.301193
0.357454 -0.257486
0.357194 -0.20594
0.284577 -0.216676
0.316456 -0.163198
0.318011 -0.189986
0.294815 -0.2231
0.316417 -0.237118
0.360225 -0.229755
0.355884 -0.297394
0.410232 -0.269664
0.391787 -0.302614
0.350495 -0.34961
0.369983 -0.298018
0.422276 -0.273752
0.406071 -0.26283
0.368515 -0.323541
0.426725 -0.290992
0.437313 -0.324795
0.505621 -0.203554
0.514751 -0.218675
0.509968 -0.205618
0.476285 -0.211016
0.423562 -0.24817
0.380033 -0.237044
0.315557 -0.300572
0.323636 -0.298323
0.343173 -0.259898
0.333956 -0.309262
0.387253 -0.305091
0.407928 -0.295059
0.419556 -0.335955
0.413232 -0.362455
0.461684 -0.310701
0.490063 -0.251755
0.465452 -0.264246
0.4372 -0.235374
0.463163 -0.192239
0.437899 -0.190455
0.430175 -0.214181
0.453307 -0.215828
0.44321 -0.2053
0.361163 -0.304264
0.34414 -0.257512
0.347074 -0.204037
0.326168 -0.219463
0.308636 -0.247677
0.211088 -0.341009
0.317371 -0.150063
0.292573 -0.264138
0.32241 -0.201634
0.29132 -0.25801
0.326303 -0.250356
0.338283 -0.245297
0.38788 -0.251613
0.464214 -0.145018
0.403048 -0.237261
0.353851 -0.331811
0.352107 -0.319
0.40585 -0.220498
0.302672 -0.321399
0.269449 -0.385046
0.33489 -0.318791
0.305373 -0.381056
0.355048 -0.303462
0.306928 -0.29132
0.254287 -0.328838
0.215343 -0.304256
0.219684 -0.246708
0.174953 -0.266925
0.171835 -0.259159
0.134754 -0.317708
0.158168 -0.275443
0.144873 -0.325826
0.156776 -0.378065
0.298883 -0.240461
0.246367 -0.318797
0.252874 -0.299022
0.316958 -0.241901
0.319963 -0.300106
0.250829 -0.395325
0.2906 -0.372385
0.280763 -0.367626
0.283788 -0.312724
0.252562 -0.380151
0.262795 -0.366514
0.333558 -0.26064
0.348647 -0.266437
0.362916 -0.293572
0.31378 -0.311391
0.354572 -0.283696
0.374853 -0.248048
0.394696 -0.242767
0.412464 -0.280003
0.398551 -0.312279
0.360205 -0.401475
0.462203 -0.293965
0.436942 -0.28811
0.451645 -0.305953
0.422279 -0.336583
0.422462 -0.285525
0.434529 -0.333714
0.406171 -0.388284
0.449243 -0.306186
0.394338 -0.435788
0.457787 -0.359345
0.425189 -0.413197
0.491099 -0.35238
0.496587 -0.33473
0.472047 -0.405832
0.476654 -0.346818
0.494909 -0.291463
0.495808 -0.231853
0.427799 -0.277907
0.418335 -0.234771
0.373503 -0.219062
0.335767 -0.205552
0.363392 -0.141637
0.414122 -0.0826933
0.375004 -0.188171
0.374063 -0.205241
0.446099 -0.120571
0.398614 -0.22766
0.365037 -0.265894
0.406079 -0.232024
0.454237 -0.207245
0.446937 -0.242918
0.423081 -0.172482
0.370815 -0.224908
0.385679 -0.207151
0.325478 -0.311951
0.349187 -0.232971
0.282885 -0.297732
0.282382 -0.340778
0.274679 -0.301922
0.339059 -0.270808
0.373736 -0.307095
0.39926 -0.25813
0.392606 -0.265643
1.26217 1.0012
1.24079 0.986091
0.304217 -0.36313
1.20252 1.01511
0.345753 -0.335556
1.21199 1.0326
1.17964 1.01747
1.1644 1.00578
1.14475 1.00935
1.13839 1.02825
1.17813 1.03675
1.22239 1.05027
1.18026 1.0691
1.16463 1.06756
1.1309 1.0445
1.11345 1.02159
1.10621 1.02199
1.11046 1.02266
1.12174 1.05205
1.1686 1.04824
1.12346 1.04671
1.16751 1.01727
1.17678 1.01673
1.24041 0.976093
1.25911 0.934198
1.18543 0.915169
1.27521 0.862416
1.26408 0.849646
1.21319 0.884544
1.16318 0.892922
1.11168 0.934817
1.13647 0.945485
1.17571 0.94209
1.20939 0.993226
1.27925 0.991902
1.28669 0.992189
1.27651 1.01391
1.15403 1.02613
1.29647 1.03728
1.236 1.03344
1.2006 1.05949
1.22419 1.06194
1.22174 1.07746
1.19741 1.09028
1.24168 1.05455
0.2418 -0.396856
0.271851 -0.382751
1.34815 1.03829
1.30744 1.0407
1.34763 1.0333
1.41029 1.03517
0.375113 -0.294237
0.382709 -0.236175
0.38544 -0.241521
1.39431 1.02546
1.42607 1.00155
1.40572 1.00274
0.377317 -0.236198
0.382314 -0.235399
0.37127 -0.242823
1.38193 1.02787
0.407198 -0.292697
1.39038 1.06562
1.31572 1.10225
0.398796 -0.377492
1.31626 1.13438
0.485751 -0.266574
0.46386 -0.21293
1.38014 1.03552
0.387628 -0.231454
0.346273 -0.275209
1.37642 1.02985
1.35465 1.07115
0.325021 -0.377186
1.4046 1.06322
0.359664 -0.308257
1.44072 1.05659
0.368939 -0.255282
0.387657 -0.215637
0.373639 -0.216628
0.329553 -0.306315
0.374088 -0.239922
0.406301 -0.21299
0.330012 -0.332465
0.377069 -0.302484
0.376113 -0.306385
1.35243 1.04141
0.388194 -0.292761
0.450411 -0.205315
1.37626 1.05131
1.37838 1.04152
1.35031 1.04817
1.44804 1.03305
1.28517 1.08681
1.29311 1.08875
1.36457 1.03786
1.3626 0.997778
1.35738 0.975889
1.3242 0.952815
1.26804 0.948787
1.25704 0.943117
1.28269 0.949726
1.28207 0.962669
1.25668 0.986714
1.30257 0.994325
1.33611 1.00652
0.3415 -0.194038
0.330677 -0.138468
1.44314 0.91159
1.31982 0.929992
1.29909 0.920443
1.35172 0.882634
1.34663 0.885765
1.30959 0.887396
1.24856 0.913471
