# Supplementary material for: Stochastic bond dynamics facilitates alignment of malaria parasite at erythrocyte membrane upon invasion
Source: eLife. 2020 May 18;9:e56500. doi: 10.7554/eLife.56500 (PMC7269671; doi:10.7554/eLife.56500)
Supplement: Figure 2—source data 1. [file elife-56500-fig2-data1.zip › PARA_POSITIONS/pos3.dat]

2.42792 1.05317
2.43854 1.00105
2.42822 1.00397
2.44887 0.948169
2.43632 0.948954
2.49668 0.833409
2.51504 0.796698
2.44735 0.941465
2.42494 0.925248
2.42665 0.895484
2.44338 0.861559
2.4153 0.915974
2.44011 0.812083
2.41594 0.817404
2.3567 0.841974
2.28604 0.877257
2.2838 0.816688
2.2457 0.907455
2.29318 0.892445
2.32722 0.877778
2.31075 0.938426
2.25668 1.07469
2.38134 0.857966
2.32415 1.03711
2.32091 1.08772
2.36887 0.986494
2.32585 1.04883
2.34666 0.984496
2.31091 1.01804
2.26453 1.06633
2.24484 1.05692
2.25821 1.00571
2.24897 0.990062
2.22181 0.997526
2.21689 0.995377
2.15549 1.10157
2.15931 1.07158
2.246 0.917758
2.2287 0.92652
2.16996 1.03453
2.28687 0.827615
2.22285 0.93499
2.20363 0.974869
2.25524 0.871256
2.25411 0.880569
2.22439 0.876465
2.23713 0.812762
2.22467 0.844535
2.229 0.870306
2.23404 0.884907
2.23883 0.912075
2.24397 0.904728
2.25767 0.898807
2.19341 1.03609
2.25418 0.986206
2.27543 0.947926
2.25557 0.997211
2.28347 0.962715
2.26562 0.989934
2.23841 0.979691
2.24881 0.876626
2.26187 0.787432
2.21608 0.84856
2.17852 0.890172
2.18539 0.874654
2.19605 0.846946
2.15871 0.942695
2.22233 0.85613
2.1827 0.940375
2.17573 0.894623
2.11933 0.987524
2.18661 0.865809
2.15678 0.877615
2.11003 0.965725
2.19064 0.839942
2.21053 0.811121
2.17676 0.879165
2.1262 0.959543
2.15471 0.879389
2.13718 0.903135
2.07026 0.998894
2.0945 0.951573
2.08017 0.975003
2.05798 0.998652
2.03278 0.969024
2.03807 0.912834
2.02424 0.970571
2.01617 1.0148
2.04681 1.01525
2.04555 1.04562
2.07751 1.00228
2.0494 0.99061
2.0031 1.02078
2.04302 0.945215
1.97949 1.01238
2.01104 0.93364
2.02176 0.917948
2.05535 0.861307
2.03592 0.898119
2.04282 0.87016
2.00277 0.880574
2.01904 0.838909
2.02827 0.836591
1.96723 0.937885
1.9886 0.883326
1.93848 0.94844
1.93496 0.933306
1.97913 0.86552
1.95639 0.891838
1.97622 0.84988
1.97537 0.822247
1.93733 0.892578
1.94275 0.881947
1.91504 0.903842
1.90377 0.916974
1.89381 0.933445
1.94774 0.905818
1.92138 1.00075
1.96079 0.988129
1.90251 1.09346
1.98542 1.0608
2.02469 1.04607
2.04781 1.00232
1.98222 1.05342
2.02231 0.946943
1.949 1.00018
1.96432 0.943944
1.92962 0.960463
1.92084 0.945207
1.91816 0.928259
1.90184 0.942156
1.91884 0.928566
1.99101 0.868688
1.99445 0.942313
2.05772 0.905536
2.05879 0.936967
2.06605 0.951763
2.08015 0.927103
2.08102 0.963601
2.10174 0.910001
2.12077 0.878831
2.08801 0.886137
2.08955 0.843908
2.05691 0.885867
2.06941 0.864489
2.04278 0.90963
2.03341 0.95048
2.06795 0.905769
2.08121 0.884706
2.0665 0.927015
2.01507 1.0108
1.99016 1.05501
2.11592 0.898975
1.99138 1.0665
1.98685 1.02795
1.99982 0.96979
2.0407 0.916246
2.02729 0.935261
2.00398 0.965225
2.00325 0.959979
2.02103 0.915866
1.9475 0.967264
1.95944 0.913197
1.85757 0.997955
1.91506 0.929173
1.98789 0.861884
1.91747 0.94868
1.91447 0.962583
1.95224 0.938878
1.9949 0.905231
1.99748 0.894588
1.9953 0.885671
1.96969 0.916697
1.96954 0.886792
1.95363 0.9284
1.95596 0.951174
1.94227 0.995923
1.96488 0.994532
2.04616 0.876581
2.00701 0.914755
2.0126 0.875486
2.01831 0.821712
2.01266 0.79155
1.98175 0.802842
1.94877 0.840392
1.94713 0.831451
1.92559 0.867747
1.97869 0.815048
1.98737 0.836968
1.97051 0.893656
2.02335 0.839562
2.0217 0.884692
1.99807 0.931717
2.07853 0.809643
2.06282 0.832723
2.09803 0.755853
2.04335 0.820268
1.99137 0.876115
2.04602 0.832747
2.06018 0.878387
2.05723 0.944153
2.07196 0.909422
2.00464 0.941467
1.98546 0.929766
1.96464 0.98276
2.04554 0.909021
2.11434 0.856289
2.07217 0.954417
2.12429 0.942546
2.1543 0.883183
2.1171 0.899311
2.07515 0.964126
2.10027 0.89347
2.05412 0.924015
2.06359 0.905239
2.0266 0.975771
2.08495 0.927993
2.15284 0.905182
2.14804 0.934418
2.12897 1.00036
2.09018 1.0637
2.14581 0.998861
2.15123 0.984083
2.16475 0.986057
2.19157 0.959338
2.17806 0.938179
2.11429 0.993481
2.15578 0.891447
2.0734 1.02195
2.16567 0.855465
2.14718 0.900405
2.11968 0.944795
2.07959 0.9596
2.10309 0.878425
2.05477 0.894918
2.08644 0.850891
2.10028 0.865626
2.11207 0.928264
2.13756 0.90248
2.12116 0.956857
2.12261 0.948525
2.05278 1.04332
2.15666 0.940948
2.18983 0.918687
2.11957 1.08408
2.17507 1.05545
2.19337 1.03563
2.19468 1.01716
2.1849 0.980545
2.15456 0.989002
2.13353 1.02882
2.15334 1.03301
2.17051 1.02741
2.09659 1.13035
2.12735 1.05977
2.0745 1.11139
2.16598 1.00372
2.10509 1.12617
2.11304 1.12788
2.09955 1.15208
2.16729 1.05334
2.15722 1.07583
2.11945 1.13313
2.14553 1.08469
2.15505 1.03583
2.07939 1.12236
2.17233 0.965987
2.14194 1.00884
2.18259 0.972695
2.24354 0.932059
2.23512 1.00351
2.21548 1.06959
2.26867 1.00249
2.27227 1.01894
2.21456 1.11785
2.25933 1.05446
2.26045 1.07578
2.26365 1.06694
2.28663 0.983684
2.30538 0.875443
2.2637 0.943475
2.27226 0.94095
2.17065 1.08363
2.2399 0.950322
2.19964 0.964714
2.1988 0.923192
2.16428 0.941942
2.13848 0.898134
2.1089 0.911293
2.08529 0.96433
2.16976 0.894362
2.14833 0.97117
2.13671 0.978977
2.17334 0.972631
2.14758 1.05257
2.18911 1.00418
2.2508 0.958108
2.24296 0.964408
2.18325 1.01876
2.15038 1.02721
2.12819 1.07186
2.14876 1.02352
2.10092 1.08163
2.04374 1.16464
2.09411 1.11005
2.10855 1.04979
2.13205 0.961877
2.07678 0.976494
2.07239 0.987075
2.16009 0.877742
2.17476 0.902017
2.15265 0.944723
2.18845 0.915109
2.14442 0.987483
2.14486 0.950754
2.10486 0.958335
2.11244 0.91577
2.17457 0.811185
2.16653 0.840488
2.20063 0.764072
2.14514 0.842916
2.20803 0.726452
2.14999 0.817981
2.1616 0.806632
2.16406 0.798317
2.19375 0.734745
2.17597 0.777538
2.12789 0.867332
2.10573 0.904777
2.0869 0.880366
2.05291 0.923504
2.10754 0.883478
2.10461 0.881717
2.18483 0.721282
2.193 0.715774
2.1831 0.771642
2.17624 0.803835
2.19621 0.755964
2.19562 0.780453
2.19093 0.828256
2.17925 0.92644
2.2028 0.91355
2.12761 1.04898
2.19149 0.961844
2.16064 1.01972
2.22126 1.01064
2.26742 0.995111
2.23894 1.05443
2.28408 0.973053
2.24405 1.02241
2.23294 0.982643
2.23258 0.933613
2.21251 0.917378
2.16835 0.961827
2.21941 0.868056
2.18805 0.91233
2.23037 0.852757
2.24666 0.867945
2.2601 0.879536
2.31012 0.852394
2.36067 0.826436
2.32594 0.918135
2.34644 0.898341
2.34798 0.91766
2.36579 0.84811
2.35499 0.834801
2.31836 0.882589
2.29044 0.92514
2.31217 0.915096
2.28126 0.931687
2.27923 0.906846
2.20428 1.00497
2.14925 1.1002
2.27047 0.905481
2.1737 1.06862
2.20158 1.05675
2.21595 1.01751
2.31589 0.841104
2.30749 0.856092
2.21503 0.977027
2.23872 0.89714
2.21762 0.866852
2.1527 0.914756
2.10476 0.955745
2.09026 0.99555
2.14891 0.949024
2.141 1.00019
2.15963 0.954316
2.12369 0.940971
2.14258 0.827018
2.11131 0.83354
2.11833 0.75384
2.06955 0.789355
2.02292 0.847799
2.02485 0.894414
2.01054 0.936101
2.08065 0.889507
2.15016 0.862086
2.20759 0.868778
2.26806 0.808972
2.24444 0.904067
2.31042 0.831198
2.21111 1.03255
2.18598 1.03288
2.21106 0.944396
2.14334 1.00374
2.07862 1.06808
2.05267 1.12191
2.10992 1.05432
2.14339 0.997143
2.13524 0.975383
2.15064 0.93164
2.15679 0.937923
2.21154 0.891958
2.19556 0.963485
2.21981 0.899318
2.13445 1.01954
2.18256 0.943472
2.10868 1.08292
2.1632 1.03158
2.1009 1.09696
2.12342 1.06341
2.15125 0.984757
2.09581 1.06059
2.14441 1.01427
2.11246 1.08919
2.10149 1.0982
2.12891 1.055
2.05687 1.155
2.09967 1.09832
2.05104 1.12974
2.06163 1.06496
2.04093 1.07939
2.04588 1.0693
2.02636 1.05598
2.04219 1.02082
1.99904 1.09243
2.04654 0.963852
2.03698 0.944066
1.96194 1.07067
2.03429 0.95609
2.01211 0.974132
2.04296 0.939237
2.07216 0.892094
1.99741 0.991476
2.05209 0.886985
2.04405 0.897036
2.01501 0.94046
1.99147 0.957501
2.03608 0.903891
2.03835 0.901723
2.00414 0.945868
2.01154 0.969045
2.04607 0.945336
2.02582 0.980239
2.04187 0.963658
2.00172 1.01063
2.04898 0.972932
2.03475 1.01371
2.02662 1.00581
2.0232 1.01777
2.07718 0.904825
1.99104 0.984463
1.99364 0.95232
1.91907 1.04518
1.94118 0.993139
1.93569 1.04878
1.93538 1.07348
1.97017 1.07163
2.03481 0.959078
1.97068 1.07602
1.94151 1.13506
1.97786 1.11292
1.94966 1.17653
2.01434 1.12795
2.04009 1.08801
2.05076 1.05955
2.08443 0.984854
2.04605 1.02212
2.07526 0.945003
2.07622 0.889834
2.06825 0.877095
1.98794 0.907554
1.97906 0.864647
1.92198 0.923173
1.94433 0.876707
1.96305 0.855419
1.91584 0.901594
1.92959 0.831328
1.93865 0.819493
1.92446 0.843281
1.86206 0.913159
1.89025 0.856101
1.90791 0.810589
1.83538 0.946212
1.86753 0.937423
1.9036 0.917079
1.89586 0.961438
1.96658 0.877077
1.85411 1.00088
1.92793 0.906473
1.91148 0.952892
1.86447 1.00689
1.92596 0.912454
1.90184 0.932242
1.97195 0.821394
1.93228 0.85795
1.90462 0.90339
1.96747 0.86238
1.94055 0.923272
1.91812 0.925825
1.90291 0.923561
1.86625 0.942126
1.87022 0.919156
1.8669 0.950791
1.79398 1.02368
1.78003 1.04084
1.78443 1.06864
1.85831 1.0087
1.83246 1.06082
1.81723 1.04791
1.8484 1.02504
1.84506 1.04056
1.79524 1.07195
1.80282 1.07397
1.74832 1.06634
1.70151 1.08781
1.74971 1.06175
1.72017 1.1015
1.83493 1.02111
1.80947 1.06923
1.86557 1.0539
1.83309 1.08413
1.87625 1.03408
1.88654 1.05737
1.86529 1.07589
1.72654 1.21575
1.75795 1.2015
1.71079 1.23776
1.77187 1.1998
1.82159 1.15309
1.83307 1.15054
1.83168 1.13797
1.78326 1.16835
1.81311 1.11062
1.74131 1.12987
1.75819 1.07447
1.74875 1.03659
1.66876 1.04853
1.66999 1.04256
1.70094 1.00835
1.70596 1.00788
1.72695 0.996732
1.74134 1.03669
1.71815 1.08785
1.70582 1.12268
1.72874 1.11451
1.627 1.20575
1.74886 1.07932
1.6956 1.11519
1.67725 1.15469
1.67347 1.15913
1.7404 1.09169
1.77598 1.09344
1.7965 1.07153
1.84464 1.01586
1.7983 1.06149
1.74675 1.0945
1.77733 1.02642
1.79429 0.995383
1.67733 1.08806
1.73866 1.01492
1.66626 1.07154
1.65535 1.03963
1.68591 0.992116
1.65228 0.999991
1.65913 0.983418
1.68698 0.985422
1.69739 1.01721
1.66115 1.05772
1.75049 0.954278
1.6634 1.04108
1.68858 1.05341
1.72368 1.05961
1.76202 1.0683
1.76977 1.06449
1.69716 1.14684
1.73865 1.11268
1.71666 1.15435
1.71296 1.19051
1.86794 1.07614
1.83751 1.11792
1.82415 1.12506
1.76186 1.18343
1.7302 1.18652
1.78204 1.14939
1.78327 1.1464
1.85137 1.08063
1.75969 1.19779
1.77968 1.18208
1.79269 1.17366
1.83281 1.13375
1.74446 1.1652
1.7102 1.13471
1.72462 1.09925
1.71714 1.09905
1.7983 1.0381
1.72835 1.10132
1.74504 1.09935
1.79059 1.03771
1.75005 1.05982
1.74125 1.04751
1.7837 0.973972
1.79975 0.933841
1.71758 0.995166
1.7576 0.951625
1.83514 0.88164
1.8376 0.88956
1.80621 0.909357
1.75424 0.969785
1.77562 0.961144
1.72907 1.04841
1.74486 1.01939
1.7122 1.05809
1.73252 1.03611
1.77882 1.01369
1.78703 1.0121
1.77068 1.02815
1.77801 1.03893
1.77965 1.02802
1.82604 0.967443
1.75347 1.02696
1.75699 1.0156
1.82035 0.948406
1.74149 1.03775
1.74886 0.991113
1.71868 0.997182
1.74075 0.973743
1.70329 0.979728
1.72427 0.935551
1.73601 0.922958
1.71321 0.908117
1.68704 0.922023
1.72839 0.888279
1.73334 0.865891
1.73227 0.869276
1.73994 0.869522
1.78264 0.80786
1.75601 0.810683
1.74494 0.773215
1.75877 0.758117
1.80891 0.673426
1.80446 0.70268
1.71332 0.835508
1.71747 0.839773
1.76606 0.830936
1.77029 0.892424
1.78328 0.873943
1.76759 0.896085
1.77747 0.840471
1.81667 0.816092
1.79884 0.821762
1.75174 0.895247
1.77588 0.840307
1.7414 0.912292
1.75287 0.930778
1.76013 0.943847
1.70117 1.01214
1.72853 0.995022
1.68523 1.07832
1.71617 1.07094
1.79214 0.999935
1.73045 1.03442
1.69783 1.05683
1.77677 0.963615
1.72119 1.00446
1.77478 0.93046
1.64132 1.00274
1.69301 0.927104
1.69009 0.872319
1.6307 0.902615
1.61316 0.901485
1.56053 0.910083
1.58179 0.8742
1.53612 0.936451
1.6199 0.916418
1.68699 0.898711
1.69338 0.893798
1.62622 0.981112
1.62746 0.984169
1.624 0.972234
1.67864 0.946224
1.67599 0.964143
1.72354 0.901417
1.70868 0.915348
1.75772 0.876447
1.72501 0.913576
1.68085 0.941275
1.72164 0.865769
1.71274 0.882429
1.70963 0.89003
1.74334 0.87719
1.73427 0.899427
1.7269 0.895994
1.7263 0.900141
1.74804 0.8642
1.74601 0.862689
1.69673 0.93151
1.73965 0.926609
1.77147 0.88775
1.77703 0.895444
1.7483 0.908679
1.76054 0.89989
1.77614 0.888951
1.80181 0.890858
1.82355 0.870994
1.82155 0.835191
1.83568 0.794525
1.79555 0.834204
1.76468 0.797408
1.7832 0.785171
1.78743 0.782476
1.7467 0.862181
1.75283 0.851547
1.71307 0.921817
1.77048 0.883057
1.72425 0.935502
1.77723 0.907642
1.72463 0.969732
1.78944 0.96638
1.85862 0.997753
1.88582 1.04386
1.8869 1.09909
1.82318 1.14118
1.8424 1.11995
1.8056 1.12236
1.75376 1.13715
1.77954 1.08053
1.80031 1.0425
1.83638 0.96625
1.84547 0.962158
1.84333 0.894747
1.76535 0.903895
1.71839 0.900915
1.68943 0.90882
1.64643 0.956228
1.63948 1.01293
1.68592 1.01567
1.67159 1.08538
1.63496 1.13474
1.67054 1.1174
1.63664 1.16202
1.72778 1.05184
1.67662 1.0992
1.71857 1.07279
1.69157 1.11393
1.67528 1.12853
1.68745 1.0933
1.68048 1.07513
1.68747 1.02831
1.66114 1.06673
1.64704 1.04067
1.7378 0.934724
1.63031 1.01865
1.65418 0.998578
1.69511 0.951103
1.73506 0.908319
1.6791 0.965744
1.69824 0.979053
1.71212 0.995851
1.66517 1.01252
1.69951 0.981096
1.71798 0.95866
1.65896 1.02011
1.69634 1.0071
1.74957 0.955618
1.75048 0.910143
1.76649 0.86088
1.72557 0.881337
1.72288 0.857474
1.69598 0.863703
1.68849 0.839085
1.57685 0.938929
1.63862 0.850831
1.60784 0.861164
1.59229 0.86415
1.59369 0.863828
1.64063 0.777437
1.58754 0.837505
1.70982 0.701467
1.65022 0.818228
1.66789 0.848383
1.68344 0.808744
1.56027 0.95365
1.6 0.942537
1.6523 0.918371
1.60904 1.00158
1.59359 1.00697
1.64662 0.92664
1.57633 0.98373
1.657 0.919801
1.63399 0.945089
1.59459 0.997515
1.64404 0.958933
1.64059 0.987798
1.71826 0.907221
1.70711 0.90827
1.62707 0.997139
1.63144 1.01245
1.63905 1.0108
1.64266 1.01586
1.65282 1.02793
1.69974 1.00209
1.62226 1.11915
1.70744 1.05086
1.6801 1.07531
1.67635 1.1
1.75881 1.0828
1.7697 1.06981
1.7699 1.06729
1.76997 1.05607
1.7778 1.01674
1.79264 0.972114
1.78564 0.958457
1.79312 0.893035
1.84217 0.780425
1.74614 0.920703
1.7423 0.89147
1.70055 0.945832
1.72446 0.937937
1.75598 0.912139
1.74817 0.957332
1.79829 0.930977
1.82219 0.920213
1.85544 0.8798
1.84476 0.900102
1.82982 0.903824
1.79825 0.951536
1.82537 0.962422
1.86494 0.933249
1.74333 1.08787
1.81194 1.01377
1.86879 0.917009
1.82139 0.927397
1.83005 0.875786
1.78873 0.916792
1.80188 0.950362
1.78374 1.00685
1.8082 1.0017
1.77043 1.0731
1.80476 1.04111
1.8276 1.001
1.84259 1.03546
1.8741 1.00301
1.8163 1.05129
1.79025 1.05194
1.78934 1.04931
1.76194 1.05975
1.7416 1.06015
1.76969 0.982328
1.68239 1.03554
1.70152 0.988329
1.70268 0.960816
1.69028 0.949374
1.71375 0.911821
1.74135 0.887233
1.72138 0.942534
1.78448 0.904531
1.76551 0.959331
1.74586 0.996425
1.80524 0.912
1.71391 1.01104
1.68629 1.02104
1.78887 0.911175
1.75057 0.951116
1.78382 0.905185
1.74126 0.924785
1.66647 1.00084
1.68385 1.01176
1.74199 0.970335
1.781 0.923745
1.78092 0.895322
1.76639 0.911458
1.79144 0.909268
1.78356 0.912392
1.78629 0.88718
1.75297 0.883717
1.73695 0.902658
1.73808 0.931289
1.77724 0.905166
1.78997 0.854623
1.76335 0.857595
1.76459 0.815336
1.77554 0.820126
1.77543 0.851903
1.7753 0.870634
1.75421 0.906339
1.79899 0.859515
1.82489 0.861956
1.86877 0.848165
1.86061 0.86338
1.8456 0.906746
1.81347 0.963847
1.78806 0.997329
1.78622 0.996936
1.76419 1.01505
1.80296 0.970019
1.77932 1.02705
1.84768 0.960946
1.87552 0.907069
1.80066 0.979824
1.80788 0.933152
1.81033 0.932177
1.7629 1.00423
1.76426 1.00152
1.79437 0.940792
1.83674 0.881369
1.84945 0.873865
1.83272 0.9318
1.85317 0.94612
1.88157 0.91961
1.86619 0.955002
1.82077 1.03407
1.83266 1.0352
1.87518 1.02503
1.85886 1.07229
1.89278 1.0574
1.91781 0.994587
1.8782 0.968999
1.91991 0.872688
1.91267 0.845122
1.84501 0.924018
1.87428 0.864564
1.90168 0.824076
1.83916 0.907578
1.86358 0.888208
1.84752 0.914231
1.86365 0.902672
1.81887 1.02261
1.88614 0.992738
1.83663 1.0629
1.92114 0.958898
1.8662 1.04634
1.84106 1.06334
1.85572 1.0293
1.85719 0.977658
1.87048 0.967167
1.8408 0.983855
1.85582 0.951901
1.84249 0.948238
1.78589 1.02198
1.77674 1.04737
1.88518 0.964686
1.8676 0.982926
1.83118 1.02653
1.8745 1.00189
1.85848 1.06077
1.86664 1.06341
1.93354 0.971159
1.88958 1.02101
1.82887 1.0395
1.81794 1.04905
1.77202 1.11562
1.80124 1.09872
1.74818 1.18077
1.77425 1.19393
1.77918 1.22315
1.77576 1.21932
1.85426 1.12757
1.90656 1.04753
1.87933 1.072
1.85749 1.04534
1.88878 0.970483
1.84704 0.935961
1.80976 0.966038
1.78923 0.982675
1.7705 0.998984
1.76138 1.03865
1.78821 1.01731
1.76479 1.07909
1.84737 1.01991
1.84742 1.0555
1.87298 1.0173
1.86289 0.99274
1.82344 1.01053
1.84285 0.990848
1.83445 1.02743
1.87755 0.972449
1.81673 1.00185
1.82124 0.965883
1.83833 0.913135
1.81465 0.937836
1.7856 0.942233
1.772 0.915053
1.76638 0.875914
1.74062 0.894644
1.71401 0.929566
1.69765 0.943674
1.67506 1.00337
1.70725 0.964603
1.70523 0.97315
1.74683 0.963683
1.74761 1.00874
1.76174 0.983047
1.75636 0.98032
1.73952 0.98995
1.74415 0.97631
1.783 0.934594
1.83138 0.886472
1.85959 0.871612
1.80946 0.932111
1.83284 0.885768
1.83416 0.880716
1.86442 0.872197
1.87199 0.867081
1.9233 0.85142
1.89573 0.916701
1.88604 0.915914
1.89554 0.928838
1.84301 1.01747
1.91806 0.967791
1.92632 0.951276
1.95111 0.974317
1.89448 1.09942
1.92874 1.11017
2.01877 1.01837
2.02923 1.02497
1.97488 1.10696
2.02431 1.0109
1.99404 0.998153
2.03455 0.913791
2.0009 0.936159
1.95557 0.960537
1.9857 0.857416
1.92351 0.873064
1.88291 0.86751
1.84987 0.86072
1.87304 0.82796
1.80705 0.945294
1.85011 0.927708
1.89759 0.883945
1.84653 0.951542
1.9136 0.916088
1.86178 1.02159
1.84703 1.04667
1.78546 1.15646
1.84928 1.11597
1.80691 1.17946
1.86556 1.13915
1.9143 1.08149
1.93245 1.04005
1.94966 1.00346
1.94141 1.00985
1.98095 0.976048
1.94949 1.04368
1.91774 1.06669
1.9298 1.03929
1.93304 1.03443
1.9114 1.07258
1.9681 0.998195
1.95848 1.00924
1.99645 0.95523
1.95397 1.01206
1.94695 1.00806
1.95112 0.952339
1.87645 1.07984
1.83752 1.1646
1.9386 1.07169
1.99626 1.00865
1.91124 1.14762
1.94915 1.07759
1.9518 1.03787
1.85249 1.12161
1.92753 0.980142
1.92785 0.977903
1.9171 0.940199
1.92597 0.901629
1.85796 0.985458
1.91704 0.900938
1.91032 0.913917
1.86301 1.01521
1.93072 0.92044
1.89083 0.977513
1.90446 1.01789
1.95211 0.995544
1.92203 1.05129
1.94776 1.00654
2.01385 0.890747
1.96159 0.972706
1.92908 1.00883
2.00665 0.88562
1.98489 0.955172
1.96167 0.940052
1.95968 0.948523
1.98705 0.91827
2.01721 0.850179
1.97591 0.900296
1.95787 0.874861
1.99683 0.765285
1.94362 0.812603
1.97056 0.754389
1.99911 0.750369
1.92911 0.915098
1.95897 0.888685
1.98855 0.888939
1.98577 0.937925
2.01802 0.929019
2.05263 0.893166
2.04211 0.900435
2.03445 0.914572
2.04614 0.897406
2.00596 0.957205
2.0397 0.89696
2.02968 0.883046
1.95375 0.955843
1.97955 0.901327
1.95916 0.908366
1.99117 0.821994
1.98455 0.781577
1.97501 0.771681
1.98564 0.778065
1.96845 0.882755
2.04563 0.732093
2.03282 0.73642
1.99278 0.790058
1.96417 0.821981
2.03667 0.68186
1.98855 0.807757
1.96327 0.877526
1.95755 0.875823
2.01941 0.773681
1.95318 0.903919
2.027 0.815768
1.99097 0.870673
2.0035 0.872473
2.05584 0.862636
2.04807 0.905266
2.06268 0.909394
2.06676 0.91605
1.99891 1.02135
2.0091 0.9916
1.98385 1.05153
1.9614 1.12582
2.06056 0.986038
2.04523 0.983758
1.99043 0.986716
1.90199 1.07363
1.98181 0.973947
1.96374 1.04995
1.97612 1.01169
1.96373 1.0429
1.95679 1.02193
1.95208 0.98663
2.01686 0.875528
1.94178 0.973931
1.88287 1.04922
1.96419 0.954428
1.96536 1.00292
2.00715 0.983293
2.02379 0.999367
1.99683 1.07809
2.11876 0.929415
2.07709 1.02981
2.06465 1.03686
2.0374 1.0719
2.06983 1.01152
2.09475 0.979197
2.04913 1.06202
2.14823 0.894548
2.02112 1.08658
2.1728 0.7917
2.08266 0.935483
2.06788 0.956008
2.06148 0.984986
2.07581 0.966076
1.94346 1.12236
1.97777 1.04378
1.99434 1.00082
1.98338 1.05827
1.99926 1.03812
1.97742 1.06021
2.00255 0.987183
1.97745 0.984147
1.98452 0.982496
1.95867 1.07785
2.00223 1.05014
1.99904 1.08278
1.97117 1.1364
1.95254 1.15756
1.99963 1.06899
1.97844 1.11493
1.96756 1.10804
1.89847 1.18148
1.898 1.13153
1.88897 1.11883
1.85588 1.14038
1.87267 1.09173
1.86243 1.07213
1.82698 1.0991
1.93378 0.954688
1.88623 0.987268
1.8313 1.03076
1.87501 0.939043
1.8284 0.997147
1.81088 1.01106
1.77697 1.0625
1.76824 1.07109
1.72656 1.10388
1.63679 1.20885
1.76761 1.07584
1.73296 1.11786
1.75206 1.1386
1.81919 1.09854
1.80715 1.12971
1.90767 0.967189
1.78318 1.11533
1.82702 1.07919
1.82461 1.13491
1.81532 1.16723
1.84494 1.13883
1.84259 1.13123
1.71508 1.25109
1.79324 1.1293
1.71628 1.20206
1.8242 1.10831
1.8674 1.06058
1.81816 1.11707
1.84361 1.07562
1.87379 1.02115
1.81303 1.07887
1.81611 1.08098
1.83849 1.08852
1.85356 1.08921
1.89586 1.07367
1.8747 1.08626
1.84537 1.10867
1.90123 1.01098
1.87781 1.02303
1.80602 1.07476
1.86429 0.975245
1.82027 1.06351
1.85458 1.04565
1.9352 0.982013
1.92316 1.04436
1.90829 1.0968
1.9291 1.12288
1.98808 1.11619
2.03152 1.09009
1.97936 1.16517
1.96287 1.17015
1.94721 1.19325
2.0002 1.15242
1.95908 1.21089
1.98372 1.1681
1.96064 1.19114
1.96655 1.18094
2.00766 1.13284
2.05134 1.02467
1.95135 1.09353
1.94924 1.02305
1.93318 0.980364
1.90248 0.975044
1.84675 1.0143
1.7874 1.10001
1.77058 1.13068
1.77178 1.13539
1.79494 1.12588
1.79268 1.14961
1.8377 1.09892
1.87961 1.04427
1.94181 0.970935
1.91446 1.00455
1.90903 1.0341
1.91841 1.05124
1.90597 1.07557
1.90065 1.03596
1.92417 0.987492
1.90945 1.00411
1.89569 0.980898
1.87435 1.00142
1.86829 0.973076
1.88885 0.872828
1.81686 0.909541
1.82105 0.880767
1.81739 0.898127
1.87635 0.874081
1.84917 0.963022
1.87596 0.951115
1.93793 0.870345
1.93845 0.878202
1.92428 0.90617
1.8995 0.922395
1.92569 0.849063
1.90102 0.908876
1.90187 0.891453
1.90941 0.857424
1.86916 0.889237
1.87697 0.849761
1.86968 0.838112
1.80618 0.916707
1.8606 0.79984
1.80404 0.901055
1.82768 0.91416
1.88443 0.897116
1.8815 0.962055
1.80577 1.06321
1.88025 0.946709
1.86965 0.978132
1.89294 0.95374
1.87487 0.979043
1.90293 0.939848
1.85416 1.00837
1.93985 0.890016
1.95474 0.88111
1.95388 0.915274
1.96277 0.918363
1.98856 0.89957
2.02666 0.84832
2.02451 0.825723
1.98313 0.860811
1.94043 0.895981
1.90781 0.930163
1.94418 0.870952
1.93581 0.890832
1.90933 0.921921
1.87906 0.946193
1.88207 0.929863
1.86197 0.941461
1.93443 0.845486
1.98295 0.806319
1.98741 0.814842
1.97888 0.864477
1.97618 0.876451
1.88384 0.966522
1.87217 0.95864
1.86926 0.944459
1.83151 0.921917
1.82457 0.92688
1.79721 0.989819
1.85982 0.955965
1.83731 0.993807
1.82816 0.998363
1.82156 1.01845
1.87885 0.970432
1.8112 1.01971
1.83567 1.01925
1.88927 0.981789
1.87639 0.989008
1.88785 0.980864
1.86648 1.0444
1.90817 1.04954
1.88859 1.08854
1.91962 1.02968
1.88988 1.04029
1.91757 0.959566
1.93346 0.906648
1.90231 0.977981
1.92856 0.953482
1.88565 0.997671
1.94491 0.897703
1.91688 0.953965
1.9513 0.886207
1.90435 0.949863
1.94758 0.902658
1.89609 0.972972
1.90742 0.916258
1.88162 0.922409
1.85801 0.933042
1.87092 0.872759
1.82951 0.895779
1.85943 0.862614
1.88124 0.854267
1.87632 0.887454
1.90763 0.831861
1.86891 0.910207
1.88393 0.908541
1.88907 0.920205
1.85491 0.984351
1.8489 0.997151
1.83526 1.03748
1.86194 0.962722
1.80098 0.99037
1.75256 1.03499
1.81996 1.00053
1.76939 1.07474
1.81811 1.01615
1.80965 1.045
1.86187 1.00335
1.88045 0.992728
1.79429 1.08783
1.8391 1.04446
1.86171 0.997664
1.82022 0.995464
1.82156 0.985014
1.79292 1.01397
1.81388 0.999469
1.87139 0.935232
1.80105 0.998865
1.79079 0.95747
1.74157 0.985789
1.75615 0.971444
1.76955 0.987319
1.77221 1.01206
1.81685 1.00506
1.82748 1.03431
1.81458 1.093
1.77883 1.13024
1.8209 1.11995
1.74012 1.19088
1.78043 1.13182
1.84667 1.0514
1.8217 1.05853
1.75282 1.04677
1.66963 1.0673
1.76283 0.93528
1.75026 0.951486
1.81125 0.918251
1.76024 0.983943
1.70052 1.0309
1.78409 0.977894
1.78424 0.985408
1.76593 0.979539
1.75846 0.976621
1.73714 0.998462
1.77544 0.969152
1.81544 0.926051
1.81136 0.907044
1.77923 0.893147
1.75139 0.864719
1.77652 0.755772
1.76365 0.746916
1.67706 0.850401
1.68141 0.816822
1.6676 0.842916
1.63741 0.857009
1.62161 0.907956
1.70527 0.845256
1.68513 0.887411
1.68206 0.928629
1.67419 0.954543
1.74017 0.882741
1.7521 0.866381
1.75586 0.88352
1.76563 0.933446
1.80178 0.901696
1.77867 0.96254
1.82526 0.905242
1.79129 0.958161
1.80369 0.952824
1.84636 0.919956
1.7957 1.03692
1.80949 1.07739
1.91235 0.985198
1.83054 1.03435
1.86281 0.911545
1.82096 0.907566
1.85149 0.858164
1.8122 0.939218
1.86508 0.913244
1.88271 0.936608
1.85651 0.966744
1.83934 0.999298
1.86697 0.969112
1.8906 0.906242
1.85149 0.955674
1.83479 0.924479
1.81856 0.900823
1.81495 0.912109
1.8428 0.904486
1.85723 0.878637
1.7813 0.960171
1.836 0.888003
1.79188 0.947089
1.84857 0.923888
1.83989 0.98444
1.83487 1.01845
1.84383 0.986289
1.81416 1.02699
1.85887 0.987291
1.82785 1.02368
1.84615 1.00429
1.86843 0.986703
1.85571 0.995907
1.80135 1.07368
1.83791 1.04681
1.87865 1.00596
1.85256 1.02862
1.85325 1.04645
1.81174 1.09884
1.79428 1.09118
1.74852 1.15233
1.77382 1.12042
1.81125 1.07057
1.92135 0.920215
1.91714 0.91512
1.83799 1.02742
1.86674 0.984823
1.83404 0.97906
1.81816 1.01529
1.81781 0.996836
1.826 0.955529
1.81354 0.964723
1.87432 0.866511
1.85531 0.882746
1.85899 0.881285
1.84689 0.928922
1.8528 0.925988
1.83538 0.954902
1.87274 0.868617
1.86761 0.875981
1.8086 0.97787
1.80665 1.02881
1.88986 0.965223
1.8502 1.0415
1.8719 1.02832
1.97099 0.904255
1.87383 1.05052
1.94379 0.9787
1.90186 1.03132
1.86728 1.07467
1.88872 1.019
1.89652 1.02729
1.87929 1.07459
1.90064 1.06554
1.80519 1.17265
1.84717 1.08481
1.89053 1.02977
1.85176 1.05125
1.90056 0.936746
1.83472 0.984808
1.86122 0.924701
1.78805 0.970041
1.80031 0.89691
1.79872 0.875169
1.7409 0.933882
1.69399 0.979353
1.68672 1.007
1.70857 0.989146
1.78976 0.893753
1.73861 0.954003
1.76502 0.927679
1.74313 0.962332
1.69756 0.989813
1.74196 0.941079
1.70051 0.979748
1.71392 0.969221
1.76055 0.967072
1.84234 0.901944
1.77222 1.02535
1.84665 0.966206
1.80462 1.05034
1.82494 1.0076
1.79098 1.04034
1.81407 1.00878
1.78318 1.07915
1.82697 1.07883
1.85068 1.09767
1.9168 1.02473
1.79325 1.17729
1.8278 1.14783
1.79864 1.17959
1.79388 1.15715
1.79675 1.13583
1.78273 1.15591
1.73432 1.19771
1.76299 1.12957
1.6753 1.15805
1.72927 1.07778
1.63432 1.149
1.67036 1.12448
1.71507 1.06348
1.71387 1.04132
1.69069 1.05327
1.6449 1.11824
1.70642 1.09444
1.75984 1.06982
1.78866 1.04459
1.63522 1.21183
1.73771 1.13922
1.75198 1.1478
1.74045 1.15563
1.68734 1.13621
1.71856 1.04737
1.73062 1.00969
1.74779 0.956902
1.78501 0.883517
1.70598 0.954794
1.66718 1.00236
1.68774 0.99339
1.66633 1.0476
1.72814 0.967111
1.72073 1.00119
1.65644 1.10267
1.73118 1.02235
1.81977 0.935553
1.75874 1.0288
1.80679 0.959904
1.80919 0.975733
1.82435 0.942864
1.73213 1.02114
1.81767 0.866579
1.73334 0.959399
1.73516 0.959491
1.75196 0.971617
1.7471 1.02378
1.79119 0.989522
1.83328 0.972647
1.8809 0.925877
1.88234 0.922631
1.83793 0.992628
1.87302 0.994258
1.90569 0.966317
1.91386 0.967538
1.8453 1.01787
1.83461 0.988447
1.80304 0.994383
1.76202 1.02409
1.73608 1.05187
1.74386 1.06808
1.77303 1.08705
1.77806 1.09614
1.74777 1.14143
1.78527 1.07227
1.73714 1.10824
1.69346 1.1722
1.72753 1.14744
1.73604 1.15935
1.70693 1.17066
1.71129 1.13191
1.75845 1.08773
1.78224 1.08095
1.80564 1.06228
1.74293 1.14694
1.82574 1.08539
1.83287 1.04306
1.66025 1.20844
1.7561 1.06943
1.65353 1.15297
1.64802 1.12709
1.66224 1.1108
1.73312 1.02062
1.66372 1.07859
1.68844 1.0283
1.63 1.04589
1.65992 1.00958
1.64718 0.983837
1.5366 1.04221
1.61 0.928117
1.58885 0.931242
1.56242 0.949512
1.63252 0.884521
1.63831 0.879678
1.60558 0.886596
1.61285 0.844754
1.61145 0.854366
1.62744 0.855482
1.61832 0.889186
1.5977 0.926694
1.57841 0.983261
1.64066 0.970597
1.5913 1.04903
1.68641 0.953325
1.67248 0.977327
1.71446 0.934754
1.73276 0.938122
1.71103 0.940955
1.66443 0.984788
1.67246 0.931985
1.6665 0.927704
1.67893 0.90595
1.71078 0.845924
1.67009 0.882544
1.61749 0.914226
1.62889 0.853067
1.59197 0.883893
1.57653 0.894753
1.55084 0.91431
1.57131 0.895486
1.63227 0.826042
1.62128 0.830535
1.60222 0.858861
1.6084 0.865288
1.54731 1.00329
1.6113 0.977546
1.58743 1.03359
1.58052 1.02566
1.52306 1.08068
1.57274 1.06359
1.58201 1.0652
1.60697 1.04234
1.57489 1.04293
1.60091 0.974169
1.60462 0.922681
1.54325 0.941642
1.48916 0.975376
1.45992 1.00361
1.53655 0.969102
1.49307 1.00716
1.47113 1.01396
1.42389 1.01102
1.49351 0.930594
1.50223 0.929212
1.53327 0.928605
1.53118 0.944024
1.58455 0.9245
1.58411 0.945612
1.59579 0.937832
1.5878 0.951475
1.59738 0.913041
1.55496 0.939581
1.5319 0.946748
1.56703 0.895766
1.50715 0.924476
1.51933 0.945243
1.47068 1.00744
1.58365 0.91788
1.5708 0.96657
1.60719 0.962263
1.64846 0.979733
1.61017 1.0319
1.59706 1.02907
1.58149 1.06233
1.60391 1.06091
1.61019 1.05232
1.66519 1.01498
1.70021 0.991165
1.65942 1.03151
1.59442 1.08835
1.63692 1.07644
1.66076 1.06527
1.55257 1.17597
1.59142 1.14032
1.59148 1.10839
1.61065 1.05039
1.53691 1.07117
1.5912 0.992431
1.55569 1.03358
1.54075 1.05625
1.54777 1.02713
1.47001 1.06141
1.49794 0.992291
1.49502 0.950389
1.45703 0.928544
1.48603 0.914421
1.48742 0.913108
1.48362 0.912691
1.5477 0.860433
1.48835 0.884548
1.40383 0.971223
1.44895 0.92399
1.37254 0.975686
1.41102 0.961744
1.42273 0.991099
1.41788 1.02811
1.41221 1.01
1.41292 1.00944
1.44316 0.980021
1.40476 1.0002
1.51219 0.888384
1.44208 0.977962
1.4782 0.945524
1.49599 0.922866
1.47022 0.925489
1.4596 0.94167
1.46058 0.923185
1.43875 0.91205
1.39567 0.942706
1.39217 0.938158
1.35503 0.975455
1.37435 0.973051
1.45685 0.910272
1.44535 0.915109
1.4917 0.865826
1.43494 0.887128
1.43785 0.89823
1.4117 0.971302
1.46323 0.962947
1.42762 0.987366
1.52686 0.926498
1.4626 1.01676
1.49457 0.980792
1.55222 0.925092
1.55625 0.93266
1.55934 0.927502
1.48325 0.969186
1.45194 0.952379
1.3808 0.975418
1.46497 0.906596
1.45014 0.94569
1.47378 0.942326
1.44798 0.98139
1.48247 0.960587
1.50603 0.935171
1.4746 0.944733
1.51348 0.923304
1.48141 0.966933
1.46055 1.00282
1.41933 1.03979
1.48192 0.968006
1.44711 1.04013
1.50779 1.04188
1.49893 1.10245
1.53622 1.08188
1.59589 1.03979
1.5651 1.05425
1.53831 1.06933
1.5246 1.07791
1.52741 1.0634
1.45932 1.11459
1.48419 1.0959
1.50838 1.06623
1.46427 1.11219
1.47467 1.09561
1.39152 1.13123
1.39975 1.10952
1.44449 1.07227
1.50099 1.01789
1.45311 1.04928
1.40573 1.0717
1.37809 1.04609
1.36148 1.05505
1.41308 1.03162
1.45507 0.977984
1.40076 0.99887
1.36463 0.998959
1.48755 0.912199
1.44232 0.968589
1.47546 0.932412
1.41294 0.971039
1.41343 0.975838
1.39361 1.00807
1.41391 1.00616
1.42263 1.0044
1.44294 1.0069
1.42454 1.03325
1.38921 1.05798
1.34958 1.08115
1.32033 1.10549
1.38813 1.09931
1.41942 1.0735
1.38927 1.1359
1.53699 1.1124
1.5285 1.15992
1.52832 1.15875
1.36491 1.24629
1.41021 1.19927
1.36668 1.20194
1.3561 1.2157
1.38906 1.1911
1.33272 1.20243
1.4353 1.17776
1.46677 1.15908
1.42099 1.17573
1.40319 1.14099
1.42403 1.07061
1.36119 1.07597
1.3404 1.06311
1.32269 1.07334
1.36441 1.07999
1.31427 1.07724
1.2893 1.06813
1.34029 1.02758
1.33974 1.02572
1.34291 0.997585
1.28294 1.02832
1.27349 1.00355
1.2749 0.97138
1.2635 0.992654
1.32907 0.950218
1.3171 0.947147
1.34423 0.932059
1.38618 0.91702
1.34031 0.937866
1.33465 0.964997
1.28469 0.986954
1.21931 1.00034
1.17238 0.987299
1.29223 0.916501
1.26856 0.911515
1.2944 0.884
1.30473 0.866129
1.30201 0.880535
1.33608 0.863897
1.33832 0.832218
1.31822 0.885309
1.29518 0.922717
1.30437 0.941873
1.31356 0.950119
1.26887 0.973703
1.28687 0.962354
1.26358 1.00919
1.29606 0.992513
1.25549 1.01846
1.26428 1.00981
1.22315 1.02284
1.17092 1.05193
1.20121 1.0341
1.12758 1.02965
1.14542 1.012
1.14273 1.00849
1.22751 0.966098
1.21059 0.955658
1.17991 0.949978
1.17534 0.936587
1.28754 0.910209
1.24089 0.962427
1.2312 0.981585
1.33106 0.94339
1.30533 0.950833
1.32051 0.952161
1.3301 0.959141
1.28059 0.988644
1.24698 0.997091
1.26351 0.974756
1.314 0.952254
1.3601 0.949008
1.33145 0.975573
1.38493 0.951084
1.31988 0.98899
1.36372 0.984522
1.40835 0.947393
1.38261 0.957883
1.33752 0.959739
1.34613 0.921125
1.3618 0.88073
1.41104 0.85965
1.35388 0.917262
1.32078 0.951569
1.33677 0.930878
1.32852 0.951784
1.39253 0.900937
1.35878 0.924213
1.39027 0.914507
1.36946 0.945748
1.30093 0.956101
1.31148 0.967421
1.32577 0.96795
1.40887 0.931215
1.39609 0.971602
1.44478 0.984447
1.42943 0.9845
1.38009 1.02457
1.39132 0.996878
1.38752 0.97686
1.39935 0.941952
1.35048 0.957638
1.387 0.931641
1.35297 0.956771
1.33265 0.956037
1.40386 0.879064
1.38524 0.867538
1.34928 0.911912
1.33443 0.960965
1.39431 0.946403
1.41763 0.945227
1.43521 0.950272
1.43424 0.95719
1.41156 0.971094
1.4518 0.911345
1.45094 0.900168
1.41659 0.901858
1.37217 0.91558
1.36501 0.90184
1.39597 0.896004
1.34106 0.914769
1.33962 0.929512
1.35897 0.918523
1.33011 0.927022
1.35653 0.88021
1.35811 0.89479
1.30605 0.930908
1.3478 0.955403
1.42282 0.9532
1.37422 0.999625
1.37161 1.01132
1.32814 1.04855
1.33691 1.06824
1.359 1.05215
1.32867 1.06314
1.36523 1.0563
1.3504 1.04718
1.29468 1.01883
1.33973 0.957615
1.28323 0.960818
1.29433 0.908888
1.29654 0.847466
1.29581 0.846091
1.23651 0.82449
1.28533 0.78932
1.25513 0.833269
1.28518 0.839428
1.29867 0.85959
1.32706 0.833478
1.31489 0.848916
1.34024 0.861168
1.34928 0.867501
1.29672 0.906905
1.2999 0.905652
1.3386 0.912432
1.28221 0.925587
1.37704 0.879399
1.36267 0.89374
1.38308 0.879267
1.38616 0.889341
1.34895 0.914011
1.38011 0.854774
1.3014 0.867159
1.29574 0.852181
1.3028 0.821349
1.23381 0.855699
1.23283 0.86178
1.2529 0.849068
1.20102 0.866783
1.21453 0.885393
1.25447 0.869844
1.23176 0.875658
1.23341 0.876407
1.20735 0.866386
1.24414 0.823714
1.23462 0.848071
1.31079 0.8244
1.28006 0.873873
1.27785 0.888723
1.27571 0.909264
1.26062 0.926023
1.26136 0.9277
1.25896 0.891274
1.29717 0.863606
1.27189 0.875446
1.28677 0.857451
1.28657 0.846036
1.29065 0.828159
1.28529 0.823848
1.3341 0.819258
1.30746 0.83433
1.25156 0.874958
1.28806 0.838589
1.28974 0.83933
1.23674 0.893739
1.2951 0.899809
1.26904 0.964487
1.33963 0.949683
1.39198 0.90445
1.38107 0.902809
1.34216 0.899697
1.3772 0.875385
1.29966 0.916019
1.32237 0.860003
1.33205 0.856417
1.34293 0.844789
1.30346 0.886359
1.27726 0.889754
1.30709 0.871417
1.34651 0.846382
1.26225 0.885603
1.32919 0.838327
1.33423 0.823708
1.28743 0.863959
1.3437 0.844928
1.33078 0.871086
1.34675 0.829243
1.3021 0.864808
1.27138 0.901281
1.29441 0.914315
1.34833 0.866812
1.33879 0.874629
1.24437 0.923404
1.21843 0.927418
1.40344 0.803508
1.37976 0.82639
1.32918 0.866593
1.31365 0.880644
1.27688 0.900747
1.23629 0.941725
1.23741 0.941968
1.2423 0.942917
1.25032 0.91405
1.23035 0.891725
1.25097 0.890465
1.26863 0.899491
1.25796 0.920498
1.2808 0.931599
1.28323 0.961148
1.28369 0.981457
1.34825 0.988855
1.34206 1.00661
1.41007 0.970175
1.42337 0.956114
1.31948 1.01305
1.37338 0.962083
1.34093 0.962176
1.3514 0.935381
1.25036 0.980641
1.28435 0.952498
1.26252 0.944699
1.3177 0.901461
1.29737 0.907766
1.34415 0.883166
1.29492 0.891433
1.29745 0.877841
1.30174 0.855681
1.32401 0.8393
1.30603 0.845438
1.27189 0.875995
1.26008 0.860991
1.24005 0.852722
1.17105 0.916235
1.21133 0.930883
1.23146 0.928799
1.30914 0.923111
1.30994 0.938606
1.41396 0.870194
1.3613 0.905005
1.31607 0.924688
1.3418 0.893225
1.33546 0.906083
1.29898 0.947403
1.26027 0.946279
1.25396 0.929355
1.2794 0.892026
1.25791 0.875227
1.21159 0.860501
1.17633 0.848113
1.17665 0.828516
1.19023 0.830631
1.16944 0.859016
1.2416 0.825508
1.24821 0.825115
1.24716 0.829121
1.26616 0.821012
1.25254 0.844609
1.22723 0.875424
1.2293 0.879518
1.21477 0.872802
1.21292 0.879115
1.25385 0.856977
1.23339 0.887465
1.21542 0.877782
1.19661 0.899165
1.21317 0.910805
1.22081 0.934816
1.32279 0.862261
1.31779 0.847719
1.30775 0.85719
1.21206 0.908951
1.23394 0.920555
1.19769 0.95759
1.19346 0.960702
1.14205 0.939584
1.22359 0.90667
1.22259 0.918131
1.17037 0.957536
1.21427 0.960775
1.26761 0.957005
1.20281 0.988697
1.18496 0.958983
1.19056 0.94107
1.24047 0.904599
1.24251 0.930824
1.25652 0.929219
1.1968 0.969138
1.23502 0.975883
1.24965 0.982047
1.27542 0.987876
1.31232 0.985561
1.25011 1.02368
1.22414 1.05079
1.26695 1.04093
1.22199 1.05552
1.19936 1.0575
1.18526 1.06178
1.24381 1.024
1.30835 0.995333
1.26234 1.03374
1.28496 0.986971
1.22904 0.99989
1.22064 0.98458
1.2124 0.968238
1.17341 0.994253
1.14738 1.00298
1.15798 1.01752
1.16424 1.00081
1.14072 1.0227
1.22846 0.970117
1.25426 0.96268
1.28372 0.899839
1.15142 0.928718
1.19323 0.892938
1.16627 0.911249
1.20874 0.888273
1.1099 0.97728
1.13651 0.999727
1.14958 1.01043
1.12851 1.03544
1.15219 1.03293
1.17146 0.997218
1.16552 0.98682
1.20208 0.985282
1.23328 0.964574
1.1694 1.00573
1.20787 1.00311
1.14002 1.02337
1.08137 1.02983
1.1076 1.01777
1.0778 1.01503
1.12742 0.998298
1.10733 1.02608
1.11597 1.01288
1.15012 0.97887
1.13211 0.97142
1.09809 0.970877
1.07429 0.954492
1.11258 0.952923
1.22002 0.888117
1.13885 0.925592
1.15447 0.872536
1.12591 0.901237
1.14995 0.896617
1.1195 0.898132
1.07979 0.912531
1.08398 0.928558
1.11438 0.913711
1.07324 0.955743
1.08914 0.941428
1.1258 0.903113
1.16091 0.910718
1.13427 0.909648
1.13256 0.901817
1.04525 0.940954
1.00645 0.967072
0.977642 0.955892
0.94791 0.941604
0.938323 0.900151
0.992547 0.871041
1.05226 0.860169
1.01102 0.884615
0.959416 0.915076
0.972328 0.916521
0.984496 0.935753
0.903353 0.996553
0.983484 0.987397
0.989239 0.997212
0.92175 1.04954
1.04617 1.03043
1.04877 1.06245
1.00015 1.10116
1.08866 1.0886
0.97178 1.11766
0.952718 1.10497
0.934503 1.09703
0.856071 1.10182
0.91736 1.0771
0.817834 1.0969
0.872445 1.10446
0.983677 1.06085
0.942304 1.05415
0.919063 1.01823
0.881523 1.00012
0.883148 0.985445
0.824836 1.00557
0.776429 1.04271
0.820722 1.04694
0.843929 1.05645
0.875566 1.06473
0.840865 1.06522
0.828766 1.04539
0.872056 1.02454
0.846766 1.05119
0.885043 1.02553
0.89618 1.01663
0.834564 1.00883
0.924674 0.972857
0.907456 0.968603
0.943307 0.979394
0.843591 0.990994
0.848695 0.979698
0.861394 0.9757
0.880463 0.975016
0.894849 0.973966
0.890942 0.968928
0.956022 0.962468
0.900215 0.960598
0.89362 0.961306
0.878906 0.951829
0.891083 0.953446
0.909774 0.933008
0.891455 0.915387
0.909268 0.89005
0.976495 0.899975
0.975052 0.912637
0.947754 0.949114
0.939148 0.957536
0.858738 1.00563
0.870566 0.990839
0.899411 0.984908
0.864704 0.996158
0.91212 0.990391
0.867199 0.996947
0.838458 0.992098
0.859754 1.00783
0.956804 0.997147
0.942238 0.999518
0.978914 0.992459
0.954165 0.972553
0.934824 0.962947
0.899511 0.990872
0.880384 0.996896
0.889867 1.00105
0.93644 0.997214
0.936671 0.982932
0.989967 0.963519
1.03786 0.939275
1.03584 0.940229
0.985907 0.976143
1.03473 0.992524
0.987679 1.01586
1.02254 1.00185
1.02998 1.04462
1.01045 1.05989
0.991383 1.08217
1.03594 1.07442
1.00954 1.07981
0.979337 1.08846
1.0419 1.04304
1.00443 1.03878
1.08134 1.01872
1.12051 1.00707
1.07662 1.01431
1.10996 1.01414
1.08756 1.04022
1.12442 1.04463
1.17981 1.03734
1.17879 1.02229
1.13112 1.05193
1.11453 1.06519
1.18838 1.04882
1.18153 1.03463
1.12274 1.06719
1.09362 1.05813
1.03918 1.06665
1.04112 1.03691
1.03386 1.00613
1.02441 0.994827
1.03233 0.962156
1.06339 0.95289
1.07909 0.929277
1.11167 0.934191
1.0645 0.958103
1.02787 0.978559
1.07023 0.978985
1.0418 0.998838
1.09314 0.993154
1.08729 1.01173
1.15455 0.986742
1.14768 1.02005
1.19789 1.03764
1.24284 1.01526
1.26722 1.00132
1.21921 1.0237
1.2346 1.00519
1.23701 1.01062
1.23631 1.02571
1.20076 1.00908
1.17483 1.01181
1.16483 1.003
1.17227 0.996869
1.2297 0.972544
1.23521 0.9779
1.29424 0.952208
1.29008 0.95634
1.3587 0.920968
1.33681 0.946565
1.30979 0.974196
1.29761 1.002
1.29243 0.978952
1.22032 0.994633
1.27774 0.954273
1.28678 0.954566
1.30608 0.957672
1.30993 0.972724
1.32197 1.00238
1.31649 1.0185
1.25174 1.05052
1.28653 1.03361
1.24989 1.0323
1.2318 1.00209
1.28187 0.9801
1.2066 1.0102
1.13823 1.03123
1.18139 0.999143
1.16663 0.992525
1.20514 0.996097
1.24948 0.973807
1.26756 0.952932
1.23528 1.00578
1.3526 0.942358
1.26481 0.991457
1.26813 0.971426
1.25516 0.982997
1.26039 0.964354
1.2178 0.954185
1.13805 0.947113
1.17666 0.898684
1.11108 0.919848
1.15966 0.903605
1.16459 0.906476
1.15041 0.911756
1.18283 0.891677
1.14586 0.928593
1.09774 0.968491
1.02902 0.983046
1.0499 0.977799
1.08743 0.95571
1.19024 0.914999
1.1691 0.926303
1.24254 0.884534
1.18388 0.920847
1.13006 0.961205
1.12879 0.939918
1.15825 0.942931
1.12136 0.955879
1.10894 0.986852
1.11383 1.00324
1.09632 1.02095
1.06449 1.03854
1.05087 1.04935
1.14513 0.994733
1.13553 0.992301
1.13059 1.00414
1.1708 0.985932
1.12046 0.980234
1.06198 0.983294
0.920591 1.01146
0.930846 0.980328
0.981873 0.947893
1.05011 0.914296
1.13431 0.902754
1.16044 0.914141
1.1749 0.918981
1.22025 0.925114
1.10929 0.961253
1.15275 0.950697
1.12192 1.00034
1.14666 1.0108
1.12273 1.01719
1.11085 1.05561
1.09678 1.06999
1.16936 1.04254
1.21479 1.01445
1.21249 0.997951
1.18115 0.990924
1.10297 0.996137
1.11975 0.97458
1.1163 0.93363
1.19168 0.891846
1.16785 0.897124
1.1875 0.89211
1.16914 0.909756
1.19735 0.918378
1.1773 0.929736
1.21646 0.922576
1.17932 0.941666
1.19998 0.931616
1.26577 0.874995
1.27614 0.905327
1.29567 0.930415
1.35388 0.933006
1.36867 0.976709
1.37485 1.01966
1.35372 1.02548
1.27851 1.05907
1.29924 1.03117
1.31759 1.00518
1.3102 0.997893
1.3114 0.975992
1.25708 0.965022
1.27242 0.89941
1.27887 0.876948
1.25891 0.876942
1.30294 0.828259
1.25947 0.883697
1.26267 0.897802
1.23961 0.923089
1.21121 0.916511
1.22827 0.915671
1.22747 0.923829
1.14443 0.975437
1.16112 0.993105
1.19042 1.01524
1.17812 1.04684
1.28323 1.01062
1.1892 1.04473
1.20884 1.04632
1.21004 1.02318
1.22048 1.0113
1.29185 0.978442
1.25953 0.985466
1.25216 0.997589
1.33381 0.967843
1.26918 1.02651
1.23891 1.04063
1.27509 1.0219
1.20998 1.06614
1.27844 1.01272
1.28736 0.982729
1.23838 0.96713
1.2151 0.95188
1.19493 0.951856
1.12982 0.972486
1.13888 0.982514
1.16564 0.937795
1.17119 0.951177
1.04302 1.00417
1.10819 0.959404
1.11919 0.948771
1.13405 0.969035
1.13011 1.00828
1.1347 1.02144
1.12402 1.0208
1.1636 0.974064
1.09055 0.985468
1.12278 0.945342
1.12603 0.955531
1.12689 0.986166
1.10456 1.02404
1.0922 1.05356
1.11742 1.06615
1.14147 1.06548
1.13441 1.09359
1.13447 1.0851
1.10709 1.09027
1.16869 1.0487
1.08336 1.0497
1.07527 1.03528
1.01764 1.01254
1.00755 0.999365
1.02358 1.01352
1.06204 0.985204
1.0241 0.969136
0.986998 0.968922
0.98655 0.974107
0.969051 0.961005
0.959518 0.928082
0.976365 0.91491
0.988322 0.905105
0.944934 0.89842
0.908212 0.898499
0.956474 0.872937
0.878593 0.865805
0.909082 0.889892
0.828088 0.898658
0.84789 0.883346
0.885004 0.899792
0.878342 0.911905
0.889434 0.928878
0.830442 0.927064
0.875201 0.923304
0.879523 0.924264
0.817926 0.905819
0.865027 0.908848
0.877912 0.911409
0.949109 0.926404
0.86924 0.972046
0.821274 0.987091
0.870382 0.970522
0.958163 0.950921
0.922265 0.945426
0.952337 0.930766
0.903265 0.944622
0.85776 0.924342
0.904983 0.932053
0.893646 0.923283
0.894395 0.900438
0.870862 0.908308
0.867152 0.903644
0.831471 0.929439
0.818353 0.949505
0.873956 0.928884
0.879036 0.929041
0.86705 0.930814
0.843149 0.913535
0.885788 0.937738
0.918941 0.933628
0.895703 0.925138
0.913117 0.922036
0.900835 0.898792
0.896178 0.893504
0.896086 0.889396
0.933131 0.916876
0.85245 0.95098
0.866251 0.964384
0.853464 0.978034
0.83093 0.991251
0.75214 0.987099
0.803067 0.990657
0.879299 0.99208
0.876988 1.00264
0.789358 0.981303
0.833656 0.982071
0.727394 0.941279
0.753443 0.93966
0.699684 0.949449
0.794756 0.977191
0.722787 0.93632
0.757695 0.938005
0.693792 0.92323
0.607701 0.890792
0.692692 0.888177
0.60306 0.887277
0.622178 0.914981
0.669899 0.952321
0.654031 0.943666
0.78133 1.00327
0.678399 1.03671
0.60567 1.08009
0.601486 1.10584
0.639517 1.11928
0.705636 1.12916
0.712027 1.14191
0.816285 1.12601
0.844048 1.0757
0.844225 1.0235
0.723496 0.991608
0.783909 0.991379
0.794715 0.996075
0.8087 0.970782
0.833371 0.965056
0.762041 0.962976
0.734934 0.998133
0.796964 1.00154
0.845438 0.992079
0.757132 0.982349
0.73128 0.957184
0.698568 0.924143
0.749659 0.91428
0.67945 0.900721
0.66246 0.914393
0.746934 0.919615
0.748792 0.932751
0.707211 0.917722
0.738132 0.915233
0.728676 0.924823
0.813473 0.915874
0.728235 0.897541
0.698815 0.934101
0.723557 0.931516
0.789703 0.933009
0.788604 0.935859
0.799809 0.918288
0.77367 0.94016
0.721505 0.953716
0.761321 0.954694
0.798228 0.972579
0.800132 0.998029
0.870144 1.02366
0.89325 1.02586
0.941238 1.0312
0.889511 1.02259
0.917477 1.01966
0.841775 1.00063
0.851926 0.983051
0.843435 0.992738
0.828213 0.990532
0.797694 1.01576
0.783697 1.02204
0.77117 1.00929
0.735697 1.00468
0.745655 1.00163
0.685109 1.00742
0.704452 1.00996
0.792287 0.981734
0.749858 0.994518
0.725863 0.980012
0.713586 0.980597
0.678842 0.971569
0.725376 0.969109
0.754506 0.953045
0.748131 0.933165
0.761934 0.919365
0.718253 0.951148
0.734934 0.952661
0.697957 0.964366
0.817765 0.960093
0.82441 0.959658
0.77061 0.969611
0.743701 0.982514
0.605411 1.00441
0.709579 1.01218
0.708999 0.988294
0.676244 0.985393
0.763528 0.993386
0.720131 0.975486
0.68899 0.962472
0.678867 0.939016
0.728465 0.940236
0.746238 0.954998
0.715969 0.95144
0.73685 0.971836
0.836255 0.993255
0.793058 1.02812
0.774827 1.04373
0.800592 1.04277
0.777795 1.02522
0.829663 1.00761
0.794906 1.00563
0.703303 1.0085
0.755502 1.02443
0.707571 1.03982
0.704381 1.03194
0.667159 1.01594
0.718972 0.995563
0.720412 1.00888
0.674694 1.02845
0.682118 1.05474
0.73819 1.05111
0.733932 1.03448
0.646306 0.99115
0.69191 0.957497
0.702512 0.96189
0.665102 0.973731
0.737 0.973295
0.796381 0.961388
0.692971 0.976593
0.733648 1.00011
0.695848 0.996087
0.708045 1.00196
0.698081 0.985251
0.740452 0.953494
0.74228 0.962206
0.728757 0.95752
0.733235 0.976909
0.725352 0.96913
0.772265 0.967969
0.745868 0.975214
0.650966 0.962995
0.770446 0.970306
0.76856 0.989659
0.824934 0.974284
0.759323 0.998019
0.802643 0.978252
0.743835 0.968917
0.798543 0.977355
0.767226 0.966431
0.76942 0.961747
0.674532 0.933443
0.731347 0.922957
0.738308 0.929955
0.723267 0.928739
0.717211 0.924639
0.7096 0.90212
0.773705 0.900443
0.708248 0.874718
0.75406 0.880828
0.748399 0.875412
0.736108 0.876838
0.718778 0.904845
0.74743 0.904495
0.763718 0.915884
0.81592 0.931694
0.806327 0.95838
0.876266 0.967114
0.89544 0.933159
0.89605 0.93048
0.987384 0.912151
0.941884 0.936228
0.927356 0.960978
0.906724 0.996769
0.874714 1.01072
0.842192 1.03034
0.877217 1.01137
0.96128 0.996435
0.887053 1.04471
0.98863 1.02794
0.977239 1.0239
0.989895 1.01661
1.00073 1.01299
0.947015 1.01239
0.921568 1.03804
1.03074 1.02239
0.986237 1.03034
0.973235 1.01853
0.955289 1.00783
0.959546 0.98104
0.917935 0.964218
0.966615 0.952111
0.94912 0.945993
1.02072 0.942862
0.938699 0.972261
0.972151 0.98929
0.971954 0.981648
0.948515 0.979499
0.969543 0.983609
1.00857 0.976262
1.04431 0.977316
1.05941 1.03943
1.09662 1.0904
1.15929 1.08548
1.0969 1.113
1.10966 1.09636
1.06728 1.07394
1.045 1.05145
1.06737 1.05796
1.08023 1.03737
1.02274 1.01827
1.00946 1.01657
0.972666 1.0325
1.03526 1.00162
0.966111 1.0003
0.943582 0.994837
0.989181 0.983215
0.962648 0.960603
1.06186 0.903351
1.06347 0.896248
1.08511 0.885393
1.04817 0.883168
0.996339 0.913327
1.01938 0.92008
1.06059 0.93668
1.07054 0.939723
1.10449 0.930091
1.03744 0.935655
1.08242 0.891694
1.04234 0.912768
1.03294 0.925226
1.00227 0.944586
1.00148 0.952333
0.986475 0.970445
1.02127 0.975122
1.01876 0.968125
1.06289 0.947594
1.04719 0.962328
1.05789 0.958287
1.11749 0.928022
1.12562 0.910359
1.09787 0.93774
1.07009 0.944065
1.09298 0.959738
1.11594 0.976661
1.08149 0.97593
1.11834 0.956637
1.10388 0.977179
1.14093 0.978851
1.14533 0.944339
1.18068 0.937526
1.19333 0.94406
1.12943 0.944438
1.16311 0.919802
1.14236 0.932352
1.19771 0.905722
1.20021 0.892602
1.17967 0.922778
1.1573 0.939565
1.13359 0.967132
1.17407 0.968442
1.25889 0.94075
1.20939 0.96429
1.2109 0.963119
1.09959 1.0533
1.14581 1.01675
1.17143 0.996795
1.15079 1.02478
1.23615 1.00031
1.28925 0.981424
1.2373 1.01302
1.24631 1.00889
1.2117 1.02307
1.15872 1.02476
1.16828 0.978254
1.15777 0.972065
1.16273 0.936738
1.0494 0.952644
1.04953 0.925959
1.06641 0.890785
1.04712 0.881128
1.06013 0.884312
1.01237 0.902257
1.05743 0.905177
1.08457 0.89334
1.019 0.923703
1.06961 0.893663
1.11929 0.862927
1.02578 0.894549
1.12697 0.871592
1.06886 0.897499
1.15105 0.870696
1.11176 0.882344
1.09579 0.892511
1.08081 0.90971
1.13302 0.884456
1.17124 0.877079
1.09975 0.896834
1.14176 0.873046
1.10044 0.902527
1.06541 0.922308
1.11911 0.915719
1.06349 0.93769
1.10552 0.921342
1.05792 0.91848
1.0494 0.927818
1.08409 0.931933
1.07315 0.947419
1.04647 0.965815
1.09973 0.938677
1.13543 0.918502
1.13518 0.944438
1.10463 0.993965
1.1453 1.01073
1.08627 1.02949
1.11466 1.03158
1.06424 1.07788
1.04954 1.08484
1.04488 1.07062
1.02549 1.05767
1.06423 1.01873
1.05309 0.998176
1.12445 0.972364
1.12183 0.976702
1.14398 0.939459
1.12065 0.927935
1.10614 0.949959
1.15012 0.946466
1.12526 0.954726
1.15179 0.939781
1.14723 0.929013
1.17014 0.897113
1.11418 0.918237
1.13249 0.905128
1.16386 0.899002
1.11886 0.906314
1.14711 0.895814
1.09439 0.931067
1.12149 0.925307
1.14744 0.901644
1.13172 0.909712
1.13869 0.913138
1.17912 0.916957
1.19417 0.909649
1.18482 0.901962
1.09314 0.933377
1.15656 0.908817
1.13421 0.918887
1.12144 0.920689
1.12458 0.948672
1.10752 0.960937
1.22656 0.900316
1.13614 0.942793
1.13924 0.924583
1.14062 0.926388
1.19199 0.893473
1.15473 0.939439
1.08019 0.995285
1.12678 0.994561
1.0741 0.990213
1.15092 0.947256
1.09479 0.965851
1.0926 0.961028
1.09112 0.936989
1.06381 0.946783
1.06432 0.915235
1.04998 0.90867
1.03458 0.926221
1.03832 0.919008
1.03915 0.911485
1.00173 0.907453
1.02668 0.912616
1.01824 0.914635
1.11025 0.903924
1.10501 0.940201
1.15185 0.920935
1.09966 0.960996
1.09993 0.966206
1.15931 0.954423
1.10653 0.975919
1.12514 0.9539
1.15446 0.936413
1.11068 0.95161
1.12726 0.938349
1.18209 0.904879
1.17923 0.923723
1.13879 0.926094
1.10674 0.903825
1.03252 0.912435
1.09591 0.869744
1.09767 0.874157
1.11887 0.88182
1.09923 0.894736
1.07815 0.888751
1.11641 0.89662
1.11252 0.902809
1.10247 0.894046
1.08593 0.90585
1.10478 0.895756
1.07952 0.938209
1.16746 0.929649
1.1353 0.935621
1.17404 0.933193
1.19035 0.935298
1.17602 0.967135
1.10732 1.00065
1.13461 0.982859
1.14323 0.952547
1.0874 0.949491
1.16978 0.929606
1.10986 0.959474
1.07564 0.964464
1.12173 0.950869
1.12894 0.924356
1.12438 0.929251
1.08679 0.937996
1.10519 0.923973
1.12665 0.901041
1.09272 0.931188
1.06787 0.944576
1.09632 0.9243
1.08597 0.922403
1.10712 0.908522
1.09145 0.884519
1.04298 0.891431
1.03316 0.844392
0.97196 0.869295
1.01865 0.857402
0.972298 0.884811
0.974105 0.889897
1.03321 0.868876
1.01893 0.880553
1.03719 0.882503
0.993159 0.904228
1.06128 0.894305
1.11266 0.936085
1.1019 0.98906
1.15023 0.984537
1.15536 1.0114
1.19848 1.0001
1.22998 0.974657
1.18952 0.978101
1.17535 0.961329
1.09196 0.962521
1.14352 0.928731
1.06568 0.952265
1.03364 0.971315
0.992454 0.993873
0.992498 0.983497
1.01473 0.971014
0.985006 0.963694
0.973377 0.976376
1.02714 0.956911
0.953401 0.999241
1.02646 0.992349
1.02896 0.986738
1.05899 1.0005
1.00802 1.03086
1.09373 0.999677
1.0403 1.02418
1.03796 1.02204
1.11298 0.967828
1.01994 1.001
1.06007 0.99203
1.03312 0.998111
0.935364 1.02987
0.986006 1.01225
0.997815 0.99815
0.9938 1.01215
1.04132 1.00083
1.12128 0.965774
1.12442 0.981471
1.08732 1.00384
1.12096 0.988609
1.1003 0.977404
1.12097 0.951809
1.07995 0.963187
1.05574 0.987814
1.13871 0.956893
1.07184 0.975923
1.07384 0.987374
1.13245 0.960031
1.06775 1.00869
1.04091 1.02125
1.08835 1.00036
1.1269 0.986945
1.14787 0.978116
1.11841 0.984475
1.11453 0.964675
1.08357 0.957265
1.08724 0.95886
1.07209 0.950949
1.03853 0.964807
1.02753 0.984739
1.0468 0.954972
1.00163 0.975971
1.1051 0.957897
1.04794 0.993052
1.09201 0.980532
1.11612 0.96248
1.03457 0.987206
1.0582 0.976339
1.07956 0.944319
1.13876 0.920269
1.04973 0.97363
1.06341 0.968299
1.04633 0.966156
1.02902 0.97112
0.998716 0.995278
1.06289 1.00998
1.05767 1.04566
1.16426 1.0439
1.16007 1.07933
1.18017 1.07923
1.15308 1.08873
1.18046 1.05108
1.154 1.05588
1.21362 1.04137
1.20663 1.06515
1.23665 1.01744
1.19532 1.03117
1.27982 0.960143
1.34363 0.911229
1.33558 0.899426
1.31011 0.919253
1.32767 0.898654
1.34489 0.894571
1.31645 0.923863
1.34466 0.900518
1.20553 0.969239
1.24506 0.925338
1.21872 0.945489
1.25566 0.949845
1.32929 0.950448
1.27645 1.03345
1.34722 1.03535
1.43169 0.961218
1.39155 1.01424
1.38538 1.01076
1.40993 0.989525
1.41643 0.978204
1.30778 1.01362
1.29412 1.00063
1.34664 0.930717
1.36161 0.880981
1.30935 0.900505
1.28061 0.904976
1.26585 0.901242
1.2265 0.905522
1.24184 0.86894
1.23636 0.905183
1.30517 0.856389
1.28743 0.861171
1.2667 0.901143
1.27641 0.907781
1.24177 0.94671
1.23046 0.956044
1.23214 0.945599
1.24999 0.904853
1.2608 0.887244
1.2553 0.879819
1.28095 0.871519
1.24964 0.909871
1.22739 0.945157
1.24066 0.943286
1.22992 0.932801
1.1966 0.939579
1.22344 0.905388
1.20051 0.938469
1.23753 0.9442
1.13216 1.01098
1.10289 1.03055
1.15166 1.05718
1.17282 1.08666
1.31633 1.01334
1.26763 1.03065
1.34891 1.00783
1.40543 1.00658
1.41415 1.00726
1.43159 0.989762
1.41731 1.01707
1.3836 1.07499
1.38052 1.10303
1.41634 1.05261
1.38711 1.04951
1.45262 0.994197
1.45134 0.983006
1.51835 0.904628
1.4431 0.932511
1.44104 0.884646
1.39387 0.886651
1.3851 0.895683
1.4083 0.859852
1.37337 0.885927
1.40218 0.846094
1.40765 0.841319
1.40566 0.856704
1.36506 0.907255
1.41047 0.87852
1.46723 0.848175
1.44923 0.863329
1.43285 0.874497
1.4018 0.90162
1.40682 0.91754
1.42525 0.950756
1.44193 0.967439
1.43149 0.994698
1.36423 1.05948
1.43696 1.03794
1.43659 1.0422
1.43438 1.03963
1.40695 1.0606
1.5138 0.986545
1.59868 0.941284
1.60575 0.949593
1.59149 0.975932
1.57557 0.988262
1.63307 0.94622
1.56957 0.968951
1.4657 1.01386
1.46473 0.9909
1.53293 0.945078
1.6052 0.875867
1.61144 0.89608
1.58181 0.89881
1.55071 0.902666
1.47894 0.969991
1.50078 0.925576
1.44866 0.979119
1.44171 0.992087
1.43512 1.01389
1.42377 1.0182
1.4067 1.03147
1.44679 0.986278
1.4326 1.01068
1.47999 1.00597
1.51389 0.987686
1.50942 1.00347
1.47707 1.00438
1.42061 1.01613
1.4315 1.00553
1.497 0.950259
1.42147 1.00482
1.40424 1.01243
1.43369 0.976547
1.48439 0.907324
1.42669 0.940467
1.38392 0.96776
1.43256 0.905346
1.41358 0.900243
1.34181 0.970844
1.41459 0.969049
1.39595 1.02897
1.40682 1.034
1.43821 1.0171
1.3944 1.0326
1.43335 1.00123
1.44968 1.00493
1.4099 0.995
1.42741 0.958456
1.47407 0.892189
1.48696 0.893229
1.39586 0.95582
1.45399 0.927889
1.42422 0.960792
1.44724 0.956949
1.40782 0.982039
1.4455 0.934544
1.36871 0.955754
1.31644 0.942864
1.33238 0.953578
1.39214 0.884884
1.4212 0.867809
1.41532 0.854445
1.39701 0.877686
1.4221 0.875919
1.34417 0.993422
1.32402 1.03073
1.41935 0.987347
1.38109 1.06207
1.42609 1.05292
1.38431 1.07155
1.46746 0.987871
1.40672 1.0552
1.42264 1.06535
1.41263 1.08079
1.3766 1.0838
1.36324 1.08763
1.48828 1.00366
1.44274 1.0473
1.43635 1.02835
1.49745 0.964866
1.38404 1.0607
1.48629 0.969033
1.41881 1.05906
1.48909 0.995501
1.49901 0.983642
1.48081 0.992821
1.4726 0.999825
1.49874 1.02118
1.51319 1.03361
1.51947 1.04287
1.51658 1.03696
1.42702 1.05658
1.35415 1.10607
1.38956 1.09122
1.44171 1.05957
1.42602 1.08042
1.44013 1.02946
1.40709 1.02486
1.44455 0.980707
1.44598 0.994476
1.48513 0.948181
1.46727 0.966276
1.50235 0.954115
1.49788 0.996939
1.54579 0.973997
1.56183 0.974447
1.52362 1.04863
1.53464 1.03615
1.51169 1.07415
1.5594 1.06236
1.54928 1.08907
1.57563 1.07931
1.54059 1.08274
1.52389 1.07676
1.48688 1.08206
1.41063 1.10197
1.46293 1.01487
1.44548 1.02053
1.49378 0.951951
1.42308 0.944884
1.30038 0.986114
1.29488 0.98993
1.26103 1.014
1.33933 0.968014
1.28055 1.01775
1.31039 0.999146
1.34935 1.01379
1.40492 0.997555
1.37405 0.985996
1.32682 1.00921
1.29083 1.00932
1.31681 0.975753
1.3077 0.992104
1.26981 0.994838
1.23107 0.992149
1.27033 0.970628
1.24881 0.969102
1.27147 0.929431
1.2965 0.900409
1.28766 0.883457
1.23633 0.912345
1.23949 0.910038
1.23854 0.913446
1.26144 0.913629
1.22329 0.93387
1.22103 0.918714
1.21203 0.899199
1.18915 0.918851
1.20472 0.905398
1.18214 0.938373
1.22348 0.894857
1.17102 0.923984
1.13498 0.960048
1.08876 0.998345
1.16793 0.989548
1.1342 1.03328
1.1714 1.03932
1.17106 1.04985
1.17104 1.04122
1.12183 1.07255
1.09524 1.0739
1.12584 1.02667
1.13821 1.0014
1.15075 0.987953
1.15141 0.997027
1.14912 1.03182
1.16772 1.03285
1.17872 1.02991
1.21594 1.01035
1.16043 1.05752
1.14327 1.08016
1.11934 1.09503
1.05628 1.08677
1.05791 1.09191
1.10683 1.05542
1.10551 1.06501
1.07899 1.06697
1.11051 1.03964
1.14961 1.00184
1.12764 1.0029
1.13407 1.00547
1.11239 1.02116
1.17201 0.989458
1.07865 1.02545
1.09003 1.01474
1.11017 0.985635
1.12428 0.958813
1.05952 0.943606
1.03064 0.895337
0.939726 0.889479
0.964522 0.840244
1.01399 0.833897
0.974025 0.836911
1.00274 0.811529
0.962335 0.837382
1.05411 0.837459
1.02782 0.886787
1.06387 0.896147
1.00763 0.906222
0.997519 0.912543
1.08069 0.922133
0.960949 0.952073
1.02723 0.92622
1.05091 0.926019
0.987271 0.970123
1.08834 0.940822
0.93793 0.975362
0.938537 0.968366
0.969097 0.954572
1.02357 0.951336
0.982145 0.968842
1.04456 0.932895
0.965388 0.97722
0.919885 0.977875
0.955169 0.972312
0.954467 0.971251
0.830344 0.985894
0.962815 0.962456
0.94141 0.971032
0.848077 0.981536
0.826011 1.01374
0.845837 1.00754
0.880366 0.963516
0.801554 0.97015
0.83489 0.92192
0.789496 0.89589
0.777576 0.898192
0.661749 0.917116
0.70447 0.927971
0.644784 0.936538
0.665081 0.909371
0.682227 0.883972
0.731573 0.893287
0.720847 0.898634
0.742692 0.89544
0.709454 0.893776
0.742188 0.89027
0.719371 0.91459
0.654073 0.965846
0.649604 0.990754
0.657746 1.01953
0.637515 1.02451
0.685049 1.0039
0.721833 1.00357
0.74543 0.991425
0.761557 0.97466
0.705476 0.97254
0.683139 0.965099
0.651214 0.935973
0.63286 0.900966
0.696259 0.892861
0.661812 0.925938
0.660697 0.973372
0.682632 0.976265
0.724248 0.976161
0.657636 0.960918
0.685462 0.957562
0.665504 0.971633
0.628983 0.983439
0.655304 1.00541
0.629913 0.99609
0.676779 0.988871
0.73707 0.986872
0.695219 0.995311
0.600249 1.00638
0.584934 1.01373
0.532281 1.0352
0.531189 1.03777
0.517922 1.01231
0.50708 1.01164
0.544719 0.981715
0.5654 0.964109
0.575079 0.95015
0.591841 0.956836
0.538883 0.963799
0.546881 0.994461
0.481535 0.994164
0.559759 1.00056
0.571982 1.0098
0.625818 1.03594
0.577658 1.00486
0.635611 1.01103
0.637834 1.02185
0.665858 1.01923
0.663111 0.978976
0.638676 0.952201
0.617755 0.928527
0.563368 0.901933
0.661118 0.914478
0.605797 0.931913
0.650008 0.915564
0.629295 0.941938
0.702382 0.93477
0.815493 0.915141
