# Supplementary material for: Stochastic bond dynamics facilitates alignment of malaria parasite at erythrocyte membrane upon invasion
Source: eLife. 2020 May 18;9:e56500. doi: 10.7554/eLife.56500 (PMC7269671; doi:10.7554/eLife.56500)
Supplement: Figure 2—source data 1. [file elife-56500-fig2-data1.zip › PARA_POSITIONS/pos2.dat]

3.83211 0.620666
3.8554 0.54805
3.87269 0.510109
3.89971 0.520654
3.95008 0.328745
3.92971 0.6178
3.93673 0.603366
3.9304 0.614595
3.95607 0.470634
3.89105 0.742002
3.90682 0.659161
3.90702 0.627362
3.89968 0.615315
3.88462 0.635023
3.8609 0.708503
3.849 0.699354
3.85664 0.61921
3.92531 0.300512
3.92578 0.417549
3.92791 0.642021
3.98858 0.485096
4.00853 0.5215
4.00846 0.438036
3.96089 0.590596
3.90704 0.460913
3.8113 0.653003
3.79711 0.499591
3.76122 0.513905
3.69687 0.548897
3.66964 0.582359
3.67544 0.556003
3.67701 0.6059
3.68875 0.579281
3.69081 0.581947
3.69396 0.529668
3.64469 0.742411
3.68997 0.490101
3.61505 0.778401
3.68474 0.51113
3.64214 0.663839
3.65479 0.630328
3.67157 0.533091
3.65268 0.591243
3.60737 0.728104
3.64751 0.436482
3.59212 0.60117
3.57072 0.592009
3.58596 0.482407
3.52662 0.817486
3.57994 0.702989
3.60713 0.678226
3.60124 0.746626
3.59561 0.646994
3.51135 0.731488
3.52232 0.567613
3.46654 0.722176
3.47031 0.74188
3.48988 0.704826
3.53005 0.641599
3.52902 0.727171
3.53236 0.820905
3.61208 0.698847
3.67118 0.620729
3.67562 0.665283
3.66133 0.769128
3.64844 0.829133
3.64976 0.793856
3.64597 0.775329
3.63443 0.761411
3.58139 0.735532
3.53683 0.748177
3.51055 0.736143
3.49605 0.732262
3.50291 0.815975
3.53769 0.757305
3.55219 0.809832
3.53905 0.87716
3.59389 0.793124
3.60255 0.793791
3.6253 0.830212
3.66508 0.813939
3.69321 0.780691
3.66313 0.884063
3.71838 0.685679
3.66989 0.838973
3.73177 0.702512
3.71699 0.806147
3.71075 0.915334
3.7402 0.875329
3.75657 0.869657
3.72898 0.896531
3.6706 1.01974
3.66789 0.937875
3.68035 0.840622
3.66167 0.806133
3.63771 0.884533
3.63232 0.834794
3.6547 0.748478
3.62333 0.864493
3.57743 0.982251
3.60254 0.951499
3.65235 0.883797
3.64658 0.867488
3.63926 0.77446
3.57858 0.838713
3.48059 1.13009
3.57564 0.884467
3.61062 0.827072
3.61118 0.78226
3.61706 0.677399
3.58671 0.772672
3.53347 0.896664
3.57322 0.761666
3.54519 0.864457
3.57085 0.834164
3.56976 0.947443
3.57774 1.0403
3.66512 0.911621
3.68448 0.925334
3.66936 0.903891
3.63809 1.01197
3.65487 0.881615
3.58234 0.936963
3.55136 0.882571
3.53678 0.863551
3.47062 1.03565
3.53752 0.868638
3.53935 0.900372
3.53672 0.911501
3.54096 0.894595
3.52154 0.887263
3.55012 0.868499
3.6223 0.722625
3.57311 0.919986
3.59805 0.853621
3.61474 0.74727
3.55765 0.903191
3.51874 0.933384
3.54774 0.83754
3.54937 0.858426
3.53099 0.997972
3.59864 0.855148
3.62731 0.870789
3.64549 0.883498
3.65129 0.829479
3.63714 0.857486
3.62213 0.862362
3.61998 0.8238
3.6641 0.674724
3.64106 0.822473
3.61112 0.888377
3.6779 0.747842
3.63995 0.944991
3.72946 0.708207
3.66902 0.94578
3.72229 0.789306
3.7491 0.604675
3.73991 0.597076
3.72694 0.562576
3.66302 0.673171
3.65016 0.596951
3.60276 0.719168
3.59576 0.771627
3.57415 0.817582
3.5637 0.755053
3.55344 0.742285
3.54185 0.664419
3.52406 0.724012
3.5151 0.768898
3.53081 0.841451
3.62901 0.672507
3.65973 0.683662
3.6538 0.813161
3.6572 0.808892
3.63038 0.77174
3.59165 0.707758
3.51839 0.797595
3.48449 0.778193
3.47712 0.762635
3.50948 0.789907
3.55946 0.70244
3.6056 0.561438
3.56632 0.697666
3.54738 0.735782
3.55511 0.65262
3.54874 0.639396
3.49214 0.722817
3.48998 0.730986
3.51797 0.619585
3.53865 0.559054
3.523 0.632385
3.55478 0.495558
3.55273 0.514678
3.55772 0.520981
3.53712 0.633367
3.50616 0.689075
3.52609 0.493142
3.42847 0.777635
3.43802 0.74534
3.44158 0.724262
3.45215 0.776554
3.46811 0.703867
3.44512 0.763157
3.4561 0.638976
3.40241 0.730644
3.34706 0.780182
3.35954 0.693631
3.32964 0.830351
3.38418 0.781542
3.4617 0.735457
3.47524 0.855643
3.54293 0.731987
3.50412 0.879964
3.54368 0.722361
3.47958 0.848546
3.50089 0.722189
3.47217 0.674953
3.37418 0.953375
3.3971 0.832442
3.36831 0.939052
3.43701 0.771002
3.44952 0.811243
3.44897 0.87562
3.44554 0.952011
3.49615 0.833782
3.50267 0.782641
3.44944 0.817709
3.39981 0.893543
3.35719 0.913441
3.30029 1.03172
3.30147 1.0311
3.36748 0.85893
3.33951 0.92823
3.23521 1.09662
3.26282 0.954853
3.29163 0.804318
3.23906 0.91978
3.27884 0.76779
3.21505 0.870702
3.27556 0.670121
3.28483 0.685287
3.2106 0.904735
3.22084 0.905537
3.22386 0.906811
3.20759 0.96291
3.18187 1.06426
3.24018 0.893843
3.25494 0.804536
3.29712 0.720717
3.26164 0.854953
3.30673 0.744648
3.24311 0.988357
3.27098 0.90186
3.2736 0.924918
3.25511 0.930973
3.23619 1.00112
3.22731 1.01537
3.26424 0.957427
3.24656 0.983381
3.2091 1.00029
3.14143 1.09928
3.13582 1.08274
3.18131 0.992082
3.19348 0.954699
3.12421 1.00768
3.17861 0.797329
3.13526 0.825634
3.04201 0.941148
3.01872 0.821947
2.98786 0.777681
2.96389 0.798547
2.98465 0.703503
2.97513 0.801883
3.03689 0.726854
3.04723 0.794324
3.05573 0.768412
3.05018 0.777147
3.04555 0.780215
3.02315 0.852445
3.05525 0.772139
3.06937 0.720301
3.01716 0.860231
3.05894 0.760434
3.08161 0.76866
3.14442 0.639111
3.14527 0.780939
3.11517 0.918613
3.16105 0.76508
3.09386 0.896719
3.14458 0.631901
3.07226 0.772101
3.03834 0.869439
3.06743 0.736807
2.99456 0.934064
3.03194 0.832467
3.09006 0.596359
3.08073 0.659804
3.0861 0.644029
3.09417 0.595376
3.09857 0.558017
3.04491 0.677827
3.01988 0.642105
2.98048 0.747709
2.99532 0.702297
3.05762 0.50852
3.05962 0.563511
3.05038 0.576599
3.01925 0.585497
3.03834 0.376183
2.99205 0.555216
2.99085 0.602931
3.03568 0.517185
3.03171 0.658711
3.0586 0.60756
3.04631 0.575308
3.04135 0.636799
3.04531 0.556672
3.0368 0.641009
3.05242 0.614623
3.04805 0.7126
3.16143 0.443441
3.12666 0.640349
3.14398 0.566307
3.15977 0.547382
3.15876 0.659725
3.13067 0.746008
3.1695 0.603386
3.1641 0.556703
3.13682 0.60356
3.15101 0.507951
3.11971 0.697525
3.18494 0.501324
3.20846 0.519062
3.21021 0.625241
3.25029 0.686921
3.26855 0.814312
3.27069 0.87354
3.28877 0.873502
3.247 1.01282
3.2342 1.00313
3.27099 0.861766
3.17928 1.01742
3.22555 0.888475
3.22648 0.811921
3.24027 0.778484
3.26781 0.754649
3.23683 0.86928
3.28063 0.77562
3.26498 0.830043
3.27982 0.79865
3.27376 0.875573
3.25899 0.969926
3.27194 0.919668
3.28542 0.815089
3.28963 0.676912
3.19406 0.82834
3.19529 0.767573
3.18346 0.763363
3.21257 0.651896
3.20573 0.716158
3.2025 0.801029
3.26347 0.661258
3.2175 0.829966
3.20113 0.864085
3.1992 0.847141
3.12095 0.971522
3.12195 0.918039
3.13722 0.762427
3.12084 0.766587
3.10578 0.810427
3.12437 0.781905
3.11961 0.762732
3.09989 0.866319
3.1306 0.792485
3.13235 0.870946
3.20127 0.733145
3.16707 0.862898
3.22006 0.803382
3.23434 0.837907
3.22074 0.853646
3.25692 0.747189
3.26161 0.719607
3.17173 0.923169
3.16541 0.96412
3.20532 0.938044
3.27278 0.820903
3.25456 0.85769
3.18074 1.05871
3.20361 0.992715
3.18431 1.10387
3.27058 0.973871
3.29335 1.06722
3.44526 0.803509
3.48084 0.872332
3.44225 1.01397
3.44356 0.914077
3.40153 0.901713
3.33365 1.02447
3.36729 0.940544
3.36775 1.01722
3.3842 0.988167
3.42288 0.942606
3.48664 0.806203
3.43849 0.958667
3.46647 0.911122
3.41204 0.973139
3.35935 1.05561
3.32342 1.06566
3.3229 1.05889
3.2734 1.14946
3.33016 0.961138
3.25369 1.09653
3.31246 0.987333
3.35084 0.803794
3.28255 0.911505
3.28203 0.858859
3.22752 1.01096
3.3007 0.805812
3.29229 0.865875
3.33525 0.827907
3.2847 1.04414
3.37748 0.841002
3.31997 1.01266
3.36716 0.894019
3.43928 0.733775
3.37818 0.959593
3.40126 0.895709
3.32861 0.989759
3.27122 1.0616
3.27357 0.974609
3.23839 1.06
3.24321 1.09822
3.29161 1.04584
3.28188 1.08688
3.29881 0.969594
3.23689 1.06125
3.19753 1.11669
3.1922 1.13645
3.29005 0.914318
3.20358 1.12248
3.27113 0.9494
3.27811 0.974666
3.21147 1.17106
3.29863 0.981214
3.27277 1.11297
3.25423 1.21448
3.37978 0.997677
3.34525 1.18099
3.33522 1.26028
3.3359 1.22885
3.35262 1.18001
3.32092 1.24101
3.25102 1.2897
3.32503 1.1189
3.33407 1.05725
3.29473 1.15572
3.2583 1.2047
3.25781 1.19642
3.25466 1.22789
3.27882 1.18616
3.23527 1.24955
3.26685 1.15646
3.27495 1.16206
3.27252 1.20394
3.28841 1.17014
3.25641 1.29073
3.36927 1.08565
3.3169 1.18783
3.35692 1.03824
3.37725 0.971269
3.38181 1.03706
3.41561 0.999304
3.4297 0.978747
3.42194 0.997159
3.39126 1.04843
3.34966 1.11707
3.35643 1.09807
3.39807 0.938363
3.39092 0.893336
3.30183 1.11497
3.3869 0.884441
3.33754 1.06751
3.37122 1.01014
3.32106 1.10592
3.33506 1.08901
3.33266 1.12867
3.33735 1.17109
3.37434 1.15768
3.34321 1.23775
3.38303 1.08284
3.39313 1.02109
3.34679 1.10307
3.31863 1.0937
3.22589 1.19273
3.21327 1.16167
3.18651 1.21036
3.25515 1.14013
3.33908 1.07731
3.27665 1.28548
3.33461 1.199
3.38082 1.06817
3.32717 1.16531
3.32768 1.12444
3.32357 1.05449
3.32847 0.993929
3.22956 1.1663
3.26808 1.08042
3.30427 0.983438
3.32054 0.998099
3.36201 0.921604
3.35915 1.01384
3.37912 0.975637
3.34566 0.992876
3.34484 0.998966
3.35612 1.00751
3.36306 1.07901
3.51146 0.863296
3.48295 1.10643
3.62221 0.898488
3.5929 1.04334
3.53069 1.20921
3.5091 1.24101
3.45588 1.30645
3.40903 1.37975
3.47025 1.27575
3.47298 1.27708
3.54314 1.13211
3.48403 1.24373
3.4336 1.25688
3.47301 1.10854
3.39685 1.25435
3.40627 1.25426
3.37318 1.34845
3.42625 1.24646
3.39353 1.28985
3.39552 1.24107
3.37711 1.20682
3.40843 1.12407
3.477 1.00775
3.48765 1.04174
3.46789 1.12994
3.4706 1.12703
3.3982 1.27849
3.52698 0.91177
3.43335 1.15355
3.43125 1.11757
3.46312 1.0665
3.4548 1.19142
3.44262 1.28067
3.43946 1.30932
3.43615 1.33319
3.38845 1.38766
3.29879 1.49268
3.3225 1.4592
3.30312 1.50658
3.23969 1.62726
3.29277 1.51823
3.22961 1.61217
3.19757 1.60768
3.10647 1.70479
3.21282 1.50221
3.15407 1.61062
3.14591 1.63441
3.28004 1.45436
3.34495 1.41587
3.33308 1.46676
3.27187 1.57096
3.40539 1.28306
3.31241 1.41147
3.3489 1.27783
3.31207 1.30019
3.31209 1.25025
3.27779 1.31061
3.29426 1.29786
3.27449 1.43773
3.28041 1.46925
3.35419 1.32575
3.3651 1.29884
3.33198 1.29927
3.30953 1.31703
3.30132 1.29899
3.3544 1.13904
3.28172 1.28148
3.26168 1.24274
3.28247 1.07286
3.24281 1.1125
3.22084 1.10406
3.20202 1.10781
3.23987 0.92717
3.16336 1.12418
3.23093 0.934369
3.21066 0.924493
3.1479 0.97438
3.10235 0.994722
3.05703 1.01206
3.00578 1.14828
3.09522 0.979078
3.08877 1.03265
3.05038 1.13827
3.08037 1.06592
3.10609 0.984643
3.05036 1.16201
3.01774 1.26518
3.02404 1.26158
3.0231 1.25029
2.96556 1.34937
2.91617 1.37594
2.8716 1.38331
2.96595 1.19248
2.90867 1.33403
2.96707 1.27711
2.9273 1.35152
2.91321 1.35358
2.88502 1.38472
2.94632 1.19446
2.92626 1.2219
2.88096 1.3321
2.8256 1.46253
2.8797 1.36085
2.91698 1.30115
2.85341 1.44975
2.84363 1.47877
2.88156 1.39573
2.83552 1.45551
2.82389 1.50579
2.89201 1.39729
2.84379 1.46373
2.80924 1.48838
2.83551 1.43699
2.85486 1.35833
2.84962 1.30832
2.86711 1.26005
2.84009 1.28463
2.79255 1.37573
2.83343 1.28771
2.80292 1.32788
2.76111 1.36337
2.68522 1.43185
2.70117 1.35099
2.7826 1.16309
2.74132 1.23956
2.7884 1.23015
2.83973 1.15187
2.80295 1.1959
2.78025 1.18966
2.79515 1.14216
2.76528 1.19429
2.73302 1.22898
2.7275 1.2129
2.73265 1.16368
2.70965 1.17246
2.73383 1.0717
2.73418 1.01774
2.71524 0.967471
2.6696 0.952864
2.63339 0.941471
2.56508 1.03775
2.50746 1.12745
2.48949 1.14007
2.50032 1.11141
2.48047 1.13286
2.52915 1.02329
2.53218 1.06628
2.59516 0.972053
2.59562 1.01447
2.58392 0.991949
2.58486 0.885775
2.48924 1.0437
2.54527 0.911484
2.49069 0.974445
2.46712 0.995779
2.44594 1.03402
2.49989 0.919269
2.44743 1.00564
2.51949 0.903015
2.56355 0.843137
2.54291 0.93741
2.55981 0.816537
2.54659 0.800149
2.546 0.784003
2.52407 0.86634
2.49319 0.877002
2.45567 0.884417
2.43909 0.819963
2.42707 0.764067
2.40278 0.7544
2.3653 0.860504
2.41514 0.814804
2.40865 0.888627
2.41523 0.937179
2.42043 0.941634
2.45478 0.852214
2.50322 0.746637
2.42469 0.905824
2.39106 0.950184
2.39483 0.937436
2.4287 0.895462
2.40574 0.961072
2.41002 0.951593
2.39291 0.992251
2.40446 0.947526
2.35488 0.985053
2.31417 1.01122
2.33024 0.919157
2.33157 0.863514
2.25529 1.02185
2.27978 0.988747
2.33569 0.880269
2.2739 0.983206
2.29497 0.903054
2.24665 0.961551
2.24024 0.939943
2.19481 0.979955
2.22922 0.913666
2.21934 0.934543
2.24536 0.888806
2.27639 0.87025
2.2943 0.896756
2.30241 0.870145
2.24354 0.968167
2.28773 0.886436
2.3492 0.780662
2.34105 0.855269
2.36274 0.88572
2.37216 0.928784
2.37585 0.965636
2.3764 0.934177
2.39473 0.896715
2.40388 0.9071
2.38272 0.957312
2.3286 1.02608
2.33566 0.966905
2.32037 0.900929
2.24677 0.941736
2.30165 0.770695
2.28465 0.778406
2.28987 0.750404
2.30514 0.668707
2.25972 0.738452
2.25868 0.690564
2.23437 0.72871
2.25135 0.719135
2.2622 0.72948
2.25112 0.740314
2.28123 0.655
2.26076 0.702109
2.31114 0.631117
2.29456 0.715034
2.28591 0.749256
2.26451 0.774615
2.23871 0.804612
2.20308 0.832135
2.19839 0.814304
2.17371 0.841036
2.17207 0.848466
2.19532 0.772075
2.18861 0.799271
2.19938 0.75773
2.17783 0.766965
2.231 0.660296
2.22624 0.687909
2.24361 0.662789
2.25319 0.643631
2.21566 0.743685
2.23714 0.729459
2.22764 0.797625
2.25058 0.788941
2.22913 0.868323
2.21453 0.863131
2.1757 0.918362
2.1891 0.910255
2.17934 0.933926
2.20126 0.90097
2.20896 0.910806
2.21614 0.942575
2.27889 0.906187
2.34428 0.828343
2.30683 0.909121
2.26389 0.970207
2.21074 1.02935
2.19206 1.05421
2.27503 0.932069
2.20486 1.05759
2.25971 0.949569
2.28313 0.894877
2.23996 0.945836
2.26963 0.885188
2.27491 0.882338
2.266 0.876055
2.32283 0.787214
2.28809 0.774682
2.23235 0.797135
2.19129 0.829061
2.24018 0.738736
2.19392 0.835591
2.22865 0.760882
2.16619 0.857703
2.21236 0.749359
2.22478 0.788152
2.23463 0.793852
2.23828 0.833675
2.28108 0.790418
2.29162 0.755714
2.24301 0.746485
2.20448 0.721561
2.15902 0.740098
2.14116 0.728247
2.11763 0.728888
2.06814 0.878076
2.13684 0.808151
2.06884 0.963937
2.1716 0.905046
2.19915 0.927771
2.21916 0.936824
2.19249 1.05503
2.2414 1.01898
2.30807 0.906937
2.26641 0.986919
2.26165 0.977667
2.26789 0.950525
2.23137 0.98025
2.1673 1.06202
2.15335 1.08058
2.1727 1.04898
2.17051 1.03268
2.18123 1.02811
2.12034 1.09583
2.11093 1.09453
2.05846 1.17806
2.19979 1.0216
2.19177 1.04002
2.25868 0.937292
2.23628 0.977027
2.19025 1.04006
2.21345 0.974685
2.19063 0.983556
2.20615 1.00277
2.21692 0.977841
2.21347 0.952597
2.14599 1.03813
2.22085 0.946901
2.21427 0.983047
2.19326 0.996638
2.18502 0.973625
2.16697 0.979695
2.14099 1.01179
2.17294 0.97924
2.2295 0.910584
2.17719 1.03007
2.1515 1.07116
2.20403 0.974969
2.17978 0.966811
2.13711 0.991922
2.17396 0.915445
2.14834 0.921422
2.12367 0.918934
2.11882 0.913393
2.10049 0.910319
2.02083 1.02542
2.12814 0.891927
2.1747 0.808978
2.17423 0.81288
2.13612 0.920792
2.18233 0.87107
2.15522 0.905561
2.12142 0.900457
2.14003 0.877026
2.14924 0.837246
2.12775 0.829532
2.10164 0.841881
2.09666 0.821614
2.1045 0.804931
2.10662 0.817081
2.1512 0.7193
2.13015 0.765147
2.17115 0.692572
2.09299 0.808823
2.06215 0.864941
2.10659 0.765071
2.10871 0.787097
2.16298 0.696451
2.18992 0.647729
2.18034 0.652641
2.15432 0.672944
2.14851 0.649009
2.12659 0.717112
2.15414 0.657592
2.18252 0.613224
2.16535 0.68511
2.17322 0.687537
2.21017 0.669052
2.24212 0.653931
2.20361 0.763757
2.22663 0.717527
2.25075 0.633095
2.22006 0.626131
2.28079 0.485337
2.23379 0.664401
2.23845 0.679414
2.26201 0.639083
2.27291 0.632726
2.24779 0.632862
2.24282 0.566839
2.19262 0.639072
2.14998 0.676437
2.14789 0.657012
2.16799 0.680113
2.18018 0.733429
2.25731 0.626783
2.20765 0.804516
2.22851 0.838913
2.28029 0.76072
2.29249 0.739171
2.26213 0.794822
2.28881 0.700456
2.22378 0.848191
2.24999 0.70886
2.21168 0.755608
2.19302 0.779185
2.22166 0.695093
2.21906 0.718422
2.2116 0.749959
2.21664 0.763948
2.2325 0.796888
2.24077 0.821008
2.29408 0.789777
2.24584 0.869725
2.27342 0.804817
2.30644 0.751175
2.2777 0.815794
2.3131 0.810571
2.33137 0.831412
2.33671 0.833998
2.30674 0.81235
2.24544 0.892664
2.22882 0.911912
2.224 0.913937
2.18719 0.989911
2.2161 0.91782
2.16101 1.00457
2.21263 0.931181
2.24898 0.874654
2.26517 0.879183
2.27938 0.863177
2.31164 0.777534
2.25042 0.904278
2.28348 0.84423
2.29577 0.842376
2.28053 0.852028
2.24978 0.913899
2.23098 0.967934
2.26337 0.955599
2.28391 0.956728
2.30927 0.910176
2.33362 0.854463
2.33075 0.847393
2.35541 0.833682
2.37027 0.82381
2.41252 0.783066
2.37799 0.817979
2.35914 0.81736
2.33136 0.794112
2.31322 0.814324
2.30606 0.807521
2.24487 0.852214
2.23809 0.838747
2.19274 0.866005
2.19325 0.844494
2.1935 0.860845
2.22105 0.82131
2.25077 0.78283
2.28789 0.710712
2.27608 0.753128
2.24582 0.82747
2.25505 0.775091
2.14926 0.965801
2.15403 0.905962
2.18361 0.795682
2.19979 0.748496
2.12756 0.937049
2.20698 0.848323
2.17623 0.936621
2.19932 0.883638
2.21555 0.862771
2.23406 0.797245
2.23544 0.794401
2.27747 0.752631
2.30444 0.778521
2.29015 0.855383
2.30803 0.853478
2.26851 0.92494
2.29162 0.858643
2.23394 1.00341
2.29232 0.922797
2.35645 0.860855
2.33335 0.990502
2.4373 0.875477
2.39285 0.987006
2.43134 0.902435
2.40783 0.880617
2.33117 0.929291
2.32266 0.897146
2.28237 0.991849
2.33223 0.942485
2.29606 1.00002
2.28466 1.00546
2.33379 0.908165
2.3499 0.915771
2.38439 0.864499
2.371 0.903743
2.3597 0.95598
2.4061 0.870622
2.43434 0.837192
2.43322 0.923147
2.45098 0.876828
2.41509 0.927196
2.50227 0.757358
2.43267 0.938032
2.45151 0.913473
2.46685 0.878757
2.41956 0.95519
2.4314 0.924244
2.40302 0.980344
2.4197 0.932852
2.37906 1.03534
2.38281 1.05643
2.38495 1.04966
2.36907 1.03222
2.38178 0.961241
2.39391 0.91948
2.36688 0.929317
2.39569 0.87102
2.36237 0.874027
2.3643 0.862061
2.36533 0.858565
2.38931 0.793212
2.32821 0.913806
2.33522 0.905461
2.39713 0.856446
2.41758 0.922408
2.45625 0.938228
2.49134 0.860893
2.45555 0.91022
2.47359 0.883739
2.53122 0.758662
2.51686 0.755749
2.44162 0.898266
2.47469 0.840419
2.4714 0.851344
2.50865 0.712494
2.4856 0.732874
2.43827 0.778546
2.44248 0.714556
2.44152 0.75994
2.48805 0.603454
2.43109 0.650305
2.38214 0.72196
2.37943 0.744873
2.35928 0.853657
2.44397 0.661994
2.42979 0.745126
2.45862 0.711582
2.47356 0.691654
2.50209 0.693472
2.48719 0.74278
2.44708 0.827055
2.42811 0.832636
2.45064 0.774098
2.4022 0.840765
2.40305 0.815239
2.4345 0.70568
2.39538 0.797898
2.4063 0.753705
2.34988 0.866007
2.38824 0.815722
2.36139 0.897216
2.41336 0.79142
2.39052 0.825271
2.36099 0.830017
2.33947 0.805467
2.32216 0.853619
2.37814 0.784617
2.31536 0.909459
2.34641 0.856896
2.31225 0.926775
2.37776 0.854333
2.35636 0.94419
2.3578 0.954208
2.33304 1.02232
2.32783 1.03855
2.28746 1.14878
2.3108 1.13097
2.40247 1.01416
2.40628 1.05725
2.42708 0.988192
2.44977 0.89686
2.40081 0.954955
2.44217 0.846245
2.41949 0.849506
2.37786 0.90551
2.30055 1.013
2.38468 0.82365
2.34919 0.890567
2.27806 1.02445
2.32187 0.942802
2.32678 0.887869
2.31023 0.838394
2.26781 0.85742
2.28561 0.760686
2.21584 0.880182
2.24183 0.80511
2.27905 0.713686
2.21015 0.91471
2.22424 0.932889
2.25347 0.925817
2.23707 0.963433
2.30175 0.916221
2.39501 0.819139
2.37411 0.930501
2.32696 1.0001
2.28467 1.02909
2.33818 0.901169
2.29982 0.987735
2.32796 0.962789
2.32204 0.986164
2.32939 0.954428
2.3177 0.89806
2.28793 0.884773
2.30319 0.803657
2.27044 0.803562
2.20379 0.862972
2.25174 0.777002
2.25368 0.784681
2.23285 0.850074
2.20033 0.923493
2.20242 0.896219
2.20613 0.842727
2.17768 0.860425
2.21715 0.853839
2.24593 0.863955
2.27559 0.839623
2.27971 0.785064
2.24411 0.810484
2.24716 0.809078
2.23171 0.820571
2.2224 0.854518
2.21022 0.850458
2.23296 0.810359
2.17919 0.93157
2.16382 0.938505
2.17041 0.895704
2.11469 0.967511
2.19012 0.804554
2.14006 0.879153
2.1154 0.962569
2.19432 0.872243
2.21209 0.889963
2.17898 0.993026
2.26897 0.847609
2.22811 0.937783
2.26289 0.874627
2.25829 0.875342
2.24695 0.859298
2.26236 0.797947
2.21796 0.8793
2.22118 0.898986
2.23319 0.905374
2.24647 0.879347
2.22248 0.908181
2.26322 0.75977
2.2401 0.757429
2.23152 0.719934
2.21068 0.71195
2.17532 0.692265
2.21765 0.553679
2.14809 0.683061
2.1707 0.599843
2.14287 0.681666
2.18442 0.642939
2.13219 0.76595
2.16954 0.704278
2.16291 0.730055
2.15862 0.797296
2.18064 0.807312
2.17624 0.839581
2.20435 0.803434
2.21033 0.733107
2.18761 0.772901
2.16628 0.823402
2.1673 0.8091
2.22371 0.701671
2.22947 0.737518
2.22698 0.787337
2.20405 0.842613
2.2227 0.845908
2.26153 0.757808
2.20665 0.81276
2.18774 0.818345
2.19153 0.786876
2.17004 0.868836
2.19083 0.820725
2.18741 0.860587
2.20882 0.812711
2.16248 0.854939
2.21562 0.761627
2.17754 0.804375
2.18879 0.774133
2.20095 0.75596
2.16532 0.824627
2.15776 0.843275
2.1521 0.841847
2.1508 0.798451
2.14064 0.779103
2.13207 0.816015
2.15848 0.75299
2.14336 0.812824
2.1565 0.7779
2.1062 0.847795
2.10892 0.844481
2.14197 0.816668
2.14851 0.8138
2.13252 0.868921
2.17238 0.773424
2.17054 0.792315
2.14744 0.814834
2.1342 0.825206
2.16131 0.78179
2.18176 0.803152
2.22431 0.820499
2.20816 0.87777
2.2208 0.871276
2.23358 0.844363
2.13912 0.986834
2.14222 0.938303
2.17951 0.90189
2.2018 0.880233
2.2264 0.886999
2.22147 0.906201
2.23055 0.87641
2.22958 0.805981
2.175 0.879465
2.24043 0.819688
2.25519 0.811547
2.24877 0.851454
2.2642 0.889746
2.23327 0.932875
2.26799 0.89022
2.29941 0.858763
2.26123 0.970626
2.3538 0.804935
2.32053 0.883187
2.27982 0.917945
2.3029 0.876278
2.2714 0.873596
2.23498 0.873359
2.20301 0.859425
2.24912 0.703301
2.19324 0.789418
2.22857 0.697672
2.20851 0.774778
2.22008 0.714325
2.22851 0.716693
2.22356 0.777296
2.24344 0.737175
2.25574 0.714562
2.2166 0.836933
2.17009 0.937574
2.17141 0.92998
2.1973 0.913433
2.20123 0.899237
2.21644 0.850881
2.11794 0.960441
2.23824 0.774511
2.18087 0.913183
2.16721 0.949394
2.19779 0.918208
2.21905 0.878412
2.19716 0.885278
2.22781 0.804636
2.21634 0.826564
2.17713 0.901163
2.16485 0.912027
2.11382 0.995969
2.1097 0.977174
2.13275 0.896054
2.1119 0.902798
2.13813 0.852246
2.09286 0.885281
2.15293 0.780939
2.15252 0.814519
2.16816 0.828927
2.15084 0.86097
2.14993 0.853188
2.19559 0.791791
2.17125 0.78578
2.10831 0.871244
2.1682 0.800277
2.20146 0.748514
2.14717 0.833361
2.18351 0.751052
2.11825 0.896016
2.16679 0.846486
2.16731 0.814552
2.1578 0.840724
2.18119 0.743336
2.14005 0.738072
2.0915 0.773493
2.10736 0.765669
2.12703 0.733087
2.14717 0.676078
2.13224 0.707489
2.21089 0.570942
2.13246 0.756652
2.23098 0.596809
2.19757 0.786325
2.20142 0.773049
2.20958 0.724952
2.16192 0.811889
2.17817 0.756322
2.22483 0.653581
2.19257 0.741192
2.24513 0.687323
2.19568 0.799476
2.16999 0.853059
2.12091 0.933682
2.16715 0.902097
2.17909 0.931815
2.22129 0.853354
2.15332 0.963077
2.2052 0.859094
2.20666 0.822646
2.18839 0.812557
2.13277 0.880589
2.15547 0.812553
2.15763 0.799668
2.11663 0.832855
2.09085 0.879935
2.10191 0.871337
2.10576 0.883999
2.09301 0.938249
2.1448 0.911752
2.12092 0.957349
2.13802 0.904232
2.12709 0.923141
2.14528 0.904068
2.13109 0.901271
2.10499 0.917846
2.11874 0.855333
2.14138 0.789443
2.15216 0.789724
2.09044 0.91361
2.0773 0.892162
2.02453 0.952618
2.02931 0.954307
2.01865 0.978534
2.06521 0.940615
2.10525 0.907713
2.0953 0.956897
2.12859 0.938071
2.17246 0.877236
2.17517 0.87152
2.19615 0.842308
2.1118 0.960438
2.16718 0.87532
2.13811 0.893913
2.08457 0.961462
2.08079 0.973239
2.1529 0.92575
2.15242 0.972034
2.22276 0.882778
2.23025 0.885472
2.28109 0.820874
2.21341 0.961209
2.20263 0.959953
2.23059 0.868244
2.22344 0.896605
2.268 0.796234
2.18397 0.939421
2.2169 0.817688
2.16643 0.864756
2.17526 0.822125
2.18234 0.813197
2.20691 0.802071
2.21961 0.802277
2.24995 0.79414
2.29309 0.72341
2.23374 0.879323
2.30028 0.780645
2.27687 0.883127
2.33289 0.836511
2.31871 0.859681
2.29382 0.883148
2.23724 0.955505
2.26358 0.932237
2.27287 0.94383
2.27953 0.943673
2.25041 0.984667
2.30593 0.844957
2.22002 0.957296
2.18122 1.00108
2.18638 0.951121
2.22831 0.84639
2.20289 0.846038
2.16749 0.837091
2.05974 1.00948
2.17691 0.814325
2.1759 0.822795
2.09667 0.954142
2.08626 0.933817
2.10343 0.865741
2.09082 0.927465
2.16666 0.831777
2.18287 0.832903
2.12627 0.895424
2.10107 0.907508
2.04996 0.962581
2.09079 0.88712
2.09737 0.866669
2.05993 0.901842
2.04193 0.88424
2.05363 0.831739
1.9645 0.926378
2.03053 0.800725
2.05722 0.730062
2.03253 0.779132
2.1046 0.685496
2.07153 0.818221
2.05465 0.834683
2.03136 0.854002
2.04526 0.841869
1.97871 0.936415
1.98002 0.963776
2.02322 0.92708
2.01402 0.93559
2.03394 0.950306
2.04893 0.977967
2.00027 1.02616
1.99515 0.967362
1.94834 0.962154
1.89895 1.00148
1.87843 0.991507
1.91411 0.922355
1.79713 1.03971
1.94083 0.869506
1.93877 0.895231
1.96413 0.902219
1.95867 0.938059
1.98254 0.934059
1.97135 0.933175
1.94019 0.974246
1.9668 0.92414
1.94018 0.958011
1.94759 0.970785
1.97613 0.982663
1.97897 1.00647
1.95549 1.03968
1.99023 1.00735
1.97998 1.02133
2.03051 0.933941
2.08498 0.817621
1.99407 0.955417
1.95931 0.99769
2.00523 0.936358
1.95599 0.962024
1.97086 0.935495
1.96814 0.918531
1.88147 0.972387
1.8819 0.921193
1.88486 0.87653
1.88248 0.885059
1.81834 0.995123
1.9385 0.87003
1.95276 0.851303
1.98319 0.853365
2.02697 0.814665
1.97971 0.915608
1.95521 0.939509
1.85789 1.05847
1.87626 1.02467
1.87317 1.03839
1.96436 0.942472
1.86261 1.06668
1.88293 1.03695
1.85233 1.04555
1.90151 0.980302
1.89712 0.977051
1.89597 0.97275
1.87975 0.993057
1.8725 1.02434
1.82404 1.09665
1.85516 1.09151
1.80867 1.1764
1.83372 1.17137
1.86931 1.11427
1.88506 1.04008
1.8414 1.04597
1.82761 1.01254
1.79325 1.01731
1.82167 0.950053
1.86406 0.841168
1.81701 0.840081
1.75739 0.8576
1.69266 0.917019
1.67627 0.921501
1.73856 0.799053
1.67305 0.876255
1.73005 0.819407
1.66416 0.936043
1.73494 0.882661
1.80036 0.821454
1.79791 0.904343
1.8097 0.915475
1.82242 0.884073
1.85002 0.799309
1.82546 0.825666
1.81114 0.854163
1.77558 0.911237
1.74126 0.953712
1.71599 0.961949
1.68315 0.998438
1.65194 1.05538
1.6525 1.08574
1.68135 1.13347
1.77262 1.06073
1.80563 1.02746
1.75251 1.111
1.83423 1.0149
1.86969 0.977635
1.85438 0.997758
1.79205 1.02494
1.73798 1.03762
1.75489 0.995274
1.70433 1.06834
1.64739 1.13121
1.72061 1.04333
1.69797 1.05981
1.70349 1.00201
1.636 1.05638
1.66121 1.01802
1.67734 0.975067
1.6523 1.0011
1.65238 0.998776
1.69255 0.927931
1.68762 0.934106
1.63164 1.01573
1.67317 0.950109
1.69703 0.91193
1.65033 0.970828
1.65309 0.955577
1.61965 0.997425
1.56595 1.00783
1.62565 0.898632
1.57372 0.934385
1.63558 0.893798
1.60402 0.970164
1.65254 0.95033
1.71942 0.867502
1.67314 0.917874
1.68613 0.879658
1.63389 0.96216
1.63123 0.957676
1.61175 0.990475
1.67169 0.914638
1.6213 0.961081
1.5637 1.00895
1.53977 1.02849
1.52322 1.03568
1.5438 1.0014
1.55985 1.00526
1.58782 0.954164
1.57233 0.93891
1.54968 0.929601
1.553 0.915774
1.55665 0.913255
1.61713 0.885108
1.55091 0.982104
1.5684 0.995214
1.53693 1.03974
1.54065 1.07934
1.54924 1.08114
1.5533 1.10348
1.52293 1.12248
1.56198 1.08632
1.60905 1.02705
1.59734 1.02863
1.56124 1.06464
1.62479 1.01878
1.5914 1.0417
1.61615 0.992524
1.63476 0.984197
1.64794 0.960315
1.6607 0.929578
1.63462 0.951085
1.62592 0.936244
1.54262 0.98897
1.57959 0.931125
1.57511 0.921737
1.54775 0.949039
1.52391 0.938718
1.49003 0.949392
1.53227 0.90386
1.55151 0.870734
1.52638 0.910257
1.58489 0.834519
1.57948 0.851719
1.58912 0.860035
1.53948 0.915154
1.52325 0.897008
1.51304 0.908184
1.48915 0.924126
1.46884 0.929725
1.48217 0.910976
1.45238 0.888044
1.39134 0.927852
1.27191 1.02416
1.31406 1.00184
1.27855 1.03472
1.30536 1.01192
1.36145 0.978552
1.40155 0.968923
1.36096 1.0006
1.36576 0.957965
1.32732 0.973596
1.37606 0.933085
1.33345 0.991426
1.32242 0.984846
1.27192 1.02935
1.32469 0.970612
1.31798 0.944806
1.2928 0.962868
1.35468 0.933193
1.40138 0.912902
1.37661 0.968307
1.40043 0.93993
1.44281 0.947672
1.44088 0.955009
1.42131 0.988161
1.46928 0.920921
1.49658 0.906652
1.51528 0.902434
1.49164 0.97318
1.4664 1.00355
1.44089 1.0168
1.41794 1.01622
1.42491 1.01974
1.39714 1.05949
1.45546 0.980975
1.44767 0.995611
1.44871 0.957209
1.46558 0.907298
1.47099 0.912715
1.48091 0.896036
1.42307 0.920809
1.3956 0.880848
1.27518 0.953719
1.26553 0.927322
1.20479 0.968459
1.24319 0.938624
1.27535 0.909095
1.23899 0.950586
1.25318 0.948359
1.25248 0.961374
1.31482 0.928548
1.2623 0.97144
1.33145 0.891664
1.21179 0.999154
1.2355 0.941035
1.2259 0.942546
1.21184 0.953062
1.15828 0.975919
1.16451 0.956173
1.11048 0.985858
1.07573 0.994387
1.07205 0.962675
1.07874 0.954657
1.11071 0.931289
1.0643 0.954529
1.04707 0.942949
1.05494 0.903397
0.971094 0.933349
0.963581 0.937622
0.96155 0.957894
0.925951 0.96336
0.921448 0.971213
0.956643 0.954348
0.949235 0.950873
0.904086 0.954467
0.892202 0.930222
0.935536 0.921186
0.885873 0.999342
0.887395 1.00404
0.91186 0.969987
0.862167 0.982992
0.833437 0.998228
0.814704 1.01334
0.840542 1.00708
0.892072 0.99815
0.904411 1.00133
0.891711 0.989799
0.872126 0.975248
0.830161 0.978182
0.786208 0.971422
0.820383 0.941466
0.79499 0.956642
0.833048 0.932695
0.859573 0.940058
0.854751 0.957892
0.844539 0.953456
0.807952 0.975579
0.80213 1.00171
0.833736 0.997422
0.800377 1.03549
0.822388 1.0301
0.857526 1.00963
0.790496 1.02061
0.820752 0.983744
0.769151 0.986523
0.769888 0.977957
0.733558 0.97813
0.708039 0.979482
0.762603 0.938984
0.730631 0.964056
0.788715 0.9283
0.752406 0.9288
0.745311 0.922986
0.718201 0.935497
0.691846 0.958111
0.691004 0.951164
0.716637 0.933449
0.748645 0.923207
0.814044 0.905593
0.8303 0.904298
0.856207 0.895372
0.843634 0.902108
0.832326 0.901171
0.861974 0.914514
0.846177 0.932738
0.812827 0.983718
0.830246 0.985348
0.927658 0.923683
0.888105 0.947319
0.871948 0.971007
0.956716 0.921427
0.893449 0.959318
0.800122 1.01941
0.748491 1.05413
0.807962 1.01989
0.790883 1.04241
0.831985 1.01703
0.81201 1.04109
0.817456 1.02571
0.78645 1.04021
0.732193 1.06623
0.799972 1.00794
0.777258 1.01075
0.771011 1.02629
0.802951 1.02007
0.880058 0.963188
0.886311 0.940578
0.835693 0.959125
0.810791 0.953678
0.836316 0.930982
0.84361 0.901943
0.828515 0.890948
0.792348 0.900578
0.821626 0.848388
0.765981 0.894929
0.780096 0.896065
0.815666 0.886241
0.761121 0.947898
0.823988 0.894581
0.836792 0.8923
0.812247 0.909386
0.757825 0.981977
0.784746 0.973745
0.778667 0.960557
0.753408 0.973935
0.725181 0.982734
0.672464 0.998275
0.655948 0.985062
0.695972 0.922601
0.66051 0.929026
0.667407 0.909233
0.691587 0.871128
0.646927 0.901603
0.639924 0.900332
0.626799 0.895002
0.662295 0.863132
0.707197 0.83157
0.693695 0.835756
0.669074 0.844592
0.65576 0.860779
0.718869 0.842468
0.654222 0.90665
0.648502 0.928068
0.649638 0.924521
0.632777 0.93645
0.670012 0.901878
0.606221 0.929462
0.618232 0.900369
0.550907 0.910381
0.547198 0.892155
0.529033 0.905883
0.577732 0.860278
0.548242 0.847359
0.624132 0.807357
0.601014 0.847483
0.610428 0.862216
0.635748 0.874696
0.615301 0.894187
0.586963 0.911612
0.620014 0.908234
0.571833 0.93472
0.622154 0.917848
0.662522 0.897895
0.598407 0.926944
0.54901 0.931242
0.52783 0.929484
0.510977 0.899996
0.493027 0.879276
0.486626 0.873056
0.515276 0.85409
0.493285 0.859955
0.509102 0.854246
0.462847 0.882457
0.45477 0.900617
0.484041 0.891874
0.498613 0.8895
0.507591 0.919875
0.533286 0.928222
0.531864 0.936203
0.513169 0.932311
0.447668 0.965846
0.433172 0.998929
0.437666 1.00052
0.39876 1.00413
0.470737 0.95294
0.462911 0.956769
0.416645 0.981129
0.459418 0.984739
0.430164 0.989998
0.443061 0.965408
0.448775 0.935598
0.475335 0.91799
0.494506 0.914985
0.479236 0.925481
0.456224 0.946001
0.448852 0.937234
0.4403 0.919189
0.406044 0.8964
0.385029 0.90057
0.404857 0.892086
0.408422 0.869529
0.36185 0.872747
0.40071 0.83847
0.384271 0.845477
0.401511 0.848475
0.409398 0.865259
0.408363 0.903721
0.455305 0.923448
0.426344 0.9344
0.439444 0.920323
0.467207 0.909551
0.46948 0.925492
0.415343 0.975913
0.409848 0.965001
0.309074 0.990155
0.368906 0.984401
0.429414 0.951977
0.454975 0.917504
0.378609 0.923365
0.454823 0.869345
0.39001 0.882755
0.377133 0.860021
0.353664 0.849226
0.343061 0.855329
0.346204 0.863964
0.31038 0.89305
0.326974 0.900532
0.295251 0.917575
0.310842 0.913975
0.292964 0.926212
0.302592 0.919506
0.337571 0.922322
0.370653 0.906689
0.344541 0.925929
0.240124 0.941076
0.187501 0.950362
0.155064 0.962295
0.14939 0.972293
0.193131 0.965887
0.168267 0.956455
0.179638 0.959501
0.23297 0.955945
0.220676 0.964855
0.232369 0.964666
0.245586 0.963976
0.266292 0.954021
0.288901 0.93948
0.296531 0.928691
0.25374 0.937787
0.266477 0.931553
0.239269 0.94291
0.213735 0.940038
0.163806 0.963933
0.310457 0.937691
0.291903 0.952226
0.341221 0.964265
0.358635 0.973486
0.379902 0.963715
0.269505 1.00419
0.29833 0.980947
0.286406 0.987587
0.267206 1.00403
0.243932 1.00799
0.295464 1.00416
0.261517 1.02002
0.298796 0.993607
0.295291 0.97824
0.268233 0.978576
0.190433 0.991228
0.276439 0.965386
0.270957 0.968008
0.261026 0.95929
0.235637 0.957291
0.199462 0.955436
0.274576 0.931072
0.307228 0.931544
0.313552 0.934362
0.307897 0.931612
0.327126 0.913607
0.32802 0.917843
0.351941 0.915053
0.293593 0.946555
0.331219 0.933039
0.317225 0.90982
0.283636 0.917002
0.304893 0.908561
0.308191 0.907059
0.291307 0.904548
0.289649 0.911778
0.312027 0.906672
0.313803 0.917302
0.407679 0.900813
0.37807 0.92037
0.408444 0.906075
0.349769 0.950249
0.392662 0.960287
0.397798 0.937802
0.301288 0.971843
0.323939 0.953946
0.312154 0.941118
0.336318 0.932745
0.381061 0.922015
0.321095 0.937523
0.321438 0.944059
0.411359 0.905004
0.396158 0.896353
0.367996 0.889533
0.329437 0.878613
0.272558 0.890171
0.254234 0.88604
0.321767 0.87409
0.314889 0.877948
0.302194 0.887749
0.31705 0.889679
0.311295 0.908395
0.303084 0.918675
0.274139 0.947721
0.304655 0.930412
0.283361 0.946386
0.244532 0.976412
0.262192 0.971001
0.286963 0.94784
0.24038 0.940917
0.218976 0.914332
0.20712 0.8989
0.202147 0.896881
0.189776 0.903768
0.16037 0.897993
0.111132 0.913263
0.0942718 0.911141
0.0750954 0.917463
0.0806749 0.93291
0.0404654 0.950851
0.108864 0.956725
0.109732 0.978772
0.143955 0.983392
0.114566 0.997522
0.184372 0.974054
0.172076 0.958747
0.165161 0.943228
0.126641 0.925054
0.170782 0.888042
0.178609 0.890135
0.107059 0.901532
0.15489 0.885687
0.143198 0.876044
0.132262 0.869764
0.0754976 0.901298
0.0676993 0.887063
0.0273514 0.912596
0.0653581 0.923543
0.101482 0.918404
0.0806498 0.945733
0.103491 0.953288
0.108471 0.952509
0.105684 0.939909
0.07754 0.952597
0.133758 0.938443
0.0515958 0.956774
0.111382 0.926799
0.138523 0.911049
0.0914882 0.926493
0.0449746 0.911766
0.133271 0.894782
0.111439 0.90764
0.0801843 0.928127
0.0587405 0.906833
0.0299106 0.881373
0.0709637 0.866255
0.098184 0.851196
0.15332 0.832837
0.169006 0.850879
0.201335 0.862481
0.185432 0.880028
0.203777 0.898835
0.14617 0.933456
0.196698 0.926129
0.164476 0.954507
0.239721 0.951389
0.202231 0.994389
0.233484 0.982686
0.214789 0.962541
0.237369 0.932807
0.231379 0.919578
0.194154 0.94149
0.253743 0.921871
0.170974 0.957435
0.146991 0.946225
0.175828 0.93636
0.201433 0.945807
0.265963 0.940364
0.26234 0.969026
0.235612 0.980088
0.259457 0.964187
0.270646 0.972698
0.281726 0.967234
0.242593 0.958257
0.269173 0.942656
0.314614 0.930963
0.277651 0.932813
0.29141 0.914537
0.308304 0.875563
0.313942 0.859737
0.29855 0.878346
0.254757 0.896785
0.285173 0.897641
0.298567 0.909881
0.386428 0.857876
0.352973 0.891658
0.352948 0.901704
0.398672 0.88491
0.370279 0.904943
0.320283 0.920101
0.232507 0.952166
0.247849 0.919472
0.245205 0.908166
0.234976 0.905848
0.276042 0.902622
0.274344 0.894288
0.274505 0.896299
0.275715 0.89307
0.318233 0.892786
0.235708 0.940891
0.239551 0.932313
0.236703 0.922729
0.217511 0.929247
0.207219 0.931681
0.228036 0.935623
0.25462 0.9249
0.166894 0.939726
0.124269 0.939624
0.154484 0.931602
0.171372 0.926673
0.22186 0.91515
0.233554 0.93331
0.247376 0.930127
0.188364 0.94979
0.238745 0.929235
0.223628 0.91973
0.270582 0.895509
0.246581 0.903477
0.274348 0.886276
0.244278 0.889439
0.227127 0.890949
0.21555 0.894102
0.230563 0.909826
0.20525 0.922033
0.163546 0.913387
0.180231 0.918441
0.138654 0.952771
0.104234 0.962724
0.116135 0.951395
0.0859449 0.945255
0.0893457 0.921814
0.133764 0.91139
0.138412 0.914783
0.164394 0.908894
0.152412 0.921488
0.164342 0.932409
0.187302 0.921989
0.194052 0.910466
0.136422 0.941012
0.125676 0.938678
0.0550503 0.958217
0.0832363 0.947745
0.152052 0.921553
0.174555 0.91963
0.0622529 0.938942
0.12926 0.91183
0.0542967 0.924744
0.0896666 0.902199
0.0437061 0.918571
0.0498685 0.910899
0.0577385 0.919488
0.0611859 0.948054
0.0857677 0.970235
0.0919614 0.970704
0.0997129 0.977227
0.158654 0.995614
0.150262 0.979631
0.126757 0.981773
0.119718 0.978756
0.118027 0.961186
0.11622 0.954161
0.0937613 0.941952
0.126144 0.91187
0.0853403 0.916563
0.133741 0.906164
0.119005 0.927646
0.105123 0.961916
0.114577 0.958124
0.124026 0.965492
0.176234 0.947509
0.167375 0.961936
0.108938 1.01231
0.189814 1.00503
0.125874 1.02343
0.168087 1.01107
0.196607 0.978728
0.155312 0.961034
0.0906828 0.953156
0.152743 0.915226
0.136681 0.907111
0.144811 0.884328
0.224147 0.855588
0.152352 0.891225
0.11266 0.904697
0.105437 0.901087
0.122319 0.896306
0.0777644 0.903214
0.0174233 0.918473
0.0540185 0.898844
0.0331527 0.918781
0.032223 0.942379
0.0527961 0.933699
0.0490006 0.938937
0.0535414 0.956677
0.0562442 0.969039
0.0291849 0.975144
-0.00701826 0.978724
0.047873 0.975697
0.0621622 0.981701
0.10784 0.967023
0.127807 0.939373
0.150162 0.905419
0.0702087 0.929425
0.0241724 0.947817
0.00686594 0.948027
0.0643652 0.938941
0.0101833 0.960299
0.00572323 0.962871
-0.0314885 0.978393
0.0494998 0.962978
0.0336193 0.951631
0.0688416 0.921135
0.117816 0.896112
0.134272 0.881156
0.0870664 0.889201
0.0842767 0.907899
0.136548 0.887834
0.0539371 0.898434
0.0159598 0.908852
0.0400416 0.921382
0.0177032 0.93656
0.0243791 0.948737
0.068139 0.961316
0.0439492 0.98608
0.0329976 1.00002
0.00443134 0.991975
0.0104186 0.997166
0.0647719 0.975113
0.0434309 0.954995
0.0102778 0.953975
-0.0602792 0.95907
-0.0417483 0.96221
-0.0115357 0.960265
0.00517697 0.943087
0.0254898 0.923228
-0.0171517 0.907817
-0.0804489 0.91707
-0.0488341 0.913211
-0.0612368 0.914355
-0.0383039 0.899434
-0.0163885 0.900545
-0.0198014 0.895874
-0.0152386 0.90494
-0.0431564 0.939329
-0.104838 0.965946
-0.110424 0.975796
-0.168167 1.00498
-0.0945689 1.01469
-0.11563 1.03133
-0.0840493 1.03887
-0.0920027 1.03461
-0.10124 1.02923
-0.148981 1.00584
-0.161724 0.966675
-0.0993936 0.950297
-0.168174 0.943533
-0.138279 0.928663
-0.136539 0.942782
-0.148849 0.958063
-0.218693 0.96577
-0.231878 0.948367
-0.197048 0.921948
-0.199099 0.926141
-0.218205 0.942381
-0.224891 0.953919
-0.175499 0.95945
-0.230892 0.971179
-0.125619 0.970249
-0.14182 0.96959
-0.140353 0.945532
-0.244769 0.956666
-0.244372 0.960812
-0.235751 0.967698
-0.220902 0.989575
-0.174059 0.986058
-0.177666 0.987
-0.205762 0.979887
-0.238177 0.972914
-0.255517 0.96202
-0.29591 0.957385
-0.305921 0.966264
-0.290947 0.961749
-0.28524 0.969594
-0.32461 0.980976
-0.278159 0.96153
-0.313706 0.949847
-0.277403 0.971595
-0.287576 0.998757
-0.307901 1.03039
-0.289955 1.03425
-0.30422 1.01608
-0.267426 0.986094
-0.354305 0.961118
-0.36159 0.947093
-0.317965 0.938303
-0.269372 0.950522
-0.290796 0.947356
-0.252628 0.934416
-0.19045 0.938821
-0.222748 0.926256
-0.190696 0.916873
-0.246014 0.939794
-0.282949 0.939784
-0.224527 0.963753
-0.286185 0.989275
-0.246759 1.02262
-0.229418 1.02416
-0.275009 1.00401
-0.193227 0.990446
-0.223443 0.989051
-0.183454 1.00381
-0.208499 0.983094
-0.266867 0.974562
-0.287695 0.975327
-0.306536 0.978708
-0.286062 0.983268
-0.282935 0.951268
-0.237359 0.954855
-0.217703 0.978864
-0.151302 0.999992
-0.0859067 1.02067
-0.153298 1.03227
-0.116783 1.0155
-0.115274 1.00613
-0.115664 1.01424
-0.0752785 1.00819
-0.129971 0.993865
-0.14901 0.967171
-0.180123 0.952384
-0.20404 0.924192
-0.184586 0.907732
-0.109819 0.902087
-0.163317 0.921567
-0.22929 0.92274
-0.186264 0.94851
-0.157906 0.957985
-0.138413 0.960042
-0.150617 0.957192
-0.135768 0.954111
-0.133293 0.961821
-0.167964 0.961251
-0.182492 0.962294
-0.181432 0.971894
-0.154119 0.968309
-0.182606 0.963448
-0.153499 0.964145
-0.120739 0.962008
-0.0664024 0.955759
-0.0706544 0.960075
-0.138204 1.00481
-0.158517 1.02435
-0.122635 1.0369
-0.129716 1.04268
-0.149605 1.05363
-0.105935 1.07472
-0.0471171 1.07565
-0.0388763 1.07048
-0.0819767 1.06358
-0.0927531 1.04304
-0.0670139 1.03691
-0.0829632 1.01988
-0.0908645 1.04603
-0.0595879 1.05136
-0.0244985 1.05166
-0.0112592 1.06411
0.0254183 1.05047
0.0488135 1.05224
0.093896 1.03248
0.140313 1.01263
0.104948 1.02967
0.123606 1.02076
0.0944736 1.01048
0.105624 0.998527
0.0416189 1.01152
0.013299 0.992991
0.0158994 0.967918
0.0581651 0.946651
0.042147 0.962158
0.0498178 0.95672
0.0902983 0.92691
0.0919846 0.922321
0.081052 0.936039
0.150037 0.924478
0.115578 0.927937
0.0837633 0.937044
0.106844 0.94623
0.141804 0.939745
0.180668 0.91102
0.0830002 0.941084
0.112648 0.936143
0.142976 0.937365
0.100108 0.964761
0.152854 0.948223
0.187087 0.926499
0.12014 0.933523
0.17341 0.938053
0.173345 0.957938
0.164312 0.971126
0.149764 0.98192
0.220376 0.967255
0.162101 0.980809
0.192241 0.971228
0.141636 0.997719
0.106153 1.00448
0.0576026 1.00309
0.0211435 1.00904
0.0712984 0.989438
0.0921129 0.990175
0.0800321 1.01043
0.0251706 1.01604
0.0575965 0.996967
0.110236 0.983504
0.108264 0.973519
0.0951559 0.946866
0.0783165 0.941685
0.0383112 0.950195
-0.00564446 0.945853
-0.0116539 0.941429
-0.00720752 0.925822
-0.0100378 0.924073
0.0522253 0.908209
0.0159663 0.917583
0.00597877 0.934691
0.0249626 0.939297
-0.0254753 0.947151
-0.0676129 0.951407
-0.0527924 0.929443
-0.0716782 0.923357
-0.0519108 0.913279
-0.0599454 0.921967
-0.00297078 0.92018
-0.0354946 0.937791
0.0238508 0.943786
0.0509596 0.946311
-4.68761e-05 0.943905
0.0153642 0.930607
-0.0401107 0.930637
-0.101403 0.927485
-0.0673556 0.917569
-0.0472045 0.921972
-0.0132406 0.928475
-0.0370819 0.936943
-0.0511827 0.939259
-0.0754326 0.946232
-0.0495688 0.954622
-0.12126 0.972543
-0.125367 0.964905
-0.107938 0.94773
-0.0821328 0.939832
-0.0332463 0.922958
-0.116171 0.915115
-0.107324 0.8927
-0.111863 0.867693
-0.0754924 0.871138
-0.0171104 0.866429
-0.0327309 0.881211
-0.0254251 0.89108
-0.00732475 0.909636
0.0115313 0.929976
-0.012053 0.962084
-0.0877226 0.983182
-0.0802783 0.983946
-0.0945656 0.98267
-0.0719556 0.974865
-0.0697406 0.987658
-0.0379537 0.997411
-0.13438 1.00212
-0.0850531 0.989545
-0.159615 0.986538
-0.112017 0.979303
-0.098406 0.95184
-0.104436 0.939657
-0.0587172 0.942409
-0.0825513 0.922805
-0.105702 0.906034
-0.0879308 0.883895
-0.0920458 0.880414
-0.0539555 0.86596
-0.0542871 0.867129
-0.0653545 0.885185
-0.0588596 0.913943
-0.0527321 0.933329
-0.0242371 0.934251
-0.023249 0.936761
0.00764875 0.939366
0.00236311 0.958497
-0.0609835 0.959255
-0.0445947 0.960912
-0.0352855 0.964362
-0.0742189 0.978513
-0.122721 1.00248
-0.0886055 1.00489
-0.083709 1.00419
-0.100009 1.00342
-0.0869875 0.985467
-0.0777446 0.97993
-0.0717424 0.971193
-0.0391686 0.955547
-0.0603574 0.939268
-0.089732 0.914041
-0.136317 0.898418
-0.102827 0.912993
-0.0944664 0.897854
-0.128703 0.901776
-0.0757718 0.918465
-0.0351462 0.930284
-0.0687257 0.959243
-0.046769 0.98349
-0.0940516 0.992627
-0.105474 0.985171
-0.0311936 0.974704
-0.0327477 0.970084
-0.06016 0.963412
-0.0635651 0.96087
-0.108409 0.950807
-0.113524 0.948912
-0.0786969 0.939977
-0.145851 0.934184
-0.144293 0.928928
-0.152064 0.91877
-0.111268 0.913239
-0.147339 0.918576
-0.194571 0.903587
-0.169687 0.902202
-0.186733 0.928008
-0.218061 0.942461
-0.245728 0.943914
-0.188186 0.951968
-0.142226 0.961639
-0.139757 0.966209
-0.0580389 0.966335
-0.0501367 0.954092
-0.0932159 0.943256
-0.0442059 0.914447
-0.10549 0.915671
-0.077464 0.900017
-0.0769131 0.863467
-0.147302 0.882297
-0.0747072 0.909837
-0.0907415 0.945152
-0.043331 0.93193
-0.0886245 0.956008
-0.0470817 0.94958
-0.0987153 0.968028
-0.104399 0.972382
-0.109055 0.989738
-0.0650361 0.995135
-0.0800022 1.01223
-0.0363441 1.00468
-0.0046666 0.990352
-0.0599306 0.997093
-0.0273058 0.998549
0.0377775 0.971966
0.00356371 0.98649
-0.0586212 0.980935
-0.100397 0.978415
-0.0945015 0.959231
-0.137479 0.945725
-0.132768 0.937583
-0.137911 0.957075
-0.12755 0.956568
-0.112397 0.94898
-0.116095 0.945825
-0.0499723 0.91725
-0.091348 0.903135
-0.0836957 0.893036
-0.161159 0.910119
-0.16664 0.927373
-0.125063 0.915481
-0.14384 0.938534
-0.1367 0.950386
-0.0560566 0.958132
-0.0632281 0.94919
-0.0824757 0.943869
-0.0226328 0.933844
-0.0144151 0.930436
-0.0941749 0.94764
-0.0688313 0.933109
-0.0403513 0.90347
-0.0572508 0.892556
-0.08786 0.893537
-0.0316626 0.876707
-0.0444526 0.875542
-0.022563 0.860916
-0.0181097 0.857549
-0.0229696 0.887439
-0.0317417 0.892066
-0.044055 0.903638
-0.104913 0.909839
-0.0876775 0.907489
-0.035734 0.905278
-0.00923212 0.892573
0.0100844 0.863545
-0.0380458 0.883507
-0.035168 0.884667
-0.0810113 0.880566
-0.0541164 0.857945
-0.0756516 0.856166
-0.023111 0.872617
0.0411049 0.875255
0.0216791 0.908987
0.0337683 0.91611
0.0144157 0.933815
-0.0265379 0.951593
-0.0454711 0.942684
-0.0594383 0.943115
-0.0742434 0.958118
-0.0828913 0.98595
-0.02339 0.951412
-0.0688519 0.948032
-0.00529469 0.944941
-0.0365819 0.977898
-0.0191602 0.97609
-0.0771954 0.966876
-0.131475 0.942231
-0.149952 0.928029
-0.127093 0.901915
-0.120947 0.903416
-0.147582 0.898784
-0.101059 0.88616
-0.03837 0.863419
-0.0663993 0.880875
-0.0407795 0.867533
-0.00132456 0.868661
-0.0321648 0.869972
-0.00672661 0.856141
-0.0425665 0.856405
-0.0580281 0.851694
-0.0302718 0.86837
-0.00981384 0.901359
0.0183564 0.925048
0.012877 0.933155
0.0237411 0.952383
0.066298 0.926948
0.0504512 0.923884
0.0383573 0.909009
-0.0117991 0.905125
-0.0490561 0.91992
-0.00687826 0.922617
0.0047796 0.934176
0.0549995 0.915668
0.0101236 0.936342
-0.0121335 0.94069
0.0257575 0.91451
-0.0389852 0.915414
-0.0585191 0.917678
-0.0462097 0.928873
-0.0467954 0.933968
0.0410649 0.932405
0.0740026 0.913546
0.0522044 0.905762
0.00730724 0.913921
-0.0215507 0.923917
-0.018916 0.910137
-0.0504026 0.918524
-0.0560396 0.921148
-0.0364003 0.911287
-0.0683668 0.929487
0.0175175 0.928122
0.00410864 0.941888
-0.032239 0.957912
-0.0416887 0.957554
-0.0330593 0.95056
-0.0544032 0.968256
-0.0271911 0.977067
-0.0670884 0.982535
-0.0427853 0.973084
0.0064838 0.939233
-0.0402201 0.928194
-0.0382355 0.928619
-0.0369894 0.91708
-0.0188166 0.909662
-0.03547 0.90691
-0.00601764 0.900915
-0.00955823 0.920321
0.0527064 0.905331
0.00336526 0.902049
0.00547096 0.878234
-0.00980459 0.863017
-0.0231412 0.859058
-0.0433544 0.882416
0.0299362 0.88908
-0.0352382 0.902028
-0.00906299 0.896925
-0.0714079 0.918197
-0.0574123 0.926064
0.00657236 0.932777
0.0484591 0.926557
0.0246479 0.940837
0.0287392 0.934585
0.000118557 0.945328
-0.00597446 0.947498
-0.00445071 0.94553
-0.286539 -0.816479
0.0190785 0.954343
0.0874052 0.939407
0.0445782 0.948109
0.0456396 0.950649
0.00073217 0.924749
0.0201502 0.905317
-0.00131031 0.901095
0.00686396 0.895871
0.039431 0.898357
0.0771217 0.897577
0.111082 0.89189
0.0965227 0.894926
0.0446874 0.876726
0.0666497 0.867486
-0.0230667 0.910251
-0.0204911 0.922465
-0.0186738 0.93168
-0.0178307 0.956358
-0.00684997 0.953183
-0.00563571 0.950179
-0.0201931 0.971931
-0.0506983 0.955067
0.00826369 0.938043
-0.0680853 0.946765
-0.0408556 0.923568
-0.0147426 0.90828
-0.040293 0.905696
-0.0144334 0.898285
0.000720501 0.897406
-0.0225903 0.904824
-0.0188054 0.907145
-0.0274887 0.92009
-0.0298682 0.934847
-0.00102211 0.940496
0.0149322 0.953728
0.0514332 0.955556
0.00133308 0.981066
0.0387813 0.970516
0.047327 0.950496
0.0612815 0.936455
0.0533163 0.950821
0.0323777 0.943144
0.0493197 0.926184
0.0038539 0.9487
0.0835397 0.930656
0.060993 0.933935
0.0449731 0.92851
0.0571804 0.922144
0.0245116 0.923499
0.0406904 0.901415
-0.0465585 0.910383
-0.0249043 0.911646
-0.0848231 0.920311
-0.0877219 0.92563
-0.0593841 0.935697
-0.0486415 0.973967
-0.108147 1.00743
-0.107884 0.992074
-0.126487 0.986422
-0.0875159 0.99342
-0.0887833 0.994281
-0.103584 0.978131
-0.0820887 0.969473
-0.0527108 0.952202
-0.0754235 0.950419
-0.0756464 0.935756
-0.0348822 0.90386
-0.05848 0.882505
-0.0300739 0.854939
-0.0743132 0.859544
-0.0347145 0.88921
-0.11545 0.908694
-0.0468379 0.920983
-0.0334888 0.945933
-0.027272 0.963709
-0.0706191 0.973619
0.000372181 0.997765
-0.0309036 1.00756
-0.0295486 0.993847
0.013664 0.968975
-0.0517718 0.956372
0.0555977 0.921316
-0.054371 0.93755
-0.0476457 0.93632
-0.0438861 0.938741
-0.0168043 0.952011
-0.0588627 0.964339
0.00376243 0.974027
-0.05398 1.00039
-0.0544097 0.996353
-0.0861139 0.988849
-0.076385 0.985603
-0.0980302 1.00087
-0.131 1.00861
-0.126769 0.997668
-0.0772988 0.973871
-0.105721 0.953589
-0.104842 0.932425
-0.166446 0.950379
-0.231017 0.95355
-0.19168 0.943969
-0.122537 0.931517
-0.102183 0.935313
-0.103044 0.973574
-0.0661272 0.984399
-0.0800846 0.986872
-0.0505999 0.974682
-0.0870318 0.981414
-0.0893439 0.981925
-0.117013 0.97872
-0.15481 0.968698
-0.114775 0.975056
-0.0965893 0.98496
-0.150348 0.999849
-0.0949864 0.991315
-0.0434279 0.983939
-0.0415496 0.980467
-0.0595803 0.966602
-0.0755308 0.954991
-0.0647141 0.941108
-0.0850408 0.944298
-0.0856539 0.925795
-0.0416383 0.906348
-0.0545556 0.897103
-0.0486733 0.897944
-0.107129 0.917064
-0.049524 0.927801
-0.0916578 0.944153
-0.112811 0.936925
-0.0974251 0.93831
-0.100229 0.943505
-0.0881363 0.946159
-0.108309 0.937802
-0.0941733 0.932071
-0.172956 0.921407
-0.0603037 0.910312
-0.109114 0.927436
-0.102683 0.931973
-0.109038 0.933756
-0.0709648 0.910078
-0.0976889 0.903732
-0.144975 0.925365
-0.138437 0.926494
-0.16538 0.914342
-0.213351 0.906609
-0.130607 0.928782
-0.175484 0.934086
-0.122512 0.940562
-0.128544 0.948453
-0.191738 0.950759
-0.163713 0.93765
-0.162803 0.913922
-0.168696 0.890157
-0.166564 0.871277
-0.130574 0.861858
-0.1109 0.863608
-0.051938 0.868874
-0.0420221 0.871496
-0.089552 0.902999
-0.0854972 0.919766
-0.116681 0.951029
-0.101172 0.971738
-0.0948414 0.993265
-0.226866 -0.861851
-0.0706505 0.993761
0.00779183 0.973392
-0.0353975 0.965761
-0.212754 -0.838133
-0.0517208 0.960158
-0.0484911 0.965776
-0.0343392 0.988078
0.000552249 0.993596
0.0176789 0.983276
0.0535129 0.954917
-0.0497762 0.945894
-0.021629 0.932286
-0.0937231 0.936345
-0.0659318 0.956127
0.000443809 0.951485
0.0068633 0.941912
0.0467806 0.930119
-0.000219888 0.949759
-0.00883441 0.953214
-0.00516451 0.942698
-0.289239 -0.817647
0.019229 0.928216
-0.0342937 0.939206
-0.0344086 0.937344
-0.0391515 0.952382
-0.00466388 0.951051
-0.0154585 0.950369
0.0524205 0.927645
0.0235869 0.932598
0.0139784 0.924555
-0.0324005 0.931415
0.0171359 0.917394
0.0373315 0.902602
0.0610679 0.912794
0.0866643 0.933607
0.0821363 0.925253
0.120716 0.92047
0.136286 0.920991
-0.283606 -0.844879
0.117857 0.913539
0.115298 0.928948
-0.237534 -0.870224
0.177727 0.909999
0.180501 0.926074
0.195 0.937482
0.215807 0.950342
0.24998 0.953428
0.19794 0.965383
0.186954 0.953893
0.208233 0.931531
-0.312298 -0.872737
0.230943 0.909515
0.265099 0.881426
0.273934 0.872587
0.272544 0.87245
0.264754 0.889163
0.251871 0.895894
-0.265367 -0.897872
-0.243107 -0.928625
0.185773 0.967333
0.176626 0.992709
-0.173211 -0.971935
-0.179041 -0.957485
0.177316 0.979
-0.231127 -0.948399
0.181579 0.989211
0.234399 0.987554
-0.30274 -0.953638
0.229093 0.970698
-0.278625 -0.949745
-0.262437 -0.946787
0.268434 0.936522
-0.286193 -0.928213
-0.305704 -0.914103
0.266015 0.919971
-0.328091 -0.875354
-0.326936 -0.882412
-0.348356 -0.865501
0.268899 0.885292
0.28543 0.880563
0.286501 0.905607
-0.317033 -0.901729
0.313755 0.922231
-0.35714 -0.921283
-0.368064 -0.930881
0.28328 0.972467
-0.393466 -0.931847
0.316522 0.965519
-0.306082 -0.95963
-0.349423 -0.951241
-0.314892 -0.941926
-0.327701 -0.912131
-0.283747 -0.912822
-0.32177 -0.881365
-0.342516 -0.858242
-0.286605 -0.873866
-0.286381 -0.891008
-0.293318 -0.9017
-0.241834 -0.91393
-0.178112 -0.936034
-0.234878 -0.95645
-0.276226 -0.972486
-0.283848 -0.967012
-0.274816 -0.976948
-0.299812 -0.984824
-0.328147 -0.969355
-0.267004 -0.967023
-0.299244 -0.954109
-0.30674 -0.953434
-0.248666 -0.957631
-0.233481 -0.953716
-0.269736 -0.928586
-0.290658 -0.898192
-0.326601 -0.879152
-0.277241 -0.881707
-0.313357 -0.853192
-0.366771 -0.830414
-0.338756 -0.83019
-0.338009 -0.837061
-0.357923 -0.83912
-0.363987 -0.82723
-0.332327 -0.855089
-0.367972 -0.876249
-0.383745 -0.905515
-0.386188 -0.909605
-0.390836 -0.93436
-0.393857 -0.943425
-0.436527 -0.943609
-0.39079 -0.969267
-0.384073 -0.953813
-0.458112 -0.91122
-0.476922 -0.896218
-0.437446 -0.900969
-0.463576 -0.872168
-0.426204 -0.867242
-0.380802 -0.858997
-0.348126 -0.82632
-0.379753 -0.799129
0.232067 0.865017
-0.370866 -0.827938
-0.437205 -0.804473
-0.419613 -0.814701
-0.342707 -0.836027
-0.374013 -0.814914
-0.352758 -0.834552
-0.322743 -0.864334
-0.367392 -0.86316
-0.44236 -0.827691
-0.403572 -0.840296
-0.39184 -0.831336
-0.310496 -0.83751
-0.360782 -0.81437
-0.317644 -0.837402
0.138224 0.941045
-0.297272 -0.870302
-0.32872 -0.8639
0.174112 0.942692
-0.349068 -0.869607
-0.3498 -0.885604
-0.330934 -0.909252
0.288398 0.940779
-0.343763 -0.905748
0.200283 0.943982
0.164216 0.939947
-0.37521 -0.835059
-0.373519 -0.83124
-0.371284 -0.813668
-0.393031 -0.812256
-0.425838 -0.805409
-0.414694 -0.80694
0.211668 0.8886
0.217058 0.897515
-0.3559 -0.845712
-0.353577 -0.849205
-0.346345 -0.871088
-0.36124 -0.871059
-0.379439 -0.865905
-0.368177 -0.855911
0.106301 0.95798
-0.363647 -0.863364
-0.378576 -0.861496
-0.38657 -0.877687
0.188267 0.960081
-0.364384 -0.890248
-0.382562 -0.88264
-0.407037 -0.880881
0.158757 0.981808
0.19792 0.969317
0.218974 0.961633
0.219709 0.945456
-0.405875 -0.850119
0.250463 0.892327
-0.467654 -0.821542
-0.451392 -0.844339
-0.494183 -0.82205
0.243526 0.895804
-0.405901 -0.815836
-0.363853 -0.819932
0.229112 0.889101
0.186845 0.91468
-0.376881 -0.842373
-0.416468 -0.850471
0.209791 0.940603
-0.410138 -0.853694
0.173667 0.930491
0.181359 0.915641
-0.339972 -0.833781
0.137736 0.911925
-0.337209 -0.819359
0.117654 0.922471
0.201878 0.900337
0.153818 0.902444
0.198607 0.880798
0.220922 0.877717
0.219514 0.890097
0.180727 0.907949
0.19255 0.899605
0.190675 0.922807
0.240802 0.9221
-0.420112 -0.863509
-0.418662 -0.865408
-0.343766 -0.878926
0.228569 0.928625
0.192963 0.935115
-0.364669 -0.851165
0.153744 0.918435
0.0681436 0.922299
0.122142 0.897829
0.11882 0.892046
0.205498 0.863831
0.191845 0.875743
0.240624 0.85944
0.248648 0.869937
0.237114 0.879521
0.240274 0.864657
0.178992 0.884039
0.191245 0.872922
0.121461 0.900664
0.113264 0.90908
0.14439 0.910833
0.126348 0.915984
0.129426 0.928746
0.157725 0.943187
-0.307118 -0.864622
0.171118 0.922865
0.142162 0.939992
0.156406 0.948413
-0.302996 -0.902148
0.16426 0.956953
0.192364 0.936206
0.216492 0.926994
0.262575 0.884899
0.316087 0.857814
0.259508 0.871271
0.233652 0.84305
0.22907 0.818567
0.191389 0.807121
0.208482 0.788731
0.180299 0.814174
0.213503 0.830821
-0.349596 -0.801671
0.203852 0.894049
0.208421 0.900438
-0.282948 -0.896828
-0.232098 -0.937229
0.147719 0.987861
0.177959 0.984691
-0.283392 -0.933342
-0.332213 -0.916945
0.252438 0.934809
-0.362922 -0.874537
-0.374844 -0.862549
-0.379987 -0.844921
-0.360367 -0.83801
-0.3985 -0.817816
-0.359207 -0.843747
-0.38789 -0.83205
0.296853 0.862142
-0.400016 -0.826241
0.27819 0.882652
-0.476662 -0.820491
-0.424824 -0.84838
-0.426395 -0.843733
-0.428143 -0.841837
0.230704 0.925708
0.259347 0.8911
-0.433936 -0.822796
-0.45744 -0.802604
-0.391732 -0.823436
-0.407805 -0.843975
-0.361631 -0.869751
-0.421376 -0.842679
-0.430096 -0.855653
-0.489952 -0.827482
-0.466392 -0.841096
0.242332 0.930584
-0.400348 -0.858025
-0.439925 -0.841068
-0.358327 -0.87447
-0.35843 -0.888664
-0.347894 -0.897062
-0.344837 -0.87946
-0.414032 -0.865546
-0.470166 -0.843942
-0.487012 -0.833328
-0.474331 -0.850745
-0.489513 -0.864555
-0.469904 -0.850362
-0.431714 -0.849057
-0.414733 -0.866737
-0.437832 -0.866138
-0.450622 -0.882986
-0.447167 -0.877113
-0.467354 -0.841664
-0.496435 -0.838813
-0.44772 -0.865266
-0.505531 -0.836329
-0.445382 -0.881319
-0.454113 -0.872044
-0.355656 -0.910842
-0.387807 -0.90086
-0.377284 -0.925071
-0.337739 -0.938948
-0.348632 -0.946385
-0.377482 -0.939088
-0.300846 -0.95271
-0.377394 -0.924659
-0.411294 -0.922005
-0.421458 -0.924675
-0.411279 -0.915908
-0.416947 -0.904051
-0.414948 -0.901364
-0.42847 -0.889234
-0.426903 -0.870612
-0.422848 -0.866938
-0.417015 -0.861267
-0.422356 -0.859358
-0.399074 -0.883665
-0.375273 -0.891907
-0.391422 -0.873092
-0.391509 -0.87397
-0.26466 -0.937006
-0.362641 -0.906218
-0.335879 -0.907633
-0.384751 -0.917553
-0.403987 -0.912948
-0.404747 -0.912324
-0.411066 -0.90058
-0.402046 -0.894116
-0.28477 -0.904625
-0.273046 -0.890628
-0.323449 -0.879525
-0.338803 -0.860774
-0.316669 -0.867067
-0.324311 -0.867818
-0.389647 -0.850085
-0.393332 -0.854944
0.300806 0.900272
-0.406698 -0.862545
-0.408378 -0.859418
-0.486072 -0.847402
-0.492097 -0.856715
-0.505364 -0.863132
-0.476302 -0.881758
-0.464236 -0.878664
-0.443882 -0.872794
-0.418017 -0.862217
-0.379899 -0.852698
-0.410396 -0.833888
-0.395567 -0.825011
-0.42283 -0.809027
-0.390295 -0.830626
-0.36314 -0.855103
-0.328893 -0.888944
-0.38157 -0.894853
-0.3618 -0.902671
0.321634 0.905682
-0.428566 -0.85744
-0.413516 -0.874157
-0.393291 -0.878339
-0.449315 -0.879774
-0.409728 -0.90073
-0.361298 -0.895417
-0.291062 -0.922755
-0.286073 -0.945069
-0.317887 -0.962573
-0.312448 -0.980719
-0.280331 -0.98944
-0.31129 -0.997108
-0.319296 -1.01317
-0.360178 -0.989399
-0.336115 -0.989004
-0.364536 -0.965524
0.359457 0.961389
-0.397442 -0.924871
0.313946 0.931548
-0.352874 -0.897158
0.313351 0.919718
-0.352574 -0.879194
-0.29274 -0.902872
-0.316623 -0.907269
-0.297616 -0.901491
-0.259975 -0.927428
-0.296887 -0.939059
-0.30848 -0.963924
-0.360102 -0.969991
-0.365122 -0.963911
-0.329843 -0.938706
-0.396909 -0.91237
-0.376261 -0.908382
-0.42813 -0.864849
-0.429985 -0.863527
-0.381928 -0.869786
-0.3476 -0.862811
-0.366515 -0.847935
-0.373439 -0.855469
-0.251811 -0.883638
-0.298708 -0.870452
-0.303053 -0.864134
-0.320119 -0.861547
-0.280683 -0.87487
-0.333467 -0.866558
-0.371845 -0.856879
-0.352454 -0.878533
-0.314721 -0.913715
-0.336747 -0.90583
-0.328399 -0.91111
-0.316387 -0.912124
-0.308875 -0.890568
-0.355664 -0.865245
-0.34954 -0.875453
-0.392618 -0.861552
-0.331408 -0.887334
-0.310531 -0.902108
-0.280579 -0.915262
-0.273889 -0.91125
-0.290351 -0.906302
-0.259984 -0.922709
-0.26325 -0.925991
-0.310019 -0.938424
-0.257278 -0.963378
-0.279908 -0.933688
-0.282327 -0.92387
-0.242109 -0.939181
-0.285607 -0.909773
-0.281396 -0.911653
-0.33388 -0.897172
-0.350261 -0.890561
-0.386753 -0.898789
-0.415175 -0.888338
0.301066 0.941731
-0.384554 -0.90853
-0.378305 -0.938255
-0.308142 -0.964404
-0.283577 -0.98419
0.310212 0.976584
-0.364036 -0.942062
-0.354585 -0.931656
-0.364303 -0.94806
-0.345458 -0.962775
-0.392233 -0.934631
-0.371862 -0.921899
-0.430661 -0.915328
-0.444878 -0.911325
-0.413331 -0.923234
0.344038 0.935959
-0.36613 -0.898419
0.334583 0.911838
-0.335099 -0.90673
-0.368984 -0.889311
-0.403651 -0.901812
-0.375794 -0.927677
-0.412501 -0.918481
-0.410271 -0.931818
-0.437684 -0.911763
-0.424615 -0.929903
0.418588 0.94339
-0.381768 -0.959397
-0.390481 -0.945833
-0.465366 -0.880843
0.362518 0.907845
0.390325 0.884981
-0.429648 -0.875269
0.419865 0.874421
-0.467624 -0.853913
-0.436105 -0.877271
0.461392 0.874408
-0.466131 -0.88884
-0.499304 -0.872805
-0.466016 -0.915427
-0.450217 -0.941492
-0.484119 -0.926438
-0.55313 -0.898472
-0.526012 -0.927239
-0.449361 -0.953893
-0.502694 -0.917009
-0.495982 -0.9027
-0.483121 -0.881342
0.465019 0.88656
-0.493366 -0.883338
-0.463737 -0.876607
-0.431966 -0.898646
-0.466061 -0.889936
-0.479602 -0.889124
-0.480471 -0.89754
-0.436353 -0.927756
-0.487403 -0.906532
-0.428379 -0.934826
-0.40028 -0.949931
-0.413766 -0.944087
-0.342585 -0.974282
-0.394027 -0.956557
-0.453152 -0.952821
-0.434965 -0.962194
-0.448734 -0.931646
-0.465298 -0.916455
-0.49451 -0.884702
-0.422907 -0.930123
-0.411131 -0.947269
-0.396464 -0.955393
-0.38173 -0.967191
-0.387206 -0.954775
-0.368102 -0.947224
-0.367087 -0.93751
-0.449963 -0.911665
-0.460071 -0.914549
-0.446614 -0.921532
-0.482805 -0.899414
-0.447053 -0.952026
-0.47033 -0.950896
-0.466061 -0.954559
-0.487824 -0.954056
-0.435008 -0.998931
-0.504163 -0.975865
-0.478049 -0.994948
-0.463122 -0.984618
-0.439527 -0.991848
-0.562341 -0.923378
-0.530458 -0.939763
-0.48259 -0.961928
-0.476294 -0.95558
-0.499783 -0.956563
-0.548083 -0.922015
-0.516757 -0.947042
-0.543702 -0.937743
-0.534237 -0.931369
-0.512131 -0.928067
-0.47032 -0.935402
-0.489629 -0.896881
0.425594 0.900393
-0.437224 -0.895927
-0.360077 -0.938685
-0.420427 -0.93823
-0.396065 -0.983055
-0.413369 -0.981631
-0.41025 -0.981863
-0.363388 -0.999939
-0.373653 -1.00386
-0.430326 -0.977438
-0.423573 -0.965681
-0.445129 -0.937945
-0.489607 -0.91117
-0.416548 -0.94694
-0.365363 -0.974075
-0.382562 -0.950313
-0.394491 -0.947808
-0.3999 -0.945634
-0.425296 -0.936574
-0.454781 -0.926073
-0.414659 -0.924532
-0.389426 -0.923361
-0.412645 -0.900198
-0.373691 -0.908044
-0.384528 -0.912621
-0.413131 -0.912562
-0.424702 -0.930608
-0.368797 -0.965489
-0.465386 -0.949572
-0.435775 -0.982436
-0.37053 -1.034
-0.453244 -1.01313
-0.440087 -1.00992
-0.413392 -1.00627
-0.397652 -0.985965
-0.392871 -0.954154
-0.406629 -0.931639
-0.383078 -0.945667
-0.393832 -0.906805
-0.382593 -0.907103
-0.420794 -0.875691
-0.404326 -0.863514
-0.441941 -0.830591
-0.370124 -0.84738
-0.399735 -0.830632
-0.359694 -0.858579
-0.350573 -0.867524
-0.304006 -0.882812
-0.368133 -0.870065
-0.362973 -0.875928
-0.370209 -0.884162
-0.445654 -0.874284
-0.419147 -0.903706
-0.460882 -0.864795
-0.373361 -0.888796
-0.392764 -0.892739
-0.436177 -0.894989
-0.438738 -0.906351
-0.391496 -0.918477
-0.400614 -0.892826
-0.394614 -0.867082
-0.406907 -0.858726
-0.417543 -0.866161
-0.449892 -0.865441
-0.408436 -0.882631
-0.434739 -0.876361
-0.393738 -0.908933
-0.459905 -0.887263
-0.44475 -0.893015
-0.454151 -0.87454
-0.432644 -0.882905
-0.419736 -0.866101
-0.357009 -0.88214
-0.423893 -0.846679
-0.398098 -0.864438
-0.381254 -0.866285
-0.347098 -0.897513
-0.389018 -0.89888
-0.359 -0.926281
-0.444656 -0.908345
-0.439667 -0.920237
-0.43129 -0.916031
-0.41939 -0.910719
-0.371945 -0.926115
-0.462084 -0.887958
-0.43641 -0.900329
-0.391042 -0.894457
-0.37818 -0.873104
-0.366752 -0.831716
-0.387479 -0.81728
-0.328833 -0.839272
-0.353573 -0.839119
-0.380545 -0.85451
-0.306599 -0.881744
-0.341482 -0.879678
-0.402622 -0.874877
-0.443805 -0.879361
-0.411937 -0.911865
-0.47489 -0.893458
-0.415541 -0.926423
-0.374486 -0.934673
-0.447786 -0.907628
-0.400486 -0.93706
-0.377144 -0.930407
-0.310462 -0.920625
-0.34521 -0.913509
-0.430739 -0.894649
-0.387245 -0.912652
-0.356205 -0.905435
-0.290736 -0.884321
-0.348116 -0.838032
-0.291927 -0.840516
-0.263303 -0.806584
-0.311287 -0.777366
-0.325222 -0.755737
-0.389578 -0.746866
-0.380334 -0.783898
