# Supplementary material for: Stochastic bond dynamics facilitates alignment of malaria parasite at erythrocyte membrane upon invasion
Source: eLife. 2020 May 18;9:e56500. doi: 10.7554/eLife.56500 (PMC7269671; doi:10.7554/eLife.56500)
Supplement: Figure 2—source data 1. [file elife-56500-fig2-data1.zip › PARA_POSITIONS/pos79.dat]

2.4987 0.863248
2.49055 0.886448
2.47666 0.914055
2.51407 0.834752
2.50608 0.91349
2.51683 0.918251
2.51929 0.947177
2.52628 0.9565
2.54926 0.884322
2.52258 0.936524
2.52063 0.896595
2.52329 0.864354
2.57277 0.687267
2.52917 0.748403
2.50777 0.778504
2.5228 0.717647
2.50147 0.735486
2.51622 0.698741
2.54559 0.706171
2.55062 0.789317
2.57363 0.815527
2.5846 0.842921
2.57919 0.870065
2.57767 0.887733
2.59779 0.839491
2.61038 0.776584
2.62734 0.751172
2.58469 0.860139
2.56823 0.885033
2.55696 0.897629
2.56087 0.84282
2.55476 0.833824
2.53582 0.873751
2.6237 0.712018
2.5819 0.904032
2.63884 0.82726
2.67523 0.721189
2.6308 0.820158
2.60719 0.894407
2.61966 0.875978
2.6372 0.840123
2.63902 0.889296
2.63956 0.894717
2.67035 0.806328
2.59705 0.971035
2.66372 0.812287
2.61226 0.906412
2.66899 0.734779
2.6122 0.842438
2.66832 0.761422
2.69129 0.824049
2.69295 0.915005
2.65662 1.06063
2.69378 1.01715
2.71578 0.968007
2.66677 1.03689
2.69051 0.931661
2.62125 0.999695
2.58079 0.995542
2.565 0.948519
2.59123 0.827426
2.55113 0.89609
2.49484 0.996443
2.57801 0.786728
2.55162 0.81079
2.46959 0.924823
2.47854 0.868559
2.47103 0.899552
2.49257 0.866655
2.50892 0.81454
2.47962 0.866181
2.47401 0.850387
2.41762 0.920084
2.45841 0.805262
2.45252 0.813554
2.48678 0.714511
2.47735 0.742877
2.46295 0.784116
2.43921 0.863239
2.44979 0.891421
2.49125 0.831763
2.44124 0.936797
2.46873 0.933361
2.51423 0.936393
2.46334 1.08624
2.55545 0.856672
2.48843 0.964241
2.42658 1.06434
2.5084 0.919115
2.47093 1.03254
2.50524 0.984486
2.50467 0.91784
2.41501 0.993164
2.45213 0.883131
2.46146 0.834731
2.42761 0.879754
2.47731 0.778887
2.43777 0.864623
2.42389 0.86205
2.42747 0.833019
2.39835 0.924392
2.40932 0.912782
2.44975 0.84442
2.40051 0.87718
2.39667 0.85864
2.38833 0.840261
2.37343 0.90069
2.39142 0.929969
2.4503 0.833162
2.46946 0.729541
2.38083 0.815151
2.35957 0.769082
2.33963 0.781379
2.33223 0.810063
2.34866 0.790379
2.35998 0.799252
2.40838 0.710877
2.40839 0.750962
2.39261 0.859102
2.3562 0.981422
2.41578 0.91799
2.37849 0.990827
2.42746 0.906572
2.44114 0.86976
2.42815 0.902443
2.40086 0.964287
2.41412 0.916835
2.36821 0.988334
2.41881 0.879799
2.37552 0.926497
2.36869 0.926064
2.34771 0.967454
2.35633 0.97804
2.34458 1.00981
2.39224 0.963455
2.37597 0.993135
2.35443 1.05782
2.37702 0.995959
2.32887 1.06941
2.35736 0.99434
2.37741 0.96361
2.37135 1.03155
2.34298 1.06931
2.4111 0.968268
2.40539 1.025
2.39374 1.08053
2.45444 0.991151
2.40986 1.04586
2.40384 1.07115
2.45624 1.04683
2.4376 1.09783
2.47984 1.07718
2.45679 1.11204
2.45597 1.12136
2.45484 1.05507
2.40895 1.09619
2.43111 1.06699
2.44134 1.03993
2.51999 0.879274
2.43522 1.05852
2.50378 0.931053
2.46609 0.959308
2.43274 0.977809
2.41806 1.0132
2.4646 0.973078
2.48328 1.01878
2.5013 1.01202
2.48459 1.04284
2.50087 1.00725
2.48084 1.04217
2.57788 0.928934
2.51114 1.16863
2.50389 1.24332
2.59111 1.12976
2.61645 1.10659
2.61692 1.0615
2.64225 0.965772
2.6329 0.956807
2.64025 0.904003
2.55592 0.991868
2.44242 1.05796
2.43954 0.972984
2.3676 1.09547
2.39843 1.06906
2.42077 1.05567
2.40648 1.12396
2.39165 1.1856
2.36358 1.27592
2.37892 1.26484
2.46233 1.12966
2.43968 1.15987
2.43873 1.13739
2.34924 1.23276
2.42435 1.06266
2.35492 1.16719
2.35627 1.12633
2.36584 1.1173
2.29215 1.23876
2.34072 1.14586
2.35699 1.1259
2.39417 1.07291
2.3778 1.09628
2.4097 1.05569
2.39289 1.09791
2.44803 1.01436
2.38969 1.11027
2.34932 1.17078
2.3555 1.21406
2.43145 1.14375
2.41506 1.17847
2.36418 1.23655
2.34515 1.24183
2.3686 1.16891
2.35644 1.12435
2.33129 1.0841
2.33016 1.05452
2.30407 1.06905
2.25893 1.09307
2.24284 1.04881
2.27637 0.922709
2.23141 0.989244
2.24917 0.974021
2.2387 1.0415
2.24097 1.08072
2.25309 1.05594
2.21169 1.12559
2.21143 1.13349
2.30236 1.00702
2.36492 0.934679
2.41404 0.867838
2.39706 0.920105
2.39408 0.935283
2.35097 1.03861
2.35502 1.0503
2.3652 1.04782
2.42791 0.968332
2.40529 0.971699
2.38889 0.985509
2.3499 1.00637
2.30527 1.05748
2.31179 1.03566
2.29209 1.07938
2.31139 1.04684
2.3702 0.954187
2.38656 0.889388
2.34837 0.926809
2.38785 0.802769
2.34105 0.910796
2.30946 0.987789
2.31537 1.01463
2.29676 1.06947
2.31373 1.09503
2.32663 1.16056
2.4373 1.06413
2.37 1.27069
2.40515 1.25972
2.46409 1.16965
2.47691 1.11653
2.42635 1.14758
2.41687 1.1742
2.50121 1.06069
2.48598 1.10092
2.47398 1.07187
2.36152 1.25195
2.40483 1.18505
2.42983 1.18859
2.4268 1.25342
2.426 1.28795
2.46162 1.23177
2.44134 1.22012
2.43648 1.21573
2.46998 1.18209
2.46114 1.15046
2.42148 1.18685
2.36825 1.24654
2.4335 1.1387
2.41577 1.13693
2.39836 1.14616
2.35747 1.19174
2.33188 1.19001
2.4026 1.05343
2.37131 1.0966
2.36972 1.04864
2.2928 1.12808
2.27731 1.12866
2.23857 1.19088
2.31207 1.08931
2.35038 1.03413
2.3294 1.12008
2.30443 1.16887
2.35512 1.11486
2.36948 1.1094
2.33051 1.1792
2.32683 1.15722
2.32772 1.18825
2.35484 1.18888
2.40429 1.14004
2.38925 1.21326
2.42791 1.16317
2.30577 1.36845
2.3775 1.23832
2.29162 1.32175
2.35036 1.2224
2.30462 1.26073
2.32274 1.18595
2.24668 1.25477
2.31433 1.07291
2.31559 1.07423
2.33941 1.10294
2.36672 1.10563
2.3515 1.13681
2.34433 1.11607
2.32549 1.15249
2.40074 1.03198
2.40628 1.10541
2.40756 1.1322
2.47593 1.05276
2.38844 1.22994
2.38933 1.21706
2.40762 1.16669
2.4539 1.06258
2.45723 1.02365
2.3694 1.16845
2.40339 1.1088
2.43824 1.08437
2.46825 1.05973
2.43428 1.08363
2.37603 1.13035
2.2809 1.22836
2.23574 1.23066
2.30241 1.0782
2.23155 1.19593
2.28035 1.08539
2.26022 1.11039
2.2009 1.19262
2.32035 1.00296
2.29674 1.01201
2.31822 0.942326
2.31577 0.909095
2.29773 0.948063
2.31353 0.949649
2.38293 0.878622
2.37133 0.939812
2.32365 0.96412
2.31581 0.93067
2.25748 1.06074
2.26102 1.08453
2.23142 1.1629
2.2497 1.1523
2.23175 1.12498
2.26069 1.0468
2.29536 0.96971
2.2741 1.01511
2.28137 1.00146
2.28446 0.981915
2.28416 1.01262
2.25831 1.08046
2.31912 0.967133
2.26701 1.04895
2.29087 1.07364
2.30451 1.10628
2.34284 1.07414
2.29421 1.16036
2.34761 1.07994
2.33322 1.12172
2.27688 1.20128
2.34899 1.08197
2.32348 1.12462
2.27578 1.19276
2.26281 1.19184
2.25148 1.18566
2.30958 1.09217
2.31226 1.06251
2.31136 1.03793
2.32812 0.991485
2.32441 0.983683
2.35223 0.918231
2.31293 1.01952
2.35679 0.905623
2.34081 0.944076
2.33611 0.860124
2.25871 0.970286
2.24431 1.00781
2.2346 1.04761
2.33671 0.928159
2.29421 1.06432
2.37806 0.967244
2.41204 0.932228
2.35272 1.04641
2.34318 1.06684
2.41064 0.963419
2.41756 0.954928
2.36524 1.04652
2.43313 0.883326
2.31914 1.06132
2.34196 0.995678
2.4001 0.876663
2.40048 0.92172
2.39146 0.956252
2.42259 0.901207
2.41355 0.960408
2.45749 0.887467
2.4502 0.890768
2.46492 0.82396
2.46525 0.743056
2.43755 0.728137
2.40811 0.762746
2.40549 0.763626
2.40326 0.729035
2.42046 0.670558
2.34602 0.833241
2.37397 0.828135
2.36867 0.875468
2.40087 0.828405
2.35491 0.973895
2.44946 0.821982
2.44362 0.879945
2.44477 0.872764
2.4355 0.871515
2.42639 0.880236
2.43019 0.834718
2.42503 0.789668
2.40524 0.801795
2.4075 0.70954
2.36871 0.759605
2.37061 0.742592
2.37143 0.773412
2.3931 0.746455
2.407 0.686731
2.35389 0.769831
2.40568 0.572927
2.37092 0.695136
2.36788 0.793859
2.43556 0.708816
2.45434 0.706443
2.47198 0.592978
2.43923 0.667182
2.42088 0.692558
2.43818 0.635881
2.43259 0.659181
2.3513 0.829377
2.36511 0.724155
2.32513 0.754861
2.33025 0.736404
2.38538 0.586361
2.36885 0.63737
2.35638 0.638563
2.33093 0.655785
2.32284 0.674265
2.2999 0.760821
2.27411 0.824904
2.25525 0.848175
2.30209 0.759584
2.26447 0.937858
2.32561 0.899399
2.37589 0.850805
2.33561 0.955443
2.40135 0.801078
2.39085 0.804334
2.35069 0.87798
2.3096 0.945539
2.34989 0.821153
2.33039 0.824085
2.32773 0.805745
2.25385 0.94781
2.34393 0.831889
2.36412 0.824478
2.36853 0.81947
2.28713 0.957477
2.25516 0.96308
2.25206 0.947429
2.26747 0.995491
2.28075 1.03662
2.27584 1.03797
2.3145 0.98678
2.28633 1.04668
2.30017 1.04672
2.32872 0.994709
2.33543 1.02789
2.2528 1.17461
2.31809 1.05922
2.30303 1.03365
2.27713 1.03683
2.244 1.05064
2.17573 1.14643
2.25742 1.0244
2.16784 1.22194
2.30012 1.06441
2.33867 1.06627
2.35205 1.08362
2.26291 1.25461
2.38773 1.01395
2.32813 1.07591
2.3176 1.02767
2.25342 1.0898
2.22426 1.11624
2.31121 0.947762
2.28423 1.05138
2.29758 1.00787
2.18557 1.15106
2.24377 1.06115
2.24004 1.06752
2.28694 0.998492
2.22609 1.08684
2.21462 1.07437
2.22348 1.07204
2.15255 1.15448
2.16519 1.09657
2.19517 1.03559
2.16849 1.04081
2.13993 1.03825
2.13804 1.00902
2.16326 0.936539
2.15733 0.943182
2.14019 0.946988
2.1992 0.897083
2.25615 0.830739
2.19781 0.951254
2.19616 0.933688
2.2079 0.898906
2.15363 1.03579
2.23355 0.922561
2.18665 1.05182
2.16323 1.11305
2.14335 1.14514
2.17915 1.08786
2.22455 1.00437
2.13383 1.15403
2.19197 1.07673
2.17822 1.11456
2.12936 1.16327
2.1184 1.15461
2.12199 1.14039
2.06436 1.19497
2.10857 1.12861
2.12472 1.07616
2.13521 1.01791
2.16029 1.00373
2.11039 1.09023
2.07629 1.10112
2.09208 1.03914
2.02387 1.1507
2.05225 1.0965
2.02437 1.13276
1.98222 1.19034
2.03674 1.15793
2.04632 1.16295
2.01437 1.24504
2.06551 1.21584
2.1339 1.10514
2.10607 1.09366
2.13088 1.02311
2.13297 1.03936
2.04351 1.13651
2.02017 1.1464
2.02366 1.15373
2.12229 1.05733
2.03199 1.25076
2.11461 1.18348
2.08924 1.21156
2.17061 1.08593
2.17268 1.06898
2.13435 1.11324
2.19137 1.03339
2.22879 0.944436
2.24493 0.908057
2.18169 1.03242
2.19534 0.926535
2.12692 0.998713
2.10703 1.03032
2.09052 1.11385
2.14662 1.05883
2.20521 1.00434
2.19675 1.07894
2.24787 1.00482
2.24633 0.992729
2.26849 0.916533
2.22348 0.992212
2.23413 0.958156
2.19512 1.04123
2.25141 0.980373
2.29733 0.941111
2.30053 0.93593
2.27965 0.961117
2.29165 0.918613
2.24215 1.0317
2.33574 0.894893
2.35062 0.941793
2.35292 0.941205
2.35184 0.895303
2.37174 0.809953
2.34851 0.811132
2.34305 0.756887
2.31918 0.714148
2.29736 0.679691
2.30006 0.580311
2.2763 0.629201
2.24102 0.715957
2.21829 0.786579
2.21699 0.817097
2.25363 0.777676
2.28656 0.795391
2.33709 0.782236
2.35241 0.76926
2.32223 0.828454
2.35478 0.728902
2.37026 0.753615
2.38002 0.778714
2.35551 0.858815
2.31817 0.904681
2.35456 0.746659
2.34287 0.839681
2.42093 0.737133
2.4324 0.817996
2.37612 0.972107
2.39031 0.880177
2.38826 0.793211
2.33142 0.84484
2.33936 0.714782
2.32412 0.75776
2.34557 0.725063
2.35592 0.710612
2.35042 0.794302
2.3708 0.767882
2.35349 0.845363
2.33812 0.947376
2.43704 0.803312
2.43187 0.872701
2.4463 0.846773
2.41065 0.935546
2.46633 0.814222
2.45964 0.872642
2.46858 0.826255
2.40837 0.950028
2.46061 0.73076
2.41438 0.842254
2.42719 0.7708
2.38815 0.889272
2.35141 1.01823
2.40782 0.921041
2.33134 1.06739
2.3108 1.09113
2.41207 0.878871
2.34625 1.02528
2.38653 0.910722
2.40599 0.854739
2.40745 0.888729
2.43524 0.891067
2.44788 0.929381
2.43295 1.00285
2.42395 1.04799
2.42821 1.06278
2.37342 1.15823
2.42671 1.04672
2.4548 0.997552
2.45057 0.942159
2.45643 0.826435
2.3686 0.955251
2.38584 0.887428
2.33983 0.940917
2.32735 0.923299
2.2726 0.990399
2.28009 0.933204
2.31545 0.866066
2.32698 0.807965
2.30433 0.854923
2.30077 0.913645
2.35938 0.78372
2.32139 0.917437
2.31438 0.991983
2.3823 0.87804
2.42306 0.831433
2.38801 0.940519
2.33174 1.12793
2.38192 1.10554
2.37849 1.19025
2.45019 1.13188
2.44985 1.18734
2.46508 1.15272
2.44111 1.1825
2.43687 1.2325
2.45707 1.24218
2.52111 1.13718
2.54529 1.12482
2.47191 1.24851
2.45587 1.23471
2.52168 1.04567
2.44956 1.17692
2.52569 1.06392
2.48432 1.12493
2.45983 1.10659
2.38275 1.18341
2.41769 1.08231
2.31526 1.22314
2.3855 1.09132
2.34641 1.12762
2.36256 1.02644
2.28268 1.12116
2.26865 1.13423
2.30033 1.07375
2.38046 0.941739
2.37868 0.936512
2.32174 1.02243
2.38565 0.839915
2.32232 0.970949
2.33021 0.918062
2.32661 0.893302
2.26525 0.985698
2.31798 0.896211
2.27196 0.999272
2.28458 0.994363
2.29078 1.02135
2.24442 1.12095
2.30724 1.00254
2.32406 0.930354
2.3127 0.928621
2.30376 0.924779
2.29218 0.896533
2.20134 1.01112
2.21766 0.927015
2.2026 0.920163
2.25441 0.82883
2.21503 0.91368
2.24821 0.81741
2.25591 0.7949
2.22086 0.83312
2.2219 0.7925
2.18406 0.853493
2.1989 0.853914
2.25902 0.788192
2.19177 0.946434
2.28574 0.847037
2.26652 0.944103
2.25505 0.971299
2.25514 0.943407
2.22834 0.989493
2.2318 0.996292
2.25914 1.00965
2.24218 1.05181
2.25653 0.96233
2.22418 0.952451
2.21037 0.913808
2.19977 0.890917
2.2303 0.851614
2.15583 0.983005
2.20739 0.924358
2.18544 0.961533
2.21456 0.94472
2.19844 1.01956
2.27998 0.891984
2.26848 0.968293
2.28715 0.994897
2.32858 0.892762
2.35808 0.822972
2.29675 0.894312
2.28696 0.839638
2.26169 0.885272
2.31704 0.817599
2.35308 0.784106
2.35357 0.793327
2.30845 0.892367
2.3349 0.800335
2.37105 0.714098
2.25756 0.974958
2.34837 0.834693
2.30744 0.905441
2.35223 0.847222
2.33635 0.887156
2.33927 0.848031
2.3659 0.760884
2.33905 0.786041
2.32534 0.821337
2.30449 0.85236
2.24995 0.965799
2.28899 0.932356
2.28766 0.936013
2.29938 0.901388
2.32253 0.878597
2.28935 0.916609
2.27623 0.908373
2.23924 0.935798
2.18552 0.968743
2.21788 0.920148
2.24273 0.914315
2.2495 0.925691
2.28048 0.888178
2.31661 0.856106
2.30447 0.887326
2.22537 0.9936
2.25797 0.952134
2.28276 0.901733
2.30125 0.947268
2.26298 1.01828
2.27527 0.985724
2.22916 1.02985
2.27433 0.938517
2.24561 0.9916
2.24065 0.996557
2.26101 0.980487
2.28068 0.956075
2.24295 1.0033
2.28452 0.946944
2.25495 1.01069
2.26293 1.00289
2.24997 1.00521
2.32147 0.872789
2.22326 0.950487
2.24123 0.911145
2.18334 0.984517
2.2201 0.915925
2.25232 0.832292
2.20189 0.945848
2.19688 0.960548
2.30778 0.803884
2.21701 0.964264
2.16409 1.02722
2.18407 0.970973
2.16452 0.979672
2.21196 0.931614
2.22346 0.932155
2.29618 0.837661
2.26953 0.878307
2.23059 0.963474
2.21646 0.958746
2.26293 0.898204
2.2595 0.897931
2.18351 0.979418
2.19661 0.900319
2.16203 0.966242
2.1457 0.940593
2.21864 0.803662
2.15133 0.8831
2.13146 0.903266
2.10481 0.915235
2.11754 0.909786
2.11892 0.920144
2.08735 0.992817
2.15576 0.895228
2.14258 0.966043
2.15607 0.999306
2.16023 1.01435
2.18441 0.966785
2.16341 1.02212
2.22476 0.923565
2.17393 0.994808
2.22756 0.876575
2.19479 0.868463
2.12264 0.940961
2.11784 0.920094
2.10666 0.939045
2.09144 0.976558
2.09728 1.00669
2.11322 1.0181
2.16153 0.984624
2.16497 1.05588
2.1876 1.06225
2.23054 1.00494
2.186 1.07804
2.20135 1.07722
2.23924 1.06137
2.27498 0.999416
2.22664 1.08843
2.17777 1.14778
2.14052 1.18028
2.05294 1.26933
2.08531 1.2415
2.15741 1.12301
2.18255 1.09436
2.17092 1.16106
2.21235 1.07833
2.23009 1.04303
2.24293 1.00835
2.23073 1.03091
2.25191 1.03223
2.28901 1.00249
2.24799 1.08486
2.28406 1.00473
2.24691 1.017
2.26125 0.968641
2.25062 0.999016
2.2645 0.981611
2.27504 0.941833
2.26676 0.906965
2.21028 0.961973
2.17477 0.986773
2.22481 0.911173
2.16543 0.995955
2.23422 0.877643
2.23165 0.890936
2.17362 0.996665
2.19796 0.928005
2.1806 0.888843
2.17259 0.868254
2.19186 0.837122
2.19489 0.844872
2.14936 0.930122
2.17198 0.84309
2.17844 0.845996
2.2043 0.875647
2.2124 0.890937
2.21654 0.870463
2.22018 0.906047
2.20964 0.93447
2.24313 0.845005
2.21903 0.890241
2.19134 0.921338
2.18433 0.903692
2.16751 0.9469
2.18361 0.929852
2.18931 0.924503
2.15607 0.94575
2.16395 0.903461
2.25605 0.772618
2.2308 0.866637
2.30699 0.748033
2.23824 0.828499
2.18298 0.88403
2.18909 0.830774
2.16405 0.926253
2.15961 0.903205
2.1636 0.873069
2.16888 0.883164
2.17627 0.873823
2.10506 0.973677
2.15309 0.912036
2.17255 0.888857
2.16377 0.908144
2.16963 0.903638
2.1706 0.945656
2.1392 0.988092
2.17941 0.895351
2.13863 0.959316
2.1768 0.935818
2.20451 0.976444
2.22449 0.952074
2.21644 0.912947
2.16114 0.929829
2.17374 0.840143
2.17349 0.793427
2.16083 0.795226
2.22361 0.734911
2.20303 0.828226
2.23764 0.798795
2.17913 0.907977
2.15866 0.91962
2.22024 0.864401
2.19146 0.958127
2.21511 0.900924
2.17217 0.954225
2.18635 0.882415
2.19599 0.846556
2.15802 0.887578
2.20469 0.784383
2.15165 0.857968
2.14916 0.876157
2.18173 0.835987
2.15327 0.860153
2.13223 0.865035
2.14758 0.813328
2.12424 0.877493
2.12595 0.881441
2.12815 0.892895
2.11449 0.941968
2.08664 0.971283
2.13771 0.92145
2.15146 0.939229
2.118 0.986372
2.19281 0.855708
2.17215 0.904288
2.19681 0.888727
2.23805 0.848848
2.2507 0.828356
2.17141 0.982467
2.26333 0.772603
2.16779 0.867043
2.13877 0.83061
2.19968 0.706687
2.21075 0.637392
2.15037 0.806514
2.09416 0.872547
2.17198 0.710825
2.07416 0.878823
2.07572 0.860137
2.01445 0.9437
2.01832 0.960351
2.03727 0.945334
2.03332 0.957114
2.07647 0.903098
2.10203 0.8788
2.10193 0.916987
2.11324 0.905011
2.10275 0.904606
2.01076 0.998901
2.03096 0.98575
2.03836 0.988887
2.05048 0.985721
2.02656 1.00157
1.99985 1.02558
2.00045 1.06108
2.04782 0.999961
2.08031 0.984267
2.05771 0.976363
2.07467 0.95211
2.09327 0.964634
2.05597 1.06406
2.10661 1.01315
2.10588 1.02201
2.02449 1.08869
2.05774 1.07595
2.12572 1.02383
2.13749 1.03598
2.16205 0.976931
2.15982 0.999055
2.13022 1.02893
2.17657 0.942174
2.17259 0.96884
2.14106 1.00887
2.06962 1.09829
2.11755 1.06149
2.14474 1.09127
2.16965 1.09613
2.11068 1.17847
2.22498 0.994494
2.20557 1.02644
2.20868 0.973025
2.18838 1.03548
2.10818 1.09615
2.18403 0.959843
2.15858 1.02437
2.16275 1.0748
2.17334 1.05896
2.18905 1.09052
2.17956 1.14099
2.21288 1.08934
2.19382 1.15083
2.17483 1.18885
2.24501 1.08553
2.22145 1.08913
2.18729 1.11366
2.15867 1.09773
2.1383 1.07644
2.13785 1.04955
2.11942 1.08635
2.0695 1.11376
2.13397 1.00799
2.05634 1.08886
2.06667 1.04865
2.09797 0.981457
2.03259 1.06991
2.0072 1.0843
2.02714 1.04439
1.98133 1.14271
2.09077 1.07587
2.13313 1.04315
2.14243 1.07044
2.11922 1.11819
2.10985 1.10206
2.14946 1.08429
2.1782 1.08611
2.14864 1.11793
2.1648 1.10883
2.10878 1.1577
2.13402 1.05718
2.01625 1.11846
1.97927 1.09341
1.98387 1.02331
1.9881 0.989448
2.01003 0.983305
2.09423 0.8787
2.06412 0.948657
2.05761 0.988576
2.09151 0.975327
2.07011 1.00445
2.04341 1.05781
2.06906 1.06252
2.08918 1.012
2.06541 1.03269
2.14157 0.93657
2.1111 0.986375
2.09649 0.982041
2.08528 1.00285
2.07157 1.04072
2.01068 1.08585
1.99392 1.10646
2.0185 1.09523
2.04544 1.09303
2.07486 1.07457
2.04815 1.07984
2.09788 1.01446
2.05459 1.06607
2.00301 1.0894
1.972 1.11991
1.92919 1.16185
1.97571 1.12986
1.98567 1.06942
1.98815 1.03623
2.01093 0.992003
1.98103 0.984001
2.00069 0.942392
1.9346 1.00738
1.92089 0.992385
1.88419 1.02812
1.84619 1.01887
1.80983 1.04772
1.80613 1.06003
1.77436 1.10758
1.7754 1.11682
1.78411 1.1312
1.81719 1.15916
1.86314 1.13109
1.8951 1.10575
1.86882 1.14707
1.903 1.11003
1.87752 1.10753
1.78797 1.19786
1.82012 1.18308
1.86809 1.17488
1.91004 1.12688
1.90887 1.12161
1.93341 1.07732
1.93885 1.08595
1.94448 1.06253
1.90101 1.10494
1.88586 1.10892
1.95133 1.01687
1.8849 1.09775
1.97481 1.07098
1.97553 1.08199
1.94816 1.09589
1.94045 1.09192
2.00818 1.01597
1.94252 1.06282
1.90733 1.07972
2.01215 0.963544
1.94487 1.03539
1.99793 0.971101
1.95241 0.97029
1.97457 0.864352
1.89304 0.936307
1.89513 0.898884
1.81033 0.989822
1.8704 0.936429
1.87754 0.95089
1.92374 0.942369
1.83468 1.06037
1.88374 1.02866
1.87251 1.04968
1.86917 1.03318
1.91714 0.999437
1.88557 1.06924
1.94095 1.05858
1.95888 1.05543
1.98247 1.00947
1.90124 1.0988
1.91164 1.07658
1.95683 1.03295
1.94867 1.05166
1.99664 1.00249
1.94713 1.01062
1.92933 1.01258
1.9166 0.9985
1.93872 0.969591
1.9888 0.942941
1.97532 1.00565
2.0376 0.918528
1.97679 1.00114
2.00354 0.979602
2.02109 0.940868
2.05485 0.945663
1.95549 1.0765
1.97044 1.04617
1.98175 1.0215
2.02384 0.963696
2.00485 0.999227
2.02635 0.984901
2.06769 0.932595
2.01681 0.940485
2.05139 0.867748
1.9638 0.899832
1.96174 0.860565
1.92978 0.904697
1.89455 0.915648
1.93542 0.928776
1.9504 0.912105
1.92545 0.938399
1.90271 0.987541
1.98016 0.919808
2.01718 0.843929
1.96858 0.874215
1.94666 0.872458
1.89341 0.908555
1.89533 0.92763
1.8776 1.00329
1.9211 0.989542
1.94649 0.964068
1.94717 0.966722
1.95557 1.00271
2.02064 0.949935
1.99898 0.952021
1.93493 1.01606
1.88849 1.0296
1.89218 1.0176
1.93878 0.972677
1.88322 1.01962
1.93074 1.00198
1.89573 1.06542
1.97106 1.00163
2.00428 0.99595
2.01461 0.961672
1.95888 0.984242
1.93678 0.957808
1.98813 0.86494
1.89646 0.898272
1.93465 0.822207
1.87327 0.874412
1.90877 0.832699
1.89216 0.878036
1.87591 0.906946
1.8582 0.944918
1.91905 0.896697
1.93265 0.900014
1.96674 0.891252
1.99373 0.88232
1.98586 0.896681
2.00275 0.906434
1.91514 1.00972
1.92737 0.986528
1.91973 0.988007
1.96568 0.950669
1.94718 0.972451
1.91912 1.01225
1.97244 0.974687
1.88963 1.08777
1.9358 1.08622
1.94247 1.1136
1.92331 1.14257
2.01328 1.03725
1.95037 1.07616
1.86918 1.12271
1.91957 1.06164
1.89464 1.08447
1.95034 1.0237
1.98989 0.977831
1.91883 1.01033
1.91558 0.982453
1.92233 0.966691
1.87514 1.02382
1.84663 1.06219
1.88239 1.04664
1.88367 1.05805
1.8635 1.11166
1.94422 1.08922
2.03181 0.990329
1.93496 1.07604
1.89502 1.05984
1.89169 1.04463
1.83522 1.02403
1.8793 0.948146
1.83664 0.99187
1.83603 0.983454
1.8255 0.969477
1.80179 0.995469
1.85014 0.979221
1.80396 1.05944
1.7857 1.11564
1.83821 1.11414
1.87532 1.10082
1.83309 1.1849
1.80277 1.17268
1.76156 1.19597
1.78963 1.16598
1.76728 1.20023
1.85265 1.12466
1.85768 1.12938
1.77674 1.17516
1.87231 1.06819
1.82061 1.12287
1.87815 1.07395
1.81738 1.10218
1.84624 1.07268
1.80316 1.10139
1.8282 1.07218
1.82669 1.04538
1.87304 1.0307
1.84491 1.02684
1.744 1.05601
1.79322 1.00607
1.81582 0.956035
1.7983 0.941988
1.81529 0.916317
1.79468 0.923444
1.81169 0.903409
1.80669 0.934433
1.86891 0.928299
1.91836 0.89971
1.83153 0.967895
1.83851 0.988293
1.87633 0.986519
1.86655 1.02216
1.87068 1.04523
1.93973 1.00584
1.96569 0.966608
1.8906 0.993723
1.86795 0.969784
1.88464 0.931596
1.85932 0.986309
1.85493 0.970682
1.86183 0.953616
1.81069 1.0144
1.88612 0.975587
1.82275 1.05362
1.8441 1.04421
1.83974 1.05678
1.89025 1.01744
1.79488 1.07631
1.84937 0.990174
1.84201 1.01397
1.90689 0.966851
1.89535 0.963906
1.83345 0.988725
1.8699 0.963917
1.82707 1.02823
1.89136 0.964275
1.91163 0.984499
1.92256 1.0206
1.97199 1.04
1.93515 1.07659
1.95367 1.05914
1.96588 1.04774
1.9533 1.10073
1.97377 1.05305
1.93316 1.09571
1.98113 0.997669
1.89128 1.0272
1.87789 1.04676
1.91059 1.02271
1.95577 0.953962
1.87688 1.00883
1.90198 0.935662
1.83282 1.01628
1.84292 0.993387
1.92126 0.955696
1.92409 0.985058
2.02845 0.922414
1.97981 0.949384
1.98078 0.959709
1.93578 1.00253
1.96788 0.959985
1.9585 0.946288
1.87586 0.995391
1.90588 0.93598
1.92617 0.924379
1.89642 0.955699
1.87024 0.982963
1.90848 0.90133
1.89961 0.905879
1.90828 0.851713
1.88438 0.897776
1.86247 0.927096
1.86027 0.918033
1.87418 0.924365
1.85562 0.915759
1.8405 0.916392
1.86149 0.895114
1.88528 0.857862
1.85969 0.926927
1.85397 0.975007
1.90214 0.925519
1.89075 0.932226
1.80483 0.970435
1.88066 0.84219
1.8172 0.902949
1.82166 0.911299
1.79513 0.97348
1.84834 0.954885
1.87315 0.934779
1.82522 0.96388
1.84506 0.918408
1.88466 0.934528
1.90223 0.947021
1.9109 0.933445
1.9053 0.944466
1.92289 0.906037
1.85457 0.954827
1.81286 0.961507
1.88391 0.895998
1.83099 0.985169
1.8446 0.963504
1.90429 0.912918
1.88564 0.928732
1.87492 0.954086
1.91108 0.940884
1.84814 1.00136
1.79282 1.05858
1.85642 1.00226
1.89043 1.04666
1.92966 1.03075
1.9714 1.01321
1.98932 1.00896
1.96328 1.01177
2.01418 0.921467
1.96 0.97203
1.90388 1.00543
1.90935 0.962706
1.83406 1.04556
1.89953 0.988996
1.8211 1.05729
1.85027 1.0289
1.81379 0.988573
1.7954 0.954546
1.83079 0.940684
1.8232 0.899011
1.78052 0.870865
1.71263 0.893855
1.65542 0.955657
1.7577 0.863559
1.73992 0.902716
1.74281 0.947135
1.76438 0.953737
1.79952 0.959428
1.80382 0.955373
1.82846 0.943249
1.74984 1.02599
1.77994 1.0388
1.72898 1.07604
1.80473 1.01
1.82742 1.00176
1.79162 1.00752
1.77862 1.0552
1.84041 0.986448
1.79858 1.01063
1.77652 1.01092
1.78317 0.979422
1.74533 0.992118
1.77791 0.977917
1.75668 1.00282
1.73751 0.992884
1.72917 0.975944
1.71114 0.991875
1.72026 1.0025
1.71917 0.952481
1.70725 0.948884
1.79021 0.898781
1.6954 0.975463
1.69134 0.995901
1.73182 0.959773
1.71438 0.976821
1.71628 0.99695
1.72451 1.0198
1.70162 1.07006
1.7689 1.03369
1.65209 1.14933
1.69336 1.13212
1.68282 1.16244
1.59078 1.16015
1.66777 1.09629
1.61684 1.12939
1.75235 1.0671
1.68715 1.14032
1.66644 1.13679
1.63847 1.14014
1.6163 1.15077
1.6569 1.13665
1.58178 1.16119
1.62646 1.1499
1.68676 1.12972
1.66116 1.13907
1.71743 1.11378
1.6984 1.14018
1.80734 1.09039
1.77946 1.13242
1.76787 1.14745
1.76006 1.16494
1.71971 1.18718
1.81384 1.14935
1.81385 1.11811
1.76656 1.15768
1.79887 1.11245
1.87131 1.06073
1.77058 1.11662
1.82585 1.01829
1.84262 0.974109
1.81535 0.939634
1.74562 1.00148
1.83845 0.864203
1.78703 0.904562
1.81089 0.832029
1.82256 0.812715
1.80668 0.806215
1.7637 0.793084
1.72387 0.838151
1.70486 0.856994
1.72762 0.84134
1.70513 0.968624
1.78147 0.961328
1.80428 1.00855
1.81213 1.06896
1.82798 1.08781
1.76339 1.14553
1.81481 1.13324
1.90068 1.04095
1.86666 1.06048
1.75675 1.10377
1.71354 1.15179
1.76387 1.09157
1.76661 1.09226
1.74746 1.09118
1.77951 1.04263
1.78234 1.04087
1.83234 1.00561
1.82382 1.00862
1.82512 1.051
1.87694 1.00066
1.79514 1.05386
1.78388 1.04861
1.7709 1.06718
1.839 1.03163
1.82572 1.04347
1.90591 0.994032
1.81709 1.06939
1.78604 1.08553
1.88587 0.971488
1.79757 1.05185
1.74072 1.07603
1.72433 1.0852
1.73582 1.05305
1.79462 1.02279
1.80426 1.0058
1.76102 1.05395
1.80302 1.04195
1.82959 1.02347
1.86806 0.980357
1.7647 1.06213
1.76846 1.05503
1.81373 1.02092
1.80896 1.01256
1.79555 1.04978
1.77412 1.07486
1.79898 1.0828
1.75644 1.15332
1.82858 1.12901
1.85484 1.09907
1.87996 1.07692
1.88032 1.03676
1.86745 1.02675
1.87916 0.983866
1.82343 1.01306
1.82513 1.0013
1.84528 0.949745
1.77474 0.979034
1.77468 0.949849
1.73777 0.957071
1.76419 0.92664
1.74396 0.995501
1.76386 1.0164
1.78764 1.01948
1.82607 0.989424
1.79551 1.01292
1.86235 0.907774
1.85883 0.896209
1.79105 0.951992
1.72624 0.984914
1.79976 0.91616
1.77376 0.93767
1.78079 0.922897
1.78494 0.914777
1.79202 0.934163
1.82155 0.952769
1.83449 0.906861
1.80407 0.939185
1.82378 0.894433
1.80516 0.901184
1.78941 0.940449
1.81185 0.852166
1.83754 0.797883
1.78962 0.833995
1.76831 0.843203
1.75938 0.888058
1.72892 0.945156
1.72371 0.971688
1.76628 0.957203
1.81589 0.924588
1.77895 0.93731
1.76659 0.938563
1.76731 0.905676
1.74083 0.941322
1.80033 0.872685
1.71777 0.943328
1.79063 0.862503
1.73272 0.949045
1.74172 0.970325
1.77833 0.966545
1.74086 1.01853
1.75924 0.989751
1.75221 0.981907
1.74646 0.96136
1.7869 0.901847
1.67903 0.965088
1.70139 0.936743
1.73318 0.937115
1.71963 0.976003
1.71241 1.01345
1.71362 1.01694
1.69814 1.05663
1.75048 1.03706
1.72586 1.10386
1.77361 1.06318
1.77286 1.08161
1.83882 1.03645
1.82472 1.10111
1.81033 1.10981
1.84299 1.0812
1.82929 1.10963
1.86502 1.07858
1.73166 1.17368
1.80906 1.08599
1.80915 1.05894
1.81976 1.04498
1.76769 1.10007
1.75395 1.12504
1.86536 1.03499
1.88815 1.0215
1.89075 1.03217
1.88934 1.05271
1.94256 1.03035
1.89933 1.05827
1.9332 0.997422
1.90283 1.00557
1.90858 0.951979
1.8854 0.981709
1.87145 1.05937
1.96166 0.958824
1.90075 1.01614
1.91752 0.964432
1.864 1.01144
1.87355 0.97141
1.9127 0.876546
1.80731 0.934756
1.80875 0.893918
1.88134 0.816325
1.86134 0.835478
1.90842 0.788459
1.81756 0.902656
1.87998 0.824596
1.85044 0.88789
1.85171 0.894642
1.89009 0.840613
1.87121 0.870123
1.80972 0.898709
1.79591 0.872844
1.80782 0.899024
1.85789 0.865623
1.86565 0.833816
1.8008 0.870226
1.83188 0.815482
1.84367 0.766139
1.81351 0.800005
1.77521 0.848316
1.82421 0.806226
1.73505 0.905013
1.79571 0.881992
1.83775 0.877037
1.8082 0.909089
1.82666 0.957216
1.90655 0.880471
1.83471 0.972088
1.78975 1.00873
1.87195 0.953414
1.8217 0.979029
1.83739 0.922974
1.81162 0.908225
1.81783 0.902127
1.83972 0.872864
1.81213 0.868068
1.78392 0.85207
1.75017 0.866616
1.79077 0.874502
1.77944 0.941386
1.78651 0.979692
1.88005 0.888876
1.82581 0.937101
1.8299 0.910422
1.80178 0.955219
1.83748 0.92245
1.86404 0.91446
1.88517 0.867601
1.85305 0.878436
1.84087 0.876157
1.90225 0.776711
1.85664 0.833023
1.85436 0.817851
1.86935 0.801161
1.83455 0.844394
1.83195 0.852801
1.77531 0.942132
1.72106 0.994209
1.75256 0.983708
1.76728 0.964941
1.76704 0.973512
1.72935 1.00068
1.77027 0.976361
1.79493 0.965223
1.70052 1.0697
1.77061 1.03978
1.79416 1.01379
1.77825 1.02724
1.78804 1.00297
1.73883 1.04053
1.75369 0.975536
1.72864 1.01793
1.70324 1.04299
1.70206 1.03619
1.74703 1.02267
1.72983 1.02289
1.79639 0.962747
1.75049 1.04739
1.7135 1.10101
1.76364 1.0681
1.73673 1.06118
1.58643 1.14306
1.71406 1.03183
1.66604 1.0636
1.73687 1.01418
1.68623 1.03115
1.75362 0.965744
1.67367 1.04646
1.73662 1.026
1.76012 1.03177
1.79478 1.01364
1.7247 1.04416
1.71226 1.04368
1.73317 0.995774
1.69235 1.02849
1.72562 0.978215
1.75629 0.935806
1.68656 1.00721
1.71563 0.993997
1.64827 1.01717
1.70463 0.992823
1.74171 0.984531
1.75497 1.00512
1.7279 1.07389
1.74173 1.04931
1.68808 1.08742
1.75848 1.07037
1.72567 1.08939
1.71745 1.08347
1.74166 1.06727
1.67579 1.1426
1.71915 1.13387
1.70597 1.1599
1.81021 1.0442
1.71009 1.14239
1.67937 1.14096
1.6133 1.18744
1.6125 1.17993
1.61745 1.15892
1.61958 1.10783
1.52451 1.14607
1.61885 1.09417
1.62718 1.103
1.65906 1.11675
1.70314 1.15507
1.70135 1.18118
1.75278 1.16976
1.78572 1.13403
1.75203 1.10235
1.75212 1.07836
1.71916 1.05362
1.71636 1.07506
1.71917 1.08942
1.76425 1.05432
1.7376 1.05292
1.71509 1.03421
1.70607 1.04893
1.73459 1.06568
1.74555 1.04525
1.74981 1.04255
1.72153 1.0687
1.74694 1.07206
1.65016 1.1385
1.66066 1.15668
1.68961 1.13594
1.61186 1.16999
1.6704 1.10557
1.67195 1.08779
1.65401 1.09897
1.72758 1.04288
1.75789 1.02595
1.71345 1.05213
1.68698 1.04892
1.62883 1.05972
1.60771 1.08814
1.6901 1.03687
1.69121 1.06213
1.72687 1.02879
1.72436 1.01637
1.78198 0.978402
1.72696 0.99004
1.71337 1.00231
1.70687 0.995103
1.72348 0.980583
1.71528 0.993721
1.67295 1.00958
1.71285 0.968601
1.7034 0.96123
1.65941 0.987411
1.68718 0.967858
1.67625 0.965494
1.61671 1.0239
1.65338 1.01394
1.68394 1.00807
1.63949 1.03322
1.61171 1.03356
1.66376 1.00652
1.67002 1.08543
1.72348 1.08156
1.72428 1.13694
1.70907 1.16994
1.72369 1.19272
1.70113 1.22297
1.72591 1.23261
1.77967 1.17473
1.72825 1.18182
1.6953 1.19959
1.72505 1.16544
1.65976 1.17039
1.65069 1.19249
1.62225 1.2117
1.58392 1.24607
1.66089 1.20998
1.62818 1.2205
1.57466 1.23537
1.53481 1.22108
1.57072 1.15401
1.56276 1.11814
1.55391 1.09029
1.57177 1.06547
1.62664 0.990984
1.60325 0.993875
1.54607 1.04434
1.57905 1.01935
1.52696 1.07738
1.58646 1.02551
1.51414 1.06102
1.51838 1.04353
1.54143 1.04463
1.57255 1.01062
1.56336 0.984148
1.6293 0.973826
1.54809 1.04184
1.63909 0.966354
1.57562 1.02578
1.60581 1.01502
1.60808 1.02785
1.59889 1.0328
1.5667 1.04502
1.51657 1.08151
1.54001 1.08577
1.54012 1.06597
1.56311 1.04468
1.55095 1.05979
1.52567 1.04151
1.53924 1.03863
1.56178 1.00711
1.51128 1.0408
1.49957 1.08543
1.55261 1.10526
1.61698 1.07206
1.49904 1.15305
1.53104 1.14758
1.58303 1.12822
1.57381 1.13835
1.66054 1.07811
1.6228 1.10086
1.57547 1.14314
1.61982 1.10714
1.67036 1.10627
1.6739 1.12638
1.75529 1.08222
1.70046 1.15112
1.58472 1.23463
1.65655 1.15495
1.6033 1.16664
1.58434 1.15942
1.63341 1.08596
1.6459 1.07959
1.62823 1.04262
1.57703 1.0639
1.5995 1.05052
1.55249 1.06454
1.48874 1.1245
1.47358 1.1496
1.50536 1.13759
1.4616 1.13285
1.41225 1.16903
1.4868 1.1157
1.39231 1.14808
1.47128 1.11168
1.50198 1.10932
1.44154 1.19038
1.365 1.26477
1.42307 1.26181
1.44619 1.26829
1.42579 1.3023
1.43839 1.3149
1.43296 1.3186
1.45901 1.34837
1.51904 1.30387
1.50269 1.32138
1.54551 1.27993
1.44231 1.34135
1.41983 1.358
1.40671 1.35421
1.45635 1.31006
1.40936 1.29031
1.4378 1.22117
1.43646 1.19324
1.43212 1.16688
1.40502 1.17135
1.44039 1.14237
1.41495 1.17056
1.35345 1.17406
1.34655 1.21126
1.33317 1.22388
1.34998 1.23488
1.38417 1.27755
1.38734 1.29814
1.38432 1.29517
1.38722 1.31641
1.40773 1.30096
1.46481 1.30185
1.43975 1.30674
1.42451 1.29494
1.46782 1.28521
1.37134 1.31004
1.38678 1.29941
1.39874 1.25656
1.3181 1.25046
1.38531 1.184
1.34157 1.16112
1.30316 1.15844
1.27901 1.17581
1.2836 1.18727
1.33053 1.1847
1.34159 1.16944
1.28923 1.20037
1.29681 1.17735
1.26696 1.16144
1.2951 1.15847
1.26523 1.15629
1.2938 1.15276
1.21138 1.13631
1.19725 1.14082
1.20911 1.17442
1.18654 1.19557
1.31173 1.14784
1.318 1.14167
1.35726 1.12521
1.2569 1.17127
1.30651 1.1867
1.32413 1.18782
1.34049 1.20176
1.36517 1.1783
1.26858 1.18998
1.29415 1.17037
1.32103 1.14569
1.3563 1.14474
1.32341 1.16672
1.36761 1.14427
1.27434 1.15794
1.31604 1.13119
1.24497 1.13042
1.20423 1.13152
1.19131 1.13301
1.22641 1.12735
1.25229 1.14402
1.227 1.17317
1.19616 1.19241
1.25178 1.16226
1.25796 1.16143
1.2319 1.14694
1.25775 1.12387
1.22165 1.12468
1.30053 1.07941
1.21552 1.08962
1.1984 1.07236
1.21519 1.06863
1.21658 1.08495
1.24354 1.07603
1.22533 1.08895
1.20987 1.07372
1.27018 1.07716
1.19036 1.09958
1.26695 1.07828
1.18428 1.09957
1.26626 1.05515
1.21079 1.06607
1.25005 1.04719
1.23531 1.07938
1.23357 1.12019
1.24419 1.1035
1.30468 1.09647
1.31381 1.0692
1.23231 1.097
1.21284 1.08288
1.26747 1.06551
1.22327 1.1001
1.2288 1.10497
1.17768 1.11731
1.19111 1.06564
1.26185 1.04028
1.28291 1.0373
1.2463 1.0612
1.29567 1.07804
1.25214 1.15855
1.24278 1.19839
1.23047 1.19495
1.15807 1.21846
1.21012 1.17777
1.1715 1.18725
1.14989 1.18001
1.23268 1.15797
1.19513 1.18903
1.25579 1.16603
1.18086 1.17944
1.27928 1.12869
1.29344 1.10264
1.31273 1.10941
1.28252 1.12769
1.22484 1.15912
1.23762 1.1816
1.26014 1.15165
1.23219 1.15415
1.30576 1.09969
1.36371 1.05601
1.34752 1.09542
1.40335 1.09699
1.39932 1.12094
1.4015 1.11563
1.39463 1.08942
1.3679 1.08284
1.32253 1.0854
1.37102 1.06159
1.32118 1.10584
1.36468 1.08768
1.37273 1.08946
1.28075 1.11362
1.2029 1.12361
1.20841 1.12749
1.23365 1.13094
1.21195 1.14587
1.18007 1.17804
1.19719 1.19053
1.28702 1.20651
1.32907 1.18723
1.44091 1.16922
1.46232 1.1807
1.38457 1.24896
1.38998 1.25544
1.34791 1.24943
1.35986 1.21668
1.31545 1.19873
1.38311 1.14645
1.34278 1.14182
1.27755 1.15786
1.26566 1.16967
1.34271 1.12672
1.40123 1.0866
1.37436 1.07601
1.27915 1.09872
1.303 1.06783
1.35199 1.01213
1.2385 1.08595
1.27706 1.03597
1.26169 1.05097
1.28852 1.03412
1.30525 1.04582
1.30097 1.07687
1.31997 1.0701
1.33319 1.06443
1.26958 1.11559
1.29639 1.12524
1.22237 1.18316
1.21233 1.20643
1.33011 1.16349
1.34508 1.13134
1.24818 1.16392
1.23413 1.15435
1.3161 1.10196
1.27254 1.12909
1.28356 1.1252
1.22937 1.12563
1.24557 1.12272
1.18455 1.12133
1.17363 1.10968
1.20408 1.09502
1.21046 1.10058
1.15311 1.10558
1.18438 1.07938
1.15347 1.089
1.1613 1.08492
1.10154 1.12116
1.22027 1.06756
1.27524 1.06401
1.32662 1.03176
1.2988 1.044
1.31839 1.06482
1.28784 1.09669
1.38106 1.08307
1.40046 1.06634
1.40144 1.05399
1.35787 1.07743
1.37859 1.0826
1.42883 1.06217
1.45836 1.02664
1.46477 1.00435
1.42643 1.03097
1.44404 1.03722
1.52866 0.968822
1.41058 1.08422
1.4806 1.01363
1.45033 1.02091
1.42092 1.06683
1.50968 1.0169
1.49982 1.02954
1.52144 1.02672
1.52124 1.056
1.50821 1.04785
1.45383 1.10108
1.47782 1.07613
1.52517 1.02521
1.49251 1.07102
1.39572 1.13014
1.42767 1.10764
1.43918 1.10321
1.41133 1.08884
1.4773 1.03139
1.45255 1.04175
1.50816 1.00559
1.53643 0.990065
1.51896 1.00097
1.54065 0.986153
1.54185 0.972208
1.47852 1.04026
1.41808 1.10891
1.47459 1.0877
1.48418 1.07624
1.48226 1.06221
1.50664 1.06382
1.50192 1.07125
1.50983 1.05266
1.51393 1.0644
1.58086 0.989145
1.4816 1.07523
1.52588 1.02796
1.53309 1.04316
1.57542 1.0189
1.57787 1.01441
1.579 1.009
1.58733 1.02808
1.58727 1.04992
1.63008 1.00401
1.6373 0.991307
1.54372 1.06191
1.53359 1.09741
1.61644 1.01701
1.5567 1.0522
1.58443 1.01588
1.56436 1.01903
1.61948 0.966361
1.52753 1.11126
1.55211 1.09038
1.48318 1.15032
1.516 1.10127
1.54885 1.08858
1.46567 1.18914
1.6042 1.09548
1.56339 1.14135
1.60657 1.09384
1.56792 1.11762
1.47587 1.16494
1.48054 1.14607
1.50397 1.14512
1.5645 1.07509
1.54083 1.08737
1.55613 1.06125
1.55097 1.07607
1.634 0.971547
1.6405 0.976776
1.59355 1.02961
1.64924 0.996949
1.60357 1.05283
1.57164 1.07745
1.55268 1.07008
1.51682 1.10301
1.56866 1.06817
1.58123 1.05871
1.58755 1.06203
1.51907 1.12066
1.57486 1.04997
1.59291 1.01393
1.59278 0.993312
1.54805 1.01209
1.59636 0.939622
1.53409 0.978616
1.53191 0.949542
1.52683 0.960961
1.51048 0.97596
1.5113 0.997799
1.49725 1.02646
1.55658 0.985053
1.57742 0.98161
1.56321 0.994781
1.56409 1.01272
1.5359 1.08934
1.57652 1.07601
1.6167 1.07276
1.64283 1.09169
1.56666 1.20121
1.5888 1.19237
1.6012 1.1923
1.5932 1.19441
1.60713 1.21578
1.63892 1.17153
1.64703 1.15749
1.65576 1.13618
1.63552 1.10916
1.68004 1.0286
1.54985 1.12385
1.64249 1.04373
1.57447 1.12292
1.58614 1.11243
1.61153 1.07595
1.62937 1.0176
1.69336 0.933304
1.58424 1.03054
1.52915 1.05859
1.52974 1.07787
1.57634 1.04398
1.62776 1.00345
1.5751 1.0739
1.58682 1.08125
1.60812 1.03817
1.58592 1.01775
1.61625 0.968866
1.55915 1.01923
1.53412 1.04067
1.48246 1.08846
1.50433 1.08769
1.44958 1.16789
1.55392 1.09983
1.5598 1.12174
1.58684 1.05531
1.5494 1.06566
1.53696 1.06092
1.54999 1.02348
1.59632 0.94636
1.57637 0.955968
1.53966 0.984241
1.52231 0.975321
1.54849 0.936006
1.51533 0.968304
1.52898 0.977621
1.53151 0.999643
1.59115 0.926077
1.57145 0.920206
1.49078 0.991222
1.54829 0.929179
1.43554 1.06116
1.45683 1.05024
1.48139 1.05918
1.55805 1.0332
1.55522 1.04799
1.51886 1.06659
1.52714 1.05962
1.52105 1.06846
1.49805 1.09895
1.55253 1.05583
1.50692 1.08971
1.48618 1.10445
1.49306 1.07079
1.41186 1.15036
1.48831 1.09171
1.44897 1.13784
1.50487 1.09128
1.56423 1.04426
1.59899 1.00912
1.5551 1.02895
1.54672 1.01667
1.53695 1.02997
1.52205 1.0245
1.58994 0.898981
1.568 0.921263
1.53567 0.941324
1.55835 0.891301
1.50668 0.953184
1.48664 0.973976
1.43705 1.0374
1.48328 1.00274
1.50429 0.966479
1.48874 0.954544
1.47732 0.95451
1.50054 0.930712
1.43643 1.00619
1.44515 1.02182
1.49107 0.954612
1.46837 0.974273
1.52213 0.940296
1.49412 0.945004
1.47044 0.97374
1.55132 0.904305
1.5351 0.920415
1.50935 0.958188
1.46912 1.01772
1.48925 1.01412
1.4906 1.02495
1.40969 1.09448
1.47997 1.04578
1.49074 1.04164
1.4889 1.02368
1.45571 1.08127
1.50091 1.03735
1.47142 1.06143
1.47614 1.06829
1.54813 1.02828
1.55133 1.01411
1.51128 1.01043
1.53219 0.975503
1.53113 0.967212
1.54304 0.922627
1.46545 0.948612
1.48375 0.920181
1.44264 0.969656
1.4504 1.00762
1.44135 1.04313
1.52645 0.994291
1.48704 1.02834
1.55692 1.02305
1.61032 0.993818
1.57976 1.00644
1.55681 1.00161
1.52006 1.04119
1.50551 1.05419
1.47244 1.09753
1.49724 1.10128
1.46903 1.09487
1.48014 1.08839
1.52296 1.07359
1.56953 1.04446
1.49029 1.09999
1.49334 1.11754
1.47251 1.1479
1.47613 1.15106
1.44667 1.13867
1.39807 1.15296
1.45557 1.09094
1.40289 1.11871
1.45711 1.07472
1.40598 1.08071
1.38011 1.08165
1.29786 1.12169
1.37853 1.08911
1.46433 1.03586
1.43217 1.05363
1.44383 1.01868
1.41282 1.01755
1.3976 1.05719
1.37369 1.04997
1.37411 1.05963
1.38073 1.05987
1.3252 1.10275
1.316 1.09956
1.35419 1.06794
1.41053 1.02901
1.3792 1.06603
1.40931 1.04921
1.37631 1.07011
1.43345 0.99614
1.40783 0.997697
1.36486 1.02364
1.33022 1.07072
1.39954 1.06482
1.32811 1.12884
1.37875 1.11022
1.42236 1.07423
1.40027 1.08529
1.43297 1.08585
1.30735 1.14245
1.38392 1.09788
1.40556 1.05617
1.31194 1.09008
1.35366 1.05635
1.35238 1.01578
1.36132 1.00945
1.34371 1.03191
1.3228 1.05766
1.288 1.10572
1.32638 1.08196
1.31299 1.08366
1.39532 0.994101
1.31659 1.04156
1.34635 1.02517
1.38964 1.03044
1.41898 1.03225
1.41662 1.05682
1.4221 1.07752
1.45178 1.09569
1.42118 1.1406
1.41671 1.14466
1.41518 1.16096
1.33762 1.19751
1.37232 1.17271
1.33121 1.18513
1.30801 1.19058
1.35917 1.12753
1.39455 1.10541
1.4167 1.09254
1.40028 1.05723
1.38899 1.01923
1.37735 1.00881
1.38935 1.01914
1.33184 1.02777
1.30356 1.04533
1.27188 1.08509
1.24508 1.10405
1.23026 1.10996
1.24917 1.12314
1.29502 1.11883
1.28058 1.14552
1.30852 1.14561
1.36202 1.12809
1.39655 1.13777
1.39907 1.16137
1.41962 1.17946
1.46295 1.14901
1.49681 1.1324
1.52294 1.10726
1.50418 1.10355
1.4934 1.09842
1.43204 1.12923
1.4672 1.08837
1.43544 1.11669
1.44328 1.1025
1.41726 1.12468
1.41467 1.12834
1.37583 1.14734
1.41747 1.11392
1.41498 1.14431
1.46069 1.12457
1.48662 1.10365
1.48223 1.11124
1.45414 1.11657
1.40538 1.16268
1.49404 1.08418
1.47596 1.11273
1.54032 1.03238
1.48936 1.06468
1.46131 1.05251
1.47489 1.01219
1.47116 1.0214
1.50425 0.963514
1.55093 0.92115
1.4739 1.02489
1.49886 1.02808
1.41755 1.10083
1.46915 1.07112
1.45033 1.13541
1.52074 1.10379
1.50876 1.13491
1.53147 1.12769
1.50527 1.12441
1.5757 1.04034
1.54163 1.03096
1.491 1.04334
1.46475 1.01949
1.46859 1.00466
1.45829 1.04289
1.48266 1.03857
1.5319 0.986506
1.50099 1.01071
1.43529 1.058
1.42454 1.07321
1.45431 1.05954
1.44615 1.07893
1.41649 1.1165
1.4547 1.09536
1.43651 1.1362
1.45006 1.16788
1.47351 1.17627
1.5449 1.10384
1.48766 1.14728
1.49387 1.13413
1.46733 1.12931
1.49363 1.0884
1.51554 1.04114
1.46134 1.08164
1.44621 1.06679
1.47121 1.03964
1.44692 1.05094
1.48979 1.04245
1.516 1.04514
1.49779 1.05417
1.50251 1.02187
1.37775 1.09417
1.47207 1.01154
1.43258 1.07217
1.46536 1.05718
1.4415 1.11075
1.4536 1.11647
1.52388 1.10713
1.56204 1.10985
1.51732 1.1647
1.55937 1.15889
1.56714 1.1639
1.58815 1.12549
1.52574 1.17318
1.53995 1.11812
1.52242 1.10119
1.54384 1.08237
1.63592 1.01754
1.59451 1.07391
1.60252 1.06931
1.62882 1.01253
1.51637 1.12298
1.58816 1.0512
1.58566 1.04437
1.58078 1.02171
1.59485 1.00846
1.5793 1.05738
1.58066 1.07369
1.56071 1.05315
1.55789 1.01418
1.58784 0.988985
1.63116 0.958268
1.65068 0.949274
1.62351 0.955285
1.5753 0.99035
1.52828 1.03764
1.539 1.00468
1.44942 1.08011
1.46677 1.09306
1.55591 1.03518
1.55757 1.05874
1.5834 1.04149
1.58461 1.03424
1.53662 1.0477
1.53779 1.02126
1.44348 1.08898
1.48029 1.02778
1.50451 1.01565
1.50848 1.00899
1.48356 1.02939
1.48555 1.02724
1.506 1.05441
1.46117 1.11905
1.50541 1.06651
1.51903 1.04805
1.50573 1.06862
1.55389 1.05183
1.55997 1.03612
1.57953 1.01688
1.54339 1.03038
1.54293 1.04254
1.53869 1.07831
1.60727 1.04817
1.60343 1.0753
1.68287 1.02866
1.64822 1.07972
1.66281 1.07322
1.69561 1.03764
1.64855 1.1066
1.61279 1.11901
1.60866 1.11847
1.55485 1.1466
1.59205 1.05416
1.63573 0.970725
1.64777 0.950622
1.67702 0.915153
1.70471 0.883431
1.69765 0.871335
1.6533 0.926018
1.65394 0.90766
1.67816 0.872488
1.63815 0.945736
1.66246 0.911097
1.65408 0.941433
1.60602 0.998436
1.62198 1.00047
1.63596 1.00643
1.63677 1.02575
1.62613 1.02766
1.64929 1.01019
1.66545 1.01116
1.61774 1.06712
1.64861 1.00816
1.64707 1.00285
1.67254 0.913647
1.63936 0.971778
1.61421 1.01443
1.63271 1.00508
1.61421 1.06098
1.59509 1.07139
1.57248 1.08597
1.59257 1.07736
1.59404 1.04919
1.57835 1.06129
1.55812 1.07012
1.59915 1.03094
1.54833 1.12063
1.63762 1.05309
1.60008 1.11388
1.66587 1.02522
1.61835 1.05789
1.58668 1.06208
1.63294 1.01241
1.57097 1.06994
1.62686 1.03855
1.67783 0.997957
1.58847 1.11029
1.59084 1.1154
1.64249 1.05843
1.63265 1.10516
1.6394 1.10504
1.62675 1.11811
1.62632 1.0972
1.59184 1.11513
1.57279 1.13595
1.59589 1.12043
1.63362 1.08212
1.68737 1.05644
1.72139 1.03692
1.72094 1.06583
1.74843 1.05669
1.7639 1.01976
1.71703 1.07738
1.77657 0.959029
1.64919 1.07335
1.6705 1.04452
1.68406 0.993926
1.66819 0.97974
1.66195 0.967203
1.64493 0.988689
1.65974 0.983493
1.63285 0.994377
1.67516 0.920871
1.67661 0.920718
1.71183 0.888665
1.6832 0.891765
1.60294 0.919352
1.61137 0.860898
1.61923 0.843267
1.61291 0.862994
1.61522 0.872446
1.6277 0.882414
1.64153 0.867205
1.60407 0.904435
1.60898 0.907077
1.57563 0.955858
1.58367 0.964154
1.65114 0.91207
1.57229 1.03218
1.6544 1.00084
1.69317 0.986144
1.72742 0.947126
1.69643 0.978213
1.7092 0.96017
1.65827 1.02009
1.70451 0.958687
1.67288 1.02292
1.68502 1.02436
1.70198 1.00103
1.66813 1.03957
1.72501 0.988335
1.673 1.05585
1.67669 1.02356
1.6166 1.08878
1.70619 0.995773
1.67928 1.03883
1.79148 0.942841
1.8035 0.936958
1.78977 0.962087
1.79769 0.924921
1.78497 0.93111
1.76739 0.938468
1.79736 0.892673
1.78099 0.902347
1.76279 0.929659
1.75534 0.964818
1.80572 0.918333
1.78731 0.939605
1.84444 0.900015
1.76607 1.0428
1.83552 0.979281
1.75368 1.11806
1.81697 1.03407
1.80084 1.03959
1.77349 1.02498
1.75671 1.04115
1.70795 1.11641
1.82606 1.00933
1.82338 1.03108
1.83261 1.02907
1.84299 0.957529
1.77702 1.03881
1.75542 1.05457
1.72155 1.07987
1.7371 1.03223
1.70812 1.0823
1.75388 1.02314
1.74633 0.982172
1.70171 1.0382
1.68373 1.06506
1.71929 1.00533
1.7232 1.02
1.7581 1.01389
1.71664 1.10519
1.74188 1.09044
1.79975 1.08618
1.81664 1.1024
1.83455 1.04808
1.77453 1.10705
1.80256 1.07086
1.80194 1.12776
1.85134 1.05383
1.81808 1.08494
1.74308 1.1249
1.78885 1.00531
1.76361 0.979337
1.76546 0.987972
1.77904 0.990704
1.7848 1.01331
1.74825 1.07537
1.75105 1.05961
1.74475 1.05371
1.82331 0.950117
1.75239 1.02835
1.76791 0.962827
1.77928 0.915417
1.78958 0.867773
1.74426 0.945801
1.70075 1.03235
1.75715 0.956229
1.73022 1.0102
1.7619 0.972674
1.68567 1.07727
1.73974 1.01134
1.73672 1.02104
1.74196 1.0341
1.73786 1.01569
1.72073 1.03047
1.72294 1.02334
1.76291 1.01192
1.7794 0.994114
1.7666 1.01728
1.77556 1.0186
1.81018 0.951673
1.76249 0.976345
1.73865 1.00042
1.7457 0.968711
1.77679 0.931759
1.81965 0.852678
1.76282 0.924551
1.70224 1.00843
1.69297 1.01941
1.75804 0.94801
1.75173 0.962545
1.71284 0.987271
1.80897 0.807277
1.76267 0.85876
1.73035 0.920725
1.77961 0.890161
1.78357 0.920877
1.73562 0.982636
1.73188 1.03338
1.8102 0.985517
1.82942 1.03778
1.83165 1.06011
1.80522 1.10291
1.90779 0.973523
1.8813 1.04029
1.91784 0.984046
1.88793 1.00293
1.83096 1.05518
1.87291 0.992739
1.86377 0.979226
1.8411 0.95377
1.80533 0.97823
1.90105 0.840553
1.84787 0.933348
1.87627 0.909618
1.91641 0.868486
1.9507 0.794425
1.9032 0.901936
1.93407 0.82474
1.88347 0.950047
1.86694 0.962579
1.85245 0.960112
1.85067 0.935335
1.87127 0.895375
1.89749 0.826468
1.88282 0.836776
1.88726 0.826407
1.85932 0.907173
1.85714 0.930143
1.84559 0.946943
1.85724 0.975061
1.88768 0.973708
1.88788 1.02223
1.91837 0.974901
1.89538 1.0254
1.9684 0.93406
1.87351 1.08836
1.91571 0.979592
1.90952 0.96186
1.89196 0.996922
1.91166 0.951467
1.90503 0.944239
1.88713 0.971673
1.91392 0.919692
1.87162 0.927574
1.84317 0.945919
1.85788 0.906357
1.84397 0.965343
1.85626 0.977154
1.83037 1.05713
1.85816 1.05163
1.89077 1.01832
1.88067 1.04288
1.89353 1.03436
1.95025 0.937463
1.956 0.940873
1.92319 1.04444
2.02486 0.85623
1.94512 1.00175
1.93483 0.971442
1.90091 1.01238
1.88925 1.00613
1.91963 0.922636
1.9062 0.975536
1.9384 0.930635
1.90112 0.959843
1.8362 1.0198
1.87225 0.973457
1.89774 0.955653
1.91106 0.980259
1.93459 0.939534
1.91187 0.945886
1.88986 0.960952
1.88704 0.969392
1.89651 0.953558
1.85683 1.04564
1.87661 1.05167
1.84647 1.12511
1.81813 1.17235
1.902 1.00472
1.85208 1.05439
1.89269 1.0269
1.90309 1.0391
1.95614 0.959233
1.88832 1.08506
1.83113 1.18319
1.84492 1.18181
1.87732 1.15962
1.90217 1.15847
1.9994 1.00661
1.95771 1.0635
1.93802 1.09166
1.93738 1.06298
1.94556 1.01175
1.91434 1.06354
1.86991 1.11183
1.85491 1.12201
1.90982 1.04534
1.87632 1.092
1.87229 1.06203
1.90125 1.00941
1.90072 1.02191
1.93484 0.970201
1.93212 0.939986
1.91732 0.934761
1.88749 0.982674
1.86258 1.02583
1.89803 0.979803
1.87874 1.0329
1.88853 1.00955
1.9387 0.920824
1.88915 1.02619
1.84643 1.09301
1.81561 1.16864
1.94463 1.05788
1.9628 1.10732
2.02561 1.00532
1.99841 1.03316
1.95976 1.04155
1.97182 0.955523
1.9682 0.920898
1.97457 0.931509
1.99305 0.90961
1.98488 0.911913
1.98353 0.893867
1.98458 0.841659
1.97399 0.871252
1.97379 0.912811
2.01148 0.834958
2.02817 0.747452
2.01673 0.771404
2.03136 0.811325
2.06069 0.7887
2.00915 0.957009
2.06647 0.808964
1.9507 1.00754
1.98606 0.904703
1.95576 0.958335
1.95794 0.929829
1.98698 0.883848
1.94559 1.02881
1.97762 0.966356
1.97032 0.981501
1.99672 0.976391
1.95616 1.06496
1.9291 1.0686
1.97607 0.99224
1.93485 1.10054
1.93619 1.13389
2.01826 1.08215
2.0342 1.09791
2.07822 1.00958
2.0499 1.0194
2.01713 1.02423
1.99416 1.01478
1.98834 0.992558
1.99083 0.97822
1.92055 1.10496
2.01313 0.924441
1.97606 1.01435
1.96768 1.05599
2.00877 0.973005
2.01349 0.927964
1.91211 1.1008
1.98942 0.979552
1.96643 1.01802
1.98292 0.913483
1.96231 0.920963
1.97345 0.938933
1.97214 0.972775
1.99267 0.95739
1.99267 0.958563
2.05035 0.889162
2.09487 0.859131
2.02599 1.04869
2.00785 1.12652
2.05034 1.05394
2.00019 1.11935
2.0356 1.07268
2.05444 1.06974
2.07845 1.0343
2.08382 0.985204
2.08107 0.939235
2.11569 0.838466
1.97804 1.1291
2.12393 0.807259
2.09929 0.929034
2.09055 0.931805
2.06537 0.939153
2.06473 0.889245
2.06495 0.845496
2.0537 0.891335
2.05711 0.905779
2.04315 0.966038
2.05987 0.885428
2.04983 0.930519
2.13457 0.795026
2.13294 0.866545
2.15162 0.849351
2.10363 0.920801
2.08269 0.927365
2.08181 0.916451
2.07724 0.921333
2.04141 0.99185
2.07462 0.944611
2.07349 0.922837
2.0917 0.86389
2.10042 0.856836
2.05127 0.961819
2.07858 0.856628
2.0201 0.938245
2.03109 0.911187
2.04714 0.881223
2.03806 0.968097
2.1035 0.834553
2.07463 0.865427
2.05914 0.916806
2.10822 0.886044
2.12174 0.872668
2.10814 0.904544
2.07206 0.962642
2.06603 0.93534
2.07438 0.881197
2.05856 0.925731
2.04111 0.990639
2.12235 0.825906
2.14132 0.793031
2.16498 0.789657
2.08422 0.983372
2.12331 0.872998
2.0984 0.908837
2.05602 0.980606
2.01109 1.05204
2.01651 1.03372
2.04897 1.00261
2.01335 1.10052
2.04238 1.02381
2.0615 0.89175
2.0253 0.916629
2.04622 0.857111
1.97836 0.990151
2.05201 0.822282
2.01385 0.895582
1.99985 0.914544
1.9635 1.01848
1.96318 1.07495
2.01593 1.03773
2.01285 1.09786
2.05441 1.078
2.05218 1.10777
2.02117 1.17748
2.0738 1.10071
2.08947 1.06514
2.07477 1.03731
2.04696 1.00195
2.00502 1.02579
2.02322 0.939255
1.96929 1.0075
1.93031 1.0441
1.93839 1.02191
1.95075 0.977355
1.9041 1.06374
1.91536 1.04423
1.95245 0.963803
1.92756 1.03793
1.91653 1.05427
1.91579 1.03442
1.85825 1.10804
1.82998 1.14453
1.89303 1.05644
1.93764 1.00667
1.89847 1.12071
1.93627 1.02919
1.88441 1.10747
1.88343 1.0738
1.87111 1.05227
1.82292 1.0955
1.80223 1.08033
1.72959 1.22037
1.84564 1.10071
1.87005 1.09945
1.89312 1.05943
1.94925 0.941425
1.90011 1.03633
1.85343 1.13633
1.91853 1.05233
1.95623 0.993698
1.93127 0.996401
1.95052 0.922769
1.92234 0.99704
1.92818 0.997016
1.96644 0.945123
1.95029 1.01652
2.00966 0.883497
1.99286 0.892296
1.978 0.927359
1.96294 0.952399
1.89556 1.07907
1.95943 0.932152
1.9374 0.93633
1.95357 0.850083
1.95982 0.822157
1.94317 0.843761
1.9201 0.872201
1.9227 0.846097
1.93674 0.771441
1.90675 0.850558
1.87958 0.942738
1.88003 0.981157
1.92354 0.915377
1.91741 0.960664
1.92378 0.981041
1.9008 1.04511
1.95098 0.989598
1.93172 1.04219
1.89872 1.14378
1.95231 1.09331
1.97623 1.08581
1.8982 1.18815
1.86629 1.18112
1.86537 1.14582
1.83153 1.16726
1.84534 1.13191
1.8309 1.11693
1.8967 0.957626
1.81946 1.03613
1.80484 0.99932
1.78728 0.990526
1.73351 1.0335
1.72417 1.01218
1.72227 1.02743
1.70762 1.05452
1.75259 1.01089
1.6866 1.1224
1.72059 1.05083
1.68863 1.0458
1.67409 1.0394
1.68941 1.01512
1.71804 1.00853
1.7281 1.06359
1.77142 1.03938
1.80127 1.01925
1.73505 1.11947
1.75569 1.0978
1.73535 1.16276
1.79922 1.07192
1.76706 1.15456
1.76172 1.17804
1.77457 1.18832
1.80432 1.17221
1.83147 1.1219
1.92109 0.913224
1.81303 1.05675
1.77371 1.07371
1.81712 0.946005
1.66994 1.13861
1.68436 1.10576
1.83115 0.860161
1.80875 0.935
1.82103 0.94368
1.8351 0.900316
1.77394 1.02505
1.78846 1.02666
1.83919 0.949332
1.813 0.96939
1.84454 0.881133
1.80117 0.930177
1.7743 0.9636
1.72811 1.02538
1.80155 0.874895
1.77414 0.935357
1.77161 0.926863
1.72576 1.00949
1.72944 1.01324
1.7428 1.02093
1.80365 0.982585
1.78654 1.05639
1.80284 1.07178
1.8373 1.0332
1.83325 1.01123
1.81579 0.977037
1.78483 0.994423
1.78986 0.978982
1.78023 0.969149
1.75164 1.03944
1.74967 1.04678
1.78092 0.978563
1.78353 1.04337
1.82073 1.05426
1.89506 0.93029
1.89578 0.922347
1.87781 0.950294
1.86233 0.958309
1.77391 1.0602
1.75455 1.07475
1.80484 0.962102
1.77377 0.998935
1.76971 1.01328
1.78701 0.964315
1.72864 1.0361
1.67893 1.07537
1.67842 1.0532
1.69191 1.02403
1.72321 0.97506
1.69804 0.992134
1.62351 1.06999
1.6923 0.970292
1.65526 1.03685
1.69105 0.997244
1.71681 0.94057
1.73916 0.932759
1.7204 0.958476
1.69802 0.97726
1.71029 0.922434
1.64079 0.998812
1.67847 0.968723
1.62631 1.01345
1.65296 0.990698
1.7045 0.907302
1.70937 0.87858
1.65448 0.989558
1.66265 0.980548
1.69478 0.923627
1.66625 0.96979
1.66805 0.972688
1.727 0.914869
1.61371 1.05806
1.64689 1.0584
1.67519 1.05188
1.69364 1.01121
1.66384 1.04011
1.64161 1.04392
1.68865 0.975162
1.64167 1.00202
1.67081 0.915927
1.60788 0.992788
1.63641 0.977505
1.63166 0.9674
1.62818 0.937087
1.594 0.98614
1.60967 0.948388
1.57401 0.997732
1.62324 0.933156
1.59557 0.964001
1.59197 0.958226
1.58732 1.00651
1.61102 1.03961
1.63067 1.06299
1.64585 1.05336
1.57029 1.0917
1.5825 1.04753
1.52732 1.08035
1.58142 1.00855
1.5559 1.04096
1.61094 0.993116
1.6111 1.01879
1.61435 1.04533
1.57147 1.08092
1.57391 1.05313
1.52152 1.05906
1.58932 1.00169
1.4965 1.08259
1.52025 1.06139
1.55686 1.02132
1.49209 1.05493
1.49809 1.05457
1.58232 0.969684
1.54988 0.998257
1.60815 0.943242
1.55356 1.00545
1.59739 0.947296
1.60153 0.919537
1.57684 0.938359
1.53788 0.97001
1.52767 0.978059
1.58103 0.929907
1.53686 0.981195
1.6091 0.911801
1.52168 1.01931
1.54711 1.01968
1.57096 0.99327
1.57243 1.01942
1.61578 1.01709
1.6275 1.01532
1.58334 1.05543
1.67236 0.959229
1.68208 0.925903
1.69967 0.869797
1.6287 0.920278
1.65044 0.887183
1.62108 0.9027
1.61504 0.860363
1.60223 0.851769
1.55704 0.873811
1.5696 0.847747
1.54069 0.906822
1.59575 0.857507
1.57993 0.887792
1.58681 0.905102
1.58307 0.932845
1.5988 0.91933
1.59937 0.895606
1.56135 0.949237
1.62809 0.882778
1.52866 1.00452
1.52007 1.02098
1.56745 1.00249
1.61922 0.985377
1.55859 1.07398
1.59321 1.04945
1.55822 1.09492
1.55416 1.06129
1.59651 0.991192
1.53446 1.06208
1.59666 0.999108
1.54139 1.06558
1.51578 1.07299
1.55065 0.989798
1.54396 0.986403
1.54403 0.991164
1.56029 1.00837
1.5442 1.0677
1.55528 1.04711
1.5217 1.06682
1.519 1.08432
1.50115 1.1039
1.52783 1.07316
1.46334 1.10759
1.5598 1.03384
1.54852 1.04428
1.52251 1.08124
1.49426 1.11973
1.57895 1.09872
1.6263 1.11043
1.59737 1.15896
1.63926 1.15065
1.58374 1.20732
1.58396 1.17677
1.54292 1.1742
1.52344 1.14902
1.50697 1.13252
1.58242 1.02853
1.57655 1.03001
1.51051 1.06852
1.53126 0.989817
1.46842 0.995677
1.47758 0.970362
1.42483 1.06736
1.43752 1.09993
1.49978 1.09261
1.59951 1.03509
1.5509 1.10753
1.62 1.02397
1.64433 0.992932
1.61944 1.03054
1.62124 1.03792
1.54249 1.12087
1.61154 1.05516
1.55077 1.12627
1.5282 1.1591
1.54221 1.08587
1.49812 1.12653
1.5415 1.09546
1.51026 1.12019
1.48017 1.13927
1.46948 1.13583
1.51728 1.07994
1.4758 1.12918
1.55452 1.03238
1.42394 1.1335
1.3977 1.11765
1.4469 1.05364
1.41866 1.04973
1.43626 1.03343
1.39043 1.08792
1.45402 1.0105
1.40388 1.0616
1.38416 1.07864
1.37582 1.08939
1.39136 1.08888
1.41625 1.07898
1.35167 1.1501
1.38536 1.13001
1.35692 1.15108
1.41343 1.11845
1.44335 1.10738
1.4671 1.11009
1.40791 1.13944
1.41953 1.11456
1.40011 1.10821
1.26375 1.19991
1.36566 1.10436
1.3394 1.12697
1.3138 1.13649
1.35682 1.09271
1.36882 1.03187
1.29235 1.08761
1.3379 1.07562
1.37865 1.07466
1.43173 1.04667
1.42501 1.04922
1.38147 1.07867
1.40935 1.05087
1.36008 1.09976
1.39169 1.05847
1.33985 1.08127
1.35156 1.04148
1.42469 0.981617
1.32263 1.04602
1.3045 1.03528
1.34254 0.997489
1.38682 0.975535
1.40188 1.00825
1.4466 0.993874
1.37131 1.05891
1.34867 1.08952
1.41221 1.03992
1.43485 1.02333
1.43833 1.04444
1.41537 1.06586
1.3375 1.11849
1.40351 1.06585
1.38538 1.05985
1.3648 1.05898
1.3944 1.02235
1.34197 1.03875
1.28813 1.05769
1.33306 1.04707
1.33437 1.07316
1.37448 1.05644
1.37729 1.05327
1.39481 1.01166
1.41561 1.00858
1.40475 1.01554
1.34189 1.08985
1.35867 1.03975
1.32744 1.05202
1.32522 1.06495
1.28763 1.11358
1.34047 1.11956
1.33505 1.15195
1.29142 1.19221
1.27832 1.21309
1.27415 1.19101
1.20756 1.22033
1.29336 1.14576
1.32195 1.13351
1.31202 1.13765
1.27317 1.12912
1.29206 1.10587
1.30778 1.09925
1.292 1.09579
1.29889 1.06814
1.31754 1.0309
1.30684 1.01604
1.30392 0.989041
1.28986 1.01344
1.33484 0.975564
1.3048 1.00505
1.32006 1.0142
1.28103 1.04278
1.32507 1.00912
1.3476 1.03002
1.40878 1.00363
1.37212 1.03351
1.34518 1.0506
1.34204 1.05763
1.30003 1.10444
1.31292 1.11011
1.41113 1.04284
1.39456 1.06389
1.36811 1.07158
1.42212 1.01747
1.39393 1.02522
1.43448 0.965085
1.38776 1.00585
1.46345 0.931466
1.41694 1.00429
1.38644 1.06812
1.44411 1.02308
1.44376 1.03589
1.47926 1.00734
1.4344 1.00046
1.44796 0.945067
1.40048 0.97654
1.40001 0.935888
1.36622 0.916264
1.29377 0.966097
1.30653 0.97348
1.31913 0.9892
1.3324 1.01064
1.41512 0.972029
1.36655 1.07855
1.40986 1.06472
1.42442 1.03057
1.43009 1.00888
1.36802 1.0417
1.34565 1.02056
1.35496 1.00421
1.29641 1.04138
1.32908 1.02098
1.29213 1.03937
1.33063 1.02989
1.36201 1.01366
1.39743 0.983264
1.32691 1.02601
1.30973 1.03826
1.35152 1.00104
1.35478 1.00584
1.37676 0.989957
1.32634 0.997847
1.27316 1.02293
1.27031 1.02857
1.30642 1.03849
1.27472 1.10894
1.35515 1.09963
1.35848 1.10562
1.35147 1.09195
1.24846 1.11041
1.15623 1.13337
1.20767 1.09914
1.22066 1.07575
1.26717 1.03038
