# Supplementary material for: Stochastic bond dynamics facilitates alignment of malaria parasite at erythrocyte membrane upon invasion
Source: eLife. 2020 May 18;9:e56500. doi: 10.7554/eLife.56500 (PMC7269671; doi:10.7554/eLife.56500)
Supplement: Figure 2—source data 1. [file elife-56500-fig2-data1.zip › PARA_POSITIONS/pos45.dat]

3.45227 -1.44446
3.49543 -1.22226
3.41246 -1.38482
3.40427 -1.38884
3.39506 -1.39324
3.35046 -1.48563
3.29904 -1.61239
3.37804 -1.5014
3.38702 -1.53157
3.4905 -1.35515
3.49486 -1.35742
3.53765 -1.22334
3.5485 -1.18464
3.55884 -1.16917
3.50438 -1.30429
3.55109 -1.18704
3.55025 -1.2424
3.56179 -1.29953
3.63216 -1.17383
3.604 -1.35485
3.64114 -1.3128
3.68874 -1.14831
3.69067 -1.13394
3.64785 -1.23789
3.63139 -1.28525
3.64304 -1.2393
3.70519 -1.00939
3.6852 -1.07568
3.65642 -1.22707
3.72424 -1.08243
3.77064 -1.0675
3.82168 -0.96555
3.79327 -1.04664
3.77321 -1.05507
3.75229 -1.09291
3.72306 -1.11444
3.67641 -1.20483
3.68762 -1.16526
3.6873 -1.20644
3.70022 -1.22143
3.7275 -1.16389
3.7576 -1.11979
3.71639 -1.37301
3.81685 -1.23103
3.88344 -1.22021
3.99138 -1.10927
4.01905 -1.23886
4.04902 -1.28053
4.11648 -1.12633
4.10532 -1.14186
4.05615 -1.26952
4.0517 -1.2097
4.09488 -0.994479
3.98414 -1.29398
3.9639 -1.24195
3.9605 -1.12712
3.86242 -1.34858
3.81072 -1.40853
3.80043 -1.39441
3.83176 -1.32885
3.75124 -1.57512
3.88097 -1.29109
3.85499 -1.39491
3.92317 -1.19519
3.89975 -1.16995
3.86023 -1.1516
3.83242 -1.07954
3.82629 -0.981381
3.8365 -0.85003
3.74634 -1.14692
3.79838 -1.03501
3.82162 -1.07964
3.88736 -1.02444
3.88407 -1.25837
3.98848 -1.04493
4.0413 -0.933004
3.98786 -1.12707
3.9441 -1.29598
3.98082 -1.17908
3.94793 -1.22806
3.99391 -0.980961
3.93417 -1.17995
3.94522 -1.2125
4.0054 -1.09136
3.9328 -1.33071
3.92547 -1.34418
3.93081 -1.3824
4.03155 -1.12686
4.06109 -1.15523
4.0668 -1.27074
4.15255 -1.13168
4.16614 -1.12685
4.13773 -1.17135
4.11998 -1.22075
4.11362 -1.19903
4.07906 -1.30508
4.0875 -1.37855
4.19421 -1.16576
4.2095 -1.25266
4.24062 -1.20973
4.18579 -1.37109
4.12067 -1.47387
4.1236 -1.34961
4.09056 -1.32041
4.06717 -1.3122
4.0513 -1.3211
4.06347 -1.25521
4.03228 -1.34887
4.04551 -1.2926
4.05555 -1.30359
3.97694 -1.5221
4.0219 -1.40585
4.04093 -1.33461
4.05384 -1.27511
3.97062 -1.50672
4.07929 -1.20548
4.01063 -1.44389
4.05298 -1.33467
4.03321 -1.37414
4.07431 -1.20844
4.0422 -1.27075
3.97928 -1.47481
4.04645 -1.29998
4.02363 -1.37214
4.02415 -1.38842
3.96591 -1.49418
3.9382 -1.4848
3.96961 -1.28372
3.96543 -1.23182
3.96527 -1.22447
3.99986 -1.15821
3.96616 -1.36595
4.05823 -1.15495
4.04818 -1.22628
4.00411 -1.35393
3.97755 -1.35402
3.99535 -1.19026
3.94909 -1.28781
3.9329 -1.27641
3.97219 -1.12644
4.01784 -0.982992
3.97846 -1.1526
4.06443 -0.970259
4.09587 -1.07763
4.10317 -1.25339
4.16577 -1.13974
4.16422 -1.13245
4.15706 -1.03468
4.1461 -0.927308
4.02206 -1.28036
4.0942 -1.03006
4.01299 -1.34011
4.05397 -1.30348
4.08746 -1.30659
4.15338 -1.1177
4.07506 -1.36497
4.12983 -1.11116
4.06658 -1.20441
4.01607 -1.26344
4.05038 -1.05862
4.02503 -1.12819
4.03688 -1.13025
4.0302 -1.2144
4.08345 -1.10493
4.02182 -1.35625
4.07695 -1.22435
4.05404 -1.32319
4.06797 -1.23695
4.01283 -1.29785
4.00087 -1.21708
3.99582 -1.19088
3.97502 -1.26455
3.95299 -1.37798
4.01067 -1.26146
3.979 -1.35258
4.03112 -1.19236
4.00274 -1.29807
3.96827 -1.38522
4.01612 -1.17217
3.92976 -1.36749
3.91568 -1.33894
3.94946 -1.20524
3.89113 -1.25241
3.86719 -1.24475
3.89626 -1.15272
3.85724 -1.25817
3.877 -1.19116
3.8602 -1.25333
3.88109 -1.23146
3.89719 -1.12176
3.81866 -1.30996
3.811 -1.2425
3.86777 -0.989049
3.84304 -0.995817
3.76331 -1.18149
3.72965 -1.23819
3.68869 -1.31276
3.68886 -1.33598
3.68005 -1.36893
3.6656 -1.36409
3.67523 -1.35449
3.67267 -1.27723
3.66126 -1.21474
3.55304 -1.39922
3.62083 -1.16843
3.60397 -1.28206
3.61043 -1.2889
3.58126 -1.38043
3.65934 -1.18544
3.6329 -1.28718
3.6244 -1.31313
3.7075 -1.16307
3.72793 -1.16405
3.71266 -1.15633
3.70603 -1.02289
3.57242 -1.28178
3.58958 -1.14925
3.54696 -1.26315
3.56009 -1.26453
3.55865 -1.31922
3.59944 -1.22421
3.60745 -1.25883
3.63631 -1.21194
3.63135 -1.30557
3.6946 -1.27195
3.64714 -1.47914
3.78348 -1.20295
3.78818 -1.27368
3.81404 -1.28863
3.78248 -1.35736
3.7778 -1.26392
3.68914 -1.36356
3.63175 -1.34411
3.6118 -1.29429
3.61229 -1.22333
3.55681 -1.307
3.4983 -1.38636
3.48175 -1.2891
3.47268 -1.21722
3.41681 -1.33216
3.48585 -1.21085
3.47181 -1.32116
3.43773 -1.45843
3.47152 -1.42038
3.53746 -1.31457
3.52855 -1.37015
3.52645 -1.37563
3.48551 -1.45281
3.43692 -1.53495
3.49358 -1.32939
3.45917 -1.33607
3.37927 -1.46543
3.43677 -1.34004
3.46175 -1.33881
3.51174 -1.26328
3.5371 -1.25867
3.57587 -1.18332
3.56939 -1.20309
3.48202 -1.4176
3.48113 -1.41299
3.49161 -1.31006
3.57198 -1.06498
3.58442 -1.05176
3.52525 -1.26367
3.52546 -1.32513
3.59102 -1.16439
3.57923 -1.182
3.57175 -1.15826
3.52458 -1.21789
3.46606 -1.3022
3.46412 -1.29954
3.50686 -1.20347
3.50223 -1.17042
3.45566 -1.25767
3.45839 -1.19545
3.46331 -1.1744
3.37993 -1.39394
3.3961 -1.32978
3.37001 -1.43087
3.43907 -1.29164
3.47167 -1.29273
3.51551 -1.2754
3.55724 -1.27205
3.51508 -1.42515
3.46905 -1.5484
3.56268 -1.37903
3.51897 -1.49625
3.54284 -1.42402
3.43605 -1.63592
3.44575 -1.60304
3.45233 -1.54953
3.44487 -1.52073
3.37949 -1.60694
3.43167 -1.52254
3.41975 -1.58522
3.42757 -1.64834
3.39723 -1.78543
3.48601 -1.63212
3.42414 -1.72707
3.37721 -1.78896
3.41967 -1.69705
3.35582 -1.81197
3.45533 -1.60162
3.3869 -1.71001
3.306 -1.83822
3.33822 -1.77151
3.36113 -1.66833
3.26145 -1.79982
3.25577 -1.79248
3.2479 -1.76802
3.17599 -1.88917
3.22301 -1.81751
3.20521 -1.90174
3.34437 -1.71443
3.36801 -1.71519
3.31068 -1.83138
3.40021 -1.67606
3.33036 -1.75217
3.2855 -1.74479
3.34958 -1.58893
3.29535 -1.69021
3.34594 -1.61503
3.39372 -1.59507
3.4 -1.65743
3.41308 -1.71141
3.54165 -1.45898
3.49081 -1.62411
3.47212 -1.67709
3.49296 -1.67821
3.54248 -1.58699
3.46632 -1.69871
3.50061 -1.61569
3.48384 -1.59626
3.56334 -1.40266
3.5376 -1.49655
3.48801 -1.59589
3.4786 -1.60732
3.47413 -1.59217
3.3839 -1.73727
3.38991 -1.68736
3.37324 -1.70586
3.45131 -1.55009
3.4336 -1.60504
3.51189 -1.44698
3.49823 -1.44167
3.52658 -1.35251
3.58277 -1.26052
3.54983 -1.37643
3.60948 -1.18212
3.54371 -1.32709
3.57145 -1.29142
3.48701 -1.48753
3.549 -1.36691
3.54231 -1.41299
3.55304 -1.40746
3.59555 -1.25846
3.60328 -1.16779
3.53046 -1.29907
3.48756 -1.36045
3.48709 -1.32068
3.40502 -1.44138
3.43328 -1.31596
3.40827 -1.30997
3.42654 -1.25233
3.39282 -1.26719
3.39686 -1.22602
3.36752 -1.21865
3.35218 -1.21007
3.41958 -1.01231
3.42295 -1.00232
3.40106 -1.06798
3.34899 -1.20295
3.34072 -1.27521
3.40446 -1.18429
3.46466 -1.14541
3.44461 -1.29743
3.44594 -1.31314
3.43378 -1.3964
3.4609 -1.35576
3.51593 -1.21436
3.44579 -1.38213
3.46827 -1.31338
3.45815 -1.35838
3.48314 -1.37272
3.54052 -1.23163
3.48865 -1.37929
3.43225 -1.46839
3.48835 -1.30688
3.46276 -1.29357
3.39315 -1.35932
3.38676 -1.2556
3.32564 -1.2699
3.34705 -1.13498
3.33465 -1.16734
3.36371 -1.11928
3.35972 -1.19554
3.42813 -1.05438
3.34799 -1.31555
3.37739 -1.25502
3.35343 -1.31184
3.29811 -1.40583
3.40036 -1.17586
3.42809 -1.16049
3.40135 -1.30908
3.4051 -1.37232
3.39965 -1.45793
3.42714 -1.49102
3.41699 -1.56543
3.4762 -1.50476
3.47689 -1.54137
3.49103 -1.51918
3.44106 -1.5923
3.4989 -1.40493
3.4714 -1.37799
3.49673 -1.29926
3.44382 -1.47123
3.538 -1.2343
3.48776 -1.36818
3.51312 -1.26265
3.43757 -1.37446
3.4979 -1.17864
3.43751 -1.34841
3.46249 -1.35187
3.48701 -1.39128
3.59507 -1.24328
3.64102 -1.20246
3.6297 -1.26386
3.68963 -1.06036
3.60309 -1.29568
3.57352 -1.37989
3.58177 -1.3547
3.51841 -1.43387
3.50833 -1.32186
3.46863 -1.32664
3.3712 -1.51827
3.44064 -1.38569
3.45478 -1.39579
3.48557 -1.35927
3.5074 -1.29956
3.47431 -1.39741
3.46525 -1.46777
3.49561 -1.45705
3.48066 -1.49861
3.50077 -1.4006
3.51433 -1.31583
3.48189 -1.36932
3.5132 -1.30204
3.51711 -1.29193
3.54881 -1.27586
3.56351 -1.32744
3.52919 -1.44487
3.50267 -1.52361
3.55952 -1.45362
3.59708 -1.45162
3.59409 -1.53012
3.52221 -1.72855
3.6105 -1.53509
3.52062 -1.70263
3.59522 -1.49141
3.43459 -1.80994
3.44703 -1.75577
3.53405 -1.58974
3.53264 -1.58899
3.51919 -1.59512
3.52164 -1.59098
3.54342 -1.59911
3.55096 -1.64476
3.6499 -1.48726
3.59956 -1.64448
3.68389 -1.46588
3.70195 -1.4676
3.64239 -1.6214
3.67821 -1.57871
3.80553 -1.30605
3.71956 -1.47022
3.69936 -1.45829
3.64703 -1.50645
3.64765 -1.44034
3.62194 -1.4748
3.59838 -1.56034
3.63379 -1.53306
3.61457 -1.57535
3.64674 -1.43684
3.55141 -1.56602
3.60057 -1.3867
3.45922 -1.64027
3.47798 -1.56393
3.55987 -1.35862
3.5155 -1.48706
3.47626 -1.59209
3.51221 -1.55741
3.50864 -1.58946
3.55299 -1.50492
3.59237 -1.34367
3.45586 -1.53966
3.45489 -1.43733
3.47432 -1.31992
3.44765 -1.34947
3.4467 -1.35592
3.4948 -1.32476
3.48717 -1.47723
3.57066 -1.41052
3.61878 -1.4004
3.64116 -1.46191
3.59415 -1.648
3.67337 -1.52939
3.63557 -1.66248
3.71843 -1.48322
3.70877 -1.48361
3.72848 -1.43771
3.72598 -1.47981
3.72568 -1.52374
3.80059 -1.39572
3.7891 -1.44055
3.77389 -1.46961
3.83764 -1.3426
3.79834 -1.49984
3.79711 -1.49932
3.83649 -1.37489
3.78481 -1.50453
3.76609 -1.54567
3.79996 -1.45117
3.8298 -1.43187
3.8085 -1.49007
3.81711 -1.47428
3.88957 -1.18352
3.7827 -1.37052
3.72963 -1.37268
3.74394 -1.1969
3.75508 -1.12133
3.73927 -1.24379
3.78119 -1.18177
3.75152 -1.29932
3.74633 -1.30578
3.66877 -1.4828
3.71018 -1.33565
3.74547 -1.20466
3.72159 -1.24684
3.74193 -1.20847
3.74747 -1.2298
3.75382 -1.26976
3.77603 -1.30873
3.82852 -1.29786
3.95089 -0.999923
3.96385 -1.04165
3.90667 -1.29852
3.95156 -1.1604
3.94069 -1.19044
3.96468 -1.12708
3.9576 -1.15006
3.93023 -1.2142
3.91677 -1.15377
3.84928 -1.26046
3.85463 -1.17502
3.82092 -1.22685
3.7893 -1.25717
3.84512 -1.01571
3.73445 -1.3591
3.77747 -1.21842
3.75673 -1.24435
3.75177 -1.13512
3.74887 -1.11253
3.66559 -1.31896
3.74342 -1.08611
3.72793 -1.14626
3.69119 -1.2602
3.73034 -1.10948
3.7631 -1.03521
3.77105 -1.139
3.81014 -1.15853
3.85075 -1.16513
3.81758 -1.36936
3.84138 -1.35428
3.89293 -1.21672
3.83455 -1.3333
3.84737 -1.25701
3.78591 -1.3151
3.80077 -1.19553
3.71298 -1.39519
3.78277 -1.21688
3.74742 -1.36792
3.71287 -1.51302
3.77236 -1.43383
3.8091 -1.42035
3.87737 -1.34804
3.90392 -1.42498
3.98032 -1.31028
3.98004 -1.35974
4.01777 -1.30821
4.01029 -1.329
4.04365 -1.24235
4.00605 -1.34002
3.98273 -1.41122
3.97823 -1.41243
3.92327 -1.49144
3.92492 -1.39689
3.87147 -1.46368
3.91127 -1.3851
3.90256 -1.46298
3.94116 -1.42274
3.94314 -1.41259
3.90132 -1.46871
3.94221 -1.31971
3.90357 -1.40772
3.92625 -1.34035
3.92068 -1.33947
3.90605 -1.31615
3.90769 -1.23624
3.77287 -1.53351
3.83897 -1.32352
3.86785 -1.26747
3.85957 -1.37485
3.82661 -1.54589
3.86445 -1.46644
3.84785 -1.45574
3.80615 -1.50055
3.81107 -1.40757
3.8344 -1.29912
3.78339 -1.44199
3.83541 -1.31243
3.77993 -1.45055
3.7704 -1.4009
3.77888 -1.29313
3.678 -1.42991
3.62039 -1.46545
3.64048 -1.37286
3.63335 -1.40875
3.64133 -1.46647
3.74358 -1.30244
3.71268 -1.46878
3.78575 -1.38998
3.76219 -1.50956
3.75271 -1.57342
3.76705 -1.58858
3.76214 -1.62902
3.81962 -1.45836
3.79505 -1.53126
3.76243 -1.57491
3.7926 -1.43887
3.67978 -1.66553
3.67307 -1.69813
3.67517 -1.7542
3.76059 -1.58754
3.63292 -1.84466
3.7259 -1.57327
3.63526 -1.7227
3.6403 -1.66331
3.65323 -1.57398
3.72466 -1.3416
3.61259 -1.59268
3.71894 -1.33167
3.73466 -1.34289
3.76835 -1.25823
3.72219 -1.387
3.74977 -1.29858
3.7342 -1.30544
3.73458 -1.24592
3.707 -1.25402
3.65603 -1.34817
3.64603 -1.36051
3.66858 -1.29965
3.71287 -1.17967
3.57646 -1.47056
3.56497 -1.47364
3.5935 -1.43001
3.58195 -1.49787
3.62671 -1.40391
3.66206 -1.32387
3.58642 -1.44009
3.63073 -1.22352
3.55324 -1.40625
3.56368 -1.36638
3.54952 -1.36877
3.49447 -1.45672
3.52829 -1.30868
3.46177 -1.41739
3.5091 -1.2817
3.44289 -1.46316
3.57186 -1.20216
3.55588 -1.27335
3.5914 -1.18292
3.54383 -1.29179
3.59411 -1.08119
3.50783 -1.29237
3.44604 -1.39392
3.50577 -1.18772
3.49723 -1.18204
3.37337 -1.47268
3.47431 -1.2541
3.46205 -1.34631
3.50125 -1.32672
3.5518 -1.28242
3.62906 -1.16552
3.62125 -1.27991
3.58453 -1.46627
3.55239 -1.57041
3.60876 -1.49813
3.60141 -1.54274
3.6265 -1.49002
3.64627 -1.36213
3.62389 -1.36583
3.64264 -1.25659
3.60524 -1.3545
3.62443 -1.37324
3.61868 -1.51596
3.67431 -1.44325
3.63789 -1.5513
3.5908 -1.64757
3.64952 -1.51849
3.69752 -1.47925
3.69906 -1.50443
3.78744 -1.22909
3.78498 -1.19653
3.75406 -1.26417
3.72473 -1.33729
3.81891 -1.09717
3.81618 -1.18886
3.82172 -1.29548
3.75893 -1.5478
3.74609 -1.66682
3.74299 -1.7005
3.73001 -1.72478
3.8057 -1.55299
3.7091 -1.71773
3.74072 -1.6211
3.76266 -1.50654
3.66747 -1.69106
3.79691 -1.40605
3.81812 -1.34794
3.78789 -1.33981
3.73234 -1.41619
3.77631 -1.2794
3.77941 -1.27902
3.74617 -1.40665
3.73181 -1.38388
3.72276 -1.35172
3.75734 -1.2532
3.74648 -1.27568
3.75555 -1.21146
3.74594 -1.22566
3.72006 -1.30034
3.77228 -1.14413
3.74187 -1.22597
3.67334 -1.3893
3.62978 -1.48734
3.68168 -1.43122
3.73435 -1.39852
3.71811 -1.48132
3.71767 -1.46477
3.68277 -1.49714
3.64366 -1.48607
3.59246 -1.52911
3.63225 -1.37378
3.65991 -1.33387
3.64937 -1.32105
3.68101 -1.22121
3.62789 -1.35745
3.6335 -1.3134
3.6765 -1.13094
3.67451 -1.14353
3.641 -1.21274
3.70312 -1.03622
3.7018 -1.05385
3.68949 -1.19482
3.68055 -1.29818
3.64511 -1.43584
3.7136 -1.29375
3.76775 -1.1245
3.67809 -1.4103
3.78631 -1.12604
3.68215 -1.401
3.70838 -1.26709
3.65604 -1.35589
3.62347 -1.41761
3.65401 -1.37065
3.66044 -1.44616
3.79348 -1.16652
3.82326 -1.21038
3.87043 -1.20321
3.88833 -1.21412
3.85374 -1.29833
3.76388 -1.48633
3.72796 -1.53021
3.73276 -1.52265
3.79804 -1.38765
3.87323 -1.22922
3.84847 -1.39841
3.96421 -1.12004
3.9783 -1.13967
3.87999 -1.4377
3.87069 -1.41557
3.81318 -1.48452
3.7273 -1.63327
3.80162 -1.37767
3.74474 -1.47531
3.74355 -1.43022
3.63684 -1.65849
3.71457 -1.47003
3.76134 -1.37243
3.75215 -1.44932
3.80061 -1.38933
3.83037 -1.37356
3.83455 -1.33288
3.8122 -1.38196
3.86982 -1.2818
3.85566 -1.39562
3.89961 -1.37012
3.98267 -1.18403
3.96157 -1.23082
3.97891 -1.20276
3.94788 -1.33994
3.97566 -1.31626
4.02784 -1.21377
4.00982 -1.35566
4.03489 -1.35515
4.03516 -1.36756
4.00361 -1.44168
3.92848 -1.53244
3.89193 -1.44379
3.77216 -1.55998
3.8447 -1.23854
3.766 -1.39552
3.78494 -1.29646
3.81837 -1.25359
3.88868 -1.02857
3.85347 -1.08757
3.76988 -1.30872
3.86362 -1.05382
3.83675 -1.2342
3.87893 -1.25245
3.92927 -1.17651
3.96896 -1.12427
3.95543 -1.08914
3.93733 -1.03032
3.85374 -1.14291
3.73672 -1.3548
3.78173 -1.19614
3.81424 -1.14762
3.83271 -1.23044
3.88052 -1.23987
3.95739 -1.13399
4.0295 -0.907937
3.94464 -1.16758
3.90928 -1.14
3.80199 -1.26644
3.79772 -1.1441
3.78677 -1.11313
3.77082 -1.30384
3.86966 -1.24503
3.9827 -1.12992
4.02906 -1.18091
4.01027 -1.34367
3.96776 -1.49231
3.97273 -1.43658
3.96593 -1.39212
3.95743 -1.39154
3.9213 -1.46208
3.99757 -1.24274
3.97777 -1.30743
3.94656 -1.37362
3.895 -1.49651
3.92532 -1.39719
3.92633 -1.38805
3.94923 -1.37811
4.03625 -1.24311
4.06589 -1.27007
4.07416 -1.24715
4.12973 -1.04169
4.03343 -1.2684
4.03779 -1.11055
4.04057 -0.949151
3.97908 -1.04893
3.91595 -1.21868
3.88687 -1.38287
3.98932 -1.10853
3.93225 -1.32065
3.96213 -1.22681
3.94196 -1.25284
3.96571 -1.12896
3.93564 -1.15954
3.88988 -1.25035
3.90254 -1.16621
3.87259 -1.25996
3.91381 -1.08151
3.89571 -1.10106
3.92133 -0.870787
3.85126 -1.05725
3.81952 -1.03045
3.81812 -0.859833
3.74153 -0.999632
3.7647 -0.808081
3.72467 -1.02235
3.79283 -0.828914
3.76454 -1.03389
3.81503 -0.869919
3.79763 -0.954861
3.70497 -1.25271
3.78317 -0.901896
3.74628 -0.927567
3.69716 -1.064
3.76045 -0.793443
3.7756 -0.757297
3.75265 -0.993935
3.79158 -1.06162
3.86295 -0.991744
3.90308 -1.08155
3.95218 -1.08852
3.97293 -1.13482
3.90183 -1.34906
3.92069 -1.22365
3.94882 -0.979194
3.86157 -1.13053
3.84599 -1.03671
3.81294 -0.979548
3.69372 -1.19784
3.69341 -0.951463
3.65554 -0.980745
3.62286 -1.14466
3.70638 -1.01776
3.77678 -0.931992
3.80621 -0.935825
3.82694 -1.00038
3.84556 -1.01989
3.84829 -1.02725
3.82248 -1.04215
3.78766 -1.14974
3.80754 -1.13198
3.86832 -1.02365
3.90523 -1.02228
3.9144 -1.05051
3.96019 -0.956525
3.96002 -1.09805
4.02915 -0.936385
4.00033 -1.11094
3.98023 -1.22796
3.97036 -1.22383
3.90098 -1.34736
3.90089 -1.25474
3.92116 -1.14445
3.95716 -1.02786
3.91181 -1.19608
3.91616 -1.19605
3.92913 -1.12061
3.93931 -1.05347
3.89806 -1.14116
3.90051 -1.10221
3.90709 -1.13384
3.91344 -1.14101
3.95218 -1.06774
3.943 -1.13239
3.90911 -1.29475
3.89118 -1.32892
3.92569 -1.17718
3.89869 -1.2219
3.89525 -1.25585
3.90797 -1.30749
3.93897 -1.30894
3.9558 -1.35425
3.96472 -1.36022
3.98624 -1.21166
3.87499 -1.41579
3.90298 -1.26869
3.9347 -1.05859
3.87114 -1.16642
3.84198 -1.22302
3.79335 -1.36405
3.83268 -1.29153
3.8196 -1.37072
3.77035 -1.54891
3.87475 -1.34255
3.84152 -1.43247
3.8858 -1.28329
3.85489 -1.29107
3.80881 -1.3432
3.78633 -1.33233
3.81553 -1.19408
3.81499 -1.17944
3.79468 -1.16698
3.74625 -1.20228
3.6799 -1.3083
3.72311 -1.07711
3.67111 -1.17605
3.68861 -1.09667
3.65368 -1.13052
3.65102 -1.12339
3.66615 -1.0917
3.7204 -0.97126
3.69581 -1.10075
3.62488 -1.31291
3.69014 -1.10858
3.72183 -0.985736
3.71872 -0.995552
3.65185 -1.16811
3.68191 -1.02925
3.68214 -1.08606
3.72667 -1.05276
3.75746 -1.0531
3.70508 -1.26704
3.77712 -0.955677
3.67714 -1.16024
3.63282 -1.15302
3.63586 -1.01529
3.62564 -0.934794
3.54312 -1.07244
3.49569 -1.07404
3.47916 -1.02527
3.45663 -1.14973
3.53984 -0.988827
3.54532 -1.0319
3.49569 -1.2058
3.47049 -1.29884
3.48195 -1.30331
3.46769 -1.35095
3.48358 -1.28222
3.47483 -1.25125
3.4234 -1.26708
3.42332 -1.14764
3.38328 -1.19544
3.42217 -1.04037
3.41452 -1.0504
3.39535 -1.00934
3.30213 -1.19768
3.3425 -1.03921
3.39121 -0.837853
3.3553 -0.934138
3.2615 -1.22975
3.33358 -1.02952
3.32301 -1.04562
3.27263 -1.18032
3.30883 -1.11735
3.29996 -1.22406
3.2915 -1.29692
3.34403 -1.13639
3.34551 -1.12615
3.31977 -1.21603
3.37213 -1.07793
3.39738 -1.07269
3.45711 -1.03313
3.44181 -1.21889
3.48559 -1.18576
3.50842 -1.13225
3.46393 -1.24489
3.38121 -1.40742
3.42198 -1.26361
3.39236 -1.3484
3.42527 -1.29492
3.44558 -1.24261
3.4013 -1.38143
3.47556 -1.21381
3.44169 -1.27485
3.4367 -1.28435
3.43626 -1.24422
3.3596 -1.38754
3.33499 -1.41216
3.36716 -1.3209
3.32928 -1.41046
3.35215 -1.38572
3.40673 -1.29755
3.43241 -1.32982
3.49351 -1.30561
3.58649 -1.22333
3.61218 -1.23173
3.65 -1.19003
3.58312 -1.40299
3.63468 -1.24027
3.66033 -1.10734
3.53525 -1.40144
3.489 -1.45642
3.59596 -1.14364
3.61057 -1.12191
3.53412 -1.35242
3.51128 -1.40224
3.58336 -1.21288
3.55685 -1.27508
3.55798 -1.25225
3.56886 -1.23421
3.56918 -1.23688
3.52948 -1.37536
3.63129 -1.18236
3.597 -1.32881
3.60815 -1.35428
3.56544 -1.4463
3.6374 -1.1842
3.61272 -1.15904
3.57944 -1.23108
3.4974 -1.41059
3.53506 -1.29642
3.49109 -1.35012
3.48288 -1.29787
3.47303 -1.2819
3.56266 -0.981461
3.45724 -1.25371
3.48522 -1.05777
3.41954 -1.163
3.38829 -1.19242
3.41987 -1.08238
3.3496 -1.25497
3.38995 -1.17172
3.42638 -1.12554
3.39459 -1.25859
3.43616 -1.13604
3.425 -1.20365
3.47567 -1.06726
3.47279 -1.07807
3.51729 -0.951839
3.48045 -1.13739
3.55622 -0.980512
3.6258 -0.82616
3.56873 -1.10588
3.59939 -1.04841
3.60069 -1.068
3.54479 -1.24517
3.62488 -1.03983
3.58783 -1.14882
3.55684 -1.1957
3.56881 -1.09836
3.56732 -0.990119
3.49644 -1.15631
3.5048 -1.11928
3.54089 -1.03651
3.52824 -1.16528
3.5397 -1.24176
3.60542 -1.07622
3.59989 -1.08751
3.51773 -1.26666
3.62449 -0.9067
3.5551 -1.17373
3.56363 -1.21773
3.56018 -1.2754
3.60022 -1.18584
3.58826 -1.26355
3.54551 -1.33589
3.52127 -1.32816
3.54479 -1.11267
3.47154 -1.22009
3.49042 -1.11233
3.49476 -1.12589
3.50098 -1.14888
3.46805 -1.32225
3.52287 -1.20104
3.50411 -1.26072
3.48609 -1.2823
3.45882 -1.32627
3.57603 -0.970963
3.53907 -1.13837
3.56683 -1.09151
3.56334 -1.08367
3.54039 -1.12214
3.49884 -1.20926
3.4783 -1.20956
3.51871 -1.05293
3.48159 -1.184
3.46589 -1.23893
3.47997 -1.14999
3.39252 -1.34513
3.3982 -1.25603
3.40212 -1.22274
3.40474 -1.24453
3.51809 -0.95662
3.4839 -1.13203
3.47179 -1.22879
3.45936 -1.26124
3.52603 -1.05673
3.46374 -1.1954
3.46606 -1.05235
3.46104 -0.919291
3.4126 -0.966227
3.30873 -1.22123
3.3368 -1.1064
3.37387 -0.968917
3.37713 -0.967965
3.37316 -1.0085
3.38908 -0.945
3.37838 -0.952584
3.37193 -0.939456
3.31723 -1.05637
3.32539 -0.917418
3.32315 -0.848937
3.30054 -0.856498
3.27138 -0.963055
3.30523 -0.868192
3.30053 -0.8852
3.2627 -1.02345
3.32212 -0.815982
3.29833 -0.90673
3.338 -0.871582
3.33213 -0.933476
3.33178 -0.980094
3.3348 -0.944333
3.31101 -0.962664
3.34915 -0.783314
3.30979 -0.909353
3.3355 -0.883493
3.33866 -0.999564
3.40538 -0.902144
3.44208 -0.845912
3.44822 -0.884099
3.42154 -0.960671
3.39207 -0.997364
3.41101 -0.826118
3.36328 -0.912837
3.32687 -1.04643
3.40085 -0.856026
3.3753 -0.973909
3.36558 -0.987869
3.37809 -0.933878
3.31958 -1.09088
3.38873 -0.887455
3.37735 -0.943838
3.36999 -0.973376
3.42122 -0.731311
3.41675 -0.655378
3.37153 -0.812488
3.34869 -0.884503
3.35886 -0.893687
3.38329 -0.900001
3.39344 -0.926862
3.439 -0.777001
3.42305 -0.872399
3.40382 -0.952795
3.42836 -0.823582
3.42774 -0.827275
3.45055 -0.766942
3.46128 -0.822314
3.45624 -0.965671
3.48391 -0.96862
3.53816 -0.887401
3.57125 -0.866738
3.60119 -0.89855
3.62226 -0.943764
3.65048 -0.857605
3.635 -0.864398
3.63631 -0.829805
3.55912 -1.08801
3.56389 -1.03364
3.66608 -0.682514
3.66802 -0.754954
3.66694 -0.794873
3.62041 -0.915232
3.56159 -0.995665
3.58482 -0.833277
3.58067 -0.913518
3.64452 -0.865937
3.72277 -0.777407
3.73121 -0.953174
3.77884 -0.939991
3.80777 -0.961239
3.80137 -1.05859
3.81819 -1.02465
3.76617 -1.15886
3.80737 -1.02698
3.84479 -0.917377
3.82711 -0.943247
3.8129 -0.939659
3.81263 -0.898903
3.78037 -0.987705
3.80442 -0.901075
3.82699 -0.879694
3.8961 -0.699896
3.87467 -0.863664
3.91739 -0.82729
3.92301 -0.930474
3.92672 -0.917575
3.92708 -0.808143
3.82107 -1.07614
3.80485 -1.09119
3.81934 -1.04325
3.83615 -0.999544
3.91006 -0.796754
3.89209 -1.01192
3.94682 -0.992028
3.98876 -1.07401
4.06762 -1.00986
4.10436 -1.02127
4.0926 -1.05495
4.04569 -1.12129
3.99703 -1.1467
3.95716 -1.17982
3.9786 -1.03362
4.00044 -0.844528
3.95099 -0.957016
3.94108 -0.963982
3.94978 -1.03756
4.06435 -0.853049
4.12701 -0.869659
4.08865 -1.16581
4.08943 -1.17431
4.1248 -0.968269
4.0709 -1.02953
4.0836 -0.878316
4.04036 -0.97066
3.99546 -1.00393
3.98163 -0.905895
3.98974 -0.915181
3.97384 -0.988292
3.95893 -1.10232
4.0348 -0.977284
4.06377 -0.977641
4.07035 -0.995849
4.12623 -0.784678
4.15154 -0.712652
4.15039 -0.791203
4.17151 -0.777932
4.19235 -0.760763
4.18163 -0.81388
4.18317 -0.81713
4.16397 -0.904011
4.13933 -0.987549
4.16867 -0.76022
4.16857 -0.715168
4.12801 -0.911674
4.12696 -0.921555
4.14516 -0.840515
4.06194 -1.1952
4.12273 -1.06703
4.159 -0.964562
4.16216 -0.945717
4.10984 -1.11358
4.10823 -0.979234
4.05378 -1.0792
4.02776 -1.07183
4.01551 -1.08239
4.0043 -1.09578
4.04918 -0.952774
4.07297 -0.907085
4.07672 -1.05146
4.15377 -0.920338
4.2243 -0.877662
4.26528 -0.927846
4.28049 -0.948693
4.28239 -0.991817
4.25222 -1.15889
4.29361 -0.944393
4.30487 -0.766084
4.19562 -1.1503
4.2273 -1.06301
4.27356 -0.977062
4.29526 -0.921115
4.29424 -0.959149
4.28891 -0.958969
4.24975 -1.08879
4.2428 -1.08848
4.30759 -0.834805
4.29031 -0.948446
4.30009 -0.991112
4.31109 -0.989056
4.31761 -0.968194
4.32188 -0.892496
4.29042 -0.92763
4.26327 -0.977815
4.24027 -1.0055
4.22752 -0.962998
4.20271 -0.999563
4.18361 -1.11441
4.23379 -1.03108
4.23495 -1.16656
4.33225 -0.872579
4.31603 -1.11673
4.34534 -1.05971
4.38933 -0.922797
4.38688 -0.968506
4.39889 -0.898096
4.36731 -1.07994
4.41113 -0.828714
4.44835 -0.424818
4.38476 -0.755095
4.33669 -0.837659
4.32994 -0.658701
4.23087 -0.977819
4.25849 -0.708542
4.2618 -0.557708
4.21655 -0.75235
4.24756 -0.510251
4.22189 -0.552757
4.20404 -0.475986
4.17015 -0.560246
4.17719 -0.427086
4.14502 -0.599861
4.13476 -0.635138
4.0877 -0.827466
4.10825 -0.668085
4.08573 -0.807797
4.11004 -0.708392
4.09458 -0.815052
4.07896 -0.876652
4.10357 -0.795831
4.09795 -0.754096
4.01765 -0.999319
4.03038 -0.855465
4.05507 -0.69304
4.04016 -0.715789
4.03173 -0.725265
3.98967 -0.875956
3.99586 -0.807338
4.04959 -0.555322
4.05565 -0.677584
4.05385 -0.890284
4.08875 -0.872272
4.13817 -0.795786
4.14223 -0.799759
4.14693 -0.577013
4.07352 -0.864163
4.07134 -0.822466
4.07542 -0.83665
4.0743 -0.845974
3.99833 -1.1053
4.02395 -0.944357
4.01335 -1.00577
3.98396 -1.18822
4.09845 -0.771611
4.05793 -0.93217
4.05155 -0.941232
4.04051 -1.03138
4.05118 -0.989118
4.06639 -0.990382
4.09267 -0.916285
4.10856 -0.961448
4.05778 -1.17782
4.11171 -0.96875
4.0965 -1.02395
4.09608 -1.02834
4.08711 -1.09071
4.14841 -0.865306
4.16169 -0.854629
4.17423 -0.821791
4.1591 -0.87992
4.1824 -0.759337
4.18824 -0.771197
4.17522 -0.849532
4.1658 -0.779279
4.07111 -1.02713
4.10629 -0.752467
4.10077 -0.698766
4.08781 -0.696922
4.12046 -0.577042
4.12237 -0.619863
4.10296 -0.786927
4.10545 -0.865932
4.11554 -0.976571
4.14797 -0.916253
4.13288 -1.02347
4.15529 -0.92254
4.16845 -0.899999
4.20287 -0.749714
4.16374 -0.84977
4.17651 -0.833998
4.18378 -0.831915
4.13271 -1.0126
4.12005 -0.972998
4.07568 -1.05723
4.12522 -0.861699
4.13177 -0.861755
4.16573 -0.622203
4.109 -0.872574
4.09509 -0.895511
4.09729 -0.77388
4.11415 -0.570464
4.06752 -0.761419
4.05924 -0.828745
4.11688 -0.65305
4.14469 -0.630743
4.17574 -0.524598
4.13959 -0.732525
4.15093 -0.635924
4.12878 -0.698475
4.13913 -0.555574
4.14866 -0.460051
4.1657 -0.411444
4.14647 -0.619989
4.1655 -0.455412
4.06688 -0.972207
4.13063 -0.472085
4.06843 -0.629807
4.02918 -0.587775
3.98469 -0.695168
4.02244 -0.418483
4.0498 -0.436531
4.04839 -0.552267
4.05257 -0.466559
4.03211 -0.519116
4.01277 -0.58479
4.02291 -0.571452
3.98593 -0.760024
3.98667 -0.59452
3.94113 -0.661082
3.92416 -0.637746
3.91853 -0.616506
3.95788 -0.51462
3.98146 -0.413126
4.00685 -0.256878
3.97955 -0.530506
3.97574 -0.414502
3.95003 -0.530166
3.96569 -0.445157
4.01092 -0.418983
4.0378 -0.704161
4.11437 -0.482106
4.14744 -0.498518
4.18932 -0.417381
4.22678 -0.378217
4.26162 -0.26809
4.26999 -0.180555
4.22358 -0.468607
4.1941 -0.375656
4.16256 -0.28829
4.11837 -0.436938
4.1248 -0.268837
4.10419 -0.51358
4.13355 -0.394616
4.11394 -0.569821
4.13791 -0.349672
4.15071 -0.176984
4.10735 -0.531147
4.1252 -0.296337
4.10693 -0.442831
4.10325 -0.44047
4.1016 -0.559234
4.11088 -0.586247
4.12768 -0.566023
4.15884 -0.388718
4.16047 -0.334041
4.12649 -0.413285
4.13008 -0.328538
4.13962 -0.431252
4.18531 -0.231132
4.19378 -0.478363
4.23179 -0.330769
4.24 -0.433793
4.23889 -0.459759
4.23507 -0.608021
4.26689 -0.280955
4.25491 -0.30305
4.24348 -0.306839
4.22598 -0.273098
4.20035 -0.319109
4.1739 -0.272399
4.18605 -0.0877077
4.18636 -0.0780943
4.16561 -0.211214
4.1266 -0.305776
4.07492 -0.482637
4.06103 -0.438112
4.07432 -0.336453
4.09748 -0.19264
4.08665 -0.358852
4.09363 -0.215704
4.07905 -0.377647
4.08595 -0.261094
4.09791 -0.330165
4.1145 -0.333736
4.10932 -0.405632
4.09748 -0.352118
4.08816 -0.371912
4.06915 -0.65423
4.11849 -0.294759
4.11744 -0.223523
4.104 -0.248414
4.05249 -0.486976
4.03401 -0.210634
3.99009 -0.411915
3.97779 -0.391645
3.95922 -0.396716
3.96382 -0.328116
3.95807 -0.314674
3.95882 -0.290641
3.95468 -0.35334
3.9694 -0.0943809
3.97678 -0.217033
4.01427 -0.269465
4.06032 -0.33099
4.10492 0.0127551
4.11164 -0.0166667
4.10612 -0.121103
4.07061 -0.239451
4.02978 -0.355139
4.01336 -0.267221
4.00063 -0.459493
4.03577 -0.299392
4.06954 -0.32839
4.07706 -0.541851
4.13981 -0.233459
4.17371 -0.375576
4.19677 -0.19987
4.1527 -0.594699
4.15215 -0.288445
4.0894 -0.339999
4.05889 -0.21544
4.06445 -0.202105
4.10396 -0.268084
4.1512 -0.251332
4.15816 -0.336126
4.16881 -0.307101
4.15386 -0.368055
4.13802 -0.246641
4.11581 -0.22248
4.1045 -0.339972
4.11865 -0.345733
4.12734 -0.438192
4.14828 -0.417858
4.16198 -0.325645
4.17052 -0.144677
4.12153 -0.423385
4.10309 -0.38202
4.09427 -0.258687
4.06793 -0.272572
4.04236 -0.347892
4.05107 -0.469641
4.06837 -0.535687
4.08308 -0.637337
4.14738 -0.415665
4.18209 -0.436208
4.21727 -0.27754
4.19032 -0.513721
4.21025 -0.274919
4.23313 -0.178226
4.2556 -0.278301
4.24022 -0.617714
4.29796 -0.317426
4.31474 -0.456693
4.33756 -0.390592
4.34168 -0.509834
4.38465 -0.339983
4.40928 -0.223384
4.39974 -0.183757
4.37382 -0.20677
4.36829 -0.228901
4.35021 -0.331441
4.3665 -0.22886
4.37792 -0.185647
4.376 -0.106485
4.34635 -0.356987
4.33992 -0.215733
4.28909 -0.359628
4.26869 -0.310694
4.26318 -0.323505
4.27111 -0.225426
4.27821 0.00894711
4.27255 -0.128162
4.27693 0.0107701
4.289 -0.178707
4.29795 -0.192521
4.30938 -0.239529
4.32157 -0.201487
4.30702 -0.239231
4.28686 -0.249598
4.25255 -0.346475
4.23358 -0.251526
4.20799 -0.133581
4.17385 -0.220556
4.13524 -0.364703
4.10975 -0.468549
4.14807 -0.306882
4.1921 -0.490079
4.26481 -0.445764
4.328 -0.47736
4.35241 -0.59865
4.39784 -0.371243
4.39778 -0.411201
4.37231 -0.443868
4.33749 -0.29356
4.29341 -0.165979
4.24326 -0.433792
4.24177 -0.309013
4.24597 -0.266562
4.24909 -0.345422
4.2701 -0.465983
4.30932 -0.302228
4.31562 -0.120515
4.32617 -0.157954
4.33737 -0.0915667
4.31258 -0.29419
4.27317 -0.0691651
4.23967 -0.154865
4.24352 -0.0108412
4.26597 -0.18859
4.29185 -0.299674
4.30387 -0.326735
4.30149 -0.449645
4.31834 -0.174801
4.2996 -0.269459
4.26612 -0.448099
4.24695 -0.352271
4.19817 -0.321551
4.1552 -0.233721
4.12214 -0.2589
4.06185 -0.544654
4.05961 -0.428346
4.0767 -0.176065
4.08632 -0.422013
4.12336 -0.348762
4.15224 -0.405393
4.17997 -0.54568
4.20028 -0.640068
4.23006 -0.51109
4.20935 -0.538214
4.18001 -0.540659
4.1579 -0.293465
4.08514 -0.547343
4.06458 -0.397993
4.03792 -0.396424
4.03341 -0.472454
4.03227 -0.633606
4.04814 -0.488686
4.02752 -0.493888
3.99962 -0.557982
4.0044 -0.52961
4.00244 -0.429802
3.98184 -0.45895
3.96048 -0.551746
3.98123 -0.372599
3.99005 -0.435546
3.99534 -0.493216
3.98732 -0.594926
4.05322 -0.292488
4.10162 -0.20926
4.10837 -0.460903
4.11926 -0.516306
4.09509 -0.536824
4.09452 -0.375308
4.09235 -0.441886
4.07304 -0.546039
4.06103 -0.465028
4.0512 -0.412372
4.02616 -0.616903
4.05014 -0.433543
3.96674 -0.835311
4.00036 -0.351013
3.95024 -0.511197
3.91115 -0.649769
3.93058 -0.52832
3.95703 -0.608209
3.99861 -0.593633
4.00834 -0.626905
3.97789 -0.622858
3.91644 -0.604493
3.87167 -0.572767
3.83585 -0.628401
3.83284 -0.424326
3.74466 -0.745464
3.73821 -0.692499
3.77139 -0.573896
3.77701 -0.685814
3.8269 -0.575271
3.85208 -0.549986
3.85175 -0.597781
3.88382 -0.48466
3.86856 -0.555609
3.85837 -0.500167
3.85723 -0.471705
3.83767 -0.58045
3.82398 -0.651767
3.79965 -0.551333
3.7653 -0.656551
3.73085 -0.680464
3.69952 -0.644443
3.6885 -0.673098
3.69361 -0.715872
3.74617 -0.602426
3.77867 -0.522684
3.79044 -0.443265
3.73363 -0.765973
3.7569 -0.565433
3.74667 -0.528527
3.69738 -0.659498
3.70079 -0.510418
3.68512 -0.524227
3.69763 -0.379561
3.67982 -0.496082
3.69814 -0.343363
3.69089 -0.410529
3.6931 -0.367321
3.70386 -0.452454
3.75441 -0.422523
3.77611 -0.588496
3.81705 -0.603765
3.83649 -0.586012
3.85502 -0.605801
3.80469 -0.885077
3.83297 -0.731435
3.82681 -0.735998
3.82542 -0.735447
3.81851 -0.720265
3.80925 -0.690242
3.80557 -0.556098
3.76058 -0.698657
3.737 -0.664819
3.73304 -0.643841
3.73272 -0.616437
3.69614 -0.713418
3.68041 -0.737653
3.68874 -0.607564
3.66367 -0.711682
3.6189 -0.824019
3.64449 -0.615428
3.62642 -0.655904
3.67601 -0.300344
3.66244 -0.488741
3.67139 -0.457905
3.66057 -0.573519
3.69192 -0.536727
3.74928 -0.462339
3.76231 -0.569502
3.79567 -0.49159
3.79865 -0.563151
3.79997 -0.479837
3.79347 -0.398231
3.75162 -0.634656
3.74317 -0.613282
3.75094 -0.441819
3.71793 -0.469634
3.73539 -0.34979
3.73929 -0.517762
3.768 -0.57655
3.81461 -0.449213
3.80038 -0.616543
3.82276 -0.529413
3.84923 -0.477333
3.8365 -0.643587
3.85106 -0.601648
3.86748 -0.49718
3.84648 -0.726758
3.89012 -0.55238
3.9166 -0.603048
3.95889 -0.451093
3.92839 -0.642167
3.97718 -0.45702
3.96407 -0.641459
3.97577 -0.55948
3.99119 -0.413304
3.98934 -0.395451
3.96253 -0.695029
4.00162 -0.595852
4.00005 -0.616299
3.99385 -0.490068
3.94487 -0.555509
3.91019 -0.572575
3.87045 -0.544734
3.84237 -0.351875
3.80465 -0.517132
3.80157 -0.477683
3.8064 -0.496614
3.817 -0.574161
3.80624 -0.729773
3.80136 -0.801385
3.81954 -0.641178
3.80299 -0.671839
3.8198 -0.612668
3.81877 -0.580349
3.80693 -0.650456
3.81026 -0.596737
3.78546 -0.683388
3.78584 -0.5321
3.76176 -0.5148
3.74516 -0.457467
3.73989 -0.392358
3.7323 -0.510857
3.76061 -0.584836
3.80928 -0.499775
3.8154 -0.602021
3.78861 -0.793015
3.82746 -0.608925
3.81331 -0.679555
3.83609 -0.512981
3.81787 -0.68501
3.82971 -0.660394
3.85897 -0.433454
3.86181 -0.340137
3.84345 -0.493087
3.84749 -0.514831
3.88169 -0.565
3.93332 -0.511443
3.98672 -0.385693
4.0163 -0.477124
4.04889 -0.338528
4.01264 -0.516916
3.95382 -0.659889
3.94095 -0.521715
3.91443 -0.452699
3.913 -0.361225
3.88022 -0.562245
3.91869 -0.388995
3.92463 -0.453144
3.92868 -0.59873
3.94483 -0.57936
3.98004 -0.501329
3.98382 -0.551542
3.98121 -0.537214
3.98972 -0.384063
3.92582 -0.792749
3.95255 -0.654876
3.93989 -0.67533
3.93585 -0.646365
3.96173 -0.451223
3.96711 -0.467487
3.9745 -0.62746
4.01658 -0.473049
4.05129 -0.371771
4.08024 -0.303173
4.08722 -0.397383
4.09403 -0.416092
4.07506 -0.457321
4.03093 -0.564335
4.01177 -0.549461
3.99209 -0.627458
3.99428 -0.580118
4.00467 -0.585094
4.00083 -0.67782
4.04122 -0.531856
4.05997 -0.507237
4.07361 -0.515295
4.06377 -0.577584
4.07352 -0.631356
4.09637 -0.568838
4.13083 -0.414515
4.11067 -0.53738
4.09749 -0.495912
4.11587 -0.411835
4.11798 -0.377567
4.11613 -0.433739
4.13855 -0.304542
4.14177 -0.339081
4.08678 -0.667839
4.08354 -0.464882
4.04446 -0.581726
4.03727 -0.562791
4.0474 -0.447657
4.04369 -0.534767
4.04404 -0.597627
4.03529 -0.723194
4.06647 -0.484963
4.035 -0.478181
3.99637 -0.582968
3.99265 -0.484717
4.0039 -0.434228
3.99132 -0.587558
4.00168 -0.533798
3.97542 -0.682231
3.9718 -0.540232
3.93895 -0.583604
3.92071 -0.604441
3.9282 -0.498026
3.94102 -0.539917
3.98448 -0.429706
4.01194 -0.541821
4.02064 -0.632481
4.03643 -0.584201
4.07576 -0.402486
4.05924 -0.667954
4.08671 -0.600469
4.08459 -0.581451
4.05737 -0.655367
4.06958 -0.357711
4.05902 -0.422759
4.0481 -0.63664
4.08024 -0.531083
4.11702 -0.457795
4.16606 -0.410457
4.17242 -0.61899
4.22506 -0.20963
4.19787 -0.578925
4.16358 -0.641895
4.17145 -0.389825
4.12123 -0.636327
4.11174 -0.592674
4.12067 -0.610476
4.13443 -0.635515
4.16036 -0.585354
4.18183 -0.520418
4.167 -0.697255
4.20023 -0.617916
4.23012 -0.530077
4.23791 -0.431273
4.22966 -0.324932
4.18769 -0.509485
4.1693 -0.573461
4.15993 -0.529358
4.14882 -0.456422
4.15086 -0.451422
4.15846 -0.555628
4.18919 -0.63127
4.24753 -0.552828
4.26736 -0.687743
4.26208 -0.765735
4.2759 -0.68411
4.20955 -0.884375
4.20961 -0.694299
4.19144 -0.654155
4.14841 -0.853261
4.1696 -0.744847
4.17297 -0.752293
4.17924 -0.793566
4.22126 -0.69045
4.24141 -0.601272
4.27468 -0.368472
4.27558 -0.372104
4.24933 -0.51114
4.23581 -0.441526
4.21361 -0.469436
4.19429 -0.502333
4.19947 -0.397586
4.20178 -0.358766
4.19492 -0.454268
4.21299 -0.355606
4.21235 -0.511909
4.24388 -0.391743
4.2695 -0.135193
4.26418 -0.233814
4.24349 -0.339693
4.21909 -0.257439
4.16405 -0.369121
4.12637 -0.309409
4.095 -0.306888
4.0758 -0.252666
4.06943 -0.338261
4.09537 -0.29263
4.1062 -0.41982
4.13605 -0.354403
4.1381 -0.455298
4.16174 -0.29803
4.1557 -0.408782
4.16127 -0.530908
4.19609 -0.460005
4.20615 -0.359195
4.2087 -0.275885
4.19131 -0.255545
4.16554 -0.389066
4.16253 -0.351232
4.19186 -0.0890869
4.19326 -0.264266
4.1978 -0.210226
4.17029 -0.342183
4.12789 -0.474129
4.1162 -0.352156
4.09076 -0.542547
4.11468 -0.432452
4.11325 -0.457954
4.12749 -0.355556
4.14632 -0.253027
4.16002 -0.407744
4.15679 -0.427704
4.11867 -0.546413
4.10942 -0.477989
4.11868 -0.231725
4.10821 -0.245331
4.12542 -0.208695
4.15404 -0.238159
4.20386 -0.223905
4.24441 -0.179797
4.26863 -0.105067
4.24767 -0.345826
4.23902 -0.105785
4.18668 0.0925667
4.11215 -0.340491
4.08592 -0.403451
4.10115 -0.232432
4.10549 -0.318192
4.12776 -0.259098
4.14333 -0.121232
4.15646 -0.0358426
4.15025 -0.105398
4.14586 -0.129968
4.15717 0.0602592
4.16308 -0.18243
4.15931 -0.380573
4.16308 -0.203134
4.14494 -0.221678
4.10379 -0.381041
4.09979 -0.199785
4.09584 -0.142216
4.10045 -0.0749387
4.12645 -0.124099
4.15302 -0.283163
4.20319 -0.021712
4.2325 -0.202237
4.22951 -0.364651
4.22802 -0.29401
4.20289 -0.133861
4.16839 -0.183932
4.15113 -0.00731938
4.15134 -0.0193453
4.17589 0.13639
4.19363 0.0479099
4.1825 0.0177401
4.16285 -0.0265316
4.14491 -0.109759
4.14472 0.0745176
4.1416 -0.102345
4.1473 -0.0523888
4.15549 -0.0827063
4.15967 0.0174908
4.1568 -0.0968312
4.16014 -0.00866872
4.16635 0.158522
4.19819 -0.172834
4.21841 0.010231
4.22067 0.0521989
4.20482 0.00158363
4.20075 0.118675
4.20933 0.286916
4.24291 0.25589
4.24421 0.0404415
4.23273 0.116546
4.21079 0.263215
4.20616 0.191158
4.21146 0.0570932
4.21333 0.162154
4.20712 0.200292
4.22583 0.223168
4.24361 0.204468
4.25161 0.241008
4.25663 0.144769
4.25418 0.012927
4.25851 -0.0490635
4.25561 0.247314
4.27299 0.0124124
4.29087 0.156425
4.32225 0.143478
4.33429 -0.172325
4.33208 0.0208484
4.31283 0.14343
4.28678 0.276552
4.22881 0.35744
4.19626 0.216234
4.17636 0.229839
4.1714 0.248677
4.1669 0.329414
4.18071 0.0489182
4.18681 -0.00271191
4.17814 0.0978437
4.16779 0.0362758
4.15352 0.183568
4.13427 -0.0916387
4.10402 0.255652
4.08497 0.10237
4.05562 0.0346124
4.00679 0.304251
4.00518 0.182107
4.01908 0.195438
4.04826 0.077185
4.06805 -0.0312036
4.07394 0.0769721
4.07442 0.155584
4.082 0.156326
4.07441 0.106767
4.04468 0.364733
4.04466 0.41246
4.06723 0.214383
4.09231 0.323508
4.12796 0.437934
4.18812 0.248026
4.22276 0.0181432
4.24341 0.255977
4.24222 0.261609
4.26288 0.123059
4.26669 0.405528
4.25802 0.492607
4.28977 0.40435
4.32154 0.344211
4.32555 0.292004
4.28198 0.57795
4.26093 0.513449
4.24088 0.425013
4.23522 0.372923
4.21873 0.588909
4.2183 0.569434
4.22686 0.525009
4.2242 0.362404
4.18333 0.607857
4.19546 0.480603
4.20354 0.424223
4.20279 0.308402
4.19701 0.398883
4.18102 0.549393
4.20573 0.308537
4.20761 0.357541
4.23499 0.313391
4.26379 0.293025
4.28778 0.264052
4.30416 0.248831
4.29215 0.244623
4.26896 -0.0187107
4.23187 0.0949656
4.20312 0.0705141
4.1755 -0.0430117
4.19566 0.0838207
4.22571 0.154402
4.2605 0.0608031
4.26773 -0.0314629
4.25705 0.118365
4.23891 0.0851824
4.23904 0.0242604
4.23463 0.103681
4.23611 0.330756
4.26387 0.468818
4.31299 0.505695
4.36055 0.395085
4.39612 0.215491
4.38086 0.291157
4.34867 0.405785
4.30862 0.231743
4.24005 0.561636
4.22706 0.414442
4.20374 0.334592
4.18628 0.226609
4.16534 0.329649
4.15134 0.376297
4.12632 0.615876
4.13667 0.559017
4.14515 0.495528
4.15475 0.341949
4.15518 0.341775
4.15735 0.355077
4.17533 0.197115
4.17179 0.326096
4.1751 0.266743
4.15749 0.622659
4.19569 0.150916
4.17685 0.381129
4.17427 0.342571
4.1625 0.489051
4.17253 0.385463
4.17361 0.374909
4.16217 0.517992
4.14634 0.427872
4.1005 0.433586
4.06054 0.389269
4.00214 0.463054
3.98702 0.28892
3.98798 0.320503
3.98938 0.496426
4.00433 0.460563
4.02641 0.323232
4.02288 0.591856
4.07937 0.250328
4.095 0.295728
4.1028 0.460741
4.14151 0.397833
4.16838 0.378201
4.17822 0.386737
4.17437 0.212488
4.10303 0.4917
4.0753 0.30808
4.04416 0.19974
4.00341 0.230493
3.96571 0.291042
3.95414 0.300574
3.94964 0.567644
3.98932 0.35181
3.98738 0.286811
3.9719 0.274063
3.95002 0.245058
3.89946 0.484485
3.88909 0.305607
3.87644 0.434721
3.88324 0.475957
3.92764 0.327901
3.96361 0.303837
4.00607 0.248255
4.02149 0.212403
4.00991 0.469445
4.01833 0.324116
4.00604 0.461557
4.0162 0.234117
4.01318 0.393058
4.00172 0.507813
3.97392 0.68544
4.02303 0.377066
4.01359 0.349411
3.99611 0.387035
3.97883 0.405791
3.94371 0.26691
3.90104 0.267242
3.86353 0.229872
3.84547 0.0685984
3.83548 0.255525
3.85038 0.207414
3.87025 0.129274
3.86698 0.435316
3.89732 0.109141
3.90733 0.0072266
3.89442 0.0991078
3.86091 0.279074
3.82277 0.118159
3.79767 0.102725
3.79415 0.24591
3.80362 0.197434
3.81143 0.101284
3.81313 0.256588
3.81718 0.220476
3.81911 0.0571275
3.81942 0.0938906
3.79846 0.209905
3.77995 0.213687
3.74663 0.258653
3.72523 0.030679
3.69598 0.231484
3.66977 0.0188137
3.64005 0.0677522
3.63716 0.0755072
3.64148 0.150746
3.6534 0.0216608
3.64751 0.215591
3.65913 0.124752
3.68125 0.0455768
3.66868 -0.0165958
3.65488 -0.0618311
3.65007 0.00804138
3.6483 -0.00253971
3.63894 -0.0272896
3.63067 0.0673251
3.64598 0.288216
3.6884 0.130321
3.72872 -0.0337282
3.79408 0.0630562
3.83671 0.0528333
3.86332 0.254361
3.86146 0.405288
3.85682 0.306528
3.8144 0.0495957
3.76969 0.162952
3.73702 0.160696
3.72067 0.172766
3.69387 0.204642
3.68532 0.0164417
3.68844 0.218885
3.70108 0.210387
3.72018 0.231378
3.73985 0.220619
3.7498 0.156629
3.76773 0.191064
3.77757 0.236273
3.79711 0.134247
3.81598 0.201733
3.82623 0.290223
3.84466 0.377683
3.85582 0.186498
3.84269 0.131058
3.84274 0.154876
3.81831 0.09699
3.80043 0.218987
3.79127 -0.0055486
3.76971 0.331815
3.78091 0.0905027
3.77479 0.0759435
3.75032 0.208732
3.71537 0.209349
3.68216 0.116589
3.66206 0.302897
3.66862 0.0628117
3.68365 0.042356
3.70112 0.0985517
3.70502 0.462274
3.75096 0.367037
3.7946 0.10812
3.81136 0.120926
3.83401 0.0711374
3.83615 0.220552
3.85789 -0.0453325
3.85927 0.148743
3.83904 0.190252
3.79346 0.240223
3.75776 0.315295
3.73214 0.337288
3.73489 0.302451
3.75501 0.38586
3.78125 0.243632
3.81323 0.152194
3.8238 0.155335
3.77098 0.45637
3.74387 0.411114
3.72203 0.427762
3.68882 0.500313
3.69911 0.374523
3.71676 0.314955
3.74185 0.286576
3.76414 0.269954
3.73936 0.375498
3.69401 0.347913
3.61576 0.596436
3.61906 0.279158
3.59426 0.218845
3.58376 0.319724
3.59824 0.402037
3.63834 0.197385
3.64962 0.44096
3.66106 0.441339
3.64074 0.642996
3.65432 0.501806
3.66082 0.285889
3.63835 0.524259
3.65086 0.453647
3.65698 0.489594
3.66666 0.495612
3.67226 0.40979
3.65075 0.489933
3.63824 0.410762
3.61393 0.54913
3.59383 0.61804
3.58353 0.614851
3.61733 0.461422
3.64435 0.412527
3.65816 0.548286
3.68178 0.483733
3.70848 0.422743
3.72392 0.318835
3.75622 0.320271
3.78192 0.661438
3.86023 0.559435
3.89936 0.688031
3.91697 0.535489
3.87996 0.71188
3.89633 0.463851
3.8847 0.505214
3.86534 0.579551
3.88275 0.621762
3.94338 0.45231
3.95209 0.509271
3.98896 0.480395
3.99416 0.575185
4.00569 0.610758
4.04522 0.554418
4.0662 0.4664
4.02724 0.731486
4.02977 0.5949
3.99315 0.671519
4.00358 0.510213
3.9941 0.655737
4.05532 0.522111
4.10655 0.488137
4.13887 0.389772
4.12549 0.36316
4.0948 0.426005
4.07487 0.264663
4.052 0.390297
4.00529 0.625972
4.0362 0.446501
4.02846 0.500992
4.05113 0.369483
4.04199 0.41937
4.05567 0.352906
4.05727 0.488286
4.04192 0.569591
4.06557 0.486524
4.06697 0.40103
4.06759 0.412161
4.07847 0.44603
4.07387 0.679586
4.1188 0.523153
4.13613 0.578377
4.15868 0.508094
4.16505 0.485027
4.12696 0.363692
4.06425 0.551851
4.01675 0.324028
3.97417 0.640694
3.97717 0.700499
4.02023 0.531577
4.03725 0.509578
4.04514 0.607856
4.07521 0.468961
4.07963 0.557559
4.13434 0.427593
4.12065 0.829447
4.16434 0.488225
4.1733 0.543828
4.14709 0.603111
4.121 0.672674
4.07629 0.6668
4.05682 0.542748
4.02751 0.764324
4.08213 0.485866
4.08868 0.494033
4.10298 0.478893
4.07956 0.584025
4.04599 0.447234
4.03276 0.545471
4.00374 0.690579
3.99556 0.723003
3.97923 0.813188
3.94458 0.929138
3.96026 0.812422
3.95477 0.779257
3.92155 0.924871
3.96717 0.733021
3.99478 0.884697
4.04089 0.778733
4.00827 1.00153
4.02694 0.66614
3.97064 0.847462
3.93051 0.95849
3.9383 0.970367
3.95291 0.955971
3.97093 0.841852
3.98073 0.814894
3.93674 1.11034
3.9749 0.749533
3.95533 0.845061
3.96204 0.80372
3.96231 0.768276
3.94477 0.883964
3.91869 1.00023
3.87024 1.04289
3.82744 1.01396
3.80886 0.807332
3.74269 0.91202
3.71443 0.879803
3.6914 0.835048
3.71721 0.735613
3.68628 0.880126
3.66824 1.0923
3.75011 0.8525
3.7461 0.950762
3.72796 1.11162
3.75593 1.04496
3.75581 1.16076
3.82058 1.07735
3.80701 1.28535
3.83663 1.15706
3.84961 1.02047
3.84221 0.979118
3.80058 1.14097
3.87179 0.95814
3.81846 1.28722
3.94266 0.94943
3.95109 1.08763
3.96967 1.17095
3.98706 1.15258
3.93259 1.23283
3.94798 0.899602
3.88651 0.843987
3.8546 0.830131
3.83558 0.986482
3.83751 1.03942
3.82812 1.08971
3.84321 1.00231
3.81385 1.00302
3.81998 0.83056
3.80079 0.908285
3.79885 0.9288
3.8037 0.863149
3.7789 0.999614
3.8233 0.925168
3.83916 0.994667
3.86931 0.934834
3.92355 0.793089
3.93714 0.718608
3.86984 1.00799
3.87115 0.868469
3.84671 0.831305
3.82209 0.823857
3.78713 1.04796
3.78382 1.02299
3.83164 0.700956
3.84493 0.67946
3.84519 0.807965
3.83356 0.774678
3.82516 0.731302
3.79835 0.45464
3.77704 0.429275
3.7785 0.378681
3.76205 0.616885
3.73646 0.787066
3.72899 0.734488
3.70352 0.860769
3.70118 0.790842
3.70764 0.566852
3.6583 0.626156
3.61553 0.735442
3.63728 0.531857
3.64225 0.506197
3.66657 0.592827
3.62214 0.710896
3.59896 0.690153
3.55706 0.63571
3.53262 0.646524
3.52991 0.703472
3.53713 0.738239
3.56442 0.6937
3.56789 0.751879
3.59534 0.711569
3.60545 0.583037
3.57062 0.830952
3.58859 0.685645
3.6196 0.505789
3.63233 0.762189
3.64988 0.698114
3.61712 1.02688
3.66706 0.761638
3.63381 0.763899
3.60395 0.802787
3.58795 0.894104
3.56075 0.910383
3.60981 0.673685
3.60007 0.688301
3.58314 0.702018
3.5772 0.540029
3.49387 0.961367
3.51602 0.546111
3.48942 0.511468
3.45806 0.546073
3.43782 0.480519
3.3999 0.744643
3.40246 0.428907
3.36611 0.455723
3.31445 0.584648
3.28482 0.708029
3.33968 0.559037
3.38879 0.548959
3.45889 0.590632
3.50371 0.555741
3.51365 0.659549
3.5285 0.624659
3.48374 0.778435
3.47208 0.659396
3.41554 0.825217
3.42355 0.716449
3.39899 0.802769
3.41365 0.837256
3.43064 0.732904
3.42724 0.857272
3.47602 0.591457
3.46413 0.718007
3.46565 0.740005
3.50055 0.657341
3.53805 0.702959
3.54676 0.844115
3.57512 0.740891
3.56578 0.763182
3.58942 0.53008
3.54252 0.747653
3.51538 0.706179
3.47904 0.786713
3.44723 0.99279
3.53495 0.680053
3.52897 0.809093
3.53853 0.715497
3.5382 0.669465
3.53175 0.748224
3.54937 0.68632
3.51689 0.935726
3.50432 0.863288
3.45774 0.865869
3.45156 0.843837
3.44994 0.902222
3.49413 0.805415
3.56875 0.571214
3.58158 0.868311
3.63034 0.79563
3.64957 0.684256
3.59986 0.721691
3.55195 0.726605
3.54352 0.584025
3.50225 0.866064
3.57868 0.490007
3.56755 0.876192
3.55498 1.03877
3.57874 0.962072
3.5659 0.958524
3.58298 0.840373
3.58383 0.87583
3.51974 1.25788
3.62665 0.837465
3.60636 1.01093
3.58218 1.13682
3.62673 0.931787
3.63677 0.884301
3.62669 0.909993
3.6217 0.886131
3.55328 1.15633
3.6076 0.905622
3.62777 0.682674
3.66451 0.694377
3.6742 0.951325
3.76417 0.627191
3.7433 0.699873
3.6532 0.945149
3.6424 0.702781
3.60551 0.71044
3.60848 0.723487
3.57662 0.898417
3.61973 0.751072
3.61461 0.923434
3.66651 0.777238
3.67643 0.621155
3.65398 0.622628
3.65596 0.48659
3.63697 0.674054
3.6756 0.511853
3.66868 0.661062
3.63581 0.77509
3.62002 0.62894
3.60086 0.699326
3.60469 0.790049
3.60172 0.802262
3.59048 0.843557
3.59769 0.959732
3.6504 0.616732
3.62667 0.932786
3.68342 0.577605
3.71247 0.598413
3.71137 0.751729
3.70854 0.937922
3.70844 0.857802
3.69432 0.703308
3.67086 0.700846
3.66049 0.801154
3.66421 0.866098
3.6968 0.786523
3.71663 0.805595
3.72399 0.889756
3.71898 0.868218
3.71126 0.706152
3.66235 0.931765
3.65276 0.7906
3.66658 0.685268
3.63979 0.633118
3.60604 0.790268
3.58579 0.746426
3.57125 0.640158
3.58132 0.777048
3.5718 0.786103
3.54116 0.842593
3.49811 0.74291
3.42536 0.732567
3.34453 0.841882
3.30723 0.877743
3.34376 0.614865
3.31744 0.779694
3.34843 0.663422
3.35017 0.702773
3.32814 0.75631
3.33872 0.703698
3.34312 0.678056
3.30717 0.930503
3.35692 0.5831
3.29018 0.727227
3.27701 0.673213
3.25054 0.594586
3.22996 0.604922
3.19 0.950049
3.20106 0.853592
3.18978 0.798063
3.15828 0.764978
3.10104 0.860469
3.1361 0.747903
3.16449 0.759597
3.18341 0.720271
3.20426 0.857412
3.2298 0.676468
3.21675 0.957949
3.27379 0.785811
3.27875 0.818584
3.28174 0.927834
3.31233 0.695771
3.19644 1.23559
3.30979 0.564703
3.30123 0.789584
3.34239 0.671597
3.35808 0.769961
3.35862 0.691199
3.33171 0.832724
3.33402 0.928772
3.32769 0.687545
3.25936 1.05464
3.26097 0.845231
3.24244 0.820668
3.22087 0.809649
3.21073 0.8617
3.18419 0.86549
3.17672 0.771366
3.19334 0.811427
3.20846 0.870282
3.25867 0.73645
3.2875 0.837148
3.35394 0.715044
3.35671 0.845793
3.34558 0.845043
3.32577 0.880052
3.28116 0.908847
3.22653 1.0206
3.214 0.940452
3.22427 0.687453
3.1939 0.752674
3.19325 0.849007
3.22127 0.616378
3.20865 0.888173
3.20717 0.836941
3.15441 0.864967
3.16467 0.91233
3.16323 0.928349
3.14076 1.03184
3.16593 0.938959
3.16455 0.879145
3.15663 1.04877
3.22965 0.738162
3.17987 1.0842
3.16379 1.15703
3.16897 1.04581
3.18775 0.946107
3.18407 0.945946
3.20846 0.664148
3.18573 0.837956
3.19444 0.605216
3.13268 1.0283
3.20375 0.785696
3.19376 0.938965
3.20943 0.877255
3.19239 0.780179
3.16535 0.876791
3.22877 0.606314
3.22349 0.785356
3.21302 0.899813
3.2272 0.810445
3.22656 0.854565
3.23051 0.958909
3.20575 1.04916
3.19559 1.01754
3.18758 0.868719
3.1152 1.08729
3.09812 1.10624
3.11173 1.09095
3.13177 0.94597
3.09527 1.10142
3.08385 1.04411
3.09606 0.873584
3.10849 0.799151
3.01676 1.05522
3.02108 0.949437
3.01286 0.928624
2.96646 1.00803
2.98567 0.805772
2.91179 1.1005
2.93156 0.852755
2.83857 1.09465
2.8272 0.954227
2.81689 0.927014
2.84517 0.672276
2.8191 0.766015
2.7887 0.642888
2.75048 0.568096
2.73807 0.640294
2.71645 0.829387
2.75584 0.596879
2.75402 0.583053
2.76787 0.579832
2.7411 0.744999
2.75132 0.739173
2.76331 0.791769
2.76133 0.786117
2.72994 1.01026
2.75798 0.90232
2.80949 0.789327
2.8437 0.685511
2.81998 0.706799
2.80448 0.818446
2.78137 0.753651
2.76654 0.69461
2.76994 0.471123
2.76262 0.591097
2.76104 0.395478
2.71328 0.692645
2.70049 0.453371
2.6562 0.591719
2.61454 0.663218
2.60231 0.779364
2.63307 0.634509
2.64595 0.671978
2.66994 0.529533
2.6653 0.561364
2.64364 0.640189
2.61969 0.763063
2.64069 0.663635
2.65455 0.595856
2.62367 0.498803
2.54095 0.750859
2.54786 0.707294
2.57672 0.476437
2.5358 0.767882
2.53672 0.741425
2.52675 0.704957
2.5452 0.500217
2.57282 0.580853
2.5993 0.574132
2.62971 0.534327
2.59227 0.59774
2.59971 0.271105
2.54117 0.488545
2.53938 0.392332
2.52463 0.617175
2.52745 0.492026
2.48532 0.538152
2.47959 0.44942
2.46904 0.449861
2.48958 0.431597
2.48245 0.704743
2.5252 0.510137
2.53635 0.456632
2.55392 0.552547
2.57953 0.55104
2.55862 0.723577
2.5509 0.624877
2.57746 0.488381
2.57611 0.803587
2.58329 0.512375
2.60188 0.467797
2.56661 0.714861
2.54445 0.650532
2.54751 0.750204
2.53475 0.687501
2.56055 0.553346
2.56675 0.526876
2.56137 0.583515
2.54977 0.426103
2.5393 0.586484
2.53802 0.676619
2.54323 0.415785
2.53284 0.452115
2.4902 0.651556
2.45094 0.770909
2.46911 0.503831
2.47691 0.542456
2.48138 0.344832
2.47047 0.51853
2.5125 0.568737
2.53105 0.635535
2.53115 0.833648
2.50797 0.820207
2.51695 0.685264
2.51458 0.684963
2.51013 0.643515
2.49583 0.802421
2.52689 0.710555
2.55315 0.606102
2.54459 0.704022
2.52126 0.663968
2.51933 0.623285
2.51578 0.578306
2.49898 0.456423
2.46445 0.55877
2.39125 0.805453
2.39877 0.589853
2.4067 0.73632
2.40276 0.937106
2.43252 0.839167
2.42571 0.864546
2.45722 0.756315
2.45078 0.827427
2.42877 0.952313
2.44834 0.874944
2.44085 0.929423
2.40093 1.00619
2.48319 0.8836
2.42282 1.16263
2.45368 1.03365
2.45231 0.814677
2.41479 1.03682
2.45592 0.903818
2.45333 1.05414
2.48641 0.936786
2.48226 1.00417
2.50024 0.978541
2.49407 0.964338
2.47304 1.0423
2.45273 1.12615
2.46873 0.933214
2.39945 1.21428
2.42214 1.10428
2.41103 1.04579
2.38212 1.08071
2.36628 1.19172
2.43282 1.10775
2.44602 1.17687
2.44626 1.16906
2.50708 0.999318
2.511 0.943541
2.40982 1.28518
2.4856 1.00371
2.42536 1.11813
2.46892 0.832926
2.43521 0.880471
2.40241 0.917092
2.45861 0.816265
2.41901 0.919562
2.42116 0.904098
2.39849 0.835059
2.3448 0.904908
2.31899 0.851744
2.25822 1.05154
2.23709 1.12028
2.33921 0.662692
2.31673 0.82481
2.29413 0.968782
2.32658 0.84636
2.2958 0.862999
2.35049 0.78465
2.35536 0.727246
2.38754 0.795878
2.40076 0.610174
2.41569 0.715699
2.43271 0.769278
2.40217 0.917956
2.37105 1.12835
2.45116 0.912748
2.44656 0.957502
2.46937 0.908586
2.45097 0.945703
2.47512 0.729134
2.36807 1.03113
2.35787 0.859565
2.34712 0.677378
2.33434 0.649001
2.32457 0.723954
2.3143 0.781898
2.34478 0.608564
2.32972 0.561223
2.32829 0.596822
2.30578 0.700354
2.31261 0.681442
2.35997 0.409818
2.37787 0.3769
2.32582 0.587941
2.28022 0.666164
2.27983 0.441839
2.28282 0.304529
2.27848 0.294171
2.25222 0.467694
2.28587 0.445946
2.30181 0.39304
2.30963 0.438255
2.34121 0.50821
2.39684 0.450861
2.40497 0.587906
2.41033 0.673944
2.43511 0.522533
2.47089 0.348844
2.46303 0.413331
2.43813 0.612899
2.46558 0.320041
2.47377 0.491041
2.4676 0.34554
2.41259 0.456133
2.40595 0.32454
2.40105 0.28122
2.37905 0.639083
2.40289 0.370792
2.41704 0.475609
2.39368 0.462709
2.39147 0.379866
2.41969 0.357068
2.43335 0.457932
2.42371 0.594391
2.41724 0.451104
2.40108 0.329101
2.36761 0.337445
2.33552 0.437587
2.30736 0.344578
2.30539 0.314147
2.30571 0.130251
2.33696 0.403241
2.34473 0.403767
2.31348 0.377569
2.27129 0.451984
2.25447 0.295522
2.26662 0.219892
2.24695 0.438179
2.25255 0.515781
2.30478 0.163888
2.31603 0.445765
2.31805 0.559289
2.3364 0.373536
2.35972 0.298197
2.34429 0.409418
2.33768 0.482969
2.3179 0.485733
2.32225 0.265578
2.27727 0.218566
2.27655 0.293458
2.2643 0.167534
2.24975 0.292701
2.23494 0.268846
2.22359 0.236349
2.21477 0.195791
2.23881 0.372464
2.28154 0.332883
2.34936 0.360102
2.36966 0.504677
2.40693 0.293656
2.42243 0.430951
2.43517 0.304807
2.3981 0.615866
2.39759 0.24078
2.38006 0.322744
2.36528 0.272896
2.31663 0.443201
2.29202 0.211785
2.27471 0.528511
2.28409 0.408407
2.29808 0.338679
2.26813 0.351188
2.28127 0.344465
2.24158 0.313989
2.21283 0.363736
2.15433 0.494179
2.17749 0.372396
2.18714 0.564003
2.22133 0.401403
2.20623 0.384717
2.17607 0.363972
2.16964 0.407352
2.14602 0.103235
2.15345 0.400198
2.16672 0.382665
2.15708 0.599361
2.19185 0.327775
2.1775 0.362488
2.16557 0.333916
2.12926 0.57421
2.1425 0.514229
2.11952 0.476733
2.1304 0.297634
2.11765 0.395947
2.14043 0.538617
2.15639 0.471575
2.17815 0.499156
2.21115 0.259337
2.24915 0.52654
2.28452 0.55274
2.32277 0.652048
2.34637 0.681672
2.34358 0.606809
2.33171 0.592557
2.32343 0.57968
2.3283 0.553665
2.34455 0.542895
2.35518 0.61908
2.30954 0.581884
2.32482 0.575449
2.32236 0.68663
2.31239 0.680194
2.33229 0.528023
2.3079 0.669596
2.30034 0.582433
2.25979 0.723878
2.25647 0.633392
2.26358 0.563175
2.2634 0.683993
2.24312 0.693991
2.23297 0.844488
2.24626 0.733518
2.28004 0.548135
2.3031 0.522279
2.26959 0.698382
2.27746 0.633635
2.28027 0.568996
2.2968 0.530475
2.30012 0.653373
2.32001 0.604297
2.35452 0.603158
2.33172 0.726851
2.3361 0.740207
2.34282 0.649693
2.34276 0.548365
2.28719 0.763163
2.27879 0.682647
2.25251 0.685915
2.26197 0.711292
2.27968 0.634246
2.31302 0.563254
2.28865 0.684997
2.30388 0.748043
2.28972 0.812272
2.29607 0.691453
2.30126 0.744461
2.31577 0.753431
2.29751 0.720502
2.29663 0.694983
2.245 0.729396
2.28442 0.518408
2.2642 0.536057
2.2519 0.602414
2.25961 0.530073
2.17668 0.780323
2.17242 0.616635
2.16978 0.726946
2.21892 0.505358
2.22745 0.684692
2.22027 0.526961
2.18388 0.763515
2.16226 0.656345
2.11796 0.703099
2.13109 0.575275
2.15983 0.593792
2.16241 0.553984
2.13814 0.589364
2.14244 0.631027
2.10798 0.673188
2.08601 0.780922
2.04375 0.885095
2.05316 0.8179
2.05171 0.757068
2.03044 0.91918
2.04439 0.856793
2.02988 0.921312
2.02532 0.726912
2.00014 0.520908
1.93611 0.769484
1.88042 0.867312
1.9045 0.817248
1.91957 0.70708
1.90169 0.766333
1.92178 0.584474
1.8707 0.727529
1.85099 0.64667
1.84793 0.757974
1.86508 0.655248
1.86601 0.666283
1.87092 0.663378
1.85166 0.810439
1.84366 0.648634
1.80286 0.759915
1.79501 0.841531
1.84033 0.700864
1.89193 0.628964
1.89338 0.767125
1.95705 0.682203
1.95668 0.545745
1.9145 0.550723
1.90079 0.733647
1.92202 0.774465
1.94688 0.623702
1.93204 0.720522
1.96734 0.636752
1.95133 0.672526
1.92839 0.692889
1.92099 0.660069
1.92239 0.586132
1.86448 0.749062
1.88162 0.587093
1.84008 0.779846
1.87305 0.643158
1.85999 0.581691
1.87263 0.52398
1.84999 0.616215
1.82009 0.585019
1.79287 0.433514
1.78191 0.619648
1.8097 0.594237
1.84127 0.599624
1.87012 0.421361
1.85119 0.585332
1.87541 0.619837
1.92045 0.507886
1.91008 0.451474
1.89446 0.468693
1.91049 0.521036
1.90505 0.645361
1.9032 0.451536
1.89486 0.656096
1.91314 0.64455
1.9189 0.575436
1.94842 0.713056
1.9915 0.77118
2.01574 0.706297
1.9641 0.828179
1.92094 0.945093
1.95687 0.842857
1.99878 0.664653
1.9886 0.825354
1.99733 0.848863
1.93476 0.912133
1.90282 0.923989
1.90659 0.807701
1.92107 0.878519
1.95667 0.843098
1.98717 0.74121
1.98442 0.781608
1.99697 0.680471
1.93629 0.751816
1.95306 0.660863
1.95558 0.555319
1.89972 0.746859
1.89897 0.689357
1.87603 0.787447
1.90756 0.625438
1.88165 0.773256
1.92675 0.755422
1.98192 0.592789
1.96609 0.830068
1.96186 0.678768
1.94664 0.679094
1.92405 0.728602
1.93057 0.625331
1.91841 0.707368
1.92481 0.497865
1.89377 0.462383
1.89088 0.547219
1.8662 0.544556
1.86081 0.616977
1.86912 0.590266
1.90496 0.647135
1.97755 0.637127
1.98652 0.685658
1.98138 0.747262
1.99582 0.806423
2.00426 0.707317
1.96898 0.784856
1.97459 0.828776
1.98744 0.683753
1.95977 0.805884
1.97183 0.645405
1.96229 0.665028
1.95107 0.600163
1.91483 0.561926
1.86655 0.707535
1.88889 0.641962
1.88856 0.576115
1.89714 0.47617
1.86487 0.657165
1.83784 0.658011
1.8698 0.490897
1.87284 0.463568
1.88007 0.597326
1.88409 0.660241
1.88221 0.573083
1.85508 0.769878
1.84327 0.69857
1.83109 0.734638
1.83721 0.596106
1.82432 0.699116
1.85016 0.531914
1.83542 0.653021
1.80883 0.458779
1.82536 0.519075
1.84219 0.553587
1.84465 0.601694
1.85601 0.609057
1.85356 0.635112
1.84957 0.596124
1.88777 0.587105
1.87047 0.581661
1.90397 0.643343
1.84862 0.670743
1.84677 0.680707
1.79628 0.726483
1.78026 0.693864
1.76111 0.789263
1.79352 0.75211
1.83941 0.743084
1.85425 0.740359
1.89784 0.697277
1.888 0.716759
1.87137 0.593137
1.8596 0.577315
1.86617 0.593018
1.84388 0.643423
1.83115 0.612075
1.80977 0.620648
1.8365 0.526368
1.84676 0.555274
1.85431 0.5411
1.86033 0.778891
1.84844 0.701049
1.85991 0.628894
1.84133 0.568845
1.8514 0.60071
1.84689 0.674208
1.84626 0.757235
1.85523 0.716299
1.85914 0.582099
1.84913 0.692578
1.87606 0.539884
1.86382 0.61943
1.82224 0.683574
1.81323 0.693398
1.82014 0.560911
1.83236 0.661449
1.8672 0.746948
1.89886 0.678514
1.88263 0.922695
1.96125 0.752493
1.9684 0.733505
2.00581 0.679134
2.00652 0.73293
1.99431 0.742754
1.98592 0.733159
1.98125 0.573679
1.92114 0.75558
1.90754 0.733851
1.90089 0.749309
1.87709 0.72404
1.8568 0.729181
1.81881 0.695998
1.82216 0.644244
1.8471 0.622909
1.87502 0.559287
1.84752 0.699075
1.83759 0.729845
1.83196 0.556301
1.81606 0.510471
1.80726 0.53615
1.79209 0.435696
1.79216 0.594643
1.78938 0.60404
1.78618 0.592742
1.7787 0.559882
1.78979 0.53289
1.79925 0.59697
1.81577 0.574605
1.80107 0.649005
1.79034 0.564526
1.82303 0.653826
1.79962 0.585422
1.80555 0.379017
1.79475 0.586682
1.8107 0.629023
1.80357 0.772084
1.80064 0.785412
1.83039 0.585726
1.78986 0.503166
1.77934 0.441726
1.75788 0.563731
1.75664 0.748922
1.79996 0.546564
1.74771 0.595757
1.73272 0.534612
1.74012 0.431488
1.73044 0.336666
1.71676 0.46313
1.71592 0.533328
1.73604 0.422379
1.74348 0.37068
1.79221 0.41287
1.81469 0.562934
1.83085 0.641489
1.82739 0.630515
1.83204 0.77882
1.83023 0.709675
1.85777 0.704099
1.86768 0.677029
1.80793 0.816176
1.79054 0.756764
1.75215 0.71297
1.7215 0.761365
1.74387 0.652237
1.74488 0.652346
1.75919 0.677001
1.7763 0.575021
1.75171 0.631176
1.75029 0.675438
1.74233 0.713743
1.74591 0.644193
1.71695 0.642851
1.73359 0.57631
1.73298 0.743612
1.75542 0.625534
1.74806 0.775056
1.77083 0.669693
1.76549 0.728416
1.76894 0.819345
1.77564 0.741284
1.74557 0.802311
1.76629 0.823313
1.73912 0.855888
1.79937 0.784002
1.84946 0.846083
1.89491 0.810309
1.86395 0.853818
1.85594 0.922084
1.82078 0.933168
1.79068 0.905001
1.8139 0.765481
1.74799 1.03317
1.79155 0.870025
1.81515 0.822175
1.7804 0.906512
1.79557 0.746754
1.77605 0.659426
1.78311 0.633778
1.75893 0.705899
1.74087 0.770647
1.75651 0.642298
1.78243 0.698665
1.79183 0.646017
1.75949 0.657564
1.75713 0.681989
1.74564 0.509962
1.69983 0.616149
1.72107 0.610215
1.68075 0.693673
1.67778 0.659425
1.67184 0.657459
1.71022 0.4977
1.72354 0.575867
1.7388 0.555939
1.71057 0.688052
1.68145 0.632156
1.66816 0.502871
1.65116 0.616036
1.66626 0.579812
