# Supplementary material for: Stochastic bond dynamics facilitates alignment of malaria parasite at erythrocyte membrane upon invasion
Source: eLife. 2020 May 18;9:e56500. doi: 10.7554/eLife.56500 (PMC7269671; doi:10.7554/eLife.56500)
Supplement: Figure 2—source data 1. [file elife-56500-fig2-data1.zip › PARA_POSITIONS/pos51.dat]

3.17236 1.05663
3.25436 0.916197
3.20033 1.13255
3.2473 1.01903
3.12682 1.18284
3.1066 1.1838
3.15103 1.05052
3.08055 1.14556
3.04679 1.16821
3.09746 0.997751
3.11287 0.927593
3.09109 0.972446
3.10052 0.977597
3.13278 0.870127
3.09994 0.952303
3.06606 1.04621
3.13033 0.876381
3.0974 0.90619
3.08464 0.905889
3.08181 0.869177
3.09051 0.825684
3.06138 0.888386
3.00645 1.03112
3.12187 0.786075
3.0609 0.974239
3.00713 1.06367
3.0129 1.02163
2.98449 1.05297
3.04315 0.92164
3.08536 0.772081
3.05201 0.784493
2.97655 0.876699
2.89748 0.988916
2.92029 0.915848
2.86008 1.0823
3.0076 0.806483
2.96978 0.968506
2.98032 0.949642
2.90792 1.04195
2.92911 0.91554
2.91293 0.893497
2.90613 0.854919
2.92859 0.755554
2.86579 0.901272
2.90641 0.761214
2.92324 0.606811
2.82895 0.830394
2.85107 0.777435
2.89036 0.704579
2.88158 0.754966
2.80759 0.932849
2.8561 0.857204
2.93562 0.677
2.9059 0.782621
2.94588 0.726676
2.94638 0.815695
2.97933 0.83443
2.99735 0.803959
3.00742 0.773325
3.02658 0.707122
2.99365 0.801465
2.93131 0.916206
2.95416 0.804204
2.92798 0.846359
2.9666 0.796223
2.9539 0.869414
2.97093 0.889239
2.98047 1.00109
3.01108 0.98422
3.04668 0.964322
2.93813 1.18701
3.01664 1.08103
3.01433 1.03933
2.99056 1.06699
3.07111 0.904804
3.08039 0.827494
3.00837 0.969854
2.96391 1.00314
2.9445 1.06499
2.95761 1.03202
2.99091 0.900489
2.91663 1.00687
2.92187 0.988101
2.91097 1.01136
2.92152 0.975535
2.95428 0.886106
2.89578 1.00544
2.94451 0.908288
2.92337 0.929707
2.89665 0.903955
2.88491 0.86648
2.84131 0.890422
2.81388 0.819953
2.80482 0.784201
2.79148 0.833532
2.82189 0.772898
2.84267 0.783887
2.86274 0.763978
2.80297 0.927376
2.86093 0.835075
2.8226 0.961992
2.89477 0.803785
2.87409 0.790824
2.85485 0.791476
2.84844 0.854413
2.86529 0.821751
2.91907 0.711225
2.84796 0.926144
2.90132 0.767265
2.88478 0.770032
2.83362 0.873058
2.85031 0.842298
2.86252 0.830312
2.83915 0.922765
2.82794 0.956948
2.90947 0.742933
2.87016 0.802646
2.88298 0.697887
2.82107 0.799009
2.87934 0.663753
2.86103 0.801584
2.84026 0.867534
2.84801 0.818248
2.8164 0.849359
2.78613 0.87128
2.80621 0.788771
2.76958 0.876742
2.76333 0.908299
2.78884 0.834821
2.81964 0.74707
2.79386 0.737429
2.76584 0.704626
2.68157 0.779907
2.63616 0.845502
2.65358 0.775335
2.65881 0.740075
2.62581 0.785873
2.60932 0.690363
2.59831 0.655432
2.57558 0.678099
2.59487 0.592315
2.55804 0.684553
2.57516 0.646717
2.51617 0.764595
2.51448 0.767221
2.51691 0.807305
2.53246 0.837515
2.55108 0.862708
2.56934 0.883863
2.60775 0.839351
2.61079 0.926028
2.65788 0.860838
2.72253 0.761443
2.66775 0.870682
2.64637 0.865814
2.62814 0.861969
2.55639 0.978753
2.58353 0.917465
2.6052 0.869374
2.61569 0.836038
2.53383 0.936755
2.56507 0.820816
2.56245 0.799796
2.52308 0.824846
2.52574 0.812343
2.46843 0.894969
2.43392 0.900099
2.43338 0.881665
2.45665 0.890869
2.47667 0.949171
2.43525 1.10416
2.54658 0.98424
2.59774 0.961722
2.60729 1.05638
2.7001 0.963835
2.67546 1.0506
2.66252 1.08718
2.62216 1.16275
2.6826 1.05548
2.63265 1.15445
2.57867 1.24594
2.56454 1.29797
2.59427 1.27384
2.65879 1.20724
2.67553 1.18488
2.63917 1.27603
2.66148 1.16592
2.60899 1.16988
2.66036 0.982089
2.62745 0.97476
2.62586 0.936974
2.5916 0.942608
2.53353 0.967079
2.50581 0.941584
2.44722 1.00908
2.47043 0.981438
2.52827 0.919233
2.59213 0.804691
2.48566 1.02153
2.47862 1.01704
2.50937 0.895482
2.48974 0.899644
2.48349 0.892471
2.43229 1.00015
2.43594 1.00086
2.39748 1.12328
2.47983 1.00609
2.48772 0.956517
2.44298 1.0353
2.47813 0.991707
2.47818 1.0093
2.52334 0.880301
2.47127 0.965917
2.41102 1.07748
2.4134 1.07571
2.45598 0.993202
2.46835 0.980218
2.4883 0.944846
2.50261 0.965548
2.51834 0.952439
2.47891 1.00501
2.45351 1.01346
2.39888 1.06242
2.48073 0.917531
2.45421 0.957997
2.45768 0.941118
2.45714 0.896891
2.43527 0.912251
2.38936 0.929168
2.36311 0.913941
2.35062 0.942207
2.34599 0.959485
2.3665 0.86498
2.36813 0.843482
2.38051 0.794029
2.38845 0.811426
2.37026 0.890065
2.42478 0.783185
2.39681 0.83198
2.29823 0.942817
2.30764 0.858245
2.24721 0.936358
2.21952 0.963267
2.22912 0.941454
2.26466 0.945504
2.27618 0.94303
2.3291 0.914408
2.37414 0.84502
2.34299 0.929471
2.3299 0.926835
2.29342 0.964566
2.35266 0.868229
2.30814 0.95543
2.36478 0.859202
2.33055 0.928745
2.34526 0.8703
2.27927 1.00714
2.28611 0.945318
2.36397 0.80372
2.36134 0.824056
2.32346 0.888087
2.38315 0.777294
2.41516 0.730623
2.36945 0.79865
2.37569 0.776796
2.3582 0.787563
2.31949 0.828946
2.29902 0.866016
2.33504 0.815057
2.31991 0.88326
2.3177 0.902368
2.34883 0.837804
2.31273 0.899383
2.39072 0.773678
2.34003 0.912166
2.40377 0.784854
2.43878 0.738714
2.37494 0.937465
2.40452 0.91307
2.44882 0.869829
2.44993 0.896407
2.38109 0.984229
2.35167 1.00796
2.36044 0.954012
2.42949 0.805147
2.41152 0.790633
2.35212 0.838795
2.36498 0.751301
2.32505 0.764152
2.28457 0.813788
2.25227 0.859548
2.26954 0.865459
2.2653 0.953913
2.29224 0.987906
2.35357 0.922381
2.31332 1.05664
2.35508 1.06363
2.31981 1.17291
2.42164 1.02933
2.39835 1.06205
2.37875 1.08458
2.34307 1.10425
2.37254 1.00276
2.36553 0.954366
2.35866 0.895296
2.32756 0.874259
2.27176 0.918669
2.23308 0.949713
2.28149 0.796273
2.24626 0.918787
2.26635 0.907288
2.20673 0.994855
2.21078 0.991867
2.17121 1.04677
2.24769 0.902546
2.15659 1.07843
2.16932 1.0733
2.21014 1.03382
2.1984 1.04341
2.19509 1.07741
2.2614 0.986411
2.28382 0.965591
2.26958 0.968037
2.21612 1.07189
2.27846 0.9687
2.24831 1.01476
2.18194 1.09946
2.23284 0.959286
2.23184 0.916452
2.23909 0.913205
2.22589 0.989437
2.28195 0.951026
2.23618 1.05059
2.2566 1.01008
2.25544 0.970735
2.27165 0.926286
2.27155 0.931632
2.32723 0.813053
2.33089 0.817969
2.24053 1.00012
2.26391 0.963492
2.32187 0.913775
2.33124 0.959341
2.39312 0.839414
2.37518 0.914995
2.36924 0.93713
2.37396 0.908225
2.35937 0.917393
2.41024 0.769715
2.35746 0.827263
2.3341 0.801901
2.31305 0.827975
2.33141 0.754316
2.32256 0.709528
2.29032 0.739627
2.28326 0.706599
2.26768 0.74037
2.24913 0.848767
2.24367 0.908913
2.2127 0.973399
2.26501 0.879494
2.29292 0.851046
2.26987 0.936434
2.2909 0.909784
2.3291 0.811394
2.31009 0.870603
2.35455 0.804488
2.35224 0.850553
2.32599 0.901425
2.30689 0.89685
2.26967 0.920557
2.26379 0.908649
2.34355 0.75844
2.28945 0.929539
2.31436 0.849028
2.28507 0.889899
2.26761 0.920194
2.34147 0.756821
2.32007 0.821802
2.27886 0.87132
2.33022 0.776728
2.29194 0.893246
2.25242 0.978697
2.29805 0.881406
2.27709 0.893695
2.30697 0.812592
2.29642 0.841375
2.2807 0.848245
2.21704 0.962675
2.21554 0.930158
2.19679 0.940137
2.22935 0.82387
2.15404 0.963652
2.14803 0.960355
2.12131 0.98779
2.17073 0.818526
2.16253 0.775859
2.14532 0.791931
2.12037 0.850794
2.16841 0.770678
2.16234 0.809227
2.17316 0.806127
2.15713 0.869243
2.18587 0.815601
2.14389 0.946776
2.18529 0.884674
2.15949 0.946488
2.15965 0.986222
2.15563 1.0179
2.17697 1.00946
2.21064 0.960783
2.1759 1.03237
2.17099 1.024
2.18531 1.02397
2.19671 0.993485
2.16578 1.03318
2.16678 0.983519
2.13905 1.01382
2.11728 1.07091
2.07347 1.17435
2.15313 1.08913
2.11349 1.18462
2.0908 1.22093
2.1044 1.19433
2.08444 1.17828
2.08076 1.11497
2.044 1.09906
2.03274 1.04005
2.01784 0.974744
1.99199 0.995071
1.98835 0.980571
1.95991 1.02244
1.94086 1.04365
1.87567 1.12653
1.90879 1.11785
1.98283 1.06576
2.02899 1.02811
1.97237 1.17071
2.10149 1.02941
2.10323 1.07239
2.08099 1.12199
2.10376 1.10671
2.11157 1.10971
2.08494 1.14923
2.07917 1.09686
2.06399 1.03303
2.02057 1.01518
2.05353 0.912019
2.02989 0.915617
1.98677 0.947985
1.97949 0.916987
1.90479 1.00119
1.90711 0.948301
1.90164 0.938349
1.90749 0.961062
1.95714 0.877309
1.9285 0.913778
1.92126 0.930601
1.91825 0.94219
1.94972 0.902941
1.96024 0.916962
1.95733 0.944201
1.97144 0.921032
1.98215 0.926501
2.00674 0.898321
1.99966 0.922174
1.94003 1.05378
2.03235 0.941529
2.028 0.944594
2.03568 0.909248
1.99141 0.954041
1.985 0.920415
1.96347 0.913288
1.92927 0.931
1.92138 0.908468
1.89576 0.943357
1.8886 0.971962
1.91084 0.943173
1.88656 0.97283
1.93069 0.864017
1.92119 0.880054
1.93264 0.855378
1.94071 0.832726
1.95903 0.825504
2.00592 0.782328
1.93953 0.920633
1.93274 0.924567
1.94044 0.877068
1.96623 0.832654
1.98218 0.831048
1.94533 0.912624
1.98837 0.866973
1.96043 0.922414
1.94801 0.967937
1.97239 0.92511
1.93458 0.990056
1.9528 0.962122
1.94799 0.990422
1.97325 0.986907
1.97989 1.05384
2.00747 1.06598
1.95311 1.18879
2.05175 1.04222
2.06957 1.0254
2.09317 0.997271
2.10456 0.927985
2.04416 0.973837
2.01286 0.996099
2.0397 0.93131
2.0042 1.00839
1.99661 1.04724
2.03291 1.00065
2.03218 1.04321
2.02883 1.10963
2.1271 1.00768
2.14266 1.03773
2.11184 1.11638
2.16851 0.981772
2.07124 1.12237
2.09136 1.07194
2.05512 1.17505
2.12335 1.12014
2.13121 1.17688
2.11069 1.2185
2.14141 1.13433
2.11298 1.11178
2.04203 1.19039
2.14846 1.00716
2.12731 1.04117
2.08209 1.06497
2.01559 1.07732
2.02834 0.938388
2.01476 0.886449
1.92721 0.934777
1.84736 1.00185
1.90337 0.86063
1.90987 0.868519
1.91271 0.920702
1.94175 0.916181
1.94825 0.941015
1.9511 0.968774
1.93486 1.04445
1.90776 1.10814
1.93369 1.05498
1.92743 1.04262
1.93966 0.999652
1.97525 0.88252
1.93298 0.944488
1.97538 0.868561
1.9892 0.878478
2.03367 0.778604
1.99843 0.817166
1.97983 0.871342
2.00427 0.810088
2.02133 0.773325
2.0299 0.784837
2.01064 0.84285
2.02709 0.814739
1.99692 0.885758
2.05213 0.822345
2.06846 0.838532
2.062 0.861593
2.03497 0.930651
2.01207 0.964409
1.98395 1.00118
2.00401 0.944722
1.94991 1.05606
1.99361 0.960266
1.96838 0.99983
2.02035 0.890544
2.00533 0.924032
2.02041 0.916037
1.97098 0.999329
1.98889 0.946351
1.97554 0.94476
1.96868 0.930424
1.88794 1.04087
1.91223 0.998478
1.91376 1.00717
1.96956 0.938527
1.95175 0.984085
1.96581 0.922467
1.92512 0.966443
1.93734 0.945292
1.95296 0.92903
2.02184 0.823912
1.99977 0.870259
1.93985 0.949417
1.94381 0.906999
1.90573 0.945281
1.87871 0.951771
1.88076 0.909431
1.82486 0.996237
1.8946 0.846677
1.88028 0.881081
1.93267 0.798323
1.86873 0.97987
1.82792 1.07749
1.87402 1.02141
1.90694 0.984412
1.88149 1.02245
1.85082 1.09005
1.87831 1.0561
1.91438 0.991263
1.87013 1.04443
1.86614 1.04155
1.85265 1.06291
1.89955 0.981608
1.83305 1.06112
1.90917 0.919215
1.92082 0.892455
1.90803 0.936846
1.91591 0.935605
1.95217 0.852368
1.92899 0.900452
1.95346 0.828158
1.91539 0.861852
1.91815 0.841666
1.91934 0.837162
1.95916 0.804173
2.0007 0.757777
1.95411 0.891787
1.94893 0.970435
2.03093 0.904322
1.95618 1.06649
1.98084 1.05629
1.96488 1.10246
1.94527 1.16512
1.97285 1.15181
1.92023 1.27715
1.98953 1.21553
2.03025 1.17278
2.01497 1.17354
2.08087 1.05266
2.13859 0.957333
2.09898 1.00377
2.06869 1.00021
2.07467 0.937008
2.02353 0.984848
2.00812 0.968879
2.00535 0.966954
2.00494 0.980602
2.03654 0.939977
2.09076 0.868519
2.03114 0.987807
2.02086 1.00901
2.04418 0.97108
2.08429 0.922899
2.04984 0.980195
2.05345 0.979207
2.07284 0.969142
2.08222 0.958482
2.00134 1.11131
2.06375 0.999155
1.95218 1.13219
1.94316 1.09414
2.00012 0.967806
1.98864 0.95162
1.95696 0.991373
1.95489 0.966954
1.95755 0.978198
1.98739 0.905626
1.93509 0.976951
1.95599 0.915153
1.97003 0.848704
1.97053 0.839489
1.97392 0.857335
1.97993 0.90414
2.003 0.928406
1.97976 0.979599
2.02308 0.883908
1.99748 0.879132
2.00523 0.80611
1.97897 0.85266
1.98152 0.829287
1.96949 0.831088
1.96251 0.837429
1.96722 0.848976
1.95953 0.880507
1.96651 0.914003
2.04228 0.865267
2.10395 0.837546
2.11363 0.873936
2.1131 0.927476
2.12345 0.889189
2.09676 0.916321
2.11827 0.824584
2.12338 0.801217
2.08764 0.801005
2.08015 0.753629
2.00732 0.848622
1.99337 0.866473
2.0372 0.762323
2.03692 0.740791
1.99536 0.869518
2.00908 0.872762
2.07605 0.787097
2.01302 0.904688
2.05459 0.811021
1.99089 0.906927
2.0475 0.801733
2.06657 0.775619
2.05694 0.839797
2.09535 0.750806
2.01041 0.899422
2.01182 0.850805
1.99562 0.89346
2.08654 0.621802
2.03974 0.705464
2.03364 0.711987
2.02689 0.728301
2.02043 0.729919
1.99699 0.822339
1.98737 0.908255
2.06137 0.83547
2.07221 0.878606
2.07554 0.927197
2.1002 0.847387
2.0537 0.940161
1.99629 1.02161
1.96686 1.08358
2.08175 0.886086
2.09655 0.903034
2.0809 0.970569
2.09013 0.954971
2.07097 0.978907
2.0783 0.950638
2.11442 0.876227
2.15072 0.818999
2.12475 0.878304
2.09564 0.953577
2.12012 0.913088
2.12924 0.871489
2.07423 0.978356
2.05392 0.979996
2.00833 1.0022
1.95994 1.06546
2.0136 0.9769
1.99583 1.05212
2.00465 1.07674
2.03002 1.04619
1.95788 1.15256
1.96333 1.07459
1.90214 1.11584
1.96612 0.999245
2.00982 0.90431
1.97786 0.941544
1.94445 0.968704
1.95652 0.878744
1.88215 0.942304
1.82702 0.982287
1.85241 0.966695
1.86656 0.960161
1.85053 0.992878
1.83131 1.03401
1.89552 0.910002
1.84349 1.02011
1.87491 1.00282
1.9091 0.959009
1.90195 0.940496
1.89722 0.87193
1.85331 0.897567
1.80883 0.918512
1.80892 0.877514
1.77545 0.922666
1.75487 0.934892
1.71837 0.981081
1.75302 0.932658
1.77864 0.947905
1.8209 0.911854
1.83436 0.90758
1.79666 0.941606
1.82887 0.882299
1.80847 0.863015
1.81586 0.785503
1.73802 0.857431
1.76194 0.832616
1.75213 0.895576
1.84627 0.772724
1.85053 0.84515
1.82773 0.899022
1.85096 0.84608
1.84906 0.875512
1.87142 0.8294
1.88353 0.800102
1.78971 0.960209
1.81872 0.89848
1.84235 0.87758
1.8194 0.947269
1.79675 1.00278
1.86844 0.930886
1.8786 0.923017
1.89254 0.888279
1.87872 0.889879
1.83402 0.960085
1.84732 0.925309
1.84634 0.979749
1.81302 1.05184
1.84324 1.01668
1.82922 1.04474
1.76098 1.12967
1.85412 0.978139
1.84104 0.988785
1.78588 1.06121
1.81663 1.00372
1.84446 0.957252
1.7515 1.14065
1.81094 1.06063
1.86708 0.990564
1.82004 1.09135
1.86097 1.00474
1.87757 0.929079
1.82648 0.98263
1.82793 0.975488
1.78204 1.05631
1.80125 1.02691
1.8125 1.02483
1.82804 1.02952
1.82829 1.01839
1.78002 1.08043
1.75955 1.12909
1.78432 1.13156
1.79262 1.14409
1.82702 1.0809
1.85427 1.02684
1.88848 0.956176
1.82933 1.03383
1.82299 1.05216
1.8307 0.999595
1.77998 1.07263
1.87281 0.961723
1.84449 1.02022
1.81276 1.051
1.79179 1.0305
1.85716 0.893449
1.85357 0.884998
1.83185 0.856156
1.76979 0.959861
1.77105 0.978776
1.81433 0.953337
1.78269 0.979865
1.81731 0.876778
1.73411 0.982983
1.80881 0.826522
1.83448 0.778602
1.79248 0.862636
1.81601 0.79607
1.81599 0.78809
1.76003 0.922493
1.78772 0.924184
1.84434 0.886471
1.84124 0.922747
1.80619 0.971314
1.80458 0.971294
1.82996 0.901636
1.78894 0.95168
1.79174 0.947325
1.81122 0.945149
1.82727 0.956558
1.8039 0.997272
1.79077 0.984874
1.75651 1.00299
1.73389 1.03036
1.75566 1.03575
1.7898 1.03454
1.82782 1.02035
1.83761 1.00534
1.81098 1.06303
1.86298 0.979945
1.85278 1.00286
1.90249 0.931158
1.89996 0.8979
1.92608 0.831932
1.83327 0.993542
1.85014 0.998284
1.91632 0.889359
1.83794 1.04459
1.87785 0.987242
1.86128 1.01069
1.90993 0.959338
1.88036 1.00662
1.92083 0.930691
1.90908 0.913221
1.85147 1.02014
1.89075 0.962756
1.93176 0.934376
1.92104 0.966984
1.90968 0.995608
1.9305 0.997623
1.93421 1.01053
1.98935 0.927392
1.99968 0.92026
1.97839 0.967795
2.00184 0.937477
2.03715 0.863461
2.01432 0.900574
2.00556 0.861173
1.96724 0.883845
1.97438 0.869316
1.9681 0.871885
1.97203 0.869409
1.93365 0.930716
1.95945 0.836543
1.95366 0.850921
1.99524 0.793964
1.99952 0.823278
2.02606 0.849489
2.01047 0.892611
2.02252 0.8662
2.01847 0.802377
1.95274 0.900122
1.948 0.859722
1.951 0.843875
1.94274 0.854992
1.90427 0.907972
1.94801 0.814083
1.96384 0.79389
1.96454 0.847646
1.96534 0.912803
2.01465 0.84549
1.96951 0.969345
1.99303 0.913399
1.99832 0.858813
1.9621 0.8866
1.98521 0.822441
1.9638 0.910531
1.99146 0.894821
1.95315 1.00365
2.02518 0.912248
1.98342 1.03278
2.04565 0.911151
1.99771 0.990272
1.96172 1.04856
1.997 0.997525
2.03873 0.944448
2.02381 0.981955
1.99404 0.995638
2.01141 0.934352
2.05145 0.88686
2.08801 0.819362
2.07329 0.846981
1.97164 1.03166
2.05592 0.918828
2.04956 0.958159
2.01805 1.00953
1.97046 1.08742
2.02418 0.945867
2.02316 0.882937
1.98922 0.919256
2.00725 0.870153
1.97804 0.846235
1.96094 0.812395
1.95067 0.77202
1.91201 0.893495
1.95224 0.884545
1.97949 0.881556
1.9776 0.896781
1.92919 1.03712
1.98923 0.972031
1.98893 0.999019
2.01099 0.93476
1.97084 0.948325
1.9634 0.894917
1.98153 0.859665
1.95781 0.915463
1.9834 0.906696
1.9365 1.02626
2.00303 0.907551
1.93064 1.03293
1.94812 1.01707
1.90477 1.10679
1.93957 1.09197
1.91038 1.13132
1.89784 1.14188
1.94122 1.07619
1.95676 1.08702
1.98233 1.09199
2.03055 0.993882
1.9593 1.08514
1.96932 1.04547
1.98357 1.00387
1.91859 1.1098
1.91987 1.07446
1.95231 1.00416
1.93251 1.05205
1.94726 0.979597
1.92616 0.973223
1.88268 1.02191
1.90024 0.996325
1.8379 1.08428
1.83291 1.10192
1.93673 0.953064
1.94829 0.956631
1.91393 1.03023
1.92853 1.0215
1.96661 0.952516
1.99425 0.875783
1.99101 0.881587
1.97789 0.905067
1.99144 0.903595
1.96744 0.956145
2.02226 0.870665
1.98697 0.957097
1.98353 0.974399
1.98537 0.949997
1.9506 1.00715
1.98676 0.932759
1.9476 1.00159
1.96248 0.950115
2.01643 0.862198
2.00869 0.84449
1.94267 0.980099
1.9938 0.95
2.04477 0.909756
2.04916 0.912233
2.03086 0.960798
2.07181 0.95801
2.0836 0.976867
2.09281 0.993703
2.12385 0.939416
2.07986 1.01768
2.09548 0.980918
2.15922 0.854995
2.09933 0.986134
2.13189 0.932209
2.11514 0.984356
2.14208 0.97731
2.13608 0.980614
2.1219 0.977572
2.11442 0.992793
2.07027 1.08973
2.16388 1.00509
2.21374 0.970421
2.21651 0.987551
2.1983 0.981381
2.18968 0.904699
2.16945 0.934452
2.25163 0.797929
2.19241 0.947402
2.25056 0.814315
2.2025 0.953413
2.19425 0.985769
2.21853 0.963701
2.26494 0.876641
2.26473 0.890187
2.19399 1.02647
2.21683 1.00416
2.24197 0.965108
2.23408 0.926441
2.18243 1.01004
2.19075 0.977836
2.24005 0.869352
2.23491 0.869843
2.15565 1.00959
2.21427 0.801052
2.15891 0.928148
2.2142 0.776837
2.20428 0.837621
2.21319 0.782204
2.18588 0.762382
2.12265 0.837894
2.12768 0.8098
2.15582 0.780669
2.15503 0.833852
2.17547 0.877889
2.17155 0.923282
2.19204 0.891641
2.19046 0.926
2.17546 0.948019
2.1865 0.893021
2.13322 0.964959
2.15989 0.905312
2.15884 0.922624
2.12166 0.982763
2.09455 1.04175
2.13363 0.973699
2.14223 0.94625
2.08625 1.08852
2.13199 1.07118
2.23385 0.895526
2.19839 1.01909
2.19216 1.03597
2.17082 1.07457
2.16846 1.10543
2.18249 1.12926
2.17835 1.13356
2.17373 1.11511
2.16191 1.07764
2.19728 0.929634
2.16173 0.961531
2.142 0.966714
2.12498 0.996104
2.0859 1.07332
2.10973 1.08535
2.17953 0.966944
2.09938 1.14302
2.1657 1.0743
2.19971 1.06438
2.21114 1.07515
2.23518 1.08858
2.28422 1.05589
2.237 1.15823
2.20395 1.20259
2.12397 1.28046
2.17354 1.18292
2.15323 1.19285
2.19344 1.16197
2.22249 1.16002
2.22451 1.16096
2.27053 1.02276
2.19338 1.09433
2.18065 1.03807
2.21439 0.904444
2.16171 0.994346
2.12407 1.023
2.11187 0.980583
2.10316 0.971867
2.11747 0.946513
2.12185 0.928051
2.10302 1.03056
2.1704 0.911364
2.1705 0.941646
2.22058 0.913214
2.28706 0.85054
2.26142 0.947801
2.26046 0.931994
2.23249 0.97375
2.30227 0.832259
2.25522 0.963082
2.24012 0.983608
2.24181 1.00372
2.26807 1.01328
2.30359 0.981587
2.33737 0.892416
2.27457 1.01055
2.28919 0.976552
2.24836 1.04867
2.24842 1.03129
2.32858 0.908938
2.29321 1.0488
2.26256 1.13429
2.32426 1.06702
2.24854 1.19399
2.29287 1.11146
2.38029 0.981136
2.4315 0.935433
2.47754 0.85081
2.44238 0.893255
2.39986 0.972361
2.33546 1.06013
2.33153 1.03793
2.34823 0.979992
2.27756 1.08517
2.28889 1.02586
2.28857 1.05615
2.37116 0.912302
2.32406 1.04513
2.35604 1.01553
2.34634 1.06459
2.42283 0.942348
2.36292 1.03439
2.26828 1.19061
2.37929 0.98169
2.36835 1.06556
2.38926 1.12552
2.42479 1.11328
2.40426 1.12521
2.44252 1.0075
2.38197 1.0779
2.3826 1.08316
2.44252 0.938322
2.40284 0.992102
2.39221 0.963976
2.38692 0.966044
2.44268 0.807806
2.40537 0.825681
2.34269 0.95459
2.39536 0.845572
2.40789 0.825419
2.40659 0.88698
2.40653 0.866895
2.37766 0.878804
2.37015 0.887576
2.36344 0.938719
2.4126 0.858381
2.39789 0.945215
2.37445 0.978757
2.42586 0.831407
2.43215 0.750967
2.36828 0.867659
2.34098 0.878757
2.36881 0.813344
2.38159 0.738429
2.32821 0.836324
2.31146 0.812643
2.30501 0.815608
2.33895 0.760888
2.33165 0.810019
2.36882 0.769196
2.32369 0.926325
2.35663 0.870343
2.35882 0.844319
2.31585 0.953447
2.34622 0.946013
2.36092 1.00387
2.38517 0.973819
2.38262 1.00481
2.42092 0.965312
2.46636 0.907888
2.45969 0.922162
2.47038 0.790045
2.3404 0.982251
2.39073 0.842539
2.40411 0.786811
2.41106 0.729987
2.37951 0.786484
2.38059 0.754116
2.40796 0.691304
2.33437 0.89605
2.38343 0.747235
2.39541 0.701155
2.38141 0.722998
2.3242 0.866242
2.31232 0.929018
2.34592 0.883976
2.39016 0.794647
2.33151 0.948142
2.31891 0.957248
2.34717 0.895314
2.37913 0.839
2.39409 0.822905
2.33769 0.906314
2.29261 0.953321
2.33469 0.805228
2.32659 0.817184
2.33398 0.806964
2.25097 0.995581
2.30476 0.905927
2.31046 0.926935
2.3572 0.909173
2.38119 0.887732
2.33543 0.993463
2.37741 0.888643
2.39444 0.848883
2.32486 0.980241
2.37885 0.849495
2.35451 0.878154
2.32027 0.912868
2.33565 0.826331
2.32352 0.769316
2.28287 0.774968
2.21629 0.859686
2.28228 0.695515
2.24464 0.750094
2.27295 0.674244
2.26735 0.7072
2.23988 0.7992
2.2934 0.662515
2.21312 0.854043
2.30853 0.660683
2.27484 0.777763
2.25348 0.807719
2.26331 0.778589
2.25108 0.827663
2.26167 0.800903
2.30875 0.680792
2.25549 0.837159
2.29364 0.810172
2.23989 0.973734
2.29228 0.860947
2.30582 0.807981
2.28264 0.86618
2.29341 0.883861
2.32731 0.792932
2.32919 0.789162
2.29605 0.830117
2.27329 0.849219
2.21288 0.974565
2.26321 0.824206
2.26505 0.779489
2.23046 0.859902
2.28559 0.750173
2.23668 0.861664
2.24959 0.770001
2.24329 0.748974
2.23721 0.77905
2.25933 0.739984
2.22637 0.810146
2.2236 0.826847
2.25565 0.751744
2.24701 0.790496
2.23822 0.826153
2.2077 0.913013
2.26778 0.819083
2.25053 0.860487
2.20956 0.997107
2.22844 1.02574
2.33273 0.873504
2.35243 0.89848
2.28108 1.01791
2.357 0.831799
2.33552 0.853799
2.34721 0.827122
2.3721 0.747793
2.36692 0.758349
2.34933 0.838086
2.37313 0.855888
2.4182 0.770596
2.39815 0.854342
2.3607 0.933033
2.42444 0.809853
2.39619 0.937366
2.32739 1.10883
2.41296 0.999978
2.40314 1.01537
2.37727 1.04966
2.38075 1.03422
2.36377 1.00998
2.40646 0.846841
2.40117 0.787759
2.37557 0.836025
2.35033 0.924779
2.33906 0.944984
2.36888 0.869629
2.36346 0.841452
2.40174 0.682824
2.33636 0.79341
2.30663 0.779062
2.29802 0.778968
2.34907 0.663428
2.35003 0.665562
2.36665 0.615082
2.36293 0.621192
2.30142 0.773788
2.30925 0.743023
2.297 0.732133
2.3245 0.616493
2.25641 0.788982
2.27408 0.723136
2.2596 0.769588
2.26039 0.802818
2.26734 0.806851
2.24052 0.882395
2.30776 0.762717
2.30119 0.835785
2.28791 0.950284
2.34861 0.882982
2.298 1.01746
2.35894 0.958287
2.36807 0.982064
2.33093 1.04249
2.26495 1.11096
2.27462 1.03322
2.30391 0.95985
2.25455 1.02584
2.22324 1.0461
2.21149 1.04673
2.17259 1.08152
2.21604 0.960686
2.22727 0.905143
2.23152 0.884631
2.17355 0.962622
2.16632 0.990179
2.19724 0.913463
2.2058 0.90517
2.19818 0.950443
2.20326 0.966732
2.17637 1.01542
2.19558 0.972581
2.19555 0.935914
2.17769 0.940205
2.13643 1.02256
2.18862 0.950781
2.24142 0.895912
2.25061 0.925892
2.22927 0.960255
2.22266 0.915325
2.20498 0.890769
2.23289 0.77895
2.18702 0.905617
2.16305 0.987468
2.22002 0.881269
2.20988 0.947891
2.15637 1.08095
2.18444 1.02043
2.23774 0.872752
2.1579 0.943705
2.11093 0.962577
2.02663 1.09153
2.05859 1.01823
2.09424 0.96663
2.1717 0.817217
2.10725 0.971946
2.09937 0.950826
2.10606 0.904025
2.09437 0.880393
2.11096 0.81614
2.093 0.876023
2.10421 0.904838
2.13042 0.865861
2.1067 0.933863
2.09971 0.962482
2.10032 0.943904
2.1357 0.858477
2.08224 0.937952
2.13251 0.789445
1.99352 1.03986
2.07516 0.866129
2.06989 0.918502
2.05031 1.00909
2.03432 1.07104
2.06334 1.04806
2.15077 0.892668
2.13345 0.921122
2.15898 0.768917
2.06177 0.954399
2.07392 0.925578
2.0934 0.87596
2.05938 0.956086
2.06967 0.938934
2.06499 0.962542
2.05745 0.935459
2.01902 0.95081
1.96947 0.992189
2.01533 0.885437
2.02445 0.884168
2.05558 0.840542
2.0018 0.965884
2.0524 0.882515
2.01486 0.988621
2.03406 0.932005
2.00845 0.960979
2.00177 0.911971
1.9615 0.957781
1.9334 0.969911
1.92132 0.981481
1.93883 0.945693
1.96534 0.922785
1.94912 0.977731
1.94378 1.00557
1.99456 0.953708
2.02995 0.884274
2.00707 0.889289
2.02744 0.800177
2.02709 0.786695
1.95021 0.949462
1.94552 0.962533
1.99595 0.868519
1.9889 0.848263
2.00278 0.832722
1.98839 0.922234
2.00196 0.896613
1.99278 0.898201
1.97701 0.913286
1.95477 1.02308
2.06035 0.888012
2.00706 1.06117
1.97151 1.12612
2.04743 1.0058
2.03065 1.04688
2.03633 1.05703
2.03989 1.09247
2.05989 1.06167
2.10134 0.952324
1.98655 1.08249
2.04144 0.920871
2.03766 0.890764
1.99219 0.961018
1.97468 0.943865
2.00025 0.894898
2.02905 0.864419
2.04047 0.906742
2.03744 0.960511
2.04494 0.981121
2.06912 0.969579
2.05571 0.947571
2.06775 0.887626
2.10099 0.856602
2.0843 0.918728
2.06808 0.909502
2.05385 0.887275
2.01871 0.918177
1.97834 1.00332
2.0715 0.854385
2.00222 0.994745
2.01852 0.949088
1.98231 1.02586
2.0435 0.934317
2.07831 0.863039
2.02961 1.00543
2.04201 0.971135
2.08182 0.893093
2.10176 0.847093
2.02436 1.00004
2.07243 0.867154
2.03942 0.900465
2.01172 0.913109
2.02929 0.914172
2.051 0.89136
2.05532 0.88775
2.05426 0.874513
2.04811 0.832109
2.02126 0.900071
2.01199 0.915019
2.00658 0.931945
2.03405 0.848584
1.9697 0.916115
1.97225 0.804522
1.9302 0.856066
1.95117 0.766192
1.9385 0.7692
1.88868 0.854241
1.88799 0.810244
1.85024 0.929841
1.91066 0.82898
1.84465 0.950429
1.85238 1.00014
1.9299 0.947395
1.95482 0.948458
1.93285 1.0296
1.98605 0.946221
1.92478 1.01564
1.90478 0.981378
1.83131 1.0684
1.84297 1.01916
1.86598 0.942668
1.81354 1.03782
1.79754 1.0701
1.89323 0.888519
1.8969 0.856693
1.86923 0.911486
1.83762 0.973411
1.88226 0.872163
1.86355 0.931436
1.87457 0.910751
1.87678 0.894995
1.88974 0.875109
1.92266 0.831765
1.87065 0.94416
1.89257 0.881426
1.88228 0.865793
1.85432 0.898076
1.82229 0.939465
1.83072 0.886722
1.82562 0.892057
1.82703 0.945838
1.81171 1.01656
1.88471 0.924472
1.85982 1.0038
1.8327 1.05463
1.80805 1.08419
1.78496 1.09263
1.80358 1.08871
1.89048 0.986027
1.84673 1.05319
1.84984 1.02982
1.88678 0.940976
1.8579 0.967766
1.81199 1.02781
1.84722 0.966333
1.8871 0.898113
1.87912 0.937613
1.92743 0.842546
1.84565 0.952059
1.82072 0.962002
1.83681 0.924881
1.86717 0.878227
1.84891 0.93526
1.90285 0.825924
1.86711 0.870862
1.88241 0.803603
1.87219 0.824262
1.88937 0.81814
1.90234 0.780338
1.88278 0.829594
1.85221 0.874429
1.78365 0.991618
1.85492 0.913219
1.85516 0.965897
1.88182 0.937737
1.86683 0.996139
1.87084 0.981442
1.91482 0.861194
1.86856 0.924831
1.92452 0.805034
1.90843 0.888195
1.91613 0.957237
1.95355 0.908761
1.92017 0.952772
1.88155 0.9838
1.866 0.955247
1.83169 0.988185
1.86915 0.93484
1.9131 0.890646
1.90284 0.969685
1.88763 0.996205
1.897 0.944179
1.94273 0.778264
1.87281 0.941314
1.86764 0.962497
1.88998 0.905221
1.84484 1.01874
1.87722 0.969062
1.89451 0.924702
1.84537 1.0293
1.8452 1.05781
1.81435 1.08656
1.83525 0.95492
1.81549 0.920376
1.80416 0.919983
1.81848 0.91033
1.84833 0.862429
1.85445 0.846355
1.77572 0.996417
1.82166 0.917365
1.84717 0.901043
1.78911 1.01525
1.82406 0.922022
1.76351 0.981089
1.77701 0.943505
1.81466 0.877594
1.77465 0.977721
1.72205 1.07498
1.75632 1.01987
1.7472 1.06136
1.68493 1.16652
1.76082 1.07358
1.74493 1.10628
1.69623 1.20471
1.77708 1.07433
1.73729 1.14746
1.73375 1.11101
1.78917 0.977849
1.78845 0.935072
1.80463 0.912112
1.76294 1.01621
1.81023 0.948458
1.84152 0.833065
1.75564 0.937411
1.74407 0.887224
1.71528 0.920512
1.744 0.91688
1.73075 1.00312
1.7345 0.993701
1.80395 0.886149
1.76273 1.00068
1.7697 0.972041
1.69521 1.11777
1.69848 1.10211
1.66882 1.14115
1.67434 1.15167
1.71972 1.06594
1.68654 1.10149
1.74305 0.988276
1.7375 0.989005
1.7554 0.922872
1.69123 1.04391
1.65048 1.09406
1.70449 1.00241
1.71116 0.979075
1.73436 0.922544
1.69419 0.973162
1.76018 0.840592
1.75932 0.849266
1.70627 0.943028
1.6901 0.975948
1.73498 0.912635
1.76282 0.900794
1.70977 1.01332
1.67873 1.05181
1.7236 1.00629
1.77325 0.965887
1.797 0.971489
1.76008 1.04256
1.75551 1.02893
1.6707 1.0952
1.68083 1.00861
1.64537 1.01911
1.6711 1.00456
1.65074 1.08258
1.68121 1.04671
1.62586 1.15012
1.71121 1.02812
1.7303 0.999925
1.70836 1.00616
1.66906 1.0359
1.69127 1.0161
1.72431 1.00463
1.81437 0.877495
1.7339 1.02888
1.75746 0.991469
1.78716 0.921901
1.75524 0.950207
1.75204 0.958371
1.8025 0.844296
1.79336 0.873305
1.81799 0.86065
1.8343 0.815641
1.77695 0.901011
1.86139 0.721427
1.83097 0.770865
1.79635 0.755603
1.76046 0.817565
1.79658 0.716323
1.7388 0.841951
1.79719 0.78599
1.8055 0.788003
1.78758 0.813986
1.80087 0.817805
1.76557 0.922996
1.81819 0.844284
1.87294 0.776634
1.85427 0.825607
1.84606 0.846546
1.82357 0.889574
1.85101 0.838489
1.87536 0.75195
1.82287 0.817544
1.80705 0.757027
1.78278 0.802104
1.827 0.69038
1.83064 0.674217
1.77214 0.757748
1.79291 0.705988
1.7865 0.750205
1.81553 0.743666
1.84512 0.77319
1.87855 0.757068
1.7495 0.990264
1.83207 0.847774
1.82162 0.864546
1.87332 0.756319
1.83088 0.852558
1.84392 0.892898
1.8991 0.850246
1.82825 0.997122
1.85856 0.897203
1.83293 0.915705
1.82983 0.917491
1.82955 0.919364
1.879 0.847658
1.85031 0.927049
1.84357 0.914989
1.84932 0.90953
1.86124 0.921715
1.87201 0.926527
1.85215 0.982537
1.85863 0.981834
1.88888 0.90661
1.86666 0.914344
1.83174 0.97776
1.79821 1.01995
1.75678 1.04818
1.77498 0.983544
1.81774 0.914338
1.83647 0.906138
1.83444 0.959939
1.88212 0.91014
1.87796 0.954669
1.84341 1.05993
1.9108 0.976404
1.91434 0.984494
1.86683 1.03537
1.90784 0.965484
1.88232 0.987366
1.86045 0.988689
1.87527 0.945945
1.84682 0.937967
1.84006 0.918452
1.85776 0.876302
1.84287 0.914784
1.86381 0.908436
1.87186 0.9339
1.88968 0.937014
1.872 0.958967
1.84406 0.980185
1.81182 1.00668
1.84107 0.953089
1.83584 0.989994
1.88756 0.910214
1.86604 0.944082
1.87531 0.958482
1.93452 0.877436
1.88858 0.984634
1.88745 0.973163
1.88813 0.941761
1.80264 1.04153
1.81247 1.02171
1.87173 0.923878
1.85462 0.961002
1.81126 1.03659
1.8469 0.959646
1.87499 0.903539
1.80359 1.04343
1.81413 1.02198
1.79898 1.06722
1.78278 1.09965
1.79332 1.0807
1.83769 0.995784
1.81956 1.02205
1.81468 1.01338
1.77143 1.08631
1.82186 0.999119
1.75693 1.07648
1.79446 1.01164
1.81392 0.962957
1.77518 1.01814
1.845 0.928585
1.84229 0.985628
1.82161 0.973939
1.84142 0.881172
1.80789 0.923781
1.79333 0.956965
1.86164 0.917154
1.82104 1.04848
1.81301 1.08702
1.90302 0.992142
1.89764 1.02473
1.87906 1.03053
1.9562 0.86161
1.8748 0.971483
1.89004 0.966157
1.91054 0.904864
1.91739 0.853765
1.86892 0.908895
1.84067 0.932872
1.84488 0.886811
1.84848 0.862384
1.9049 0.731716
1.86784 0.818842
1.88924 0.805059
1.87841 0.847647
1.91026 0.813443
1.93813 0.806372
1.96716 0.784061
1.96258 0.900551
1.96953 0.958525
1.97875 0.950401
1.89861 1.06843
1.93387 0.979255
1.87441 1.07791
1.86628 1.07159
1.80548 1.15171
1.87856 1.03022
1.85874 1.0185
1.90415 0.940022
1.91312 0.953365
1.92131 0.943182
1.90993 0.962176
1.90405 0.919506
1.87613 0.917087
1.8601 0.905756
1.80114 0.947393
1.83204 0.831056
1.7798 0.85272
1.80715 0.794846
1.84026 0.782506
1.82588 0.869278
1.82431 0.92693
1.82086 0.984948
1.84483 0.9825
1.84073 1.00668
1.88636 0.928504
1.83083 0.994195
1.85924 0.906215
1.84764 0.894207
1.81304 0.950236
1.87133 0.846119
1.88005 0.865877
1.83916 0.945342
1.86329 0.89682
1.91253 0.820516
1.90065 0.795713
1.79635 0.912505
1.7627 0.968512
1.88943 0.801579
1.90098 0.836423
1.8956 0.876778
1.85329 0.954793
1.88291 0.909441
1.90293 0.882865
1.91034 0.908445
1.90437 0.922844
1.91949 0.83621
1.90852 0.857692
1.92013 0.858236
1.93575 0.793327
1.89813 0.848834
1.85995 0.914704
1.8958 0.780757
1.80803 0.955712
1.84097 0.934853
1.92023 0.87978
1.96192 0.816828
1.98956 0.768973
1.98862 0.763625
1.93347 0.83457
1.94383 0.820413
1.9099 0.841711
1.87096 0.876998
1.8692 0.86089
1.79708 0.970156
1.89378 0.822179
1.92909 0.797397
1.89901 0.86114
1.93982 0.816572
1.89493 0.943982
1.92144 0.867466
1.90442 0.892029
1.93554 0.824572
1.86241 0.947486
1.9238 0.846704
1.88842 0.940491
1.91551 0.865479
1.88083 0.858853
1.8356 0.910516
1.85876 0.848997
1.84306 0.889125
1.90725 0.813201
1.93581 0.781413
1.90581 0.863754
1.91251 0.811089
1.88456 0.8384
1.89638 0.821507
1.88536 0.878317
1.86414 0.947035
1.875 0.958892
1.91189 0.932875
1.91738 0.920411
1.91661 0.935542
1.89399 0.970883
1.87021 0.977188
1.90409 0.914428
1.95205 0.862418
1.96324 0.870243
1.9969 0.835118
1.89872 0.998703
1.94413 0.8964
1.90773 0.933358
1.89694 0.933548
1.90444 0.91974
1.87595 0.933157
1.83323 0.991142
1.85471 0.944239
1.81975 0.982872
1.82997 0.981785
1.85326 0.96985
1.82165 1.04246
1.85117 1.03263
1.81601 1.09424
1.90189 0.975245
1.88399 0.99295
1.8691 1.04023
1.85981 1.07001
1.912 0.989628
1.81299 1.1229
1.84477 1.06986
1.91286 0.941282
1.81257 1.07054
1.81193 1.08955
1.89136 0.963283
1.82757 1.05957
1.87712 0.972031
1.86443 0.968041
1.8472 0.994955
1.81134 1.08392
1.85158 1.04363
1.92798 0.930898
1.91425 0.940298
1.84814 1.02963
1.81805 1.05374
1.91208 0.937092
1.90349 0.947279
1.86878 0.98118
1.83267 1.03264
1.81884 1.07201
1.91303 0.942634
1.91925 0.958082
1.92965 0.931736
1.91253 0.915229
1.86032 0.932007
1.81144 0.990786
1.85098 0.916692
1.81697 0.985089
1.80525 1.04852
1.83907 1.00143
1.90729 0.851969
1.86898 0.880258
1.80772 0.902208
1.79803 0.873251
1.82218 0.805948
1.71873 1.00242
1.78506 0.905918
1.77215 0.925005
1.76846 0.942638
1.74828 0.989687
1.81071 0.934868
1.85033 0.881974
1.85663 0.885289
1.9012 0.795886
1.88999 0.827395
1.88394 0.842866
1.8618 0.861823
1.81798 0.888376
1.88602 0.749983
1.81834 0.877083
1.82387 0.869566
1.80938 0.866038
1.83079 0.746162
1.8196 0.727643
1.81691 0.768721
1.80704 0.825857
1.85199 0.792137
1.89323 0.728528
1.90753 0.742752
1.86776 0.862269
1.87412 0.868524
1.84892 0.898589
1.89855 0.821137
1.85139 0.91153
1.89275 0.815469
1.85984 0.863549
1.85283 0.860438
1.8282 0.872747
1.83776 0.798004
1.84791 0.788796
1.81302 0.879285
1.80391 0.919136
1.8156 0.904878
1.7808 0.932249
1.8387 0.803776
1.80808 0.865722
1.74356 0.996717
1.79254 0.957366
1.79311 0.973026
1.78408 1.05609
1.82619 1.06955
1.88687 1.0258
1.88086 1.09652
1.95173 1.0175
1.94256 1.02127
1.91689 1.04336
1.87303 1.05086
1.95157 0.8598
1.83662 1.00358
1.90784 0.833122
1.80912 0.973037
1.80819 0.978298
1.80256 1.0015
1.8596 0.932107
1.81101 1.0228
1.86734 0.977206
1.86779 0.97897
1.93296 0.878713
1.90243 0.933126
1.90485 0.919709
1.89667 0.892735
1.92074 0.837476
1.8719 0.932579
1.84866 0.978934
1.82934 1.00477
1.79402 1.02283
1.76558 1.04909
1.7507 1.05758
1.80053 0.944148
1.73496 1.02376
1.75783 0.979455
1.69401 1.07461
1.75639 0.98241
1.77608 0.987079
1.71799 1.06733
1.78878 0.953382
1.76684 1.01106
1.78886 0.994074
1.74484 1.02377
1.72919 1.02066
1.76395 0.926968
1.7997 0.852377
1.76071 0.97007
1.80921 0.861813
1.80169 0.896025
1.76458 0.961202
1.75814 0.961448
1.77244 0.949521
1.80263 0.893254
1.78899 0.936765
1.81056 0.937713
1.81412 0.964161
1.84918 0.8811
1.84207 0.911168
1.85926 0.893037
1.7675 1.04297
1.82674 0.910275
1.77485 0.98219
1.75957 1.00374
1.77387 0.974982
1.76026 1.04294
1.80017 1.01129
1.78353 1.05627
1.83711 1.01088
1.8637 0.977681
1.86773 0.916163
1.80036 0.964858
1.76287 0.986192
1.79647 0.868921
1.71287 0.976852
1.78182 0.834364
1.79361 0.824506
1.76702 0.883258
1.77523 0.863923
1.76573 0.873936
1.78276 0.815444
1.7741 0.851727
1.802 0.869352
1.79861 0.882466
1.81755 0.835779
1.81606 0.848174
1.79761 0.877068
1.83207 0.819341
1.78983 0.875224
1.80686 0.815742
1.81332 0.824264
1.76969 0.90669
1.73989 0.916854
1.7569 0.87161
1.77337 0.911011
1.8052 0.875513
1.78865 0.912604
1.79273 0.901199
1.8357 0.829606
1.84037 0.848691
1.83416 0.880424
1.76506 0.998158
1.8311 0.84586
1.81143 0.856117
1.74773 0.923043
1.69473 0.985931
1.76755 0.888792
1.79275 0.840704
1.7507 0.892328
1.78483 0.852776
1.74728 0.992527
1.74635 1.04601
1.82604 0.952532
1.79609 0.969321
1.78638 0.929706
1.78609 0.870051
1.78322 0.868927
1.76425 0.883332
1.81518 0.764663
1.73375 0.896493
1.71687 0.904836
1.71787 0.854536
1.69633 0.86508
1.71519 0.867116
1.76294 0.793517
1.74417 0.851864
1.75317 0.825737
1.72312 0.876159
1.72742 0.855692
1.746 0.854843
1.72921 0.918654
1.7276 0.951573
1.73987 0.973817
1.75037 0.960143
1.73718 1.01776
1.74412 1.02745
1.75495 1.0163
1.71811 1.06029
1.73161 1.04887
1.78234 1.03021
1.77056 1.06828
1.81953 1.00324
1.81375 1.02377
1.83809 0.942352
1.85143 0.86296
1.75913 1.00567
1.77705 0.962683
1.77039 0.932817
1.76985 0.912066
1.72286 0.97856
1.72296 0.953232
1.68135 1.04773
1.80242 0.896345
1.76345 1.02651
1.81554 1.01951
1.80964 1.05737
1.79104 1.1059
1.83229 1.04887
1.85053 1.04046
1.77222 1.17397
1.82272 1.11429
1.81021 1.10005
1.85309 1.00359
1.80226 1.07709
1.84909 1.02694
1.83692 1.08598
1.89431 0.999475
1.83604 1.05186
1.84772 0.970142
1.80158 1.00823
1.7628 1.04303
1.79869 0.954895
1.84351 0.84732
1.82385 0.891449
1.76784 0.987664
1.79948 0.906061
1.74225 0.972105
1.75176 0.925432
1.73719 0.946858
1.75641 0.9171
1.75135 0.902568
1.72322 0.960531
1.77409 0.968197
1.88144 0.878996
1.92388 0.860612
1.85357 1.04441
1.83878 1.08264
1.86671 1.0327
1.86249 1.03862
1.85438 1.0387
1.87141 1.00318
1.84477 1.06482
1.83226 1.10202
1.76932 1.19073
1.77809 1.12497
1.82357 1.01964
1.8029 1.05767
1.81109 1.02622
1.8322 0.956591
1.82299 0.941853
1.82799 0.920883
1.77243 0.977174
1.73741 0.983608
1.71257 1.00138
1.7659 0.926548
1.77867 0.898835
1.77415 0.884084
1.78574 0.854963
1.81416 0.845049
1.77064 0.962537
1.75965 0.965644
1.73893 1.00319
1.78527 0.949196
1.73984 1.03491
1.72957 1.0457
1.7526 1.03438
1.81352 0.964819
1.8049 0.975966
1.832 0.9224
1.7584 1.00749
1.73595 0.994267
1.74301 0.93563
1.74632 0.93603
1.72101 1.01232
1.7702 0.961524
1.80457 0.91571
1.81905 0.844322
1.732 0.951863
1.67583 0.99131
1.68638 0.964425
1.65005 1.00046
1.70426 0.891559
1.72689 0.85765
1.67608 0.986816
1.74037 0.929358
1.75485 0.961049
1.82172 0.855507
1.75863 0.971202
1.80943 0.875876
1.81138 0.878522
1.77572 0.938256
1.82176 0.77056
1.78027 0.81227
1.73347 0.87609
1.74043 0.8858
1.76454 0.894385
1.75484 0.943252
1.778 0.903007
1.78034 0.94113
1.798 0.91518
1.78307 0.934975
1.73423 1.03107
1.77926 0.948054
1.79689 0.931072
1.80263 0.909743
1.75991 0.981797
1.79988 0.89076
1.78574 0.885674
1.74298 0.919856
1.76031 0.886159
1.73266 0.952018
1.73272 0.940122
1.74906 0.876275
1.71621 0.895273
1.73353 0.858655
1.75091 0.854646
1.7413 0.869505
1.72543 0.900937
1.71955 0.941042
1.75182 0.916608
1.76888 0.925595
1.78669 0.939469
1.8073 0.868327
1.79305 0.922713
1.78898 0.968633
1.82387 0.938684
1.79298 0.986687
1.83751 0.897603
1.77434 0.987506
1.78783 0.940236
1.83606 0.827397
1.80945 0.866476
1.82096 0.814501
1.78218 0.855495
1.80149 0.775038
1.72335 0.885805
1.72923 0.880092
1.78712 0.830666
1.81031 0.781409
1.78128 0.863752
1.78041 0.864979
1.74806 0.95805
1.82368 0.844082
1.84287 0.841396
1.86208 0.835313
1.88838 0.766605
1.83218 0.890305
1.81105 0.889521
1.80124 0.89295
1.8006 0.875273
1.74459 0.932924
1.74063 0.90739
1.73082 0.891226
1.70657 0.908115
1.66844 0.969572
1.6914 0.939287
1.65653 0.996183
1.69295 0.946581
1.68722 0.975187
1.67453 1.01194
1.6619 1.02533
1.66773 1.03088
1.61167 1.08187
1.66115 0.962145
1.64392 0.969398
1.71998 0.865427
1.71429 0.872849
1.69157 0.907118
1.67421 0.869276
1.65922 0.814826
1.6399 0.804831
1.61084 0.819478
1.61358 0.823975
1.63909 0.812113
1.69666 0.714289
1.67358 0.77584
1.67102 0.805309
1.71238 0.792967
1.6881 0.911892
1.66236 0.982147
1.71115 0.949878
1.68318 1.03466
1.80794 0.870808
1.8093 0.895458
1.78613 0.948125
1.76395 0.996833
1.76687 0.944289
1.77863 0.883976
1.74416 0.894134
1.70077 0.921974
1.62363 1.00945
1.64138 0.957443
1.70198 0.857392
1.69137 0.920243
1.71659 0.908214
1.76445 0.853756
1.75586 0.818165
1.74812 0.779842
1.75405 0.720661
1.63707 0.943569
1.74346 0.754047
1.69253 0.867891
1.67628 0.900468
1.68368 0.901258
1.6556 0.974111
1.71356 0.892773
1.70584 0.911974
1.70012 0.913944
1.6506 0.993846
1.6581 0.976925
1.68822 0.902475
1.5851 1.04186
1.64076 0.902268
1.56554 0.98945
1.61094 0.917826
1.6365 0.945501
1.70355 0.883982
1.62117 0.985714
1.58518 1.03865
1.5909 1.01437
1.56907 1.03638
1.62058 0.972086
1.56994 1.08437
1.58786 1.08577
1.62307 1.03756
1.72279 0.863235
1.69629 0.933198
1.69598 0.931047
1.68727 0.924521
1.69418 0.891363
1.65954 0.948679
1.66108 0.906092
1.64552 0.871079
1.60702 0.941729
1.62549 0.923924
1.60436 0.980734
1.65092 0.925892
1.67268 0.907299
1.67437 0.902251
1.68046 0.909597
1.62773 1.01684
1.70891 0.874734
1.6522 0.978275
1.66934 0.950251
1.64181 0.994255
1.68703 0.889474
1.65957 0.940975
1.62772 1.0095
1.6349 0.982407
1.64778 0.936323
1.61241 0.988395
1.59682 1.00219
1.5689 1.04325
1.58555 1.03042
1.59765 1.03445
1.6744 0.942706
1.65854 1.00859
1.68164 0.967175
1.69645 0.936244
1.63346 0.986852
1.68455 0.866977
1.70393 0.82896
1.64978 0.987494
1.68867 0.98145
1.75553 0.908064
1.74125 0.938417
1.75444 0.875167
1.66627 1.01683
1.66722 1.00457
1.70182 0.968601
1.70118 0.951084
1.6979 0.962872
1.70649 0.930871
1.66836 0.953202
1.75646 0.747501
1.72417 0.794332
1.68861 0.888957
1.68232 0.919133
1.68697 0.86116
1.64107 0.895664
1.59646 0.945451
1.67368 0.846636
1.66251 0.931664
1.63089 0.994387
1.66186 0.92995
1.67351 0.925394
1.68984 0.931522
1.69866 0.958157
1.70135 0.946162
1.62169 1.06968
1.63663 1.00486
1.63244 0.96904
1.60661 1.01581
1.65011 0.984106
1.59819 1.07535
1.64134 0.974137
1.63636 0.961661
1.63677 0.937827
1.61853 0.959024
1.64151 0.900367
1.63439 0.877774
1.60396 0.925372
1.57626 0.951275
1.59697 0.872808
1.61279 0.821831
1.57037 0.934501
1.55447 1.00716
1.59403 0.96732
1.65886 0.875498
1.67293 0.932854
1.70728 0.905561
1.6734 0.978301
1.68397 0.942229
1.686 0.895074
1.61224 0.988959
1.62297 0.9013
1.57496 0.936487
1.58626 0.864302
1.49365 0.996846
1.52502 0.907724
1.48641 0.979078
1.58535 0.839549
1.57052 0.951267
1.59753 0.937635
1.64645 0.832136
1.60487 0.954896
1.61866 0.954064
1.60183 0.98161
1.57029 1.02701
1.59935 0.971111
1.57648 1.04206
1.61905 1.00822
1.6662 0.931878
1.62978 1.01785
1.63495 1.0083
1.61523 1.03183
1.63103 0.989005
1.6609 0.916672
1.6511 0.917168
1.61003 0.979305
1.63855 0.941521
1.63658 0.927877
1.60412 0.984117
1.6331 0.953836
1.62629 0.927215
1.57676 0.993573
1.60044 0.90557
1.521 1.04676
1.53558 1.0141
1.5287 0.957469
1.47419 1.00773
1.46735 0.996719
1.50858 0.916454
1.51414 0.905418
1.47136 0.972231
1.4824 0.980621
1.46684 1.0417
1.49521 0.993526
1.43788 1.06324
1.43796 1.04373
1.45516 1.02231
1.52644 0.878238
1.48635 0.974931
1.54425 0.881816
1.48393 0.962171
1.45583 0.947531
1.44883 0.949507
1.48431 0.898034
1.4536 0.979634
1.48023 0.946136
1.45741 0.975242
1.47318 0.984844
1.5166 0.889652
1.49471 0.955414
1.46837 1.04446
1.51641 0.940593
1.53715 0.908799
1.5502 0.897511
1.5786 0.846225
1.55927 0.901716
1.53296 0.970969
1.59719 0.86036
1.58875 0.9104
1.59131 0.897836
1.57181 0.891901
1.56597 0.85531
1.51436 0.886235
1.42587 1.01002
1.427 0.975795
1.4502 0.921094
1.42919 0.981495
1.46043 0.941056
1.46459 0.954524
1.46855 0.954244
1.38967 1.06112
1.4497 0.955996
1.46103 0.943816
1.47076 0.949416
1.45054 1.04448
1.49082 1.0099
1.47379 1.0602
1.46778 1.05686
1.44942 1.08683
1.50812 0.982749
1.39865 1.10542
1.48572 0.939267
1.45969 1.00514
1.45008 1.02962
1.47267 1.01284
1.49268 0.984306
1.48949 0.96316
1.45827 0.983573
1.48492 0.875679
1.4642 0.906689
1.40883 0.997313
1.42132 0.975784
1.42772 0.959407
1.38751 0.99122
1.38242 0.974678
1.38813 0.955193
1.41837 0.950428
1.43625 0.927316
1.39457 1.05841
1.47955 0.889989
1.41961 0.992596
1.38762 1.01723
1.44122 0.957842
1.46032 0.91846
1.40649 1.01802
1.48137 0.942028
1.49539 0.987234
1.51123 0.990696
1.42884 1.14423
1.41722 1.13954
1.50348 1.02008
1.49811 1.02983
1.42799 1.09465
1.40546 1.0894
1.40387 1.04832
1.33208 1.14151
1.34939 1.05604
1.34292 1.03393
1.3006 1.04716
1.28145 1.05492
1.22754 1.14084
1.26526 1.09922
1.28616 1.09196
1.33561 1.07078
1.34641 1.1406
1.41442 1.09313
1.37397 1.16541
1.4416 1.05264
1.40385 1.06129
1.3874 1.02031
1.3625 1.04473
1.34964 1.10536
1.41536 1.05107
1.37506 1.11354
1.43609 0.970344
1.38607 1.02524
1.40329 0.940682
1.37549 0.967301
1.32574 1.02017
1.33587 0.966001
1.31139 0.979058
1.34116 0.913482
1.34186 0.913122
1.34922 0.885678
1.28775 0.979902
1.26488 1.01012
1.26034 1.00793
1.25509 1.02602
1.32328 0.943043
1.25821 1.08594
1.29682 1.03122
1.27713 1.07981
1.26062 1.04572
1.29907 0.9742
1.23198 1.07015
1.27141 0.978044
1.24475 1.04191
1.24963 1.05121
1.2535 1.0587
1.297 0.994808
1.29541 0.949686
1.23866 0.995298
1.23045 0.993633
1.17761 1.05368
1.17325 1.0726
1.20217 0.996846
1.20515 0.986117
1.24942 0.861681
1.19189 0.93173
1.12199 0.986242
1.12512 0.901528
1.08788 0.916524
1.08651 0.895258
1.0717 0.928735
1.0433 1.00133
1.05948 0.978527
1.04544 1.00603
1.10318 0.921201
1.08887 1.00666
1.10447 0.995679
1.09462 1.05297
1.13036 0.98666
1.10331 1.06741
1.15548 0.901068
1.09613 1.00764
1.1147 0.945335
1.07859 1.00129
1.07235 1.0312
1.05236 1.05843
1.02523 1.09664
1.11198 0.983363
1.14394 0.935868
1.11124 0.998121
1.14182 0.960483
1.12097 0.986722
1.13967 0.926725
1.1114 0.947735
1.10025 0.923496
1.08433 0.96636
1.14991 0.855086
1.14261 0.918564
1.11375 0.993755
1.12535 0.977163
1.08952 1.01727
1.0563 1.0521
1.0836 1.0611
1.09941 1.07088
1.13263 1.00532
1.13254 1.01744
1.10937 1.03329
1.09132 1.07052
1.07518 1.09097
1.0905 1.04936
1.1283 1.03036
1.14414 1.03662
1.11984 1.06106
1.14419 0.984446
1.10908 0.965273
1.09472 0.930537
1.03572 0.985772
1.05083 0.962969
1.0725 0.949375
1.0788 0.994996
1.03855 1.08302
1.06007 1.07891
1.10787 1.02317
1.08603 1.04885
1.12225 0.978015
1.11459 0.949671
1.12969 0.89598
1.10392 0.889322
1.11551 0.85555
1.08476 0.924502
1.07027 0.963081
1.08221 0.975164
1.10602 0.932045
1.06214 1.00585
1.02929 1.05744
1.03674 1.07068
1.06627 1.01244
1.0666 0.989551
1.02305 1.02255
1.00272 1.0446
0.995792 1.0702
1.04187 1.03739
1.08311 1.0356
1.1231 1.04841
1.11595 1.07059
1.13332 1.02574
1.10255 1.06397
1.09029 1.09825
1.16986 0.944915
1.18289 0.926609
1.14029 0.998305
1.12639 1.01069
1.11431 1.03395
1.1178 1.01489
1.1333 0.979989
1.13949 0.976096
1.08707 1.00763
1.08381 1.00086
1.07711 0.996802
1.03673 1.03017
1.01154 1.0593
1.03395 1.03317
1.06488 0.970342
1.03053 1.03728
1.01549 1.04062
1.01911 1.00977
1.00117 1.02187
0.994308 0.980554
0.941121 0.994237
0.921798 1.01623
0.951073 0.987577
0.986254 0.965884
0.940118 1.05138
0.908158 1.10072
0.916457 1.09834
0.892166 1.12706
0.955825 1.06617
0.897436 1.12952
0.916801 1.10432
0.925828 1.08897
0.917491 1.09374
0.951858 1.02835
0.976621 1.03087
0.995293 0.973329
0.941148 0.984665
0.904194 0.982178
0.905531 0.942624
0.875508 0.949455
0.883813 0.900844
0.868203 0.959538
0.909169 0.960642
0.892644 0.986106
0.957719 0.936286
0.970638 0.970544
0.933681 0.99647
0.915096 1.02156
0.94927 0.996642
0.936775 1.03434
0.882512 1.12011
0.926278 1.0363
0.900917 1.081
0.879743 1.11423
0.857814 1.14178
0.922343 1.09025
0.939158 1.03696
1.00672 0.941471
1.00661 0.934477
0.971042 0.980666
0.925338 1.02776
0.936215 0.993252
0.906367 1.02204
0.889681 1.03659
0.879374 1.05731
0.916818 0.994063
0.9533 0.963326
0.941808 1.02079
0.983073 0.965803
1.02216 0.912939
0.998502 0.938942
0.968099 0.957727
0.979296 0.946044
0.988392 0.93241
0.943208 1.02621
0.941865 1.0268
0.963857 0.982678
0.909081 1.07959
0.956638 1.01875
1.01845 0.96896
1.01529 0.996401
1.01063 0.984939
1.04222 0.894983
0.945666 1.05301
1.02707 0.968157
1.05072 0.923399
1.04482 0.917186
1.08331 0.837296
1.07703 0.877721
1.05297 0.922404
1.03124 0.954404
0.972439 0.995135
0.983481 0.980524
0.894539 1.10876
0.971917 0.962804
0.986639 0.969784
1.03384 0.948832
1.05365 0.917224
1.02521 0.936571
0.980445 0.984247
0.984847 0.99005
0.93544 1.03394
0.983094 0.953182
0.987986 0.95151
1.00637 0.862742
1.0081 0.823333
0.95272 0.93117
1.00447 0.858444
0.989977 0.934557
0.981465 0.98845
1.00717 0.975205
0.985857 1.01347
1.02333 0.959873
0.999122 1.01095
0.987745 0.993227
0.991025 0.926832
0.958955 0.938155
0.938704 0.977488
0.928792 0.983493
0.956535 0.946389
0.947987 0.963205
0.970633 0.944637
0.956171 1.00014
1.01309 0.952341
0.99711 1.0103
1.02709 0.953018
0.982474 1.02311
0.971865 1.01763
0.942751 1.05905
0.961347 1.00846
0.939457 1.05705
0.91349 1.092
0.918089 1.09259
0.941023 1.04521
0.921377 1.05949
0.954035 1.02372
0.988126 1.0175
0.988246 0.98943
0.946525 1.02854
0.935602 1.04492
0.993105 0.979652
1.00436 1.00936
1.01702 0.98793
0.996519 1.02934
0.989382 1.02339
0.98932 0.996677
0.95441 1.00266
0.970151 0.922799
0.949814 0.92068
0.845215 1.05905
0.910251 0.9538
0.858248 1.04399
0.891894 1.01802
0.837189 1.07005
0.876167 1.01546
0.886001 1.03802
0.950988 0.955895
0.973096 0.982672
0.976144 1.0691
1.01563 1.09029
0.959669 1.16561
0.976198 1.09579
0.931 1.14695
0.971063 1.11493
0.992082 1.11066
1.01628 1.04824
1.0404 1.04008
1.0425 1.04758
1.06813 1.00229
1.05894 0.995098
1.05961 0.96854
1.03211 0.994887
0.985238 1.013
1.00843 0.905124
0.931731 1.01914
1.02749 0.916563
1.00228 1.00276
1.07491 0.910575
1.03113 1.01087
1.02987 1.00669
1.03714 0.99718
1.033 0.997029
1.03901 1.02102
1.09169 0.977438
1.05174 1.00826
1.05398 0.983891
0.993518 1.0317
0.956135 1.03517
0.990181 0.974211
1.00656 0.964167
0.959872 1.0446
0.957781 1.04224
0.991557 1.01849
0.996803 0.989526
1.02353 0.999231
1.00863 1.02724
1.04204 0.973978
1.0405 0.952372
0.974012 1.04461
1.02851 0.976169
1.05954 0.916863
1.05665 0.91071
1.06754 0.940967
1.08982 0.922263
1.05358 0.974708
0.993468 1.04825
1.01485 1.01885
1.02141 1.02253
1.02578 1.03305
1.03276 1.01061
1.05912 0.934341
0.991231 1.01199
1.04219 0.890865
0.987909 1.00605
1.00833 0.950096
1.04845 0.871789
1.01273 0.963599
0.968104 1.0159
1.00305 0.970426
1.04915 0.976617
1.07483 1.00348
1.06628 1.02252
1.05746 0.995361
1.00944 0.997536
0.982679 1.00819
0.991145 0.989512
0.996394 0.996053
0.984843 1.02344
1.0412 0.922996
1.00457 0.975075
1.00838 0.977947
0.971626 1.04547
1.00018 1.03665
0.987776 1.0495
0.990863 1.09189
0.985254 1.10794
1.05974 1.01435
1.06139 0.98141
0.972125 1.07006
0.960048 1.02993
0.961559 1.01267
0.952834 0.9938
0.948793 0.996551
0.929919 1.02528
0.923627 1.00638
0.907851 1.0505
0.93064 1.04287
0.910929 1.06288
0.979137 0.976608
1.00969 0.943612
0.968715 1.01657
0.962908 1.02386
0.99464 0.952892
0.967264 0.98023
0.941696 0.961595
0.864255 1.02699
0.908838 0.913879
0.822342 1.08366
0.888186 1.0051
0.892982 1.00952
0.928368 0.963823
0.939224 0.968338
0.898752 1.01709
0.92232 0.984136
0.886935 1.03452
0.860625 1.03847
0.888832 0.998288
0.859808 1.00928
0.838917 1.04796
0.877167 0.97474
0.879075 0.952707
0.862132 0.977233
0.849523 0.982998
0.834366 0.998756
0.847307 0.99244
0.887333 0.935196
0.856362 0.970763
0.822081 0.979002
0.83839 0.928881
0.786269 0.968061
0.818909 0.86171
0.781215 0.910063
0.770953 0.903216
0.7747 0.868845
0.745618 0.944647
0.755563 0.97022
0.791811 0.934808
0.898101 0.836726
0.8696 0.946878
0.894365 0.901531
0.883891 0.949237
0.899844 0.962642
0.935435 0.908272
0.91074 0.953754
0.892445 0.983243
0.90399 0.981713
0.903115 1.03628
0.914532 1.02991
0.9208 0.999403
0.893571 1.01421
0.877045 1.00999
0.890347 0.948022
0.930298 0.844104
0.895234 0.934725
0.843641 0.983571
0.818499 0.955595
0.828968 0.93179
0.774688 1.01937
0.780028 1.03262
0.801818 1.04905
0.846417 1.01338
0.862823 1.00305
0.852399 1.04072
0.837295 1.02705
0.819542 1.02967
0.866035 0.928527
0.856032 0.956251
0.850783 0.922365
0.859762 0.874068
0.825227 0.943101
0.840718 0.899447
0.802846 0.930042
0.80771 0.904519
0.75543 0.949956
0.740667 0.939427
0.735004 0.968048
0.735438 0.95393
0.756743 0.942751
0.815252 0.904685
0.79304 0.925304
0.804262 0.966832
0.786749 1.00149
0.780648 1.0268
0.748309 1.06895
0.832418 0.991329
0.829062 1.04553
0.893501 1.01791
0.937493 1.01778
0.904062 1.07044
0.842471 1.08513
0.874253 0.955891
0.837111 0.980766
0.854037 0.917722
0.857361 0.903086
0.828275 0.909815
0.854011 0.84158
0.801809 0.932871
0.832718 0.861534
0.820091 0.877117
0.820277 0.869557
0.828375 0.920284
0.81932 0.957726
0.822494 0.946515
0.773989 0.973625
0.828447 0.888976
0.722057 1.04712
0.720497 1.03898
0.668315 1.06382
0.671648 1.05113
0.686584 1.02065
0.662888 1.06349
0.735273 0.987418
0.748725 1.02372
0.715589 1.06522
0.750191 1.00655
0.763717 0.980766
0.753679 1.05144
0.75491 1.06244
0.81999 1.01211
0.771862 1.06939
0.759441 1.02466
0.717077 1.04473
0.719775 0.985145
0.726004 0.993725
0.746343 0.974152
0.764794 0.97509
0.74996 1.01196
0.726859 1.00149
0.732265 1.00184
0.705185 1.06598
0.762343 1.0096
0.752287 1.02321
0.786969 0.990336
0.790348 1.01966
0.831987 1.00358
0.815626 1.07517
0.824463 1.03127
0.769523 1.10013
0.842338 0.982522
0.830687 1.02592
0.796389 1.06371
0.7976 1.02142
0.756003 1.04188
0.743134 1.03679
0.775621 1.00964
0.758103 1.04715
0.807553 0.950122
0.728346 1.02169
0.740275 1.00992
0.760789 0.96162
0.809032 0.936176
0.835015 0.954509
0.800508 1.01277
0.823626 0.980234
0.834239 0.939405
0.83515 0.896587
0.722035 1.00532
0.69518 0.988012
0.65855 1.02251
0.717602 1.01183
0.758185 1.02346
0.791023 1.04955
0.84707 1.04001
0.79666 1.09161
0.776947 1.11627
0.825221 1.06111
0.793203 1.123
0.793944 1.13752
0.86063 1.06501
0.869461 1.04534
0.855751 1.05406
0.848409 1.06159
0.881363 0.990006
0.924986 0.967625
0.955727 0.9596
0.935744 1.01678
0.996691 0.947265
0.973545 0.997341
0.987132 0.995589
1.0044 0.949713
0.962838 0.972102
0.935287 1.01014
0.917889 1.03968
0.951859 0.984548
0.898421 1.04622
0.906197 1.02738
0.875578 1.04714
0.890512 1.00627
0.926768 0.953225
0.875914 1.04882
0.920596 0.949314
0.901254 0.991122
0.932513 0.957287
0.911822 0.949197
0.879943 0.98165
0.830977 1.02243
0.883285 0.975479
0.83822 1.03352
0.835546 1.08319
0.873709 1.0372
0.896917 1.00857
0.910997 1.00721
0.944008 1.01449
0.927101 1.05583
0.911033 1.08203
0.980466 1.00669
0.979251 1.02978
0.987749 0.97346
0.982105 0.979044
0.960783 1.03338
0.979276 1.01058
1.02062 0.961702
1.03561 0.92785
1.02189 0.933858
0.98597 0.978101
1.01447 0.902533
0.945351 0.984599
0.917973 1.03383
0.997222 0.94123
1.00662 0.94244
0.986491 0.976973
0.978233 1.04131
0.97001 1.08277
1.05314 0.981999
1.01276 1.06132
0.98376 1.10892
0.936863 1.12506
0.977893 1.04418
0.965551 1.00701
0.928125 1.06649
0.987246 1.00639
0.978446 1.01271
0.997748 0.963532
0.927997 1.0266
0.975358 0.957245
0.984647 0.965439
0.9952 0.95473
0.911219 1.07888
0.87211 1.07873
0.889021 1.04491
0.846666 1.10217
0.883054 1.06127
0.841508 1.11702
0.882961 1.06224
0.858019 1.10055
0.886889 1.03595
0.872276 1.07584
0.906686 1.06585
0.927715 1.04732
0.931991 1.05487
0.916491 1.06233
0.938422 1.04255
0.904619 1.06993
0.914123 1.0432
0.837298 1.1489
0.857474 1.10989
0.872872 1.06736
0.892922 1.02404
0.839924 1.10564
0.867259 1.03983
0.818102 1.06761
0.853508 0.98854
0.799993 1.08763
0.829473 1.0673
0.815119 1.07733
0.903773 0.960642
0.920727 0.957569
0.957324 0.919212
0.945428 0.914796
0.928273 0.941207
0.900113 0.982001
0.893377 1.0099
0.988876 0.900519
0.937809 0.97267
0.936169 0.933462
0.945934 0.856501
0.912388 0.955284
0.955908 0.882267
0.950635 0.950936
0.965365 0.936724
0.95458 0.92536
0.929409 0.975023
0.968178 0.933716
0.951279 0.994779
0.932151 1.00112
0.935134 0.95843
0.899745 0.960736
0.835782 0.987122
0.822811 0.959393
0.786129 0.970998
0.804923 0.931382
0.733991 1.05167
0.765972 1.06312
0.847313 0.990115
0.828232 1.03267
0.842735 1.06623
0.914826 1.01257
0.94297 1.02913
0.956031 1.04591
0.899127 1.1024
0.922533 1.04157
0.904257 1.03974
0.847952 1.08684
0.867093 1.02045
0.86401 1.04122
0.87315 1.03346
0.926087 0.991505
0.91026 1.02788
0.945217 0.956001
0.926109 0.952531
0.920408 0.983663
0.93389 0.960544
0.933549 0.974852
0.914932 1.02232
0.926198 1.00699
0.89 1.07112
0.91267 0.99271
0.921397 0.96528
0.969077 0.867826
0.91488 0.931332
0.884535 0.981848
0.914993 0.961932
0.907113 1.04212
0.979119 1.00558
1.06726 0.915496
1.05461 0.992908
1.06251 0.983024
1.03193 0.997475
1.00648 1.03413
1.00637 1.0199
0.950555 1.11533
0.999075 1.05615
0.978272 1.07847
0.940974 1.05717
0.923108 1.02179
0.890109 1.00447
0.882745 1.00155
0.834614 1.03935
0.868943 0.990658
0.869457 0.943873
0.878072 0.9125
0.822277 0.994033
0.857672 0.982899
0.95746 0.863216
0.879069 0.995203
0.9132 0.966038
0.96722 0.934853
0.961303 0.948646
0.996789 0.894599
0.947699 1.01033
0.97952 0.960025
0.94851 1.02091
0.986556 0.955309
0.928271 1.00983
0.908027 1.03646
0.94011 1.02048
0.969849 0.998795
1.01249 0.958671
1.00707 0.982943
0.995243 0.942915
0.964415 0.96278
0.970556 0.92936
0.94924 0.976357
0.939902 0.987553
0.967253 1.00182
0.991086 1.00526
0.983559 1.03315
0.964507 1.03464
0.974831 0.998027
0.980891 1.02621
0.97114 1.05328
0.971155 1.03793
1.02975 0.966734
1.02821 0.95887
1.00439 1.00306
0.997883 0.971611
0.951463 1.00498
0.912045 1.02047
0.927291 0.987272
0.916011 0.979968
0.882245 1.04334
0.864853 1.05355
0.916203 0.974752
0.889593 0.988794
0.864857 1.0134
0.871911 0.975554
0.909089 0.90807
0.897212 0.903332
0.880774 0.935783
0.887913 0.941637
0.886645 0.97331
0.910629 0.956574
0.933713 0.982736
0.874033 1.08577
0.915404 1.01623
0.883651 1.03702
0.890887 1.00697
0.838534 1.06192
0.883286 0.960992
0.790181 1.05554
0.75635 1.04144
0.761404 0.979201
0.796075 0.970859
0.827754 0.964671
0.839237 1.00008
0.873448 1.02399
0.914797 0.970076
0.867152 1.02614
0.878001 0.953866
0.854133 0.965701
0.826702 0.961607
0.790276 0.986154
0.829654 0.944673
0.781685 0.992461
0.827604 0.897311
0.859373 0.869663
0.871549 0.865679
0.806693 0.95402
0.824542 0.906458
0.831441 0.890588
0.779673 0.975973
0.782098 1.01265
0.792226 1.01855
0.783746 1.00364
0.736251 1.04899
0.743266 1.02657
0.703335 1.11062
0.808569 1.0329
0.887948 1.02261
0.879808 1.06237
0.904864 1.05856
0.889781 1.09512
0.874238 1.11276
0.850708 1.13445
0.832267 1.15052
0.792641 1.16974
0.895473 1.05447
0.889709 1.06761
0.809734 1.14344
0.843243 1.1059
0.837648 1.07316
0.817351 1.08745
0.846277 1.05691
0.808863 1.09206
0.856662 1.02082
0.815069 1.05754
0.804814 1.02121
0.830103 0.997359
0.811744 1.03012
0.778583 1.05937
0.794591 1.05669
0.843166 1.01713
0.765547 1.08409
0.807525 0.990642
0.780441 1.00019
0.70602 1.04809
0.765079 0.916661
0.767394 0.944007
0.749153 0.966369
0.696426 1.02222
0.666024 1.05064
0.709567 0.986796
0.751029 0.959562
0.784852 0.933411
0.752957 0.980889
0.746355 1.00607
0.723727 1.05044
0.756457 1.03897
0.723422 1.10134
0.784744 1.00354
0.738803 1.04413
0.70485 1.07373
0.699406 1.0361
0.754099 0.951554
0.739861 0.972677
0.752539 0.992683
0.738376 1.02154
0.736918 1.03597
0.750693 1.02665
0.78338 1.0172
0.815804 1.02111
0.841331 1.01462
0.782438 1.08087
0.795076 1.03456
0.77435 1.04308
0.733363 1.09779
0.748425 1.07881
0.733694 1.09469
0.737079 1.10104
0.740935 1.10984
0.735788 1.10758
0.733324 1.10088
0.764149 1.05986
