# Supplementary material for: Stochastic bond dynamics facilitates alignment of malaria parasite at erythrocyte membrane upon invasion
Source: eLife. 2020 May 18;9:e56500. doi: 10.7554/eLife.56500 (PMC7269671; doi:10.7554/eLife.56500)
Supplement: Figure 2—source data 1. [file elife-56500-fig2-data1.zip › PARA_POSITIONS/pos86.dat]

4.12901 -0.0999049
4.13143 -0.0373242
4.10489 0.0395105
4.09654 0.0577638
4.05496 0.114681
4.03035 0.0669499
4.01228 -0.0120292
4.01496 -0.140294
4.01998 -0.0482418
4.05801 -0.0409283
4.08181 -0.100088
4.1094 -0.154701
4.14033 0.0905913
4.15003 -0.035438
4.12889 -0.130354
4.11308 0.111691
4.10441 0.0306712
4.07535 -0.00639221
4.0645 0.091268
4.07535 -0.158972
4.09032 -0.131267
4.08914 -0.174011
4.07889 -0.0738105
4.07662 -0.12005
4.05412 0.0654404
4.08464 -0.0985553
4.06503 -0.0564005
4.0623 0.169036
4.09477 0.0116815
4.09565 0.065584
4.11156 -0.237873
4.10654 -0.0580512
4.12974 -0.0203057
4.16543 0.0128077
4.21517 -0.0298625
4.23321 -0.106508
4.26638 -0.238531
4.31019 -0.16981
4.33769 -0.208306
4.34031 -0.252463
4.32892 -0.0599133
4.34915 -0.19441
4.32241 -0.162091
4.32226 -0.301381
4.29213 -0.219246
4.29678 -0.211069
4.31983 -0.320465
4.38463 -0.152971
4.45422 -0.392236
4.4992 -0.190101
4.52253 -0.322152
4.49411 -0.179193
4.44828 -0.16461
4.3724 -0.284675
4.35136 -0.243423
4.31909 -0.518845
4.33035 -0.421746
4.3791 -0.492807
4.44879 -0.221172
4.48816 -0.389865
4.46262 -0.525678
4.44253 -0.235794
4.37241 -0.433348
4.32236 -0.389302
4.28981 -0.47148
4.26818 -0.542635
4.24208 -0.492254
4.25526 -0.456963
4.24983 -0.432383
4.26234 -0.484405
4.28851 -0.337175
4.27224 -0.381808
4.24961 -0.231778
4.22003 -0.101282
4.19942 -0.240048
4.1855 -0.231742
4.16972 -0.087314
4.17752 -0.272763
4.15736 -0.373605
4.17385 -0.334196
4.18915 -0.333292
4.2157 -0.402136
4.24509 -0.254715
4.25774 -0.337174
4.2994 -0.302062
4.27294 -0.211125
4.26495 -0.128367
4.23895 -0.17675
4.23019 -0.260134
4.20628 -0.315839
4.20431 -0.151346
4.19483 -0.245689
4.15929 -0.224204
4.14456 -0.231826
4.17811 -0.327888
4.22211 -0.218435
4.24499 -0.357762
4.24434 -0.205865
4.21388 -0.233015
4.20799 -0.169569
4.16768 -0.296391
4.12456 -0.194941
4.09453 -0.196608
4.09551 -0.0908415
4.06493 -0.231471
4.08529 -0.115361
4.08104 -0.10952
4.08164 -0.133131
4.08868 -0.15696
4.0715 -0.216882
4.06095 -0.284328
4.0665 -0.174833
4.04459 -0.185492
4.01666 -0.0576584
3.9878 -0.123358
3.97517 -0.286201
3.97405 -0.0845759
3.9728 -0.283807
3.97945 -0.239856
4.00555 -0.100412
4.02549 -0.205003
4.04572 -0.355513
4.04997 -0.17121
4.03266 -0.0927524
4.0084 -0.0836393
3.98745 -0.174
3.94181 -0.407916
3.93563 -0.360273
3.92784 -0.4006
3.89342 -0.409769
3.90339 -0.325366
3.91112 -0.222962
3.90466 -0.134402
3.9065 -0.172259
3.88373 -0.246286
3.86641 -0.242314
3.84243 -0.357666
3.79762 -0.395376
3.78431 -0.380896
3.81229 -0.352298
3.8541 -0.306214
3.90621 -0.391218
3.99859 -0.405924
4.0264 -0.377388
4.01786 -0.45908
4.01699 -0.43339
4.00742 -0.313564
3.99981 -0.375588
3.98552 -0.323316
3.99642 -0.183617
3.98312 -0.199569
3.97403 -0.270541
4.01731 -0.16476
4.08068 -0.122548
4.17128 -0.0910328
4.20482 -0.092827
4.20003 -0.277866
4.18415 -0.269732
4.13739 -0.341526
4.11568 -0.323893
4.09498 -0.231415
4.08255 -0.268953
4.05083 -0.2551
4.03397 -0.14105
3.99903 -0.160711
3.9932 0.0500021
4.00761 0.00305888
3.99925 0.0788656
4.04998 -0.0029967
4.07477 0.255366
4.10503 0.135055
4.13427 -0.0886398
4.12487 0.0268287
4.09218 0.0879495
4.07989 -0.0027202
4.05323 0.141168
4.06162 0.00504617
4.06037 -0.0644725
4.04634 0.132204
4.05357 0.109863
4.06292 0.0434396
4.08884 0.114234
4.10106 0.312492
4.12995 0.322475
4.10842 0.433031
4.10595 0.299106
4.0686 0.180504
3.96626 0.449523
3.91702 0.334671
3.89057 0.231478
3.88055 0.240086
3.83001 0.439193
3.82105 0.39609
3.84629 0.178609
3.85459 0.125356
3.84908 0.364757
3.9392 0.145405
3.96864 0.236671
4.0159 0.198758
4.06234 0.239142
4.0406 0.258462
4.04192 0.26506
4.02808 0.150943
4.00864 0.208717
3.97847 0.29263
3.98559 0.280046
3.98798 0.284995
4.01005 0.0932062
3.98141 0.479111
4.05995 0.325266
4.0949 0.247794
4.10394 0.416707
4.11492 0.405915
4.13012 0.110267
4.1037 0.318918
4.05061 0.370896
3.99269 0.395693
3.98656 0.226161
3.94914 0.283112
3.90077 0.382483
3.89319 0.298668
3.85615 0.4833
3.8939 0.385432
3.87243 0.383075
3.81413 0.50569
3.80155 0.365843
3.78841 0.342164
3.76654 0.443888
3.77371 0.471062
3.87042 0.112597
3.85773 0.352978
3.85538 0.365567
3.88526 0.218481
3.8843 0.405608
3.89864 0.2997
3.86878 0.369077
3.84517 0.378087
3.86339 0.227237
3.86423 0.107066
3.86182 0.320579
3.90104 0.255124
3.91488 0.284805
3.94503 0.284371
3.96632 0.347198
4.00558 0.0827599
4.00321 0.277126
3.98603 0.38129
3.98542 0.330438
3.96883 0.36856
3.95557 0.346953
3.98069 0.259054
3.95406 0.404208
3.92772 0.307907
3.83207 0.512304
3.82699 0.338485
3.82196 0.204085
3.77413 0.564614
3.84439 0.389368
3.83029 0.560543
3.88733 0.2801
3.87649 0.414259
3.89596 0.345131
3.88393 0.412262
3.89367 0.385386
3.87809 0.511547
3.88393 0.416115
3.86083 0.515112
3.86604 0.36816
3.81713 0.434153
3.79096 0.427301
3.76217 0.416519
3.76533 0.366503
3.73876 0.373243
3.72817 0.387956
3.66619 0.708883
3.74307 0.418336
3.69572 0.619315
3.71573 0.455558
3.70318 0.508664
3.74494 0.308033
3.73108 0.473989
3.76459 0.314734
3.76504 0.22014
3.76497 0.377265
3.77251 0.379144
3.78553 0.466365
3.80676 0.370725
3.82307 0.347219
3.82744 0.432156
3.82677 0.440984
3.83716 0.40622
3.84668 0.478378
3.89074 0.403236
3.89639 0.394924
3.90157 0.168665
3.87887 0.325881
3.90521 0.283524
3.90866 0.252299
3.89653 0.353082
3.85686 0.611889
3.88914 0.388048
3.8625 0.43501
3.84934 0.49053
3.88791 0.502535
3.94811 0.42702
4.0015 0.321227
4.04034 0.288468
4.06994 0.445011
4.08682 0.46483
4.08976 0.373991
4.06084 0.363206
3.97734 0.589803
3.96276 0.431865
3.93355 0.529106
3.90959 0.536215
3.89121 0.579608
3.90391 0.499648
3.90972 0.446014
3.91945 0.421718
3.9175 0.507353
3.94849 0.484871
3.94984 0.57415
3.94733 0.556625
3.93609 0.605003
3.9302 0.61174
3.92041 0.736124
3.98948 0.505178
4.01127 0.488507
3.96976 0.600708
3.94511 0.571483
3.8717 0.745258
3.85579 0.585994
3.8204 0.594277
3.79428 0.595733
3.79226 0.518667
3.78194 0.538472
3.79718 0.557283
3.83435 0.633489
3.83042 0.779394
3.89636 0.565949
3.87198 0.700186
3.8808 0.56754
3.85133 0.544298
3.79469 0.552306
3.73727 0.659791
3.70102 0.705673
3.69385 0.722965
3.71501 0.54862
3.70543 0.637447
3.73211 0.598242
3.7519 0.579399
3.78685 0.425572
3.75687 0.637709
3.72136 0.786286
3.78425 0.572939
3.79873 0.653788
3.79402 0.744861
3.78062 0.854655
3.78623 0.828496
3.80211 0.775432
3.81148 0.723504
3.83879 0.552427
3.80356 0.664644
3.81908 0.601854
3.88085 0.430447
3.86686 0.684062
3.90836 0.713902
3.94117 0.720896
3.97233 0.606308
4.01136 0.501178
3.98548 0.71828
4.02624 0.544379
4.01878 0.602519
4.00239 0.620853
4.02571 0.523916
4.00169 0.676242
3.96536 0.845768
4.04873 0.604302
4.04903 0.586635
3.95155 0.934564
3.9597 0.701997
3.96123 0.52864
3.93405 0.584738
3.92071 0.606709
3.90086 0.546789
3.87973 0.466033
3.85074 0.616183
3.86971 0.543566
3.83461 0.823241
3.9588 0.511075
4.03761 0.454738
4.02377 0.728168
4.07551 0.637015
4.06327 0.756875
4.10698 0.573956
4.09884 0.536989
4.06876 0.53902
4.0315 0.602255
3.98837 0.802932
4.05477 0.668801
4.12237 0.584285
4.15147 0.611371
4.13864 0.716899
4.13455 0.569929
4.03784 0.665038
3.95406 0.769393
3.94115 0.604433
3.89495 0.712274
3.91591 0.48228
3.86592 0.707836
3.88387 0.599745
3.89734 0.571781
3.89647 0.661813
3.90851 0.590877
3.9317 0.541404
3.97521 0.537286
3.98767 0.711125
4.06275 0.623867
4.14079 0.411559
4.12845 0.696217
4.13313 0.721882
4.13624 0.676187
4.1461 0.550195
4.1325 0.52706
4.11604 0.545569
4.08171 0.674256
4.09384 0.535354
4.09367 0.556282
4.13581 0.401929
4.09343 0.756109
4.07117 0.938778
4.07921 0.821835
4.04694 0.855477
4.03546 0.796653
4.00808 0.797684
3.96426 0.76196
3.93198 0.77842
3.91917 0.851389
4.00065 0.626808
3.93641 0.946016
4.00391 0.711091
3.95179 0.884233
3.94534 0.80566
3.88805 0.795812
3.85465 0.714309
3.76497 0.869377
3.75438 0.808726
3.77546 0.667478
3.75908 0.813748
3.8276 0.681778
3.84148 0.803932
3.84928 0.836117
3.87059 0.813466
3.8661 0.903087
3.93024 0.73884
3.91557 0.756019
3.86979 0.951439
3.96153 0.626511
3.92232 0.793455
3.95272 0.736765
3.9857 0.727269
3.97717 0.815216
3.97433 0.803728
3.94939 0.869202
3.97299 0.763227
3.98471 0.714675
3.98291 0.797516
3.99292 0.725579
3.94308 0.814319
3.9456 0.685985
3.89614 0.80884
3.93752 0.555154
3.86125 0.881802
3.87855 0.825639
3.88281 0.811482
3.89433 0.772879
3.84082 0.925679
3.83181 0.952008
3.79221 1.01119
3.74819 1.06083
3.7442 0.928812
3.67216 1.08188
3.70022 1.02715
3.71099 1.01959
3.74841 0.909259
3.72879 0.983338
3.69437 1.02842
3.75957 0.719341
3.74149 0.738194
3.67934 0.86221
3.69253 0.756445
3.65974 0.894869
3.59254 0.995869
3.61523 0.848072
3.6215 0.741781
3.557 0.878089
3.54112 0.91664
3.59637 0.741464
3.59489 0.863853
3.64624 0.897513
3.74196 0.820928
3.74667 0.989408
3.79613 0.998941
3.79364 1.0828
3.83324 0.959929
3.81608 0.935111
3.72831 1.12915
3.73226 1.05356
3.71614 1.07864
3.73946 0.983339
3.73221 1.08548
3.7867 1.07929
3.79005 1.12585
3.80344 1.02574
3.73654 1.12
3.69962 1.12876
3.70826 1.06212
3.67355 1.17205
3.76765 1.05865
3.77434 1.10654
3.75311 1.13611
3.7437 1.15988
3.66749 1.2447
3.59462 1.31376
3.50689 1.35745
3.52268 1.21992
3.44724 1.33631
3.46897 1.24289
3.47849 1.20142
3.4287 1.31927
3.50241 1.07774
3.41119 1.20055
3.35142 1.18729
3.31464 1.14962
3.27988 1.1245
3.25023 1.18434
3.31701 1.13568
3.38649 1.10965
3.44471 1.01544
3.4281 1.10709
3.44896 1.06092
3.44513 1.07692
3.44679 1.09143
3.43273 1.11003
3.42292 1.07415
3.30631 1.27224
3.37937 1.09253
3.46147 0.86856
3.4513 0.84678
3.37904 1.02436
3.30187 1.14872
3.35484 0.972443
3.36802 0.92463
3.34207 0.968489
3.29578 0.971928
3.28286 0.888034
3.25711 0.918252
3.27696 0.898465
3.3289 0.806508
3.31785 0.922262
3.29121 1.01734
3.32482 0.782516
3.24192 0.805618
3.139 0.989881
3.18703 0.802371
3.15229 0.875351
3.12004 0.982417
3.13726 0.945244
3.14005 0.94397
3.12779 0.932391
3.12483 0.835895
3.12594 0.732709
3.08858 0.731435
3.10631 0.613142
3.09899 0.594182
3.04142 0.824437
3.04987 0.760695
3.05523 0.703743
3.01621 0.729644
2.97048 0.756096
2.95694 0.688478
2.87279 0.889108
2.90984 0.75562
2.88176 0.764083
2.8626 0.736118
2.83333 0.724921
2.85716 0.583269
2.79024 0.697049
2.8063 0.51166
2.7751 0.544255
2.74676 0.560612
2.71876 0.533978
2.67382 0.605562
2.6704 0.490113
2.65176 0.497178
2.66465 0.392889
2.65926 0.398116
2.64798 0.440555
2.65442 0.395721
2.63778 0.504845
2.61588 0.602864
2.60071 0.707999
2.64486 0.567939
2.63043 0.605918
2.63288 0.584991
2.56811 0.731625
2.58211 0.704369
2.5979 0.731911
2.62183 0.782761
2.68091 0.771418
2.67168 0.940104
2.77425 0.687652
2.65485 0.980896
2.71473 0.748229
2.70709 0.689071
2.69017 0.734776
2.63918 0.852403
2.60417 0.913994
2.63152 0.842071
2.58984 0.935729
2.61562 0.923872
2.60913 0.94417
2.65729 0.787911
2.65672 0.740823
2.66896 0.675446
2.623 0.728154
2.6165 0.657149
2.56638 0.724308
2.55775 0.70182
2.52911 0.693402
2.51153 0.772951
2.50966 0.748159
2.52922 0.666457
2.49107 0.774515
2.51565 0.729988
2.56975 0.633823
2.59003 0.649048
2.59545 0.672215
2.59622 0.704917
2.56765 0.789199
2.5513 0.736373
2.50313 0.737194
2.43742 0.735586
2.35953 0.829529
2.40097 0.687079
2.39729 0.72622
2.34928 0.89254
2.39315 0.779745
2.37961 0.792166
2.37322 0.81397
2.37469 0.848445
2.33273 0.924046
2.29779 0.974967
2.31633 0.941763
2.38851 0.801898
2.36576 0.940609
2.41868 0.873358
2.40397 0.877244
2.3825 0.885482
2.38409 0.855159
2.43081 0.770937
2.48526 0.645313
2.47276 0.721756
2.47618 0.652873
2.43657 0.71069
2.43523 0.696545
2.41901 0.805739
2.45239 0.796032
2.5104 0.757795
2.54913 0.7188
2.50179 0.905601
2.50847 0.92075
2.4872 0.946397
2.52623 0.872344
2.5324 0.862274
2.54144 0.806741
2.52294 0.816389
2.57632 0.675719
2.5818 0.747442
2.56937 0.799551
2.50864 0.909253
2.49436 0.859596
2.48332 0.831943
2.49394 0.814611
2.44376 0.883694
2.45629 0.785913
2.38977 0.895302
2.37731 0.872742
2.37913 0.804606
2.39121 0.746675
2.38924 0.684817
2.35501 0.698264
2.32768 0.724383
2.38641 0.524967
2.37275 0.70101
2.39379 0.682297
2.41468 0.642044
2.39176 0.723982
2.34681 0.856097
2.38653 0.712545
2.37999 0.726291
2.37802 0.695384
2.40352 0.595738
2.37425 0.629739
2.31597 0.812288
2.37921 0.624744
2.35029 0.676946
2.38426 0.538563
2.32571 0.716133
2.33377 0.603124
2.33064 0.620801
2.31173 0.666531
2.31946 0.666939
2.30016 0.731856
2.31289 0.668607
2.2902 0.71517
2.26676 0.781418
2.28471 0.730574
2.29295 0.711833
2.26652 0.730879
2.26573 0.705229
2.23878 0.769864
2.26242 0.661695
2.23153 0.739866
2.22108 0.790049
2.23899 0.741388
2.20012 0.847251
2.1766 0.868503
2.20803 0.794135
2.18889 0.794852
2.1827 0.836633
2.21405 0.791447
2.22878 0.715018
2.24618 0.693699
2.24968 0.736981
2.26802 0.744425
2.28106 0.719819
2.30941 0.595724
2.24603 0.721801
2.22248 0.737047
2.20674 0.797457
2.26064 0.728236
2.22721 0.875796
2.22829 0.852876
2.14946 0.995709
2.24249 0.817904
2.23942 0.887698
2.23351 0.974677
2.31816 0.821211
2.29545 0.895589
2.35805 0.824335
2.42751 0.733364
2.44441 0.726492
2.41977 0.737346
2.38728 0.742643
2.34307 0.817086
2.3016 0.855633
2.26732 0.91681
2.21171 1.04026
2.33316 0.758687
2.30467 0.861688
2.31042 0.868631
2.37442 0.802974
2.41192 0.759005
2.42421 0.752836
2.39009 0.828817
2.40887 0.724486
2.36556 0.793758
2.36306 0.786195
2.42015 0.713264
2.42501 0.818335
2.42975 0.81097
2.38792 0.868646
2.39112 0.834971
2.44979 0.653309
2.41297 0.792298
2.44124 0.755743
2.43526 0.821336
2.47311 0.730851
2.4311 0.867868
2.45263 0.814478
2.46058 0.782866
2.42409 0.8145
2.42383 0.74263
2.45281 0.667605
2.41498 0.762084
2.42311 0.705083
2.37921 0.805759
2.38054 0.796166
2.38679 0.770322
2.40195 0.658656
2.33624 0.774258
2.36126 0.630076
2.32797 0.71344
2.35214 0.636681
2.34316 0.679786
2.33432 0.659391
2.32779 0.647847
2.32382 0.657236
2.31279 0.713373
2.35685 0.597294
2.31062 0.742039
2.33121 0.673147
2.33364 0.676507
2.31937 0.685902
2.32295 0.630955
2.26242 0.754344
2.23216 0.815005
2.24491 0.778944
2.27165 0.751112
2.30663 0.633499
2.26691 0.738862
2.23749 0.794837
2.26173 0.704431
2.26789 0.73399
2.29805 0.71652
2.28933 0.789729
2.32082 0.710392
2.32435 0.710104
2.27999 0.847295
2.3115 0.83389
2.35025 0.768798
2.3719 0.725045
2.39333 0.746535
2.41325 0.702139
2.34724 0.807528
2.32354 0.797701
2.28651 0.769874
2.27053 0.70131
2.25911 0.744253
2.25033 0.777105
2.28287 0.714873
2.25151 0.820885
2.2979 0.740644
2.31707 0.752716
2.29534 0.863431
2.30764 0.864636
2.37002 0.739164
2.26956 0.983225
2.33837 0.85271
2.2865 1.01625
2.3867 0.811981
2.40482 0.851291
2.42465 0.867333
2.45373 0.861863
2.44007 0.897482
2.48727 0.828784
2.45386 0.927847
2.44685 0.917448
2.41834 0.930826
2.41037 0.881863
2.37388 0.924932
2.38965 0.858627
2.34474 0.94744
2.41516 0.764977
2.39654 0.825944
2.36544 0.906529
2.41146 0.822266
2.47919 0.707322
2.48949 0.778743
2.53138 0.786847
2.51364 0.921262
2.57918 0.830928
2.58402 0.841256
2.59384 0.874774
2.55638 1.02202
2.60583 0.950075
2.63 0.877956
2.5684 1.03688
2.58433 1.02974
2.52761 1.18241
2.55457 1.14976
2.5851 1.06424
2.55399 1.09098
2.52589 1.12178
2.59535 0.978078
2.61237 0.961356
2.55937 1.07117
2.58123 0.935675
2.47617 1.08762
2.46611 1.08431
2.4802 1.05637
2.44825 1.0976
2.38622 1.21404
2.48901 0.979395
2.4349 1.09124
2.48606 1.05271
2.53676 1.05227
2.6361 0.939623
2.61685 1.0662
2.69175 0.835181
2.6845 0.768423
2.60747 0.929998
2.58801 0.940648
2.5854 0.888282
2.58323 0.882263
2.55881 0.958643
2.51565 1.05688
2.47553 1.13545
2.52829 1.05162
2.57708 0.975337
2.56984 1.06554
2.65463 0.928364
2.65317 0.948224
2.68166 0.897481
2.66919 0.886327
2.68348 0.873606
2.66842 0.968873
2.65163 1.04909
2.73459 0.889379
2.71812 0.939171
2.7149 0.976171
2.7589 0.932481
2.81108 0.838832
2.79364 0.943275
2.8061 0.896011
2.81032 0.85889
2.75327 0.989398
2.74862 0.99199
2.74283 0.963349
2.75374 0.902512
2.69584 0.967776
2.6501 1.02167
2.69448 0.86012
2.63451 1.01094
2.70624 0.843019
2.73124 0.83421
2.69184 1.01729
2.70151 0.905829
2.65328 0.924336
2.70257 0.741535
2.66077 0.854004
2.71617 0.681608
2.62355 0.949223
2.66334 0.804612
2.61128 0.913249
2.65234 0.827971
2.66997 0.846225
2.69115 0.82495
2.70746 0.816745
2.71539 0.845424
2.71569 0.835616
2.70056 0.872291
2.7113 0.858319
2.69257 0.914536
2.6964 0.930548
2.71787 0.915148
2.65733 1.07578
2.65693 1.06789
2.69229 0.946692
2.68152 0.93901
2.681 0.903841
2.61972 1.0053
2.61886 0.865315
2.57276 0.850034
2.55941 0.749656
2.55527 0.66359
2.50388 0.780559
2.537 0.652345
2.49939 0.727309
2.49102 0.684264
2.51179 0.598798
2.51635 0.636752
2.50902 0.674646
2.46608 0.846739
2.51215 0.77884
2.48558 0.848401
2.45108 0.887058
2.40083 0.98774
2.41622 0.891315
2.35284 1.00932
2.40451 0.886521
2.37054 0.986707
2.39959 0.865032
2.37167 0.90475
2.36685 0.856824
2.3642 0.889798
2.39387 0.859092
2.35059 1.00791
2.4352 0.824409
2.37822 1.00849
2.44118 0.857265
2.444 0.876243
2.44512 0.874651
2.38415 0.972623
2.33744 0.991734
2.35788 0.863492
2.33265 0.88389
2.33634 0.798464
2.33324 0.760922
2.31543 0.816637
2.297 0.818149
2.22071 0.932196
2.23217 0.778407
2.17513 0.880233
2.20746 0.772221
2.1924 0.783106
2.15501 0.893775
2.16257 0.878915
2.13333 0.936609
2.06731 1.08589
2.02538 1.1194
2.09647 0.96499
2.10529 0.964547
2.10676 0.989975
2.04855 1.08389
2.04358 1.08914
2.06899 1.06721
2.06455 1.06639
2.05508 1.0973
2.01859 1.16618
2.0777 1.02709
1.99373 1.12377
1.90596 1.17742
1.96545 0.996353
1.93368 0.985315
1.93498 0.975377
1.9073 0.962214
1.91584 0.862451
1.88058 0.868029
1.92827 0.705706
1.8827 0.77691
1.85748 0.854341
1.89021 0.791134
1.87135 0.876503
1.86705 0.926069
1.84881 0.980345
1.88565 0.91384
1.92843 0.815419
1.86675 0.905886
1.90682 0.7986
1.89354 0.841029
1.8518 0.959195
1.88439 0.928781
1.91457 0.863972
1.91615 0.851913
1.91569 0.878787
1.89369 0.975556
1.99115 0.82442
1.94756 0.978002
1.97968 0.894339
1.99452 0.853138
1.95068 0.955175
1.94569 0.99969
2.00237 0.978136
1.99446 1.0378
2.02302 0.933103
2.04222 0.840445
1.99519 0.889564
1.97385 0.848021
1.91592 0.918731
1.88506 0.956046
1.95811 0.820566
1.98982 0.819027
1.96984 0.899254
1.9509 0.893104
1.92299 0.904515
1.91958 0.876888
1.92075 0.861415
1.86216 0.946109
1.87442 0.905837
1.89183 0.845204
1.86189 0.87327
1.84867 0.893352
1.82757 0.939291
1.87715 0.852633
1.79138 0.992781
1.84192 0.885372
1.84248 0.865823
1.85498 0.860336
1.82264 0.942414
1.81537 0.948475
1.80842 0.966271
1.87571 0.848295
1.85657 0.909826
1.91968 0.810255
1.91918 0.846982
1.90634 0.839784
1.87336 0.876136
1.80558 1.00744
1.81698 1.01775
1.91153 0.876207
1.92076 0.906779
1.92633 0.906529
1.88422 0.951104
1.83985 0.995862
1.8726 0.905873
1.89317 0.889097
1.90651 0.886165
1.84724 1.00076
1.93016 0.834625
1.91535 0.856776
1.89204 0.920708
1.90407 0.866196
1.92777 0.79936
1.93656 0.770843
1.91842 0.835621
1.96381 0.777712
1.96069 0.791554
1.95524 0.754285
1.93683 0.714021
1.89933 0.837151
1.85345 0.976032
1.95775 0.848026
1.99804 0.811743
2.00546 0.826822
1.98989 0.879809
1.95505 0.884865
1.90554 0.889155
1.8789 0.913227
1.89763 0.854505
1.8824 0.869863
1.88864 0.857646
1.85366 0.901905
1.85169 0.914095
1.88284 0.879756
1.84989 0.960013
1.82392 0.965718
1.85252 0.853494
1.85142 0.809535
1.80968 0.871518
1.82576 0.838309
1.81999 0.864332
1.80356 0.921642
1.81958 0.885966
1.78834 0.946435
1.77755 0.947553
1.83471 0.854996
1.82313 0.909065
1.80019 0.916423
1.81754 0.781354
1.75195 0.838359
1.72339 0.855524
1.70725 0.880196
1.69 0.889628
1.69144 0.856528
1.66895 0.873189
1.69018 0.820608
1.65769 0.93329
1.69743 0.826188
1.68219 0.834413
1.71638 0.819255
1.71343 0.851151
1.65744 0.988596
1.66147 1.02268
1.71515 0.950934
1.74695 0.920138
1.69732 0.975327
1.66372 0.968007
1.64162 0.976335
1.62665 1.00611
1.67058 0.934952
1.63663 0.945397
1.61191 0.911641
1.61193 0.868012
1.56093 0.946286
1.57299 0.894841
1.56878 0.874343
1.5685 0.890756
1.61252 0.858341
1.60704 0.918486
1.62434 0.914472
1.64073 0.896749
1.65065 0.921559
1.69639 0.8683
1.68032 0.937893
1.73601 0.771377
1.69558 0.781005
1.63938 0.841161
1.69506 0.690749
1.64239 0.776356
1.57327 0.884364
1.62276 0.771112
1.59423 0.840358
1.61281 0.806266
1.62185 0.822116
1.6051 0.908468
1.68265 0.817507
1.6908 0.878263
1.76154 0.744246
1.7066 0.854831
1.72057 0.781373
1.70828 0.793803
1.71611 0.755091
1.67657 0.834752
1.68511 0.822671
1.69746 0.789649
1.67741 0.837662
1.69252 0.832289
1.72476 0.843902
1.7307 0.918337
1.78853 0.875436
1.71607 1.00813
1.78838 0.802512
1.7298 0.880171
1.74581 0.882759
1.76024 0.861382
1.71361 0.919944
1.74424 0.837923
1.74701 0.821724
1.74702 0.815018
1.73175 0.815395
1.66642 0.885761
1.68982 0.803561
1.72522 0.718607
1.70116 0.746422
1.63529 0.855474
1.69364 0.745358
1.70045 0.801118
1.68704 0.872489
1.68141 0.844142
1.64021 0.885892
1.63017 0.828637
1.59313 0.894886
1.64095 0.829235
1.63463 0.905228
1.61598 0.954257
1.61266 0.955505
1.62107 0.951959
1.63655 0.935372
1.66178 0.906359
1.66845 0.87551
1.69456 0.775581
1.67156 0.850997
1.63874 0.91654
1.61998 0.938831
1.63993 0.896864
1.66278 0.860438
1.6647 0.859271
1.68169 0.818912
1.674 0.80364
1.6872 0.727355
1.68273 0.727361
1.64819 0.793266
1.61691 0.827006
1.60969 0.845174
1.62547 0.842684
1.6978 0.714362
1.67936 0.833149
1.69685 0.853506
1.65609 0.988518
1.67733 0.933665
1.69152 0.902194
1.71489 0.901854
1.73129 0.887454
1.65472 1.03854
1.66298 1.01078
1.63575 1.0342
1.6158 1.07969
1.71909 0.926372
1.67339 1.06839
1.73446 1.00317
1.74237 0.979345
1.71754 0.973769
1.71059 0.972435
1.74466 0.899334
1.73732 0.882354
1.68446 0.931558
1.67481 0.929429
1.62013 0.974213
1.63081 0.905844
1.64295 0.894419
1.65689 0.859023
1.64389 0.930626
1.6961 0.847857
1.68456 0.876171
1.66675 0.908952
1.70626 0.84908
1.65059 0.963974
1.6558 0.885266
1.60369 0.888076
1.54199 0.967772
1.52893 0.984364
1.55096 0.977464
1.61892 0.856351
1.61972 0.842934
1.58007 0.930282
1.62757 0.886826
1.66031 0.839479
1.65561 0.832333
1.68646 0.75651
1.66167 0.815674
1.62458 0.866723
1.63484 0.84975
1.60891 0.887289
1.62561 0.816717
1.63404 0.807422
1.65345 0.824385
1.65781 0.892497
1.70347 0.82627
1.63369 0.895915
1.61759 0.876561
1.58724 0.896308
1.56196 0.896974
1.62684 0.727674
1.59196 0.843965
1.60266 0.877163
1.65146 0.814832
1.62085 0.891853
1.65012 0.823757
1.60424 0.900672
1.54173 0.990906
1.5749 0.944725
1.52963 1.00857
1.54915 0.971418
1.59514 0.942115
1.59648 0.93811
1.55655 0.996513
1.61243 0.895546
1.58351 0.946089
1.57418 0.952758
1.57782 0.905452
1.5669 0.906171
1.55655 0.908665
1.53179 0.941106
1.5503 0.91132
1.54729 0.906152
1.57122 0.887692
1.56411 0.932138
1.60582 0.88673
1.60317 0.879162
1.59469 0.845947
1.57647 0.820942
1.62028 0.768762
1.54528 0.932515
1.57544 0.88973
1.65141 0.749177
1.64424 0.840104
1.63482 0.887057
1.70547 0.782986
1.65099 0.853079
1.60322 0.894275
1.5396 0.961739
1.5993 0.823023
1.52048 0.987778
1.53801 0.9749
1.58497 0.909501
1.53253 0.99805
1.54301 0.951779
1.62595 0.792707
1.56647 0.932531
1.558 0.943457
1.52516 0.96388
1.51906 0.958637
1.51467 0.950232
1.5284 0.894744
1.52848 0.872868
1.53566 0.897304
1.57395 0.856357
1.58306 0.898904
1.57866 0.952154
1.59086 0.981086
1.64827 0.885771
1.6707 0.821497
1.66853 0.83239
1.67539 0.830185
1.66536 0.781913
1.56922 0.914652
1.63981 0.754492
1.57633 0.900428
1.60462 0.845738
1.61887 0.864699
1.61203 0.915998
1.63663 0.871265
1.59639 0.918742
1.58617 0.912172
1.52792 0.969348
1.52076 0.954492
1.52757 0.939912
1.52352 0.968987
1.55017 0.980544
1.63802 0.867957
1.60102 0.955745
1.56754 0.961623
1.58326 0.919118
1.51721 1.00719
1.55715 0.938472
1.57437 0.942398
1.539 1.04262
1.54662 1.05189
1.61156 0.947411
1.62784 0.882508
1.61466 0.880079
1.48237 1.08897
1.57096 0.936941
1.50206 1.03894
1.48377 1.03912
1.48899 0.967775
1.42256 1.00149
1.46405 0.851094
1.44001 0.89299
1.46441 0.836439
1.39927 0.925508
1.40727 0.874345
1.37165 0.895613
1.36719 0.89168
1.38419 0.870938
1.41645 0.890523
1.49562 0.840152
1.50972 0.866144
1.49707 0.884303
1.47585 0.885421
1.44406 0.938113
1.44305 0.941382
1.43392 0.962351
1.42109 0.934088
1.43807 0.880504
1.40259 0.916626
1.39393 0.887785
1.39851 0.862277
1.38072 0.837801
1.36178 0.813727
1.30545 0.859597
1.33188 0.78796
1.31947 0.829725
1.33526 0.812885
1.3265 0.847736
1.31996 0.860928
1.35719 0.837209
1.35173 0.866088
1.38729 0.797965
1.3491 0.827374
1.34431 0.80931
1.30951 0.890265
1.28797 0.932265
1.34748 0.845309
1.32287 0.896232
1.31787 0.898868
1.32473 0.901029
1.28 0.956296
1.31211 0.92039
1.35074 0.883582
1.35461 0.900338
1.35381 0.925675
1.36664 0.894628
1.31245 0.978201
1.28977 0.964178
1.2657 0.995169
1.24718 1.01542
1.2697 0.979743
1.32384 0.884115
1.34386 0.827256
1.26558 0.932317
1.26279 0.881707
1.17074 0.944166
1.12675 0.959349
1.17869 0.836971
1.12109 0.871142
1.09009 0.87919
1.07723 0.884142
1.02418 0.937038
0.9831 0.996816
1.06313 0.916841
1.02475 1.01504
1.14822 0.902903
1.12064 0.989013
1.10544 1.01384
1.14535 0.947981
1.14408 0.928635
1.06301 1.0188
1.01245 1.03021
0.948932 1.05697
0.980867 0.97331
0.911003 1.01979
0.894753 1.02879
0.915325 1.01192
0.899012 1.01781
0.945607 0.97194
0.939522 0.965372
0.949677 0.95363
1.00756 0.895889
0.977781 0.924549
0.957878 0.940485
1.05782 0.865815
0.937412 1.02041
0.93911 1.00646
0.970756 0.961353
0.933169 0.966911
0.880759 0.984379
0.893477 0.958086
0.922849 0.914841
0.907649 0.921623
0.866425 0.968604
0.828377 1.00212
0.873685 0.952791
0.872046 0.947557
0.925402 0.906542
0.867709 0.987929
0.943508 0.923927
0.969717 0.92326
0.980513 0.906315
0.956345 0.925505
0.939158 0.955572
0.96304 0.934473
0.941113 0.981838
0.937446 0.991464
0.897703 1.05703
0.944685 1.03953
0.991478 1.02003
1.00476 1.00196
1.01923 0.969298
1.06894 0.897034
1.05614 0.903709
1.06832 0.892111
1.05373 0.872922
1.02848 0.900116
0.979723 0.950201
0.999231 0.920185
1.01299 0.866728
0.962862 0.905529
0.977154 0.871637
0.969116 0.883071
1.03894 0.796562
1.00431 0.86727
1.01806 0.875756
1.06332 0.822053
1.04502 0.858544
1.07963 0.801851
1.0019 0.914564
1.00192 0.916825
1.03325 0.898143
1.00579 0.93258
0.987858 0.939037
0.961802 0.968051
0.996133 0.942897
1.00014 0.93972
0.991012 0.942239
1.06385 0.856511
1.04563 0.890207
1.06777 0.843909
0.997779 0.945069
1.06224 0.863957
1.06285 0.853905
0.982017 0.927595
1.02191 0.849451
1.04098 0.786151
0.942611 0.907624
0.959589 0.869278
0.939341 0.897346
0.999201 0.827094
0.999095 0.855467
1.00793 0.883672
0.98745 0.925664
1.00537 0.950665
1.06782 0.921685
1.01563 0.99017
1.02777 0.974741
1.00983 0.990373
1.00406 0.983657
1.02026 0.933684
0.968821 0.947378
0.993723 0.908644
1.00704 0.905368
0.98495 0.898797
0.917307 0.922146
0.938513 0.842579
0.889932 0.879036
0.884092 0.877205
0.936935 0.820436
0.907627 0.876566
0.820136 0.952229
0.830044 0.947473
0.869664 0.924971
0.881057 0.911684
0.85869 0.90474
0.87402 0.886776
0.825773 0.917136
0.779402 0.960035
0.830918 0.927934
0.880703 0.903107
0.919796 0.910214
0.881711 0.967887
0.898126 0.942496
0.919442 0.92163
0.914982 0.939372
0.901092 0.917616
0.858897 0.945799
0.828705 0.96569
0.876303 0.917433
0.92472 0.871443
0.949227 0.85809
0.991034 0.767343
0.889014 0.908331
0.896814 0.895958
0.869698 0.906484
0.862171 0.89362
0.853682 0.87809
0.823541 0.885629
0.812666 0.897818
0.842514 0.877932
0.853972 0.909785
0.860382 0.942398
0.945069 0.837043
0.913854 0.88919
0.91961 0.901907
0.942724 0.921457
0.947036 0.929384
0.893053 0.947654
0.931062 0.866411
0.915308 0.874917
0.853448 0.943826
0.877296 0.903669
0.883279 0.914698
0.834765 0.945163
0.861803 0.866791
0.821879 0.889595
0.792121 0.900925
0.807358 0.868923
0.732765 0.920131
0.771165 0.886363
0.788552 0.868709
0.851663 0.787226
0.809867 0.836511
0.778893 0.843089
0.801605 0.827471
0.763168 0.872576
0.753899 0.874601
0.802207 0.83899
0.773712 0.872809
0.801999 0.83011
0.802361 0.825692
0.73762 0.895248
0.74762 0.887145
0.749601 0.869768
0.808565 0.815815
0.849838 0.747778
0.812112 0.804865
0.784362 0.812536
0.767135 0.83907
0.781451 0.842547
0.765691 0.876408
0.82233 0.842363
0.804788 0.875068
0.831943 0.868151
0.822292 0.890307
0.792398 0.922135
0.813841 0.906681
0.818645 0.900601
0.840907 0.84358
0.787176 0.888964
0.810039 0.854869
0.797633 0.875595
0.785298 0.883411
0.791299 0.866413
0.818613 0.851952
0.827983 0.826059
0.785687 0.884718
0.781201 0.901148
0.773997 0.928538
0.848481 0.88127
0.852415 0.899752
0.835305 0.921382
0.864337 0.921644
0.852064 0.957701
0.940593 0.850222
0.842184 0.982399
0.837259 0.979
0.871739 0.915574
0.836841 0.936655
0.876296 0.9011
0.842624 0.929545
0.841821 0.904899
0.777873 0.93245
0.768077 0.924025
0.764743 0.925206
0.732779 0.915371
0.704159 0.914624
0.707637 0.89341
0.775237 0.871406
0.797963 0.888235
0.831992 0.856364
0.78767 0.893444
0.784911 0.874627
0.764401 0.866108
0.742115 0.870763
0.738538 0.863882
0.731978 0.874942
0.715653 0.878836
0.723043 0.845492
0.705931 0.849837
0.699161 0.862626
0.728625 0.856047
0.728803 0.859126
0.710302 0.88102
0.714653 0.886555
0.70891 0.913679
0.756746 0.887742
0.756916 0.928797
0.816678 0.899241
0.857438 0.877482
0.834516 0.897735
0.849795 0.872449
0.799362 0.903259
0.790407 0.885022
0.80115 0.871415
0.818735 0.878979
0.803233 0.92418
0.875521 0.852611
0.854514 0.873162
0.825937 0.891511
0.799098 0.916
0.825448 0.883383
0.79598 0.919812
0.788826 0.891878
0.788545 0.877149
0.813649 0.838184
0.821182 0.817262
0.732723 0.886797
0.761267 0.859214
0.71653 0.928913
0.742379 0.909967
0.745345 0.910355
0.699013 0.949217
0.705887 0.937214
0.723779 0.92956
0.694895 0.934404
0.761689 0.880301
0.716753 0.944609
0.676898 0.975325
0.756107 0.924669
0.764792 0.926331
0.789758 0.909716
0.735041 0.958777
0.728167 0.96912
0.758489 0.952331
0.761521 0.980991
0.821344 0.913239
0.773538 0.957526
0.781795 0.923497
0.765269 0.90907
0.734448 0.923039
0.739516 0.917856
0.80877 0.856447
0.790225 0.854485
0.739775 0.859396
0.796526 0.76561
0.775739 0.786746
0.763492 0.839015
0.758066 0.884909
0.788146 0.887968
0.728239 0.952839
0.774835 0.921691
0.83032 0.888191
0.831073 0.903212
0.801475 0.944987
0.805958 0.954228
0.755444 0.993267
0.768002 0.967462
0.751099 0.96922
0.709417 0.996716
0.725432 0.982189
0.783902 0.917617
0.771274 0.921254
0.800837 0.894849
0.801627 0.908934
0.774379 0.933448
0.796478 0.930428
0.826912 0.909988
0.850266 0.880361
0.829721 0.863463
0.723703 0.942524
0.761894 0.882269
0.703278 0.950105
0.794803 0.90347
0.798727 0.920533
0.806577 0.911853
0.835365 0.852274
0.744755 0.957672
0.711208 0.970629
0.764653 0.909217
0.777731 0.900733
0.797796 0.898063
0.839681 0.859437
0.76944 0.942224
0.794932 0.910108
0.790049 0.927563
0.740375 0.952825
0.742266 0.940382
0.747689 0.937005
0.759732 0.939479
0.790017 0.944586
0.764736 0.988746
0.748719 0.984062
0.76707 0.960621
0.719005 0.992198
0.77993 0.93024
0.754913 0.937131
0.721812 0.945674
0.739941 0.899673
0.703037 0.928286
0.735055 0.927926
0.684349 0.995871
0.721421 0.983643
0.753425 0.991513
0.767146 0.981261
0.745903 1.00857
0.756283 0.970503
0.619615 1.02379
0.673701 0.955295
0.67652 0.934448
0.7008 0.907911
0.671266 0.920168
0.723503 0.871755
0.67779 0.925593
0.660955 0.945881
0.613572 0.967647
0.608241 0.969173
0.60214 0.995503
0.654723 0.982796
0.672095 0.99877
0.720588 1.00253
0.759371 0.986839
0.68547 1.03454
0.669527 1.00727
0.688779 0.957039
0.664219 0.940238
0.615405 0.941413
0.607071 0.924691
0.657487 0.886687
0.616891 0.913605
0.658807 0.88031
0.633007 0.906331
0.655381 0.900654
0.617202 0.900613
0.652141 0.874297
0.668085 0.887982
0.699399 0.889209
0.669926 0.910183
0.645475 0.910188
0.600882 0.894754
0.615057 0.860182
0.59682 0.873909
0.613681 0.840526
0.595788 0.890894
0.697657 0.816365
0.707857 0.842409
0.718382 0.861438
0.783399 0.826482
0.717043 0.894104
0.699929 0.911867
0.715717 0.910019
0.708298 0.914872
0.759902 0.82828
0.774394 0.814609
0.709998 0.863383
0.693915 0.862484
0.654175 0.895401
0.716109 0.855712
0.784843 0.816396
0.743025 0.893631
0.755415 0.920717
0.780744 0.897445
0.774555 0.914274
0.815807 0.896921
0.851289 0.870987
0.80403 0.909998
0.780423 0.908754
0.815397 0.876402
0.81431 0.877123
0.789757 0.913838
0.805243 0.91364
0.767128 0.939243
0.697306 0.953217
0.720345 0.926893
0.73362 0.954416
0.748021 0.976168
0.786085 0.962466
0.768327 0.973062
0.760369 0.945079
0.757231 0.91984
0.790628 0.872405
0.785708 0.867251
0.780536 0.884762
0.78239 0.865545
0.714069 0.918283
0.702846 0.919344
0.703078 0.886184
0.656852 0.923334
0.692048 0.914044
0.644045 0.964828
0.659501 0.954582
0.704262 0.912755
0.650128 0.935207
0.572073 0.993586
0.646989 0.966758
0.659953 0.957428
0.634196 0.969022
0.636717 0.951623
0.691969 0.90792
0.66966 0.943117
0.659558 0.929523
0.64963 0.942162
0.695797 0.917357
0.674889 0.944322
0.69551 0.940811
0.705926 0.929235
0.715583 0.897307
0.687884 0.876098
0.648984 0.889835
0.652864 0.88342
0.680196 0.855384
0.64305 0.8844
0.656838 0.865491
0.650124 0.870137
0.700444 0.845442
0.694475 0.856427
0.67512 0.863241
0.677758 0.850369
0.700104 0.804734
0.672566 0.840197
0.660391 0.872841
0.697434 0.867237
0.691597 0.889534
0.671917 0.919814
0.663809 0.94298
0.646997 0.972433
0.6525 0.95277
0.61897 0.919542
0.602875 0.853913
0.562846 0.83642
0.535807 0.834657
0.54579 0.817054
0.474489 0.882886
0.585208 0.822895
0.598512 0.826166
0.541321 0.893132
0.60921 0.844691
0.54226 0.894063
0.579433 0.855552
0.536171 0.880624
0.569959 0.88185
0.583037 0.88449
0.580457 0.88197
0.57605 0.872482
0.531136 0.91441
0.464558 0.956447
0.443567 0.952235
0.426273 0.935979
0.477024 0.891924
0.430071 0.930723
0.487415 0.868338
0.441525 0.869812
0.397168 0.861246
0.310912 0.874151
0.320847 0.849542
0.311225 0.862513
0.340523 0.854231
0.356129 0.871057
0.428811 0.873843
0.443542 0.858484
0.37385 0.895309
0.439629 0.837541
0.364155 0.899739
0.362954 0.897191
0.33774 0.913616
0.344732 0.921383
0.326614 0.923284
0.283394 0.946247
0.322094 0.915692
0.242303 0.926373
0.286393 0.884338
0.275231 0.895231
0.233388 0.900713
0.23745 0.89939
0.25741 0.899806
0.242572 0.926872
0.257835 0.93752
0.318903 0.883636
0.29819 0.860405
0.30037 0.848322
0.282905 0.873926
0.253776 0.874833
0.248707 0.874252
0.240178 0.910881
0.273309 0.92601
0.325152 0.918876
0.262501 0.955381
0.287771 0.947408
0.278251 0.969572
0.312039 0.97376
0.27661 1.00384
0.311094 0.983553
0.328889 0.965429
0.30265 0.971908
0.246372 0.991361
0.282953 0.959117
0.197119 0.983624
0.257578 0.964525
0.25495 0.960843
0.268483 0.933064
0.275509 0.911736
0.283838 0.910207
0.286548 0.937575
0.215578 0.966576
0.164428 0.985054
0.202282 0.983819
0.270461 0.971588
0.265181 0.971265
0.251085 0.963028
0.24608 0.962617
0.196693 0.968761
0.214843 0.953159
0.218658 0.934633
0.240383 0.91565
0.274178 0.913959
0.216518 0.936413
0.276527 0.905322
0.314954 0.885876
0.304738 0.877808
0.309921 0.86953
0.319079 0.872168
0.288418 0.884295
0.298899 0.901831
0.269847 0.940721
0.258458 0.926993
0.208271 0.936672
0.208373 0.917018
0.230979 0.906114
0.200238 0.922213
0.215148 0.911955
0.153656 0.925717
0.196731 0.914106
0.206775 0.906845
0.208801 0.89854
0.249502 0.876023
0.234775 0.891053
0.214572 0.907779
0.19683 0.920712
0.203467 0.909581
0.13712 0.943647
0.115981 0.973201
0.138539 0.977623
0.125162 1.00082
0.146604 1.0013
0.141136 1.00375
0.167641 1.00464
0.213244 0.983116
0.241193 0.951259
0.227235 0.938181
0.140647 0.979589
0.102274 0.986444
0.117975 0.961297
0.0708748 0.959907
0.0825218 0.940883
0.104644 0.9522
0.127866 0.969726
0.114063 0.981612
0.146639 0.974154
0.179938 0.950963
0.102408 0.963802
0.100802 0.948154
0.0642315 0.953647
0.103833 0.94229
0.0591981 0.942344
0.0905954 0.912665
0.0685633 0.897026
0.0749287 0.881945
0.0372507 0.886611
0.069591 0.870587
0.11071 0.867609
0.201165 0.868053
0.179258 0.897403
0.143853 0.920392
0.201228 0.899015
0.19279 0.892856
0.170472 0.910096
0.12803 0.939368
0.136237 0.923463
0.0654092 0.935492
0.0333169 0.937786
0.0406293 0.941885
0.0359861 0.945382
0.0902662 0.922283
0.067774 0.927537
0.0415175 0.940254
0.0426824 0.922389
0.0305877 0.918201
0.0743093 0.932492
0.064326 0.962027
0.113826 0.958159
0.108446 0.997602
0.0768014 1.01061
0.0732608 0.987623
0.128632 0.960214
0.125309 0.965174
0.124348 0.971916
0.146613 0.957249
0.171155 0.925342
0.13794 0.911331
0.149669 0.884828
0.169199 0.864604
0.132753 0.887982
0.128177 0.884408
0.109037 0.884455
0.0713616 0.908458
0.129654 0.899674
0.152703 0.891177
0.172377 0.902542
0.162993 0.938474
0.173403 0.930254
0.108477 0.937679
0.144626 0.925969
0.161447 0.93382
0.137107 0.926114
0.0720333 0.923093
0.0635882 0.911059
0.130608 0.89113
0.184015 0.884742
0.224581 0.889755
0.189509 0.915108
0.145069 0.952882
0.201427 0.949005
0.158587 0.951324
0.156339 0.946884
0.126001 0.965472
0.157631 0.951282
0.17665 0.940303
0.145118 0.946728
0.163066 0.950863
0.156656 0.967524
0.188456 0.980619
0.227417 0.972178
0.247821 0.955089
0.168452 0.983068
0.188703 0.950901
0.0578236 0.984795
-0.00205806 1.00339
0.00971126 0.977779
-0.00323088 0.972778
0.0278552 0.948565
0.0359149 0.954566
0.0241515 0.95005
0.0267737 0.943259
0.0398981 0.935668
0.0208108 0.957699
0.0642383 0.945971
0.0963417 0.937956
0.0785973 0.94246
0.050674 0.955629
0.106556 0.935657
0.11219 0.922446
0.100452 0.916405
0.130399 0.903594
0.12672 0.890724
0.0795999 0.908284
0.158009 0.899874
0.166609 0.904294
0.137358 0.913909
0.129575 0.916352
0.0935088 0.930012
0.140406 0.937068
0.152745 0.957121
0.155959 0.947511
0.194831 0.923613
0.136285 0.933912
0.171865 0.920548
0.187606 0.906725
0.116068 0.920651
0.104347 0.924335
0.134655 0.922794
0.164133 0.912182
0.163847 0.917445
0.169483 0.914706
0.160195 0.934023
0.174784 0.941434
0.195879 0.931668
0.149294 0.94739
0.198508 0.947661
0.223704 0.948699
0.171126 0.961196
0.194733 0.966265
0.217943 0.955185
0.183909 0.957046
0.184577 0.961227
0.105423 0.990027
0.196988 0.956025
0.191691 0.94521
0.199511 0.931983
0.17419 0.935024
0.218916 0.929648
0.272923 0.91686
0.254379 0.930543
0.200971 0.945213
0.225272 0.942696
0.221879 0.960075
0.255855 0.925352
0.268945 0.891022
0.281058 0.875375
0.265642 0.89085
0.264766 0.890062
0.279591 0.881484
0.199292 0.936687
0.203378 0.939693
0.247105 0.912068
0.211876 0.930754
0.218949 0.931037
0.198106 0.938414
0.21702 0.918881
0.217553 0.912072
0.253698 0.895548
0.240999 0.901052
0.264205 0.872003
0.242284 0.889221
0.254619 0.894991
0.24733 0.912535
0.286019 0.91279
0.224151 0.94363
0.224962 0.937493
0.200287 0.975285
0.140225 0.996013
0.210144 0.964751
0.217417 0.953012
0.171031 0.954812
0.189803 0.920326
0.238413 0.886549
0.246323 0.88542
0.287512 0.860191
0.268277 0.859371
0.234849 0.885929
0.176703 0.915264
0.186001 0.927818
0.248277 0.90257
0.232081 0.921217
0.245162 0.91024
0.271363 0.909379
0.283368 0.89554
0.278658 0.879465
0.249003 0.873757
0.214389 0.866868
0.132168 0.87169
0.20393 0.831206
0.185897 0.861654
0.229307 0.873142
0.262538 0.88647
0.286055 0.90545
0.356602 0.892604
0.359394 0.920375
0.314783 0.941894
0.331833 0.920778
0.336685 0.897658
0.285649 0.899642
0.266172 0.904389
0.244949 0.910351
0.302133 0.881579
0.301706 0.873718
0.266961 0.906118
0.255955 0.917398
0.185043 0.947951
0.204447 0.944331
0.170574 0.966452
0.193851 0.973719
0.226153 0.964976
0.21355 0.968446
0.214411 0.956409
0.246252 0.933184
0.309995 0.922027
0.284772 0.937495
0.294618 0.936989
0.334714 0.924586
0.358317 0.918031
0.347712 0.925295
0.35047 0.912855
0.361444 0.898163
0.410373 0.861919
0.380642 0.908145
0.379267 0.913532
0.382642 0.897917
0.389029 0.888733
0.339461 0.924097
0.337192 0.90739
0.370687 0.861697
0.325102 0.881244
0.336347 0.848794
0.3059 0.868314
0.295368 0.851409
0.29567 0.841206
0.27654 0.841515
0.322434 0.828335
0.332453 0.863869
0.40022 0.842418
0.364524 0.87089
0.394355 0.88545
0.370495 0.905149
0.410436 0.898967
0.415905 0.916951
0.38132 0.926091
0.368449 0.942517
0.365101 0.937227
0.394779 0.941501
0.384502 0.949799
0.47233 0.89315
0.438453 0.929985
0.420875 0.934151
0.374549 0.955982
0.34745 0.961148
0.399275 0.969041
0.465054 0.960977
0.405908 1.00852
0.405665 0.987201
0.392205 0.969692
0.360942 0.951319
0.334351 0.954934
0.337703 0.948135
0.301786 0.946692
0.330925 0.903736
0.373852 0.877296
0.326821 0.901551
0.313726 0.924417
0.361854 0.922547
0.383628 0.936203
0.36602 0.98191
0.418051 0.982601
0.398134 0.992679
0.380605 0.968974
0.349349 0.95202
0.34538 0.928178
0.321343 0.941652
0.364174 0.926071
0.368612 0.915833
0.380919 0.907492
0.432657 0.876844
0.422696 0.873797
0.417155 0.871992
0.441314 0.869032
0.446634 0.878657
0.43004 0.914729
0.43896 0.914298
0.415177 0.912153
0.430256 0.888717
0.395571 0.918842
0.432 0.878812
0.412893 0.90331
0.402327 0.883488
0.419937 0.864641
0.401522 0.884746
0.426857 0.856354
0.427119 0.842439
0.409737 0.872062
0.446293 0.864658
0.458655 0.874658
0.410082 0.906597
0.39626 0.891957
0.409303 0.891826
0.400759 0.88164
0.43382 0.883449
0.447461 0.892063
0.444317 0.883601
0.4374 0.856629
0.428096 0.861741
0.409587 0.835783
0.383146 0.848915
0.429947 0.839972
0.40572 0.864979
0.422543 0.858151
0.376807 0.88036
0.355296 0.910881
0.357862 0.949781
0.411442 0.941736
0.430739 0.942585
0.417304 0.940468
0.401648 0.937711
0.368139 0.941562
0.337807 0.950134
0.331892 0.952188
0.34533 0.953504
0.369931 0.944808
0.354282 0.946162
0.342848 0.928742
0.294914 0.940889
0.341371 0.925331
0.248258 0.943513
0.331318 0.908547
0.34449 0.894522
0.360429 0.905033
0.382876 0.912195
0.491415 0.823833
0.41922 0.903441
0.462188 0.882131
0.443575 0.896645
0.47767 0.880192
0.47634 0.890322
0.483671 0.898925
0.470586 0.927381
0.4589 0.940924
0.489122 0.908002
0.438129 0.923334
0.486859 0.881102
0.414491 0.932997
0.46092 0.875254
0.441283 0.8921
0.449105 0.865873
0.437931 0.865613
0.373734 0.903003
0.428295 0.840441
0.418345 0.831345
0.423325 0.827844
0.400601 0.857004
0.40109 0.880723
0.416898 0.881634
0.400151 0.899858
0.413193 0.875705
0.395046 0.892504
0.38416 0.904494
0.456638 0.881692
0.403393 0.919761
0.412328 0.913489
0.37992 0.926706
0.394893 0.906864
0.400954 0.922497
0.415995 0.902704
0.39528 0.937249
0.410309 0.918559
0.398428 0.920114
0.440245 0.887695
0.440919 0.908415
0.466565 0.888523
0.481568 0.879719
0.435401 0.886806
0.413203 0.905096
0.492715 0.847425
0.460516 0.883736
0.452925 0.904713
0.463696 0.918976
0.495367 0.921322
0.479896 0.938443
0.525723 0.909456
0.503516 0.898227
0.491792 0.876222
0.475549 0.87723
0.452765 0.908689
0.453089 0.923945
0.504508 0.859833
0.493044 0.854176
0.429612 0.890039
0.497666 0.824404
0.427682 0.876912
0.333643 0.927603
0.38498 0.881762
0.424408 0.818906
0.426804 0.834734
0.445081 0.850122
0.485386 0.847148
0.472749 0.869394
0.438352 0.892566
0.421413 0.892693
0.386248 0.902462
0.411157 0.882881
0.440438 0.88081
0.435727 0.905589
0.42658 0.918158
0.422548 0.902259
0.461352 0.854024
0.37524 0.931096
0.426836 0.919937
0.420018 0.918819
0.378717 0.934926
0.417231 0.915061
0.400738 0.932853
0.453161 0.915643
0.481209 0.921678
0.420932 0.948294
0.410901 0.940373
0.409866 0.927552
0.442843 0.916059
0.476757 0.898191
0.466453 0.925633
0.468537 0.913539
0.416441 0.921747
0.421016 0.886103
0.414885 0.876426
0.424539 0.874512
0.421219 0.888364
0.436696 0.865547
0.373324 0.903037
0.331454 0.917159
0.352447 0.912988
0.38117 0.90303
0.422583 0.909234
0.405501 0.949188
0.450653 0.927667
0.392199 0.969861
0.438662 0.962134
0.504547 0.920304
0.502346 0.944575
0.479971 0.950654
0.458127 0.932291
0.415233 0.917484
0.354811 0.956153
0.365226 0.944032
0.382434 0.923214
0.367825 0.941056
0.373521 0.934383
0.368087 0.922983
0.32996 0.944984
0.357268 0.958781
0.354697 0.972767
0.305277 0.9776
0.326931 0.982798
0.343829 0.998549
0.365114 0.975939
0.387735 0.950663
0.352175 0.957755
0.349852 0.957245
0.265489 0.993672
0.328633 0.953736
0.271599 0.961765
0.332282 0.932005
0.303206 0.9572
0.391046 0.900742
0.349217 0.934514
0.406435 0.916206
0.422237 0.893378
0.386508 0.911784
0.372199 0.930062
0.381267 0.946056
0.419178 0.921997
0.345957 0.9663
0.325765 0.982663
0.342099 0.952088
0.322179 0.960141
0.294615 0.961031
0.282981 0.958615
0.242358 0.986163
0.297393 0.967636
0.272833 0.986484
0.208355 1.00953
0.226256 0.968316
0.257997 0.93306
0.282048 0.951657
0.310938 0.967528
0.392836 0.925252
0.346711 0.92712
0.277374 0.936885
0.328122 0.883472
0.301431 0.905637
0.346952 0.898812
0.338086 0.933648
0.359856 0.93355
0.339522 0.947692
0.374028 0.911707
0.379133 0.865279
0.407397 0.863406
0.332274 0.943561
0.417448 0.896963
0.426963 0.881915
0.386118 0.908314
0.457456 0.886715
0.465556 0.895329
0.44957 0.889931
0.402409 0.888675
0.411898 0.850616
0.375194 0.840166
0.371736 0.839654
0.402307 0.829245
0.394423 0.864925
0.422216 0.881164
0.437258 0.877898
0.390565 0.907855
0.387619 0.928571
0.441407 0.926189
0.399162 0.993859
0.374352 1.04629
0.341892 1.0709
0.382547 1.04771
0.359757 1.03444
0.356466 1.02891
0.421888 0.962385
0.354512 0.993001
0.324793 0.991347
0.331679 0.961042
0.418063 0.921064
0.438049 0.915078
0.450322 0.895907
0.494326 0.860305
0.522667 0.847472
0.492593 0.890368
0.464486 0.930333
0.471247 0.932436
0.480719 0.918012
0.446497 0.94709
0.49986 0.924181
0.536391 0.906526
0.497576 0.966053
0.410185 0.992653
0.320378 1.01231
0.365164 0.986831
0.412698 0.981248
0.451302 0.945212
0.419576 0.939992
0.430608 0.921771
0.422203 0.895022
0.391901 0.893324
0.309973 0.921414
0.342585 0.900232
0.352414 0.897643
0.371504 0.901332
0.373585 0.914282
0.360764 0.938124
0.420106 0.92736
0.435355 0.953754
0.487194 0.93122
0.508201 0.924475
0.478926 0.954565
0.462859 0.929297
0.4557 0.890822
0.415631 0.909369
0.444879 0.925611
0.476014 0.946136
0.468627 0.985887
0.519562 0.941006
0.546786 0.882457
0.470989 0.906073
0.44683 0.878658
0.430974 0.879494
0.38243 0.901058
0.434014 0.868988
0.38745 0.909515
0.446057 0.870321
0.47504 0.873512
0.429327 0.898581
0.483157 0.85214
0.455815 0.870401
0.445329 0.85879
0.417969 0.857446
0.397591 0.868817
0.426794 0.848284
0.42446 0.832453
0.374088 0.851419
0.300042 0.891611
0.358746 0.884651
0.377842 0.911784
0.339537 0.961677
0.416781 0.928547
0.50091 0.881699
0.519515 0.856946
0.42699 0.900377
0.411985 0.876115
0.402818 0.880258
0.425418 0.853661
0.373532 0.899217
0.467571 0.85636
0.449106 0.882424
0.405477 0.943574
0.459782 0.944663
0.46128 0.925499
0.395863 0.938103
0.40664 0.878485
0.394029 0.878051
0.3826 0.882102
0.381499 0.862419
0.335852 0.87787
0.349002 0.823503
0.296452 0.863149
0.30732 0.871934
0.37331 0.861633
0.345598 0.898913
0.356437 0.900013
0.361172 0.903387
0.353059 0.897808
0.375518 0.85854
0.367386 0.841538
0.33953 0.852674
0.257869 0.880966
0.283512 0.868341
0.26821 0.881384
0.246744 0.900715
0.226201 0.920488
0.224614 0.904075
0.168669 0.910124
0.199745 0.881688
0.223657 0.871273
0.218797 0.874297
0.188741 0.88013
0.167633 0.894303
0.270053 0.838058
0.215477 0.87064
0.213336 0.867788
0.191376 0.880733
0.190847 0.889153
0.224891 0.883719
0.211149 0.915377
0.288176 0.908929
0.3157 0.907219
0.270625 0.925598
0.268064 0.915804
0.256111 0.918163
0.297376 0.913902
0.316852 0.915549
0.326556 0.898739
0.314358 0.877336
0.282378 0.879373
0.289979 0.860296
0.324106 0.84873
0.34081 0.83557
0.283941 0.884093
0.247329 0.916839
0.263184 0.901335
0.27348 0.888702
0.295981 0.859624
0.274929 0.906443
0.283978 0.929088
0.264901 0.951881
0.278038 0.938366
0.243409 0.945534
0.247323 0.95482
0.274945 0.947903
0.234251 0.964304
0.237134 0.968184
0.268384 0.950629
0.282926 0.936668
0.238598 0.955364
0.24913 0.943941
0.311866 0.925468
0.271641 0.939671
0.304007 0.90704
0.34233 0.879044
0.345534 0.887225
0.363394 0.875205
0.367122 0.876585
0.368673 0.862928
0.362341 0.866618
0.353911 0.883237
0.39097 0.870307
0.417049 0.859941
0.372739 0.881059
0.348625 0.902409
0.348163 0.925765
0.430045 0.901673
0.441172 0.894949
0.414853 0.920016
0.382638 0.927811
0.398268 0.903355
0.383012 0.891772
0.354738 0.884235
0.331603 0.894319
0.324795 0.908388
0.379323 0.905837
0.422743 0.89055
0.419801 0.875066
0.401504 0.908272
0.462184 0.870203
0.399489 0.889798
0.331588 0.92811
0.366444 0.907689
0.375299 0.92089
0.387736 0.92573
0.36382 0.918248
0.350259 0.899975
0.304222 0.908395
0.295183 0.89162
0.272252 0.898412
0.261156 0.906154
0.322234 0.86427
0.299464 0.897497
0.335876 0.901249
0.38347 0.88471
0.312385 0.924618
0.326158 0.924169
0.273885 0.948474
0.27449 0.937522
0.216413 0.981305
0.302464 0.956872
0.26208 0.985459
0.270975 0.986052
0.34844 0.975677
0.322301 0.996456
0.303813 1.00319
0.305746 0.989035
0.373131 0.938144
0.340355 0.940956
0.299089 0.952728
0.349533 0.910768
0.328053 0.90505
0.270416 0.919442
0.275251 0.924804
0.335939 0.907167
0.305969 0.934053
0.295504 0.941673
0.329031 0.901595
0.323594 0.900277
0.328818 0.93053
0.34435 0.909147
0.352037 0.890327
0.318455 0.899137
0.302429 0.896185
0.317395 0.897235
0.349877 0.886742
0.386555 0.882753
0.394747 0.919391
0.433624 0.928486
0.415133 0.976657
0.412574 1.01069
0.439859 0.990917
0.457422 0.951247
0.418907 0.981412
0.36567 1.00681
0.371687 0.983491
0.343741 0.967484
0.3932 0.902318
0.356595 0.913122
0.373419 0.880857
0.339319 0.903723
0.37402 0.868089
0.355993 0.87436
0.360515 0.838848
0.274701 0.875073
0.288905 0.848999
0.248024 0.896905
0.276572 0.882194
0.277203 0.877721
0.324305 0.86551
0.376296 0.846445
0.336033 0.896446
0.336121 0.89176
0.28964 0.908335
0.289911 0.894951
0.248134 0.920181
0.286618 0.901334
0.342422 0.89325
0.301655 0.93464
0.3058 0.91279
0.29671 0.904034
0.252093 0.931921
0.294621 0.946734
0.351888 0.945343
0.335524 0.981402
0.390041 0.94074
0.394633 0.948455
0.388662 0.960447
0.382326 0.922708
0.400531 0.862843
0.402449 0.830799
0.312505 0.888472
0.36847 0.848803
0.350262 0.850294
0.353043 0.851473
0.328809 0.877366
0.328963 0.871203
0.344193 0.876258
0.34834 0.883865
0.296994 0.911217
0.305653 0.904918
0.331489 0.90095
0.391079 0.870291
0.365138 0.877929
0.307857 0.906109
0.281312 0.908866
0.250386 0.890752
0.241773 0.864833
0.248178 0.880141
0.252405 0.913881
0.28216 0.907914
0.266351 0.921417
0.300348 0.913843
0.295963 0.916085
0.301755 0.929137
0.304547 0.933516
0.305605 0.93802
0.310006 0.942706
0.293873 0.961596
0.249995 0.98642
0.313524 0.948918
0.289369 0.952372
0.339314 0.933223
0.326854 0.949068
0.372921 0.916845
0.392032 0.90921
0.338534 0.950728
0.384872 0.933022
0.387243 0.944773
0.374576 0.95105
0.371609 0.951688
0.344189 0.948116
0.387208 0.917187
0.440136 0.890221
0.402022 0.929243
0.409487 0.931671
0.40656 0.941088
0.354936 0.987339
0.41207 0.955422
0.442326 0.962635
0.453908 0.980108
0.45303 1.00321
0.490158 0.971365
0.539345 0.940346
0.49209 0.990445
0.541043 0.913845
0.469404 0.960533
0.416043 0.985557
0.381028 0.991909
0.447088 0.938781
0.425745 0.972116
0.530369 0.898974
0.490384 0.930844
0.524166 0.901327
0.486995 0.935232
0.479886 0.921487
0.458558 0.913986
0.435096 0.951381
0.411128 0.972488
0.429529 0.955306
0.440845 0.932021
0.424871 0.950086
0.442555 0.940434
0.430076 0.948548
0.484807 0.932255
0.461187 0.936001
0.498019 0.891345
0.457717 0.921064
0.477759 0.878969
0.45894 0.908981
0.455811 0.887035
0.434849 0.88623
0.392468 0.918551
0.41451 0.9048
0.406753 0.930619
0.488767 0.875625
0.471647 0.892744
0.505067 0.830104
0.432832 0.871556
0.411537 0.875581
0.366589 0.89491
0.357183 0.873751
0.276988 0.910572
0.242616 0.907754
0.20222 0.926989
0.244153 0.940487
0.332105 0.91584
0.3503 0.938747
0.394037 0.94778
0.392624 0.973872
0.358502 0.995936
0.343809 1.00114
0.335215 1.00634
0.308021 1.01446
0.277843 1.03167
0.306747 1.01266
0.312883 1.0028
0.370343 0.964988
0.334653 0.981436
0.378324 0.897758
0.343205 0.874839
0.296801 0.901798
0.293671 0.879862
0.311466 0.864397
0.307997 0.863202
0.26068 0.878233
0.298321 0.839989
0.293056 0.838641
0.312308 0.83694
0.241241 0.901893
0.249296 0.919503
0.22534 0.933147
0.239509 0.918277
0.24531 0.9002
0.224044 0.91216
0.203878 0.923822
0.199921 0.920636
0.209011 0.917584
0.218988 0.936842
0.237303 0.935106
0.247029 0.910829
0.221651 0.913406
0.188256 0.91813
0.268649 0.841216
0.236915 0.8916
0.212482 0.91357
0.220351 0.91713
0.236213 0.903426
0.272392 0.885158
0.221464 0.903078
0.25997 0.863759
0.245645 0.891131
0.264483 0.893272
0.205318 0.9351
0.132638 0.992674
0.226387 0.929366
0.225131 0.893311
0.226004 0.851377
0.229309 0.829632
0.15248 0.868783
0.183255 0.83485
0.177017 0.850191
0.23373 0.835999
0.217409 0.867186
0.250902 0.832777
0.243063 0.817352
0.247116 0.821507
0.231351 0.856235
0.272304 0.83344
0.243256 0.872818
0.198979 0.904326
0.304388 0.848913
0.302893 0.869227
0.253381 0.905673
0.185882 0.935282
0.229677 0.906546
0.174635 0.928916
0.153945 0.928579
0.154468 0.895657
0.172248 0.858977
0.198387 0.826866
0.217856 0.830529
0.179049 0.873868
0.234414 0.875039
0.241975 0.877802
0.216615 0.912415
0.240673 0.925025
0.216007 0.97018
0.230603 0.974185
0.25412 0.969047
0.279671 0.951074
0.305735 0.903338
0.300586 0.901137
0.28586 0.912236
0.288064 0.906154
0.293819 0.917936
0.336816 0.878909
0.327889 0.89983
0.359269 0.88179
0.335571 0.887735
0.343179 0.8684
0.238486 0.910305
0.245504 0.869904
0.26204 0.871155
0.317358 0.859978
0.271673 0.910709
0.32207 0.881069
0.356116 0.865575
0.341894 0.874947
0.298361 0.902899
0.292067 0.899518
0.348644 0.861445
0.323033 0.894483
0.298027 0.896069
0.288817 0.868862
0.324547 0.804129
0.308461 0.79815
0.310677 0.819905
0.33881 0.818071
0.357211 0.805295
0.324246 0.817049
0.296937 0.849121
0.265127 0.878809
0.289453 0.865304
0.295663 0.855304
0.287923 0.85032
0.294128 0.845029
0.276873 0.855434
0.280386 0.8534
0.296562 0.871768
0.375404 0.835779
0.313029 0.912471
0.344232 0.862932
0.334966 0.852066
0.251865 0.897823
0.259226 0.878755
0.298683 0.854922
0.293552 0.879761
0.312765 0.869427
0.253658 0.889798
0.249177 0.872747
0.257438 0.894551
0.336514 0.85177
0.285623 0.887406
0.219258 0.903118
0.192192 0.868845
0.19144 0.874818
0.233306 0.865734
0.20546 0.900764
0.254541 0.872272
0.238096 0.90554
0.212882 0.920253
0.223602 0.921028
0.187819 0.939145
0.142721 0.953833
0.151403 0.945963
0.138783 0.949171
0.178813 0.928168
0.149807 0.918631
0.141039 0.907624
0.0808989 0.941046
0.124453 0.927197
0.0772266 0.969644
0.111295 0.948629
0.103714 0.963725
0.100468 0.943137
0.0673127 0.943198
0.0828008 0.936848
0.110829 0.90173
0.136024 0.882771
0.142806 0.886286
0.215579 0.861113
0.221425 0.898336
0.234355 0.903586
0.228315 0.874013
0.209806 0.835271
0.183919 0.826748
0.156674 0.859726
0.105615 0.898103
0.130442 0.90436
0.188609 0.917446
0.205393 0.954208
0.131874 1.00878
0.225116 1.00999
0.27368 1.01175
0.266958 1.01964
0.253829 1.03323
0.274478 1.01103
0.286441 0.970784
0.274761 0.94343
0.218449 0.939806
0.260983 0.89679
0.265645 0.881789
0.220346 0.924831
0.317763 0.865993
0.346173 0.878429
0.348155 0.904281
0.388422 0.87032
0.360555 0.867591
0.288023 0.906258
0.274696 0.892719
0.32564 0.869349
0.325949 0.903015
0.333368 0.89647
0.35029 0.919008
0.392366 0.903821
0.363095 0.932306
0.318058 0.958101
0.327662 0.930045
0.297719 0.93926
0.289146 0.946599
0.312808 0.964983
0.250661 1.04321
0.301034 1.02574
0.354141 0.964917
0.328495 0.952816
0.315407 0.898385
0.237308 0.93596
0.265792 0.892605
0.241983 0.917523
0.272654 0.877748
0.204442 0.9097
0.263462 0.841239
0.216798 0.848276
0.22814 0.847888
0.264801 0.850487
0.259809 0.867203
0.261076 0.894339
0.233831 0.926945
0.310059 0.875387
0.30374 0.92485
0.301143 0.952512
0.349628 0.935584
0.364363 0.910629
0.341315 0.940312
0.364027 0.939806
0.334256 0.978351
0.360453 0.962231
0.351923 0.941659
0.346942 0.929247
0.30565 0.916423
0.295929 0.87308
0.271409 0.83002
0.239828 0.853413
0.272404 0.79273
0.324509 0.786742
0.317418 0.816073
0.291126 0.854038
0.327846 0.820309
0.303004 0.825618
0.302192 0.81869
0.359914 0.788144
0.315384 0.88252
0.34647 0.880548
0.350593 0.85314
0.300837 0.905051
0.336128 0.915435
0.363225 0.932598
0.399828 0.882342
0.314723 0.947395
0.324307 0.904448
0.306606 0.913633
0.292033 0.921947
0.290979 0.930774
0.335906 0.917352
0.357771 0.922327
0.361546 0.925137
0.37279 0.919737
0.335514 0.942459
0.328315 0.946593
0.320087 0.927699
0.253825 0.961822
0.263873 0.958886
0.321249 0.882059
0.280951 0.905748
0.380054 0.853304
0.344752 0.923691
0.380202 0.899969
0.355151 0.918171
0.336495 0.93994
0.335133 0.939492
0.351715 0.920655
0.346089 0.938557
0.318942 0.969639
0.347523 0.949607
0.296645 0.99427
0.402791 0.932352
0.361755 0.949178
0.38933 0.907981
0.302355 0.94145
0.34787 0.909701
0.356641 0.916843
0.382662 0.904231
0.389902 0.929874
0.407147 0.898283
0.407961 0.883954
0.414806 0.865608
0.428782 0.87394
0.435202 0.871877
0.344093 0.918493
0.378327 0.864767
0.357776 0.848292
0.361822 0.826243
0.401592 0.799475
0.405582 0.797978
0.382507 0.815908
0.381583 0.82974
0.40569 0.818627
0.379628 0.838315
0.360131 0.83889
0.364739 0.828172
0.326233 0.866739
0.287346 0.918536
0.307766 0.932924
0.357396 0.925788
0.365235 0.942036
0.393217 0.926783
0.387852 0.919907
0.351395 0.955292
0.439515 0.895352
0.439563 0.901136
0.4137 0.938406
0.363946 0.984398
0.351529 0.960033
0.33128 0.936393
0.308302 0.943318
0.333471 0.934334
0.368138 0.906406
0.371479 0.90535
0.341481 0.891558
0.256491 0.929893
0.335109 0.872071
0.342981 0.861964
0.307413 0.883597
0.327202 0.863727
0.327117 0.835823
0.273446 0.844569
0.300017 0.835001
0.310874 0.829617
0.308828 0.835535
0.358021 0.801733
0.326947 0.847327
0.312357 0.871473
0.301898 0.896144
0.319735 0.906994
0.402719 0.86144
0.440455 0.879532
0.450372 0.891985
0.474326 0.894325
0.464458 0.905474
0.457802 0.896774
0.495018 0.854529
0.433411 0.932234
0.420151 0.90425
0.418299 0.875383
0.327222 0.906249
0.340332 0.869575
0.303024 0.885654
0.306212 0.868359
0.327518 0.831917
0.350062 0.817094
0.305274 0.887259
0.359564 0.886569
0.394726 0.894005
0.373154 0.94282
0.348461 0.987991
0.319067 0.998372
0.279261 1.02849
0.235278 1.03804
0.318245 0.982511
0.360297 0.989528
0.379781 0.986477
0.406753 0.965774
0.383625 0.955549
0.359341 0.943544
0.324332 0.9446
0.295316 0.932865
0.324647 0.876497
0.274914 0.881734
0.255341 0.876289
0.251963 0.85237
0.241677 0.83193
0.249064 0.861514
0.246456 0.887136
0.277663 0.901594
0.293051 0.928715
0.309618 0.945402
0.279747 0.970927
0.210563 0.990672
0.177458 0.990906
0.190012 0.972616
0.184774 0.995237
0.184886 0.98625
0.189514 0.986758
0.194206 0.976158
0.197747 0.956635
0.143957 0.98123
0.174068 0.965514
0.145517 0.961337
0.128301 0.955864
0.158593 0.938069
0.171591 0.937934
0.127666 0.963462
0.14716 0.930425
0.158262 0.885497
0.141111 0.87682
0.0887926 0.928534
0.155597 0.910156
0.190939 0.912668
0.181611 0.918161
0.218203 0.904121
0.122719 0.941768
0.180086 0.904456
0.212752 0.915222
0.228732 0.953458
0.234461 0.966331
0.279164 0.933966
0.175182 0.977786
0.170979 0.982975
0.127423 1.0024
0.121808 0.989497
0.120893 0.976146
0.208187 0.91354
0.254035 0.871047
0.274437 0.860926
0.284357 0.867269
0.297509 0.853888
0.244478 0.883541
0.22101 0.885913
0.185563 0.911778
0.166391 0.900074
0.183287 0.880808
0.165714 0.877083
0.191572 0.874984
0.238968 0.842258
0.189455 0.873786
0.208362 0.872798
0.227888 0.871473
0.247869 0.867601
0.241084 0.887012
0.223761 0.897334
0.229187 0.909082
0.212966 0.920964
0.230722 0.934384
0.331564 0.908661
0.362133 0.915344
0.338569 0.925761
0.335894 0.931519
0.357082 0.913613
0.343808 0.924637
0.35369 0.901858
0.390883 0.871408
0.319023 0.924361
0.332666 0.918039
0.391489 0.879023
0.365361 0.907844
0.393901 0.897361
0.39622 0.903353
0.449682 0.876728
0.411253 0.910137
0.41795 0.883378
0.388255 0.896924
0.346086 0.927243
0.314137 0.945609
0.32325 0.945178
0.328237 0.939831
0.330652 0.954947
0.363142 0.936771
0.364433 0.929762
0.382433 0.89134
0.394768 0.880039
0.426348 0.88068
0.442535 0.898102
0.448749 0.91892
0.452595 0.909265
0.455638 0.913655
0.477609 0.902019
0.554824 0.860273
0.546301 0.899756
0.591382 0.864672
0.575388 0.891227
0.550202 0.898796
0.522253 0.946958
0.587256 0.882615
0.569078 0.880651
0.554613 0.884845
0.548619 0.878416
0.518491 0.938532
0.523085 0.982708
0.572977 0.954072
0.579113 0.937205
0.545141 0.98097
0.63058 0.878933
0.544362 0.926803
0.553306 0.880977
0.54488 0.876827
0.490413 0.902163
0.498633 0.858895
0.422927 0.898347
0.43586 0.880194
0.428907 0.897324
0.401301 0.933807
0.438184 0.919306
0.435911 0.94442
0.495429 0.906191
0.454638 0.930931
0.485283 0.915098
0.510317 0.926168
0.544378 0.928513
0.542562 0.97198
0.577543 0.928604
0.553762 0.924706
0.490709 0.924166
0.464353 0.912695
0.403299 0.924368
0.438247 0.885149
0.429017 0.879593
0.446297 0.861086
0.448986 0.862211
0.41532 0.91635
0.464743 0.861842
0.429057 0.89769
0.429913 0.895094
0.415182 0.914391
0.435631 0.91941
0.439534 0.942307
0.426774 0.94743
0.404339 0.946787
0.420759 0.950015
0.479433 0.924608
0.454553 0.953418
0.48492 0.930889
0.478336 0.939919
0.450209 0.954369
0.441429 0.962493
0.444101 0.944379
0.432951 0.936602
0.452265 0.893127
0.469049 0.87641
0.441269 0.9305
0.497975 0.897186
0.476313 0.895074
0.403546 0.94848
0.461366 0.911119
0.447964 0.923454
0.442603 0.947928
0.463353 0.950884
0.489951 0.940225
0.46775 0.983535
0.567718 0.910443
0.513519 0.944252
0.4509 0.986827
0.450906 0.986202
0.455818 0.964036
0.426095 0.958393
0.472022 0.924644
0.469631 0.943607
0.519387 0.897763
0.466354 0.942478
0.448442 0.980536
0.509226 0.950974
0.535032 0.933144
0.537357 0.915574
0.500512 0.934863
0.491109 0.941981
0.508441 0.919726
0.518087 0.922633
0.559791 0.908349
0.527436 0.93966
0.505524 0.955972
0.478078 0.96311
0.52386 0.931882
0.532372 0.904172
0.553255 0.857197
0.527412 0.882433
0.526149 0.862897
0.502722 0.877595
0.484094 0.855462
