# Supplementary material for: Stochastic bond dynamics facilitates alignment of malaria parasite at erythrocyte membrane upon invasion
Source: eLife. 2020 May 18;9:e56500. doi: 10.7554/eLife.56500 (PMC7269671; doi:10.7554/eLife.56500)
Supplement: Figure 2—source data 1. [file elife-56500-fig2-data1.zip › PARA_POSITIONS/pos92.dat]

2.41731 -1.0996
2.38949 -1.1827
2.37187 -1.20257
2.37833 -1.12307
2.33757 -1.14549
2.35283 -1.10736
2.36768 -1.10805
2.41034 -1.06236
2.44454 -1.01225
2.42273 -1.06384
2.41055 -1.044
2.44847 -0.943283
2.44873 -0.942874
2.41478 -0.992945
2.40073 -1.00669
2.36451 -1.05266
2.35818 -1.10377
2.43202 -1.01574
2.38725 -1.17786
2.45252 -1.09615
2.47913 -1.03253
2.4528 -1.07869
2.43078 -1.11335
2.42667 -1.11381
2.45469 -1.06602
2.45021 -1.07369
2.42303 -1.09106
2.43308 -0.996606
2.41664 -0.971622
2.42893 -0.9846
2.41047 -1.07892
2.37386 -1.12831
2.40998 -1.02812
2.4158 -0.989155
2.31694 -1.14555
2.31683 -1.13083
2.33082 -1.10662
2.37589 -1.0407
2.36333 -1.07402
2.38053 -1.02319
2.39799 -1.01804
2.39975 -1.00786
2.40457 -1.02496
2.43137 -1.01855
2.43562 -1.03907
2.41344 -1.085
2.41985 -1.09709
2.45085 -1.07545
2.45278 -1.11173
2.39579 -1.24075
2.45182 -1.15149
2.44943 -1.12123
2.4377 -1.07
2.42453 -1.01467
2.43233 -0.922818
2.39488 -0.947837
2.39772 -0.914311
2.38069 -0.91149
2.34411 -0.95613
2.34467 -0.942891
2.3418 -0.913848
2.36377 -0.857639
2.31497 -1.00634
2.34817 -0.969574
2.3375 -1.04684
2.36736 -1.03267
2.37698 -1.08181
2.39351 -1.10323
2.43757 -1.02086
2.40856 -1.03454
2.3672 -1.06804
2.4201 -0.913984
2.40714 -0.920267
2.37496 -0.988894
2.41755 -0.884264
2.37555 -0.978373
2.35561 -0.999973
2.34979 -0.988387
2.35635 -0.998654
2.40408 -0.90196
2.37662 -0.943633
2.38664 -0.915941
2.39222 -0.865308
2.33958 -0.929392
2.31212 -0.970954
2.32578 -0.9629
2.36267 -0.903562
2.3642 -0.907208
2.34414 -0.906593
2.35316 -0.873816
2.31918 -0.923371
2.32555 -0.932886
2.35517 -0.874233
2.3365 -0.915051
2.30868 -0.966656
2.29747 -0.972627
2.34634 -0.89919
2.31006 -0.993247
2.30878 -1.02477
2.37637 -0.99144
2.38195 -1.04326
2.38942 -0.984825
2.39508 -0.927542
2.33898 -0.978768
2.34038 -0.927941
2.29073 -0.961809
2.31578 -0.93388
2.24911 -1.10228
2.26573 -1.05299
2.23027 -1.08768
2.22334 -1.10529
2.25191 -1.05405
2.30109 -1.00641
2.32506 -1.0017
2.3751 -0.915383
2.32399 -0.967233
2.2749 -1.05822
2.29868 -1.00906
2.22317 -1.1199
2.23308 -1.12349
2.28429 -1.01974
2.24727 -1.05875
2.26821 -1.01297
2.27557 -1.00654
2.27543 -1.00765
2.30233 -0.997571
2.33722 -0.983003
2.2723 -1.14452
2.28356 -1.10535
2.25553 -1.15405
2.25007 -1.12345
2.27639 -1.07868
2.2841 -1.07022
2.27626 -1.04489
2.25016 -1.08031
2.24339 -1.09777
2.25268 -1.0936
2.27803 -1.07638
2.26675 -1.09042
2.24437 -1.13092
2.24313 -1.13176
2.25888 -1.10571
2.25881 -1.08811
2.22202 -1.10708
2.23283 -1.02674
2.24216 -0.960753
2.21088 -0.973765
2.12689 -1.11064
2.16096 -1.09146
2.152 -1.12989
2.19258 -1.0536
2.20438 -1.02514
2.15504 -1.07931
2.12842 -1.08672
2.12824 -1.13372
2.14876 -1.15107
2.18194 -1.1457
2.17715 -1.1813
2.19885 -1.1987
2.21613 -1.13231
2.17431 -1.13064
2.17505 -1.10264
2.18545 -1.07427
2.17744 -1.08178
2.18973 -1.01698
2.1119 -1.08929
2.08804 -1.08896
2.10653 -1.05072
2.11214 -1.07867
2.13911 -1.03869
2.14564 -1.00746
2.13786 -0.983697
2.14772 -0.965331
2.16049 -0.976626
2.15335 -1.00822
2.16123 -1.02507
2.23251 -0.901555
2.14248 -1.0559
2.13062 -1.0635
2.12228 -1.10968
2.13201 -1.17179
2.12478 -1.20125
2.17688 -1.16348
2.23896 -1.0857
2.20603 -1.16812
2.27592 -1.01481
2.19566 -1.16492
2.2365 -1.11277
2.23201 -1.12683
2.19635 -1.1274
2.16067 -1.15275
2.16151 -1.16478
2.21713 -1.10058
2.21203 -1.11238
2.25816 -1.05207
2.23588 -1.05576
2.21314 -1.07712
2.28595 -0.925571
2.2695 -0.924779
2.2318 -0.987555
2.24158 -0.998561
2.25915 -0.919632
2.20045 -0.997886
2.1606 -1.09981
2.21096 -1.0549
2.20383 -1.07341
2.24205 -1.00816
2.22318 -1.09578
2.22493 -1.11846
2.20636 -1.15477
2.24509 -1.09227
2.23141 -1.15736
2.26417 -1.10533
2.27758 -1.09195
2.31987 -1.02999
2.28573 -1.11502
2.32288 -1.04716
2.28352 -1.13377
2.30565 -1.13615
2.33702 -1.09262
2.28311 -1.13286
2.18049 -1.2334
2.22078 -1.15732
2.24286 -1.11129
2.21819 -1.1363
2.235 -1.10401
2.22721 -1.11668
2.20966 -1.11244
2.22331 -1.05585
2.24171 -1.03977
2.22562 -1.09879
2.23084 -1.06797
2.22515 -1.0779
2.24479 -1.05514
2.23171 -1.05697
2.20147 -1.11945
2.25652 -0.97101
2.21706 -1.04428
2.18804 -1.09099
2.15628 -1.15826
2.19745 -1.15168
2.18587 -1.24597
2.21514 -1.29723
2.34904 -1.16361
2.25448 -1.29652
2.32372 -1.17282
2.29048 -1.22003
2.32271 -1.13143
2.31579 -1.10515
2.28484 -1.1014
2.24274 -1.1012
2.21002 -1.09766
2.21454 -1.05476
2.19219 -1.01948
2.17139 -0.990226
2.23284 -0.893755
2.15377 -1.08291
2.18338 -1.02051
2.18151 -0.999603
2.16587 -1.04058
2.16138 -1.10441
2.20619 -1.09629
2.19239 -1.08605
2.18573 -1.07202
2.18388 -1.05502
2.22946 -0.916773
2.1887 -0.959488
2.15948 -1.00402
2.15528 -0.97533
2.13331 -1.00149
2.14036 -0.943195
2.14904 -0.952593
2.15869 -0.913481
2.15642 -0.849696
2.11379 -0.869355
2.12392 -0.848857
2.1426 -0.816998
2.12638 -0.876127
2.15108 -0.871361
2.11525 -0.939718
2.15614 -0.85244
2.14586 -0.877979
2.1323 -0.907688
2.13702 -0.896627
2.13826 -0.878353
2.14573 -0.884694
2.17529 -0.822859
2.16172 -0.839139
2.15429 -0.922498
2.15258 -0.960516
2.13087 -0.954711
2.12408 -0.962467
2.11171 -0.981438
2.14099 -0.956792
2.21625 -0.824765
2.19582 -0.894395
2.19081 -0.915439
2.18284 -0.880695
2.15632 -0.950357
2.13412 -0.991147
2.15428 -1.00819
2.17957 -1.05198
2.19615 -1.09427
2.2209 -1.11214
2.19303 -1.17429
2.20371 -1.16628
2.23682 -1.11197
2.24575 -1.10293
2.30068 -1.00384
2.25071 -1.08859
2.24339 -1.08943
2.24194 -1.11088
2.26629 -1.08443
2.20546 -1.21903
2.25261 -1.13763
2.23517 -1.16457
2.2493 -1.14573
2.17269 -1.25666
2.19755 -1.17201
2.24889 -1.06414
2.249 -1.0479
2.20783 -1.06956
2.17003 -1.06378
2.18787 -1.04978
2.22984 -0.979758
2.2229 -1.02023
2.22142 -1.02655
2.22602 -1.00618
2.15395 -1.10262
2.16398 -1.09731
2.20345 -1.01343
2.17654 -1.05355
2.21077 -0.99728
2.2133 -0.995774
2.22452 -0.958976
2.2373 -0.977723
2.20891 -1.03908
2.23062 -0.999378
2.1799 -1.0758
2.15494 -1.10942
2.13037 -1.11003
2.10403 -1.12288
2.0989 -1.08513
2.07577 -1.13163
2.11534 -1.0565
2.07023 -1.12999
2.07138 -1.09518
2.05485 -1.10798
2.08951 -1.10017
2.16267 -1.00587
2.13237 -1.07494
2.13129 -1.0506
2.13148 -1.04405
2.12435 -1.04026
2.12849 -1.05326
2.14089 -1.04644
2.08923 -1.09949
2.14927 -1.00901
2.1373 -1.01298
2.10418 -1.04707
2.08706 -1.04926
2.02895 -1.08988
2.06948 -1.00779
2.0588 -0.993053
1.98298 -1.11537
2.02393 -1.08363
2.02186 -1.09653
2.05948 -1.0509
2.04638 -1.06984
2.12387 -0.965281
2.09563 -0.980736
2.03872 -1.06166
2.04635 -1.05766
2.06511 -1.07945
2.06133 -1.13677
2.10605 -1.12481
2.06705 -1.17866
2.06069 -1.168
2.07803 -1.11042
2.10683 -1.05716
2.11055 -1.04215
2.12001 -1.04967
2.14329 -0.961974
2.10597 -0.936595
2.06201 -0.933799
2.03219 -0.973106
2.07472 -0.868488
2.06607 -0.828432
1.96844 -0.919659
1.96624 -0.8369
1.9547 -0.841671
1.91128 -0.912089
1.98435 -0.893684
1.98798 -0.955915
2.01849 -0.968614
1.94315 -1.06847
1.94103 -1.07756
1.9351 -1.08111
2.00168 -1.02623
1.9943 -1.04683
1.97172 -1.02747
1.97334 -0.981662
1.96047 -0.969965
1.9224 -1.01285
1.94241 -0.981634
1.94206 -0.985971
1.93765 -1.02748
1.90112 -1.08855
1.93867 -1.03266
1.98506 -1.00391
1.96038 -1.01649
2.01235 -0.955645
1.97446 -1.02836
1.99218 -0.999879
1.95847 -1.07294
1.97123 -1.10775
1.99011 -1.10252
2.02219 -1.11291
2.02694 -1.1559
1.99533 -1.24555
2.01659 -1.20602
2.02714 -1.20657
2.03905 -1.21024
2.05224 -1.2192
2.02441 -1.21897
2.04338 -1.21786
2.06531 -1.20685
2.06715 -1.2544
2.12554 -1.24446
2.14651 -1.26622
2.07528 -1.30489
2.04627 -1.31245
1.99109 -1.35885
2.06741 -1.22543
2.02292 -1.20731
1.93203 -1.2327
1.96686 -1.14978
1.90838 -1.22083
1.9418 -1.20205
1.98039 -1.21525
1.98357 -1.21987
1.97533 -1.22814
1.91754 -1.29381
1.95007 -1.26509
1.98636 -1.20576
1.99438 -1.21927
2.01526 -1.22998
2.01837 -1.22807
1.97201 -1.25189
2.01926 -1.19558
2.01034 -1.23332
1.9766 -1.3043
1.99531 -1.28209
2.02001 -1.22201
2.01849 -1.19293
2.01028 -1.19291
1.98061 -1.21604
2.02502 -1.13497
2.07233 -1.05557
1.9665 -1.16175
2.02031 -1.0804
1.99861 -1.11029
1.99144 -1.13376
1.99402 -1.12035
1.94465 -1.17265
1.97723 -1.11051
1.99348 -1.08601
1.97323 -1.11578
2.02526 -1.06746
1.99908 -1.11794
2.02819 -1.14508
2.05861 -1.13373
2.06941 -1.11108
2.02764 -1.13963
1.97468 -1.1706
1.96332 -1.15957
1.92212 -1.16162
1.94123 -1.1316
1.97187 -1.09489
1.97507 -1.14044
2.01189 -1.12456
2.0205 -1.09827
2.0002 -1.13863
2.00891 -1.12553
2.10018 -1.00137
2.01968 -1.13619
1.97711 -1.16821
2.01411 -1.12002
1.93872 -1.19288
1.97716 -1.18901
2.05819 -1.10953
1.97967 -1.2131
2.01821 -1.15637
2.02916 -1.12868
1.96936 -1.18881
2.01723 -1.14077
2.01241 -1.13222
1.96226 -1.14785
1.88876 -1.19492
1.86386 -1.19329
1.87056 -1.13283
1.8591 -1.11193
1.84728 -1.08607
1.81747 -1.06797
1.83067 -1.03296
1.83389 -1.0127
1.8043 -1.00314
1.76482 -1.06112
1.74592 -1.11403
1.79138 -1.09273
1.77092 -1.13773
1.79572 -1.10257
1.76403 -1.10425
1.74205 -1.10817
1.76481 -1.07629
1.76735 -1.09152
1.77427 -1.08007
1.76574 -1.07892
1.77897 -1.10964
1.7698 -1.14525
1.73192 -1.17246
1.738 -1.1544
1.79185 -1.13989
1.77528 -1.19425
1.87796 -1.11985
1.84254 -1.13509
1.81044 -1.15413
1.81373 -1.11339
1.84538 -1.0463
1.83675 -1.04478
1.80763 -1.04703
1.80621 -1.01851
1.75574 -1.05558
1.79087 -1.01959
1.73816 -1.07743
1.7151 -1.07706
1.64905 -1.11496
1.73073 -1.04751
1.68158 -1.09309
1.70865 -1.0838
1.72235 -1.07587
1.73564 -1.09483
1.74497 -1.11093
1.79778 -1.10029
1.89708 -1.0115
1.80264 -1.16209
1.85487 -1.08668
1.77396 -1.18287
1.79909 -1.18455
1.77994 -1.22245
1.79041 -1.24414
1.82008 -1.24168
1.85483 -1.24134
1.82924 -1.26684
1.83908 -1.23602
1.81656 -1.21344
1.78247 -1.20205
1.80177 -1.09666
1.66305 -1.14483
1.65546 -1.12041
1.73261 -1.03694
1.71082 -1.03547
1.7156 -1.00948
1.7211 -0.991074
1.73195 -0.962565
1.72139 -0.993948
1.7325 -1.01863
1.76665 -1.02633
1.7743 -1.04837
1.80095 -1.05687
1.80283 -1.11679
1.82164 -1.07331
1.80697 -1.05442
1.77638 -1.07292
1.76032 -1.09067
1.78781 -1.07898
1.81288 -1.06951
1.86582 -1.08024
1.89257 -1.06138
1.90559 -1.04015
1.91713 -1.02705
1.8645 -1.09661
1.9 -1.04897
1.90466 -1.07855
1.91399 -1.06497
1.84509 -1.11095
1.82412 -1.09489
1.78671 -1.09855
1.74768 -1.07737
1.71966 -1.08098
1.72451 -1.08189
1.71454 -1.12266
1.80339 -1.05107
1.76353 -1.12826
1.77162 -1.17257
1.84251 -1.19431
1.86734 -1.20852
1.94544 -1.12545
1.9112 -1.14751
1.94006 -1.10295
1.87053 -1.16042
1.82254 -1.19252
1.86924 -1.11748
1.88525 -1.09914
1.81633 -1.17777
1.85359 -1.15374
1.84259 -1.17989
1.81718 -1.19871
1.84005 -1.16144
1.80832 -1.20098
1.84934 -1.16598
1.76877 -1.19904
1.79289 -1.16514
1.73016 -1.20943
1.77137 -1.17013
1.74505 -1.21423
1.75918 -1.19916
1.74484 -1.17812
1.7658 -1.15814
1.73491 -1.2223
1.75858 -1.21018
1.81403 -1.19646
1.81917 -1.21082
1.86761 -1.1873
1.85447 -1.1893
1.85232 -1.19211
1.80545 -1.22792
1.83791 -1.20519
1.88081 -1.18188
1.89161 -1.17018
1.84673 -1.22901
1.89883 -1.206
1.96843 -1.16622
2.00077 -1.12128
1.93214 -1.19018
1.93373 -1.17138
1.8711 -1.19189
1.90717 -1.13064
1.86474 -1.1826
1.85074 -1.16629
1.85497 -1.1581
1.82551 -1.14231
1.80663 -1.15755
1.86138 -1.12221
1.89646 -1.10318
1.87367 -1.13051
1.90672 -1.12019
1.89995 -1.21018
1.95611 -1.21061
1.91237 -1.245
1.8819 -1.22429
1.89862 -1.17191
1.81218 -1.25679
1.90044 -1.14995
1.89169 -1.16146
1.93612 -1.10182
1.94995 -1.03882
1.90653 -1.06696
1.91253 -1.04224
1.89337 -1.06596
1.89261 -1.04163
1.91567 -1.0224
1.93713 -1.01563
1.87861 -1.07692
1.88125 -1.07422
1.90727 -1.06682
1.88579 -1.10196
1.91317 -1.0453
1.88708 -1.05932
1.89377 -1.0238
1.89609 -1.03914
1.84247 -1.09882
1.82263 -1.09332
1.80422 -1.10656
1.75488 -1.13037
1.78718 -1.06735
1.79985 -1.05634
1.76519 -1.11793
1.8318 -1.06046
1.80532 -1.08314
1.82177 -1.10268
1.79053 -1.16895
1.85383 -1.10076
1.88699 -1.04494
1.84667 -1.12628
1.85797 -1.10054
1.87457 -1.11727
1.82203 -1.17725
1.90147 -1.08331
1.91182 -1.04768
1.90256 -1.01949
1.83596 -1.08577
1.88422 -1.03399
1.84177 -1.09303
1.90671 -1.01186
1.83958 -1.11352
1.8958 -1.091
1.90825 -1.11249
1.91771 -1.08735
1.95869 -1.05202
1.92253 -1.14116
2.00793 -1.04142
1.9407 -1.12949
1.9641 -1.10316
1.90528 -1.16472
1.89907 -1.12006
1.89204 -1.10623
1.83358 -1.15711
1.81675 -1.14566
1.86692 -1.07767
1.81196 -1.16548
1.81134 -1.15927
1.85028 -1.13238
1.88078 -1.06828
1.85898 -1.08296
1.85997 -1.02109
1.78345 -1.09464
1.78727 -1.10103
1.7676 -1.10436
1.78022 -1.08125
1.78279 -1.05397
1.81371 -1.00011
1.76939 -1.03894
1.77145 -1.03207
1.80964 -1.03847
1.81638 -1.09025
1.85747 -1.10895
1.81638 -1.16541
1.89887 -1.0571
1.84283 -1.11629
1.87168 -1.05999
1.86639 -1.07758
1.90342 -1.04647
1.88924 -1.11326
1.89136 -1.10626
1.93019 -1.05063
1.91308 -1.0522
1.87166 -1.1107
1.87085 -1.12471
1.87921 -1.11777
1.88403 -1.11438
1.88761 -1.13581
1.8835 -1.13478
1.87967 -1.12581
1.93529 -1.05809
1.94013 -1.04641
1.92159 -1.05362
1.93598 -1.01457
1.87472 -1.08368
1.87818 -1.07045
1.88287 -1.05781
1.76382 -1.17959
1.79927 -1.15341
1.88359 -1.09815
1.78775 -1.21132
1.78816 -1.21815
1.86244 -1.19651
1.865 -1.23913
1.86734 -1.24052
1.89174 -1.20687
1.90186 -1.19938
1.88007 -1.27364
1.86997 -1.34278
1.87496 -1.37051
1.84369 -1.41807
1.88827 -1.37221
1.85592 -1.36628
1.894 -1.27183
1.86435 -1.22574
1.83569 -1.2063
1.84231 -1.16909
1.87886 -1.14834
1.91949 -1.10699
1.92832 -1.1227
1.93615 -1.13562
1.95632 -1.08787
1.91709 -1.10012
1.88559 -1.15817
1.89179 -1.12778
1.88908 -1.1587
1.93163 -1.15141
1.96174 -1.13324
1.93794 -1.15982
2.0189 -1.08653
1.99686 -1.16958
2.02667 -1.1871
2.03696 -1.17545
2.0612 -1.17396
1.99847 -1.25501
1.96961 -1.24091
2.06997 -0.999717
2.03078 -0.980782
1.94159 -1.04472
1.92326 -1.01308
1.89897 -1.01699
1.84326 -1.08288
1.92294 -1.04819
1.96922 -1.05028
1.99345 -1.0391
2.02274 -1.05098
1.99962 -1.1437
2.05439 -1.11379
2.06229 -1.13536
2.07292 -1.12867
2.03283 -1.16884
2.0853 -1.12131
2.07479 -1.21422
2.10934 -1.18593
2.11363 -1.18189
2.13498 -1.17152
2.10556 -1.2201
2.17626 -1.1424
2.11647 -1.2464
2.13328 -1.19264
2.10688 -1.21669
2.07188 -1.25953
2.09176 -1.24335
2.14602 -1.18722
2.15022 -1.20001
2.15438 -1.21356
2.19357 -1.14431
2.184 -1.19359
2.15479 -1.25886
2.1969 -1.19671
2.16218 -1.21168
2.14827 -1.22526
2.16284 -1.19401
2.15726 -1.17602
2.1349 -1.20659
2.1821 -1.13034
2.20721 -1.09419
2.15331 -1.19745
2.16166 -1.18612
2.2249 -1.11747
2.23538 -1.14984
2.31508 -1.09928
2.3064 -1.14305
2.36708 -0.995827
2.31417 -1.02039
2.3091 -0.957058
2.25814 -1.01683
2.23461 -1.06807
2.24357 -1.09943
2.28244 -1.1131
2.28679 -1.14711
2.25089 -1.24339
2.30377 -1.18164
2.3632 -1.08813
2.32193 -1.12511
2.30777 -1.07239
2.25152 -1.13219
2.22929 -1.14764
2.2413 -1.08108
2.2636 -1.05876
2.27544 -1.06153
2.26779 -1.05527
2.18462 -1.11066
2.19648 -1.02623
2.18696 -1.03181
2.15414 -1.04557
2.17191 -0.987432
2.16529 -0.975036
2.11278 -1.01255
2.12169 -0.982387
2.09448 -0.988534
2.09816 -0.924356
2.11061 -0.902627
2.12244 -0.899713
2.07516 -0.987588
2.07985 -1.00482
2.11893 -0.929366
2.05344 -0.980681
2.05829 -0.944031
2.01151 -1.01744
2.0382 -0.976161
2.03561 -0.992099
2.03096 -0.998915
2.01747 -1.01765
1.93608 -1.11758
1.99773 -1.01432
2.03285 -1.00749
2.03793 -1.00446
2.04305 -1.01148
2.04236 -1.01849
2.02338 -1.02604
2.01092 -1.01332
2.01375 -0.970301
1.96328 -0.98089
1.96891 -0.950792
1.96548 -0.983877
1.92193 -1.01845
1.90557 -0.988203
1.8842 -0.948597
1.92229 -0.888688
1.96826 -0.799085
1.9495 -0.833355
1.93141 -0.927664
1.96081 -0.908971
1.91976 -0.963789
1.90841 -0.952563
1.91681 -0.963001
1.94599 -0.927024
1.95798 -0.961194
1.95944 -0.944663
1.94494 -0.93648
1.90334 -0.944557
1.87127 -0.947225
1.90446 -0.957566
1.92382 -0.944541
1.90758 -0.927162
1.89863 -0.900513
1.91047 -0.930404
1.88146 -1.02491
1.90096 -1.02006
1.89358 -1.04162
1.91894 -1.01378
1.93534 -0.977674
1.94795 -1.0088
1.94757 -0.992119
1.93133 -0.985283
1.8674 -1.04958
1.816 -1.04557
1.81704 -1.05857
1.79009 -1.09129
1.85198 -1.0573
1.84148 -1.09073
1.86609 -1.08035
1.85552 -1.0682
1.84667 -1.08949
1.88979 -1.01351
1.88535 -1.01786
1.86894 -1.0374
1.90062 -1.02994
1.89354 -1.07728
1.8908 -1.0597
1.87111 -1.05124
1.89379 -1.02682
1.89684 -1.03486
1.9238 -1.01724
1.95794 -0.994437
1.97564 -0.963227
1.94217 -0.988372
1.89345 -1.00894
1.95438 -0.940646
1.97268 -0.950395
1.97907 -0.928762
1.96151 -0.921898
1.94673 -0.944412
1.91977 -0.954664
1.93475 -0.913898
1.92679 -0.933636
1.93311 -0.948331
1.9958 -0.903363
2.01305 -0.92817
1.96743 -1.03395
1.9378 -1.09206
1.96134 -1.05708
1.9077 -1.16019
1.97271 -1.08807
2.00447 -1.0471
2.03499 -1.03519
2.03864 -1.08116
2.04646 -1.07134
2.03467 -1.07376
2.06437 -1.00367
1.93411 -1.13797
1.92561 -1.07978
1.98943 -0.982208
1.99066 -1.00833
2.00437 -1.02989
2.01392 -1.03285
1.96047 -1.10372
2.00343 -1.05836
2.04982 -1.04047
2.03319 -1.05957
1.99511 -1.07312
2.02148 -0.999692
2.01445 -0.999129
1.99216 -1.05441
2.01563 -0.989651
1.95796 -1.01764
1.97275 -0.98746
2.00378 -0.938037
1.98372 -0.990887
1.98736 -1.01369
2.02015 -0.988738
2.03156 -1.0057
2.062 -1.01272
2.05447 -1.06326
2.03379 -1.14864
2.09173 -1.08564
2.07598 -1.15048
2.02776 -1.23453
2.10139 -1.15948
2.12295 -1.16386
2.10987 -1.17821
2.1158 -1.18986
2.08283 -1.24691
2.15088 -1.15702
2.16227 -1.1731
2.17984 -1.12962
2.19601 -1.0841
2.18446 -1.09493
2.12212 -1.16074
2.09357 -1.19896
2.15531 -1.16346
2.15834 -1.15623
2.07884 -1.26333
2.1101 -1.19344
2.09161 -1.20784
2.06967 -1.22166
2.1453 -1.10686
2.09595 -1.18875
2.13182 -1.14234
2.10227 -1.1738
2.10676 -1.16724
2.14954 -1.12649
2.12776 -1.1752
2.1544 -1.13286
2.14473 -1.14877
2.13977 -1.13465
2.18091 -1.07817
2.09922 -1.21456
2.08053 -1.24572
2.12144 -1.1861
2.09098 -1.23393
2.1081 -1.23144
2.11912 -1.24603
2.14711 -1.19128
2.14192 -1.16642
2.10768 -1.17726
2.13188 -1.14159
2.09344 -1.23317
2.15237 -1.18714
2.13739 -1.24137
2.1475 -1.23899
2.19416 -1.14242
2.16125 -1.15368
2.11178 -1.24397
2.12619 -1.23524
2.10943 -1.28123
2.12313 -1.25132
2.13928 -1.24971
2.15317 -1.19918
2.18449 -1.15654
2.24085 -1.04997
2.15983 -1.1609
2.12085 -1.1771
2.11611 -1.17149
2.10883 -1.16643
2.04123 -1.25285
2.09576 -1.18119
2.09459 -1.17601
2.09074 -1.1539
2.11162 -1.09113
2.03722 -1.16346
2.08321 -1.06394
2.01987 -1.15417
2.02731 -1.12024
2.01806 -1.10711
2.01192 -1.09898
2.00662 -1.108
2.00627 -1.1023
2.00084 -1.11697
2.0341 -1.07323
2.03518 -1.03635
2.00614 -1.00481
2.01667 -1.00896
1.96573 -1.09836
1.99137 -1.07189
2.00085 -1.0467
2.00147 -1.05719
2.00502 -1.06022
2.03189 -1.03018
2.03055 -1.02885
2.00823 -1.07864
1.98847 -1.12965
2.00742 -1.14831
2.01219 -1.14509
2.005 -1.21105
2.03619 -1.22071
2.02263 -1.28308
2.0547 -1.26593
2.11829 -1.19115
2.08241 -1.23104
2.15221 -1.14774
2.10311 -1.24846
2.10437 -1.28727
2.10383 -1.31679
2.12415 -1.2605
2.07242 -1.2542
2.07398 -1.16108
2.10635 -1.06809
2.07112 -1.08802
2.06866 -1.08287
2.05052 -1.10977
2.08789 -1.04044
2.07995 -1.04369
2.03381 -1.06502
2.07449 -1.04561
2.09122 -1.08154
2.04075 -1.2152
2.13822 -1.12174
2.12295 -1.10858
2.10506 -1.09335
2.14866 -1.03694
2.16441 -1.04436
2.15393 -1.04621
2.14102 -1.07217
2.1066 -1.08673
2.09656 -1.06391
2.07289 -1.10404
1.96734 -1.27248
2.00294 -1.25494
2.06361 -1.18087
2.05902 -1.19103
2.02395 -1.15708
1.99675 -1.14839
2.00022 -1.07647
1.93655 -1.16669
1.96657 -1.16108
1.93854 -1.26227
1.98988 -1.2807
2.0289 -1.29411
2.07609 -1.25239
2.03497 -1.32435
2.09759 -1.22453
2.00466 -1.33177
2.06623 -1.24007
1.99327 -1.35504
2.06269 -1.24499
1.98235 -1.33176
2.02169 -1.26045
2.01755 -1.27111
2.01288 -1.2625
2.09894 -1.17
2.06351 -1.24797
2.08442 -1.22754
2.03903 -1.29674
2.09483 -1.25991
2.08731 -1.27731
2.12602 -1.2395
2.16459 -1.18515
2.10413 -1.27086
2.19401 -1.11794
2.19105 -1.10247
2.14694 -1.16873
2.10813 -1.20559
2.12602 -1.15423
2.1691 -1.1057
2.17348 -1.10909
2.15938 -1.12717
2.17735 -1.08911
2.13915 -1.17658
2.14114 -1.16772
2.14276 -1.14975
2.15966 -1.08891
2.16014 -1.03275
2.07911 -1.1406
2.13035 -1.00004
2.04935 -1.08289
2.07504 -1.02165
2.07366 -1.00429
2.04235 -1.05565
2.10621 -0.990946
2.09006 -1.04598
2.06443 -1.13158
2.08983 -1.09749
2.05105 -1.16702
2.07418 -1.13531
2.07923 -1.15604
2.07586 -1.17405
2.08581 -1.14188
2.07809 -1.14332
2.03235 -1.20343
2.05573 -1.13234
2.04134 -1.16344
1.99084 -1.25038
2.05742 -1.17156
2.07499 -1.16982
2.04555 -1.18757
2.08602 -1.10285
2.06806 -1.08667
1.99333 -1.1231
2.01169 -1.08728
2.06721 -1.00558
2.05017 -1.07475
2.03685 -1.13282
2.04281 -1.13825
2.03149 -1.16024
2.04235 -1.15378
2.02611 -1.17605
2.11156 -1.11484
2.11938 -1.19661
2.18013 -1.17301
2.15598 -1.19877
2.18335 -1.12982
2.19143 -1.10667
2.12894 -1.20641
2.20758 -1.06748
2.15745 -1.12152
2.11558 -1.15197
2.10878 -1.11753
2.08769 -1.12546
2.1253 -1.07291
2.12116 -1.06014
2.11145 -1.06123
2.11077 -1.01912
2.07872 -1.07365
2.14395 -0.983747
2.12349 -1.04588
2.14206 -1.00316
2.13595 -1.00902
2.15226 -0.963397
2.14101 -0.970284
2.1338 -0.927402
2.09511 -0.997665
2.12169 -0.960124
2.12485 -0.937836
2.08628 -0.987757
2.06825 -1.04905
2.10134 -1.01976
2.10483 -1.06139
2.15061 -1.01382
2.12143 -1.12193
2.11434 -1.18225
2.11847 -1.14311
2.13146 -1.10536
2.09797 -1.18038
2.09784 -1.19848
2.16402 -1.08422
2.10883 -1.18522
2.12939 -1.14917
2.12573 -1.14377
2.16643 -1.04949
2.13425 -1.09087
2.15453 -0.995073
2.11299 -1.04391
2.14218 -1.03344
2.1152 -1.12138
2.11408 -1.13018
2.16925 -1.03812
2.16116 -1.0737
2.1798 -1.0446
2.17438 -1.06894
2.18882 -1.04318
2.17187 -1.04352
2.16343 -1.05286
2.1465 -1.10628
2.15801 -1.1066
2.18431 -1.06063
2.14226 -1.07587
2.12034 -1.06897
2.15079 -1.01774
2.14392 -1.0165
2.09335 -1.03969
2.10297 -0.983045
2.11843 -0.934266
2.07434 -1.01084
2.03488 -1.07147
2.06282 -1.05049
2.10291 -0.988578
2.0393 -1.13277
2.08023 -1.04531
2.04421 -1.12441
2.12748 -1.00183
2.13237 -0.971824
2.07755 -1.03951
2.04979 -1.07195
2.10975 -0.928962
2.07271 -0.962618
2.05404 -1.01208
2.08061 -0.95761
2.09005 -0.879274
1.99468 -1.02382
2.02616 -1.02624
2.07977 -0.97469
2.07444 -1.02412
2.0475 -1.15622
2.112 -1.05366
2.10869 -1.09492
2.14392 -1.0329
2.12619 -1.08347
2.10564 -1.1045
2.10639 -1.09733
2.12622 -1.09343
2.06444 -1.2445
2.13166 -1.16248
2.12972 -1.13335
2.17275 -1.01539
2.10483 -1.11205
2.14075 -1.0122
2.10694 -1.06271
2.10405 -1.02867
2.08285 -1.07612
2.0275 -1.20873
2.11153 -1.10535
2.2014 -0.963259
2.16606 -1.00593
2.16649 -0.972182
2.15899 -0.963917
2.15136 -0.969528
2.12527 -0.979268
2.14242 -0.939568
2.09889 -1.03592
2.1175 -0.984176
2.08677 -1.06471
2.13335 -0.991358
2.11724 -1.06051
2.11216 -1.08859
2.05383 -1.19961
2.08842 -1.12781
2.10015 -1.08441
2.09281 -1.10421
2.15582 -1.03987
2.12566 -1.12189
2.19916 -1.03034
2.19315 -1.06513
2.21756 -1.04068
2.24584 -0.959122
2.21426 -0.980108
2.18712 -0.960506
2.17544 -0.954298
2.22694 -0.792223
2.15508 -0.91763
2.11395 -0.967337
2.12681 -0.911668
2.08132 -1.00765
2.12363 -0.978766
2.11317 -1.06477
2.12775 -1.07954
2.19099 -0.981316
2.19968 -1.00333
2.22054 -0.973905
2.21101 -0.968716
2.13242 -1.08
2.15796 -1.02463
2.17685 -0.941675
2.10532 -1.00822
2.06609 -1.04651
2.1133 -0.95028
2.08923 -1.00897
2.13592 -0.930558
2.08938 -0.949673
2.0604 -0.957668
2.04546 -0.974069
2.05108 -0.958879
2.06433 -0.919963
2.02949 -0.984999
2.01426 -1.05759
2.02919 -1.05967
2.01311 -1.08608
2.06108 -1.01656
2.02981 -1.1048
2.05328 -1.10201
2.09923 -1.07079
2.05962 -1.19988
2.04456 -1.25867
2.06828 -1.22242
2.0609 -1.21134
1.98996 -1.27664
2.02077 -1.21417
2.06128 -1.12017
1.99905 -1.1611
1.93543 -1.18467
1.90739 -1.14901
1.89872 -1.13751
1.87577 -1.17916
1.89597 -1.20248
1.88738 -1.26871
1.83462 -1.34842
1.88642 -1.31224
1.89836 -1.30731
1.8911 -1.31456
1.83639 -1.36402
1.89223 -1.28948
1.87847 -1.32214
1.91479 -1.25492
1.84946 -1.26915
1.86059 -1.23554
1.85224 -1.18281
1.79181 -1.21078
1.7955 -1.1754
1.754 -1.19776
1.77315 -1.16752
1.8453 -1.1131
1.81399 -1.20786
1.7653 -1.27747
1.74102 -1.27923
1.79011 -1.23006
1.79813 -1.1973
1.74544 -1.23374
1.72721 -1.2345
1.78535 -1.17303
1.75191 -1.23226
1.8169 -1.19927
1.80116 -1.24186
1.81321 -1.20949
1.79132 -1.26074
1.76481 -1.29143
1.83583 -1.19094
1.80133 -1.22424
1.79752 -1.18759
1.82308 -1.14732
1.79508 -1.19319
1.83947 -1.1807
1.84912 -1.14305
1.80474 -1.13981
1.79832 -1.10366
1.73781 -1.10059
1.75524 -1.07531
1.72658 -1.10837
1.66898 -1.14565
1.65908 -1.12167
1.67609 -1.06604
1.66431 -1.03775
1.67367 -1.01888
1.64219 -1.05651
1.6544 -1.07098
1.67676 -1.05862
1.70347 -1.05336
1.69631 -1.06999
1.66808 -1.09999
1.66207 -1.07917
1.68761 -1.02902
1.65459 -1.01712
1.65957 -1.00464
1.64678 -1.04247
1.69462 -0.987797
1.66715 -1.06102
1.68988 -1.04056
1.66588 -1.06973
1.66143 -1.09803
1.71039 -1.03998
1.70413 -1.04839
1.67377 -1.12496
1.69611 -1.11644
1.63704 -1.17065
1.66634 -1.17764
1.61582 -1.24825
1.68055 -1.19286
1.70283 -1.15182
1.70146 -1.13831
1.67923 -1.18533
1.73329 -1.13245
1.75529 -1.10238
1.77295 -1.13144
1.82478 -1.09113
1.72878 -1.18041
1.76652 -1.1423
1.77924 -1.15489
1.73986 -1.21245
1.73258 -1.22224
1.78393 -1.14907
1.75624 -1.19423
1.79657 -1.16599
1.79401 -1.15731
1.78296 -1.18532
1.82712 -1.15703
1.81214 -1.21657
1.85405 -1.18116
1.74721 -1.27798
1.81583 -1.16682
1.85681 -1.0695
1.79476 -1.15415
1.79253 -1.15642
1.74328 -1.18877
1.77903 -1.10281
1.76538 -1.1515
1.80058 -1.11986
1.74918 -1.21402
1.7359 -1.22499
1.80651 -1.13547
1.79538 -1.18409
1.82185 -1.14746
1.82377 -1.11224
1.78774 -1.14053
1.76518 -1.16456
1.81012 -1.13126
1.77079 -1.19459
1.76067 -1.20565
1.79059 -1.15958
1.85208 -1.08483
1.80394 -1.14189
1.78707 -1.13681
1.78287 -1.16635
1.83334 -1.12908
1.7676 -1.1752
1.74931 -1.20547
1.72698 -1.25605
1.80837 -1.17432
1.80801 -1.18696
1.80422 -1.18877
1.79331 -1.18634
1.80862 -1.13877
1.72408 -1.20463
1.71517 -1.14937
1.71578 -1.12784
1.77198 -1.05538
1.75728 -1.06125
1.72376 -1.09781
1.72322 -1.11915
1.73636 -1.16526
1.72822 -1.19848
1.77763 -1.14193
1.76835 -1.14256
1.74862 -1.15516
1.75398 -1.1666
1.80478 -1.12555
1.79527 -1.14232
1.85234 -1.07949
1.85321 -1.11753
1.82439 -1.14502
1.78549 -1.18015
1.76938 -1.19491
1.79404 -1.18336
1.78515 -1.19147
1.72544 -1.27575
1.82488 -1.17615
1.82205 -1.17145
1.83443 -1.13492
1.82373 -1.16526
1.81884 -1.18598
1.8225 -1.15861
1.8176 -1.12978
1.76755 -1.16736
1.76009 -1.15546
1.79164 -1.09947
1.82137 -1.05355
1.79887 -1.1353
1.85318 -1.10737
1.85093 -1.12638
1.88309 -1.08753
1.81654 -1.12404
1.75002 -1.16309
1.80484 -1.0784
1.70542 -1.18294
1.72347 -1.14185
1.79907 -1.08229
1.79221 -1.11072
1.7738 -1.15724
1.81059 -1.13587
1.77863 -1.16895
1.74165 -1.23053
1.76011 -1.24331
1.76175 -1.28838
1.80607 -1.29507
1.83077 -1.29375
1.90101 -1.23962
1.89139 -1.25872
1.90915 -1.23695
1.87075 -1.2223
1.77259 -1.27241
1.76987 -1.25142
1.77959 -1.22659
1.81108 -1.16411
1.74426 -1.21693
1.74014 -1.21464
1.74099 -1.22474
1.73289 -1.24621
1.73885 -1.24372
1.75833 -1.21834
1.77634 -1.20907
1.84082 -1.15442
1.80346 -1.2409
1.86171 -1.17856
1.88354 -1.15082
1.81192 -1.19911
1.89611 -1.08888
1.80951 -1.18169
1.81694 -1.12453
1.74788 -1.1858
1.85201 -1.07723
1.88366 -1.02387
1.85226 -1.06723
1.84552 -1.08595
1.86129 -1.07489
1.93501 -0.978778
1.90428 -1.03085
1.88769 -1.01247
1.87888 -1.03544
1.83889 -1.12831
1.8927 -1.04293
1.92871 -0.988856
1.90847 -1.0375
1.9097 -1.04922
1.91319 -1.06539
1.94864 -1.00591
1.89415 -1.08927
1.86968 -1.1019
1.87284 -1.07363
1.79608 -1.15915
1.81595 -1.12535
1.82971 -1.13921
1.78161 -1.2286
1.88171 -1.12583
1.90169 -1.13154
1.94421 -1.0923
1.92259 -1.08635
1.89517 -1.07341
1.8256 -1.13318
1.77648 -1.16749
1.754 -1.18733
1.77626 -1.16938
1.7803 -1.16616
1.74084 -1.2167
1.83632 -1.15907
1.82848 -1.2189
1.89881 -1.17
1.91543 -1.21197
1.89366 -1.20438
1.96177 -1.09671
1.92518 -1.14622
1.88426 -1.19421
1.84971 -1.20702
1.89573 -1.11466
1.88823 -1.11526
1.85962 -1.16294
1.78054 -1.25547
1.86641 -1.17801
1.88241 -1.15289
1.86365 -1.16754
1.87497 -1.15089
1.86849 -1.17877
1.81886 -1.22872
1.81428 -1.20273
1.82892 -1.17374
1.84546 -1.06585
1.78507 -1.07313
1.74307 -1.06406
1.73898 -1.04037
1.71619 -1.05893
1.79295 -0.9571
1.76776 -1.04548
1.81583 -1.00251
1.8129 -1.02522
1.79464 -1.07687
1.85018 -1.0736
1.90183 -1.06868
1.89127 -1.12542
1.8903 -1.13165
1.83525 -1.18733
1.84701 -1.17188
1.87249 -1.15118
1.9164 -1.09399
1.88084 -1.12538
1.87656 -1.10708
1.81696 -1.1547
1.84539 -1.11203
1.80767 -1.13966
1.82679 -1.11909
1.77358 -1.16403
1.85738 -1.05847
1.83738 -1.10385
1.89537 -1.07144
1.91431 -1.04986
1.87746 -1.09182
1.8119 -1.16164
1.83916 -1.12488
1.81793 -1.16291
1.85456 -1.13199
1.83445 -1.15798
1.78951 -1.20858
1.85618 -1.15033
1.8768 -1.13747
1.88478 -1.12431
1.8402 -1.19644
1.90129 -1.12626
1.89097 -1.15204
1.94006 -1.1185
1.95634 -1.1548
1.94724 -1.18443
1.88492 -1.27075
1.89327 -1.29235
1.92603 -1.2277
1.9692 -1.20238
1.94042 -1.25408
1.92234 -1.26884
1.95139 -1.24724
1.92641 -1.2941
2.01727 -1.19644
2.02302 -1.21311
1.93346 -1.31063
1.96784 -1.26211
1.98679 -1.23316
2.02001 -1.19311
2.04699 -1.15895
2.02892 -1.17288
2.07872 -1.11693
1.99562 -1.21683
2.0163 -1.1427
2.0087 -1.15073
1.97027 -1.18278
1.98778 -1.13511
1.95214 -1.17362
1.93882 -1.16841
1.92641 -1.18742
1.99237 -1.10876
1.91998 -1.19878
1.94959 -1.1472
1.95817 -1.15332
2.01213 -1.07755
1.96936 -1.13552
1.95126 -1.14203
1.90972 -1.18009
1.87824 -1.22103
1.8766 -1.26211
1.87776 -1.32842
1.88693 -1.37073
1.88733 -1.36542
1.80286 -1.44129
1.83406 -1.41179
1.84481 -1.39311
1.79146 -1.43471
1.89657 -1.3094
1.89652 -1.26768
1.89321 -1.25633
1.91268 -1.18872
1.85037 -1.20004
1.8716 -1.09211
1.77067 -1.18462
1.78712 -1.12355
1.83756 -1.07432
1.87285 -1.07241
1.90157 -1.06561
1.87966 -1.13001
1.9239 -1.0834
1.8916 -1.13244
1.94094 -1.09847
1.89615 -1.14655
1.88216 -1.12936
1.87471 -1.13791
1.95632 -1.01378
1.81692 -1.19851
1.86105 -1.14071
1.88697 -1.12989
1.89136 -1.1236
1.87609 -1.15297
1.90273 -1.1252
1.91822 -1.1333
1.91703 -1.13097
1.93854 -1.09757
1.92729 -1.07452
1.89965 -1.09739
1.90823 -1.08834
1.92445 -1.09292
1.91944 -1.09845
1.89111 -1.15972
1.92433 -1.12654
1.96113 -1.06287
1.94427 -1.0695
1.95088 -1.05107
1.952 -1.01941
1.97366 -0.952515
1.90765 -1.01439
1.91419 -0.953843
1.85083 -0.99802
1.82007 -0.995229
1.78138 -1.05183
1.82867 -0.970558
1.80801 -1.01223
1.83749 -0.985634
1.83767 -1.01294
1.80356 -1.03792
1.83838 -0.963421
1.85243 -0.994236
1.80698 -1.05345
1.8546 -1.02013
1.83445 -1.05478
1.84229 -1.04514
1.87241 -1.01587
1.86523 -1.0452
1.85626 -1.03834
1.85398 -0.999119
1.78782 -1.01457
1.74939 -1.03591
1.71917 -1.08584
1.79133 -1.04656
1.77981 -1.05057
1.78373 -1.06151
1.74175 -1.09241
1.76798 -1.0574
1.75195 -1.08897
1.73493 -1.16043
1.69923 -1.24365
1.74722 -1.22344
1.77144 -1.23857
1.83152 -1.21953
1.84552 -1.25257
1.79536 -1.32663
1.83961 -1.27028
1.80264 -1.24942
1.82555 -1.19559
1.8402 -1.14726
1.84349 -1.169
1.83355 -1.20015
1.84142 -1.18201
1.87719 -1.12113
1.86178 -1.16216
1.91273 -1.09328
1.93062 -1.08353
1.92787 -1.11261
1.9575 -1.06148
1.96751 -1.07596
1.94853 -1.10181
1.98184 -1.10183
1.98345 -1.1271
1.89052 -1.24208
2.01493 -1.06467
1.93913 -1.15381
1.97115 -1.0625
1.97358 -1.01314
1.90834 -1.06897
1.90116 -1.01992
1.89646 -0.948422
1.87178 -0.949177
1.8469 -1.00989
1.85222 -1.02623
1.86347 -1.04885
1.89329 -1.06883
1.92411 -1.05671
1.93607 -1.0622
1.97327 -0.99711
1.9206 -1.01658
1.83653 -1.07761
1.86411 -1.01029
1.78064 -1.09517
1.80801 -1.06371
1.81419 -1.1011
1.84978 -1.10536
1.88761 -1.07026
1.84713 -1.12362
1.83499 -1.12685
1.89648 -1.06086
1.87747 -1.12032
1.86625 -1.13853
1.9001 -1.06932
1.86232 -1.08409
1.81841 -1.14051
1.83966 -1.09782
1.78888 -1.15708
1.814 -1.16446
1.87616 -1.10219
1.85249 -1.11704
1.87308 -1.04696
1.82863 -1.12048
1.87673 -1.07175
1.87061 -1.07108
1.81209 -1.13707
1.77678 -1.20901
1.85865 -1.10794
1.84843 -1.14155
1.85569 -1.12916
1.82866 -1.17339
1.90155 -1.0625
1.84016 -1.12697
1.80852 -1.17078
1.83523 -1.12366
1.82084 -1.10336
1.78294 -1.15036
1.77335 -1.13324
1.7687 -1.12983
1.77801 -1.0915
1.72747 -1.14607
1.72835 -1.09982
1.73587 -1.06848
1.73893 -1.05516
1.72498 -1.09492
1.7861 -1.05274
1.80983 -1.03813
1.77551 -1.09204
1.82362 -1.01331
1.85707 -0.982105
1.82153 -1.07373
1.86398 -1.04944
1.85466 -1.10536
1.80076 -1.18079
1.80357 -1.14345
1.84332 -1.07819
1.81046 -1.09384
1.83457 -1.04923
1.81415 -1.1049
1.84337 -1.05762
1.81123 -1.03512
1.78264 -1.02288
1.76389 -1.04438
1.75121 -1.02737
1.74301 -1.03293
1.74646 -1.04642
1.69752 -1.07483
1.73486 -0.999174
1.73268 -1.00231
1.76605 -0.95307
1.77595 -0.945257
1.77425 -0.963236
1.79221 -0.956259
1.76326 -1.02902
1.83648 -0.974043
1.7918 -1.06615
1.82769 -1.04899
1.80683 -1.07521
1.75949 -1.13788
1.78911 -1.10109
1.76091 -1.12362
1.71352 -1.15362
1.76272 -1.08924
1.75669 -1.09821
1.74071 -1.10336
1.81387 -1.00785
1.74734 -1.11149
1.82273 -1.04552
1.81216 -1.03858
1.79003 -1.05188
1.70976 -1.17656
1.756 -1.16467
1.76963 -1.19002
1.80476 -1.19552
1.78442 -1.27396
1.81995 -1.23856
1.83455 -1.23653
1.83326 -1.24943
1.83613 -1.22616
1.81661 -1.21168
1.74741 -1.26743
1.72472 -1.27109
1.73715 -1.26041
1.66608 -1.3035
1.60391 -1.33483
1.64336 -1.2711
1.66399 -1.22728
1.63908 -1.24599
1.6052 -1.29367
1.68507 -1.21645
1.69361 -1.22621
1.75909 -1.21055
1.72227 -1.27186
1.78312 -1.18898
1.74597 -1.21852
1.78045 -1.17581
1.70043 -1.25979
1.75072 -1.22845
1.74561 -1.20977
1.70322 -1.20831
1.75667 -1.13158
1.78104 -1.09242
1.74743 -1.16648
1.74697 -1.15488
1.79224 -1.07606
1.74885 -1.0959
1.70456 -1.12809
1.7353 -1.10903
1.75319 -1.12605
1.79347 -1.07979
1.74293 -1.13777
1.77052 -1.10485
1.76647 -1.1159
1.7249 -1.14683
1.72113 -1.15254
1.72302 -1.16894
1.68004 -1.21198
1.64559 -1.23834
1.56358 -1.29083
1.61039 -1.24288
1.58695 -1.25471
1.6269 -1.16121
1.5913 -1.14662
1.63259 -1.05616
1.6274 -1.05845
1.6001 -1.05401
1.55889 -1.08165
1.52719 -1.09843
1.58336 -1.07984
1.58733 -1.07415
1.51851 -1.1422
1.52631 -1.12641
1.55805 -1.11364
1.56536 -1.12628
1.56678 -1.1405
1.58901 -1.12844
1.59695 -1.13149
1.60417 -1.11969
1.58239 -1.13519
1.61655 -1.12905
1.66626 -1.08509
1.65496 -1.09075
1.61498 -1.10926
1.64177 -1.08322
1.6434 -1.07036
1.62511 -1.10009
1.69809 -1.0173
1.69711 -1.02239
1.63686 -1.06234
1.61257 -1.07947
1.62761 -1.10501
1.69762 -1.06218
1.6609 -1.14399
1.66939 -1.15421
1.67062 -1.1374
1.64769 -1.15105
1.67106 -1.13529
1.70303 -1.09196
1.68419 -1.11379
1.7332 -1.06193
1.72089 -1.0754
1.69125 -1.10245
1.74738 -1.0432
1.67692 -1.10651
1.69412 -1.10961
1.64043 -1.16588
1.68301 -1.11754
1.60191 -1.19648
1.58837 -1.18966
1.61284 -1.14731
1.56916 -1.18381
1.6414 -1.14558
1.6337 -1.16938
1.63561 -1.17135
1.63848 -1.18726
1.64965 -1.17665
1.63032 -1.18467
1.64952 -1.16224
1.67392 -1.13742
1.6234 -1.17224
1.63168 -1.16822
1.65372 -1.12906
1.62227 -1.14956
1.65322 -1.09931
1.60806 -1.10731
1.60421 -1.0486
1.59885 -1.01896
1.59378 -1.00729
1.58669 -1.04903
1.60727 -1.04156
1.60158 -1.04535
1.60169 -1.03858
1.56145 -1.06271
1.56333 -1.07221
1.59424 -1.07788
1.64566 -1.06506
1.64546 -1.09621
1.58292 -1.14237
1.56091 -1.17494
1.60869 -1.15545
1.63664 -1.12948
1.59038 -1.16321
1.60848 -1.11451
1.62351 -1.05947
1.66868 -0.959766
1.61313 -0.97719
1.58846 -0.984793
1.57489 -1.02812
1.58417 -1.02095
1.57467 -1.02089
1.57739 -1.0314
1.56502 -1.04183
1.56365 -1.06432
1.61667 -1.057
1.67503 -1.06497
1.65933 -1.1202
1.69894 -1.13334
1.74569 -1.14472
1.74162 -1.16927
1.763 -1.19651
1.77807 -1.18547
1.72522 -1.21951
1.69223 -1.26945
1.66249 -1.28047
1.57503 -1.33884
1.62142 -1.26204
1.61292 -1.22686
1.55351 -1.24683
1.60551 -1.19541
1.64576 -1.15482
1.67235 -1.14139
1.59956 -1.16972
1.62391 -1.13015
1.57031 -1.11078
1.56196 -1.10627
1.58408 -1.06913
1.5846 -1.07468
1.59777 -1.06702
1.59496 -1.08008
1.53596 -1.12431
1.52968 -1.12099
1.55581 -1.11911
1.53207 -1.17192
1.5973 -1.14015
1.58403 -1.12356
1.59377 -1.09685
1.6755 -1.00572
1.65959 -1.03683
1.59282 -1.08127
1.57691 -1.12115
1.63247 -1.06134
1.62772 -1.04796
1.58755 -1.08453
1.55643 -1.11699
1.5171 -1.14017
1.52575 -1.11388
1.52229 -1.09576
1.48705 -1.11038
1.52466 -1.06794
1.4768 -1.09525
1.49873 -1.09059
1.49188 -1.04336
1.50161 -1.05325
1.46878 -1.08337
1.46221 -1.06326
1.47568 -1.02985
1.39453 -1.07441
1.44917 -1.02714
1.51885 -0.967384
1.42231 -1.02731
1.40774 -1.03461
1.43474 -1.0108
1.45072 -1.00685
1.41619 -1.02721
1.35315 -1.07237
1.38819 -1.07167
1.38064 -1.0872
1.33752 -1.12821
1.33001 -1.12558
1.38641 -1.13494
1.42872 -1.15278
1.48658 -1.11652
1.46327 -1.1276
1.47689 -1.12469
1.47822 -1.14612
1.46969 -1.17285
1.46942 -1.15576
1.47433 -1.1267
1.47085 -1.10623
1.45265 -1.13229
1.48003 -1.10945
1.46269 -1.15533
1.52017 -1.14561
1.56367 -1.13086
1.52173 -1.18548
1.52007 -1.19581
1.50327 -1.20249
1.53154 -1.18748
1.57892 -1.12464
1.54952 -1.12992
1.52988 -1.13111
1.51067 -1.14458
1.50128 -1.18674
1.52412 -1.17573
1.48426 -1.21372
1.51705 -1.1772
1.49236 -1.16818
1.50501 -1.18434
1.54466 -1.14544
1.5483 -1.11786
1.54533 -1.12936
1.54842 -1.12303
1.51148 -1.13015
1.5455 -1.09581
1.52568 -1.10105
1.49968 -1.10002
1.4776 -1.15063
1.48304 -1.16208
1.52673 -1.13399
1.58788 -1.07413
1.55546 -1.09947
1.51699 -1.13187
1.5446 -1.09483
1.58362 -1.03231
1.49625 -1.08393
1.49452 -1.08561
1.47722 -1.12168
1.5057 -1.09416
1.49093 -1.13624
1.50316 -1.11339
1.50637 -1.10405
1.41177 -1.14124
1.45846 -1.11192
1.42535 -1.14969
1.45789 -1.17088
1.46345 -1.19279
1.42585 -1.21271
1.46047 -1.16814
1.45353 -1.15327
1.44211 -1.14659
1.43255 -1.11311
1.39862 -1.10117
1.43796 -1.05882
1.3915 -1.09605
1.35124 -1.12155
1.43083 -1.04397
1.36248 -1.08539
1.3807 -1.06699
1.36005 -1.0873
1.3983 -1.08929
1.40362 -1.10569
1.41298 -1.09367
1.38622 -1.13115
1.39124 -1.12538
1.42105 -1.14087
1.46791 -1.11854
1.48094 -1.09475
1.47976 -1.06509
1.45733 -1.05563
1.44842 -1.02872
1.42763 -1.00212
1.42469 -0.998195
1.41786 -1.02474
1.47292 -0.988917
1.47269 -1.01104
1.51335 -0.98783
1.43479 -1.06133
1.43777 -1.07923
1.45247 -1.08163
1.44924 -1.10648
1.48649 -1.10018
1.49973 -1.09497
1.48999 -1.09008
1.48387 -1.06356
1.39786 -1.08771
1.42139 -1.03833
1.38553 -1.0377
1.39521 -1.01445
1.3582 -1.01902
1.40419 -1.01123
1.4376 -1.03838
1.46986 -1.07841
1.48592 -1.15079
1.54378 -1.12686
1.55092 -1.13128
1.51185 -1.15241
1.48716 -1.14803
1.46488 -1.13341
1.42496 -1.13753
1.40613 -1.10677
1.46188 -1.03933
1.42127 -1.07173
1.3929 -1.09656
1.37609 -1.09359
1.4448 -1.02812
1.40222 -1.0779
1.33813 -1.10981
1.40472 -1.07627
1.40975 -1.07537
1.45391 -1.05815
1.44968 -1.0626
1.4301 -1.1037
1.38125 -1.13314
1.43327 -1.09431
1.43687 -1.07232
1.38956 -1.08997
1.37553 -1.09047
1.33182 -1.10665
1.43158 -1.05001
1.39681 -1.10932
1.40643 -1.11394
1.45795 -1.11602
1.40676 -1.15407
1.40793 -1.14251
1.47904 -1.08268
1.45815 -1.10052
1.44432 -1.07012
1.37918 -1.09417
1.43861 -1.03787
1.42654 -1.05211
1.40471 -1.07468
1.43857 -1.03094
1.39791 -1.0536
1.37543 -1.05434
1.42794 -1.0124
1.41693 -1.02375
1.44851 -1.00037
1.464 -1.01932
1.41784 -1.09369
1.46754 -1.10562
1.48304 -1.10442
1.47764 -1.11766
1.4971 -1.1136
1.55825 -1.08827
1.46919 -1.16237
1.4923 -1.11832
1.48701 -1.09824
1.45688 -1.10791
1.42932 -1.11158
1.45728 -1.09097
1.46141 -1.09013
1.46783 -1.10829
1.43855 -1.12659
1.49259 -1.09322
1.47254 -1.10055
1.44618 -1.1089
1.41723 -1.11274
1.46466 -1.05824
1.45894 -1.05977
1.44347 -1.02484
1.41881 -1.05524
1.44074 -1.03697
1.36987 -1.06842
1.31843 -1.07092
1.3313 -1.04529
1.25472 -1.10024
1.27499 -1.11962
1.2773 -1.14004
1.25703 -1.16145
1.26907 -1.17746
1.31581 -1.18882
1.31642 -1.22548
1.31445 -1.23364
1.35828 -1.22508
1.33687 -1.23483
1.2839 -1.24645
1.25341 -1.24268
1.19994 -1.26459
1.22206 -1.25516
1.20127 -1.2363
1.22639 -1.19761
1.24821 -1.17392
1.26318 -1.14536
1.23744 -1.13671
1.25905 -1.08963
1.18614 -1.12254
1.21815 -1.11015
1.26875 -1.12894
1.24383 -1.17635
1.25991 -1.20583
1.27465 -1.15706
1.23057 -1.1426
1.24659 -1.11828
1.25304 -1.11162
1.27147 -1.13027
1.25915 -1.12717
1.28235 -1.09551
1.28291 -1.10588
1.31298 -1.09793
1.27219 -1.13073
1.28645 -1.11992
1.28724 -1.11306
1.24943 -1.11473
1.21323 -1.11479
1.19144 -1.12862
1.13292 -1.14824
1.11513 -1.16558
1.11356 -1.17134
1.13667 -1.1969
1.12315 -1.17879
1.11921 -1.15604
1.0794 -1.16155
1.06369 -1.16621
1.08031 -1.15974
1.02413 -1.15887
0.999981 -1.18506
1.0012 -1.18781
1.04165 -1.19128
1.09209 -1.19356
1.10495 -1.19603
1.0867 -1.19163
1.12057 -1.17516
1.09942 -1.17879
1.12832 -1.17629
1.08779 -1.16509
1.09735 -1.15812
1.12292 -1.14717
1.10828 -1.13527
1.13831 -1.11694
1.15239 -1.1049
1.18707 -1.07719
1.22235 -1.05246
1.19852 -1.09539
1.21321 -1.11442
1.20349 -1.13366
1.16432 -1.16131
1.19527 -1.15001
1.14972 -1.14379
1.16662 -1.12659
1.16441 -1.14668
1.16313 -1.15346
1.11801 -1.17396
1.09342 -1.19238
1.08969 -1.18115
1.05187 -1.19307
1.09956 -1.19029
1.08771 -1.21526
1.08986 -1.20896
1.11917 -1.21065
1.15712 -1.18578
1.1704 -1.15413
1.16796 -1.17684
1.21854 -1.16039
1.22298 -1.16069
1.21093 -1.17163
1.24222 -1.15387
1.27249 -1.13034
1.21126 -1.1579
1.25905 -1.11365
1.2277 -1.10017
1.24663 -1.07166
1.18431 -1.09847
1.18535 -1.09698
1.17294 -1.09857
1.22574 -1.07122
1.25599 -1.07983
1.25875 -1.12286
1.27186 -1.11626
1.25734 -1.13033
1.28925 -1.10494
1.27203 -1.1051
1.2071 -1.14971
1.21665 -1.16125
1.22285 -1.16688
1.28816 -1.16045
1.2712 -1.18385
1.23969 -1.19383
1.29286 -1.18319
1.25549 -1.20179
1.25848 -1.22067
1.30052 -1.20996
1.28122 -1.24887
1.28078 -1.29217
1.32222 -1.26827
1.31217 -1.26072
1.32021 -1.21899
1.22959 -1.22148
1.22054 -1.20794
1.2377 -1.1804
1.24282 -1.18303
1.22406 -1.16874
1.22405 -1.16822
1.17305 -1.17784
1.24799 -1.12791
1.17271 -1.15144
1.16591 -1.16139
1.16386 -1.17761
1.20829 -1.1609
1.20486 -1.13823
1.14234 -1.13613
1.17444 -1.06925
1.18678 -1.07828
1.17876 -1.09713
1.15134 -1.0912
1.15831 -1.09588
1.11058 -1.11937
1.09195 -1.15031
1.10795 -1.16524
1.09604 -1.20155
1.21621 -1.18212
1.22056 -1.19542
1.22865 -1.19161
1.23925 -1.1991
1.21961 -1.22011
1.27182 -1.21382
1.2814 -1.21239
1.23792 -1.23076
1.21062 -1.22228
1.13995 -1.21597
1.16371 -1.18437
1.16775 -1.14214
1.17092 -1.10702
1.18998 -1.08082
1.19479 -1.05676
1.15978 -1.07466
1.1424 -1.10832
1.12437 -1.11544
1.18891 -1.09926
1.09321 -1.10522
1.10113 -1.09267
1.11474 -1.08908
1.13277 -1.06146
1.11369 -1.06234
1.15911 -1.01859
1.13974 -1.00567
1.11828 -1.00374
1.12694 -1.00649
1.14679 -0.984089
1.13565 -1.00779
1.12043 -1.00154
1.12679 -1.00134
1.09123 -1.00143
1.09138 -0.993252
1.12289 -0.995878
1.07866 -1.01938
1.11139 -1.01374
1.12704 -1.02956
1.25658 -0.979055
1.14224 -1.0516
1.12425 -1.08577
1.16116 -1.10869
1.19587 -1.1165
1.15201 -1.15048
1.20298 -1.13759
1.27979 -1.09389
1.20751 -1.1274
1.24282 -1.09287
1.16781 -1.11046
1.13675 -1.12686
1.1999 -1.09403
1.1797 -1.113
1.18216 -1.11637
1.17617 -1.13444
1.17328 -1.13529
1.21251 -1.10774
1.19079 -1.11657
1.12551 -1.11224
1.15038 -1.06265
1.13472 -1.06479
1.15473 -1.04456
1.22155 -1.00567
1.21143 -1.01334
1.19137 -1.05978
1.20999 -1.07301
1.26282 -1.069
1.29272 -1.07266
1.28791 -1.06672
1.29569 -1.10332
1.2999 -1.10334
1.26389 -1.09628
1.25141 -1.08329
1.19247 -1.07855
1.19137 -1.07282
1.21118 -1.07946
1.19945 -1.099
1.19668 -1.0982
1.22518 -1.09903
1.24163 -1.09121
1.20823 -1.11619
1.18455 -1.13654
1.24573 -1.12092
1.23037 -1.15713
1.3529 -1.13704
1.37146 -1.15317
1.3774 -1.15021
1.34554 -1.15068
1.31969 -1.16067
1.25232 -1.17884
1.26296 -1.17032
1.25984 -1.1779
1.20361 -1.19881
1.27114 -1.16224
1.26865 -1.15905
1.25096 -1.16835
1.31846 -1.12327
1.27921 -1.17274
1.27907 -1.18418
1.31367 -1.18943
1.29342 -1.21031
1.27107 -1.2488
1.25347 -1.27288
1.26799 -1.25633
1.23046 -1.24389
1.2501 -1.24439
1.2568 -1.22707
1.23998 -1.26305
1.29265 -1.26368
1.35241 -1.26198
1.38307 -1.25614
1.35125 -1.27485
1.34784 -1.2703
1.37912 -1.22952
1.39549 -1.18194
1.34852 -1.18929
1.37696 -1.15255
1.30753 -1.17893
1.30192 -1.14889
1.26201 -1.14289
1.24042 -1.12524
1.20167 -1.11042
1.23287 -1.0739
1.22956 -1.09228
1.24273 -1.09646
1.24125 -1.11849
1.30025 -1.09376
1.26683 -1.10864
1.2166 -1.12139
1.22301 -1.09908
1.27633 -1.09372
1.24095 -1.13044
1.27483 -1.1046
1.31468 -1.09459
1.24166 -1.13913
1.25731 -1.1067
1.2098 -1.14643
1.22152 -1.12463
1.24657 -1.09246
1.26458 -1.0811
1.31547 -1.05705
1.30456 -1.0672
1.30462 -1.11006
1.30773 -1.14483
1.28419 -1.17021
1.27988 -1.19288
1.25184 -1.19073
1.20443 -1.19055
1.2562 -1.13873
1.19729 -1.17006
1.22594 -1.13629
1.20283 -1.12189
1.19672 -1.11074
1.23962 -1.06095
1.25008 -1.02916
1.20096 -1.02565
1.1855 -1.01201
1.22872 -1.00504
1.18719 -1.055
1.20318 -1.07472
1.22292 -1.09632
1.15833 -1.12221
1.19427 -1.07816
1.19465 -1.06322
1.15436 -1.07444
1.16026 -1.05367
1.1229 -1.05064
1.18717 -1.01648
1.16715 -1.04162
1.18848 -1.04243
1.1062 -1.10022
1.16799 -1.0827
1.16417 -1.07295
1.1771 -1.05373
1.16998 -1.05483
1.18577 -1.02167
1.15602 -1.03543
1.13702 -1.00315
1.16527 -0.996558
1.19069 -0.987106
1.19654 -0.977
1.17004 -1.01221
1.15348 -1.03548
1.14112 -1.04257
1.1399 -1.0426
1.14443 -1.08262
1.11527 -1.11399
1.14711 -1.11625
1.20118 -1.1121
1.19549 -1.1113
1.18995 -1.11712
1.211 -1.13566
1.18773 -1.14012
1.17855 -1.12713
1.22224 -1.08571
1.17084 -1.09077
1.18451 -1.11245
1.1678 -1.15291
1.21002 -1.12261
1.20968 -1.10072
1.23313 -1.08769
1.2024 -1.11547
1.2482 -1.07871
1.23584 -1.09889
1.26399 -1.08944
1.28733 -1.09074
1.23419 -1.13988
1.23875 -1.12399
1.19726 -1.15389
1.21186 -1.18399
1.20446 -1.20176
1.16674 -1.23778
1.23687 -1.18577
1.23129 -1.17992
1.22561 -1.17429
1.20054 -1.17943
1.26697 -1.16166
1.19982 -1.18053
1.26707 -1.13538
1.24873 -1.12877
1.2397 -1.14718
1.28714 -1.1168
1.27891 -1.11892
1.27343 -1.10249
1.2723 -1.11367
1.2832 -1.10823
1.28528 -1.07925
1.3052 -1.04333
1.26384 -1.06261
1.21275 -1.09838
1.2841 -1.06212
1.23741 -1.08859
1.23321 -1.10173
1.26708 -1.07801
1.18335 -1.10548
1.21276 -1.10004
1.17454 -1.13848
1.15705 -1.14899
1.17984 -1.16876
1.22197 -1.18336
1.25938 -1.19447
1.29193 -1.18298
1.29235 -1.19828
1.33488 -1.16518
1.32383 -1.1651
1.29148 -1.15397
1.25263 -1.14418
1.24049 -1.14412
1.23904 -1.11498
1.2528 -1.08634
1.25991 -1.07095
1.2196 -1.07364
1.25834 -1.04916
1.2194 -1.07269
1.22773 -1.07628
1.14594 -1.1137
1.20293 -1.11835
1.16898 -1.14132
1.24088 -1.09749
1.24378 -1.11882
1.27136 -1.10711
1.30763 -1.0923
1.27855 -1.12394
1.30585 -1.12663
1.2961 -1.12571
1.37565 -1.06097
1.30785 -1.11586
1.31083 -1.09625
1.25693 -1.07985
1.20977 -1.05006
1.231 -1.02457
1.20789 -1.04523
1.1961 -1.0762
1.20063 -1.05747
1.26302 -1.01832
1.2256 -1.07369
1.25574 -1.07963
1.28061 -1.08103
1.27895 -1.05345
1.21469 -1.06253
1.19749 -1.07709
1.26235 -1.03201
1.25422 -1.03355
1.21832 -1.06363
1.24077 -1.04404
1.25354 -1.03326
1.26305 -1.01318
1.24452 -1.03077
1.2384 -1.00284
1.22518 -0.99471
1.24086 -0.992877
1.275 -0.965279
1.28286 -0.97652
1.24757 -1.02008
1.22687 -1.03146
1.2219 -1.03975
1.23121 -1.03885
1.23709 -1.04786
1.23251 -1.06089
1.29379 -1.04047
1.31058 -1.05365
1.33553 -1.0151
1.31819 -1.01301
1.32533 -1.01488
1.29076 -1.06261
1.22604 -1.10132
1.20406 -1.12338
1.25052 -1.10853
1.26709 -1.10564
1.39164 -1.04946
1.44246 -1.0258
1.40993 -1.02399
1.39212 -1.02136
1.35471 -1.08132
1.34495 -1.12825
1.41083 -1.10829
1.43896 -1.10225
1.41616 -1.09546
1.36251 -1.12213
1.35418 -1.09232
1.33595 -1.14122
1.39832 -1.11316
1.39397 -1.11338
1.41813 -1.0831
1.3788 -1.10462
1.42036 -1.09571
1.47205 -1.07751
1.47447 -1.09851
1.47967 -1.13017
1.47221 -1.15061
1.51293 -1.11957
1.47732 -1.14666
1.49858 -1.11883
1.49314 -1.15687
1.51079 -1.18788
1.47999 -1.21468
1.42367 -1.21967
1.38743 -1.22591
1.44917 -1.19713
1.41126 -1.25999
1.44224 -1.24659
1.45375 -1.22483
1.47446 -1.17673
1.40429 -1.18484
1.38456 -1.1713
1.33959 -1.18052
1.32785 -1.18884
1.36466 -1.15619
1.38674 -1.13115
1.38919 -1.07794
1.34221 -1.0886
1.30452 -1.10026
1.32384 -1.12188
1.319 -1.15422
1.33596 -1.16877
1.36686 -1.13193
1.39444 -1.07281
1.39608 -1.07614
1.35366 -1.08629
1.4041 -1.02727
1.30355 -1.07521
1.30779 -1.0945
1.32137 -1.06795
1.25645 -1.10579
1.24219 -1.11611
1.29281 -1.09719
1.3327 -1.074
1.28359 -1.07015
1.29183 -1.07761
1.31036 -1.06205
1.26383 -1.09028
1.27491 -1.10593
1.30514 -1.10937
1.29875 -1.14033
1.29641 -1.14158
1.29996 -1.11035
1.23757 -1.13208
1.26013 -1.11664
1.32243 -1.07124
1.29324 -1.05964
1.25375 -1.05741
1.21734 -1.05236
1.18821 -1.06331
1.08387 -1.0906
1.12988 -1.05547
1.09946 -1.05894
1.09522 -1.07548
1.12398 -1.06093
1.13844 -1.07037
1.16901 -1.07179
1.20597 -1.07972
1.19135 -1.12293
1.18701 -1.13342
1.12952 -1.16348
1.12623 -1.17189
1.07804 -1.21246
1.06911 -1.20676
1.07579 -1.19662
1.06507 -1.20886
1.06988 -1.17667
0.977567 -1.12568
1.0064 -1.08247
1.00376 -1.0535
1.01088 -1.05367
1.01453 -1.07722
0.979937 -1.115
0.982497 -1.15662
1.02099 -1.18446
1.03625 -1.18921
1.00509 -1.21194
0.975122 -1.19371
1.05537 -1.14953
1.03922 -1.14072
1.01894 -1.12841
0.977252 -1.13349
1.05897 -1.13282
0.997736 -1.1585
1.01056 -1.14643
1.04647 -1.12022
1.07287 -1.11583
1.04977 -1.11998
1.03687 -1.0963
1.05609 -1.03815
1.03309 -1.01188
1.03811 -0.998503
1.04471 -1.00912
1.07856 -1.04027
1.02596 -1.09695
1.08762 -1.09522
1.07623 -1.13132
1.01458 -1.16197
1.01125 -1.16997
1.02937 -1.15551
1.03886 -1.14683
1.04669 -1.1158
1.03271 -1.10825
1.05397 -1.08861
1.05374 -1.09651
1.08262 -1.06906
1.09041 -1.08427
1.09065 -1.10907
1.06665 -1.14006
1.04338 -1.15655
1.1105 -1.12395
1.05843 -1.14353
1.04522 -1.14032
1.03507 -1.12388
1.07672 -1.11499
1.12186 -1.10263
1.15585 -1.063
1.1451 -1.06384
1.14575 -1.06067
1.14674 -1.07006
1.14175 -1.08058
1.13949 -1.0728
1.15387 -1.06166
1.15103 -1.04569
1.14698 -1.01674
1.13551 -0.979609
1.1283 -0.970151
1.08055 -1.02141
1.04324 -1.04561
1.02257 -1.04141
1.05521 -1.03443
1.08258 -1.01914
1.11344 -1.01894
1.11571 -1.02802
1.14092 -1.02615
1.11676 -1.03076
1.15739 -1.03375
1.1319 -1.06369
1.19354 -1.01696
1.15779 -1.03868
1.12239 -1.04375
1.14755 -1.01284
1.16758 -0.988409
1.09502 -1.00561
1.10882 -1.02292
1.11438 -1.03708
1.09065 -1.03485
1.11093 -1.05855
1.14475 -1.08324
1.12413 -1.08499
1.18136 -1.05947
1.17203 -1.05525
1.16339 -1.03786
1.17188 -1.01226
1.19642 -1.01401
1.17047 -1.04114
1.1363 -1.0488
1.18215 -1.05299
1.1735 -1.03413
1.17205 -0.99556
1.13021 -0.997576
1.12767 -0.986589
1.11271 -0.995419
1.12385 -1.0043
1.10639 -1.04599
1.13232 -1.0378
1.12599 -1.03898
1.1237 -1.02379
1.14325 -1.00353
1.16539 -1.00054
1.172 -1.01776
1.20358 -1.01849
1.19395 -1.03197
1.19072 -1.00583
1.17689 -0.9846
1.20279 -0.97563
1.14414 -0.982623
1.1522 -0.983106
1.10494 -1.02463
1.10908 -1.0489
1.08654 -1.10038
1.06877 -1.12304
1.06162 -1.14558
1.08857 -1.14327
1.13102 -1.1203
1.15644 -1.13142
1.16909 -1.15281
1.18079 -1.16545
1.21898 -1.15843
1.14492 -1.20534
1.18251 -1.17912
1.13018 -1.20196
1.13655 -1.19262
1.09939 -1.20159
1.07573 -1.21971
1.08455 -1.22726
1.12745 -1.19558
1.12123 -1.18002
1.03285 -1.19051
1.01457 -1.15826
1.05079 -1.13067
1.03213 -1.13802
1.10683 -1.1148
1.1033 -1.12245
1.14874 -1.10087
1.16177 -1.09823
1.1685 -1.08754
1.17736 -1.09396
1.13259 -1.10552
1.08903 -1.12175
1.07089 -1.14734
1.03948 -1.16099
1.09557 -1.15579
1.06679 -1.18578
1.09206 -1.17798
1.08838 -1.17664
1.02879 -1.18084
1.0623 -1.15275
1.03559 -1.1509
1.06702 -1.12279
1.01591 -1.11236
1.0454 -1.10325
1.04429 -1.09726
1.01097 -1.09724
1.00665 -1.10481
0.98562 -1.08663
0.973267 -1.10171
0.969661 -1.11117
0.985507 -1.11107
0.947033 -1.12631
1.0035 -1.1062
0.967928 -1.14346
0.945901 -1.16778
1.00133 -1.16833
0.967266 -1.18253
1.00389 -1.19944
0.929802 -1.18897
1.00093 -1.20281
0.951216 -1.2127
1.01151 -1.23136
1.00486 -1.23245
1.08824 -1.20444
1.02803 -1.20383
1.0498 -1.16999
1.06015 -1.15739
1.06745 -1.14113
1.08293 -1.09824
1.06477 -1.09649
1.11603 -1.08703
1.15043 -1.02706
1.08269 -1.06245
1.02764 -1.07549
1.01424 -1.06285
1.01011 -1.06326
0.980223 -1.08945
0.932598 -1.10587
0.962136 -1.10676
0.986918 -1.10103
0.985931 -1.10405
1.02606 -1.11725
1.00432 -1.12141
0.987035 -1.11672
0.93019 -1.15157
1.00507 -1.16739
0.986317 -1.21827
0.986739 -1.21894
0.906703 -1.22215
0.947767 -1.21338
0.944233 -1.21862
0.983894 -1.19673
0.939153 -1.19267
0.952709 -1.17912
0.873532 -1.19993
0.858412 -1.19777
0.79448 -1.18308
0.852928 -1.14151
0.879738 -1.11409
0.884819 -1.10443
0.933054 -1.095
0.884716 -1.11139
0.914323 -1.10498
0.874692 -1.10927
0.919663 -1.12197
0.886692 -1.11413
0.930255 -1.13433
0.950275 -1.11573
0.961403 -1.11061
0.973938 -1.0788
0.958945 -1.09247
0.91898 -1.09989
0.937761 -1.10826
0.844079 -1.11625
0.803954 -1.11228
0.860313 -1.12047
0.877801 -1.11628
0.915207 -1.10326
0.947752 -1.09475
0.952658 -1.10376
0.913487 -1.12579
0.89417 -1.10249
0.807242 -1.10654
0.852569 -1.08688
0.788605 -1.0751
0.8147 -1.08337
0.843044 -1.10099
0.820692 -1.12115
0.798378 -1.12686
0.827517 -1.13167
0.88279 -1.1374
0.842576 -1.14258
0.894552 -1.13423
0.837782 -1.11714
0.88775 -1.12912
0.912407 -1.12242
0.850383 -1.13871
0.870666 -1.13029
0.877098 -1.14075
0.863323 -1.13898
0.889156 -1.12467
0.823965 -1.12586
0.853972 -1.1213
0.837813 -1.10411
0.768573 -1.10241
0.876264 -1.09599
0.896334 -1.07333
0.854001 -1.08988
0.890775 -1.0944
0.83223 -1.11786
0.820613 -1.13268
0.871688 -1.11521
0.829471 -1.08749
0.859294 -1.09376
0.86368 -1.10112
0.847885 -1.115
0.895155 -1.09864
0.819389 -1.11177
0.797012 -1.09937
0.775736 -1.09787
0.762653 -1.0868
0.769962 -1.07616
0.674346 -1.04713
0.736682 -1.0801
0.721334 -1.10693
0.766647 -1.08685
0.730208 -1.09856
0.756967 -1.08246
0.769197 -1.07128
0.739055 -1.06645
0.696678 -1.10098
0.692546 -1.09863
0.683894 -1.10718
0.591282 -1.10389
0.581521 -1.10284
0.59085 -1.09773
0.591618 -1.08297
0.647949 -1.08811
0.712292 -1.10202
0.661709 -1.07471
0.640089 -1.04003
0.611085 -1.05056
0.656424 -1.05807
0.647011 -1.04711
0.665018 -1.04613
0.6705 -1.02505
0.613161 -1.02327
0.560959 -1.00791
0.621322 -1.0149
0.618149 -1.02071
0.636612 -1.04147
0.611487 -1.04223
0.598495 -1.03583
0.647703 -1.05411
0.621721 -1.0644
0.598438 -1.08272
0.581113 -1.09641
0.610085 -1.13191
0.616401 -1.14297
0.575648 -1.11555
0.580646 -1.1081
0.578612 -1.08678
0.55632 -1.08312
0.574622 -1.05783
0.563992 -1.013
0.550852 -1.00427
0.588318 -1.00547
0.57648 -1.00173
0.610498 -1.04581
0.645196 -1.10388
0.583616 -1.14049
0.664822 -1.15418
0.741537 -1.16868
0.7644 -1.16251
0.72819 -1.15901
0.778945 -1.15212
0.698022 -1.15582
0.711992 -1.1435
0.747312 -1.1164
0.703738 -1.10706
0.670914 -1.10218
0.676372 -1.07284
0.657241 -1.07931
0.6622 -1.08268
0.642874 -1.08801
0.66251 -1.11801
0.652071 -1.11333
0.659794 -1.10971
0.674065 -1.09192
0.699282 -1.07464
0.597892 -1.05211
0.616261 -1.05205
0.570815 -1.03516
0.526409 -1.04554
0.542769 -1.05262
0.546973 -1.0559
0.51308 -1.03769
0.532596 -1.04333
0.614652 -1.0553
0.576461 -1.03242
0.62186 -1.04704
0.623748 -1.04283
0.622259 -1.03583
0.571271 -1.02942
0.596153 -1.03084
0.560764 -1.04238
0.509229 -1.03521
0.525416 -1.06135
0.563511 -1.065
0.570493 -1.06659
0.588956 -1.05628
0.542856 -1.08717
0.54712 -1.11188
0.604926 -1.10803
0.639615 -1.11148
0.616662 -1.09641
0.656314 -1.0804
0.623566 -1.05935
0.6128 -1.0445
0.569604 -1.05494
0.588558 -1.0432
0.547726 -1.04013
0.551716 -1.05094
0.507261 -1.05805
0.503318 -1.08099
0.533836 -1.09425
0.548993 -1.09121
0.624822 -1.10923
0.626695 -1.12867
0.631666 -1.13354
0.624074 -1.14308
0.600479 -1.15569
0.622679 -1.17639
0.593997 -1.17466
0.596859 -1.17246
0.621585 -1.18284
0.597959 -1.19379
0.645109 -1.18429
0.624732 -1.16983
0.625145 -1.12177
0.670286 -1.08658
0.611677 -1.06762
0.588133 -1.07088
0.553184 -1.07765
0.568374 -1.08696
0.518817 -1.09773
0.486718 -1.1151
0.508103 -1.13144
0.53684 -1.11782
0.590406 -1.11368
0.642642 -1.10763
0.612188 -1.08801
0.608913 -1.06942
0.597331 -1.06829
0.57768 -1.0787
0.579827 -1.10037
0.630638 -1.12765
0.62004 -1.13856
0.616318 -1.13016
0.597758 -1.1
0.668076 -1.08476
0.608141 -1.06952
0.680389 -1.05095
0.658696 -1.07467
0.672005 -1.09191
0.673953 -1.10131
0.639537 -1.12991
0.575124 -1.1588
0.623711 -1.16344
0.606254 -1.16018
0.648424 -1.15488
0.684268 -1.1473
0.704768 -1.13901
0.730462 -1.1658
0.754347 -1.17003
0.688728 -1.1546
0.732283 -1.14702
0.765353 -1.10419
0.780929 -1.0781
0.802124 -1.04916
0.785465 -1.06756
0.785923 -1.05928
0.808075 -1.05707
0.744137 -1.09484
0.702793 -1.11396
0.698721 -1.07667
0.702093 -1.02238
0.735468 -1.00244
0.736882 -1.01376
0.728739 -1.04514
0.709115 -1.07225
0.706138 -1.06979
0.701628 -1.05762
0.72406 -1.07446
0.680265 -1.06791
0.75247 -1.0324
0.699918 -1.03431
0.711877 -1.04622
0.712072 -1.06003
0.664097 -1.07995
0.649329 -1.06719
0.630916 -1.04307
0.595288 -1.02653
0.623397 -1.01526
0.631005 -1.02715
0.618517 -1.01845
0.659466 -1.01268
0.676297 -1.00506
0.602486 -1.02367
0.58318 -1.04511
0.571174 -1.05928
0.55587 -1.05731
0.511217 -1.07057
0.449343 -1.08145
0.509712 -1.07747
0.665711 -1.07008
0.63876 -1.05382
0.68704 -1.05056
0.677382 -1.04804
0.64651 -1.05523
0.602534 -1.08145
0.607547 -1.11553
0.565445 -1.10476
0.547868 -1.09754
0.582988 -1.09783
0.512902 -1.09561
0.539346 -1.09587
0.584925 -1.11033
0.570551 -1.09299
0.599193 -1.07893
0.576118 -1.06133
0.582545 -1.04654
0.584208 -1.06592
0.559208 -1.10466
0.583285 -1.13613
0.568119 -1.14166
0.630821 -1.13312
0.668706 -1.14088
0.639118 -1.11816
0.659955 -1.10287
0.659132 -1.09639
0.590647 -1.0744
0.577787 -1.07888
0.513157 -1.079
0.521455 -1.09383
0.544881 -1.07407
0.523369 -1.02753
0.535706 -1.00438
0.527424 -1.00009
0.480034 -1.00501
0.495797 -0.984947
0.544584 -0.997807
0.55915 -0.994446
0.556877 -0.98238
0.585616 -0.987096
0.585165 -0.986015
0.597354 -1.00413
0.590448 -1.02136
0.594036 -1.01136
0.571066 -1.01802
0.572165 -1.0389
0.61629 -1.00482
0.609095 -0.968905
0.561096 -0.968688
0.565564 -0.975749
0.580618 -1.01013
0.53297 -0.992134
0.527666 -0.988003
0.494306 -0.982624
0.434606 -0.991845
0.450685 -1.01612
0.387821 -1.03388
0.393926 -1.08487
0.406023 -1.09412
0.365396 -1.08999
0.384564 -1.12118
0.388615 -1.1166
0.409636 -1.12765
0.477685 -1.10642
0.490534 -1.06306
0.53972 -1.06171
0.502345 -1.02116
0.509536 -1.05324
0.527578 -1.08624
0.478106 -1.097
0.469134 -1.09341
0.443238 -1.07278
0.437486 -1.0608
0.466786 -1.0196
0.486039 -0.978341
0.499792 -0.970751
0.533055 -1.0014
0.581988 -1.04031
0.555986 -1.0401
0.565589 -1.06336
0.536979 -1.04499
0.545082 -1.05108
0.547581 -1.05003
0.549053 -1.08432
0.513186 -1.06465
0.465856 -1.0684
0.474192 -1.08303
0.438326 -1.06324
0.518787 -1.10208
0.493398 -1.07326
0.522296 -1.03754
0.486288 -1.01897
0.448076 -1.01355
0.483169 -1.02699
0.484172 -1.05526
0.496591 -1.05987
0.506526 -1.04303
0.503873 -0.994614
0.549638 -0.97532
0.615815 -0.978256
0.644154 -0.976763
0.6347 -1.00661
0.64914 -1.05417
0.596692 -1.08951
0.619122 -1.10555
0.56884 -1.10996
0.611817 -1.11965
0.543476 -1.11253
0.556853 -1.11249
0.530374 -1.1207
0.482129 -1.1274
0.519397 -1.15001
0.530497 -1.14973
0.492909 -1.1278
0.477688 -1.11129
0.540509 -1.10146
0.554434 -1.08758
0.508828 -1.07116
0.564587 -1.09355
0.508543 -1.06346
0.49724 -1.06753
0.462111 -1.07699
0.463216 -1.09035
0.450942 -1.08486
0.489618 -1.08336
0.454539 -1.06179
0.481344 -1.06807
0.464542 -1.06944
0.424154 -1.0362
0.445253 -1.03269
0.463399 -1.04451
0.463306 -1.04864
0.442915 -1.03921
0.396999 -1.0101
0.430308 -1.0279
0.448079 -1.03789
0.438807 -1.02785
0.419668 -1.01002
0.430724 -1.02598
0.42858 -1.04892
0.39634 -1.03552
0.418173 -1.04686
0.455577 -1.02896
0.395825 -1.00717
0.413913 -0.996864
0.413362 -0.993871
0.404918 -1.0066
0.39073 -1.01565
0.393396 -1.04497
0.361737 -1.0692
0.362211 -1.1163
0.338222 -1.14395
0.343413 -1.15512
0.345136 -1.16162
0.326674 -1.13321
0.375083 -1.12816
0.377276 -1.10998
0.375227 -1.11267
0.33205 -1.06859
0.333437 -1.07824
0.329184 -1.09126
0.320394 -1.08021
0.312857 -1.0775
0.354465 -1.0992
0.317134 -1.09368
0.342539 -1.07087
0.358041 -1.06007
0.412394 -1.07391
0.394472 -1.09452
0.363256 -1.11983
0.370586 -1.12991
0.354806 -1.12916
0.379081 -1.1275
0.367873 -1.12914
0.428072 -1.15881
0.418379 -1.14764
0.457538 -1.13842
0.486098 -1.11309
0.467256 -1.09225
0.408234 -1.08663
0.368938 -1.06546
0.338679 -1.03094
0.381224 -1.06096
0.303617 -1.03141
0.287416 -1.03823
0.246798 -1.0385
0.229608 -1.07757
0.245806 -1.0864
0.263234 -1.0907
0.375028 -1.13055
0.325414 -1.08978
0.327753 -1.06506
