# Supplementary material for: Stochastic bond dynamics facilitates alignment of malaria parasite at erythrocyte membrane upon invasion
Source: eLife. 2020 May 18;9:e56500. doi: 10.7554/eLife.56500 (PMC7269671; doi:10.7554/eLife.56500)
Supplement: Figure 2—source data 1. [file elife-56500-fig2-data1.zip › PARA_POSITIONS/pos36.dat]

4.0571 -0.413173
4.03601 -0.323818
4.02072 -0.296399
4.01193 -0.351377
4.03442 -0.236294
4.05573 -0.236052
4.08887 -0.2211
4.10199 -0.196981
4.13907 -0.176361
4.14765 -0.283757
4.15452 -0.410943
4.15485 -0.412836
4.13532 -0.404958
4.12574 -0.335104
4.11114 -0.294892
4.13083 -0.247706
4.14215 -0.339808
4.15129 -0.361705
4.18814 -0.0674332
4.20331 -0.0557699
4.23588 -0.148238
4.27604 0.000569925
4.29289 -0.00260198
4.28773 -0.0422062
4.26966 -0.198964
4.24198 0.00287686
4.19526 -0.0726815
4.17425 0.0366882
4.17226 0.05511
4.17989 0.111036
4.19034 -0.0426483
4.18578 -0.130895
4.18747 -0.168177
4.20829 -0.0309487
4.2229 -0.151744
4.22382 -0.253041
4.21992 -0.172832
4.20152 -0.0162559
4.16986 -0.0713113
4.1232 -0.127822
4.05346 -0.281459
4.00861 -0.151179
3.9864 -0.137706
3.96049 -0.104913
3.95154 -0.0833409
3.9508 -0.174313
3.9441 -0.228279
3.95575 -0.253434
3.97109 -0.176016
3.98718 -0.391105
4.00709 -0.38081
4.03914 -0.344662
4.0402 -0.255645
4.05972 -0.342975
4.07811 -0.270782
4.08043 -0.254495
4.06334 -0.402284
4.05379 -0.269043
4.03663 -0.21985
4.0311 -0.293924
4.02639 -0.397844
4.06192 -0.326334
4.09901 -0.257841
4.10346 -0.203374
4.09758 -0.451399
4.12524 -0.330051
4.16934 -0.148686
4.17641 -0.306356
4.22284 -0.283373
4.28223 -0.350273
4.35188 -0.201393
4.37385 -0.223791
4.35677 -0.40169
4.35363 -0.270558
4.30652 -0.13535
4.25118 -0.326584
4.19343 -0.101357
4.12285 -0.24039
4.08055 -0.394291
4.11278 -0.155931
4.14688 -0.216732
4.16386 -0.348332
4.19421 -0.150139
4.18923 -0.431529
4.1986 -0.211615
4.18473 -0.124655
4.17377 -0.136476
4.14338 -0.213674
4.13407 -0.154562
4.13338 -0.103151
4.14036 -0.263061
4.15663 -0.300611
4.19281 -0.358012
4.19796 -0.332221
4.19561 -0.375721
4.20398 -0.32775
4.22456 -0.0036831
4.25757 -0.165139
4.27841 -0.247038
4.2864 -0.143037
4.25189 -0.290794
4.23485 -0.128036
4.19789 -0.251615
4.181 -0.298855
4.19078 -0.240063
4.18624 -0.253237
4.17019 -0.431722
4.18348 -0.111414
4.20355 -0.224755
4.22112 -0.00261688
4.22726 -0.0903897
4.22606 -0.00913271
4.19943 0.137637
4.17772 -0.0394979
4.1049 0.0324572
4.05169 -0.122217
3.98487 0.105779
3.97049 -0.0290423
3.95638 -0.0300678
3.97119 -0.128949
3.95444 0.0492809
3.93935 0.0979301
3.94529 0.0225271
3.93964 -0.0285027
3.95073 0.000974508
3.92411 -0.015141
3.92704 -0.0481541
3.93682 0.0711433
3.96753 -0.0483759
4.0014 -0.0209258
4.02801 -0.105456
4.01574 0.163279
4.02545 -0.142171
4.00644 -0.272476
3.99743 -0.0330073
3.99057 -0.130849
3.97609 -0.219656
3.94668 -0.210505
3.93157 -0.0938033
3.96186 -0.0970719
3.97129 -0.059918
3.956 0.0987355
3.96767 -0.0797996
3.98381 0.0862706
3.98733 0.0455989
4.01458 -0.0139429
4.02569 0.0589601
4.05554 -0.051504
4.09697 -0.0367203
4.08096 -0.0692634
4.06653 -0.19394
4.03812 -0.130642
4.02912 0.0294838
4.00239 -0.11861
4.00128 -0.141107
4.00175 0.086375
4.02305 -0.201043
4.02797 -0.0220418
4.02071 0.00158642
4.05249 -0.0852565
4.08525 -0.00603541
4.10921 0.087381
-1.15727 -0.808068
4.11683 -0.137301
4.08615 -0.150059
4.06748 0.0208813
-1.10322 -0.815684
-1.06417 -0.699545
-1.02472 -0.705295
4.04288 -0.0438039
4.02343 -0.177332
3.9836 -0.0515712
3.97147 -0.130289
3.99455 -0.156046
4.01794 -0.174311
-0.929132 -0.629011
3.99828 -0.145552
-0.894669 -0.591142
-0.942661 -0.583783
-0.946559 -0.725747
-1.0137 -0.678189
4.05689 -0.033572
4.10412 -0.012014
4.13701 -0.0803914
-1.03961 -0.715449
-1.00731 -0.545672
-1.05625 -0.709261
-0.959299 -0.733623
-0.952745 -0.761311
-0.924125 -0.663786
-0.988886 -0.619396
-1.01922 -0.439031
-1.03793 -0.506981
-1.03847 -0.385032
-1.0597 -0.584471
-1.06334 -0.448985
-1.10359 -0.576544
-1.06808 -0.523826
-0.98363 -0.452821
-1.01121 -0.550845
-1.01901 -0.426387
-1.06438 -0.335029
-1.0785 -0.487355
-1.05301 -0.518599
-1.05372 -0.175015
-1.03801 -0.19078
-1.12512 -0.192438
-1.13111 -0.457332
-1.09086 -0.40741
-1.17436 -0.80085
-1.18305 -0.698262
-1.23227 -0.736588
-1.27718 -0.798795
-1.3179 -0.682522
-1.28316 -0.513229
-1.25295 -0.528362
-1.23777 -0.53355
-1.20286 -0.404401
-1.16209 -0.5138
-1.16614 -0.336138
-1.19478 -0.54753
-1.13468 -0.357003
-1.10044 -0.516569
-1.10897 -0.544599
-1.11875 -0.489405
-1.15355 -0.564847
-1.09209 -0.704547
-1.08828 -0.556825
-1.08646 -0.542641
-1.12461 -0.718443
-1.14167 -0.620592
-1.15793 -0.765525
4.34135 -0.170681
4.29241 -0.150216
-1.20162 -0.739324
-1.19813 -0.666522
-1.12389 -0.711462
-1.0871 -0.652499
-1.03969 -0.639478
-1.08693 -0.575092
-1.08823 -0.55455
-1.09394 -0.430109
-1.14225 -0.41916
-1.13135 -0.479443
-1.18519 -0.463137
-1.13308 -0.427664
-1.19323 -0.695616
-1.15194 -0.7472
-1.14868 -0.674336
-1.17943 -0.561713
-1.1715 -0.330723
-1.1717 -0.591154
-1.19173 -0.377386
-1.23565 -0.453806
-1.21321 -0.341079
-1.2137 -0.418839
-1.30193 -0.657387
-1.3032 -0.441566
-1.35019 -0.483171
-1.35119 -0.569514
-1.46711 -0.613234
-1.47824 -0.703278
-1.45082 -0.6986
-1.39793 -0.466052
-1.39468 -0.622993
-1.37408 -0.62773
-1.34015 -0.484403
-1.34652 -0.322928
-1.309 -0.359064
-1.25304 -0.221392
-1.30674 -0.387241
-1.19689 -0.22646
-1.18183 -0.157874
-1.17048 -0.318648
-1.22309 -0.335174
-1.23828 -0.241874
-1.28043 -0.327334
-1.30696 -0.346225
-1.27856 -0.390946
-1.32752 -0.351796
-1.36755 -0.581227
-1.40364 -0.367126
-1.30107 -0.21306
-1.31716 -0.255059
-1.27559 -0.15134
-1.31472 -0.257846
-1.32405 -0.274935
4.18968 -0.643406
-1.24112 -0.352493
-1.16371 -0.417982
4.08916 -0.371134
-1.28899 -0.389538
-1.34012 -0.474309
-1.35846 -0.294427
-1.38666 -0.481392
-1.33251 -0.423412
-1.32792 -0.652807
-1.33251 -0.383897
-1.32699 -0.332632
-1.37943 -0.274691
-1.40645 -0.365338
-1.44923 -0.432739
-1.4446 -0.378795
4.23545 -0.444166
-1.45822 -0.347687
-1.37248 -0.279785
-1.37201 -0.346262
-1.38333 -0.254198
4.1891 -0.455595
-1.50406 -0.342735
-1.52981 -0.360758
4.16734 -0.418874
-1.42447 -0.249013
-1.46122 -0.254652
-1.44381 -0.418707
-1.42377 -0.249041
4.16954 -0.51688
-1.49462 -0.215153
-1.46885 -0.146217
4.14509 -0.454959
4.10346 -0.549086
4.08902 -0.418427
-1.4295 -0.184629
4.07282 -0.390073
4.07646 -0.513798
4.11309 -0.539665
4.14979 -0.410561
4.16224 -0.380918
4.18839 -0.507678
-1.32844 -0.232054
4.17051 -0.626189
4.11997 -0.718017
-1.23447 0.104541
4.02541 -0.70961
4.00413 -0.806067
4.00734 -0.811756
3.96395 -0.967893
3.96109 -0.923697
3.94261 -0.906544
3.95897 -0.783218
3.9835 -0.748304
-1.24142 0.143657
3.9601 -0.936417
-1.28138 0.034409
3.96811 -0.643199
-1.2336 -0.0216901
-1.23487 -0.0184428
-1.16743 0.137435
-1.20062 0.0937692
3.92383 -0.882739
3.91184 -0.968489
-1.29657 0.209116
-1.30005 0.246951
3.88827 -0.878099
3.90352 -0.797488
-1.18944 0.0288208
-1.1704 -0.0174509
3.88002 -0.799246
-1.13134 0.0456112
-1.12099 0.0623165
-1.18738 0.044506
-1.15557 0.0296629
3.8913 -0.816534
-1.08095 0.201779
3.87894 -0.881155
3.83041 -1.19249
3.91269 -1.08139
-1.07332 0.250882
3.98379 -1.03625
-1.07181 0.0589543
-1.13028 0.0697664
-1.1843 0.0284175
-1.20397 0.0826298
-1.20093 0.184977
-1.18723 0.089396
-1.22219 0.0461822
-1.21856 0.00251696
-1.143 0.213339
-1.15456 0.110002
3.93706 -0.803013
3.95694 -0.799114
-1.02488 0.040057
4.04692 -0.736588
-1.11197 0.0852082
-1.19102 -0.0985725
-1.1471 0.0904977
4.03802 -0.838612
3.93463 -0.918831
-1.09484 0.0578085
3.93431 -0.751807
3.97046 -0.805442
4.02756 -0.763934
-1.14926 0.0773853
-1.18441 -0.0393852
4.21111 -0.743921
-1.15911 -0.106943
4.18047 -0.732592
-1.05975 -0.115308
-1.01718 -0.185894
-1.04694 -0.0626694
-1.13082 -0.0574
4.16352 -0.810273
4.18926 -0.78912
4.16551 -0.88014
4.15931 -0.826416
4.12008 -0.812756
-1.02148 0.040055
-0.993133 0.01976
-0.961146 0.0334784
4.12781 -0.950071
-0.906946 0.0173967
-1.00705 0.00453737
-1.04719 0.0273532
-1.04229 -0.0540225
4.19597 -0.833402
4.14555 -0.827966
-1.0185 0.0222721
4.0924 -0.88839
-0.973377 0.0917129
-0.937795 0.0446507
-0.906016 0.112578
-0.990608 0.0429465
-0.996048 0.0610084
-0.939427 0.14508
4.10341 -0.845606
-1.01023 0.0311171
-0.987569 0.164467
-1.03287 0.0445261
-1.01947 -0.00657644
-1.02385 0.120971
-1.04666 0.107815
-1.09272 -0.0669869
-1.13033 0.0343988
-1.12799 0.0637411
-1.14646 -0.00695208
-1.0733 0.16763
-1.07435 0.0501
-1.09324 0.00854236
-1.08027 -0.028499
-1.10276 0.0934287
-1.18004 -0.0379868
-1.14353 0.146385
-1.17094 0.0431486
-1.17693 -0.0495462
-1.18476 0.0186018
-1.19487 0.0805827
-1.24979 0.00716885
-1.25057 -0.0201384
-1.22409 -0.108767
-1.18942 -0.200361
-1.17682 -0.125728
-1.19765 -0.110333
-1.25413 -0.0596726
-1.2889 0.0179739
-1.30668 -0.121649
-1.28844 0.0210325
-1.31922 -0.0507587
-1.32814 -0.255016
-1.30725 -0.100354
-1.3537 -0.12836
-1.28745 -0.0855811
-1.3369 -0.144782
-1.24538 0.0117553
-1.28058 -0.0694181
-1.26559 -0.16522
-1.20775 -0.19475
-1.27946 0.0002847
-1.34547 -0.186431
-1.36592 -0.344024
-1.36807 -0.228597
-1.31646 -0.344287
-1.24143 -0.205793
-1.24684 -0.171775
-1.18914 -0.179654
-1.102 -0.21071
-1.0009 -0.134164
-0.955909 -0.163305
-1.01171 -0.35166
-1.00732 -0.0719769
-1.03687 0.0248629
-1.1096 -0.189165
-1.10011 -0.172106
-1.11192 -0.165352
-1.07281 -0.0593407
-1.05416 0.126138
-1.0859 0.0205553
-1.09047 0.100931
-1.06341 0.249367
-1.08093 0.0100167
-1.0962 0.033555
-1.09045 0.184861
-1.14311 -0.174865
-1.13767 -0.0692342
-1.17795 0.0128845
-1.13169 0.0906351
-1.11523 0.0725441
-1.11498 0.0625247
-1.03791 0.280561
-1.00447 0.221744
-1.11931 0.215307
-1.12494 0.22915
-1.04989 0.302121
-1.02909 0.402052
-1.06649 0.326125
-1.1027 0.479743
-1.17355 0.335407
-1.24282 0.305062
-1.25034 0.310294
-1.24943 0.366094
-1.2852 0.286886
-1.23751 0.331977
-1.18953 0.362864
-1.11867 0.325948
-1.15602 0.341351
-1.04868 0.499869
-1.07904 0.528617
-1.15987 0.431067
-1.14149 0.47079
-1.13678 0.471516
-1.06797 0.460953
-1.05211 0.424319
-1.10779 0.28583
-1.1251 0.310461
-1.13957 0.271282
-1.16336 0.156737
-1.06556 0.41285
-1.14018 0.25705
-1.18738 0.278461
-1.19769 0.201825
-1.1936 0.270304
-1.22614 0.24435
-1.23378 0.334068
-1.39033 0.259093
-1.35679 0.405962
-1.4002 0.360153
-1.458 0.28458
-1.49815 0.260663
-1.45315 0.368045
-1.46109 0.239523
-1.36366 0.335201
-1.36139 0.169141
-1.41925 0.0212794
-1.40906 0.096808
-1.43655 0.151255
-1.54426 0.00981775
-1.42187 0.334933
-1.45811 0.157387
-1.42822 0.0777969
-1.41428 0.138648
-1.46604 0.0448818
-1.37222 0.210659
-1.40684 0.169603
-1.32823 0.148843
-1.32849 -0.0652173
-1.22836 -0.0720261
-1.16285 0.0693677
-1.17782 0.119501
-1.21661 0.0406137
-1.26943 0.148256
-1.30735 0.241973
-1.33966 0.0658077
-1.31817 0.111482
-1.23661 0.1302
-1.16953 0.192369
-1.10096 0.199048
-1.15526 0.160082
-1.13718 -0.00979163
-1.01386 0.233006
-1.08443 0.261347
-1.11165 0.305014
-1.1535 0.230282
-1.12449 0.35965
-1.11836 0.298467
-1.09743 0.229226
-1.0892 0.324517
-1.1817 0.132448
-1.2077 0.0493811
-1.19036 0.155355
-1.15121 0.173937
-1.19707 0.0287424
-1.1835 0.0788014
-1.11928 0.322987
-1.17455 0.0957634
-1.20239 0.115649
-1.23912 0.0882728
-1.22651 0.2441
-1.20598 0.24155
-1.19045 0.188046
-1.16227 0.000357942
-1.1384 0.286942
-1.20446 0.29176
-1.25288 0.131693
-1.28186 0.122646
-1.29275 0.141559
-1.28273 0.15828
-1.1988 0.193843
-1.11112 0.299214
-1.22011 0.154609
-1.24696 0.0274085
-1.19314 0.154992
-1.14008 0.217487
-1.12613 0.360541
-1.15441 0.387286
-1.20814 0.127389
-1.10811 0.308331
-1.12692 0.258724
-1.18435 0.0959365
-1.17728 0.13798
-1.18135 0.239764
-1.17095 0.260047
-1.27778 0.123293
-1.34478 0.128808
-1.3249 0.374995
-1.20756 0.617622
-1.28114 0.36462
-1.27761 0.307315
-1.2979 0.362017
-1.28168 0.435281
-1.28135 0.430369
-1.26633 0.394244
-1.27977 0.531771
-1.32998 0.364157
-1.3282 0.323069
-1.2946 0.434296
-1.22652 0.52528
-1.35359 0.431701
-1.43683 0.30517
-1.4815 0.22479
-1.3772 0.581088
-1.429 0.495827
-1.37136 0.568108
-1.37667 0.537262
-1.40916 0.517182
-1.41386 0.481643
-1.35819 0.400271
-1.29331 0.392194
-1.22103 0.408728
-1.19969 0.535715
-1.17716 0.462311
-1.20913 0.481538
-1.15909 0.536538
-1.11931 0.497419
-1.14655 0.420568
-1.08617 0.551518
-1.12125 0.43817
-1.16868 0.382389
-1.15365 0.477729
-1.12921 0.485798
-1.116 0.407882
-1.20587 0.495806
-1.22493 0.356803
-1.21026 0.461576
-1.31224 0.303711
-1.20429 0.420377
-1.18909 0.237051
-1.20385 0.200211
-1.20664 0.19867
-1.16527 0.301181
-1.07984 0.462359
-1.13557 0.22941
-1.11627 0.144443
-1.11385 0.341554
-1.08662 0.26581
-1.14344 0.133029
-1.10458 0.295028
-1.17521 0.0982774
-1.19401 0.166801
-1.172 0.145366
-1.12522 0.291248
-1.14135 0.281974
-1.17691 0.205133
-1.15253 0.318846
-1.23278 0.212152
-1.25002 0.0159502
-1.17696 0.180783
-1.22008 0.177361
-1.24484 0.00392399
-1.18704 0.0916491
-1.21268 -0.012552
-1.23069 -0.0232185
-1.22002 -0.119324
-1.22622 -0.0371733
-1.21515 0.0542802
-1.2105 -0.0253843
-1.18401 -0.022969
-1.14028 0.235976
-1.18955 0.045547
-1.12322 0.156786
-1.1843 0.176782
-1.12651 0.20253
-1.12364 0.326773
-1.15341 0.308618
-1.17151 0.407561
-1.22663 0.230949
-1.20405 0.265583
-1.22849 0.183483
-1.15333 0.313616
-1.15888 0.242316
-1.13476 0.284804
-1.21918 0.12809
-1.22336 0.252601
-1.13431 0.311458
-1.18567 0.104051
-1.14657 0.235095
-1.17182 0.247215
-1.14838 0.370058
-1.16402 0.374475
-1.18905 0.254918
-1.22335 0.311867
-1.2233 0.271076
-1.22971 0.199386
-1.14334 0.292074
-1.1773 0.226919
-1.119 0.187978
-1.15962 0.234217
-1.14652 0.129337
-1.11263 0.178334
-1.08555 0.252647
-1.13664 0.126081
-1.12834 -0.0478041
-1.16901 0.103345
-1.15735 0.206239
-1.19123 0.0521954
-1.19078 -0.109491
-1.15761 0.0121891
-1.09773 0.0849656
-1.14643 0.0346011
-1.18366 0.00458048
-1.19585 -0.107205
-1.09488 -0.0224732
-1.09439 -0.0368167
-1.09318 0.16879
-1.1273 0.1302
-1.23646 0.0997649
-1.2542 0.273406
-1.25518 0.153325
-1.23676 0.205911
-1.2371 0.304645
-1.25326 0.0892895
-1.22473 0.243062
-1.20926 0.227227
-1.21948 0.218654
-1.16151 0.272935
-1.17371 0.199372
-1.18776 0.233077
-1.14724 0.238287
-1.20728 0.152777
-1.1509 0.276559
-1.18442 0.15835
-1.10474 0.200986
-1.1458 0.0414332
-1.16886 0.132991
-1.18209 -0.000199194
-1.1322 0.119256
-1.08284 0.104366
-1.05618 0.0909121
-1.04444 0.246915
-1.07302 0.223761
-1.1022 0.208851
-1.04499 0.425141
-1.04039 0.277405
-1.05367 0.0732449
-0.880619 0.432832
-0.936537 0.357082
-1.02702 0.137918
-0.97048 0.295069
-0.964968 0.327254
-0.915557 0.269712
-0.898264 0.140872
-0.885832 0.12057
-0.898877 0.188529
-0.966216 0.0315511
-0.971786 0.197845
-1.04918 0.0320313
-1.00252 0.292098
-0.980745 0.31929
-1.03314 0.137918
-1.02376 0.12717
-1.04481 0.191917
-1.09744 0.0956688
-1.15766 0.150939
-1.17368 -0.0407608
-1.12942 0.138389
-1.21917 0.0254848
-1.30858 0.0115869
-1.24589 0.312926
-1.26612 0.187081
-1.12611 0.326456
-1.10395 0.381184
-1.0826 0.224633
-1.07479 0.143488
-1.08547 0.202424
-1.19848 0.0832802
-1.17437 0.19524
-1.29673 0.0903212
-1.25934 -0.017413
-1.33127 -0.0743539
-1.21824 0.233206
-1.17067 0.414899
-1.24373 0.276045
-1.18602 0.413433
-1.17233 0.343223
-1.17632 0.30109
-1.17001 0.364116
-1.18085 0.221731
-1.16249 0.270543
-1.18523 0.182727
-1.1961 0.222198
-1.16469 0.371312
-1.26953 0.193581
-1.25901 0.290394
-1.21227 0.218109
-1.12869 0.308704
-1.12603 0.332047
-1.1827 0.210952
-1.17293 0.143451
-1.19834 0.107079
-1.23957 0.0341321
-1.26333 0.099235
-1.40847 -0.0309094
-1.37476 0.129987
-1.36915 0.230687
-1.25612 0.243004
-1.2099 0.33332
-1.22191 0.267206
-1.1932 0.2871
-1.21413 0.275344
-1.29281 -0.0775715
-1.18711 0.191009
-1.19889 0.0534466
-1.17609 0.210303
-1.16657 0.127811
-1.20612 0.259971
-1.2197 0.144174
-1.24434 0.0233368
-1.13666 0.205778
-1.23877 0.0391142
-1.2011 0.204911
-1.20472 0.254716
-1.23115 0.112957
-1.20827 0.203736
-1.18689 0.111891
-1.14933 0.206293
-1.15806 0.226237
-1.20822 0.0708218
-1.22832 0.125689
-1.26978 0.119159
-1.31836 0.122801
-1.39447 0.121059
-1.36224 0.0779836
-1.39916 0.136022
-1.29108 0.332117
-1.34053 0.322378
-1.45705 0.0271558
-1.50903 0.153209
-1.51951 0.213225
-1.45898 0.133451
-1.43809 0.227937
-1.40382 0.0403383
-1.36865 0.0458462
-1.23553 0.260724
-1.20594 0.165855
-1.18525 0.34549
-1.2135 0.229397
-1.23167 0.168385
-1.23783 0.0949536
-1.20843 0.196025
-1.26917 0.171421
-1.21229 0.290841
-1.20002 0.288455
-1.24344 0.18722
-1.22449 0.127638
-1.2257 0.151218
-1.16166 0.194412
-1.20427 -0.00815549
-1.20972 -0.0803628
-1.17943 0.0887397
-1.17804 0.222352
-1.20744 0.1573
-1.16188 0.0644425
-1.19481 0.060973
-1.16186 0.109771
-1.12765 0.285752
-1.16507 0.187419
-1.12689 0.250151
-1.11431 0.1497
-1.0906 0.24049
-1.15431 0.237316
-1.19136 0.0818359
-1.15803 0.0937395
-1.22549 -0.000313755
-1.24109 -0.0312854
-1.14628 -0.0642909
-1.13543 0.00263276
-1.13039 -0.160198
-1.12731 -0.0151603
-1.17911 -0.0561304
-1.20923 -0.075005
-1.18399 0.0125343
-1.3081 -0.0263613
-1.24987 0.0702459
-1.28 -0.0440909
-1.26194 -0.0254719
-1.23905 0.0726443
-1.21398 0.189011
-1.26549 0.0863384
-1.30467 0.0330373
-1.30878 0.0492009
-1.2336 0.220116
-1.33597 -0.0998678
-1.26398 0.00785161
-1.27963 -0.149679
-1.18953 -0.0057742
-1.20677 -0.280971
-1.20159 -0.337735
-1.22245 -0.204053
-1.22016 -0.13138
-1.18669 -0.162237
-1.17127 -0.213468
-1.10326 -0.0126848
-1.10911 -0.0782959
-1.14519 -0.249065
-1.16908 -0.153467
-1.2147 -0.137914
-1.27068 -0.0603662
-1.19858 0.0444173
-1.15963 -0.0263224
-1.13354 -0.0563335
-1.15526 -0.0474745
-1.1682 -0.0698867
-1.20436 -0.0606874
-1.254 -0.0617654
-1.27333 -0.108439
-1.24757 -0.0855675
-1.31973 -0.213163
-1.26636 -0.151603
-1.24078 -0.171566
-1.22427 -0.130954
-1.28948 -0.197615
-1.20199 -0.220368
-1.23946 -0.319698
-1.22518 -0.314539
-1.18332 -0.335653
-1.17122 -0.163185
-1.12807 -0.153093
-1.16674 -0.0751943
-1.17907 -0.0725443
-1.21672 -0.048663
-1.134 -0.0796217
-1.10375 -0.133568
-1.07872 -0.17655
-1.06541 -0.0984831
-1.12909 -0.28481
-1.16807 -0.128237
-1.16626 -0.174586
-1.15592 -0.00584417
-1.24454 -0.275328
-1.21282 0.0308762
-1.18519 0.00529391
-1.10088 0.0514327
-0.981717 0.155532
-0.889558 0.247788
-0.964592 0.0923907
-1.06902 -0.133958
-1.0646 -0.121576
-1.03638 -0.145045
-1.02977 -0.184138
-1.0949 -0.225227
-1.0968 -0.200731
-1.09045 -0.0991698
-1.12218 -0.295612
-1.07063 -0.0390777
-1.0908 -0.107897
-1.11782 -0.0913934
-1.1703 -0.0905956
-1.1258 -0.220069
-1.07983 0.0367278
-1.10392 -0.0128603
-1.15887 -0.156515
-1.19758 -0.176703
-1.13545 -0.0252747
-1.12024 0.0744905
-1.10643 -0.157014
-1.03681 -0.0504403
-0.979465 0.164538
-0.991189 -0.0334407
-1.02269 0.0865697
-0.962054 0.147389
-0.951522 0.225131
-0.882486 0.123573
-0.8794 0.0935941
-0.879904 0.0725618
-0.837563 0.082851
-0.885872 0.0727626
-0.833115 0.376161
-0.934786 0.0653088
-1.00823 0.105056
-0.968116 0.0600721
-0.986902 -0.00378443
-0.992242 0.101335
-1.0033 -0.0130759
-1.00912 -0.0203311
-0.936925 0.104759
-0.968235 -0.110967
-1.00055 -0.0690317
-1.0283 -0.125438
-1.04713 -0.0846949
-1.03717 -0.173434
-1.01891 -0.099753
-1.05617 -0.283499
-1.01158 -0.209325
-0.977328 -0.206946
-1.00747 -0.227259
-1.00598 -0.0823673
-1.03624 -0.28571
-1.05927 -0.208051
-1.06299 -0.237604
-1.01507 -0.134535
-1.02317 -0.180852
-0.987042 0.00844167
-1.00081 -0.157265
-1.00954 -0.171269
-0.97243 -0.24008
-0.996705 -0.180326
-0.99773 -0.154947
-1.15953 -0.275562
-1.17246 -0.203
-1.20253 -0.223504
-1.13637 -0.371458
-1.13689 -0.195861
-1.08843 -0.298518
-1.16207 -0.487615
-1.09685 -0.357702
-1.152 -0.267107
-1.18068 -0.26051
-1.18583 -0.313987
-1.17063 -0.131629
-1.24316 -0.291667
-1.23018 -0.453476
-1.2833 -0.325205
-1.35112 -0.253914
-1.32339 -0.292955
-1.29752 -0.350339
-1.25015 -0.495794
-1.16747 -0.289722
-1.18628 -0.349753
-1.15993 -0.404159
-1.24164 -0.208206
-1.26706 -0.43571
-1.22506 -0.460911
-1.2358 -0.320827
-1.27785 -0.531099
-1.29884 -0.314844
-1.30392 -0.138708
-1.31456 -0.283558
-1.29717 -0.201882
-1.24634 -0.171323
-1.26065 -0.431374
-1.23353 -0.248262
-1.23965 -0.418455
-1.28564 -0.241268
-1.24642 -0.299315
-1.22635 -0.381069
-1.17485 -0.329731
-1.11101 -0.286796
-1.10894 -0.276504
-1.20555 -0.124527
-1.23445 -0.316612
-1.30358 -0.317661
-1.31697 -0.195074
-1.2945 -0.107996
-1.30243 -0.218149
-1.20739 0.139792
-1.25781 -0.121275
-1.27212 -0.0720419
-1.33552 0.0217865
-1.40945 0.064862
-1.4724 -0.113692
-1.42068 0.0500187
-1.42512 0.0709261
-1.36521 0.178891
-1.32774 0.103356
-1.40473 -0.101263
-1.34348 0.0904958
-1.3635 -0.0163287
-1.36425 -0.0870553
-1.28801 0.0324412
-1.19062 0.0944375
-1.14395 0.169699
-1.13379 0.104869
-1.15702 -0.0594931
-1.04787 0.174171
-1.15739 -0.071035
-1.14498 0.0915197
-1.14015 0.0928709
-1.11858 0.0573676
-1.07974 0.0657596
-1.12566 -0.00121969
-1.1354 0.0134071
-1.1548 0.0859219
-1.14423 -0.0227236
-1.02714 0.268915
-1.07289 0.212028
-1.10528 0.110039
-1.18062 0.150899
-1.16814 0.287213
-1.20183 0.387458
-1.28379 0.183645
-1.21131 0.308561
-1.21021 0.188286
-1.13773 0.359642
-1.12589 0.270897
-1.04241 0.38896
-1.05966 0.247475
-1.07017 0.155049
-1.0554 0.190622
-1.08552 0.179877
-1.14196 0.241152
-1.17111 0.292469
-1.16282 0.398775
-1.16829 0.328398
-1.11629 0.395991
-1.05494 0.463895
-0.979227 0.522852
-1.04529 0.447667
-1.11085 0.39435
-1.04485 0.546671
-0.974186 0.587462
-0.954662 0.645549
-0.973109 0.565506
-1.03762 0.519948
-1.00746 0.412492
-1.0596 0.343117
-1.09876 0.343551
-1.06598 0.592839
-1.12654 0.54782
-1.14392 0.592647
-1.10256 0.722453
-1.14394 0.536309
-1.13794 0.523942
-1.08438 0.615459
-1.10722 0.600746
-1.16849 0.534016
-1.16199 0.492263
-1.21205 0.490276
-1.21817 0.414934
-1.10336 0.633204
-1.1661 0.598433
-1.15948 0.467003
-1.19853 0.408632
-1.09793 0.53086
-1.12542 0.502892
-1.01824 0.656026
-0.944294 0.679429
-1.00951 0.462107
-0.996234 0.526553
-0.981974 0.585425
-0.995951 0.549194
-1.10428 0.432287
-1.15835 0.361676
-1.10716 0.592108
-1.15485 0.616682
-1.16089 0.619484
-1.12852 0.578251
-1.14179 0.522127
-1.02005 0.563052
-0.963837 0.50037
-0.9059 0.576984
-0.84613 0.624929
-0.895354 0.536551
-0.893037 0.541172
-0.790279 0.745114
-0.826775 0.655776
-0.806738 0.725318
-0.921271 0.629502
-0.863747 0.736102
-0.858786 0.779863
-0.817894 0.761057
-0.972752 0.348568
-0.8861 0.567395
-0.904143 0.620389
-0.984606 0.493922
-1.03391 0.441375
-1.09749 0.433837
-1.02505 0.45285
-1.00155 0.49077
-0.977709 0.505107
-0.961932 0.500818
-0.952961 0.517535
-0.961168 0.394645
-0.925304 0.522508
-0.985202 0.484143
-0.885287 0.662667
-0.8859 0.60019
-0.817857 0.637994
-0.848435 0.572726
-0.784789 0.65473
-0.876517 0.515761
-0.824477 0.563462
-0.700035 0.657729
-0.809781 0.565761
-0.772671 0.59995
-0.836096 0.654575
-0.834058 0.681481
-0.799863 0.628902
-0.739914 0.607407
-0.78342 0.440722
-0.770108 0.613781
-0.763455 0.595034
-0.72623 0.671619
-0.73496 0.5856
-0.768097 0.540228
-0.711583 0.630068
-0.705723 0.620764
-0.704829 0.55952
-0.772993 0.524407
-0.894784 0.360429
-0.812724 0.609668
-0.761331 0.647464
-0.846342 0.648331
-0.734155 0.791693
-0.814664 0.664783
-0.849247 0.668281
-0.856712 0.660039
-0.866824 0.63844
-0.799184 0.708997
-0.878853 0.61988
-0.927751 0.58118
-0.962784 0.622952
-1.00146 0.527824
-0.896528 0.710782
-0.910528 0.559908
-0.850301 0.637763
-0.847211 0.585989
-0.774763 0.644519
-0.820008 0.501161
-0.873332 0.440718
-0.95387 0.457112
-0.95936 0.510495
-0.961237 0.60457
-1.00981 0.361933
-0.954306 0.48969
-0.920906 0.487639
-0.902653 0.53444
-0.98219 0.388334
-0.891739 0.664684
-0.949399 0.470939
-0.958914 0.54749
-0.983911 0.509398
-1.03515 0.557684
-1.14387 0.537379
-1.15451 0.662379
-1.22613 0.579799
-1.28159 0.66197
-1.2864 0.639336
-1.27242 0.696011
-1.14206 0.821705
-1.10053 0.739464
-1.11437 0.759883
-1.05682 0.859354
-1.20293 0.586721
-1.16989 0.630404
-1.19454 0.630224
-1.16492 0.725883
-1.17264 0.523364
-1.11458 0.640297
-1.00926 0.692444
-1.06115 0.600996
-0.987287 0.72712
-1.01289 0.696083
-0.986143 0.635285
-1.10317 0.434524
-1.06426 0.59229
-1.14233 0.5009
-1.11646 0.482121
-1.0811 0.593201
-1.14062 0.398923
-1.09816 0.494232
-1.09234 0.455476
-1.05256 0.623539
-1.03361 0.618686
-0.999052 0.610556
-1.09211 0.492641
-1.13815 0.503977
-1.05439 0.669688
-1.07443 0.576784
-1.11586 0.605719
-1.1067 0.533657
-1.07502 0.616094
-1.03224 0.59162
-1.04735 0.486344
-0.911343 0.749194
-1.04928 0.493178
-0.984928 0.514283
-0.992168 0.6013
-1.02429 0.51785
-0.945081 0.728976
-1.06265 0.607962
-1.02958 0.598356
-1.03426 0.512285
-0.993547 0.537403
-0.958964 0.55078
-0.948226 0.472397
-0.885862 0.628393
-0.985819 0.457776
-0.873922 0.521039
-0.859872 0.495258
-0.852997 0.564792
-0.95579 0.481703
-0.973968 0.535968
-1.0215 0.462385
-0.989259 0.442851
-0.924787 0.431372
-0.930631 0.47176
-1.01648 0.342696
-0.959915 0.482825
-1.022 0.458359
-1.00783 0.416619
-1.02932 0.240792
-0.998338 0.44239
-1.02304 0.318298
-1.02767 0.462621
-1.0214 0.530431
-1.02863 0.567377
-1.00074 0.540465
-1.0236 0.551411
-0.983683 0.582692
-1.12895 0.364983
-1.10951 0.408314
-1.10412 0.497721
-1.19211 0.32002
-1.17681 0.391991
-1.22277 0.317612
-1.23076 0.320735
-1.16893 0.340059
-1.06821 0.479793
-1.03949 0.512232
-1.03432 0.369749
-0.972941 0.563949
-1.09928 0.285294
-1.01372 0.54872
3.6023 -1.12416
-1.0324 0.386629
-0.982386 0.547532
-1.01337 0.422082
-0.983027 0.451523
-0.892869 0.636268
-0.955578 0.411501
-1.02126 0.294825
-1.02976 0.349681
-1.03471 0.392087
-0.986358 0.438232
-0.920714 0.572751
-0.943868 0.511313
-1.04477 0.395257
-1.02529 0.4583
-1.01041 0.430264
-0.997409 0.378123
-0.963023 0.416206
-1.01653 0.32364
-0.945727 0.545718
-1.01512 0.55714
-1.12378 0.484999
-1.06043 0.510489
3.44548 -1.17732
-0.982974 0.522137
-1.0375 0.44619
-1.06248 0.405823
-1.02962 0.50068
-1.0906 0.33682
-1.02055 0.455782
-1.02363 0.462176
-0.983293 0.524835
-0.950486 0.518024
3.29206 -1.09383
-0.921264 0.368563
-0.842216 0.573501
-0.82968 0.548394
-0.869544 0.526562
-0.874526 0.529215
-0.844579 0.517081
3.24058 -1.12396
3.18904 -1.21938
-0.917818 0.436006
3.27427 -1.17237
3.32717 -1.11174
-0.828441 0.547892
-0.839004 0.598252
-0.788304 0.649439
3.34659 -1.2322
3.33023 -1.32136
3.34361 -1.27901
3.33909 -1.27954
-0.853681 0.599808
-0.94596 0.499232
-0.894939 0.535352
-0.881366 0.62836
-0.88786 0.645113
-0.890625 0.611447
3.27041 -1.29663
3.24639 -1.26803
-0.828356 0.544138
-0.717086 0.644703
-0.743478 0.583134
3.26559 -1.19805
-0.786718 0.540156
3.3315 -1.14589
-0.843762 0.638576
-0.817594 0.666338
-0.798379 0.598889
-0.762209 0.668952
3.30196 -1.2212
-0.767557 0.50034
-0.788721 0.410924
-0.769126 0.382976
-0.762151 0.472556
-0.807201 0.355291
-0.801767 0.390984
-0.771917 0.395536
-0.761841 0.398614
-0.732137 0.496033
-0.751257 0.569931
-0.786892 0.719661
-0.838283 0.660964
-0.794207 0.751687
-0.78617 0.721625
-0.812485 0.750018
-0.854485 0.615872
-0.823273 0.561738
3.2552 -1.32666
-0.766731 0.528373
-0.707215 0.626694
-0.737742 0.619976
-0.771006 0.535393
-0.741503 0.619045
-0.669203 0.677105
-0.69685 0.596983
3.19869 -1.20168
-0.660957 0.504148
3.20697 -1.17024
-0.719147 0.465375
3.27399 -1.06079
-0.664746 0.473213
3.25794 -1.0754
-0.614782 0.441143
3.21996 -1.14611
3.17838 -1.25553
-0.549241 0.560066
3.25264 -1.20513
3.24814 -1.26748
3.26337 -1.27153
-0.584909 0.606613
3.31191 -1.30407
3.27521 -1.38961
3.2875 -1.41937
3.26662 -1.48649
3.35406 -1.35696
3.38791 -1.34581
3.39672 -1.31256
-0.625175 0.532301
3.3659 -1.19563
-0.639042 0.41955
3.32067 -1.09794
-0.659615 0.450254
-0.648643 0.480715
3.2994 -1.14828
3.31255 -1.17126
3.31527 -1.23454
3.28985 -1.31797
-0.715062 0.708829
3.20399 -1.41672
3.14619 -1.44733
3.12545 -1.42103
-0.677689 0.698668
3.14389 -1.32032
3.18132 -1.25708
-0.677416 0.61209
3.20115 -1.27514
-0.616409 0.730709
3.1567 -1.31311
3.11308 -1.35644
3.15044 -1.28818
3.14167 -1.33853
3.19201 -1.343
-0.857561 0.586913
3.23713 -1.27307
-0.722052 0.675657
-0.654368 0.650816
3.24716 -1.26236
-0.63306 0.616803
-0.660316 0.693734
3.31305 -1.38262
3.27985 -1.4763
3.32524 -1.3958
-0.753356 0.732859
3.20879 -1.43725
-0.688288 0.763072
3.10296 -1.43563
3.13463 -1.33593
-0.647714 0.771945
-0.701037 0.631262
3.23814 -1.31164
-0.727268 0.680661
3.23498 -1.39728
3.30489 -1.2451
3.24571 -1.33838
3.24611 -1.27365
3.21491 -1.26304
3.222 -1.18226
3.20661 -1.13755
3.21942 -1.07772
3.1618 -1.15249
-0.713436 0.431977
3.13407 -1.12728
3.15932 -1.01449
3.18012 -0.956547
3.1562 -1.05958
3.14853 -1.13252
3.23069 -1.01652
3.23782 -1.08466
3.27421 -1.05447
3.28879 -1.06656
3.31411 -1.08426
3.38295 -1.0635
3.41167 -1.04454
3.35346 -1.17398
3.34725 -1.17278
-0.837218 0.54858
3.3064 -1.14258
3.31183 -1.11477
-0.753435 0.460931
-0.804964 0.460344
3.3584 -1.13087
3.37776 -1.08118
-0.845026 0.472188
-0.929176 0.325505
-0.879469 0.479182
3.41161 -1.18542
-0.872145 0.63513
-0.930016 0.384281
-0.830318 0.671711
-0.851678 0.533555
3.39646 -1.23475
-0.821233 0.595628
-0.849099 0.604313
-0.841063 0.614168
-0.849769 0.544964
-0.824968 0.622918
-0.876721 0.551528
-0.862675 0.567275
-0.865876 0.584966
3.29938 -1.27253
-0.798278 0.73243
-0.890431 0.65475
-0.836191 0.75651
-0.923039 0.627115
-0.968216 0.555592
-0.972699 0.484919
-0.87041 0.542558
-0.925552 0.449297
-0.893374 0.496443
-0.900037 0.489562
-0.877847 0.508735
-0.879255 0.400007
-0.90903 0.427725
-0.876109 0.405887
-0.764501 0.65279
3.39486 -1.23862
-0.817397 0.47618
-0.853177 0.37039
-0.852268 0.49399
-0.904136 0.382939
-0.91578 0.429131
-0.954844 0.412882
-0.904117 0.510355
-0.894139 0.498963
-0.808818 0.555246
-0.821799 0.646211
-0.845307 0.39402
-0.740687 0.607412
-0.769764 0.567936
-0.88976 0.512509
-0.952478 0.506322
-0.935671 0.589896
-0.944451 0.494367
-0.857475 0.599396
-0.878092 0.508367
-0.777234 0.621393
-0.846601 0.526701
-0.877676 0.520284
-0.905219 0.516632
-0.848172 0.573907
-0.80055 0.503082
-0.86645 0.391885
-0.780864 0.536366
-0.774175 0.583289
-0.810787 0.521987
-0.794315 0.570743
-0.815345 0.541935
-0.794199 0.625344
-0.852343 0.505464
-0.835641 0.611102
-0.886191 0.551993
-0.880437 0.627516
-0.918572 0.502699
-0.851399 0.540998
-0.865359 0.484795
-0.839765 0.610755
-0.765516 0.675592
-0.749757 0.642937
-0.839252 0.510913
-0.850208 0.572579
-0.863491 0.692065
-0.96788 0.464694
-0.870879 0.586371
-0.8906 0.447249
-0.854317 0.504341
-0.828213 0.58156
-0.917647 0.453883
-0.860822 0.478605
-0.896979 0.353653
-0.861766 0.349138
-0.815471 0.336316
-0.86798 0.247504
-0.776865 0.390936
-0.852227 0.379993
-0.782651 0.475435
-0.767382 0.512451
-0.705868 0.586473
-0.765396 0.509988
-0.706532 0.643596
-0.757163 0.512733
-0.852028 0.421894
-0.778805 0.594409
-0.746536 0.660556
3.42202 -1.3534
-0.721 0.69336
-0.765757 0.685095
-0.838413 0.697341
-0.950786 0.592641
-0.928695 0.639262
-0.891778 0.709209
-0.888907 0.616404
-0.880607 0.53717
-0.823772 0.60807
-0.946748 0.439007
-0.946031 0.402447
-0.939009 0.420673
-1.02448 0.334781
-1.06 0.441428
-1.04293 0.41474
-0.988381 0.470702
-1.02893 0.538249
-1.05971 0.3858
-1.03641 0.398531
-0.987846 0.548307
-1.01375 0.270686
-0.871513 0.470928
-0.869607 0.416289
-0.842671 0.529062
-0.875418 0.491762
-0.934551 0.448477
-0.846097 0.580164
-0.889014 0.519745
-0.912132 0.47757
-0.928144 0.421593
-0.922132 0.386169
-0.92428 0.34116
-0.951125 0.470159
-0.997545 0.443008
-0.987638 0.359495
-0.98534 0.289489
-0.907617 0.238787
-0.842553 0.205473
-0.870276 0.0821169
-0.841518 0.203153
-0.926488 0.105906
-0.906818 0.15268
-0.937434 0.048171
-0.889591 0.135006
-0.927765 0.165252
-0.954786 0.115461
-0.994163 0.0379362
-0.994858 0.0768168
-0.985167 0.0940399
-0.929674 0.151873
-0.966135 0.147258
-1.00454 0.106757
-0.982298 0.154446
-1.0097 0.0992516
-0.969481 0.306681
-1.08149 0.143371
-1.09668 0.196224
-1.07909 0.199827
-1.03791 0.162495
-1.04385 0.0739499
-0.99558 0.101706
-1.00146 0.130081
-1.02334 0.00980457
-1.12098 0.0258896
-1.07172 0.106579
-1.11129 0.158858
-1.05689 0.101318
-1.03359 0.0134943
-0.993939 0.0744499
-1.01183 0.0239248
-1.07666 0.0233311
-1.00474 0.0654789
-1.00685 -0.07926
-1.00391 0.0887973
-1.01069 -0.0341896
-1.01872 -0.00165038
-1.01652 0.105405
-1.02833 0.15207
-0.962872 0.215305
-0.962152 0.221553
-1.02047 0.0393508
-0.92426 0.231665
-0.860143 0.327115
-0.89333 0.23551
-0.869854 0.267626
-0.838367 0.354933
-0.8996 0.178078
-0.84523 0.324288
-0.873684 0.30202
-0.904419 0.152179
-0.878048 0.0773598
-0.882938 0.203147
-0.890975 0.237007
-0.874709 0.241325
-0.847431 0.171912
-0.801129 0.223755
-0.84447 0.196887
-0.83391 0.281149
-0.830405 0.396468
-0.86366 0.380383
-0.914669 0.260562
-0.830888 0.479027
-0.954884 0.28865
-0.922755 0.221882
-0.937984 0.266254
-0.904671 0.292009
-0.964977 0.220726
-1.00544 0.139217
-1.0711 0.19904
-1.02285 0.258299
-1.01656 0.318574
-1.09085 0.13525
-1.04665 0.245483
-0.993086 0.302813
-0.984782 0.254262
-1.03025 0.181768
-1.07298 0.128086
-1.1089 0.10813
-1.16353 -0.0207125
-1.14088 0.103407
-1.08457 0.142751
-1.10954 0.132554
-1.01679 0.131601
-1.01718 0.204974
-1.00046 0.315618
-0.945557 0.385234
-0.926295 0.384527
-0.88055 0.491382
-0.928953 0.302282
-0.906995 0.456281
-0.981828 0.3769
-1.03806 0.345923
-1.07474 0.19034
-1.10287 0.0479796
-1.15648 -0.0149891
-1.12538 -0.0152927
-1.11558 0.0319167
-1.07901 0.189959
-1.02574 0.207768
-1.03622 0.196343
-1.0331 0.299518
-1.08746 0.123133
-1.04127 0.263562
-1.05423 0.0837464
-1.13651 0.103709
-1.1677 0.0898963
-1.08302 0.186284
-1.08485 0.0670157
-1.02258 0.135833
-1.0139 0.110104
-1.03353 0.158308
-1.10695 -0.000377397
-1.09979 0.2077
-1.11966 0.196156
-1.10708 0.235875
-1.15301 -0.165825
-1.0932 -0.131896
-1.0689 -0.0831461
-1.13536 -0.315362
-1.11121 -0.117617
-1.17683 -0.140045
-1.12771 -0.0607903
-1.09474 -0.0329819
-1.0908 0.12509
-1.11276 0.0723377
-1.10549 -0.0175159
-1.06358 0.146141
-1.08248 0.0119275
-1.11038 -0.0272398
-1.10834 0.120596
-1.1835 0.0213407
-1.18455 -0.0591384
-1.13684 0.00908928
-1.14141 -0.0169279
-1.09875 -0.00800339
-1.11374 -0.0550258
-1.02112 0.0275761
-1.04858 -0.100001
-1.03551 -0.038241
-1.0776 -0.157899
-1.05833 -0.0135762
-1.00802 0.056842
-1.08907 -0.0811156
-1.13724 -0.158544
-1.12225 -0.114764
-1.16249 -0.227361
-1.01582 0.09882
-1.05226 -0.0527285
-1.07238 -0.093061
-1.0697 -0.02048
-1.1255 -0.0712855
-1.09448 -0.0201819
-1.15625 -0.161407
-1.10862 -0.0883758
-1.10598 -0.0127739
-1.06983 -0.0490937
-1.04074 -0.187732
-1.02047 0.0348123
-1.05144 -0.106389
-1.04546 -0.0702433
-1.04015 -0.130217
-1.02194 0.0107634
-1.06029 -0.00811551
-1.05183 -0.0804139
-1.04199 -0.155757
-1.05921 0.00387554
-1.05185 0.0369033
-1.03658 0.0496535
-1.07393 0.000648864
-1.04566 0.0581768
-1.07599 -0.0545819
-1.16365 -0.337219
-1.13488 -0.0252251
-1.15195 -0.00039254
-1.17217 -0.168161
-1.08486 0.0862794
-1.15433 0.0317337
-1.08799 0.17981
-1.09646 0.337541
-1.08608 0.349733
-1.2127 0.256763
-1.10198 0.256018
-1.05858 0.205694
-0.910797 0.343402
-0.946556 0.249495
-0.909907 0.382648
-0.991056 0.333833
-1.05913 0.280415
-1.04259 0.363215
-1.03159 0.400739
-1.09546 0.424209
-1.09468 0.42908
-1.07182 0.475125
-1.09547 0.400203
-1.08073 0.422871
-1.15086 0.307506
-1.05721 0.407139
-1.12159 0.324053
-1.15082 0.219757
-1.19581 0.172317
-1.16152 0.180973
-1.14427 0.314456
-1.11317 0.371864
-1.11731 0.29476
-1.08721 0.203296
-1.15372 0.233489
-1.16536 0.244809
-1.15898 0.42754
-1.23111 0.233233
-1.24932 0.189634
-1.19488 0.156831
-1.12564 0.245739
-1.10238 0.104713
-1.05346 0.344591
-1.08217 0.19284
-1.11548 0.220047
-1.09754 0.29599
-1.17335 0.148304
-1.17634 0.145767
-1.09902 0.342011
-1.09504 0.254357
-0.985416 0.47063
-1.01288 0.346199
-1.03696 0.257745
-1.06363 0.29915
-1.01177 0.309983
-1.01913 0.431786
-1.08691 0.228906
-1.05303 0.319549
-1.03884 0.278524
-0.991819 0.216937
-1.03149 0.160942
-0.890298 0.3757
-0.97401 0.190289
-1.03014 0.221887
-1.01994 0.239623
-1.0029 0.265503
-1.00113 0.197469
-0.939861 0.235669
-0.932831 0.139327
-0.920816 0.224349
-0.905249 0.294597
-1.0046 0.265817
-1.02926 0.411968
-0.99335 0.35126
-1.00647 0.364557
-0.964293 0.467043
-0.890954 0.466826
-0.943479 0.336733
-0.938883 0.443227
-0.918561 0.481669
-0.984553 0.364919
-0.873378 0.580074
-0.906594 0.402651
-0.812414 0.641869
-0.784079 0.568476
-0.85635 0.585692
-0.908538 0.727503
-1.01303 0.494591
-1.04501 0.461967
-1.02383 0.548798
-0.979366 0.541358
-0.997143 0.400906
-1.03387 0.2506
-0.910269 0.433729
-0.927159 0.30973
-0.875339 0.343908
-0.905281 0.322536
-0.906178 0.197879
-0.862563 0.321314
-0.850462 0.485932
-0.90919 0.564918
-0.998713 0.411034
-0.969326 0.596701
-1.03802 0.60532
-1.17944 0.452321
-1.22418 0.272251
-1.27836 0.354882
-1.22787 0.191107
-1.19267 0.299209
-1.13561 0.405857
-1.19629 0.0425382
-1.09756 0.186143
-1.15373 0.154827
-1.14774 0.229435
-1.2395 0.303122
-1.19793 0.476401
-1.19833 0.433781
-1.20186 0.452625
-1.16602 0.508588
-1.22405 0.32612
-1.24869 0.261849
-1.25642 0.326162
-1.25042 0.158636
-1.30712 0.185649
-1.30619 0.199871
-1.23138 0.430736
-1.27328 0.331693
-1.33763 0.281523
-1.30338 0.401147
-1.26102 0.394617
-1.24749 0.501953
-1.3073 0.420857
-1.34747 0.458481
-1.4251 0.339987
-1.33259 0.396009
-1.31238 0.366444
-1.23832 0.274348
-1.17444 0.565747
-1.24584 0.321551
-1.21305 0.411029
-1.26827 0.355467
-1.31549 0.428635
-1.30844 0.55142
-1.40552 0.271067
-1.31342 0.42559
-1.29499 0.332023
-1.24865 0.405962
-1.22039 0.474111
-1.25883 0.383941
-1.27444 0.368713
-1.29313 0.394138
-1.27514 0.421275
-1.28817 0.39132
-1.26831 0.307735
-1.21484 0.463748
-1.21755 0.529501
-1.28721 0.387673
-1.24088 0.428789
-1.22162 0.483185
-1.33069 0.359532
-1.29563 0.51427
-1.34701 0.428178
-1.40556 0.289045
-1.35481 0.358714
-1.32196 0.41938
-1.2913 0.276735
-1.27004 0.286852
-1.32397 0.259565
-1.31496 0.34347
-1.3774 0.251847
-1.38967 0.255719
-1.38829 0.151366
-1.31765 0.266474
-1.29118 0.253721
-1.21759 0.368209
-1.22646 0.354253
-1.30182 0.0838186
-1.30513 0.266653
-1.27725 0.351126
-1.25805 0.346042
-1.22304 0.426802
-1.26136 0.309813
-1.2834 0.388348
-1.33797 0.345382
-1.27821 0.348472
-1.31498 0.181446
-1.2734 0.311344
-1.2672 0.262958
-1.22641 0.394815
-1.17936 0.415388
-1.10109 0.487123
-1.15665 0.377481
-1.14907 0.359264
-1.19008 0.431533
-1.21389 0.343896
-1.20395 0.340815
-1.14614 0.325583
-1.24235 0.21717
-1.21351 0.311515
-1.2096 0.297292
-1.14757 0.376838
-1.14746 0.363304
-1.11458 0.31034
-1.08492 0.568601
-1.1665 0.278634
-1.13017 0.50861
-1.1332 0.477977
-1.20899 0.367922
-1.23011 0.257784
-1.2655 0.161894
-1.19607 0.298453
-1.22117 0.294706
-1.19345 0.294427
-1.20911 0.245931
-1.18925 0.278536
-1.13925 0.388095
-1.14776 0.33796
-1.10885 0.468264
-1.16604 0.318355
-1.14876 0.365942
-1.16339 0.350573
-1.16453 0.356
-1.14825 0.384329
-1.21284 0.205058
-1.22106 0.247712
-1.26682 0.232105
-1.2052 0.386358
-1.26366 0.351269
-1.2927 0.360171
-1.33013 0.234997
-1.23815 0.50413
-1.34442 0.347119
-1.29447 0.454555
-1.30354 0.475151
-1.35096 0.391417
-1.40727 0.380159
-1.29073 0.623416
-1.34678 0.505175
-1.29271 0.383971
-1.28332 0.296802
-1.30161 0.263682
-1.28663 0.248064
-1.20384 0.548319
-1.3061 0.342459
-1.26085 0.360232
-1.27903 0.357676
-1.30973 0.368239
-1.35916 0.336721
-1.34434 0.230272
-1.34076 0.249425
-1.25775 0.553633
-1.29429 0.426186
-1.28159 0.378584
-1.2174 0.443028
-1.26165 0.334642
-1.18525 0.601648
-1.30757 0.339062
-1.36114 0.224727
-1.33441 0.265222
-1.36759 0.121791
-1.29555 0.311332
-1.26785 0.326261
-1.26142 0.284616
-1.30742 0.266477
-1.34498 0.390913
-1.33038 0.379346
-1.25279 0.386845
-1.24413 0.400622
-1.20679 0.36952
-1.17811 0.429574
-1.19852 0.484658
-1.24496 0.389666
-1.20879 0.489567
-1.21958 0.456408
-1.23204 0.502885
-1.2225 0.415137
-1.18448 0.429002
-1.11217 0.6592
-1.17318 0.524191
-1.15964 0.528646
-1.16539 0.550182
-1.25004 0.376123
-1.25368 0.462162
-1.23941 0.523613
-1.22062 0.520144
-1.16747 0.649326
-1.26746 0.490269
-1.2676 0.525347
-1.34265 0.386549
-1.2442 0.53534
-1.33041 0.423028
-1.28474 0.592276
-1.39504 0.542765
-1.42678 0.578723
-1.36358 0.579761
-1.38621 0.473463
-1.35177 0.585646
-1.32928 0.539986
-1.26917 0.707929
-1.32108 0.752381
-1.37563 0.606742
-1.37961 0.649772
-1.35831 0.671225
-1.30859 0.718043
-1.30993 0.648581
-1.22812 0.826417
-1.30193 0.540184
-1.31622 0.481015
-1.18758 0.748861
-1.29227 0.724131
-1.34765 0.517194
-1.20707 0.649485
-1.14714 0.604859
-1.15367 0.570215
-1.1623 0.5157
-1.1337 0.572667
-1.19296 0.544322
-1.17678 0.478636
-1.14563 0.59329
-1.10444 0.819721
-1.15546 0.674951
-1.2367 0.464996
-1.18979 0.449162
-1.18488 0.481052
-1.19169 0.482829
-1.19849 0.592629
-1.34512 0.393294
-1.28649 0.480744
-1.31141 0.570697
-1.32278 0.540087
-1.34333 0.59801
-1.33841 0.565417
-1.28877 0.61812
-1.29982 0.594395
-1.27346 0.575863
-1.20935 0.613206
-1.28623 0.537313
-1.31924 0.471423
-1.33361 0.546095
-1.238 0.722314
-1.25502 0.632239
-1.23778 0.649538
-1.24279 0.751517
-1.23968 0.755727
-1.23177 0.764692
-1.16448 0.884811
-1.25375 0.742788
-1.26809 0.709416
-1.28379 0.704628
-1.23509 0.732511
-1.24581 0.69012
-1.2582 0.622671
-1.32531 0.547715
-1.27631 0.654736
-1.32603 0.524167
-1.15644 0.889203
-1.13991 0.90811
-1.17069 0.848473
-1.17915 0.855292
-1.21435 0.732833
-1.20581 0.705129
-1.14694 0.775438
-1.22821 0.707678
-1.16995 0.807501
-1.19328 0.699596
-1.23177 0.66886
-1.18431 0.75156
-1.26381 0.750144
-1.24446 0.816872
-1.28646 0.732545
-1.15838 0.976562
-1.21974 0.951739
-1.27136 0.905979
-1.27646 1.00568
-1.27561 1.05907
-1.29841 1.07209
-1.3363 1.05432
-1.313 1.12246
-1.32871 1.10468
-1.25237 1.25809
-1.44265 1.10591
-1.52163 0.988743
-1.45721 1.15453
-1.40603 1.17807
-1.46651 1.06738
-1.48752 1.06164
-1.37838 1.23422
-1.41098 1.12555
-1.37804 1.16075
-1.36127 1.23339
-1.4218 1.1498
-1.5182 0.954739
-1.53618 0.961722
-1.42325 1.1106
-1.42963 1.11772
-1.49366 1.07283
-1.48394 1.1047
-1.39999 1.22981
-1.45488 1.1318
-1.36374 1.3053
-1.49169 1.07349
-1.32803 1.36562
-1.38221 1.25902
-1.39979 1.16031
-1.24376 1.34222
-1.2312 1.34497
-1.09786 1.41825
-1.14847 1.26587
-1.08239 1.27759
-0.999313 1.33166
-1.11692 1.10336
-1.01479 1.17374
-1.02203 1.15691
-1.00137 1.23053
-1.01602 1.23723
-1.16179 1.07082
-1.13906 1.11732
-1.04629 1.33474
-1.11652 1.27415
-1.0063 1.30928
-1.0488 1.25552
-1.12205 1.11349
-1.06056 1.1924
-1.013 1.23493
-0.995347 1.10792
-0.808224 1.1939
-0.763878 1.1785
-0.863874 1.12992
-0.942241 1.04196
-0.944664 1.07623
-1.12186 0.852626
-1.13115 0.860944
-0.98453 1.07792
-1.10004 0.890928
-1.10978 0.871263
-1.02251 0.993984
-1.08226 0.929068
-1.07092 0.95096
-1.04391 1.01005
-1.00418 1.13391
-1.07671 1.03838
-1.10706 0.955115
-1.02789 1.09545
-1.03044 0.990189
-1.08519 0.871186
-1.08347 0.892596
-1.17841 0.857692
-1.14039 0.899609
-1.10859 0.945548
-1.09987 0.84608
-1.07882 0.822057
-1.11143 0.825049
-1.08502 0.87795
-1.02919 0.908521
-1.15519 0.648086
-1.06611 0.874157
-1.09632 0.843036
-1.08971 0.96964
-1.17098 0.8449
-1.1604 0.813412
-1.08949 0.877136
-1.09856 0.827605
-1.0269 0.905125
-1.03208 0.831756
-1.07899 0.764061
-1.04776 0.879571
-1.10201 0.781012
-1.085 0.816804
-1.11683 0.733933
-1.11842 0.68355
-1.0475 0.834069
-1.03321 0.871614
-1.08421 0.737986
-1.14657 0.74284
-1.13176 0.787272
-1.11766 0.856054
-1.15719 0.756023
-1.14308 0.793761
-1.13463 0.831921
-1.19715 0.75453
-1.23465 0.759273
-1.17595 0.826529
-1.15463 0.879299
-1.17089 0.867365
-1.18558 0.863031
-1.15276 0.871696
-1.2267 0.6741
-1.18098 0.809793
-1.16761 0.832673
-1.11289 0.895479
-1.16001 0.775415
-1.14239 0.807542
-1.094 0.845179
-1.09633 0.785642
-1.06855 0.772975
-1.08016 0.696562
-0.992675 0.857147
-0.984696 0.778484
-0.989964 0.665166
-0.929449 0.704137
-0.900468 0.753738
-0.865304 0.791698
-0.892033 0.774234
-0.940508 0.72052
-0.987891 0.633042
-1.0031 0.616677
-0.926232 0.751084
-0.92904 0.660611
-1.07812 0.517141
-0.997078 0.769781
-0.980099 0.766041
-0.976854 0.694265
-0.981966 0.807144
-1.04896 0.696926
-1.12772 0.630516
-1.06651 0.70546
-0.992794 0.69296
-0.967443 0.724472
-0.953346 0.660893
-0.885392 0.756149
-0.933811 0.756383
-0.954462 0.705944
-0.95701 0.667819
-0.964234 0.661077
-0.896014 0.827808
-0.970427 0.705035
-1.01402 0.642997
-1.04814 0.676686
-1.08026 0.649526
-1.02178 0.780572
-0.967832 0.837962
-0.949162 0.82355
-0.870807 0.942961
-0.926874 0.800205
-0.88757 0.916518
-0.945488 0.825
-0.946994 0.816938
-0.914325 0.842884
-0.99455 0.746174
-0.908818 0.81905
-0.928891 0.785189
-0.904914 0.833034
-0.888498 0.917813
-0.8973 0.926312
-0.925976 0.893138
-0.933239 0.893974
-1.01686 0.841714
-0.992181 0.862464
-0.95499 0.903703
-1.12028 0.572338
-1.04057 0.676263
-0.972512 0.757044
-0.950231 0.760125
-0.952316 0.792889
-0.935767 0.822745
-0.924489 0.797539
-0.811974 0.948466
-0.795142 0.890714
-0.77007 0.962428
-0.823904 0.826401
-0.912314 0.773245
-0.869912 0.90138
-0.934529 0.915605
-0.967311 0.937689
-0.884419 1.00478
-0.940732 0.899675
-0.981428 0.754976
-0.91172 0.836195
-0.840396 0.821565
-0.868728 0.730371
-0.89894 0.687287
-0.818901 0.706893
-0.835056 0.696824
-0.873524 0.714914
-0.95398 0.656501
-0.979378 0.669812
-0.89367 0.696007
-0.874921 0.628444
-0.873 0.60107
-0.890982 0.567578
-0.944227 0.503221
-0.941944 0.615852
-0.977374 0.584567
-1.05281 0.534916
-1.06821 0.588905
-1.08778 0.551971
-1.05559 0.545493
-1.06408 0.519627
-1.04693 0.550446
-1.08417 0.451252
-1.07197 0.460367
-1.14107 0.420351
-1.18402 0.388069
-1.1488 0.484854
-1.19607 0.395273
-1.21622 0.3908
-1.16653 0.579692
-1.20176 0.46141
-1.24078 0.430267
-1.19588 0.481627
-1.19239 0.455837
-1.196 0.526321
-1.21666 0.539442
-1.23224 0.5388
-1.26067 0.509527
-1.24362 0.58241
-1.18903 0.718798
-1.27674 0.675342
-1.26714 0.653767
-1.18768 0.843989
-1.18247 0.80185
-1.21273 0.724356
-1.27353 0.610372
-1.22935 0.637872
-1.184 0.731683
-1.26011 0.69105
-1.21237 0.834264
-1.30597 0.584447
-1.24561 0.75207
-1.34026 0.598372
-1.37836 0.561104
-1.25452 0.661956
-1.2198 0.700465
-1.17983 0.724711
-1.25186 0.647909
-1.26688 0.602918
-1.26468 0.610697
-1.26979 0.54596
-1.21426 0.621945
-1.14548 0.745633
-1.20409 0.621859
-1.22647 0.628292
-1.21731 0.681872
-1.23876 0.784901
-1.21907 0.829074
-1.29723 0.710891
-1.29966 0.716003
-1.2357 0.824916
-1.26226 0.738981
-1.33413 0.580258
-1.19493 0.772186
-1.29073 0.627016
-1.29677 0.632698
-1.29633 0.623009
-1.28885 0.616299
-1.2888 0.5952
-1.2844 0.586236
-1.25805 0.695261
-1.17325 0.886415
-1.20923 0.713834
-1.18815 0.643478
-1.12827 0.649856
-1.15218 0.654928
-1.22142 0.582008
-1.17108 0.73172
-1.13976 0.719218
-1.17315 0.67742
-1.1888 0.710614
-1.18982 0.779065
-1.14491 0.834975
-1.15909 0.842743
-1.21993 0.663928
-1.09262 0.873028
-1.12667 0.802744
-1.14242 0.823362
-1.14674 0.809143
-1.22093 0.73138
-1.20603 0.802388
-1.27718 0.655779
-1.25818 0.705123
-1.21474 0.795674
-1.25023 0.715248
-1.22161 0.834473
-1.21927 0.874972
-1.28799 0.816402
-1.296 0.813719
-1.33106 0.726445
-1.37169 0.626182
-1.27631 0.74628
-1.25502 0.783878
-1.23805 0.794752
-1.13395 0.959306
-1.13507 0.928394
-1.20554 0.806542
-1.22198 0.835218
-1.26818 0.776617
-1.26865 0.779696
-1.24794 0.811284
-1.21706 0.902643
-1.25422 0.851374
-1.19566 0.921854
-1.22847 0.878418
-1.1358 0.952837
-1.15631 0.919504
-1.21576 0.834647
-1.12906 0.967469
-1.16691 0.866728
-1.13555 0.933571
-1.16528 0.911118
-1.09849 0.973648
-1.16286 0.867217
-1.14251 0.894128
-1.13592 0.85171
-1.13326 0.827236
-1.07886 0.904796
-1.16006 0.813214
-1.17269 0.855771
-1.22701 0.774782
-1.26437 0.781083
-1.18494 0.968041
-1.23929 0.801408
-1.10394 0.997407
-1.07571 1.01147
-1.12381 0.926069
-1.16593 0.904505
-1.06743 1.00147
-1.13497 0.868061
-1.06959 1.01342
-1.12104 0.999575
-1.20431 0.974004
-1.26256 0.94716
-1.23323 0.988077
-1.1736 1.08812
-1.25278 0.941003
-1.28104 0.876479
-1.26021 0.859833
-1.25349 0.825669
-1.28449 0.74249
-1.17617 0.933869
-1.21105 0.82221
-1.1608 0.880727
-1.20041 0.824425
-1.23743 0.867679
-1.23103 0.875915
-1.18286 0.982359
-1.14835 1.03124
-1.21628 0.966522
-1.18993 1.0361
-1.15578 1.06998
-1.23024 0.9221
-1.23083 0.903793
-1.26342 0.855878
-1.1576 1.05403
-1.19812 0.989225
-1.08109 1.08588
-1.18703 0.971709
-1.15631 1.04402
-1.22902 0.94776
-1.21953 0.961803
-1.23444 0.960096
-1.1598 1.10245
-1.24532 0.958747
-1.2222 0.950702
-1.11642 1.05346
-1.1801 1.01846
-1.18155 1.04142
-1.11634 1.10669
-1.25504 0.913975
-1.23422 0.991585
-1.18769 1.0193
-1.25427 0.935379
-1.16117 1.10193
-1.23462 0.909859
-1.10584 1.11677
-1.25955 0.909505
-1.18926 0.995624
-1.06961 1.15674
-1.14172 1.01299
-1.08273 1.10243
-1.17114 0.972844
-1.13642 1.00159
-1.1525 0.983576
-1.07299 1.06333
-1.1543 0.962265
-1.19988 0.983229
-1.25854 0.931859
-1.25892 0.924382
-1.30748 0.902798
-1.26995 0.977749
-1.30988 0.92149
-1.19369 1.09945
-1.28374 0.921754
-1.29134 0.859309
-1.29378 0.866737
-1.25543 0.901799
-1.11866 1.06662
-1.22593 0.828907
-1.19266 0.873106
-1.19015 0.895725
-1.21667 0.896919
-1.19312 0.972546
-1.24742 0.957986
-1.2543 0.98821
-1.2104 0.998598
-1.26109 0.9353
-1.17488 1.08699
-1.20188 1.00734
-1.18269 1.02376
-1.21352 0.993242
-1.16537 1.06766
-1.13276 1.04466
-1.0529 1.07138
-1.11748 0.983068
-1.00845 1.18577
-1.13619 1.08501
-1.1797 1.04567
-1.21077 1.01978
-1.19658 1.06592
-1.19362 1.09771
-1.19913 1.03189
-1.16508 1.08373
-1.20559 0.989594
-1.2191 1.00042
-1.25249 0.987894
-1.31644 0.881181
-1.25204 0.988573
-1.29687 0.917926
-1.3112 0.814982
-1.28614 0.901579
-1.28105 0.975405
-1.36303 0.873548
-1.3374 0.942551
-1.30996 0.981071
-1.29887 0.975774
-1.35824 0.902441
-1.41192 0.852239
-1.35659 0.949936
-1.35276 0.94623
-1.35712 0.92182
-1.31329 1.02573
-1.24768 1.10186
-1.27183 1.00634
-1.19062 1.05229
-1.20586 1.04412
-1.18658 0.999443
-1.14396 1.03676
-1.22447 0.992386
-1.18001 1.08127
-1.25523 1.03656
-1.2236 1.11657
-1.25427 1.0588
-1.21695 1.09808
-1.24441 1.0106
-1.21937 0.996171
-1.18934 0.998896
-1.15906 1.02727
-1.24925 0.880768
-1.24156 0.849633
-1.18392 0.930923
-1.18416 0.919034
-1.12358 1.09095
-1.14425 1.09179
-1.13788 1.11063
-1.1783 1.04943
-1.08143 1.16337
-1.0699 1.17346
-1.11567 1.10934
-1.11801 1.12196
-1.15283 1.12612
-1.13096 1.17572
-1.18105 1.16604
-1.18222 1.10619
-1.13546 1.12854
-1.12525 1.1038
-1.16987 1.07048
-1.23375 0.959596
-1.18845 1.01487
-1.11913 1.06008
-1.18621 0.9303
-1.18856 0.884964
-1.19161 0.901673
-1.15534 0.923008
-1.10871 0.965371
-1.17237 0.866014
-1.22134 0.82697
-1.20567 0.932806
-1.22635 0.888084
-1.21379 0.883701
-1.24005 0.860881
-1.2216 0.86808
-1.25564 0.796526
-1.22159 0.864752
-1.22816 0.811601
-1.25733 0.713275
-1.26519 0.755401
-1.32247 0.722764
-1.24698 0.826981
-1.27062 0.708456
-1.23778 0.785955
-1.27839 0.746668
-1.23905 0.776967
-1.26242 0.707536
-1.32592 0.631021
-1.31411 0.721108
-1.3293 0.733435
-1.35778 0.695983
-1.34588 0.725008
-1.35751 0.790033
-1.30102 0.871157
-1.25254 0.931138
-1.3184 0.798307
-1.24728 0.892614
-1.31489 0.682866
-1.21634 0.764814
-1.19318 0.843555
-1.16871 0.859577
-1.25121 0.764356
-1.22797 0.77588
-1.22578 0.80938
-1.21134 0.817552
-1.16686 0.945213
-1.23383 0.794293
-1.23973 0.878872
-1.22877 0.97395
-1.23058 1.05338
-1.24989 1.00181
-1.14888 1.11466
-1.22761 0.997168
-1.19058 1.02069
-1.2626 0.860923
-1.18072 0.989367
-1.18901 0.901808
-1.20832 0.885485
-1.22752 0.821892
-1.20714 0.871829
-1.24433 0.75104
-1.17393 0.923221
-1.20562 0.888578
-1.16732 0.870786
-1.09308 0.879069
-1.07039 0.850753
-1.08048 0.858505
-1.21689 0.716167
-1.27317 0.738085
-1.23019 0.839257
-1.15628 0.917992
-1.14538 0.941254
-1.1021 0.940309
-1.13086 0.843049
-1.14094 0.892944
-1.18712 0.804895
-1.20125 0.80264
-1.1674 0.923093
-1.27035 0.860548
-1.24106 0.922005
-1.31958 0.822979
-1.33454 0.857112
-1.32553 0.889395
-1.35394 0.817688
-1.3466 0.832838
-1.27025 0.922797
-1.26813 0.811269
-1.2951 0.732432
-1.23745 0.845523
-1.2214 0.910362
-1.23062 0.868268
-1.2631 0.859715
-1.26055 0.842683
-1.24493 0.885347
-1.26658 0.8236
-1.22826 0.859275
-1.28815 0.79425
-1.31103 0.736389
-1.32789 0.783007
-1.28811 0.835164
-1.34534 0.745779
-1.26764 0.919897
-1.26429 0.918939
-1.28324 0.845153
-1.25987 0.987621
-1.29112 0.954645
-1.31125 0.882794
-1.31103 0.843121
-1.20853 1.0636
-1.31497 0.937154
-1.38745 0.829534
-1.34221 0.914532
-1.34315 0.978659
-1.38153 0.917927
-1.41226 0.91419
-1.44663 0.801407
-1.39346 0.817812
-1.3192 0.936337
-1.42559 0.660411
-1.44056 0.690418
-1.40022 0.727876
-1.34884 0.795723
-1.32819 0.741674
-1.35646 0.650855
-1.29464 0.753544
-1.31573 0.725025
-1.36889 0.655717
-1.39035 0.685691
-1.35923 0.653626
-1.26056 0.745391
-1.30758 0.679671
-1.2784 0.821942
-1.3553 0.723038
-1.28318 0.87872
-1.37043 0.730032
-1.30354 0.838444
-1.23769 0.965265
-1.22428 0.94327
-1.18703 0.968824
-1.21714 0.84774
-1.16553 0.943679
-1.18039 0.942979
-1.24807 0.832597
-1.21877 0.92304
-1.23504 0.880267
-1.27459 0.812859
-1.30582 0.81532
-1.31156 0.89861
-1.33324 0.827416
-1.28112 0.867562
-1.26878 0.86435
-1.29037 0.758017
-1.28278 0.742356
-1.23839 0.799504
-1.27865 0.728219
-1.35379 0.624578
-1.34113 0.63223
-1.26591 0.724641
-1.26631 0.826828
-1.36797 0.654362
-1.34383 0.69295
-1.28865 0.811407
-1.27186 0.858083
-1.26797 0.860702
-1.34001 0.705957
-1.26416 0.739116
-1.29318 0.664786
-1.28257 0.659302
-1.31327 0.598229
-1.28628 0.706252
-1.31568 0.675859
-1.33357 0.70528
-1.2075 0.888562
-1.34715 0.672486
-1.3255 0.713839
-1.25404 0.903749
-1.37138 0.774083
-1.30623 0.897148
-1.34915 0.789327
-1.37768 0.757029
-1.31521 0.818911
-1.31234 0.811938
-1.25467 0.795026
-1.23514 0.754899
-1.19602 0.82462
-1.29366 0.760764
-1.29175 0.790569
-1.27207 0.797937
-1.26097 0.748828
-1.2408 0.742581
-1.24488 0.764702
-1.22898 0.825843
-1.25632 0.822868
-1.26501 0.815551
-1.28259 0.862129
-1.21361 0.911508
-1.2613 0.888437
-1.24173 0.954172
-1.3526 0.746407
-1.34054 0.784932
-1.29374 0.853999
-1.32065 0.758077
-1.2688 0.854616
-1.26838 0.82885
-1.32029 0.734807
-1.29804 0.774147
-1.3025 0.742029
-1.30082 0.670725
-1.22799 0.797249
-1.28312 0.717461
-1.30227 0.70429
-1.26497 0.845103
-1.21413 0.965887
-1.30515 0.782961
-1.27946 0.747099
-1.25262 0.768898
-1.22668 0.873342
-1.26769 0.868322
-1.3294 0.814473
-1.36083 0.769298
-1.3852 0.780321
-1.37462 0.829365
-1.39065 0.823012
-1.36858 0.806879
-1.31693 0.904837
-1.36401 0.805791
-1.37671 0.76177
-1.30074 0.852319
-1.26062 0.840398
-1.24254 0.831848
-1.19792 0.882616
-1.2262 0.85408
-1.27258 0.771182
-1.22749 0.864039
-1.31031 0.761668
-1.32852 0.741479
-1.31695 0.735198
-1.31533 0.736511
-1.26152 0.866555
-1.33968 0.713774
-1.35086 0.682053
-1.35593 0.630767
-1.39174 0.656079
-1.37629 0.742353
-1.35468 0.805324
-1.41162 0.635944
-1.33103 0.834643
-1.3172 0.7656
-1.28699 0.867866
-1.30146 0.838478
-1.32714 0.72959
-1.23016 0.896564
-1.28124 0.803682
-1.26981 0.904172
-1.25674 0.900028
-1.2402 0.932327
-1.24468 0.944001
-1.26079 0.998247
-1.36344 0.924797
-1.34042 1.0107
-1.35478 0.983234
-1.27466 1.08772
-1.3888 0.898716
-1.3312 0.992888
-1.36078 0.953108
-1.44192 0.811843
-1.36286 0.898496
-1.38279 0.779451
-1.38369 0.77727
-1.344 0.865263
-1.3078 0.882656
-1.26142 0.931451
-1.2297 0.976997
-1.28679 0.848987
-1.31521 0.807796
-1.26785 0.852344
-1.21047 0.975543
-1.29742 0.839972
-1.24616 0.889692
-1.23539 0.896055
-1.18851 0.944043
-1.2387 0.805282
-1.20871 0.843239
-1.16989 0.89274
-1.26592 0.736498
-1.22345 0.835019
-1.27037 0.745326
-1.34692 0.722934
-1.39479 0.687344
-1.31727 0.801888
-1.20547 0.960273
-1.29263 0.718976
-1.2132 0.829955
-1.2597 0.842286
-1.28533 0.805354
-1.26749 0.816267
-1.31552 0.746453
-1.33397 0.770116
-1.30887 0.80566
-1.32546 0.761269
-1.27919 0.802329
-1.25713 0.811814
-1.28907 0.834987
-1.31444 0.744985
-1.28958 0.768599
-1.25408 0.835205
-1.31179 0.710726
-1.2705 0.825519
-1.17031 0.941213
-1.19986 0.8786
-1.14518 1.00648
-1.19986 0.931999
-1.26741 0.847601
-1.25296 0.930955
-1.34624 0.767683
-1.34082 0.802894
-1.28517 0.903147
-1.26549 0.995332
-1.26417 0.980922
-1.28123 0.956351
-1.28644 0.975264
-1.36588 0.83776
-1.34654 0.898631
-1.26967 0.988425
-1.35425 0.841867
-1.35204 0.879272
-1.32581 0.941185
-1.32776 0.922959
-1.32664 0.877732
-1.30579 0.87324
-1.32477 0.792215
-1.30902 0.823314
-1.30911 0.854939
-1.29744 0.883159
-1.3031 0.83733
-1.24048 0.883983
-1.20821 0.991832
-1.28306 0.844918
-1.29161 0.884781
-1.28856 0.928052
-1.28859 0.958147
-1.32606 0.894812
-1.2998 0.902947
-1.36312 0.778617
-1.28597 0.869366
-1.25598 0.883249
-1.24648 0.818303
-1.19538 0.923274
-1.1857 0.937893
-1.23642 0.919528
-1.25352 0.878563
-1.34158 0.763757
-1.27955 0.93846
-1.3031 0.937076
-1.30059 0.865449
-1.31019 0.968638
-1.2969 0.955699
-1.30166 0.880504
-1.25425 0.911161
-1.30906 0.765469
-1.28629 0.8001
-1.32912 0.613946
-1.25623 0.74747
-1.26594 0.666534
-1.17081 0.827305
-1.23137 0.768381
-1.23437 0.722749
-1.19279 0.848709
-1.17117 0.799077
-1.13272 0.806986
-1.09718 0.857695
-1.15022 0.780613
-1.11022 0.883651
-1.08646 0.962611
-1.19655 0.855092
-1.20816 0.889278
-1.23613 0.846376
-1.19635 0.969379
-1.25228 0.906063
-1.15322 1.0376
-1.17156 0.974417
-1.26729 0.822974
-1.17597 0.962361
-1.25646 0.848858
-1.24455 0.834651
-1.21815 0.874329
-1.13812 0.995628
-1.06925 1.10457
-1.08659 1.10524
-1.12595 1.03366
-1.06582 1.14674
-1.17921 1.09964
-1.1948 1.02507
-1.15175 1.10427
-1.1776 1.09582
-1.16184 1.16087
-1.18943 1.13693
-1.24937 1.08526
-1.20004 1.15894
-1.22834 1.13886
-1.20807 1.14064
-1.2923 1.01833
-1.27234 0.992886
-1.25681 1.04617
-1.16867 1.12243
-1.25357 1.00711
-1.30012 0.923223
-1.2965 0.88647
-1.33508 0.765664
-1.33065 0.783652
-1.29409 0.862303
-1.25011 0.928712
-1.26336 0.893916
-1.21877 0.941525
-1.20991 1.04141
-1.14615 1.1219
-1.28299 0.931066
-1.32069 0.90542
-1.34194 0.915464
-1.42897 0.830998
-1.41323 0.965977
-1.37857 1.04413
-1.41685 0.955639
-1.38452 0.982063
-1.42572 0.901737
-1.39494 0.917353
-1.32019 1.0005
-1.42774 0.799765
-1.40153 0.892993
-1.43807 0.802339
-1.43584 0.786237
-1.38363 0.915337
-1.37551 1.00325
-1.45222 0.895682
-1.41055 0.898575
-1.37919 0.965423
-1.47327 0.766459
-1.31933 0.974125
-1.30318 0.936842
-1.30925 0.963093
-1.29594 0.970386
-1.29543 0.960351
-1.37536 0.83055
-1.34495 0.874144
-1.40954 0.756403
-1.37666 0.772432
-1.40452 0.652649
-1.34626 0.769061
-1.31922 0.747883
-1.27915 0.79021
-1.25101 0.835213
-1.20766 0.908752
-1.20692 0.927683
-1.24531 0.901255
-1.27045 0.876491
-1.2537 0.822194
-1.25633 0.836095
-1.32741 0.757511
-1.2726 0.886384
-1.29688 0.866701
-1.31312 0.848336
-1.33723 0.79503
-1.17533 0.980761
-1.26672 0.782957
-1.19772 0.781848
-1.20009 0.784426
-1.18739 0.807287
-1.14111 0.912351
-1.20018 0.884817
-1.2862 0.829247
-1.23707 0.966107
-1.30004 0.860026
-1.32284 0.832457
-1.31345 0.846566
-1.2831 0.854955
-1.18287 0.97583
-1.20408 0.914055
-1.2801 0.804069
-1.23348 0.947888
-1.28507 0.894099
-1.31959 0.895573
-1.32059 0.84353
-1.23883 0.884817
-1.18994 0.958655
-1.19668 0.913425
-1.1693 0.915916
-1.17846 0.899421
-1.23719 0.85468
-1.25988 0.850127
-1.22224 0.941824
-1.19113 0.965914
-1.20267 0.899259
-1.16128 0.916329
-1.10592 0.992015
-1.10483 0.988308
-1.09668 0.984936
-1.17042 0.882071
-1.20079 0.835786
-1.20995 0.827059
-1.15411 0.917561
-1.18897 0.846978
-1.23565 0.732793
-1.18664 0.860696
-1.19817 0.835538
-1.16979 0.926607
-1.1396 0.978542
-1.13671 0.933815
-1.13692 0.950066
-1.14561 0.955815
-1.19975 0.934802
-1.16402 0.990342
-1.22589 0.902155
-1.16293 1.00813
-1.17571 0.950572
-1.09157 1.052
-1.08929 1.00549
-1.07903 0.987205
-1.09927 0.905117
-1.08806 0.918019
-1.07327 0.975636
-1.12692 0.872915
-1.07266 0.966231
-1.09996 0.979004
-1.12648 0.974847
-1.15204 0.921716
-1.16851 0.890967
-1.17952 0.893284
-1.10245 1.02387
-1.13995 0.895347
-1.13983 0.84818
-1.102 0.862455
-1.08634 0.901939
-1.08336 0.940375
-1.15344 0.856576
-1.14767 0.847742
-1.10909 0.906155
-1.14093 0.83808
-1.11738 0.8909
-1.14462 0.848279
-1.12525 0.919981
-1.1894 0.812934
-1.17722 0.855062
-1.15193 0.872377
-1.18455 0.901369
-1.19164 0.916382
-1.13902 0.9177
-1.19199 0.834488
-1.15488 0.800303
-1.10505 0.860979
-1.0935 0.843774
-1.11761 0.775064
-1.18376 0.659173
-1.17199 0.679182
-1.10015 0.749348
-1.13194 0.721941
-1.16521 0.723572
-1.19062 0.746649
-1.24214 0.732284
-1.21331 0.833939
-1.30199 0.71845
-1.26075 0.773119
-1.21473 0.827245
-1.20104 0.768419
-1.19157 0.7619
-1.2038 0.717871
-1.15463 0.825687
-1.15287 0.784095
-1.08524 0.771347
-1.16609 0.654277
-1.1766 0.647957
-1.20383 0.759566
-1.22427 0.787972
-1.2773 0.705789
-1.3069 0.689228
-1.2581 0.764571
-1.21256 0.832914
-1.17341 0.801866
-1.13621 0.854996
-1.13015 0.844587
-1.15188 0.813153
-1.20161 0.756462
-1.20456 0.770248
-1.16893 0.803267
-1.15135 0.888608
-1.27403 0.643526
-1.20283 0.822886
-1.19003 0.933813
-1.22633 0.883701
-1.23696 0.927016
-1.14911 1.08946
-1.21845 0.973134
-1.17176 1.02546
-1.17786 0.970396
-1.15885 0.963126
-1.18211 0.9399
-1.17387 0.890064
-1.19193 0.855772
-1.16886 0.901827
-1.18162 0.895145
-1.19058 0.882779
-1.19633 0.858565
-1.22498 0.787268
-1.16151 0.911276
-1.15743 0.927812
-1.22833 0.85189
-1.16414 0.953274
-1.18119 0.941438
-1.18025 0.933203
-1.17155 0.95671
-1.21929 0.860795
-1.30075 0.727065
-1.24948 0.826918
-1.20295 0.916906
-1.23579 0.80867
-1.17646 0.801715
-1.17108 0.780643
-1.14333 0.747108
-1.06339 0.886655
-1.11297 0.814323
-1.16701 0.722267
-1.14558 0.802854
-1.142 0.86002
-1.1355 0.859254
-1.13554 0.805591
-1.06486 0.997827
-1.15825 0.824314
-1.18388 0.82381
-1.17091 0.836334
-1.169 0.805385
-1.21144 0.772276
-1.14932 0.862543
-1.08954 0.977492
-1.23947 0.756277
-1.21041 0.786696
-1.13543 0.965613
-1.17483 0.921841
-1.15905 0.962969
-1.195 0.929506
-1.25224 0.870795
-1.27469 0.867097
-1.30953 0.79942
-1.24686 0.934851
-1.27016 0.867347
-1.18766 0.972793
-1.24226 0.866049
-1.21467 0.971449
-1.25629 0.929364
-1.25788 0.98077
-1.28278 0.984809
-1.30975 0.921037
-1.30052 0.918278
-1.30122 0.840224
-1.25885 0.924736
-1.15742 1.03744
-1.20461 0.951266
-1.26619 0.865589
-1.22385 0.899121
-1.16839 1.00206
-1.27032 0.791321
-1.22877 0.886555
-1.23234 0.927747
-1.29317 0.786421
-1.2803 0.777654
-1.25157 0.756944
-1.22484 0.817574
-1.2488 0.78322
-1.20389 0.791653
-1.21222 0.745861
-1.10213 0.911595
-1.1056 0.855077
-1.09057 0.897351
-1.16285 0.862058
-1.22874 0.789485
-1.2138 0.855865
-1.19596 0.860575
-1.2009 0.873116
-1.22177 0.870792
-1.20351 0.926842
-1.22845 0.909535
-1.31711 0.783245
-1.20346 0.918177
-1.28437 0.713643
-1.27558 0.780103
-1.22365 0.804186
-1.21291 0.800715
-1.20431 0.780854
-1.17688 0.816464
-1.08523 0.9477
-1.13555 0.913272
-1.12416 0.965096
-1.13399 0.991221
-1.1084 1.04163
-1.12549 1.03415
-1.12348 1.03306
-1.11318 1.05058
-1.11578 1.04712
-1.21038 0.859147
-1.20205 0.902886
-1.10487 1.01642
-1.2023 0.861421
-1.15718 0.878706
-1.15813 0.929567
-1.22475 0.819126
-1.22261 0.809514
-1.23931 0.866659
-1.25701 0.882268
-1.25156 0.959425
-1.25947 0.968955
-1.33643 0.84264
-1.3062 0.846289
-1.2886 0.889599
-1.27397 0.830553
-1.24333 0.867062
-1.28994 0.769323
-1.2443 0.848186
-1.24463 0.869431
-1.15157 0.97031
-1.16791 0.888649
-1.22131 0.805073
-1.25364 0.739946
-1.22392 0.861104
-1.23108 0.866926
-1.26417 0.807072
-1.25752 0.858072
-1.23235 0.929565
-1.15293 1.02219
-1.17831 0.936752
-1.21245 0.872829
-1.20141 0.859657
-1.14464 0.871469
-1.1126 0.910148
-1.10903 0.794923
-1.04042 0.887237
-1.02592 0.832694
-1.01413 0.87668
-1.03391 0.818846
-1.0616 0.89681
-1.0775 0.830744
-1.02824 0.88549
-1.08674 0.796142
-1.11406 0.682613
-1.05956 0.786109
-1.01452 0.816475
-0.958106 0.940361
-1.0293 0.871724
-1.06119 0.850557
-1.01824 0.892079
-1.09447 0.792593
-1.08978 0.80959
-1.04938 0.847122
-1.02565 0.807752
-0.975343 0.858776
-0.996194 0.756931
-0.962042 0.720643
-0.875791 0.849048
-0.982187 0.718943
-1.0257 0.638367
-0.921003 0.853566
-0.988533 0.776763
-0.987436 0.833961
-0.964952 0.938509
-1.0121 0.899511
-0.982598 0.932818
-1.04876 0.821036
-1.0439 0.816646
-0.988754 0.867483
-0.946187 0.913154
-0.940441 0.924537
-0.96923 0.880222
-0.95234 0.942892
-0.934229 0.929166
-0.969336 0.884362
-0.92789 0.926835
-0.916816 0.942513
-0.914225 0.976586
-0.977385 0.905554
-0.855934 1.07842
-0.924913 1.00198
-0.997775 0.943975
-1.04422 0.912161
-1.02105 0.919616
-1.05823 0.887764
-1.09388 0.818689
-1.1042 0.842884
-1.12848 0.837499
-1.18656 0.82957
-1.17434 0.836418
