# Supplementary material for: Stochastic bond dynamics facilitates alignment of malaria parasite at erythrocyte membrane upon invasion
Source: eLife. 2020 May 18;9:e56500. doi: 10.7554/eLife.56500 (PMC7269671; doi:10.7554/eLife.56500)
Supplement: Figure 2—source data 1. [file elife-56500-fig2-data1.zip › PARA_POSITIONS/pos22.dat]

3.37221 0.881101
3.41068 0.728985
3.37227 0.828375
3.42762 0.680038
3.37739 0.777569
3.38354 0.734046
3.31041 0.891703
3.34451 0.823706
3.33305 0.818879
3.31061 0.798094
3.24566 0.892073
3.26918 0.858225
3.31836 0.795322
3.30253 0.841014
3.24276 0.992634
3.25528 0.939704
3.23422 0.965994
3.28566 0.784372
3.25053 0.93387
3.22368 1.03267
3.25092 0.920362
3.2109 0.919826
3.20267 0.867929
3.14029 0.914437
3.03455 1.00733
3.0632 0.84768
3.14733 0.640172
3.1081 0.777282
3.12839 0.7027
3.12101 0.746914
3.156 0.643102
3.13294 0.765776
3.10408 0.866688
3.19224 0.798408
3.18093 0.945171
3.21223 0.837822
3.20633 0.815564
3.21536 0.758708
3.24262 0.700056
3.20956 0.814216
3.25178 0.788485
3.26251 0.890185
3.30968 0.912656
3.38345 0.858353
3.43582 0.878176
3.4506 0.870558
3.42837 0.943865
3.38397 0.956807
3.40167 0.80858
3.3325 0.858133
3.26065 0.899308
3.21597 0.844892
3.21114 0.771763
3.17213 0.896829
3.20492 0.895272
3.26556 0.744871
3.2582 0.737921
3.2394 0.720327
3.15873 0.93626
3.1937 0.802872
3.16639 0.771891
3.11299 0.81614
3.13119 0.768578
3.14094 0.718605
3.12032 0.808468
3.13631 0.826802
3.18053 0.744829
3.14986 0.841542
3.12385 0.893769
3.15898 0.75828
3.11485 0.867729
3.16566 0.703696
3.14524 0.760098
3.1545 0.739172
3.12844 0.775739
3.06233 0.915787
3.11049 0.759776
3.09457 0.821082
3.09276 0.83051
3.12435 0.743898
3.19127 0.573285
3.19663 0.664408
3.18486 0.669735
3.1545 0.642065
3.10663 0.750461
3.04844 0.834589
3.07956 0.788715
3.05722 0.819713
3.07786 0.774293
3.09143 0.764209
3.06022 0.888918
3.09471 0.830341
3.13917 0.768106
3.13575 0.743168
3.11642 0.737554
3.07602 0.739114
3.09248 0.676155
3.10644 0.666322
3.10946 0.698706
3.1436 0.619499
3.13347 0.647849
3.08361 0.674959
3.04555 0.694921
3.00938 0.71858
3.0091 0.64513
2.95699 0.75668
2.98654 0.724558
3.00046 0.694754
2.94081 0.875246
2.95058 0.866895
3.01388 0.807532
2.98592 0.912148
2.98385 0.909954
3.0258 0.81234
2.99318 0.865697
2.97464 0.888445
2.99105 0.76292
2.98648 0.692618
2.90007 0.886581
2.94436 0.761424
2.94554 0.730756
2.88795 0.858384
2.93018 0.763247
2.88644 0.803685
2.91321 0.676374
2.88556 0.664176
2.85172 0.614579
2.78647 0.640822
2.74245 0.676715
2.72299 0.711875
2.75151 0.561196
2.74048 0.542607
2.73864 0.569205
2.73796 0.523495
2.71424 0.54028
2.68373 0.588073
2.71928 0.509489
2.70955 0.511875
2.70024 0.459375
2.69961 0.506877
2.71032 0.49364
2.71404 0.460062
2.66763 0.577191
2.66878 0.471673
2.6259 0.538002
2.58479 0.554139
2.60517 0.472737
2.59225 0.47583
2.58501 0.461312
2.58563 0.469213
2.61387 0.301344
2.56878 0.396127
2.51336 0.551328
2.53484 0.536142
2.53369 0.569626
2.53125 0.607918
2.58142 0.560516
2.57724 0.507685
2.5892 0.483634
2.6097 0.502638
2.60723 0.526522
2.58947 0.529186
2.59277 0.506501
2.61576 0.469103
2.58574 0.553263
2.63501 0.463961
2.62758 0.487691
2.60241 0.537108
2.5679 0.527377
2.5749 0.40571
2.53203 0.542296
2.56619 0.40919
2.55407 0.530287
2.61532 0.359657
2.57833 0.516892
2.55225 0.528298
2.56091 0.479809
2.53896 0.504773
2.52832 0.478759
2.51384 0.552452
2.5388 0.535691
2.53409 0.621634
2.55892 0.644462
2.56066 0.678104
2.56026 0.618325
2.56907 0.624105
2.58223 0.661473
2.6259 0.625649
2.60556 0.716322
2.6162 0.719187
2.55356 0.837634
2.51553 0.884425
2.52971 0.808969
2.53829 0.692945
2.51534 0.682142
2.51393 0.661519
2.47776 0.71311
2.46747 0.744102
2.45987 0.710637
2.46033 0.642396
2.43275 0.679022
2.41575 0.649093
2.39861 0.70397
2.39593 0.791227
2.38239 0.851182
2.46047 0.819492
2.4582 0.908364
2.52016 0.823118
2.43643 0.984779
2.51477 0.912456
2.54647 0.895487
2.54876 0.895866
2.49812 1.00518
2.55094 0.910771
2.51158 0.910628
2.44778 0.964178
2.42746 0.921955
2.41366 0.873812
2.38512 0.885393
2.40566 0.829839
2.43742 0.73171
2.43044 0.716809
2.40214 0.752152
2.36994 0.782683
2.34478 0.763097
2.31994 0.791227
2.27024 0.81905
2.28927 0.789868
2.26332 0.876252
2.28558 0.860752
2.29573 0.858781
2.26775 0.917313
2.30108 0.881404
2.29055 0.862879
2.3218 0.811227
2.33133 0.819632
2.34529 0.814199
2.30194 0.946148
2.36562 0.894302
2.32724 1.0045
2.39993 0.947931
2.35181 1.06213
2.37443 1.02215
2.39162 0.951473
2.35095 0.958675
2.37242 0.884969
2.34122 0.898534
2.33225 0.867273
2.29875 0.873332
2.35261 0.771127
2.27874 0.922551
2.27692 0.946652
2.3031 0.93999
2.2841 0.985863
2.29598 0.988953
2.21016 1.08433
2.20058 1.10248
2.219 1.05251
2.22257 1.03049
2.26557 0.946677
2.23474 0.931225
2.2274 0.89975
2.24916 0.88568
2.24534 0.940391
2.2911 0.88591
2.27258 0.931259
2.28277 0.850456
2.26119 0.866966
2.27899 0.891646
2.35502 0.833782
2.4269 0.732443
2.41198 0.787572
2.33714 0.850907
2.29124 0.895359
2.27965 0.929715
2.23173 0.975465
2.22031 0.940872
2.24035 0.882118
2.20227 0.982486
2.25927 0.969602
2.32817 0.842295
2.2602 0.969377
2.25352 0.956742
2.25878 0.913408
2.29481 0.858814
2.29538 0.866573
2.26198 0.873413
2.30626 0.749062
2.24463 0.816025
2.26197 0.748006
2.24854 0.768925
2.21007 0.838158
2.2319 0.796877
2.17155 0.911362
2.18588 0.8562
2.17102 0.860429
2.14317 0.883696
2.17329 0.875805
2.21371 0.860516
2.24482 0.843249
2.23432 0.8799
2.2539 0.891114
2.2072 0.942989
2.23255 0.88763
2.22796 0.867782
2.25412 0.814616
2.21614 0.892696
2.28186 0.834332
2.30117 0.813879
2.26499 0.916777
2.3103 0.866909
2.35242 0.888072
2.36836 0.961668
2.41895 0.956536
2.39773 1.0264
2.46313 0.903904
2.41573 0.991515
2.4116 1.04122
2.39392 1.03604
2.4251 0.951657
2.32715 1.07338
2.32579 1.07599
2.28148 1.11541
2.28123 1.09681
2.31314 1.0477
2.30967 0.985816
2.22462 1.06093
2.29925 0.913528
2.28091 0.981698
2.34397 0.914345
2.28277 0.988396
2.30024 0.945726
2.32299 0.884282
2.32024 0.881449
2.31842 0.883707
2.30034 0.907319
2.24389 0.939716
2.1729 0.994414
2.1276 1.03465
2.12653 1.05304
2.12249 1.07612
2.19798 0.975043
2.19686 0.982589
2.20093 0.94341
2.15169 0.98928
2.16596 0.920455
2.14302 0.977619
2.17364 0.977304
2.1721 0.973423
2.17366 0.963651
2.24085 0.853362
2.22592 0.879257
2.16164 0.950556
2.11459 0.962848
2.14709 0.893466
2.14502 0.889592
2.12083 0.876963
2.15306 0.801597
2.13123 0.859336
2.12081 0.879161
2.13331 0.835509
2.13639 0.856793
2.07661 0.955075
2.11353 0.895941
2.11283 0.91509
2.11349 0.961382
2.17369 0.884147
2.1393 0.932194
2.09217 1.03242
2.11433 1.0197
2.08101 1.04103
2.09511 1.02645
2.08934 1.08486
2.10697 1.12006
2.17914 1.03616
2.09576 1.18895
2.21429 1.03391
2.16851 1.06804
2.16232 1.04051
2.13935 1.00159
2.10373 0.989112
2.07606 0.984122
2.02458 1.03344
2.04253 0.973996
2.05588 0.99863
2.02366 1.06936
2.10515 0.971887
2.03982 1.04468
2.03667 1.02801
2.06263 0.956088
2.07764 0.965219
2.15952 0.885349
2.0766 1.01971
2.07296 0.991149
2.03385 1.04671
2.14968 0.854824
2.09623 0.913851
2.0322 0.978523
2.07614 0.899064
2.07268 0.918914
2.08979 0.913986
2.14365 0.871814
2.12114 0.930177
2.13695 0.910127
2.14588 0.872514
2.08865 0.916953
2.05937 0.926769
2.04817 0.947614
2.10394 0.881252
2.12633 0.824309
2.03584 0.878632
1.95356 0.927432
2.00836 0.78358
1.96061 0.795721
1.9319 0.820691
1.91768 0.845291
1.90841 0.848359
1.911 0.870762
1.91269 0.93056
1.98252 0.8388
1.96251 0.902199
1.9226 0.946415
1.90524 0.955769
1.89333 0.95744
1.89476 0.895584
1.90196 0.851475
1.84932 0.872175
1.78818 0.907399
1.8148 0.854323
1.85703 0.810929
1.8419 0.794589
1.83452 0.764681
1.81472 0.767134
1.76353 0.85786
1.76263 0.876855
1.79256 0.874622
1.71189 0.942195
1.771 0.834984
1.78921 0.825295
1.77709 0.899073
1.82209 0.8862
1.82247 0.930428
1.80988 0.975124
1.73971 1.0457
1.79011 1.00738
1.703 1.1377
1.78905 1.06621
1.76146 1.09036
1.68375 1.18225
1.73907 1.14632
1.78873 1.10784
1.74178 1.16743
1.82209 1.05961
1.76457 1.06453
1.67626 1.10526
1.73624 0.989332
1.7228 0.971799
1.66899 1.00389
1.71082 0.958888
1.71524 0.9529
1.66356 0.990484
1.65518 0.964094
1.643 1.00513
1.7118 0.972026
1.77699 0.938316
1.76075 0.965711
1.78584 0.955504
1.7748 0.981799
1.79872 0.988379
1.83491 0.980894
1.83614 1.0091
1.82876 0.998803
1.82569 0.990568
1.81479 0.981022
1.81568 0.965592
1.83511 0.951335
1.74491 1.02694
1.71856 1.00407
1.69685 0.987997
1.62903 1.01556
1.66986 0.957544
1.68381 0.9285
1.65303 0.943401
1.67776 0.908939
1.69431 0.863127
1.62863 0.919252
1.62421 0.899545
1.60696 0.922197
1.62226 0.933746
1.68521 0.913889
1.63374 1.03607
1.60582 1.0824
1.6159 1.07281
1.64479 1.06946
1.71031 0.994845
1.69171 0.963663
1.59612 1.01038
1.63815 0.894779
1.56233 0.908617
1.57458 0.86791
1.57874 0.842194
1.5863 0.855187
1.61598 0.844253
1.64285 0.856826
1.62073 0.89008
1.64759 0.872944
1.64592 0.890309
1.58113 0.968767
1.62651 0.939131
1.68463 0.922529
1.69528 0.927874
1.71544 0.937836
1.72599 0.919192
1.71249 0.918398
1.70781 0.895631
1.68221 0.903737
1.59901 0.960873
1.57003 0.97275
1.56572 0.999103
1.62591 0.949403
1.6904 0.922385
1.68888 0.951166
1.7415 0.9135
1.6701 0.979295
1.6722 0.959717
1.68291 0.934864
1.69519 0.894068
1.61129 0.937233
1.62762 0.903408
1.63706 0.860962
1.59745 0.913616
1.63598 0.903009
1.61858 0.915878
1.62096 0.897325
1.61278 0.922448
1.61565 0.932982
1.65353 0.901778
1.645 0.939418
1.66592 0.937654
1.72653 0.915506
1.7039 0.973575
1.68915 1.02513
1.74597 0.955686
1.72097 1.01284
1.79221 0.915799
1.73102 1.01211
1.75212 0.996143
1.7762 0.984982
1.72657 1.02934
1.73032 1.04874
1.73817 1.02517
1.79314 0.983154
1.79995 1.00923
1.81515 1.04524
1.84633 1.0161
1.82194 1.03318
1.81247 1.05474
1.8266 1.03445
1.86053 1.01164
1.82215 1.053
1.83343 0.990839
1.81023 0.959993
1.74622 0.997073
1.72943 0.959679
1.75478 0.899706
1.75254 0.913366
1.74639 0.937177
1.79503 0.912251
1.80714 0.980137
1.87769 0.967031
1.8484 1.06558
1.93415 1.01165
1.90322 1.06452
1.90704 1.05905
1.89829 1.04717
1.83296 1.11504
1.84654 1.09728
1.84888 1.09191
1.87872 1.07375
1.85786 1.1053
1.84242 1.14522
1.9538 1.02164
1.92692 1.03332
1.91168 1.0149
1.88665 1.03061
1.91865 1.0115
1.8789 1.07149
1.85064 1.13744
1.84857 1.14631
1.86241 1.131
1.8638 1.15268
1.88314 1.18896
1.88922 1.24182
1.93509 1.23725
1.87652 1.28518
1.867 1.2631
1.89605 1.2126
1.91497 1.17535
1.95623 1.07101
2.03059 0.958378
1.9427 1.08231
1.96161 1.03128
2.00382 0.958031
1.95505 0.997827
1.95342 1.01565
1.92564 1.03541
1.87243 1.1056
1.83389 1.13001
1.81306 1.12874
1.78593 1.1712
1.80469 1.15397
1.89068 1.05343
1.86692 1.09312
1.87485 1.04344
1.8826 0.976658
1.79944 1.0413
1.83112 0.995292
1.88625 0.95515
1.83428 1.03853
1.84235 1.02788
1.84687 1.01863
1.80707 1.04423
1.75121 1.09848
1.80211 1.07724
1.85132 1.08486
1.90664 1.07286
1.93138 1.09495
2.02664 1.02686
2.06127 1.00109
2.05233 1.04263
2.02004 1.06277
1.98551 1.09574
2.00553 1.05161
1.99722 1.04546
1.95372 1.11372
1.95002 1.07943
1.98536 1.00456
1.93652 1.09037
1.9164 1.14582
1.98528 1.09979
1.96456 1.12862
1.98084 1.11639
2.02212 1.04504
2.03177 1.00715
2.02994 1.00662
2.01258 1.00569
1.99312 0.967412
1.92558 1.00677
1.98984 0.914051
1.85362 1.06042
1.88714 0.964852
1.93684 0.917173
1.95957 0.913178
1.91816 0.988254
1.9273 0.976034
1.91265 1.01476
1.89834 1.04212
1.90237 1.06336
1.97914 1.00958
1.95476 1.08084
1.97746 1.08686
2.0497 1.02876
2.02739 1.03777
2.0094 1.02478
2.02873 0.931704
2.00726 0.943227
1.97518 0.984891
1.98282 0.97867
1.98639 0.940487
1.92804 0.996248
1.94155 0.935208
1.91596 1.00083
1.93194 0.945251
1.93891 0.931157
1.92937 0.964746
1.97186 0.952682
1.95674 1.00442
1.9975 0.950927
1.96922 0.965248
1.95185 0.996142
1.96607 0.996747
1.9413 1.06198
1.9743 1.002
1.99365 0.941803
2.02004 0.855468
2.0039 0.861702
1.94684 0.918447
1.96794 0.878521
1.95659 0.886304
1.95659 0.892324
1.90034 0.958259
1.9115 0.933615
1.90571 0.918403
1.92276 0.886339
1.89919 0.915148
1.87657 0.937045
1.84799 0.957163
1.87436 0.952713
1.86951 0.984175
1.84597 1.02067
1.7762 1.07633
1.87072 0.984271
1.8595 1.05633
1.84239 1.10142
1.85694 1.11815
1.85365 1.12312
1.87232 1.10017
1.96583 1.02753
1.99713 0.995442
1.96904 1.00706
2.00567 0.93833
2.06731 0.883687
2.04165 0.982653
2.10602 0.937858
2.09915 0.930551
2.09904 0.879459
2.06628 0.913856
2.08843 0.876077
2.07136 0.901253
2.03521 0.943475
2.01881 0.93616
1.91015 1.06973
2.02429 0.897355
2.03803 0.896067
2.01534 0.940032
2.05576 0.90241
2.09558 0.843697
2.04789 0.906938
2.03563 0.951918
2.12826 0.860787
2.11341 0.911034
2.15745 0.860247
2.101 0.988216
2.13401 0.984105
2.17221 1.0204
2.17444 1.06912
2.1828 1.08973
2.20439 1.05949
2.15095 1.10578
2.23813 0.956407
2.20102 1.00861
2.20319 0.987883
2.19687 0.974198
2.1396 1.0213
2.1229 1.01213
2.18243 0.974239
2.17548 1.01998
2.20723 0.992241
2.12922 1.09881
2.22397 1.00604
2.28549 0.928682
2.24528 1.03858
2.22692 1.11035
2.25671 1.09734
2.16941 1.23211
2.16022 1.26351
2.22537 1.22293
2.17355 1.31973
2.17444 1.34675
2.14004 1.37815
2.26968 1.30629
2.28982 1.32338
2.33343 1.32659
2.27881 1.40148
2.38376 1.28077
2.37695 1.25675
2.37344 1.24287
2.30528 1.29268
2.27578 1.29679
2.27714 1.2738
2.21507 1.32753
2.16621 1.36048
2.24771 1.23371
2.17063 1.31641
2.20733 1.2382
2.23163 1.1782
2.21473 1.16642
2.13662 1.24625
2.16464 1.19174
2.12918 1.25031
2.13213 1.25807
2.1776 1.21959
2.23848 1.13008
2.1891 1.2253
2.21956 1.18863
2.20164 1.20222
2.25744 1.08584
2.18157 1.13873
2.23702 0.972366
2.21344 0.947822
2.22827 0.911764
2.22348 0.910211
2.22093 0.908725
2.16452 0.981706
2.12514 1.03388
2.13621 0.984664
2.09993 1.00854
2.12978 0.982783
2.15078 0.978639
2.07189 1.06362
2.11386 1.00716
2.18538 0.952271
2.22887 0.85991
2.18213 0.922943
2.16601 0.919638
2.13519 0.941554
2.09294 0.941562
2.11716 0.88909
2.15925 0.752339
2.08049 0.818178
2.07857 0.797697
2.07408 0.846155
2.13717 0.751282
2.07906 0.863172
2.20791 0.723604
2.21959 0.837862
2.24051 0.956253
2.32768 0.932999
2.37074 0.920847
2.28329 1.02864
2.24417 1.07758
2.27265 1.03263
2.22209 1.1287
2.2493 1.08375
2.31577 0.975662
2.1815 1.10872
2.24853 0.987476
2.18755 1.01399
2.19777 0.970922
2.1867 0.918218
2.13837 0.980078
2.16667 0.951068
2.17592 0.910139
2.17349 0.911739
2.16558 0.909227
2.19451 0.845818
2.10438 1.01919
2.18267 0.945137
2.194 0.957137
2.24002 0.866219
2.19389 0.947594
2.15038 0.990836
2.17449 0.919567
2.14437 0.947297
2.16924 0.885432
2.08212 0.978441
2.02338 1.00335
1.99128 1.04331
2.03801 0.995046
2.08572 0.930706
2.037 1.01267
2.08862 0.971076
2.13006 0.957703
2.11 1.04362
2.10635 1.08652
2.15809 1.02889
2.16186 1.02865
2.08285 1.1207
2.11913 1.05989
2.05567 1.12671
2.10727 1.09265
2.18159 1.04853
2.14847 1.09699
2.20106 1.00452
2.08588 1.06517
2.15545 0.9877
2.09533 1.00495
2.02841 1.02
2.07593 0.96207
2.07028 0.964421
2.03258 0.997534
2.053 0.983809
2.11169 0.905178
2.11172 0.93293
2.10721 0.984732
2.13328 1.0061
2.15442 1.03379
2.11709 1.04998
2.13439 0.994226
2.09746 1.04709
2.0415 1.07414
2.0948 1.01459
2.13147 0.971318
2.21486 0.835984
2.12755 0.959452
2.09103 1.01218
2.19474 0.87967
2.1552 0.943823
2.19612 0.93102
2.1757 0.984791
2.1287 1.05782
2.17318 0.979703
2.11409 0.989674
2.13252 0.904738
2.12981 0.877793
2.12458 0.857384
2.18531 0.697805
2.15729 0.702385
2.05962 0.871955
2.01412 0.950577
2.06104 0.87229
2.04017 0.927808
2.04025 0.981061
2.06998 0.965427
2.08219 0.998756
2.11631 1.04015
2.23763 0.962516
2.22291 1.04912
2.25243 1.02929
2.30868 1.00565
2.29377 1.06521
2.27784 1.11233
2.36537 0.985535
2.27108 1.10147
2.29644 1.0419
2.29044 1.01406
2.20997 1.08828
2.23193 1.04948
2.18192 1.10973
2.22724 1.01953
2.2566 0.92676
2.1855 1.01922
2.24759 0.877177
2.21517 0.882693
2.17196 0.94035
2.1214 0.989349
2.1138 0.971315
2.13262 0.92664
2.09633 1.00406
2.07573 1.09056
2.13622 1.05631
2.21119 1.0022
2.18009 1.05066
2.18097 1.04105
2.17491 1.0051
2.13204 1.04073
2.19354 0.980353
2.17046 0.99982
2.22156 0.925039
2.15505 1.00976
2.14361 1.01333
2.12892 1.04387
2.20915 0.950478
2.1168 1.10371
2.15929 1.06962
2.16261 1.08185
2.2103 1.04149
2.15961 1.10738
2.16943 1.10989
2.16025 1.13426
2.15976 1.12046
2.18911 1.06422
2.04321 1.2035
2.10753 1.07
2.04383 1.0888
2.09217 1.0117
2.02041 1.05066
2.07096 0.933707
2.01447 1.03353
2.05276 0.991666
2.05367 0.965932
2.0425 0.96908
2.0635 0.927862
2.03439 0.959339
1.99233 0.994549
1.98138 1.01201
1.99445 0.966498
1.97398 0.982476
1.98139 0.975055
2.02657 0.947426
1.98311 0.999479
1.98745 0.986264
1.97242 0.986824
1.95205 1.05342
2.02567 1.01954
2.04343 1.02611
2.06489 1.04086
2.11034 1.01971
2.13106 1.00987
2.13441 1.03524
2.21785 0.975063
2.19085 1.01582
2.1803 1.02567
2.18472 0.989543
2.12765 1.01309
2.04216 1.04813
2.04499 1.02987
2.01897 1.0283
2.04915 0.997301
2.06124 1.01127
2.06874 1.02903
2.08383 0.996734
2.08304 0.937009
2.11237 0.881329
2.09252 0.89934
2.14915 0.848281
2.10268 0.932097
2.07955 0.984094
2.05882 1.01274
2.10929 1.01349
2.11451 1.0569
2.13532 1.07807
2.1445 1.10213
2.17222 1.12417
2.14878 1.11274
2.197 1.03225
2.16403 1.09073
2.25796 0.952394
2.2117 0.998743
2.13727 1.06218
2.17408 1.00288
2.1628 0.958141
2.10263 1.0175
2.1204 0.929837
2.08497 0.932943
2.04825 0.970896
2.07774 0.919604
2.09503 0.917137
2.17906 0.856807
2.16727 0.869073
2.2001 0.792728
2.17681 0.819364
2.13735 0.901422
2.13705 0.929124
2.16414 0.921726
2.16926 0.98991
2.18823 1.01451
2.24312 0.913691
2.22078 0.914486
2.19136 0.969754
2.27597 0.820192
2.24671 0.825162
2.18559 0.877545
2.22691 0.807612
2.24623 0.709063
2.21407 0.71409
2.17592 0.744342
2.15984 0.762009
2.10704 0.898253
2.18038 0.84047
2.17631 0.856739
2.18551 0.847847
2.13278 0.923078
2.18828 0.821047
2.17803 0.85664
2.20523 0.855291
2.20131 0.849226
2.12156 0.886761
2.04737 0.939767
2.10326 0.892286
2.12957 0.880252
2.14761 0.859083
2.14953 0.879068
2.20966 0.821275
2.17958 0.838155
2.1779 0.866563
2.23046 0.820049
2.28341 0.753131
2.22419 0.85364
2.23726 0.867709
2.1863 0.926191
2.18729 0.882751
2.2231 0.823375
2.26965 0.740338
2.17855 0.852109
2.20344 0.759483
2.21468 0.750201
2.22865 0.788709
2.2057 0.880825
2.14775 1.03102
2.17608 1.08876
2.25229 1.03108
2.27441 1.0291
2.286 1.02309
2.28587 1.02862
2.23853 1.08122
2.27355 1.00869
2.27734 0.973304
2.26425 0.966944
2.27342 0.930553
2.28916 0.897087
2.27604 0.899695
2.19873 0.993791
2.19877 0.980543
2.23943 0.968718
2.2988 0.91478
2.30746 0.887937
2.27579 0.911248
2.28979 0.92607
2.31288 0.927506
2.41575 0.89053
2.505 0.816491
2.50333 0.867802
2.43648 1.00271
2.44983 1.0115
2.41029 1.05672
2.42183 1.0322
2.42138 1.04576
2.41637 1.03334
2.34258 1.11431
2.41406 0.962445
2.41741 0.897346
2.3996 0.934798
2.38969 0.88638
2.4019 0.843883
2.34913 0.940119
2.32718 0.969989
2.28973 1.00498
2.24441 1.03003
2.18885 1.07283
2.20199 1.06178
2.20907 1.06848
2.26062 1.05437
2.35197 0.93523
2.2748 1.06382
2.21675 1.1507
2.22798 1.13402
2.29976 1.01492
2.25334 1.04556
2.24786 1.01317
2.23567 1.00934
2.22786 0.999396
2.24033 0.935132
2.26398 0.906109
2.2605 0.844721
2.25459 0.817543
2.18685 0.937438
2.21497 0.919228
2.2096 0.940462
2.19439 1.01964
2.1995 1.06667
2.23588 1.01835
2.21516 0.983088
2.16721 1.0058
2.13182 1.03352
2.2199 0.906175
2.25668 0.867793
2.25512 0.846079
2.19514 0.852566
2.1498 0.841831
2.11015 0.820538
2.09673 0.838986
2.10609 0.833103
2.13516 0.86714
2.07524 0.959387
2.11211 0.931468
2.09302 0.978358
2.07365 0.956849
2.02655 1.00459
2.08028 0.950838
2.06405 0.972444
2.06093 0.981792
2.03928 1.01807
2.09708 0.957773
2.09544 0.950158
2.12559 0.935968
2.09556 0.988168
2.13971 0.924956
2.11765 0.948176
2.09044 0.97954
2.04051 1.00647
2.05318 0.979008
2.05293 0.994528
2.05748 1.00472
2.07238 0.984183
2.08117 0.949837
2.08432 0.937331
2.09036 0.942368
2.07965 0.905087
2.03607 0.932253
2.02811 0.92546
2.10028 0.837475
2.07035 0.856789
2.0335 0.929765
2.06525 0.875459
2.05367 0.873107
2.02521 0.909469
2.04307 0.86286
2.07823 0.830029
2.08326 0.873029
2.10341 0.87936
2.09103 0.944988
2.12263 0.892364
2.08861 0.95653
2.0456 0.999443
2.06347 0.984136
2.08463 0.971965
2.06726 1.05803
2.08518 1.02801
2.12365 0.965723
2.04085 1.01592
2.01831 1.03526
2.09272 0.944248
2.1217 0.883461
2.03476 0.978052
2.00493 1.01885
2.05873 0.963609
2.09469 0.928514
2.05353 0.992391
2.11039 0.917737
2.12157 0.882378
2.11824 0.896475
2.07917 0.980243
2.08667 0.967352
2.09479 0.981336
2.10762 1.00997
2.17989 0.907627
2.10329 1.05237
2.11747 1.01474
2.13019 0.942122
2.1057 0.913508
2.10004 0.899475
2.16524 0.825055
2.05375 0.978044
2.10955 0.912326
2.10017 0.918861
2.04111 0.981472
2.0703 0.96603
2.12794 0.90189
2.05899 0.963709
2.06855 0.945895
2.07203 0.960693
2.17003 0.867781
2.13569 0.918962
2.14028 0.90229
2.12372 0.91151
2.11636 0.930398
2.13811 0.893981
2.1833 0.865506
2.16503 0.927601
2.16351 0.938321
2.15705 0.973546
2.1851 0.919872
2.15415 0.935615
2.13424 0.982879
2.10077 1.01518
2.16428 0.963038
2.11389 1.04838
2.1741 0.961733
2.16924 0.941447
2.15794 0.95813
2.1772 0.900594
2.14356 0.92345
2.19078 0.76425
2.07445 0.89247
2.1013 0.774572
1.97974 0.958541
2.04758 0.837549
2.09389 0.779365
2.07132 0.831791
2.03747 0.915844
2.11498 0.796754
2.06329 0.871196
2.0611 0.908545
2.07438 0.897661
2.13507 0.850237
2.13737 0.914349
2.11806 0.989285
2.13479 1.00978
2.15268 1.01077
2.14163 1.05019
2.1138 1.10371
2.18626 1.00446
2.13938 1.05903
2.15666 1.03931
2.12887 1.05242
2.13815 1.04063
2.139 1.03832
2.0889 1.11983
2.13947 1.06325
2.13642 1.01924
2.00347 1.11833
2.12599 0.940453
2.03057 1.01267
2.04591 0.960209
2.00998 0.944531
1.95772 0.949029
1.97425 0.901954
1.96552 0.852715
1.93719 0.861465
1.92155 0.872561
1.96792 0.80577
1.94248 0.875617
2.01347 0.81867
2.01582 0.843458
1.9913 0.932459
1.98814 0.994181
2.00182 1.04163
1.99717 1.08352
1.9473 1.16378
2.02298 1.06346
1.98312 1.07343
1.98548 1.09493
2.01583 1.04467
2.05276 0.98908
2.01479 0.991204
2.06133 0.946902
2.00015 1.00076
2.0019 1.01885
2.00404 0.987892
2.09288 0.880025
2.01694 0.989878
2.01666 0.959461
2.03027 0.92543
2.06352 0.911366
2.00034 1.01416
2.06726 0.965681
2.05251 0.972919
2.02165 1.00869
2.05968 0.960315
1.99559 1.01953
2.06748 0.958325
1.97151 1.01524
1.97886 1.00587
2.00848 0.982067
2.02021 0.934809
1.92451 1.01188
1.94119 0.936026
1.92456 0.991098
1.98783 0.940402
2.0314 0.902017
2.00942 0.983588
2.07093 0.970019
2.06951 1.04283
2.10515 1.07191
2.04519 1.12639
2.061 1.08875
2.0703 1.03234
2.10649 0.982231
2.07047 1.02994
2.14808 0.915226
2.10409 0.910822
2.10949 0.848067
2.08529 0.842983
2.07389 0.868788
2.06352 0.886496
2.08907 0.917826
2.14508 0.796437
2.12797 0.785734
2.04719 0.881573
2.04647 0.867288
2.03405 0.888746
2.12756 0.746774
2.11486 0.73888
2.12125 0.684346
2.06252 0.762672
2.01901 0.809228
2.06112 0.808931
2.04493 0.879824
2.02883 0.940609
2.09187 0.902975
2.06542 0.989652
2.13939 0.925461
2.12981 0.923281
2.1479 0.92355
2.18091 0.871329
2.20979 0.850063
2.1492 0.946216
2.21106 0.794614
2.12772 0.931574
2.12898 0.892643
2.13302 0.865695
2.13946 0.834994
2.132 0.862097
2.10266 0.858374
2.11797 0.801234
2.08517 0.846945
2.09519 0.82529
2.10553 0.84198
2.09002 0.909215
2.11589 0.910044
2.10047 0.963122
2.15068 0.887025
2.10443 0.914154
2.13792 0.839396
2.09062 0.887707
2.09452 0.883177
2.04052 0.954464
1.99372 1.02757
2.02742 0.990991
1.96174 1.06904
2.00961 1.00672
2.00586 1.02339
2.05547 0.95346
2.03841 0.971939
2.02187 0.959054
2.02327 0.955686
2.00588 0.960358
2.08307 0.870837
2.0645 0.89093
2.05388 0.919123
2.06889 0.94152
2.04042 1.00807
2.05204 1.01402
2.0241 1.0808
2.15707 0.981653
2.04896 1.11644
2.05474 1.13818
2.12997 1.10405
2.14131 1.10167
2.139 1.11115
2.16707 1.09214
2.13008 1.08638
2.16727 1.00869
2.16777 0.948042
2.09312 1.0339
2.06833 1.043
2.07651 1.04286
2.07772 1.02088
2.04293 1.02616
2.11714 0.931641
2.09591 0.981754
2.14568 0.92466
2.12817 0.934882
2.13727 0.902264
2.12272 0.88263
2.07677 0.920723
2.0564 0.88471
1.98837 0.939463
2.05268 0.828224
2.044 0.840888
2.02295 0.879643
2.05349 0.897508
2.05989 0.914205
2.06914 0.927691
2.09084 0.906635
2.05978 0.988358
2.07137 0.964116
2.04669 0.989717
2.03305 0.998925
2.11639 0.905607
2.08521 0.976832
2.08284 1.01599
2.11827 0.997579
2.0843 1.052
2.09915 1.0372
2.12707 0.994385
2.03005 1.11903
2.06599 1.06521
2.08449 1.04621
2.0579 1.09253
2.12187 0.989436
2.13366 0.954467
2.07329 1.01294
2.0824 1.00864
2.1571 0.928165
2.17866 0.928303
2.24179 0.876788
2.17394 0.959966
2.12917 1.02653
2.21012 0.931665
2.21051 0.948883
2.20256 0.961648
2.21557 0.96303
2.13854 1.03249
2.1898 0.96275
2.16353 0.984664
2.20946 0.949843
2.26661 0.859529
2.23692 0.851463
2.20569 0.861214
2.19236 0.835933
2.19502 0.799287
2.18575 0.764722
2.22098 0.708369
2.17387 0.817724
2.13394 0.869196
2.16526 0.834839
2.18906 0.853523
2.18649 0.891269
2.2164 0.897442
2.25731 0.892062
2.26189 0.879714
2.24451 0.893547
2.22042 0.928679
2.28946 0.864004
2.2993 0.878955
2.31771 0.855949
2.29585 0.890862
2.2951 0.892862
2.29554 0.950851
2.38003 0.840011
2.32867 0.879385
2.25861 0.961451
2.24333 0.91381
2.24586 0.899828
2.27198 0.840881
2.29246 0.784377
2.28787 0.762879
2.28224 0.77045
2.2767 0.764977
2.24095 0.785583
2.25287 0.774874
2.23904 0.833532
2.21478 0.889514
2.20829 0.934307
2.29268 0.83217
2.28581 0.912094
2.27346 0.969057
2.38458 0.820415
2.38027 0.838916
2.374 0.84834
2.37163 0.894709
2.37547 0.915296
2.43443 0.854475
2.43747 0.901363
2.36206 1.02259
2.38976 0.939649
2.35576 0.952572
2.33508 0.931288
2.31788 0.941566
2.32327 0.840823
2.33561 0.763414
2.32141 0.75424
2.31162 0.762231
2.29821 0.696689
2.26835 0.746486
2.2436 0.763314
2.23289 0.795196
2.25181 0.810161
2.20298 0.922397
2.22095 0.875642
2.20932 0.890145
2.19746 0.903062
2.23145 0.861293
2.24355 0.886677
2.21897 0.959159
2.29533 0.889288
2.23435 0.976248
2.22281 0.960167
2.2203 0.943163
2.25484 0.886881
2.24023 0.841996
2.29833 0.711643
2.22397 0.827208
2.25207 0.699859
2.17341 0.736118
2.12909 0.75853
2.11167 0.713835
2.10715 0.709467
2.13158 0.682728
2.09519 0.791064
2.10596 0.832345
2.16771 0.778592
2.21451 0.685042
2.13336 0.779016
2.14559 0.715473
2.14874 0.724594
2.10134 0.812453
2.11267 0.881481
2.1113 0.936909
2.18118 0.86528
2.14207 0.977052
2.19568 0.926342
2.22461 0.898831
2.22222 0.917788
2.26508 0.832836
2.25507 0.866579
2.28897 0.828141
2.29593 0.860414
2.25518 0.918394
2.2564 0.970646
2.24507 1.06036
2.33587 0.978047
2.30756 1.01803
2.30285 0.990275
2.34051 0.920394
2.27182 0.946599
2.21128 0.988375
2.27465 0.896511
2.21577 0.974951
2.25545 0.904847
2.23702 0.897191
2.2146 0.88367
2.24933 0.807961
2.22836 0.827355
2.24496 0.756372
2.19843 0.792387
2.21859 0.735663
2.18997 0.805809
2.20878 0.850171
2.25487 0.839726
2.22982 0.903859
2.22216 0.951755
2.278 0.899791
2.21741 0.999539
2.28657 0.884088
2.24823 0.842966
2.23924 0.814996
2.1842 0.88908
2.20775 0.878575
2.18386 0.896964
2.16341 0.934709
2.20927 0.919265
2.20309 0.955738
2.19306 0.962377
2.20033 0.953101
2.24587 0.954601
2.29919 0.925617
2.33842 0.909197
2.33451 0.976559
2.29888 1.05669
2.3062 1.09302
2.30303 1.14619
2.36617 1.11637
2.28015 1.19469
2.32779 1.08808
2.32001 1.03538
2.26512 1.04735
2.25804 0.964567
2.23341 0.972114
2.25236 0.878654
2.21644 0.862218
2.26935 0.76664
2.23359 0.773929
2.15884 0.810755
2.07435 0.882228
2.14804 0.807775
2.17758 0.862982
2.19174 0.875713
2.20419 0.834158
2.18598 0.837554
2.20559 0.817538
2.23471 0.81137
2.20893 0.858616
2.22802 0.857656
2.18916 0.911683
2.17392 0.941193
2.18597 0.951457
2.2066 0.929119
2.16666 1.02097
2.20194 1.01233
2.09115 1.13843
2.20193 1.04197
2.1975 1.05803
2.22947 1.01647
2.17983 1.05783
2.2021 1.0132
2.20294 1.0121
2.21137 1.0177
2.22611 0.9666
2.14905 1.01931
2.12611 1.02812
2.1351 1.02922
2.11369 1.04236
2.17118 0.952596
2.07364 1.04123
2.03753 1.1005
2.04991 1.10781
2.08398 1.14021
2.06299 1.22251
2.1228 1.22133
2.15709 1.19425
2.14661 1.23071
2.10621 1.29983
2.22817 1.17908
2.24379 1.19209
2.25274 1.16695
2.26413 1.14384
2.28819 1.08149
2.22392 1.13877
2.20498 1.12888
2.17261 1.12013
2.16207 1.10574
2.17223 1.09553
2.15164 1.16154
2.14194 1.18005
2.17623 1.11566
2.13386 1.13721
2.14342 1.08843
2.13713 1.04966
2.09276 1.07584
2.15334 1.01355
2.16114 1.00308
2.09059 1.06051
2.07069 1.09475
2.09801 1.0483
2.05562 1.06224
2.06255 1.02774
2.02417 1.06951
2.01783 1.04368
1.9866 1.09007
1.98986 1.11514
2.04188 1.08463
2.03539 1.11164
2.12864 1.04858
2.09169 1.15922
2.20674 1.0821
2.13192 1.15827
2.10897 1.1658
2.06131 1.17106
2.1564 1.03611
2.09308 1.09197
2.11357 1.06724
2.12956 1.04069
2.11624 1.04152
2.13673 1.03089
2.12828 1.07262
2.21725 1.02811
2.21712 1.04884
2.23992 1.0255
2.24608 1.00394
2.15889 1.10475
2.13802 1.13989
2.09721 1.17419
2.13988 1.12066
2.196 1.05325
2.12081 1.14244
2.14387 1.0916
2.18119 1.05473
2.07636 1.12703
2.10516 1.08869
2.14687 1.00393
2.11344 1.08143
2.10255 1.08552
2.14263 1.04627
2.20452 1.00662
2.14309 1.0404
2.10614 1.04801
2.07217 1.0681
2.10715 1.02667
2.11361 1.00728
2.15937 0.951211
2.17914 0.943111
2.12613 1.01464
2.17321 0.960632
2.24479 0.805116
2.21481 0.839899
2.15629 0.878191
2.09923 0.907394
2.1212 0.875944
2.12742 0.885146
2.10422 0.892346
2.12874 0.831589
2.11018 0.864993
2.15232 0.845517
2.17873 0.835414
2.24251 0.821338
2.21878 0.906942
2.2234 0.961905
2.26669 0.882601
2.27322 0.934683
2.35826 0.845944
2.3403 0.880377
2.28403 0.938436
2.29408 0.884331
2.28816 0.913527
2.32287 0.876742
2.30714 0.865903
2.29763 0.858879
2.24736 0.918622
2.23238 0.893987
2.30261 0.832776
2.30035 0.87507
2.2578 0.938391
2.19239 1.01498
2.22116 0.99135
2.24901 0.959116
2.20664 1.04677
2.24121 1.04901
2.28838 0.984518
2.25988 0.989726
2.2715 0.948337
2.22408 1.01181
2.22117 0.997536
2.25546 0.933088
2.22791 0.94323
2.20931 0.920646
2.18719 0.921907
2.1671 0.940047
2.17009 0.966874
2.21018 0.94271
2.19418 0.989613
2.2311 0.961716
2.2817 0.893962
2.28533 0.87713
2.21619 0.963079
2.24294 0.923185
2.2602 0.910245
2.29958 0.822017
2.29277 0.821112
2.2636 0.837078
2.21201 0.907392
2.23385 0.86106
2.20729 0.851701
2.19852 0.898763
2.19524 0.943011
2.24038 0.907654
2.22126 0.920506
2.24242 0.88589
2.2607 0.872107
2.31633 0.833359
2.29854 0.868289
2.29859 0.826421
2.25776 0.865595
2.12401 1.03095
2.14314 0.99578
2.1252 1.03654
2.1876 0.967956
2.1607 1.01744
2.19287 0.944896
2.17635 0.935797
2.20601 0.872268
2.19878 0.860848
2.17773 0.844714
2.16073 0.825968
2.15857 0.834368
2.16981 0.822394
2.14526 0.885861
2.17126 0.897041
2.18689 0.903776
2.21999 0.889193
2.20887 0.941397
2.27028 0.847248
2.24748 0.922136
2.31151 0.861399
2.30509 0.866422
2.27603 0.883189
2.25664 0.917847
2.26237 0.883108
2.25535 0.874611
2.17765 0.941991
2.20948 0.907486
2.22203 0.960844
2.28553 0.893621
2.23601 0.98836
2.24268 0.991418
2.27425 0.918917
2.2372 0.94661
2.22609 0.918327
2.17886 0.963152
2.164 0.997496
2.19329 0.987122
2.14686 1.07662
2.23774 1.00034
2.33721 0.886765
2.266 1.05983
2.29453 1.05978
2.35395 0.980385
2.33977 1.01308
2.38127 0.955165
2.30487 1.09796
2.3199 1.1147
2.2704 1.14833
2.36185 1.06086
2.30396 1.15832
2.32544 1.10216
2.27339 1.20028
2.34703 1.09303
2.3831 1.02472
2.356 1.08416
2.30556 1.12008
2.32271 1.05699
2.21995 1.15139
2.15807 1.23002
2.27054 1.1864
2.316 1.15049
2.24221 1.2174
2.1969 1.24592
2.29491 1.08463
2.25758 1.1058
2.24198 1.08649
2.22811 1.05532
2.23689 1.01807
2.19708 1.03389
2.23081 0.966308
2.17654 1.03591
2.21216 0.96222
2.16297 0.994308
2.17679 0.940011
2.21557 0.885371
2.19729 0.965155
2.21795 1.03137
2.27721 1.02233
2.27988 1.01155
2.26496 1.02726
2.29394 0.9912
2.24555 1.09139
2.24351 1.08983
2.32821 0.981422
2.36346 0.908774
2.31787 0.912143
2.29014 0.957314
2.28937 0.914902
2.30693 0.887361
2.20988 1.003
2.31243 0.858693
2.22528 0.987382
2.25544 0.94465
2.24905 0.928147
2.28765 0.884241
2.31711 0.845135
2.26356 0.938392
2.25123 0.934606
2.29275 0.885248
2.22169 0.985467
2.2446 0.966236
2.2447 0.958523
2.19928 1.02009
2.29054 0.903079
2.26415 0.961537
2.32852 0.896065
2.32935 0.941978
2.31256 0.96119
2.3429 0.896012
2.29508 1.00021
2.35634 0.943972
2.32035 1.01679
2.2613 1.10655
2.27665 1.1108
2.31229 1.08863
2.29806 1.0587
2.26188 1.08517
2.25023 1.05453
2.26469 0.971583
2.26984 0.880276
2.25951 0.865319
2.25396 0.900808
2.33275 0.760247
2.28539 0.832283
2.29638 0.829308
2.30929 0.874777
2.37578 0.816831
2.37159 0.888275
2.38718 0.909511
2.41126 0.896101
2.44623 0.828073
2.40524 0.905226
2.38713 0.937822
2.37352 0.950198
2.39741 0.921962
2.42133 0.895828
2.38579 0.945427
2.40526 0.886878
2.39992 0.854064
2.33255 0.940034
2.39017 0.859131
2.40782 0.859508
2.41238 0.893166
2.39263 0.98549
2.38851 1.00216
2.3032 1.12061
2.35595 1.05451
2.35646 1.08888
2.4508 0.95704
2.42666 0.953823
2.42741 0.908634
2.40224 0.910124
2.35166 0.983353
2.35179 0.98605
2.35561 0.974983
2.30182 1.04955
2.31122 1.01018
2.29092 1.02411
2.30568 1.03811
2.29584 1.05729
2.3449 0.981766
2.32483 0.969238
2.30577 1.01172
2.29043 1.0162
2.27931 1.01822
2.27765 1.0265
2.2964 0.959218
2.24495 1.0042
2.24014 1.00349
2.2599 0.978864
2.31733 0.941083
2.35364 0.930321
2.36216 0.922613
2.30037 1.01586
2.37215 0.912304
2.33503 0.935694
2.30734 0.979299
2.29657 0.984609
2.2341 1.03603
2.26716 1.01737
2.26148 1.0199
2.26581 0.997798
2.31775 0.947965
2.31026 0.916192
2.25004 0.933242
2.25611 0.908774
2.26547 0.986013
2.25617 1.03382
2.36583 0.876209
2.30693 0.969446
2.28011 1.03354
2.36747 0.922225
2.35051 0.980153
2.34502 0.92228
2.41034 0.865216
2.41766 0.86523
2.38042 0.93524
2.41649 0.87487
2.31758 0.983731
2.30696 0.972352
2.25325 1.01812
2.30372 0.96649
2.31222 0.977719
2.37955 0.889067
2.40033 0.849623
2.35323 0.909746
2.31496 0.932684
2.23634 0.987832
2.24554 0.97169
2.16382 1.06913
2.08898 1.13486
2.11463 1.13561
2.07689 1.23858
2.13618 1.19199
2.01331 1.30697
2.18086 1.17632
2.15245 1.18767
2.21469 1.15112
2.27913 1.09839
2.27308 1.07508
2.27598 1.09635
2.24493 1.1009
2.16523 1.14956
2.18927 1.05416
2.11952 1.07202
2.15761 1.05411
2.23002 0.956874
2.2091 0.984999
2.20377 1.00856
2.23456 1.03289
2.23097 1.10056
2.24561 1.14234
2.2581 1.18284
2.32786 1.12022
2.34036 1.11906
2.31933 1.09362
2.28676 1.13416
2.30208 1.07164
2.32936 0.987178
2.31635 0.944459
2.21013 1.01534
2.17944 0.990482
2.22943 0.868501
2.20216 0.858621
2.21168 0.818615
2.24659 0.797062
2.19603 0.91071
2.16577 0.991729
2.28287 0.879234
2.23897 0.999018
2.21287 1.05252
2.33679 0.981547
2.28352 1.1355
2.4118 1.05754
2.46475 1.04203
2.51742 1.03776
2.47886 1.126
2.48386 1.09011
2.54751 1.03262
2.57011 0.99333
2.60194 0.921096
2.55005 0.937221
2.49881 0.938009
2.43639 0.972129
2.48605 0.937331
2.48086 0.949842
2.50321 0.920684
2.45959 0.976351
2.46334 0.926556
2.42372 0.939632
2.38943 0.939228
2.39082 0.873376
2.3783 0.856791
2.37088 0.815316
2.36173 0.771843
2.3047 0.809626
2.30976 0.796527
2.30935 0.805563
2.32408 0.739281
2.33651 0.749922
2.34433 0.750475
2.3656 0.714438
2.36182 0.768262
2.38827 0.684357
2.3602 0.677607
2.34052 0.666969
2.35919 0.600722
2.30841 0.638851
2.30093 0.628167
2.22343 0.731249
2.25074 0.701696
2.27972 0.683427
2.23438 0.800255
2.2795 0.784499
2.24841 0.858418
2.24368 0.890012
2.27042 0.869599
2.24318 0.945144
2.2429 0.936597
2.23574 0.94345
2.31385 0.841176
2.29732 0.823851
2.28305 0.830051
2.30271 0.837444
2.30085 0.84475
2.26325 0.872801
2.27091 0.816359
2.21517 0.899635
2.20779 0.855036
2.21231 0.807646
2.24612 0.766239
2.22099 0.771514
2.17682 0.806818
2.23994 0.715621
2.21074 0.727909
2.26293 0.693292
2.23625 0.753422
2.2312 0.746745
2.26738 0.701716
2.2666 0.714221
2.30447 0.689274
2.3309 0.698621
2.31017 0.763524
2.27807 0.796998
2.30018 0.790315
2.29813 0.755774
2.23819 0.840068
2.18131 0.897877
2.26511 0.818281
2.24241 0.849074
2.21653 0.880846
2.2661 0.872068
2.31367 0.816727
2.26985 0.894952
2.33206 0.812883
2.31687 0.848999
2.31782 0.880464
2.34323 0.852076
2.31741 0.890426
2.3611 0.864447
2.32331 0.89977
2.3405 0.872379
2.38832 0.846734
2.34228 0.918974
2.34567 0.866435
2.29013 0.891398
2.30486 0.854021
2.30277 0.885686
2.30103 0.879562
2.26714 0.891558
2.26509 0.858141
2.26374 0.842005
2.23262 0.868105
2.25986 0.784054
2.16556 0.909869
2.27199 0.736609
2.2447 0.793933
2.22944 0.809268
2.26433 0.794465
2.26764 0.785876
2.2923 0.770835
2.21602 0.843485
2.20067 0.887
2.19838 0.899965
2.22971 0.847128
2.23184 0.863275
2.23914 0.886321
2.28899 0.825511
2.29502 0.873989
2.29017 0.922051
2.35225 0.844609
2.32069 0.923535
2.29581 0.905572
2.28265 0.884254
2.25761 0.878891
2.28046 0.827469
2.26755 0.843567
2.2869 0.832041
2.23439 0.887496
2.32078 0.759273
2.26894 0.885556
2.26092 0.903418
2.23791 0.919949
2.2607 0.886988
2.26975 0.863799
2.24381 0.883247
2.25495 0.941901
2.24239 0.943689
2.30184 0.887038
2.30764 0.912483
2.33763 0.903925
2.39774 0.845993
2.33198 0.922906
2.26751 1.01165
2.25182 1.03012
2.30312 0.976092
2.242 1.03436
2.29942 0.955758
2.24942 0.969607
2.29216 0.913833
2.31262 0.900176
2.35976 0.892912
2.32398 0.950692
2.36704 0.921808
2.33146 0.942466
2.28231 0.960521
2.21198 1.04758
2.20575 1.08391
2.2204 1.09784
2.29369 1.00588
2.27426 0.990006
2.25561 0.93189
2.25423 0.908701
2.24746 0.878912
2.2392 0.841373
2.28383 0.797791
2.24323 0.860294
2.24936 0.888565
2.27541 0.840862
2.23905 0.864354
2.24809 0.823974
2.20734 0.851442
2.19358 0.85027
2.18599 0.837274
2.12829 0.889789
2.11262 0.966562
2.18645 0.901032
2.22073 0.919769
2.2316 0.920191
2.17801 1.0073
2.22476 0.945721
2.23024 0.957306
2.21356 0.988746
2.17089 1.02918
2.19836 0.986899
2.23124 0.943124
2.1792 0.941432
2.15891 0.932402
2.17038 0.890875
2.20861 0.829501
2.2097 0.877276
2.17522 0.937186
2.19851 0.914918
2.2541 0.890996
2.21064 0.938812
2.20839 0.926088
2.28069 0.792884
2.22721 0.877186
2.27534 0.818396
2.24883 0.850031
2.19813 0.882034
2.19693 0.82103
2.20907 0.763666
2.18595 0.801282
2.18024 0.806969
2.19141 0.843223
2.19274 0.798186
2.24206 0.685702
2.20177 0.787181
2.20749 0.783512
2.25464 0.746891
2.24712 0.819032
2.23947 0.866559
2.28284 0.849225
2.31951 0.793108
2.29315 0.829838
2.29468 0.813989
2.32384 0.758697
2.27011 0.846392
2.31739 0.778832
2.31508 0.782147
2.26963 0.849032
2.20201 0.952413
2.3033 0.80698
2.23971 0.941921
2.30939 0.884145
2.28001 0.921321
2.28498 0.906197
2.2991 0.889984
2.25111 0.924756
2.27067 0.867145
2.25608 0.905746
2.29138 0.879356
2.30662 0.896099
2.3192 0.894137
2.31831 0.89544
2.284 0.908936
2.21064 0.945155
2.2319 0.860027
2.20548 0.894009
2.2203 0.867636
2.22973 0.806156
2.19122 0.889084
2.27735 0.820874
2.26964 0.841282
2.21664 0.916288
2.19125 0.937136
2.18312 0.931457
2.2428 0.860841
2.278 0.849107
2.25328 0.815364
2.17984 0.81133
2.14885 0.768926
2.14718 0.716673
2.17956 0.692175
2.18557 0.733184
2.19967 0.759192
2.23396 0.76952
2.29001 0.78588
2.31982 0.843899
2.33923 0.900891
2.37422 0.883245
2.39439 0.869428
2.3606 0.922679
2.3838 0.904521
2.3975 0.920163
2.44803 0.858276
2.43509 0.91338
2.51557 0.753303
2.42721 0.854432
2.40628 0.80449
2.40968 0.777989
2.42256 0.76896
2.41272 0.777691
2.33952 0.90141
2.3362 0.875159
2.30082 0.92202
2.30969 0.922415
2.36824 0.859349
2.38981 0.796608
2.36338 0.825187
2.33985 0.839024
2.38127 0.769407
2.3871 0.819035
2.39238 0.822202
2.36693 0.879641
2.40542 0.807471
2.44818 0.797012
2.42239 0.87372
2.38553 0.922877
2.42798 0.873491
2.44935 0.868136
2.44185 0.844122
2.42841 0.822636
2.41919 0.784188
2.42074 0.707639
2.37644 0.758401
2.33359 0.830516
2.36755 0.788426
2.38329 0.745257
2.33841 0.802942
2.36984 0.771419
2.35104 0.794456
2.38927 0.739781
2.34961 0.772514
2.38277 0.712009
2.36885 0.700776
2.31851 0.746947
2.32283 0.690852
2.30067 0.685744
2.24807 0.802156
2.29696 0.782612
2.32626 0.802897
2.3077 0.872607
2.32655 0.834346
2.35481 0.741927
2.38583 0.608657
2.34729 0.693585
2.38731 0.640743
2.35299 0.677994
2.36324 0.634657
2.32832 0.676548
2.30226 0.783288
2.30768 0.801761
2.32129 0.781211
2.29501 0.816872
2.29058 0.853917
2.29561 0.872485
2.35619 0.807314
2.33318 0.84614
2.30759 0.891053
2.36326 0.803472
2.36777 0.779183
2.35561 0.798879
2.35769 0.777832
2.32297 0.797527
2.3346 0.77559
2.36502 0.78679
2.35658 0.83998
2.42607 0.795699
2.42529 0.800869
2.47571 0.747356
2.4449 0.802718
2.44625 0.844895
2.49136 0.796529
2.42172 0.927359
2.46406 0.878513
2.44145 0.922176
2.45776 0.901043
2.44639 0.905059
2.45279 0.952836
2.49485 0.963131
2.52229 0.927972
2.45411 1.02767
2.52294 0.908225
2.47413 0.982251
2.49844 0.925613
2.44776 0.959097
2.44859 0.940534
2.41013 0.979848
2.42566 0.967901
2.46818 0.961542
2.51201 0.940824
2.5345 0.941565
2.51987 0.992827
2.50763 0.918223
2.42868 0.933
2.40656 0.915504
2.43133 0.83398
2.45469 0.804833
2.4272 0.834659
2.35606 0.922521
2.32915 0.943563
2.37705 0.891143
2.4223 0.867794
2.3445 0.959371
2.37892 0.90004
2.34821 0.897472
2.29545 0.952007
2.26482 0.991698
2.33361 0.930466
2.27943 1.02217
2.28473 1.01262
2.30166 0.987413
2.28279 0.956206
2.2103 1.02655
2.23208 1.01634
2.22047 1.04389
2.26126 0.991193
2.329 0.948546
2.32915 0.929562
2.29886 0.937424
2.27733 0.963631
2.25468 0.973545
2.23832 1.00443
2.2257 1.02195
2.27279 0.94483
2.246 0.948997
2.27873 0.905214
2.20449 0.966048
2.20554 0.979334
2.26766 0.92022
2.2337 0.977793
2.28834 0.915734
2.3065 0.892078
2.28355 0.918489
2.25027 1.00264
2.2449 1.00474
2.19649 1.02753
2.19312 1.00368
2.18175 1.01232
2.20244 0.937133
2.16972 0.972667
2.20203 0.908061
2.13693 0.956589
2.12151 0.951572
2.11242 0.93631
2.09676 0.942447
2.04834 0.989795
2.01193 1.03791
2.01944 1.02952
1.95721 1.09488
2.05441 1.03964
2.0752 1.03505
2.06419 1.04113
2.03602 1.10451
1.94121 1.20439
1.96723 1.1798
2.00548 1.12908
2.00192 1.11734
1.9561 1.10029
1.96271 1.07932
1.98368 1.06471
1.94646 1.10763
2.04969 1.01513
2.04324 1.03774
2.01323 1.0889
2.00445 1.10154
2.04262 1.04826
1.97175 1.12051
1.95168 1.15553
1.97819 1.0923
1.95474 1.08864
1.92816 1.09247
1.91277 1.0732
1.96298 1.02433
1.97904 1.00612
1.9892 1.01781
1.92933 1.07754
1.97121 1.02537
1.94876 1.05953
1.96939 1.03265
1.90617 1.08873
1.91838 1.02964
1.97719 0.935388
1.90644 0.978001
1.9011 0.97847
1.91049 0.925186
1.95203 0.899768
1.96103 0.92696
2.0332 0.875136
1.95415 0.97769
1.93239 0.98327
1.91823 0.996318
1.95875 0.983219
1.93498 1.0317
1.93829 1.0527
1.93251 1.08394
1.99496 1.05633
1.95579 1.11342
1.9144 1.10981
1.95185 1.05915
1.94534 1.0532
1.99455 0.968258
1.9569 0.970833
1.90635 1.0132
1.9243 1.0118
1.99587 0.959144
1.97438 0.973147
1.91295 1.0294
1.90448 1.01372
1.91221 1.00238
1.93917 1.03561
2.00618 1.04329
2.04234 1.04308
2.06978 0.997306
2.02527 1.05843
2.0231 1.06724
2.04 1.06402
2.01391 1.10467
2.01641 1.09207
1.92296 1.17816
2.00696 1.07063
1.95082 1.12068
1.97804 1.04476
2.02524 0.976312
2.02757 0.957344
2.01321 0.973378
1.96333 1.03574
1.94848 1.06733
1.92539 1.09157
1.89756 1.08474
1.90522 1.08655
1.92708 1.0902
1.96873 1.06384
2.0069 1.05342
2.02733 1.04278
1.96164 1.06618
1.95575 1.07103
1.97138 1.08007
2.04379 0.993491
2.01788 1.04723
2.00792 1.07602
2.00182 1.10873
2.01932 1.13467
2.16394 1.0042
2.14345 1.08699
2.17534 1.09559
2.22165 1.05277
2.13398 1.16193
2.11604 1.18147
2.11526 1.16976
2.10155 1.1763
2.20836 1.07364
2.14935 1.13444
2.15597 1.15132
2.18636 1.10847
2.17704 1.10314
2.23278 1.03849
2.14169 1.13549
2.22406 1.0519
2.17002 1.09124
2.20658 1.03326
2.222 0.985929
2.24414 0.906674
2.21949 0.844212
2.15335 0.889663
2.20187 0.838985
2.1309 0.964607
2.20223 0.878869
2.22741 0.857699
2.13746 0.970435
2.15997 0.886653
2.11692 0.958829
2.15557 0.921208
2.13724 0.980287
2.14906 0.979712
2.18971 0.968037
2.21467 0.991914
2.28049 0.940168
2.2533 1.0214
2.23083 1.04321
2.25637 1.01597
2.21722 1.08342
2.25334 1.05673
2.2105 1.11292
2.25905 1.06216
2.26319 1.04774
2.20313 1.08968
2.26554 1.02073
2.17865 1.09315
2.23027 1.03531
2.1966 1.04716
2.17356 1.07683
2.25715 1.01891
2.19322 1.10224
2.16458 1.07175
2.17172 1.05024
2.21945 0.942515
2.1641 0.958783
2.13249 0.934971
2.15349 0.843047
2.08182 0.877288
2.03776 0.919606
2.09107 0.84584
2.07405 0.8826
2.02107 0.914872
2.09643 0.812997
2.11038 0.826728
2.15 0.770224
2.1666 0.74761
2.15211 0.766019
2.18615 0.730031
2.1625 0.731611
2.10656 0.763549
2.18669 0.644359
2.16835 0.713394
2.17857 0.726811
2.14663 0.799128
2.16718 0.779308
2.13668 0.845688
2.13094 0.847526
2.1194 0.904307
2.14377 0.928926
2.20476 0.913675
2.24239 0.887561
2.27138 0.845127
2.15327 0.976537
2.24439 0.8632
2.25666 0.847936
2.23234 0.863819
2.22669 0.86429
2.19742 0.920728
2.18805 0.922825
2.19068 0.90761
2.19796 0.877854
2.2137 0.910607
2.25713 0.876563
2.28194 0.865144
2.26958 0.917679
2.25119 0.926256
2.25198 0.963591
2.27873 0.937133
2.26686 0.958662
2.27704 0.903183
2.28415 0.884381
2.24658 0.908835
2.25397 0.864796
2.23975 0.877445
2.21229 0.904537
2.26261 0.865265
2.24853 0.890765
2.26269 0.881673
2.28496 0.880955
2.30007 0.91116
2.34437 0.837812
2.33338 0.871914
2.3403 0.818155
2.28194 0.882213
2.25662 0.922036
2.31801 0.865084
2.30975 0.878001
2.33795 0.86941
2.30046 0.945462
2.30198 0.947088
2.35713 0.875207
2.33803 0.916629
2.33022 0.925829
2.32312 0.876685
2.29722 0.862571
2.24638 0.886612
2.24129 0.809818
2.2326 0.815397
2.23793 0.81194
2.23964 0.791791
2.13268 0.964979
2.20146 0.844539
2.19766 0.816312
2.15238 0.809615
2.09103 0.874883
2.13236 0.838465
2.15391 0.823841
2.20026 0.722837
2.12582 0.812172
2.10708 0.80849
2.12596 0.822851
2.18285 0.769153
2.1086 0.903321
2.16065 0.885399
2.1594 0.911091
2.1676 0.911229
2.20901 0.844712
2.10903 0.971417
2.17006 0.873276
2.05629 0.986712
2.10713 0.898586
2.06366 0.928432
2.04479 0.977978
2.11216 0.891382
2.08839 0.873143
1.96756 0.969333
1.96436 0.956475
1.98807 0.910366
2.0418 0.831303
2.06426 0.83349
2.08193 0.825904
2.01599 0.904428
2.03071 0.90317
2.03027 0.906026
2.07962 0.882147
2.07807 0.948785
2.08067 0.939222
2.11509 0.896035
2.07605 0.950922
2.08503 0.927999
2.06904 0.95626
2.13924 0.891862
2.14545 0.934166
2.17574 0.923284
2.16475 0.958128
2.13897 0.986593
2.14405 0.978928
2.16193 0.941448
2.08035 1.0131
2.11442 0.98944
2.1445 0.96853
2.15622 0.971747
2.17875 0.946847
2.13362 0.985848
2.15401 0.901782
2.10355 0.913823
2.05463 0.960651
2.05737 0.93513
2.06757 0.897414
2.06177 0.88708
2.05394 0.885783
2.10465 0.804087
2.04173 0.911016
2.03217 0.928679
2.12126 0.808014
1.98191 0.99633
2.05755 0.877511
2.06184 0.900218
2.08984 0.898327
2.08289 0.911306
2.09971 0.90361
2.0884 0.898091
2.04477 0.931348
2.08026 0.870308
2.05473 0.935064
2.0023 1.03297
2.04756 1.03122
2.05604 1.04688
2.06147 1.07069
2.12759 0.992858
2.08893 1.03116
2.0979 1.02016
2.08313 1.03242
2.04573 1.02916
2.08325 0.958348
2.04739 0.968826
2.02476 1.00941
1.93396 1.0748
1.94779 1.07608
1.90707 1.05635
1.92161 1.03142
1.89656 1.00934
1.88722 1.02427
1.88379 1.03626
1.95389 0.972167
1.8891 1.0578
1.92467 1.01546
1.93914 0.984823
1.93607 1.01119
1.8795 1.07584
1.99129 0.93931
1.9721 0.948684
1.95322 0.919096
1.96457 0.879258
2.0084 0.853983
1.94074 0.974516
2.01295 0.898876
1.9761 0.949103
1.87514 1.03117
1.88695 1.03037
1.99376 0.900323
1.95884 1.00029
2.00666 0.990617
2.02223 0.967673
2.04752 0.951424
2.02498 0.978975
2.01248 1.01139
2.06214 0.981616
2.14494 0.866948
2.13397 0.890045
2.07135 0.955975
2.04038 0.976285
2.08581 0.900291
2.06281 0.966156
2.03614 1.02042
2.01657 1.04474
2.01888 1.0113
1.95387 1.04987
1.98214 0.99588
1.95911 1.01081
2.00185 0.97255
1.97563 0.996101
1.95164 1.03339
2.01235 0.995475
2.05832 1.01574
2.07755 1.05028
2.11171 1.03506
2.09956 1.0642
2.08677 1.0582
2.01195 1.14547
2.03687 1.13843
2.09098 1.09282
2.10477 1.07292
2.03815 1.12053
2.06199 1.0373
2.01292 1.04228
1.96905 1.07782
1.99547 1.02466
1.9822 1.01065
2.03278 0.949658
2.03011 0.957131
1.94106 1.00355
1.89304 1.01012
1.90095 0.996821
1.8792 0.987826
1.86433 1.01619
1.83309 1.05245
1.874 1.0149
1.92989 0.958524
1.8593 1.01749
1.88389 0.972761
1.86437 1.03429
1.91839 1.01797
1.89147 1.05898
1.88751 1.05919
1.90692 1.10819
1.87476 1.20154
1.88299 1.22715
1.94566 1.18093
1.96148 1.13689
1.90666 1.15631
1.94239 1.11483
1.93605 1.11257
1.95563 1.08997
1.88976 1.15292
1.94383 1.06927
1.94859 1.02152
1.85754 1.071
1.90329 0.961434
1.83597 0.995441
1.73758 1.05861
1.77244 0.99142
1.80113 0.952444
1.7376 1.03653
1.78069 0.970528
1.7731 0.996216
1.74125 1.04359
1.79839 1.00384
1.81553 0.968674
1.77498 1.02189
1.83893 0.959366
1.81424 0.954553
1.80097 0.94492
1.76924 0.971699
1.78012 0.949218
1.74012 0.976719
1.76173 0.956745
1.77652 0.964091
1.72054 0.991752
1.69776 1.01391
1.78166 0.952208
1.69807 1.04912
1.75259 0.97807
1.70813 1.01973
1.67868 1.01379
1.72638 0.949512
1.7078 0.955365
1.66999 0.970333
1.64225 1.00599
1.70151 0.922433
1.68735 0.926528
1.63803 0.977283
1.7222 0.903413
1.69497 0.916101
1.69734 0.913887
1.65091 0.947378
1.69947 0.865389
1.60619 0.946003
1.60117 0.94595
1.59083 0.954573
1.55072 1.01937
1.56956 0.993239
1.53506 1.02318
1.62516 0.984875
1.66005 1.00158
1.71781 0.961306
1.66049 0.992075
1.57747 1.00509
1.7059 0.865857
1.61057 0.943169
1.6127 0.9224
1.56281 0.964466
1.53946 1.0037
1.53788 1.028
1.56184 1.02459
1.54926 1.0293
1.56322 1.02056
1.50822 1.07262
1.6238 1.04214
1.57372 1.05135
1.50035 1.07785
1.49252 1.03668
1.47165 1.01304
1.42945 1.01581
1.48816 0.975033
1.52731 0.96498
1.51064 0.973201
1.53939 0.950214
1.5146 0.986824
1.49819 1.00686
1.59341 0.935666
1.58704 0.965782
1.54004 1.02778
1.49846 1.05338
1.5023 1.05793
1.48081 1.08245
1.51944 1.06264
1.54787 1.03213
1.57017 1.01721
1.5554 1.00841
1.57781 0.976695
1.5816 0.98668
1.5731 1.02142
1.64809 1.01166
1.68645 1.02805
1.68012 1.02821
1.59319 1.05832
1.69708 0.93286
1.69187 0.916335
1.65739 0.910566
1.65897 0.926808
1.68359 0.922419
1.66581 0.926792
1.70263 0.919308
1.65147 0.963294
1.6655 0.958083
1.67321 0.927438
1.73678 0.86972
1.73687 0.891108
1.76455 0.893074
1.791 0.8494
1.81588 0.853473
1.79076 0.86172
1.74545 0.898395
1.7445 0.907912
1.78343 0.877856
1.73283 0.925813
1.72649 0.90194
1.76096 0.904118
1.71218 1.00146
1.67287 1.07296
1.79107 1.00984
1.7818 1.03188
1.84554 0.949222
1.79743 1.01202
1.83246 0.92512
1.7514 0.961374
1.73908 0.987429
1.70822 1.03532
1.70286 1.04617
1.76864 0.997102
1.76971 1.00977
1.72159 1.03926
1.74875 0.983475
1.76151 0.911479
1.78295 0.872206
1.75982 0.938043
1.83275 0.884598
1.8482 0.886476
1.774 0.974094
1.81347 0.908346
1.7896 0.947588
1.75576 1.00551
1.7776 0.985581
1.82112 0.956197
1.78751 1.00386
1.79174 1.01711
1.84109 0.939485
1.85172 0.906879
1.91571 0.835206
1.82242 0.916413
1.71875 0.985927
1.73008 0.943906
1.76543 0.91125
1.74149 0.995615
1.80371 0.945457
1.74421 1.0079
1.79997 0.940519
1.7813 0.960109
1.80818 0.979107
1.7667 1.04638
1.87617 0.931946
1.83888 0.973515
1.87126 0.932384
1.89826 0.905418
1.88906 0.915261
1.84266 0.941206
1.80791 0.959608
1.83935 0.889406
1.74069 0.977841
1.79591 0.97298
1.88587 0.921076
1.92082 0.953116
1.93349 0.938496
1.94108 0.930812
1.93238 0.945015
1.87871 1.00915
1.86019 1.00465
1.84063 0.971683
1.82286 0.968595
1.83628 0.984956
1.84571 0.991487
1.88261 0.961492
1.88085 0.990744
1.92315 0.935319
1.92032 0.943374
1.90371 0.962847
1.92585 0.903321
1.95869 0.855806
1.98678 0.798882
1.91023 0.891516
1.8235 0.953538
1.89894 0.853993
1.88597 0.880297
1.90391 0.849762
1.92052 0.816052
1.94763 0.81918
1.94804 0.825952
1.90038 0.881014
1.92005 0.880125
1.89296 0.925445
1.92082 0.937489
1.87118 0.970661
1.91873 0.922576
1.88793 0.947333
1.89972 0.948342
1.94757 0.927472
1.89632 0.953984
1.81307 1.00973
1.86503 0.951072
1.86589 1.02539
1.91815 1.02501
1.96563 0.972357
1.91349 1.00984
1.86608 1.03418
1.89779 1.01279
1.94347 0.975627
1.9464 0.98478
1.93119 1.01024
1.95295 0.988477
1.91726 1.00971
1.94817 0.993582
1.96639 0.969722
1.9787 0.912224
1.86775 0.998572
1.93997 0.961719
2.00603 0.879549
2.01209 0.904487
1.97277 0.919182
1.90895 0.927242
1.90442 0.898926
1.85335 0.941462
1.96743 0.858737
1.99059 0.888178
2.05133 0.84762
1.99345 0.9421
1.97487 0.998096
2.02135 0.946353
2.08741 0.847814
2.06501 0.899312
2.14435 0.866591
2.10801 0.952138
2.16035 0.879861
2.14906 0.871757
2.10688 0.926102
2.05987 0.942756
2.06639 0.881485
2.02819 0.906633
2.04561 0.816398
2.01497 0.810701
2.00226 0.778774
1.96773 0.808614
2.03216 0.765208
2.01246 0.84065
2.03301 0.87592
2.00389 0.894253
2.05819 0.816488
2.10623 0.744272
2.03658 0.875554
2.0403 0.903286
2.02499 0.868013
2.03406 0.798577
1.99403 0.821706
1.98417 0.824078
1.96622 0.839711
1.96657 0.885535
2.01193 0.850009
2.02095 0.857919
2.00255 0.876915
1.97055 0.884604
1.96362 0.897314
1.93607 0.917556
1.97396 0.845292
1.91432 0.89452
1.92348 0.936513
1.91767 0.962418
1.96945 0.910613
1.9078 0.986264
1.93463 0.933275
1.92998 0.88854
1.87516 0.942387
1.94945 0.872457
1.94123 0.845169
1.87969 0.912545
1.9089 0.855287
1.88615 0.833057
1.84207 0.804085
1.79786 0.816439
1.85267 0.764477
1.79583 0.848308
1.83821 0.81605
1.82688 0.842002
1.79535 0.846943
1.84915 0.803129
1.83524 0.791313
1.86194 0.747227
1.84053 0.823531
1.84178 0.838559
1.80314 0.823221
1.83184 0.758264
1.7804 0.844526
1.79164 0.813715
1.80979 0.763132
1.84495 0.756547
1.85729 0.791609
1.82014 0.871029
1.80826 0.918533
1.7444 0.995435
1.8517 0.923005
1.91273 0.914379
1.86379 1.01909
1.86023 1.06549
1.79398 1.17009
1.78152 1.22849
1.85389 1.19252
1.81284 1.21036
1.85161 1.14359
1.86426 1.16317
1.90608 1.12546
1.90665 1.15214
2.00218 1.0719
2.01322 1.06088
1.95961 1.12423
1.95302 1.12897
1.98499 1.06102
1.8419 1.17041
1.83922 1.16128
1.93655 1.04487
1.94068 1.05587
1.92836 1.07552
1.92651 1.07306
1.9194 1.0826
1.91505 1.09133
1.97289 1.02172
1.94225 1.04934
1.90567 1.07573
1.90732 1.0986
1.95159 1.05285
2.01545 0.980967
1.93251 1.07635
1.97204 1.04441
1.97368 1.0116
1.9807 1.02852
1.9958 1.04576
2.04353 1.02161
2.07362 1.02975
2.02174 1.12086
2.03335 1.10752
2.02126 1.07653
1.99604 1.08495
2.00851 1.06197
2.06304 0.992989
2.02333 1.03306
2.06918 1.00082
2.04804 1.04709
2.05241 1.06488
2.17122 0.923172
2.15659 0.977001
2.10364 1.00617
2.13939 0.936825
2.12618 0.976846
2.11852 1.01123
2.17283 1.02275
2.20364 1.0285
2.21368 1.048
2.18253 1.10387
2.14721 1.19513
2.29925 1.05598
2.28987 1.1132
2.33518 1.04343
2.35507 1.00265
2.20326 1.11348
2.27565 0.986158
2.20736 1.03325
2.32881 0.880227
2.27042 0.927997
2.26081 0.898698
2.20143 0.957692
2.23494 0.939823
2.30217 0.88799
2.31548 0.886764
2.26856 0.935313
2.30208 0.860294
2.36554 0.775851
2.32472 0.846361
2.31414 0.85157
2.30549 0.811873
2.30177 0.798115
2.23747 0.825684
2.2884 0.666783
2.25192 0.668464
2.26896 0.639749
2.277 0.660314
2.26867 0.724647
2.26466 0.748316
2.2706 0.729579
2.25626 0.73292
2.26935 0.695988
2.21797 0.836702
2.29179 0.722923
2.28462 0.770715
2.32625 0.710493
2.30219 0.796875
2.31431 0.82453
2.33701 0.763839
2.32424 0.83633
2.36252 0.806474
2.30214 0.901951
2.28052 0.919012
2.23832 0.973896
2.28878 0.919304
2.26018 0.934064
2.19544 1.01403
2.20141 0.972455
2.19508 0.991549
2.23196 0.95653
2.24894 0.906591
2.20289 0.934622
2.20534 0.90439
2.15421 0.974725
2.22387 0.905798
2.24702 0.905772
2.25503 0.916635
2.25548 0.925778
2.21244 0.98295
2.26862 0.931192
2.26212 0.973724
2.33683 0.866421
2.29598 0.880104
2.27122 0.894785
2.27886 0.839109
2.22581 0.918975
2.22062 0.962037
2.1973 1.00471
2.19004 1.00669
2.13796 1.08697
2.16566 1.04071
2.11112 1.11576
2.15575 1.0801
2.20298 1.03348
2.133 1.07424
2.07825 1.05358
1.9992 1.09001
2.00328 1.0345
2.00353 1.00118
1.97784 0.99842
1.93934 1.02157
1.82644 1.08533
1.88836 0.986652
1.8705 0.982605
1.87276 0.962504
1.85044 1.02784
1.91084 1.01675
1.91463 1.04984
1.96725 0.994459
1.89818 1.04487
1.89246 1.02357
1.8385 1.08178
1.91296 1.0235
1.89783 1.04879
1.95003 0.989921
2.00981 0.881086
1.95177 0.964112
1.95447 0.984361
1.97108 0.991753
1.97023 0.94644
1.93753 0.959481
1.94565 0.956615
1.88707 1.01848
1.88762 0.986123
1.90042 0.95766
1.82413 1.06111
1.84205 1.05032
1.88053 1.01911
1.87708 1.01749
1.88087 0.994929
1.85798 0.992966
1.86839 0.992798
1.88385 1.00732
1.87357 1.0292
1.8663 1.05229
1.84425 1.01404
1.7968 1.051
1.89261 0.999487
1.86009 1.02912
1.90651 0.953076
1.87367 0.922184
1.84266 0.913048
1.86596 0.876386
1.81505 0.889005
1.80668 0.897532
1.75256 0.944655
1.69086 0.992863
1.73784 0.992413
1.74094 0.998255
1.72998 0.982985
1.72479 0.952656
1.75264 0.942809
1.7268 0.983496
1.73479 0.979526
1.73965 0.977559
1.76468 0.961261
1.72456 0.993333
1.75196 1.00126
1.78771 1.00552
1.73128 1.07818
1.71327 1.08871
1.76358 1.0185
1.73475 1.0375
1.77768 0.999126
1.7706 0.994496
1.81413 0.959317
1.75688 1.02272
1.7594 1.01419
1.76449 1.0182
1.79254 0.994376
1.83914 0.956763
1.72476 1.08285
1.73796 1.09997
1.7292 1.09918
1.76341 1.0593
1.79096 0.992414
1.77056 0.96832
1.80871 0.908122
1.80425 0.950131
1.77892 1.01008
1.81791 0.971106
1.78438 1.0166
1.76712 1.05867
1.70442 1.09522
1.7533 1.06396
1.70924 1.12851
1.76881 1.05381
1.82806 0.985989
1.78898 1.03838
1.78637 1.07028
1.74092 1.07684
1.69292 1.1068
1.63958 1.14729
1.668 1.13033
1.69018 1.12279
1.68509 1.11697
1.72576 1.05379
1.71603 1.03713
1.74599 1.00691
1.75518 1.02231
1.78392 1.01288
1.77656 1.02191
1.82138 0.959819
1.75226 1.01874
1.75956 0.966551
1.72753 0.96585
1.6968 0.99125
1.64709 1.02378
1.68925 0.996134
1.70183 1.00748
1.69877 1.05578
1.67604 1.09406
1.7493 1.07476
1.73982 1.10267
1.75443 1.08163
1.66225 1.13935
1.67107 1.11607
1.70346 1.07432
1.71893 1.04247
1.66474 1.07625
1.70576 1.02664
1.70654 1.03864
1.74738 1.00539
1.77008 1.00016
1.73557 1.02886
1.75572 0.992085
1.7305 1.02745
1.67302 1.10284
1.69921 1.08706
1.68831 1.07923
1.71693 1.08284
1.74452 1.05232
1.72612 1.08136
1.76133 1.05472
1.79299 1.03122
1.74886 1.04555
1.76796 1.01445
1.73932 1.0462
1.66464 1.10794
1.72157 1.01056
1.68901 1.00905
1.75377 0.918184
1.74852 0.902797
1.69267 0.945997
1.70863 0.916209
1.66625 0.988338
1.65424 1.01772
1.66685 1.01816
1.61879 1.07567
1.60827 1.06651
1.58698 1.07102
1.62902 1.04747
1.5868 1.10348
1.56572 1.11011
1.6242 1.07288
1.63047 1.03946
1.528 1.12329
1.55613 1.10257
1.54171 1.10209
1.5417 1.11329
1.51475 1.0919
1.58795 1.02779
1.58354 1.04141
1.57002 1.06954
1.59167 1.06102
1.59119 1.05866
1.60848 1.04987
1.58295 1.08669
1.59093 1.09475
1.63115 1.06154
1.56238 1.11598
1.58637 1.07961
1.65196 1.01564
1.64153 1.02915
1.59806 1.07163
1.59142 1.05684
1.56196 1.06782
1.54475 1.08769
1.55385 1.0626
1.50027 1.08784
1.56597 1.00547
1.52024 1.03941
1.54528 1.01262
1.55876 1.01786
1.49485 1.10221
1.52327 1.07147
1.48928 1.12344
1.5427 1.08452
1.58302 1.06696
1.48844 1.13894
1.55238 1.12618
1.62191 1.0734
