# Supplementary material for: Stochastic bond dynamics facilitates alignment of malaria parasite at erythrocyte membrane upon invasion
Source: eLife. 2020 May 18;9:e56500. doi: 10.7554/eLife.56500 (PMC7269671; doi:10.7554/eLife.56500)
Supplement: Figure 2—source data 1. [file elife-56500-fig2-data1.zip › PARA_POSITIONS/pos23.dat]

3.4894 -0.785695
3.40105 -0.892567
3.37118 -0.878043
3.36898 -0.894457
3.32963 -0.912138
3.30469 -0.88868
3.30625 -0.777128
3.30743 -0.725998
3.35149 -0.60471
3.35154 -0.726028
3.31096 -0.917031
3.37299 -0.741768
3.39362 -0.782753
3.38608 -0.80695
3.42458 -0.728776
3.34075 -0.894848
3.36273 -0.802366
3.36734 -0.761712
3.37914 -0.668233
3.35466 -0.781175
3.31011 -0.867558
3.31984 -0.914679
3.32196 -0.938307
3.32765 -0.901762
3.34946 -0.865332
3.34629 -0.889487
3.36647 -0.87218
3.38035 -0.79973
3.3642 -0.762071
3.33948 -0.759551
3.34721 -0.680069
3.29206 -0.76649
3.27129 -0.833049
3.27836 -0.810844
3.26133 -0.928352
3.31216 -0.818744
3.31578 -0.785321
3.29483 -0.834713
3.31893 -0.732541
3.31417 -0.693619
3.31787 -0.727012
3.29842 -0.777875
3.31041 -0.792567
3.28152 -0.767382
3.2433 -0.753604
3.19598 -0.939867
3.16972 -0.961356
3.21922 -0.80573
3.16084 -0.88656
3.19625 -0.900008
3.23361 -0.840568
3.22705 -0.833021
3.19064 -0.781593
3.14569 -0.828067
3.15918 -0.764042
3.13981 -0.768111
3.15098 -0.799878
3.17359 -0.846938
3.18634 -0.841656
3.1727 -0.809834
3.1597 -0.734312
3.12801 -0.836408
3.17 -0.772867
3.15836 -0.833356
3.15877 -0.864858
3.22073 -0.758231
3.23959 -0.833111
3.31308 -0.703088
3.28668 -0.83239
3.2955 -0.765782
3.30914 -0.77527
3.29752 -0.76351
3.28542 -0.634545
3.24704 -0.748574
3.23552 -0.702391
3.22394 -0.556888
3.17644 -0.723361
3.19628 -0.745924
3.19602 -0.821741
3.21324 -0.940684
3.23051 -0.984743
3.27074 -0.900624
3.26823 -0.882093
3.19597 -1.07485
3.15581 -1.13557
3.20731 -0.99038
3.19134 -1.03278
3.24499 -1.0135
3.23793 -1.00473
3.2643 -0.844885
3.22921 -0.923004
3.20078 -0.950079
3.23583 -0.921739
3.19412 -0.980006
3.16458 -0.949793
3.13713 -0.953444
3.15364 -0.804629
3.07051 -1.00069
3.09792 -0.852762
3.10714 -0.856336
3.11706 -0.782644
3.14834 -0.758498
3.14004 -0.799858
3.16774 -0.770478
3.16712 -0.716289
3.18197 -0.699874
3.14725 -0.738899
3.13696 -0.80047
3.13851 -0.766224
3.13174 -0.780183
3.14873 -0.744134
3.13974 -0.825238
3.17104 -0.843633
3.24448 -0.696705
3.24585 -0.741522
3.20274 -0.803168
3.2129 -0.783176
3.13722 -0.897089
3.19791 -0.762543
3.17048 -0.810666
3.1702 -0.874243
3.18982 -0.763718
3.24182 -0.738698
3.21509 -0.897233
3.29679 -0.754681
3.27888 -0.865619
3.32648 -0.848839
3.30476 -0.983918
3.39317 -0.914685
3.43117 -0.992695
3.47118 -1.03761
3.50882 -1.1125
3.51977 -1.15295
3.57504 -0.977117
3.56636 -0.863807
3.55511 -0.755088
3.52546 -0.814561
3.54861 -0.760964
3.59361 -0.724798
3.63277 -0.680747
3.63569 -0.765785
3.67646 -0.736685
3.71008 -0.752954
3.71454 -0.772533
3.74822 -0.689518
3.76377 -0.706642
3.73232 -0.773085
3.73555 -0.703341
3.74162 -0.571739
3.69851 -0.737164
3.67782 -0.704946
3.5667 -0.850667
3.53176 -0.830982
3.49714 -0.879437
3.44518 -0.919862
3.46418 -0.827961
3.39655 -0.983355
3.38227 -0.96128
3.40638 -0.768306
3.3551 -0.833496
3.37119 -0.776778
3.3999 -0.760588
3.38598 -0.935732
3.44002 -0.919066
3.48284 -0.882051
3.47427 -0.920699
3.45064 -0.885055
3.44043 -0.756206
3.44947 -0.658584
3.39774 -0.777952
3.4242 -0.7086
3.42856 -0.604828
3.40271 -0.69973
3.39486 -0.687267
3.33606 -0.808201
3.33012 -0.758463
3.32227 -0.761343
3.31278 -0.699953
3.33048 -0.695851
3.3551 -0.618583
3.33708 -0.690904
3.33408 -0.699385
3.36922 -0.631657
3.38023 -0.643636
3.38484 -0.827614
3.4203 -0.793946
3.42507 -0.80336
3.44674 -0.806298
3.43728 -0.896478
3.45313 -0.833407
3.41598 -0.861655
3.44198 -0.86337
3.52836 -0.854411
3.58215 -0.857284
3.59607 -0.894921
3.58638 -0.842467
3.57558 -0.90112
3.5758 -0.861578
3.57816 -0.831926
3.57168 -0.8719
3.55759 -0.958069
3.63879 -0.660908
3.59227 -0.73255
3.54154 -0.750352
3.4886 -0.750793
3.43605 -0.782174
3.40358 -0.806016
3.39905 -0.859944
3.41919 -0.708055
3.42131 -0.79606
3.47999 -0.770192
3.52268 -0.803688
3.51896 -0.786846
3.49187 -0.7894
3.4217 -0.755464
3.368 -0.843387
3.37546 -0.726287
3.38453 -0.789773
3.31485 -0.94865
3.42997 -0.779088
3.43171 -0.908521
3.53389 -0.773609
3.56526 -0.803502
3.52591 -0.805546
3.4937 -0.816533
3.46441 -0.818308
3.4282 -0.809302
3.4367 -0.696881
3.35613 -0.783046
3.40564 -0.581835
3.40579 -0.701191
3.42508 -0.80553
3.43906 -0.725789
3.43006 -0.760363
3.40028 -0.83981
3.42369 -0.782315
3.42362 -0.780636
3.43328 -0.819951
3.40152 -0.967375
3.47877 -0.805022
3.48869 -0.858497
3.51129 -0.817485
3.52095 -0.771389
3.48324 -0.82162
3.42632 -0.882927
3.41322 -0.84681
3.40205 -0.90597
3.3939 -0.820468
3.39117 -0.780236
3.38304 -0.688651
3.38279 -0.666133
3.4001 -0.721622
3.40357 -0.820256
3.39161 -0.786157
3.39525 -0.72224
3.40049 -0.621057
3.38238 -0.680692
3.38659 -0.703706
3.40512 -0.724729
3.39333 -0.732238
3.39123 -0.750211
3.39049 -0.767491
3.41024 -0.883099
3.39268 -1.03923
3.43439 -0.979572
3.46194 -0.94164
3.48708 -0.942123
3.55109 -0.768678
3.5215 -0.844378
3.51127 -0.914267
3.49671 -0.887476
3.50518 -0.862909
3.53312 -0.79042
3.5168 -0.819969
3.49746 -0.887891
3.50962 -0.880473
3.5215 -0.777758
3.4489 -0.932671
3.4636 -0.825779
3.46367 -0.801388
3.4702 -0.764822
3.51026 -0.708931
3.52786 -0.762343
3.54563 -0.768788
3.53272 -0.736875
3.50042 -0.881875
3.51752 -0.872785
3.5794 -0.691061
3.59233 -0.751054
3.57154 -0.801636
3.57745 -0.837399
3.57444 -0.824922
3.57868 -0.755939
3.53862 -0.796735
3.54121 -0.777754
3.5653 -0.810268
3.56985 -0.744372
3.58491 -0.808522
3.54209 -0.936463
3.55201 -0.917285
3.5742 -0.786105
3.51905 -0.835499
3.4944 -0.67088
3.47393 -0.670815
3.45142 -0.523255
3.40431 -0.525936
3.37842 -0.569092
3.34577 -0.547708
3.30774 -0.59045
3.33192 -0.611982
3.36427 -0.645578
3.39434 -0.737756
3.4378 -0.743699
3.46163 -0.787812
3.51937 -0.546891
3.44884 -0.752715
3.44311 -0.663385
3.40638 -0.688046
3.37581 -0.640209
3.37189 -0.492711
3.32148 -0.638328
3.28327 -0.591948
3.27727 -0.538116
3.26921 -0.552365
3.3298 -0.509297
3.33051 -0.655242
3.38144 -0.585911
3.40174 -0.626574
3.37347 -0.782288
3.39921 -0.673903
3.34483 -0.773253
3.39891 -0.730501
3.44554 -0.779115
3.4701 -0.753325
3.45883 -0.766459
3.49389 -0.651291
3.4751 -0.731502
3.51799 -0.77501
3.60286 -0.673095
3.66482 -0.73613
3.6902 -0.756821
3.70511 -0.781069
3.7679 -0.721031
3.72097 -0.947217
3.71749 -0.989949
3.74955 -0.913741
3.69721 -0.967737
3.73435 -0.802062
3.6625 -1.01351
3.70112 -0.89318
3.69511 -0.91901
3.69586 -0.865675
3.6259 -1.03807
3.56738 -1.06494
3.55384 -0.989615
3.54393 -1.04369
3.59095 -0.936137
3.61477 -0.875989
3.55866 -0.924234
3.54862 -0.792652
3.44998 -0.987783
3.43731 -0.852848
3.47296 -0.770277
3.46718 -0.841772
3.4474 -0.935611
3.47745 -0.86686
3.47477 -0.939599
3.48858 -1.02048
3.47766 -1.08641
3.54155 -0.94956
3.54012 -0.954253
3.59398 -0.889113
3.58849 -1.04193
3.59273 -1.04254
3.60372 -1.04822
3.62511 -0.975618
3.64774 -0.897023
3.59415 -0.944861
3.58895 -0.944663
3.67053 -0.699422
3.64664 -0.778338
3.68542 -0.666917
3.66967 -0.684239
3.67852 -0.64735
3.71585 -0.683374
3.7612 -0.690657
3.79409 -0.765041
3.84453 -0.513285
3.81778 -0.732408
3.79742 -0.832445
3.82105 -0.67374
3.77229 -0.739469
3.76193 -0.789276
3.70571 -0.811348
3.66435 -0.835863
3.71559 -0.586448
3.6894 -0.672275
3.70639 -0.678413
3.75944 -0.583636
3.79829 -0.713473
3.79717 -0.695155
3.81014 -0.863031
3.80067 -0.821039
3.83766 -0.569746
3.86866 -0.495378
3.86278 -0.634135
3.8298 -0.657852
3.89309 -0.413712
3.89605 -0.481777
3.86456 -0.613049
3.80462 -0.758654
3.74719 -0.737258
3.71084 -0.778895
3.72597 -0.794326
3.73613 -0.803031
3.78386 -0.893174
3.88446 -0.864833
3.98861 -0.770298
4.00171 -0.845656
4.01924 -0.720017
3.954 -0.730447
3.92384 -0.720926
3.92393 -0.631732
3.88234 -0.65342
3.87303 -0.642231
3.82286 -0.751115
3.82029 -0.69767
3.81644 -0.746917
3.86443 -0.647434
3.85559 -0.829064
3.92076 -0.664423
3.91357 -0.871116
3.96391 -0.69104
3.94689 -0.819649
3.95859 -0.794731
3.94719 -0.705428
3.88464 -0.745232
3.88339 -0.635557
3.84557 -0.635989
3.85433 -0.632158
3.8174 -0.704531
3.76758 -0.73237
3.73684 -0.706779
3.7122 -0.764546
3.69731 -0.777196
3.69337 -0.745134
3.66877 -0.712933
3.66952 -0.714288
3.65712 -0.786001
3.68969 -0.725073
3.72592 -0.497856
3.76266 -0.55562
3.75859 -0.455396
3.75158 -0.555523
3.75311 -0.530421
3.71857 -0.614835
3.67949 -0.577556
3.65705 -0.647043
3.62172 -0.688236
3.6367 -0.607898
3.62724 -0.647564
3.69843 -0.474838
3.70425 -0.475772
3.69706 -0.619188
3.71853 -0.689018
3.78632 -0.553176
3.8658 -0.534371
3.83956 -0.586823
3.82116 -0.541988
3.77114 -0.644116
3.73852 -0.793719
3.74143 -0.806319
3.73607 -0.753196
3.70071 -0.743784
3.68968 -0.722027
3.68477 -0.750641
3.71477 -0.662754
3.70248 -0.779045
3.76241 -0.67513
3.79533 -0.815361
3.8098 -0.813559
3.82815 -0.728013
3.7609 -0.791365
3.71817 -0.777986
3.70595 -0.677502
3.62743 -0.794759
3.67675 -0.769863
3.65349 -0.800443
3.71694 -0.680629
3.69982 -0.744982
3.76931 -0.586978
3.75378 -0.662684
3.76111 -0.668645
3.77103 -0.653113
3.79066 -0.74317
3.80299 -0.896141
3.86494 -0.80539
3.83703 -0.691063
3.75402 -0.930948
3.77126 -0.834961
3.74249 -0.84992
3.78757 -0.739392
3.7854 -0.678149
3.77828 -0.677686
3.76158 -0.677711
3.72399 -0.70965
3.70035 -0.805449
3.66825 -0.810665
3.69156 -0.668424
3.66413 -0.881265
3.66408 -0.822904
3.6487 -0.732856
3.60703 -0.813721
3.63767 -0.694276
3.69685 -0.63031
3.68354 -0.531909
3.69241 -0.528017
3.69656 -0.655848
3.67958 -0.684091
3.68501 -0.708377
3.70896 -0.705409
3.66857 -0.756348
3.69746 -0.661822
3.71446 -0.664344
3.67459 -0.726865
3.66452 -0.732869
3.71989 -0.597519
3.64037 -0.784921
3.65458 -0.632552
3.61413 -0.670233
3.65136 -0.509988
3.6182 -0.53399
3.61717 -0.640082
3.58422 -0.645558
3.56674 -0.576882
3.56114 -0.402964
3.53441 -0.506457
3.53276 -0.580666
3.55857 -0.400857
3.55122 -0.534159
3.57902 -0.375918
3.58883 -0.584916
3.60007 -0.663288
3.59325 -0.681
3.58686 -0.617611
3.54342 -0.686101
3.55757 -0.655369
3.52074 -0.745026
3.53623 -0.720652
3.57277 -0.588535
3.56869 -0.642407
3.6042 -0.682599
3.62704 -0.745118
3.63863 -0.802072
3.65501 -0.775031
3.69382 -0.665105
3.67815 -0.797278
3.70525 -0.805826
3.68621 -0.808149
3.70645 -0.596859
3.65124 -0.698175
3.62784 -0.627904
3.58594 -0.654693
3.53659 -0.723438
3.4812 -0.877937
3.49297 -0.854717
3.49482 -0.844247
3.5498 -0.809356
3.52905 -0.925332
3.54976 -0.847045
3.60209 -0.668777
3.58021 -0.654036
3.58545 -0.639786
3.55123 -0.77162
3.5622 -0.536199
3.55605 -0.615491
3.54777 -0.538785
3.58501 -0.423845
3.58484 -0.490904
3.64317 -0.503456
3.64493 -0.505641
3.63136 -0.599285
3.60676 -0.683083
3.58773 -0.719354
3.55854 -0.688152
3.51384 -0.787913
3.5315 -0.808768
3.55209 -0.867923
3.64176 -0.630227
3.58795 -0.804451
3.67041 -0.679294
3.7203 -0.689436
3.76488 -0.66271
3.74329 -0.763957
3.7131 -0.739899
3.68143 -0.62712
3.5959 -0.76555
3.54451 -0.818497
3.49073 -0.919907
3.52279 -0.876586
3.56638 -0.707243
3.55878 -0.75391
3.56588 -0.734875
3.58029 -0.720779
3.6309 -0.592707
3.59607 -0.689015
3.61127 -0.703798
3.64592 -0.712752
3.71208 -0.591641
3.72003 -0.610986
3.78041 -0.588625
3.77091 -0.58564
3.80789 -0.567289
3.77619 -0.548636
3.70969 -0.523009
3.6783 -0.577129
3.66821 -0.56607
3.59301 -0.715868
3.59749 -0.746358
3.56988 -0.775375
3.55509 -0.748603
3.51816 -0.807369
3.4769 -0.822645
3.51002 -0.811427
3.49617 -0.833739
3.52407 -0.888519
3.53919 -0.782624
3.61881 -0.613674
3.56531 -0.659759
3.56973 -0.755537
3.64307 -0.652617
3.66249 -0.61468
3.70338 -0.621918
3.68344 -0.627128
3.66212 -0.616512
3.63973 -0.613295
3.64477 -0.553486
3.59975 -0.639596
3.63843 -0.60742
3.56246 -0.686968
3.50141 -0.752678
3.50906 -0.701621
3.45735 -0.934967
3.45196 -0.858797
3.47716 -0.862468
3.5544 -0.740373
3.52086 -0.833201
3.5834 -0.677496
3.57927 -0.748291
3.61908 -0.68652
3.64161 -0.546891
3.65536 -0.599032
3.68637 -0.577553
3.69922 -0.550667
3.70774 -0.637429
3.72169 -0.60078
3.71171 -0.558001
3.70687 -0.67697
3.76242 -0.625234
3.71502 -0.681861
3.73065 -0.566389
3.70293 -0.525306
3.67764 -0.575007
3.68334 -0.531666
3.63204 -0.604715
3.62845 -0.565482
3.65254 -0.521216
3.64541 -0.508852
3.63171 -0.488752
3.59131 -0.485842
3.56851 -0.542859
3.55983 -0.57758
3.58651 -0.497428
3.62004 -0.600614
3.61246 -0.599364
3.66602 -0.546051
3.68741 -0.493778
3.6656 -0.540249
3.67836 -0.461303
3.65087 -0.480017
3.69396 -0.478778
3.73969 -0.381545
3.7105 -0.357157
3.70964 -0.569711
3.76997 -0.485623
3.72348 -0.532326
3.74159 -0.487527
3.68933 -0.607155
3.66731 -0.587456
3.66523 -0.526087
3.69415 -0.319299
3.66858 -0.294763
3.64734 -0.282988
3.68907 -0.246403
3.68456 -0.479208
3.74163 -0.259873
3.74911 -0.367196
3.72797 -0.372055
3.70513 -0.388943
3.70985 -0.358722
3.68271 -0.461908
3.65285 -0.472408
3.66763 -0.521885
3.68977 -0.491211
3.72568 -0.311256
3.7508 -0.3418
3.76523 -0.408407
3.78444 -0.305365
3.76994 -0.349663
3.75945 -0.333475
3.73002 -0.3076
3.69515 -0.421747
3.68309 -0.371489
3.65363 -0.407789
3.56386 -0.632483
3.57706 -0.51808
3.60778 -0.619257
3.58006 -0.642692
3.57609 -0.587842
3.59376 -0.554538
3.58597 -0.54669
3.61955 -0.44925
3.59527 -0.353878
3.56777 -0.451587
3.5362 -0.476224
3.53603 -0.502085
3.50259 -0.576465
3.51387 -0.482598
3.48138 -0.527666
3.4867 -0.623841
3.50616 -0.594239
3.45075 -0.631229
3.47295 -0.576922
3.53207 -0.493208
3.55206 -0.495196
3.5797 -0.55512
3.58427 -0.551964
3.59626 -0.543149
3.61536 -0.442863
3.56371 -0.48895
3.54185 -0.421493
3.49908 -0.421078
3.46859 -0.412879
3.44927 -0.411914
3.4121 -0.584803
3.38733 -0.501114
3.34067 -0.544707
3.30087 -0.672962
3.33316 -0.586128
3.36027 -0.595169
3.31926 -0.696305
3.3335 -0.727279
3.33737 -0.718663
3.33414 -0.700698
3.37568 -0.599794
3.30897 -0.74906
3.29182 -0.700113
3.29623 -0.684375
3.28311 -0.645346
3.2414 -0.714595
3.25588 -0.805517
3.24235 -0.859703
3.26844 -0.791046
3.3049 -0.811513
3.29134 -0.780799
3.32374 -0.692611
3.30462 -0.620649
3.32887 -0.618036
3.28431 -0.653012
3.24924 -0.597041
3.24408 -0.580339
3.18316 -0.661755
3.1684 -0.637104
3.14567 -0.630708
3.11472 -0.623458
3.08839 -0.6873
3.13248 -0.574671
3.16002 -0.602841
3.13064 -0.625027
3.14655 -0.552885
3.11854 -0.540158
3.12586 -0.56551
3.1342 -0.569626
3.15346 -0.595505
3.23758 -0.56774
3.22887 -0.693077
3.25637 -0.71326
3.28258 -0.657504
3.24117 -0.666992
3.1358 -0.750503
3.12199 -0.791682
3.16168 -0.740943
3.13999 -0.81804
3.14902 -0.861457
3.20251 -0.920594
3.22529 -0.9211
3.26766 -0.837233
3.24109 -0.84947
3.2243 -0.805033
3.22395 -0.785079
3.18939 -0.759978
3.23357 -0.674845
3.16111 -0.70817
3.21105 -0.609626
3.1924 -0.65914
3.21829 -0.676038
3.22537 -0.710374
3.2879 -0.624435
3.26033 -0.740663
3.31723 -0.686223
3.25765 -0.699915
3.20808 -0.679534
3.1717 -0.730673
3.21155 -0.720892
3.24552 -0.674594
3.25897 -0.755164
3.23426 -0.719188
3.2185 -0.721347
3.15437 -0.819888
3.13475 -0.797573
3.14017 -0.76311
3.14563 -0.738783
3.17204 -0.665583
3.1527 -0.772255
3.16137 -0.719186
3.16884 -0.772758
3.16286 -0.743587
3.17227 -0.664656
3.14844 -0.723563
3.11998 -0.933617
3.16729 -0.850302
3.13608 -0.929424
3.19208 -0.872333
3.14064 -0.814988
3.11099 -0.899574
3.11733 -0.870226
3.10898 -0.854719
3.115 -0.876412
3.09171 -0.924213
3.09488 -0.893369
3.0541 -0.932863
3.04265 -0.904994
3.10995 -0.880321
3.12704 -0.887056
3.14663 -0.832639
3.1709 -0.798709
3.1078 -0.842004
3.10468 -0.807347
3.09029 -0.819534
3.03056 -0.870464
3.05331 -0.867232
3.06096 -0.851418
3.07235 -0.853741
3.01464 -0.976914
3.02207 -1.01086
3.12541 -0.885965
3.08757 -0.997308
3.09748 -1.03241
3.04861 -1.10313
3.07049 -0.988486
3.03289 -1.02732
2.95686 -1.01329
2.98702 -0.992299
3.01063 -0.90285
2.9818 -0.965812
2.99476 -0.891314
2.98497 -0.919844
2.97576 -0.936577
2.97979 -0.960889
2.95653 -1.05477
3.02271 -0.971563
2.9437 -1.08291
2.96587 -1.0559
2.93438 -1.0894
2.93407 -1.08889
2.97343 -1.05173
3.02987 -1.01948
3.01096 -1.02019
3.02076 -1.01224
3.01832 -1.00295
2.98473 -1.11278
3.06703 -0.976219
3.04263 -1.02927
3.05647 -0.986736
3.0084 -0.989007
3.01046 -0.981953
3.01641 -1.00048
3.01116 -1.00003
3.03296 -0.966898
3.01361 -0.975773
2.9967 -0.990594
2.93634 -1.02082
3.00135 -0.916479
2.956 -0.959854
2.96622 -0.910808
2.97637 -0.886207
3.03347 -0.823206
3.0128 -0.900241
2.98761 -0.926723
2.98292 -0.915891
2.99893 -0.917527
2.95152 -0.977486
2.95159 -0.89717
2.91177 -0.863308
2.94668 -0.77044
2.92612 -0.845986
2.94784 -0.816072
2.9869 -0.742755
2.97506 -0.767258
3.0091 -0.738214
3.02337 -0.795969
2.9902 -0.819081
2.95212 -0.813914
2.91155 -0.849768
2.89344 -0.848992
2.88662 -0.865217
2.89507 -0.823041
2.92389 -0.836145
2.90995 -0.900906
2.89785 -0.970892
2.91722 -1.04044
2.92716 -1.11102
2.96518 -1.01689
2.96604 -1.02905
2.99684 -1.01416
2.94713 -0.96537
2.97868 -0.937822
2.91987 -1.01464
2.94133 -1.00839
2.94765 -1.00635
2.91195 -1.087
2.88329 -1.0801
2.88543 -1.08633
2.9184 -1.02275
2.96113 -0.91536
2.93514 -0.965211
2.88343 -1.0143
2.96791 -0.92534
3.01217 -0.920391
3.05667 -0.828405
3.03846 -0.876915
3.08773 -0.754815
3.05976 -0.880282
3.05284 -0.87055
3.08577 -0.738261
3.01745 -0.797509
2.96203 -0.767291
2.9058 -0.645619
2.83941 -0.757857
2.85492 -0.705956
2.89771 -0.64497
2.95497 -0.580877
2.97168 -0.564693
2.96809 -0.585092
2.95725 -0.648627
2.98708 -0.562255
2.95615 -0.627841
2.96709 -0.669824
2.97028 -0.622956
2.96711 -0.640413
2.9783 -0.577005
2.99103 -0.616735
2.98773 -0.595257
2.91084 -0.682997
2.91465 -0.569035
2.89073 -0.597824
2.84265 -0.674931
2.86098 -0.697947
2.89873 -0.627142
2.91376 -0.7104
2.90335 -0.692423
2.87744 -0.641991
2.90873 -0.566413
2.90075 -0.546878
2.91357 -0.536906
2.92221 -0.570898
2.91119 -0.581731
2.91333 -0.605617
2.92288 -0.626377
2.90283 -0.689069
2.93558 -0.677171
2.93372 -0.699693
2.93887 -0.70512
2.92898 -0.686202
2.90722 -0.713594
2.88615 -0.785505
2.88134 -0.729441
2.89214 -0.778189
2.94878 -0.756909
2.93285 -0.780796
2.94988 -0.747138
2.92002 -0.794034
2.89419 -0.714978
2.85568 -0.686922
2.8706 -0.710861
2.84571 -0.716152
2.83636 -0.679086
2.81561 -0.708417
2.80963 -0.734181
2.84729 -0.690859
2.83946 -0.761026
2.90465 -0.710911
2.87877 -0.83496
2.92678 -0.758049
2.87736 -0.833956
2.8211 -0.869655
2.77224 -0.916999
2.7631 -0.914642
2.84239 -0.823924
2.86106 -0.808366
2.85977 -0.788005
2.86599 -0.696175
2.86498 -0.745853
2.8043 -0.908305
2.87828 -0.811577
2.94521 -0.790533
2.92011 -0.834843
2.91229 -0.831091
2.85271 -0.800216
2.76847 -0.760637
2.7339 -0.76467
2.70136 -0.846342
2.76194 -0.844002
2.71993 -0.838962
2.74204 -0.775556
2.74059 -0.834765
2.78144 -0.762743
2.84012 -0.795933
2.9005 -0.7023
2.91302 -0.737286
2.89618 -0.719128
2.86444 -0.763779
2.82988 -0.811019
2.8379 -0.806311
2.83452 -0.814248
2.88131 -0.768162
2.89232 -0.791202
2.8797 -0.850864
2.92389 -0.787894
2.93396 -0.791689
2.96097 -0.814367
2.96201 -0.907862
2.94588 -0.821731
2.9188 -0.777196
2.89431 -0.762718
2.9157 -0.800099
2.93401 -0.785291
3.00983 -0.770335
2.98751 -0.844973
3.04215 -0.784564
3.01041 -0.852722
3.01732 -0.916536
3.04766 -0.869907
3.0579 -0.894559
2.99379 -0.933322
2.97069 -0.898636
2.95575 -0.861859
2.94091 -0.853456
3.02645 -0.790533
3.02459 -0.82551
3.03728 -0.821951
3.05133 -0.791697
3.06513 -0.769829
3.05869 -0.800538
3.05657 -0.819827
3.0873 -0.79538
3.08292 -0.826625
3.10762 -0.86668
3.10477 -0.794685
3.03815 -0.856146
2.929 -0.937332
2.94085 -0.891904
2.90197 -0.892025
2.86509 -0.889863
2.88067 -0.847151
2.86076 -0.870837
2.86913 -0.854762
2.91956 -0.744779
2.89238 -0.784009
2.93101 -0.732026
2.93408 -0.756966
2.95875 -0.784597
2.97099 -0.847977
3.01751 -0.904918
3.00659 -0.955478
3.05958 -0.928134
3.027 -0.982241
3.05261 -0.937861
3.0698 -0.906285
2.99971 -0.956801
3.01274 -0.767525
2.98174 -0.834399
2.99263 -0.812999
2.97957 -0.84322
3.02744 -0.78481
2.98744 -0.865733
3.04804 -0.842974
3.02507 -0.88199
3.01278 -0.828805
2.99538 -0.831195
2.94863 -0.853195
2.97506 -0.79226
2.97386 -0.822216
2.96507 -0.813242
3.00562 -0.741437
2.94953 -0.809305
2.98196 -0.756736
2.96868 -0.755523
2.91637 -0.792796
2.93449 -0.736906
2.92479 -0.689068
2.92178 -0.735929
2.88249 -0.840569
2.9347 -0.781665
2.92783 -0.762656
2.93661 -0.723622
2.96088 -0.72554
2.9448 -0.7524
2.93495 -0.807018
2.92037 -0.691218
2.90111 -0.731732
2.95753 -0.690499
2.96186 -0.662975
2.94361 -0.666862
2.97934 -0.5755
2.91644 -0.594181
2.89654 -0.574254
2.88186 -0.600404
2.84308 -0.609654
2.85691 -0.594706
2.87867 -0.542931
2.88716 -0.496085
2.93676 -0.516245
2.98221 -0.468384
2.99063 -0.534104
3.01332 -0.650197
3.03628 -0.607644
2.99715 -0.67847
2.9318 -0.673328
2.93902 -0.71341
2.89804 -0.825803
2.90418 -0.893404
2.92953 -0.880019
2.88823 -0.980273
2.86759 -0.925317
2.88034 -0.92107
2.87266 -0.912182
2.84595 -0.91678
2.80669 -0.924508
2.77328 -0.837342
2.71234 -0.822762
2.65034 -0.822007
2.65249 -0.850441
2.64018 -0.853689
2.66169 -0.834371
2.68849 -0.832853
2.70258 -0.893237
2.75492 -0.888419
2.79178 -0.870815
2.81024 -0.869232
2.85587 -0.838418
2.87735 -0.742813
2.833 -0.759715
2.85048 -0.779339
2.85258 -0.828549
2.88489 -0.758533
2.84648 -0.748603
2.81988 -0.783524
2.78778 -0.804429
2.77553 -0.832252
2.81348 -0.771575
2.80752 -0.81728
2.82578 -0.800599
2.86373 -0.815643
2.84319 -0.815938
2.84659 -0.83382
2.87191 -0.824033
2.86254 -0.797232
2.79124 -0.851494
2.80549 -0.837808
2.71406 -0.878799
2.6747 -0.91541
2.6197 -0.931418
2.72603 -0.838515
2.6926 -0.825998
2.7307 -0.80783
2.79836 -0.723047
2.80314 -0.742693
2.75083 -0.772765
2.73536 -0.735997
2.68432 -0.776768
2.64141 -0.800348
2.64213 -0.834382
2.75411 -0.73079
2.79968 -0.693508
2.79776 -0.667642
2.77076 -0.665242
2.73764 -0.624289
2.7058 -0.644804
2.6704 -0.677871
2.67695 -0.721042
2.69109 -0.761001
2.7313 -0.747417
2.65816 -0.767008
2.62151 -0.777436
2.59553 -0.816161
2.60939 -0.778489
2.60012 -0.783896
2.61899 -0.721172
2.61203 -0.745495
2.59933 -0.823818
2.65173 -0.807676
2.67671 -0.821036
2.6579 -0.872205
2.63967 -0.912297
2.5897 -0.979838
2.64242 -0.957272
2.64944 -0.93887
2.60084 -0.972453
2.57674 -0.9773
2.55665 -0.990603
2.60571 -0.956299
2.55106 -0.980789
2.52788 -1.03112
2.54902 -1.00087
2.53579 -0.966194
2.52155 -1.03563
2.50899 -0.988876
2.50222 -0.933442
2.40788 -0.999475
2.43183 -0.961028
2.38555 -0.970823
2.38579 -0.951765
2.41441 -0.922323
2.4178 -0.908504
2.40278 -0.885252
2.43369 -0.883413
2.46867 -0.845429
2.47138 -0.924145
2.52297 -0.888386
2.48671 -0.928771
2.50982 -0.859278
2.47981 -0.811985
2.41159 -0.819453
2.47901 -0.744935
2.34321 -0.837644
2.32855 -0.870901
2.37833 -0.881069
2.31019 -0.905136
2.31634 -0.938293
2.3283 -0.965564
2.33637 -0.968415
2.3903 -0.970253
2.41535 -0.95846
2.39907 -0.940913
2.43128 -0.877014
2.41665 -0.818267
2.3722 -0.834671
2.31548 -0.897017
2.33662 -0.85901
2.31997 -0.898946
2.32965 -0.878675
2.30804 -0.913544
2.29083 -0.867048
2.2873 -0.869623
2.2825 -0.849907
2.24606 -0.865942
2.24272 -0.814477
2.2368 -0.82072
2.20457 -0.785848
2.23564 -0.779422
2.23963 -0.740668
2.24878 -0.76308
2.27891 -0.763647
2.38279 -0.73861
2.36341 -0.759307
2.38775 -0.819079
2.38854 -0.800092
2.36989 -0.828549
2.37869 -0.7844
2.3471 -0.778262
2.38894 -0.783232
2.39423 -0.725881
2.38846 -0.733694
2.42696 -0.741181
2.40604 -0.828243
2.42626 -0.83212
2.44375 -0.810166
2.37541 -0.877087
2.40034 -0.896865
2.43256 -0.854899
2.42083 -0.780567
2.42404 -0.771185
2.41128 -0.820996
2.4648 -0.841798
2.51206 -0.823603
2.48516 -0.849925
2.45299 -0.842592
2.38593 -0.90466
2.41075 -0.881902
2.4266 -0.880972
2.44934 -0.823827
2.48307 -0.79853
2.45142 -0.754399
2.44894 -0.706158
2.46337 -0.659233
2.42939 -0.750058
2.51634 -0.690262
2.48668 -0.809082
2.55013 -0.792441
2.54498 -0.803614
2.53921 -0.814954
2.51793 -0.796895
2.52707 -0.708857
2.56075 -0.651898
2.58419 -0.647108
2.61726 -0.551246
2.63403 -0.602936
2.65538 -0.540367
2.63828 -0.556889
2.64121 -0.582546
2.643 -0.585946
2.62898 -0.651839
2.62494 -0.735862
2.62504 -0.704091
2.61809 -0.752594
2.62125 -0.743419
2.6186 -0.750459
2.60472 -0.763807
2.62383 -0.663407
2.65139 -0.634279
2.62708 -0.677657
2.62474 -0.675352
2.63974 -0.738049
2.66177 -0.784277
2.6439 -0.832929
2.64617 -0.898053
2.61924 -0.912895
2.58121 -0.9264
2.61933 -0.887353
2.548 -0.863987
2.49808 -0.880372
2.49391 -0.824047
2.5144 -0.790162
2.50342 -0.776594
2.47411 -0.76552
2.46374 -0.734485
2.43901 -0.753797
2.42678 -0.794138
2.44137 -0.789698
2.41955 -0.832014
2.49569 -0.774546
2.5185 -0.761035
2.5018 -0.762047
2.49166 -0.784135
2.46161 -0.777854
2.46067 -0.755301
2.44685 -0.812178
2.46907 -0.761042
2.49546 -0.817346
2.5711 -0.825393
2.54816 -0.8847
2.57867 -0.868843
2.57639 -0.866186
2.58401 -0.904107
2.53545 -0.916231
2.45528 -1.00567
2.50258 -0.929134
2.51112 -0.917301
2.52216 -0.918249
2.53503 -0.941835
2.58303 -0.94193
2.56567 -0.957552
2.57872 -0.934668
2.54191 -0.907494
2.4402 -0.915574
2.45218 -0.904939
2.48841 -0.86526
2.4667 -0.838254
2.46812 -0.820271
2.46052 -0.783032
2.48589 -0.82428
2.50311 -0.777441
2.54865 -0.732934
2.49777 -0.774155
2.48132 -0.772396
2.49191 -0.812565
2.52303 -0.804536
2.55586 -0.831045
2.54197 -0.86357
2.50547 -0.903932
2.4399 -0.935763
2.42459 -0.951232
2.404 -0.921306
2.40924 -0.935031
2.422 -0.926695
2.45675 -0.866055
2.49541 -0.820443
2.45399 -0.807548
2.44355 -0.781099
2.47552 -0.76357
2.38169 -0.792537
2.41697 -0.779084
2.41896 -0.817735
2.41274 -0.842328
2.40939 -0.815418
2.37055 -0.830108
2.4026 -0.757065
2.41967 -0.785408
2.46099 -0.790323
2.48563 -0.764241
2.51219 -0.732956
2.50336 -0.771409
2.52632 -0.777405
2.60506 -0.775555
2.70441 -0.791059
2.766 -0.799363
2.69418 -0.865985
2.65049 -0.90132
2.59292 -0.943947
2.62249 -0.949062
2.63247 -0.997262
2.68171 -1.05057
2.75096 -1.08677
2.82699 -1.043
2.80136 -0.994402
2.74701 -1.01043
2.76777 -0.978646
2.7285 -0.993254
2.78869 -0.993095
2.72653 -1.05353
2.77516 -0.998715
2.68996 -1.0329
2.66033 -1.04819
2.61141 -1.05801
2.64412 -1.03534
2.69214 -1.02518
2.72697 -1.00621
2.78351 -0.886986
2.73397 -0.950865
2.72068 -0.907018
2.6891 -0.947891
2.66728 -0.910708
2.57648 -0.98744
2.62889 -0.918032
2.58621 -0.923217
2.62899 -0.884508
2.61743 -0.94299
2.67641 -0.876924
2.70518 -0.849336
2.73456 -0.810789
2.74506 -0.838293
2.67227 -0.857304
2.68931 -0.803804
2.61176 -0.841226
2.60627 -0.827351
2.62987 -0.807417
2.59597 -0.76961
2.61625 -0.729326
2.52734 -0.805171
2.49406 -0.754343
2.54649 -0.720347
2.53958 -0.755665
2.57181 -0.757047
2.54637 -0.790491
2.57427 -0.720956
2.47741 -0.756311
2.45783 -0.726176
2.45045 -0.661906
2.41862 -0.729143
2.4315 -0.683522
2.43503 -0.732947
2.44797 -0.732064
2.47915 -0.748671
2.52101 -0.753326
2.53904 -0.801614
2.63568 -0.743155
2.64152 -0.753244
2.61396 -0.739419
2.5577 -0.735656
2.52806 -0.744241
2.51774 -0.718059
2.5899 -0.688207
2.62991 -0.718068
2.66344 -0.727763
2.71209 -0.687179
2.7011 -0.716932
2.76146 -0.682553
2.75536 -0.738428
2.76414 -0.76368
2.80787 -0.726386
2.83225 -0.741693
2.83919 -0.762348
2.81823 -0.840893
2.7451 -0.870433
2.70109 -0.935778
2.71119 -0.915847
2.72509 -0.97055
2.7915 -0.899554
2.75964 -0.9433
2.72145 -1.0144
2.75608 -0.951778
2.75401 -0.935764
2.66871 -1.01417
2.74312 -0.940815
2.79258 -0.889287
2.81018 -0.856745
2.81657 -0.831304
2.82785 -0.856826
2.83646 -0.8516
2.84066 -0.878897
2.8097 -0.912486
2.78398 -0.934525
2.72126 -0.878581
2.70511 -0.897725
2.6559 -0.95732
2.69356 -0.90899
2.67897 -0.960985
2.73543 -0.947942
2.80449 -0.890405
2.7916 -0.883609
2.69953 -0.991216
2.7379 -0.918787
2.67148 -0.95164
2.71763 -0.899494
2.6856 -0.927693
2.64945 -0.969118
2.63199 -0.940381
2.60091 -0.943209
2.55564 -0.949045
2.595 -0.94475
2.64968 -0.937416
2.65995 -0.923807
2.62385 -0.941497
2.6934 -0.877771
2.67872 -0.86621
2.65811 -0.946533
2.684 -0.935178
2.7586 -0.874071
2.78519 -0.857459
2.78799 -0.83628
2.73552 -0.921954
2.73731 -0.917988
2.73673 -0.953323
2.78729 -0.960802
2.69676 -1.10845
2.71079 -1.08449
2.70588 -1.03412
2.69204 -1.02251
2.68959 -1.01943
2.77737 -0.978617
2.76665 -1.06376
2.79267 -1.13212
2.88355 -1.08347
2.82346 -1.2274
2.89131 -1.24582
2.89213 -1.35276
3.00797 -1.31105
3.05073 -1.23324
2.9687 -1.29111
2.98961 -1.2319
3.02881 -1.15784
3.05472 -1.09718
2.97299 -1.16698
2.98213 -1.11233
2.94576 -1.16139
2.96953 -1.13366
2.92908 -1.15385
2.93195 -1.08333
2.90309 -1.07321
2.91727 -0.929559
2.84495 -0.989733
2.85309 -0.917311
2.81536 -0.915088
2.8579 -0.882808
2.924 -0.909606
2.94471 -0.95763
2.95307 -0.994264
2.90409 -1.04885
2.84248 -1.06062
2.85827 -0.986182
2.82849 -1.01246
2.83188 -1.02281
2.84449 -1.01666
2.84548 -1.02355
2.86839 -1.02012
2.92005 -0.906729
2.86453 -0.917313
2.83927 -0.966006
2.84349 -0.916318
2.87229 -0.895266
2.88519 -0.982267
2.89771 -1.01797
2.94373 -1.0177
2.93185 -1.08213
2.88118 -1.1441
2.87697 -1.11563
2.84877 -1.11196
2.8655 -1.02608
2.94438 -0.902485
2.99535 -0.922374
3.02406 -0.93816
3.03437 -0.969186
3.09206 -0.892887
3.04598 -0.904302
3.01942 -0.920348
2.90082 -1.00806
2.91206 -0.881626
2.88469 -0.899167
2.92511 -0.873806
2.96537 -0.886365
2.96945 -0.909668
3.0292 -0.809946
3.04199 -0.845118
3.1176 -0.735567
3.07883 -0.730518
3.04092 -0.792991
3.06008 -0.787369
3.01362 -0.786941
2.95302 -0.771126
2.97022 -0.646087
2.94996 -0.68733
2.97534 -0.662226
2.98521 -0.705369
3.03542 -0.757534
3.08721 -0.781309
3.12887 -0.814299
3.04894 -0.971476
3.02536 -0.974777
3.01838 -0.957382
2.99684 -0.934713
3.02095 -0.882812
3.02937 -0.888409
3.01491 -0.859508
3.0095 -0.981034
3.08555 -0.84689
3.10614 -0.947721
3.19026 -0.89263
3.1719 -0.96341
3.17888 -0.88689
3.14873 -0.930937
3.10636 -1.004
3.11394 -0.959208
3.11086 -0.992165
3.09165 -1.00652
3.11238 -1.01068
3.02947 -1.07457
3.0101 -1.06873
3.02866 -1.01294
3.02496 -1.01201
2.96349 -1.09342
2.96735 -1.05029
3.01542 -0.951276
3.00271 -0.936827
3.00745 -0.840851
3.01007 -0.855081
3.033 -0.880769
3.05989 -0.87545
3.11781 -0.870397
3.15969 -0.819249
3.11961 -0.838348
3.08841 -0.696707
3.06592 -0.71193
3.03931 -0.734574
3.0124 -0.691637
2.99448 -0.739951
3.04086 -0.65771
3.06753 -0.718796
3.07303 -0.706695
2.98799 -0.852376
3.0023 -0.798305
2.98499 -0.818526
3.01117 -0.869742
3.04537 -0.884058
3.00922 -0.932252
3.00234 -0.881271
2.97641 -0.884835
3.00238 -0.764644
2.93316 -0.76415
2.91944 -0.699637
2.88544 -0.673901
2.82777 -0.707448
2.90556 -0.655335
2.90403 -0.670487
2.95026 -0.658537
2.87925 -0.751389
2.90555 -0.688727
2.91075 -0.70577
2.95817 -0.654161
2.96047 -0.639446
2.9183 -0.710293
2.88261 -0.67679
2.87214 -0.705607
2.88138 -0.747883
2.89912 -0.790371
2.91864 -0.756581
2.89308 -0.778429
2.8509 -0.760776
2.84564 -0.73082
2.75938 -0.818908
2.73859 -0.845989
2.73664 -0.869416
2.77229 -0.722047
2.74291 -0.696755
2.77409 -0.690324
2.77151 -0.729815
2.78775 -0.727226
2.76926 -0.693521
2.73072 -0.701074
2.72623 -0.670609
2.70488 -0.651462
2.72257 -0.646685
2.70989 -0.74452
2.73086 -0.745412
2.72415 -0.676838
2.69458 -0.715011
2.72354 -0.669379
2.7863 -0.707473
2.77801 -0.873906
2.8099 -0.835893
2.75287 -0.838713
2.71172 -0.786215
2.7528 -0.667985
2.70498 -0.742626
2.66248 -0.806247
2.68036 -0.669094
2.70695 -0.674306
2.70701 -0.694901
2.71246 -0.6895
2.70862 -0.68254
2.6584 -0.78114
2.66249 -0.740375
2.64211 -0.73697
2.63877 -0.674797
2.60226 -0.724665
2.60313 -0.6971
2.63661 -0.647358
2.61738 -0.662993
2.68406 -0.638613
2.64862 -0.688359
2.59208 -0.800279
2.64405 -0.840697
2.69876 -0.830997
2.74226 -0.78868
2.7552 -0.832912
2.7234 -0.838216
2.68735 -0.894768
2.63436 -0.905483
2.61636 -0.880268
2.61128 -0.933085
2.62302 -0.853757
2.60215 -0.886163
2.67133 -0.863367
2.66754 -0.886652
2.72725 -0.835022
2.77333 -0.842495
2.78356 -0.799381
2.73824 -0.879306
2.79464 -0.75346
2.75802 -0.869555
2.77408 -0.807027
2.72734 -0.847414
2.72795 -0.822768
2.7027 -0.813013
2.66541 -0.8362
2.73259 -0.771406
2.71528 -0.794404
2.70217 -0.797409
2.70168 -0.734572
2.75033 -0.63642
2.77721 -0.664465
2.84995 -0.730288
2.90073 -0.740206
2.90905 -0.768733
2.92393 -0.725407
2.87938 -0.744105
2.88955 -0.74017
2.91188 -0.728536
2.90075 -0.776819
2.93356 -0.677351
2.91645 -0.745166
2.88494 -0.736726
2.88523 -0.683084
2.88477 -0.713145
2.88145 -0.73581
2.87238 -0.815983
2.85169 -0.823977
2.85651 -0.766835
2.78667 -0.870593
2.76007 -0.842438
2.75597 -0.832823
2.78591 -0.756555
2.80759 -0.764877
2.79738 -0.798529
2.77534 -0.816291
2.76438 -0.845009
2.78292 -0.821101
2.74928 -0.845055
2.78717 -0.844998
2.78292 -0.837974
2.77866 -0.8759
2.8181 -0.83064
2.80507 -0.825038
2.7648 -0.851905
2.77031 -0.910686
2.74037 -0.974389
2.7577 -0.967956
2.79738 -0.926763
2.72871 -1.00126
2.79705 -0.968721
2.77395 -0.967265
2.781 -0.911392
2.76309 -0.934418
2.79192 -0.913742
2.83443 -0.900906
2.78879 -1.05342
2.81454 -1.01093
2.80361 -0.996516
2.74871 -1.06989
2.72091 -1.06109
2.70606 -1.0564
2.69103 -0.996975
2.66688 -0.973496
2.70957 -0.905951
2.73811 -0.870932
2.79152 -0.863282
2.80027 -0.900725
2.90085 -0.873892
2.85075 -0.92584
2.79839 -0.950081
2.77991 -0.964171
2.83213 -0.890985
2.76498 -0.944299
2.73991 -0.991911
2.7348 -1.04834
2.72822 -0.990566
2.67053 -0.984572
2.68051 -0.954006
2.67441 -0.941674
2.6835 -0.937164
2.75314 -0.853539
2.78961 -0.819135
2.77262 -0.895266
2.80166 -0.932469
2.83938 -0.869832
2.90458 -0.793617
2.85652 -0.929212
2.89408 -0.84046
2.8565 -0.86452
2.84255 -0.895164
2.83419 -0.87472
2.83516 -0.904252
2.91849 -0.891594
2.87463 -1.00102
2.9194 -0.998297
2.96984 -0.990309
2.98266 -1.0859
3.07871 -0.977393
3.04784 -1.06211
2.9764 -1.04383
3.00658 -0.916272
2.96262 -0.917093
2.98219 -0.857057
2.92929 -0.951484
2.99894 -0.889073
2.99638 -0.867146
2.97864 -0.897482
2.96903 -0.920148
2.94664 -0.95539
2.93393 -0.91596
2.89431 -0.992065
2.85147 -0.958403
2.82754 -1.02052
2.8503 -0.959514
2.89633 -0.914549
2.85146 -0.986078
2.85388 -0.965602
2.83191 -0.939977
2.79836 -0.94762
2.75667 -0.983647
2.75779 -1.01919
2.7731 -1.03114
2.81551 -0.99067
2.88046 -0.900812
2.91924 -0.831391
2.91344 -0.848668
2.94964 -0.82656
2.93601 -0.832053
2.89993 -0.883879
2.85647 -0.907556
2.87182 -0.879227
2.88245 -0.860425
2.81302 -0.971887
2.84331 -0.869865
2.79231 -0.872685
2.75504 -0.934859
2.78698 -0.894236
2.7654 -0.937666
2.79713 -0.865949
2.73055 -0.874339
2.69951 -0.914692
2.68932 -0.893907
2.67156 -0.919859
2.69515 -0.850012
2.7431 -0.848727
2.77728 -0.898295
2.79178 -0.870345
2.74497 -0.817933
2.76325 -0.818777
2.67517 -0.890895
2.76417 -0.801962
2.72325 -0.892882
2.77445 -0.84262
2.73904 -0.905961
2.77668 -0.86919
2.79677 -0.911986
2.8647 -0.925188
2.88551 -0.897052
2.86875 -1.00547
2.83925 -1.10292
2.8087 -1.11271
2.8204 -1.09289
2.80766 -1.12402
2.78661 -1.11989
2.80921 -1.1084
2.79849 -1.04596
2.80771 -1.04646
2.78725 -1.05644
2.74456 -1.03584
2.72017 -1.00503
2.71264 -1.00123
2.71118 -1.02502
2.72386 -0.993289
2.74063 -1.01056
2.77262 -1.0101
2.81296 -1.00725
2.82622 -1.07916
2.81467 -1.14547
2.8743 -0.974226
2.86353 -0.980164
2.85166 -0.999488
2.89069 -0.901345
2.82963 -0.900759
2.83917 -0.853386
2.78824 -0.879609
2.76268 -0.798633
2.70435 -0.961841
2.79384 -0.809449
2.75901 -0.99042
2.76244 -1.0323
2.8187 -0.992051
2.7657 -1.0791
2.74246 -1.12958
2.71972 -1.15035
2.77834 -1.08612
2.75719 -1.11927
2.77071 -1.07735
2.77442 -1.0563
2.76586 -1.02278
2.77907 -0.93391
2.73188 -0.954825
2.69978 -0.89639
2.66439 -0.939316
2.7119 -0.922194
2.70007 -0.972078
2.72139 -0.961511
2.67272 -0.941293
2.67803 -0.941298
2.62263 -0.995776
2.66779 -0.978051
2.64663 -1.04241
2.64377 -1.03871
2.66189 -1.00283
2.66044 -1.0205
2.67737 -1.01511
2.68654 -1.01069
2.65601 -1.035
2.61661 -1.08155
2.60493 -1.0776
2.51933 -1.18098
2.52779 -1.18127
2.56514 -1.18207
2.56432 -1.14806
2.54088 -1.16083
2.59145 -1.06416
2.57398 -1.12462
2.60441 -1.05908
2.64727 -1.04614
2.64453 -1.05943
2.75546 -1.0025
2.78311 -1.07892
2.78269 -1.16464
2.80288 -1.13521
2.76577 -1.09864
2.76351 -1.01506
2.73962 -1.0417
2.74328 -1.03494
2.73359 -1.00255
2.77613 -0.897592
2.72305 -0.914407
2.71673 -0.943616
2.71721 -0.94705
2.69468 -0.97996
2.68072 -0.999031
2.68617 -0.993193
2.64551 -1.05145
2.65217 -1.08198
2.55592 -1.18038
2.61174 -1.09602
2.55777 -1.08966
2.54258 -1.07423
2.60046 -0.941433
2.5848 -1.01885
2.59627 -1.01075
2.686 -0.928627
2.65968 -0.969695
2.56138 -1.06414
2.54441 -1.0681
2.52928 -1.03982
2.60193 -1.01765
2.60406 -1.0776
2.68816 -1.09349
2.73442 -1.05955
2.75234 -1.03137
2.7753 -1.01118
2.70459 -1.03022
2.68265 -1.10442
2.75883 -1.03875
2.67462 -1.06106
2.6315 -1.09982
2.65651 -1.02978
2.6963 -1.0218
2.64452 -1.09184
2.64905 -1.10898
2.63063 -1.10445
2.61542 -1.13688
2.53115 -1.17036
2.55518 -1.17564
2.57672 -1.18512
2.6287 -1.16605
2.60885 -1.227
2.5986 -1.23906
2.63691 -1.17362
2.57505 -1.17343
2.57327 -1.11724
2.57987 -1.07908
2.54581 -1.08956
2.55208 -1.09536
2.51245 -1.1216
2.57101 -1.00935
2.5626 -0.986633
2.56043 -0.971904
2.48661 -1.03856
2.52615 -1.0778
2.5513 -1.02143
2.52695 -1.1188
2.55504 -1.20359
2.63201 -1.1587
2.70032 -1.14325
2.5712 -1.25438
2.55452 -1.16386
2.49486 -1.19067
2.52229 -1.10727
2.57329 -1.05599
2.56156 -1.02029
2.50941 -1.00981
2.5182 -0.980565
2.48946 -0.954005
2.47786 -0.961181
2.57509 -0.893586
2.55488 -0.904482
2.53596 -0.858796
2.51207 -0.847028
2.47612 -0.883773
2.46315 -0.875865
2.48489 -0.835242
2.48444 -0.867499
2.45775 -0.831867
2.4825 -0.856761
2.51046 -0.816121
2.48835 -0.845221
2.54771 -0.845774
2.58873 -0.76153
2.60211 -0.834848
2.65731 -0.817042
2.65932 -0.86503
2.65011 -0.900821
2.64003 -0.906926
2.66818 -0.858082
2.61534 -0.877314
2.54325 -0.935043
2.51417 -0.963736
2.59703 -0.887399
2.55666 -0.981323
2.62522 -0.927021
2.66171 -0.94792
2.72095 -0.967839
2.75859 -0.931751
2.73204 -0.971356
2.71293 -0.940025
2.64716 -0.927652
2.62768 -0.930047
2.58609 -0.891609
2.54446 -0.879457
2.51249 -0.895014
2.48486 -0.873298
2.47348 -0.879783
2.50288 -0.86077
2.56778 -0.809305
2.55203 -0.799875
2.58977 -0.792692
2.58752 -0.814428
2.55044 -0.841408
2.54146 -0.834722
2.53865 -0.836043
2.61029 -0.833694
2.64977 -0.898915
2.6818 -0.898836
2.72713 -0.934076
2.75941 -0.907872
2.72908 -0.931235
2.67013 -0.944544
2.64577 -0.976162
2.6357 -1.02038
2.64983 -0.989474
2.6195 -0.990613
2.64385 -0.876477
2.62509 -0.924796
2.58979 -0.939723
2.59738 -0.930078
2.6118 -0.898066
2.58234 -0.921047
2.62022 -0.977035
2.67203 -0.927883
2.67866 -0.948595
2.5965 -1.00819
2.55515 -1.00647
2.57434 -0.953626
2.49295 -0.950139
2.58244 -0.916727
2.67722 -0.821407
2.6906 -0.897371
2.82212 -0.794488
2.83514 -0.844638
2.84683 -0.794255
2.82197 -0.818515
2.78122 -0.796086
2.74653 -0.759601
2.69065 -0.810038
2.71633 -0.755617
2.75746 -0.707595
2.82002 -0.667123
2.79076 -0.766024
2.79989 -0.726775
2.8373 -0.715986
2.87023 -0.722442
2.81527 -0.771217
2.86087 -0.731093
2.81699 -0.777464
2.82174 -0.784948
2.89676 -0.696976
2.90241 -0.678417
2.88156 -0.670531
2.8669 -0.658656
2.88283 -0.61699
2.85192 -0.608747
2.83102 -0.654911
2.90239 -0.59556
2.95401 -0.593755
2.96192 -0.700277
3.01997 -0.638212
3.0133 -0.572261
2.98456 -0.657256
2.9955 -0.661994
3.07206 -0.66626
3.11723 -0.662046
3.16152 -0.703478
3.14603 -0.696876
3.10477 -0.693948
3.10693 -0.651559
3.05907 -0.679824
3.04078 -0.645223
3.04207 -0.662778
3.06131 -0.686115
3.01849 -0.776104
3.01146 -0.754273
3.03952 -0.699742
2.95507 -0.795248
2.88984 -0.78091
2.8872 -0.662161
2.8692 -0.674402
2.89826 -0.662939
2.97967 -0.603908
2.93732 -0.689482
2.92059 -0.731177
2.88144 -0.780646
2.87424 -0.77827
2.89442 -0.79724
2.91427 -0.733541
2.8852 -0.820068
2.90743 -0.750448
2.91144 -0.737779
2.96802 -0.676597
2.87561 -0.77956
2.87933 -0.749949
2.85859 -0.760552
2.87159 -0.762831
2.85497 -0.793998
2.90745 -0.695167
2.91118 -0.707028
2.96184 -0.699406
2.98622 -0.724414
3.00202 -0.692452
2.97857 -0.779968
2.97861 -0.622803
2.87387 -0.641085
2.83551 -0.701501
2.81656 -0.680934
2.83762 -0.641715
2.87493 -0.646377
2.90287 -0.652747
2.90804 -0.625775
2.93405 -0.651793
2.92501 -0.719499
2.94731 -0.629754
2.95847 -0.679371
2.94332 -0.681123
2.93331 -0.67941
2.92351 -0.770137
2.88423 -0.783562
2.85347 -0.83076
2.86644 -0.846081
2.87306 -0.823743
2.90141 -0.808439
2.97778 -0.821712
2.96058 -0.872773
3.04251 -0.88028
3.08832 -0.893571
3.09798 -0.978481
3.0467 -1.06081
3.1019 -1.01232
3.10351 -0.971663
3.01482 -1.03745
2.96807 -1.04538
2.95314 -0.966113
2.93516 -0.950405
2.91597 -0.921496
2.92108 -0.923922
2.83139 -1.03956
2.86922 -0.926997
2.85314 -0.862151
2.8194 -0.836282
2.74946 -0.898978
2.82182 -0.858761
2.85664 -0.800131
2.87256 -0.822102
2.84046 -0.920129
2.87307 -0.831375
2.82618 -0.912614
2.8157 -0.956996
2.82566 -0.994214
2.85974 -0.974013
2.80099 -0.996502
2.85356 -0.934996
2.87502 -0.882696
2.76826 -1.00536
2.82982 -0.852653
2.74751 -0.937635
2.72678 -0.908062
2.68467 -0.934369
2.71884 -0.859799
2.73191 -0.887577
2.72213 -0.946634
2.74013 -1.02652
2.75949 -1.02205
2.74043 -1.03266
2.73452 -1.07652
2.68326 -1.08032
2.65082 -1.12614
2.63719 -1.15041
2.70239 -1.0632
2.69678 -1.15201
2.74042 -1.11121
2.78026 -1.14292
2.78606 -1.11418
2.82938 -1.072
2.84478 -1.04442
2.85863 -1.05124
2.79313 -1.12245
2.85826 -1.02434
2.7564 -1.08904
2.7723 -1.03077
2.82327 -0.964366
2.79865 -1.05719
2.89038 -0.954299
2.93299 -0.939084
2.94415 -1.02056
2.96525 -1.01537
2.93623 -1.07285
2.92481 -1.06254
2.918 -0.9972
2.8995 -0.988485
2.92671 -0.922835
2.93292 -1.00852
2.96333 -1.00158
2.96603 -1.08073
3.03895 -0.987637
3.00084 -1.00339
3.0255 -0.978103
3.07014 -0.936775
3.0068 -1.01717
3.03674 -0.938615
2.97024 -1.0192
2.87869 -1.03867
2.88447 -1.00133
2.9164 -0.963304
2.89723 -1.02176
2.93044 -1.01399
2.95492 -0.986142
2.86757 -0.966953
2.86078 -0.93509
2.82703 -0.921251
2.83194 -0.90533
2.78228 -0.912253
2.7485 -0.946479
2.70783 -0.959846
2.71405 -0.957448
2.67943 -0.983909
2.68982 -1.04876
2.66134 -1.01319
2.61343 -1.0471
2.6315 -1.00908
2.66481 -1.00655
2.68449 -1.00904
2.703 -1.03585
2.66721 -1.08303
2.6338 -1.07736
2.66289 -1.06499
2.58813 -1.07752
2.59898 -1.07888
2.5995 -1.03949
2.53979 -1.08187
2.63004 -0.959065
2.65923 -0.945741
2.70879 -0.897741
2.72552 -0.867209
2.65741 -0.859276
2.63642 -0.848402
2.58492 -0.861234
2.57068 -0.84867
2.54824 -0.857868
2.54125 -0.919234
2.56415 -0.869574
2.5957 -0.852232
2.53674 -0.887165
2.59402 -0.810037
2.61363 -0.853834
2.58924 -0.798668
2.5679 -0.830892
2.6101 -0.823305
2.51292 -0.9348
2.51331 -0.911497
2.5726 -0.874602
2.58132 -0.829682
2.59028 -0.914431
2.59592 -0.955496
2.63913 -0.908035
2.65366 -0.880668
2.67757 -0.829252
2.63105 -0.912123
2.66653 -0.944701
2.75715 -0.86437
2.71739 -0.929331
2.81462 -0.882243
2.71965 -1.08822
2.70957 -1.12228
2.69564 -1.09639
2.69649 -1.0938
2.68954 -1.10764
2.71873 -1.03883
2.74543 -1.03352
2.73628 -1.01734
2.66841 -1.03417
2.64128 -1.03735
2.62554 -0.976161
2.62966 -0.93829
2.61621 -0.990905
2.64265 -0.970529
2.64236 -0.975623
2.66794 -0.996898
2.7443 -0.989747
2.7325 -1.00485
2.75352 -1.0201
2.71078 -0.970214
2.71364 -0.891006
2.5918 -0.960795
2.57744 -0.889388
2.56289 -0.944439
2.61347 -0.955614
2.65214 -1.04776
2.6617 -1.08989
2.70406 -1.06436
2.71294 -1.0581
2.7072 -1.0309
2.62626 -1.08218
2.60626 -1.0262
2.56298 -1.07045
2.68287 -0.956378
2.70646 -1.00596
2.75861 -1.07382
2.80558 -1.08122
2.81846 -1.1134
2.84235 -1.06239
2.83646 -1.08579
2.83935 -1.04695
2.77583 -1.13038
2.79221 -1.1053
2.73297 -1.09969
2.67597 -1.19513
2.71221 -1.12884
2.77364 -1.12769
2.84949 -1.10792
2.88084 -1.13535
2.90016 -1.1565
2.85951 -1.28321
2.97513 -1.15374
2.93934 -1.24771
2.88581 -1.28112
2.95765 -1.2171
2.96828 -1.20251
2.97344 -1.23944
2.95987 -1.3042
2.95136 -1.37289
2.95032 -1.3563
2.88518 -1.40973
2.86076 -1.43864
2.95474 -1.3739
2.90535 -1.397
2.901 -1.34913
2.8314 -1.39307
2.81235 -1.39895
2.85121 -1.30437
2.8652 -1.2811
2.842 -1.21045
2.86092 -1.20583
2.83134 -1.24494
2.86449 -1.19833
2.81405 -1.25945
2.83154 -1.23885
2.8596 -1.23012
2.91534 -1.20436
2.93562 -1.20472
2.92142 -1.19373
2.96418 -1.16309
2.92378 -1.21606
2.9573 -1.16443
3.05925 -1.12516
2.97516 -1.18961
2.97713 -1.15266
2.86931 -1.16277
2.81408 -1.19646
2.76486 -1.15347
2.75816 -1.12054
2.83895 -1.02287
2.77702 -1.13887
2.81918 -1.16639
2.90672 -1.11582
2.8382 -1.18724
2.79676 -1.20984
2.74744 -1.21459
2.71765 -1.19255
2.76587 -1.11573
2.77626 -1.07295
2.76867 -1.11107
2.87906 -1.02286
2.84016 -1.09017
2.90235 -1.0232
2.85068 -1.03789
2.76136 -1.01251
2.65449 -1.08979
2.64844 -1.03499
2.57908 -1.11497
2.64272 -1.06599
2.60061 -1.16038
2.55444 -1.19348
2.49406 -1.21162
2.54066 -1.1357
2.52041 -1.12393
2.52134 -1.10436
2.42347 -1.14124
2.41166 -1.16645
2.46562 -1.12815
2.46676 -1.08872
2.45476 -1.06937
2.37897 -1.14809
2.52419 -1.08031
2.53736 -1.11259
2.5477 -1.07321
2.48511 -1.08079
2.46655 -1.09529
2.47475 -1.0538
2.44106 -1.1285
2.46076 -1.07579
2.46904 -1.064
2.51413 -1.06637
2.49915 -1.13397
2.5796 -1.09033
2.62817 -1.06623
2.63511 -1.06187
2.56943 -1.12918
2.57501 -1.13352
2.59782 -1.10853
2.49826 -1.1682
2.51203 -1.11196
2.47705 -1.10138
2.469 -1.13569
2.50094 -1.17906
2.54477 -1.21314
2.55561 -1.19365
2.50089 -1.21925
2.55248 -1.20627
2.50355 -1.2044
2.57026 -1.12889
2.62004 -1.00447
2.59236 -0.979789
2.62328 -0.972051
2.66801 -0.891905
2.70173 -0.908813
2.68568 -0.954026
2.69036 -1.0062
2.69196 -0.983799
2.71663 -0.999451
2.67171 -1.053
2.6489 -1.06105
2.69982 -0.966306
2.69053 -0.965262
2.62949 -0.994533
2.65831 -0.940202
2.70238 -0.889011
2.70552 -0.863459
2.75151 -0.824079
2.78062 -0.810169
2.79189 -0.807357
2.79338 -0.840094
2.73482 -0.947075
2.74546 -0.894883
2.7313 -0.904559
2.66888 -0.93945
2.66062 -0.887696
2.68415 -0.910165
2.67842 -0.94366
2.67627 -0.933521
2.67932 -1.02215
2.65389 -1.05827
2.67895 -1.07656
2.69304 -1.0543
2.71816 -1.03817
2.68209 -1.03156
2.68661 -0.948087
2.64252 -0.93102
2.69169 -0.897164
2.7271 -0.862537
2.74174 -0.925157
2.88738 -0.782736
2.84432 -0.895014
2.82447 -0.976594
2.88325 -0.936562
2.77499 -0.93704
2.72998 -0.85105
2.69848 -0.898522
2.7457 -0.845892
2.74522 -0.868373
2.73861 -0.902522
2.74532 -0.90455
2.75668 -0.946034
2.78375 -0.896551
2.74677 -0.996902
2.78018 -0.949065
2.81999 -0.928293
2.83686 -0.850798
2.86522 -0.841541
2.81226 -0.904096
2.85803 -0.842581
2.82282 -0.838723
2.77256 -0.902128
2.71557 -0.899867
2.73927 -0.874095
2.76434 -0.897727
2.75534 -0.901884
2.77902 -0.862904
2.80002 -0.830976
2.80417 -0.753357
2.78384 -0.742923
2.77601 -0.681312
2.77651 -0.625573
2.75583 -0.694013
2.69114 -0.735454
2.67769 -0.682697
2.68051 -0.659367
2.71025 -0.648376
2.75272 -0.689043
2.72336 -0.759831
2.68495 -0.825615
2.69057 -0.862277
2.68768 -0.801625
2.73612 -0.788273
2.74253 -0.795495
2.77283 -0.735013
2.76461 -0.755857
2.76198 -0.744104
2.77762 -0.74551
2.7966 -0.738904
2.81257 -0.731047
2.74934 -0.800343
2.76645 -0.79753
2.76813 -0.786759
2.75898 -0.741792
2.77171 -0.728219
2.76868 -0.706304
2.80935 -0.671667
2.82082 -0.613289
2.78012 -0.626064
2.7702 -0.630188
2.74517 -0.598429
2.76298 -0.607586
2.71917 -0.550567
2.74705 -0.532317
2.77647 -0.548492
2.77458 -0.538135
2.81702 -0.557951
2.86739 -0.568428
2.86467 -0.593251
2.87477 -0.612555
2.84932 -0.659043
2.81031 -0.682992
2.86122 -0.762865
2.89483 -0.762001
2.92836 -0.809311
2.95479 -0.774954
2.97419 -0.72749
2.95702 -0.73343
2.97613 -0.741608
2.92826 -0.75062
2.96874 -0.706364
3.00117 -0.669845
2.91413 -0.799408
2.92371 -0.716251
2.88997 -0.724562
2.89793 -0.788814
2.96503 -0.755019
2.9748 -0.738924
3.00358 -0.731162
2.99833 -0.810635
3.00255 -0.800775
3.00074 -0.760715
3.04234 -0.754692
3.03877 -0.858958
3.08325 -0.87731
3.10242 -0.904535
3.11741 -0.839002
3.11921 -0.784911
3.07594 -0.769299
3.03818 -0.752771
3.00433 -0.740053
2.91975 -0.829781
2.94006 -0.705353
2.93746 -0.67822
2.96546 -0.657111
3.00487 -0.618299
3.02513 -0.626228
3.01037 -0.697068
2.97988 -0.751493
2.94325 -0.814574
2.90932 -0.789504
2.85234 -0.823724
2.84483 -0.815507
2.8295 -0.773027
2.84885 -0.75888
2.86961 -0.79111
2.93264 -0.750085
2.99457 -0.733447
3.0353 -0.732974
2.97045 -0.918811
2.97955 -0.958682
2.98741 -0.965973
2.93474 -1.00512
2.9461 -1.01381
2.94654 -1.08668
3.02997 -1.03455
3.04439 -1.0885
3.05911 -1.15562
3.16172 -1.0728
3.15222 -1.10843
3.16518 -0.999298
3.12823 -0.948441
3.05275 -1.01048
3.0831 -0.898009
3.05554 -0.864229
3.05081 -0.86487
3.07429 -0.890155
3.0668 -0.91324
3.03941 -0.991223
3.01996 -0.952384
3.07167 -0.931497
3.02124 -1.00757
2.99936 -0.969208
2.98301 -0.992834
2.96912 -0.976366
2.97933 -0.918889
2.99545 -0.92794
2.97019 -1.03966
3.03366 -0.908672
3.01157 -0.928824
3.061 -0.893693
3.087 -0.899076
3.11429 -0.93322
3.10173 -1.01578
3.06891 -1.01793
3.04152 -1.01379
3.12222 -0.979739
3.14225 -1.03295
3.16304 -1.01096
3.13938 -1.0421
3.0755 -0.993202
3.0002 -0.997911
2.91086 -1.08997
2.90302 -1.12795
2.97202 -1.04051
3.02085 -1.01037
3.03576 -0.955402
3.1065 -0.811119
3.11905 -0.81917
3.18238 -0.761791
3.20126 -0.705562
3.13956 -0.796865
3.09318 -0.735478
3.07488 -0.697055
3.02367 -0.680213
2.98826 -0.728589
3.00457 -0.758539
2.97743 -0.75816
2.91799 -0.852342
2.90546 -0.782918
2.87302 -0.746713
2.85327 -0.742267
2.86982 -0.738603
2.82754 -0.810398
2.92012 -0.658701
2.88234 -0.734867
2.87857 -0.744724
2.89441 -0.78043
2.93324 -0.816844
2.95068 -0.878468
3.00358 -0.944064
3.04976 -0.922467
2.99456 -0.97643
3.00536 -0.914922
2.94484 -0.92075
2.91174 -0.913895
2.84488 -0.969493
2.88038 -0.910299
2.90987 -0.963932
2.98308 -0.893581
3.00691 -0.975987
3.13195 -0.81163
3.12528 -0.892659
3.10684 -0.953001
3.0269 -1.05962
3.04546 -0.951421
3.03102 -0.936666
2.96468 -1.01
2.97073 -1.01806
2.98779 -0.979488
2.97561 -0.969204
3.01262 -0.864135
3.02415 -0.878255
3.0071 -0.914175
3.01178 -0.929759
3.00898 -0.912501
2.97506 -0.984353
3.02 -0.9636
3.06344 -0.928018
3.04679 -0.922637
3.05016 -0.950388
3.07706 -0.920854
3.08063 -0.875537
3.03437 -0.890696
3.01705 -0.883359
3.02794 -0.82223
3.07253 -0.759767
3.09361 -0.770675
3.13694 -0.741468
3.17991 -0.725386
3.16297 -0.702072
3.10281 -0.736746
3.05328 -0.724858
3.03925 -0.684855
2.95616 -0.696836
2.89496 -0.706899
2.87721 -0.646487
2.86166 -0.612913
2.89294 -0.630223
2.92004 -0.65398
2.97367 -0.605851
2.95683 -0.594168
2.90324 -0.698
2.79882 -0.693113
2.72244 -0.720825
2.71411 -0.707603
2.75911 -0.626054
2.73058 -0.670876
2.77144 -0.70252
2.74887 -0.732997
2.79734 -0.722143
2.80986 -0.76046
2.86002 -0.775084
2.94933 -0.738451
2.95317 -0.815658
3.01319 -0.748314
2.93031 -0.757739
2.85727 -0.761929
2.87952 -0.73177
2.89615 -0.740071
2.89409 -0.784003
2.90136 -0.856981
2.94901 -0.85611
2.95132 -0.825356
2.93549 -0.860988
2.90802 -0.816186
2.94299 -0.76658
2.91223 -0.750811
2.95788 -0.692304
2.96011 -0.681494
3.02892 -0.692445
3.03655 -0.653608
3.02586 -0.791972
3.06959 -0.666297
3.06023 -0.585287
3.03688 -0.648461
2.98165 -0.718141
2.95885 -0.705053
2.95314 -0.689999
2.90609 -0.757968
2.85997 -0.819038
2.87041 -0.79449
2.90757 -0.658666
2.88145 -0.615563
2.8877 -0.603455
2.91471 -0.632431
2.92269 -0.654094
2.94419 -0.685243
2.96833 -0.694905
2.93526 -0.731392
2.93823 -0.648382
2.95648 -0.661848
2.94516 -0.779562
2.99884 -0.709358
2.99773 -0.765107
2.99773 -0.74551
2.97964 -0.72963
2.96834 -0.737465
2.93844 -0.789633
2.96396 -0.794677
3.00219 -0.72147
3.07492 -0.695553
3.10669 -0.596241
3.07753 -0.658993
3.01202 -0.647746
2.94889 -0.534359
2.88728 -0.59124
2.88853 -0.511637
2.8431 -0.709144
2.93369 -0.58899
2.9332 -0.67836
2.948 -0.66017
3.00197 -0.615094
2.93591 -0.72908
2.93239 -0.66736
2.90849 -0.760115
3.00567 -0.634135
3.02074 -0.702077
3.09315 -0.634267
3.10921 -0.721272
3.15713 -0.57342
3.1853 -0.579483
3.18604 -0.627118
3.21272 -0.637091
3.17719 -0.62897
3.17911 -0.679019
3.17943 -0.74256
3.18947 -0.706577
3.22448 -0.712846
3.18204 -0.851242
3.27396 -0.718847
3.30069 -0.772274
3.29434 -0.879268
3.35022 -0.789168
3.38446 -0.710107
3.44735 -0.627193
3.46313 -0.692774
3.50165 -0.649385
3.52407 -0.569898
3.53157 -0.551086
3.51409 -0.578166
3.51146 -0.585751
3.53192 -0.662535
3.54424 -0.593677
3.5792 -0.546139
3.52841 -0.56299
3.48315 -0.507452
3.42421 -0.513326
3.44836 -0.448893
3.4295 -0.552816
3.46037 -0.495261
3.45408 -0.5046
3.4368 -0.619789
3.41653 -0.446148
3.3946 -0.466558
3.40783 -0.480292
3.43488 -0.425929
3.42552 -0.478301
3.42914 -0.378869
3.39476 -0.408764
3.39867 -0.415687
3.36363 -0.433956
3.34051 -0.476884
3.33693 -0.413372
3.33724 -0.485943
3.36854 -0.531063
3.35437 -0.572585
3.32995 -0.671039
3.34014 -0.512878
3.32797 -0.532569
3.33406 -0.544703
3.35007 -0.607257
3.35961 -0.553022
3.35479 -0.448963
3.3108 -0.505753
3.33253 -0.458507
3.34155 -0.41072
3.33178 -0.39511
3.31405 -0.499333
3.32711 -0.681425
3.35833 -0.483826
3.35787 -0.516437
3.35072 -0.564365
3.34482 -0.500222
3.34139 -0.459491
3.34025 -0.490479
3.3481 -0.470065
3.33418 -0.59548
3.31401 -0.623621
3.28125 -0.572147
3.24804 -0.537152
3.18821 -0.612464
3.21533 -0.535847
3.2103 -0.492088
3.21424 -0.435616
3.23491 -0.42631
3.31741 -0.43015
3.38516 -0.339594
3.42681 -0.441015
3.50052 -0.400155
3.47587 -0.466952
3.45617 -0.560363
3.38856 -0.638212
3.38575 -0.611095
3.34764 -0.6632
3.31158 -0.749167
3.27293 -0.758797
3.30105 -0.555807
3.29581 -0.630948
3.32074 -0.684866
3.35297 -0.635416
3.31568 -0.636863
3.2964 -0.610039
3.27689 -0.612407
3.25636 -0.703563
3.24533 -0.702428
3.24061 -0.70169
3.24832 -0.681137
3.18553 -0.734552
3.17129 -0.739388
3.13243 -0.802516
3.09383 -0.822025
3.07737 -0.723895
3.06301 -0.692929
3.02492 -0.774656
3.03209 -0.737811
3.013 -0.787668
3.00752 -0.751838
3.02505 -0.758573
3.01946 -0.7553
3.03682 -0.8039
3.03666 -0.774742
3.01544 -0.860236
3.01473 -0.854545
3.09122 -0.74549
3.06164 -0.839518
3.08146 -0.812507
3.04812 -0.81734
3.07257 -0.765422
3.13231 -0.691974
3.1028 -0.729724
3.14432 -0.632166
3.13471 -0.668781
3.14815 -0.625995
3.17466 -0.649318
3.20872 -0.61222
3.18366 -0.782331
3.22951 -0.70234
3.21603 -0.674604
3.24576 -0.652337
3.26948 -0.699741
3.2867 -0.658673
3.32887 -0.637341
3.33131 -0.719484
3.31528 -0.728203
3.30442 -0.685436
3.23587 -0.731416
3.16215 -0.743667
3.11799 -0.771322
3.10669 -0.837042
3.11855 -0.893255
3.15929 -0.860846
3.21203 -0.83853
3.26439 -0.741796
3.28275 -0.741387
3.26842 -0.756472
3.29214 -0.776452
3.33121 -0.807177
3.39412 -0.749322
3.40304 -0.826569
3.43041 -0.784475
3.39983 -0.854754
3.40341 -0.889817
3.3737 -0.956759
3.40823 -0.907767
3.38442 -0.992253
3.34002 -1.05349
3.38852 -0.890211
3.42375 -0.964723
3.47661 -0.854213
3.44594 -0.927808
3.46277 -0.880967
3.40611 -0.912642
3.40683 -0.99271
3.31629 -1.04843
3.29437 -0.953823
3.24132 -0.960398
3.20569 -0.995188
3.17931 -1.04556
3.18229 -1.01243
3.20017 -0.997622
3.21415 -0.901604
3.29408 -0.797551
3.28744 -0.822835
3.24312 -0.933699
3.26581 -0.875027
3.26229 -0.879986
3.27009 -0.904374
3.27072 -1.0181
3.33084 -1.01143
3.37785 -0.973507
3.40333 -0.939698
3.41391 -0.894755
3.40993 -0.890449
3.41932 -0.798863
3.38557 -0.826175
3.37561 -0.780865
3.38172 -0.814425
3.30805 -0.973781
3.28234 -0.999115
3.23395 -1.06211
3.24296 -1.02874
3.1863 -1.08443
3.1095 -1.10605
3.18792 -1.04743
3.17108 -1.08492
3.24202 -1.07009
3.25007 -1.05905
3.3051 -0.98912
3.24896 -1.04288
3.29336 -0.918216
3.21526 -0.981544
3.18666 -1.05472
3.29117 -0.899186
3.23575 -0.957596
3.19237 -1.02282
3.17675 -1.00206
3.19563 -0.990622
3.23066 -0.875036
3.16923 -0.909041
3.19696 -0.821215
3.17332 -0.903362
3.15918 -0.857261
3.16461 -0.848065
3.19202 -0.796054
3.17422 -0.868253
3.20989 -0.846403
3.25003 -0.780517
3.25431 -0.838452
3.20186 -0.877022
3.20887 -0.804735
3.1899 -0.84673
3.16386 -0.806573
3.15537 -0.827429
3.12946 -0.820615
3.11405 -0.876471
3.13659 -0.814309
3.18094 -0.676911
3.17758 -0.692264
3.0917 -0.802703
3.08988 -0.793845
3.12186 -0.687736
3.09528 -0.705412
3.08692 -0.675252
3.08241 -0.68845
3.13097 -0.695125
3.19418 -0.624526
3.20281 -0.676488
3.22789 -0.640298
3.20455 -0.586951
3.25011 -0.593146
3.31147 -0.646155
3.34413 -0.633684
3.41718 -0.552674
3.3907 -0.605613
3.36141 -0.59697
3.35493 -0.624977
3.30876 -0.683175
3.25531 -0.746731
3.26852 -0.733823
3.32539 -0.664412
3.29704 -0.64025
3.29542 -0.632612
3.3231 -0.508818
3.30052 -0.510119
3.29352 -0.442327
3.28753 -0.513279
3.28058 -0.33417
3.26342 -0.372396
3.24997 -0.501122
3.24559 -0.538284
3.27591 -0.57906
3.27294 -0.610332
3.28466 -0.581687
3.32187 -0.558652
3.37318 -0.55269
3.4293 -0.407241
3.41511 -0.467526
3.46135 -0.447627
3.43255 -0.487681
3.43724 -0.488318
3.48838 -0.439974
3.48551 -0.530228
3.49864 -0.622424
3.48564 -0.643074
3.49073 -0.524027
3.4346 -0.433556
3.37836 -0.549506
3.3446 -0.520337
3.34051 -0.565822
3.38328 -0.533526
3.41375 -0.508354
3.46008 -0.584507
3.52806 -0.44838
3.52978 -0.602131
3.52397 -0.537998
3.4841 -0.502167
3.42597 -0.516279
3.44327 -0.477383
3.45136 -0.445904
3.50362 -0.353808
3.50315 -0.280569
3.49228 -0.411561
3.49941 -0.512446
3.47949 -0.477717
3.44301 -0.291063
3.40838 -0.464595
3.38575 -0.399933
3.38823 -0.457618
3.39136 -0.458881
3.45364 -0.444215
3.43595 -0.442984
3.42699 -0.410591
3.41029 -0.467118
3.43038 -0.391654
3.4385 -0.471497
3.44589 -0.460054
3.42015 -0.347184
3.35413 -0.516176
3.32724 -0.469035
3.35023 -0.367863
3.36734 -0.398532
3.3632 -0.350391
3.35253 -0.472194
3.38626 -0.427534
3.40402 -0.487924
3.43731 -0.53439
3.46843 -0.471764
3.44531 -0.437952
3.41274 -0.422878
3.3651 -0.510532
3.3496 -0.422082
3.31171 -0.429533
3.35138 -0.35066
3.34431 -0.384372
3.28909 -0.645236
3.28912 -0.548849
3.28976 -0.568757
3.2934 -0.662294
3.36678 -0.593207
3.39235 -0.609035
3.37688 -0.620047
3.35677 -0.624164
3.29587 -0.733356
3.26915 -0.67046
3.22209 -0.679502
3.21564 -0.575556
3.21277 -0.521327
3.20773 -0.616718
3.27238 -0.493422
3.27751 -0.590457
3.24701 -0.550489
3.15092 -0.544331
3.11228 -0.512393
3.07069 -0.520972
3.08945 -0.523474
3.10483 -0.459855
3.08155 -0.55667
3.07674 -0.522559
3.0001 -0.559507
3.00649 -0.516011
2.96117 -0.667881
3.03729 -0.619166
3.069 -0.5658
3.06607 -0.59152
3.06414 -0.473781
3.03372 -0.56745
3.05206 -0.541335
3.04537 -0.537496
3.07431 -0.459863
3.00016 -0.515985
2.92131 -0.606802
2.91031 -0.606696
2.91004 -0.538777
2.9236 -0.561889
2.94115 -0.562042
2.95079 -0.634343
2.98103 -0.52785
2.9963 -0.500698
3.00987 -0.557117
3.02594 -0.585165
3.06847 -0.501929
3.05589 -0.559793
3.04738 -0.5969
3.03843 -0.607892
3.07203 -0.547667
3.08606 -0.692558
3.15448 -0.530681
3.15039 -0.628252
3.12943 -0.594272
3.08071 -0.721345
3.10137 -0.657387
3.11518 -0.659051
3.1033 -0.663946
3.10148 -0.570851
3.06846 -0.610758
3.07845 -0.55647
3.06391 -0.639881
3.10859 -0.582933
3.10946 -0.669153
3.08934 -0.610176
3.10991 -0.578297
3.06829 -0.708013
3.09049 -0.652195
3.14279 -0.579455
3.11457 -0.786755
3.12621 -0.779927
3.08625 -0.794227
3.08029 -0.801226
3.10505 -0.787586
3.12171 -0.769463
3.08826 -0.854405
3.08882 -0.818697
3.05734 -0.90075
3.04245 -0.924364
3.07221 -0.922661
3.09754 -0.852117
3.1348 -0.8331
3.20467 -0.807423
3.22695 -0.896508
3.27989 -0.799725
3.3158 -0.850859
3.25047 -0.929871
3.1982 -0.990987
3.18293 -0.968428
3.13069 -0.9386
3.11405 -0.972215
3.05001 -0.996036
3.10617 -0.865331
3.09453 -0.93217
3.15382 -0.818517
3.12353 -0.863013
3.08281 -0.875279
3.09116 -0.839614
3.06407 -0.8759
3.07998 -0.741799
3.0194 -0.819027
3.05583 -0.702941
3.04025 -0.746439
3.04463 -0.823952
3.07161 -0.866625
3.11339 -0.859888
3.06188 -1.02329
3.10778 -0.941123
3.09255 -0.966669
3.11115 -0.907434
3.0694 -0.96918
3.01747 -1.10064
3.03241 -1.02965
3.0472 -1.05815
3.02974 -1.05135
3.05124 -0.96754
3.04212 -0.987622
3.01424 -1.00306
3.0294 -0.939381
3.10822 -0.815658
3.11647 -0.837223
3.12636 -0.848049
3.09344 -0.921071
3.05836 -0.954839
3.04748 -0.99913
3.05574 -1.05376
3.06187 -1.07922
2.99961 -1.14258
3.03412 -1.02913
3.00409 -0.988629
3.02028 -0.896731
3.00902 -0.85524
2.93286 -0.959523
2.93882 -0.966649
2.99759 -0.868494
3.00031 -0.889285
2.99051 -0.879746
2.95599 -0.985049
3.03574 -0.869076
3.02899 -0.914504
3.01936 -0.937871
2.98842 -0.950953
2.95576 -0.892236
2.98146 -0.875393
2.94765 -0.95503
3.00767 -0.918352
3.02633 -0.885577
3.07672 -0.816428
3.03687 -0.934763
3.06547 -0.878029
3.01758 -1.02554
3.09947 -0.902742
3.13716 -0.926967
3.17137 -0.953079
3.23503 -0.918076
3.28568 -0.918117
3.3717 -0.818227
3.35356 -0.968892
3.39139 -0.941594
3.3685 -0.98143
3.27254 -1.08698
3.2542 -1.13474
3.26034 -1.02818
3.18737 -1.14939
3.18354 -1.07611
3.25418 -0.89854
3.24658 -0.877208
3.21009 -0.944993
3.1339 -1.04898
3.11639 -1.03755
3.08632 -0.966385
3.0721 -0.942639
3.04903 -0.993897
3.07861 -0.958197
3.06065 -0.998405
3.03725 -1.08271
3.06269 -1.03723
3.08596 -0.998457
3.11113 -0.883606
3.04963 -0.941822
3.02125 -0.949381
2.97313 -0.900547
2.96316 -0.882045
2.94151 -0.887069
2.96235 -0.984585
2.98519 -1.03669
2.97921 -1.06219
2.98805 -1.03997
3.02697 -0.963291
2.99811 -1.02435
3.00652 -0.925534
2.93252 -1.01474
2.97523 -0.933593
2.94132 -1.07355
2.92755 -1.09119
2.96598 -1.07332
2.90261 -1.0985
2.88459 -1.10181
2.8936 -1.07002
2.87511 -1.15157
2.94475 -1.06637
2.92663 -1.10624
3.00271 -1.08021
3.06037 -1.10696
3.08568 -1.15985
3.06449 -1.13637
3.07053 -1.13149
3.01276 -1.08688
2.93229 -1.09886
2.89563 -1.12932
2.87282 -1.18029
2.88093 -1.19275
2.87457 -1.32022
2.98569 -1.24038
2.98746 -1.28673
2.9555 -1.31239
2.93076 -1.19923
2.91484 -1.07275
2.81353 -1.07504
2.78513 -1.0219
2.78157 -0.96614
2.728 -1.02168
2.78871 -0.979715
2.7381 -1.04411
2.6752 -1.14721
2.66313 -1.12532
2.736 -1.084
2.72452 -1.22553
2.83114 -1.1843
2.94095 -1.14955
2.97681 -1.1811
3.11855 -1.12904
3.15464 -1.21147
3.18414 -1.18948
3.15308 -1.2478
3.15491 -1.24204
3.14827 -1.21541
3.07734 -1.27468
3.04419 -1.2619
3.01364 -1.31621
2.99008 -1.30774
3.01645 -1.30271
3.01705 -1.28583
2.9898 -1.2963
3.01824 -1.24232
2.92572 -1.35842
2.924 -1.31946
2.94539 -1.27365
3.02223 -1.20066
3.0204 -1.26799
3.0516 -1.23386
3.105 -1.22793
3.18656 -1.17841
3.12319 -1.27776
3.10056 -1.2525
3.05852 -1.18449
3.0221 -1.17608
3.02075 -1.08478
2.92191 -1.21035
2.99009 -1.125
2.97164 -1.16172
3.06883 -1.00099
3.05809 -1.05407
3.0648 -1.04299
2.97907 -1.13077
2.99948 -1.05692
3.07364 -0.926786
3.01614 -0.997675
3.06405 -0.880956
3.03098 -0.87933
3.06733 -0.87789
3.09161 -0.880382
3.11756 -0.999234
3.11632 -1.11256
3.22503 -1.00505
3.19154 -1.06382
3.21304 -1.08195
3.27231 -0.968962
3.21517 -1.13047
3.25353 -1.1874
3.27297 -1.2612
3.293 -1.35587
3.34595 -1.36719
3.33027 -1.39688
3.26191 -1.50479
3.24318 -1.56045
3.21226 -1.53144
3.3306 -1.35948
3.2804 -1.4807
3.24882 -1.48791
