# Supplementary material for: Stochastic bond dynamics facilitates alignment of malaria parasite at erythrocyte membrane upon invasion
Source: eLife. 2020 May 18;9:e56500. doi: 10.7554/eLife.56500 (PMC7269671; doi:10.7554/eLife.56500)
Supplement: Figure 2—source data 1. [file elife-56500-fig2-data1.zip › PARA_POSITIONS/pos37.dat]

3.83855 1.07152
3.86307 1.09393
3.91518 1.0559
3.97831 1.00197
3.94023 1.153
3.97176 1.10741
3.98688 1.04955
3.97073 1.02139
3.94551 1.07971
3.97298 0.948611
3.94414 1.05101
3.98058 0.879458
3.91598 1.02323
3.87557 1.0677
3.88022 1.0307
3.81258 1.18546
3.90278 0.971659
3.93511 1.00069
3.8842 1.22876
3.93095 1.19178
3.99355 1.04206
3.91362 1.18798
3.9512 1.08919
3.91476 1.04434
3.87054 1.06445
3.86485 1.0026
3.92633 0.802749
3.85076 1.06887
3.88288 1.00958
3.90054 0.976266
3.9304 0.950939
3.98704 0.864632
3.95084 1.02887
3.99777 0.867229
3.91307 1.033
3.93318 0.928459
3.93541 0.894684
3.91687 0.952163
3.97848 0.80719
3.97431 0.911751
3.98936 0.875034
3.98389 0.95489
4.05372 0.933623
4.11266 0.85139
4.106 0.951451
4.06902 1.03055
4.07702 1.09774
4.10527 1.1479
4.15674 1.03051
4.13966 1.09517
4.13189 1.04406
4.09309 0.986835
3.96895 1.14959
3.91558 1.11507
3.89068 1.11432
3.92814 0.858527
3.88021 1.00878
3.9018 0.936453
3.92403 0.838916
3.87452 0.941062
3.89122 0.879183
3.92545 0.844712
3.9093 0.87195
3.87545 0.892822
3.83042 0.872416
3.82399 0.785916
3.74657 0.882992
3.75998 0.784424
3.71226 0.951592
3.72934 0.960791
3.75806 0.916196
3.76245 0.898623
3.82765 0.793844
3.76641 1.09198
3.89646 0.772918
3.84618 1.00512
3.87034 0.930446
3.7861 1.07846
3.84532 0.758121
3.75315 0.873471
3.6915 0.989246
3.67378 0.974025
3.65901 1.01086
3.69075 0.964232
3.70446 0.964655
3.75944 0.918532
3.7097 1.10733
3.81909 0.958315
3.78349 1.1365
3.79717 1.01316
3.76371 1.04299
3.77381 1.01821
3.80845 0.911842
3.83108 0.859228
3.76846 0.967232
3.79019 0.937721
3.81744 1.00459
3.81745 1.04531
3.82907 1.05367
3.70693 1.2984
3.71184 1.19335
3.72121 1.09065
3.68668 1.11554
3.69513 1.12065
3.69208 1.20111
3.75172 1.20845
3.81402 1.10286
3.79647 1.10797
3.82046 1.02577
3.66945 1.32774
3.74107 1.10383
3.68781 1.15272
3.70862 1.06376
3.73055 1.05668
3.73797 1.1992
3.73211 1.38262
3.85444 1.29576
3.87453 1.3691
3.96804 1.14779
3.90864 1.26407
4.00369 1.03147
3.91171 1.13302
3.87342 1.10684
3.85548 1.04875
3.84138 1.0366
3.83495 1.08206
3.87311 0.954855
3.81268 1.05892
3.83827 0.923703
3.77501 1.04692
3.79641 1.02912
3.83687 0.951368
3.82862 0.974485
3.80925 1.02364
3.77948 1.01489
3.78622 0.995236
3.76405 1.08589
3.75011 1.12001
3.76061 1.08586
3.79318 1.03524
3.80598 0.915159
3.74624 1.01517
3.62176 1.23923
3.68241 1.0956
3.70268 1.02163
3.61625 1.23898
3.61452 1.28144
3.62656 1.25191
3.54754 1.3623
3.52815 1.41912
3.57953 1.28931
3.50194 1.35546
3.39503 1.52501
3.46789 1.35041
3.4713 1.33292
3.42368 1.44291
3.38639 1.4536
3.36389 1.51707
3.53683 1.21489
3.4416 1.42229
3.45704 1.36626
3.40498 1.42803
3.33207 1.5177
3.32443 1.50346
3.40188 1.34979
3.39694 1.33327
3.349 1.388
3.32707 1.45122
3.42149 1.24791
3.38356 1.34405
3.35397 1.38899
3.41932 1.30347
3.42374 1.29738
3.29334 1.42063
3.34019 1.28308
3.33131 1.22777
3.37598 1.15956
3.28564 1.32019
3.35319 1.24584
3.30633 1.34169
3.29877 1.38746
3.3186 1.37152
3.337 1.35547
3.3239 1.36369
3.36535 1.28629
3.24527 1.46229
3.26331 1.38734
3.27621 1.3214
3.32507 1.23092
3.22325 1.44226
3.32172 1.34712
3.36685 1.30817
3.33283 1.33593
3.21233 1.44699
3.1684 1.35617
3.17131 1.25615
3.10416 1.28649
3.12316 1.18821
3.1116 1.24041
3.15558 1.24201
3.13688 1.33273
3.08827 1.3886
3.15947 1.21747
3.17749 1.18293
3.0937 1.36066
3.19443 1.23689
3.27095 1.19502
3.28562 1.24355
3.29012 1.2864
3.26917 1.27111
3.2867 1.27179
3.27657 1.31015
3.21435 1.38894
3.30235 1.29196
3.34982 1.27997
3.28659 1.43018
3.43587 1.2361
3.39329 1.31668
3.28593 1.46132
3.38291 1.28155
3.37082 1.30515
3.4301 1.21278
3.36133 1.30306
3.45479 1.18798
3.43967 1.30836
3.47718 1.25593
3.3612 1.46803
3.46321 1.24342
3.40094 1.37161
3.40029 1.35177
3.33312 1.44951
3.43768 1.23704
3.38078 1.3358
3.36028 1.34366
3.40757 1.24886
3.26539 1.54965
3.46018 1.24267
3.38184 1.41276
3.361 1.45711
3.45862 1.29035
3.40796 1.40779
3.48548 1.29105
3.48735 1.26052
3.55519 1.13804
3.49249 1.26363
3.44474 1.3673
3.49528 1.24895
3.5363 1.15045
3.55348 1.14724
3.5363 1.19506
3.47702 1.26657
3.46138 1.22543
3.4372 1.29436
3.45607 1.25588
3.43984 1.20062
3.48081 1.04809
3.34175 1.22817
3.26056 1.27907
3.23075 1.24769
3.21018 1.2354
3.18686 1.243
3.17115 1.27861
3.26731 1.13987
3.28892 1.11622
3.22796 1.25326
3.26772 1.20277
3.20453 1.31565
3.21574 1.27563
3.2076 1.38527
3.29616 1.34036
3.36134 1.28787
3.38759 1.23961
3.34056 1.28402
3.35653 1.16736
3.2847 1.2256
3.33748 1.06396
3.26995 1.25232
3.31288 1.22683
3.33912 1.26348
3.40021 1.20602
3.44637 1.10166
3.36231 1.23881
3.3828 1.11799
3.31467 1.14681
3.33192 1.0746
3.34618 1.01812
3.28082 1.19808
3.37492 1.03578
3.39268 1.13333
3.43757 1.16295
3.43788 1.11107
3.4223 1.08292
3.39054 1.04749
3.30491 1.1862
3.36473 1.08809
3.38437 1.04975
3.38607 0.986072
3.38245 0.977561
3.39407 0.949182
3.35278 0.949404
3.2698 1.10197
3.30917 1.03154
3.28098 1.12201
3.30807 1.10109
3.26703 1.17238
3.33988 0.980363
3.37958 0.950691
3.33139 1.05792
3.38012 0.983039
3.40873 0.887141
3.36191 1.02954
3.32081 1.11272
3.34096 1.03115
3.32308 1.09148
3.41594 0.956349
3.41946 1.03517
3.43384 1.13146
3.53079 1.00654
3.61171 0.906846
3.56899 1.00439
3.55741 1.00223
3.49302 1.18031
3.53264 1.08889
3.54061 1.02861
3.48581 1.1637
3.51937 1.06494
3.47404 1.1949
3.5167 1.171
3.51244 1.29663
3.55541 1.28551
3.53354 1.41091
3.55488 1.36433
3.50595 1.41099
3.5715 1.28601
3.61484 1.27476
3.60159 1.26048
3.64336 1.2057
3.66827 1.16383
3.64643 1.20524
3.57286 1.30156
3.50578 1.33473
3.50086 1.26904
3.54049 1.14686
3.52199 1.15834
3.55738 1.01759
3.5493 1.08086
3.58999 0.996946
3.59356 1.09524
3.67244 1.05917
3.77777 0.949205
3.74035 1.17296
3.88269 0.983677
3.91015 0.966363
3.91158 1.0199
3.82154 1.19561
3.80886 1.0929
3.80725 0.970728
3.78645 0.99826
3.71266 1.15547
3.78077 0.991586
3.80766 1.00235
3.80421 0.986813
3.79431 1.03645
3.77296 1.08642
3.77518 1.10733
3.79445 1.07241
3.77291 1.11386
3.77205 1.13941
3.81178 1.0247
3.79634 1.04381
3.79758 1.10257
3.77489 1.08962
3.73799 1.11189
3.76871 0.99643
3.74905 0.991808
3.76409 0.926354
3.8435 0.850653
3.82993 0.988246
3.87839 0.914043
3.90147 0.921216
3.86279 1.008
3.81345 1.11233
3.79074 1.15939
3.75633 1.27982
3.75373 1.25391
3.78272 1.16535
3.74025 1.22853
3.75852 1.21283
3.78804 1.2006
3.80781 1.16077
3.80901 1.19374
3.72943 1.28164
3.72118 1.2345
3.5834 1.43671
3.70629 1.21468
3.58791 1.44075
3.67593 1.31346
3.73333 1.25922
3.67787 1.44961
3.76701 1.32281
3.84084 1.20521
3.81964 1.22485
3.78934 1.2059
3.83588 1.06911
3.8283 0.973911
3.75263 1.11235
3.67114 1.2362
3.68806 1.15021
3.63978 1.19489
3.64035 1.10749
3.6301 1.06086
3.54224 1.2622
3.56521 1.23533
3.66227 1.10231
3.75797 0.98442
3.70071 1.20683
3.72658 1.1361
3.73915 1.1041
3.70909 1.10345
3.68737 1.05111
3.66865 1.03177
3.66672 1.04192
3.64672 1.04009
3.67554 1.01434
3.73068 0.977821
3.87943 0.75051
3.79791 1.09495
3.91874 0.844701
3.84 0.974813
3.7785 0.936289
3.76713 0.811759
3.71318 0.872521
3.69716 0.866693
3.67821 0.917736
3.74033 0.770082
3.71644 0.930222
3.77932 0.911042
3.85827 0.856267
3.87592 0.985872
3.89987 0.912382
3.94871 0.799875
3.91446 0.921982
3.91805 0.798061
3.87255 0.852255
3.8736 0.78123
3.85942 0.784135
3.84685 0.863013
3.82381 0.996465
3.87025 0.929781
3.89383 0.906698
3.89506 0.915647
3.89405 0.904225
3.86421 0.92896
3.85269 0.892953
3.88806 0.61821
3.82712 0.835477
3.75542 1.00314
3.76488 0.971416
3.84886 0.862529
3.91561 0.838278
3.92111 0.836719
3.9044 0.802064
3.90335 0.672402
3.873 0.652898
3.8435 0.76784
3.88077 0.669727
3.85609 0.706456
3.84832 0.703071
3.80149 0.727694
3.72547 0.893103
3.74828 0.803316
3.74628 0.823858
3.71134 0.927897
3.70734 0.95256
3.79346 0.656758
3.76836 0.683513
3.71916 0.742811
3.69947 0.741727
3.66374 0.851786
3.6901 0.748378
3.6105 0.924175
3.59813 0.813354
3.58598 0.695112
3.51399 0.814938
3.52819 0.746137
3.52992 0.832466
3.59264 0.729721
3.60443 0.733763
3.64589 0.633824
3.58296 0.819487
3.536 0.885479
3.61624 0.710378
3.60004 0.914113
3.63221 0.913857
3.61754 0.981822
3.64478 0.95601
3.70682 0.810889
3.68676 0.843104
3.62729 0.937074
3.62371 0.820279
3.5795 0.892454
3.51202 0.955825
3.55348 0.784081
3.52405 0.788708
3.52605 0.768306
3.48718 0.999678
3.55424 0.926925
3.59559 0.91552
3.61955 0.908512
3.5873 0.983727
3.62345 0.860429
3.50519 1.10989
3.51894 1.01976
3.59435 0.892329
3.53687 1.0582
3.56328 1.04366
3.58187 0.987116
3.60367 0.955267
3.57105 1.03496
3.53545 1.17207
3.57406 1.1672
3.63348 1.10994
3.6375 1.22161
3.65143 1.25193
3.67971 1.20265
3.66884 1.25164
3.65732 1.23763
3.638 1.33192
3.62491 1.33346
3.63349 1.29708
3.54508 1.39749
3.55223 1.29092
3.52556 1.26704
3.52116 1.26194
3.49525 1.33231
3.44433 1.46092
3.49093 1.43287
3.48815 1.42634
3.41231 1.53707
3.45621 1.46808
3.46069 1.51695
3.55498 1.46681
3.59209 1.54205
3.55907 1.63599
3.73683 1.36452
3.7227 1.3868
3.72633 1.26631
3.7023 1.2412
3.67416 1.2842
3.66383 1.33209
3.65874 1.34334
3.66088 1.29036
3.51736 1.48203
3.58967 1.27074
3.44749 1.54079
3.55583 1.40637
3.39463 1.71552
3.57302 1.55807
3.50671 1.68688
3.63737 1.48235
3.63475 1.40572
3.51478 1.54207
3.47093 1.55603
3.43575 1.56421
3.3769 1.67258
3.46116 1.49894
3.38656 1.61454
3.35846 1.64107
3.34991 1.58574
3.27691 1.65526
3.30191 1.58123
3.29843 1.55455
3.29576 1.46911
3.35113 1.36972
3.21355 1.54773
3.32953 1.41418
3.33618 1.38062
3.25486 1.48273
3.31982 1.3366
3.27022 1.44425
3.19524 1.52384
3.22926 1.43758
3.16306 1.53466
3.15177 1.55704
3.11911 1.59503
3.09736 1.60603
3.11944 1.52235
3.08753 1.50235
3.03022 1.54923
2.96404 1.59746
2.96327 1.56881
2.94429 1.54029
3.02561 1.37135
2.98136 1.40306
2.98405 1.3725
3.00421 1.2942
2.95736 1.36287
2.98253 1.32365
2.96173 1.28542
2.9474 1.25728
2.94826 1.19506
2.87477 1.25054
2.95784 1.12402
2.85934 1.26166
2.87646 1.21975
2.87382 1.19995
2.81453 1.29538
2.76457 1.33491
2.79887 1.25234
2.8581 1.15902
2.86011 1.14251
2.8427 1.16968
2.90699 1.06723
2.92583 1.00649
2.78864 1.22569
2.76234 1.18518
2.71473 1.24215
2.73103 1.24163
2.76725 1.21298
2.83223 1.06533
2.77725 1.16312
2.78493 1.06044
2.84077 0.888581
2.78434 1.0029
2.80321 1.00512
2.80728 1.00893
2.75927 1.13334
2.71751 1.16353
2.77724 1.01091
2.70905 1.10531
2.68891 1.15968
2.72458 1.09107
2.75916 0.991591
2.7027 1.0612
2.68857 0.98634
2.63558 1.03901
2.68788 0.893697
2.6936 0.829056
2.65072 0.872866
2.63777 0.876326
2.64381 0.847287
2.62375 0.853574
2.63051 0.870829
2.61644 0.921385
2.59492 0.948979
2.58559 0.941206
2.5971 0.891985
2.57863 0.893523
2.56883 0.865757
2.51681 0.916503
2.54452 0.853161
2.59544 0.777858
2.57159 0.912615
2.56704 0.964846
2.63961 0.798603
2.51533 1.04263
2.54852 0.983608
2.54926 1.02549
2.60611 0.973906
2.58957 1.05068
2.52001 1.17792
2.5879 1.07519
2.53 1.16608
2.56968 1.07093
2.56891 1.01724
2.55974 0.983581
2.5593 0.927789
2.55095 0.896722
2.52874 0.90271
2.53033 0.886085
2.54047 0.819537
2.55787 0.828968
2.53294 0.946508
2.50805 1.01797
2.55246 0.940935
2.51966 1.06794
2.56198 1.06147
2.59564 1.05614
2.59642 1.02485
2.55376 1.05114
2.55229 1.05383
2.57107 0.970842
2.56476 0.971664
2.55327 1.01329
2.60387 0.911781
2.57273 0.977841
2.55859 1.01048
2.50641 1.03829
2.53343 0.920997
2.48191 0.952299
2.4532 0.98159
2.44295 0.976738
2.47277 0.876611
2.49272 0.805493
2.48366 0.800407
2.40672 0.930267
2.46184 0.796183
2.44391 0.882542
2.50466 0.83125
2.42212 1.01837
2.44105 0.936331
2.45538 0.934945
2.48048 0.907683
2.48483 0.914256
2.45257 0.954486
2.36375 1.11091
2.44076 1.03781
2.46685 1.00706
2.42917 1.11932
2.47888 1.08592
2.49546 1.102
2.52453 1.15275
2.63968 0.947808
2.60262 1.01666
2.56603 1.07447
2.56004 1.07558
2.60449 0.995464
2.54814 1.09262
2.52103 1.13694
2.48356 1.14533
2.45918 1.08585
2.5202 0.91174
2.53155 0.839436
2.47957 0.907804
2.47635 0.871803
2.49629 0.814155
2.50623 0.805324
2.45601 0.934861
2.48573 0.896191
2.45785 0.943541
2.48128 0.910879
2.48988 0.977295
2.48942 1.02376
2.525 0.97805
2.51879 0.958478
2.52342 0.898327
2.42478 1.0699
2.49132 0.926735
2.46898 0.963485
2.44292 0.969036
2.46219 0.831995
2.43137 0.859689
2.43253 0.848344
2.40997 0.928271
2.43452 0.905284
2.45359 0.923627
2.44437 0.97958
2.50272 0.945723
2.52783 0.944791
2.46051 1.06666
2.4921 1.00281
2.43266 1.12546
2.51126 0.957065
2.47331 0.973441
2.45262 0.978575
2.495 0.909792
2.4566 1.01185
2.48185 0.958695
2.48615 1.01104
2.48817 1.08106
2.52336 1.06621
2.45807 1.18261
2.4791 1.1086
2.45131 1.1221
2.49832 1.03643
2.54899 1.00875
2.53844 1.04703
2.49921 1.11748
2.57764 1.02375
2.5866 1.03289
2.5307 1.13798
2.51938 1.18794
2.55038 1.13085
2.55864 1.12753
2.57529 1.12449
2.58847 1.10141
2.58233 1.11632
2.572 1.0845
2.58036 1.0274
2.5485 1.06418
2.51274 1.07083
2.44685 1.17404
2.48723 1.10964
2.47863 1.13575
2.53071 1.09392
2.52781 1.10939
2.50421 1.14186
2.52128 1.05553
2.52174 1.0069
2.49017 1.02152
2.48457 1.01375
2.46763 1.04467
2.52038 0.970903
2.47559 1.09488
2.5204 1.0315
2.4493 1.12271
2.47429 1.08951
2.41085 1.2217
2.48271 1.11243
2.4916 1.08052
2.50636 1.01848
2.51946 0.990455
2.49796 1.08778
2.52538 1.07606
2.52976 1.06178
2.58874 0.933849
2.56743 0.953825
2.55355 1.00157
2.59441 0.891471
2.59611 0.855396
2.60336 0.836378
2.59344 0.852515
2.57216 0.838164
2.51047 0.947109
2.51736 0.952916
2.56842 0.8515
2.56031 0.923665
2.58573 0.93408
2.62951 0.869006
2.6185 0.964636
2.62251 1.00025
2.61295 1.07012
2.64503 0.982742
2.67244 0.880174
2.5978 1.01127
2.63993 0.906904
2.65702 0.854782
2.60578 0.927826
2.58713 0.963102
2.59411 0.952181
2.59608 0.961457
2.57652 0.980425
2.616 0.899116
2.62104 0.909069
2.5972 0.925651
2.627 0.89717
2.66012 0.90458
2.66196 0.961715
2.61229 1.00891
2.56059 1.00789
2.57701 0.907394
2.4952 1.08218
2.5642 1.0085
2.62398 0.946541
2.58754 1.01044
2.59649 0.920823
2.6001 0.81503
2.56318 0.829102
2.51623 0.850583
2.43733 0.941387
2.45582 0.872271
2.45878 0.845864
2.49965 0.719003
2.46568 0.784636
2.49491 0.714339
2.48128 0.752255
2.50587 0.727952
2.52161 0.683042
2.47942 0.812144
2.48548 0.790877
2.44502 0.847505
2.49248 0.721496
2.41397 0.893868
2.44071 0.876772
2.45622 0.885685
2.47491 0.886854
2.52142 0.85399
2.54831 0.893566
2.50863 1.03316
2.5052 1.06771
2.56842 0.971332
2.54493 0.994345
2.54029 0.979158
2.51256 1.07461
2.48936 1.14534
2.56844 0.989348
2.51479 1.1028
2.49863 1.09966
2.50492 1.00234
2.48481 0.985616
2.43153 1.08212
2.49366 0.979953
2.44385 1.10001
2.48831 1.0156
2.46472 1.01031
2.45481 0.969047
2.40135 1.08154
2.40628 1.12804
2.40795 1.1687
2.46375 1.12353
2.52518 1.0697
2.49592 1.12717
2.50389 1.12601
2.48128 1.13703
2.47382 1.11069
2.46737 1.12543
2.43771 1.15409
2.4031 1.21627
2.45325 1.1211
2.46698 1.05541
2.39346 1.16165
2.39696 1.16732
2.42514 1.09857
2.42636 1.08389
2.40613 1.11641
2.35753 1.23057
2.40321 1.24266
2.48824 1.14745
2.41164 1.30024
2.45203 1.21605
2.45488 1.17339
2.42561 1.19925
2.45016 1.15471
2.43856 1.15151
2.41941 1.16601
2.35238 1.25404
2.38887 1.20184
2.36708 1.17987
2.33051 1.19192
2.39819 1.09513
2.37392 1.11031
2.46461 0.910506
2.32521 1.12314
2.32682 1.08531
2.32288 1.07107
2.36831 1.03321
2.32503 1.16508
2.3425 1.18653
2.41175 1.06395
2.40875 1.08328
2.3793 1.10283
2.38995 1.10742
2.34991 1.19764
2.36695 1.13643
2.3745 1.1672
2.33822 1.25691
2.30609 1.32855
2.32551 1.31423
2.32169 1.34545
2.32627 1.32956
2.25701 1.4004
2.32845 1.29418
2.3541 1.24413
2.38895 1.23509
2.26246 1.43844
2.29861 1.41717
2.3266 1.38323
2.31158 1.41141
2.29043 1.42841
2.30941 1.44174
2.38637 1.3551
2.38007 1.38666
2.27291 1.52401
2.32992 1.46112
2.40593 1.28933
2.42864 1.19583
2.35611 1.26883
2.23011 1.38612
2.31639 1.21981
2.1738 1.3942
2.18056 1.34669
2.28405 1.1682
2.28945 1.12202
2.20768 1.2019
2.20448 1.20467
2.26961 1.11325
2.22327 1.1951
2.23633 1.19168
2.20806 1.26862
2.23378 1.24041
2.25619 1.21603
2.16115 1.34752
2.22204 1.28128
2.26725 1.23371
2.28057 1.23891
2.33716 1.19481
2.37463 1.16992
2.29277 1.26092
2.30601 1.22561
2.29059 1.2177
2.21649 1.31217
2.25659 1.2391
2.23101 1.26267
2.17107 1.30017
2.18324 1.23703
2.19519 1.1777
2.16531 1.20604
2.18727 1.17084
2.19156 1.13032
2.16062 1.20041
2.13329 1.25035
2.16173 1.20266
2.13091 1.26417
2.14254 1.26939
2.13532 1.2841
2.13927 1.30476
2.21711 1.22598
2.22881 1.19428
2.17594 1.22238
2.24133 1.12762
2.2387 1.10385
2.14275 1.23878
2.19206 1.18647
2.17832 1.17051
2.0282 1.29406
2.01917 1.25914
2.02133 1.21614
2.03801 1.16375
2.04375 1.11814
1.93 1.18799
1.93152 1.15695
1.96507 1.12852
2.09169 0.985975
2.01743 1.12363
2.037 1.07913
2.0156 1.0691
1.92089 1.16445
1.92934 1.1618
1.95644 1.18008
1.98101 1.19402
2.02004 1.2071
2.07359 1.15329
2.1304 1.06771
2.08981 1.13334
2.10516 1.07039
2.07333 1.07529
2.03708 1.10979
1.97387 1.13503
1.90249 1.19813
1.98161 1.1108
2.01153 1.09452
1.93774 1.15319
1.97705 1.06587
1.95102 1.12092
1.9882 1.13591
2.0581 1.13249
2.04336 1.1919
2.10457 1.14351
2.10941 1.15994
2.12943 1.14155
2.12377 1.19296
2.11522 1.21063
2.06624 1.26885
2.06256 1.24505
2.13442 1.12695
2.06641 1.17659
2.09411 1.1268
2.13127 1.07767
2.13995 1.06382
2.10666 1.10732
2.10896 1.06949
2.05795 1.10942
2.0886 1.0975
2.0891 1.13306
2.08153 1.14461
2.13198 1.04541
1.9975 1.18867
1.99394 1.16578
1.97903 1.1914
1.94555 1.20652
2.0071 1.14278
1.88289 1.2992
2.00629 1.18906
2.01803 1.15314
2.02847 1.11911
2.02103 1.10535
1.96299 1.15593
2.05164 1.0656
2.10013 0.993696
2.06313 1.08854
2.00761 1.20072
2.04364 1.15896
2.0435 1.17014
2.1145 1.04233
2.09424 1.086
2.10557 1.06625
2.07961 1.09643
2.04939 1.11637
2.06906 1.02818
1.94384 1.20896
1.97017 1.14088
2.03863 1.05175
2.06106 1.05028
2.05805 1.04544
2.09548 0.985767
2.13259 0.926157
2.02085 1.08477
2.07168 0.975062
2.09034 0.912383
2.02376 1.02311
2.0123 1.04683
2.08001 0.982067
2.0834 1.04229
2.07186 1.05605
2.01885 1.10464
1.9726 1.18338
2.09562 1.01981
2.07464 1.09017
2.02747 1.17982
2.0993 1.10085
2.12862 1.04747
2.05668 1.15105
2.13383 0.961513
2.03724 1.12206
2.024 1.13049
2.03457 1.08429
2.02434 1.08105
2.02218 1.07061
1.99402 1.10837
2.01344 1.08487
2.01953 1.07954
1.99468 1.12441
1.97228 1.19006
1.98243 1.24537
1.99523 1.26837
1.91768 1.36746
1.94795 1.31616
1.89046 1.36137
1.88455 1.33787
1.9499 1.25184
1.97821 1.19183
2.01092 1.11538
1.94602 1.16353
1.97673 1.13404
1.97533 1.1584
1.97968 1.14009
1.91593 1.20352
1.90485 1.1895
1.88701 1.19797
1.87298 1.17619
1.88777 1.13393
1.88394 1.14792
1.9569 1.07057
1.88615 1.16581
1.88371 1.15335
1.8655 1.1691
1.80532 1.22152
1.92077 1.07513
1.88193 1.11104
1.93513 1.02449
1.90416 1.06542
1.82722 1.17593
1.92986 1.04262
1.86632 1.16558
1.92509 1.11216
1.82838 1.22108
1.86504 1.16096
1.84508 1.17506
1.88455 1.08182
1.83676 1.09078
1.91781 0.949662
1.83008 1.06711
1.83302 1.04949
1.74333 1.15152
1.77696 1.12477
1.84633 1.01406
1.77763 1.07856
1.71122 1.1584
1.72766 1.12633
1.77675 1.05717
1.71445 1.12034
1.77471 1.00877
1.79094 0.958006
1.67113 1.1007
1.68056 1.06541
1.68214 1.05999
1.6841 1.06846
1.67215 1.07606
1.57607 1.14552
1.63666 1.04519
1.62175 1.04874
1.66679 1.02147
1.68311 1.05777
1.71897 1.0116
1.57794 1.13577
1.61332 1.09251
1.51278 1.16092
1.53904 1.11556
1.4996 1.15704
1.51615 1.14958
1.50073 1.17311
1.57072 1.12185
1.58799 1.13497
1.57895 1.15586
1.56854 1.17645
1.60292 1.15381
1.53918 1.21823
1.52327 1.24204
1.52809 1.23886
1.57023 1.21485
1.52442 1.24905
1.62388 1.15609
1.55297 1.20765
1.59433 1.15043
1.59973 1.14146
1.60525 1.15315
1.5946 1.21775
1.62062 1.22257
1.5826 1.25156
1.68415 1.14725
1.73113 1.08743
1.64355 1.17267
1.64521 1.14854
1.65428 1.16707
1.64697 1.17983
1.64236 1.18816
1.58325 1.22913
1.61366 1.18938
1.59412 1.20672
1.63215 1.15981
1.59302 1.18337
1.60768 1.17165
1.63786 1.13778
1.61876 1.13467
1.58692 1.15108
1.65785 1.10246
1.61766 1.15486
1.62928 1.16925
1.5896 1.19919
1.59865 1.15864
1.52241 1.21265
1.50497 1.2402
1.55783 1.20964
1.52785 1.25562
1.60747 1.17579
1.58625 1.1989
1.61561 1.14558
1.52561 1.20413
1.55037 1.15848
1.50839 1.17584
1.50216 1.16235
1.49787 1.17704
1.53151 1.16049
1.49573 1.18903
1.46679 1.21677
1.50809 1.15385
1.44615 1.1954
1.50337 1.12745
1.54146 1.09516
1.56377 1.09119
1.56147 1.08591
1.52481 1.10169
1.51647 1.10436
1.48105 1.1693
1.51752 1.16005
1.53413 1.14147
1.52643 1.1385
1.52163 1.11277
1.50543 1.13146
1.43401 1.16514
1.45732 1.12735
1.39376 1.19281
1.38912 1.19365
1.3607 1.22016
1.39769 1.18789
1.42192 1.16962
1.39836 1.2078
1.45293 1.17367
1.43797 1.16653
1.42894 1.13114
1.44269 1.10449
1.34244 1.18381
1.3756 1.1251
1.49835 1.00298
1.38443 1.13265
1.48635 1.03406
1.49273 1.0302
1.40622 1.09394
1.40208 1.08641
1.38834 1.11586
1.33592 1.20079
1.39941 1.17112
1.34259 1.23691
1.43414 1.16507
1.5034 1.09061
1.44773 1.17655
1.50627 1.14583
1.53361 1.12374
1.42436 1.24555
1.46045 1.21584
1.44426 1.2087
1.50371 1.17493
1.45639 1.22502
1.52136 1.15421
1.51008 1.13294
1.46948 1.14117
1.41041 1.17402
1.43361 1.11187
1.40023 1.10905
1.38765 1.13648
1.37868 1.15873
1.37669 1.15374
1.42294 1.11693
1.39069 1.15079
1.42358 1.10289
1.3825 1.1068
1.28367 1.14271
1.28375 1.1158
1.22944 1.16535
1.21449 1.17918
1.23036 1.15049
1.22439 1.14812
1.26814 1.12982
1.26387 1.17137
1.33916 1.12055
1.33837 1.10746
1.31204 1.11295
1.29766 1.10541
1.33242 1.07033
1.30566 1.10928
1.31723 1.09645
1.30045 1.12337
1.33608 1.10558
1.40289 1.07064
1.41009 1.09333
1.44283 1.09399
1.38167 1.15469
1.37094 1.15573
1.38998 1.14877
1.34001 1.20225
1.39995 1.16322
1.40263 1.14461
1.44836 1.06109
1.41522 1.07407
1.44006 1.03973
1.42596 1.04252
1.33825 1.1185
1.37508 1.11002
1.39155 1.1349
1.37979 1.16443
1.38381 1.1848
1.32101 1.23131
1.44716 1.17502
1.48704 1.16079
1.43234 1.2081
1.50233 1.15134
1.4733 1.17903
1.42462 1.22522
1.48553 1.1568
1.44034 1.18193
1.38568 1.22524
1.41554 1.2064
1.46321 1.16677
1.4899 1.1367
1.40356 1.18146
1.4062 1.13432
1.42097 1.09084
1.44954 1.07151
1.41241 1.09836
1.39584 1.08422
1.41138 1.04928
1.34767 1.0779
1.36271 1.08723
1.35711 1.07769
1.3703 1.06783
1.42905 1.03453
1.38959 1.08519
1.4006 1.08868
1.39717 1.10351
1.41001 1.06943
1.42695 1.04188
1.41159 1.05284
1.39137 1.06857
1.35111 1.10757
1.43081 1.05396
1.3796 1.12619
1.39363 1.10584
1.42117 1.07609
1.44491 1.0377
1.43969 1.02685
1.40656 1.06681
1.39539 1.07821
1.47924 1.0105
1.36903 1.10867
1.3576 1.10524
1.34404 1.11602
1.33762 1.11656
1.38023 1.10958
1.35827 1.17607
1.39694 1.15415
1.40989 1.13663
1.37082 1.16741
1.31226 1.19985
1.39322 1.12863
1.34819 1.13775
1.41439 1.05762
1.40401 1.06597
1.35835 1.09259
1.41687 1.00745
1.3158 1.06865
1.37439 1.02771
1.30615 1.1058
1.37704 1.10209
1.35776 1.13318
1.37755 1.11215
1.32337 1.14122
1.35113 1.11335
1.35467 1.11735
1.32554 1.13005
1.3015 1.1476
1.29171 1.15144
1.28126 1.15158
1.39486 1.03819
1.32957 1.10655
1.36933 1.06323
1.29617 1.11652
1.33343 1.06291
1.30769 1.08904
1.30424 1.08385
1.2943 1.10009
1.30103 1.10813
1.29828 1.13242
1.33453 1.12367
1.32226 1.15698
1.36763 1.10469
1.35775 1.12407
1.35166 1.13667
1.38016 1.09241
1.34464 1.09552
1.31586 1.10113
1.36041 1.03822
1.26219 1.10484
1.25804 1.08108
1.2403 1.0917
1.22433 1.10712
1.21245 1.10434
1.17637 1.13034
1.22375 1.10347
1.25937 1.10946
1.31727 1.10537
1.35476 1.13297
1.28141 1.24069
1.30419 1.22897
1.36841 1.15363
1.40158 1.09552
1.30106 1.16098
1.2291 1.19524
1.23557 1.16584
1.20568 1.17302
1.192 1.18717
1.15632 1.22437
1.2111 1.17517
1.15886 1.1928
1.13275 1.1812
1.21343 1.11156
1.20372 1.09036
1.14014 1.10586
1.12604 1.05344
1.12098 1.05724
1.12349 1.09365
1.2131 1.06646
1.24516 1.08384
1.16715 1.16958
1.1848 1.17657
1.18257 1.18079
1.2368 1.15806
1.22582 1.24312
1.29103 1.20305
1.24328 1.25194
1.19382 1.2345
1.19138 1.20276
1.16654 1.21634
1.22832 1.19474
1.23729 1.18299
1.26777 1.15635
1.29229 1.14631
1.3154 1.13871
1.30185 1.14257
1.28564 1.14596
1.21248 1.1722
1.17383 1.16845
1.15317 1.19708
1.16484 1.21658
1.2511 1.17772
1.3039 1.15132
1.2651 1.1666
1.29757 1.12152
1.215 1.18692
1.27563 1.15732
1.23755 1.17689
1.26967 1.14428
1.30819 1.10022
1.25331 1.13493
1.27878 1.08877
1.26171 1.08583
1.20853 1.08182
1.25462 0.989682
1.22477 1.05136
1.15274 1.116
1.14501 1.12193
1.13931 1.13661
1.15577 1.13766
1.17418 1.1308
1.21923 1.09593
1.23171 1.06424
1.21938 1.0538
1.22137 1.09624
1.31688 1.02074
1.20699 1.132
1.25674 1.09824
1.29442 1.05247
1.24165 1.0731
1.26186 1.03385
1.23912 1.04023
1.16082 1.10416
1.11502 1.12154
1.17846 1.07563
1.15443 1.09703
1.16217 1.0983
1.11189 1.15686
1.13246 1.17886
1.11356 1.21389
1.18802 1.16402
1.10425 1.19216
1.13455 1.14734
1.17452 1.10664
1.15953 1.10011
1.0888 1.16336
1.15777 1.15407
1.18137 1.14713
1.18052 1.17079
1.16428 1.16073
1.16992 1.16034
1.15793 1.14837
1.1805 1.12805
1.22103 1.07927
1.19758 1.07605
1.21672 1.06021
1.17198 1.10084
1.16842 1.12329
1.17145 1.12265
1.14651 1.13311
1.18551 1.10826
1.14191 1.12524
1.15789 1.09587
1.17773 1.07754
1.21267 1.05342
1.23157 1.05886
1.23618 1.08061
1.15503 1.12386
1.23541 1.0415
1.20082 1.06241
1.18764 1.07948
1.17543 1.09436
1.14533 1.12519
1.20502 1.10964
1.1935 1.1284
1.17563 1.1068
1.17052 1.09305
1.22685 1.02916
1.16899 1.07142
1.2087 1.04246
1.2138 1.03669
1.2049 1.03712
1.16738 1.05412
1.2271 0.989404
1.20368 1.00332
1.18043 1.03836
1.14575 1.07374
1.14315 1.09175
1.09916 1.14329
1.16744 1.08852
1.13967 1.13642
1.19688 1.09487
1.21046 1.07899
1.15489 1.09944
1.10902 1.10207
1.10693 1.07798
1.11781 1.05738
1.03289 1.08242
0.994887 1.09414
0.984325 1.12367
0.977153 1.15853
1.04576 1.14962
1.05894 1.17096
1.13559 1.1155
1.08411 1.14977
1.13833 1.06721
1.05276 1.12125
1.01417 1.12981
0.957744 1.16337
0.881968 1.21044
0.890381 1.20974
0.916149 1.20264
0.91141 1.18867
0.891317 1.18317
0.970579 1.11871
0.999554 1.09449
0.987468 1.09945
0.954835 1.11641
1.02689 1.06845
0.974236 1.0737
0.892598 1.10027
0.882526 1.09783
0.917588 1.08824
0.873272 1.12658
0.879352 1.12355
0.945987 1.07525
0.927681 1.05509
0.950957 0.997342
0.88227 1.0087
0.881714 0.990043
0.858198 0.997172
0.775879 1.03607
0.862062 1.01001
0.833062 1.03232
0.850255 1.04243
0.82598 1.08555
0.82657 1.13435
0.836158 1.15665
0.874022 1.13702
0.831082 1.16116
0.843451 1.11827
0.861833 1.08216
0.889541 1.05078
0.864583 1.04871
0.848847 1.06398
0.85325 1.06509
0.86736 1.0605
0.834691 1.08517
0.892806 1.06677
0.932414 1.02575
0.903157 1.04613
0.86543 1.06851
0.884161 1.08813
0.900101 1.07435
0.934823 1.07996
0.957853 1.08592
1.02317 1.05214
1.02669 1.06381
0.971841 1.09855
1.04644 1.04641
1.04649 1.00784
1.01918 1.00272
1.05501 0.967511
0.992216 1.01421
1.03059 0.983565
0.993586 0.990752
0.934527 1.02597
0.974721 0.993589
1.02157 0.976302
0.997239 0.979598
0.956239 1.01883
0.988501 1.00608
0.945228 1.04168
0.999481 0.999859
1.03942 0.988858
1.06244 0.997548
1.04502 1.04026
1.01392 1.0644
1.02364 1.06163
0.997282 1.10052
1.04099 1.06498
1.03958 1.07204
1.02367 1.07127
0.992973 1.07017
0.996658 1.04269
1.05536 0.972597
1.04396 0.961239
0.987828 0.977476
0.96611 0.98557
0.953651 0.998036
0.956801 1.00115
0.895964 1.03873
0.960714 1.01053
0.960904 1.05987
1.01401 1.07006
0.99111 1.07604
1.01747 1.04638
1.03156 1.04764
1.0981 1.03843
1.01474 1.11501
1.00247 1.11339
0.98129 1.10117
0.974886 1.08292
0.933462 1.09374
1.0042 1.06189
1.01453 1.05705
0.941818 1.10607
1.00853 1.04409
1.01031 1.04168
1.11086 0.964323
1.00192 1.06655
0.999284 1.05724
0.997458 1.03253
0.950758 1.0463
0.948453 1.02613
0.916059 1.02143
0.914012 1.00797
0.936205 0.973341
0.92336 0.990102
0.879153 1.01625
0.958493 0.992035
0.936426 1.02459
0.965425 1.03917
1.00833 1.01572
1.02769 1.00379
0.917474 1.06873
0.894249 1.08519
0.914254 1.09078
0.938299 1.08132
0.940931 1.08705
0.955581 1.08713
0.930192 1.1119
0.933083 1.09366
0.952711 1.05465
0.952416 1.06446
0.961519 1.03948
0.957842 1.03248
0.887698 1.058
0.89514 1.03207
0.834525 1.05989
0.936025 1.03046
0.986282 1.03538
1.03287 1.02901
0.979792 1.08895
0.995002 1.05105
0.96212 1.0247
0.893295 1.05212
0.862612 1.0485
0.876465 1.03304
0.869363 1.04238
0.949153 1.01358
0.909382 1.04959
0.903125 1.05806
0.946277 1.02003
0.929369 1.01319
0.934899 1.01986
0.908556 1.05243
0.908884 1.05394
0.952775 1.04083
0.934707 1.05633
0.916993 1.07754
0.952288 1.06602
0.901369 1.09326
0.895539 1.09202
0.875084 1.08967
0.87447 1.0889
0.886905 1.08302
0.860114 1.08418
0.882607 1.06642
0.905271 1.0752
0.961506 1.04847
0.896869 1.07097
0.83773 1.09489
0.839313 1.06627
0.878922 1.01914
0.826236 1.0213
0.834262 1.02938
0.853601 1.01599
0.867705 1.01568
0.896177 0.999184
0.876185 1.00238
0.81735 1.01687
0.85663 0.996597
0.844919 1.01242
0.848504 1.00615
0.826679 1.02961
0.769946 1.06787
0.850538 1.01974
0.82141 1.02872
0.754207 1.05819
0.832279 1.03326
0.848399 1.01678
0.762102 1.03984
0.843964 0.969705
0.797762 0.970379
0.767585 0.958178
0.690216 0.979962
0.739836 0.963559
0.736905 0.972064
0.766043 0.963803
0.808467 0.957319
0.798138 0.958294
0.757142 0.978048
0.728781 0.975893
0.72763 0.986204
0.751792 0.971909
0.689791 0.999816
0.71392 1.00191
0.710166 1.01054
0.689346 1.02208
0.718355 1.02062
0.706382 1.04063
0.730033 1.05643
0.745421 1.06971
0.684367 1.11144
0.752309 1.09128
0.793639 1.10786
0.739839 1.17213
0.83507 1.12283
0.819079 1.10857
0.757595 1.14206
0.779663 1.14141
0.782137 1.16435
0.796242 1.13609
0.766292 1.12857
0.783924 1.09954
0.866633 1.04362
0.829295 1.0355
0.826937 1.00848
0.810032 1.00384
0.807266 1.01763
0.854208 1.01548
0.905129 1.02662
0.956238 1.03926
0.894074 1.11737
0.916556 1.1225
0.881734 1.14538
0.869253 1.12546
0.794816 1.12874
0.807691 1.09062
0.775521 1.07675
0.753167 1.05574
0.785325 1.01811
0.811615 0.987727
0.736283 1.02926
0.777624 1.01786
0.766681 1.04119
0.828016 1.04895
0.818889 1.08889
0.94051 1.04392
0.853499 1.08729
0.79864 1.12093
0.801727 1.10621
0.82571 1.09229
0.805105 1.08237
0.824488 1.04974
0.816719 1.02535
0.789043 1.04055
0.767239 1.06404
0.750607 1.0806
0.85068 1.03466
0.86084 1.04403
0.914224 1.04144
0.903362 1.03242
0.891033 1.03397
0.877449 1.03745
0.860824 1.04235
0.804761 1.06406
0.832771 1.04493
0.862735 1.01729
0.795204 1.01881
0.821948 0.972979
0.767611 0.989694
0.769559 0.994593
0.754164 0.988814
0.746004 0.991798
0.71697 1.01993
0.678235 1.06087
0.700943 1.06956
0.654585 1.07975
0.732933 1.03744
0.73047 1.03315
0.744738 1.03156
0.696221 1.05676
0.757366 1.03999
0.736519 1.03349
0.730395 1.02268
0.74897 0.993424
0.69383 0.995192
0.699812 1.0015
0.683795 1.01842
0.696951 1.01122
0.72911 0.973042
0.70462 0.944888
0.652939 0.960013
0.663439 0.963315
0.642801 0.991011
0.641269 0.969655
0.693911 0.915794
0.703045 0.910117
0.632498 0.937466
0.59947 0.948091
0.616897 0.970847
0.535526 1.01322
0.555887 1.02139
0.546771 1.0306
0.531875 1.04138
0.63733 1.03006
0.664228 1.04248
0.685817 1.06949
0.72538 1.0737
0.725376 1.09232
0.728912 1.07451
0.782648 1.03665
0.764764 1.03282
0.801937 1.00787
0.815847 1.01313
0.820896 1.02201
0.806938 1.03595
0.835786 1.00971
0.833504 1.02402
0.870373 1.00906
0.866553 1.00809
0.888405 1.00344
0.832731 1.0466
0.787446 1.08705
0.910401 1.06516
0.944235 1.06875
0.942922 1.06919
0.952568 1.04704
0.980382 1.01403
0.949129 1.01338
0.945763 1.01266
0.960824 1.01527
0.926803 1.01876
0.936961 1.00514
0.823367 1.08225
0.83983 1.10138
0.937516 1.09538
0.922421 1.12899
0.92103 1.1507
0.90871 1.17829
0.94947 1.16651
0.882324 1.18829
0.820625 1.20639
0.850676 1.16444
0.816247 1.17119
0.808805 1.12312
0.766018 1.1106
0.802374 1.09605
0.804839 1.10196
0.803239 1.10961
0.859962 1.0632
0.861076 1.05913
0.77361 1.07697
0.77113 1.06543
0.774365 1.04884
0.790248 1.04341
0.830437 1.05112
0.806606 1.09385
0.871366 1.10442
0.940534 1.09131
0.969728 1.08998
0.904533 1.12959
0.933227 1.07961
0.919766 1.07107
0.937289 1.06445
0.873515 1.08872
0.849478 1.08635
0.835994 1.04705
0.871975 1.01509
0.80235 1.05896
0.911736 1.00293
0.926576 1.01354
0.892248 1.04091
0.85471 1.06843
0.862948 1.04109
0.815127 1.04771
0.873146 0.97966
0.868565 0.98876
0.943081 0.968231
0.909026 0.979866
0.913731 0.995687
0.997832 0.967885
0.961304 1.02641
0.942295 1.03357
0.858099 1.05096
0.852752 1.05613
0.806313 1.08478
0.836369 1.06706
0.8461 1.06423
0.885391 1.06169
0.926875 1.05522
0.954355 1.0202
0.948301 1.00675
0.917531 0.984263
0.891152 0.978936
0.849215 1.00304
0.80019 1.02577
0.826276 0.990464
0.815974 0.991992
0.774724 1.04489
0.837413 1.04596
0.877665 1.06139
0.880205 1.10515
0.983376 1.06026
0.970789 1.099
0.987995 1.11323
1.03115 1.07676
0.994339 1.07574
0.912546 1.09475
0.956422 1.07132
0.934814 1.08431
0.946304 1.05741
0.921283 1.04148
0.858616 1.07764
0.847651 1.10295
0.844861 1.10228
0.877868 1.06544
0.926322 1.03369
0.922066 1.04293
0.932777 1.02421
0.89385 1.02711
0.817003 1.04464
0.774726 1.05915
0.804832 1.05129
0.78334 1.03776
0.727458 1.04621
0.726287 1.04667
0.751258 1.04303
0.712701 1.05613
0.722506 1.03163
0.662098 1.03338
0.635447 1.01821
0.622975 1.02128
0.676498 1.00238
0.67198 1.00557
0.741504 0.959269
0.77669 0.936568
0.684475 0.957102
0.62282 0.970179
0.528141 0.992712
0.55012 0.993474
0.603921 0.983574
0.624046 0.966838
0.576011 0.962641
0.59327 0.992692
0.551933 1.01219
0.591421 1.0132
0.624984 1.03305
0.631005 1.04097
0.588555 1.04348
0.622407 1.03853
0.642285 1.02438
0.65781 1.01168
0.606356 1.03053
0.586134 1.03547
0.628649 0.997083
0.562913 1.01193
0.579736 1.00408
0.610568 0.996959
0.588999 1.00018
0.631795 0.971408
0.626855 0.95715
0.562522 0.972964
0.587076 0.979611
0.557401 1.01028
0.571561 1.00211
0.566247 0.987526
0.570318 0.984851
0.664051 0.956559
0.656831 0.948145
0.628554 0.935164
0.625229 0.937382
0.6192 0.975595
0.586384 1.01335
0.689817 0.989372
0.581454 1.03383
0.633893 1.00479
0.659688 1.01464
0.682754 1.01393
0.682553 0.990675
0.670879 0.96794
0.658387 0.961706
0.555899 0.99465
0.553018 1.00132
0.525307 1.00917
0.619234 0.973345
0.529298 1.0068
0.598007 0.989084
0.607759 0.986257
0.654275 0.977855
0.641759 0.978801
0.624813 0.990265
0.621089 0.985465
0.65249 0.966638
0.590147 0.983446
0.6295 0.979763
0.600116 0.999476
0.580918 1.03208
0.65087 1.0351
0.646095 1.04387
0.577127 1.05678
0.592134 1.02287
0.55237 1.02424
0.594886 0.977147
0.5632 0.944746
0.528491 0.932433
0.460507 0.945053
0.440137 0.938335
0.407869 0.940023
0.43778 0.944887
0.465393 0.944887
0.468627 0.95704
0.509543 0.961195
0.50538 0.974004
0.53085 0.972631
0.497836 1.00297
0.494043 1.01599
0.503105 1.01789
0.500268 1.00948
0.529125 1.00563
0.470641 1.0171
0.519399 1.01258
0.488796 1.01117
0.454717 1.0324
0.409567 1.06488
0.510741 1.04369
0.47711 1.0411
0.547279 1.01589
0.553129 1.01946
0.540229 1.03807
0.479652 1.05361
0.516589 1.06421
0.496134 1.09217
0.515943 1.09514
0.481682 1.09476
0.486713 1.06078
0.473962 1.04261
0.496615 1.03703
0.499301 1.04325
0.526441 1.01497
0.509382 0.989986
0.433542 0.977566
0.410755 0.962034
0.425007 0.93094
0.392372 0.941485
0.463416 0.912709
0.413284 0.919682
0.360201 0.923305
0.441356 0.882132
0.402966 0.903622
0.425861 0.929586
0.362417 0.952659
0.440207 0.976999
0.424361 1.0236
0.398957 1.05161
0.413231 1.06042
0.403365 1.07595
0.37402 1.07822
0.40168 1.06957
0.421667 1.04925
0.426711 1.01922
0.393329 1.0262
0.432598 1.02383
0.466721 1.0067
0.458427 0.986405
0.399758 0.986834
0.344595 0.977711
0.244785 0.9772
0.315765 0.979561
0.353412 0.962376
0.347074 0.9427
0.346177 0.927553
0.352673 0.931669
0.351232 0.95758
0.364366 0.972112
0.316434 0.978729
0.256502 0.985077
0.308216 0.96479
0.230131 0.976155
0.283754 0.976095
0.36366 0.983035
0.331324 0.98965
0.253822 1.00509
0.268165 1.02405
0.211518 1.00922
0.254707 1.00795
0.259666 0.983353
0.253363 0.990745
0.233517 1.00307
0.251418 1.00452
0.284584 1.00541
0.310097 1.01244
0.327932 1.01158
0.360851 1.01011
0.317588 0.991679
0.305169 0.967479
0.274011 0.967339
0.329039 0.971369
0.282018 0.943506
0.26982 0.92699
0.333016 0.918365
0.313958 0.950411
0.362159 0.941198
0.359132 0.946635
0.33308 0.948994
0.284866 0.959815
0.302439 0.954916
0.248418 0.969669
0.328743 0.94926
0.277985 0.958561
0.302519 0.967292
0.267453 0.976285
0.256599 0.967004
0.252015 0.953405
0.304472 0.949479
0.245401 0.956619
0.25801 0.931179
0.276373 0.925959
0.273992 0.934074
0.279666 0.940376
0.28682 0.947362
0.294094 0.956242
0.330042 0.953987
0.361082 0.966129
0.316198 0.988256
0.241288 0.997524
0.28556 1.0103
0.363829 1.01849
0.337735 1.03119
0.369249 1.03407
0.369405 1.04428
0.340686 1.04772
0.295932 1.03924
0.293907 1.02776
0.319968 1.02196
0.280575 1.02063
0.247421 1.01498
0.332384 0.992234
0.278729 0.980442
0.257302 0.965644
0.289937 0.951732
0.29469 0.946592
0.27025 0.936402
0.269116 0.911382
0.241483 0.905904
0.24009 0.918515
0.308394 0.904429
0.255411 0.936191
0.280162 0.954273
0.27902 0.973315
0.31551 0.972495
-0.0768854 -1.04077
0.302598 0.968966
0.280636 0.95956
0.282459 0.942311
0.250586 0.93029
0.194034 0.936942
0.207141 0.942237
0.262427 0.948591
0.26626 0.972746
0.324479 0.985724
-0.0836851 -1.0584
-0.0879218 -1.04672
-0.092083 -1.04787
-0.100624 -1.04412
0.31846 0.97775
-0.130174 -1.03245
-0.0544731 -1.03368
-0.113802 -1.01565
0.297007 0.950371
-0.154646 -0.986121
0.298844 0.919832
-0.15539 -0.935177
0.311735 0.893311
-0.105943 -0.959676
-0.147733 -0.974417
-0.102824 -0.997672
-0.0854738 -1.01089
-0.0930442 -1.01388
-0.069085 -1.03894
-0.0473515 -1.0601
-0.0555085 -1.07006
-0.0248214 -1.06822
-0.0144238 -1.06208
-0.055725 -1.03967
-0.0802935 -1.02867
-0.0699352 -1.02936
0.0187149 -1.02683
-0.0989963 -1.01109
-0.0768433 -1.02448
-0.0322246 -1.0469
-0.0526557 -1.03025
-0.0682386 -1.02272
-0.0740431 -1.02131
-0.0620235 -1.03541
-0.0612949 -1.04346
-0.053462 -1.04014
-0.052674 -1.04198
-0.0414241 -1.05306
-0.0289503 -1.04159
-0.119948 -1.02528
-0.0510987 -1.05119
-0.114351 -1.06133
-0.117503 -1.03875
-0.100565 -1.02807
-0.0575304 -1.0258
-0.097022 -1.03432
-0.114213 -1.04402
-0.117489 -1.03685
-0.144139 -1.03778
-0.124419 -1.03785
-0.157369 -1.02925
-0.203227 -1.02053
-0.136473 -1.04651
-0.214032 -1.04166
-0.243653 -1.04044
-0.167524 -1.08901
-0.234822 -1.09868
-0.1606 -1.13173
-0.198988 -1.14574
-0.137066 -1.17479
-0.149774 -1.16954
-0.158968 -1.17746
-0.187702 -1.1637
-0.25261 -1.13112
-0.231595 -1.11964
-0.237674 -1.11767
-0.206133 -1.12533
-0.209788 -1.11103
-0.248794 -1.09037
-0.195575 -1.09603
-0.231609 -1.06322
-0.262725 -1.03554
-0.249728 -1.04026
-0.277399 -1.02136
-0.198513 -1.05083
-0.220556 -1.07412
-0.200984 -1.10097
-0.22972 -1.09834
-0.256591 -1.10471
-0.28523 -1.07285
-0.304349 -1.0789
-0.323502 -1.11088
-0.374326 -1.10032
-0.308883 -1.10749
-0.275933 -1.09342
-0.301126 -1.08184
-0.271342 -1.08569
-0.317377 -1.06179
-0.307086 -1.07098
-0.327811 -1.05621
-0.335795 -1.04518
-0.268262 -1.06056
-0.305884 -1.05568
-0.228171 -1.09022
-0.286003 -1.07225
-0.276788 -1.07244
-0.239174 -1.07425
-0.333618 -1.06497
-0.392933 -1.0489
-0.319889 -1.08455
-0.355929 -1.08785
-0.356144 -1.0892
-0.423196 -1.08387
-0.36618 -1.12488
-0.401503 -1.10744
-0.384122 -1.11581
-0.370082 -1.10837
-0.358621 -1.09371
-0.320753 -1.10901
-0.353498 -1.09563
-0.35903 -1.06344
-0.345535 -1.04597
-0.378003 -1.02084
-0.371074 -1.02608
-0.401268 -0.998093
-0.365606 -1.01954
-0.338273 -1.03069
-0.27278 -1.07255
-0.356477 -1.06374
-0.348659 -1.07083
-0.399234 -1.05269
-0.374375 -1.07408
-0.390151 -1.06694
-0.424114 -1.06384
-0.401132 -1.06901
-0.395564 -1.05733
-0.414972 -1.0385
-0.416756 -1.06316
-0.419273 -1.07589
-0.392901 -1.10506
-0.460873 -1.07212
-0.361106 -1.12666
-0.388575 -1.11045
-0.425365 -1.10528
-0.400241 -1.11682
-0.430554 -1.09447
-0.370577 -1.11393
-0.434053 -1.10128
-0.421275 -1.11778
-0.388474 -1.1473
-0.452918 -1.13323
-0.466217 -1.11372
-0.420273 -1.12632
-0.451422 -1.12465
-0.500663 -1.11844
-0.460711 -1.14899
-0.414631 -1.16252
-0.452919 -1.10822
-0.471018 -1.07254
-0.363363 -1.09041
-0.421509 -1.05132
-0.411339 -1.05509
-0.345183 -1.07331
-0.427182 -1.04474
-0.484744 -1.02278
-0.410095 -1.06438
-0.384948 -1.04737
-0.321187 -1.04927
-0.393866 -1.02122
-0.344136 -1.05593
-0.277109 -1.0905
-0.248491 -1.10883
-0.311455 -1.09839
-0.325364 -1.0997
-0.259907 -1.11659
-0.276232 -1.08796
-0.247651 -1.08744
-0.260896 -1.07431
-0.247811 -1.05869
-0.219013 -1.02353
-0.223522 -0.996756
-0.183206 -1.01496
-0.285369 -0.965615
-0.274885 -0.988006
-0.293732 -0.989499
-0.254519 -1.01269
-0.266985 -1.01585
-0.338447 -0.967679
-0.259894 -0.981432
-0.236843 -1.00024
-0.290609 -1.01721
-0.29161 -1.03106
-0.31623 -1.0418
-0.302778 -1.06858
-0.217963 -1.10858
-0.231533 -1.12567
-0.291003 -1.10515
-0.27742 -1.09933
-0.29837 -1.08993
-0.300921 -1.07886
-0.288402 -1.09414
-0.266921 -1.07893
-0.259716 -1.049
-0.245801 -1.02902
-0.195731 -1.02592
-0.199357 -1.00947
-0.175784 -1.01202
-0.214638 -0.991037
-0.174986 -0.979224
-0.167763 -0.981508
-0.151864 -0.997528
-0.157073 -1.02148
-0.16051 -1.01971
-0.177787 -1.01379
-0.114908 -1.04437
-0.123556 -1.04219
-0.143007 -1.03936
-0.0848178 -1.05235
-0.15497 -1.04334
-0.231217 -1.01399
-0.212329 -1.00702
-0.248556 -0.988709
-0.205868 -0.998822
-0.237752 -0.992496
-0.23464 -1.00015
-0.180459 -1.04251
-0.189841 -1.06218
-0.167532 -1.08103
-0.0837704 -1.12251
-0.137355 -1.13899
-0.178427 -1.12261
-0.14137 -1.12076
-0.157115 -1.1324
-0.195716 -1.13981
-0.260579 -1.11766
-0.243181 -1.12999
-0.325547 -1.09527
-0.243924 -1.1014
-0.228516 -1.10214
-0.255078 -1.11668
-0.251986 -1.10962
-0.247728 -1.10209
-0.168385 -1.10773
-0.231161 -1.07764
-0.2753 -1.04997
-0.29415 -1.06134
-0.321543 -1.04214
-0.258278 -1.04807
-0.185715 -1.05083
-0.204015 -1.04162
-0.232374 -1.04038
-0.236433 -1.05438
-0.230445 -1.06445
-0.195375 -1.09728
-0.13986 -1.12178
-0.163683 -1.11645
-0.153746 -1.10662
-0.164747 -1.09076
-0.176376 -1.07707
-0.116733 -1.08402
-0.175606 -1.07934
-0.166396 -1.07695
-0.16124 -1.0636
-0.189456 -1.05076
-0.187945 -1.03084
-0.193643 -1.01538
-0.0988351 -1.03255
-0.192039 -1.00381
-0.143661 -1.01611
-0.154849 -1.03242
-0.125351 -1.04947
-0.127083 -1.04086
-0.116264 -1.04627
-0.121478 -1.04465
-0.164392 -1.03326
-0.181315 -1.03826
-0.184558 -1.04596
-0.162548 -1.04693
-0.206855 -1.04863
-0.188194 -1.05113
-0.18295 -1.05683
-0.153331 -1.06001
-0.128159 -1.07429
-0.093583 -1.09327
-0.0161875 -1.08965
-0.060501 -1.08856
-0.0505966 -1.07307
0.00155216 -1.06981
-0.0293137 -1.06635
-0.0534603 -1.03406
-0.0952539 -1.03833
-0.131481 -1.02153
-0.195053 -0.990467
-0.130122 -1.01444
-0.170243 -1.01018
-0.157758 -1.03477
-0.140889 -1.07176
-0.144013 -1.0947
-0.125857 -1.10292
-0.121103 -1.08551
-0.158649 -1.0939
-0.141792 -1.1043
-0.133785 -1.11176
-0.134546 -1.11414
-0.145624 -1.11181
-0.193056 -1.11729
-0.190631 -1.14114
-0.139951 -1.16141
-0.184532 -1.13242
-0.161649 -1.10919
-0.123604 -1.08337
-0.152305 -1.0584
-0.103158 -1.07396
-0.103519 -1.06475
-0.148185 -1.04116
-0.102312 -1.03465
-0.156236 -1.01095
-0.148172 -1.00017
-0.17331 -0.975828
-0.167465 -0.976307
-0.0770604 -0.989227
-0.0789874 -1.00572
-0.0608915 -1.04274
-0.104951 -1.05233
-0.029716 -1.07396
-0.0474594 -1.06808
0.0262882 -1.07928
-0.0710745 -1.07
-0.0625225 -1.10835
-0.0496246 -1.13307
-0.051104 -1.1361
-0.018638 -1.13512
-0.0156917 -1.11219
-0.0361764 -1.09683
-0.0202797 -1.08162
-0.0179061 -1.0671
-0.0460056 -1.06933
-0.0693766 -1.07486
-0.132803 -1.06328
-0.0460388 -1.06949
-0.0474435 -1.04445
-0.133802 -1.01531
-0.122211 -1.01201
-0.0781168 -1.01891
-0.0805011 -1.01945
-0.0902751 -1.03402
-0.0797505 -1.0521
-0.109182 -1.05793
-0.119374 -1.07494
-0.0811266 -1.091
-0.118771 -1.08297
-0.067715 -1.09454
-0.066629 -1.07829
0.00777514 -1.06359
-0.0272386 -1.0493
-0.00614999 -1.06474
-0.0427079 -1.06874
-0.0457929 -1.06383
-0.0679761 -1.05386
-0.0242751 -1.07
0.000408203 -1.0907
-0.0454774 -1.08336
-0.039008 -1.07057
-0.0891484 -1.08565
-0.106002 -1.08243
-0.129721 -1.07361
-0.150143 -1.07332
-0.112698 -1.07309
-0.0929274 -1.06897
-0.0441702 -1.06064
-0.00696342 -1.03766
-0.0212772 -1.02484
-0.0843149 -1.0168
-0.0736115 -1.03241
-0.0382707 -1.03835
-0.0849424 -1.02939
-0.0796993 -1.03495
-0.0356248 -1.0331
-0.0414882 -1.02806
-0.0897675 -1.03021
-0.110367 -1.02285
-0.163485 -1.00546
-0.0995332 -1.0155
-0.109735 -1.01635
-0.103205 -1.01188
-0.161395 -0.986767
-0.134677 -0.999055
-0.138484 -1.00741
-0.10756 -1.00291
-0.138061 -0.995208
-0.137114 -0.998873
-0.129757 -1.01464
-0.104429 -1.04194
-0.028557 -1.04806
-0.0277458 -1.03649
0.0365729 -1.02041
-0.0193404 -0.989719
-0.00518516 -0.991495
0.0806586 -0.987026
0.0482314 -0.986647
-0.0203999 -0.991909
-0.0357736 -1.0064
-0.0139746 -1.01731
0.00938792 -1.02248
0.0498135 -1.0326
0.0341888 -1.04987
0.0401475 -1.07152
0.00598412 -1.08291
0.0408237 -1.07582
0.0544555 -1.05462
0.102272 -1.03964
0.106831 -1.02327
0.0616213 -1.02124
0.0976787 -1.03215
-0.042634 -1.04475
-0.00690021 -1.05265
0.0329143 -1.06227
0.0520638 -1.06657
-0.00205023 -1.08124
-0.0265937 -1.0795
0.0140139 -1.07703
-0.00342304 -1.0754
-0.0514387 -1.06477
-0.0351314 -1.05492
-0.0725943 -1.02686
-0.0273554 -1.03123
0.0097963 -1.04461
0.044534 -1.03239
0.012661 -1.01788
0.00713821 -1.03131
-0.0460944 -1.04184
-0.0421081 -1.04388
-0.0147658 -1.04919
-0.0106553 -1.04283
-0.00586597 -1.04887
0.00924677 -1.05624
0.0698638 -1.05796
0.0596399 -1.07442
0.0384216 -1.09399
0.0663937 -1.08503
0.050938 -1.07977
0.0147216 -1.08572
0.028092 -1.10035
0.0476723 -1.08772
0.0349405 -1.09018
0.0659436 -1.08473
0.0702994 -1.06176
0.088114 -1.04643
0.0595224 -1.03617
0.0631467 -1.04634
0.0451676 -1.06823
0.0661442 -1.07883
0.0217002 -1.06355
0.0152799 -1.05107
0.000232065 -1.05468
0.0584407 -1.05761
0.0939448 -1.06081
0.0448882 -1.05978
-0.00367772 -1.046
0.00729097 -1.03924
-0.00166131 -1.03695
-0.012264 -1.04298
-0.0973367 -1.03686
-0.080034 -1.07868
-0.0693243 -1.10192
-0.0124957 -1.13141
-0.0398845 -1.14094
0.0590703 -1.14509
0.00751904 -1.15488
-0.0145044 -1.14208
-0.0433043 -1.11437
-0.00217286 -1.10108
0.0557288 -1.08298
0.00897927 -1.06126
-0.00457486 -1.03917
-0.0372812 -1.03528
-0.0080827 -1.05926
0.00336002 -1.06937
-0.0445977 -1.0456
-0.0825334 -1.02902
0.000444035 -1.05225
0.00917731 -1.06822
0.0869097 -1.0755
0.0221329 -1.08604
0.0141718 -1.08997
0.0746904 -1.09597
-0.0379225 -1.10293
-0.000712158 -1.11432
-0.000639035 -1.12192
-0.0202863 -1.11585
-0.032547 -1.10729
-0.00709591 -1.10332
-0.0520229 -1.07994
0.0440264 -1.07662
-0.00368363 -1.06494
0.00589219 -1.05948
-0.00563342 -1.04515
-0.0466911 -1.03875
-0.071513 -1.01986
-0.005912 -1.02416
-0.0426048 -1.02378
-0.108986 -0.994207
0.0189544 -0.985046
-0.0648945 -0.988097
-0.000910795 -1.00645
-0.0534279 -1.00494
-0.0397248 -1.0081
-0.0152564 -1.00714
-0.0349419 -1.00589
-0.0975446 -1.01244
-0.10581 -1.01877
-0.115902 -1.01337
-0.121937 -1.0318
-0.0847644 -1.0305
-0.0890277 -1.02883
-0.0571956 -1.03683
-0.0507668 -1.03286
0.0306887 -1.06075
0.00198223 -1.08559
-0.00332254 -1.11319
-0.0246969 -1.12659
-0.0364044 -1.1309
-0.0309893 -1.15778
-0.0571128 -1.17206
-0.0647111 -1.15892
-0.00952397 -1.14228
-0.0527168 -1.12518
-0.0575109 -1.08528
-0.0490432 -1.06909
-0.140425 -1.03743
-0.0993355 -1.05466
-0.0681525 -1.05531
-0.0929004 -1.05399
-0.0958861 -1.05216
-0.000663873 -1.07745
-0.025542 -1.08566
-0.0704295 -1.08816
-0.140849 -1.08595
-0.0941807 -1.09955
-0.164788 -1.10467
-0.124318 -1.12545
-0.152484 -1.10372
-0.0566637 -1.09605
-0.0901706 -1.06815
-0.0760061 -1.05974
-0.0738172 -1.07048
-0.0992953 -1.07008
-0.0465313 -1.0957
-0.0603241 -1.10123
-0.105111 -1.10775
-0.114774 -1.10323
-0.0999657 -1.09629
-0.0650592 -1.09703
-0.151328 -1.07556
-0.135472 -1.09213
-0.130113 -1.10843
-0.0983432 -1.1185
-0.0805158 -1.11372
-0.0978145 -1.11496
-0.168107 -1.1051
-0.195518 -1.10513
-0.201481 -1.10917
-0.196821 -1.12412
-0.15809 -1.14501
-0.191906 -1.13215
-0.184028 -1.12342
-0.167483 -1.13066
-0.223823 -1.11594
-0.214093 -1.13331
-0.258753 -1.09522
-0.196693 -1.08771
-0.197409 -1.06888
-0.169913 -1.09449
-0.230124 -1.10438
-0.19327 -1.10289
-0.190512 -1.05324
-0.126648 -1.06435
-0.103604 -1.07787
-0.177756 -1.06089
-0.147442 -1.07194
-0.141767 -1.08259
-0.135795 -1.08096
-0.049227 -1.10631
-0.0845162 -1.08363
-0.0892667 -1.06757
-0.156891 -1.04029
-0.135001 -1.04885
-0.187057 -1.03496
-0.0925184 -1.04934
-0.174892 -1.01264
-0.117498 -1.01133
-0.172001 -0.985754
-0.102476 -1.01787
-0.0874897 -1.02946
-0.115774 -1.04604
-0.077354 -1.07811
-0.117638 -1.07419
-0.104763 -1.06575
-0.103412 -1.06649
-0.159656 -1.06467
-0.151712 -1.08087
-0.134774 -1.10173
-0.224072 -1.06759
-0.166208 -1.09308
-0.0863704 -1.10082
-0.0689099 -1.06585
-0.104835 -1.03325
-0.0995911 -1.02358
-0.0911252 -1.0274
-0.10778 -1.02603
-0.121317 -1.02162
-0.147292 -1.02899
-0.143952 -1.03574
-0.169549 -1.02647
-0.140779 -1.04201
-0.115412 -1.04501
-0.137621 -1.04633
-0.150794 -1.04553
-0.138946 -1.03617
-0.0982642 -1.0386
-0.132766 -1.03599
-0.065968 -1.05936
-0.0604975 -1.04945
-0.0736207 -1.0348
-0.023871 -1.06131
-0.0986778 -1.05007
-0.0796194 -1.05952
-0.0983353 -1.04894
-0.0569559 -1.06486
-0.108757 -1.03406
-0.123142 -1.01568
-0.0841442 -1.01102
-0.0982069 -1.00566
-0.0691072 -1.00383
-0.07092 -1.01526
-0.132899 -1.02607
-0.170731 -1.02296
-0.177586 -1.02911
-0.18246 -1.0474
-0.175339 -1.05331
-0.207332 -1.05703
-0.16792 -1.07288
-0.228995 -1.06099
-0.294929 -1.04658
-0.262229 -1.07529
-0.305241 -1.06632
-0.282934 -1.06683
-0.334811 -1.04538
-0.326838 -1.04552
-0.314947 -1.03847
-0.207491 -1.04677
-0.191891 -1.03634
-0.13289 -1.03921
-0.121576 -1.03624
-0.0447802 -1.0446
-0.0893009 -1.02841
-0.158014 -1.02709
-0.0991813 -1.04167
-0.166564 -1.03478
-0.129701 -1.0547
-0.129635 -1.06544
-0.114241 -1.09067
-0.156794 -1.08947
-0.174054 -1.09182
-0.16559 -1.0944
-0.137443 -1.11039
-0.144349 -1.08973
-0.0835424 -1.07601
-0.0726784 -1.06657
-0.0416551 -1.05733
-0.1467 -1.03524
-0.108152 -1.03668
-0.122791 -1.01946
-0.172556 -1.0046
-0.19826 -1.00361
-0.168082 -1.01765
-0.186561 -1.01768
-0.16553 -1.03755
-0.203999 -1.03848
-0.206609 -1.03198
-0.185362 -1.01287
-0.198407 -0.995815
-0.155723 -1.00279
-0.187763 -0.983911
-0.199106 -0.986006
-0.210825 -1.00155
-0.19326 -1.01865
-0.186897 -1.02228
-0.162831 -1.03392
-0.116818 -1.01956
-0.128065 -1.03636
-0.167425 -1.0477
-0.188448 -1.05995
-0.207254 -1.07197
-0.223509 -1.07555
-0.189604 -1.07107
-0.182409 -1.0459
-0.176561 -1.05213
-0.159371 -1.06214
-0.0730636 -1.06681
-0.173973 -1.03526
-0.213522 -1.01117
-0.213381 -0.993777
-0.178165 -1.00552
-0.158549 -0.999875
-0.130852 -1.00547
-0.146588 -1.00004
-0.0728386 -1.00063
-0.115512 -1.00772
-0.146421 -1.00497
-0.144528 -0.989974
-0.092679 -0.994616
-0.21491 -0.977311
-0.181825 -0.996229
-0.160378 -1.00202
-0.167313 -1.01373
-0.165867 -1.01674
-0.104862 -1.0283
-0.0732708 -1.03272
-0.120392 -1.03409
-0.109374 -1.02927
-0.158783 -0.997499
-0.191452 -0.988151
-0.170877 -0.999563
-0.239941 -0.971236
-0.244591 -0.953749
-0.195842 -0.968216
-0.246966 -0.964298
-0.23829 -0.959059
-0.178497 -0.971195
-0.186881 -0.964186
-0.216316 -0.96801
-0.196747 -0.970007
-0.186458 -0.971518
-0.0922931 -0.989189
-0.0650819 -0.987865
-0.108491 -0.968196
-0.0753692 -0.965681
-0.134979 -0.955293
-0.093723 -0.948083
-0.111567 -0.959559
-0.0700221 -0.963885
-0.0329054 -0.971638
-0.0531738 -0.967413
-0.0375745 -0.961803
-0.0468462 -0.981808
-0.0209994 -0.978735
0.0759145 -0.962288
0.0924365 -0.965961
0.0181655 -0.970034
-0.0137109 -0.966936
-0.113867 -0.941628
-0.082207 -0.945353
-0.0589469 -0.958422
-0.0529218 -0.972069
-0.0446342 -0.995819
-0.0488504 -1.00988
0.0211585 -1.00133
-0.0289067 -0.983568
0.0217948 -0.982383
-0.0179614 -0.977676
0.00870838 -0.970967
0.0404089 -0.980359
0.0734363 -0.976772
-2.84067e-05 -0.972182
-0.0163159 -0.945651
0.02221 -0.934575
-0.0423209 -0.929753
-0.0121175 -0.913616
0.0495035 -0.922169
-0.0374465 -0.931824
0.0384624 -0.918575
0.0646245 -0.927292
0.012472 -0.938042
-0.00531257 -0.948584
-0.00935348 -0.958306
0.0299231 -0.955136
0.0249436 -0.957978
0.0293325 -0.961318
0.0823274 -0.935665
0.0485111 -0.945805
0.12221 -0.921178
0.0979273 -0.933653
0.0783788 -0.948622
0.192139 -0.923513
0.147719 -0.926178
0.0666254 -0.949963
0.100913 -0.946864
0.0539599 -0.959154
0.0910273 -0.959333
0.134172 -0.948996
0.211298 -0.944719
0.0940905 -0.944831
0.063109 -0.932991
0.0239614 -0.932057
0.0339761 -0.941502
0.0512565 -0.961822
0.00682039 -0.975933
0.0506938 -0.945161
0.115177 -0.951108
0.070355 -0.940393
0.109561 -0.902717
0.0380994 -0.901823
0.0267442 -0.901719
0.012966 -0.90126
-0.00201703 -0.90406
-0.0144258 -0.898716
0.0374944 -0.876809
0.051554 -0.870694
0.0815339 -0.878159
0.0381844 -0.896216
0.0824925 -0.907231
0.102039 -0.889707
0.0407834 -0.899735
0.00930719 -0.897498
-0.0198049 -0.893537
-0.00238242 -0.884778
0.075424 -0.878022
0.0603982 -0.886503
0.0877152 -0.879018
0.0930689 -0.8599
-0.0322507 -0.871708
0.0368654 -0.853554
0.0295157 -0.843967
-0.00772768 -0.836224
0.0431872 -0.836257
-0.00355305 -0.868268
0.00472478 -0.865901
0.0543347 -0.842916
0.0573093 -0.853675
-0.0189 -0.866027
-0.033312 -0.883541
-0.016518 -0.891511
0.0617175 -0.888722
0.0616239 -0.893208
0.0615629 -0.907197
0.0920415 -0.920813
0.0510383 -0.937732
0.0895692 -0.904676
0.074438 -0.8751
0.0905297 -0.87156
0.0566836 -0.873196
0.0511478 -0.850706
0.0573274 -0.848667
0.0699875 -0.842516
0.0556433 -0.83503
0.0432574 -0.825168
0.0657959 -0.800477
0.0599484 -0.802638
0.0179679 -0.820166
0.084323 -0.841067
0.0715451 -0.870036
0.0646986 -0.877735
0.0552458 -0.871152
0.13107 -0.850944
0.129903 -0.834574
0.0510265 -0.83575
0.0736333 -0.841959
0.090144 -0.854364
0.103935 -0.872682
0.0245004 -0.899716
0.0601689 -0.895658
0.0358668 -0.906644
0.0985954 -0.880922
0.0645175 -0.871023
0.0406771 -0.882575
0.0218881 -0.865091
0.071076 -0.834079
0.0683293 -0.820557
0.0377231 -0.841018
0.0185199 -0.861799
0.059105 -0.881976
0.071908 -0.89268
0.0588042 -0.890577
0.0599467 -0.911778
0.083419 -0.926
0.0270059 -0.927022
0.062936 -0.90529
0.10175 -0.890282
0.0848218 -0.902883
0.100391 -0.895608
-0.0211056 -0.915699
0.0117064 -0.923005
-0.0253537 -0.93998
0.0025878 -0.957188
-0.053425 -0.943461
0.00936575 -0.920441
-0.0173865 -0.928219
-0.000572796 -0.935292
0.024367 -0.918453
0.0378089 -0.922994
0.0571842 -0.939339
0.1052 -0.938199
0.0449187 -0.932973
-0.00328302 -0.910712
0.0217621 -0.882695
0.043466 -0.874059
0.0644979 -0.864937
0.0454317 -0.867355
0.0585547 -0.853683
0.00757174 -0.845698
-0.0137657 -0.848395
-0.0471116 -0.841324
-0.00549671 -0.848079
0.0396041 -0.85088
0.0240204 -0.861625
0.0630354 -0.878511
0.0531739 -0.883886
0.0374047 -0.888627
-0.000468605 -0.916242
-0.0285907 -0.947861
-0.0146351 -0.957825
0.0525466 -0.949935
-0.0128696 -0.965734
0.0484959 -0.954055
0.0797684 -0.932993
0.00791464 -0.941197
0.0602035 -0.921518
0.0421256 -0.895508
0.0489763 -0.893684
0.0290278 -0.896979
0.00100963 -0.889441
0.029806 -0.887358
0.00686018 -0.877317
-0.0127521 -0.853541
0.0706034 -0.826521
0.0261444 -0.83868
0.0536819 -0.856851
0.0339204 -0.873962
0.0581437 -0.882416
0.0178403 -0.905314
0.0119346 -0.903871
-0.0149761 -0.905578
-0.0133939 -0.906961
-0.0258856 -0.910083
0.0116125 -0.894337
-0.0289124 -0.910754
0.0126323 -0.925682
-0.0292925 -0.918081
-0.0149263 -0.886165
-0.0682026 -0.890539
-0.109964 -0.896286
-0.0446306 -0.871009
-0.000676135 -0.876733
-0.0634779 -0.884257
-0.0298503 -0.873228
-0.0847306 -0.879136
-0.083525 -0.889255
-0.0934566 -0.886648
-0.0649051 -0.862264
-0.0268124 -0.831543
-0.0635681 -0.827807
-0.055558 -0.827893
-0.0521041 -0.852095
-0.0222896 -0.86963
-0.0158763 -0.879787
-0.0701633 -0.881155
-0.0343628 -0.876756
-0.0458438 -0.885362
-0.0749427 -0.895462
-0.0528656 -0.893853
-0.0381147 -0.892384
-0.0424938 -0.906756
-0.0624426 -0.912355
0.0339437 -0.891108
-0.0488495 -0.905729
-0.0781387 -0.917934
-0.0557216 -0.917697
-0.0784504 -0.916044
-0.0252446 -0.898974
0.012355 -0.897502
0.0314969 -0.899472
-0.0181215 -0.908623
-0.0921607 -0.9001
-0.0883602 -0.902153
-0.119424 -0.888359
-0.087084 -0.879305
-0.0982666 -0.87616
-0.147741 -0.876075
-0.107564 -0.886703
-0.0769858 -0.911091
-0.0888871 -0.931103
-0.0677517 -0.918655
-0.0402717 -0.91469
-0.080873 -0.921382
-0.0603784 -0.901747
-0.0150902 -0.883639
-0.0169381 -0.89227
-0.0741093 -0.893072
-0.0725411 -0.860202
-0.0566649 -0.844444
-0.0485376 -0.836279
-0.0344408 -0.821701
-0.0241842 -0.817196
-0.0478831 -0.809658
-0.0193211 -0.795271
0.00232729 -0.801538
-0.00204835 -0.805333
0.0333009 -0.81399
0.0301748 -0.828116
0.00763299 -0.857809
-0.020747 -0.873782
-0.0406825 -0.884412
-0.00180137 -0.882703
-0.0296189 -0.873127
-0.0339835 -0.86014
-0.0372386 -0.852227
-0.0873324 -0.843538
-0.0721302 -0.843946
-0.0912548 -0.845873
-0.0785213 -0.859967
-0.0779395 -0.872281
-0.0802363 -0.8771
-0.0126393 -0.876924
-0.0605156 -0.898111
-0.0485607 -0.904869
-0.0439749 -0.917228
-0.030826 -0.897428
-0.0373601 -0.879311
-0.0966428 -0.881016
-0.0741928 -0.859987
-0.0696624 -0.85061
-0.0335521 -0.866872
0.00342199 -0.876771
-0.0940096 -0.892304
-0.0286428 -0.891678
-0.0167009 -0.876623
-0.00251524 -0.876436
-0.0152919 -0.86938
0.0277893 -0.866667
0.00405388 -0.884478
0.0626692 -0.888379
0.0335062 -0.925513
0.057449 -0.928908
0.0243711 -0.946922
0.0654317 -0.943618
0.0600448 -0.937466
-0.00705736 -0.95414
-0.0265103 -0.955432
0.0203288 -0.930056
0.0251775 -0.918478
0.0388914 -0.912428
0.0312786 -0.919127
0.0170457 -0.91078
-0.0344678 -0.91237
-0.0294973 -0.886718
0.00311579 -0.880246
0.036786 -0.86769
-0.0049142 -0.871981
-0.0243708 -0.897179
-0.029261 -0.905279
-0.0123138 -0.903839
-0.038354 -0.917036
0.0403283 -0.908055
0.0333833 -0.923565
0.040685 -0.920796
0.043885 -0.906527
0.0304757 -0.895825
0.0492493 -0.904908
-0.0301266 -0.903373
-0.0439844 -0.901364
-0.0510031 -0.907736
0.00105586 -0.903251
0.0374142 -0.902488
-0.016594 -0.926162
0.0304508 -0.908836
0.0263311 -0.904826
0.00677118 -0.907275
0.0300777 -0.903665
-0.0444615 -0.913542
0.0061368 -0.894743
-0.00860066 -0.874799
0.0497918 -0.860223
0.073314 -0.860691
-0.0106732 -0.896943
0.191227 -0.873919
0.0209654 -0.902489
-0.0266729 -0.901513
0.0845155 -0.870339
0.0356955 -0.894439
0.0783293 -0.883903
0.0540184 -0.888409
0.0498264 -0.896815
0.0798435 -0.917959
0.0398495 -0.940312
0.101645 -0.926112
0.0744803 -0.918645
-0.0181545 -0.909184
-0.00789086 -0.898012
0.078767 -0.865949
0.0560898 -0.872042
0.0546427 -0.881987
-0.0133185 -0.88988
0.00991706 -0.896269
0.0424896 -0.898907
-0.010657 -0.904322
-0.0720731 -0.935068
0.00994727 -0.943352
-0.0589373 -0.94372
-0.0547911 -0.949991
-0.0153214 -0.939568
-0.0246241 -0.942091
-0.0894978 -0.935092
-0.0888819 -0.927386
-0.0843949 -0.90573
0.00179264 -0.907544
0.0232264 -0.903748
0.0611401 -0.89619
0.0392186 -0.905742
0.0935125 -0.90596
-0.0191393 -0.922894
-0.0470811 -0.922318
-0.029195 -0.910478
-0.0229816 -0.908149
0.000253932 -0.92604
0.0187959 -0.935211
0.0696859 -0.935458
0.0211774 -0.948692
0.0810612 -0.960056
0.0362132 -0.967023
0.016632 -0.979043
0.040808 -0.977211
-0.00999022 -0.975336
0.0268747 -0.97082
-0.0483095 -0.970197
-0.0610918 -0.943842
-0.0258447 -0.921277
0.0090973 -0.891569
-0.0204642 -0.876559
0.00832017 -0.874432
0.048479 -0.876363
0.0387956 -0.885383
-0.000128173 -0.886103
-0.0234516 -0.8905
-0.00915459 -0.90399
-0.0853482 -0.921942
-0.0669102 -0.963387
-0.0591263 -0.971823
-0.0416053 -0.95362
-0.0389497 -0.956623
-0.0870121 -0.958377
-0.073572 -0.965156
-0.0892359 -0.942336
-0.0309544 -0.903509
-0.0566022 -0.9064
-0.137712 -0.883219
-0.0874833 -0.854728
-0.0923852 -0.830535
-0.0854369 -0.826438
-0.00440309 -0.832358
-0.00520429 -0.842349
0.00254299 -0.866667
0.0258684 -0.878885
0.0467392 -0.882931
0.0296695 -0.900813
-0.0338846 -0.927468
-0.0149095 -0.922466
-0.0162868 -0.921102
-0.0316409 -0.920543
-0.0144589 -0.915378
0.0800824 -0.887548
0.0244792 -0.915104
0.0775706 -0.924743
0.0941827 -0.917533
0.044607 -0.932876
0.101986 -0.943468
0.0861895 -0.952262
0.118224 -0.962406
0.137913 -0.972181
0.139064 -0.983238
0.0796386 -0.983039
0.052959 -0.989545
0.0411282 -0.996812
0.0560517 -1.00262
0.024895 -0.999686
-0.00371668 -0.974833
-0.0666733 -0.970468
-0.0656778 -0.960884
-0.101894 -0.953239
-0.0771304 -0.940427
-0.0235345 -0.920537
-0.0628575 -0.892085
-0.0966065 -0.880965
-0.101967 -0.887868
-0.0929019 -0.900291
-0.078747 -0.911575
-0.0433113 -0.913351
-0.0491809 -0.931525
-0.0305735 -0.926566
-0.0324519 -0.93489
-0.0165142 -0.941764
0.0252266 -0.925982
0.00186882 -0.949169
0.0166198 -0.954718
0.0127512 -0.953978
0.00536563 -0.958801
0.0442236 -0.952337
0.0340481 -0.981614
0.0945784 -0.987748
0.0172156 -0.998946
-0.0310196 -1.01311
0.0207927 -1.01172
-0.0455962 -1.01709
-0.0331563 -1.00881
0.0347417 -0.996982
-0.0277479 -0.985511
0.00122071 -0.987754
0.0780537 -0.980949
0.0376755 -0.951872
0.0851892 -0.923216
0.0242987 -0.912345
-0.0130307 -0.906474
0.0201946 -0.908481
0.043025 -0.895831
0.0258728 -0.889176
-0.0438183 -0.888485
-0.0230471 -0.87213
0.0121473 -0.855051
-0.0252503 -0.877429
-0.0222343 -0.865466
-0.0107273 -0.860102
-0.0153621 -0.881985
0.0225251 -0.883215
-0.0106881 -0.888202
0.00673996 -0.892467
-0.01903 -0.916531
-0.0271064 -0.938065
-0.0662426 -0.942182
-0.104907 -0.953899
-0.0603278 -0.974414
-0.0818551 -0.972867
-0.0482886 -0.97858
-0.0401132 -0.984659
-0.0387103 -0.996486
-0.00828603 -0.999766
-0.0934649 -1.00376
-0.0626715 -1.01561
-0.114763 -1.02318
-0.114041 -1.02568
-0.149137 -1.01803
-0.141306 -1.00451
-0.1436 -0.99807
-0.0871623 -0.999999
-0.0321896 -0.989626
0.000273267 -0.981965
0.0408856 -0.967885
-0.0555317 -0.937841
-0.0891119 -0.90736
-0.0984262 -0.885106
-0.141662 -0.888445
-0.154759 -0.907819
-0.115434 -0.922433
-0.0956645 -0.929463
-0.0908986 -0.941855
-0.0888368 -0.952474
-0.127898 -0.966864
-0.127456 -0.972698
-0.131244 -0.986687
-0.12831 -1.00004
-0.0868535 -1.01509
-0.0966832 -1.02582
-0.121868 -1.03486
-0.264029 -1.0227
-0.279511 -1.00521
-0.181163 -0.988629
-0.2742 -0.974251
-0.243132 -0.957143
-0.239401 -0.9494
-0.219297 -0.931682
-0.199894 -0.904048
-0.173981 -0.896737
-0.266843 -0.902909
-0.279728 -0.923742
-0.188103 -0.955441
