# Supplementary material for: Stochastic bond dynamics facilitates alignment of malaria parasite at erythrocyte membrane upon invasion
Source: eLife. 2020 May 18;9:e56500. doi: 10.7554/eLife.56500 (PMC7269671; doi:10.7554/eLife.56500)
Supplement: Figure 2—source data 1. [file elife-56500-fig2-data1.zip › PARA_POSITIONS/pos21.dat]

3.78966 1.13822
3.67389 1.39268
3.67734 1.33532
3.73405 1.12948
3.67038 1.35173
3.72124 1.24591
3.77388 1.25014
3.79199 1.34241
3.82233 1.31912
3.75966 1.6275
3.84347 1.38521
3.87838 1.23057
3.85866 1.35171
3.85642 1.33372
3.90193 1.16959
3.89699 1.11887
3.82538 1.27489
3.7925 1.30865
3.7373 1.38447
3.7098 1.46552
3.73859 1.31536
3.7446 1.17938
3.59224 1.55224
3.67812 1.21655
3.69531 1.15635
3.74307 1.1087
3.73502 1.15628
3.73932 1.0669
3.73393 0.9373
3.64946 1.17778
3.60021 1.19466
3.60725 1.08397
3.59994 0.930169
3.53792 1.1539
3.56962 1.10249
3.5851 1.04968
3.56058 1.17772
3.613 0.960164
3.62353 0.946962
3.61995 0.892986
3.59194 1.00765
3.54924 1.05936
3.58447 0.921117
3.56301 1.00566
3.54583 0.98224
3.526 1.14763
3.54126 1.13372
3.60018 0.904611
3.56498 1.12045
3.53594 1.19054
3.51627 1.3231
3.58724 1.11017
3.60958 1.10461
3.6226 1.13549
3.61722 1.19627
3.71905 0.918453
3.68785 1.16026
3.65948 1.29633
3.62589 1.39676
3.66111 1.1376
3.62096 1.11414
3.57014 1.05651
3.46131 1.31167
3.52154 0.966075
3.46871 1.14747
3.48867 1.16653
3.4949 1.20534
3.55426 1.15209
3.59445 1.13007
3.62403 1.1607
3.67835 1.16653
3.72242 1.10771
3.68848 1.2981
3.70533 1.36324
3.79536 0.982528
3.718 1.29099
3.6663 1.45299
3.67304 1.3036
3.58702 1.44185
3.63544 1.26456
3.59786 1.2948
3.45061 1.66211
3.48059 1.53005
3.50207 1.35759
3.4576 1.35841
3.41106 1.39034
3.3567 1.41754
3.3663 1.33306
3.30369 1.50357
3.36247 1.44895
3.42707 1.35514
3.46815 1.25266
3.48274 1.13193
3.40546 1.34767
3.34919 1.47192
3.39427 1.34125
3.4153 1.38332
3.48478 1.22629
3.41662 1.4555
3.35767 1.60063
3.45931 1.35807
3.44759 1.33065
3.44398 1.28575
3.36812 1.47898
3.39937 1.34559
3.4079 1.33463
3.37956 1.39469
3.38953 1.41116
3.46333 1.1965
3.38064 1.45152
3.39544 1.38483
3.32379 1.48898
3.29597 1.44333
3.24599 1.38875
3.21686 1.3325
3.15357 1.40843
3.14327 1.39858
3.2159 1.25014
3.18403 1.36206
3.2207 1.19458
3.12994 1.3851
3.18592 1.19353
3.13493 1.30938
3.17968 1.08365
3.13022 1.14633
3.00381 1.47667
3.10949 1.2063
3.10033 1.26149
3.12177 1.26062
3.16305 1.19466
3.16556 1.14383
3.07715 1.33379
3.10107 1.14098
3.05089 1.21992
3.04493 1.22238
3.01793 1.31292
3.06218 1.1975
3.15246 1.04301
3.12887 1.22857
3.12555 1.33547
3.14779 1.31246
3.11376 1.41586
3.12988 1.41672
3.10244 1.4604
3.0334 1.59476
3.10097 1.3787
3.05741 1.3951
3.11679 1.13618
3.12354 1.09966
3.04833 1.33241
3.09961 1.18745
3.10657 1.21748
3.07224 1.34463
3.08419 1.34237
3.09359 1.30234
3.04238 1.34272
2.97587 1.42867
2.9248 1.45077
2.94086 1.36404
2.99688 1.31234
3.01317 1.35303
2.9365 1.56518
3.02563 1.37913
3.00286 1.37758
3.07959 1.11306
3.01951 1.28642
3.03723 1.22936
2.91324 1.51561
2.9069 1.52841
2.95921 1.49758
3.00873 1.41831
2.99264 1.38252
2.8954 1.48211
2.82519 1.54664
2.84855 1.42951
2.76745 1.54712
2.82182 1.39882
2.75973 1.48502
2.72619 1.44763
2.69422 1.36436
2.65099 1.37626
2.70674 1.21673
2.65456 1.23574
2.60361 1.29061
2.58081 1.26823
2.52283 1.29192
2.46087 1.38213
2.49146 1.25876
2.42998 1.36221
2.48001 1.22696
2.51501 1.12741
2.42925 1.28881
2.50552 1.07549
2.47579 1.18094
2.44536 1.24789
2.47512 1.17118
2.38969 1.32907
2.40003 1.27156
2.39474 1.27358
2.38567 1.27772
2.39688 1.26139
2.43691 1.17959
2.42109 1.17643
2.40134 1.19842
2.35835 1.25915
2.40278 1.14803
2.41977 1.12367
2.37104 1.27738
2.44502 1.18232
2.41541 1.2592
2.43013 1.16194
2.33571 1.27045
2.35254 1.22514
2.39403 1.16078
2.42828 1.14913
2.37741 1.29982
2.48074 1.09894
2.45434 1.12314
2.39557 1.24134
2.46422 1.05046
2.40607 1.21006
2.36059 1.25178
2.40529 1.08805
2.40084 1.04565
2.41022 1.01362
2.44124 0.925631
2.36465 1.11085
2.35599 1.11392
2.38972 0.995489
2.36172 1.0363
2.36115 1.03556
2.34256 1.13549
2.37487 1.14698
2.41792 1.08062
2.37957 1.16927
2.33559 1.29167
2.40664 1.23647
2.49493 1.12598
2.5463 1.03919
2.52241 1.06485
2.50281 1.06242
2.46119 1.10147
2.46761 1.0405
2.38843 1.18275
2.38954 1.19506
2.41429 1.14826
2.42693 1.13388
2.39559 1.18051
2.36393 1.26216
2.461 1.02249
2.41352 1.09284
2.43916 1.00786
2.39567 1.11272
2.40149 1.04222
2.25473 1.23514
2.31473 1.01624
2.28364 1.06517
2.26663 1.10009
2.29473 1.03329
2.28099 1.04634
2.2531 1.05049
2.22944 1.06746
2.26019 0.971967
2.24419 1.06644
2.2761 1.06264
2.23624 1.18451
2.24242 1.19148
2.21615 1.23617
2.28306 1.13758
2.3057 1.08516
2.32701 1.082
2.33835 1.14252
2.41661 0.988127
2.40407 1.01194
2.40117 1.00475
2.39599 1.06953
2.32919 1.22512
2.39285 1.06959
2.36841 1.08616
2.30644 1.16008
2.27862 1.13532
2.30759 1.04414
2.2923 1.07896
2.29657 1.07901
2.26062 1.1216
2.22807 1.1468
2.18898 1.20599
2.2532 1.06502
2.21978 1.16881
2.24171 1.13067
2.19906 1.22888
2.25121 1.11677
2.15154 1.31363
2.24086 1.12268
2.20971 1.17964
2.25446 1.0369
2.11216 1.33616
2.1668 1.28355
2.23147 1.17759
2.26426 1.03226
2.15885 1.21517
2.14248 1.21409
2.20256 1.05907
2.18071 1.11444
2.14818 1.24237
2.24485 1.05768
2.23508 1.12492
2.24145 1.1364
2.24817 1.17314
2.29889 1.15326
2.33954 1.13422
2.36773 1.03756
2.32596 1.10051
2.34963 0.992712
2.26499 1.08045
2.19741 1.17386
2.22593 1.11533
2.32852 0.870475
2.23682 1.11643
2.27492 0.9992
2.22632 1.12482
2.24745 1.15613
2.34801 0.982937
2.30292 1.09968
2.28327 1.1451
2.30352 1.08549
2.35646 0.927666
2.24431 1.1542
2.20595 1.16667
2.1808 1.16881
2.18118 1.1603
2.18936 1.12783
2.12006 1.24636
2.16424 1.12758
2.10745 1.19637
2.15514 1.09319
2.07708 1.23012
2.15744 1.07999
2.1394 1.11063
2.18213 1.01295
2.11537 1.12397
2.05701 1.16517
2.08016 1.05188
2.04608 1.12779
2.09029 1.07032
2.02597 1.28096
2.05263 1.27136
2.05629 1.28666
2.06561 1.25542
2.14013 1.09659
2.13526 1.12453
2.08818 1.20252
2.10821 1.13827
2.11026 1.10159
2.13064 1.01965
2.06178 1.10814
2.08444 1.03097
2.03257 1.14119
2.02128 1.14282
1.99517 1.21756
2.03194 1.18742
2.02548 1.20562
2.04795 1.17511
1.97635 1.25365
1.9412 1.30232
2.06568 1.08852
2.03357 1.14602
2.03263 1.13485
1.95946 1.22039
2.00962 1.08358
1.97431 1.11611
1.96506 1.1199
1.99041 1.11089
1.97259 1.17981
2.01202 1.15335
2.01274 1.16529
1.936 1.26834
1.98051 1.19816
1.98574 1.17507
1.97811 1.16328
1.99083 1.17703
2.05692 1.09678
2.05231 1.13786
1.98961 1.20664
1.93463 1.26137
1.95443 1.20352
1.95715 1.19044
1.95439 1.18984
1.92156 1.20883
1.95654 1.13133
1.98609 1.05093
1.9011 1.20661
2.01346 1.01883
2.02692 0.980345
1.98493 1.00458
1.91093 1.09883
1.78356 1.23678
1.82541 1.1177
1.83555 1.0737
1.80281 1.13183
1.74675 1.18309
1.76541 1.12057
1.74524 1.14114
1.74232 1.13108
1.7044 1.22617
1.79955 1.16481
1.82581 1.22819
1.80344 1.3183
1.81143 1.32251
1.83646 1.31037
1.91861 1.19541
1.91139 1.22167
1.91657 1.1882
1.89202 1.19166
1.92325 1.08335
1.82421 1.22882
1.87268 1.19343
1.83474 1.27686
1.89072 1.15689
1.85108 1.1945
1.83095 1.23188
1.88932 1.14083
1.79974 1.26661
1.78624 1.27622
1.74289 1.29869
1.81737 1.19253
1.8016 1.2089
1.71954 1.34637
1.80958 1.21575
1.85179 1.1435
1.85161 1.12594
1.87337 1.06908
1.85713 1.10035
1.83375 1.14912
1.8385 1.11138
1.84156 1.06377
1.8067 1.09364
1.80608 1.1021
1.7525 1.17383
1.79676 1.11172
1.78327 1.12666
1.79565 1.05706
1.77425 1.0593
1.73552 1.10986
1.72771 1.08707
1.72836 1.06244
1.64661 1.18291
1.64449 1.1943
1.61251 1.27157
1.68593 1.19778
1.70505 1.20397
1.65691 1.27441
1.68824 1.26427
1.73203 1.2289
1.8091 1.13768
1.79498 1.13176
1.76926 1.16643
1.76333 1.20829
1.74134 1.28616
1.75449 1.27442
1.75625 1.24824
1.75687 1.18675
1.70379 1.20124
1.75014 1.08752
1.72783 1.1158
1.76576 1.07562
1.76085 1.1321
1.78418 1.10308
1.74147 1.13277
1.78229 1.05911
1.76942 1.10799
1.77265 1.12073
1.80549 1.10036
1.78403 1.1363
1.68998 1.25242
1.74835 1.13769
1.69582 1.1803
1.70673 1.13946
1.71923 1.09258
1.67396 1.11612
1.63889 1.16113
1.65122 1.15915
1.6522 1.17804
1.63126 1.22641
1.65288 1.21078
1.6349 1.2147
1.60162 1.24134
1.65012 1.17164
1.64938 1.16163
1.58243 1.24264
1.59985 1.20977
1.63262 1.16212
1.57624 1.23309
1.58959 1.21985
1.52809 1.28601
1.5816 1.18703
1.52825 1.23749
1.57025 1.1883
1.61601 1.12774
1.51029 1.2679
1.58734 1.15747
1.58671 1.13719
1.62733 1.0588
1.50563 1.19721
1.54318 1.14848
1.57703 1.07834
1.53056 1.13576
1.53609 1.14061
1.54184 1.14601
1.51361 1.19101
1.50037 1.18977
1.48277 1.20112
1.53393 1.11461
1.44159 1.21981
1.49835 1.13595
1.44531 1.17763
1.41522 1.17085
1.37118 1.19751
1.42121 1.13993
1.44196 1.13735
1.41331 1.20313
1.45787 1.16987
1.47164 1.16954
1.42183 1.21128
1.41815 1.18155
1.42758 1.17922
1.45381 1.17178
1.38899 1.24749
1.41257 1.19852
1.37248 1.23417
1.40318 1.20552
1.35604 1.23894
1.37581 1.23099
1.40279 1.19004
1.34906 1.21416
1.4001 1.15511
1.44376 1.1083
1.46096 1.08534
1.36552 1.18813
1.4514 1.04653
1.36582 1.12865
1.45056 1.04914
1.46466 1.08295
1.53025 1.03434
1.60088 0.965796
1.49252 1.13146
1.49536 1.12226
1.45243 1.18921
1.49949 1.12585
1.50626 1.11495
1.47551 1.15905
1.46312 1.18349
1.43668 1.20224
1.40385 1.22407
1.47133 1.13152
1.47259 1.13935
1.41974 1.18015
1.4554 1.11284
1.49692 1.03243
1.45761 1.08541
1.46901 1.08533
1.53386 1.00261
1.43286 1.12771
1.45175 1.09812
1.37519 1.19716
1.41533 1.15438
1.43802 1.1399
1.46241 1.11886
1.47175 1.12559
1.50686 1.07313
1.48781 1.10314
1.43898 1.16996
1.46852 1.16737
1.49706 1.19458
1.50498 1.2052
1.49783 1.18645
1.49142 1.20398
1.51141 1.21429
1.57445 1.17131
1.47204 1.3249
1.53345 1.2259
1.54884 1.16854
1.51694 1.1978
1.55096 1.15273
1.53331 1.16013
1.49592 1.19325
1.44843 1.19772
1.47646 1.12386
1.47828 1.10601
1.45961 1.09124
1.39042 1.15555
1.38893 1.16101
1.39918 1.15613
1.38687 1.15679
1.42973 1.11738
1.35853 1.17923
1.32878 1.17872
1.33837 1.15875
1.3368 1.15145
1.22094 1.23998
1.29174 1.145
1.29636 1.11507
1.29053 1.12418
1.27735 1.14085
1.28293 1.137
1.31743 1.11516
1.27666 1.171
1.27962 1.11792
1.33005 1.03934
1.25611 1.12573
1.23802 1.14694
1.20656 1.15681
1.24713 1.12181
1.17622 1.17794
1.17483 1.17725
1.14088 1.21075
1.16379 1.21689
1.28506 1.12797
1.23061 1.20454
1.24357 1.18474
1.30633 1.11568
1.26188 1.14482
1.29677 1.08539
1.30001 1.06686
1.25039 1.11271
1.25994 1.09138
1.25935 1.06423
1.24496 1.06422
1.15488 1.11479
1.14434 1.08406
1.12032 1.08503
1.11899 1.09848
1.19799 1.03963
1.15305 1.10051
1.21036 1.06035
1.21133 1.08478
1.21851 1.10552
1.23735 1.11613
1.26013 1.11476
1.19855 1.1723
1.18822 1.1646
1.19318 1.16354
1.21523 1.12063
1.16764 1.16507
1.21476 1.11245
1.20536 1.11067
1.23733 1.06766
1.24517 1.06605
1.2042 1.1038
1.22133 1.05997
1.14623 1.13211
1.17192 1.09843
1.18338 1.1223
1.26701 1.05185
1.23766 1.10127
1.22208 1.14638
1.24406 1.12419
1.23052 1.12243
1.23729 1.09669
1.18656 1.13348
1.19503 1.08921
1.16081 1.11482
1.16692 1.09638
1.1727 1.09191
1.18055 1.11967
1.15682 1.18827
1.18655 1.18788
1.21872 1.15972
1.2446 1.10819
1.25259 1.07738
1.18758 1.17501
1.2774 1.06839
1.26709 1.10793
1.27692 1.14108
1.29216 1.16062
1.27896 1.19571
1.29501 1.17094
1.3698 1.09888
1.28979 1.18729
1.31576 1.14801
1.34407 1.12116
1.30626 1.15182
1.25959 1.19652
1.23463 1.1977
1.18907 1.2404
1.24445 1.17406
1.2744 1.13918
1.21729 1.18583
1.24876 1.10856
1.19407 1.15195
1.17371 1.17921
1.24592 1.09917
1.19135 1.15223
1.20528 1.13563
1.21202 1.12926
1.24933 1.11487
1.30941 1.08391
1.23605 1.19961
1.29058 1.1494
1.31656 1.13305
1.30657 1.15283
1.2513 1.18618
1.25695 1.17208
1.21757 1.19223
1.22003 1.14844
1.19608 1.1248
1.17457 1.11222
1.13587 1.10811
1.10779 1.14053
1.17483 1.07415
1.15985 1.07303
1.17669 1.05337
1.13444 1.07582
1.15922 1.04276
1.1679 1.03326
1.19052 1.02725
1.19714 1.04001
1.19049 1.05808
1.14707 1.13383
1.18692 1.12199
1.20004 1.11434
1.13415 1.17487
1.1873 1.12907
1.2132 1.10652
1.11722 1.21401
1.24508 1.10079
1.20673 1.12912
1.15632 1.13736
1.22545 1.03058
1.17405 1.05499
1.10091 1.10883
1.14103 1.05202
1.14354 1.05737
1.14838 1.08669
1.21313 1.02043
1.20706 1.01506
1.19655 0.974961
1.19981 0.976358
1.27215 0.905793
1.13406 1.05418
1.17315 1.02575
1.1765 0.988466
1.14847 0.986627
1.16428 0.942596
1.10155 1.00483
1.08315 1.00468
1.04072 1.04269
1.06401 1.01151
1.09947 0.991665
1.07981 0.982143
1.08285 0.987077
1.0484 1.02857
1.02087 1.04041
0.995265 1.07794
1.05184 1.03659
1.02212 1.08135
1.03335 1.07502
1.08199 1.03428
1.06343 1.02125
1.00437 1.02644
1.00078 0.989498
1.03273 0.955419
1.06392 0.949998
1.03555 1.03649
1.06049 1.02194
1.11782 0.9678
1.08881 0.981376
1.03922 1.01069
1.08011 0.983771
1.05181 1.04477
1.09832 1.00385
1.0529 1.03686
1.07108 0.999444
1.06883 0.976058
1.04943 0.974335
1.04469 0.982025
1.03734 1.00792
1.03263 1.0333
1.04104 1.03968
1.06768 1.01286
1.1063 0.974581
1.09064 0.971528
1.04332 0.984188
1.00469 0.978255
0.952651 1.00482
0.958618 1.01316
0.953247 1.02012
0.975853 0.978852
0.941674 0.986676
0.915196 0.986174
0.947206 0.949206
0.939128 0.969454
0.879857 1.06227
1.00903 1.0031
0.999487 1.06757
1.04794 1.06886
1.02099 1.11932
1.02898 1.12517
1.02618 1.0698
0.899009 1.12252
0.942695 1.05487
0.926881 1.06337
0.91286 1.0628
0.947279 1.02575
0.960339 0.998279
0.956086 0.976272
0.898447 0.998623
0.931071 0.948351
0.938736 0.927784
0.881542 0.962832
0.872817 0.964056
0.865586 0.982227
0.816333 1.0229
0.885787 0.959324
0.886399 0.963914
0.803478 1.00715
0.781095 0.995418
0.764823 0.994679
0.793795 0.989172
0.82058 1.01082
0.838768 1.00369
0.803364 1.0485
0.732629 1.09666
0.802567 1.03324
0.812923 1.01232
0.745572 1.04961
0.777137 1.02881
0.786227 1.00019
0.731155 1.02608
0.772812 0.971945
0.708369 1.03619
0.659789 1.07528
0.701443 1.05269
0.721559 1.03884
0.717924 1.03816
0.744702 0.997483
0.714878 1.01331
0.648866 1.05031
0.710417 0.994004
0.675911 0.991263
0.661916 1.00552
0.706892 0.997361
0.73665 1.0108
0.719585 1.02012
0.664605 1.04279
0.70546 1.01513
0.677398 1.0168
0.62452 1.04107
0.585927 1.0541
0.562371 1.05777
0.508872 1.06174
0.553808 1.04791
0.558241 1.06639
0.630067 1.02792
0.681529 1.004
0.669928 0.984094
0.592909 1.01857
0.567425 1.01566
0.582863 1.01351
0.544432 1.04097
0.597737 1.02673
0.563238 1.0392
0.505615 1.02218
0.533662 0.978916
0.504612 0.973322
0.492234 0.982606
0.455362 0.99591
0.416019 1.01805
0.471133 0.982861
0.4574 0.971434
0.443555 0.987914
0.429158 1.00346
0.428796 1.00885
0.50667 0.991061
0.514598 1.01145
0.503404 1.02266
0.500223 1.01707
0.529857 0.975229
0.479176 0.982878
0.480848 0.979006
0.487735 0.975727
0.485047 0.996587
0.458731 1.02327
0.50108 1.0023
0.542689 0.964356
0.54772 0.969248
0.529998 0.960303
0.486065 0.963985
0.44769 0.981214
0.449104 0.969698
0.427264 0.9888
0.467216 0.967831
0.419879 0.982724
0.457006 0.98202
0.466036 0.954144
0.403421 0.974723
0.373032 0.993326
0.380326 0.99282
0.419829 0.967225
0.389931 0.977696
0.381879 0.997824
0.417768 0.986488
0.410213 0.984425
0.369887 0.990262
0.350203 0.988297
0.37864 0.972289
0.381909 0.983936
0.388302 0.980811
0.408785 0.9727
0.424975 0.989433
0.347723 1.01569
0.352446 1.00029
0.344513 0.989815
0.306301 0.995502
0.392949 0.969217
0.429492 0.934994
0.372427 0.973094
0.381614 0.993521
0.391976 0.990515
0.281147 1.0211
0.326235 1.00503
0.254592 1.02656
0.27057 1.01763
0.287457 1.0004
0.310783 0.977302
0.308636 0.968065
0.280031 0.972915
0.314126 0.958677
0.2894 0.951008
0.342955 0.922148
0.36163 0.921545
0.363152 0.935877
0.330475 0.953877
0.388386 0.936981
0.389942 0.930127
0.292588 0.954349
0.291806 0.946671
0.285152 0.957777
0.293875 0.974082
0.296397 0.986911
0.336796 0.999648
0.345508 1.00897
0.36934 1.02023
0.324098 1.05803
0.349118 1.04366
0.3527 1.04702
0.364541 1.04201
0.321286 1.04202
0.294974 1.02787
0.331175 1.00751
0.227693 1.0217
0.323498 0.984718
0.299898 0.976325
0.298422 0.974368
0.263688 0.970346
0.264078 0.950345
0.26347 0.958747
0.215465 0.969609
0.249056 0.957835
0.200401 0.976359
0.218641 0.973713
0.202539 0.972917
0.299339 0.966235
0.254758 0.959335
0.277656 0.949905
0.280996 0.95994
0.237313 0.959107
0.181224 0.965277
0.188376 0.970762
0.21015 0.95757
0.215654 0.96284
0.27323 0.946423
0.298769 0.941769
0.219168 0.954238
0.154883 0.962071
0.173602 0.968056
0.1909 0.952847
0.206694 0.932214
0.144947 0.957579
0.177056 0.976458
0.249606 1.00052
0.174214 1.02633
0.188488 1.0121
0.210424 1.01376
0.204907 1.01426
0.158864 1.00491
0.194826 0.98659
0.109477 0.974791
0.104804 0.981235
0.143051 0.969481
0.175915 0.961382
0.196336 0.95479
0.236905 0.94573
0.222639 0.947478
0.198941 0.957403
0.136879 0.96791
0.198647 0.960753
0.247576 0.949502
0.280733 0.939201
0.231026 0.959504
0.221692 0.985037
0.228839 0.989173
0.230658 0.993285
0.284618 0.993027
0.197654 1.00527
0.230404 1.01437
0.141363 1.02641
0.25707 1.01111
0.226151 1.00293
0.238868 0.971991
0.246616 0.967977
0.270355 0.963662
0.280584 0.966262
0.261869 0.967062
0.252451 0.959291
0.338481 0.938222
0.282114 0.949137
0.265543 0.95566
0.32 0.950702
0.291426 0.990132
0.29971 1.02413
0.327403 1.01193
0.313144 1.01238
0.381876 0.988685
0.399016 0.991467
0.428868 0.978916
0.358363 0.99552
0.344086 1.01643
0.352672 1.01546
0.329634 1.02089
0.377361 1.00897
0.268457 1.02576
0.362131 1.00425
0.337131 1.0161
0.369781 1.01349
0.357655 1.03028
0.425764 1.00954
0.38324 0.999982
0.38758 0.983951
0.372964 0.983261
0.445391 0.985381
0.353443 1.02199
0.364808 1.00787
0.294203 1.02105
0.356393 0.993104
0.319733 0.990039
0.294262 0.988354
0.352433 0.976515
0.312561 0.981293
0.397427 0.9684
0.395628 0.984545
0.40162 1.00843
0.339501 1.03393
0.333164 1.03009
0.378869 0.999916
0.293008 1.00207
0.299645 1.00905
0.370335 1.01833
0.401679 1.01302
0.298387 1.0195
0.376552 0.972315
0.45047 0.944557
0.396621 0.960405
0.315896 0.993056
0.352782 0.991259
0.429022 0.980656
0.416057 1.00326
0.385392 1.01583
0.475106 0.994479
0.404116 1.00012
0.42245 0.975994
0.462537 0.952538
0.341016 0.973474
0.446039 0.936822
0.436561 0.91937
0.449202 0.908003
0.462135 0.917373
0.453442 0.945235
0.472827 0.971939
0.42273 0.994298
0.416414 0.996663
0.380481 1.01325
0.379532 1.00827
0.407628 1.00664
0.431876 1.00703
0.43547 0.991169
0.384318 0.982406
0.360944 0.974889
0.309151 0.974571
0.366721 0.961411
0.354974 0.978889
0.368217 1.00216
0.323327 1.03777
0.376813 1.0007
0.296833 1.01948
0.354242 0.997015
0.368273 0.983314
0.313223 0.988526
0.272436 0.985211
0.190933 0.995949
0.212084 0.959669
0.188174 0.939151
0.241695 0.928139
0.281933 0.94465
0.283558 0.957449
0.349298 0.943547
0.398964 0.949454
0.431944 0.953628
0.381905 0.965278
0.435698 0.948131
0.377108 0.992111
0.452365 0.967933
0.367409 0.970525
0.398583 0.950547
0.397616 0.941433
0.424846 0.928889
0.389059 0.95865
0.38904 0.959397
0.413481 0.950255
0.414692 0.940127
0.400911 0.950679
0.452655 0.938033
0.372003 0.969481
0.45415 0.962904
0.451223 0.984611
0.537855 0.948632
0.535969 0.955429
0.520145 0.966329
0.497937 0.976742
0.517041 0.987465
0.481765 1.02202
0.475678 1.01722
0.469109 1.01189
0.465264 1.01492
0.442794 1.03494
0.466875 1.03241
0.496357 1.04313
0.557843 0.997517
0.530133 0.991457
0.460538 0.999333
0.497566 0.954816
0.450127 0.989587
0.525809 0.956386
0.468341 0.98447
0.422668 0.974356
0.422795 0.965149
0.428113 0.953852
0.400951 0.974011
0.412359 0.99867
0.446216 1.00809
0.454018 1.02382
0.533036 1.00829
0.525557 1.01117
0.514204 1.0287
0.581721 1.02021
0.550606 1.02871
0.562692 1.02122
0.550665 1.05312
0.600331 1.04268
0.602512 1.02819
0.557143 1.04923
0.563731 1.03853
0.512081 1.04495
0.493796 1.05255
0.511489 1.04102
0.499589 1.02751
0.546113 0.980175
0.51225 0.996839
0.511048 1.01281
0.587565 0.997605
0.579776 0.988475
0.541457 0.995843
0.545356 0.987563
0.505259 0.997543
0.510183 1.0203
0.494246 1.03188
0.456634 1.03036
0.464883 1.03223
0.509345 0.993455
0.451227 1.00225
0.469325 1.01211
0.503852 1.02476
0.499943 1.02497
0.564442 0.970182
0.511694 0.99457
0.560957 0.972266
0.601755 0.961627
0.571709 0.986973
0.536932 1.01099
0.561238 1.01512
0.573368 1.01452
0.565357 1.01914
0.514546 1.01736
0.490701 1.00965
0.475679 1.02854
0.511037 1.01688
0.480187 1.02885
0.458186 1.03398
0.504257 1.01899
0.552783 0.989044
0.519493 0.983485
0.47566 0.986118
0.511143 0.980417
0.491199 0.993649
0.47965 1.01802
0.562909 0.981457
0.52105 0.983864
0.467927 1.00067
0.460185 0.998745
0.451153 0.998415
0.455595 1.00583
0.479579 1.00189
0.451337 1.00039
0.475148 0.985911
0.450813 0.999311
0.547634 0.992131
0.510936 1.01328
0.541807 1.00977
0.522579 1.00595
0.475172 1.02543
0.550014 1.01856
0.508966 1.04571
0.569623 1.02782
0.618367 0.997006
0.553705 1.01776
0.550196 1.01603
0.51643 1.03378
0.484332 1.04349
0.514304 1.01547
0.495081 1.03094
0.558464 0.997724
0.531758 0.995675
0.508651 0.996322
0.511136 1.00122
0.514599 1.00798
0.49954 1.01484
0.498117 1.00098
0.549431 0.950304
0.525914 0.955148
0.482583 0.964045
0.554607 0.947414
0.529051 0.966694
0.527627 0.968178
0.561201 0.957309
0.493403 0.990901
0.489357 0.987662
0.557076 0.955906
0.526922 0.966697
0.52923 0.949638
0.553807 0.928189
0.520862 0.947613
0.546234 0.949445
0.549641 0.942197
0.499776 0.941093
0.498622 0.905578
0.519992 0.896836
0.466878 0.935867
0.433151 0.96633
0.555868 0.922188
0.54448 0.935854
0.503488 0.948104
0.509887 0.935006
0.427647 0.968745
0.41271 1.00502
0.373325 1.03411
0.361663 1.05643
0.417382 1.06624
0.472168 1.05206
0.527013 1.0113
0.475335 1.05401
0.541646 1.03336
0.494141 1.0618
0.485067 1.04229
0.508416 1.00348
0.438934 1.00125
0.431245 0.979808
0.494788 0.94135
0.447743 0.930753
0.430577 0.919865
0.398391 0.899898
0.393201 0.87827
0.354376 0.898508
0.416546 0.902471
0.425989 0.915611
0.512308 0.931838
0.476764 0.976657
0.53431 0.974084
0.527856 0.996904
0.50605 0.997635
0.509718 1.00353
0.533309 1.02928
0.569737 1.03894
0.573121 1.02016
0.593292 0.976092
0.463937 1.00278
0.575448 0.927685
0.548797 0.931548
0.545968 0.921076
0.608187 0.892157
0.594801 0.890954
0.663856 0.884708
0.588927 0.954448
0.592838 0.963876
0.598965 0.9648
0.531429 0.982252
0.575417 0.946516
0.570947 0.956348
0.57347 0.967657
0.553394 0.972909
0.487809 1.00267
0.447562 1.0242
0.524262 0.995172
0.488326 1.00348
0.500437 0.996661
0.427261 1.01148
0.486346 0.979133
0.531272 0.959945
0.465803 0.984151
0.463041 0.978189
0.465105 0.982262
0.463106 1.00462
0.487958 0.996657
0.486248 0.986999
0.448346 1.00051
0.472287 1.01246
0.474693 1.04731
0.493354 1.05692
0.491653 1.06632
0.502249 1.06664
0.454658 1.08165
0.43939 1.06903
0.471507 1.04472
0.496064 1.00805
0.484685 0.99029
0.453758 0.985232
0.44489 0.982094
0.458163 0.997878
0.453696 1.00027
0.430715 1.01095
0.461795 0.974178
0.392556 1.0071
0.446092 0.996634
0.44909 1.0214
0.523375 1.00067
0.550518 0.984208
0.499515 1.00886
0.506056 0.992493
0.512517 0.968935
0.459855 0.979454
0.447525 0.99952
0.479961 1.0092
0.503579 1.02105
0.525237 1.02434
0.524616 1.02528
0.52509 0.99092
0.533031 0.978177
0.568989 0.962229
0.51976 0.960736
0.509391 0.942059
0.53294 0.929824
0.546278 0.937778
0.548792 0.973037
0.525785 1.01928
0.604451 1.00126
0.596574 1.04483
0.564426 1.08595
0.608098 1.0543
0.611671 1.01389
0.544702 1.02072
0.518921 0.995985
0.566432 0.963879
0.554365 0.97444
0.561134 0.971455
0.520394 0.994995
0.545659 0.99253
0.627592 0.983698
0.681852 0.976432
0.672678 0.995327
0.648272 1.03635
0.686058 1.01121
0.651145 1.03289
0.575071 1.06172
0.628803 1.03434
0.649733 1.03279
0.655913 1.04854
0.661016 1.04591
0.615281 1.06005
0.662657 1.04531
0.601698 1.06439
0.614548 1.01462
0.598185 0.998138
0.577706 0.98543
0.541209 1.00941
0.607564 0.962824
0.588262 0.944657
0.57435 0.936194
0.522157 0.95408
0.562579 0.952745
0.546073 0.973804
0.505673 0.991707
0.494649 0.998574
0.478522 1.02093
0.509658 1.02919
0.540503 1.01816
0.527049 1.01054
0.515319 1.02316
0.480063 1.03802
0.569821 0.99458
0.462435 1.03234
0.500072 1.01334
0.528441 0.980882
0.465617 0.998236
0.488118 1.00364
0.509167 0.986623
0.471432 1.00728
0.507343 0.992348
0.506815 0.984862
0.5337 0.962758
0.471525 0.972122
0.493561 0.944985
0.516237 0.931793
0.496158 0.963834
0.509052 0.962336
0.563618 0.946876
0.505382 0.988516
0.453545 1.00293
0.507557 0.960669
0.503847 0.937333
0.463202 0.946015
0.521539 0.91263
0.409565 0.979014
0.510335 0.953999
0.48938 0.980891
0.55618 0.98335
0.505718 1.01707
0.536543 1.02701
0.57284 1.02746
0.574448 1.01616
0.564657 1.00559
0.554733 1.00831
0.549578 1.01001
0.602409 0.968607
0.566743 0.969635
0.608896 0.923121
0.553978 0.927759
0.490433 0.93024
0.451174 0.926405
0.468909 0.932634
0.458817 0.95264
0.53286 0.923529
0.46493 0.957947
0.47071 0.972475
0.498486 0.968325
0.590028 0.941022
0.612774 0.941225
0.540561 0.973703
0.568668 0.947114
0.545413 0.987204
0.550457 1.01408
0.624897 0.994664
0.582714 1.01744
0.568656 1.00641
0.561624 0.998623
0.529779 1.00021
0.564339 0.987453
0.523403 1.01222
0.511531 1.03232
0.489334 1.03009
0.542376 0.98058
0.544838 0.971233
0.583878 0.955064
0.519594 0.998718
0.559723 0.973836
0.52305 0.996608
0.533673 1.00477
0.528414 1.00224
0.554219 1.003
0.555758 0.998987
0.547326 0.998068
0.613313 0.999252
0.564065 1.0325
0.618677 1.00144
0.545666 1.03505
0.568624 1.01255
0.561695 1.01703
0.574723 1.01609
0.519847 1.04335
0.573604 0.981665
0.496092 1.00849
0.449523 1.04095
0.464477 1.05076
0.47597 1.07054
0.537285 1.05914
0.547689 1.04385
0.504038 1.0565
0.500489 1.02563
0.510373 0.993196
0.470435 0.995492
0.46869 0.98165
0.435337 0.990155
0.436393 0.990626
0.541393 0.967196
0.497982 1.0049
0.527239 0.982996
0.471987 1.00366
0.499911 0.97386
0.401796 1.04064
0.479242 1.03554
0.444163 1.07442
0.523887 1.03056
0.476069 1.01911
0.482264 1.01807
0.480659 1.04798
0.487185 1.05134
0.525949 1.02782
0.509099 1.02983
0.543483 1.02294
0.516233 1.02727
0.469235 1.02973
0.49555 1.02062
0.554398 0.999043
0.487822 1.01987
0.49189 0.995539
0.510191 0.96359
0.478109 0.978888
0.477771 0.989119
0.495933 0.977997
0.500363 0.978133
0.478785 1.00497
0.508742 0.988473
0.5237 0.98727
0.520222 0.982952
0.475095 1.00355
0.472152 1.02519
-0.299622 -1.07723
-0.250852 -1.0623
0.363766 1.04171
0.389161 1.03894
0.384214 1.03747
-0.281997 -1.03514
-0.31948 -1.01001
-0.288319 -0.992202
0.443955 0.932639
0.379378 0.954334
0.314847 0.945187
0.322112 0.933096
-0.255024 -0.964764
0.382247 0.936815
0.409224 0.933577
0.408852 0.950285
0.443299 0.971346
0.415578 1.00427
0.408684 1.00536
0.37762 1.0077
0.400732 1.00032
0.400235 0.995303
0.413149 0.999149
-0.413417 -1.03235
0.461426 1.03077
0.474192 1.02283
0.402921 1.07175
-0.399458 -1.0808
0.411726 1.08411
0.403166 1.0931
0.424948 1.05829
0.369341 1.07728
0.401503 1.05755
-0.368139 -1.0498
0.444555 1.00596
0.408568 1.02144
0.392568 1.00376
0.416855 0.971894
0.360707 0.99785
0.395258 0.97856
0.381314 0.999666
0.420182 0.988416
0.444644 0.967743
0.50089 0.93822
0.398406 0.979644
0.401514 0.998198
0.383657 1.00827
-0.350043 -1.02036
-0.382789 -1.0014
-0.409692 -0.979192
0.470569 0.931931
0.428427 0.943297
-0.318051 -0.959753
0.402947 0.9168
-0.315711 -0.932985
0.415319 0.901051
0.451349 0.903885
0.418324 0.919964
0.411724 0.917185
0.375174 0.935829
0.357623 0.935965
0.317164 0.9779
0.325855 0.976863
0.363806 0.969228
0.318396 1.00487
0.411423 0.995079
0.375611 1.01921
0.405676 1.01514
0.403085 1.01281
0.40324 1.01973
0.425684 1.02893
0.484695 1.02703
0.469309 1.02464
0.424049 1.02901
0.453034 1.00716
0.419282 1.0114
0.462666 0.982629
0.422161 1.00731
0.513553 0.977692
0.480638 0.978504
0.430891 0.982772
0.451217 0.943624
0.45957 0.918617
0.432857 0.941348
0.407214 0.958547
0.38639 0.957828
0.44029 0.945375
0.411656 0.974617
0.414658 0.970146
0.394447 0.981137
0.377359 1.0018
0.416575 1.01208
0.391832 1.04054
0.435112 1.0264
0.463106 1.02256
0.486257 1.00215
0.466741 0.996311
0.442938 0.987261
0.446228 0.967441
0.41993 0.974188
0.397138 0.984946
0.454278 0.965412
0.472295 0.959697
0.491577 0.955017
0.507806 0.961314
0.550684 0.962786
0.485773 1.0087
0.505241 0.993067
0.459137 1.02545
0.505833 0.999807
0.439551 1.03653
0.466063 1.02155
0.458469 1.02317
-0.385622 -1.0791
0.520503 1.01012
0.559295 0.981818
0.541471 1.00208
0.529767 1.00861
-0.541758 -0.993222
0.494438 0.979486
0.494288 0.953589
0.527283 0.944408
0.497746 0.993214
0.502768 0.988785
0.44955 1.0108
0.441692 1.03368
0.456021 1.03083
0.425332 1.03533
0.415259 1.02901
0.403767 1.04612
0.454084 1.02852
0.463348 1.02573
0.428082 1.0098
-0.457856 -0.982885
0.464543 0.961523
0.422646 0.991578
0.446738 0.997513
-0.421364 -1.02889
-0.442511 -1.03503
-0.43351 -1.05044
-0.482011 -1.03886
0.487757 1.03863
-0.482211 -1.04632
0.521385 1.0307
-0.532117 -1.0498
0.564364 1.01255
0.558763 0.994869
0.529635 0.969819
0.519744 0.960558
-0.519658 -0.967235
0.549736 0.927369
-0.467963 -0.95273
0.522581 0.921087
0.535522 0.912905
0.524376 0.918495
0.539885 0.917698
0.513789 0.966434
-0.472223 -1.01308
0.563172 0.966839
0.536564 0.979518
-0.459552 -1.01754
0.481456 1.00351
0.484563 0.989224
0.487296 0.981755
0.453042 0.992563
0.463938 0.985429
0.488568 0.968939
0.42235 0.999047
0.43741 0.996922
0.462039 0.987622
0.417969 0.99355
0.394763 0.990831
-0.387073 -0.985169
-0.423818 -0.978344
-0.393079 -0.997215
0.447455 0.970113
-0.369835 -0.999765
-0.354859 -0.987046
0.415702 0.957366
-0.345285 -0.977247
-0.324325 -0.96914
-0.326046 -0.96693
-0.323336 -0.961921
-0.316608 -0.981128
-0.296713 -0.99524
-0.269849 -1.01735
-0.289459 -1.02092
-0.314956 -1.01602
-0.330012 -0.998718
-0.407192 -0.968988
-0.347356 -1.00386
-0.406298 -0.994217
-0.413444 -0.979341
-0.401161 -0.945083
-0.372042 -0.95515
-0.404557 -0.945535
0.475216 0.906455
-0.327039 -0.954631
-0.366595 -0.929692
-0.378152 -0.940177
-0.395644 -0.939027
-0.415392 -0.922536
-0.402096 -0.908142
-0.384293 -0.915918
-0.38358 -0.946323
-0.418504 -0.96009
-0.399464 -0.979236
-0.366844 -1.00489
-0.397944 -1.00133
-0.375104 -1.02678
-0.330748 -1.06558
-0.316059 -1.08516
-0.360079 -1.06673
-0.322281 -1.07672
-0.354356 -1.07317
-0.378477 -1.09381
-0.342787 -1.10363
-0.329499 -1.09385
-0.381404 -1.06923
-0.370155 -1.08446
-0.35251 -1.06885
-0.381592 -1.03275
-0.343803 -1.02483
-0.271805 -1.03279
-0.309723 -1.00874
-0.357682 -0.999502
-0.376356 -0.990658
0.473251 0.940264
0.507368 0.926939
-0.342241 -0.988839
-0.342322 -0.986377
-0.324178 -0.990386
-0.346313 -0.96779
-0.323126 -0.973153
-0.294876 -0.973294
-0.30996 -0.965573
-0.298091 -0.972963
-0.286595 -0.971733
-0.269729 -0.976567
-0.287142 -0.973815
-0.243285 -1.00856
-0.29994 -1.00442
-0.321201 -1.0109
0.387789 0.993644
-0.283922 -1.01437
0.381745 0.959913
0.364333 0.955007
-0.242473 -0.982104
-0.205162 -0.977917
-0.177149 -0.964815
-0.2081 -0.94689
-0.257936 -0.940901
-0.244158 -0.946189
-0.26389 -0.959236
0.344607 0.952482
-0.296563 -0.968186
-0.2703 -0.963632
-0.276215 -0.961814
-0.268232 -0.972184
-0.218831 -0.980061
-0.271901 -0.956145
-0.290807 -0.955245
-0.245226 -0.966787
-0.274637 -0.967512
-0.233348 -0.980068
0.354569 0.968143
0.339423 1.00128
0.329898 0.986446
-0.216872 -1.02568
-0.225762 -1.02844
-0.269234 -1.00824
-0.275604 -0.991982
-0.261109 -0.989802
0.365237 0.960126
-0.239852 -1.01701
-0.250738 -1.01711
-0.23716 -1.02165
-0.232397 -1.0214
-0.219985 -1.04058
0.311411 1.02038
0.25741 1.02922
-0.240883 -1.02365
0.277581 1.03161
-0.257127 -1.0611
0.292717 1.05104
-0.2576 -1.03583
0.303084 1.02903
0.331319 1.03987
0.390677 1.01979
0.342336 1.02766
0.394859 1.01878
0.331004 1.04006
0.294142 1.04647
0.331773 1.03181
-0.262291 -1.05605
0.32994 1.0372
0.300317 1.03815
0.337172 1.03135
0.32119 1.01167
0.348856 0.986163
0.320533 0.999176
0.298329 1.00106
0.272758 0.994409
0.306154 0.970688
0.312974 0.957308
0.358769 0.929656
0.385261 0.932639
0.34743 0.95298
0.363377 0.944501
0.392923 0.942785
0.349639 0.969912
0.338672 0.98198
0.357437 0.982392
0.359821 0.983514
0.321183 1.01649
0.322387 1.02697
0.358152 1.01797
0.32274 1.03344
0.35462 1.00612
0.321229 0.994394
0.349689 0.95223
0.269222 0.976818
0.322526 0.974347
0.316075 0.970209
0.305548 0.938596
0.279246 0.93629
0.310449 0.952585
0.280723 0.981641
0.29318 0.979033
0.27412 0.983868
0.237695 0.960684
0.282595 0.929395
0.249191 0.922271
0.241045 0.928036
0.273418 0.923035
0.196686 0.936725
0.280684 0.910136
0.294698 0.90954
0.247846 0.92631
0.19153 0.932207
0.29039 0.908442
0.213905 0.930357
0.19841 0.951503
0.235358 0.966711
0.267106 0.980787
0.308769 0.978362
0.266184 0.99969
0.271243 1.01401
0.288014 1.01912
0.282492 1.02789
0.349282 0.981268
0.290487 0.969049
0.233333 0.950613
0.235319 0.955776
0.249141 0.940546
0.202394 0.947951
0.202618 0.949533
0.256056 0.918852
0.205394 0.929061
0.215811 0.93738
0.20954 0.948224
0.224279 0.946961
0.207643 0.9485
0.187219 0.974991
0.182623 0.987832
0.203963 0.986717
0.269626 0.958939
0.214295 0.962661
0.216247 0.97392
0.22031 0.983289
0.140213 0.984472
0.125978 0.988815
0.10923 0.983441
0.108737 0.972852
0.101402 0.975016
0.0240202 0.976574
0.0427474 0.950779
0.0648869 0.945122
0.062015 0.948054
0.0533918 0.943954
0.0477999 0.929042
0.0634534 0.916116
0.0341227 0.9154
0.0674705 0.913559
0.10296 0.909093
0.0626951 0.909489
0.0847357 0.921558
0.0874628 0.931559
0.0941788 0.940022
0.159441 0.929653
0.141941 0.942402
0.139968 0.946264
0.204533 0.93156
0.128478 0.934814
0.102275 0.923191
0.102087 0.922993
0.111251 0.914503
0.0735786 0.913586
0.180172 0.89553
0.126533 0.9039
0.118767 0.911393
0.0826821 0.91691
0.124688 0.944681
0.091793 0.986767
0.16701 0.990643
0.134653 0.991037
0.0586496 0.999052
0.06793 0.999688
0.0937441 0.976327
0.0647988 0.971244
0.0769792 0.973248
0.117219 0.975325
0.153967 0.965598
0.166829 0.956419
0.191554 0.93983
0.156026 0.95369
0.231494 0.948386
0.157925 0.960727
0.142573 0.951209
0.122912 0.937431
0.1051 0.932275
0.0843119 0.944976
0.0418491 0.965486
0.0754023 0.947891
0.0992866 0.932912
0.0800965 0.936448
0.0323255 0.952765
0.0327143 0.956015
0.0240961 0.966177
0.066555 0.97245
0.0814766 0.970298
0.0429048 0.980975
0.0492687 0.989593
0.0172526 1.00494
0.042891 1.00905
0.0852927 0.994412
0.0363669 0.999182
-0.0483164 0.99119
-0.062624 0.97153
-0.127527 0.95982
-0.0725731 0.940198
-0.00776614 0.92504
-0.00383104 0.913192
-0.00747627 0.905007
-0.0526043 0.908683
-0.0689195 0.916032
-0.0677329 0.936753
-0.119993 0.937802
-0.14869 0.917024
-0.171133 0.919382
-0.167162 0.927922
-0.149281 0.933953
-0.122443 0.940737
-0.107237 0.933518
-0.0761709 0.932356
-0.157769 0.909333
-0.115638 0.884619
-0.171773 0.856071
-0.088727 0.851874
-0.104187 0.850149
-0.0415937 0.843523
-0.081665 0.84184
-0.0120182 0.837547
-0.0578223 0.845569
-0.0484089 0.858466
0.00311629 0.879797
-0.0561108 0.909378
-0.0766243 0.941167
-0.0460921 -0.904828
-0.0386538 0.988907
0.0397199 1.00919
-0.0335927 1.0214
-0.0790833 1.02556
-0.097104 1.02099
-0.0902396 1.00422
-0.104581 0.975445
-0.130938 0.953475
-0.146337 0.949418
-0.142574 0.945494
-0.0974939 0.935024
-0.0140446 -0.867474
-0.0835122 0.927331
-0.0812569 0.912075
-0.135472 0.897794
-0.159972 0.885575
-0.125872 0.893817
-0.135451 0.90386
-0.165137 0.931327
-0.18296 0.943649
-0.173784 0.952962
0.193628 -0.894799
0.190243 -0.891761
0.168832 -0.888761
-0.294945 0.956159
-0.283545 0.962883
0.102963 -0.88975
-0.291213 0.97322
0.0314623 -0.910853
0.0640838 -0.903089
0.0631956 -0.901652
0.0561147 -0.896256
0.0729587 -0.879898
0.025222 -0.870895
0.0353952 -0.861121
0.0548574 -0.835176
0.0696697 -0.824623
0.0524049 -0.831039
-0.00867956 -0.833222
-0.0391119 -0.836934
-0.0522567 -0.858178
0.040318 -0.861564
0.0329098 -0.871174
0.0128856 -0.875993
-0.0118872 -0.871666
-0.0050819 -0.861128
0.00282625 -0.84242
0.025898 -0.828217
-0.0345327 -0.832101
-0.0257091 -0.819841
-0.00420691 -0.818773
0.0727715 -0.81548
0.024312 -0.832698
0.022776 -0.847261
0.0668099 -0.844556
0.0268517 -0.852585
-0.00422506 -0.842548
-0.00360084 -0.858463
-0.0085958 -0.876199
0.0156082 -0.867282
-0.0188752 -0.865846
-0.237314 0.972675
-0.254739 0.968144
0.0596485 -0.849683
0.0467867 -0.88539
0.0477386 -0.911651
0.0312121 -0.942086
0.0183321 -0.952488
0.0739297 -0.944169
-0.180747 1.00565
0.0340975 -0.927516
-0.233708 0.97278
0.115335 -0.871694
0.106129 -0.855913
0.0868345 -0.866125
0.0588255 -0.846899
0.0878745 -0.826083
-0.22666 0.867779
0.0940629 -0.790618
-0.243893 0.873152
0.0811206 -0.813512
-0.258096 0.902902
0.105559 -0.834943
0.0774587 -0.899377
0.111914 -0.930155
0.089689 -0.940723
0.121353 -0.913234
0.0297768 -0.914697
-0.0170981 -0.917433
-0.139057 0.970293
-0.126131 0.966912
-0.00218852 -0.90554
-0.000222997 -0.900936
-0.0189518 -0.900001
-0.0831913 0.938449
-0.0552715 -0.860097
-0.0622084 -0.84329
-0.120016 -0.855134
-0.0352642 0.935235
-0.149272 -0.875029
-0.156677 -0.894695
-0.0486292 -0.875306
-0.0651102 -0.873414
-0.107858 -0.893701
-0.113212 -0.911068
-0.126695 -0.901995
-0.101726 -0.915564
-0.0800782 -0.902659
-0.114663 -0.861646
-0.0916088 -0.82996
-0.131311 -0.818964
-0.0763594 -0.820577
-0.00887158 0.869388
-0.103975 -0.839395
-0.0251062 -0.835274
-0.0844157 -0.84814
-0.145442 -0.857903
-0.126433 -0.877634
0.00218828 0.95279
-0.173179 -0.88137
0.0510013 0.950745
-0.189201 -0.893566
-0.140882 -0.891836
-0.052227 -0.892631
-0.0490348 -0.892766
-0.00431679 -0.874434
-0.0663488 -0.863277
-0.109763 -0.834555
-0.122842 -0.818317
-0.103609 -0.815338
-0.101875 -0.81797
-0.107431 -0.831119
-0.0530558 0.906131
-0.0735445 -0.856589
-0.0890426 -0.8893
-0.0495726 -0.900217
-0.0950758 -0.913573
-0.163322 -0.923282
-0.105934 -0.920126
-0.0308366 -0.929778
-0.0516341 -0.939755
-0.0470151 -0.920682
0.0124993 0.96127
-0.100466 -0.946913
-0.0998886 -0.941428
-0.0557652 -0.926154
-0.074461 -0.903914
-0.134486 -0.89169
-0.15047 -0.886229
-0.140632 -0.887383
-0.137635 -0.887949
-0.174345 -0.892772
-0.13061 -0.90665
-0.153086 -0.902345
-0.175784 -0.890505
-0.0835718 -0.892887
-0.137953 -0.904581
-0.11817 -0.908554
-0.122439 -0.892458
-0.153039 -0.879143
-0.105266 -0.884102
-0.076009 -0.899748
-0.0485211 -0.917761
-0.0785608 -0.92419
-0.11457 -0.937111
-0.0798573 -0.956489
-0.119381 -0.960258
-0.112822 -0.972652
-0.100416 -0.98199
-0.0415566 -0.999851
-0.102815 -0.9776
-0.122868 -0.966186
-0.0800556 -0.960889
-0.0562761 -0.959092
-0.167112 -0.944297
-0.143357 -0.929925
-0.16414 -0.905064
-0.106517 -0.903473
-0.126314 -0.886359
-0.189883 -0.873766
-0.0972737 -0.892843
-0.135498 -0.891232
-0.182505 -0.904848
-0.243462 -0.911607
-0.259339 -0.924421
-0.207942 -0.94216
-0.214142 -0.952697
-0.208383 -0.958576
-0.207255 -0.957818
-0.208589 -0.955347
-0.165441 -0.941417
-0.159996 -0.934879
-0.219284 -0.923813
-0.209749 -0.911043
-0.18059 -0.901608
-0.22889 -0.898662
-0.214262 -0.909886
-0.276916 -0.896057
-0.232754 -0.889398
-0.224779 -0.876875
-0.208052 -0.873195
-0.216717 -0.872782
-0.207338 -0.882325
-0.125792 -0.896126
-0.1687 -0.915209
-0.21469 -0.905925
-0.247388 -0.916963
-0.254573 -0.923963
-0.281898 -0.92986
-0.24238 -0.939873
-0.200575 -0.955089
-0.207206 -0.951792
-0.190645 -0.961558
-0.204357 -0.9798
-0.238975 -0.977817
-0.340024 -0.960106
-0.353209 -0.952525
-0.294029 -0.957923
-0.268091 -0.963465
-0.254373 -0.954669
-0.239209 -0.93109
-0.283057 -0.938377
-0.336278 -0.93811
-0.320429 -0.936876
-0.287722 -0.919626
-0.394253 -0.887732
-0.379698 -0.911183
-0.318973 -0.919746
-0.309879 -0.922945
-0.280493 -0.941979
-0.262068 -0.953588
-0.250727 -0.926281
-0.261797 -0.895794
-0.296187 -0.878816
-0.267129 -0.890597
-0.308775 -0.881954
-0.282161 -0.906346
-0.322972 -0.922765
-0.30985 -0.929815
-0.302369 -0.929851
-0.214995 -0.953452
-0.249978 -0.973554
-0.289052 -0.967584
-0.284499 -0.956359
-0.284221 -0.950348
-0.26468 -0.946693
-0.21288 -0.950174
-0.262938 -0.926097
-0.212454 -0.91425
-0.234619 -0.878339
-0.265828 -0.872651
-0.293954 -0.87816
-0.296531 -0.8928
-0.252136 -0.916868
-0.290015 -0.929845
-0.356278 -0.923279
-0.281058 -0.939444
-0.250897 -0.954234
-0.327971 -0.946961
-0.237408 -0.953699
-0.272887 -0.95357
-0.24933 -0.962201
-0.288174 -0.944064
-0.267035 -0.907987
-0.280325 -0.868444
-0.250375 -0.865934
-0.297141 -0.846561
-0.200728 -0.863765
-0.245769 -0.871454
-0.221785 -0.879595
-0.186528 -0.879979
-0.249412 -0.866498
-0.167894 -0.877019
-0.172705 -0.886463
-0.25162 -0.87535
-0.169291 -0.902618
-0.177021 -0.906621
-0.123847 -0.921617
-0.119428 -0.930255
-0.155591 -0.906671
-0.110896 -0.883752
-0.131149 -0.893698
-0.11178 -0.90127
-0.0980796 -0.88975
-0.125537 -0.878347
-0.104734 -0.868289
-0.0696017 -0.867304
-0.0877574 -0.863637
-0.0946699 -0.857243
-0.137024 -0.85783
-0.176641 -0.849245
-0.157532 -0.844835
-0.19473 -0.850068
-0.110376 -0.869764
-0.0394063 -0.883047
-0.0413149 -0.885647
-0.0283438 -0.876514
-0.0562567 -0.864933
-0.0500846 -0.842128
-0.113491 -0.85101
-0.118899 -0.856175
-0.143288 -0.862267
-0.120544 -0.87475
-0.0721991 -0.901361
-0.0316254 -0.938095
-0.0208144 -0.931529
-0.076047 -0.906519
-0.0759483 -0.905087
-0.0974988 -0.910593
-0.151134 -0.905543
-0.155338 -0.892708
-0.0528087 -0.887436
-0.0933578 -0.879343
-0.00559162 -0.846189
0.00931457 -0.825813
-0.00338241 -0.820856
-0.0149162 -0.812014
-0.0499171 -0.824126
-0.0135045 -0.823222
-0.0319272 -0.842405
-0.0421172 -0.852815
-0.0165994 -0.856025
-0.0295914 -0.848441
0.00909924 -0.852563
0.0239502 -0.886203
0.0102449 -0.911064
-0.0115117 -0.925339
-0.0470685 -0.935024
-0.0859191 -0.939856
-0.00497324 -0.934124
-0.0688687 -0.944891
-0.0516552 -0.945552
-0.096924 -0.934094
-0.0972621 -0.937605
-0.123266 -0.942109
-0.0418857 -0.943652
-0.0706466 -0.938951
-0.0420547 -0.935106
0.000737218 -0.914079
-0.0434523 -0.896971
-0.0794933 -0.894934
-0.0852626 -0.857146
-0.0559664 -0.849883
-0.126587 -0.856874
-0.154043 -0.841916
-0.160485 -0.829501
-0.175525 -0.823969
-0.0804805 -0.837723
-0.129451 -0.848669
-0.0947187 -0.850655
-0.104512 -0.866069
-0.142192 -0.882631
-0.0861681 -0.897639
-0.0415861 -0.894703
-0.0908439 -0.875497
-0.0507471 -0.859047
-0.140711 -0.859517
-0.146211 -0.858581
-0.12377 -0.864562
-0.150694 -0.871329
-0.168888 -0.875165
-0.127912 -0.868316
-0.151939 -0.853394
-0.132645 -0.829116
-0.115576 -0.825939
-0.145494 -0.836998
-0.131106 -0.840394
-0.0705724 -0.84593
-0.101212 -0.84975
-0.0665825 -0.850234
-0.146788 -0.845321
-0.0754078 -0.828557
-0.0537343 -0.83695
-0.0820469 -0.839974
-0.132043 -0.827217
-0.0976345 -0.840057
-0.128187 -0.848051
-0.0911309 -0.861171
-0.109205 -0.869922
-0.181844 -0.85921
-0.0744473 -0.850024
-0.128825 -0.846518
-0.0742822 -0.860284
-0.103257 -0.854464
-0.0921777 -0.841735
-0.0781912 -0.823245
-0.153177 -0.812569
-0.136447 -0.803691
-0.136519 -0.804707
-0.154207 -0.82279
-0.134322 -0.837455
-0.0756699 -0.837395
-0.145988 -0.834831
-0.116074 -0.833981
-0.147952 -0.837411
-0.16625 -0.830492
-0.159002 -0.823132
-0.151932 -0.806177
-0.101417 -0.831919
-0.147838 -0.853067
-0.132128 -0.864971
-0.134869 -0.874998
-0.0952928 -0.880819
-0.0912777 -0.908463
-0.0740918 -0.928966
-0.121419 -0.946451
-0.0734321 -0.942997
0.00502993 -0.936003
0.0652941 -0.919798
-0.0303051 -0.922853
-0.046101 -0.890444
-0.116023 -0.838944
-0.116841 -0.819501
-0.0968705 -0.795653
-0.113019 -0.795939
-0.146292 -0.794336
-0.118783 -0.824586
-0.164177 -0.836925
-0.132576 -0.846744
-0.120831 -0.85403
-0.159199 -0.846145
-0.100388 -0.859965
-0.177296 -0.879408
-0.176033 -0.881915
-0.185555 -0.88284
-0.150993 -0.883102
-0.0873348 -0.865202
-0.11892 -0.841213
-0.12563 -0.835191
-0.14799 -0.843123
-0.128105 -0.860459
-0.144524 -0.869355
-0.0928617 -0.88595
-0.150496 -0.891785
-0.0913678 -0.896619
-0.142494 -0.897619
-0.140108 -0.888823
-0.167426 -0.878481
-0.145781 -0.868094
-0.158017 -0.876182
-0.225107 -0.865656
-0.20702 -0.843479
-0.214512 -0.848954
-0.176342 -0.833523
-0.179269 -0.819165
-0.144911 -0.822915
-0.18186 -0.835709
-0.173242 -0.847835
-0.211592 -0.852615
-0.273727 -0.832071
-0.245543 -0.832672
-0.250953 -0.842529
-0.260335 -0.853314
-0.250059 -0.851244
-0.196877 -0.846105
-0.217444 -0.843497
-0.154842 -0.841327
-0.155929 -0.85047
-0.159116 -0.855703
-0.19981 -0.84346
-0.25807 -0.829311
-0.25652 -0.822156
-0.207141 -0.832989
-0.213405 -0.815809
-0.212062 -0.827055
-0.144778 -0.832073
-0.1342 -0.833385
-0.155546 -0.824991
-0.137397 -0.836388
-0.176941 -0.845103
-0.198781 -0.8446
-0.18122 -0.850981
-0.16621 -0.853538
-0.22871 -0.865418
-0.228554 -0.865353
-0.179829 -0.865739
-0.244151 -0.8587
-0.200202 -0.861541
-0.245742 -0.8439
-0.186864 -0.847406
-0.18857 -0.875553
-0.254375 -0.909483
-0.204244 -0.921772
-0.246467 -0.906646
-0.220121 -0.895155
-0.251751 -0.885219
-0.252315 -0.889599
-0.262882 -0.888438
-0.246863 -0.890357
-0.240887 -0.887603
-0.223631 -0.892474
-0.215799 -0.904102
-0.213747 -0.899134
-0.252714 -0.908143
-0.308915 -0.899969
-0.260627 -0.920482
-0.302628 -0.900224
-0.328144 -0.895095
-0.319311 -0.865989
-0.22272 -0.832115
-0.295177 -0.839419
-0.223797 -0.859028
-0.235742 -0.865357
-0.220256 -0.906338
-0.193996 -0.942136
-0.222441 -0.947656
-0.179648 -0.950245
-0.184011 -0.945994
-0.173973 -0.918549
-0.243663 -0.902727
-0.174034 -0.908412
-0.258018 -0.870441
-0.219092 -0.878336
-0.271038 -0.871219
-0.24665 -0.84854
-0.189214 -0.845803
-0.193912 -0.841427
-0.0853835 -0.827654
-0.16773 -0.823549
-0.150573 -0.831927
-0.204416 -0.850323
-0.219182 -0.875488
-0.232453 -0.880146
-0.209716 -0.903783
-0.252094 -0.912482
-0.167149 -0.909349
-0.184688 -0.915465
-0.177808 -0.944711
-0.217048 -0.9228
-0.134563 -0.906766
-0.165561 -0.891865
-0.204555 -0.872065
-0.2092 -0.855226
-0.152847 -0.846636
-0.146484 -0.846986
-0.0939269 -0.852965
-0.0985246 -0.856357
-0.0977099 -0.85008
-0.0892177 -0.846684
-0.107293 -0.851615
-0.194329 -0.857407
-0.160072 -0.873825
-0.152255 -0.895827
-0.200754 -0.894872
-0.129968 -0.892103
-0.228954 -0.888635
-0.260736 -0.887606
-0.202141 -0.892429
-0.21772 -0.874646
-0.180484 -0.870789
-0.157727 -0.850478
-0.132202 -0.828808
-0.0979479 -0.813945
-0.192872 -0.822927
-0.0841462 -0.835088
-0.113996 -0.853376
-0.0731245 -0.857177
-0.0335086 -0.858705
-0.0764179 -0.871921
-0.0556326 -0.868597
-0.122893 -0.8687
-0.028974 -0.860637
-0.0839053 -0.884138
-0.0404706 -0.878803
-0.0150804 -0.872487
-0.108 -0.868107
-0.0895999 -0.839745
-0.0906006 -0.814477
-0.104374 -0.774895
-0.0998848 -0.764463
-0.0650113 -0.784819
-0.0242108 -0.791737
-0.0237494 -0.797013
-0.00331443 -0.802958
-0.0591432 -0.816686
-0.0845956 -0.813267
-0.129288 -0.796699
-0.034021 -0.761643
-0.11166 -0.772023
-0.0555734 -0.766527
-0.148107 -0.788172
-0.0703947 -0.814263
-0.0561036 -0.856762
-0.119583 -0.884911
-0.0586013 -0.890024
-0.104622 -0.893476
-0.0506708 -0.886632
-0.014191 -0.868658
-0.0521392 -0.883805
-0.0250314 -0.877495
-0.0903666 -0.860372
-0.0810901 -0.859601
-0.0781194 -0.859252
-0.0869355 -0.859542
-0.102581 -0.855947
-0.0709371 -0.85826
-0.0404298 -0.839214
0.00307186 -0.812991
-0.120903 -0.815538
-0.0359744 -0.813867
-0.0882442 -0.81506
-0.099502 -0.815768
-0.0585074 -0.796206
-0.0896217 -0.793367
-0.0929103 -0.786555
-0.125563 -0.795482
-0.130673 -0.823294
-0.117055 -0.845906
-0.118316 -0.835611
-0.105212 -0.858608
-0.104727 -0.880028
-0.0820757 -0.887056
-0.147997 -0.888006
-0.074991 -0.875003
-0.071418 -0.87777
-0.0592652 -0.880794
-0.0615236 -0.867728
-0.113579 -0.844434
-0.0258989 -0.827825
-0.0747084 -0.834277
-0.119648 -0.818702
-0.151232 -0.807963
-0.175755 -0.809779
-0.176853 -0.813304
-0.189432 -0.806521
-0.187942 -0.809504
-0.230394 -0.815945
-0.2361 -0.836419
-0.271747 -0.841743
-0.221328 -0.854274
-0.220717 -0.860056
-0.23003 -0.861556
-0.157957 -0.862216
-0.1476 -0.84283
-0.179269 -0.823887
-0.217855 -0.815737
-0.21932 -0.826254
-0.27259 -0.853465
-0.265912 -0.862264
-0.3024 -0.888657
-0.267806 -0.933249
-0.276351 -0.969117
-0.280285 -0.975808
-0.243389 -0.963475
-0.235536 -0.947241
-0.315523 -0.920959
-0.318925 -0.908114
-0.321597 -0.883703
-0.239508 -0.885966
-0.236063 -0.891911
-0.221471 -0.901807
-0.201654 -0.905984
-0.213103 -0.904852
-0.223866 -0.888512
-0.142458 -0.867251
-0.229936 -0.85034
-0.219787 -0.845469
-0.195832 -0.866767
-0.206129 -0.872832
-0.18593 -0.887768
-0.182889 -0.888442
-0.210305 -0.876905
-0.211386 -0.877364
-0.223216 -0.884093
-0.282346 -0.881118
-0.235177 -0.886793
-0.221101 -0.893439
-0.299579 -0.879734
-0.268172 -0.891618
-0.24886 -0.888769
-0.232841 -0.884928
-0.242317 -0.870448
-0.200532 -0.861655
-0.257166 -0.837167
-0.240377 -0.820915
-0.198489 -0.838136
-0.208605 -0.846853
-0.227596 -0.868375
-0.228681 -0.887029
-0.277611 -0.886763
-0.317989 -0.890409
-0.305199 -0.885246
-0.279433 -0.891715
-0.282132 -0.883416
-0.280379 -0.884056
-0.299324 -0.89224
-0.242024 -0.906449
-0.311673 -0.918785
-0.256837 -0.940848
-0.217854 -0.939702
-0.229695 -0.918283
-0.257202 -0.906504
-0.255669 -0.908236
-0.261345 -0.894461
-0.267637 -0.893566
-0.21252 -0.895371
-0.266816 -0.866925
-0.271932 -0.84756
-0.262734 -0.844925
-0.230818 -0.866875
-0.237869 -0.853471
-0.260162 -0.834866
-0.17757 -0.842527
-0.267906 -0.82838
-0.240014 -0.860644
-0.21444 -0.891325
-0.319464 -0.884039
-0.278687 -0.904748
-0.241801 -0.941176
-0.193368 -0.968493
-0.26347 -0.946477
-0.258991 -0.926875
-0.292415 -0.917114
-0.278667 -0.924517
-0.235836 -0.948191
-0.239475 -0.956993
-0.268982 -0.965005
-0.3005 -0.965532
-0.320619 -0.961017
-0.330118 -0.950042
-0.333359 -0.949246
-0.402488 -0.937543
-0.356318 -0.96353
-0.413506 -0.944739
-0.425857 -0.93975
-0.494657 -0.91011
-0.499361 -0.908327
-0.436258 -0.932941
-0.456712 -0.913969
-0.416406 -0.937049
-0.380896 -0.9276
-0.383651 -0.914915
-0.364015 -0.910696
-0.386591 -0.880286
-0.401477 -0.876953
-0.403461 -0.866071
-0.406119 -0.869627
-0.471976 -0.843226
-0.400039 -0.864334
-0.391388 -0.878529
-0.419439 -0.861874
-0.42877 -0.837373
-0.368853 -0.831603
-0.370151 -0.812003
-0.401751 -0.796904
-0.378908 -0.815008
-0.340542 -0.845718
-0.372973 -0.849455
-0.308514 -0.856954
-0.253646 -0.860701
-0.275437 -0.841637
-0.259964 -0.850876
-0.283886 -0.857835
-0.32095 -0.854926
-0.282031 -0.868839
-0.328836 -0.846045
-0.284051 -0.872061
-0.330966 -0.877786
-0.329714 -0.8842
-0.388347 -0.86398
-0.307924 -0.879177
-0.286419 -0.878173
-0.154497 -0.884327
-0.224311 -0.87412
-0.201551 -0.894531
-0.157676 -0.898256
-0.186667 -0.892136
-0.242248 -0.879126
-0.258642 -0.862859
-0.274449 -0.834713
-0.233337 -0.840601
-0.289349 -0.816055
-0.295576 -0.806401
-0.258645 -0.822079
-0.31095 -0.806227
-0.307701 -0.805041
-0.316824 -0.824013
-0.303399 -0.842844
-0.331527 -0.861852
-0.318159 -0.889766
-0.330775 -0.894862
-0.324841 -0.900603
-0.236709 -0.932988
-0.266645 -0.942828
-0.306812 -0.945725
-0.277855 -0.938433
-0.299143 -0.939137
-0.324045 -0.927397
-0.374657 -0.89932
-0.304671 -0.873982
-0.378812 -0.812251
-0.302294 -0.802678
-0.310747 -0.807858
-0.290571 -0.827507
-0.237813 -0.840802
-0.244259 -0.83785
-0.312601 -0.819178
-0.337053 -0.809227
-0.296261 -0.824058
-0.297641 -0.849938
-0.344228 -0.830945
-0.342272 -0.831933
-0.308747 -0.838902
-0.296707 -0.855982
-0.20579 -0.882833
-0.271231 -0.872057
-0.252416 -0.877352
-0.252359 -0.86941
-0.251117 -0.857297
-0.248114 -0.866842
-0.262662 -0.859995
-0.236282 -0.864029
-0.223617 -0.858308
-0.25294 -0.84256
-0.298295 -0.844622
-0.260135 -0.86535
-0.24442 -0.897008
-0.219147 -0.905004
-0.157765 -0.909996
-0.127922 -0.931062
-0.215447 -0.929155
-0.251053 -0.906942
-0.237545 -0.87846
-0.283045 -0.864666
-0.263715 -0.849057
-0.294816 -0.85152
-0.219815 -0.852938
-0.216693 -0.853892
-0.253821 -0.860883
-0.260213 -0.859243
-0.216616 -0.861493
-0.228063 -0.833913
-0.219504 -0.818225
-0.243459 -0.817689
-0.234208 -0.824674
-0.238293 -0.836138
-0.224389 -0.829851
-0.203687 -0.848246
-0.190102 -0.861836
-0.146507 -0.871879
-0.149646 -0.871077
-0.124221 -0.884974
-0.123188 -0.903075
-0.227972 -0.889714
-0.167027 -0.882367
-0.192689 -0.885552
-0.176416 -0.882656
-0.168989 -0.864249
-0.161981 -0.852432
-0.186633 -0.865745
-0.215911 -0.877828
-0.265988 -0.889281
-0.317023 -0.888883
-0.309488 -0.882888
-0.281935 -0.875867
-0.247176 -0.854249
-0.284428 -0.841879
-0.296743 -0.828813
-0.295235 -0.830415
-0.241287 -0.826151
-0.207294 -0.831312
-0.23712 -0.830631
-0.224448 -0.859259
-0.223045 -0.867053
-0.230265 -0.846073
-0.227312 -0.841173
-0.182339 -0.840467
-0.216944 -0.827228
-0.316178 -0.80314
-0.290539 -0.801259
-0.243646 -0.778782
-0.225598 -0.751708
-0.257165 -0.760322
-0.197168 -0.804453
-0.189499 -0.824483
-0.161893 -0.815857
-0.192965 -0.815219
-0.19556 -0.810111
-0.198178 -0.818823
-0.160583 -0.816109
-0.24409 -0.83249
-0.227725 -0.858972
-0.251811 -0.870273
-0.212956 -0.851043
-0.257494 -0.832225
-0.18891 -0.811654
-0.179027 -0.792307
-0.205546 -0.765122
-0.15422 -0.778539
-0.145152 -0.78425
-0.103128 -0.795033
-0.142856 -0.792637
-0.198864 -0.795512
-0.205605 -0.771895
-0.186284 -0.770536
-0.187943 -0.760145
-0.231581 -0.756522
-0.183847 -0.763884
-0.166497 -0.764599
-0.208013 -0.797467
-0.193629 -0.799333
-0.13668 -0.774069
-0.162721 -0.760451
-0.23592 -0.769751
-0.200737 -0.77179
-0.213917 -0.766758
-0.209536 -0.769157
-0.210027 -0.784038
-0.234057 -0.797487
-0.245104 -0.810558
-0.208606 -0.823056
-0.19232 -0.843234
-0.201117 -0.838176
-0.196316 -0.839433
-0.190418 -0.855009
-0.152456 -0.864618
-0.152497 -0.871564
-0.169383 -0.876741
-0.214978 -0.865456
-0.210272 -0.842405
-0.277171 -0.827319
-0.219189 -0.835779
-0.214366 -0.841988
-0.230186 -0.853381
-0.227111 -0.842569
-0.233118 -0.834972
-0.240172 -0.822208
-0.305536 -0.804226
-0.228147 -0.806443
-0.167015 -0.802108
-0.261882 -0.80476
-0.233492 -0.788787
-0.250073 -0.794537
-0.244418 -0.81526
-0.249955 -0.804802
-0.210312 -0.800331
-0.25551 -0.801586
-0.268593 -0.790397
-0.234612 -0.773409
-0.230455 -0.772065
-0.236723 -0.76641
-0.262505 -0.784753
-0.255127 -0.800564
-0.214069 -0.804465
-0.267193 -0.782321
-0.341226 -0.772653
-0.309813 -0.814821
-0.31887 -0.835445
-0.370013 -0.839329
-0.309085 -0.840004
-0.276852 -0.833843
-0.304382 -0.824112
-0.254 -0.816562
-0.252132 -0.821793
-0.230541 -0.83517
-0.216891 -0.826961
-0.313571 -0.8167
-0.272552 -0.830138
-0.275696 -0.835973
-0.223342 -0.847791
-0.205372 -0.852052
-0.187589 -0.844075
-0.0807579 -0.814336
-0.123333 -0.810143
-0.205594 -0.801829
-0.176632 -0.813994
-0.133063 -0.82373
-0.166711 -0.825045
-0.117934 -0.804938
-0.131923 -0.784603
-0.155882 -0.75931
-0.114299 -0.763082
-0.123277 -0.743742
-0.10483 -0.744009
-0.11476 -0.742079
-0.0762567 -0.723687
-0.0826413 -0.735974
-0.0310632 -0.703657
-0.138041 -0.717242
-0.0380913 -0.708486
-0.014697 -0.729044
-0.132188 -0.757721
-0.108212 -0.756216
-0.144107 -0.786522
-0.17302 -0.801144
-0.14237 -0.808407
-0.0862637 -0.799311
-0.0583463 -0.799692
-0.095306 -0.779296
-0.0880284 -0.771309
-0.0966301 -0.766489
-0.129118 -0.772078
-0.0943325 -0.756034
-0.0984619 -0.743464
-0.100032 -0.732837
-0.0455608 -0.714558
-0.103328 -0.721252
-0.090043 -0.731095
-0.19123 -0.744116
-0.220296 -0.74101
-0.1757 -0.719049
-0.155096 -0.709547
-0.165292 -0.707855
-0.14242 -0.731552
-0.113698 -0.753937
-0.0988102 -0.752598
-0.122772 -0.772379
-0.0853573 -0.793932
-0.105103 -0.784011
-0.199431 -0.781158
-0.12097 -0.792627
-0.096519 -0.788816
-0.129029 -0.8009
-0.161772 -0.795675
-0.163385 -0.774765
-0.198506 -0.790455
-0.209169 -0.788805
-0.227591 -0.788127
-0.229176 -0.791386
-0.251822 -0.785475
-0.227329 -0.773881
-0.22379 -0.764417
-0.165517 -0.768679
-0.250468 -0.778414
-0.233118 -0.803611
-0.207976 -0.801448
-0.232876 -0.794763
-0.194212 -0.790599
-0.210396 -0.782371
-0.205162 -0.769261
-0.171899 -0.763742
-0.213749 -0.763952
-0.193158 -0.776875
-0.179161 -0.798395
-0.19184 -0.816485
-0.187498 -0.827434
-0.133941 -0.828042
-0.120962 -0.81812
-0.16084 -0.833172
-0.114154 -0.807478
-0.178609 -0.800345
-0.160654 -0.78689
-0.232975 -0.786425
-0.222437 -0.784577
-0.228785 -0.772701
-0.22547 -0.772921
-0.240999 -0.775586
-0.189812 -0.77208
-0.222143 -0.76253
-0.155829 -0.753596
-0.139581 -0.78054
-0.170337 -0.787884
-0.201386 -0.800337
-0.194277 -0.803132
-0.287491 -0.809912
-0.294717 -0.82238
-0.278918 -0.801189
-0.26507 -0.796437
-0.24038 -0.769331
-0.290967 -0.762132
-0.281394 -0.750863
-0.26404 -0.760048
-0.257729 -0.767358
-0.257345 -0.780451
-0.34991 -0.750693
-0.292755 -0.760566
-0.280965 -0.783066
-0.31575 -0.799122
-0.364067 -0.799117
-0.322015 -0.806749
-0.253346 -0.797044
-0.234372 -0.786045
-0.276636 -0.783803
-0.203816 -0.798232
-0.187798 -0.827202
-0.211793 -0.835835
-0.258316 -0.815267
-0.252114 -0.828082
-0.30138 -0.831984
-0.314477 -0.82925
-0.312047 -0.810465
-0.327718 -0.792129
-0.231893 -0.814226
-0.254341 -0.816059
-0.246909 -0.811994
-0.204649 -0.804586
-0.247513 -0.801068
-0.193294 -0.804639
-0.213772 -0.82708
-0.217429 -0.836083
-0.203975 -0.835262
-0.298462 -0.823309
-0.212825 -0.837496
-0.208579 -0.838046
-0.177918 -0.832649
-0.0711859 -0.818921
-0.0899728 -0.825612
-0.139432 -0.851549
-0.149538 -0.865691
-0.121023 -0.846265
-0.164531 -0.819565
-0.200702 -0.828661
-0.147525 -0.814142
-0.222735 -0.795803
-0.234329 -0.793034
-0.170486 -0.793315
-0.152841 -0.777457
-0.193615 -0.757943
-0.229117 -0.744494
-0.198 -0.735909
-0.20365 -0.748516
-0.25678 -0.742475
-0.228065 -0.74064
-0.25441 -0.754484
-0.26161 -0.775333
-0.287629 -0.775014
-0.274907 -0.784046
-0.271177 -0.791261
-0.286349 -0.78707
-0.22547 -0.811522
-0.267734 -0.817007
-0.238344 -0.813128
-0.159747 -0.843807
-0.232754 -0.859607
-0.22813 -0.84613
-0.187856 -0.844546
-0.204197 -0.809075
-0.234025 -0.800937
-0.214391 -0.805751
-0.245945 -0.805946
-0.264626 -0.818523
-0.223323 -0.834814
-0.179099 -0.818345
-0.174006 -0.813321
-0.207674 -0.82024
-0.157069 -0.829976
-0.167805 -0.829029
-0.216368 -0.818665
-0.259133 -0.805024
-0.288406 -0.793542
-0.247735 -0.788079
-0.221605 -0.77972
-0.145844 -0.788854
-0.0998513 -0.789602
-0.153181 -0.79625
-0.130665 -0.795788
-0.185356 -0.808577
-0.282515 -0.806076
-0.24772 -0.832413
-0.278394 -0.823276
-0.304967 -0.807672
-0.227744 -0.811513
-0.203907 -0.793822
-0.247487 -0.780758
-0.184609 -0.795651
-0.229442 -0.791872
-0.237079 -0.78174
-0.222164 -0.789799
-0.222898 -0.788328
-0.231382 -0.773332
-0.20409 -0.763943
-0.223661 -0.772227
-0.20765 -0.78486
-0.222091 -0.799289
-0.207027 -0.803392
-0.220519 -0.81042
-0.198458 -0.830289
-0.168771 -0.845445
-0.281555 -0.850514
-0.224246 -0.851071
-0.185782 -0.840038
-0.225041 -0.812126
-0.271766 -0.799108
-0.210761 -0.807678
-0.245319 -0.821794
-0.208419 -0.843499
-0.237914 -0.83306
-0.181826 -0.816494
-0.179298 -0.824318
-0.168543 -0.830635
-0.219468 -0.836127
-0.149821 -0.841694
-0.188951 -0.837129
-0.20348 -0.823975
-0.214394 -0.828115
-0.259072 -0.840631
-0.226211 -0.852164
-0.258104 -0.857212
-0.275509 -0.858371
-0.23632 -0.853006
-0.222504 -0.829675
-0.184989 -0.804256
-0.235181 -0.781117
-0.20046 -0.772068
-0.181736 -0.772631
-0.184686 -0.788817
-0.206487 -0.796416
-0.171237 -0.793618
-0.224611 -0.78701
-0.21698 -0.798557
-0.246533 -0.798755
-0.243039 -0.8028
-0.286177 -0.793842
-0.294356 -0.803179
-0.254026 -0.804583
-0.284768 -0.791504
-0.258077 -0.796907
-0.24182 -0.812562
-0.295864 -0.79668
-0.261597 -0.782802
-0.282931 -0.780785
-0.196683 -0.789075
-0.222833 -0.775125
-0.265154 -0.785322
-0.163365 -0.808603
-0.241004 -0.828261
-0.294346 -0.829464
-0.299924 -0.857098
-0.300852 -0.86267
-0.303186 -0.878734
-0.315665 -0.865493
-0.286051 -0.854335
-0.305862 -0.834301
-0.27016 -0.821329
-0.307251 -0.818466
-0.282995 -0.830849
-0.26394 -0.830513
-0.2685 -0.828802
-0.270654 -0.837304
-0.222501 -0.822246
-0.238532 -0.80015
-0.271529 -0.777672
-0.264764 -0.780575
-0.26831 -0.779062
-0.224956 -0.80349
-0.282562 -0.803419
-0.270526 -0.808408
-0.21519 -0.816473
-0.270733 -0.805103
-0.204941 -0.805287
-0.26912 -0.813732
-0.30211 -0.825293
-0.375907 -0.823091
-0.292549 -0.824554
-0.334017 -0.812927
-0.34293 -0.812704
-0.317953 -0.812999
-0.303998 -0.824813
-0.275488 -0.843389
-0.294114 -0.852152
-0.312132 -0.866429
-0.263618 -0.871046
-0.245594 -0.859832
-0.323309 -0.852094
-0.32072 -0.846113
-0.301886 -0.835412
-0.306016 -0.832277
-0.300344 -0.828936
-0.290111 -0.792163
-0.379998 -0.763028
-0.348244 -0.780261
-0.350519 -0.817438
-0.396443 -0.808657
-0.372382 -0.823371
-0.437519 -0.82858
-0.42557 -0.820949
-0.428382 -0.805997
-0.429405 -0.789758
-0.380175 -0.773012
-0.367072 -0.791856
-0.391295 -0.805536
-0.363223 -0.809515
-0.405661 -0.799303
-0.377778 -0.816431
-0.401704 -0.811114
-0.353189 -0.827588
-0.336738 -0.840983
-0.433763 -0.820282
-0.360399 -0.847678
-0.48087 -0.819826
-0.435429 -0.844502
-0.435205 -0.85932
-0.390548 -0.870115
-0.436353 -0.841889
-0.364319 -0.854747
-0.399098 -0.841544
-0.407251 -0.839705
-0.40693 -0.852823
-0.404559 -0.886138
-0.467297 -0.880742
-0.513577 -0.843294
-0.445972 -0.857863
-0.463416 -0.853953
-0.456943 -0.867956
-0.43811 -0.867227
-0.458525 -0.831634
-0.483935 -0.831433
-0.45421 -0.831153
-0.478569 -0.796944
-0.472913 -0.80415
-0.454707 -0.804805
-0.475498 -0.797211
-0.518609 -0.793365
-0.471578 -0.82514
-0.480266 -0.805173
-0.472101 -0.813048
-0.437257 -0.835772
-0.381149 -0.869418
-0.396919 -0.899954
-0.501982 -0.874685
-0.428902 -0.876438
-0.459304 -0.87549
-0.474701 -0.889679
-0.443045 -0.907007
-0.447637 -0.894331
-0.414559 -0.859329
-0.392598 -0.804747
-0.40464 -0.782104
-0.477099 -0.774573
-0.421322 -0.80007
-0.410064 -0.79898
-0.385607 -0.798166
-0.384809 -0.791119
-0.329443 -0.788353
-0.348718 -0.767149
-0.33956 -0.774751
-0.32814 -0.792192
-0.327989 -0.815336
-0.336355 -0.826318
-0.340545 -0.83792
-0.362106 -0.834475
-0.320595 -0.841985
-0.351334 -0.826093
-0.343279 -0.832967
-0.378577 -0.834398
-0.329165 -0.843783
-0.338106 -0.828212
-0.290003 -0.827468
-0.303852 -0.831866
-0.273111 -0.815291
-0.244282 -0.790458
-0.267758 -0.785972
-0.209382 -0.795696
-0.278142 -0.793608
-0.286423 -0.78693
-0.220233 -0.785537
-0.195713 -0.789459
-0.250456 -0.786382
-0.318803 -0.76731
-0.362912 -0.769859
-0.351662 -0.803387
-0.294139 -0.830925
-0.275244 -0.822339
-0.18328 -0.823077
-0.253392 -0.827699
-0.225019 -0.844474
-0.208167 -0.85117
-0.251149 -0.837588
-0.197876 -0.821542
-0.234868 -0.812702
-0.255052 -0.807748
-0.23992 -0.812267
-0.139173 -0.809437
-0.136063 -0.830855
-0.122681 -0.838919
-0.178452 -0.821419
-0.183508 -0.808775
-0.155373 -0.803724
-0.217202 -0.807351
-0.134232 -0.819774
-0.22337 -0.83047
-0.170551 -0.845554
-0.164675 -0.85546
-0.139751 -0.854684
-0.175617 -0.841579
-0.150969 -0.824869
-0.172662 -0.80996
-0.156065 -0.809555
-0.209261 -0.804543
-0.105296 -0.805223
-0.0817358 -0.824933
-0.105939 -0.849134
-0.135405 -0.8865
-0.101657 -0.88837
-0.139732 -0.881378
-0.146306 -0.85057
-0.14417 -0.807218
-0.156412 -0.792952
-0.133647 -0.771373
-0.140131 -0.751973
-0.146288 -0.746201
-0.172436 -0.757839
-0.190882 -0.757869
-0.15994 -0.769715
-0.165658 -0.774783
-0.120582 -0.791607
-0.156364 -0.823488
-0.149135 -0.830517
-0.177129 -0.830496
-0.18556 -0.822178
-0.236495 -0.810335
-0.186416 -0.811193
-0.141786 -0.810118
-0.138009 -0.801383
-0.159631 -0.787231
-0.140103 -0.781269
-0.141869 -0.778459
-0.128309 -0.771525
-0.15521 -0.767318
-0.159512 -0.765065
-0.112776 -0.762058
-0.14075 -0.764098
-0.206003 -0.778527
-0.30123 -0.789788
-0.230155 -0.815857
-0.280829 -0.824998
-0.211152 -0.857726
-0.212119 -0.87993
-0.167906 -0.870102
-0.199223 -0.848034
-0.236709 -0.830682
-0.196618 -0.807349
-0.241016 -0.776532
-0.236245 -0.776053
-0.190747 -0.790947
-0.161723 -0.808327
-0.11459 -0.807936
-0.0406659 -0.803901
-0.117159 -0.81677
-0.165278 -0.823081
-0.154443 -0.823503
-0.136158 -0.818772
-0.16683 -0.808873
-0.15479 -0.799462
-0.177315 -0.800873
-0.162496 -0.804812
-0.137013 -0.809845
-0.0981308 -0.789815
-0.169921 -0.814064
-0.183993 -0.807061
-0.215142 -0.802642
-0.226919 -0.815224
-0.223481 -0.824677
-0.206562 -0.818282
-0.165813 -0.795699
-0.166858 -0.792109
-0.165952 -0.775763
-0.172162 -0.780945
-0.121549 -0.779755
-0.170506 -0.765714
-0.187647 -0.768123
-0.144636 -0.769657
-0.226509 -0.784848
-0.200561 -0.790873
-0.174287 -0.792058
-0.183922 -0.790851
-0.172857 -0.776487
-0.178981 -0.764336
-0.263892 -0.757574
-0.271651 -0.758883
-0.30939 -0.74218
-0.291886 -0.733079
-0.314756 -0.710447
-0.258394 -0.714468
-0.281521 -0.716604
-0.235643 -0.740059
-0.240903 -0.750874
-0.284618 -0.763525
-0.294476 -0.788449
-0.327981 -0.77766
-0.258647 -0.792533
-0.285168 -0.802538
-0.284564 -0.81359
-0.182629 -0.820503
-0.177367 -0.801924
-0.208433 -0.802415
-0.130945 -0.79984
-0.224824 -0.762621
-0.243143 -0.73975
-0.263162 -0.73438
-0.259618 -0.724875
-0.258931 -0.73364
-0.226037 -0.742757
-0.252547 -0.757764
-0.268126 -0.771158
-0.33886 -0.797809
-0.30469 -0.830644
-0.320945 -0.835229
-0.348534 -0.818295
-0.282628 -0.828857
-0.311867 -0.825319
-0.221783 -0.844092
-0.246808 -0.855557
-0.261371 -0.861685
-0.262737 -0.871267
-0.275032 -0.863677
