# Supplementary material for: Stochastic bond dynamics facilitates alignment of malaria parasite at erythrocyte membrane upon invasion
Source: eLife. 2020 May 18;9:e56500. doi: 10.7554/eLife.56500 (PMC7269671; doi:10.7554/eLife.56500)
Supplement: Figure 2—source data 1. [file elife-56500-fig2-data1.zip › PARA_POSITIONS/pos35.dat]

4.10461 0.313346
4.12417 0.355472
4.13129 0.308079
4.10292 0.527208
4.10589 0.442789
4.10978 0.347233
4.09453 0.314059
4.01098 0.597378
4.02444 0.410359
3.96691 0.436974
3.94066 0.454467
3.9251 0.496872
3.98551 0.294985
3.96533 0.508601
4.00556 0.407241
3.98485 0.45756
3.96644 0.48952
3.95362 0.593379
3.98693 0.537642
3.99409 0.506603
3.99381 0.580405
3.97623 0.680015
3.96538 0.697162
3.96353 0.606014
3.91349 0.629188
3.94007 0.370421
3.93384 0.398623
3.87847 0.581037
3.87741 0.558801
3.88843 0.484393
3.84129 0.664652
3.86806 0.542364
3.85439 0.716081
3.92668 0.413845
3.91686 0.583851
3.97014 0.312661
3.93491 0.522515
3.94668 0.445669
3.90726 0.520702
3.92427 0.428771
3.91855 0.636962
3.93349 0.753798
3.96116 0.687802
3.96527 0.656023
3.97378 0.620604
3.97922 0.610544
3.99333 0.594793
3.98445 0.575737
3.96736 0.60005
3.9355 0.589663
3.87647 0.773554
3.86289 0.729293
3.81729 0.760197
3.83527 0.696825
3.80767 0.81952
3.86723 0.657529
3.88 0.695903
3.8808 0.71223
3.88674 0.710688
3.88632 0.713293
3.83758 0.880412
3.92802 0.651383
3.92649 0.739418
3.96879 0.559818
3.9735 0.495715
3.95969 0.361706
3.92649 0.456982
3.92681 0.513631
3.93385 0.545364
3.95871 0.430961
3.93045 0.56084
3.91532 0.55279
3.89864 0.669984
3.90769 0.698069
3.93769 0.580969
3.87126 0.70823
3.8627 0.632492
3.80066 0.766915
3.78268 0.755132
3.73986 0.771818
3.7137 0.677167
3.74513 0.555635
3.72994 0.546873
3.7432 0.553952
3.75621 0.708876
3.79584 0.639161
3.87075 0.499726
3.86965 0.706145
3.90256 0.745502
3.95063 0.659137
3.9616 0.656115
3.93306 0.66878
3.87194 0.734886
3.81969 0.766715
3.8182 0.705807
3.84406 0.507684
3.80864 0.685628
3.84047 0.584859
3.83265 0.733394
3.88161 0.605656
3.90386 0.708866
3.91467 0.693833
3.92008 0.61159
3.92448 0.418564
3.8079 0.87849
3.83995 0.755376
3.89187 0.580314
3.91501 0.54274
3.81232 0.985392
3.91261 0.701238
3.92643 0.715462
3.94435 0.794119
3.97456 0.724283
4.00559 0.668574
4.02019 0.587016
3.99673 0.617069
3.95613 0.752948
3.9218 0.840627
3.95229 0.723871
3.95769 0.829375
3.96796 0.919247
4.02348 0.764239
3.99104 0.904929
3.98127 0.96169
4.07013 0.698171
4.12737 0.494266
4.09674 0.750969
4.07923 0.83469
4.10765 0.872155
4.15856 0.771203
4.13549 0.828746
4.10168 0.848686
4.04157 0.928941
3.94309 1.04824
3.96785 0.752133
3.91186 0.834137
3.872 0.864597
3.90972 0.69691
3.87282 0.961117
3.93106 0.819655
3.95751 0.849576
3.9145 1.0481
3.91291 0.944704
3.89505 0.944969
3.87907 0.954185
3.90434 0.950153
3.96879 0.840236
4.03406 0.715369
4.07635 0.571971
4.07078 0.634564
4.02862 0.710676
3.96652 0.758396
3.89291 0.846808
3.843 0.897869
3.83841 0.776888
3.81399 0.798957
3.83218 0.825661
3.86027 0.788345
3.85593 0.970705
3.92447 0.839334
3.90481 0.989088
3.9779 0.761109
3.92604 0.898137
3.918 0.850796
3.90732 0.813945
3.85568 0.945574
3.79815 1.06125
3.8202 1.07791
3.86867 0.928611
3.90123 0.784108
3.82653 0.944334
3.85642 0.649809
3.82616 0.628544
3.78833 0.778292
3.79114 0.863163
3.81103 0.830074
3.78779 0.888324
3.76592 0.924802
3.7852 0.714855
3.71568 0.91716
3.74933 0.814513
3.77405 0.808589
3.75421 0.92601
3.76233 0.926177
3.74489 0.957013
3.7952 0.735764
3.7389 0.82946
3.67891 0.843593
3.6613 0.861065
3.65929 0.859031
3.67921 0.739626
3.61415 0.858465
3.53797 1.0529
3.56454 0.907947
3.53797 0.896694
3.57263 0.765729
3.59683 0.661804
3.56265 0.847243
3.59483 0.766824
3.60379 0.666642
3.5492 0.805856
3.50911 0.93256
3.541 0.842434
3.58427 0.681109
3.53893 0.757366
3.48525 0.895834
3.51579 0.811487
3.57132 0.723215
3.61235 0.697153
3.66047 0.664786
3.64071 0.849896
3.67315 0.755402
3.66489 0.71517
3.63275 0.761174
3.58022 0.882491
3.57523 0.86454
3.58238 0.819734
3.61332 0.761469
3.63558 0.730663
3.66588 0.698765
3.69325 0.701927
3.61657 1.02933
3.66521 0.944361
3.69338 0.954036
3.67246 1.06026
3.61168 1.21027
3.65598 1.01027
3.66338 0.804153
3.6173 0.804362
3.53839 0.943789
3.53325 0.879154
3.55607 0.708019
3.44407 0.984924
3.46286 0.827003
3.44773 0.736956
3.4053 0.799663
3.36101 0.877006
3.37947 0.80599
3.38323 0.798199
3.42853 0.693052
3.42465 0.736016
3.4095 0.786412
3.36909 0.90928
3.40443 0.737469
3.35447 0.853544
3.36268 0.801163
3.35076 0.795158
3.37787 0.7453
3.38148 0.686432
3.39514 0.682919
3.39171 0.826408
3.42194 0.787906
3.4113 0.832953
3.36346 0.965933
3.44616 0.708034
3.43091 0.762496
3.42394 0.801427
3.4159 0.842922
3.3949 0.892869
3.39441 0.942304
3.44244 0.845985
3.49203 0.813216
3.50413 0.884631
3.47159 1.03907
3.55391 0.916786
3.54841 1.01247
3.55993 0.971941
3.52089 0.980982
3.47087 0.997912
3.39242 1.18495
3.41508 1.12167
3.38027 1.19826
3.49661 0.904597
3.50956 0.978225
3.52327 1.01152
3.48595 1.13078
3.4947 1.14721
3.51554 1.08149
3.51787 1.01814
3.48088 1.02154
3.35122 1.2496
3.31336 1.2484
3.32108 1.13858
3.31581 1.07269
3.35461 0.96037
3.33461 0.993105
3.30186 1.08438
3.3161 1.08901
3.32758 1.09899
3.3344 1.14619
3.31786 1.17599
3.34601 1.08034
3.34669 1.09291
3.31202 1.21028
3.3468 1.17224
3.35321 1.16953
3.38695 1.14921
3.40754 1.10353
3.37989 1.15415
3.32506 1.27896
3.3976 1.0615
3.33417 1.19907
3.31331 1.25701
3.39107 1.08299
3.29506 1.25029
3.30564 1.14715
3.3066 1.10181
3.32392 1.08453
3.38346 0.927169
3.32745 1.11996
3.35465 1.02955
3.35601 0.961511
3.28168 1.09775
3.30893 1.00433
3.28451 1.07504
3.29446 0.994233
3.32 0.930211
3.34253 0.881322
3.31096 1.00684
3.33082 0.969894
3.33293 0.977447
3.27893 1.16735
3.37042 0.934791
3.3016 1.12138
3.25643 1.20001
3.33219 1.00791
3.30791 1.07553
3.34062 0.999904
3.36965 1.01412
3.32764 1.14658
3.36009 1.04111
3.35105 1.03472
3.32012 1.04437
3.25522 1.10568
3.22864 1.07963
3.24803 1.00409
3.25903 0.999927
3.23622 1.08907
3.25052 1.03216
3.21725 1.09586
3.25092 0.954293
3.26072 0.892674
3.24485 0.890441
3.22995 0.945519
3.26101 0.860973
3.23772 0.957519
3.25097 0.974313
3.28593 0.897884
3.2354 1.03567
3.23449 0.984048
3.13667 1.09799
3.14936 0.848488
3.08104 0.928377
3.04019 0.955564
2.98533 1.01565
2.98712 0.906714
3.00581 0.823963
3.05549 0.644154
2.97297 0.945881
2.97945 0.935489
3.01796 0.753136
2.99086 0.737042
2.94569 0.790484
2.95214 0.652522
2.87675 0.80801
2.83206 0.791758
2.79374 0.820089
2.79574 0.818608
2.79642 0.827303
2.84784 0.686634
2.88684 0.555838
2.83344 0.74086
2.80258 0.819362
2.81062 0.795887
2.8199 0.778516
2.78284 0.893987
2.76588 0.922896
2.72968 0.991438
2.7729 0.885679
2.79599 0.838853
2.78299 0.891716
2.7789 0.848704
2.71381 1.01917
2.79825 0.809755
2.80414 0.863637
2.79622 0.95288
2.81511 0.930563
2.88681 0.676805
2.82302 0.801355
2.82283 0.748017
2.80801 0.835592
2.77604 0.913077
2.78675 0.807972
2.76846 0.778862
2.72435 0.830711
2.72852 0.772927
2.76659 0.607746
2.6871 0.830154
2.73701 0.671872
2.74069 0.612146
2.69468 0.668938
2.61526 0.8443
2.6471 0.719142
2.64825 0.684656
2.65559 0.680063
2.61416 0.889653
2.66572 0.792431
2.72629 0.724071
2.65572 0.99628
2.67866 0.938783
2.67658 0.916396
2.73651 0.731537
2.70473 0.817818
2.69028 0.857739
2.63641 0.981251
2.62382 0.974719
2.66778 0.815425
2.64627 0.868209
2.66275 0.822349
2.65343 0.815549
2.62716 0.897102
2.68917 0.783471
2.67332 0.843645
2.6637 0.881164
2.673 0.927049
2.64871 1.01715
2.64156 1.03626
2.61366 1.09789
2.64 1.01737
2.56708 1.14596
2.63617 0.940397
2.61814 0.938824
2.63199 0.832029
2.59428 0.852459
2.61089 0.779449
2.57579 0.910801
2.62257 0.834927
2.54848 1.01245
2.586 0.940418
2.56918 0.990849
2.53438 1.0541
2.50643 1.11212
-1.4031 -1.50214
2.58452 1.0742
2.59854 1.0863
2.68156 0.808959
2.65828 0.850197
2.68027 0.799368
2.63461 0.888964
2.67559 0.732677
2.57878 0.923501
2.5804 0.905961
2.53926 1.02044
2.54663 1.03973
2.5816 1.02025
2.606 1.03501
2.61633 1.07485
2.6842 0.993494
2.68852 0.996537
2.68277 0.936888
2.6239 1.03018
2.64158 0.965449
2.59959 1.08181
2.54742 1.21032
2.54211 1.24439
2.62939 1.07749
2.63015 1.04752
2.64096 1.02305
2.65063 1.01316
2.69253 0.909593
2.62641 0.999616
2.57978 1.04227
2.60242 0.902391
2.57009 0.928376
2.58632 0.852643
2.57857 0.867029
2.55034 0.893041
2.5033 0.909579
2.53102 0.695418
2.50231 0.711949
2.43125 0.895268
2.50095 0.693584
2.47238 0.823624
2.48958 0.827952
2.51555 0.807782
2.54483 0.754
2.48943 0.962388
2.53176 0.912156
2.56765 0.865118
2.56787 0.845666
2.55872 0.8114
2.57264 0.756953
2.53925 0.887452
2.54446 0.887525
2.55369 0.867871
2.55398 0.876962
2.5206 0.939669
2.54212 0.882301
2.52364 0.905172
2.52987 0.878719
2.53124 0.876861
2.56593 0.808968
2.57947 0.776342
2.54185 0.852959
2.57136 0.700753
2.53822 0.739964
2.48973 0.859857
2.52893 0.778973
2.50375 0.88692
2.51989 0.866802
2.51221 0.9356
2.57449 0.783703
2.55259 0.902046
2.62703 0.781103
2.56057 0.95432
2.56788 0.910596
2.55639 0.923351
2.52382 0.938316
2.50679 0.908843
2.45648 0.982336
2.47513 0.92325
2.43911 1.03483
2.41528 1.09931
2.4696 1.01368
2.45462 1.09605
2.511 1.03399
2.5199 1.06501
2.46323 1.19509
2.52042 1.097
2.48507 1.17737
2.50026 1.12658
2.51562 1.08353
2.44055 1.20289
2.48369 1.10841
2.50976 1.02739
2.4796 1.05333
2.45827 1.03226
2.42235 1.05053
2.36572 1.10084
2.43521 0.901022
2.41536 0.929336
2.3921 0.960732
2.39997 0.956786
2.39968 0.974834
2.38957 1.0091
2.39671 0.999803
2.42205 0.955098
2.3991 0.971877
2.40098 0.907816
2.33937 1.03238
2.34861 0.988735
2.38116 0.901863
2.33363 0.982539
2.32998 0.94159
2.30707 0.972164
2.32295 0.926173
2.34686 0.882024
2.338 0.918817
2.30774 1.00966
2.34351 0.868171
2.31112 0.919302
2.29118 0.969974
2.29485 0.926461
2.28795 0.834195
2.23618 0.890753
2.24268 0.88701
2.23162 0.945606
2.28116 0.812036
2.30715 0.721852
2.23399 0.944998
2.27085 0.882568
2.24327 0.963423
2.31312 0.841581
2.3007 0.927008
2.26372 0.983094
2.30494 0.855651
2.33114 0.766023
2.25925 0.910096
2.2163 0.956902
2.23919 0.873043
2.19004 0.929529
2.12145 0.999012
2.10162 0.97442
2.08474 0.961461
2.12182 0.852033
2.1147 0.889252
2.10835 0.962812
2.13929 0.95867
2.20566 0.855057
2.27855 0.659231
2.19494 0.921624
2.2124 0.910304
2.23167 0.856998
2.22739 0.828687
2.18218 0.921841
2.16032 0.949852
2.16066 0.910467
2.13176 0.96158
2.1277 0.955388
2.0714 1.04712
2.08134 1.04903
2.13194 0.991901
2.23702 0.855558
2.23512 0.901665
2.20238 0.944393
2.18699 0.97549
2.23823 0.892335
2.1964 0.991434
2.22412 0.935887
2.2076 0.958898
2.25019 0.850729
2.23623 0.890858
2.22494 0.931378
2.22688 0.932255
2.1628 1.03227
2.15286 1.0049
2.10489 1.08001
2.15801 0.943516
2.15397 0.988887
2.17266 0.995786
2.21418 0.934469
2.19937 0.982797
2.16719 1.04258
2.17352 1.04074
2.20391 1.01434
2.16439 1.10784
2.23713 0.978392
2.21277 1.04879
2.15956 1.14349
2.13383 1.11516
2.09556 1.11439
2.09319 1.11787
2.15875 1.05423
2.15504 1.12922
2.17272 1.12958
2.20836 1.06281
2.2247 1.03003
2.19302 1.06968
2.18668 1.00818
2.20943 0.912791
2.13857 1.03125
2.14863 0.978939
2.16332 0.903972
2.0693 1.0449
2.14919 0.869036
2.11658 0.923251
2.11608 0.920872
2.09168 0.978726
2.13011 0.890958
2.12938 0.847291
2.0775 0.954893
2.0627 1.01014
2.12675 0.950387
2.17517 0.904177
2.13857 0.995924
2.10975 1.05294
2.133 1.05477
2.20211 0.94165
2.16554 1.06787
2.12916 1.1468
2.17148 1.07291
2.15905 1.09035
2.21453 0.958793
2.13514 1.11523
2.14047 1.0876
2.16148 0.99336
2.04439 1.11759
2.0703 1.03252
2.08183 1.02068
2.13434 0.910052
2.08923 1.06047
2.11539 1.03496
2.12679 1.0356
2.13684 0.989455
2.13799 0.943656
2.18523 0.784927
2.16626 0.876297
2.21439 0.808313
2.21026 0.834204
2.18494 0.879094
2.15387 0.919283
2.13983 0.921128
2.18102 0.860487
2.13114 0.985295
2.11142 0.988087
2.06212 1.03728
2.01141 1.10358
2.00843 1.10468
2.03594 1.07994
2.09184 1.01655
2.15348 0.904774
2.1038 1.05144
2.12902 1.00527
2.07392 1.09724
2.08779 1.06449
2.13293 0.972929
2.12962 0.993999
2.09361 1.03619
2.09605 0.969333
1.9922 1.11957
1.97952 1.11616
1.98493 1.12608
2.04883 1.00998
2.04857 1.03948
2.08519 1.04218
2.08859 1.0856
2.12255 1.07071
2.13854 1.09013
2.11183 1.16752
2.14822 1.07497
2.15783 1.00875
2.11931 1.07196
2.08422 1.13135
2.11407 1.04172
2.09088 1.08824
2.12829 1.01838
2.13728 0.981847
2.1443 0.923878
2.15946 0.928919
2.09504 1.09563
2.1452 1.02093
2.08193 1.11228
2.09957 1.01368
2.03941 1.04273
2.01588 1.00383
2.01836 0.956176
2.00106 0.969685
2.03182 0.874139
2.01617 0.861724
2.00324 0.852841
1.94034 0.952053
1.99549 0.865271
1.99365 0.889742
2.00003 0.897569
1.95962 0.988211
2.01269 0.856946
1.99154 0.999159
2.04805 0.95222
2.11007 0.912331
2.09504 0.993337
2.09503 0.959599
1.97827 1.13235
2.09444 0.901256
2.09371 0.957822
2.0956 0.984274
2.10589 0.945665
2.04852 1.04137
2.04205 1.00349
1.91663 1.13553
1.96287 1.01042
1.93169 1.02934
2.00518 0.862084
1.97237 0.911647
1.96504 0.921951
1.91124 1.02107
1.98069 0.899477
1.98647 0.951083
1.88156 1.14512
1.90723 1.06656
1.85612 1.15425
1.90859 1.10381
1.99188 1.00355
2.02874 0.958898
1.96818 1.07183
2.0029 1.01558
1.93273 1.12705
2.00112 1.01712
1.98337 1.08261
1.9828 1.11753
2.02989 1.06321
1.98243 1.17889
1.96285 1.20913
2.02652 1.11298
2.01829 1.13969
2.00299 1.14861
1.98352 1.15915
1.94158 1.18907
1.96697 1.13968
1.95724 1.16127
1.95625 1.17078
1.93169 1.21143
1.95921 1.13236
1.93103 1.1005
1.96137 0.97776
1.93132 1.01956
1.97286 0.932108
1.94231 0.966781
1.90892 0.950687
1.8755 0.937512
1.81141 1.03274
1.83189 0.949305
1.77831 1.00263
1.76466 1.014
1.76172 1.00752
1.76623 0.954568
1.74859 0.932634
1.71076 0.985664
1.719 0.960674
1.70227 0.989639
1.6718 1.05844
1.69139 1.03098
1.6694 1.09105
1.66417 1.11796
1.69185 1.08426
1.69863 1.10201
1.7625 1.02183
1.76159 1.03105
1.72703 1.10515
1.76437 1.04207
1.78878 0.948838
1.66965 1.10507
1.68245 1.05507
1.70324 0.978792
1.6571 1.0184
1.65221 0.981782
1.58963 1.05348
1.69628 0.885199
1.73337 0.82548
1.62009 1.05768
1.64183 0.989616
1.69681 0.900666
1.66552 1.02138
1.77931 0.841402
1.74011 0.954868
1.77569 0.858408
1.76908 0.89722
1.74822 0.95366
1.76314 0.903044
1.73485 0.957863
1.71661 0.975245
1.72431 0.964775
1.69143 1.01439
1.67514 1.03936
1.71722 1.00303
1.76852 0.912432
1.72733 0.989907
1.73212 0.964264
1.73577 0.96514
1.74869 0.905433
1.7212 0.914137
1.67414 0.97776
1.69354 0.920436
1.6982 0.884566
1.6184 0.984433
1.63853 0.971646
1.61683 1.03755
1.61557 1.07523
1.62039 1.07653
1.63971 1.0632
1.67358 1.00317
1.62172 1.06053
1.67602 0.900187
1.62391 0.939585
1.53455 1.01848
1.54104 0.945911
1.52393 0.943619
1.5191 0.92623
1.49424 0.937984
1.47965 0.971775
1.48322 0.969555
1.50157 0.945674
1.50112 0.932442
1.483 0.973781
1.52539 0.910529
1.48735 0.963846
1.49961 0.955595
1.54452 0.925488
1.537 0.952243
1.54045 0.917255
1.49399 0.99703
1.54262 0.951153
1.55905 0.933413
1.52867 0.945277
1.52583 0.920611
1.44513 1.02215
1.48249 0.935224
1.39644 1.04096
1.38887 1.0268
1.45339 0.920145
1.38823 1.01774
1.44645 0.935766
1.46722 0.936868
1.49453 0.934809
1.47977 0.969187
1.52724 0.883988
1.46217 0.976138
1.45893 0.922844
1.48721 0.804019
1.39149 0.918632
1.42922 0.87503
1.47534 0.793538
1.41238 0.913342
1.41675 0.894864
1.42697 0.859017
1.4015 0.88102
1.39991 0.822478
1.36141 0.907609
1.36097 0.937598
1.38573 0.89833
1.3313 0.977176
1.32326 0.936155
1.32225 0.914415
1.33508 0.88501
1.29758 0.933913
1.26423 0.961851
1.23095 0.996425
1.28518 0.909355
1.27831 0.896746
1.29458 0.854712
1.21133 0.961138
1.18782 0.984574
1.2161 0.930354
1.25143 0.881763
1.18596 0.956253
1.16052 0.985536
1.23449 0.9112
1.23057 0.921228
1.23145 0.907584
1.18021 0.97827
1.19444 0.969149
1.20813 0.977195
1.18988 0.994499
1.25808 0.934711
1.24432 0.96414
1.21028 1.01496
1.19985 1.00356
1.2044 1.00558
1.16861 1.05862
1.26878 0.954385
1.23313 0.982976
1.22736 0.940558
1.21621 0.916291
1.14697 0.98642
1.11441 1.02344
1.16696 0.993734
1.11769 1.07423
1.20275 1.01217
1.17996 1.04661
1.24505 0.989867
1.15237 1.09218
1.19806 1.02986
1.17233 1.04946
1.15506 1.06699
1.11138 1.09055
1.19911 0.966857
1.19723 0.98285
1.24808 0.951924
1.25423 0.969647
1.20574 1.04183
1.17482 1.06548
1.22118 0.963299
1.22772 0.918216
1.1401 1.04644
1.1864 0.980825
1.13432 1.03169
1.10437 1.03439
1.19119 0.908925
1.12898 0.977059
1.14474 0.926825
1.02977 1.01872
1.03193 0.996559
1.03695 0.97894
1.06241 0.93992
1.02689 0.991633
1.0627 0.939497
1.03807 0.942648
1.02176 0.966817
1.08086 0.924185
1.07206 0.986913
1.03083 1.04549
1.06467 0.997812
1.05076 1.02406
1.02817 1.03229
1.01212 1.0455
1.06203 1.01835
1.14349 0.945705
1.15228 0.934187
1.11876 0.97065
1.09585 0.945278
1.07242 0.935791
1.08294 0.916346
1.10522 0.847354
0.998405 0.946343
1.03097 0.867225
1.00937 0.837143
0.972339 0.866699
1.04727 0.837465
1.04882 0.868612
1.01555 0.922733
1.01695 0.940151
1.04172 0.939369
1.00168 1.01018
1.04614 0.989259
1.05746 0.990552
1.05841 0.998042
1.10518 0.975629
1.13635 0.94713
1.07932 1.00263
1.14713 0.905679
1.12257 0.915415
1.10341 0.939686
1.10036 0.954873
1.10747 0.937401
1.07983 0.980012
1.11603 0.96539
1.15143 0.917591
1.08081 1.01179
1.08787 0.979039
1.05485 0.9896
1.03997 0.985142
1.03964 0.966055
1.01788 0.989862
1.03521 0.978197
1.04636 0.934789
0.966647 0.980724
0.957532 0.953332
0.981727 0.88559
0.977143 0.861367
0.954959 0.880365
0.948376 0.899256
0.909729 0.943838
0.916467 0.921038
0.829752 0.969598
0.797305 0.963968
0.777231 0.96662
0.794858 0.959856
0.752895 0.996657
0.795715 0.965173
0.762326 0.994526
0.849261 0.932582
0.842748 0.996535
0.917646 0.945832
0.874282 1.00047
0.884226 0.974363
0.80949 1.00853
0.743476 1.02399
0.717825 1.00776
0.721718 0.964197
0.744469 0.946134
0.70335 1.00437
0.70973 0.983208
0.655774 0.976654
0.635529 0.949592
0.671817 0.906853
0.65786 0.905003
0.662743 0.908546
0.670506 0.890759
0.596429 0.934694
0.560559 0.930513
0.566729 0.920506
0.597287 0.925178
0.593865 0.953833
0.562625 0.966504
0.601858 0.952705
0.648527 0.917408
0.59915 0.951956
0.591646 0.961892
0.652252 0.931715
0.596856 0.983486
0.631271 0.966201
0.663584 0.936024
0.65873 0.947175
0.672968 0.912862
0.682134 0.857696
0.642978 0.866825
0.561131 0.932772
0.61151 0.917944
0.589896 0.966164
0.670635 0.945408
0.676445 0.952103
0.705 0.911312
0.594194 0.969162
0.641784 0.908062
0.637007 0.902741
0.569023 0.961832
0.582265 0.971614
0.587813 0.966376
0.53171 0.999304
0.600565 0.927324
0.597949 0.953311
0.601684 0.983208
0.605717 0.982607
0.616514 0.992425
0.614693 1.00481
0.639579 0.997899
0.603665 1.03696
0.624739 1.02389
0.661662 1.00157
0.617418 1.03404
0.613768 1.0209
0.642266 0.998615
0.600566 1.00234
0.530107 1.02546
0.629461 0.963735
0.6057 0.946741
0.643178 0.889802
0.616852 0.901991
0.626785 0.897969
0.569511 0.920882
0.582408 0.903064
0.612302 0.889971
0.59539 0.915713
0.603161 0.913407
0.628867 0.891015
0.657596 0.874612
0.616685 0.934427
0.560979 0.953339
0.519657 0.969695
0.53758 0.936809
0.547813 0.920873
0.545669 0.943521
0.532916 0.934076
0.548812 0.901966
0.503807 0.927322
0.512963 0.920436
0.506702 0.890555
0.519257 0.869298
0.503478 0.851501
0.47667 0.843714
0.422594 0.883404
0.455064 0.851905
0.425309 0.860583
0.382435 0.897977
0.404738 0.902468
0.412304 0.908113
0.379223 0.93297
0.394493 0.928065
0.336927 0.962614
0.32472 0.984352
0.363414 0.982322
0.395267 0.984882
0.380682 1.00908
0.317709 1.02106
0.333081 0.998119
0.310887 1.02355
0.355885 1.01464
0.371359 1.01498
0.400622 0.990531
0.385186 0.986503
0.423723 0.970906
0.431855 0.972158
0.400692 0.96874
0.396458 0.955733
0.427868 0.911205
0.396011 0.903666
0.405379 0.906042
0.353008 0.91911
0.315415 0.939133
0.300899 0.944111
0.26061 0.951105
0.291722 0.940012
0.268398 0.970996
0.29194 0.982401
0.346192 0.957561
0.380855 0.957986
0.344336 0.984834
0.411198 0.947086
0.361934 0.971272
0.367086 0.968557
0.411918 0.97896
0.384105 1.00914
0.433584 0.979476
0.473373 0.974386
0.488566 0.990913
0.47356 1.00708
0.487003 0.993993
0.421427 1.01335
0.463915 0.953561
0.404217 0.973962
0.470044 0.9306
0.460314 0.891162
0.452913 0.867118
0.417234 0.870671
0.419377 0.873202
0.426729 0.892532
0.39631 0.926209
0.445065 0.907178
0.407547 0.920575
0.400562 0.910139
0.408875 0.889094
0.413478 0.9026
0.390084 0.929288
0.310453 0.977265
0.38538 0.953608
0.356324 0.974326
0.409665 0.9655
0.357463 1.01975
0.374145 1.01993
0.453981 0.95907
0.404768 0.981049
0.400933 0.961529
0.341701 0.951992
0.340588 0.923029
0.350568 0.889995
0.371731 0.862791
0.424756 0.848587
0.474869 0.84829
0.443476 0.869895
0.475979 0.867743
0.423765 0.912309
0.453423 0.903239
0.432171 0.906555
0.412176 0.908885
0.43712 0.861782
0.410926 0.857614
0.369605 0.90004
0.375429 0.889476
0.379277 0.900633
0.395398 0.907438
0.38216 0.921677
0.432038 0.906241
0.382228 0.952911
0.445051 0.943871
0.450001 0.947172
0.424518 0.949929
0.439313 0.938544
0.450616 0.925064
0.465014 0.911612
0.418143 0.939992
0.412758 0.957905
0.386187 0.992296
0.412535 0.994536
0.3809 1.01685
0.43962 0.984442
0.390694 1.01495
0.4358 0.967384
0.42201 0.963674
0.447462 0.960118
0.4616 0.948878
0.47559 0.920665
0.426595 0.941454
0.434911 0.933794
0.385589 0.956216
0.400645 0.936055
0.356976 0.945828
0.316957 0.961103
0.29651 0.975938
0.398605 0.930292
0.334212 0.978996
0.378387 0.95203
0.388427 0.913988
0.394061 0.900399
0.405506 0.902858
0.383871 0.924939
0.322767 0.94905
0.357302 0.935837
0.400384 0.906604
0.326381 0.950664
0.344961 0.943987
0.362072 0.932679
0.338656 0.940926
0.369202 0.916502
0.357946 0.920376
0.428721 0.862165
0.404913 0.877952
0.414605 0.880104
0.449151 0.881648
0.434647 0.9161
0.439453 0.914733
0.363856 0.957121
0.329776 0.974174
0.42026 0.909371
0.405265 0.918374
0.403714 0.917859
0.399108 0.92464
0.383982 0.948266
0.381679 0.970253
0.430964 0.954632
0.427559 0.94155
0.335671 0.995228
0.357166 0.991115
0.438412 0.93874
0.437055 0.919022
0.427728 0.914624
0.427731 0.900828
0.400769 0.909122
0.460917 0.865697
0.422237 0.882219
0.472523 0.855127
0.497847 0.855789
0.436604 0.901214
0.48051 0.890347
0.450468 0.923559
0.487724 0.896767
0.426924 0.955234
0.398558 1.00642
0.481922 0.982037
0.464351 1.00986
0.536739 0.977009
0.535281 0.97323
0.583044 0.922087
0.56813 0.908356
0.476959 0.930496
0.474285 0.923551
0.516032 0.870281
0.479107 0.875416
0.420252 0.897956
0.471462 0.873398
0.492333 0.884182
0.497491 0.918069
0.46926 0.954596
0.473489 0.970885
0.490128 0.97253
0.428906 1.00369
0.456722 0.994109
0.44233 0.995056
0.464669 0.974996
0.509381 0.926381
0.502157 0.920075
0.505814 0.903217
0.434316 0.920026
0.435735 0.892107
0.397486 0.912699
0.457452 0.882679
0.453666 0.911643
0.45531 0.953637
0.545017 0.925173
0.530902 0.950405
0.574168 0.889984
0.54996 0.901241
0.534543 0.930179
0.58079 0.92572
0.572381 0.964561
0.54412 1.0113
0.592973 0.948606
0.552018 0.968651
0.507717 0.965903
0.601151 0.875668
0.583796 0.900082
0.642452 0.886691
0.642244 0.906312
0.586573 0.958056
0.570213 0.973439
0.614599 0.946913
0.670975 0.918701
0.656823 0.96005
0.626129 0.996881
0.692844 0.948734
0.637924 0.993488
0.664003 0.974536
0.638976 1.00721
0.642587 1.00819
0.608628 0.999836
0.653701 0.920749
0.64653 0.902964
0.614215 0.918154
0.577966 0.938183
0.603483 0.901266
0.600306 0.920522
0.596339 0.933016
0.611724 0.944293
0.697106 0.91453
0.762398 0.88594
0.765571 0.924632
0.751865 0.954733
0.733937 0.978792
0.743075 0.965426
0.752126 0.9634
0.682638 1.00911
0.62863 1.02179
0.5959 1.02381
0.617173 0.993975
0.590574 0.980908
0.627864 0.933634
0.65628 0.919974
0.63307 0.944492
0.575305 0.955171
0.613907 0.902098
0.586423 0.914606
0.586167 0.914212
0.630629 0.913286
0.6187 0.934689
0.641796 0.95461
0.697475 0.934496
0.64231 0.968091
0.645062 0.971366
0.631912 0.991639
0.625014 1.00736
0.64517 0.983033
0.609805 1.00369
0.604648 0.996755
0.582451 0.988778
0.52779 1.0032
0.552381 1.00088
0.592089 0.973716
0.573627 0.987819
0.592575 0.979179
0.608665 0.961029
0.601478 0.965949
0.606372 0.962345
0.634134 0.942098
0.640846 0.924649
0.576265 0.950777
0.591738 0.931283
0.590052 0.926442
0.58184 0.935784
0.529895 0.96382
0.517272 0.962707
0.590443 0.932531
0.626055 0.922896
0.592094 0.92568
0.603479 0.877015
0.526865 0.913711
0.494936 0.912452
0.488796 0.912456
0.441424 0.948893
0.454062 0.951663
0.545914 0.891859
0.500016 0.924922
0.530884 0.9285
0.467531 0.98617
0.503569 0.971736
0.479745 0.978378
0.438794 0.986494
0.411619 0.960442
0.317931 0.964622
0.324527 0.945917
0.321687 0.936346
0.365384 0.913793
0.376302 0.908136
0.38232 0.903267
0.38476 0.890725
0.344309 0.889409
0.332535 0.874126
0.369097 0.839901
0.32808 0.879103
0.315542 0.911399
0.301581 0.943088
0.361778 0.935899
0.3767 0.937731
0.34424 0.968481
0.34965 0.947454
0.242586 0.975897
0.271889 0.961991
0.301533 0.942305
0.297349 0.955758
0.314127 0.947328
0.305792 0.946419
0.293078 0.928325
0.326682 0.883278
0.334328 0.866178
0.320842 0.867453
0.301907 0.879878
0.310519 0.902599
0.347692 0.915761
0.352158 0.944304
0.376806 0.926958
0.374229 0.941998
0.321595 0.972673
0.376235 0.973574
0.347673 0.986604
0.321523 0.984031
0.31044 0.960771
0.327826 0.927284
0.331904 0.903202
0.258149 0.934156
0.340687 0.918587
0.368009 0.8865
0.32809 0.889284
0.355868 0.901305
0.376308 0.909195
0.325232 0.951165
0.318454 0.956161
0.36898 0.941294
0.364424 0.952044
0.418345 0.931579
0.42314 0.969224
0.443722 1.00756
0.510438 1.02298
0.593307 1.0233
0.576014 1.05297
0.64204 0.979066
0.663076 0.950372
0.611487 0.982038
0.609309 0.96719
0.542443 1.00441
0.560908 0.996022
0.578015 0.988546
0.575771 0.994468
0.679635 0.924992
0.657155 0.927515
0.683248 0.889472
0.629699 0.934558
0.591141 0.950382
0.606789 0.919259
0.576375 0.933289
0.628333 0.90531
0.645906 0.911908
0.632964 0.946369
0.681229 0.936338
0.695952 0.944676
0.711446 0.935419
0.71195 0.928575
0.699205 0.946934
0.738531 0.913477
0.717002 0.937882
0.719879 0.931382
0.702562 0.941583
0.670707 0.956714
0.687539 0.941876
0.704605 0.922774
0.703947 0.929104
0.762581 0.890153
0.765885 0.879222
0.757145 0.898095
0.698636 0.953935
0.688423 0.959545
0.712894 0.947256
0.748048 0.945961
0.785599 0.942333
0.764476 0.949698
0.729397 0.963974
0.77577 0.947454
0.778838 0.983541
0.781318 1.01116
0.873544 0.959157
0.869922 0.957676
0.769207 1.00868
0.716425 1.03913
0.784525 0.967951
0.816957 0.931276
0.824552 0.922493
0.819912 0.930059
0.874432 0.863982
0.804876 0.912097
0.77582 0.920058
0.769749 0.931404
0.784577 0.933259
0.757995 0.945588
0.748518 0.959169
0.746207 0.979523
0.80862 0.950027
0.790127 0.995386
0.885722 0.963211
0.846112 1.05168
0.883762 1.0055
0.858972 1.00001
0.862574 0.982072
0.867991 0.974739
0.871504 0.967116
0.878111 0.960206
0.85093 0.970875
0.843681 0.947688
0.835895 0.940863
0.839733 0.927232
0.815338 0.938604
0.836536 0.917026
0.80958 0.955239
0.82921 0.928396
0.801901 0.92908
0.783198 0.950685
0.802856 0.928309
0.806925 0.937103
0.826141 0.901605
0.802394 0.905076
0.765871 0.910846
0.760149 0.880876
0.668277 0.947282
0.657378 0.948218
0.689017 0.932953
0.723004 0.887748
0.715298 0.918137
0.688688 0.962698
0.725481 0.949321
0.761925 0.929554
0.771748 0.91764
0.773308 0.918753
0.650821 1.01698
0.590741 1.04581
0.610248 1.02656
0.646019 1.01363
0.591721 1.07262
0.60794 1.08517
0.64864 1.04591
0.650052 1.05436
0.682143 1.05071
0.701118 1.02657
0.65404 1.03546
0.613583 1.03029
0.659186 0.978295
0.610546 0.996897
0.62013 0.994343
0.591254 1.02093
0.650255 0.968676
0.701545 0.91782
0.673841 0.927223
0.671974 0.928433
0.688417 0.930664
0.568845 1.01131
0.569747 1.00168
0.571012 0.990575
0.611731 0.934844
0.591727 0.962306
0.586609 0.965501
0.554476 0.973117
0.574774 0.947402
0.594643 0.924728
0.581262 0.915219
0.530495 0.946336
0.553764 0.912047
0.514246 0.930852
0.524943 0.951637
0.54171 0.935387
0.528231 0.95082
0.568089 0.929505
0.572296 0.943607
0.577183 0.944341
0.559925 0.96962
0.550009 0.96834
0.505492 0.988587
0.564116 0.948277
0.540855 0.951096
0.479504 0.980798
0.509697 0.952745
0.528308 0.925757
0.521122 0.921353
0.488196 0.938873
0.500988 0.910769
0.461605 0.92244
0.486654 0.908939
0.473009 0.921064
0.491983 0.917783
0.478206 0.94979
0.475418 0.963705
0.456926 0.97928
0.50704 0.95927
0.576677 0.911595
0.556877 0.927531
0.504723 0.942425
0.502873 0.904117
0.440123 0.909264
0.41662 0.89162
0.377114 0.931224
0.438151 0.903627
0.462538 0.909283
0.565256 0.855275
0.506377 0.944399
0.555927 0.948784
0.561336 0.930465
0.563698 0.926246
0.484289 0.980931
0.47799 0.962651
0.499704 0.933236
0.502409 0.928877
0.477857 0.918307
0.516282 0.860311
0.537264 0.839483
0.511755 0.880067
0.478901 0.916957
0.464996 0.911311
0.452252 0.906581
0.436181 0.907908
0.466237 0.900482
0.432382 0.92166
0.470144 0.90778
0.463239 0.924713
0.509314 0.893104
0.498903 0.91
0.542631 0.882627
0.477267 0.931153
0.483017 0.918663
0.488128 0.915176
0.540041 0.877281
0.516297 0.890005
0.482423 0.906609
0.527336 0.886814
0.49382 0.897444
0.482037 0.893439
0.554566 0.838041
0.556532 0.852275
0.535089 0.878075
0.471191 0.928721
0.476003 0.92478
0.457042 0.940491
0.463741 0.933167
0.409201 0.984679
0.491047 0.927161
0.464932 0.9405
0.408594 0.973637
0.387737 0.955391
0.482555 0.898224
0.45402 0.927042
0.494469 0.896617
0.488694 0.908925
0.544949 0.843457
0.531796 0.851
0.477064 0.899173
0.513964 0.860424
0.518559 0.858934
0.502977 0.867505
0.475086 0.885769
0.454636 0.877783
0.466308 0.860124
0.473583 0.864824
0.438938 0.899271
0.456053 0.926314
0.534274 0.903957
0.510926 0.949581
0.507731 0.987002
0.553959 0.995346
0.568473 1.00962
0.586279 0.991602
0.56135 0.966813
0.550982 0.974491
0.602758 0.915995
0.567539 0.952711
0.543042 0.951243
0.538273 0.913666
0.514214 0.903249
0.511714 0.885611
0.529662 0.89197
0.556277 0.908742
0.616441 0.896498
0.632753 0.90184
0.530592 0.967909
0.555736 0.93541
0.567778 0.909993
0.525964 0.94567
0.48387 0.964572
0.516728 0.923718
0.51346 0.920966
0.531171 0.896079
0.545931 0.886221
0.560579 0.871145
0.480764 0.929269
0.517659 0.894032
0.445243 0.938642
0.461595 0.913778
0.473539 0.899283
0.401366 0.928004
0.426808 0.899041
0.41252 0.884716
0.350986 0.902064
0.384374 0.855191
0.355127 0.869559
0.326159 0.883474
0.295128 0.900081
0.25218 0.914195
0.293854 0.87698
0.295617 0.855461
0.314089 0.840951
0.29072 0.866268
0.277799 0.865412
0.340471 0.859424
0.36171 0.852928
0.351857 0.873753
0.397361 0.879681
0.343735 0.934119
0.349469 0.934874
0.351958 0.937974
0.344262 0.92873
0.314411 0.943857
0.347893 0.932527
0.402766 0.908108
0.365656 0.917055
0.407789 0.890655
0.448786 0.877387
0.427159 0.90497
0.412165 0.925386
0.396795 0.945058
0.418355 0.92758
0.389408 0.942344
0.426999 0.922905
0.40634 0.937026
0.390948 0.950206
0.377792 0.957814
0.350343 0.96695
0.374871 0.977571
0.403977 0.985438
0.383818 1.00923
0.416279 0.989192
0.448625 0.98563
0.389394 1.04207
0.436227 1.01714
0.470902 0.982789
0.491544 0.951886
0.502542 0.950131
0.49817 0.959454
0.509274 0.938659
0.529536 0.924784
0.514007 0.934362
0.516574 0.954893
0.546103 0.92612
0.499663 0.936522
0.499855 0.944216
0.54298 0.942756
0.512099 0.98929
0.596121 0.923189
0.530173 0.954214
0.51715 0.96684
0.490399 0.972462
0.461302 0.977669
0.47591 0.964493
0.478459 0.953231
0.45919 0.96857
0.393453 0.992895
0.469151 0.951605
0.479041 0.958464
0.483564 0.974437
0.519206 0.976915
0.552108 0.959589
0.53437 0.959548
0.496 0.967066
0.498842 0.927016
0.460329 0.939507
0.49572 0.941908
0.561952 0.899646
0.545664 0.898221
0.480982 0.914809
0.470346 0.912957
0.42809 0.933836
0.415681 0.932165
0.423066 0.925194
0.440389 0.912535
0.415461 0.911752
0.401509 0.907077
0.435061 0.877881
0.433742 0.887252
0.455233 0.893886
0.427363 0.915447
0.357334 0.953743
0.404861 0.925634
0.427099 0.891906
0.451449 0.843486
0.40095 0.851564
0.393992 0.858202
0.377007 0.889697
0.365067 0.914154
0.422943 0.90453
0.359512 0.952499
0.382238 0.949401
0.357589 0.981762
0.404363 0.98008
0.408868 0.96391
0.408847 0.928774
0.365765 0.935523
0.394156 0.911871
0.335145 0.920488
0.357781 0.902258
0.363579 0.894367
0.289257 0.94001
0.345635 0.911353
0.331741 0.916643
0.278329 0.930406
0.398851 0.841416
0.356678 0.861607
0.407637 0.827927
0.342471 0.882954
0.355429 0.866196
0.339767 0.882647
0.370786 0.89388
0.343258 0.936664
0.40795 0.910976
0.389542 0.935382
0.39238 0.947899
0.381703 0.931459
0.340413 0.951152
0.352171 0.945979
0.346085 0.953205
0.385938 0.922397
0.423101 0.894565
0.420951 0.892766
0.387012 0.922591
0.407021 0.90471
0.338115 0.935147
0.348642 0.919773
0.275869 0.936143
0.306809 0.914403
0.32566 0.900127
0.28552 0.934793
0.340773 0.921076
0.403459 0.891594
0.413811 0.913423
0.447639 0.909347
0.435871 0.897061
0.407174 0.906361
0.423062 0.904118
0.472514 0.868057
0.455629 0.882163
0.48466 0.850463
0.482743 0.872779
0.483096 0.88644
0.420309 0.923274
0.384551 0.925045
0.366526 0.923337
0.375933 0.933094
0.402832 0.919629
0.399338 0.932483
0.36621 0.946303
0.357822 0.930047
0.312543 0.913903
0.356741 0.901923
0.364302 0.90716
0.377909 0.917836
0.363187 0.952284
0.406966 0.944898
0.377938 0.949993
0.369274 0.908456
0.361222 0.886515
0.408134 0.857219
0.310116 0.903394
0.259174 0.920838
0.330912 0.896966
0.313722 0.935099
0.310898 0.953395
0.379116 0.928819
0.322493 0.985507
0.369358 0.983596
0.345863 0.966646
0.362619 0.935424
0.330633 0.944867
0.336243 0.925312
0.302873 0.930944
0.2597 0.927396
0.264636 0.911758
0.264148 0.905799
0.256742 0.891156
0.286328 0.86654
0.287587 0.870164
0.217453 0.906792
0.208092 0.892343
0.266121 0.874898
0.23421 0.892891
0.203479 0.894446
0.185942 0.90404
0.176658 0.910421
0.186155 0.924592
0.191455 0.948902
0.215548 0.947865
0.261107 0.923958
0.180557 0.944946
0.177019 0.909362
0.184746 0.906783
0.162879 0.914712
0.253821 0.864086
0.208966 0.887897
0.174054 0.892995
0.169936 0.906558
0.193153 0.923388
0.177911 0.941595
0.120059 0.96292
0.142397 0.97867
0.169694 0.984572
0.165879 0.982722
0.190054 0.982011
0.182923 0.998002
0.177803 0.981239
0.187074 0.979043
0.233031 0.963824
0.216457 0.956313
0.150239 0.960653
0.145653 0.940065
0.127071 0.914477
0.125622 0.918338
0.11215 0.92476
0.123774 0.91132
0.154159 0.907064
0.121554 0.909646
0.159687 0.901656
0.214326 0.886709
0.189976 0.862142
0.15532 0.870723
0.156798 0.878384
0.156988 0.896208
0.203883 0.903088
0.221361 0.890718
0.14032 0.894833
0.154444 0.872557
0.139644 0.879944
0.14375 0.864047
0.138078 0.864312
0.163126 0.88063
0.211835 0.884328
0.204167 0.894602
0.166839 0.922266
0.136339 0.913014
0.138538 0.913081
0.116127 0.926826
0.119439 0.921902
0.1343 0.904864
0.114511 0.898498
0.0969473 0.899337
0.0794906 0.920937
0.110212 0.908293
0.12648 0.918482
0.14597 0.917504
0.105141 0.926179
0.0767541 0.930144
0.0661124 0.922272
0.114017 0.914915
0.106319 0.903612
0.0433197 0.908327
0.0357175 0.899236
-0.0124969 0.879266
0.0145821 0.854772
0.0811504 0.868267
0.124358 0.886092
0.13675 0.890732
0.161978 0.88235
0.138525 0.890661
0.0948564 0.921991
0.101243 0.937086
0.0647483 0.959127
0.0754988 0.97292
0.0860554 0.980276
0.0492177 0.995563
0.0410631 0.996675
-0.0331412 1.01675
0.0233503 0.997923
-0.0241056 0.995211
0.015185 0.989495
0.100428 0.973856
0.121106 0.978816
0.0970727 0.991776
0.110995 0.966554
0.084435 0.969683
0.0860764 0.980939
0.0268065 0.981875
0.0285726 0.945555
0.0399783 0.939565
0.0821263 0.935095
0.0745635 0.924167
0.073605 0.933457
0.0946009 0.920199
0.126541 0.900095
0.102836 0.8893
0.144596 0.861528
0.0828712 0.872061
0.0207806 0.877236
-0.00800548 0.871664
0.00357348 0.876487
-0.00880606 0.876982
0.0253391 0.868721
0.0227583 0.863634
0.00516001 0.866365
0.0461371 0.873369
0.0602413 0.887216
0.0195884 0.892022
-0.0465952 0.917825
-0.0239138 0.919699
-0.0559152 0.923313
-0.0625114 0.931823
-0.0854806 0.94562
0.0135458 0.936432
-0.0660645 0.939296
-0.0864262 0.940086
-0.023163 0.946778
-0.0731644 0.952436
-0.0879612 0.943346
-0.0247748 0.940526
0.00552076 0.931408
0.0356131 0.932457
0.080445 0.940075
0.0933512 0.934941
0.045024 0.937594
0.0714634 0.931069
0.0705621 0.919362
0.0136957 0.937461
-0.0306701 0.931796
0.0166355 0.90894
0.0325899 0.898798
0.0240077 0.91548
0.0332084 0.924642
0.0641935 0.926634
0.061324 0.942089
0.078598 0.92436
0.0566198 0.920067
0.00860118 0.902915
0.0354092 0.889422
0.0865002 0.898511
-0.00343267 0.916199
0.0126828 0.930075
-0.0238558 0.950288
-0.0477222 0.950305
0.0290247 0.936589
0.051467 0.931915
0.0195147 0.948504
0.0405995 0.949319
0.0385493 0.951851
0.11299 0.918998
0.112324 0.912777
0.163095 0.905397
0.151696 0.900845
0.102825 0.911939
-0.00179224 0.912553
-0.0248623 0.89747
0.0319981 0.902663
0.0393547 0.905605
0.0518043 0.913654
0.0922877 0.928551
0.107254 0.94841
0.187445 0.926186
0.110554 0.963671
0.0516276 0.976209
0.060419 0.953485
0.0682226 0.940818
0.0694179 0.931298
0.119017 0.909769
0.154269 0.888782
0.174216 0.886694
0.150709 0.889477
0.174173 0.870225
0.120358 0.899064
0.135441 0.904561
0.122137 0.924358
0.139221 0.932177
0.0836037 0.939699
0.0567326 0.937091
0.0970274 0.904764
0.0507619 0.901476
0.0956949 0.892718
0.100666 0.906455
0.109111 0.925781
0.10548 0.946508
0.0937379 0.948792
0.0448138 0.95044
0.0734768 0.930785
0.0528365 0.939234
0.0650459 0.946241
0.148316 0.91359
0.108808 0.938399
0.161357 0.941399
0.19299 0.942303
0.209122 0.934871
0.16306 0.939153
0.192422 0.90195
0.16488 0.89743
0.184382 0.870163
0.216398 0.857255
0.160894 0.898945
0.170886 0.920157
0.155598 0.95362
0.107995 0.963652
0.15447 0.972646
0.178721 0.981817
0.190535 0.969125
0.197393 0.960192
0.182851 0.93986
0.153098 0.920359
0.178785 0.929582
0.212367 0.934026
0.206165 0.966235
0.198575 0.961046
0.219571 0.948311
0.206894 0.954425
0.181329 0.974749
0.179966 1.0052
0.19604 1.00604
0.159284 1.00152
0.135931 0.990187
0.141146 0.994515
0.156283 0.991846
0.204198 0.983819
0.239886 0.953192
0.19051 0.963748
0.190493 0.951247
0.205128 0.94713
0.206504 0.945524
0.241432 0.921869
0.184413 0.947134
0.221334 0.937313
0.17515 0.969968
0.192393 0.975932
0.17107 0.97437
0.186034 0.978206
0.164591 0.989712
0.19658 0.985452
0.210447 0.991062
0.107954 1.02644
0.167691 1.01128
0.155547 1.01473
0.165671 1.00455
0.232124 0.970845
0.166743 0.995565
0.140626 0.979798
0.15994 0.949844
0.113185 0.958695
0.167957 0.931796
0.170007 0.920194
0.165194 0.896925
0.115306 0.905159
0.143016 0.899996
0.126743 0.915783
0.0626718 0.929062
0.0569532 0.927724
0.0462366 0.934057
0.0254334 0.928918
0.0825287 0.913453
0.0325292 0.949052
0.0959476 0.932119
0.0876028 0.932346
0.148204 0.902556
0.118826 0.924369
0.17573 0.907838
0.216574 0.879778
0.138121 0.921318
0.170186 0.891103
0.117363 0.897672
0.136888 0.894565
0.104565 0.883297
0.117342 0.892152
0.130451 0.916365
0.156299 0.92357
0.202881 0.917988
0.189203 0.935104
0.194673 0.950445
0.168828 0.964512
0.140497 0.965156
0.0908164 0.980193
0.144237 0.966483
0.0876164 0.967429
0.146901 0.94267
0.134962 0.937189
0.098208 0.942601
0.0932422 0.952611
0.146845 0.930293
0.156089 0.91467
0.0536246 0.937036
0.0841964 0.93497
0.0689743 0.940406
0.158057 0.926837
0.158486 0.941255
0.256961 0.912042
0.235236 0.930316
0.257387 0.920182
0.193629 0.925945
0.193023 0.91983
0.152764 0.94165
0.199241 0.915845
0.157798 0.936838
0.197393 0.90993
0.198927 0.898944
0.181578 0.885282
0.200501 0.863184
0.244027 0.853982
0.223873 0.900467
0.209969 0.914807
0.217433 0.885215
0.168105 0.910973
0.198206 0.920786
0.23302 0.948052
0.194115 0.996978
0.290011 0.971736
0.220382 1.00129
0.310473 0.953747
0.303976 0.945525
0.312167 0.927341
0.265232 0.947369
0.195956 0.978303
0.222376 0.96711
0.221876 0.954705
0.23803 0.932391
0.304218 0.886436
0.278431 0.903135
0.317483 0.869032
0.330398 0.869388
0.299355 0.909857
0.267234 0.943972
0.375859 0.927052
0.3543 0.961622
0.281046 1.0088
0.388751 0.955539
0.382628 0.961236
0.300652 0.996724
0.313096 0.972598
0.320184 0.935111
0.231971 0.948091
0.232711 0.937683
0.281355 0.944992
0.312048 0.927872
0.242936 0.936525
0.282435 0.90865
0.302029 0.894248
0.285805 0.895741
0.336082 0.894102
0.308707 0.948473
0.383443 0.932734
0.370833 0.945432
0.312363 0.959623
0.284094 0.964861
0.261833 0.990284
0.226605 1.00827
0.283046 0.968041
0.277968 0.969537
0.293701 0.960655
0.281324 0.967186
0.268741 0.975939
0.301039 0.965511
0.353423 0.938446
0.314183 0.969057
0.354888 0.949651
0.370229 0.921808
0.337918 0.917891
0.365791 0.879195
0.382332 0.859403
0.389554 0.84529
0.375098 0.85043
0.37796 0.839962
0.364994 0.838599
0.311805 0.873963
0.3153 0.883319
0.308237 0.904612
0.313498 0.917323
0.332203 0.912599
0.256981 0.974862
0.295234 0.978968
0.336465 1.00158
0.358828 1.01546
0.376643 1.00847
0.406879 1.00569
0.381076 1.01236
0.392761 1.00185
0.451555 0.96744
0.438024 0.983775
0.455585 0.954799
0.43572 0.938659
0.411897 0.9095
0.376528 0.886541
0.354493 0.867108
0.306465 0.874762
0.25302 0.887625
0.234284 0.893573
0.207944 0.904106
0.29335 0.87547
0.241071 0.909089
0.303346 0.90379
0.299427 0.915074
0.372576 0.894663
0.329018 0.947623
0.336721 0.971748
0.327498 0.993974
0.29708 0.989211
0.293756 0.984291
0.324903 0.973676
0.379973 0.937009
0.352028 0.951961
0.422825 0.920634
0.413084 0.904029
0.401763 0.900199
0.350082 0.9177
0.362907 0.898764
0.396731 0.874853
0.347095 0.883076
0.304372 0.893332
0.355674 0.892799
0.342188 0.901329
0.382089 0.878745
0.360829 0.869946
0.372241 0.861494
0.367584 0.873607
0.288726 0.913346
0.276409 0.904067
0.257729 0.894586
0.31073 0.866248
0.319753 0.879742
0.374371 0.865024
0.337606 0.904408
0.358884 0.907984
0.356806 0.925176
0.39987 0.916308
0.418303 0.902872
0.376093 0.932129
0.414088 0.916654
0.373143 0.9215
0.325737 0.927603
0.336732 0.922886
0.283745 0.94175
0.273526 0.959398
0.260489 0.975875
0.264393 0.97582
0.343793 0.940983
0.340961 0.948189
0.331037 0.94993
0.316614 0.955926
0.34215 0.924627
0.335722 0.908155
0.262065 0.917758
0.303762 0.890189
0.207844 0.93572
0.23534 0.93601
0.206837 0.972173
0.227036 0.983234
0.279338 0.997452
0.292588 1.04084
0.2737 1.05086
0.321985 1.03188
0.355927 1.02013
0.343217 1.00106
0.282884 0.991545
0.261455 0.973711
0.367977 0.899682
0.370489 0.897747
0.29689 0.911896
0.34671 0.85417
0.308709 0.846777
0.252142 0.865317
0.297367 0.853865
0.282094 0.878484
0.293498 0.888251
0.274433 0.908442
0.279507 0.914352
0.326615 0.908403
0.327135 0.926788
0.37414 0.930989
0.35203 0.948703
0.331175 0.952515
0.310966 0.947372
0.288861 0.949925
0.234123 0.959317
0.223986 0.96119
0.28013 0.949662
0.250749 0.948966
0.221254 0.975986
0.291432 0.970393
0.311325 0.97247
0.375325 0.950975
0.371312 0.927903
0.35505 0.909517
0.35601 0.880599
0.281297 0.863342
0.274854 0.851612
0.256393 0.88729
0.284159 0.894387
0.361735 0.872486
0.302132 0.939012
0.355623 0.939614
0.377836 0.940682
0.338536 0.962851
0.346833 0.965881
0.286679 1.0021
0.334391 1.00939
0.367961 0.976201
0.366369 0.955902
0.333903 0.965216
0.313529 0.96079
0.311177 0.940509
0.305946 0.925796
0.30132 0.925536
0.285853 0.935506
0.266824 0.936227
0.322185 0.898353
0.330965 0.882075
0.26398 0.88773
0.234923 0.88435
0.186711 0.876475
0.184525 0.865768
0.233115 0.842564
0.20926 0.876717
0.212498 0.878026
0.226898 0.87907
0.257716 0.883931
0.264221 0.896675
0.249249 0.915466
0.242874 0.908292
0.173575 0.930477
0.165674 0.948144
0.191628 0.959113
0.254685 0.957613
0.212411 0.969108
0.221227 0.981132
0.26958 0.984432
0.217737 0.993976
0.203025 0.999507
0.184528 1.02428
0.173205 1.02481
0.207662 1.02124
0.268954 0.998024
0.349546 0.95414
0.377699 0.930131
0.333927 0.940697
0.340527 0.923929
0.297019 0.935712
0.259265 0.954454
0.202473 0.987293
0.200194 0.986682
0.222687 0.970289
0.130496 0.989293
0.116187 0.993111
0.153785 0.971275
0.213999 0.951205
0.160257 0.981607
0.137092 0.980754
0.134772 0.991048
0.0835213 1.00504
0.0871401 0.990362
0.0945656 0.976861
0.105902 0.96386
0.146588 0.950769
0.0843655 0.959616
0.0557775 0.951999
0.0947629 0.920666
0.0482066 0.928033
0.0797411 0.927878
0.0356981 0.935365
0.0522098 0.951196
0.0809831 0.966621
0.0766061 0.973363
0.026845 0.972488
0.0255477 0.975276
0.0665419 0.958611
0.0206084 0.960967
0.0610827 0.942181
-0.0219963 0.941271
-0.0642971 0.920576
-0.00714045 0.918505
-0.0020748 0.904763
0.00682411 0.882968
0.00417542 0.881469
0.0216824 0.887807
0.0334017 0.891992
0.00931188 0.902806
-0.0403642 0.908792
-0.00324965 0.916951
-0.00534472 0.923865
-0.0112513 0.911435
-0.0203266 0.8994
-0.0493457 0.915393
-0.048404 0.925901
-0.0841292 0.905726
-0.0606894 0.906012
-0.0249378 0.903707
-0.0785032 0.910525
-0.0332652 0.929072
-0.0441383 0.932319
0.0136674 0.934713
0.046082 0.950129
0.0167093 0.958725
0.0057674 0.957367
0.0146174 0.961701
-0.00765773 0.951434
-0.0768786 0.952523
-0.0131259 0.935609
-0.0352764 0.92427
-0.0443187 0.927845
-0.0534848 0.912189
-0.0502725 0.897292
-0.0143154 0.888217
-0.0720825 0.890514
-0.111237 0.88533
-0.0443479 0.871826
-0.101294 0.870416
-0.0915995 0.875683
-0.0867948 0.886075
-0.0160075 0.894947
-0.0512225 0.904453
-0.0907869 0.915837
-0.0475437 0.925852
-0.111456 0.959182
-0.0693484 0.972922
-0.0879677 0.965733
-0.186988 0.968803
-0.117749 0.986368
-0.106721 0.985727
-0.0897729 0.979331
-0.151812 0.980462
-0.135278 0.978208
-0.141612 0.973084
-0.0885327 0.977485
-0.084164 0.969404
-0.0372028 0.973976
-0.0382833 0.964475
-0.056085 0.932087
-0.162283 0.923453
-0.1687 0.918501
-0.106677 0.914664
-0.097223 0.929557
-0.0847937 0.926913
-0.0677903 0.925007
-0.0468314 0.91081
-0.100868 0.902931
-0.100536 0.91501
-0.125337 0.910827
-0.119577 0.914516
-0.122092 0.907693
-0.115967 0.903627
-0.0480719 0.905914
-0.0601659 0.911809
-0.0568887 0.921863
-0.0434203 0.94263
-0.0521601 0.955311
-0.0297115 0.95654
-0.065511 0.9562
-0.0820016 0.935281
-0.184004 0.929594
-0.211055 0.929758
-0.187414 0.931848
-0.147005 0.936015
-0.187733 0.932691
-0.154098 0.972426
-0.242225 0.953544
-0.170469 0.959929
-0.181527 0.961855
-0.136382 0.959281
-0.0896875 0.968388
-0.097345 0.976655
-0.0812868 0.979242
-0.125104 0.954455
-0.15177 0.948249
-0.137143 0.943627
-0.106917 0.958696
-0.0440355 0.953105
-0.026416 0.960769
-0.0435934 0.972416
-0.0736523 0.981595
-0.117218 0.977128
-0.141484 0.965428
-0.211239 0.946484
-0.19905 0.927141
-0.15254 0.930921
-0.14922 0.932905
-0.123961 0.922941
-0.190159 0.910386
-0.208866 0.894699
-0.170221 0.897388
-0.133727 0.898025
-0.163763 0.9184
-0.168847 0.920696
-0.143216 0.944117
-0.146209 0.976359
-0.162497 0.974687
-0.119922 0.983736
-0.151287 0.973762
-0.151356 0.967175
-0.156762 0.976155
-0.2117 0.976728
-0.218012 0.972243
-0.177539 0.983199
-0.193123 0.985649
-0.15713 0.976685
-0.129989 0.96258
-0.256596 0.974458
-0.211846 0.992585
-0.264105 0.992754
-0.232375 0.999219
-0.250718 0.975233
-0.195122 0.96533
-0.216999 0.952746
-0.132566 0.948781
-0.213909 0.941802
-0.224654 0.93188
-0.206758 0.91722
-0.220018 0.917995
-0.18371 0.928018
-0.157402 0.928738
-0.194889 0.927325
-0.2605 0.921745
-0.246922 0.911848
-0.254737 0.902398
-0.248962 0.898612
-0.216524 0.907772
-0.216122 0.920099
-0.229577 0.917806
-0.231689 0.918747
-0.245533 0.920395
-0.187875 0.939409
-0.182992 0.940658
-0.206061 0.922736
-0.207202 0.920927
-0.232642 0.912003
-0.205399 0.935959
-0.239594 0.93703
-0.221359 0.912764
-0.219983 0.897265
-0.221803 0.903348
-0.216485 0.908168
-0.277625 0.917444
-0.182642 0.945998
-0.180738 0.944349
-0.153858 0.949397
-0.192777 0.956024
-0.214498 0.959816
-0.192334 0.957493
-0.278094 0.944001
-0.194269 0.969453
-0.152702 0.978181
-0.180446 0.96473
-0.178289 0.974129
-0.193485 0.978299
-0.183638 0.981304
-0.140124 0.96401
-0.231704 0.957322
-0.245215 0.973786
-0.262121 0.954254
-0.165217 0.949944
-0.259921 0.933572
-0.249596 0.960401
-0.25761 0.982898
-0.284306 0.977599
-0.319698 0.961136
-0.196397 0.982515
-0.220534 1.00312
-0.211065 1.00756
-0.219944 0.989187
-0.256657 0.96414
-0.311479 0.961853
-0.322942 0.967798
-0.350566 0.962179
-0.314955 0.963769
-0.356133 0.948161
-0.305191 0.966911
-0.308644 0.957938
-0.327974 0.957023
-0.354078 0.956925
-0.32571 0.956283
-0.321088 0.949661
-0.242102 0.954558
-0.223125 0.927665
-0.187027 0.928972
-0.17133 0.926175
-0.227015 0.886632
-0.1949 0.876837
-0.166794 0.871522
-0.243047 0.85062
-0.232861 0.864417
-0.223241 0.872283
-0.231956 0.869634
-0.276779 0.868329
-0.223959 0.88807
-0.230966 0.896708
-0.212084 0.912799
-0.214082 0.917129
-0.169011 0.93474
-0.205846 0.941024
-0.282713 0.940198
-0.229385 0.975066
-0.225689 0.986141
-0.233679 0.968755
-0.207858 0.955593
-0.179402 0.934943
-0.186199 0.926473
-0.161071 0.942899
-0.174497 0.949388
-0.209271 0.944017
-0.175529 0.937162
-0.240516 0.926051
-0.265894 0.900082
-0.267576 0.898271
-0.214669 0.911692
-0.232575 0.906107
-0.217136 0.925863
-0.277838 0.92627
-0.227329 0.945367
-0.242709 0.94744
-0.272051 0.955424
-0.216119 0.970314
-0.241547 0.973021
-0.176732 0.984141
-0.195618 0.989679
-0.19716 0.993642
-0.0981563 0.999668
-0.059388 0.97979
-0.0401799 0.969716
-0.118303 0.96808
-0.0899376 0.955476
-0.135347 0.933797
-0.104329 0.932412
-0.196221 0.925579
-0.084217 0.933023
-0.127896 0.92003
-0.0839417 0.925221
-0.0882206 0.938723
-0.069103 0.93837
-0.075084 0.920739
-0.0826535 0.916479
-0.0596973 0.938939
-0.0880727 0.963932
-0.100127 0.964883
-0.135931 0.95334
-0.134703 0.941259
-0.125971 0.940587
-0.153917 0.957123
-0.140297 0.975658
-0.1916 0.994381
-0.205167 0.98971
-0.25205 0.975251
-0.288651 0.967863
-0.235075 0.980797
-0.236176 0.986953
-0.228208 0.991865
-0.242931 0.996607
-0.220663 1.00163
-0.200723 0.997282
-0.15179 0.993736
-0.193945 0.985396
-0.230076 0.99849
-0.268502 0.994446
-0.215105 1.0016
-0.134255 1.00763
-0.129856 0.985862
-0.223924 0.958907
-0.244076 0.956025
-0.208889 0.949825
-0.175383 0.936852
-0.219844 0.90541
-0.232769 0.886279
-0.143584 0.896401
-0.144401 0.895046
-0.150812 0.900462
-0.139275 0.910345
-0.101401 0.9152
-0.0920556 0.908241
-0.0991866 0.895324
-0.095592 0.896979
-0.0854546 0.879976
-0.108447 0.878875
-0.126623 0.875186
-0.130476 0.878697
-0.186728 0.888742
-0.152874 0.921525
-0.160081 0.928718
-0.152788 0.941106
-0.181812 0.962667
-0.161609 0.982629
-0.158835 1.00112
-0.117991 1.00299
-0.148227 0.96684
-0.20765 0.936042
-0.135 0.926336
-0.148909 0.908136
-0.0810679 0.899191
-0.129324 0.876625
-0.12144 0.869931
-0.0922025 0.880196
-0.0506915 0.868006
-0.0523502 0.8785
-0.039555 0.892916
-0.118607 0.899742
-0.12355 0.917281
-0.0748728 0.947543
-0.0861445 0.959756
-0.106664 0.958179
-0.0371834 0.963878
-0.0836363 0.975006
-0.0689413 0.975272
-0.0985402 0.983517
-0.0996842 0.978218
-0.0974823 0.963293
-0.038084 0.971965
-0.103014 0.961958
-0.0142075 0.949523
-0.0400649 0.937874
-0.0578808 0.946176
-0.047537 0.941516
-0.0936251 0.937761
-0.101567 0.960393
-0.0582667 0.970919
-0.0449376 0.953928
-0.0645921 0.942366
-0.032237 0.950478
-0.052158 0.957524
0.00483048 0.946895
-0.0474117 0.959404
-0.078132 0.965903
-0.153629 0.987476
-0.113993 1.00995
-0.0840215 1.00748
-0.0484189 0.993059
-0.0769675 0.988831
-0.0947101 0.963555
-0.0755412 0.945503
-0.0982274 0.937386
-0.00128259 0.9309
-0.00246788 0.932803
0.00878223 0.924883
0.00994581 0.94809
0.0240538 0.983969
-0.0281374 0.998245
0.014925 0.989646
-0.0367695 0.971992
-0.0210628 0.96282
-0.0386104 0.977577
-0.0604193 0.991973
0.0368054 0.972709
-0.0470349 0.965227
0.000103493 0.965785
-0.0525574 0.978549
-0.116815 0.976814
-0.062017 0.976767
-0.0859461 0.980359
-0.0244078 0.980804
-0.0349538 0.963216
-0.00404462 0.937364
-0.0571145 0.925885
-0.0633808 0.922504
-0.102507 0.925444
-0.104019 0.917364
-0.0858603 0.915819
-0.0609228 0.913185
-0.0542512 0.908049
-0.064264 0.897788
-0.03927 0.902605
-0.00873895 0.913314
-0.0945091 0.916082
-0.0948682 0.928498
-0.0856637 0.913202
-0.0175822 0.902493
0.0279846 0.897918
0.0365173 0.880577
0.00429631 0.896958
-0.0189967 0.905888
0.00714698 0.905043
-0.00634962 0.922439
-0.020307 0.909541
0.0558874 0.886543
0.0122782 0.912287
0.00614182 0.917465
-0.0106061 0.9351
0.0136423 0.942725
-0.0545637 0.964878
0.015034 0.963915
0.0180913 0.969377
-0.00795054 0.967528
0.00244491 0.96139
0.0214592 0.96292
0.0867256 0.94786
0.12625 0.928758
0.0771563 0.94568
0.0583053 0.962996
0.0691502 0.944598
0.0250385 0.919851
-0.00400953 0.893719
-0.0698165 0.900194
-0.0627625 0.899382
-0.0624297 0.90232
-0.016734 0.932209
-0.0110312 0.93692
-0.0735748 0.954442
-0.0368554 0.972752
-0.00221915 0.965744
0.032018 0.94895
0.00865905 0.933865
-0.0205269 0.914824
-0.085694 0.9167
-0.0867433 0.910728
-0.0783023 0.915004
-0.107417 0.929877
-0.0991579 0.927116
-0.0694773 0.936776
-0.0941347 0.953567
-0.115956 0.962562
-0.0414628 0.95149
-0.0470136 0.931113
-0.0827267 0.920461
-0.0806235 0.899958
-0.103997 0.877446
-0.0672997 0.871539
-0.0890983 0.877824
-0.123304 0.893656
-0.19481 0.907896
-0.149108 0.925898
-0.158735 0.938294
-0.209152 0.930854
-0.177473 0.946121
-0.163854 0.953373
-0.179764 0.94365
-0.162599 0.925468
-0.152975 0.910479
-0.146629 0.89142
-0.171353 0.886416
-0.211524 0.881344
-0.24981 0.908588
-0.243116 0.940963
-0.235046 0.964446
-0.149975 0.973236
-0.164581 0.989057
-0.149196 1.00108
-0.1638 1.01826
-0.171582 1.03952
-0.182407 1.04465
-0.183457 1.03951
-0.19222 1.03672
-0.143076 1.03577
-0.176395 1.02935
-0.156577 1.01948
-0.151013 1.01407
-0.0853184 1.00791
-0.160829 0.986738
-0.13482 0.953648
-0.20107 0.90955
-0.151789 0.888618
-0.16358 0.878702
-0.225649 0.864934
-0.16552 0.877987
-0.191485 0.871913
-0.163872 0.873764
-0.194939 0.867951
-0.184187 0.914735
-0.182921 0.936632
-0.222608 0.944973
-0.247991 0.941444
-0.203097 0.952462
-0.260487 0.935252
-0.290159 0.961582
-0.237682 1.00336
-0.24155 0.999525
-0.178568 1.00189
-0.108788 0.994963
-0.092968 0.984035
-0.0215549 0.969988
-0.062989 0.957452
-0.0946009 0.940318
-0.143801 0.925402
-0.110896 0.92183
-0.201014 0.91083
-0.182406 0.92692
-0.134724 0.921562
-0.128771 0.912456
-0.108723 0.916987
-0.0713407 0.908172
-0.0660358 0.897114
-0.141703 0.90511
-0.148929 0.914337
-0.129153 0.92926
-0.109973 0.943376
-0.13837 0.965525
-0.156423 0.981421
-0.245351 0.972695
-0.19288 0.949391
-0.226711 0.931022
-0.212632 0.923648
-0.173334 0.939309
-0.167873 0.931506
-0.127314 0.927186
-0.143564 0.918295
-0.222214 0.913818
-0.216369 0.935092
-0.199471 0.953156
-0.187619 0.968536
-0.220748 0.981548
-0.237404 0.983841
-0.224753 0.969396
-0.242959 0.945521
-0.268423 0.923252
-0.237758 0.895563
-0.217781 0.882376
-0.218656 0.857513
-0.188232 0.85205
-0.161503 0.841837
-0.193601 0.839915
-0.223147 0.843012
-0.167674 0.853347
-0.204436 0.849136
-0.227492 0.853274
-0.270304 0.850653
-0.236466 0.855577
-0.165208 0.867934
-0.184508 0.847814
-0.188902 0.853337
-0.176449 0.857616
-0.190665 0.885953
-0.204278 0.884972
-0.171386 0.891136
-0.211802 0.898076
-0.19276 0.918833
-0.17082 0.935883
-0.143776 0.940269
-0.203338 0.941417
-0.242892 0.941469
-0.217412 0.922401
-0.195788 0.891688
-0.182909 0.880454
-0.145432 0.881788
-0.21528 0.89151
-0.297678 0.902179
-0.375292 0.9022
-0.350831 0.920244
-0.354921 0.915431
-0.343489 0.926461
-0.337361 0.926291
-0.358899 0.901349
-0.302547 0.91115
-0.295518 0.914415
-0.24024 0.910252
-0.280964 0.906746
-0.305606 0.900983
-0.360306 0.883261
-0.256758 0.894343
-0.288028 0.884738
-0.310141 0.887469
-0.300134 0.910571
-0.325005 0.902336
-0.329171 0.903032
-0.303986 0.922808
-0.330401 0.944584
-0.335564 0.958145
-0.371564 0.950164
-0.333956 0.93684
-0.348726 0.914879
-0.339844 0.906723
-0.318807 0.908817
-0.334408 0.911246
-0.343545 0.907557
-0.340132 0.90021
-0.341677 0.902483
-0.369139 0.91467
-0.333841 0.960413
-0.314248 0.961979
-0.327181 0.962897
-0.319006 0.959582
-0.366637 0.95783
-0.324128 0.948267
-0.398671 0.929575
-0.358737 0.932215
-0.293632 0.941599
-0.274062 0.96078
-0.301026 0.968149
-0.290234 0.966271
-0.253168 0.964941
-0.284946 0.951958
-0.263469 0.952056
-0.219761 0.948613
-0.222119 0.944844
-0.258451 0.948836
-0.212742 0.951511
-0.285586 0.938247
-0.330908 0.937147
-0.324995 0.928737
-0.292926 0.90675
-0.308667 0.902419
-0.28059 0.92602
-0.300154 0.916022
-0.298051 0.913811
-0.3445 0.913122
-0.310643 0.89658
-0.284403 0.897707
-0.278916 0.914175
-0.25394 0.918
-0.295472 0.926469
-0.316568 0.954237
-0.196046 0.960737
-0.199737 0.970731
-0.21412 0.994866
-0.181825 0.992401
-0.176351 0.988056
-0.196787 0.990489
-0.180443 0.978441
-0.162243 0.977828
-0.251437 0.972764
-0.178156 0.979834
-0.238161 0.980411
-0.165857 0.992221
-0.129668 0.977322
-0.109795 0.961957
-0.11548 0.948828
-0.133032 0.946499
-0.128383 0.938499
-0.174905 0.923474
-0.12648 0.933375
-0.0638856 0.927336
-0.115535 0.936449
-0.143285 0.918807
-0.0915593 0.890229
-0.107209 0.895155
-0.0967337 0.88712
-0.0896146 0.901994
-0.129974 0.907405
-0.102617 0.905739
-0.0856285 0.891783
-0.0718738 0.913048
-0.126889 0.935787
-0.110325 0.944383
-0.0738765 0.962251
-0.130498 0.995749
-0.158983 0.999186
-0.167389 0.99867
-0.113171 0.981241
-0.0995249 0.9538
-0.0899469 0.928033
-0.0684393 0.913773
-0.133691 0.923743
-0.0999303 0.909061
-0.107252 0.919722
-0.134611 0.922647
-0.0720632 0.902042
-0.0969138 0.887799
-0.0633745 0.893549
-0.0668398 0.879321
-0.097832 0.885688
-0.0878581 0.910931
-0.0968455 0.932418
-0.0697831 0.939338
-0.124072 0.934031
-0.0947543 0.923383
-0.149055 0.923272
-0.165665 0.906415
-0.165556 0.91509
-0.128339 0.915195
-0.0980192 0.926264
-0.105329 0.950166
-0.144991 0.954577
-0.0919126 0.950648
-0.079343 0.935986
-0.0359221 0.926216
0.0107894 0.933134
-0.0376587 0.923237
-0.0570936 0.922661
-0.0845956 0.934606
0.0291777 0.929298
0.0277736 0.930988
0.00817375 0.922225
-0.0196277 0.90956
-0.0683991 0.891197
-0.0545732 0.882201
-0.0743212 0.89985
-0.13373 0.938054
-0.0715797 0.955846
-0.0860149 0.945971
-0.0586277 0.936964
-0.125435 0.952834
-0.099878 0.941703
-0.0651413 0.925269
-0.108053 0.937344
-0.123887 0.948875
-0.114034 0.947469
-0.182597 0.965663
-0.13935 0.977494
-0.161069 0.989413
-0.0660925 0.990384
-0.101717 0.974989
-0.0921102 0.960371
-0.137422 0.942004
-0.171978 0.917473
-0.134842 0.898233
-0.197884 0.892729
-0.173082 0.890052
-0.122192 0.903354
-0.184435 0.909879
-0.171643 0.90674
-0.118929 0.892292
-0.174401 0.899678
-0.118655 0.904423
-0.132551 0.894796
-0.136295 0.904024
-0.105843 0.895664
-0.123365 0.901887
-0.154796 0.927348
-0.17238 0.93389
-0.19291 0.950809
-0.207295 0.980337
-0.213522 0.97705
-0.227015 0.976367
-0.217713 0.988147
-0.177487 0.99785
-0.131488 0.983199
-0.061645 0.963634
-0.0890932 0.94798
-0.0896107 0.93187
-0.0921958 0.904012
-0.132172 0.902298
-0.12184 0.886378
-0.125302 0.866592
-0.0925784 0.853509
-0.10974 0.845462
-0.149223 0.832809
-0.134746 0.836145
-0.12005 0.845227
-0.0393936 0.83549
-0.0845356 0.856645
-0.140666 0.878011
-0.0873524 0.890227
-0.111723 0.896421
-0.13156 0.901476
-0.136383 0.918132
-0.168372 0.939873
-0.17646 0.96241
-0.200867 0.987706
-0.170187 1.01335
-0.174391 1.02471
-0.131846 1.03274
-0.162769 1.03669
-0.193196 1.03355
-0.253499 1.01751
-0.213502 0.993551
-0.207095 0.960124
-0.199298 0.924975
-0.161891 0.899839
-0.176768 0.900677
-0.202699 0.890894
-0.164885 0.881486
-0.206457 0.881795
-0.192314 0.889611
-0.181875 0.910414
-0.150495 0.905395
-0.171357 0.890384
-0.134419 0.884241
-0.166654 0.90278
-0.14483 0.913453
-0.115918 0.924123
-0.120758 0.932139
-0.151916 0.943847
-0.147422 0.947567
-0.192444 0.940716
-0.193287 0.941479
-0.169837 0.955856
-0.175274 0.958806
-0.111124 0.954645
-0.0856573 0.943
-0.153284 0.953642
-0.0762614 0.942865
-0.0626372 0.935844
-0.0207533 0.917058
-0.0236887 0.903306
-0.0270625 0.92199
-0.0691458 0.936476
-0.0263027 0.93403
-0.0429595 0.952347
0.0174758 0.958614
-0.0112753 0.954784
0.0292998 0.932605
0.00971324 0.92896
-0.0279832 0.940515
-0.0526549 0.949241
-0.0322267 0.951918
-0.0903079 0.956384
-0.0365167 0.915503
-0.0547001 0.900548
-0.0637357 0.902427
-0.0662379 0.922375
-0.065417 0.939313
-0.106321 0.967747
-0.0798576 0.95331
-0.0777487 0.945927
0.0188876 0.949236
-0.00600081 0.958663
-0.0180449 0.965326
0.0106553 0.952249
-0.0243494 0.955683
-0.00476223 0.954425
0.017273 0.93163
0.0363696 0.923813
0.0471102 0.922791
0.0773214 0.883746
0.0333267 0.883417
0.0387332 0.870816
0.0243192 0.867286
0.000268278 0.870374
-0.00684176 0.882085
0.020883 0.859199
0.0295209 0.872657
0.026148 0.898744
0.0190466 0.902
0.0579887 0.897799
0.0523805 0.906173
0.0459735 0.898322
-0.00453751 0.907563
0.0436733 0.909371
0.00648185 0.932668
0.0555355 0.925822
0.0891416 0.928102
0.144508 0.920649
0.149431 0.922766
0.0931435 0.933247
0.133127 0.923572
0.131605 0.925145
0.173694 0.907706
0.14608 0.920262
0.156037 0.927193
0.160544 0.908203
0.148487 0.911921
0.110341 0.904867
0.11901 0.868814
0.0551854 0.892561
0.0801204 0.874607
0.0257799 0.889267
0.0323521 0.884436
0.0419197 0.867409
0.0572908 0.87025
0.0674354 0.889682
0.0889148 0.905898
0.0896829 0.913215
0.0803799 0.927149
0.0184465 0.952564
0.0776766 0.942034
0.0323258 0.95806
0.0474144 0.94782
0.0187731 0.949044
0.0124411 0.958048
0.0323369 0.954548
0.00480052 0.938925
0.0385728 0.904213
-0.0254392 0.920443
0.00128533 0.924643
-0.0128756 0.912764
0.0762856 0.872785
0.0229353 0.902423
0.002873 0.92243
-0.0130786 0.922256
0.000409582 0.902485
0.00477611 0.900322
-0.020358 0.921796
-0.000841266 0.933202
-0.00823271 0.941865
-0.00952349 0.954131
0.0461249 0.938157
0.077061 0.895485
0.0413838 0.892769
-0.00340028 0.898527
0.00187601 0.901763
-0.0225795 0.891086
0.0564844 0.892713
0.0142675 0.934842
-0.0347037 0.954314
-0.00605619 0.971783
0.0968359 0.96915
0.0341832 1.00732
0.00369276 1.00308
0.0177776 0.96447
0.0302801 0.959902
0.0195164 0.970233
0.074448 0.944672
0.0776411 0.932964
0.0631874 0.946983
0.0550402 0.944564
0.0401715 0.944452
0.0112373 0.94314
0.0330153 0.937671
-0.0335579 0.942461
0.0114645 0.921449
0.0227623 0.916162
0.0780121 0.926442
0.0382334 0.941392
0.0156119 0.938245
0.0157555 0.937313
0.0400049 0.932304
0.0911468 0.937917
0.150162 0.928211
0.108386 0.955239
0.0917453 0.977107
0.10008 0.981025
0.107354 0.988581
0.118025 0.973568
0.103835 0.943649
0.0874969 0.912346
0.055728 0.904548
0.0571143 0.890034
0.0560118 0.891788
-0.0608151 0.896848
-0.0115729 0.900772
0.0468697 0.885738
0.0101303 0.90266
0.050244 0.923988
0.0312296 0.91789
0.0140141 0.896172
0.0392516 0.903931
0.0651216 0.904794
0.0532201 0.922095
-0.0203387 0.933674
-0.0317796 0.931251
-0.0445774 0.940913
-0.029159 0.950851
0.0486296 0.930189
0.0496959 0.926013
0.0102599 0.93981
0.0386386 0.916669
0.0328698 0.901991
0.000925029 0.90648
-0.0390003 0.908085
-0.0439453 0.893155
-0.0604578 0.889275
-0.0632548 0.896786
-0.0327317 0.892829
-0.0614794 0.906222
-0.0530195 0.893868
-0.0427896 0.896637
-0.066822 0.912016
-0.0359677 0.907448
-0.00567496 0.925999
-0.0414591 0.948841
-0.0106974 0.954091
0.027718 0.955707
-0.00283599 0.984745
0.0244495 0.98272
0.0408696 0.991167
-0.0143965 1.00909
-0.0700025 1.00041
-0.0699804 0.976355
-0.0327824 0.940895
-0.0113847 0.938417
-0.0283285 0.941422
0.0294831 0.915442
0.0701063 0.908699
0.0150618 0.934284
0.0449987 0.929513
0.012072 0.917233
-0.0352615 0.899063
-0.0487202 0.889113
-0.0570433 0.903361
-0.0390581 0.894466
-0.0504005 0.902715
-0.0364745 0.907234
-0.0368212 0.912995
-0.0351106 0.923277
-0.0641924 0.942019
-0.0435572 0.953723
0.0416155 0.933276
0.0205653 0.94482
0.0378191 0.933037
0.0355962 0.927023
0.0476354 0.89733
