# Supplementary material for: Stochastic bond dynamics facilitates alignment of malaria parasite at erythrocyte membrane upon invasion
Source: eLife. 2020 May 18;9:e56500. doi: 10.7554/eLife.56500 (PMC7269671; doi:10.7554/eLife.56500)
Supplement: Figure 2—source data 1. [file elife-56500-fig2-data1.zip › PARA_POSITIONS/pos34.dat]

4.07747 0.577506
4.07927 0.480096
4.07095 0.28311
4.0061 0.512715
3.93863 0.708451
3.94081 0.491637
3.91208 0.613468
3.91059 0.487315
3.92082 0.488829
3.93521 0.615844
3.97246 0.504755
3.95977 0.569054
3.93275 0.66566
3.90861 0.745739
3.89927 0.65712
3.86489 0.696369
3.88766 0.3635
3.85547 0.474243
3.86164 0.316071
3.8536 0.512131
3.89468 0.263825
3.91104 0.45417
3.91758 0.490111
3.93218 0.378105
3.91771 0.433051
3.92493 0.471475
3.92053 0.570375
3.95514 0.288496
3.94477 0.51512
3.96543 0.385956
3.9727 0.26873
3.95044 0.447623
3.91692 0.662398
3.93322 0.467994
3.88805 0.797517
3.95376 0.585141
4.03386 0.538713
4.08355 0.543211
4.06806 0.701647
4.00927 0.910978
3.97666 0.943879
3.99702 0.588845
3.94999 0.565541
3.92537 0.509763
3.90527 0.378782
3.8754 0.504756
3.88292 0.431641
3.8935 0.341317
3.85398 0.653038
3.86397 0.651755
3.86487 0.590685
3.82182 0.797365
3.81761 0.755789
3.84822 0.573323
3.87445 0.464016
3.89771 0.51219
3.91594 0.535858
3.9459 0.480262
3.95051 0.64961
3.94713 0.708865
3.93847 0.729316
3.97001 0.71847
3.98775 0.693331
4.03402 0.570973
4.06852 0.440501
4.07758 0.467444
4.03791 0.815757
4.04876 0.670229
4.02785 0.661144
4.01672 0.679464
4.01226 0.653237
3.98403 0.793318
3.98943 0.805839
4.00587 0.719951
3.98323 0.768499
3.9388 0.918599
3.92092 0.937109
3.92821 0.951555
3.97273 0.848814
3.95139 1.02688
3.96348 1.00415
3.95134 1.04181
3.95035 1.01204
3.956 0.886293
3.94511 0.829636
3.92964 0.853707
3.9032 0.738824
3.85002 0.835947
3.84268 0.73073
3.80119 0.829768
3.8102 0.772633
3.80146 0.774243
3.76923 0.765699
3.7539 0.674828
3.70776 0.875379
3.73407 0.781651
3.74701 0.806501
3.78193 0.761947
3.69705 1.09522
3.72434 0.82663
3.68859 0.842286
3.72071 0.683069
3.73334 0.644688
3.73492 0.721454
3.759 0.640915
3.77654 0.703027
3.80763 0.628632
3.80988 0.816409
3.81251 0.812351
3.7705 0.80272
3.72021 0.79622
3.68575 0.857949
3.70876 0.615513
3.66656 0.818049
3.67757 0.865602
3.71952 0.687961
3.74943 0.626802
3.71812 0.999709
3.78023 0.916916
3.85876 0.721367
3.9045 0.631826
3.91386 0.714013
3.84168 1.10625
3.88625 0.864124
3.89878 0.703271
3.85377 0.9031
3.85995 0.904798
3.88118 0.822479
3.87276 0.988736
3.8434 1.18724
3.94889 0.840717
3.95657 0.831058
3.9256 1.02518
3.97979 0.799235
4.01373 0.677375
4.00138 0.775698
4.00181 0.808611
4.04213 0.682525
4.02355 0.992776
4.04407 1.08528
4.08748 1.11471
4.17227 0.88802
4.1781 0.934713
4.18728 0.863485
4.1285 0.987434
4.06894 1.05519
4.06717 0.977387
4.04169 1.04584
4.08248 0.683981
4.06749 0.73899
4.08419 0.748989
4.07138 1.01319
4.22173 0.588629
4.27594 0.593876
4.27693 0.87361
4.27113 0.827171
4.25022 0.703682
4.24236 0.460029
4.13984 0.901793
4.1735 0.480105
4.16209 0.657504
4.18329 0.615319
4.19963 0.639157
4.17691 0.843537
4.22369 0.480801
4.20247 0.597302
4.18451 0.690972
4.20552 0.52261
4.18608 0.680927
4.1683 0.726019
4.21009 0.58014
4.20029 0.737708
4.21522 0.517684
4.20197 0.482585
4.1667 0.582914
4.15926 0.566467
4.1715 0.645397
4.23489 0.395471
4.26753 0.576867
4.25612 0.894152
4.26196 0.832163
4.2708 0.829449
4.25736 0.972148
4.28993 0.686651
4.27111 0.808451
4.28337 0.699193
4.28267 0.808982
4.29445 0.565455
4.29562 0.497351
4.25031 0.657892
4.25332 0.650841
4.25755 0.560196
4.25677 0.644344
4.24044 0.706836
4.22962 0.68744
4.21541 0.575059
4.10647 1.07438
4.1598 0.670428
4.18123 0.573234
4.21539 0.353352
4.21198 0.493437
4.23737 0.534914
4.27729 0.390219
4.33162 0.143563
4.32503 0.554997
4.37368 0.325491
4.34508 0.538123
4.31671 0.302883
4.25222 0.483175
4.25543 0.421414
4.24483 0.303098
4.25193 0.190726
4.19342 0.519601
4.17638 0.446728
4.15821 0.450865
4.10501 0.680501
4.10451 0.221458
4.033 0.450418
3.98681 0.383253
3.95416 0.706824
3.99507 0.369001
4.01789 0.392757
4.05405 0.606249
4.11465 0.612535
4.14536 0.706616
4.17188 0.668411
4.19277 0.285765
4.12194 0.392815
4.11618 0.148599
4.0869 0.32797
4.09269 0.23973
4.0906 0.433591
4.13607 0.207172
4.1244 0.540446
4.11364 0.480127
4.08216 0.257921
4.02719 0.290867
3.98113 0.205635
3.94455 0.494143
3.96483 0.232814
3.99279 0.318886
3.99155 0.547326
4.02297 -0.0235209
4.03139 0.0409952
4.02282 0.333936
4.0172 0.402656
4.0283 0.169088
3.99982 0.446956
4.01417 0.186908
3.99051 0.268628
3.95379 0.36015
3.93016 0.391027
3.93536 0.185065
3.95046 0.451066
3.9874 0.29937
4.0133 0.234568
4.03716 0.251086
4.07615 -0.028141
4.08854 0.258341
4.07544 0.300679
4.0453 0.279971
3.99784 0.244925
3.96458 0.436121
3.97914 0.0898062
3.97225 0.320193
3.93924 0.407404
3.91096 0.256743
3.87509 0.332364
3.87395 0.290079
3.87081 0.322691
3.89907 0.42738
3.93618 0.365306
3.96361 0.49707
4.00176 0.433362
4.00846 -0.0294638
3.97936 0.00958093
3.94114 0.196308
3.91286 0.190781
3.91758 0.202677
3.91099 0.10983
3.93237 0.0134373
3.90339 0.304581
3.86304 0.136725
3.84705 0.0185088
3.86145 0.19338
3.89163 -0.0748642
3.91862 0.223587
3.97071 -0.0267577
3.96595 -0.205488
3.98585 0.221395
3.99389 0.0231303
3.97744 -0.0751223
3.96251 0.216174
3.9172 -0.0936234
3.89363 0.137293
3.88215 0.0124988
3.8795 0.0247495
3.88683 0.00194701
3.8848 0.0551454
3.88783 0.0811635
3.90322 -0.146156
3.91845 0.0316314
3.92617 -0.114084
3.91459 0.159987
3.91172 -0.0501812
3.89653 0.00572754
3.87199 0.189698
3.83967 0.136042
3.79462 0.0957022
3.78425 0.124881
3.80236 0.148262
3.83618 0.161368
3.89193 0.106494
3.94577 -0.0967204
3.95547 0.160975
3.93221 -0.0130402
3.90216 -0.0243529
3.8965 -0.0297816
3.91969 0.170508
3.94038 0.0474344
3.93452 0.117294
3.92735 0.316605
3.95407 0.00350864
3.99423 0.225762
4.02883 0.28895
4.0811 0.163975
4.10598 0.220969
4.07865 0.160099
4.08557 0.0249588
4.08273 -0.135875
4.0969 0.216025
4.12117 0.0735259
4.12013 0.0423722
4.11921 -0.237667
4.14071 -0.143831
4.14956 0.195874
4.15009 -0.107343
4.1454 -0.0702171
4.13551 0.0103799
4.08165 -0.402019
4.09229 -0.0933217
4.09693 -0.188116
4.13742 0.167256
4.17457 -0.127317
4.21919 -0.248355
4.22607 -0.171883
4.24817 -0.305142
4.28115 -0.233651
4.29011 -0.218161
4.26649 -0.406788
4.24496 -0.296038
4.23531 -0.20894
4.22577 -0.172766
4.23955 -0.116403
4.21383 -0.269055
4.19958 -0.203414
4.21579 -0.0106875
4.19057 0.0858195
4.15622 0.065692
4.11927 -0.053483
4.08166 -0.106664
4.07288 0.0690465
4.05555 -0.107886
4.04348 -0.200639
4.0269 -0.181647
4.03201 -0.125288
4.03867 -0.129495
4.02867 -0.0677279
4.02266 -0.0486481
4.00789 -0.0918557
3.99806 -0.0322874
4.01174 0.0269601
4.0254 0.0087235
4.04636 0.046197
4.06281 0.139686
4.07743 0.0159521
4.05712 0.412761
4.05859 0.271312
4.04435 0.25662
4.02462 -0.070158
4.00572 0.148625
3.99531 -0.0624435
4.01051 0.181427
4.04891 0.231505
4.04531 0.520263
4.09216 0.0267557
4.09862 0.342103
4.12118 0.466375
4.18131 0.246084
4.22555 0.133759
4.23901 0.143743
4.27335 0.188503
4.27312 0.331962
4.2831 0.198974
4.25713 0.534406
4.25706 0.252575
4.24252 0.377562
4.24147 0.233402
4.23092 0.425465
4.22621 0.294793
4.2192 0.355953
4.23285 0.244253
4.23431 0.278796
4.2385 0.323366
4.20769 0.438502
4.19284 0.460274
4.21676 0.227484
4.17568 0.191651
4.15159 0.271461
4.13698 0.436919
4.17713 0.419509
4.20794 0.584025
4.26874 0.279218
4.27244 0.311583
4.30445 0.416102
4.30762 0.0785346
4.30402 0.283265
4.28196 0.314737
4.28235 0.143668
4.2646 0.0882378
4.23857 0.161559
4.20751 0.220555
4.17748 0.348218
4.13469 0.409354
4.14388 0.501407
4.16893 0.326755
4.17962 0.475616
4.20522 0.264815
4.16663 0.229387
4.11423 0.423488
4.07666 0.426469
4.04881 0.372902
4.03443 0.481923
4.05774 0.351146
4.07543 0.531302
4.09188 0.515267
4.10052 0.475912
4.0675 0.654531
4.09233 0.294998
4.08528 0.40292
4.05737 0.387975
4.01275 0.521931
3.98129 0.693158
4.02076 0.582491
4.0401 0.431247
4.0986 0.251657
4.14509 0.399796
4.17378 0.594774
4.24544 0.378471
4.2654 0.444227
4.28616 0.366744
4.26511 0.348714
4.22523 0.401731
4.17826 0.323161
4.14393 0.424594
4.1502 0.244221
4.16431 0.439096
4.22086 0.619568
4.315 0.346217
4.34215 0.415999
4.37197 0.240466
4.3411 0.288999
4.25567 0.445035
4.18007 0.624287
4.16873 0.273972
4.13213 0.490366
4.13607 0.396633
4.1323 0.489828
4.15542 0.395689
4.16853 0.518203
4.19753 0.386652
4.19272 0.230829
4.16368 0.504323
4.15074 0.310889
4.14727 0.427441
4.1286 0.495531
4.12271 0.261975
4.10871 0.317317
4.12824 0.0716703
4.15439 0.394549
4.18363 0.632048
4.27005 0.499914
4.28781 0.517672
4.28503 0.421637
4.25606 0.245271
4.20428 0.467405
4.1602 0.369226
4.12166 0.538677
4.08276 0.653774
4.10186 0.473042
4.10251 0.265985
4.08098 0.535313
4.05608 0.762078
4.0776 0.416976
4.05768 0.460958
4.01839 0.469119
3.99586 0.367355
3.98833 0.462244
3.98993 0.439523
3.96754 0.620413
3.94575 0.752417
3.96587 0.713773
3.98747 0.670658
4.01796 0.553634
4.04866 0.522554
4.06366 0.627819
4.07977 0.558703
4.06654 0.419885
4.01136 0.44104
3.96735 0.622239
3.9676 0.548081
3.96376 0.500685
3.98246 0.488112
3.99701 0.742248
4.05204 0.530367
4.08898 0.487599
4.07663 0.647077
4.06777 0.690984
4.08416 0.486484
4.03837 0.748504
4.08172 0.440622
4.07981 0.587508
4.12585 0.377139
4.15498 0.624771
4.2292 0.191606
4.24466 0.463117
4.25948 0.367225
4.25339 0.37761
4.26707 0.25739
4.24865 0.27005
4.19502 0.298431
4.13358 0.25334
4.1041 0.187484
4.09778 0.210639
4.09335 0.400378
4.11453 0.201291
4.12954 0.232624
4.15503 0.0433046
4.17851 0.103939
4.19012 0.161062
4.19274 0.0218038
4.18594 -0.187357
4.22024 0.146619
4.23392 0.117529
4.23872 0.219816
4.28038 0.161228
4.32331 0.172556
4.34847 0.240912
4.34856 0.301517
4.29413 0.393236
4.22974 0.439272
4.19643 0.121121
4.18242 0.301819
4.17671 0.379858
4.1807 0.0651046
4.17353 0.399122
4.19654 0.484698
4.24235 0.392021
4.24416 0.443437
4.23006 0.295304
4.19997 0.307821
4.15476 0.21064
4.14539 0.191353
4.14069 0.13079
4.11434 0.362458
4.1099 0.156626
4.11602 0.410477
4.14947 0.241203
4.1974 0.157127
4.25008 0.193567
4.24393 0.474296
4.25048 0.23337
4.22313 0.335135
4.20377 0.529329
4.20396 0.548347
4.20452 0.529746
4.20992 0.482919
4.22774 0.503759
4.26722 0.265018
4.28255 0.424356
4.30702 0.10108
4.3312 0.289831
4.35351 0.0383496
4.35187 0.102989
4.34405 -0.0380878
4.32048 0.116022
4.31799 -0.00425866
4.33753 0.0865421
4.34882 0.102079
4.35185 0.0418726
4.34592 0.10402
4.32742 -0.0781394
4.29871 0.296892
4.28921 0.0270139
4.26386 -0.128086
4.25666 0.226672
4.24406 -0.179395
4.23046 -0.249059
4.23769 0.132381
4.24822 0.328517
4.26692 0.0673769
4.22465 0.273837
4.18678 0.256419
4.15306 0.10759
4.14752 0.116073
4.14917 0.152816
4.17809 0.0529219
4.21383 0.0937408
4.24709 0.102774
4.2589 0.159756
4.24666 0.147121
4.25296 0.214722
4.26476 0.269068
4.27403 0.233674
4.25449 0.260345
4.24392 0.241596
4.24868 0.172852
4.26209 0.165882
4.27466 0.297317
4.28715 0.0878586
4.28162 0.376976
4.29261 0.158442
4.29667 0.0656086
4.30769 0.234839
4.30381 0.257789
4.30088 -0.017066
4.26748 0.169167
4.25226 0.204987
4.24868 0.346268
4.27113 0.27667
4.30262 0.0567651
4.31205 0.323472
4.3411 0.144147
4.36369 0.225419
4.40862 0.209368
4.46018 0.482978
4.51935 0.179858
4.55811 0.355891
4.58933 0.529577
4.61425 0.476998
4.6081 0.533685
4.58051 0.507762
4.52479 0.539265
4.48912 0.574433
4.45436 0.620168
4.41234 0.625214
4.41223 0.489244
4.43435 0.393174
4.46289 0.39706
4.48555 0.473993
4.52326 0.294612
4.50775 0.49827
4.46383 0.790471
4.44936 0.765921
4.44833 0.496014
4.39747 0.525491
4.35163 0.589091
4.30876 0.673004
4.22962 0.92778
4.25815 0.777462
4.30424 0.694708
4.3374 0.643008
4.32382 0.778778
4.31797 0.715853
4.24154 1.03836
4.29277 0.797349
4.2861 0.798237
4.2882 0.779768
4.2833 0.710244
4.26976 0.551861
4.20937 0.747596
4.18351 0.868873
4.21214 0.798059
4.21688 0.826576
4.19436 0.866502
4.13017 1.02232
4.13668 0.867877
4.12033 0.869235
4.1647 0.708186
4.174 0.805637
4.18251 0.806885
4.17603 0.778847
4.15261 0.82607
4.13523 0.799269
4.14921 0.607106
4.10875 0.623569
4.05729 0.773961
4.05787 0.697388
4.03511 0.756212
3.97489 1.01803
4.05928 0.573255
4.00455 0.816496
4.00778 0.705977
3.97608 0.769957
3.90767 0.984787
3.88717 1.03728
3.87901 0.988852
3.88591 0.936656
3.89062 0.876087
3.89982 0.721966
3.8591 0.780045
3.81857 0.835143
3.79582 0.8423
3.80014 0.720081
3.71966 0.998013
3.70209 0.953002
3.71321 0.788461
3.64017 0.962351
3.65117 0.813247
3.69339 0.578465
3.67088 0.754689
3.63936 0.937199
3.7324 0.620411
3.76761 0.518746
3.76116 0.646311
3.74447 0.694064
3.72015 0.750324
3.70131 0.864719
3.74394 0.778405
3.77156 0.722914
3.77647 0.767979
3.75063 0.880048
3.77626 0.738753
3.80186 0.596343
3.73279 0.843862
3.77249 0.582661
3.7013 0.901448
3.72683 0.755193
3.69808 0.872711
3.73826 0.723708
3.78467 0.545522
2.4809 1.76519
3.75296 0.916755
2.50479 1.82119
2.41376 1.9988
3.70295 1.06533
3.72206 0.994645
3.7006 1.06882
3.67721 1.15837
3.72585 0.990876
3.68866 1.14627
3.73293 0.995446
3.7042 1.11718
3.72421 1.05984
3.68273 1.15316
3.70369 0.993084
2.44063 1.45954
3.66533 1.03533
3.66485 1.05724
3.63562 1.13149
3.62557 1.11194
2.46098 1.50347
2.40923 1.46148
3.5234 1.01349
3.44285 1.10533
3.46909 0.881895
2.23879 1.46667
2.20021 1.57925
2.16424 1.61705
2.19607 1.49227
2.0811 1.62122
2.12327 1.48497
2.14914 1.46229
2.13295 1.50234
2.09627 1.56723
2.07 1.64169
1.99001 1.73278
2.04568 1.57493
2.07391 1.58761
2.07919 1.62296
2.08812 1.65808
2.13434 1.48779
2.05701 1.69539
2.12759 1.56168
2.19325 1.35898
2.07808 1.65974
2.1216 1.63499
2.1309 1.63304
2.10975 1.60512
2.20183 1.359
2.21706 1.20035
2.15157 1.36123
2.13291 1.40249
2.02821 1.59682
2.06212 1.61892
2.1629 1.39709
2.13909 1.40401
2.12599 1.49149
2.10674 1.44271
2.18266 1.2904
2.0776 1.49837
2.04105 1.47898
2.09429 1.52322
2.08424 1.56303
2.18956 1.38668
2.17282 1.52151
2.28139 1.30706
2.24869 1.14856
2.17142 1.38387
2.15693 1.39324
2.15733 1.41518
2.23033 1.1712
2.13342 1.55649
2.18205 1.36428
2.1883 1.48959
2.20195 1.47972
2.19621 1.34176
2.13771 1.47938
2.11262 1.37487
2.09714 1.42593
2.16583 1.3038
2.08796 1.48278
2.09407 1.4628
2.11603 1.29804
2.05887 1.39968
2.01785 1.38277
2.00026 1.3129
1.96197 1.36944
1.94267 1.42901
1.95868 1.47927
2.05003 1.23963
2.05653 1.31382
2.07604 1.42157
2.09145 1.40069
2.03235 1.55463
2.07787 1.35711
2.07142 1.37308
2.0369 1.37717
2.08223 1.28363
2.09489 1.24466
2.10086 1.39331
2.08249 1.41919
2.1334 1.3824
2.15499 1.21388
2.16178 1.31227
2.11431 1.50492
2.12918 1.47812
2.20186 1.29695
2.1736 1.42845
2.20258 1.30667
2.23368 1.287
2.24721 1.21957
2.25706 1.15204
2.23121 1.24219
2.27422 1.2716
2.24229 1.37394
2.21346 1.40504
2.20982 1.22408
2.16403 1.34004
2.22887 1.11213
2.14277 1.37553
2.18803 1.27346
2.25024 1.1716
2.2046 1.22906
2.19921 1.15624
2.20034 1.25792
2.22274 1.24868
2.24106 1.15514
2.17991 1.42212
2.29331 1.20421
2.29722 1.2205
2.28284 1.27945
2.30593 1.12484
2.23935 1.29557
2.24708 1.34297
2.26663 1.3162
2.2228 1.47053
2.27274 1.19128
2.26861 1.23774
2.25554 1.22979
2.24628 1.21481
2.23684 1.08272
2.18822 1.19608
2.18674 1.10436
2.1062 1.23112
2.20317 0.996186
2.17314 1.00112
2.11635 1.26297
2.17334 1.07753
2.09221 1.29639
2.09824 1.3271
2.11543 1.17509
2.04451 1.36742
2.04281 1.10465
1.99066 1.2305
1.97548 1.18406
1.98896 1.13051
1.91751 1.27022
1.87238 1.3711
1.93437 1.25562
1.9297 1.33443
1.98251 1.10586
1.97092 1.09922
1.94484 1.2398
2.00404 1.10362
2.03055 1.04177
1.98209 1.16913
2.03081 1.07434
1.98907 1.28645
2.00739 1.30384
2.05362 1.06633
1.98042 1.33357
2.03816 1.15573
2.02928 1.11967
1.98728 1.26566
1.98198 1.20031
1.97662 1.2028
2.01278 1.11814
2.06118 1.12013
2.04605 1.14147
2.01923 1.06605
2.04676 1.04223
2.02501 1.13744
2.04652 1.06276
2.00938 1.0588
2.00965 0.927633
1.96097 1.09996
1.90224 1.16007
1.91536 1.05034
1.89605 1.0283
1.84536 1.12677
1.83098 1.17987
1.86518 1.06674
1.8304 1.05312
1.81099 1.11289
1.79872 1.00102
1.72349 1.20039
1.74219 1.21335
1.69895 1.26701
1.66752 1.30141
1.70008 1.22484
1.70122 1.13381
1.76871 0.924209
1.74762 1.04055
1.74942 1.10891
1.73811 1.16486
1.77828 1.04549
1.80245 0.949875
1.81366 1.01279
1.80752 1.01558
1.80511 0.986288
1.80824 1.04115
1.84776 1.00859
1.84621 0.989944
1.85131 0.942903
1.84255 1.02328
1.8881 1.00768
1.92329 0.895047
1.96347 0.775314
1.92018 0.906691
1.90423 0.907063
1.88888 0.800971
1.888 0.931114
1.91494 1.0179
1.95977 0.995387
1.9629 1.02182
1.90535 1.13629
1.9025 1.10615
1.89176 1.07689
1.91238 1.12905
1.90872 1.14845
1.9052 1.03658
1.82922 1.18769
1.8793 1.06593
1.88038 1.09484
1.86551 1.11353
1.88371 1.03995
1.82923 1.16735
1.82715 1.10647
1.79925 1.13477
1.71647 1.31115
1.65779 1.28243
1.67857 1.13287
1.60241 1.30128
1.6443 1.19565
1.66836 1.15673
1.69423 1.05315
1.62412 1.18446
1.58928 1.23912
1.60891 1.15159
1.59542 1.20846
1.59419 1.2273
1.62164 1.11866
1.64162 1.0845
1.60676 1.22198
1.64265 1.19039
1.669 1.16337
1.69216 1.12879
1.70807 1.10958
1.63676 1.31464
1.69601 1.18098
1.72483 1.14256
1.76978 1.01589
1.7383 1.12858
1.77107 1.17372
1.80288 1.08519
1.79371 1.09041
1.80009 1.08149
1.75069 1.16645
1.73506 1.24098
1.771 1.12652
1.80072 1.0952
1.76515 1.1421
1.75749 1.15102
1.69864 1.32424
1.74974 1.16214
1.74994 1.04052
1.74136 1.05381
1.74916 1.0915
1.75106 1.12247
1.74989 1.19422
1.73979 1.2491
1.70246 1.32082
1.75821 1.22306
1.78492 1.17281
1.88947 1.04742
1.85033 1.29288
1.94619 1.11988
1.99126 1.13279
2.082 1.03821
2.1168 1.0292
2.09111 1.16742
2.15215 0.917084
2.10761 1.11092
2.08415 1.13307
2.12021 1.00986
2.10679 1.14337
2.06621 1.17161
2.11523 1.08834
2.18126 0.995798
2.17553 1.04679
2.15636 1.0895
2.21208 1.02799
2.2 1.13367
2.2402 1.04768
2.27185 0.902549
2.21696 0.963291
2.23503 0.979575
2.2347 1.13442
2.25077 0.957416
2.26202 0.877596
2.25725 0.998448
2.30327 0.868748
2.28227 1.03664
2.29201 1.03503
2.30395 0.958302
2.27005 1.05385
2.28837 0.715831
2.20493 0.833604
2.2055 0.846804
2.12994 1.02019
2.10848 1.08996
2.16893 0.938185
2.17422 1.00568
2.16817 0.945764
2.1276 1.05273
2.1543 0.98194
2.19157 0.817771
2.17077 0.826728
2.15223 0.859247
2.12139 0.719343
2.10915 0.881886
2.09637 0.801137
2.07031 0.787508
2.02605 0.959951
1.99031 0.956225
1.94914 0.914784
1.94016 1.04384
1.92965 1.06385
1.93835 0.898384
1.93969 0.891259
1.91141 0.995465
1.97125 0.554527
1.97256 0.724491
1.97253 0.791122
1.99388 0.870061
1.98164 0.847398
1.983 0.909639
1.97396 0.851433
1.98846 0.757549
1.98189 0.668702
1.94625 0.804729
1.97642 0.862963
1.99353 0.711084
2.05942 0.593443
2.05988 0.641589
2.05681 0.805481
2.0761 0.770392
2.04129 0.938683
2.00032 0.961907
1.98036 0.876168
1.94249 0.833907
1.95276 0.728768
1.89667 0.835718
1.89434 0.775939
1.85659 0.801773
1.82285 0.673854
1.80527 0.608428
1.81521 0.6865
1.7761 0.709673
1.76519 0.790181
1.76593 0.814764
1.78792 0.668143
1.76188 0.847731
1.76014 0.914065
1.79002 0.771951
1.77421 0.684344
1.76817 0.734699
1.7943 0.545682
1.76449 0.600491
1.78699 0.576033
1.7776 0.694728
1.80834 0.491804
1.80392 0.573608
1.80476 0.507952
1.79825 0.415616
1.80204 0.409404
1.7894 0.436751
1.7967 0.482988
1.76045 0.353984
1.74825 0.469279
1.74405 0.55477
1.74009 0.551476
1.72967 0.634046
1.70456 0.501555
1.64376 0.545121
1.62679 0.52303
1.56921 0.415228
1.52784 0.539697
1.51405 0.518186
1.52855 0.521809
1.5645 0.502198
1.59526 0.383233
1.58428 0.429399
1.60687 0.523276
1.63557 0.456261
1.62534 0.31688
1.63222 0.50251
1.64848 0.556956
1.69065 0.391214
1.71681 0.50997
1.72015 0.621607
1.7528 0.577941
1.76603 0.473258
1.74448 0.432061
1.744 0.48528
1.74236 0.518565
1.75666 0.484941
1.74515 0.561665
1.72636 0.49928
1.71343 0.390441
1.67818 0.500626
1.67686 0.482515
1.688 0.398812
1.65385 0.489502
1.67377 0.379166
1.66559 0.394892
1.70986 0.459739
1.75062 0.474368
1.78693 0.495198
1.78629 0.537294
1.7793 0.341589
1.75965 0.399721
1.75891 0.357155
1.75317 0.478362
1.72319 0.626622
1.74281 0.493436
1.72524 0.309235
1.715 0.553807
1.73918 0.456615
1.78124 0.551836
1.80768 0.676985
1.8389 0.445346
1.79751 0.727848
1.80435 0.547534
1.7588 0.65775
1.74257 0.66739
1.73309 0.544402
1.74844 0.528514
1.73604 0.469338
1.73922 0.51121
1.76741 0.526898
1.77161 0.424799
1.72951 0.672567
1.74851 0.584506
1.7626 0.583541
1.75151 0.577261
1.7466 0.489395
1.7188 0.600961
1.70627 0.630879
1.66969 0.553245
1.63349 0.603065
1.61607 0.587652
1.59833 0.606514
1.61781 0.543387
1.62451 0.51384
1.58341 0.554596
1.58606 0.493171
1.59631 0.597163
1.61747 0.508694
1.5994 0.461565
1.55802 0.514407
1.55036 0.44003
1.53589 0.519232
1.55533 0.535495
1.53963 0.544814
1.51557 0.595947
1.51467 0.558042
1.50608 0.568915
1.52349 0.486681
1.54485 0.443631
1.55691 0.491574
1.54244 0.49881
1.53118 0.466991
1.52596 0.510867
1.49596 0.503264
1.493 0.566325
1.47594 0.641718
1.47125 0.5584
1.4497 0.444458
1.45006 0.458049
1.46655 0.516892
1.46764 0.54141
1.4852 0.478415
1.46863 0.427908
1.43958 0.476273
1.40105 0.494322
1.41054 0.411226
1.4061 0.537127
1.42101 0.456856
1.43463 0.577376
1.4818 0.423703
1.47507 0.491479
1.4876 0.482078
1.52738 0.365972
1.52289 0.522249
1.55041 0.455089
1.56373 0.47569
1.54495 0.537517
1.5416 0.516299
1.5153 0.607706
1.54185 0.524471
1.5502 0.556675
1.53944 0.485341
1.55636 0.511024
1.58617 0.568776
1.60786 0.561969
1.62188 0.427306
1.61709 0.461981
1.5875 0.58939
1.58885 0.502495
1.55084 0.594135
1.5473 0.513059
1.51244 0.554329
1.48852 0.597179
1.51856 0.480997
1.48669 0.473214
1.50679 0.484065
1.47601 0.627798
1.51989 0.38284
1.52585 0.479365
1.50817 0.581148
1.50267 0.491551
1.52289 0.415932
1.48456 0.462677
1.49299 0.562464
1.49417 0.526118
1.49854 0.522705
1.51758 0.559547
1.53786 0.530104
1.51776 0.562921
1.48416 0.547275
1.45591 0.485185
1.44433 0.518334
1.44347 0.603839
1.44017 0.576672
1.46435 0.544868
1.44135 0.643892
1.43396 0.597596
1.44615 0.6925
1.46498 0.587562
1.52704 0.496724
1.55821 0.432442
1.5528 0.514805
1.55751 0.627688
1.5754 0.60417
1.57982 0.650595
1.57163 0.660162
1.5906 0.579856
1.59617 0.655179
1.58144 0.627439
1.57725 0.62366
1.58729 0.461813
1.586 0.518942
1.57 0.488319
1.58157 0.439992
1.56034 0.464739
1.5581 0.404093
1.57653 0.329915
1.58836 0.401311
1.61513 0.257842
1.63374 0.365844
1.68408 0.381609
1.70315 0.389625
1.72612 0.561715
1.75581 0.507144
1.74203 0.472713
1.73158 0.423134
1.73098 0.352828
1.72135 0.538401
1.71001 0.396934
1.69715 0.429068
1.66469 0.528662
1.64742 0.497781
1.61745 0.651313
1.6016 0.654687
1.5842 0.68412
1.58056 0.695175
1.58348 0.609682
1.54606 0.709599
1.54044 0.497517
1.48938 0.560519
1.48706 0.488633
1.49519 0.500039
1.50452 0.586491
1.51423 0.732271
1.55968 0.674795
1.56652 0.681148
1.59553 0.68685
1.60603 0.713195
1.59682 0.771687
1.61369 0.831412
1.6666 0.578605
1.64208 0.646655
1.63405 0.688536
1.64812 0.454275
1.62589 0.560728
1.64849 0.562506
1.67956 0.455598
1.69844 0.500725
1.75306 0.35282
1.72951 0.525687
1.75326 0.445197
1.74431 0.414226
1.73581 0.412819
1.71014 0.345888
1.66967 0.445081
1.64413 0.437494
1.58399 0.406219
1.57917 0.392202
1.54351 0.455644
1.55119 0.395912
1.55451 0.518938
1.55783 0.395784
1.55134 0.342661
1.57459 0.421382
1.59245 0.419137
1.56718 0.425729
1.58596 0.277945
1.58718 0.429631
1.58467 0.25783
1.58269 0.30773
1.58027 0.421456
1.54822 0.518599
1.55581 0.438144
1.56113 0.428253
1.56035 0.500642
1.55162 0.431968
1.53282 0.40113
1.50425 0.457823
1.49039 0.476755
1.48763 0.449714
1.44155 0.522867
1.4566 0.452087
1.46102 0.458155
1.45789 0.508792
1.45629 0.450667
1.47935 0.454851
1.49257 0.367871
1.47845 0.407129
1.48681 0.395536
1.49376 0.432129
1.5011 0.44603
1.50468 0.398768
1.5095 0.346264
1.51554 0.403329
1.51214 0.490742
1.51836 0.448076
1.5204 0.491102
1.53841 0.475419
1.52682 0.450978
1.52021 0.396152
1.51411 0.493022
1.51304 0.516609
1.52305 0.412171
1.5316 0.274462
1.51691 0.389522
1.52299 0.339041
1.5039 0.283591
1.50883 0.462699
1.49769 0.441949
1.50471 0.357764
1.5214 0.433659
1.60268 0.373124
1.64237 0.202943
1.64397 0.3477
1.65639 0.278098
1.61045 0.302639
1.58977 0.225204
1.57304 0.218513
1.544 0.331964
1.52276 0.31978
1.49237 0.389572
1.50322 0.337699
1.52718 0.233393
1.53579 0.278817
1.55224 0.328036
1.55427 0.266341
1.54672 0.270348
1.48312 0.35402
1.44351 0.416911
1.41698 0.343124
1.41323 0.386012
1.41084 0.330786
1.43579 0.33122
1.46189 0.296699
1.4701 0.358855
1.48351 0.257741
1.47047 0.231081
1.43281 0.188656
1.42376 0.19883
1.3821 0.209761
1.37059 0.125413
1.42099 0.164064
1.45711 0.126485
1.44829 0.200086
1.44062 0.138246
1.44374 0.121281
1.43515 0.254167
1.41693 0.23545
1.39252 0.184871
1.37926 0.22313
1.36692 0.209404
1.34729 0.24164
1.35281 0.223182
1.35191 0.301746
1.36089 0.153728
1.35576 0.233098
1.34584 0.142659
1.35988 0.23936
1.37443 0.264325
1.3788 0.198145
1.37226 0.191993
1.34999 0.0872006
1.34041 0.165175
1.32567 0.134824
1.344 0.0724858
1.34621 0.185644
1.34692 0.149672
1.34712 0.0207652
1.33386 0.177655
1.32469 0.205718
1.31869 0.194713
1.33563 0.114055
1.31994 0.103376
1.32766 0.0491243
1.29441 0.0698181
1.26541 0.0927221
1.244 0.0578036
1.23322 0.105625
1.27919 0.0623494
1.2948 0.146524
1.2648 0.0950626
1.24296 0.103859
1.22931 0.0517016
1.2509 0.0219533
1.27854 0.0906881
1.28808 0.107177
1.32373 0.144062
1.32309 0.0854778
1.33061 0.163309
1.30377 0.0739331
1.30866 0.160508
1.29917 0.120631
1.28323 0.0960389
1.25267 0.0791862
1.23687 0.0836872
1.23158 0.122047
1.23474 0.0521196
1.22727 0.121961
1.21396 0.0225483
1.21274 0.0684056
1.22333 0.144477
1.22274 0.126525
1.21724 -0.0161324
1.23959 0.051502
1.25025 0.0969089
1.25799 0.124956
1.25646 0.114332
1.22223 0.0653965
1.21638 0.067994
1.2047 0.17189
1.17527 0.229519
1.17275 0.130391
1.16411 0.195748
1.13942 0.087993
1.11693 0.0939426
1.138 0.188197
1.13794 0.153096
1.13309 0.153205
1.15324 0.137884
1.18217 0.0838253
1.24216 0.0530118
1.26672 0.0115031
1.29959 0.0266743
1.30866 0.128617
1.30257 0.156756
1.29051 0.0705802
1.28479 0.133986
1.27012 0.102909
1.27112 0.133546
1.25643 0.0225873
1.26405 0.099338
1.27126 0.0451289
1.29715 0.0130035
1.33375 0.12963
1.36074 0.0814098
1.41008 0.194948
1.40672 0.189618
1.39753 0.17582
1.36155 0.180619
1.34186 0.137085
1.34415 0.171327
1.34565 0.102163
1.35364 0.0777694
1.36088 0.151593
1.36915 0.153684
1.36775 0.103015
1.36601 0.118316
1.36973 0.104815
1.39016 0.241092
1.39588 0.206975
1.37239 0.0678434
1.35665 0.153317
1.34475 0.0539409
1.32721 -0.0313433
1.35016 0.0839846
1.32438 -0.128237
1.34675 -0.0141713
1.36516 0.0893235
1.36584 0.116276
1.33907 -0.0035875
1.35619 0.155829
1.34496 0.0112745
1.32093 0.0345447
1.32189 0.0972106
1.33243 0.116707
1.33224 0.204993
1.32939 0.143293
1.32855 0.0860188
1.35964 0.230599
1.36575 0.146825
1.36393 0.122927
1.34194 0.155357
1.31746 0.0960487
1.29424 0.0940691
1.29994 0.145682
1.32109 0.0576599
1.31949 0.202935
1.33964 0.200521
1.36756 0.209373
1.40572 0.132349
1.41936 0.120853
1.42852 0.098233
1.43306 0.0727351
1.40917 0.0201318
1.408 0.0215267
1.39198 -0.0852094
1.38229 0.0405206
1.38814 -0.0416689
1.36532 -0.0706858
1.37587 0.0718055
1.37018 0.0488839
1.37946 -0.0638277
1.3765 -0.0380031
1.34699 -0.0935323
1.31824 -0.0438948
1.31507 0.0115347
1.30152 0.028459
1.31799 -0.0422544
1.35651 0.0335006
1.35842 0.0137651
1.36951 0.141833
1.36892 0.0901457
1.35731 0.0248582
1.36342 0.0627791
1.36241 0.0580913
1.3508 0.101315
1.31445 0.0607953
1.28009 0.02503
1.25323 -0.00307168
1.25374 0.0630057
1.24772 0.0658538
1.26796 0.132871
1.27875 0.0651385
1.27904 0.0737634
1.28982 0.0419777
1.29059 0.0689218
1.28372 0.0692768
1.28485 0.0263817
1.2566 0.0674766
1.23856 0.122319
1.21968 0.101616
1.19922 0.0739616
1.20086 0.0275707
1.20275 0.176363
1.20599 0.154461
1.19958 0.0788314
1.20318 0.144956
1.17687 0.155788
1.19086 0.0651135
1.21147 0.0366054
1.25524 0.0735652
1.27463 0.0129408
1.28465 0.110471
1.29244 0.086619
1.28967 0.0367935
1.28438 0.0524458
1.28464 0.0411955
1.28318 0.00578247
1.27328 -0.0081594
1.25426 -0.0738376
1.25473 0.00421035
1.251 0.058255
1.24461 0.0433377
1.22975 0.0381581
1.22617 -0.0269258
1.23276 -0.0185117
1.23731 -0.0407994
1.22816 -0.030577
1.21646 0.0488559
1.21297 -0.0400939
1.20509 0.0173824
1.18203 -0.0936888
1.18435 -0.000871187
1.1762 0.0518798
1.15601 -0.00494303
1.13269 -0.0548656
1.1158 -0.076599
1.11667 -0.0395669
1.14556 -0.0192712
1.13949 -0.014737
1.12383 -0.049144
1.14251 -0.0240254
1.12643 -0.110006
1.11844 -0.233757
1.12397 -0.146626
1.12223 -0.186178
1.15098 -0.153378
1.1619 -0.108288
1.15097 -0.216286
1.17998 -0.170341
1.18987 -0.112278
1.19768 -0.172311
1.21468 -0.241203
1.23246 -0.142557
1.23048 -0.0727756
1.25266 -0.0864711
1.27567 -0.0291876
1.27191 -0.0928221
1.26692 -0.13732
1.29533 -0.124238
1.29049 -0.164405
1.28055 -0.121302
1.27434 -0.0883028
1.25391 -0.0602028
1.2069 -0.151786
1.15516 -0.23971
1.17811 -0.120517
1.17172 -0.176238
1.15091 -0.173217
1.13806 -0.146877
1.13684 -0.16058
1.15773 -0.101367
1.15484 -0.141462
1.14291 -0.11293
1.13867 -0.154881
1.13976 -0.1702
1.12005 -0.244025
1.12639 -0.199893
1.12385 -0.117734
1.12301 -0.174135
1.115 -0.270668
1.1634 -0.0734682
1.16185 -0.198675
1.14044 -0.136619
1.11365 -0.111844
1.10628 -0.205957
1.09957 -0.223528
1.11957 -0.148235
1.13669 -0.146075
1.13517 -0.201525
1.15003 -0.183334
1.1855 -0.122259
1.15558 -0.247657
1.17248 -0.155131
1.14619 -0.239116
1.14502 -0.232652
1.13213 -0.246755
1.13731 -0.22148
1.14938 -0.211717
1.16684 -0.169759
1.17862 -0.200058
1.17136 -0.191715
1.17541 -0.0993259
1.15314 -0.220423
1.15568 -0.184859
1.1422 -0.247735
1.15414 -0.176563
1.14146 -0.223396
1.13572 -0.207831
1.12509 -0.143542
1.11066 -0.152088
1.10016 -0.125697
1.11137 -0.0504425
1.10883 -0.154548
1.11476 -0.0984281
1.12031 -0.103611
1.08481 -0.223292
1.08448 -0.141316
1.08996 -0.226629
1.12754 -0.188953
1.14826 -0.222889
1.14146 -0.286472
1.1515 -0.234372
1.13309 -0.157939
1.12355 -0.199509
1.14574 -0.183413
1.14406 -0.263314
1.14432 -0.213009
1.13033 -0.210946
1.12336 -0.214104
1.14332 -0.143694
1.15684 -0.0964466
1.11819 -0.269061
1.1227 -0.260989
1.14887 -0.231537
1.17956 -0.125432
1.21803 -0.136979
1.23779 -0.146037
1.22693 -0.166943
1.22811 -0.172278
1.23293 -0.183004
1.22655 -0.235163
1.22269 -0.186243
1.20689 -0.197768
1.15788 -0.291777
1.14694 -0.235135
1.11098 -0.269069
1.09823 -0.221001
1.0981 -0.221395
1.10074 -0.287
1.13306 -0.242719
1.11857 -0.288947
1.12047 -0.252673
1.10616 -0.286463
1.11782 -0.218972
1.13465 -0.22968
1.14454 -0.23322
1.14481 -0.237577
1.1469 -0.244875
1.13996 -0.228193
1.10796 -0.251467
1.09418 -0.232048
1.08393 -0.273177
1.07341 -0.29909
1.08822 -0.280237
1.0955 -0.258496
1.10414 -0.277603
1.10919 -0.229844
1.09664 -0.272593
1.08654 -0.290242
1.08289 -0.35957
1.12891 -0.229354
1.12185 -0.231269
1.10068 -0.263408
1.10751 -0.198294
1.10187 -0.213936
1.07506 -0.249911
1.05588 -0.267584
1.02764 -0.312764
1.01415 -0.375748
1.04124 -0.352549
1.07817 -0.327493
1.10297 -0.345978
1.11251 -0.350659
1.11042 -0.345275
1.11021 -0.317745
1.08519 -0.374805
1.07288 -0.401671
1.06933 -0.379138
1.0828 -0.38095
1.11562 -0.277124
1.09964 -0.306834
1.10165 -0.31419
1.09374 -0.35385
1.06095 -0.408412
1.05466 -0.401829
1.05924 -0.387802
1.07644 -0.351556
1.10589 -0.324247
1.12227 -0.31761
1.12927 -0.316296
1.12941 -0.353956
1.12091 -0.31373
1.09893 -0.265709
1.05435 -0.344304
1.06411 -0.270166
1.03726 -0.31736
1.03506 -0.312072
1.03096 -0.274186
1.04731 -0.276244
1.04373 -0.264959
1.02141 -0.301287
1.03185 -0.289318
1.03863 -0.268412
1.01821 -0.30617
0.993761 -0.338525
1.01564 -0.29072
1.01767 -0.376563
1.01277 -0.362883
1.02335 -0.34063
1.01056 -0.370271
1.016 -0.334756
1.02386 -0.315669
1.04436 -0.266819
1.00338 -0.382309
1.05478 -0.315338
1.04753 -0.324845
1.02982 -0.364061
1.03606 -0.351806
0.993312 -0.442967
1.01084 -0.393112
1.02366 -0.369235
1.02856 -0.400857
1.05417 -0.418093
1.03127 -0.455043
1.06017 -0.376041
1.02953 -0.437866
1.016 -0.475954
1.04118 -0.411478
1.0287 -0.420147
1.04854 -0.365074
1.04661 -0.395484
1.01797 -0.418469
1.00737 -0.394746
1.01542 -0.377795
0.983452 -0.410581
0.952114 -0.458596
0.959138 -0.412996
0.915455 -0.482161
0.930055 -0.490522
0.956085 -0.484545
0.953723 -0.488489
1.01032 -0.430733
1.0041 -0.506849
1.04768 -0.440931
1.05802 -0.458431
1.06555 -0.475209
1.06264 -0.446104
1.02954 -0.492929
0.985981 -0.55499
0.970614 -0.606874
1.01776 -0.53196
1.03177 -0.502214
1.01718 -0.497623
1.0139 -0.485181
0.997466 -0.498186
0.976978 -0.50223
0.928845 -0.535919
0.883759 -0.568093
0.913151 -0.497601
0.886548 -0.539849
0.896872 -0.50127
0.910969 -0.42168
0.866026 -0.470829
0.846471 -0.491068
0.832149 -0.534257
0.86856 -0.516866
0.911711 -0.501338
0.921911 -0.539461
0.903412 -0.556321
0.882237 -0.597378
0.932713 -0.562436
0.916779 -0.591477
0.918432 -0.592366
0.938753 -0.546607
0.926641 -0.549884
0.945302 -0.502807
0.919067 -0.551481
0.937601 -0.511176
0.904521 -0.589952
0.918895 -0.547689
0.934897 -0.5169
0.955306 -0.523513
0.983498 -0.486248
0.958347 -0.54002
0.956028 -0.606005
0.952141 -0.629216
0.943371 -0.647223
0.940159 -0.643652
0.902526 -0.646357
0.922507 -0.614911
0.974677 -0.541467
0.986246 -0.514054
0.982992 -0.479952
0.951747 -0.513159
0.962142 -0.461724
0.935784 -0.475084
0.906288 -0.482483
0.883917 -0.503889
0.905575 -0.499166
0.930236 -0.449145
0.929376 -0.475736
0.946274 -0.431933
0.891913 -0.544067
0.888995 -0.568982
0.877013 -0.577266
0.939282 -0.508763
0.94867 -0.50339
0.943143 -0.484532
0.928895 -0.48206
0.939389 -0.433599
0.906949 -0.488682
0.917929 -0.497861
0.938318 -0.478261
0.919701 -0.519566
0.926253 -0.533696
0.908964 -0.554631
0.914977 -0.539334
0.908386 -0.536255
0.929844 -0.523545
0.924379 -0.547562
0.900402 -0.555671
0.902213 -0.545529
0.915072 -0.490069
0.905704 -0.515526
0.921528 -0.506288
0.915348 -0.535784
0.90852 -0.573548
0.911194 -0.572228
0.914821 -0.565627
0.922975 -0.540857
0.929275 -0.565834
0.990255 -0.533571
1.06361 -0.474536
1.10515 -0.412694
1.0662 -0.4845
1.03867 -0.49544
0.966057 -0.595059
0.95892 -0.603004
0.99083 -0.532643
1.01141 -0.451596
1.00354 -0.460358
1.03631 -0.394927
1.02596 -0.417916
1.05537 -0.399524
1.0568 -0.442689
1.05681 -0.428651
1.07403 -0.414013
1.09055 -0.390334
1.06632 -0.458879
1.06044 -0.450288
1.06421 -0.411333
1.0383 -0.442137
1.05706 -0.365687
1.05995 -0.351687
1.04408 -0.370192
1.03258 -0.354912
1.01206 -0.400136
1.0155 -0.400805
1.02385 -0.396831
1.01509 -0.405372
1.00306 -0.394507
1.00112 -0.394613
0.999494 -0.421027
1.03053 -0.389599
1.07924 -0.377943
1.13217 -0.342538
1.09411 -0.448678
1.10231 -0.427355
1.06572 -0.454737
1.07653 -0.36145
1.06131 -0.398372
1.07155 -0.37173
1.09337 -0.287293
1.10233 -0.2776
1.09606 -0.337621
1.10132 -0.311573
1.06488 -0.381851
1.06876 -0.367249
1.0548 -0.434255
1.07211 -0.441831
1.08199 -0.382931
1.04286 -0.447367
1.02723 -0.467631
0.977399 -0.514317
0.968057 -0.536003
0.982728 -0.549583
1.02441 -0.495726
1.00992 -0.531239
0.987143 -0.529224
0.950472 -0.530725
0.929282 -0.535459
0.96074 -0.479285
0.95522 -0.50361
0.975288 -0.47994
0.990132 -0.437975
0.992422 -0.449713
1.01143 -0.416987
0.995263 -0.446803
0.995797 -0.490039
1.02616 -0.440349
0.996386 -0.507093
1.01697 -0.509931
1.03822 -0.447443
1.00695 -0.462492
0.982803 -0.47057
1.00096 -0.402033
1.00578 -0.413347
0.988709 -0.459029
0.991663 -0.381963
1.00293 -0.314324
0.97386 -0.366739
0.960447 -0.38283
0.951372 -0.414683
0.973931 -0.334065
0.955114 -0.376547
0.974295 -0.393952
1.01509 -0.349164
0.973543 -0.452775
1.02007 -0.3149
1.01092 -0.323482
0.988117 -0.396201
0.997432 -0.369908
0.997116 -0.332888
0.968093 -0.373207
0.977573 -0.318634
0.9631 -0.35286
0.94683 -0.390195
0.970247 -0.318794
0.957126 -0.377569
0.974653 -0.336182
0.957664 -0.392204
0.959295 -0.346319
0.973175 -0.264437
0.960171 -0.336388
0.971786 -0.317055
0.973439 -0.304026
0.968413 -0.341151
0.960998 -0.346589
0.939349 -0.37758
0.943497 -0.372902
0.931989 -0.40229
0.94682 -0.383008
0.983218 -0.331543
0.99903 -0.354746
1.00432 -0.326907
0.97912 -0.345445
0.936866 -0.382442
0.92246 -0.363616
0.906163 -0.40757
0.925589 -0.39499
0.931705 -0.384699
0.952092 -0.296955
0.922853 -0.362116
0.939914 -0.274044
0.948919 -0.294214
0.940459 -0.368704
0.991173 -0.246752
0.976044 -0.276031
0.99439 -0.238062
0.978276 -0.300878
0.980676 -0.297827
0.999274 -0.29564
0.999712 -0.281219
0.995979 -0.265129
0.957865 -0.386426
0.989246 -0.333577
1.00301 -0.338714
1.02026 -0.406443
1.05427 -0.34455
1.03349 -0.344772
1.00986 -0.333396
0.951375 -0.431232
0.95865 -0.408414
0.971194 -0.354822
0.975375 -0.343337
0.9902 -0.28786
0.958896 -0.340879
0.919523 -0.3925
0.934219 -0.37077
0.946067 -0.357221
0.957458 -0.356051
0.97216 -0.329422
0.980889 -0.335708
0.988992 -0.347182
1.01627 -0.297894
1.02233 -0.277494
1.00654 -0.266399
0.998119 -0.227343
0.98615 -0.259289
0.943431 -0.346294
0.921667 -0.30875
0.901608 -0.28571
0.910318 -0.248108
0.88898 -0.280981
0.884664 -0.292501
0.894746 -0.296497
0.929659 -0.236905
0.953518 -0.277093
0.99325 -0.24221
1.01997 -0.217119
1.01543 -0.306467
1.04122 -0.349328
1.08761 -0.372056
1.06867 -0.435832
1.08271 -0.386235
1.08437 -0.331251
1.06718 -0.322536
1.04632 -0.308165
1.01271 -0.340672
0.98724 -0.334539
0.975286 -0.324273
0.987742 -0.352467
0.998931 -0.357787
0.996064 -0.327065
1.00843 -0.312488
1.04098 -0.247814
1.02269 -0.27121
1.00875 -0.253889
1.00071 -0.249437
0.995469 -0.224721
1.0151 -0.194156
1.02763 -0.168536
1.01284 -0.212565
1.00394 -0.25937
1.03077 -0.20567
1.0409 -0.235256
1.04286 -0.265606
1.01767 -0.286702
1.00375 -0.293064
1.00907 -0.233925
1.00898 -0.288718
1.02329 -0.261319
1.02784 -0.24286
1.02866 -0.275581
1.03566 -0.230303
1.06984 -0.147217
1.04121 -0.289265
1.03989 -0.277453
1.04802 -0.246448
1.04888 -0.271578
1.05484 -0.271486
1.0625 -0.211073
1.05512 -0.195906
1.04341 -0.226218
1.02872 -0.220093
1.01385 -0.255719
0.996065 -0.293143
0.996219 -0.220959
0.989023 -0.234847
0.982064 -0.295369
1.00085 -0.235261
0.994891 -0.249053
0.989506 -0.224804
0.970851 -0.288859
0.983858 -0.210635
0.991811 -0.231093
1.00716 -0.279572
1.03965 -0.297191
1.07945 -0.254536
1.11401 -0.212921
1.11448 -0.215333
1.1127 -0.249105
1.14283 -0.184877
1.11824 -0.249772
1.09326 -0.286632
1.06618 -0.287106
1.0657 -0.247837
1.078 -0.193347
1.05604 -0.259679
1.05709 -0.256922
1.01294 -0.342888
0.998719 -0.310488
0.987831 -0.295987
0.965726 -0.302759
0.984063 -0.272146
1.0064 -0.247496
0.983655 -0.301158
0.971412 -0.304201
0.99534 -0.299879
0.976513 -0.302152
0.973444 -0.282479
1.00817 -0.251796
1.0494 -0.186222
1.02841 -0.259841
1.02222 -0.235149
1.01147 -0.251461
1.01084 -0.264451
1.01308 -0.272718
0.996229 -0.247819
0.990521 -0.229676
1.00822 -0.232499
0.993633 -0.296188
0.978661 -0.322406
0.998934 -0.307009
1.01538 -0.308119
1.04186 -0.2539
1.08022 -0.198279
1.07914 -0.237512
1.09168 -0.151791
1.08916 -0.242141
1.08825 -0.21541
1.0467 -0.331008
1.06336 -0.264621
1.04828 -0.302868
1.05909 -0.269725
1.07707 -0.285983
1.0888 -0.316421
1.10283 -0.289063
1.09083 -0.299193
1.10838 -0.25214
1.07357 -0.315826
1.02318 -0.333929
0.996796 -0.357224
1.03181 -0.265393
1.03369 -0.297246
1.04737 -0.226531
1.0391 -0.279879
1.02848 -0.310908
1.00114 -0.346578
0.994776 -0.337058
1.01396 -0.31635
1.05457 -0.292667
1.06598 -0.372025
1.10288 -0.331009
1.13892 -0.232537
1.13332 -0.228649
1.11014 -0.271579
1.10535 -0.261908
1.08444 -0.277057
1.06409 -0.288635
1.04687 -0.291589
1.05893 -0.220124
1.07064 -0.207679
1.05301 -0.211093
1.02885 -0.277703
1.00853 -0.291976
1.00243 -0.264992
0.97545 -0.321152
1.02371 -0.258159
1.02667 -0.269305
0.997363 -0.352137
1.01792 -0.331698
1.0191 -0.286121
0.959069 -0.40585
1.00229 -0.275256
0.979578 -0.294517
0.977314 -0.349369
0.997061 -0.266993
0.991806 -0.316941
1.01321 -0.275682
0.993017 -0.34858
0.996836 -0.348449
0.990701 -0.352732
0.997428 -0.316416
0.989187 -0.311883
0.952388 -0.320108
0.969828 -0.265718
0.946771 -0.290248
0.936846 -0.266697
0.935119 -0.28994
0.948193 -0.330077
0.971939 -0.318042
1.00988 -0.256888
0.986739 -0.329414
0.967014 -0.278717
0.933083 -0.306026
0.912878 -0.345005
0.896294 -0.357757
0.907021 -0.309656
0.900325 -0.350883
0.917899 -0.272641
0.926043 -0.2507
0.936595 -0.207994
0.95231 -0.193544
0.947074 -0.212341
0.917044 -0.228695
0.921911 -0.237363
0.953595 -0.237371
0.969075 -0.282639
0.985549 -0.254477
0.972235 -0.297659
0.970394 -0.299658
0.958696 -0.289974
0.966235 -0.266868
0.955497 -0.324455
0.951146 -0.30834
0.951052 -0.295845
0.953744 -0.259729
0.924695 -0.333564
0.924896 -0.30235
0.90465 -0.342887
0.89 -0.377947
0.866015 -0.434841
0.900102 -0.382909
0.932896 -0.345232
0.953651 -0.326453
0.937795 -0.391608
0.947388 -0.348552
0.930991 -0.406001
0.944866 -0.338835
0.916601 -0.332558
0.9127 -0.333726
0.928391 -0.314357
0.911596 -0.338875
0.885834 -0.321564
0.872424 -0.375772
0.883804 -0.392003
0.915367 -0.307402
0.895522 -0.345554
0.893938 -0.333424
0.921839 -0.315515
0.911047 -0.340192
0.936137 -0.298589
0.947193 -0.338734
0.95698 -0.334834
0.917114 -0.396192
0.90896 -0.381445
0.888314 -0.408393
0.939999 -0.330205
0.928284 -0.370572
0.947805 -0.300609
0.93585 -0.319485
0.942173 -0.304262
0.940167 -0.337684
0.95949 -0.267316
0.932834 -0.343039
0.913196 -0.331829
0.90035 -0.326507
0.892838 -0.393508
0.927724 -0.293659
0.893957 -0.340378
0.909094 -0.351772
0.924723 -0.321538
0.905573 -0.389908
0.928783 -0.388997
0.925706 -0.4022
0.923699 -0.460283
0.918618 -0.49069
0.914883 -0.41235
0.886721 -0.429281
0.887686 -0.419618
0.900209 -0.391581
0.903962 -0.397523
0.916442 -0.360671
0.931201 -0.321534
0.939057 -0.344258
0.955497 -0.386261
0.969261 -0.35395
0.983145 -0.255773
0.967399 -0.269898
0.964572 -0.283533
0.989645 -0.24318
0.990687 -0.297086
1.00235 -0.247128
0.966183 -0.295604
0.995087 -0.222289
0.982741 -0.301481
0.994785 -0.291781
0.982339 -0.324368
1.00367 -0.275797
1.02606 -0.209971
1.02381 -0.247397
1.02639 -0.295889
1.03052 -0.253012
1.01705 -0.280308
1.02625 -0.250883
1.0146 -0.258881
1.02826 -0.282774
0.994612 -0.358049
1.02644 -0.259351
0.973524 -0.326735
0.993147 -0.224475
0.987543 -0.210694
0.997334 -0.23197
0.988183 -0.29248
1.00816 -0.217452
1.01681 -0.224545
1.0176 -0.255967
1.04992 -0.266735
1.09898 -0.182743
1.09457 -0.175171
1.06035 -0.213955
1.04908 -0.205369
1.01479 -0.32456
1.03146 -0.240812
1.01832 -0.203853
1.00616 -0.251474
1.00407 -0.206107
0.986964 -0.265152
1.00914 -0.149385
1.01896 -0.191793
1.04518 -0.15989
1.04422 -0.195384
1.03646 -0.20559
1.03716 -0.162827
1.01318 -0.254542
1.02246 -0.232881
1.03761 -0.219632
1.03259 -0.223278
1.03826 -0.218762
1.02228 -0.333902
1.01959 -0.395602
1.02278 -0.390909
1.03523 -0.372043
1.03622 -0.402451
1.04721 -0.410239
1.06764 -0.409464
1.0625 -0.391461
1.05107 -0.40116
1.05743 -0.423177
1.08483 -0.352416
1.03591 -0.439613
1.0329 -0.369822
1.01523 -0.367301
1.00883 -0.322259
0.95058 -0.409369
0.941111 -0.40299
0.937593 -0.413115
0.945935 -0.361925
0.893842 -0.423332
0.881895 -0.390041
0.9032 -0.371986
0.95378 -0.327792
0.994218 -0.279095
0.972931 -0.376488
0.99566 -0.338544
0.989441 -0.377384
0.983244 -0.370218
0.981126 -0.35974
0.955096 -0.39117
0.956056 -0.369151
0.981579 -0.320288
0.990024 -0.390208
1.02828 -0.355157
1.02925 -0.316743
1.03792 -0.322424
1.03421 -0.353055
1.02738 -0.345809
1.03092 -0.27422
0.999911 -0.311491
0.990726 -0.316642
1.0106 -0.211666
0.973084 -0.238849
0.954196 -0.226661
0.923186 -0.298036
0.915258 -0.336746
0.936133 -0.338721
0.945435 -0.30647
0.941505 -0.375849
0.992694 -0.28177
1.02811 -0.287173
1.03842 -0.315837
1.05795 -0.399333
1.09814 -0.377445
1.13549 -0.321488
1.12805 -0.364939
1.16451 -0.300058
1.12379 -0.357217
1.10014 -0.340522
1.10442 -0.275109
1.08078 -0.320825
1.08792 -0.260806
1.03884 -0.301524
1.01561 -0.286436
0.993055 -0.313278
0.98398 -0.297651
0.970316 -0.306507
0.993853 -0.244344
0.972856 -0.262331
0.984001 -0.245544
1.00784 -0.236925
1.01672 -0.274459
1.00456 -0.417132
1.06302 -0.344587
1.0519 -0.389938
1.03896 -0.416604
1.07985 -0.384357
1.08664 -0.423639
1.11294 -0.391855
1.1274 -0.332036
1.11374 -0.366825
1.09813 -0.400926
1.07964 -0.438613
1.09719 -0.382357
1.0944 -0.342621
1.06542 -0.385783
1.05083 -0.374069
1.03017 -0.372403
1.03002 -0.323825
1.01311 -0.363394
1.02393 -0.300337
1.03634 -0.250995
1.01618 -0.351506
1.02769 -0.309773
1.05944 -0.318934
1.08575 -0.276776
1.08883 -0.340658
1.08981 -0.316185
1.08557 -0.262427
1.05972 -0.266771
1.06627 -0.281166
1.10186 -0.210533
1.09662 -0.201463
1.09723 -0.23916
1.1273 -0.215672
1.12222 -0.229283
1.13192 -0.21857
1.1529 -0.237382
1.14421 -0.283571
1.13974 -0.342552
1.13627 -0.344378
1.14033 -0.293835
1.12107 -0.364379
1.14443 -0.3131
1.1172 -0.322299
1.09095 -0.328012
1.08197 -0.258668
1.0664 -0.253366
1.02632 -0.346319
1.02758 -0.349809
1.04909 -0.295183
1.05158 -0.286852
1.04115 -0.325412
1.03993 -0.368136
1.07525 -0.34117
1.10752 -0.305207
1.11563 -0.351854
1.10741 -0.419166
1.10669 -0.364226
1.10473 -0.352934
1.10208 -0.317403
1.11612 -0.272887
1.10414 -0.287256
1.04351 -0.409911
1.05542 -0.314264
1.05014 -0.358406
1.05498 -0.362361
1.05112 -0.303626
1.02053 -0.363226
1.01804 -0.395639
0.992892 -0.482237
0.976151 -0.484882
0.988445 -0.44191
0.979688 -0.448736
0.983108 -0.434738
0.984723 -0.436691
0.986495 -0.402254
0.963367 -0.422089
0.945164 -0.433927
0.931881 -0.428121
0.903741 -0.441591
0.927902 -0.414914
0.953077 -0.420745
0.963639 -0.437752
1.01142 -0.361246
1.01851 -0.330122
1.01564 -0.35605
0.966559 -0.44137
0.961498 -0.382688
0.951626 -0.333687
0.965194 -0.304422
0.964103 -0.300795
0.947287 -0.315101
0.937367 -0.310993
0.949579 -0.311853
0.956332 -0.331089
0.970618 -0.312784
0.976178 -0.312705
0.973068 -0.362032
0.966117 -0.36683
0.976485 -0.374168
0.981112 -0.396895
0.968898 -0.399168
0.979926 -0.358525
0.987761 -0.325144
0.973434 -0.365286
0.953091 -0.370774
0.972501 -0.329347
0.945778 -0.387241
0.964002 -0.324625
0.977436 -0.307355
0.972153 -0.346463
0.987121 -0.267943
0.997419 -0.25628
0.955012 -0.296548
0.948792 -0.283725
0.939116 -0.347685
0.938866 -0.350532
0.926894 -0.410334
0.942428 -0.367268
0.938663 -0.325955
0.918394 -0.391884
0.910707 -0.382131
0.943659 -0.320832
0.94996 -0.356349
0.993874 -0.291746
0.984344 -0.346623
0.993927 -0.346768
1.0189 -0.283431
1.01995 -0.313476
1.00572 -0.321267
1.00188 -0.278266
1.00233 -0.274619
0.983401 -0.322162
0.970053 -0.324587
0.940703 -0.35269
0.971477 -0.280518
0.966026 -0.28191
0.989811 -0.281506
0.99454 -0.367274
1.02259 -0.311095
1.02782 -0.289236
1.02414 -0.282942
0.96706 -0.402568
0.978596 -0.354307
0.98257 -0.391081
1.02778 -0.318274
1.01099 -0.414787
1.041 -0.398927
1.05585 -0.381421
1.02749 -0.460004
1.08338 -0.36215
1.07531 -0.409453
1.09021 -0.35474
1.1114 -0.338177
1.0908 -0.366154
1.06561 -0.32399
1.04269 -0.28606
1.02382 -0.259797
0.997998 -0.282339
0.981208 -0.307998
0.962465 -0.396304
0.955665 -0.395424
0.982141 -0.335425
1.02251 -0.237018
1.01067 -0.243312
1.03332 -0.175676
1.04214 -0.200662
1.04726 -0.233907
1.03811 -0.237226
1.04825 -0.23171
1.03169 -0.271932
1.04249 -0.309051
1.0697 -0.276429
1.0799 -0.296772
1.09644 -0.289016
1.11303 -0.25827
1.06803 -0.269754
1.06086 -0.253131
1.04351 -0.303997
1.02852 -0.279629
1.04649 -0.266535
1.0462 -0.259131
1.04927 -0.267365
1.02967 -0.305679
1.03025 -0.310551
1.02718 -0.326093
1.03076 -0.355619
1.06967 -0.335609
1.07322 -0.352858
1.0957 -0.227972
1.0754 -0.262835
1.07973 -0.31812
1.08978 -0.302935
1.08621 -0.324966
1.09652 -0.275676
1.09038 -0.274895
1.06648 -0.321078
1.04809 -0.310848
1.03109 -0.314139
1.0285 -0.352221
1.04915 -0.361155
1.08389 -0.324549
1.08729 -0.306817
1.07742 -0.320216
1.12402 -0.264518
1.13024 -0.274221
1.1379 -0.239655
1.11962 -0.245994
1.09977 -0.250309
1.10851 -0.234585
1.09598 -0.296936
1.06599 -0.303252
1.06821 -0.276439
1.0607 -0.289713
1.07184 -0.227928
1.03915 -0.339314
1.04556 -0.325711
1.07695 -0.259936
1.10298 -0.227088
1.10941 -0.268885
1.11916 -0.274872
1.11402 -0.263889
1.1166 -0.333195
1.13824 -0.299902
1.12429 -0.310978
1.12995 -0.268982
1.14858 -0.315293
1.18517 -0.232262
1.19014 -0.191314
1.17664 -0.225024
1.15677 -0.245764
1.11407 -0.232921
1.07903 -0.212033
1.05393 -0.256861
1.0323 -0.293932
1.01862 -0.272492
1.0087 -0.29832
1.02814 -0.284928
1.05865 -0.245139
1.07646 -0.259765
1.08714 -0.266982
1.07248 -0.304481
1.05751 -0.330992
1.06669 -0.26131
1.04522 -0.327302
1.02453 -0.321818
1.01893 -0.325898
1.02146 -0.30781
1.02839 -0.263533
0.995265 -0.286653
1.00083 -0.266171
1.01414 -0.223844
0.983041 -0.316568
0.993064 -0.26978
0.994696 -0.270779
0.984941 -0.29564
0.971345 -0.320269
0.997699 -0.31861
1.02916 -0.276159
1.00345 -0.296316
1.02354 -0.258692
1.01458 -0.298915
1.0161 -0.307293
1.03951 -0.274192
1.0363 -0.292662
1.00454 -0.293708
1.00255 -0.266681
1.00476 -0.24088
0.986922 -0.262042
0.987216 -0.200178
0.948407 -0.320991
0.957536 -0.268452
0.939722 -0.362095
1.0094 -0.256236
0.995227 -0.347928
1.03899 -0.280091
1.06091 -0.265145
1.07464 -0.314298
1.07802 -0.319211
1.05694 -0.338824
1.06497 -0.284792
1.07608 -0.236105
1.07421 -0.29427
1.07838 -0.282177
1.06624 -0.260078
1.05001 -0.231958
1.0302 -0.247963
1.04479 -0.232448
1.04079 -0.232385
0.972687 -0.315655
0.95709 -0.303894
0.975427 -0.249685
0.978085 -0.2227
0.992786 -0.195672
0.986964 -0.251577
0.992408 -0.242638
0.994463 -0.232553
0.995275 -0.267844
1.0221 -0.273602
1.04515 -0.246836
1.06465 -0.258648
1.08139 -0.207951
1.04815 -0.292656
1.01299 -0.325376
1.01819 -0.284311
1.03689 -0.219336
1.01341 -0.288148
0.997693 -0.281126
0.998693 -0.231843
0.981963 -0.212172
0.983942 -0.232347
0.969255 -0.283671
0.985878 -0.221433
1.00714 -0.201839
1.0294 -0.170337
1.0099 -0.195357
1.00123 -0.248598
1.02189 -0.194836
0.997634 -0.310527
0.986052 -0.305035
0.98926 -0.257153
0.975642 -0.286031
0.958889 -0.321168
0.937485 -0.343606
0.937503 -0.348439
0.957259 -0.279225
0.94395 -0.278356
0.920492 -0.335915
0.938798 -0.274978
0.946624 -0.243631
0.976583 -0.234349
0.962014 -0.26188
0.954268 -0.282274
0.965953 -0.211501
0.955944 -0.228199
0.954776 -0.266491
0.98649 -0.230726
0.976677 -0.242622
0.980822 -0.19192
0.969612 -0.255386
0.989491 -0.256936
0.98381 -0.264401
0.968045 -0.282369
0.97815 -0.249345
0.966532 -0.298882
0.943948 -0.358851
0.948174 -0.339154
0.94806 -0.343542
0.920046 -0.337067
0.942095 -0.283678
0.973891 -0.265078
0.989586 -0.263437
0.95132 -0.37407
0.961723 -0.316225
0.992369 -0.314856
1.02267 -0.285882
1.04969 -0.254685
1.0357 -0.275633
1.00033 -0.283218
0.976278 -0.335757
1.02423 -0.276372
1.00884 -0.313987
0.961687 -0.43081
0.987714 -0.394852
1.00235 -0.339082
1.01956 -0.334115
1.03951 -0.364693
1.0558 -0.327794
1.07046 -0.282509
1.05436 -0.306421
1.02692 -0.272823
1.01788 -0.248882
1.02522 -0.254046
1.05769 -0.241481
1.03539 -0.330831
1.06962 -0.272819
1.05815 -0.294256
1.0863 -0.247866
1.10545 -0.217176
1.11312 -0.286303
1.13294 -0.27141
1.10891 -0.316757
1.10696 -0.306116
1.10714 -0.274838
1.10226 -0.317496
1.06353 -0.385781
1.05721 -0.387277
1.0503 -0.401248
1.0668 -0.343587
1.02992 -0.383566
1.03934 -0.290896
1.01303 -0.330532
0.995519 -0.370875
0.991024 -0.378487
1.01965 -0.340894
1.03974 -0.276159
1.03008 -0.328639
1.03713 -0.328591
1.03843 -0.296487
1.03362 -0.322737
1.04387 -0.320499
1.041 -0.338155
1.0601 -0.270917
1.0267 -0.356558
1.00952 -0.377791
0.980324 -0.374992
0.957234 -0.379813
0.980173 -0.31884
0.955016 -0.343527
0.92398 -0.369719
0.960356 -0.295481
0.964579 -0.32982
0.967685 -0.346273
0.969912 -0.3857
0.973242 -0.377574
0.970967 -0.414166
0.972521 -0.379135
0.970484 -0.375713
0.933554 -0.44554
0.930204 -0.423625
0.932794 -0.365842
0.915113 -0.353148
0.88054 -0.375119
0.892956 -0.318097
0.905707 -0.304874
0.915371 -0.346758
0.964432 -0.282169
0.978274 -0.34184
1.01033 -0.314707
1.02635 -0.309913
1.03279 -0.349342
1.03742 -0.33958
1.04825 -0.306879
1.06628 -0.274228
1.06982 -0.285883
1.04461 -0.310173
1.0138 -0.365208
1.0377 -0.251776
0.99537 -0.366939
1.01693 -0.293755
1.04275 -0.278483
1.04672 -0.296728
1.0704 -0.20361
1.05307 -0.254333
1.05664 -0.236862
1.05253 -0.304494
1.05059 -0.327155
1.05464 -0.334767
1.09186 -0.299923
1.12745 -0.274791
1.138 -0.239465
1.0903 -0.366092
1.06528 -0.337484
1.04137 -0.311759
1.02626 -0.336649
1.02213 -0.318915
1.04423 -0.218492
1.01131 -0.321349
1.03104 -0.29287
1.04903 -0.316166
1.04956 -0.339598
1.06253 -0.311732
1.07834 -0.275739
1.05186 -0.322049
1.07662 -0.306108
1.13113 -0.237602
1.13209 -0.243607
1.12577 -0.243456
1.08799 -0.308726
1.07601 -0.313666
1.078 -0.218502
1.04668 -0.326723
1.07459 -0.204271
1.04061 -0.297137
1.0356 -0.283345
1.04545 -0.280744
1.0575 -0.282928
1.04372 -0.291632
1.00258 -0.331388
1.01533 -0.28149
0.978535 -0.336689
0.984164 -0.346648
1.03154 -0.267486
1.03915 -0.329546
1.07286 -0.297015
1.08523 -0.293457
1.08515 -0.294893
1.06161 -0.336651
1.07176 -0.326214
1.02843 -0.386263
1.02384 -0.399201
1.04441 -0.366293
1.03132 -0.387069
1.06285 -0.382713
1.09023 -0.351298
1.13424 -0.292313
1.16639 -0.220046
1.18173 -0.198497
1.15189 -0.278109
1.1312 -0.24951
1.10803 -0.245461
1.09014 -0.241773
1.07898 -0.229118
1.07113 -0.196975
1.0596 -0.253174
1.04336 -0.284319
1.0205 -0.284793
1.00981 -0.277799
1.00319 -0.283708
0.972362 -0.365955
0.970109 -0.354472
0.966458 -0.324964
0.976816 -0.279385
0.9857 -0.30851
0.985665 -0.31011
0.964536 -0.356549
0.976576 -0.354278
1.02976 -0.272046
1.01093 -0.302739
0.973526 -0.337694
0.930389 -0.398867
0.896411 -0.429544
0.913866 -0.393402
0.886745 -0.437941
0.898179 -0.409099
0.908266 -0.391039
0.900753 -0.368574
0.877813 -0.412711
0.884061 -0.440425
0.879461 -0.431213
0.885534 -0.42535
0.905437 -0.369084
0.850158 -0.422372
0.85492 -0.409903
0.871504 -0.461458
0.927777 -0.428802
0.958303 -0.380521
0.946714 -0.412343
0.957994 -0.39184
0.91259 -0.463208
0.95527 -0.371313
0.91284 -0.427451
0.888575 -0.455644
0.923488 -0.383507
0.915688 -0.387938
0.899405 -0.411491
0.918652 -0.348371
0.876042 -0.436082
0.9243 -0.364265
0.908377 -0.402992
0.936221 -0.372282
0.933536 -0.400125
0.937726 -0.403616
0.982635 -0.323604
0.973037 -0.317742
0.935108 -0.35841
0.933303 -0.353213
0.955434 -0.351242
0.958586 -0.346106
0.94387 -0.371144
0.926703 -0.371205
0.944852 -0.314742
0.920091 -0.364527
0.91937 -0.340549
0.89682 -0.367142
0.906748 -0.345461
0.910345 -0.352042
0.897969 -0.355892
0.887394 -0.390187
0.882162 -0.404638
0.9239 -0.313662
0.906434 -0.357601
0.937504 -0.318847
0.935285 -0.280323
0.915841 -0.343341
0.923442 -0.370153
0.931913 -0.364249
0.93927 -0.37069
0.937758 -0.352647
0.910483 -0.320701
0.9156 -0.288672
0.919925 -0.285798
0.925865 -0.347945
0.925666 -0.418216
0.969755 -0.363812
0.986856 -0.37428
1.00909 -0.334539
1.0023 -0.379357
0.999724 -0.372834
1.0019 -0.383106
1.0073 -0.418954
1.03588 -0.383319
1.03059 -0.39076
1.05998 -0.271362
1.01558 -0.360838
1.03564 -0.276298
1.00631 -0.334016
1.01319 -0.278997
1.00432 -0.329277
0.997373 -0.323468
1.0107 -0.251079
1.00811 -0.226051
0.971574 -0.290385
0.971372 -0.284151
0.940688 -0.30859
0.950962 -0.296708
0.95299 -0.291461
0.973749 -0.29099
0.988111 -0.305207
0.989724 -0.311877
0.973101 -0.304361
0.932457 -0.315454
0.916626 -0.307675
0.893008 -0.335947
0.910754 -0.314073
0.931136 -0.250301
0.894026 -0.355747
0.887593 -0.31418
0.860882 -0.331929
0.890809 -0.283662
0.8883 -0.311074
0.923806 -0.217667
0.870203 -0.373325
0.887351 -0.313134
0.866741 -0.357576
0.863186 -0.398971
0.861271 -0.421034
0.904297 -0.332881
0.89505 -0.309107
0.891297 -0.374683
0.944681 -0.290811
0.957379 -0.262473
0.989368 -0.279407
0.982079 -0.330423
1.00118 -0.292072
0.993587 -0.362874
1.02245 -0.311119
1.0242 -0.277429
0.965624 -0.390917
0.950465 -0.389556
0.996396 -0.307483
0.999535 -0.347679
1.00552 -0.328323
1.02446 -0.248727
1.00138 -0.329
0.960948 -0.353288
0.942122 -0.352678
0.925815 -0.373124
0.925882 -0.3596
0.977815 -0.24435
0.967604 -0.244499
0.96821 -0.223158
0.969619 -0.198157
0.968312 -0.185256
0.965114 -0.243274
0.963703 -0.21959
0.952884 -0.229553
0.978515 -0.159232
0.961258 -0.246655
0.965922 -0.250745
0.960724 -0.274253
0.947151 -0.311196
0.962407 -0.287206
0.988826 -0.2389
0.960826 -0.33678
0.960651 -0.35985
0.983372 -0.280359
0.989331 -0.22561
0.953165 -0.295841
0.93013 -0.302063
0.911626 -0.316213
0.912411 -0.318393
0.908631 -0.361949
0.908299 -0.381619
0.942842 -0.316564
0.960222 -0.367502
1.00749 -0.367359
1.03431 -0.343537
1.03549 -0.37757
1.01052 -0.364109
1.00184 -0.301287
0.978054 -0.357949
0.970297 -0.386609
1.0027 -0.325452
1.00895 -0.259771
1.02169 -0.287696
1.02663 -0.24032
1.05062 -0.216296
1.03279 -0.313002
1.02309 -0.355194
1.03674 -0.293045
1.06388 -0.246061
1.06357 -0.24866
1.05766 -0.218764
1.03555 -0.25909
0.99711 -0.268215
0.999125 -0.238868
1.00951 -0.242413
0.978627 -0.273882
0.940544 -0.28394
0.957377 -0.31039
0.957336 -0.317322
0.962681 -0.289893
0.99433 -0.276902
1.012 -0.215401
1.01963 -0.234078
1.00451 -0.280968
0.972167 -0.31581
0.99438 -0.258278
0.945168 -0.327166
0.901994 -0.396259
0.917954 -0.373413
0.893514 -0.356388
0.876409 -0.359774
0.883925 -0.304432
0.877344 -0.319755
0.89731 -0.267075
0.896281 -0.27409
0.908938 -0.272001
0.935322 -0.267317
0.959833 -0.29199
0.984612 -0.245832
0.98627 -0.270735
0.990202 -0.263283
0.992601 -0.230727
0.979445 -0.251593
0.999256 -0.209311
0.988906 -0.224718
0.987864 -0.226355
0.958237 -0.317406
0.965405 -0.311108
0.947754 -0.293896
0.940812 -0.277972
0.944736 -0.272654
1.00207 -0.175854
1.0033 -0.158576
0.994459 -0.18974
1.00105 -0.165982
1.0093 -0.19383
0.988551 -0.204282
0.9839 -0.223934
0.980667 -0.209799
0.977051 -0.231361
1.00181 -0.209053
1.02357 -0.223064
1.0504 -0.199527
1.03618 -0.230503
1.05525 -0.21447
1.08043 -0.166329
1.06566 -0.193516
1.08201 -0.194639
1.07043 -0.242352
1.06699 -0.234044
1.09409 -0.222774
1.11056 -0.240245
1.07821 -0.300903
1.08466 -0.299877
1.06201 -0.336091
1.06641 -0.269916
1.08567 -0.213098
1.05099 -0.221059
1.0348 -0.238936
1.02795 -0.20653
0.990062 -0.226912
0.969237 -0.241738
0.965608 -0.234418
0.967666 -0.251001
0.915553 -0.339378
0.949924 -0.263452
0.994802 -0.221191
0.9999 -0.27867
1.0161 -0.291302
1.04225 -0.266794
1.03751 -0.228363
1.00944 -0.268571
0.975524 -0.324713
1.01299 -0.294354
0.992405 -0.349236
0.962349 -0.37746
0.989394 -0.306146
0.986436 -0.322128
1.00622 -0.237273
1.02286 -0.266688
1.03195 -0.301202
1.03295 -0.264982
1.00557 -0.298762
1.02855 -0.284501
1.03912 -0.287864
1.01849 -0.361592
1.03673 -0.311717
1.03187 -0.27873
1.01465 -0.280349
1.00115 -0.328614
1.00811 -0.302751
0.997772 -0.303919
1.00297 -0.266314
0.99953 -0.2842
1.0165 -0.243
0.995782 -0.319577
1.00616 -0.277748
0.988923 -0.335696
1.02364 -0.304384
1.01361 -0.290995
1.02968 -0.257808
1.01467 -0.212522
1.02479 -0.175517
1.00735 -0.176789
0.972995 -0.180265
0.937935 -0.23575
0.934093 -0.214589
0.926369 -0.259968
0.965853 -0.252714
0.98617 -0.214919
0.992106 -0.269281
1.02057 -0.185792
1.01095 -0.174884
0.969405 -0.320297
0.994573 -0.22019
0.972604 -0.323876
0.999855 -0.301681
0.999683 -0.342739
1.02355 -0.302043
1.03717 -0.2952
1.02684 -0.290481
1.0165 -0.266189
1.0283 -0.243777
1.04497 -0.257848
1.04639 -0.242159
1.05058 -0.261332
1.04023 -0.231879
1.04072 -0.211977
1.01634 -0.274552
0.998923 -0.344235
1.01217 -0.32206
0.997381 -0.384592
1.03435 -0.283832
1.03472 -0.276405
1.05163 -0.275346
1.09728 -0.220378
1.09692 -0.259858
1.12646 -0.195587
1.08758 -0.304955
1.07998 -0.256287
1.07166 -0.194292
1.01181 -0.285614
0.994798 -0.266842
0.992264 -0.294985
1.01203 -0.252899
1.01835 -0.220847
1.00924 -0.237491
1.03563 -0.145247
1.02964 -0.203073
1.0489 -0.197452
1.05452 -0.263572
1.05996 -0.239002
1.04704 -0.264429
1.03559 -0.272202
1.0037 -0.307998
0.994194 -0.352782
1.0092 -0.353767
1.02472 -0.357514
1.03206 -0.316939
1.04538 -0.237366
1.03536 -0.30403
1.06825 -0.216794
1.07179 -0.230258
1.04319 -0.307018
1.02166 -0.312183
1.03601 -0.290365
1.05053 -0.280386
1.06149 -0.27208
1.0379 -0.308881
1.04105 -0.26092
1.0545 -0.260856
1.03481 -0.281472
1.04162 -0.318887
1.04383 -0.323153
1.0565 -0.261804
1.07111 -0.197577
1.05387 -0.273981
1.0376 -0.305953
1.05267 -0.234735
1.01329 -0.328544
1.02451 -0.318536
1.03429 -0.322842
1.02534 -0.308817
1.04309 -0.278873
1.0756 -0.302429
1.09744 -0.289075
1.08583 -0.338631
1.09878 -0.293694
1.10212 -0.267377
1.05782 -0.351463
1.07682 -0.244771
1.0599 -0.255509
1.04709 -0.229263
1.06405 -0.179289
1.06508 -0.183632
1.05474 -0.182981
1.06532 -0.1753
1.07642 -0.230509
1.09208 -0.209631
1.0919 -0.211391
1.07388 -0.296256
1.09375 -0.17507
1.04925 -0.297958
1.06591 -0.236577
1.0851 -0.208269
1.07633 -0.227886
1.08181 -0.227581
1.08294 -0.218642
1.07466 -0.281547
1.0977 -0.271141
1.08807 -0.264846
1.06831 -0.284166
1.06117 -0.281982
1.03275 -0.32286
1.04138 -0.25499
1.04366 -0.24042
1.03476 -0.274956
1.03742 -0.193883
1.05084 -0.176156
1.08733 -0.124274
1.07887 -0.185604
1.05854 -0.23293
1.08039 -0.210336
1.08328 -0.195306
1.04718 -0.309501
1.05957 -0.261698
1.06617 -0.25292
1.06693 -0.227447
1.07158 -0.210062
1.05993 -0.265357
1.07123 -0.256645
1.069 -0.302648
1.06983 -0.292979
1.05797 -0.320842
1.06477 -0.290908
1.05638 -0.265845
1.05723 -0.225616
1.06187 -0.246173
1.0658 -0.272013
1.07211 -0.240766
1.06454 -0.265914
1.05017 -0.322906
1.06147 -0.244752
1.04082 -0.264328
1.02118 -0.286577
1.02503 -0.305869
1.03253 -0.297487
1.01637 -0.281111
1.00988 -0.271227
1.0253 -0.277475
1.03074 -0.261595
1.06044 -0.162133
1.05141 -0.192
1.0574 -0.1821
1.04597 -0.2197
1.03771 -0.256156
1.07499 -0.269571
1.1105 -0.244347
1.11088 -0.264657
1.10537 -0.24213
1.09417 -0.210968
1.06999 -0.258247
1.06309 -0.228324
1.01693 -0.312741
1.01264 -0.260748
1.00035 -0.257147
1.02962 -0.264275
1.05716 -0.270443
1.06775 -0.313921
1.09886 -0.259276
1.08852 -0.306994
1.08085 -0.315545
1.0976 -0.284356
1.08084 -0.295118
1.0614 -0.274365
1.03718 -0.304892
1.06356 -0.195446
1.05119 -0.248389
1.05371 -0.262725
1.01913 -0.286717
0.979233 -0.284181
0.975349 -0.202213
0.931798 -0.31794
0.954733 -0.266959
0.926335 -0.33254
0.916 -0.327065
0.911 -0.374669
0.930856 -0.42995
0.966298 -0.413583
0.959972 -0.425717
0.978253 -0.344455
0.950921 -0.392218
0.942187 -0.390028
0.949456 -0.349944
0.937894 -0.362384
0.929445 -0.339288
0.901619 -0.39245
0.913464 -0.40838
0.930327 -0.352917
0.918875 -0.352762
0.953082 -0.337735
0.963461 -0.300609
