# Supplementary material for: Stochastic bond dynamics facilitates alignment of malaria parasite at erythrocyte membrane upon invasion
Source: eLife. 2020 May 18;9:e56500. doi: 10.7554/eLife.56500 (PMC7269671; doi:10.7554/eLife.56500)
Supplement: Figure 2—source data 1. [file elife-56500-fig2-data1.zip › PARA_POSITIONS/pos20.dat]

4.43428 0.703606
4.49106 0.570547
4.52904 0.580643
4.55136 0.650801
4.54809 0.881847
4.62908 0.463836
4.61489 0.509753
4.57366 0.580299
4.55717 0.373551
4.52806 0.419102
4.45002 0.912399
4.51272 0.628626
4.51917 0.831083
4.56208 0.879031
4.62046 0.814201
4.63991 0.850221
4.63794 0.875258
4.61774 0.895524
4.61906 0.814704
4.52112 1.12244
4.51956 0.883619
4.41763 1.21791
4.4699 0.938098
4.46219 0.967758
4.4323 1.08808
4.46103 0.789427
4.4073 0.894838
4.36997 0.885739
4.25989 1.19938
4.25651 1.08591
4.25843 1.04499
4.2949 0.906569
4.29905 0.934377
4.25915 1.14581
4.27631 1.15229
4.28098 1.13494
4.2706 1.05558
4.14738 1.34567
4.17257 1.20382
4.16547 1.14454
4.11167 1.20238
4.06167 1.22104
3.92599 1.48297
3.86261 1.5096
3.79391 1.53439
3.81226 1.4001
3.85355 1.26322
3.86299 1.30248
3.91902 1.16563
3.95411 1.07782
3.91097 1.21638
3.93116 1.12082
3.88009 1.22488
3.88076 1.14887
3.79956 1.35575
3.8427 1.20721
3.7522 1.43472
3.7214 1.47323
3.81704 1.19733
3.78782 1.33933
3.78169 1.32128
3.7626 1.30255
3.69938 1.36383
3.69063 1.32039
3.74419 1.10377
3.7258 1.21829
3.76388 1.25022
3.74514 1.43023
3.78997 1.39606
3.77329 1.44959
3.75783 1.49267
3.81058 1.34341
3.84276 1.18864
3.79197 1.30388
3.7929 1.29048
3.7436 1.43289
3.76846 1.32963
3.80548 1.16593
3.77393 1.23307
3.73318 1.31162
3.67516 1.39772
3.60293 1.47376
3.6193 1.31136
3.56951 1.42364
3.63724 1.29825
3.6287 1.37173
3.64744 1.35381
3.66691 1.35172
3.73215 1.16371
3.62066 1.43585
3.6795 1.18746
3.54212 1.4911
3.55575 1.42918
3.61311 1.23329
3.60008 1.17987
3.5858 1.05173
3.43503 1.36576
3.46573 1.17968
3.42647 1.24123
3.44346 1.22397
3.50783 1.16406
3.46402 1.37299
3.48266 1.32992
3.52885 1.10971
3.39582 1.35584
3.43179 1.15424
3.39289 1.16037
3.42102 0.934716
3.30886 1.22367
3.35129 1.01778
3.29481 1.11115
3.26691 1.14644
3.21112 1.25855
3.26493 1.09882
3.27089 1.08557
3.27231 1.07224
3.23053 1.20265
3.23737 1.24927
3.29456 1.16995
3.29677 1.21238
3.27254 1.2655
3.23783 1.29341
3.2344 1.1767
3.25749 0.992941
3.17485 1.18751
3.18512 1.08029
3.16944 1.06359
3.19104 1.00341
3.16457 1.06716
3.20654 0.997504
3.20518 1.03111
3.19057 1.03879
3.11502 1.18114
3.13976 1.04785
3.04315 1.21001
3.06692 0.952409
2.98082 1.02412
2.9699 0.893496
2.89177 0.980959
2.83955 1.03183
2.88103 0.812561
2.88404 0.712481
2.82607 0.822667
2.73517 0.996282
2.73133 0.932931
2.79477 0.761514
2.79799 0.795298
2.80171 0.755636
2.76275 0.812343
2.75205 0.715118
2.68146 0.871161
2.73909 0.667052
2.72465 0.727125
2.67448 0.874778
2.74434 0.637762
2.73206 0.742126
2.76278 0.774458
2.84531 0.63988
2.87713 0.689041
2.87981 0.820177
2.88889 0.839559
2.8611 0.960478
2.96452 0.729348
2.97981 0.738918
2.98618 0.791527
3.02442 0.723528
2.95514 1.05511
2.96086 0.964132
2.89411 1.04396
2.79766 1.20319
2.84442 0.987973
2.77171 1.12367
2.84203 0.932361
2.86773 0.909945
2.88545 0.842738
2.87922 0.801816
2.846 0.854048
2.89113 0.650767
2.77853 1.08961
2.81803 1.00852
2.84043 0.987973
2.84418 0.989149
2.86486 0.922181
2.86901 0.978866
2.90964 0.952789
2.84308 1.15529
2.91453 0.931615
2.82387 1.13252
2.8392 1.07646
2.85216 1.01932
2.8371 1.03342
2.85633 0.945548
2.90785 0.739337
2.82318 1.04471
2.84512 0.965658
2.80297 1.06073
2.81194 0.99139
2.80651 0.953653
2.75739 1.01771
2.65981 1.1931
2.68761 1.09681
2.7381 0.886584
2.74425 0.811919
2.69241 0.900539
2.67959 0.806002
2.64325 0.808965
2.64339 0.710128
2.60832 0.785295
2.64142 0.669721
2.63102 0.798823
2.6486 0.804019
2.64033 0.871157
2.6756 0.735709
2.64119 0.839539
2.67299 0.671232
2.63802 0.717711
2.64085 0.757326
2.63294 0.832978
2.6812 0.736661
2.66695 0.803516
2.65228 0.834665
2.63795 0.879716
2.63913 0.862656
2.61254 1.00998
2.63677 0.996749
2.68971 0.85335
2.6723 0.877521
2.70942 0.720256
2.69712 0.699956
2.65717 0.789356
2.64373 0.740105
2.58894 0.827669
2.60501 0.762193
2.61007 0.755273
2.58488 0.828773
2.56631 0.857248
2.56802 0.843702
2.59263 0.726989
2.57921 0.761386
2.57164 0.715615
2.54927 0.760868
2.56519 0.684397
2.58211 0.700295
2.61741 0.566309
2.5701 0.667309
2.50743 0.843794
2.53765 0.700865
2.54063 0.763856
2.59451 0.649499
2.5942 0.73853
2.59869 0.799588
2.58815 0.772236
2.58096 0.752678
2.56298 0.846349
2.57897 0.863127
2.60418 0.889763
2.54306 1.0523
2.61204 0.812469
2.61675 0.783663
2.56433 0.912692
2.58766 0.857834
2.62516 0.752681
2.61485 0.667593
2.55633 0.811341
2.56035 0.717039
2.52585 0.826019
2.54088 0.766333
2.54181 0.71892
2.49585 0.863479
2.50263 0.844305
2.56088 0.646779
2.54799 0.717758
2.52489 0.740614
2.48902 0.873414
2.52764 0.831947
2.55604 0.851558
2.57577 0.915787
2.65598 0.688205
2.60399 0.823892
2.6002 0.802062
2.59132 0.812375
2.61649 0.734208
2.59237 0.87925
2.59811 0.885604
2.58451 0.900306
2.63016 0.672342
2.52981 0.909312
2.56483 0.765898
2.48718 1.05575
2.56012 0.872378
2.57594 0.798707
2.51744 0.923591
2.54435 0.773704
2.55909 0.699925
2.5391 0.79596
2.56398 0.739269
2.58983 0.631183
2.57264 0.683445
2.5895 0.482247
2.46347 0.899993
2.5007 0.747512
2.49258 0.795323
2.49895 0.801022
2.52409 0.758409
2.53442 0.716689
2.54911 0.683477
2.51284 0.870921
2.58035 0.69863
2.5551 0.811764
2.59267 0.644107
2.56483 0.658094
2.53966 0.636681
2.50462 0.735131
2.54653 0.629176
2.5859 0.553818
2.5404 0.689328
2.57868 0.531085
2.56187 0.610876
2.5118 0.788247
2.53684 0.696144
2.55187 0.697248
2.53911 0.786087
2.55907 0.740952
2.59074 0.679728
2.57645 0.796987
2.58857 0.733181
2.60242 0.647304
2.58111 0.730976
2.5792 0.747333
2.58601 0.702232
2.54441 0.754563
2.55636 0.671949
2.56661 0.661933
2.57185 0.718641
2.57195 0.81765
2.63088 0.681548
2.6127 0.708007
2.59982 0.743859
2.62621 0.733019
2.6488 0.765329
2.67951 0.75564
2.69604 0.729894
2.68931 0.725444
2.6179 0.839058
2.59849 0.768372
2.55917 0.871431
2.60318 0.738617
2.57605 0.868555
2.52496 1.0178
2.57477 0.912792
2.59421 0.936812
2.63457 0.900547
2.68882 0.761245
2.62405 1.00923
2.6624 0.850275
2.59762 1.01796
2.57835 1.0244
2.62019 0.920438
2.65034 0.821186
2.65158 0.865486
2.66421 0.821464
2.59731 0.937743
2.60636 0.784266
2.61748 0.700041
2.62134 0.724116
2.58637 0.824978
2.56402 0.773282
2.54129 0.777188
2.51588 0.748336
2.52808 0.61427
2.52075 0.74339
2.55055 0.673295
2.49388 0.831979
2.52582 0.701402
2.53514 0.750054
2.54708 0.797827
2.55114 0.810672
2.58097 0.653567
2.49717 0.852002
2.51811 0.786668
2.56091 0.608908
2.54068 0.69376
2.49805 0.803671
2.50271 0.713632
2.50023 0.642979
2.48785 0.68178
2.47976 0.764041
2.43967 0.898491
2.47669 0.739653
2.37832 1.06926
2.48007 0.823989
2.48732 0.854476
2.43095 1.09291
2.53608 0.794757
2.51484 0.875533
2.55129 0.803571
2.60126 0.721486
2.61309 0.76152
2.59729 0.834932
2.55139 0.885676
2.52513 0.941556
2.54578 0.897515
2.56738 0.800309
2.53717 0.907187
2.48831 0.991597
2.51027 0.853534
2.53602 0.795528
2.5481 0.833398
2.568 0.803061
2.5225 0.891764
2.48825 0.882207
2.51062 0.78764
2.49023 0.868758
2.51371 0.755998
2.46073 0.915786
2.40607 1.00648
2.41413 0.976405
2.44895 0.857153
2.45861 0.88629
2.50014 0.826659
2.48744 0.924833
2.49923 0.907656
2.48919 0.860282
2.47804 0.869097
2.48521 0.889
2.47939 0.9436
2.43657 0.970959
2.46933 0.779236
2.40089 0.999623
2.42391 0.900504
2.44842 0.910664
2.47605 0.841875
2.47313 0.870399
2.43541 0.952846
2.43067 0.898334
2.41831 0.949945
2.49048 0.837489
2.48934 0.942671
2.48924 0.899065
2.43893 0.953621
2.40607 0.954165
2.41937 0.792764
2.40493 0.862116
2.3991 0.834512
2.36476 0.883883
2.3482 0.858181
2.32879 0.853881
2.33911 0.770856
2.31427 0.876934
2.34771 0.76767
2.31413 0.934981
2.36063 0.788222
2.31556 0.912687
2.3189 0.881894
2.30717 0.826725
2.30694 0.819762
2.32073 0.845929
2.37551 0.677118
2.36647 0.655126
2.35853 0.696472
2.37444 0.53779
2.33979 0.681452
2.32393 0.690492
2.31814 0.553311
2.27308 0.837718
2.28051 0.804708
2.29104 0.861158
2.30078 0.795683
2.27935 0.772874
2.27434 0.756744
2.28268 0.746486
2.30051 0.764754
2.28892 0.87089
2.33402 0.71048
2.31937 0.741501
2.28598 0.785039
2.28591 0.78056
2.29898 0.728581
2.34151 0.632278
2.3135 0.810605
2.28106 0.855553
2.25693 0.905514
2.28932 0.728862
2.27548 0.811248
2.20881 1.05657
2.30943 0.844536
2.37963 0.771455
2.37553 0.908327
2.43595 0.791056
2.40604 0.848565
2.42823 0.718858
2.42411 0.663863
2.42016 0.657396
2.41199 0.748127
2.38861 0.737879
2.35118 0.800124
2.35313 0.786594
2.30481 0.914546
2.29999 0.890429
2.28448 0.982629
2.23957 1.12313
2.24982 1.12113
2.26184 1.1429
2.30897 1.08143
2.31791 0.978224
2.28444 1.05996
2.26216 1.07431
2.26799 0.938566
2.25016 0.964107
2.32419 0.640688
2.29434 0.760081
2.29157 0.774091
2.21623 0.939142
2.23456 0.77249
2.22561 0.825674
2.21827 0.883628
2.2383 0.785127
2.23439 0.693078
2.18808 0.741442
2.10349 0.894448
2.08241 0.898621
2.08915 0.891769
2.14471 0.875891
2.1566 0.982904
2.21028 0.942916
2.2158 1.05337
2.24998 1.01096
2.24108 1.05286
2.29356 1.06917
2.37383 0.928816
2.3383 0.998743
2.30711 1.04596
2.30843 1.0127
2.28236 1.0028
2.25874 1.06769
2.31234 0.895502
2.2891 1.05291
2.35104 0.848592
2.30334 0.976225
2.2732 1.00537
2.29194 1.04602
2.3473 0.94255
2.34223 0.887244
2.30342 0.901913
2.27418 0.853026
2.25231 0.782695
2.19483 0.897394
2.19302 0.917885
2.19366 1.0114
2.22169 0.989474
2.24205 1.04765
2.24685 1.06156
2.26969 1.07122
2.302 1.04769
2.352 0.903214
2.30028 0.999205
2.32498 0.866285
2.23658 1.11052
2.28938 0.98168
2.3478 0.769059
2.29135 0.958977
2.27817 0.849955
2.25193 0.85333
2.22563 0.854073
2.25259 0.779018
2.23775 0.834519
2.21538 0.923591
2.2028 1.02344
2.21588 0.958085
2.25319 0.872474
2.23378 0.945665
2.23174 0.959705
2.28102 0.874984
2.28733 0.933191
2.29333 0.83627
2.25447 0.83948
2.19813 0.924323
2.1481 1.00391
2.157 0.949358
2.11176 1.02821
2.13377 0.977602
2.13271 1.04282
2.17063 1.03847
2.22566 0.899779
2.17719 0.990319
2.20203 0.880917
2.20788 0.834918
2.15012 0.977223
2.13028 0.931271
2.12438 0.862729
2.14054 0.814576
2.16676 0.666888
2.10266 0.832929
2.06965 0.918617
2.08877 0.991935
2.06297 1.0767
2.09559 1.08935
2.15903 0.992401
2.19275 1.01067
2.28405 0.828408
2.19565 1.0393
2.17324 1.03266
2.18109 1.00115
2.18559 1.03019
2.20109 1.03297
2.20672 1.0228
2.1765 1.10954
2.26028 0.850923
2.21803 1.01242
2.16709 1.15755
2.27641 0.863824
2.29483 0.733561
2.25706 0.826914
2.2311 0.939585
2.2302 0.87168
2.23652 0.836769
2.24093 0.884342
2.2747 0.857764
2.262 0.863503
2.2568 0.850007
2.255 0.710817
2.22836 0.841324
2.24445 0.741558
2.2233 0.841671
2.22514 0.807671
2.23101 0.863435
2.27126 0.77291
2.27784 0.886719
2.27746 0.900094
2.27743 0.893842
2.24924 0.989929
2.22649 1.10214
2.28474 0.980698
2.29381 1.10127
2.32475 1.15746
2.34883 1.0848
2.33243 1.15642
2.37462 0.95037
2.3068 1.09792
2.35989 0.970473
2.3615 1.01908
2.34938 1.00759
2.3764 0.830593
2.27847 0.994356
2.28887 0.747851
2.28231 0.684088
2.23373 0.843363
2.24742 0.794731
2.21629 0.908941
2.22156 0.864537
2.24632 0.76114
2.26093 0.780158
2.22788 0.921301
2.23475 0.923179
2.20423 1.03883
2.22139 1.01811
2.25244 0.911133
2.28177 0.799808
2.25369 0.901619
2.23916 0.871678
2.23645 0.869932
2.20805 0.863338
2.16545 0.931681
2.17601 0.857704
2.21074 0.901568
2.27182 0.809672
2.24157 0.89636
2.26664 0.838457
2.26633 0.831686
2.28491 0.685719
2.29505 0.729939
2.27488 0.839566
2.28262 0.878399
2.27734 0.973649
2.32343 0.893896
2.32122 0.853927
2.29886 0.952769
2.33553 0.806457
2.34969 0.735128
2.30805 0.780161
2.2233 0.932029
2.21715 0.792069
2.15873 0.90109
2.22961 0.713394
2.20019 0.819131
2.21624 0.82084
2.17776 0.88972
2.17766 0.75866
2.13331 0.942046
2.19392 0.890962
2.22258 0.983934
2.26065 1.03726
2.28081 1.03789
2.23392 1.10464
2.22287 1.0963
2.22865 0.978192
2.27201 0.819729
2.23411 0.830604
2.18587 0.957229
2.12508 1.04985
2.12172 1.03012
2.12207 0.972909
2.09347 1.01831
2.02896 1.14108
2.03071 1.06466
2.02598 1.14976
2.10869 0.998098
2.11335 1.06345
2.13711 1.13348
2.18193 1.13998
2.26892 1.02072
2.22903 1.10671
2.23781 1.08786
2.17002 1.19755
2.2141 1.1026
2.18649 1.19682
2.23562 1.06363
2.1874 1.12765
2.15402 1.18363
2.08139 1.29442
2.08752 1.31283
2.1269 1.25825
2.2193 1.14419
2.1988 1.24895
2.2608 1.11593
2.21228 1.19639
2.16611 1.27174
2.1936 1.19424
2.17941 1.20114
2.21338 1.03392
2.16381 1.04733
2.13234 1.05031
2.14507 1.04024
2.19891 0.941431
2.17397 1.05479
2.22883 0.870902
2.18181 1.03542
2.2276 0.870037
2.25122 0.819747
2.19333 1.01445
2.23561 0.810418
2.18712 1.03596
2.18793 1.08255
2.21463 1.06514
2.15598 1.14989
2.17912 1.06832
2.12776 1.21349
2.21609 1.03806
2.23917 0.983816
2.20832 1.0062
2.16246 1.03681
2.13411 1.05592
2.09192 1.13213
2.14074 1.00927
2.14987 1.09606
2.20357 0.97409
2.19229 0.965926
2.18287 0.989352
2.14303 1.10576
2.16828 1.05806
2.15565 1.08254
2.20204 0.974943
2.21261 0.947828
2.24672 0.864093
2.25677 0.839829
2.22936 0.871923
2.22849 0.854545
2.18935 0.918058
2.20146 0.820404
2.19987 0.905235
2.2355 0.921431
2.28456 0.879997
2.3179 0.859418
2.29947 0.91973
2.32893 0.911063
2.33187 0.91116
2.34259 0.938757
2.36926 0.814305
2.34752 0.81414
2.31917 0.80191
2.24156 0.956267
2.2514 0.832366
2.21657 0.85147
2.20774 0.790355
2.21235 0.750877
2.19832 0.83715
2.27416 0.727648
2.30991 0.789895
2.34197 0.679854
2.22507 0.977649
2.27394 0.745543
2.25187 0.727675
2.22056 0.842441
2.25114 0.819516
2.25453 0.851527
2.25915 0.825167
2.25399 0.879314
2.31037 0.782396
2.31372 0.801759
2.31356 0.837045
2.34007 0.753565
2.31334 0.739265
2.30088 0.746123
2.29372 0.685968
2.2203 0.794928
2.20925 0.780889
2.2291 0.732252
2.26701 0.68253
2.29532 0.649262
2.2993 0.607545
2.26309 0.762644
2.24036 0.837652
2.24261 0.841866
2.29253 0.681056
2.28074 0.706249
2.27976 0.759472
2.30356 0.740981
2.29292 0.819261
2.31765 0.74384
2.28448 0.77542
2.2443 0.777409
2.26958 0.69512
2.29289 0.649931
2.28227 0.735733
2.29072 0.718996
2.29545 0.776258
2.3164 0.701379
2.28086 0.885006
2.24356 0.946059
2.25105 0.885294
2.24823 0.798852
2.21761 0.846494
2.20356 0.957369
2.28399 0.761465
2.25084 0.864974
2.22041 0.907371
2.25651 0.754895
2.23696 0.815415
2.24067 0.794267
2.21171 0.875561
2.20739 0.841798
2.21324 0.801554
2.21924 0.794675
2.21686 0.819143
2.22791 0.824248
2.22811 0.772945
2.21371 0.798747
2.23519 0.697146
2.24394 0.726811
2.17688 0.951889
2.24973 0.76555
2.23673 0.852532
2.27404 0.787784
2.28619 0.715374
2.24541 0.757553
2.22885 0.762559
2.26914 0.704061
2.30466 0.664418
2.26803 0.785877
2.30145 0.665252
2.29943 0.734884
2.32564 0.696933
2.3436 0.67737
2.33705 0.730194
2.32445 0.760406
2.27127 0.894803
2.32216 0.732479
2.27725 0.974377
2.30371 0.953068
2.35388 0.768709
2.33245 0.902202
2.30529 0.991685
2.25804 1.12062
2.27178 1.11341
2.3181 1.07396
2.35857 0.999131
2.32894 1.05641
2.33029 1.00569
2.30543 1.01559
2.27773 1.05427
2.31149 0.918084
2.25624 1.02859
2.2372 1.02229
2.2562 1.00464
2.27534 1.00542
2.24709 1.09048
2.2428 1.12942
2.27601 1.0508
2.31134 0.949903
2.30041 1.02103
2.35407 0.865504
2.29574 1.04757
2.32845 0.963079
2.31148 1.00014
2.25645 1.10362
2.18815 1.1857
2.21361 1.06383
2.21352 1.07574
2.28096 0.952405
2.298 1.00199
2.29399 1.0776
2.31294 1.05526
2.37159 0.834649
2.36449 0.824781
2.34932 0.871834
2.32292 0.916222
2.25797 1.0068
2.27667 0.870477
2.25109 0.87109
2.25115 0.790844
2.26369 0.712335
2.24269 0.75651
2.22377 0.780843
2.24417 0.667757
2.25477 0.640969
2.28805 0.668852
2.24218 0.775574
2.22338 0.791324
2.18161 0.87231
2.21255 0.721817
2.18294 0.784209
2.20509 0.75499
2.24143 0.671313
2.28397 0.672309
2.2739 0.747503
2.26979 0.776799
2.28007 0.678953
2.24721 0.668473
2.26948 0.524491
2.23909 0.644957
2.25051 0.570443
2.25727 0.558889
2.24741 0.620904
2.21223 0.728424
2.2456 0.647731
2.25294 0.647737
2.23361 0.655884
2.18056 0.769764
2.22974 0.686772
2.2447 0.76122
2.27188 0.6943
2.2603 0.751356
2.28345 0.608782
2.2641 0.710262
2.29046 0.732036
2.32575 0.661196
2.33073 0.640709
2.29677 0.679156
2.26199 0.789941
2.32621 0.651516
2.34967 0.592113
2.33643 0.668289
2.31094 0.758287
2.30627 0.783405
2.32523 0.710121
2.33128 0.737919
2.35088 0.655269
2.3731 0.650027
2.35082 0.757427
2.3045 0.832504
2.27696 0.795963
2.23937 0.781725
2.20497 0.839895
2.24197 0.639804
2.21219 0.676094
2.22223 0.575383
2.18996 0.695641
2.18154 0.740958
2.21083 0.696974
2.23175 0.679006
2.25379 0.725428
2.2793 0.632612
2.25403 0.713281
2.23172 0.789523
2.26964 0.633207
2.25366 0.627396
2.23139 0.746308
2.27645 0.610091
2.24976 0.745705
2.26934 0.649203
2.29196 0.492624
2.2058 0.834296
2.26383 0.646342
2.21388 0.886669
2.22984 0.897441
2.27861 0.846073
2.22571 1.02808
2.26042 1.01149
2.28954 1.04105
2.32994 1.04342
2.34007 1.03916
2.30251 1.18918
2.39607 1.00068
2.36151 1.0365
2.2963 1.09916
2.26756 1.09109
2.26619 1.01964
2.25002 1.0162
2.26435 0.938548
2.24302 1.00667
2.25764 0.890354
2.17469 1.04725
2.18997 0.93517
2.18212 0.936808
2.1746 1.01422
2.18003 1.05649
2.17844 1.08227
2.25204 0.926679
2.22328 0.971611
2.19709 1.00176
2.24156 0.929141
2.32442 0.756601
2.30075 0.849812
2.24928 0.927394
2.22933 0.942737
2.23893 0.939576
2.27665 0.857015
2.24981 0.939294
2.26194 0.905709
2.23036 1.02424
2.26681 0.895802
2.31874 0.744624
2.25852 0.881323
2.23569 0.862464
2.15661 0.988018
2.17083 0.867618
2.12084 0.914112
2.15388 0.798465
2.14729 0.849689
2.13592 0.87933
2.16983 0.791473
2.16177 0.820533
2.14708 0.905957
2.16056 0.936317
2.15905 0.942958
2.19466 0.841041
2.17279 0.858941
2.15499 0.913002
2.19391 0.853656
2.17136 0.878624
2.17654 0.815799
2.20572 0.619388
2.12097 0.807014
2.06289 0.887204
2.12128 0.685778
2.12349 0.674533
2.17327 0.652348
2.17822 0.69636
2.11979 0.925762
2.17133 0.835027
2.19569 0.835883
2.15879 1.01264
2.15234 1.01508
2.13772 1.00314
2.19223 0.84678
2.20951 0.793859
2.22589 0.762126
2.20363 0.829758
2.21209 0.769781
2.14378 0.937912
2.14792 0.92567
2.15308 0.921658
2.14861 0.944641
2.13413 0.960291
2.13721 0.937809
2.15685 0.887201
2.18125 0.814839
2.20198 0.723456
2.13313 0.929976
2.19351 0.74688
2.17988 0.831649
2.14117 0.984975
2.19234 0.86865
2.14982 0.910851
2.17784 0.802429
2.1835 0.76344
2.18383 0.785268
2.1318 0.932253
2.21171 0.648522
2.18666 0.724293
2.21782 0.675674
2.16064 0.86183
2.20904 0.766906
2.20287 0.828296
2.22881 0.812581
2.24798 0.827466
2.28957 0.755165
2.27603 0.858173
2.26926 0.940075
2.31935 0.771148
2.26714 0.913324
2.26709 0.908321
2.21848 1.01086
2.18734 1.03069
2.18753 1.00238
2.19786 0.999463
2.26424 0.789578
2.1889 0.936466
2.20562 0.793118
2.18709 0.832021
2.17839 0.864255
2.17559 0.955887
2.18752 0.973876
2.18522 0.950634
2.18211 0.950803
2.20248 0.842497
2.21305 0.857157
2.21139 0.875679
2.19347 0.901478
2.11239 1.06322
2.14326 0.961736
2.08666 1.08088
2.18283 0.868611
2.16467 0.912245
2.18491 0.858079
2.23582 0.699292
2.17517 0.880342
2.21276 0.826109
2.18946 0.884479
2.19888 0.786779
2.13801 0.898809
2.09731 0.947887
2.10384 0.960302
2.16375 0.872322
2.16578 0.974056
2.209 0.913791
2.18348 1.00595
2.22961 0.880424
2.20386 0.908104
2.18156 0.908158
2.1836 0.842288
2.19485 0.761794
2.15426 0.888545
2.15378 0.926192
2.19899 0.856026
2.21922 0.826092
2.1962 0.847593
2.19453 0.839729
2.15198 0.926062
2.1767 0.797225
2.14419 0.874206
2.16075 0.80227
2.15516 0.772205
2.15314 0.814789
2.15557 0.775347
2.16339 0.681203
2.10815 0.843533
2.12273 0.820155
2.11466 0.914451
2.14286 0.880274
2.11257 0.990144
2.15534 0.886614
2.15779 0.855637
2.17643 0.808134
2.20813 0.746268
2.18506 0.781219
2.18318 0.738267
2.18482 0.70396
2.17096 0.771361
2.1878 0.789127
2.24273 0.756596
2.24356 0.809574
2.24333 0.823004
2.20521 0.899113
2.20799 0.834079
2.14821 0.974137
2.12696 1.04526
2.17301 0.959246
2.20243 0.845994
2.1916 0.804799
2.21642 0.651003
2.12388 0.860701
2.16429 0.811165
2.16459 0.865112
2.13854 0.96439
2.18013 0.811496
2.1188 0.960341
2.16835 0.842079
2.21136 0.720313
2.12874 0.983136
2.13146 0.950885
2.12367 0.90094
2.10227 0.915201
2.1258 0.89576
2.16076 0.873355
2.16938 0.898197
2.19166 0.849942
2.13402 0.935294
2.148 0.872383
2.08504 1.02311
2.12058 0.969426
2.09222 1.03651
2.19604 0.799239
2.19612 0.896821
2.15703 1.01605
2.15757 1.00784
2.1054 1.14876
2.11331 1.17602
2.15061 1.12091
2.17725 1.09329
2.16427 1.12268
2.18315 1.06302
2.21875 0.99551
2.18679 1.02627
2.15053 1.07852
2.12718 1.12751
2.19322 0.989924
2.18716 1.0273
2.16879 1.06822
2.16513 1.07439
2.15519 1.06416
2.1941 0.951263
2.19245 0.964094
2.18451 0.976389
2.15563 1.00595
2.14863 0.977365
2.08184 1.11572
2.03031 1.19013
2.03219 1.15741
2.04274 1.16903
2.08591 1.06631
2.05059 1.11015
2.04532 1.14145
2.08922 1.07863
2.11817 1.03398
2.10966 1.01523
2.13553 0.882987
2.10981 0.918747
2.13142 0.884956
2.06211 1.07901
2.00115 1.14241
1.96013 1.14492
2.03683 0.92867
2.04371 0.927429
2 1.03681
2.03615 0.921152
2.01096 0.941045
1.95675 1.02467
2.03683 0.824603
1.99753 0.97325
1.99491 0.984816
1.99316 1.0112
2.05534 0.853988
2.01413 1.00342
2.03425 0.979378
2.11335 0.806263
2.04549 1.05129
2.1434 0.827955
2.10589 0.939659
2.13847 0.846693
2.06435 1.01639
2.09249 0.922733
2.05238 0.966439
2.04787 0.941188
2.05168 0.947481
2.05286 0.89838
2.0103 0.982899
2.00682 1.01442
2.02861 1.03878
2.11684 0.797612
2.07407 0.957581
2.17269 0.676417
2.13554 0.79902
2.15442 0.738387
2.1535 0.756405
2.12699 0.880178
2.16326 0.808707
2.14191 0.815493
2.10892 0.917968
2.09419 0.928417
2.13135 0.784044
2.11035 0.800119
2.11122 0.84411
2.14146 0.751002
2.08415 0.945326
2.14788 0.773479
2.1284 0.882509
2.11721 0.927765
2.12343 0.900275
2.11509 0.861284
2.13179 0.739898
2.06112 0.956926
2.11601 0.778293
2.12214 0.743358
2.11509 0.718058
2.09186 0.686507
2.02475 0.798931
2.05048 0.690079
2.0247 0.685246
1.98853 0.776638
1.98752 0.793833
2.01866 0.735383
2.00626 0.813909
2.02104 0.787078
2.03269 0.769451
2.01188 0.841023
2.03807 0.793266
2.06708 0.798223
2.07063 0.845129
2.05889 0.906119
2.04755 0.869761
1.98268 0.928336
2.01454 0.830795
2.01503 0.878097
2.07602 0.769961
2.09972 0.735008
2.07973 0.791027
2.02962 0.915604
2.0886 0.785006
2.0726 0.865689
2.08781 0.846356
2.01624 0.986965
2.03018 0.927837
2.01878 0.987706
2.09482 0.864719
2.09032 0.972207
2.11623 0.900113
2.06273 1.02185
2.10181 0.928429
2.07899 0.990706
2.09898 0.906153
2.04465 1.01316
2.05242 0.963904
2.07847 0.881511
2.04559 0.965897
2.02417 0.989694
2.01482 0.959402
2.04619 0.879495
2.02122 0.938957
1.99664 1.04639
2.01211 1.05093
2.03645 1.08389
2.07411 0.971239
2.0659 0.972752
1.98306 1.11012
1.97558 1.06974
2.0506 0.844597
1.98969 1.00256
1.97403 1.00417
2.02473 0.882018
2.00769 0.960468
1.96221 1.02562
2.00654 0.939216
2.00397 0.973513
2.01225 0.904022
1.94017 1.08599
2.00959 0.995741
2.07297 0.929801
2.09713 0.921819
2.13645 0.874761
2.11949 0.91807
2.07849 0.986931
2.08408 0.883654
2.08765 0.89743
2.05794 1.01377
2.06684 1.05084
2.07448 1.04558
2.09818 1.00746
2.08146 1.04585
2.05153 1.07613
2.10441 0.90591
2.04794 1.01028
2.02135 1.01152
2.01017 0.967891
1.97418 0.983084
1.97088 0.985278
2.01543 0.936792
2.03586 0.921733
2.05085 0.841644
2.03485 0.844345
1.99422 0.955412
2.00151 0.920598
2.00274 0.979645
2.00301 0.988282
2.06679 0.848704
2.08124 0.83279
2.05957 0.883368
2.02961 0.97533
2.01907 1.01059
2.05421 0.949231
2.11869 0.829601
2.13108 0.763628
2.09349 0.853796
2.02725 0.984926
2.04518 0.914571
2.06894 0.897808
2.07706 0.816664
2.07689 0.843107
2.08213 0.814023
2.06088 0.798876
2.06361 0.759156
2.08632 0.80033
2.08672 0.891089
2.17287 0.613397
2.08145 0.853948
2.06394 0.793726
2.05443 0.720752
2.04399 0.742695
2.01234 0.857182
1.99576 0.902971
1.97997 0.882649
1.97989 0.845333
1.97492 0.893295
2.02086 0.789073
2.02516 0.819025
1.97616 0.919541
1.98013 0.920636
2.01228 0.913029
2.05257 0.911811
2.10289 0.86199
2.13173 0.793037
2.05983 0.95188
1.99523 1.12683
2.07812 1.01194
2.09252 1.0735
2.11252 1.07571
2.12119 1.01349
2.13861 0.91985
2.12274 0.898237
2.09294 0.950883
2.0558 0.960747
2.02679 1.00648
2.03912 0.981349
2.0562 0.899698
2.01689 1.01438
1.98699 1.02152
1.98545 0.953072
2.01028 0.876882
2.00284 0.911973
2.04956 0.904656
2.08031 0.908654
2.10407 0.844439
2.10477 0.920754
2.12874 0.836262
2.12528 0.975154
2.14465 0.995412
2.15268 0.993413
2.10281 1.08142
2.14589 0.896355
2.1318 0.930867
2.09394 0.978583
2.06429 0.925754
2.11977 0.72693
2.08314 0.818504
2.05156 0.886763
2.03934 0.840681
2.03366 0.883806
2.02172 0.899656
2.00626 0.904315
2.00318 0.860702
1.97647 0.906526
1.98712 0.93026
2.00063 0.994681
2.01707 0.972314
2.0352 0.914638
2.01902 0.954746
1.98666 1.01916
2.01474 0.887504
2.0027 0.914968
2.01536 0.865815
2.01857 0.834693
1.97153 0.933414
1.98105 0.872401
1.94308 0.89257
1.93519 0.838907
1.85488 0.998539
1.89064 0.880353
1.90725 0.823288
1.91724 0.823656
1.89317 0.881899
1.90593 0.831034
1.91183 0.924212
1.87427 1.07477
1.87459 1.00951
1.85006 0.95504
1.83315 0.89495
1.86326 0.810223
1.87147 0.849976
1.88743 0.817061
1.86986 0.827476
1.84695 0.926612
1.89811 0.873976
1.90391 0.955309
1.88992 1.02615
1.92194 0.967099
1.92881 0.903188
1.9095 0.881914
1.82899 1.0246
1.83951 0.938501
1.8532 0.917236
1.85406 0.934066
1.89854 0.85677
1.87751 0.92692
1.86934 0.952244
1.88913 0.923519
1.91332 0.834977
1.85233 0.964327
1.8368 0.961897
1.85673 0.881555
1.84898 0.942046
1.88193 0.966414
1.87142 1.08166
1.90176 0.991026
1.90529 0.977454
1.89507 0.983797
1.92941 0.891062
1.87301 1.03512
1.93437 0.859132
1.93062 0.839029
1.90049 0.940853
1.9419 0.871536
1.92137 0.939441
1.94655 0.791206
1.86584 0.932484
1.89709 0.723035
1.86372 0.743045
1.8664 0.683829
1.89608 0.708672
1.89597 0.785767
1.94613 0.702982
1.98916 0.584785
1.92933 0.854971
1.99435 0.693421
1.95636 0.88336
1.9872 0.910638
2.04566 0.835796
1.97488 1.03581
2.00761 0.908852
2.01608 0.872709
2.02844 0.811835
1.97301 0.940471
1.96228 0.896446
1.94125 0.931045
1.96792 0.797793
1.92723 0.938405
1.97733 0.810593
1.97554 0.850929
1.94132 0.947407
1.94486 0.908658
1.93559 0.960108
1.95062 0.854675
1.92263 0.879548
1.97548 0.716439
1.95411 0.787627
1.92979 0.832889
1.93256 0.729269
1.90053 0.794155
1.87811 0.841581
1.85181 0.927137
1.88051 0.868271
1.91402 0.805496
1.91765 0.842624
1.95109 0.780423
1.91818 0.870707
1.9651 0.748594
1.95389 0.745871
1.92489 0.829213
1.97415 0.717422
2.00338 0.71846
1.9913 0.786417
1.9939 0.758818
1.95623 0.833685
1.97185 0.786483
1.97744 0.796575
1.95222 0.895776
1.98544 0.830597
2.00291 0.807247
1.98269 0.902851
1.97896 0.835388
1.99578 0.749381
1.98911 0.703681
1.90033 0.972913
1.98403 0.795818
1.95985 0.903815
1.97162 0.874301
1.91008 0.962556
1.92217 0.908859
1.88913 0.955168
1.92752 0.857462
1.90928 0.874233
1.87363 0.97093
1.92618 0.870854
1.90982 0.951565
1.9274 0.911992
1.97225 0.765861
1.94947 0.81646
1.93789 0.778993
1.94887 0.584838
1.88437 0.743204
1.85962 0.789431
1.83554 0.810365
1.85675 0.767041
1.82496 0.864116
1.81023 0.970345
1.83769 0.934914
1.84949 1.01929
1.90144 1.01871
1.98292 0.897376
1.97781 0.972409
1.9316 1.06294
1.96611 0.98517
1.96061 0.97888
1.96001 0.992394
1.95854 0.95841
1.97646 0.846514
1.92827 0.892922
1.90653 0.927649
1.9298 0.799535
1.93216 0.859875
1.93835 0.775857
1.92385 0.78723
1.90704 0.842186
1.94256 0.649216
1.95517 0.64207
1.91612 0.820144
1.9195 0.787281
1.90256 0.800347
1.84406 0.913143
1.86248 0.903421
1.93048 0.806052
1.98625 0.736862
1.95838 0.933942
2.00701 0.854048
2.02169 0.883802
1.95476 1.10191
2.0096 0.997935
2.02026 1.01302
2.02043 1.03651
2.06268 0.928501
1.96834 1.07676
1.95206 1.01374
1.92817 0.961108
1.87332 0.991041
1.86297 0.990792
1.83037 1.07452
1.83886 1.08184
1.89456 0.974099
1.90791 0.982336
1.92942 0.975524
1.932 1.01211
1.98337 0.891263
1.92871 1.02416
1.94086 0.931626
1.97014 0.835958
1.92325 0.941844
1.9144 0.934939
1.95154 0.868062
1.94369 0.894187
1.94585 0.862269
1.95835 0.808995
1.92205 0.876819
1.94653 0.786011
1.92195 0.86164
1.92578 0.846857
1.90492 0.82294
1.88798 0.80744
1.87312 0.848179
1.90013 0.746802
1.86074 0.837144
1.85888 0.834141
1.90869 0.721005
1.88589 0.852907
1.91608 0.758323
1.89928 0.835345
1.83474 0.973264
1.89407 0.824242
1.85712 0.97289
1.90421 0.878016
1.89999 0.902181
1.87706 0.966463
1.88037 0.946279
1.86684 0.983799
1.90974 0.935305
1.847 1.11068
1.91389 0.942079
1.88641 0.982271
1.90452 0.919564
1.90319 0.918125
1.90457 0.947019
1.95495 0.859988
1.98156 0.841355
1.95664 0.877222
1.9519 0.909522
1.92592 0.933477
1.84818 1.05705
1.81792 1.07429
1.83087 1.02943
1.82697 0.988395
1.85459 0.941963
1.86613 0.939835
1.90113 0.872586
1.91941 0.830679
1.87048 0.980729
1.88647 0.896599
1.81413 1.04995
1.86964 0.939072
1.93952 0.834121
1.85103 1.01546
1.92538 0.776339
1.8479 0.885976
1.83632 0.794598
1.80107 0.841147
1.73759 0.970348
1.78946 0.894804
1.80013 0.904415
1.82428 0.853588
1.79244 0.929186
1.8221 0.850035
1.80322 0.837184
1.74284 1.01561
1.81581 0.833625
1.8216 0.925189
1.86758 0.877311
1.83738 0.932683
1.79159 0.992008
1.81762 0.90746
1.83809 0.89578
1.77594 1.05374
1.82061 0.970562
1.82752 0.942396
1.7629 1.05728
1.77786 1.04442
1.8354 0.934596
1.74898 1.09592
1.75807 1.06678
1.81551 0.931072
1.76011 1.07748
1.81524 0.963013
1.81027 0.985989
1.7669 1.10231
1.81172 1.00692
1.83501 0.989372
1.839 1.00258
1.83681 1.01082
1.80118 0.990946
1.81291 0.900228
1.862 0.762909
1.78471 0.931942
1.78964 0.927174
1.81466 0.876591
1.75291 1.00953
1.78339 0.968849
1.79007 0.967007
1.79565 0.993671
1.80592 1.04615
1.83093 1.05531
1.89768 0.898566
1.80856 1.09349
1.88552 0.985077
1.89036 0.960222
1.83714 1.02497
1.84535 0.999555
1.83086 0.971642
1.83761 0.897211
1.81939 0.88588
1.77055 0.983535
1.79905 0.942293
1.78024 0.958123
1.82058 0.837379
1.74412 1.01187
1.76981 0.947904
1.79315 0.90472
1.82395 0.931998
1.83664 1.00591
1.87367 0.965116
1.82349 1.07203
1.8764 0.935366
1.87908 0.875671
1.89598 0.8535
1.90245 0.79422
1.83236 0.885078
1.80419 0.837936
1.80901 0.771594
1.81417 0.684675
1.79556 0.792498
1.81906 0.780352
1.8408 0.844519
1.87152 0.83488
1.91482 0.813949
1.89305 0.889076
1.89702 0.880516
1.91225 0.896643
1.93375 0.887316
1.89835 0.935689
1.87543 0.933194
1.82327 0.928203
1.7704 0.974305
1.82488 0.877031
1.76067 1.05991
1.74301 1.03648
1.74191 0.982081
1.74367 0.970114
1.77219 0.899637
1.77655 0.957762
1.81352 0.925035
1.77346 1.02824
1.80084 0.956334
1.74453 1.09205
1.89326 0.805207
1.91659 0.811829
1.90047 0.897454
1.90958 0.831328
1.82322 0.975406
1.80371 0.954771
1.81203 0.873686
1.77843 0.94078
1.78065 0.881685
1.7794 0.945559
1.81151 0.912888
1.73459 1.09611
1.72621 1.11423
1.79811 0.929908
1.74575 1.04896
1.76127 0.996526
1.79538 0.864377
1.75219 0.986144
1.75619 1.00042
1.75846 1.02796
1.76761 1.03759
1.82543 0.868197
1.76967 1.01186
1.77694 0.957321
1.76747 0.916076
1.74808 0.895256
1.6855 0.991537
1.70248 0.959935
1.68829 0.990043
1.71181 0.9445
1.7157 0.964698
1.69881 1.03023
1.77157 0.911926
1.72008 1.06641
1.77798 0.981354
1.74861 1.10566
1.86529 0.924738
1.8137 1.12684
1.77749 1.23139
1.82061 1.11898
1.86061 0.98726
1.82553 1.00825
1.81412 1.02762
1.81435 0.997449
1.83271 0.985337
1.82773 0.959869
1.75636 1.11245
1.77324 1.03454
1.77404 1.01076
1.79004 0.951333
1.80803 0.884058
1.78171 0.929607
1.78221 0.963459
1.81792 0.954515
1.82727 1.00402
1.83645 1.001
1.81855 1.01325
1.77178 1.03994
1.79478 0.970169
1.82835 0.837401
1.81355 0.877608
1.8212 0.868976
1.80438 0.900943
1.77666 0.971748
1.80663 0.922267
1.8235 0.893611
1.83302 0.891872
1.82344 0.883108
1.8066 0.883621
1.78823 0.942047
1.80985 0.866587
1.78029 0.946025
1.82709 0.852236
1.82152 0.90163
1.75522 1.02529
1.77689 0.996482
1.81435 0.971445
1.84861 0.945012
1.77785 1.11243
1.86392 0.950526
1.77335 1.09914
1.78919 1.04706
1.79054 1.06972
1.82824 0.982404
1.86997 0.894827
1.81102 1.00518
1.77264 1.04384
1.78311 0.986777
1.78063 1.01309
1.76432 1.07219
1.76097 1.11959
1.71758 1.14736
1.77259 1.01547
1.80538 0.970585
1.78947 0.990767
1.79259 0.987675
1.79732 0.934783
1.7219 1.04893
1.70684 1.0847
1.69968 1.05599
1.75574 0.906886
1.68259 1.03323
1.74717 0.877759
1.71362 0.948228
1.71189 0.971508
1.73288 0.977321
1.7594 0.896823
1.73478 0.963522
1.76249 0.932007
1.70548 1.07117
1.72247 1.04468
1.62511 1.20087
1.70385 1.01706
1.71234 1.00596
1.67119 1.15642
1.72777 1.06717
1.68636 1.16888
1.7367 1.0328
1.76867 0.96139
1.75413 0.947922
1.70258 1.06431
1.68786 1.09446
1.71192 1.03368
1.72341 1.04545
1.7397 0.978344
1.76099 0.920074
1.78152 0.838443
1.73953 0.94248
1.78057 0.889343
1.78177 0.977993
1.78775 1.00966
1.79722 0.990261
1.81522 0.964106
1.81001 0.978915
1.84997 0.88252
1.77197 1.04556
1.8006 0.958815
1.76665 1.02125
1.80859 0.902984
1.77913 0.906433
1.73609 0.914008
1.67756 0.976026
1.66925 1.00216
1.67351 1.07859
1.78107 0.870893
1.74871 1.01322
1.81214 0.901068
1.74179 1.03686
1.79761 0.89036
1.78627 0.941801
1.77851 0.939034
1.73612 1.04176
1.76598 0.976367
1.77512 0.93034
1.73357 0.982212
1.75834 0.922457
1.75548 0.929723
1.73128 0.974131
1.75341 0.913134
1.65384 1.09545
1.68543 1.05429
1.72629 0.974049
1.72441 0.96185
1.7148 0.982568
1.72729 1.01297
1.7024 1.05047
1.70037 1.04756
1.65492 1.11847
1.72743 0.997623
1.70136 0.988948
1.6324 1.12399
1.64775 1.0943
1.64849 1.0871
1.6439 1.06867
1.62913 1.06504
1.60193 1.10314
1.62444 1.07735
1.65395 0.983303
1.6018 1.09404
1.67464 0.908884
1.60984 1.03227
1.61343 1.05035
1.61333 1.08868
1.63915 1.10343
1.70823 1.03349
1.71352 1.07792
1.66564 1.15282
1.67658 1.06429
1.59322 1.14879
1.57949 1.07578
1.58496 1.01109
1.54739 1.04461
1.53731 1.04101
1.55872 0.973291
1.53164 0.998465
1.57981 0.918094
1.62582 0.883686
1.5627 1.04589
1.62827 0.965965
1.64039 0.973015
1.65767 0.959596
1.64664 0.980291
1.6267 1.0485
1.63588 0.992943
1.69126 0.924693
1.71607 0.927073
1.67533 0.983183
1.69091 0.914726
1.63352 0.938901
1.58813 0.98519
1.5771 0.983152
1.5744 0.973289
1.54447 1.01864
1.49202 1.04023
1.51962 0.907932
1.47615 0.957248
1.53566 0.830012
1.47302 0.951724
1.50068 0.894847
1.49948 0.926429
1.48492 0.998949
1.50723 1.04205
1.55105 1.00786
1.58533 0.965941
1.59195 0.965399
1.60991 0.965926
1.61166 0.955392
1.55059 1.05158
1.51929 1.06442
1.45465 1.10699
1.49215 1.00906
1.48618 0.965454
1.46376 1.0419
1.49793 1.01901
1.51987 1.04535
1.58334 0.938973
1.54672 1.04023
1.53302 0.985258
1.51984 0.959695
1.44402 1.05553
1.4634 0.989018
1.3749 1.12975
1.38688 1.12853
1.46739 1.01137
1.43368 1.12389
1.50854 1.01008
1.52367 1.04129
1.45873 1.12752
1.49128 1.03011
1.46307 1.03062
1.50812 0.907547
1.4903 0.904619
1.45276 0.990281
1.44299 0.989271
1.43896 0.907622
1.38592 0.959021
1.32545 1.04854
1.3866 0.932394
1.35272 1.06838
1.44459 0.95523
1.45619 0.995057
1.4513 0.980937
1.50794 0.891684
1.4449 1.02598
1.39427 1.01496
1.31419 1.01281
1.3043 0.919782
1.26028 1.01423
1.30565 0.951193
1.29456 1.06885
1.32915 1.05616
1.41682 0.973488
1.44688 0.971265
1.41454 1.10223
1.39746 1.15355
1.46319 1.07043
1.47645 1.10957
1.4669 1.15371
1.4845 1.17474
1.49223 1.14919
1.48637 1.13548
1.48354 1.10739
1.4752 1.04484
1.45031 0.98763
1.36298 1.08353
1.36355 1.02192
1.36713 0.98545
1.35068 0.996026
1.36346 0.983496
1.4239 0.868053
1.34071 1.06802
1.35624 1.04363
1.41982 0.957046
1.41088 0.999197
1.394 1.01097
1.38425 0.997662
1.3492 1.08022
1.3941 0.999375
1.35331 1.106
1.43245 0.971964
1.43246 0.971624
1.39457 1.04292
1.35171 1.095
1.27353 1.13957
1.29379 1.07817
1.34538 0.984931
1.33589 1.01517
1.32303 1.01161
1.29009 1.02637
1.23068 1.08189
1.26103 1.05906
1.27214 1.05019
1.28721 1.00932
1.2911 1.02039
1.30942 0.971257
1.27901 0.957859
1.20753 1.00078
1.20381 0.970379
1.16787 1.02673
1.23999 0.982733
1.23305 1.00862
1.24512 1.00941
1.27009 0.992578
1.29553 0.973322
1.24945 1.01032
1.25287 1.03969
1.25254 1.03803
1.23727 1.03116
1.24811 1.01682
1.24226 0.979128
1.2117 1.04052
1.16122 1.0907
1.13919 1.1296
1.19093 1.05361
1.18484 1.05567
1.20507 1.03597
1.20547 0.988062
1.16714 1.04332
1.18365 1.04476
1.235 0.926403
1.19412 0.887801
1.12993 0.886225
1.08286 0.8894
1.14896 0.810912
1.11232 0.925876
1.20566 0.802588
1.18864 0.811981
1.13983 0.91395
1.18457 0.825315
1.14544 0.923091
1.15102 0.94646
1.17195 0.950764
1.15583 0.992314
1.11923 1.00684
1.11401 0.964055
1.08314 1.05873
1.12457 1.05541
1.12664 1.08101
1.11481 1.05895
1.11098 1.02471
1.09556 1.01983
1.068 1.03823
1.09073 0.966428
1.1284 0.931142
1.09682 0.98785
1.03839 1.04653
1.04114 1.02293
1.06612 0.963828
1.04188 1.05682
1.08848 1.00858
1.11772 0.956784
1.09929 0.990176
1.17855 0.839864
1.15858 0.884788
1.13102 0.88017
1.11242 0.901145
1.06688 0.898828
1.00848 0.953405
0.924464 1.08111
0.949803 1.04911
1.00232 0.944807
1.03005 0.965145
1.08093 0.931645
1.08489 0.927119
1.05964 0.996191
1.09088 0.998039
1.14223 0.903814
1.03445 1.03595
1.0869 0.831148
1.0882 0.826733
1.04299 0.923474
1.03246 1.00381
1.13869 0.834485
1.11898 0.858702
1.05141 0.942454
1.0668 0.847747
1.0346 0.928545
1.08122 0.855566
1.08151 0.853514
1.06367 0.92599
1.07612 0.935621
1.05785 0.984079
1.06369 0.985896
1.06683 0.962504
1.06389 0.919057
1.01387 0.992642
1.0131 0.997654
1.04316 0.945149
1.02697 0.980699
1.0068 0.99185
1.08034 0.825015
0.977683 1.00264
1.04916 0.861149
0.990421 0.97066
0.99225 1.00524
1.04006 0.883448
1.01711 0.938096
0.989026 0.939516
1.04097 0.851469
1.09906 0.812377
1.11376 0.871695
1.13566 0.886177
1.12769 0.914944
1.14397 0.896751
1.1269 0.899923
1.07997 0.974761
1.11217 0.868233
1.07285 0.933447
1.08604 0.921048
1.10382 0.883853
1.06207 0.981593
1.07507 0.933038
0.996218 1.00991
1.03164 0.884922
0.990066 0.933423
1.02179 0.920275
1.037 0.985976
1.0849 0.958005
1.07786 1.00585
1.06627 1.066
1.12385 1.05076
1.13274 1.06786
1.17263 1.00761
1.12066 1.09369
1.06382 1.15
1.09669 1.11188
1.15322 1.01841
1.12745 1.04417
1.14557 0.964209
1.0781 1.03075
1.10547 0.924724
1.03877 1.01628
1.00079 1.02081
1.01092 0.973648
0.991682 0.983779
1.04621 0.891153
0.995014 0.970492
1.01237 0.916938
1.06172 0.893724
1.06882 0.838284
0.958665 0.972391
0.948113 0.908528
0.930982 0.933503
0.913066 0.934934
0.912163 0.952871
0.950768 0.945783
1.00366 0.897836
1.07148 0.851344
1.03909 0.871218
1.00986 0.957385
1.04014 0.973003
1.11634 0.896491
1.11946 0.943334
1.12827 0.97775
1.12656 0.974581
1.14694 1.0024
1.11801 1.06019
1.13013 1.04684
1.18016 0.985552
1.14933 1.03225
1.11116 1.08626
1.1019 1.06204
1.06943 1.08156
1.17573 0.910682
1.20292 0.928123
1.23635 0.866349
1.2217 0.956893
1.27461 0.858668
1.24306 0.89942
1.19562 0.981009
1.22699 0.882379
1.19969 0.91781
1.22174 0.84367
1.1685 0.962123
1.19895 0.834087
1.16251 0.864878
1.14484 0.837294
1.12348 0.880159
1.13429 0.900895
1.13968 0.94095
1.13109 0.911802
1.13518 0.887988
1.10912 0.941879
1.08522 0.985247
1.10354 0.968283
1.12554 0.924454
1.15319 0.856222
1.09334 0.92379
1.14346 0.815836
1.1343 0.791292
1.05465 0.936381
1.09189 0.914929
1.08097 0.915107
1.06437 0.922602
1.09171 0.870425
1.08076 0.833251
1.0326 0.881028
1.04191 0.818739
0.981974 0.916249
1.03411 0.855736
1.07357 0.867745
1.04451 0.950079
1.04454 0.904359
1.09043 0.850512
1.0957 0.9064
1.12353 0.896795
1.06752 1.01642
1.09212 1.01707
1.08709 1.00903
1.08549 0.995379
1.1463 0.920489
1.17767 0.879377
1.15622 0.952015
1.22886 0.903631
1.19093 1.02317
1.22529 0.973149
1.21476 1.0644
1.26753 1.01335
1.26758 1.02215
1.23956 1.0242
1.12951 1.1628
1.17629 1.07148
1.1925 1.0124
1.20067 0.953302
1.14966 0.992553
1.14944 0.980679
1.17446 0.951789
1.1667 1.01564
1.1502 1.07173
1.23549 0.965039
1.25033 0.988814
1.2602 0.996292
1.23759 1.07164
1.29125 1.02399
1.2574 1.09617
1.25309 1.10868
1.167 1.1949
1.21817 1.07192
1.10102 1.17171
1.11666 1.13025
1.20327 1.01792
1.25561 0.940173
1.19511 1.0525
1.23845 0.992091
1.19573 1.02478
1.18871 0.985453
1.18333 0.967901
1.18715 0.943931
1.13686 0.999221
1.17264 0.946393
1.20382 0.944419
1.23115 0.950601
1.21767 0.978389
1.24576 0.916069
1.23423 0.970232
1.24014 0.943874
1.20612 1.02471
1.25726 0.930587
1.24618 0.914778
1.16115 1.00476
1.09958 1.03864
1.11214 0.992954
1.12086 0.970271
1.14349 0.91738
1.09104 0.998547
1.08723 0.968283
1.10957 0.93798
1.12442 0.933936
1.13561 0.942766
1.11351 0.946753
1.06301 0.961363
1.04875 0.937506
1.03936 0.951661
1.04276 0.949507
1.04187 0.905563
1.0462 0.889127
1.05557 0.877105
1.04119 0.883471
1.06463 0.81471
1.06512 0.849907
1.07694 0.804819
1.07008 0.795764
1.02884 0.87057
0.992935 0.884561
1.01365 0.837771
0.968715 0.915005
1.00875 0.851737
0.957535 0.905957
1.01309 0.79525
0.976929 0.846026
0.956418 0.861602
0.981716 0.842799
0.946612 0.89144
0.983106 0.83049
0.89759 0.95938
0.906975 0.901888
0.895946 0.961043
0.94331 0.931478
0.99128 0.881665
0.978755 0.93144
0.990935 0.926868
0.968345 1.01298
1.01302 0.93475
1.0099 0.989897
0.992319 1.03016
1.05428 0.925461
1.03683 0.870542
0.987111 0.9364
0.971989 0.88321
0.937948 0.914596
0.972487 0.835499
0.955491 0.836581
0.955247 0.830413
0.917313 0.861135
0.927172 0.817512
0.899754 0.832059
0.892404 0.867956
0.945238 0.803294
0.94537 0.840536
0.945888 0.863754
0.96279 0.865358
0.951561 0.850972
0.956434 0.809512
0.955057 0.797706
0.980011 0.809274
1.02801 0.777419
1.0095 0.872787
1.04928 0.846455
1.07069 0.838403
1.02557 0.966166
1.03561 0.975753
1.06349 0.87531
1.02972 0.906492
1.03841 0.882885
1.03674 0.845847
1.05063 0.770201
0.999811 0.878567
1.00178 0.889349
1.05888 0.760618
1.06376 0.825301
1.06712 0.86241
1.08498 0.838183
1.08652 0.778141
1.05036 0.83706
1.08475 0.859883
1.09718 0.901165
1.11963 0.898601
1.0955 0.926172
1.07143 0.901231
1.11248 0.802353
1.05026 0.898769
1.05478 0.911525
1.0624 0.912377
1.02302 0.96402
1.02202 0.957663
1.00985 1.00612
1.01915 0.98564
0.991553 1.02176
1.04579 0.881099
1.06681 0.87742
1.04573 0.93114
0.994685 1.03608
1.02814 0.9484
1.03559 0.908711
1.02659 0.917259
0.960031 1.0325
1.02245 0.927731
0.963216 1.00911
1.00249 0.939566
1.01528 0.903582
1.02318 0.911433
1.05556 0.889436
1.01475 0.982424
1.05925 0.908779
1.02199 0.988842
1.02966 0.933892
1.05441 0.864816
1.02097 0.905327
1.03627 0.893483
0.982987 0.971385
0.917847 1.09645
0.978994 0.996543
0.921385 1.05929
0.967383 0.960167
0.917929 0.990574
0.976348 0.880547
0.958957 0.891392
0.990362 0.786105
0.880333 0.955634
0.878674 0.920207
0.890046 0.879518
0.921884 0.83525
0.888072 0.950839
0.928368 0.911505
0.944937 0.909141
0.942052 0.905952
0.984032 0.840882
0.98354 0.868175
0.968858 0.929879
0.979518 0.891702
0.978511 0.860185
0.98347 0.838859
0.971186 0.829806
0.962813 0.901311
0.996302 0.868666
0.974889 0.909609
0.977269 0.941423
0.994653 0.866096
0.945583 0.903203
0.97835 0.848719
0.967866 0.843427
0.954203 0.862966
0.974762 0.827997
0.977462 0.846398
1.01458 0.77179
0.998549 0.801648
0.956556 0.838547
0.934983 0.911261
0.935016 0.888235
0.851738 0.915314
0.957861 0.715706
0.93713 0.774129
0.897942 0.84801
0.943904 0.776169
0.95908 0.787631
0.919737 0.825605
0.937455 0.826325
0.966393 0.729565
0.899787 0.901318
0.949891 0.838061
0.931555 0.930799
0.944039 0.962923
1.0167 0.854058
0.998894 0.90057
1.0491 0.759702
1.00283 0.813153
0.947727 0.873074
0.947785 0.797799
0.9514 0.819966
0.993839 0.857384
0.972346 0.933338
0.931523 0.967259
0.899096 1.02504
0.898374 0.998706
0.963415 0.901405
0.916466 1.03018
0.911408 1.04112
0.970666 0.972997
0.939359 0.991466
0.935795 0.938726
0.959798 0.847107
0.909055 0.873849
0.883543 0.9043
0.85789 0.988775
0.923575 0.891806
0.961619 0.841847
0.94871 0.8794
0.9558 0.870018
0.951961 0.883811
0.957893 0.922529
1.01133 0.833092
0.934039 1.01316
1.02679 0.859211
1.00221 0.909023
0.961385 0.943573
0.966027 0.904334
0.955515 0.912267
0.960416 0.872687
0.935159 0.906014
0.903873 0.929407
0.926487 0.860994
0.947694 0.91679
0.932508 0.957839
0.914625 0.988599
0.879429 0.981198
0.889681 0.968712
0.863972 1.00582
0.933102 0.921937
0.889435 0.981059
0.911846 0.942038
0.874807 0.941962
0.865071 0.878559
0.842057 0.910399
0.840248 0.88238
0.790488 0.947169
0.836829 0.842986
0.82458 0.856714
0.835507 0.812143
0.809604 0.825518
0.855827 0.774175
0.863084 0.771643
0.83994 0.849388
0.848106 0.80829
0.852327 0.813695
0.791659 0.925514
0.856198 0.86389
0.813286 0.941515
0.816048 0.937884
0.82194 0.884811
0.838748 0.847033
0.81616 0.86707
0.846655 0.813209
0.840661 0.868589
0.849285 0.865148
0.844934 0.85118
0.881263 0.77068
0.881832 0.774642
0.84399 0.880651
0.869215 0.899611
0.85953 0.886853
0.891323 0.877889
0.870829 0.904699
0.930976 0.805544
0.885356 0.889097
0.838979 0.959143
0.826037 0.997002
0.918533 0.854421
0.892137 0.951066
0.897342 0.890758
0.926137 0.801397
0.834439 0.920299
0.812795 0.9174
0.829771 0.869275
0.839341 0.852804
0.833166 0.857889
0.808598 0.84899
0.810741 0.844711
0.815434 0.874597
0.833091 0.859923
0.848288 0.896823
0.848719 0.914612
0.900452 0.828517
0.879499 0.814442
0.812515 0.904865
0.747755 0.930281
0.743383 0.92995
0.726001 0.887592
0.698056 0.843744
0.684517 0.841308
0.637745 0.915133
0.642829 0.901225
0.640638 0.874574
0.649214 0.857458
0.610972 0.931008
0.643917 0.838285
0.63601 0.823071
0.611811 0.920216
0.648493 0.915695
0.701804 0.931444
0.773045 0.904998
0.809085 0.915064
0.790813 0.948027
0.812418 0.898613
0.821134 0.88991
0.75436 0.981507
0.757787 0.945863
0.741956 0.980072
0.772893 0.931314
0.75514 0.91741
0.709642 0.93635
0.687537 0.947835
0.68021 0.914097
0.607394 0.972779
0.655096 0.949019
0.73311 0.887971
0.690887 0.982539
0.736976 0.941187
0.745978 0.949531
0.78866 0.915076
0.7707 0.974744
0.831227 0.950481
0.79351 1.02857
0.817155 0.956837
0.73692 1.0558
0.820844 0.975086
0.775799 1.06726
0.758444 1.07764
0.702593 1.12526
0.77746 1.0521
0.776832 1.04451
0.780967 1.05414
0.779973 1.04062
0.759805 1.05528
0.805603 0.949189
0.723287 0.980131
0.667147 0.98174
0.666761 0.902592
0.649129 0.880547
0.666817 0.830525
0.662267 0.831074
0.69017 0.786915
0.664822 0.868354
0.660551 0.896717
0.657196 0.918139
0.673776 0.93035
0.700773 0.943017
0.694578 0.939241
0.700948 0.911213
0.668908 0.945008
0.664154 0.955566
0.651426 0.942845
0.644863 0.909601
0.640937 0.876734
0.644245 0.84481
0.605176 0.880926
0.609282 0.872766
0.657881 0.830106
0.644163 0.845913
0.605717 0.903481
0.626661 0.882894
0.617114 0.913834
0.686189 0.846241
0.664167 0.86669
0.627732 0.889559
0.583983 0.922914
0.674992 0.85086
0.721465 0.867092
0.702034 0.929579
0.701893 0.919321
0.658602 0.921454
0.630106 0.934002
0.609438 0.908376
0.543397 0.93285
0.499249 0.994866
0.482989 1.00004
0.479971 1.01045
0.47894 0.999522
0.549833 0.892542
0.461418 0.959777
0.533093 0.841656
0.505675 0.884225
0.498965 0.898899
0.527605 0.871007
0.545848 0.861971
0.554561 0.873576
0.588891 0.838217
0.606132 0.875593
0.620364 0.896058
0.571057 0.994388
0.626695 0.940248
0.626247 0.94895
0.608763 0.973174
0.664432 0.938074
0.627042 0.975973
0.621758 0.955407
0.608727 0.992404
0.622962 0.993526
0.594693 1.02593
0.601953 1.00043
0.612126 0.954209
0.569468 0.945534
0.556785 0.945517
0.483874 0.96404
0.484568 0.901382
0.484153 0.904211
0.453 0.933397
0.405955 0.985174
0.470685 0.90394
0.408974 0.9398
0.404005 0.901398
0.428641 0.852806
0.412346 0.895568
0.419621 0.871918
0.341311 0.957428
0.31163 0.993384
0.380163 0.98271
0.419421 0.981782
0.37125 1.06606
0.419608 1.05917
0.416005 1.05631
0.317022 1.11879
0.393841 1.04013
0.36771 1.08868
0.412049 1.07331
0.440227 1.0709
0.423271 1.07642
0.403184 1.10382
0.399733 1.08496
0.472105 0.968928
0.439343 0.966934
0.382322 0.996659
0.395917 1.00617
0.423537 0.977914
0.444799 0.962249
0.461261 0.925587
0.443081 0.896375
0.401733 0.911373
0.377015 0.935917
0.396148 0.943668
0.43498 0.972512
0.545685 0.938903
0.496777 1.01876
0.524963 0.990955
0.524539 0.993679
0.488771 1.00173
0.468227 1.01088
0.456197 0.979722
0.400559 0.995681
0.450242 0.93542
0.39774 0.959845
0.431132 0.92514
0.414808 0.944405
0.424018 0.961609
0.42488 0.961609
0.435646 0.932837
0.421874 0.955107
0.439816 0.954342
0.484734 0.933309
0.461004 0.990817
0.436851 1.04496
0.458522 1.013
0.415219 1.02019
0.430372 0.982676
0.42927 0.934635
0.402573 0.968767
0.355412 1.00873
0.390828 1.00841
0.387146 1.04241
0.386702 1.03841
0.354516 1.04617
0.327955 1.05766
0.42134 0.990065
0.374027 1.05533
0.441116 0.99972
0.498787 0.944751
0.412132 1.03121
0.491156 0.964636
0.497729 0.948812
0.503273 0.936095
0.440223 0.985169
0.497524 0.958597
0.56342 0.90574
0.508969 1.00769
0.63153 0.831321
0.590164 0.907853
0.594921 0.937517
0.67725 0.835677
0.624387 0.915012
0.615555 0.890587
0.547961 0.917356
0.508727 0.914828
0.514831 0.91989
0.517583 0.925521
0.529722 0.936014
0.572691 0.895996
0.583803 0.959296
0.605294 1.00536
0.660886 0.992324
0.637096 1.02858
0.638072 1.02148
0.644061 1.02723
0.635571 1.05165
0.660313 1.00621
0.630067 1.00976
0.637999 0.976729
0.672032 0.922085
0.62536 0.953639
0.62609 0.973615
0.671024 0.903027
0.65484 0.930014
0.630579 0.977092
0.641654 0.926896
0.638448 0.907321
0.567597 0.948468
0.611763 0.8957
0.604286 0.977487
0.650867 0.976251
0.752318 0.883732
0.721086 0.882455
0.66359 0.903566
0.660194 0.854231
0.617397 0.883587
0.622695 0.872333
0.662092 0.883305
0.697528 0.847974
0.693815 0.88352
0.662414 0.93579
0.597163 1.01025
0.629003 0.951631
0.60023 0.952908
0.5412 1.03268
0.594745 0.968714
0.566795 0.998338
0.532158 1.03976
0.54625 1.03869
0.560277 1.01874
0.557299 1.00412
0.561853 0.975251
0.60245 0.922317
0.561884 0.995176
0.598962 0.980439
0.612866 0.982439
0.635028 0.963873
0.655994 0.88836
0.543118 1.01382
0.577247 0.968163
0.561126 0.991577
0.647082 0.883156
0.618619 0.917448
0.521194 1.0159
0.572555 0.94202
0.57149 0.918384
0.549882 0.896527
0.581975 0.873783
0.578165 0.882673
0.632992 0.839854
0.586141 0.896255
0.620781 0.838147
0.601828 0.845383
0.623973 0.804339
0.611227 0.852864
0.609399 0.902074
0.59803 0.897379
0.613685 0.875045
0.605386 0.898942
0.59975 0.933852
0.602895 0.885468
0.619965 0.857488
0.629474 0.832567
0.610545 0.846801
0.578212 0.887383
0.566141 0.889481
0.572326 0.880296
0.592881 0.867219
0.624041 0.864126
0.631748 0.893566
0.658105 0.874579
0.646647 0.911105
0.675418 0.869585
0.671211 0.879303
0.626197 0.915078
0.627144 0.940554
0.694064 0.867504
0.704964 0.902686
0.704659 0.929499
0.675461 0.969965
0.664448 0.946151
0.689594 0.890882
0.67246 0.927747
0.610095 0.972261
0.603777 0.979926
0.612815 0.967552
0.610746 1.02581
0.69997 0.911748
0.709721 0.921941
0.719923 0.923138
0.67296 0.976961
0.726717 0.943429
0.715824 0.961024
0.648646 1.02682
0.713218 0.858836
0.621647 0.932388
0.585856 0.97811
0.614468 0.982222
0.620572 1.0649
0.761955 0.942391
0.707115 1.05758
0.729639 1.03466
0.714151 1.02513
0.723964 1.01406
0.656019 1.08229
0.683496 0.998512
0.645825 0.952097
0.604952 0.962376
0.580232 0.973864
0.609164 0.883017
0.650389 0.794908
0.675297 0.787344
0.673958 0.825753
0.71896 0.801212
0.735117 0.835628
0.711114 0.854697
0.728577 0.833101
0.687007 0.920037
0.731418 0.837177
0.721418 0.842222
0.724196 0.830521
0.75863 0.792608
0.768696 0.800923
0.722562 0.867905
0.724041 0.870903
0.692905 0.819877
0.690964 0.77965
0.651185 0.817602
0.624619 0.874652
0.717286 0.828371
0.723142 0.901438
0.776667 0.839364
0.750593 0.901578
0.745157 0.933627
0.785531 0.933906
0.822667 0.88377
0.825308 0.867009
0.817128 0.856436
0.755828 0.896922
0.746613 0.849696
0.728535 0.845002
0.666486 0.898031
0.664083 0.90115
0.656497 0.885053
0.671305 0.851462
0.657239 0.847783
0.655233 0.872179
0.678564 0.89414
0.682062 0.882858
0.716398 0.881179
0.667903 0.889247
0.617802 0.949056
0.64149 0.862935
0.61053 0.892321
0.613428 0.897125
0.602379 0.917757
0.57232 0.933866
0.547803 0.957465
0.540818 0.957507
0.530406 0.974647
0.58184 0.915998
0.547676 0.941975
0.574882 0.910447
0.605027 0.933958
0.623272 0.889192
0.639933 0.863965
0.608854 0.904762
0.628776 0.867796
0.614761 0.848571
0.648682 0.826407
0.644178 0.844431
0.600929 0.885182
0.562974 0.92797
0.603966 0.870804
0.544644 0.949242
0.567496 0.92926
0.530577 0.960035
0.534045 0.951756
0.518073 0.95411
0.563368 0.894143
0.560388 0.89347
0.535669 0.949709
0.596961 0.925262
0.584795 0.978287
0.678687 0.908373
0.624511 0.956866
0.612073 0.930916
0.60171 0.917316
0.525312 0.966289
0.520805 0.959106
0.582098 0.842247
0.521524 0.900877
0.580456 0.866037
0.567799 0.875097
0.570317 0.86903
0.583732 0.821465
0.549818 0.810319
0.551916 0.79445
0.508851 0.841539
0.504978 0.883138
0.549698 0.816795
0.507833 0.89454
0.530534 0.92049
0.527889 0.936645
0.560143 0.92382
0.57665 0.912814
0.581466 0.874973
0.601919 0.823871
0.586659 0.889755
0.558918 0.980589
0.571364 0.954213
0.593267 0.900202
0.581527 0.947373
0.581703 0.955235
0.604404 0.964399
0.67762 0.874807
0.674346 0.885646
0.62613 0.925179
0.590452 0.952408
0.653066 0.900296
0.613117 0.895635
0.561843 0.91496
0.569682 0.889471
0.478425 0.97927
0.520889 0.920478
0.559279 0.901748
0.541054 0.952992
0.602003 0.928488
0.639142 0.875109
0.66059 0.834866
0.599179 0.901818
0.602801 0.937058
0.633899 0.878531
0.624481 0.866915
0.633491 0.876145
0.593014 0.930141
0.59229 0.902876
0.583233 0.901981
0.605403 0.87026
0.573161 0.9279
0.630675 0.860418
0.613175 0.904972
0.587039 0.927663
0.572469 0.941176
0.588842 0.93451
0.616773 0.900005
0.607145 0.927387
0.615797 0.875713
0.630389 0.834819
0.616752 0.835206
0.631887 0.84755
0.620366 0.873185
0.599367 0.904649
0.625392 0.867024
0.604547 0.91256
0.691408 0.846812
0.697578 0.900175
0.708574 0.925112
0.737549 0.914248
0.74772 0.909351
0.767809 0.920752
0.749418 0.912813
0.769973 0.90299
0.765267 0.889055
0.697772 0.969688
0.745839 0.918479
0.692914 0.997045
0.790179 0.905397
0.796163 0.9303
0.808855 0.936183
0.763574 1.00047
0.76799 1.0076
0.745455 1.02126
0.730448 1.03117
0.742408 1.01712
0.716622 1.05488
0.820398 0.940541
0.783654 0.991592
0.753226 1.00431
0.809197 0.964573
0.83576 0.933507
0.825806 0.948523
0.802617 0.969004
0.836342 0.940335
0.853153 0.912128
0.813753 0.911244
0.768246 0.950449
0.760987 0.962933
0.827831 0.839149
0.791527 0.902908
0.802731 0.917151
0.774815 0.948448
0.768968 0.927631
0.788459 0.898392
0.772694 0.90763
0.746831 0.952724
0.642815 1.04764
0.683285 0.983906
0.628174 1.05123
0.606887 1.07434
0.640956 1.06067
0.679688 1.03004
0.645259 1.09386
0.644677 1.08615
0.672498 1.06007
0.68319 1.02028
0.63179 1.05341
0.672247 1.01662
0.640669 1.04727
0.609962 1.08265
0.621452 1.06142
0.528845 1.14683
0.624067 1.00773
0.629861 0.947895
0.61006 0.940842
0.550327 0.992765
0.632031 0.908665
0.625104 0.939463
0.668237 0.912842
0.608895 0.963792
0.609855 0.914224
0.554861 0.906987
0.519046 0.914437
0.539905 0.888028
0.542035 0.866778
0.551846 0.880056
0.592675 0.858766
0.582783 0.913791
0.537649 0.986215
0.57416 0.910512
0.602226 0.863783
0.559017 0.906366
0.516525 0.9242
0.552492 0.882641
0.571829 0.853504
0.565648 0.894363
0.578836 0.864644
0.603553 0.821895
0.555074 0.8897
0.595037 0.846498
0.625028 0.844827
0.615991 0.867152
0.600757 0.89927
0.52794 0.918606
0.541591 0.90394
0.486516 0.953483
0.520388 0.921393
0.492961 0.958956
0.547425 0.88832
0.511002 0.974371
0.570745 0.904637
0.570604 0.926856
0.605939 0.918728
0.616863 0.921736
0.594501 0.9581
0.545753 0.988636
0.596071 0.934379
0.54329 0.978115
0.551313 0.977827
0.529937 0.97578
0.50045 0.962896
0.521945 0.916423
0.536521 0.95261
0.59981 0.925186
0.593232 0.968319
0.624389 0.922027
0.598288 0.936882
0.575152 0.972755
0.584809 0.93836
0.551843 0.954453
0.56897 0.886691
0.503562 0.927778
0.502954 0.926137
0.517002 0.897357
0.465179 0.97461
0.502134 0.938734
0.554404 0.909581
0.540113 0.925376
0.525439 0.945869
0.563873 0.863956
0.480138 0.941637
0.49461 0.893207
0.464571 0.93141
0.467534 0.929913
0.4561 0.945845
0.432982 0.964171
0.453643 0.924166
0.492132 0.878834
0.483978 0.923572
0.591828 0.831039
0.573725 0.853943
0.571313 0.871034
0.519713 0.926308
0.553492 0.86654
0.552813 0.872767
0.573452 0.87037
0.591551 0.86569
0.558833 0.884197
0.536961 0.916121
0.544423 0.852032
0.583851 0.800182
0.508883 0.83787
0.487983 0.866465
0.498653 0.843729
0.524564 0.815499
0.49904 0.886619
0.513803 0.879209
0.491148 0.932286
0.501891 0.942889
0.535689 0.887951
0.545445 0.868179
0.512247 0.928056
0.546135 0.93
0.49156 0.987734
0.436524 1.01333
0.48501 0.982264
0.484152 0.985835
0.505262 0.974511
0.53131 0.97296
0.528891 0.971961
0.574076 0.901718
0.579686 0.880819
0.546006 0.929158
0.509944 0.939775
0.482838 0.955483
0.473972 0.918733
0.441031 0.940561
0.447304 0.946998
0.486601 0.911539
0.417991 0.977277
0.448785 0.95238
0.476923 0.941255
0.460994 0.964891
0.48163 0.966977
0.509242 0.945896
0.538146 0.924316
0.542485 0.89669
0.497636 0.91527
0.490772 0.900918
0.428461 0.937135
0.434689 0.909693
0.392781 0.952133
0.413052 0.931292
0.421215 0.942445
0.445515 0.929461
0.4148 0.96764
0.444051 0.927642
0.441741 0.916962
0.442941 0.92862
0.457016 0.906774
0.461281 0.903777
0.428871 0.95413
0.519671 0.851116
0.502026 0.877158
0.512517 0.871072
0.47555 0.887748
0.452677 0.898776
0.518034 0.83056
0.421938 0.947625
0.519564 0.85322
0.519204 0.831688
0.514591 0.797017
0.471224 0.835695
0.397525 0.899383
0.426927 0.869265
0.390255 0.915298
0.453084 0.900913
0.453156 0.925614
0.427731 0.986786
0.442845 0.984356
0.461369 0.967052
0.446515 0.997911
0.388348 1.0496
0.379557 1.04345
0.402289 1.01198
0.367145 1.01954
0.421889 0.935002
0.388862 0.969478
0.366138 1.00618
0.439011 0.926195
0.439387 0.922293
0.421045 0.90923
0.316019 0.964318
0.350148 0.930154
0.327312 0.933189
0.329219 0.938038
0.360253 0.915675
0.362564 0.918263
0.390979 0.918853
0.398721 0.915708
0.427039 0.897462
0.387831 0.933148
0.399648 0.910975
0.375894 0.938043
0.461519 0.887586
0.420048 0.922552
0.417848 0.912125
0.414715 0.904438
0.425948 0.920721
0.421117 0.922401
0.458143 0.900127
0.413592 0.973924
0.494648 0.922435
0.469682 0.950619
0.538642 0.91079
0.513913 0.988281
0.510882 0.997399
0.583925 0.967397
0.613935 0.943185
0.611964 0.978187
0.614079 0.935643
0.589311 0.917876
0.560716 0.924495
0.519448 0.933741
0.497104 0.93009
0.512353 0.901039
0.490574 0.917046
0.426171 0.975631
0.441551 0.962921
0.461084 0.970658
0.446895 0.994798
0.466678 0.994253
0.500944 0.979796
0.472449 1.03464
0.497141 1.00067
0.486516 0.957203
0.445954 0.942984
0.42655 0.895095
0.379115 0.901547
0.357917 0.927669
0.377837 0.9253
0.388455 0.917755
0.437008 0.911325
0.447596 0.894983
0.469436 0.882625
0.496441 0.862037
0.547075 0.837022
0.526706 0.888399
0.542361 0.916201
0.539641 0.919911
0.535535 0.927165
0.553722 0.885202
0.527711 0.928478
0.559385 0.892905
0.583885 0.854389
0.528951 0.925601
0.52385 0.905929
0.540936 0.882565
0.450778 0.986124
0.499298 0.923341
0.481502 0.93148
0.523224 0.888657
0.527108 0.877731
0.514209 0.891672
0.495702 0.918555
0.482953 0.943354
0.489669 0.923521
0.488549 0.922332
0.476891 0.922056
0.46584 0.935534
0.445833 0.954053
0.482992 0.946957
0.497071 0.967408
0.479724 0.953392
0.426383 1.00479
0.361625 1.04199
0.401948 0.981725
0.36943 0.987523
0.443002 0.890192
0.38803 0.918093
0.334987 0.97954
0.379831 0.909945
0.428331 0.881247
0.423433 0.872424
0.39467 0.903191
0.376441 0.914482
0.320438 0.939822
0.319567 0.909902
0.323271 0.900992
0.280793 0.941433
0.367551 0.911677
0.40226 0.917818
0.404331 0.933295
0.421506 0.927983
0.391474 0.946705
0.387695 0.959825
0.404709 0.925462
0.334411 1.00938
0.46652 0.906056
0.44141 0.936618
0.431808 0.965619
0.456373 0.940441
0.450154 0.956263
0.482877 0.912049
0.458255 0.949657
0.459645 0.927729
0.469216 0.883086
0.464254 0.867673
0.44751 0.876523
0.455067 0.865179
0.481672 0.839095
0.47453 0.876077
0.536077 0.873601
0.544219 0.882043
0.61215 0.851
0.516322 0.973404
0.56585 0.93287
0.53408 0.95878
0.514389 0.950411
0.473367 0.959982
0.534406 0.889526
0.486514 0.954839
0.526798 0.935194
0.543391 0.917674
0.53295 0.910891
0.572323 0.86448
0.504735 0.923285
0.539773 0.862828
0.493812 0.87935
0.464832 0.88986
0.483777 0.883545
0.470899 0.911598
0.508043 0.910535
0.58183 0.903735
0.638549 0.895433
