# Supplementary material for: Stochastic bond dynamics facilitates alignment of malaria parasite at erythrocyte membrane upon invasion
Source: eLife. 2020 May 18;9:e56500. doi: 10.7554/eLife.56500 (PMC7269671; doi:10.7554/eLife.56500)
Supplement: Figure 2—source data 1. [file elife-56500-fig2-data1.zip › PARA_POSITIONS/pos24.dat]

4.09726 0.759451
4.13734 0.538926
4.14602 0.64817
4.14422 0.529479
4.15118 0.572322
4.15755 0.538879
4.12221 0.632647
4.11676 0.74736
4.13244 0.666064
4.11405 0.917912
4.13152 0.923113
4.17299 0.887657
4.18852 0.848253
4.1822 0.89944
4.17908 0.819166
4.16199 0.80247
4.1738 0.585502
4.12064 0.81856
4.09019 0.599338
4.0326 0.745107
3.9907 0.843753
3.97807 0.647377
3.95317 0.480119
3.87875 0.78263
3.84792 0.639661
3.84759 0.532781
3.83424 0.749217
3.85394 0.77686
3.91694 0.454045
3.9271 0.667083
3.92838 0.812819
3.95152 0.803293
3.94986 0.755578
3.9358 0.838314
3.96058 0.714684
3.94233 0.935186
4.00363 0.744064
4.05957 0.463757
4.03483 0.640693
3.9916 0.684641
3.98086 0.651278
3.96536 0.71795
3.96181 0.784352
3.99563 0.758722
4.00677 0.601584
3.97078 0.701497
3.92837 0.82455
3.91901 0.808308
3.92989 0.767654
3.90465 1.00702
3.91762 0.929539
3.93864 0.746129
3.94985 0.721828
3.9471 0.818371
3.98842 0.565191
4.00004 0.640016
3.99232 0.778356
4.01495 0.470216
3.9578 0.765043
3.98036 0.724779
3.97237 0.769685
3.99821 0.677633
4.01631 0.511123
3.97329 0.652858
3.94747 0.822848
3.95075 0.799586
3.94321 0.684297
3.91308 0.719652
3.90706 0.613341
3.86347 0.707023
3.80757 0.898047
3.76937 0.981232
3.82742 0.713516
3.80533 0.803275
3.81899 0.829545
3.84444 0.88286
3.88651 0.811114
3.85973 1.01285
3.91535 0.759889
3.86504 0.963062
3.90211 0.727691
3.83911 0.977212
3.83629 0.918711
3.85313 0.714954
3.83498 0.855658
3.8263 1.08584
3.86108 0.981329
3.85972 1.15376
3.90199 0.92109
3.84818 1.03974
3.79687 0.987169
3.74731 1.03751
3.82593 0.6093
3.80391 0.868455
3.82577 0.829535
3.88574 0.591921
3.89952 0.716755
3.90515 0.723241
3.87403 0.920299
3.87926 0.749193
3.84702 0.899532
3.8985 0.537022
3.89372 0.672825
3.86942 0.893966
3.88377 0.760558
3.89541 0.693312
3.87744 0.789197
3.91217 0.628604
3.90865 0.839276
3.94972 0.82014
3.99955 0.808384
4.06956 0.746243
4.08444 0.774771
4.12454 0.626498
4.11552 0.647059
4.10231 0.564204
4.07672 0.566965
4.03893 0.704449
4.05213 0.408426
4.0351 0.724368
4.05102 0.725737
4.08899 0.718005
4.08858 0.743125
4.06286 0.937793
4.03279 1.02916
4.0397 0.958017
4.03935 1.01334
4.05562 1.0662
4.076 1.00808
4.07757 0.823438
4.01411 0.95199
3.99252 0.843045
3.90425 1.17627
3.98595 0.896895
3.97376 1.01052
3.98902 0.968787
3.98847 0.76845
3.91512 1.04282
3.92222 0.955197
3.87811 1.05942
3.90317 0.882732
3.88717 0.866488
3.84167 1.01605
3.85199 0.995543
3.87981 0.810763
3.88881 0.85321
3.89376 0.871014
3.88821 0.881882
3.90105 0.92752
3.92754 0.861153
3.93273 0.986174
3.95236 1.01903
3.94887 1.08464
3.88712 1.32099
3.92414 1.11585
3.90852 1.09458
3.91388 1.06653
3.9166 1.11767
3.89123 1.25662
3.90891 1.124
3.86773 1.23969
3.86583 1.21165
3.88456 1.17666
3.90923 1.13198
3.89279 1.2182
3.88008 1.19861
3.87656 1.06229
3.81632 1.23945
3.82214 1.22907
3.8671 1.08167
3.87476 0.903503
3.79263 0.958603
3.77988 0.798735
3.7246 1.01559
3.76078 0.95864
3.8196 0.813047
3.821 0.986066
3.83173 1.02447
3.84306 1.04359
3.86772 0.905261
3.82273 1.11048
3.86329 0.940416
3.80498 1.11824
3.79722 1.05972
3.85417 0.772898
3.84117 0.874271
3.80877 1.07151
3.80389 1.16693
3.80517 1.09861
3.74496 1.21134
3.7769 1.12773
3.83166 0.970582
3.86764 0.846939
3.80507 1.08942
3.83106 0.857
3.76612 1.03899
3.67762 1.26716
3.66361 1.33827
3.68493 1.26659
3.6749 1.29262
3.69007 1.25432
3.66226 1.47221
3.76234 1.29718
3.77344 1.46427
3.80372 1.56239
3.87335 1.4602
3.90064 1.28174
3.90424 1.06763
3.8249 1.16854
3.79737 1.19017
3.82653 0.99002
3.83764 0.989045
3.7691 1.30925
3.79269 1.19794
3.82979 1.01883
3.80943 1.10643
3.78424 1.18785
3.68174 1.47345
3.80428 0.936195
3.70643 1.26878
3.66043 1.38553
3.71552 1.19701
3.76638 0.976213
3.71877 1.04936
3.62212 1.41764
3.65568 1.23578
3.62959 1.25739
3.60966 1.29918
3.61936 1.25458
3.63622 1.29535
3.61169 1.3213
3.64641 1.21563
3.57258 1.38085
3.52325 1.39506
3.48461 1.4028
3.49698 1.2793
3.45402 1.35523
3.43217 1.48885
3.49087 1.39229
3.48234 1.511
3.56156 1.2361
3.53494 1.32932
3.48732 1.36786
3.49101 1.22958
3.39646 1.4207
3.34442 1.47483
3.38154 1.28963
3.31111 1.448
3.28957 1.47724
3.31589 1.35405
3.263 1.5262
3.30981 1.44111
3.31835 1.42224
3.33355 1.29186
3.29393 1.26857
3.29201 1.19979
3.29987 1.08682
3.26542 1.23098
3.26297 1.41339
3.33825 1.42389
3.45575 1.30283
3.46116 1.37822
3.49416 1.33073
3.47171 1.44286
3.53942 1.22359
3.56191 1.27141
3.54882 1.38799
3.52961 1.41605
3.58368 1.13521
3.48997 1.42829
3.53311 1.32656
3.51259 1.44341
3.54991 1.31411
3.54136 1.28634
3.44117 1.48952
3.40223 1.49066
3.3878 1.50291
3.38511 1.62336
3.4512 1.5621
3.46134 1.58109
3.56326 1.38847
3.57392 1.32847
3.50967 1.53778
3.53762 1.38778
3.4872 1.42785
3.47141 1.42024
3.37356 1.67237
3.39777 1.55511
3.40121 1.40633
3.34774 1.47967
3.31127 1.51521
3.35777 1.37447
3.32697 1.49822
3.35904 1.49712
3.31383 1.66146
3.42233 1.45477
3.3186 1.79638
3.46722 1.44605
3.53042 1.35962
3.49856 1.5169
3.56522 1.42665
3.55042 1.48467
3.58288 1.44774
3.53787 1.65032
3.66118 1.36819
3.70852 1.26643
3.6514 1.51125
3.69497 1.43507
3.65414 1.53922
3.62899 1.57226
3.63596 1.59019
3.68288 1.56924
3.76038 1.42359
3.73729 1.56991
3.81395 1.38599
3.86213 1.19234
3.78882 1.4127
3.87744 1.13934
3.84346 1.36658
3.86987 1.36185
3.84058 1.42859
3.85489 1.34148
3.82455 1.35231
3.85662 1.08948
3.78791 1.17141
3.77577 1.04947
3.6691 1.31555
3.69885 1.0956
3.65063 1.17091
3.60084 1.29781
3.66439 1.10694
3.66854 1.07949
3.63084 1.16958
3.57364 1.36358
3.59855 1.42772
3.71012 1.18616
3.65668 1.3652
3.62069 1.43601
3.57782 1.47962
3.54733 1.49904
3.57268 1.37331
3.56184 1.40208
3.53536 1.3708
3.56326 1.26013
3.46056 1.54687
3.48474 1.55557
3.55891 1.37529
3.50031 1.51274
3.55536 1.23557
3.53246 1.19131
3.51848 1.20048
3.50881 1.20181
3.48946 1.36297
3.59641 1.00054
3.52859 1.26874
3.46232 1.39246
3.47821 1.18938
3.40487 1.29744
3.35736 1.28199
3.32682 1.20323
3.3165 1.17657
3.31347 1.17149
3.31849 1.21936
3.37591 1.07867
3.42371 1.02175
3.4344 1.12715
3.47716 1.14785
3.51462 1.17681
3.5433 1.20821
3.64147 0.943901
3.589 1.26131
3.60836 1.305
3.59004 1.38682
3.65784 1.23452
3.66162 1.26513
3.71343 1.12884
3.76722 1.04789
3.69018 1.44541
3.78932 1.2276
3.73597 1.41206
3.71791 1.32874
3.65265 1.30101
3.57903 1.22148
3.50606 1.17588
3.49939 1.15646
3.50268 1.18726
3.51039 1.28531
3.54116 1.17231
3.52964 1.12321
3.49974 1.21103
3.50513 1.14367
3.53797 1.06776
3.51937 1.17868
3.55584 1.05766
3.55788 1.04111
3.55071 1.06488
3.55324 1.09339
3.58068 1.08082
3.57021 1.08775
3.56471 1.07406
3.51179 1.25569
3.52815 1.23956
3.5794 0.987805
3.54089 1.01346
3.46317 1.21751
3.48726 1.08797
3.48695 1.0378
3.50486 1.09458
3.50644 1.16231
3.5179 1.06567
3.52942 0.898037
3.5146 0.874783
3.47563 0.946934
3.45915 0.97804
3.4307 1.04089
3.41525 1.10181
3.3804 1.21649
3.46284 0.914086
3.40952 1.19687
3.4263 1.18872
3.48923 0.953109
3.44206 1.12292
3.37982 1.27039
3.41612 1.1241
3.37919 1.25023
3.40855 1.14251
3.39749 1.12173
3.38466 1.13523
3.40504 1.00441
3.36076 1.05585
3.38127 0.915206
3.39527 0.893753
3.35152 1.07861
3.3894 1.01145
3.3432 1.21006
3.34373 1.22122
3.36026 1.23138
3.40055 1.07292
3.37854 1.16872
3.33243 1.2264
3.33889 1.12887
3.27587 1.28239
3.30192 1.24511
3.38335 1.09768
3.41186 1.11564
3.45284 1.12175
3.46723 1.12208
3.49992 0.980002
3.43946 1.08175
3.37574 1.15349
3.31593 1.20684
3.30279 1.13905
3.2978 1.12205
3.25042 1.3368
3.31883 1.27958
3.3146 1.34024
3.31389 1.27427
3.30938 1.19392
3.34464 1.17256
3.41644 1.02679
3.44684 1.07989
3.47605 1.11074
3.54202 0.976565
3.56186 0.981227
3.55534 1.00193
3.55424 0.987397
3.45989 1.38189
3.50415 1.22017
3.47889 1.24386
3.42589 1.26988
3.36152 1.38069
3.37737 1.28098
3.4054 1.09516
3.40407 1.01051
3.3614 1.18507
3.38436 1.17269
3.44868 1.05588
3.44952 1.20626
3.51871 1.18903
3.53585 1.15115
3.57362 1.00333
3.54642 1.02448
3.49 1.15539
3.50787 1.12232
3.49835 1.18514
3.50436 1.13634
3.48236 1.21076
3.53831 1.01302
3.50406 1.2115
3.46111 1.46342
3.54646 1.30549
3.59286 1.20888
3.58297 1.25677
3.56535 1.33143
3.55574 1.41475
3.61483 1.40477
3.68662 1.29833
3.65529 1.53774
3.76745 1.28131
3.82391 1.17514
3.73572 1.493
3.79635 1.20618
3.78032 1.22779
3.7671 1.3685
3.76017 1.44144
3.83353 1.28304
3.7329 1.66251
3.81222 1.54775
3.89497 1.37571
3.91121 1.34789
3.93137 1.34658
3.91543 1.36407
3.91536 1.26159
3.81777 1.49447
3.74648 1.59399
3.7551 1.50223
3.81339 1.2783
3.73953 1.5195
3.76387 1.47133
3.75665 1.42289
3.70393 1.46308
3.6853 1.49172
3.69585 1.32891
3.67301 1.33081
3.5593 1.65505
3.6554 1.44409
3.63696 1.47123
3.66185 1.31175
3.5911 1.53251
3.59809 1.4344
3.55913 1.44884
3.47988 1.62659
3.48112 1.56728
3.53807 1.36396
3.55382 1.30197
3.46907 1.55494
3.55766 1.2292
3.53152 1.18243
3.48659 1.29973
3.47497 1.29521
3.44049 1.33056
3.39187 1.43024
3.34519 1.53524
3.39554 1.3736
3.38029 1.50715
3.42261 1.38035
3.38752 1.48398
3.37859 1.41049
3.37036 1.34317
3.32904 1.45016
3.30927 1.52791
3.40929 1.14848
3.31692 1.35979
3.22073 1.54469
3.18573 1.53756
3.24746 1.2982
3.22031 1.37461
3.21902 1.38723
3.20629 1.37412
3.12425 1.48625
3.09987 1.44925
3.06038 1.50881
3.1464 1.30047
3.18142 1.26467
3.18485 1.23579
3.13207 1.33735
3.0696 1.47819
3.09829 1.35069
3.11868 1.23627
3.10245 1.24247
3.0799 1.36212
3.10913 1.25446
3.05942 1.39592
3.12248 1.23004
3.16587 1.19203
3.1897 1.21018
3.26753 1.11224
3.21855 1.34499
3.18478 1.43696
3.17039 1.43761
3.15063 1.44347
3.17773 1.30119
3.1626 1.30388
3.1378 1.36783
3.09027 1.41299
3.09646 1.3091
3.09935 1.28143
3.11724 1.19472
3.07782 1.33688
3.03938 1.43143
3.07648 1.41482
3.12485 1.30275
3.17167 1.12434
3.1344 1.2916
3.15247 1.16707
3.06126 1.3782
3.07993 1.3347
3.04269 1.4261
3.11 1.23412
3.03499 1.47438
3.03928 1.45805
3.07796 1.3605
3.09132 1.31604
3.10349 1.29316
3.16804 1.13283
3.17185 1.0791
3.17796 1.18028
3.17151 1.28831
3.16241 1.40317
3.17216 1.47794
3.17992 1.42628
3.09707 1.64743
3.05916 1.74198
3.15904 1.51857
3.22236 1.44571
3.22012 1.49264
3.30185 1.21946
3.26008 1.24442
3.19918 1.32699
3.1772 1.22388
3.09826 1.38644
3.04765 1.49387
3.08905 1.40163
3.05355 1.52264
3.11792 1.376
3.18281 1.26012
3.16975 1.36423
3.17561 1.3285
3.13338 1.47706
3.09282 1.57054
3.13307 1.44649
3.12694 1.49076
3.08714 1.68097
3.2407 1.39796
3.26423 1.447
3.22192 1.49311
3.20823 1.43547
3.0774 1.67834
3.15731 1.4775
3.2105 1.36777
3.25219 1.30948
3.26658 1.32831
3.26038 1.34131
3.24369 1.4065
3.21936 1.36932
3.14169 1.42689
3.08955 1.39601
2.95126 1.60685
3.06326 1.31599
2.99314 1.53863
3.07696 1.44296
3.08482 1.55672
3.04755 1.66003
3.12396 1.48392
3.09967 1.53524
3.15931 1.38379
3.16214 1.36873
3.12106 1.48713
3.14956 1.48558
3.09291 1.60276
3.0926 1.56776
3.0924 1.59932
3.24077 1.21574
3.14951 1.45964
3.17186 1.2968
3.12629 1.33676
3.06089 1.4977
3.12674 1.27765
3.07378 1.48005
3.13068 1.38913
3.13478 1.46433
3.14891 1.39071
3.15561 1.37819
3.19514 1.1886
3.1241 1.38823
3.13945 1.30711
3.13842 1.30743
3.14732 1.30693
3.1424 1.41592
3.12251 1.54281
3.16469 1.38424
3.16497 1.26637
3.09172 1.41555
3.07014 1.388
3.03427 1.40286
3.00892 1.44716
3.068 1.31625
2.9737 1.57854
2.89374 1.67968
2.96273 1.4606
2.89159 1.54439
2.93983 1.39883
3.00783 1.22084
2.91325 1.43409
2.9273 1.37626
2.81027 1.58828
2.9288 1.32225
2.89143 1.45691
2.94185 1.41588
3.00037 1.27079
2.95744 1.32213
2.91255 1.35387
2.86938 1.42061
2.91629 1.2838
2.88324 1.33868
2.86594 1.3243
2.78639 1.50588
2.89351 1.21426
2.82052 1.36358
2.80711 1.32843
2.78391 1.35984
2.7643 1.38656
2.82689 1.23996
2.78276 1.38428
2.79705 1.3186
2.8455 1.223
2.78778 1.39271
2.7676 1.47737
2.86366 1.24845
2.81054 1.36026
2.78046 1.39737
2.76139 1.39316
2.83562 1.15303
2.78971 1.25276
2.75898 1.31395
2.77953 1.15603
2.68159 1.32509
2.7028 1.20347
2.67616 1.20666
2.68037 1.07971
2.61572 1.2449
2.63831 1.06702
2.54238 1.15599
2.50337 1.06581
2.37281 1.34952
2.37796 1.22938
2.34074 1.30538
2.27985 1.3694
2.33287 1.19585
2.30422 1.27244
2.34714 1.22844
2.32745 1.29844
2.33854 1.26848
2.3469 1.25549
2.3952 1.09498
2.36028 1.1835
2.33974 1.20074
2.34432 1.17548
2.3542 1.13225
2.32768 1.20295
2.31256 1.20148
2.30308 1.23557
2.31046 1.19937
2.33814 1.1
2.33184 1.07312
2.35704 0.990457
2.3077 1.04519
2.28631 1.0043
2.24147 1.09235
2.27121 0.999651
2.26602 1.06505
2.25804 1.13596
2.3115 0.937654
2.26263 0.992914
2.23815 0.968057
2.20247 1.02662
2.22672 0.964453
2.22141 0.991621
2.1749 1.04136
2.13908 1.13649
2.17977 1.06314
2.20619 0.959873
2.15634 1.11532
2.19918 1.01862
2.14526 1.13901
2.10741 1.20276
2.18268 1.05195
2.17071 1.04323
2.17636 1.01549
2.1836 1.0282
2.18658 1.1013
2.22583 1.02067
2.17378 1.12626
2.17918 1.11376
2.18756 1.11848
2.20974 1.08627
2.22602 1.08859
2.25941 1.02928
2.25266 1.06171
2.28445 0.952444
2.21737 1.06384
2.111 1.27607
2.16222 1.08899
2.09637 1.21643
2.18187 0.905985
2.14909 1.01921
2.16281 0.970149
2.10206 1.02133
2.09919 0.941089
2.10018 0.832303
2.13202 0.781372
2.13665 0.827362
2.16572 0.829929
2.14756 1.0112
2.15946 1.01498
2.17906 0.953764
2.18101 0.944291
2.14435 1.08109
2.08043 1.23304
2.11968 1.22815
2.16889 1.22243
2.25794 1.12064
2.27227 1.16218
2.25879 1.20507
2.29427 1.11613
2.34223 1.02165
2.32987 1.01297
2.30566 1.07555
2.30341 1.04599
2.24283 1.18143
2.21995 1.2059
2.1909 1.16045
2.19432 1.12657
2.18281 1.09088
2.14621 1.12647
2.16811 1.10013
2.21064 1.02692
2.19104 1.10763
2.16589 1.15398
2.21494 0.966501
2.13766 1.19244
2.14661 1.16161
2.14879 1.1671
2.17623 1.13326
2.16549 1.17744
2.19604 1.0962
2.21671 1.02662
2.16691 1.18454
2.22968 1.11018
2.22708 1.14846
2.20505 1.27405
2.25389 1.18348
2.2801 1.09031
2.28575 1.07436
2.2691 1.16077
2.31139 1.01716
2.29812 1.09795
2.28422 1.1457
2.31768 1.04904
2.32215 1.11469
2.39713 0.966737
2.3969 1.00083
2.40153 1.00075
2.40702 0.977664
2.36311 1.0304
2.38199 0.924669
2.32674 0.944359
2.25165 1.11825
2.24075 1.06995
2.24805 1.06167
2.22826 1.15726
2.24668 1.09419
2.27956 1.02969
2.28175 1.09808
2.21274 1.25819
2.31731 1.01572
2.32227 1.04253
2.30461 1.17165
2.31264 1.24908
2.35598 1.15635
2.40687 1.03292
2.35885 1.11131
2.31966 1.0652
2.29465 1.07795
2.28962 1.08886
2.24665 1.15406
2.19278 1.25804
2.21871 1.13303
2.25466 0.990183
2.24969 0.933645
2.16404 1.11528
2.15008 1.08523
2.19577 1.0235
2.23178 0.95601
2.24973 1.05329
2.30152 0.97076
2.29216 1.11514
2.25406 1.25843
2.35268 1.0247
2.32235 1.09839
2.29873 1.17111
2.31443 1.13917
2.26302 1.21268
2.31485 1.00727
2.32155 1.0778
2.30377 1.17072
2.32047 1.14254
2.26941 1.21693
2.24691 1.29769
2.28917 1.20589
2.30066 1.25349
2.34086 1.18759
2.26786 1.36276
2.28261 1.33826
2.354 1.20487
2.30209 1.36396
2.34112 1.29631
2.33665 1.26351
2.40075 1.0527
2.38381 1.1505
2.34832 1.20938
2.39192 1.16208
2.38077 1.12515
2.26903 1.35395
2.27305 1.30222
2.29262 1.24059
2.29613 1.12883
2.22588 1.26002
2.16936 1.35246
2.13791 1.38384
2.1996 1.25932
2.2507 1.06038
2.1907 1.12396
2.16276 1.10744
2.20403 0.855422
2.15858 0.965493
2.1382 0.999123
2.14544 1.00207
2.1345 1.04743
2.16676 1.03391
2.13582 1.20713
2.23368 1.12108
2.27124 1.12308
2.30292 1.13061
2.27302 1.30486
2.37313 1.04777
2.32959 1.12038
2.1484 1.4531
2.24625 1.10713
2.25574 1.09471
2.22669 1.15819
2.22642 1.10277
2.20588 1.14186
2.14931 1.18375
2.17843 1.11337
2.21819 1.01158
2.23778 1.00013
2.20724 1.11091
2.22937 1.04792
2.16516 1.189
2.14473 1.24887
2.14865 1.2372
2.20139 1.20727
2.25881 1.00198
2.18657 1.13036
2.11601 1.22234
2.15004 1.09044
2.1473 1.11466
2.14468 1.04735
2.2096 0.855941
2.1355 1.00852
2.10211 1.01286
2.08041 1.01351
2.01512 1.13243
2.05972 1.0001
2.06284 0.970555
2.02548 1.09152
2.01224 1.11881
1.97468 1.21436
1.97827 1.25402
2.04405 1.1753
2.03043 1.2371
2.08932 1.09275
2.07165 1.09383
2.10971 1.02835
2.0358 1.18939
2.08113 1.06827
2.00442 1.23005
2.02491 1.09468
2.02945 1.06689
2.04515 1.03732
2.05993 1.01503
2.057 0.993264
2.07258 0.971053
2.05317 1.07804
2.05522 1.09836
2.05631 1.04397
2.05887 0.987337
2.03379 1.0426
2.02806 0.952963
1.96501 1.01789
1.92936 1.12462
1.99713 1.01864
1.98071 1.09885
1.98479 1.15658
1.93859 1.2851
1.98626 1.18809
2.02881 1.04898
2.02462 0.997084
1.99181 1.04803
1.98796 1.05416
1.94907 1.04114
1.90464 1.09119
1.89872 1.05136
1.90888 0.965507
1.88018 1.02742
1.83523 1.1236
1.87244 0.997501
1.89011 1.03531
1.95282 0.941387
2.03081 0.92707
2.04774 0.972844
2.03282 1.07044
2.03646 1.12193
2.02935 1.14809
2.04055 1.16284
2.05029 1.17256
2.06681 1.18703
2.01322 1.2817
2.04747 1.19683
2.04879 1.2372
2.08695 1.14876
2.10096 1.05093
2.05541 1.07673
2.06923 1.04065
2.02211 1.11038
2.01125 1.06032
1.98606 1.06421
1.94724 1.19676
2.04064 1.05682
1.99055 1.2157
2.0471 1.10198
1.97595 1.29257
2.05436 1.18968
2.06649 1.15879
2.03656 1.2066
2.01973 1.15105
1.98901 1.07803
1.99719 0.98077
1.90235 1.16541
1.92158 1.06889
1.94923 0.935494
1.89673 1.007
1.87473 0.975871
1.87525 0.950547
1.87338 1.04923
1.87003 1.13917
1.95089 1.02448
1.93306 1.10174
1.86476 1.21947
1.84851 1.15263
1.85346 1.02136
1.81759 1.09353
1.75067 1.19258
1.76849 1.11621
1.755 1.14536
1.80128 1.07873
1.81172 1.07156
1.84268 0.99571
1.83049 1.02268
1.85884 0.936836
1.87275 0.908095
1.87521 0.959847
1.90183 0.915794
1.87761 0.979449
1.88853 1.00397
1.84305 1.05222
1.82879 1.09449
1.80354 1.09851
1.78117 1.07316
1.8441 0.908943
1.86573 0.97134
1.87682 0.974581
1.9073 0.839834
1.83629 0.978813
1.83708 0.986657
1.85096 0.990369
1.84412 1.06992
1.93069 0.874711
1.94765 0.98439
1.96636 1.05244
2.02693 0.934055
1.976 1.0555
1.98693 1.02902
1.90246 1.16833
1.88761 1.19166
1.88285 1.13568
1.87374 1.14142
1.90591 1.05324
1.90493 1.04288
1.82633 1.22274
1.84969 1.13307
1.87832 1.04847
1.88209 1.07075
1.89789 1.02363
1.93012 1.07612
1.93626 1.14824
1.96349 1.18609
1.98374 1.14241
1.91383 1.34738
1.95834 1.19501
1.9307 1.24807
1.89952 1.32892
1.92464 1.30554
1.90736 1.2748
1.85303 1.25582
1.81883 1.16154
1.75239 1.09472
1.6545 1.25859
1.65838 1.20235
1.61906 1.33914
1.74567 1.12324
1.62648 1.30665
1.67655 1.17172
1.65659 1.18757
1.72371 1.03989
1.70548 1.05005
1.70608 1.00866
1.60675 1.12386
1.5526 1.15758
1.48815 1.20267
1.46681 1.15181
1.53159 1.03903
1.49218 1.09649
1.47995 1.09988
1.55417 0.959099
1.58788 1.03929
1.60201 1.09073
1.57798 1.0672
1.52329 1.15201
1.5065 1.11802
1.51507 1.05025
1.43485 1.16206
1.42772 1.05142
1.36942 1.02935
1.35154 1.02729
1.41918 0.905571
1.33743 1.14789
1.41768 1.03964
1.38763 1.07508
1.44347 0.931962
1.37211 1.02961
1.29903 1.20096
1.44146 1.00821
1.45948 1.0096
1.4827 0.902124
1.39514 1.03143
1.36101 1.09961
1.3544 1.12122
1.39114 1.01929
1.37289 1.14955
1.4386 1.06829
1.41129 1.14595
1.48894 1.00955
1.4137 1.12159
1.41389 1.04887
1.39284 1.05034
1.44157 0.905336
1.35577 1.0771
1.38654 1.02279
1.44328 0.944607
1.40674 1.01947
1.42245 0.975792
1.43407 0.91319
1.37419 1.0158
1.43958 0.867695
1.37994 1.0402
1.34351 1.06683
1.31596 1.10015
1.34682 0.997145
1.33861 1.02663
1.39968 0.968588
1.37648 1.01047
1.3833 1.02285
1.36757 1.06885
1.41658 0.97093
1.45931 0.8958
1.45468 0.904564
1.42388 1.05548
1.4039 1.11076
1.41681 1.02474
1.42101 1.0748
1.48286 1.0106
1.46331 1.00109
1.45642 0.964379
1.41448 0.990636
1.37938 1.03453
1.42512 0.986868
1.47346 0.91543
1.47272 0.938435
1.40102 1.10329
1.40324 1.00268
1.35529 1.09119
1.342 1.14161
1.31859 1.19321
1.37142 1.06575
1.36981 1.04063
1.3362 1.00191
1.3792 0.9036
1.35862 0.969175
1.42962 0.921908
1.43734 0.97015
1.41109 1.07394
1.4848 0.930932
1.43719 1.05349
1.51375 0.898742
1.48636 1.01265
1.50662 0.953524
1.46955 1.03879
1.50137 0.971648
1.48817 1.04377
1.55066 0.866996
1.51908 0.924719
1.52177 0.924165
1.48955 1.04439
1.50729 1.0719
1.52054 0.998271
1.5224 0.90773
1.49729 0.919993
1.49598 0.945552
1.55381 0.906677
1.54401 0.989973
1.49762 1.12816
1.56661 0.96853
1.58159 0.952882
1.57261 0.960182
1.55026 0.994483
1.54886 1.01524
1.55589 0.978794
1.59407 0.947524
1.59125 1.0053
1.58655 1.04441
1.55061 1.102
1.5448 1.01952
1.52158 1.07963
1.44795 1.14903
1.49875 1.02203
1.4784 1.04925
1.39979 1.1681
1.45374 0.984263
1.37999 1.13865
1.39801 1.12814
1.50362 1.07108
1.49844 1.14547
1.44898 1.21993
1.46983 1.2169
1.47605 1.1303
1.45226 1.26145
1.46293 1.25839
1.44176 1.30132
1.48991 1.15579
1.51071 1.06533
1.47916 1.11129
1.45252 1.18714
1.43603 1.26401
1.47985 1.17456
1.42547 1.31522
1.50331 1.14941
1.54946 1.09249
1.54715 1.15419
1.58336 1.08973
1.6033 1.00783
1.50941 1.26343
1.56127 1.16971
1.54346 1.20418
1.57796 1.09731
1.51971 1.04658
1.46969 1.05864
1.45436 1.02392
1.44294 1.0468
1.45534 1.01233
1.48466 1.01657
1.46927 1.07551
1.44168 1.05203
1.46265 0.909858
1.45212 0.914636
1.44501 0.927534
1.52577 0.740454
1.49351 0.901377
1.50697 0.819168
1.52946 0.758242
1.4754 0.982924
1.55046 0.902592
1.52761 1.02451
1.52823 1.03252
1.53413 1.02275
1.52645 1.09246
1.54672 1.06053
1.59085 1.01244
1.59593 1.06956
1.63822 0.984466
1.6557 0.884207
1.52629 1.08286
1.52473 1.08749
1.53654 1.07936
1.60493 0.989701
1.58442 1.06768
1.58187 1.04887
1.55853 1.0912
1.5683 1.09642
1.54798 1.16063
1.62474 1.01122
1.57729 1.12658
1.62208 0.984533
1.55418 1.10878
1.55804 1.02326
1.58739 0.9338
1.53977 1.0223
1.56775 0.947393
1.54531 1.04689
1.51994 1.06792
1.48604 1.11159
1.54979 0.852647
1.50912 0.965438
1.49131 0.996762
1.50321 0.998284
1.54665 0.943328
1.49745 1.0701
1.53718 0.955464
1.53464 0.883024
1.51127 0.910144
1.462 1.03908
1.47426 1.04328
1.5201 0.976365
1.54062 0.9704
1.46758 1.13747
1.54075 0.98425
1.46011 1.16714
1.47746 1.13049
1.44159 1.22032
1.52509 1.04739
1.44754 1.17168
1.46069 1.15459
1.48174 1.03565
1.44012 1.05778
1.39505 1.1446
1.41559 1.08209
1.39305 1.08823
1.41652 1.03614
1.44713 1.04187
1.42374 1.14818
1.41911 1.16838
1.51418 0.834255
1.40695 1.10473
1.43485 1.03871
1.39356 1.19521
1.44138 1.16834
1.44076 1.17484
1.43158 1.15776
1.43124 1.1193
1.395 1.14854
1.41922 1.01825
1.39768 1.04135
1.34845 1.05421
1.37733 0.962451
1.37095 1.00389
1.38017 0.966021
1.3776 0.963197
1.41871 0.890784
1.38146 1.03231
1.39716 0.982582
1.38931 0.977094
1.36079 1.0659
1.33362 1.07871
1.35134 1.03567
1.32719 1.12423
1.35042 1.0724
1.31602 1.09211
1.31838 1.07244
1.30753 1.06343
1.3348 1.02796
1.40865 0.891094
1.33487 1.13717
1.38276 1.08343
1.40021 1.10009
1.4294 1.06158
1.4128 1.10749
1.46206 0.983043
1.44105 0.999317
1.44094 0.965926
1.4332 0.98181
1.41214 0.985829
1.42287 0.958912
1.41679 0.929908
1.385 1.03186
1.41759 1.00774
1.43351 0.976893
1.44291 0.991298
1.48012 0.874662
1.50524 0.851131
1.48931 0.93315
1.47244 0.982978
1.45199 1.07699
1.5256 0.899859
1.53119 0.911942
1.48387 1.01396
1.48065 1.00163
1.43462 1.0775
1.47506 1.02834
1.5068 1.00711
1.47715 1.13164
1.5441 1.00228
1.52542 1.01702
1.50446 1.02862
1.4941 1.03519
1.48154 1.06598
1.5177 0.919003
1.45587 1.05644
1.41807 1.09993
1.40933 1.09128
1.37899 1.0764
1.43222 0.92468
1.41502 0.963571
1.32804 1.15768
1.31963 1.13368
1.31749 1.21166
1.38802 1.12544
1.4209 1.15652
1.50229 1.0776
1.44263 1.18276
1.45211 1.19986
1.45347 1.20653
1.44435 1.22805
1.45956 1.21568
1.45002 1.27035
1.43849 1.21897
1.50687 1.07227
1.4517 1.21163
1.48464 1.10072
1.53872 1.0111
1.51305 1.08926
1.54845 0.971241
1.5188 1.00299
1.50852 0.989053
1.47409 0.980711
1.54249 0.838848
1.53756 0.856538
1.4974 0.983389
1.46772 1.01391
1.48871 0.985054
1.51582 0.933355
1.53073 0.967669
1.5019 1.07761
1.55426 0.968613
1.4756 1.17151
1.53664 1.06347
1.54402 1.11744
1.48428 1.26989
1.53894 1.15292
1.5505 1.1247
1.48182 1.17788
1.48634 1.17198
1.44667 1.21763
1.41371 1.29483
1.41715 1.23673
1.47204 1.13125
1.45517 1.11087
1.35551 1.26103
1.40166 1.20007
1.4673 1.15014
1.47134 1.20191
1.48745 1.17872
1.47812 1.18261
1.50112 1.09916
1.49626 1.06438
1.47159 1.10481
1.45002 1.07627
1.43666 1.07142
1.44754 1.02987
1.41682 1.01133
1.37747 1.06096
1.40583 0.961077
1.37845 1.0162
1.38484 1.05568
1.4542 0.949934
1.42679 1.02853
1.42143 1.08756
1.4378 1.13748
1.50189 0.993598
1.47882 1.06518
1.46691 1.06375
1.5194 0.816037
1.458 0.875542
1.41241 0.960455
1.40146 1.05933
1.46655 0.968518
1.47164 1.04946
1.46582 1.1022
1.48419 1.10256
1.5107 0.935557
1.47972 0.961208
1.46289 1.00329
1.49966 0.9341
1.442 1.13162
1.44251 1.13005
1.44138 1.0938
1.45764 1.07314
1.485 0.944754
1.48967 0.961618
1.55488 0.867063
1.47755 1.08264
1.46169 1.06573
1.46302 1.03403
1.47736 1.01753
1.50711 0.92712
1.42735 1.10641
1.47969 1.05214
1.47688 1.05605
1.51162 0.973142
1.46528 1.02966
1.4303 0.993353
1.42982 0.92004
1.34603 1.06514
1.36912 1.01706
1.36985 1.03828
1.36116 1.12945
1.41581 1.0333
1.3962 1.12121
1.46192 0.949721
1.3948 1.12009
1.43373 1.05688
1.51546 0.917332
1.45416 1.0953
1.44396 1.161
1.4818 1.10331
1.47187 1.08058
1.42446 1.13626
1.44577 1.02775
1.46119 1.04648
1.46698 1.09678
1.47013 1.07876
1.4627 1.05948
1.44993 1.10521
1.46972 1.06444
1.47979 1.08059
1.48237 1.10011
1.45577 1.12008
1.51242 0.965513
1.46699 1.05868
1.44185 1.06056
1.43077 1.08681
1.3816 1.18938
1.376 1.09626
1.34378 1.09315
1.29903 1.09897
1.28573 1.12012
1.28838 1.10503
1.30488 1.08711
1.26939 1.13874
1.32597 1.04116
1.31674 1.08648
1.3804 1.02089
1.4159 0.99506
1.37843 1.06601
1.35763 1.03125
1.33942 1.02424
1.35837 0.871058
1.29223 0.990167
1.21745 1.13009
1.24425 1.12635
1.25035 1.10244
1.30321 0.99407
1.29209 1.00868
1.32883 0.888622
1.26477 1.01688
1.2607 0.94866
1.23188 0.999604
1.25095 0.896601
1.21131 0.971554
1.17362 1.03154
1.219 0.944376
1.19724 1.07753
1.20207 1.14267
1.26323 1.05038
1.25997 1.09251
1.20057 1.19332
1.16994 1.24413
1.2259 1.16744
1.25856 1.16382
1.33415 1.09204
1.32266 1.12806
1.28211 1.18576
1.26334 1.15488
1.27356 1.16217
1.31132 1.08154
1.24482 1.19399
1.20504 1.24682
1.27784 1.14079
1.32737 1.10737
1.27471 1.20746
1.32357 1.13395
1.30392 1.1392
1.30511 1.096
1.29494 1.05807
1.25388 1.20196
1.30273 1.06057
1.27389 1.11053
1.23355 1.1897
1.23544 1.16798
1.29203 1.08289
1.30039 1.0917
1.25574 1.24069
1.30325 1.14402
1.30243 1.10423
1.31039 1.08081
1.29533 1.11298
1.3298 1.06337
1.34975 1.07357
1.35715 1.068
1.39724 1.00265
1.35465 1.09125
1.35168 1.0798
1.35716 0.998312
1.28215 1.11792
1.27895 1.08279
1.27152 1.06762
1.25185 1.12354
1.26457 1.10521
1.32191 0.966094
1.34715 0.874126
1.31567 0.954607
1.29813 1.06192
1.30557 1.04622
1.35588 0.989569
1.36157 0.991069
1.35343 0.998238
1.34796 1.02016
1.35869 1.07556
1.33068 1.11282
1.4136 1.02325
1.42881 1.06852
1.4935 1.00413
1.46518 1.08427
1.43105 1.12189
1.41577 1.13515
1.45844 0.968086
1.43685 1.06415
1.43631 1.03258
1.42929 1.07148
1.40631 1.20137
1.44373 1.11463
1.452 1.05677
1.40927 1.16321
1.4138 1.10207
1.38369 1.08952
1.33664 1.10125
1.31381 1.11469
1.27694 1.19218
1.31593 1.03364
1.30968 1.01835
1.29799 1.04582
1.2768 1.02173
1.25945 1.07353
1.24261 1.08711
1.19603 1.18128
1.27154 1.08495
1.27737 1.0013
1.25077 1.01985
1.19133 1.04793
1.21413 1.00978
1.18353 1.05853
1.18485 1.03051
1.13354 1.13657
1.16469 1.05017
1.1501 1.07122
1.17528 0.991421
1.12703 1.01314
1.111 0.996183
1.09425 1.04433
1.11289 1.10921
1.14779 1.11511
1.19364 1.07243
1.17957 1.12343
1.22146 0.975993
1.14861 1.10086
1.14579 1.08749
1.15243 1.05751
1.16173 1.02357
1.106 1.08176
1.15724 1.00289
1.13981 1.03212
1.19812 0.90385
1.19226 0.974997
1.23033 0.962811
1.27378 0.909974
1.25215 1.03064
1.24783 1.08824
1.26362 1.1173
1.26148 1.18081
1.26322 1.16757
1.26424 1.17234
1.35527 0.990306
1.27616 1.09746
1.26739 1.0951
1.30201 1.06016
1.31773 1.02601
1.29129 1.02564
1.28307 1.03343
1.31346 0.924149
1.29026 0.950504
1.31795 0.907371
1.31913 0.799857
1.23941 0.913663
1.22595 0.962027
1.22699 0.932117
1.27582 0.964087
1.33184 0.969261
1.3621 0.910469
1.3707 0.88663
1.31842 0.985604
1.29639 1.02846
1.29678 1.03935
1.29969 1.06054
1.36394 0.907141
1.27815 1.09292
1.24975 1.0748
1.29845 0.99079
1.2314 1.12554
1.26378 1.03385
1.26946 1.05378
1.18902 1.15814
1.09017 1.19057
1.03804 1.14802
1.04029 1.08725
1.06094 1.05387
1.03765 1.13885
1.12106 1.06153
1.11524 1.06435
1.07985 1.11712
1.06739 1.14559
1.14613 0.981358
1.09043 1.08235
1.14124 0.993503
1.09877 1.08449
1.07481 1.11198
1.04653 1.138
1.08299 1.07589
1.06332 1.09918
1.11934 1.06791
1.15009 1.09103
1.14531 1.11097
1.14755 1.0924
1.21041 0.984488
1.17375 1.09448
1.18431 1.02856
1.17499 1.03747
1.08043 1.20531
1.12927 1.06061
1.13022 1.02981
1.13737 1.04663
1.14501 1.05344
1.18355 1.00973
1.20914 0.992459
1.16933 1.01949
1.14678 1.01812
1.10444 1.04378
1.08189 1.09861
1.10295 1.02058
1.06598 0.995575
1.01462 1.0698
1.02511 1.01707
0.983122 1.07422
1.01 1.0556
1.00372 1.10885
1.05502 1.04875
1.01638 1.12501
0.986976 1.15435
1.05724 0.960905
1.04812 1.00836
1.03594 1.06585
1.07294 1.03047
1.04439 1.07786
1.09482 0.968716
1.07427 1.00274
1.04674 1.13057
1.06849 1.05578
1.04535 1.10793
1.0679 1.00381
1.07245 1.09269
1.07917 1.10111
1.07377 1.08587
1.09021 1.04904
1.00678 1.14486
1.08561 0.981787
1.07607 1.00711
1.02926 1.04955
1.0145 1.14404
0.992959 1.20468
0.994206 1.18238
0.960623 1.21478
0.953884 1.18188
0.955618 1.16064
0.884322 1.27054
0.948206 1.19208
0.936063 1.24127
0.969996 1.20345
0.915883 1.25169
0.889658 1.25631
0.940406 1.16036
0.936863 1.12705
0.968167 1.08507
0.981738 1.11421
1.01187 1.0534
1.01188 1.07704
0.968561 1.09974
0.973507 1.09168
0.982768 1.0693
0.940924 1.08841
0.951366 1.03175
0.911406 1.06114
0.890816 1.04904
0.817706 1.06326
0.756078 1.09885
0.770108 1.03383
0.767225 0.997918
0.755637 0.928352
0.68146 1.03843
0.719634 1.00447
0.783456 0.91955
0.739667 1.03129
0.747073 1.06318
0.757226 1.03131
0.71343 1.06856
0.742127 1.05246
0.723714 1.14292
0.745499 1.14416
0.771694 1.04338
0.801194 0.963401
0.776192 0.988612
0.701575 1.10143
0.721113 1.07727
0.717376 1.06399
0.633791 1.12455
0.625921 1.08008
0.604772 1.06393
0.672069 1.04156
0.654645 1.06519
0.670004 1.03544
0.712907 1.03324
0.719734 1.01385
0.68658 1.07242
0.646597 1.11042
0.707457 1.03069
0.686596 1.02896
0.660428 1.06603
0.635465 1.13314
0.64344 1.15878
0.70291 1.13118
0.746167 1.11376
0.752755 1.09821
0.72111 1.10643
0.671345 1.14369
0.689137 1.11643
0.675263 1.09113
0.661614 1.08289
0.72021 0.985561
0.668455 1.09547
0.643532 1.10675
0.642837 1.07927
0.624095 1.03831
0.65667 1.07809
0.674202 1.13954
0.74703 1.09652
0.764607 1.10487
0.805583 1.04711
0.789267 1.06875
0.745024 1.05887
0.726961 1.05602
0.732531 1.02414
0.721143 0.991538
0.668988 1.00447
0.659736 0.973992
0.637243 0.982059
0.689692 0.959324
0.623012 1.06409
0.71751 0.975375
0.65436 1.08963
0.744217 1.01724
0.66326 1.19541
0.772935 1.08801
0.768291 1.11083
0.700798 1.16187
0.665078 1.1936
0.607246 1.17452
0.57189 1.12629
0.49684 1.15437
0.515569 1.16333
0.57332 1.15769
0.659468 1.10815
0.661735 1.11571
0.642429 1.11279
0.63664 1.13304
0.63012 1.11311
0.586399 1.15981
0.636069 1.10731
0.608467 1.1464
0.641755 1.0886
0.609471 1.06796
0.596542 1.03268
0.563217 1.06148
0.573124 1.0082
0.578028 0.961846
0.53184 1.01373
0.563413 1.00462
0.521819 1.07339
0.517096 1.09232
0.503252 1.06465
0.509673 1.00974
0.525878 0.97866
0.496994 0.989183
0.48794 0.962071
0.467137 0.976943
0.4723 0.987409
0.504678 0.934106
0.502252 0.988402
0.539819 0.957558
0.583885 0.929323
0.570037 0.964071
0.59051 0.96557
0.528141 1.02131
0.514286 1.01466
0.487574 1.05711
0.495222 1.01508
0.503316 1.03438
0.507062 1.01633
0.443967 1.09877
0.488596 1.05118
0.489398 1.06348
0.48189 1.0851
0.510559 1.03154
0.532711 0.969237
0.421769 1.10166
0.484631 1.03737
0.512414 1.02628
0.56831 0.988112
0.570924 0.971729
0.559883 1.00197
0.525504 1.01117
0.486041 1.01231
0.464337 1.01085
0.424068 1.02579
0.456198 0.994182
0.453442 0.972315
0.508409 0.900592
0.500666 0.926381
0.49738 0.949649
0.484381 1.07654
0.527698 1.05438
0.516461 1.07576
0.502651 1.0768
0.52265 1.10263
0.520729 1.07052
0.462599 1.12564
0.539137 1.03291
0.48031 1.11526
0.480152 1.07564
0.401848 1.08212
0.420056 1.01699
0.426713 0.96798
0.397818 0.989631
0.388033 1.03564
0.390195 1.02633
0.378649 0.986803
0.379118 0.972835
0.373993 1.00154
0.376847 1.00256
0.375185 1.0056
0.338572 1.05871
0.323114 1.09331
0.353358 1.02141
0.333774 1.05512
0.301748 1.1212
0.366841 1.09146
0.384359 1.061
0.295807 1.10922
0.305403 1.04407
0.366974 0.971521
0.346358 1.01987
0.36692 1.039
0.390714 1.07426
0.426114 1.04525
0.417689 1.06738
0.367624 1.10441
0.438656 1.03759
0.444461 1.05114
0.438528 1.08435
0.44371 1.0883
0.439793 1.05785
0.394165 1.10722
0.331219 1.10531
0.40254 0.997579
0.358691 1.05401
0.358945 1.01669
0.346323 1.00542
0.35547 0.981305
0.33774 1.01538
0.375893 0.958297
0.382383 0.962183
0.397329 0.926546
0.416979 0.923226
0.367247 0.994756
0.429036 0.945693
0.365224 1.02442
0.415168 0.997332
0.381882 1.06017
0.394628 1.07467
0.344881 1.12833
0.403152 1.04831
0.378899 1.04873
0.350394 1.02284
0.323697 1.03045
0.26505 1.00919
0.279978 0.954413
0.238902 0.923932
0.248915 0.94567
0.272124 0.978831
0.28041 1.02768
0.28846 0.989179
0.270025 1.01048
0.238017 1.03735
0.206427 1.06367
0.185259 1.11089
0.147789 1.12835
0.195898 1.09673
0.185461 1.10187
0.185922 1.10924
0.205914 1.06066
0.145217 1.06244
0.173018 0.982699
0.13381 1.02893
0.173734 0.988304
0.195994 1.01655
0.21281 1.03166
0.214047 1.04057
0.21759 1.05216
0.263578 1.01641
0.226299 1.04429
0.289897 0.94857
0.298369 0.957997
0.283839 0.952349
0.310583 0.89567
0.279788 0.935652
0.297734 0.953816
0.293186 0.960035
0.292027 0.97138
0.325806 1.0069
0.366211 1.03185
0.369734 1.03503
0.348348 1.00502
0.314655 1.00887
0.266815 0.994645
0.200986 1.03187
0.181946 1.03732
0.246256 0.995581
0.238285 1.00131
0.209562 1.00556
0.177144 1.02306
0.219084 0.983014
0.188319 1.00903
0.146994 1.03964
0.125122 1.04819
0.115832 1.06431
0.143959 1.06733
0.142283 1.04783
0.144114 1.08847
0.179947 1.07226
0.178065 1.08915
0.0974647 1.15286
0.171907 1.11311
0.242252 1.03215
0.247103 1.02079
0.228196 1.00982
0.197505 1.02859
0.183741 0.992066
0.131494 1.00034
0.098968 0.977582
0.0968044 0.948699
-0.00276602 1.01903
0.0309134 0.983624
0.0264419 0.981531
0.107805 0.954426
0.120807 0.984385
0.139461 0.970864
0.123734 0.971827
0.155358 0.915106
0.143193 0.934927
0.0744409 0.977617
0.0694349 0.980963
0.0285028 0.990475
0.00558924 1.01449
0.0182095 1.00162
0.0659347 0.997823
0.0767383 1.00678
0.108029 1.00785
0.113064 0.991665
0.0721945 1.00988
0.0827593 0.978144
0.0120008 1.04841
-0.0127546 1.03525
0.0165333 1.00056
0.0115411 1.00267
-0.0326507 0.999902
-0.0144269 1.00147
-0.0117531 0.976879
0.0393238 0.936838
-0.040263 0.969229
-0.0244164 0.920674
-0.0435883 0.971702
-0.0523577 1.03042
-0.0101494 1.05754
-0.0209747 1.07421
0.018255 1.00444
-0.0521466 1.01803
-0.137141 1.00986
-0.0557113 0.948203
-0.0540387 0.985539
-0.0581741 0.986795
-0.0277619 0.977498
-0.0853018 1.01336
-0.0580446 0.975196
-0.0154506 0.952917
-0.0103588 0.941892
-0.0100326 0.926501
0.0193087 0.927843
0.00911579 0.962506
-0.045182 1.03899
-0.00419526 1.0175
-0.0611144 1.07517
-0.0847168 1.10679
-0.0208951 1.07106
-0.00307451 1.07361
0.075984 1.033
0.0506449 1.01502
-0.0113344 1.03035
-0.0676324 1.03109
-0.0661573 1.00752
-0.0838184 1.03807
0.00431408 0.959922
-0.039118 0.982897
-0.0598302 1.00082
-0.0431134 0.9973
-0.0659003 1.00408
-0.0517987 0.976961
-0.0435715 0.963534
-0.0967179 0.972238
-0.166641 1.00294
-0.173627 1.01764
-0.11613 1.01885
-0.0710039 1.0103
-0.105988 1.0275
-0.0658596 0.943839
-0.0912033 0.924516
-0.0882796 0.925175
-0.13072 0.957214
-0.0917861 0.972963
-0.0783408 0.9984
-0.0166226 1.00531
0.063459 0.959233
-0.0403781 1.05696
-0.0503176 1.05053
-0.0729513 1.04586
-0.0918228 1.05371
-0.101342 1.07364
-0.057818 1.0705
0.0286881 1.04976
-0.00719197 1.03965
0.018504 0.993319
0.00406037 0.980851
0.0126002 0.957727
-0.0155015 0.945689
-0.012538 0.936701
-0.0551417 0.930587
-0.087574 0.922625
-0.0607574 0.859948
-0.0836685 0.878031
-0.091482 0.87241
-0.0986246 0.900992
-0.080195 0.94565
-0.0553644 0.959519
-0.0536693 0.984721
-0.00569534 0.970036
0.00230844 0.954119
0.00585426 0.93056
-0.0405126 0.992556
-0.100521 0.989772
-0.131266 0.9777
-0.143013 1.00167
-0.116844 0.984001
-0.103793 0.979857
-0.0955078 0.958732
-0.0930873 0.953325
-0.106288 1.00448
-0.108375 0.993175
-0.0841212 0.958815
-0.121847 0.955669
-0.132789 0.972607
-0.125426 0.954198
-0.140741 0.970158
-0.0884336 0.961541
-0.0915123 0.990608
-0.0995782 1.01437
-0.0484331 1.02532
-0.0608424 1.02463
-0.0981668 1.00772
-0.0931126 0.972061
-0.11612 0.967983
-0.0759291 0.927946
-0.0826187 0.936583
-0.138287 0.947257
-0.0354449 0.883861
-0.0257824 0.908483
0.00291189 0.922616
0.00567401 0.902365
-0.0530792 0.934838
-0.0716072 0.952952
-0.059604 0.980897
-0.061941 1.00617
-0.000920942 0.993764
-0.0391759 1.03671
-0.0344967 1.05246
0.0249396 1.01576
0.0187858 1.00172
0.03835 0.954231
0.00990344 0.95324
-0.0055134 0.938523
-0.027469 0.932237
-0.0708385 0.954576
-0.0604385 0.909214
-0.118063 0.943644
-0.130316 0.925271
-0.116038 0.944302
-0.135859 0.968321
-0.152424 0.985505
-0.0556791 0.938694
-0.108057 0.986817
-0.140172 1.01549
-0.0991867 1.01368
-0.0796923 1.02278
-0.0563876 0.980594
-0.0459191 0.959281
0.0328058 0.912869
0.0537738 0.898909
0.062128 0.904729
-0.0343658 0.989627
-0.00395042 0.944839
-0.007982 0.919316
-0.0295415 0.952129
0.0451938 0.956112
0.103086 0.966414
0.10322 0.992789
0.100892 0.953521
0.0590392 0.949717
0.0543058 0.976643
0.0567151 1.0069
0.14714 0.949508
0.14621 0.888075
0.100007 0.91232
0.129208 0.90536
0.139305 0.913891
0.145805 0.931179
0.142917 0.916825
0.109941 0.925572
0.0963998 0.951143
0.0766329 0.978827
0.135323 0.938934
0.106735 0.953029
0.0672386 0.931752
0.0237547 0.932474
0.0117944 0.92837
0.0369349 0.959532
0.112912 0.901116
0.0891421 0.933094
0.0510987 0.914085
0.0429076 0.917762
0.0719604 0.860485
0.0439604 0.859223
0.0625896 0.871636
0.102864 0.883659
0.0567612 0.954714
0.0839559 0.926802
0.0292689 0.979021
0.0270705 0.988287
0.0491322 0.993504
0.0136429 0.992959
0.00363948 0.98794
-0.000437034 0.998264
-0.0250072 1.01475
-0.0664239 1.02392
-0.0790579 1.03147
-0.0427623 0.999112
-0.00863284 0.970148
-0.0102456 0.93342
-0.022644 0.89872
-0.0116656 0.879061
-0.0342733 0.891002
-0.0145889 0.895802
0.0187687 0.90415
0.0175309 0.909323
0.0613278 0.907953
-0.0113961 0.972007
-0.0293761 0.951724
-0.106514 0.96464
-0.111802 0.951602
-0.0585065 0.914121
-0.0977029 0.936542
-0.10539 0.92556
-0.0864962 0.925933
-0.136962 0.961708
-0.100994 0.973598
-0.103854 0.974877
-0.117172 0.990176
-0.123248 0.986677
-0.113317 0.94951
-0.177202 0.984071
-0.108845 0.941558
-0.139069 0.926052
-0.13062 0.912021
-0.101413 0.892277
-0.0908648 0.887888
-0.0372249 0.866006
-0.0409822 0.939243
0.00529595 0.940756
-0.0102785 0.944125
-0.0404923 0.950698
-0.0585867 0.944531
-0.0936148 0.937677
-0.0277428 0.921057
-0.0397672 0.944211
-0.0047507 0.918029
-0.0120246 0.902649
-0.0825108 0.918001
-0.0784617 0.92721
-0.0858606 0.953904
-0.157908 0.988517
-0.0934843 0.984162
-0.0954412 0.984594
-0.158201 1.00955
-0.153854 0.981978
-0.18902 0.983511
-0.172528 0.977636
-0.122103 0.921393
-0.076955 0.876041
-0.111583 0.883883
-0.12798 0.888334
-0.122213 0.881784
-0.10283 0.882054
-0.0797738 0.910634
-0.072249 0.918753
-0.0944447 0.924666
-0.0605815 0.902305
-0.0385614 0.908565
-0.11678 0.940632
-0.0732232 0.924222
-0.11068 0.948003
-0.056395 0.912899
-0.0966029 0.931477
-0.143605 0.948169
-0.122768 0.922937
-0.085722 0.887549
-0.0893067 0.891753
-0.0891119 0.861484
-0.0949328 0.878613
-0.136467 0.913812
-0.0642059 0.867364
-0.0667744 0.864904
-0.110436 0.912774
-0.149908 0.907034
-0.189201 0.908753
-0.136192 0.846563
-0.180233 0.861398
-0.19943 0.889679
-0.159786 0.882709
-0.221607 0.936081
-0.21242 0.927686
-0.154403 0.906544
-0.16726 0.942119
-0.188631 0.962563
-0.208659 0.993511
-0.296423 1.0305
-0.234247 0.97841
-0.232301 0.984497
-0.223757 0.995416
-0.210704 0.983283
-0.187817 0.970272
-0.207143 0.959408
-0.199594 0.924268
-0.204652 0.928799
-0.224225 0.931406
-0.220753 0.924697
-0.219083 0.92546
-0.186113 0.913485
-0.248459 0.955793
-0.258366 0.965876
-0.278375 0.984501
-0.267822 0.969348
-0.231254 0.95375
-0.242328 0.980066
-0.201483 0.989235
-0.210916 1.00393
-0.197402 0.970649
-0.157403 0.944411
-0.177647 0.933479
-0.228742 0.936586
-0.258565 0.946492
-0.21464 0.924613
-0.210432 0.973589
-0.14958 0.979141
-0.114269 0.99602
-0.114426 1.01434
-0.142654 0.998966
-0.194052 0.968082
-0.219762 0.952617
-0.225628 0.93158
-0.195044 0.915418
-0.235678 0.940438
-0.206906 0.930586
-0.186598 0.924175
-0.132009 0.937536
-0.107266 0.981811
-0.006078 1.00377
-0.0130031 1.02756
-0.0295016 1.04365
-0.0353872 1.04038
-0.106627 1.04669
-0.136957 1.06364
-0.0979717 1.01055
-0.16797 1.04384
-0.118336 1.03487
-0.200089 1.06667
-0.24094 1.06933
-0.237657 1.06047
-0.185129 1.01749
-0.263011 1.01872
-0.206828 1.00661
-0.261395 1.02455
-0.183365 0.998938
-0.208655 1.02826
-0.224685 1.04123
-0.188399 1.01452
-0.176512 0.992606
-0.251101 1.00043
-0.248824 0.994616
-0.197296 0.95797
-0.202473 0.963619
-0.153916 0.957065
-0.0942873 0.937712
-0.0905162 0.938834
-0.05632 0.942993
-0.0968562 0.991867
-0.0448117 0.967981
-0.0528742 0.947281
-0.12867 0.954817
-0.111721 0.924883
-0.131449 0.950021
-0.174051 0.98473
-0.19517 1.00619
-0.156592 0.998133
-0.111065 0.968609
-0.102852 0.981629
-0.116163 0.99391
-0.0850299 0.97609
-0.100531 0.976073
-0.126885 0.988389
-0.186091 1.00374
-0.193525 0.979415
-0.228583 0.977997
-0.203425 0.973264
-0.238874 0.978464
-0.255791 0.973278
-0.323577 0.965728
-0.335304 0.949022
-0.238685 0.867433
-0.290802 0.883852
-0.181158 0.874722
-0.164012 0.909105
-0.0827731 0.893592
-0.0512104 0.876409
-0.0905174 0.897188
-0.0830908 0.890695
-0.163162 0.905148
-0.151294 0.893083
-0.153762 0.920179
-0.122159 0.931918
-0.107041 0.939089
-0.109641 0.956918
-0.157265 0.961613
-0.105989 0.93982
-0.163349 0.960746
-0.186485 0.937935
-0.184659 0.894461
-0.16527 0.878118
-0.14459 0.902096
-0.10242 0.894762
-0.102793 0.887793
-0.0747245 0.883582
-0.0769867 0.882152
-0.106019 0.885351
-0.158626 0.916591
-0.10855 0.881224
-0.176707 0.953734
-0.171124 0.948551
-0.22336 0.992498
-0.145227 0.935273
-0.236232 0.975745
-0.187628 0.935521
-0.220917 0.962374
-0.201526 0.974478
-0.221028 1.01237
-0.216557 1.0213
-0.176629 1.00301
-0.240852 1.03311
-0.204458 1.01657
-0.15942 0.983698
-0.150871 0.947765
-0.172127 0.956236
-0.220721 0.976234
-0.215298 0.955944
-0.197314 0.92275
-0.173644 0.912429
-0.247495 0.971999
-0.179796 0.932969
-0.188111 0.916819
-0.257903 0.90145
-0.222584 0.857161
-0.22019 0.851456
-0.222736 0.849754
-0.260403 0.889044
-0.228497 0.922841
-0.175196 0.914084
-0.168197 0.903696
-0.203164 0.908598
-0.206983 0.936395
-0.203128 0.949576
-0.156785 0.931173
-0.178513 0.936805
-0.151392 0.89967
-0.222037 0.911771
-0.226149 0.908153
-0.194334 0.882292
-0.187394 0.88815
-0.174425 0.881813
-0.143006 0.878625
-0.212997 0.923759
-0.213785 0.950715
-0.242479 0.990931
-0.210004 0.996502
-0.160869 0.974407
-0.188818 0.971854
-0.181972 0.967734
-0.150435 0.942404
-0.169617 0.963158
-0.233846 0.977632
-0.250589 0.961723
-0.216609 0.938287
-0.208994 0.916532
-0.178141 0.930981
-0.118131 0.91326
-0.116662 0.922631
-0.126778 0.935352
-0.147061 0.952135
-0.157562 0.96489
-0.135436 0.954917
-0.097199 0.928422
-0.103341 0.895788
-0.0888454 0.883007
-0.177182 0.931961
-0.17486 0.940934
-0.154762 0.95772
-0.118366 0.918528
-0.137333 0.919988
-0.172957 0.938753
-0.173096 0.958495
-0.164527 0.935102
-0.158752 0.952559
-0.154111 0.965884
-0.114632 0.965454
-0.130111 0.956845
-0.102688 0.957724
-0.0794962 0.95094
-0.101933 0.963696
-0.115515 0.954014
-0.0686306 0.897093
-0.100996 0.91401
-0.0772871 0.892824
-0.0445613 0.90302
-0.076954 0.930644
-0.11086 0.973021
-0.0424083 0.947262
-0.00858218 0.900653
-0.121048 0.934448
-0.16753 0.952095
-0.156489 0.948043
-0.114488 0.95852
-0.124118 0.990273
-0.124101 0.989323
-0.0612523 0.945703
-0.042352 0.936824
-0.0750651 0.965188
-0.0265049 0.926566
-0.055627 0.963173
-0.0745717 0.956289
-0.111302 0.961099
-0.113595 0.937793
-0.0928506 0.920184
-0.130166 0.938619
-0.0524312 0.857459
-0.0593855 0.856845
-0.098373 0.852338
-0.0780473 0.857128
-0.0645691 0.831766
-0.0551589 0.844335
-0.0649692 0.893782
-0.0393443 0.927328
0.00211864 0.914129
-0.0392823 0.921468
-0.0683319 0.903672
-0.0944888 0.877166
-0.124545 0.894477
-0.11788 0.881227
-0.102582 0.869735
-0.118211 0.880828
-0.11688 0.906738
-0.138427 0.948887
-0.130405 0.946296
-0.122527 0.935691
-0.0935088 0.936686
-0.126686 0.956344
-0.15849 0.985612
-0.169251 0.959665
-0.223828 0.983434
-0.220105 0.964669
-0.295127 0.991607
-0.224747 0.973751
-0.157867 0.962263
-0.158491 0.957487
-0.139326 0.970471
-0.0960005 0.982085
-0.116602 1.01112
-0.0808061 1.0153
-0.0810523 1.00929
-0.101268 0.980874
-0.12078 0.955267
-0.10168 0.943311
-0.0332966 0.901261
-0.0379498 0.89182
0.00190226 0.898107
-0.1178 0.980797
-0.0320987 0.977608
0.0441715 0.971316
0.0281665 1.03573
0.0564022 1.00306
0.024043 1.02709
0.0182954 1.00283
0.0469554 0.994039
0.0729685 1.00664
0.0915283 1.00565
0.0972462 1.02261
0.0846664 1.01513
0.0880972 1.00855
0.0790377 1.00135
0.0674538 1.00062
0.0633949 0.988448
0.0343213 0.974203
0.0624911 0.922542
0.0612484 0.923213
0.0613182 0.937037
0.1179 0.934133
0.174888 0.944879
0.194089 0.948366
0.195342 1.00066
0.161279 0.972627
0.130013 0.939025
0.0303408 0.980065
0.0774769 0.969878
0.110269 0.935298
0.184184 0.893398
0.175298 0.915014
0.182445 0.901511
0.156813 0.917285
0.13561 0.93896
0.21843 0.871252
0.209912 0.908762
0.212075 0.930691
0.194946 0.93775
0.193917 0.93973
0.180798 0.948622
0.162286 0.977717
0.127756 1.02629
0.217802 0.973626
0.217816 0.990945
0.24062 0.980515
0.164157 1.0671
0.191638 1.01866
0.101138 1.03941
0.150459 0.935953
0.116764 0.958974
0.169703 0.914413
0.164489 0.920864
0.233768 0.829774
0.215375 0.852404
0.195929 0.891395
0.157047 0.959158
0.150996 0.953783
0.0997701 0.95801
0.0924309 0.978576
0.0544289 1.02335
0.114543 1.00386
0.111889 1.01056
0.199433 0.939493
0.184282 0.956946
0.206711 0.895078
0.165465 0.918073
0.156795 0.934948
0.176288 0.921226
0.173057 0.933846
0.118974 0.959628
0.114797 0.950724
0.129633 0.951966
0.187608 0.925505
0.213846 0.893795
0.21118 0.911911
0.186845 0.883444
0.207099 0.866596
0.157968 0.90044
0.181556 0.906045
0.14818 0.960241
0.194109 0.934017
0.209567 0.90213
0.19884 0.910224
0.21004 0.892799
0.17374 0.916189
0.181247 0.871686
0.163114 0.879703
0.137339 0.891518
0.144118 0.898219
0.183985 0.862491
0.174885 0.877207
0.128757 0.930559
0.089314 0.973163
0.129305 0.928737
0.0844168 0.961511
0.0857971 0.966545
0.11434 0.93398
0.134687 0.929327
0.164067 0.915631
0.120516 0.948127
0.101873 0.958164
0.0729531 0.966969
0.0646411 0.976415
0.0849286 0.954384
0.0319128 0.97939
0.0618994 0.958415
0.0248611 0.998914
0.0302085 0.977656
0.112791 0.944466
0.105352 0.939333
0.0911831 0.963293
0.127764 0.947295
0.102164 1.01091
0.088378 1.02706
0.0551285 1.05107
0.0944311 0.982132
0.093102 0.957144
0.0591617 0.987062
0.0438536 1.00169
0.0639133 0.975902
0.0510791 1.00229
0.0813686 0.982001
0.10211 0.992115
0.114278 0.980508
0.0919594 1.01203
0.139384 0.960919
0.0729577 0.966181
0.0337443 0.988627
0.0522047 0.994556
0.13099 0.985423
0.15852 0.989317
0.163731 1.03296
0.152472 1.04421
0.177984 0.977978
0.135161 0.959263
0.1525 0.960945
0.187827 0.991824
0.188967 1.01115
0.181738 0.984427
0.145548 1.01008
0.17488 0.964989
0.13588 0.964482
0.20673 0.925198
0.186063 0.982276
0.231127 0.939717
0.198297 0.932221
0.173491 0.93683
0.142688 0.942181
0.156704 0.933851
0.141543 0.936028
0.110756 0.960319
0.175977 0.93181
0.163254 0.9566
0.152288 0.990505
0.192854 0.992223
0.151341 1.04143
0.167025 1.04316
0.135937 1.0728
0.221439 1.01313
0.272962 0.982206
0.236682 1.02031
0.314624 0.984536
0.260763 1.0179
0.228347 1.05469
0.279885 0.979093
0.276421 0.918235
0.279262 0.877913
0.23647 0.911726
0.223237 0.903669
0.173934 0.933269
0.174553 0.927062
0.145066 0.95072
0.198524 0.946152
0.224597 0.948387
0.175567 0.994039
0.121633 1.0022
0.153603 0.92308
0.146612 0.940332
0.163007 0.936004
0.140061 0.974578
0.164638 0.971053
0.206346 0.96608
0.268204 0.949175
0.222998 1.01858
0.148658 1.05171
0.246526 0.98199
0.27841 0.968573
0.312612 0.95045
0.340508 0.940712
0.334938 0.963892
0.277366 0.984839
0.22961 1.01935
0.251616 1.03141
0.263742 1.07246
0.334125 1.01067
0.31024 1.01209
0.350266 0.956272
0.30671 0.972932
0.290825 0.975066
0.195771 1.04232
0.22967 0.952261
0.2685 0.894419
0.249911 0.922682
0.201158 0.983126
0.199449 0.983931
0.230218 0.964861
0.193512 1.01173
0.195157 0.946603
0.195706 0.936967
0.161213 0.955533
0.173788 0.968025
0.207114 0.940588
0.169371 0.964061
0.182493 0.917196
0.202716 0.919958
0.203956 0.936171
0.202037 0.912745
0.205448 0.914713
0.229701 0.894321
0.222897 0.874229
0.16568 0.909184
0.158966 0.871745
0.220618 0.853327
0.181164 0.917116
0.225982 0.875333
0.192909 0.87456
0.130567 0.934689
0.103534 0.935063
0.0933107 0.958558
0.133181 0.984835
0.151278 1.0107
0.149574 1.0265
0.157408 1.00352
0.151141 0.980895
0.111859 1.01143
0.181483 0.988413
0.173411 1.00168
0.180796 1.00208
0.158104 0.981598
0.113097 0.979013
0.104826 0.980465
0.105872 0.97192
0.126148 1.00441
0.169451 0.95208
0.172234 0.949547
0.15531 0.974962
0.165328 0.96974
0.22332 0.934209
0.218327 0.965347
0.159111 0.989685
0.213119 0.90543
0.20272 0.921837
0.197959 0.945546
0.173392 0.98047
0.210505 0.950992
0.270785 0.891327
0.179514 0.94131
0.213124 0.898858
0.167442 0.916114
0.138758 0.918518
0.111893 0.95041
0.163413 0.898599
0.153202 0.938686
0.173163 0.959581
0.150669 0.969338
0.142597 0.954393
0.0942361 0.980551
0.102674 0.971799
0.103161 0.985193
0.057507 1.04111
0.0959126 1.00746
0.0888512 1.00629
0.0328863 1.04142
0.00472573 1.058
0.0217682 1.05703
0.0892922 1.01671
0.125401 0.988718
0.0452811 1.06471
0.0637289 1.03769
0.0819654 0.995535
0.0231834 0.988575
-0.0484549 1.00106
-0.0380929 0.957013
-0.0249849 0.929648
-0.05717 0.951969
-0.0473864 0.964481
-0.0320526 0.954314
-0.0257474 0.953296
-0.0200301 0.946782
-0.0211699 0.929726
-0.0302794 0.916835
-0.0170756 0.92614
-0.0391306 0.939061
-0.0459048 0.971962
0.0295079 0.92148
0.0445701 0.901654
0.028924 0.934759
-0.0422383 0.983772
0.0227704 0.976512
0.0532663 0.962412
-0.000926685 0.989551
0.0133145 0.965842
-0.0455536 0.964276
-0.0283705 0.941416
-0.0484421 0.959187
-0.0589688 0.986885
-0.00706579 0.978791
-0.0392233 1.005
0.0315209 0.95878
0.0280803 0.956636
0.0345043 0.952285
0.0285919 0.968135
-0.0151856 0.98962
0.0314041 0.946224
0.00892015 0.956583
-0.018522 0.949416
-0.00218876 0.941042
-0.0405002 0.968428
0.0492432 0.929495
0.0218095 0.991322
0.035008 1.00776
0.0815693 1.01129
0.145698 1.0152
0.171152 1.02755
0.14932 1.02476
0.084695 1.06735
0.0863932 1.02537
0.0595694 1.00968
0.122328 0.953124
0.132264 0.951574
0.160877 0.922254
0.139581 0.933359
0.11414 0.932382
0.118611 0.920019
0.0668821 0.970038
0.057524 0.966701
0.0750302 0.932859
0.0302425 0.972199
0.0496039 0.949321
0.0479687 0.97736
0.113122 0.932044
0.0919407 0.915849
0.011613 0.959726
0.0368054 0.952109
-0.00203235 0.990876
0.0834666 0.969587
0.0796833 0.949974
0.047893 0.96428
-0.014432 0.992808
-0.0698246 0.999395
-0.0531773 0.954581
-0.0794063 0.951482
-0.0947263 0.971563
-0.0570758 0.94224
-0.0458796 0.947923
-0.00480889 0.945859
-0.0112634 0.975436
-0.0393213 0.984816
0.0121746 0.955771
-0.0482433 0.993466
-0.00326252 0.977405
-0.0165875 0.969686
-0.060558 0.983769
-0.0689729 0.952509
-0.0594055 0.940869
-0.0290428 0.926594
-0.0389295 0.957968
-0.0611575 0.980692
-0.0383497 0.96498
-0.0356688 0.964369
-0.0147248 0.960722
-0.0225452 0.954333
-0.0563625 0.954567
-0.0728985 0.942787
-0.127554 0.973573
-0.0946041 0.938831
-0.106713 0.930439
-0.060601 0.939041
-0.0882408 0.975941
-0.106587 1.00468
-0.0482356 0.998667
-0.028156 0.978833
-0.0244924 0.956326
-0.087467 0.981047
-0.0541154 0.976276
-0.0694402 0.972459
-0.0743871 0.95706
-0.0387849 0.956161
-0.0243394 0.951192
0.0117503 0.9583
0.0162485 0.992169
0.003353 1.0081
-0.0105667 1.01864
0.0155819 1.01633
0.0531373 1.01441
0.0445826 1.03445
0.0377346 1.03358
-0.0250689 1.02867
-0.0241578 0.987179
-0.0730263 0.992884
-0.142686 1.02769
-0.0944679 1.01298
-0.0480781 1.00761
-0.046057 1.02052
-0.0308107 0.996548
-0.066643 1.01168
-0.0382877 0.978872
-0.00658011 0.952394
-0.0183511 0.935255
0.00670204 0.8995
0.0132487 0.85762
-0.0924266 0.922553
-0.0573823 0.90432
-0.0567852 0.900019
-0.0359649 0.901409
0.0329638 0.879697
0.028885 0.904586
0.0525748 0.916129
-0.0194734 0.957631
-0.0681798 0.985744
-0.123959 0.990608
-0.114735 0.965118
-0.156258 0.992435
-0.0452888 0.980946
-0.0881469 1.01064
-0.0729833 1.00371
-0.0496185 0.977181
-0.092711 0.966503
-0.146331 0.98536
-0.0931414 0.972851
-0.132863 1.00243
-0.0942387 0.976536
-0.0753752 0.969159
-0.0672419 0.9636
-0.0874756 0.954801
-0.118306 0.957696
-0.132759 0.941713
-0.111657 0.939977
-0.110292 0.928871
-0.108143 0.920803
-0.133867 0.903454
-0.131818 0.902692
-0.209675 0.917206
-0.217988 0.906689
-0.258071 0.914191
-0.217762 0.919676
-0.1803 0.935055
-0.222877 0.966277
-0.166092 0.95021
-0.161113 0.943548
-0.168688 0.937197
-0.161566 0.946372
-0.100413 0.974731
-0.0977267 0.998236
-0.084513 0.998284
-0.0893657 0.993387
-0.0335133 0.976923
-0.000236062 0.977768
-0.05001 0.978355
-0.0165478 0.957132
0.0219714 0.971021
-0.0367266 1.04481
0.0543525 1.02848
0.0490596 1.04957
0.0700908 1.02544
0.0317919 1.04577
0.050988 1.02621
0.00948181 1.04628
0.0277473 1.00873
0.0190848 1.00738
0.00403661 1.02113
0.0466325 0.983481
0.0230898 0.974699
0.0524999 0.921807
0.0509125 0.917469
0.00348964 0.922684
-0.0544463 0.934448
-0.0540474 0.913276
-0.0370229 0.886416
-0.0452963 0.897872
-0.0468806 0.922188
0.00152823 0.924735
-0.000238684 0.959161
0.0209299 0.965853
0.0305667 0.950574
0.0235674 0.951424
0.0150279 0.946182
0.0064888 0.942618
-0.0164046 0.947121
-0.0170339 0.929962
0.0153262 0.881736
0.0205109 0.83618
-0.0076202 0.841891
0.0023852 0.838605
0.00105638 0.87
-0.0217004 0.915305
-0.0391231 0.945845
-0.04718 0.944963
-0.107058 0.967873
-0.0982026 0.969708
-0.103554 0.973703
-0.113783 0.970624
-0.136711 0.970198
-0.0904821 0.951128
-0.119466 0.938884
-0.0836224 0.902358
-0.0517687 0.867973
-0.0667592 0.888995
-0.104861 0.934093
-0.0902616 0.951522
-0.0853877 0.959369
-0.0553998 0.943536
-0.0578206 0.937828
-0.043578 0.976969
-0.0170107 1.00363
-0.0768365 1.03314
-0.104257 1.0382
-0.0524124 1.0152
-0.0932729 1.00015
-0.138651 1.01022
-0.136093 0.997672
-0.132493 1.01622
-0.0236599 0.984539
-0.0112577 0.996182
0.0121129 0.979593
-0.00811364 0.963708
-0.0615178 0.980264
-0.096486 0.967201
-0.141847 0.979673
-0.139536 0.980109
-0.0777775 0.967576
-0.0574817 0.990205
-0.0500988 0.978839
-0.0263669 0.957962
-0.0521969 0.946935
-0.0314366 0.909614
-0.0709467 0.921891
-0.0709817 0.904133
-0.159278 0.918574
-0.0827182 0.86563
-0.0946136 0.863556
-0.129792 0.862023
-0.134609 0.87945
-0.125404 0.887757
-0.0778457 0.907622
-0.0490103 0.910643
-0.0650522 0.915761
-0.0426317 0.910487
-0.0749345 0.948515
-0.0780787 0.976071
-0.0851129 0.99247
-0.0862945 0.968757
-0.0624525 0.926433
-0.0220096 0.918283
-0.0588781 0.941423
0.0140633 0.915691
0.0274794 0.915293
0.0819636 0.903297
0.0756724 0.932707
0.0624177 0.925157
-0.0121102 0.970278
0.0268511 0.95078
0.0113867 0.959407
0.0445964 0.948867
0.0531425 0.951423
0.0654662 0.939731
0.046754 0.9645
0.0138382 0.951601
-0.0137624 0.959232
0.0282873 0.941138
0.00335009 0.952652
-0.0147992 0.933681
-0.0801953 0.967853
-0.106624 0.952003
-0.152866 0.950281
-0.116777 0.959243
-0.119353 0.971205
-0.0441883 0.936528
-0.0676036 0.921779
-0.0694031 0.908861
-0.0679805 0.875864
-0.0957149 0.901589
-0.0719469 0.934078
-0.0710501 0.948408
-0.0915068 0.989935
-0.0915426 1.03824
-0.0319444 1.06354
0.0418682 1.05868
-0.0366624 1.09352
-0.00361598 1.05986
-0.0279193 1.07916
-0.023888 1.05272
-0.0754714 1.06051
-0.145938 1.08458
-0.140999 1.03849
-0.12541 1.00957
-0.0538964 0.989698
-0.0466754 0.977591
-0.0488584 0.955241
-0.0766665 0.944592
-0.102775 0.939808
-0.115532 0.958254
-0.109283 0.966662
-0.0993637 0.950505
-0.165234 0.955231
-0.139246 0.953112
-0.125603 0.957473
-0.0998503 0.902315
-0.140943 0.913592
-0.115694 0.888196
-0.13814 0.89283
-0.119957 0.903009
-0.0639692 0.915484
-0.0816893 0.981484
0.0125316 0.952212
-0.0141866 0.968596
-0.0431809 0.970423
-0.0586899 0.954414
-0.0930793 0.953194
-0.0669842 0.924715
-0.0618647 0.88758
-0.0557982 0.884779
-0.0610397 0.893787
-0.14956 0.924967
-0.169001 0.933081
-0.153346 0.948765
-0.102943 0.970216
-0.0104199 0.969181
0.0102302 1.00105
0.015523 1.00771
0.0223663 0.980649
0.0144728 0.935657
0.0228788 0.898348
-0.0858688 0.89144
-0.105625 0.862895
-0.124865 0.865872
-0.101098 0.876367
-0.0448194 0.887953
0.0403022 0.858416
-0.0346083 0.911375
-0.051522 0.931131
-0.130297 0.959579
-0.127121 0.9735
-0.163502 1.00251
-0.148338 1.01886
-0.071581 1.02965
-0.0431102 1.02716
-0.052294 1.04483
0.0514072 0.994548
0.00613019 1.02954
0.0165794 1.03189
-0.0190238 1.02327
-0.0307365 1.02261
0.0660061 0.983311
0.111391 0.961119
0.03748 0.983203
0.0535676 0.948968
0.0771203 0.931086
0.0693618 0.918817
0.049107 0.926287
0.0664439 0.935259
0.0620842 0.952078
0.0796373 0.941761
0.12062 0.929357
0.087316 0.957239
0.0492195 0.989872
0.0681519 0.984718
0.104958 0.983308
0.0842894 1.02133
0.109811 1.00543
0.0894426 1.01952
0.189821 0.967537
0.19352 0.955928
0.121794 0.991733
0.156772 0.951346
0.112667 0.95047
0.0890916 0.97075
0.0643536 0.979406
0.127772 0.925451
0.112163 0.911124
0.0241943 0.946733
0.0341909 0.931206
0.0895811 0.913985
0.11136 0.900314
0.0776831 0.929697
0.0714977 0.931512
0.0997572 0.888429
0.0564544 0.917606
0.0849874 0.933087
0.0445301 0.94566
0.0485843 0.940801
0.0394829 0.939375
0.0249682 0.949709
0.0221697 0.933955
0.0741692 0.879585
0.0424444 0.902907
0.0399199 0.911675
-0.00322239 0.953166
0.055878 0.887203
-0.0223975 0.949191
0.00950117 0.929634
-0.0273053 0.948313
0.0210607 0.898806
0.0117535 0.894446
-0.00901225 0.894647
-0.0490979 0.951238
-0.00335765 0.947425
0.0125754 0.957297
0.0072107 0.967628
-0.0192908 0.99524
-0.0446382 1.01196
-0.00695441 0.984597
0.0186628 0.952209
0.0706498 0.938083
0.0542904 0.952506
0.0475476 0.945277
0.0323515 0.960599
-0.00857319 0.956279
-0.0345 0.961457
-0.0431861 0.936351
-0.110033 0.963524
-0.112266 0.943129
-0.0724996 0.899923
-0.0975958 0.894243
-0.103905 0.882706
-0.151969 0.884284
-0.106285 0.840261
-0.0766185 0.834918
-0.0891335 0.846903
-0.0363591 0.86843
-0.0210801 0.859881
-0.00805482 0.850278
-0.0220223 0.881149
-0.0452917 0.911335
-0.019661 0.915402
0.00536271 0.915873
-0.0577155 0.944182
-0.118467 0.950943
-0.0870756 0.948924
-0.0180721 0.942441
0.0127957 0.928708
-0.0623631 0.950763
-0.0308792 0.946004
-0.0326274 0.946274
-0.0794128 0.944233
-0.0464665 0.921003
-0.124635 0.9459
-0.0413449 0.90916
-0.0852241 0.938415
-0.0803987 0.912937
-0.116222 0.918344
-0.122798 0.939636
-0.117925 0.958623
-0.0945593 0.94608
-0.11537 0.923669
-0.145393 0.937244
-0.14748 0.91819
-0.176097 0.898111
-0.126043 0.877289
-0.151571 0.869772
-0.218903 0.880651
-0.186934 0.874823
-0.229427 0.883553
-0.200394 0.889538
-0.188782 0.88681
-0.219145 0.893542
-0.214697 0.880484
-0.263869 0.905335
-0.293421 0.928281
-0.268277 0.908087
-0.263875 0.902716
-0.265643 0.875435
-0.278564 0.899106
-0.334622 0.955315
-0.355832 0.995431
-0.383721 1.00737
-0.319654 0.990919
-0.334702 0.978645
-0.272276 0.962555
-0.313772 0.95465
-0.296551 0.954447
-0.323715 0.969504
-0.306049 0.965083
-0.330455 0.940031
-0.327082 0.927778
-0.33642 0.912943
-0.346645 0.892803
-0.422844 0.892232
-0.435117 0.898074
-0.421343 0.908453
-0.392675 0.922138
-0.38338 0.939813
-0.403858 0.952086
-0.40858 0.95149
-0.481488 0.930377
-0.42567 0.94143
-0.390519 0.954303
-0.368016 0.956197
-0.388242 0.933125
-0.398517 0.905605
-0.427829 0.885102
-0.435918 0.871703
-0.415559 0.86963
-0.455393 0.873083
-0.390246 0.873495
-0.398836 0.869676
-0.407891 0.851128
-0.371453 0.822766
-0.37162 0.800335
-0.354811 0.834873
-0.334095 0.876175
-0.355897 0.922298
-0.337789 0.911624
-0.359422 0.908922
-0.362736 0.893383
-0.336945 0.906679
-0.33587 0.92562
-0.340895 0.925505
-0.311469 0.926825
-0.33995 0.93565
-0.315338 0.929795
-0.340948 0.925106
-0.319544 0.907392
-0.331774 0.881232
-0.290036 0.869461
-0.302893 0.875865
-0.339549 0.887538
-0.299479 0.879385
-0.339127 0.884296
-0.353697 0.905682
-0.398324 0.922632
-0.354904 0.913561
-0.398915 0.893701
-0.41027 0.883208
-0.367833 0.890817
-0.360921 0.895166
-0.460809 0.886451
-0.437257 0.900383
-0.418046 0.903707
-0.374186 0.913882
-0.392306 0.911781
-0.313076 0.921803
-0.367588 0.939539
-0.337898 0.929527
-0.373593 0.926691
-0.385892 0.946261
-0.353822 0.960032
-0.283841 0.960465
-0.315905 0.965788
-0.314515 0.962844
-0.292778 0.943482
-0.367921 0.914032
-0.375844 0.906691
