# Supplementary material for: Stochastic bond dynamics facilitates alignment of malaria parasite at erythrocyte membrane upon invasion
Source: eLife. 2020 May 18;9:e56500. doi: 10.7554/eLife.56500 (PMC7269671; doi:10.7554/eLife.56500)
Supplement: Figure 2—source data 1. [file elife-56500-fig2-data1.zip › PARA_POSITIONS/pos30.dat]

4.34688 0.364878
4.37308 0.395998
4.41075 0.471078
4.45122 0.443759
4.47365 0.479064
4.49235 0.292212
4.47307 0.389545
4.45016 0.370407
4.39843 0.529685
4.36802 0.552905
4.34948 0.540956
4.3751 0.373068
4.35105 0.690195
4.35911 0.642116
4.37355 0.499958
4.39727 0.392247
4.39521 0.50608
4.40346 0.392741
4.40784 0.268568
4.40024 0.428026
4.42168 0.270528
4.42032 0.345158
4.39917 0.323462
4.36336 0.433988
4.36198 0.399969
4.33323 0.690033
4.36884 0.486738
4.41537 0.362414
4.45931 0.382134
4.47837 0.489031
4.50184 0.347541
4.51502 0.286773
4.46808 0.447643
4.41786 0.325951
4.35785 0.445479
4.34615 0.234995
4.28409 0.659237
4.25987 0.654741
4.27851 0.506092
4.27865 0.689222
4.32864 0.541878
4.3314 0.499046
4.29467 0.629363
4.25462 0.771949
4.26205 0.627261
4.24282 0.571969
4.2147 0.690748
4.24855 0.555722
4.26746 0.603542
4.31583 0.531265
4.34742 0.421843
4.3469 0.571144
4.35438 0.579239
4.34298 0.677018
4.31294 0.740466
4.32439 0.503374
4.28849 0.762333
4.29173 0.678653
4.25753 0.874999
4.2804 0.831142
4.32224 0.904501
4.38669 0.82336
4.367 0.912042
4.36906 0.702114
4.33545 0.734688
4.29568 0.735379
4.2471 0.724084
4.18255 0.953671
4.23835 0.480542
4.21382 0.558992
4.16828 0.646116
4.13469 0.674983
4.12093 0.652447
4.13455 0.510794
4.12812 0.595678
4.14196 0.498765
4.13433 0.522264
4.14883 0.562619
4.167 0.671147
4.20643 0.510392
4.21195 0.58522
4.23677 0.446415
4.23916 0.433061
4.25089 0.532014
4.27345 0.556142
4.29972 0.571226
4.31941 0.609168
4.33436 0.458152
4.27723 0.789836
4.29181 0.457294
4.26089 0.456549
4.22339 0.523711
4.21762 0.389079
4.18278 0.512081
4.17188 0.481148
4.17799 0.450365
4.2265 0.437119
4.22464 0.643355
4.19809 0.798837
4.198 0.760479
4.21107 0.650397
4.18169 0.715552
4.13623 0.801134
4.12063 0.740071
4.06561 0.950458
4.09607 0.695999
4.0827 0.650894
4.03061 0.860517
4.06704 0.687817
4.08082 0.664098
4.08905 0.571592
4.10522 0.514547
4.09972 0.746105
4.13544 0.722851
4.14144 0.878521
4.13137 1.02159
4.1476 0.916838
4.07596 1.25512
4.16528 0.979633
4.13319 1.22005
4.21294 0.891425
4.16384 1.11681
4.11352 1.23673
4.05837 1.36578
4.07867 1.19987
4.04292 1.1566
3.96345 1.26224
3.97769 1.09335
3.97817 0.95417
3.95682 0.998486
3.89301 1.1607
3.9559 0.930376
3.94804 1.02247
3.94621 1.1602
3.96196 1.19003
3.94674 1.25277
3.97497 1.12264
3.90642 1.29759
4.00891 0.946212
3.99491 1.12088
4.05104 0.973414
4.03487 1.08084
4.09088 0.869136
4.06182 0.972473
4.07571 0.996534
4.10499 0.978776
4.13754 1.03134
4.17112 1.01239
4.22468 0.813276
4.21828 0.856209
4.18445 0.931264
4.17949 0.760935
4.14497 0.91812
4.14575 0.944097
4.13997 0.952928
4.15221 0.920723
4.13121 1.08627
4.13209 1.06022
4.17792 0.869535
4.19611 0.745514
4.18817 0.776281
4.10074 1.12642
4.16914 0.749308
4.13569 0.865407
4.11912 1.01091
4.08757 1.20711
4.13563 1.13268
4.20206 1.10006
4.16335 1.4409
4.26207 1.29529
4.26164 1.33494
4.22694 1.43996
4.27388 1.27468
4.24688 1.35145
4.2543 1.27677
4.18003 1.38248
4.17813 1.23297
4.1451 1.20026
4.13982 1.09688
4.09637 1.21237
4.10719 1.2608
4.21423 0.975958
4.13636 1.26222
4.15108 1.20146
4.14919 1.19671
4.08814 1.34654
4.1262 1.16334
4.09644 1.18798
4.17126 0.802594
4.17737 0.757349
4.14935 0.87804
4.0777 1.07127
4.00734 1.24484
4.04686 1.00057
4.01567 1.14921
4.00856 1.26193
4.07917 1.13296
4.09915 1.09343
4.09055 1.08952
4.0864 1.05878
4.12661 0.754493
4.09008 0.914394
4.08057 0.933895
4.07509 0.955878
3.98466 1.22143
4.05202 0.903905
4.02405 0.959559
4.00333 0.958865
4.01242 0.839432
3.92239 1.11968
3.94201 1.04666
3.95428 1.02661
3.97822 0.948103
4.01716 0.901037
4.05085 0.91159
4.07494 0.91521
4.08117 0.998375
4.10771 0.876873
4.09276 0.910268
4.07688 0.855565
4.04458 0.840778
3.97006 0.977271
3.96394 0.965202
4.00428 0.780917
4.00096 0.902984
4.03492 0.843817
4.01128 1.05597
4.05199 0.918785
4.03732 0.969193
4.03571 0.965385
4.01837 0.922995
3.96394 1.01329
3.9416 1.00356
3.88103 1.13685
3.89473 1.10219
3.98093 0.825675
3.92752 1.14191
3.93601 1.11372
3.94431 1.07151
3.9662 0.896081
3.9384 0.865029
3.88545 0.828571
3.8425 0.841774
3.81542 0.870138
3.83697 0.797529
3.87702 0.833023
3.91463 0.833482
3.95753 0.833642
4.00211 0.834501
4.03778 0.701547
3.98786 0.887827
4.00987 0.819061
4.00076 0.851366
4.03547 0.584226
3.99059 0.757431
3.97577 0.729711
3.96496 0.837415
3.97506 0.903377
3.99968 0.750355
3.98837 0.803366
4.00296 0.678003
3.98494 0.665058
3.98291 0.492252
3.92745 0.78718
3.84821 1.10567
3.83109 1.10861
3.87818 0.833536
3.86919 0.976341
3.89317 0.851141
3.82968 1.08979
3.86698 0.843922
3.86322 0.729476
3.8596 0.744991
3.85561 0.794097
3.88567 0.737209
3.94628 0.596663
3.93818 0.873047
3.94851 1.01767
3.97301 1.01826
4.02872 0.724578
4.01475 0.756262
4.03352 0.679411
4.00489 0.86126
4.01349 0.821879
4.00261 0.777141
3.97864 0.737572
3.93309 0.783076
3.87571 0.96046
3.84842 0.973635
3.84568 0.999594
3.8526 1.02792
3.88976 0.88389
3.87267 1.02474
3.935 0.675119
3.90798 0.792031
3.88207 0.779858
3.89082 0.624441
3.84955 0.81109
3.88204 0.53728
3.82244 0.863991
3.84279 0.58449
3.79402 0.627646
3.77016 0.645066
3.76529 0.480886
3.74854 0.455461
3.72821 0.571409
3.74533 0.456467
3.73834 0.419949
3.73973 0.477648
3.75081 0.595304
3.76086 0.573481
3.74046 0.686433
3.75128 0.631836
3.76365 0.522425
3.75443 0.405494
3.7499 0.410616
3.73442 0.538241
3.75447 0.345313
3.75794 0.486603
3.7462 0.72007
3.78965 0.544978
3.80444 0.753507
3.88381 0.399056
3.8733 0.56798
3.88763 0.553939
3.86455 0.824037
3.90507 0.83164
3.94486 0.785617
3.96566 0.746253
3.95852 0.723022
3.93372 0.71748
3.88133 0.78638
3.85019 0.801158
3.8663 0.603677
3.84107 0.705879
3.80689 0.826484
3.83387 0.673636
3.83024 0.725366
3.83068 0.671228
3.82894 0.711392
3.78648 0.883479
3.8305 0.617661
3.80675 0.76594
3.79063 0.858631
3.83326 0.647834
3.80873 0.776803
3.81393 0.684715
3.81673 0.511768
3.77027 0.790169
3.74911 0.918634
3.74931 1.00769
3.79451 0.81881
3.79417 0.797661
3.76655 0.862686
3.77084 0.729783
3.77676 0.591747
3.77307 0.692964
3.77691 0.735737
3.74575 0.919231
3.78089 0.823684
3.77982 1.00658
3.86909 0.679135
3.92419 0.604257
3.87818 0.978471
3.86591 1.03587
3.93673 0.668181
3.92097 0.687116
3.90207 0.730718
3.87332 0.816623
3.87959 0.793166
3.91689 0.672004
3.89256 0.867666
3.89472 0.958803
3.90147 1.05968
3.95906 0.954219
4.00369 0.974441
4.01188 1.05108
4.01178 1.14393
4.08177 0.992041
4.13721 0.835496
4.10485 1.09248
4.14154 1.05311
4.14997 1.04112
4.09987 1.18463
4.04737 1.10472
3.99107 1.02275
3.92975 0.99893
3.88166 1.10983
3.86594 1.00427
3.86195 0.90385
3.83606 0.934195
3.78518 1.12257
3.83124 1.04491
3.86346 0.998974
3.86621 1.12872
3.87059 1.23168
3.93449 1.03906
3.91598 1.11081
3.8904 1.1806
3.92006 0.990063
3.89695 1.01782
3.93108 0.872223
3.9208 0.952703
3.94687 0.898019
3.95047 0.916972
3.97641 0.931615
3.95885 1.08758
3.97292 1.12858
4.0549 0.902691
4.10495 0.571195
4.07704 0.750369
4.04475 0.850772
4.03541 0.875016
4.01803 0.821837
4.00586 0.67051
3.93432 0.922306
3.85272 1.0884
3.89188 0.799579
3.91222 0.791758
3.91414 0.747247
3.9064 0.875994
3.94884 0.7065
3.91379 0.796521
3.84639 1.01921
3.89363 0.689392
3.80211 1.03288
3.79848 0.96869
3.7698 1.04477
3.72714 1.20083
3.77891 0.967471
3.80337 0.883577
3.85366 0.795692
3.82647 1.024
3.87866 0.803572
3.8517 0.820778
3.83099 0.728575
3.81512 0.692608
3.76488 0.940806
3.79534 0.889206
3.82399 0.819836
3.83708 0.858814
3.81504 1.06373
3.83128 0.974302
3.83859 0.876175
3.84719 0.78377
3.83743 0.76117
3.82093 0.911887
3.81113 0.894277
3.80047 0.898999
3.83851 0.769204
3.79313 0.98975
3.77531 0.970099
3.78091 0.879152
3.75933 0.867873
3.76644 0.792227
3.78887 0.72127
3.75886 1.03054
3.81067 0.843644
3.82316 0.910379
3.83993 0.949755
3.77866 1.15494
3.79113 1.09404
3.85911 0.751926
3.78695 1.05083
3.7485 1.18077
3.77698 0.863559
3.72822 1.04272
3.77953 0.918662
3.77564 1.02059
3.75707 1.18699
3.7833 1.17573
3.91133 0.83866
3.896 1.0673
3.89615 1.0861
3.85957 1.08339
3.88783 0.877317
3.79425 1.1894
3.78019 1.13536
3.79156 1.01329
3.72762 1.22324
3.74979 1.16097
3.77171 1.05775
3.74111 1.1823
3.73638 1.10709
3.69754 1.2245
3.69885 1.14904
3.66418 1.10633
3.59891 1.11068
3.59161 0.892188
3.56027 0.95241
3.5175 1.08679
3.52928 1.16161
3.5637 1.0983
3.53719 1.25491
3.6232 0.936033
3.57116 1.14155
3.52548 1.3152
3.62432 0.930723
3.62244 0.909514
3.62578 0.812967
3.58521 0.925322
3.5658 0.950634
3.53753 0.932596
3.4764 1.06902
3.44585 1.01409
3.50545 0.688591
3.47495 0.877796
3.49365 0.939278
3.51695 0.858999
3.51897 0.860168
3.51486 0.913376
3.51583 0.83356
3.48425 0.904669
3.445 1.05088
3.51778 0.652432
3.43532 1.04324
3.50053 0.770508
3.46229 1.01534
3.43884 1.13194
3.4449 1.01535
3.47286 0.911432
3.44985 1.03733
3.4826 0.731644
3.38802 0.990792
3.37364 0.942638
3.42778 0.573195
3.42248 0.734372
3.46252 0.671275
3.4072 1.06571
3.49315 0.778599
3.46632 0.9164
3.47789 0.853217
3.45982 0.943507
3.48393 0.835229
3.47409 0.897199
3.47278 0.89918
3.48598 0.777151
3.43488 0.993877
3.47265 0.85683
3.46727 0.920264
3.4908 0.878919
3.51735 0.854759
3.53427 0.902194
3.56173 0.846841
3.50116 1.00336
3.42416 1.19674
3.45968 0.987018
3.45767 0.966349
3.44969 1.0378
3.46186 1.07154
3.51576 0.826584
3.42723 1.20574
3.47049 0.967353
3.4691 0.974618
3.4476 0.92681
3.42671 0.982299
3.45787 0.833214
3.43266 0.83014
3.3837 0.867902
3.29799 1.11196
3.38018 0.736041
3.38903 0.86329
3.45687 0.687807
3.45455 0.922805
3.49497 0.942566
3.52072 0.752734
3.46393 0.815584
3.41324 0.815068
3.34592 1.01676
3.37851 0.805887
3.33196 1.02084
3.40685 0.710347
3.35789 0.913049
3.3549 0.950376
3.40722 0.706069
3.34626 1.00751
3.3833 0.937275
3.37912 0.964433
3.39162 0.926986
3.38414 0.931905
3.39255 0.908514
3.39587 0.906857
3.41631 0.868341
3.41639 1.02528
3.46909 0.894906
3.45719 1.0736
3.41407 1.25152
3.50811 0.912932
3.47343 1.04864
3.49692 0.881948
3.4625 0.877862
3.39872 0.943734
3.3667 0.977298
3.39527 0.730451
3.36451 0.893668
3.37867 0.815081
3.36141 0.83132
3.3443 0.938221
3.3506 0.856211
3.3465 0.860908
3.37173 0.807897
3.41881 0.790984
3.43474 0.94068
3.48327 0.768379
3.50427 0.663959
3.43714 0.948008
3.43195 0.880396
3.41957 0.900619
3.42473 0.749885
3.37753 1.01078
3.40156 0.97286
3.37884 1.15204
3.40295 1.04658
3.42151 0.789729
3.37505 0.830334
3.33113 0.786479
3.30455 0.839624
3.29621 0.953995
3.34731 0.770243
3.36929 0.650796
3.34378 0.836595
3.35842 0.716222
3.32945 0.886411
3.31818 0.874393
3.2511 1.17496
3.33785 0.89874
3.33598 1.02846
3.34828 0.920267
3.34991 0.882231
3.32152 0.943444
3.28984 1.02753
3.31186 0.865031
3.3072 0.798569
3.32674 0.605088
3.30453 0.659567
3.31179 0.672491
3.33084 0.610176
3.31757 0.81329
3.32689 0.933293
3.3508 0.917042
3.39072 0.953872
3.47628 0.919666
3.55097 0.897984
3.58538 1.03579
3.63049 0.864182
3.55248 1.02688
3.50608 1.00877
3.49874 0.970527
3.4133 1.27914
3.43026 1.19643
3.48247 1.11219
3.46682 1.27146
3.50643 1.23512
3.49477 1.4165
3.55901 1.32079
3.59121 1.21041
3.59177 1.18185
3.6203 1.083
3.57087 1.31034
3.57028 1.26513
3.56174 1.33904
3.58346 1.33144
3.62086 1.27963
3.60113 1.35391
3.61172 1.29594
3.60673 1.26782
3.63077 1.17385
3.62726 1.19342
3.65692 1.07799
3.65064 1.17129
3.62387 1.27691
3.60927 1.31267
3.61524 1.2577
3.6414 1.0547
3.61848 1.11978
3.56949 1.20078
3.54621 1.17336
3.55788 1.10189
3.60963 0.955294
3.61056 0.973881
3.58246 1.15273
3.57258 1.2297
3.60449 1.0765
3.56401 1.19246
3.59098 1.0558
3.60541 0.975362
3.61191 1.00786
3.63203 1.02996
3.61777 1.13198
3.58192 1.37841
3.64174 1.19019
3.55628 1.37809
3.51142 1.38557
3.5015 1.25762
3.47125 1.25481
3.54089 0.973482
3.48882 1.28007
3.50852 1.30251
3.54814 1.22989
3.51657 1.46711
3.57097 1.39795
3.6053 1.34172
3.63986 1.21106
3.63243 1.14387
3.59941 1.16792
3.49118 1.4349
3.46976 1.53924
3.55701 1.26823
3.59438 1.153
3.60338 1.18423
3.59832 1.18265
3.65309 1.05424
3.60764 1.24911
3.58713 1.29045
3.55218 1.35565
3.52601 1.41612
3.59582 1.14939
3.59345 1.15803
3.64488 1.04371
3.67048 1.02741
3.71883 0.851645
3.61385 1.23216
3.53797 1.37122
3.47351 1.33164
3.51552 1.06422
3.46908 1.36337
3.60228 0.984004
3.59984 1.0435
3.59418 1.01519
3.53627 1.12593
3.49875 1.13199
3.51828 1.0012
3.43724 1.2132
3.42158 1.21378
3.52041 0.965141
3.45632 1.31101
3.50054 1.21375
3.4996 1.13676
3.47834 1.12861
3.45393 1.04599
3.393 1.04539
3.35331 1.03716
3.31064 1.16475
3.31099 1.07286
3.22654 1.32375
3.33226 1.00757
3.3797 1.05482
3.38236 1.06873
3.41383 1.10447
3.37704 1.31635
3.45827 1.12696
3.53006 1.0463
3.6235 0.808197
3.63374 1.03461
3.68474 1.07396
3.61578 1.40015
3.67202 1.11465
3.65011 1.11022
3.59844 1.2054
3.65254 0.962204
3.60295 1.10221
3.55018 1.21937
3.59016 1.0345
3.57886 1.1473
3.58069 0.993839
3.52646 1.06927
3.45016 1.14877
3.43626 1.04811
3.44887 1.07046
3.38808 1.31792
3.39642 1.29804
3.42618 1.12574
3.3963 1.11026
3.39949 0.906226
3.3372 0.982598
3.32448 0.959101
3.28717 1.05456
3.32429 1.03231
3.35845 0.947164
3.41067 0.823716
3.40319 0.847592
3.45048 0.727992
3.44309 0.814013
3.42484 0.780018
3.37491 0.938963
3.33001 1.03776
3.35376 0.800317
3.29411 0.985641
3.28956 0.992283
3.3339 0.869142
3.35159 0.997509
3.41266 0.735407
3.41414 0.874204
3.40191 1.01646
3.36399 1.0914
3.34851 1.09995
3.39284 0.99281
3.37984 1.09703
3.41851 1.05255
3.44605 1.02908
3.42314 1.18283
3.41694 1.28703
3.41785 1.24918
3.49796 0.852783
3.43662 0.986907
3.38523 1.01403
3.37722 0.912381
3.26509 1.30532
3.33899 0.99044
3.29969 1.16212
3.33874 0.98168
3.33707 0.927816
3.33548 0.87639
3.30379 0.987482
3.30958 0.939826
3.32079 0.788246
3.34575 0.86951
3.31012 1.12475
3.40175 0.961999
3.51593 0.700344
3.50301 0.856169
3.53161 0.772449
3.49814 0.901764
3.50693 0.885382
3.47904 0.983802
3.53642 0.841696
3.51246 0.917942
3.55132 0.685449
3.5131 0.921822
3.52988 0.822836
3.50654 1.00644
3.47858 1.09501
3.48977 1.03458
3.48028 1.03105
3.48026 0.985002
3.46523 1.03327
3.49195 1.00197
3.4698 1.13328
3.50807 0.894065
3.49714 0.773895
3.45752 0.936814
3.37982 1.23543
3.44488 0.766639
3.37488 1.09389
3.36923 1.01522
3.34712 1.08639
3.40052 0.822529
3.37065 1.08822
3.39012 1.17444
3.44905 1.10675
3.49514 1.13294
3.46338 1.32014
3.55374 1.03247
3.54801 0.985237
3.51449 1.01621
3.49643 0.868295
3.50497 0.722877
3.49402 0.709535
3.46471 0.806645
3.40424 0.993412
3.39211 0.97592
3.43284 0.900558
3.43247 0.811119
3.40693 0.772665
3.33778 0.971446
3.29744 1.02849
3.34612 0.841539
3.36007 0.780738
3.36736 0.769319
3.41362 0.674911
3.36774 0.841739
3.35274 0.853429
3.37781 0.732919
3.3415 0.861393
3.33236 1.00713
3.38483 0.870687
3.41327 0.82332
3.4285 0.798636
3.40979 0.944607
3.41359 0.870913
3.40409 0.899409
3.42053 0.68131
3.32311 0.981454
3.33256 0.999047
3.37528 0.884205
3.46632 0.86451
3.50454 0.998312
3.5594 1.00431
3.56018 1.05173
3.57937 0.969763
3.55023 1.0843
3.53426 1.01479
3.54455 0.803255
3.49896 1.0641
3.51601 1.07737
3.53543 1.06868
3.54183 1.09798
3.55919 1.00722
3.57341 0.964093
3.58843 0.764517
3.56822 0.949752
3.53178 1.16136
3.61413 1.0661
3.65438 0.97597
3.65622 1.00573
3.69358 0.970781
3.71579 1.03181
3.76542 0.927921
3.79136 0.993124
3.79661 1.15349
3.86368 0.917718
3.87621 0.850285
3.81731 1.03676
3.84327 0.764359
3.77633 0.952592
3.70873 1.08461
3.71154 0.963689
3.72101 0.972068
3.72489 1.00678
3.75824 0.93778
3.78673 0.876248
3.78723 0.84917
3.73579 1.00897
3.7404 0.797046
3.76237 0.584527
3.69155 0.961786
3.71477 0.829093
3.70809 0.857006
3.71276 1.02435
3.7829 1.01292
3.86318 0.862818
3.9312 0.852243
3.97097 0.922059
3.94482 1.04213
3.88576 1.15632
3.81184 1.19414
3.80297 1.02483
3.75504 1.0131
3.74487 0.933436
3.77625 0.660139
3.7582 0.96782
3.79318 0.883323
3.83426 0.722121
3.78034 1.07432
3.75366 1.17427
3.80537 0.953677
3.83924 0.951215
3.87107 0.904915
3.86908 1.05037
3.89156 0.912227
3.86092 0.952184
3.85315 0.950361
3.83941 0.976839
3.8655 0.926627
3.87843 0.969217
3.81446 1.30722
3.83859 1.09733
3.82102 1.04332
3.72698 1.236
3.79243 0.805414
3.7018 1.05012
3.61622 1.26522
3.70004 0.932258
3.72283 0.962769
3.76258 0.976654
3.77577 1.09533
3.85102 0.86052
3.82863 1.00906
3.801 1.12577
3.82447 0.987361
3.74467 1.25306
3.77991 1.05445
3.74758 1.0265
3.68309 1.11155
3.72758 0.868613
3.75731 0.909164
3.78843 0.914618
3.84439 0.859435
3.84759 1.00274
3.83791 1.12557
3.84545 1.09358
3.84052 1.06943
3.77441 1.13708
3.72536 1.10638
3.70136 1.05608
3.67338 1.00265
3.63686 1.05211
3.60274 1.12722
3.63747 1.01067
3.64358 0.921815
3.62663 0.87874
3.61655 0.736039
3.57567 0.859216
3.58069 0.81073
3.53223 0.955919
3.50433 1.06394
3.49466 1.08233
3.52516 1.06066
3.5639 1.06059
3.68716 0.881958
3.74054 0.988983
3.83095 0.974473
3.85229 1.10586
3.91507 0.787232
3.89508 0.88067
3.86946 0.99132
3.84883 1.08226
3.89042 0.988137
3.90001 1.00653
3.84465 1.30011
3.85328 1.31132
3.9417 1.04583
3.97861 0.951296
3.9604 1.12304
3.98926 1.03709
3.93855 1.25813
3.95643 1.18293
3.89013 1.35537
3.79749 1.44766
3.80846 1.18909
3.79089 1.08655
3.73359 1.13615
3.71845 1.04065
3.71144 0.95748
3.68671 0.891522
3.63845 0.953508
3.62115 1.08048
3.68588 0.95611
3.70583 1.03848
3.77726 0.782153
3.76885 0.825276
3.73266 0.908263
3.6694 1.02038
3.64795 0.891126
3.53337 1.15687
3.60347 0.805426
3.62942 0.620966
3.60188 0.86533
3.61398 0.880352
3.61194 1.04453
3.68788 0.765516
3.64393 1.05778
3.65282 0.987928
3.64254 0.967635
3.62954 0.786159
3.61108 0.76133
3.55514 0.973246
3.5941 0.798349
3.57495 0.932642
3.54656 0.914783
3.54548 0.877758
3.55357 0.922787
3.53612 1.12857
3.55997 1.20396
3.60154 1.16668
3.57533 1.25767
3.63311 1.04276
3.63295 1.07281
3.68756 0.932642
3.68717 1.087
3.71252 1.00801
3.72429 1.03334
3.71301 1.16391
3.73045 1.13817
3.77402 0.912681
3.71835 1.1514
3.72123 1.02139
3.56687 1.43407
3.63519 1.0987
3.60809 1.18933
3.60677 1.20534
3.71032 0.926362
3.74726 0.966621
3.7761 1.01171
3.73915 1.06842
3.73128 0.959262
3.66247 0.972645
3.62205 0.876855
3.58972 0.893781
3.53833 1.07832
3.58196 0.957619
3.57677 1.11925
3.63987 1.07142
3.62973 1.24405
3.65109 1.30634
3.7683 1.08156
3.80942 1.13896
3.84433 1.105
3.83349 1.10177
3.81408 1.14897
3.77262 1.21244
3.74266 1.19946
3.70129 1.24625
3.69755 1.19419
3.68318 1.08063
3.66534 1.016
3.64211 1.09566
3.64223 1.0361
3.63442 1.09168
3.64063 1.17873
3.62912 1.2276
3.59675 1.26455
3.6005 1.08268
3.56241 1.10878
3.5111 1.19275
3.47473 1.30466
3.50087 1.21067
3.45556 1.36932
3.47172 1.35727
3.5128 1.18918
3.46253 1.26461
3.4735 1.14431
3.38929 1.39355
3.50046 0.99895
3.51609 0.88124
3.45885 1.01459
3.40946 1.07751
3.39904 1.04061
3.41273 0.953393
3.43408 0.947961
3.4303 0.963293
3.38105 1.16212
3.40902 1.12108
3.41028 1.18219
3.45918 1.05631
3.44734 1.10294
3.48277 0.963615
3.48628 1.01959
3.48742 1.00543
3.48155 1.02458
3.43241 1.06719
3.37817 1.18439
3.37219 1.02831
3.36511 1.03312
3.35317 1.12571
3.38534 1.04822
3.34416 1.24972
3.34982 1.26634
3.42836 1.02327
3.47745 0.818545
3.42698 1.10953
3.41974 1.07016
3.42736 1.03971
3.42156 1.05724
3.39783 1.09816
3.3929 1.09399
3.38059 1.23429
3.44293 1.15808
3.42822 1.33933
3.45489 1.3145
3.45503 1.25846
3.39655 1.31236
3.31677 1.40982
3.32456 1.31484
3.396 1.05485
3.3455 1.2886
3.38234 1.1433
3.32525 1.31108
3.37885 1.22298
3.38539 1.3365
3.43909 1.29777
3.4831 1.27515
3.36468 1.6772
3.43133 1.47915
3.4656 1.38169
3.39114 1.55591
3.39781 1.43784
3.41421 1.3457
3.48547 0.998277
3.44988 1.12628
3.4523 1.26031
3.41972 1.43634
3.52998 1.18241
3.50813 1.23437
3.51194 1.28641
3.4508 1.53507
3.4984 1.37127
3.52918 1.30499
3.51806 1.38783
3.5285 1.34049
3.51964 1.36864
3.42009 1.60667
3.3352 1.71952
3.42461 1.35884
3.30651 1.61996
3.38287 1.36056
3.34315 1.50128
3.33265 1.40473
3.35531 1.21166
3.27124 1.43503
3.35913 1.14443
3.33504 1.23523
3.28522 1.36178
3.26299 1.3678
3.22959 1.34773
3.26208 1.2726
3.23984 1.32174
3.27938 1.29983
3.2863 1.27159
3.31914 1.14108
3.28079 1.15637
3.24901 1.08382
3.18086 1.20834
3.07706 1.43022
3.0623 1.41462
3.159 1.16551
3.1944 1.14437
3.17073 1.27329
3.1457 1.379
3.19948 1.22042
3.20247 1.19325
3.16275 1.28832
3.17563 1.2385
3.1326 1.36703
3.15323 1.2543
3.15929 1.05138
3.09394 1.18516
3.08885 1.25686
3.10939 1.19804
3.0443 1.40491
3.14905 1.04558
3.1495 1.08453
3.11087 1.15079
3.09883 1.168
3.03685 1.29752
3.01833 1.30789
3.05009 1.21516
2.97533 1.42512
2.99829 1.40647
3.04152 1.30941
3.02664 1.30929
2.9502 1.47971
3.00492 1.28404
2.98459 1.24801
2.96019 1.28795
2.94321 1.28318
2.84514 1.50229
2.8538 1.40716
2.79799 1.40607
2.78146 1.30012
2.76202 1.16467
2.71808 1.14293
2.65929 1.18857
2.55026 1.29978
2.54786 1.16128
2.52953 1.11503
2.54172 1.05395
2.52772 1.08374
2.59526 0.976347
2.55675 1.16861
2.56857 1.15481
2.59442 1.14415
2.58355 1.20745
2.56647 1.24526
2.60936 1.18335
2.65946 1.1009
2.62714 1.16968
2.70434 0.902096
2.63898 1.21533
2.63735 1.23197
2.57088 1.34331
2.643 1.18088
2.6081 1.25941
2.66611 1.11996
2.67961 1.07464
2.56682 1.32504
2.56916 1.24039
2.50317 1.37551
2.55605 1.22547
2.57698 1.12857
2.51906 1.27821
2.59862 1.04347
2.5962 1.05034
2.61516 0.980589
2.54898 1.16626
2.53384 1.17064
2.4714 1.29855
2.50041 1.25566
2.51838 1.20568
2.55004 1.12767
2.54943 1.04676
2.45084 1.19485
2.46242 1.00458
2.46017 0.968503
2.42219 1.11177
2.41613 1.03659
2.3734 1.05306
2.36725 1.05177
2.37124 0.988047
2.40283 0.881731
2.41976 0.899543
2.41428 0.835294
2.35565 0.969509
2.37343 0.817474
2.30372 0.964243
2.33345 0.840947
2.32062 0.928353
2.37241 0.766619
2.36219 0.770793
2.37901 0.721934
2.37052 0.715293
2.35647 0.713841
2.35082 0.640864
2.3087 0.843108
2.3446 0.738565
2.35519 0.820036
2.37126 0.855726
2.3704 0.904715
2.39117 0.819912
2.40369 0.778956
2.36253 1.02706
2.45197 0.755666
2.41679 0.85025
2.41766 0.951928
2.46673 0.803403
2.44646 0.925243
2.49925 0.804327
2.49051 0.876404
2.49516 0.860582
2.45611 0.953777
2.48738 0.80704
2.45374 0.886398
2.42831 0.925061
2.43704 0.980233
2.49805 0.757824
2.41694 1.05209
2.37351 1.10428
2.403 0.909877
2.37297 0.985585
2.35163 1.10098
2.39059 1.04678
2.40619 1.00035
2.41059 1.05014
2.45685 0.929944
2.52411 0.710561
2.4474 0.815711
2.41501 0.899594
2.38288 0.941434
2.38472 0.845222
2.35979 0.917435
2.3249 1.06527
2.36965 0.914259
2.38258 0.810917
2.35016 0.901168
2.3427 0.948805
2.36437 0.834021
2.37008 0.823754
2.35257 0.881445
2.41154 0.577083
2.37857 0.753266
2.42419 0.559408
2.419 0.617952
2.42284 0.62319
2.3859 0.636221
2.36948 0.672935
2.37722 0.575768
2.37243 0.66505
2.39557 0.585175
2.34886 0.726013
2.31339 0.845001
2.31452 0.802683
2.29999 0.735267
2.31272 0.781313
2.33571 0.780724
2.34947 0.874308
2.39392 0.758333
2.43325 0.664499
2.36983 0.954674
2.40954 0.886798
2.44738 0.753372
2.40724 0.864434
2.4067 0.873216
2.44926 0.759616
2.4075 0.887579
2.42554 0.87018
2.42636 0.917724
2.46078 0.963368
2.51261 0.888593
2.4964 1.06421
2.48308 1.16403
2.55369 0.949958
2.55227 0.941133
2.51233 1.08085
2.57446 0.98773
2.57749 0.988263
2.51337 1.17654
2.56214 0.932024
2.55593 0.97794
2.51127 1.08534
2.48271 1.12024
2.50087 0.960695
2.51051 0.835364
2.4644 0.968443
2.41522 1.00587
2.43345 0.855955
2.35905 1.04028
2.32606 1.04653
2.40418 0.771252
2.38823 0.942383
2.45233 0.771171
2.47152 0.580221
2.48997 0.698106
2.46445 0.762617
2.37983 0.978892
2.40392 0.830902
2.39071 0.83137
2.37354 0.863085
2.3846 0.882722
2.43017 0.787587
2.42931 0.862666
2.39875 1.04034
2.44533 0.853277
2.3955 0.969388
2.40159 0.8439
2.37378 0.909925
2.40182 0.894057
2.41207 0.855464
2.4006 0.905241
2.37778 0.945203
2.43707 0.749226
2.40868 0.795406
2.40375 0.766743
2.36934 0.833604
2.30687 0.965736
2.30676 0.886449
2.25623 0.980646
2.29224 0.863131
2.2677 0.874695
2.28491 0.737606
2.26379 0.74816
2.25157 0.777288
2.22982 0.777729
2.23266 0.843108
2.228 0.730543
2.14964 0.954837
2.16345 0.88066
2.16494 0.91833
2.15347 0.9304
2.19866 0.778414
2.21563 0.761588
2.21809 0.788106
2.21421 0.770082
2.16917 0.821608
2.17654 0.803212
2.18742 0.803464
2.19472 0.811895
2.15386 0.967889
2.18331 0.869801
2.13597 0.991749
2.15232 0.931052
2.11777 1.01843
2.15664 0.919394
2.23181 0.808098
2.2386 0.857088
2.18551 1.06915
2.20239 0.986606
2.23202 0.892085
2.22847 0.851491
2.18038 0.927376
2.16226 0.821505
2.16593 0.700842
2.1216 0.806977
2.06439 0.890155
2.02346 1.00506
2.04063 0.904505
2.03229 0.946583
2.02692 1.0031
2.0385 1.0012
2.06902 0.980976
2.10864 0.96124
2.12927 1.06975
2.21056 0.959208
2.22639 1.04464
2.19672 1.13398
2.20031 1.12071
2.21255 1.02718
2.21934 0.883132
2.15017 1.04732
2.1402 0.938285
2.15129 0.76708
2.11983 0.922556
2.10707 1.00782
2.122 0.888287
2.13719 0.875904
2.1734 0.87272
2.19803 0.892927
2.23274 0.917117
2.2659 0.941737
2.24193 1.01556
2.26302 0.993163
2.27565 0.917344
2.27521 0.931229
2.28254 0.847318
2.26315 0.900365
2.19382 1.03663
2.15363 1.0645
2.15267 1.06089
2.20909 0.92935
2.18055 1.11179
2.22807 0.894545
2.16797 1.01593
2.15297 0.986418
2.14016 0.835332
2.0894 0.935455
2.0065 1.13696
2.07286 0.926234
2.05646 0.975654
2.09646 0.956124
2.17655 0.740176
2.1474 0.883187
2.12566 1.04151
2.19171 0.84849
2.19853 0.76068
2.19214 0.748193
2.17458 0.748444
2.16473 0.842339
2.13701 0.851734
2.06307 1.12331
2.12938 0.888268
2.0943 0.941961
2.09883 0.886595
2.12232 0.917081
2.12642 0.903245
2.0733 1.04259
2.05739 0.854482
2.03958 0.841102
2.0128 0.926343
1.99678 1.03663
2.05337 0.953191
2.09076 0.79518
2.03389 1.00624
2.12703 0.691694
2.0988 0.838459
2.12778 0.742424
2.10758 0.786419
2.07685 0.868364
2.06869 0.874468
2.0814 0.841859
2.12021 0.797477
2.04309 1.08155
2.12472 0.949652
2.14491 0.891436
2.1417 0.903987
2.10423 1.06062
2.1539 0.879518
2.07262 1.20089
2.10522 1.13924
2.15341 1.12442
2.19465 1.09472
2.19409 1.13526
2.14999 1.2678
2.24936 0.993834
2.25777 1.00445
2.26385 1.13553
2.2416 1.29075
2.28326 1.29427
2.36339 1.10832
2.35028 1.0022
2.27551 1.20645
2.32265 1.1074
2.31675 1.10251
2.34728 0.982511
2.316 0.927444
2.24229 1.00837
2.15029 1.0977
2.11458 1.05511
2.09167 0.94036
2.02917 1.06837
2.10343 0.84439
2.10731 0.811367
2.11045 0.812226
2.10169 0.843449
2.09868 0.851258
2.08024 0.975649
2.09729 0.864761
2.0956 0.862506
2.0825 0.924261
2.10636 0.879076
2.1136 0.887431
2.11018 0.962254
2.15928 0.892586
2.2037 0.884584
2.16361 1.09821
2.22389 0.780583
2.14769 0.946398
2.15107 0.886696
2.13602 1.01897
2.19806 0.788433
2.19052 0.685106
2.17864 0.693729
2.14815 0.782818
2.08783 0.994204
2.15921 0.764568
2.12989 0.935548
2.14843 0.938341
2.16353 0.931418
2.18585 0.842881
2.15646 0.933867
2.18642 0.885205
2.18639 0.797603
2.15639 0.776261
2.0905 0.870014
2.08489 0.687748
2.01469 0.896676
2.00956 0.862869
1.9867 0.95445
2.03439 0.91083
2.09729 0.815406
2.13151 0.89225
2.11458 0.964803
2.1141 0.88032
2.11761 0.842704
2.10912 0.801014
2.1023 0.893536
2.11717 0.81851
2.06206 0.958775
2.05768 0.875208
2.09035 0.843609
2.13974 0.735935
2.10359 0.803439
2.12469 0.684238
2.0897 0.768862
2.11435 0.715248
2.1545 0.657454
2.18416 0.6435
2.1717 0.697123
2.16967 0.668062
2.14904 0.664684
2.13438 0.764326
2.16145 0.849226
2.18664 0.838511
2.23197 0.739937
2.23139 0.846873
2.23929 0.902577
2.25432 0.918874
2.26074 1.00916
2.27428 0.964944
2.28272 0.722705
2.23335 0.831402
2.19068 0.884568
2.17114 0.89409
2.18863 0.810508
2.24482 0.658442
2.22437 0.71984
2.2366 0.703264
2.25232 0.646758
2.251 0.795614
2.26531 0.745301
2.2565 0.810475
2.23965 0.867653
2.22234 0.771578
2.18344 0.838371
2.16415 0.823497
2.15257 0.986651
2.1317 1.01384
2.18945 0.73178
2.10506 1.00035
2.08644 1.07048
2.12972 0.953644
2.14044 0.952124
2.10043 1.11967
2.10326 0.985923
2.11665 0.970339
2.05958 1.15614
2.11372 1.09131
2.13349 1.04858
2.09971 1.17106
2.12437 1.05472
2.13595 1.0494
2.10037 1.15411
2.14875 0.958644
2.12784 1.03487
2.0998 1.0862
2.11858 1.0154
2.10833 1.03032
2.10758 1.0011
2.0907 1.05641
2.10367 1.07603
2.12344 0.971012
2.09898 0.964397
2.06676 0.962211
2.06893 0.869999
2.06578 0.828815
2.06328 0.820489
2.12641 0.596659
2.0692 0.897131
2.09781 0.775949
2.08251 0.782518
2.0798 0.775691
2.09008 0.828047
2.08826 0.903089
2.07825 0.977861
2.08841 0.915328
2.10038 0.887475
2.08377 0.97547
2.11924 0.901109
2.11389 0.88347
2.12719 0.700632
2.07586 0.922807
2.12581 0.781914
2.13238 0.769884
2.13797 0.760028
2.14216 0.725263
2.16973 0.641257
2.10894 0.790683
2.05947 0.890254
2.08455 0.838274
2.09456 0.775511
2.05694 0.839473
2.04453 0.833587
2.0414 0.815844
2.00347 0.884214
1.99288 0.89304
1.99987 0.929166
1.95605 1.07667
2.02405 0.904571
2.04635 0.904642
2.02765 0.962938
1.97757 1.11293
1.99829 1.04478
2.03587 0.924343
2.03032 1.03241
1.99549 1.1476
2.0839 0.85288
2.08802 0.87776
2.0327 1.05332
2.00705 1.08202
2.02745 1.05743
1.97636 1.1263
2.05823 0.831431
2.05699 0.76925
1.96682 0.983916
1.91491 1.11407
1.95476 1.06603
2.03234 0.901654
2.05196 0.876569
2.02592 0.997541
2.03104 0.878915
1.96146 1.03156
1.96441 0.994068
2.00301 0.862057
2.00904 0.958805
2.06485 0.909014
2.11475 0.790131
2.11367 0.845691
2.06742 0.961676
2.09473 0.889624
2.09767 0.880466
2.07794 0.958912
2.08184 0.961822
2.04797 1.00704
2.03906 0.986883
2.00834 1.02448
2.00286 1.00497
1.99133 1.06093
1.98543 1.07149
2.02251 0.902515
2.0247 0.826907
2.04137 0.837663
2.02123 0.892965
2.05288 0.851676
1.99451 1.12652
2.05698 1.0088
2.09635 0.880569
2.0482 0.932916
2.01682 0.877678
1.9987 0.974111
2.02352 0.962588
2.022 0.953833
2.02075 0.932336
2.03864 0.90771
2.03379 0.940289
2.08163 0.798478
2.08614 0.807103
2.06119 0.822131
2.04116 0.848764
2.02619 0.811946
1.96329 1.00495
1.93817 1.04765
1.99099 1.01611
1.97203 1.05554
2.0257 0.902131
2.0304 0.856595
1.95847 1.03363
1.97282 0.91277
1.98547 0.804511
1.97216 0.755741
1.91554 0.802924
1.89026 0.86919
1.93085 0.820635
1.96275 0.70682
1.92837 0.8376
1.91469 0.774884
1.91778 0.837395
1.89212 0.95252
1.89947 0.984595
1.95487 0.870463
1.94484 0.971061
1.98801 0.839206
1.97922 0.913808
1.98058 0.877632
1.97417 0.930546
1.96401 0.920478
1.97516 0.719251
1.92232 0.864612
1.89692 0.844845
1.88777 0.858646
1.89495 0.896132
1.88332 0.928776
1.93123 0.71618
1.97343 0.663181
1.9843 0.774524
1.99955 0.791464
2.0411 0.748889
2.00295 0.917888
1.99504 0.878865
1.92363 0.978334
1.89142 1.01608
1.86771 1.10252
1.95273 0.929892
1.94046 0.998146
1.95565 0.947787
1.92589 1.0344
1.9881 0.951114
1.98421 0.929916
1.98539 0.996699
1.9813 0.885015
1.96458 0.854594
1.92626 0.907194
1.91311 0.950103
1.90905 0.892247
1.8864 0.82077
1.85077 0.800919
1.86238 0.922387
1.90951 0.926751
1.95795 0.960513
1.96485 1.09294
1.9903 0.961317
2.00405 0.867008
1.98523 1.01105
2.00432 0.962401
1.96738 1.07203
1.99195 0.95869
1.96904 0.978182
1.922 1.03037
1.98076 0.876967
1.97503 0.889457
1.95001 0.95197
1.93991 0.892085
1.90025 0.969115
1.89749 0.964685
1.98278 0.793228
1.98342 0.839495
1.91984 1.01658
1.90541 0.969568
1.92547 0.84216
1.9392 0.743013
1.91704 0.809766
1.90706 0.761185
1.88646 0.737821
1.86366 0.726372
1.83394 0.891939
1.84818 0.921969
1.87241 0.914616
1.87177 0.861232
1.92012 0.724547
1.84306 0.993956
1.88268 0.85584
1.88097 0.820611
1.8588 0.931995
1.87387 0.892095
1.89263 0.787644
1.86857 0.871113
1.86086 0.826746
1.87081 0.851341
1.91281 0.744962
1.86963 0.908809
1.95599 0.661186
1.89836 0.906979
1.89167 0.947084
1.94483 0.774924
1.88418 0.97183
1.88885 0.894844
1.82433 1.01177
1.83301 0.883102
1.84765 0.895638
1.83406 1.0117
1.90631 1.04566
1.90226 1.19721
2.05006 0.926052
1.97915 1.07685
1.95834 0.994186
1.89764 1.12262
1.87934 1.14559
1.89004 0.986265
1.83309 1.08088
1.8194 0.962203
1.79488 1.01546
1.85361 0.793303
1.79266 0.987904
1.81407 0.888663
1.80201 0.765283
1.78398 0.836784
1.79438 0.856154
1.79873 0.894167
1.75386 1.06514
1.79638 0.888844
1.77579 0.935208
1.77419 0.933274
1.76358 0.980271
1.77062 0.962152
1.81833 0.902336
1.85948 0.838109
1.83144 1.00787
1.85003 0.945139
1.7996 1.02905
1.81629 0.98969
1.84948 0.963413
1.85592 0.978491
1.8645 0.959644
1.83805 1.11465
1.89873 1.00596
1.88013 1.08284
1.9125 1.00267
1.95465 0.947294
1.9522 0.972912
1.96933 1.00174
2.00288 0.965987
2.0635 0.860682
2.09251 0.902162
2.09827 0.966758
2.11072 0.988363
2.09842 1.16428
2.15558 1.03394
2.13759 1.07966
2.15085 1.02158
2.14479 1.02892
2.13177 1.01043
2.11008 1.04815
2.18314 0.699752
2.12032 0.831
2.02961 1.04469
2.07326 0.864882
2.02826 0.939208
2.01439 0.962901
1.98397 0.970246
1.98636 0.963554
1.99886 0.820897
2.02402 0.76545
2.0182 0.8725
1.97492 1.00363
2.01671 0.77596
1.95017 0.864712
1.92675 0.955478
1.93715 0.969572
1.99085 0.922524
1.94961 1.12533
1.98146 1.02422
2.01079 0.960693
1.97289 1.0819
1.97478 1.11324
1.98814 1.10175
2.03176 1.02122
1.95369 1.12952
1.97276 1.0125
1.92747 1.07912
1.90054 1.16288
1.91622 1.12836
1.97202 1.03328
1.97224 1.04016
2.0037 1.02893
1.97422 1.14252
2.07102 1.00207
2.09247 1.00925
2.0767 1.03366
2.06002 1.06242
2.01364 1.15252
2.06058 1.04232
2.0433 1.04152
2.07032 0.878981
2.02296 0.951044
2.05518 0.813457
2.01145 0.965597
2.07423 0.82026
2.0185 1.00409
2.00926 1.0238
1.97935 1.00296
2.01524 0.903835
2.00937 0.883905
1.93884 1.16241
2.05496 0.953776
2.03297 1.06436
2.07367 1.00898
2.0348 1.09753
2.06874 0.930105
2.05461 0.959762
2.02784 1.07844
2.01576 1.10357
1.98858 1.10226
1.99284 1.05513
1.97682 1.01844
1.90906 1.09127
1.91687 0.942581
1.89236 0.937499
1.88704 0.853729
1.87844 0.933135
1.87114 0.921684
1.88359 0.875002
1.86799 0.92247
1.86173 0.895115
1.82044 0.978088
1.77274 0.963448
1.78766 0.920663
1.7776 0.91105
1.77626 0.904672
1.75227 1.01369
1.78385 0.976756
1.78816 1.01878
1.80542 1.00547
1.75854 1.11653
1.80999 0.963369
1.74733 1.15
1.79622 1.10391
1.80195 1.14736
1.89233 1.02467
1.90655 1.02835
1.83014 1.28257
1.83013 1.36256
1.97109 1.16508
1.94812 1.27553
2.02702 1.0484
1.94955 1.17698
1.94867 1.12723
1.93594 1.09652
1.89314 1.13685
1.89449 1.03515
1.92849 0.867701
1.87678 0.938073
1.89699 0.929496
1.90444 0.933977
1.94038 0.895788
1.90984 0.96415
1.8478 1.07758
1.89819 0.969689
1.93879 0.873458
1.91722 0.979513
1.9019 1.00675
1.9245 0.977243
1.91679 1.06935
1.90245 1.11285
1.93452 1.02224
1.95091 0.997405
1.93416 1.06936
1.96591 1.08504
2.0474 1.00606
2.10746 0.959906
2.07642 1.10832
2.13695 0.927762
2.12501 0.961074
2.11325 0.923001
2.12629 0.850357
2.10749 0.899355
2.09633 0.883442
2.02489 1.0518
2.04336 0.9263
2.01961 0.980039
1.99588 1.04736
2.01419 0.997536
1.98515 1.08615
2.01939 1.02079
2.07808 0.874853
2.05895 0.947091
2.05529 1.00531
2.09572 0.864782
2.07281 0.933254
2.02204 1.06853
2.03267 0.995286
2.04964 0.948246
2.02492 0.99727
2.02343 0.95403
2.00724 1.03798
2.0569 0.924923
2.04803 1.03071
2.14188 0.888694
2.1244 1.00208
2.14333 0.914282
2.12963 0.94384
2.0908 1.06404
2.11878 1.02228
2.12006 1.02063
2.09717 1.08984
2.10335 1.0558
2.15123 0.957767
2.15691 0.952875
2.1924 1.01726
2.20846 0.970683
2.20869 0.925652
2.13247 1.05599
2.16958 0.984211
2.16957 0.982795
2.19579 0.929649
2.07172 1.19663
2.15051 0.855077
2.09005 0.978736
2.0497 1.05555
2.07819 1.01324
2.09346 1.07074
2.14883 0.98563
2.1415 1.01489
2.15009 0.978427
2.14096 0.980638
2.14945 0.986172
2.14354 1.01411
2.16914 0.950974
2.1372 0.999048
2.10677 1.01949
2.12883 0.906856
2.08972 0.986653
2.08018 0.983361
2.08921 1.01102
2.10809 0.911988
2.07216 0.999878
2.04032 1.06066
2.08462 0.956588
2.09483 0.989155
2.01489 1.15154
2.11543 0.82668
2.07098 0.956219
2.09236 0.925147
2.08337 0.931278
2.08392 0.906096
2.10618 0.835241
2.08157 0.902824
2.09784 0.772271
2.06754 0.826122
2.05571 0.835751
2.03159 0.917607
2.07469 0.770623
2.07914 0.70204
2.04196 0.877683
2.0334 0.857347
2.05714 0.852158
2.07589 0.84892
2.08236 0.889357
2.09815 0.853303
2.13972 0.757286
2.14768 0.81927
2.14492 0.879791
2.12663 0.971198
2.13706 0.866602
2.09146 1.00004
2.07229 1.03133
2.09821 1.02598
2.0828 1.04687
2.09037 1.07972
2.13285 0.993164
2.12061 1.04469
2.12755 0.96409
2.15127 0.846259
2.1189 0.850169
2.09382 0.931078
2.0835 1.01725
2.12328 0.946656
2.16657 0.832368
2.12557 0.87167
2.06871 0.96565
2.11318 0.874725
2.11042 0.895495
2.13809 0.913071
2.13087 0.990731
2.14216 0.953594
2.10187 1.04651
2.14344 1.0565
2.16974 1.00904
2.15684 1.09105
2.21692 0.945972
2.18873 1.03402
2.1913 0.96516
2.16954 1.0319
2.14566 1.10005
2.17734 1.04136
2.152 1.05593
2.20734 0.882167
2.21113 0.956553
2.23517 0.931872
2.22629 0.936281
2.1204 1.17101
2.14125 1.04532
2.15553 0.963007
2.13535 1.06489
2.19617 0.950252
2.14685 1.05429
2.19981 0.909348
2.1318 1.06523
2.10293 1.11335
2.16426 0.956882
2.16994 0.932704
2.091 1.10533
2.11578 1.00611
2.04663 1.07356
2.01512 1.0791
2.03016 0.970836
1.97638 1.04337
2.00459 0.970524
2.02624 0.931132
1.97368 1.09927
1.98168 1.09005
2.00433 1.03328
2.03246 0.997148
2.03515 1.04253
2.05905 1.12641
2.0983 1.04738
2.04768 1.1348
2.05344 1.08287
2.03577 1.09356
2.07417 0.978504
2.09616 0.936443
2.10112 0.932867
2.10546 0.908771
2.08127 1.05631
2.114 1.01202
2.15699 0.965573
2.18538 0.974569
2.1959 0.977978
2.17998 1.01783
2.16532 1.07488
2.23805 0.99077
2.22343 1.06197
2.24325 1.07304
2.27418 1.0546
2.28494 1.02801
2.29327 0.927555
2.29407 0.835815
2.24337 0.904264
2.23928 0.820571
2.21801 0.844928
2.20666 0.873247
2.19559 0.863443
2.14634 1.01904
2.15388 0.972903
2.14861 0.971397
2.13747 0.945439
2.1314 0.953571
2.04119 1.14523
2.06305 1.09893
2.09119 1.07274
2.14142 0.969527
2.06378 1.13203
2.07917 1.07791
2.09235 1.05771
2.08803 1.06578
2.14631 0.934181
2.11455 1.01511
2.10738 0.989156
2.11588 0.976123
2.10158 1.07214
2.13065 1.01899
2.07746 1.13825
2.13859 0.92697
2.05004 1.11385
2.10444 1.00574
2.0769 1.00632
2.05502 1.04743
2.09369 1.0128
2.10086 1.02513
2.08465 0.998914
2.06649 0.953271
2.07569 0.886252
2.013 1.0556
2.04832 1.01053
2.03842 1.06183
2.01664 1.10635
1.95488 1.23553
2.03257 1.11156
2.04146 1.20796
2.06767 1.23721
2.10144 1.18474
2.10425 1.16152
2.06651 1.18286
2.01629 1.21941
2.05085 1.14604
1.99424 1.24414
2.00005 1.17826
1.93639 1.32415
2.01825 1.16429
2.01305 1.17838
2.01971 1.18145
2.01932 1.17102
2.03527 1.10599
2.07995 0.953035
2.04646 1.00098
1.97187 1.16378
2.01641 1.10288
2.02992 1.13076
2.03508 1.13824
2.00963 1.1452
1.98144 1.13512
2.00234 1.07296
1.99343 1.09605
1.99338 1.11645
2.03002 1.10195
2.00207 1.12995
1.97931 1.12934
1.95956 1.10165
1.98697 0.95193
1.91906 1.08158
1.92736 1.13365
1.98169 1.09455
1.97335 1.19698
2.02262 1.16564
2.03162 1.23228
2.0632 1.23345
2.06386 1.24914
2.12518 1.09054
2.06729 1.15557
1.95595 1.31042
1.9865 1.23525
1.99793 1.15811
1.98653 1.18599
1.95935 1.24673
2.00704 1.14754
1.99455 1.14164
1.93642 1.23566
2.00638 1.06499
1.92536 1.1613
1.94916 1.04879
1.96265 0.958958
2.00731 0.812322
1.94527 0.968554
1.96207 0.923267
1.96921 0.849395
1.95744 0.810653
1.9773 0.761221
1.9696 0.836728
1.96019 0.911745
1.91459 1.04706
1.91385 1.07437
1.94541 1.06774
2.02588 0.960039
1.96365 1.13426
2.02259 0.977382
2.00979 0.995335
2.02597 1.00968
2.02549 1.00873
1.99632 1.11467
1.98919 1.08905
1.98446 1.03386
2.00099 0.955459
1.9483 1.07646
1.94257 1.07126
1.9172 1.13085
1.97693 0.975612
1.96173 1.07688
1.96067 1.04554
1.97758 0.965346
1.98053 0.880596
1.92406 0.960371
1.90799 0.94687
1.90523 0.934669
1.88862 1.01339
1.91694 0.907523
1.89383 0.933227
1.87484 0.970697
1.87469 0.99678
1.86228 1.04648
1.90347 1.00862
1.94379 0.899193
1.93865 0.897418
1.90712 0.897588
1.9291 0.8391
1.91528 0.903665
1.93359 0.879747
1.96795 0.788061
1.93236 0.876649
1.92851 0.891882
1.94389 0.888606
1.91103 1.00732
2.00401 0.735594
1.96045 0.848612
1.95648 0.77293
1.93566 0.77972
1.92915 0.797574
1.93278 0.801516
1.84969 0.938166
1.7943 0.977362
1.76354 0.998731
1.75862 0.940388
1.76141 0.949901
1.80305 0.949294
1.81506 1.03929
1.82672 1.04483
1.83903 1.03917
1.83321 1.01815
1.88022 0.924998
1.83336 1.09728
1.83866 1.12619
1.89797 1.00836
1.89796 0.977554
1.83053 1.11312
1.82557 1.13593
1.87222 1.01508
1.88248 0.978156
1.85296 1.06269
1.95099 0.779092
1.86591 0.90578
1.83726 0.947301
1.81621 0.913229
1.77397 0.970097
1.77629 0.976002
1.76122 1.06896
1.83696 0.900203
1.83636 0.896756
1.81007 0.998778
1.86289 0.920945
1.8595 0.957053
1.85341 1.00044
1.83241 1.01926
1.82741 1.00131
1.85618 1.01644
1.84903 1.05956
1.85676 1.06909
1.87994 1.06909
1.90203 1.04884
1.92007 0.992429
1.93765 0.996178
1.89243 1.01736
1.88734 0.950577
1.89025 0.815095
1.8351 1.01107
1.92062 0.845595
1.91362 0.9659
1.86949 1.0277
1.91357 0.940348
1.87036 0.994336
1.89632 0.913178
1.8757 0.982784
1.91885 0.911655
1.9046 1.016
1.97772 0.916989
1.96185 0.990822
1.99887 0.934703
1.98563 0.922301
1.97413 0.854631
1.95053 0.833393
1.93749 0.815528
1.89925 0.880222
1.87763 0.922625
1.82803 1.00939
1.82643 0.99537
1.87332 0.876772
1.82239 1.02139
1.8923 0.810657
1.89757 0.81744
1.86855 0.904232
1.86658 0.861847
1.87142 0.853313
1.87401 0.871835
1.84675 0.96904
1.80943 1.09514
1.82191 1.05291
1.78851 1.10582
1.80911 1.07955
1.86222 0.93182
1.90485 0.751907
1.84421 0.948759
1.81747 0.978873
1.79031 0.979753
1.80509 0.912669
1.7519 1.00272
1.7463 1.0666
1.80012 1.02287
1.81173 1.0498
1.82861 0.963234
1.82067 0.910877
1.79973 1.03645
1.84419 0.92368
1.82128 0.993741
1.80483 0.997586
1.77994 1.06842
1.78681 1.04075
1.82944 0.947543
1.86199 0.915489
1.90468 0.871303
1.91233 0.836501
1.89632 0.823292
1.86335 0.888465
1.87192 0.838446
1.85015 0.818942
1.83271 0.868407
1.8352 0.954712
1.82014 1.00286
1.81463 0.987389
1.79989 1.01625
1.85761 0.872919
1.89558 0.758362
1.84987 0.932789
1.85091 0.900543
1.87246 0.813195
1.80788 1.0278
1.86675 0.93891
1.8918 0.853209
1.86537 0.894019
1.8299 0.864318
1.7864 0.890475
1.77473 0.919455
1.80318 0.845173
1.80512 0.828067
1.8278 0.744758
1.81354 0.865424
1.816 0.885994
1.8476 0.823779
1.84817 0.861773
1.82984 0.881294
1.83684 0.878337
1.87577 0.800382
1.86466 0.826317
1.87285 0.765226
1.86282 0.774641
1.83849 0.880312
1.86706 0.815909
1.9049 0.656057
1.881 0.73537
1.8834 0.683075
1.85334 0.747728
1.85444 0.749311
1.82472 0.789493
1.84551 0.707153
1.83277 0.744137
1.80013 0.857092
1.82488 0.790059
1.81972 0.803355
1.82204 0.787968
1.83402 0.789802
1.83071 0.831876
1.87542 0.700296
1.85281 0.766647
1.88455 0.659863
1.83761 0.778824
1.81381 0.76262
1.74069 0.959325
1.83242 0.789919
1.79207 0.987132
1.84072 0.882713
1.83901 0.921368
1.83324 0.940548
1.79647 1.01324
1.83194 0.873084
1.81455 0.914183
1.81613 0.875995
1.78914 0.916692
1.79571 0.924337
1.79953 0.902934
1.79577 0.88611
1.79778 0.839462
1.76091 0.986481
1.83129 0.870597
1.87275 0.850567
1.90346 0.775636
1.84246 1.00808
1.93762 0.806444
1.89368 1.00457
1.94616 0.880776
1.92731 0.922473
1.88744 0.935215
1.89523 0.910731
1.91518 0.834341
1.90264 0.859874
1.91031 0.851045
1.93339 0.867056
1.92284 0.889147
1.9475 0.873366
1.92909 0.98371
1.97031 0.9645
1.96139 1.01855
1.99372 0.928376
1.94924 0.985308
1.96659 0.974868
1.96855 1.00285
1.9583 1.10582
1.94288 1.16205
1.95331 1.1742
2.00867 1.07695
2.01309 1.10521
2.01852 1.12936
2.07009 1.05305
2.03177 1.13975
2.04312 1.04021
2.01538 1.0434
2.02154 0.952469
1.99959 0.975185
1.98408 1.0008
1.99914 0.960643
2.00196 0.920764
1.99055 0.91009
1.93974 1.02388
1.90647 1.00998
1.88045 0.963243
1.87746 0.957231
1.94539 0.763828
1.89195 0.921632
1.84617 1.01458
1.85527 1.00707
1.88161 0.967908
1.88707 1.00296
1.93472 0.928279
1.97045 0.837289
1.88561 1.08303
1.92729 0.96765
1.96593 0.873044
1.95306 0.907629
1.94628 0.940656
1.96519 0.917644
1.9769 0.907501
1.98866 0.858967
1.95264 0.887784
1.90628 0.926165
1.89525 0.946849
1.8742 0.939787
1.89935 0.836226
1.91331 0.720087
1.85564 0.865028
1.85772 0.822458
1.86736 0.814308
1.80815 0.968194
1.84489 0.898373
1.8643 0.927914
1.89115 0.898039
1.90044 0.881543
1.87351 0.942086
1.84216 0.929229
1.7862 0.971662
1.76795 0.947376
1.74283 1.02491
1.79722 1.00489
1.78967 1.07047
1.79789 1.02417
1.78928 0.976822
1.78422 0.941442
1.73736 1.01105
1.76421 0.919213
1.7151 0.961598
1.67 1.06033
1.73062 0.937981
1.71228 1.04149
1.75885 1.05226
1.80769 1.0932
1.8634 0.951517
1.76626 1.0997
1.77197 1.04703
1.81018 0.92098
1.77576 1.02145
1.77683 1.03431
1.82364 0.956373
1.78392 1.02062
1.78938 1.03384
1.78533 1.01047
1.75318 0.996356
1.75718 0.941882
1.68867 1.04651
1.6663 1.00079
1.6743 0.897188
1.62308 0.971243
1.62306 0.992759
1.64493 0.987742
1.6403 1.00701
1.6907 0.93462
1.73127 0.892466
1.71122 0.940552
1.77266 0.753833
1.70785 0.894714
1.68645 0.874207
1.63596 0.921096
1.59419 1.00371
1.66488 0.850063
1.67851 0.910219
1.69293 0.900983
1.66001 0.939839
1.63768 1.00054
1.66992 0.901691
1.68083 0.931156
1.68266 0.924813
1.68375 0.923288
1.6683 0.913562
1.61235 0.943954
1.57975 1.00164
1.52895 1.13747
1.55324 1.0779
1.55502 1.02264
1.59017 0.937777
1.60515 0.931958
1.55813 1.04616
1.55709 1.00125
1.59041 0.948132
1.57864 0.951118
1.58149 1.0084
1.59173 0.998763
1.55419 1.11356
1.56353 1.01665
1.57893 0.957288
1.58327 0.945181
1.55329 1.0558
1.55165 0.992938
1.50141 1.09678
1.56036 0.956659
1.48383 1.08145
1.49547 1.04249
1.48691 1.04448
1.58744 0.799767
1.56461 0.864989
1.58347 0.834096
1.52438 0.993098
1.53775 0.93752
1.54255 0.894641
1.49688 0.998649
1.48365 1.0402
1.53721 0.978025
1.58216 0.966413
1.61757 0.979117
1.53875 1.10496
1.58307 1.01415
1.54428 1.09667
1.59373 0.948709
1.58216 1.01628
1.59369 0.972148
1.6066 0.977128
1.59398 1.01605
1.59278 1.03638
1.63035 1.04142
1.64179 1.06375
1.65711 1.0395
1.70835 0.936779
1.66285 1.01779
1.64574 0.980122
1.61373 0.983802
1.60808 1.00195
1.63974 0.924154
1.63541 0.907537
1.62469 0.969384
1.6352 0.957895
1.61171 1.02193
1.60083 1.01917
1.63565 1.01201
1.7049 0.850171
1.66988 0.98459
1.56562 1.20982
1.63659 1.0786
1.62981 1.09219
1.66718 1.03568
1.65202 1.08624
1.67609 1.0774
1.73251 0.987306
1.68183 1.07571
1.73212 0.947254
1.67854 1.05549
1.70337 1.05371
1.72482 1.06555
1.7174 0.995323
1.63346 1.05639
1.6016 1.06064
1.59373 1.09304
1.61843 1.06986
1.60317 1.14327
1.6219 1.08859
1.60898 1.04272
1.62543 1.00068
1.59737 1.09229
1.61004 1.09403
1.57113 1.20134
1.6481 1.07078
1.66325 1.06401
1.67283 1.0811
1.70455 1.01556
1.7095 0.99129
1.65337 1.06437
1.66431 0.99604
1.65818 0.911262
1.57265 1.05758
1.58724 1.00614
1.56977 1.06588
1.60553 1.01557
1.61444 1.02516
1.6055 1.0247
1.59083 1.0736
1.5838 1.1397
1.57192 1.18232
1.66514 1.01631
1.6742 0.975458
1.66311 1.02282
1.67049 0.98846
1.64145 1.04487
1.63282 1.06825
1.68114 0.925231
1.61746 1.06388
1.57939 1.11083
1.54178 1.11695
1.53916 1.04555
1.53928 1.02275
1.53737 0.950571
1.47899 1.10726
1.50922 1.03058
1.54216 0.950805
1.5524 0.876947
1.48207 1.02182
1.57207 0.835291
1.54682 0.941868
1.56225 0.92813
1.57178 0.852949
1.48607 1.04968
1.46563 1.0393
1.48421 1.0059
1.40635 1.1734
1.46689 1.14321
1.55493 1.01514
1.56772 1.02067
1.55665 1.01712
1.53455 1.00055
1.48459 1.07868
1.51233 0.995501
1.49693 1.00391
1.46896 1.08199
1.40945 1.18859
1.4593 1.1263
1.52924 0.986387
1.52527 1.02543
1.52038 1.05245
1.49098 1.11025
1.47337 1.12928
1.53034 0.988918
1.47288 1.06837
1.53458 0.886313
1.52251 0.907754
1.46136 1.00218
1.49147 0.946109
1.47104 0.964883
1.46274 1.01151
1.49807 0.981644
1.49355 1.01275
1.50788 0.96951
1.52464 0.960595
1.50689 1.10027
1.58459 1.00675
1.59379 1.04384
1.62221 1.00438
1.5671 1.08637
1.57791 1.02629
1.60004 0.958358
1.58962 0.973148
1.53834 1.06365
1.59054 0.898575
1.61435 0.811776
1.59093 0.839854
1.58164 0.903519
1.5388 1.03423
1.58122 1.04097
1.66553 0.949678
1.64703 0.988042
1.65723 1.00297
1.63223 1.05229
1.61988 1.02232
1.62251 1.00079
1.61273 1.0044
1.63242 0.962709
1.60363 1.03162
1.62333 0.965474
1.5884 1.05348
1.63029 0.989149
1.65965 0.928034
1.67551 0.872989
1.65651 0.857273
1.64039 0.812146
1.60632 0.881405
1.5915 0.927232
1.63412 0.885678
1.65558 0.880417
1.62224 0.946908
1.65336 0.843573
1.64505 0.854472
1.57095 1.0248
1.62357 0.886244
1.58365 0.94144
1.59504 0.954052
1.56416 1.01652
1.57872 0.966641
1.56569 0.999889
1.60403 0.974312
1.64774 0.948395
1.69176 0.913901
1.64668 1.03145
1.65326 0.968726
1.6239 1.00855
1.65402 0.901027
1.63205 0.952418
1.65922 0.866632
1.65303 0.881246
1.66016 0.813849
1.62999 0.828238
1.55376 0.974873
1.55242 0.893082
1.51242 0.931653
1.49063 0.986702
1.51562 0.99785
1.55832 1.01584
1.59366 1.02186
1.66681 0.928156
1.65113 1.00549
1.64082 1.04569
1.64955 1.0619
1.58113 1.17753
1.59923 1.06869
1.6042 0.999911
1.61215 1.04065
1.60839 1.01819
1.58899 1.02924
1.6216 0.97343
1.60988 1.02083
1.62942 0.974552
1.60743 1.02837
1.65095 0.856302
1.62057 0.941928
1.62418 0.922316
1.65622 0.90417
1.65227 0.899646
1.70204 0.732092
1.65734 0.844787
1.66206 0.819979
1.617 0.91402
1.58884 0.966996
1.61816 0.868042
1.61959 0.910599
1.68304 0.660174
1.7224 0.64466
1.72801 0.653793
1.67281 0.787036
1.66745 0.765726
1.65294 0.704537
1.59669 0.786893
1.56742 0.873259
1.59819 0.813117
1.63587 0.728913
1.58905 0.898364
1.65319 0.698344
1.62653 0.771686
1.60111 0.75449
1.58237 0.787138
1.57377 0.808729
1.54552 0.921664
1.53832 0.814606
1.50372 0.879219
1.51175 0.834863
1.47775 0.891452
1.48933 0.86657
1.51526 0.881033
1.50637 0.941479
1.52061 0.873031
1.57312 0.733413
1.51688 0.938048
1.52504 0.915196
1.53509 0.901069
1.51854 0.947462
1.49177 0.960566
1.46864 1.06215
1.52127 0.938055
1.45203 0.988507
1.4399 1.02106
1.43596 0.921166
1.4003 0.956186
1.39505 0.964477
1.47275 0.888149
1.50217 0.803879
1.5588 0.75487
1.55284 0.767822
1.4882 0.864644
1.46148 0.851606
1.43429 0.878288
1.44494 0.894089
1.46477 0.867116
1.48047 0.788847
1.49131 0.82646
1.48176 0.842061
1.47979 0.820864
1.49056 0.786272
1.4641 0.868839
1.45667 0.811369
1.44594 0.791345
1.38848 0.922272
1.43688 0.815255
1.43366 0.846763
1.45604 0.856684
1.39925 0.915006
1.41659 0.890308
1.43369 0.907427
1.45057 0.867705
1.48958 0.775655
1.43954 0.917309
1.42997 0.987831
1.4434 0.977499
1.40253 1.03574
1.43295 0.911708
1.42505 0.901162
1.41381 0.864911
1.3582 1.00611
1.34661 1.07603
1.39181 0.974712
1.38439 1.03491
1.43669 0.926365
1.33016 1.16735
1.368 1.01221
1.39307 0.85239
1.31415 0.998319
1.36947 0.703436
1.33025 0.842824
1.35803 0.774162
1.30623 0.915073
1.32216 0.834444
1.32759 0.909551
1.33543 0.856129
1.37545 0.843128
1.32638 1.02903
1.33885 1.0965
1.36536 1.00594
1.34827 0.915623
1.33931 0.922833
1.30132 0.972014
1.28447 0.933733
1.30328 0.823873
1.27253 0.970273
1.28297 1.01683
1.33663 0.839547
1.33799 0.936358
1.35813 0.883565
1.33244 0.895803
1.32511 0.875423
1.25344 0.950034
1.19957 1.06998
1.27375 0.90425
1.26328 1.03678
1.27406 1.00834
1.27541 1.0794
1.3197 1.03123
1.30963 1.05835
1.37415 0.981585
1.35492 1.02734
1.37374 0.943865
1.30146 0.932264
1.15988 1.12321
1.23245 0.890728
1.22537 0.943437
1.29256 0.809131
1.26062 0.894449
1.256 0.808648
1.28986 0.747119
1.21387 0.90988
1.19566 0.939007
1.1772 0.980211
1.23867 0.860808
1.22142 0.97278
1.23239 0.950952
1.20905 1.00702
1.19378 0.957047
1.18683 0.912292
1.19478 0.928988
1.18189 0.968648
1.16425 0.982376
1.18756 0.948146
1.16435 0.953724
1.15088 0.978615
1.20129 0.80029
1.17322 0.860882
1.21749 0.806689
1.21678 0.854846
1.17746 0.875497
1.20461 0.889649
1.26112 0.77757
1.24034 0.891646
1.20102 0.987678
1.20661 0.918027
1.20203 0.879038
1.17599 0.928411
1.15341 0.959969
1.18341 0.860155
1.16608 0.860867
1.15702 0.957538
1.16644 1.02647
1.18566 1.00256
1.18828 1.04382
1.19191 1.00651
1.24108 0.960687
1.21853 1.05873
1.26918 0.919198
1.27572 0.866281
1.2285 0.924325
1.19741 0.944993
1.17576 0.950425
1.19734 0.903674
1.2155 0.922855
1.17189 1.00782
1.20636 0.968497
1.1815 0.973226
1.1389 1.02399
1.14165 0.971532
1.11402 1.05572
1.0811 1.13807
1.06344 1.14653
1.13176 0.928461
1.06742 1.08753
1.04128 1.09085
1.03708 1.04628
0.979417 1.09577
0.905078 1.20444
0.976074 1.15988
0.997144 1.08125
0.970897 1.12526
0.985419 1.18095
0.962419 1.24807
0.989264 1.1554
0.946884 1.17203
0.929187 1.14523
0.856169 1.1494
0.824514 1.15012
0.803243 1.15387
0.876883 1.02159
0.834961 1.10105
0.899879 0.987451
0.908117 0.96147
0.874461 1.00069
0.85827 0.977523
0.87865 0.946738
0.863227 0.927484
0.881911 0.923296
0.884121 0.936608
0.858363 1.0318
0.90015 0.921872
0.888289 0.991355
0.90189 0.943395
0.85632 1.05303
0.894651 0.992477
0.863166 0.979205
0.82621 0.988692
0.794867 0.981894
0.803183 1.02571
0.77631 1.02652
0.813336 0.985631
0.777443 1.02469
0.753101 1.10519
0.749125 1.04598
0.75155 1.09122
0.78688 1.01337
0.739681 1.05857
0.756344 1.04702
0.725964 1.12353
0.791622 1.0197
0.79351 1.00559
0.787158 1.05439
0.750145 1.04562
0.703383 1.0817
0.756532 0.983129
0.770748 0.972918
0.756154 1.05846
0.745998 0.981692
0.664278 1.08646
0.668908 1.0392
0.68223 0.979689
0.671974 0.970553
0.668338 1.05048
0.751182 0.960544
0.75299 1.04351
0.788211 1.01424
0.782967 0.960462
0.743436 1.02609
0.760037 0.913246
0.676895 1.01931
0.61114 1.07624
0.652153 1.01224
0.695306 1.06414
0.656338 1.10597
0.653856 1.09335
0.669284 1.0166
0.648905 1.12219
0.671196 1.05587
0.657121 1.06155
0.718703 1.03933
0.708144 1.01939
0.689573 1.04203
0.678375 1.06183
0.702742 0.92348
0.646967 0.998146
0.676241 0.938533
0.652036 1.0301
0.699892 0.945078
0.703369 0.976497
0.727412 1.00966
0.70715 1.08624
0.744008 1.03971
0.731967 1.08146
0.788719 1.05628
0.755446 1.16999
0.801818 1.10877
0.808976 1.08094
0.789734 1.06225
0.756175 1.08655
0.758881 1.02655
0.78135 1.02137
0.810109 0.984841
0.804239 0.982695
0.821995 0.917074
0.789309 0.964234
0.780919 0.977988
0.762303 1.03165
0.845136 0.921504
0.836305 0.976156
0.837365 0.984173
0.865757 1.00675
0.867834 1.07539
0.956478 0.941587
0.956257 1.03846
1.01073 0.927178
0.961361 1.07301
0.979509 0.953446
0.952764 0.991418
0.948536 0.976177
0.997106 0.940347
0.995095 0.872422
0.956369 0.940762
0.907068 0.949698
0.946935 0.874298
0.950473 0.952997
0.999935 0.925574
0.983523 1.0351
1.04819 0.946038
1.05355 0.922235
1.08216 0.872136
1.00672 1.00784
1.04267 0.930831
1.04188 0.985305
1.02932 0.982775
1.02912 0.924643
1.04231 0.883916
0.958165 0.932441
0.917055 0.961277
0.97997 0.906061
0.999218 0.972358
1.08371 0.888085
1.1364 0.910252
1.17267 0.882561
1.14926 0.908699
1.11072 1.00497
1.2055 0.827506
1.21712 0.919469
1.15642 1.10095
1.22983 0.950423
1.21556 1.0061
1.21226 0.982367
1.1607 1.02583
1.13936 1.01687
1.11248 1.03195
1.12575 0.963074
1.09099 0.996606
1.07831 1.09643
1.12737 1.00539
0.984758 1.25549
1.04316 1.092
1.0582 1.06141
0.998752 1.14574
1.03313 1.06101
1.05108 1.02658
0.978704 1.09203
0.995371 1.00009
1.01545 0.980931
1.00509 0.982563
1.05734 0.825016
1.05923 0.951808
1.07455 0.894797
1.1117 0.843199
1.08038 0.960689
1.07218 1.01582
1.11292 0.887004
1.08857 0.954343
1.08264 0.928141
1.07164 0.950826
1.10137 0.902343
1.07376 0.971974
1.02877 0.999187
1.05923 0.868475
1.06403 0.975491
1.10077 0.893256
1.12343 0.889898
1.12114 0.868972
1.13909 0.780526
1.04377 0.90572
1.02712 0.856111
1.03193 0.822588
1.0022 0.855333
0.999702 0.859508
1.00362 0.886243
1.00003 0.853052
0.978294 0.869184
0.989167 0.844201
0.998704 0.794507
0.989217 0.856069
0.988171 0.922912
0.991127 0.886559
0.980917 0.949246
0.973485 0.932683
1.00816 0.892203
1.03809 0.798904
1.01072 0.876607
1.02184 0.832913
0.986616 0.931277
1.03043 0.833907
1.01587 0.890602
0.994745 1.01544
1.03125 1.00992
1.03919 0.926466
1.03215 0.937892
1.03675 0.94485
1.05437 0.787306
1.05302 0.870668
1.06615 0.84609
1.05719 0.884222
1.02174 0.837493
1.01882 0.890388
0.998995 0.90751
1.01183 0.893761
1.06248 0.895963
1.12288 0.915171
1.11719 0.975247
1.12298 0.906505
1.1543 0.840869
1.07236 1.00329
1.06026 1.08964
1.10411 0.884443
1.07725 1.02013
1.08946 1.04767
1.12576 0.957099
1.11238 0.967515
1.10295 0.987102
1.11898 0.950213
1.14134 0.871333
1.1465 0.901689
1.13681 0.941991
1.11398 0.982511
1.1498 0.983429
1.11009 1.05
1.16446 0.978319
1.15865 0.920832
1.13258 1.04741
1.1502 1.09931
1.16191 1.1652
1.22786 1.09856
1.29045 1.01133
1.27864 1.10428
1.27937 1.0404
1.2929 0.945208
1.21357 1.08356
1.23643 0.997387
1.20952 1.04268
1.23034 0.889406
1.24314 0.854242
1.24261 0.870767
1.21692 0.884783
1.18617 0.920025
1.19152 0.857968
1.16681 0.903159
1.17927 0.909615
1.20849 0.923545
1.16307 1.06272
1.20259 1.01289
1.21861 1.05313
1.2855 0.982478
1.27938 0.998578
1.24473 1.02376
1.17439 1.05406
1.16852 1.00327
1.19725 0.955622
1.20395 0.965252
1.13652 1.147
1.1919 1.05851
1.22379 1.02418
1.20765 1.03627
1.24739 0.963555
1.23017 0.99318
1.14352 1.11314
1.19718 0.993144
1.17538 1.06909
1.14435 1.11242
1.099 1.14642
1.1215 1.08374
1.11905 1.04006
1.11852 0.96207
1.1596 0.877334
1.05276 1.09624
1.06553 1.04003
1.11079 0.976441
1.08674 0.914167
1.02874 0.932773
1.05536 0.877692
1.08567 0.92813
1.0732 0.978973
1.0911 0.917306
1.08861 0.915352
1.09102 0.847023
1.10899 0.837231
1.08432 0.834548
1.09607 0.752546
1.0806 0.774447
0.99481 0.979188
1.01521 0.899692
1.07212 0.926225
1.13437 0.886608
1.11976 0.949019
1.08101 0.986491
1.05908 0.946522
1.04311 0.929095
1.05433 0.985273
1.06139 1.01913
1.06821 1.03096
1.08449 1.04668
1.07048 1.04973
1.09318 0.974372
1.09442 0.892722
1.07901 0.942296
1.09977 0.873876
1.09841 0.862777
1.04791 0.901284
1.02468 0.909585
1.01388 0.91893
0.990645 1.01889
1.02181 0.845334
1.01272 0.873668
1.01108 0.873701
1.00536 0.885977
1.02692 0.805573
1.01049 0.809326
0.979515 0.883404
0.983862 0.918812
0.947493 0.897642
0.946195 0.848342
0.931481 0.884965
0.905797 0.939198
0.900764 0.955938
0.966893 0.834018
0.952197 0.868107
0.994231 0.741329
1.00698 0.875974
1.07023 0.792829
1.10735 0.856955
1.12965 0.879271
1.10751 0.886969
1.10031 0.850488
1.10648 0.894553
1.09954 0.950978
1.09147 1.03012
1.12322 1.0127
1.1844 0.920774
1.11122 1.0172
1.08142 0.96621
1.07655 0.903683
1.00135 1.02161
1.05057 0.876724
1.08846 0.891103
1.09646 0.84458
1.11501 0.843232
1.12576 0.817868
1.05189 0.945656
1.03076 0.957909
1.01919 0.938157
0.991808 1.00287
1.02777 0.930874
1.05903 0.86596
1.0654 0.835895
1.02835 0.866229
1.02605 0.774938
0.96846 0.90017
0.961989 0.85748
1.01205 0.830715
0.976419 0.872534
0.958118 0.916722
0.95501 0.930749
0.952735 0.965419
0.999914 0.926214
1.02084 0.945772
1.0211 0.909233
0.996683 0.919683
1.05055 0.824889
1.0138 0.852268
0.986939 0.899741
0.973582 0.933268
1.00859 0.844774
1.01731 0.852433
1.01415 0.816443
0.994459 0.872066
0.974166 0.820946
0.907116 0.88415
0.887478 0.873243
0.881556 0.837544
0.897803 0.826195
0.915422 0.824333
0.85215 0.963365
0.886606 0.852281
