# Supplementary material for: Stochastic bond dynamics facilitates alignment of malaria parasite at erythrocyte membrane upon invasion
Source: eLife. 2020 May 18;9:e56500. doi: 10.7554/eLife.56500 (PMC7269671; doi:10.7554/eLife.56500)
Supplement: Figure 2—source data 1. [file elife-56500-fig2-data1.zip › PARA_POSITIONS/pos18.dat]

3.54623 1.25197
3.55437 1.1167
3.539 1.15575
3.45788 1.47102
3.52572 1.21133
3.52715 1.14069
3.49523 1.17463
3.50503 0.931194
3.46411 1.07849
3.44834 1.14889
3.46669 1.16646
3.48922 1.14663
3.42663 1.33829
3.42993 1.22328
3.42166 1.24788
3.43119 1.14136
3.43672 1.0767
3.46058 0.988617
3.43729 1.18782
3.49852 1.02017
3.53947 1.03691
3.49741 1.29378
3.56477 1.00886
3.5603 0.860452
3.48819 1.08915
3.42034 1.24704
3.43856 1.12284
3.36471 1.29582
3.34397 1.31449
3.39388 1.11668
3.36343 1.21026
3.37374 1.18032
3.43913 0.95625
3.39832 1.0551
3.35988 1.05693
3.35831 0.952813
3.35147 0.952556
3.31618 1.14658
3.35879 1.09101
3.38971 1.05533
3.35622 1.26748
3.4503 1.05883
3.39596 1.28959
3.47266 1.1298
3.48365 1.14949
3.40742 1.36019
3.40885 1.30876
3.41248 1.24154
3.41813 1.20978
3.43797 1.22838
3.45984 1.29987
3.48903 1.32771
3.5136 1.28333
3.46054 1.40133
3.46374 1.27271
3.42077 1.28412
3.42208 1.19408
3.38102 1.21027
3.33096 1.27173
3.34719 1.27006
3.39684 1.18721
3.34923 1.40266
3.41176 1.22163
3.40632 1.17606
3.36987 1.19067
3.3436 1.09238
3.29863 1.09956
3.30005 1.01469
3.2822 1.19212
3.37249 0.904771
3.3736 0.833591
3.23155 1.25353
3.24535 1.11422
3.25066 1.00658
3.24926 1.01551
3.25061 0.982731
3.30453 0.81023
3.26374 1.01623
3.28159 0.947131
3.26704 1.00743
3.27872 1.01248
3.24001 1.16101
3.27127 1.06272
3.2291 1.13644
3.23059 1.10272
3.25824 0.95335
3.22017 1.18835
3.22374 1.20925
3.23748 1.14548
3.21083 1.20476
3.21493 1.20659
3.27271 0.997064
3.27399 0.969656
3.2238 1.07653
3.26829 0.839268
3.21763 1.00139
3.21177 0.955883
3.16387 1.04445
3.17599 1.01708
3.15259 1.14084
3.17764 1.09713
3.16285 1.17152
3.18916 1.06088
3.21886 0.993857
3.18066 1.10407
3.13885 1.19519
3.18532 1.0251
3.13156 1.12586
3.08021 1.18276
3.05757 1.12608
3.0863 0.943582
3.01149 1.14559
3.06321 0.956105
2.98636 1.19662
3.0473 1.08893
3.04974 1.13371
2.99589 1.35302
3.01403 1.30617
3.05812 1.16819
3.07258 1.10175
3.04625 1.17319
3.00724 1.31151
3.02626 1.25746
3.01201 1.21042
2.92941 1.31352
2.85977 1.42439
2.91269 1.27704
3.00984 1.0339
2.95184 1.32434
3.04478 1.14867
3.02595 1.2154
3.05522 1.05493
2.98247 1.14887
2.95351 1.16621
2.96009 1.0553
2.91971 1.15491
2.88204 1.22288
2.88693 1.18583
2.82651 1.30197
2.84359 1.27576
2.87303 1.2483
2.94698 1.04013
2.86662 1.27662
2.85469 1.27648
2.87508 1.14451
2.88852 1.0279
2.85083 1.15912
2.89366 1.05608
2.90327 1.01895
2.83947 1.18404
2.75828 1.36155
2.83798 1.1734
2.82851 1.14151
2.81057 1.13721
2.88069 0.929067
2.82305 1.10378
2.88393 0.897172
2.8554 0.981084
2.87494 0.931263
2.85091 0.957184
2.85271 0.915543
2.82654 0.990906
2.81534 0.937146
2.7726 1.03593
2.78769 0.888858
2.75738 0.996206
2.76378 1.00492
2.79439 0.988407
2.80419 0.984826
2.82782 0.919605
2.82663 0.905455
2.81657 0.884416
2.78492 0.919034
2.73358 0.944469
2.61566 1.14774
2.5627 1.11827
2.55678 0.986228
2.51811 0.995033
2.51972 0.953982
2.52953 0.940771
2.54926 0.959467
2.49128 1.1644
2.54387 1.02371
2.49916 1.14362
2.52488 1.09846
2.50693 1.12889
2.50114 1.08762
2.51141 0.965465
2.44703 1.10853
2.47681 1.03592
2.4579 1.09817
2.49752 1.04119
2.52341 1.02934
2.50621 1.04824
2.47139 1.13353
2.5083 1.03965
2.53525 0.964002
2.49783 1.10134
2.53516 0.991505
2.53332 0.969027
2.4865 1.00937
2.46921 0.962336
2.47378 0.882378
2.45275 0.956422
2.41937 1.04842
2.4029 1.07232
2.4154 0.969816
2.42158 0.932818
2.4055 1.02715
2.45993 0.958364
2.44766 1.06875
2.45759 1.10211
2.55363 0.826136
2.50983 0.962339
2.51242 0.91076
2.48753 1.00737
2.50465 0.952019
2.47701 1.03717
2.54978 0.872187
2.53011 0.965833
2.49722 1.02928
2.54724 0.831208
2.5111 0.843631
2.49135 0.843646
2.51973 0.682525
2.4985 0.735657
2.46055 0.875503
2.474 0.782275
2.44693 0.815439
2.40983 0.932829
2.48491 0.750376
2.50148 0.740727
2.43654 0.991248
2.41128 1.04365
2.48065 0.863823
2.45773 0.913577
2.42912 1.00762
2.47682 0.899125
2.45991 0.919815
2.44702 0.918123
2.43168 0.960409
2.44439 0.938979
2.45116 0.942424
2.43812 1.01783
2.53004 0.907347
2.57959 0.945765
2.60503 0.897369
2.58238 0.960621
2.57155 0.970728
2.60336 0.913782
2.62058 0.873418
2.56136 1.01289
2.54769 0.940185
2.45789 1.08543
2.49467 0.816928
2.47702 0.812322
2.47159 0.834037
2.4247 0.950519
2.45671 0.769494
2.33565 1.04167
2.37101 0.967253
2.39178 0.940641
2.394 0.898032
2.41364 0.835814
2.42076 0.857103
2.41664 0.927833
2.43028 0.905644
2.42471 0.968423
2.40147 1.0501
2.38516 1.10069
2.42855 0.980054
2.42344 0.960741
2.4612 0.908795
2.44753 1.02386
2.4354 1.04504
2.4318 1.04246
2.45853 0.921725
2.38876 1.07898
2.42527 0.939089
2.36583 1.05177
2.35569 1.04087
2.40633 0.902822
2.39235 0.960582
2.34615 1.10738
2.37205 1.026
2.34266 1.08202
2.37374 0.975706
2.3181 1.12736
2.31869 1.14245
2.41292 0.935802
2.42318 0.946096
2.39442 1.04867
2.38657 1.08004
2.39174 1.07492
2.40369 1.03171
2.40212 1.03141
2.40561 1.03516
2.32463 1.26436
2.40065 1.15845
2.42585 1.14088
2.41619 1.25703
2.4628 1.23052
2.49285 1.18149
2.52102 1.10649
2.56933 0.979537
2.51865 1.07831
2.46583 1.1574
2.4202 1.22661
2.46081 1.11751
2.42085 1.17316
2.39763 1.11509
2.34619 1.14623
2.33157 1.10393
2.32668 1.06532
2.38859 0.938547
2.34357 1.03902
2.36024 0.921568
2.29797 1.06233
2.34637 0.932596
2.36007 0.897003
2.3546 0.922029
2.39629 0.845902
2.39032 0.824201
2.34563 0.942454
2.33626 0.96866
2.37751 0.86709
2.38232 0.915308
2.40159 0.895319
2.42326 0.844935
2.37547 0.98761
2.37655 0.982382
2.38515 1.03047
2.40011 1.06788
2.47389 0.880023
2.49801 0.799644
2.4223 0.956963
2.41884 0.867859
2.42487 0.802612
2.43256 0.776087
2.39639 0.883038
2.38715 0.879617
2.36878 0.941462
2.41251 0.827578
2.41311 0.80708
2.38572 0.882841
2.3856 0.833119
2.36643 0.895498
2.34947 0.991608
2.35235 1.02863
2.425 0.923994
2.41533 0.97547
2.47519 0.780379
2.37123 1.03298
2.38486 1.02607
2.42206 0.937569
2.41356 0.988219
2.40219 1.00149
2.43603 0.843186
2.39905 0.942035
2.37992 0.989842
2.37611 1.02661
2.34888 1.05711
2.30229 1.09269
2.31176 1.04541
2.31365 1.02812
2.37943 0.853235
2.34253 1.00721
2.34122 1.0257
2.30575 1.15373
2.33873 1.10923
2.43491 0.876603
2.37997 1.00339
2.39829 0.940077
2.39246 0.970458
2.40551 0.972012
2.41295 0.963832
2.4304 0.874742
2.4264 0.896901
2.41876 0.96889
2.42312 0.983334
2.43577 0.983717
2.43042 1.0185
2.47472 0.878748
2.38028 1.10099
2.39809 1.00606
2.40126 1.00073
2.42889 0.925326
2.40114 1.03897
2.42191 1.01601
2.49523 0.814128
2.43909 0.994753
2.43583 0.98047
2.45829 0.822804
2.33467 1.09782
2.36469 0.969135
2.36305 0.957615
2.34067 1.05387
2.38245 1.03573
2.37589 1.14668
2.46596 0.975816
2.42347 1.10002
2.4502 1.03994
2.46472 1.00385
2.48071 0.954529
2.4283 1.02022
2.36138 1.10602
2.38287 1.04468
2.36098 1.07836
2.33061 1.08384
2.34296 0.989938
2.28878 1.11168
2.36578 0.975955
2.33041 1.15906
2.40718 1.05371
2.46652 0.980372
2.4457 1.09335
2.48646 1.04283
2.48531 1.01266
2.48063 0.94277
2.38891 1.04245
2.40497 0.877132
2.41362 0.790251
2.3759 0.87655
2.36909 0.867289
2.36416 0.867701
2.36055 0.914046
2.43052 0.750545
2.38989 0.89808
2.4022 0.896264
2.42351 0.893008
2.44932 0.896926
2.44278 0.938526
2.43451 0.986781
2.45963 0.942957
2.46774 0.917442
2.45421 0.96107
2.39204 1.0853
2.43903 0.952956
2.36958 1.16593
2.43877 0.980038
2.34904 1.1342
2.38472 1.04849
2.43554 0.900148
2.4562 0.822977
2.42278 0.888161
2.40946 0.920637
2.41285 0.921109
2.44726 0.827758
2.323 1.11687
2.35405 0.962925
2.26309 1.16313
2.33632 0.988213
2.33532 1.05357
2.37477 1.02481
2.3577 1.08441
2.35418 1.05954
2.32891 1.12915
2.37253 1.04786
2.45623 0.895158
2.41921 1.03146
2.39332 1.04551
2.37407 1.01664
2.33001 1.05058
2.34379 0.929065
2.3251 0.979148
2.28685 1.03152
2.2907 0.979091
2.31733 0.923493
2.3282 0.942883
2.3744 0.824102
2.29637 0.982294
2.30473 0.887585
2.26869 0.959033
2.32936 0.811638
2.32747 0.853242
2.3188 0.862419
2.27479 0.977687
2.25242 1.07644
2.27209 1.04477
2.27975 1.03775
2.24613 1.1232
2.24823 1.09387
2.24647 1.06552
2.27516 1.01391
2.28266 0.996023
2.26389 1.02287
2.30083 0.88499
2.29831 0.862851
2.30136 0.792696
2.2682 0.779139
2.21429 0.883023
2.16472 0.961576
2.17245 0.874855
2.09894 1.00287
2.11738 0.927561
2.14194 0.905228
2.10034 1.02466
2.13418 0.932486
2.08941 1.03062
2.14365 0.930589
2.08141 1.06976
2.08562 1.08135
2.14586 0.990828
2.08575 1.12593
2.20638 0.913401
2.15792 1.07232
2.15775 1.04496
2.10633 1.10963
2.17996 0.983396
2.19611 0.983842
2.16754 1.10003
2.24 0.993784
2.20768 1.09741
2.18359 1.19423
2.20764 1.16363
2.24458 1.05703
2.17675 1.15368
2.18696 1.13074
2.24172 1.00154
2.23376 1.00098
2.21632 1.02457
2.21735 1.02018
2.19504 1.06284
2.2552 0.936152
2.25333 0.943784
2.26261 0.893054
2.25636 0.907967
2.24881 0.875867
2.28393 0.746613
2.27248 0.790642
2.29639 0.720544
2.2537 0.796643
2.24412 0.747179
2.1883 0.872445
2.21442 0.84885
2.21589 0.84216
2.25527 0.786454
2.20397 0.967714
2.26787 0.851051
2.25001 0.938536
2.2474 0.962509
2.24105 1.01138
2.27105 1.01382
2.30703 0.994825
2.30491 1.07606
2.31963 1.11203
2.29906 1.18494
2.32674 1.11683
2.3619 1.02454
2.36933 0.997245
2.32322 1.04407
2.3252 0.965386
2.36929 0.774036
2.26446 1.02266
2.28394 0.970834
2.30157 0.94719
2.30963 0.925987
2.28602 0.968483
2.28377 0.950183
2.23364 1.05946
2.24534 1.02382
2.1947 1.07022
2.19561 0.994876
2.16568 0.983933
2.19728 0.873368
2.13425 1.02742
2.21143 0.882653
2.20195 0.940825
2.21473 0.921336
2.24542 0.84541
2.22405 0.924596
2.23266 0.911507
2.18051 1.03866
2.22105 0.989824
2.25933 0.88936
2.18719 1.07372
2.24197 1.00175
2.29396 0.926198
2.27767 0.970147
2.27208 0.970745
2.23412 1.0549
2.25614 0.959741
2.18226 1.10876
2.2464 0.994158
2.27511 0.919668
2.22677 1.04
2.23607 1.01475
2.20586 1.00461
2.24065 0.857475
2.16511 0.993679
2.13391 1.06058
2.18601 0.993246
2.18133 0.994453
2.19044 0.976815
2.19845 0.987681
2.22567 0.952424
2.19882 1.00304
2.19487 1.01047
2.23778 0.917847
2.23772 0.918935
2.21983 0.989322
2.23334 0.96089
2.23842 0.912336
2.20565 0.918498
2.15416 0.964994
2.13435 0.979156
2.17397 0.867724
2.1909 0.792441
2.15299 0.889936
2.20534 0.750849
2.17488 0.830059
2.17141 0.842484
2.13528 0.955434
2.13904 0.958298
2.14859 0.927887
2.13713 0.940838
2.11183 0.954075
2.13284 0.896768
2.09933 0.967294
2.10305 0.961425
2.10308 0.956002
2.16916 0.882648
2.14317 0.9648
2.16324 0.94543
2.14116 1.05168
2.18043 1.02082
2.22189 0.931153
2.20175 0.90428
2.12891 0.988512
2.0643 1.08175
2.12698 0.9398
2.16496 0.903704
2.13633 1.02586
2.17001 0.979985
2.17042 0.978331
2.14711 1.04061
2.21132 0.940504
2.20129 0.988139
2.1802 1.04687
2.21487 0.970791
2.201 1.01941
2.184 1.07085
2.17183 1.09023
2.17837 1.02857
2.16277 0.988478
2.14797 0.987837
2.16402 0.959878
2.15857 0.979256
2.17298 0.947327
2.17728 0.952959
2.12725 1.06171
2.15554 0.970204
2.16358 0.880975
2.13048 0.925939
2.11295 0.94864
2.12506 0.967605
2.14614 0.899388
2.13245 0.962641
2.10659 1.03339
2.15302 0.95496
2.17605 0.929242
2.19603 0.958976
2.14852 1.107
2.22714 0.943548
2.17311 1.04037
2.19993 0.963373
2.17369 0.995454
2.17614 1.0326
2.22254 0.925188
2.17466 1.00018
2.17877 0.975437
2.21653 0.867907
2.17752 0.92606
2.16114 0.881989
2.16705 0.845155
2.15658 0.84585
2.13379 0.910013
2.17582 0.871293
2.2204 0.807287
2.1806 0.958618
2.20796 0.893849
2.16428 0.976521
2.1642 0.989295
2.16197 0.986859
2.20996 0.817168
2.0849 1.05549
2.17644 0.851128
2.15616 0.865212
2.11339 0.943405
2.12932 0.93777
2.18696 0.875983
2.24859 0.772212
2.2226 0.87734
2.18795 0.970294
2.19351 0.913544
2.18117 0.903276
2.14674 0.945009
2.12768 0.921078
2.11622 0.896603
2.08489 0.956019
2.0768 0.937842
2.05018 0.975279
2.10169 0.893793
2.10057 0.905924
2.0808 0.961061
2.0595 0.968451
2.10117 0.865775
2.11925 0.826751
2.02461 1.02941
2.10358 0.890963
2.07301 0.958731
2.10254 0.907877
2.08575 0.874834
2.02855 0.964377
2.02854 0.976543
2.07509 0.903761
2.01176 1.04316
2.04878 0.953629
2.07191 0.894323
2.05364 0.913442
2.03123 0.940482
2.00746 1.01401
1.99492 1.05693
2.01177 1.01929
1.98671 1.03217
2.01529 0.927806
2.0174 0.863852
1.99355 0.902471
2.0132 0.887435
1.93123 1.06237
1.93928 1.04844
1.93899 1.08279
1.98406 1.06248
2.02808 1.05103
2.03056 1.07521
2.05671 1.03408
2.03069 1.06858
1.99118 1.1053
2.02926 1.00009
1.98489 1.02087
1.94317 1.02291
1.93323 0.952905
1.89598 0.956751
1.87382 0.96272
1.87705 0.949169
1.76801 1.11185
1.86276 0.943683
1.85112 0.944949
1.86832 0.896356
1.77917 1.04327
1.76766 1.04251
1.80467 0.958261
1.75561 1.05289
1.82441 0.980007
1.83597 1.04018
1.8722 1.02816
1.85468 1.08068
1.80972 1.13708
1.79663 1.12164
1.81006 1.07363
1.76905 1.08198
1.73233 1.08408
1.74631 1.04621
1.72955 1.05501
1.67862 1.13362
1.71748 1.13187
1.81283 1.03693
1.80412 1.08237
1.81697 1.06193
1.78427 1.09969
1.83324 1.05323
1.86861 0.999863
1.88645 1.00827
1.81384 1.12749
1.83748 1.04495
1.85143 0.979188
1.83216 1.00412
1.85302 0.949221
1.83825 0.937375
1.76685 0.999244
1.79851 0.910615
1.7179 1.02984
1.7501 0.991232
1.69536 1.06051
1.71784 1.05759
1.66418 1.16531
1.75729 1.08335
1.80008 1.04777
1.80716 1.06289
1.80861 1.073
1.79107 1.07977
1.68548 1.17998
1.74768 1.04583
1.72087 1.01891
1.7117 1.01911
1.66084 1.06333
1.72076 0.98758
1.75083 0.938065
1.70284 1.00629
1.711 0.952721
1.6738 0.994613
1.62376 1.05986
1.6895 1.00687
1.74592 0.974791
1.70372 1.07195
1.73751 1.00045
1.71149 1.02586
1.70707 1.03133
1.67507 1.07469
1.72104 0.987233
1.7091 0.942455
1.68883 0.916257
1.66328 0.924949
1.67937 0.946363
1.77162 0.845303
1.72993 0.934741
1.73704 0.906546
1.72975 0.917191
1.77965 0.883075
1.76701 0.942573
1.76706 0.938356
1.73721 0.987795
1.80762 0.917458
1.78324 0.95608
1.83308 0.882778
1.85218 0.841947
1.84473 0.838745
1.78537 0.897893
1.79876 0.851529
1.78188 0.856244
1.73909 0.894521
1.73246 0.894408
1.72988 0.870293
1.67956 0.964816
1.67818 1.01387
1.71342 1.00507
1.74116 0.974858
1.75464 0.957975
1.74668 0.970273
1.75246 0.950196
1.77549 0.891273
1.77545 0.908275
1.75441 0.984894
1.78133 0.962725
1.78286 0.91366
1.743 0.94673
1.72816 0.9359
1.72589 0.91285
1.73374 0.848971
1.6897 0.913298
1.67617 0.974913
1.67474 0.991497
1.73989 0.905596
1.7182 0.956313
1.74658 0.955828
1.76398 0.953876
1.77639 0.959131
1.76515 0.951428
1.75704 0.915805
1.68167 0.980435
1.7224 0.922988
1.71784 0.960833
1.76109 0.933119
1.78485 0.95137
1.79647 0.969264
1.84396 0.914641
1.7813 1.01023
1.76139 1.04133
1.82045 0.99488
1.76912 1.08163
1.75207 1.0843
1.69799 1.12055
1.74878 1.04176
1.77946 0.986813
1.75586 1.01018
1.78137 0.960706
1.725 0.979123
1.65395 1.03975
1.72506 0.959719
1.74669 0.955423
1.71847 0.97213
1.76475 0.869634
1.72835 0.877656
1.68209 0.89891
1.62709 0.968552
1.67687 0.858363
1.64303 0.924228
1.61942 0.967644
1.63493 0.949036
1.60703 0.978015
1.58966 0.979916
1.57947 0.9768
1.63147 0.947653
1.59718 1.01943
1.63649 0.974245
1.65015 0.991638
1.58304 1.11023
1.67316 1.03961
1.62109 1.08091
1.67531 0.997928
1.68378 0.950398
1.62113 1.0363
1.68012 0.953256
1.63137 1.00239
1.58999 1.01038
1.57587 1.01598
1.6018 0.959492
1.59037 0.947688
1.59448 0.951058
1.55679 0.992452
1.56841 0.980889
1.56995 1.02644
1.60056 1.05381
1.68308 1.00242
1.67401 1.03294
1.66221 1.06637
1.72269 1.01447
1.77284 0.993415
1.81045 0.972372
1.7705 1.01844
1.69546 1.10009
1.75218 1.00772
1.69616 1.07431
1.67488 1.06642
1.69438 1.02592
1.65695 1.07032
1.66383 1.05969
1.68633 1.07177
1.74004 1.00736
1.72281 1.01556
1.63357 1.08887
1.66438 1.03129
1.65114 1.03861
1.61468 1.08906
1.60385 1.08657
1.59732 1.03075
1.59342 0.994139
1.58259 0.998055
1.56792 1.0104
1.59571 0.979012
1.54957 1.02057
1.55866 1.03262
1.56348 1.08673
1.60568 1.13037
1.57173 1.25903
1.64949 1.24196
1.73473 1.14803
1.66073 1.20388
1.60157 1.20573
1.66759 1.06932
1.55011 1.17497
1.59358 1.09346
1.55248 1.08789
1.56305 1.02255
1.47414 1.11772
1.52715 1.04543
1.52062 1.07279
1.54148 1.03596
1.50945 1.03591
1.45799 1.05976
1.47749 1.0274
1.50179 1.0369
1.55473 1.02642
1.5556 1.05574
1.56161 1.05148
1.59608 1.00785
1.55901 1.0064
1.51001 1.0367
1.50674 1.00421
1.47795 1.02655
1.54974 0.976686
1.50068 1.05444
1.53718 1.01835
1.52744 0.998554
1.44234 1.0766
1.46192 1.01349
1.46371 0.976483
1.40396 1.03774
1.43431 1.01872
1.43803 1.00077
1.42483 0.997068
1.46585 0.931937
1.43086 0.964321
1.48044 0.915105
1.48806 0.893233
1.45461 0.927818
1.44444 0.92608
1.45209 0.894268
1.38809 0.942784
1.38882 0.902247
1.31465 0.976728
1.40456 0.929774
1.3447 1.05395
1.3743 1.02799
1.319 1.04169
1.33294 0.992287
1.33274 0.969962
1.30642 1.03073
1.30144 1.05104
1.33608 1.00539
1.28447 1.00338
1.23963 0.997068
1.24534 0.952806
1.22562 0.970672
1.19943 1.00498
1.20453 1.02019
1.19065 1.03255
1.21095 1.02039
1.26544 0.948601
1.26069 0.925228
1.24378 0.926215
1.22499 0.913809
1.25483 0.86118
1.21316 0.889037
1.24155 0.856536
1.26639 0.856091
1.28188 0.866159
1.28253 0.905727
1.2631 0.936934
1.31651 0.912427
1.2899 0.96347
1.29316 0.972994
1.28862 1.00862
1.29847 1.0032
1.30022 0.980017
1.34453 0.931066
1.27763 0.965066
1.24256 0.960083
1.26045 0.932334
1.21893 0.952989
1.16257 0.99998
1.10084 1.06151
1.12371 1.07749
1.10132 1.10275
1.12951 1.09861
1.17693 1.07421
1.17083 1.07757
1.16198 1.08892
1.19497 1.08729
1.27465 1.03867
1.27483 1.03261
1.22277 1.04437
1.16994 1.03302
1.13303 1.02536
1.10228 1.04409
1.08443 1.03737
1.15829 0.969714
1.16019 0.954959
1.11528 0.99729
1.05944 1.02524
1.10759 0.967022
1.07089 0.978509
1.00635 0.984251
1.0427 0.96551
1.08888 0.949757
1.10724 0.95686
1.07094 0.987478
1.06279 0.997369
1.03023 1.02796
1.06813 0.999929
1.10726 1.00366
1.11326 1.00372
1.06732 1.03846
1.0389 1.05489
1.04496 1.02067
0.976372 1.04
1.02333 0.982179
1.02284 0.979122
0.986124 0.997812
0.979856 0.993376
0.968464 0.995129
1.00144 0.99672
1.00406 1.02185
1.03454 1.01414
1.03096 0.989896
0.959715 1.01174
0.919383 1.03115
0.967 1.01414
1.01111 1.00677
0.976158 1.0358
0.934393 1.06133
0.966909 1.05821
0.957013 1.05434
0.93356 1.04658
0.9283 0.993001
0.935194 0.963593
0.919787 0.973065
0.89628 0.982417
0.940481 0.975509
1.00174 0.970521
1.0373 0.963194
0.920263 1.02565
0.989707 0.988091
0.881251 1.0579
0.851673 1.08043
0.826782 1.09352
0.771368 1.11485
0.743936 1.11165
0.754815 1.09802
0.798272 1.07964
0.741829 1.08144
0.739726 1.05578
0.71906 1.03421
0.699856 1.02072
0.701723 0.994156
0.641239 0.979448
0.656337 0.959237
0.653191 0.97554
0.626296 0.978182
0.662156 0.984624
0.702334 0.986829
0.751278 0.988119
0.71442 0.994025
0.725598 0.961916
0.760812 0.977356
0.765327 1.01093
0.748986 1.04229
0.784537 1.02968
0.768911 1.01758
0.729804 1.01485
0.644091 1.01923
0.664498 1.0207
0.535167 1.05429
0.538667 1.063
0.654854 1.02972
0.674441 1.01489
0.594399 1.00805
0.68968 0.967466
0.690322 0.970033
0.662553 0.984366
0.64351 0.996607
0.59431 0.996017
0.626456 0.98728
0.639762 0.978175
0.673079 0.959357
0.610527 0.96167
0.625342 0.938084
0.641316 0.924274
0.67472 0.935142
0.617856 0.966748
0.677841 0.962095
0.656991 0.960573
0.644729 0.95613
0.662012 0.949736
0.62919 0.966252
0.645866 0.946282
0.662676 0.949267
0.665937 0.956859
0.655084 0.959941
0.665934 0.966824
0.69482 0.959812
0.592782 0.985409
0.660119 1.01028
0.658632 1.03159
0.682832 1.032
0.683547 1.02243
0.649338 1.02728
0.655423 1.03391
0.630245 1.02161
0.667325 1.01452
0.625025 1.01017
0.611367 1.00713
0.649764 0.981048
0.657242 0.959934
0.675747 0.95829
0.656862 0.989207
0.740876 0.974766
0.703845 1.00156
0.699389 1.00172
0.658069 0.992358
0.643634 0.99343
0.599237 1.00314
0.656319 0.977473
0.655809 0.970068
0.669379 0.952284
0.644545 0.942421
0.677057 0.917947
0.613602 0.939866
0.670279 0.933398
0.679901 0.929467
0.627643 0.955071
0.670478 0.946538
0.597737 0.976942
0.615275 0.970956
0.552735 1.0002
0.600191 1.00366
0.593313 1.00115
0.576815 0.998198
0.56123 1.00795
0.593582 0.983932
0.664127 0.988733
0.640938 0.988971
0.632979 0.982053
0.644302 0.964344
0.662033 0.984902
0.695862 0.957276
0.75716 0.923789
0.725003 0.940051
0.682243 0.983106
0.672275 0.970402
0.614927 0.975454
0.630293 0.983498
0.615781 0.993296
0.641375 0.986396
0.637117 0.998197
0.525799 1.03177
0.568926 1.03048
0.527568 1.02791
0.474156 1.03798
0.494064 1.04787
0.598753 1.03453
0.506739 1.03181
0.607676 1.00665
0.671418 0.960396
0.709393 0.924912
0.666792 0.921367
0.650832 0.908243
0.678553 0.92816
0.642589 0.940416
0.601863 0.959699
0.543624 0.96953
0.574861 0.976239
0.543584 0.974087
0.597814 0.955366
0.627082 0.956132
0.672296 0.97692
0.580184 0.996388
0.553543 1.00443
0.610682 1.04002
0.619818 1.04989
0.566225 1.03832
0.601304 1.02438
0.595162 0.999754
0.550368 0.982719
0.615958 0.965574
0.575706 0.955114
0.587118 0.943583
0.556656 0.937825
0.573316 0.950194
0.551915 0.967131
0.583674 0.983169
0.563578 0.98892
0.563096 0.976804
0.571745 0.966899
0.561785 0.958159
0.553111 0.969932
0.567774 0.967576
0.599849 0.958319
0.616291 0.95972
0.617496 0.976519
0.593444 0.966851
0.584379 0.958012
0.618815 0.948079
0.574301 0.947293
0.600474 0.938235
0.606427 0.920478
0.603829 0.937187
0.640408 0.953593
0.706789 0.977568
0.694667 1.01524
0.750857 1.0114
0.801734 0.982244
0.713973 0.992293
0.752648 1.00122
0.811204 0.991794
0.764318 1.00457
0.748607 0.97249
0.796231 0.927258
0.793765 0.907092
0.769049 0.917343
0.806026 0.912901
0.774448 0.920202
0.751632 0.936738
0.76589 0.945618
0.804967 0.946494
0.72345 0.976866
0.797243 0.960401
0.763919 0.97155
0.776978 0.976174
0.805614 0.947605
0.82349 0.928254
0.765723 0.939513
0.726071 0.949605
0.728385 0.916225
0.622446 0.933912
0.615151 0.932416
0.649882 0.92376
0.643955 0.893617
0.660057 0.892722
0.696248 0.912256
0.723112 0.936965
0.682745 0.957327
0.731488 0.93194
0.754839 0.934271
0.795846 0.91302
0.764965 0.941534
0.732709 0.964389
0.741611 0.964735
0.767351 0.962712
0.750069 0.951258
0.790055 0.936439
0.721552 0.93881
0.731814 0.926178
0.686584 0.967654
0.705715 0.985236
0.787178 0.950997
0.740303 0.948544
0.723949 0.942151
0.734801 0.944942
0.720602 0.970839
0.712591 0.955603
0.682201 0.944862
0.640985 0.958156
0.686867 0.932671
0.67214 0.917165
0.679004 0.937507
0.757222 0.944476
0.69637 0.973225
0.719587 0.989211
0.679137 1.03607
0.700037 1.04824
0.695945 1.04351
0.665911 1.06941
0.706957 1.07689
0.767443 1.05971
0.751839 1.03522
0.785242 1.02797
0.774805 1.01754
0.796914 0.973771
0.829048 0.903112
0.760692 0.902563
0.739019 0.889902
0.745968 0.86502
0.732279 0.873294
0.71961 0.883205
0.750514 0.884304
0.761409 0.895382
0.737617 0.916532
0.704914 0.929743
0.72149 0.928799
0.642795 0.959045
0.722379 0.916103
0.708365 0.938358
0.729701 0.923238
0.742485 0.908664
0.758153 0.900859
0.735861 0.933613
0.711721 0.951812
0.762363 0.93174
0.714139 0.959205
0.784761 0.963313
0.784593 0.9645
0.796916 0.964182
0.826699 0.94554
0.776291 0.947934
0.764041 0.92864
0.804938 0.900964
0.767759 0.941751
0.756087 0.955592
0.779616 0.942726
0.769165 0.947652
0.756297 0.966205
0.802077 0.960295
0.797876 0.976079
0.735881 1.02118
0.786181 0.998808
0.72839 1.0111
0.839062 0.949212
0.790065 0.958222
0.830023 0.922664
0.815936 0.916066
0.826175 0.932968
0.812751 0.937562
0.825247 0.948665
0.809732 0.971933
0.837962 0.952405
0.847554 0.933586
0.818343 0.933457
0.860571 0.905069
0.809319 0.903621
0.794179 0.893849
0.730884 0.919728
0.763235 0.903009
0.705707 0.906438
0.744827 0.887643
0.804085 0.880517
0.818722 0.883077
0.776665 0.902749
0.778876 0.90034
0.796391 0.917534
0.751955 0.967396
0.7852 0.979352
0.808016 0.975965
0.747388 0.971152
0.803831 0.922497
0.779535 0.91244
0.733048 0.918678
0.735468 0.93071
0.800686 0.895736
0.767879 0.900213
0.768383 0.889672
0.756682 0.903426
0.773991 0.891213
0.769488 0.91044
0.802995 0.893197
0.768098 0.926473
0.722478 0.942922
0.730977 0.904619
0.672707 0.910321
0.684722 0.890243
0.697284 0.887083
0.707086 0.874308
0.713745 0.870535
0.706804 0.880296
0.687865 0.902767
0.654804 0.918402
0.765503 0.86031
0.751329 0.862004
0.722796 0.871756
0.730213 0.88045
0.718661 0.893707
0.698887 0.92405
0.692678 0.924395
0.689633 0.91857
0.662862 0.893768
0.673186 0.874305
0.672663 0.865225
0.720298 0.847911
0.68998 0.857735
0.71707 0.859066
0.689001 0.905342
0.692256 0.919752
0.601861 0.934879
0.614581 0.913673
0.693596 0.893722
0.667627 0.920253
0.730436 0.914628
0.674809 0.937263
0.694459 0.946096
0.668952 0.97626
0.701313 0.973071
0.649394 0.986334
0.666956 0.967521
0.663367 0.952146
0.647518 0.964569
0.693076 0.953865
0.694353 0.953703
0.705461 0.939276
0.672279 0.948536
0.676019 0.939851
0.700744 0.930708
0.741869 0.925777
0.715432 0.959024
0.670799 0.978395
0.660422 0.987602
0.657018 1.00476
0.780751 0.957214
0.766747 0.93601
0.775603 0.903193
0.754077 0.89533
0.715487 0.903146
0.655318 0.929562
0.630467 0.920691
0.588456 0.922125
0.592584 0.922876
0.644118 0.924413
0.632713 0.945432
0.652251 0.94035
0.643934 0.932679
0.704245 0.903138
0.623909 0.945072
0.659276 0.956118
0.60454 0.979616
0.629181 0.992859
0.641904 1.01865
0.605471 1.0373
0.651374 0.996993
0.671484 0.961202
0.696445 0.929977
0.673398 0.924257
0.620334 0.948303
0.645622 0.953612
0.628682 0.957801
0.56689 0.96722
0.614478 0.953586
0.591083 0.971428
0.65166 0.95583
0.68476 0.930059
0.740567 0.908251
0.709985 0.927311
0.62872 0.960576
0.672544 0.965053
0.637353 0.979275
0.614722 0.999118
0.581552 1.00641
0.58242 1.00072
0.626366 0.978662
0.693198 0.96641
0.672012 0.977404
0.721698 0.958899
0.638435 0.99466
0.665797 0.96155
0.616307 0.941796
0.568159 0.948111
0.5403 0.942472
0.595851 0.925604
0.609101 0.913257
0.589656 0.906432
0.559849 0.917951
0.531738 0.930792
0.558659 0.924043
0.539622 0.927905
0.524847 0.938525
0.553592 0.937413
0.606507 0.922291
0.546805 0.960078
0.59013 0.964008
0.633451 0.967071
0.562365 1.01375
0.564534 1.03311
0.575443 1.03981
0.541139 1.0246
0.539165 1.02885
0.550881 0.99846
0.538195 0.995139
0.564583 0.98416
0.572779 0.975533
0.581315 0.982381
0.608066 0.981209
0.543139 0.997662
0.498325 0.996746
0.570783 0.997064
0.53671 1.03406
0.502846 1.06419
0.568741 1.03887
0.527036 1.0472
0.537682 1.04068
0.558142 1.02369
0.542072 1.0235
0.540575 1.00872
0.571787 0.983408
0.55406 0.968253
0.532129 0.962205
0.57605 0.916191
0.467271 0.941934
0.481106 0.950682
0.51067 0.975096
0.492425 1.00855
0.51447 0.98569
0.525192 0.984377
0.502359 0.999355
0.523581 0.997315
0.498238 0.990601
0.455713 0.999891
0.497236 0.976428
0.447231 0.988265
0.452174 0.978579
0.437229 0.96248
0.461344 0.966875
0.493988 0.959331
0.470791 0.947034
0.467979 0.923785
0.424498 0.942794
0.481824 0.951909
0.424338 0.995524
0.442955 1.01011
0.456893 1.00464
0.501408 0.99632
0.490704 0.99916
0.423545 1.00805
0.424981 0.980447
0.378849 0.966406
0.417736 0.954628
0.437887 0.942502
0.472349 0.902658
0.444071 0.894176
0.401844 0.879424
0.444855 0.885223
0.436104 0.904011
0.402564 0.911648
0.401152 0.929504
0.418923 0.946694
0.432945 0.959104
0.438729 0.932713
0.399538 0.939203
0.421239 0.930873
0.394148 0.944737
0.451149 0.958913
0.339204 0.95169
0.306664 0.928661
0.330828 0.930034
0.366478 0.912357
0.375665 0.93186
0.332728 0.945463
0.387775 0.936841
0.45604 0.937497
0.38068 0.973378
0.364994 0.99645
0.377824 0.98832
0.341506 0.980465
0.305693 0.968625
0.307334 0.953343
0.335246 0.930663
0.293664 0.922742
0.251711 0.898597
0.287512 0.903512
0.294823 0.903844
0.301907 0.897007
0.321759 0.916279
0.373948 0.921113
0.393685 0.942937
0.43196 0.958242
0.401172 0.980083
0.417774 0.990461
0.411698 0.984233
0.399556 0.9858
0.463357 0.985393
0.467073 1.0023
0.460979 1.02178
0.464421 1.02987
0.480045 1.01396
0.506904 0.988037
0.503173 0.976154
0.469723 0.983053
0.529725 0.959957
0.490631 0.956729
0.507483 0.949333
0.481151 0.939325
0.457478 0.94248
0.42022 0.931452
0.40397 0.905705
0.360239 0.884372
0.371262 0.873666
0.3496 0.868279
0.394023 0.871783
0.386279 0.894789
0.336893 0.902509
0.376031 0.88916
0.432619 0.886521
0.382114 0.902794
0.381494 0.892115
0.393951 0.894855
0.385378 0.917841
0.357616 0.941654
0.39221 0.928962
0.391589 0.930749
0.362074 0.941759
0.427127 0.943095
0.484643 0.935483
0.43655 0.947353
0.52594 0.91882
0.521898 0.925053
0.526147 0.92358
0.519056 0.921555
0.520095 0.89426
0.488745 0.885122
0.458097 0.894981
0.448506 0.897457
0.432372 0.909763
0.480475 0.898929
0.425033 0.910002
0.420641 0.892443
0.394847 0.895166
0.451249 0.891901
0.468457 0.910969
0.502661 0.923817
0.434727 0.922588
0.478858 0.909911
0.484447 0.914877
0.47141 0.918617
0.437756 0.911647
0.467421 0.91034
0.445422 0.913766
0.389272 0.925174
0.400296 0.929595
0.386383 0.931729
0.44484 0.894078
0.421936 0.872425
0.412214 0.88618
0.376296 0.902122
0.351222 0.911834
0.396568 0.9052
0.4763 0.893227
0.40424 0.913661
0.351427 0.925345
0.373671 0.92272
0.330173 0.929595
0.409194 0.941509
0.354204 0.96165
0.359323 0.951979
0.394187 0.942723
0.358386 0.928967
0.345223 0.922799
0.327272 0.902565
0.351642 0.896321
0.300347 0.906069
0.284212 0.9163
0.276829 0.915161
0.276979 0.924592
0.24536 0.940146
0.23776 0.946983
0.248852 0.947571
0.270911 0.943513
0.267347 0.945869
0.231557 0.945504
0.21688 0.93486
0.321017 0.938998
0.294402 0.948107
0.320874 0.949589
0.279755 0.947792
0.246519 0.94836
0.269957 0.958961
0.250493 0.961319
0.232516 0.968839
0.290308 0.970265
0.272246 0.962108
0.300892 0.958723
0.29442 0.962825
0.337459 0.988076
0.386182 0.983607
0.36444 0.973796
0.308595 0.963635
0.262106 0.950327
0.281558 0.942644
0.204953 0.94906
0.220034 0.931787
0.183354 0.920902
0.208395 0.94846
0.221896 0.978484
0.306187 0.982793
0.350994 0.983302
0.39608 1.00741
0.38493 1.03337
0.403554 1.03974
0.355919 1.0486
0.332262 1.03729
0.295294 1.02699
0.349905 0.991525
0.269241 0.97237
0.346064 0.958009
0.322006 0.940372
0.320979 0.926506
0.324186 0.924309
0.315706 0.926286
0.264091 0.943468
0.307973 0.946503
0.352273 0.936719
0.328502 0.942574
0.30275 0.953997
0.251331 0.953224
0.273444 0.950829
0.244055 0.945606
0.203837 0.942283
0.278185 0.941829
0.31981 0.95722
0.364408 0.967294
0.347632 0.977346
0.376991 0.956905
0.294084 0.953606
0.24335 0.966623
0.349518 0.946856
0.359627 0.948427
0.344805 0.96047
0.350749 0.970996
0.390168 0.965003
0.299462 0.987845
0.313582 1.0006
0.322946 0.997145
0.350927 0.978165
0.343467 0.962774
0.370059 0.95885
0.396293 0.937488
0.380481 0.928625
0.362985 0.937173
0.350293 0.936364
0.29767 0.931381
0.370801 0.899214
0.251718 0.902127
0.278066 0.900583
0.2326 0.930402
0.209944 0.92894
0.207429 0.924333
0.241577 0.920439
0.230906 0.916157
0.19388 0.91224
0.208748 0.900406
0.165817 0.895515
0.193691 0.904538
0.146338 0.931829
0.144098 0.954838
0.159652 0.961713
0.165255 0.970341
0.184026 1.00003
0.16541 1.02108
0.142191 1.03117
0.140732 1.02682
0.146616 1.01116
0.138647 1.00481
0.101163 1.00317
0.120271 1.00553
0.132285 0.996528
0.169398 0.995888
0.151468 1.0043
0.157207 1.00783
0.114107 1.00038
0.181477 1.00365
0.09858 0.975981
0.183902 0.957722
0.165262 0.954316
0.184304 0.960938
0.156767 0.967526
0.192338 0.961952
0.185291 0.950121
0.248612 0.942958
0.233444 0.951179
0.207422 0.966909
0.23439 0.983794
0.21025 0.990288
0.235558 0.97813
0.281589 0.982905
0.158954 0.980116
0.177116 0.960055
0.135123 0.966894
0.170165 0.978562
0.169774 0.969787
0.197192 0.950101
0.217895 0.949497
0.311767 0.921025
0.233045 0.904555
0.23568 0.92082
0.199801 0.930287
0.201753 0.933761
0.161624 0.9429
0.176248 0.941805
0.217707 0.930533
0.293664 0.933733
0.288909 0.954129
0.320494 0.951518
0.245987 0.946693
0.330484 0.941887
0.292928 0.949809
0.274892 0.947738
0.239863 0.951672
0.289656 0.953812
0.273626 0.948339
0.273195 0.928467
0.26369 0.928041
0.261229 0.927783
0.196815 0.932501
0.226696 0.944182
0.257418 0.945871
0.288817 0.929651
0.199026 0.93178
0.211071 0.940655
0.259235 0.931977
0.186577 0.915623
0.227538 0.896841
0.210484 0.890042
0.165074 0.887253
0.181041 0.892063
0.168409 0.892683
0.251951 0.904649
0.25208 0.913438
0.240718 0.927892
0.201363 0.92509
0.196018 0.936581
0.239116 0.957793
0.255885 0.940797
0.204322 0.93176
0.262737 0.929472
0.243294 0.921121
0.204916 0.914928
0.219541 0.906754
0.16546 0.910611
0.238761 0.911211
0.195363 0.888609
0.189856 0.866773
0.275241 0.866651
0.161416 0.859385
0.252323 0.859892
0.263285 0.876241
0.255936 0.88924
0.246774 0.904954
0.221055 0.909142
0.193334 0.935122
0.196914 0.947957
0.205406 0.942757
0.225489 0.925349
0.202892 0.913855
0.194719 0.909625
0.174217 0.921156
0.175268 0.909193
0.213784 0.884573
0.216502 0.879397
0.227094 0.868314
0.193539 0.862258
0.180436 0.863998
0.193197 0.854404
0.218737 0.866023
0.207655 0.900025
0.204497 0.922445
0.228118 0.937291
0.236134 0.946216
0.220636 0.946363
0.242755 0.952393
0.217256 0.954861
0.219605 0.96016
0.157154 0.93476
0.108702 0.92165
0.18294 0.91135
0.160905 0.889265
0.185688 0.860285
0.229038 0.854448
0.195059 0.870572
0.222205 0.908287
0.185234 0.931157
0.141332 0.936474
0.203961 0.940569
0.2185 0.963032
0.192128 0.9716
0.198328 0.965113
0.194314 0.940993
0.198807 0.94038
0.147242 0.94004
0.113445 0.927232
0.143451 0.924885
0.120405 0.932756
0.156371 0.940606
0.156782 0.954968
0.0989631 0.945582
0.0929619 0.959407
0.0714596 0.959002
0.0807716 0.978677
0.0442443 0.978858
0.0703055 0.986175
0.0845193 0.97068
0.0864527 0.955068
0.0810908 0.932652
0.108664 0.919816
0.1347 0.908659
0.141452 0.892762
0.0305108 0.884142
0.100388 0.896372
0.0554583 0.90551
0.0608853 0.906821
-0.0124075 0.913971
-0.0102161 0.922765
-0.00697778 0.932652
-0.0187528 0.932148
-0.0279851 0.930842
-0.0125894 0.948329
0.00525652 0.951561
0.0465285 0.932643
-0.0287149 0.89183
0.062948 0.915696
0.0390768 0.909662
0.0449365 0.919885
0.0794811 0.943271
0.0258271 0.927187
0.0268987 0.92633
0.0713391 0.940498
0.127573 0.952331
0.120105 0.961261
0.127152 0.952653
0.104777 0.939638
0.0662698 0.92163
0.0786582 0.906183
0.0682507 0.896303
0.120695 0.900556
0.103188 0.906933
0.14599 0.927732
0.0974945 0.946637
0.159117 0.924677
0.16862 0.898162
0.120638 0.890507
0.137092 0.907596
0.125543 0.914673
0.116771 0.918188
0.0903635 0.917287
0.0667928 0.920685
0.117155 0.924793
0.0946169 0.934072
0.109252 0.938453
0.0604432 0.925431
0.0612898 0.93686
0.0584377 0.92252
0.125407 0.912878
0.100395 0.910435
0.0527724 0.900975
0.022804 0.905318
0.0245286 0.92203
0.055386 0.919634
0.0184738 0.91109
0.0657451 0.916659
0.0227334 0.90437
0.0432705 0.910582
0.0622466 0.930002
0.0982943 0.939358
0.112898 0.927351
0.209801 0.915117
0.133456 0.913268
0.131498 0.918611
0.212016 0.932177
0.134878 0.928647
0.153067 0.913374
0.0780753 0.919967
0.0470508 0.929359
0.0346029 0.935556
-0.0247944 0.914537
0.00926474 0.920569
0.0181634 0.909565
0.0296211 0.887949
0.0748366 0.889457
0.068122 0.884868
0.0684583 0.88107
0.0651101 0.875447
0.0403433 0.910384
0.0825146 0.935362
0.0604379 0.96066
0.0565742 0.979645
0.0335458 0.985416
0.0536303 1.00475
0.0147529 1.00755
-0.000304803 0.989505
0.0148726 0.97407
-0.0020558 0.960734
0.0638742 0.970983
0.108149 0.960865
0.0697035 0.932234
0.0641817 0.915481
0.0258789 0.897138
-0.00736634 0.892075
0.0326065 0.893824
0.0260754 0.904768
0.0703159 0.91904
0.116241 0.923855
0.111539 0.934802
0.137583 0.962217
0.180754 0.973984
0.247214 0.986847
0.224657 0.997583
0.178056 1.00262
0.192923 0.999776
0.180124 0.984668
0.124671 0.971088
0.0969625 0.965982
0.112027 0.944124
0.140787 0.921866
0.106535 0.91519
0.0954338 0.916409
0.136205 0.923286
0.168502 0.92253
0.13984 0.919669
0.187964 0.916691
0.145351 0.930567
0.0738359 0.927711
0.107219 0.927292
0.191426 0.924502
0.139409 0.911709
0.131459 0.912295
0.133599 0.918004
0.117851 0.900673
0.124515 0.903916
0.119038 0.920618
0.118398 0.922545
0.135268 0.937509
0.137569 0.944153
0.13448 0.956948
0.118251 0.975925
0.206839 0.996544
0.15649 1.00229
0.102762 0.985118
0.0785445 0.99168
-0.0220139 0.981441
0.0116601 0.986888
-0.0669951 0.975666
-0.0544648 0.96957
-0.0228007 0.957861
-0.0301489 0.9324
-0.0392816 0.906598
0.0390605 0.904669
0.00110678 0.898442
0.010511 0.901387
0.0298526 0.891414
0.052294 0.902434
0.0930276 0.914551
0.0179026 0.912705
0.0434309 0.928317
-0.0379518 0.911041
-0.010238 0.920889
0.0654067 0.941295
0.0907612 0.940293
0.0647924 0.91341
0.0623631 0.894988
0.0759969 0.89384
0.104322 0.889583
0.0999987 0.872256
0.0831602 0.875159
0.0861195 0.893919
0.155037 0.917487
0.122617 0.937875
0.141061 0.964096
0.125561 0.968415
0.0577482 0.967666
0.0666681 0.975357
0.0472102 0.971167
0.000159913 0.967343
-0.0294894 0.983199
-0.0282958 0.978344
-0.0946631 0.966222
-0.0921779 0.960268
-0.000723285 0.943234
-0.0659574 0.913371
-0.0591099 0.914422
-0.0889034 0.907647
-0.0831803 0.900456
-0.094814 0.914898
-0.0823439 0.919189
-0.0960072 0.906538
-0.074828 0.915666
-0.0611335 0.948295
-0.0279541 0.972002
-0.109874 0.971201
-0.110606 0.991347
-0.0858492 0.993028
-0.150574 0.966234
-0.135931 0.956365
-0.115035 0.949911
-0.0979388 0.943312
-0.0963163 0.923906
-0.0735594 0.942297
-0.119503 0.958876
-0.131802 0.968415
-0.0864474 0.97048
-0.133722 0.974663
-0.245036 0.945934
-0.198559 0.948936
-0.231714 0.919389
-0.213796 0.911571
-0.172677 0.91689
-0.222062 0.898086
-0.199559 0.91263
-0.221014 0.92239
-0.206511 0.929119
-0.154868 0.948546
-0.127256 0.961605
-0.0923895 0.95084
-0.0991035 0.928731
-0.153817 0.913059
-0.104357 0.923293
-0.0973951 0.93496
-0.0781142 0.949681
-0.0836317 0.955016
-0.0315283 0.960634
-0.0517933 0.952513
-0.0823523 0.967878
-0.000167592 0.975605
-0.105591 0.936412
-0.0520345 0.949619
-0.102088 0.938192
-0.0517189 0.936278
-0.0457882 0.935984
-0.0412546 0.949516
-0.0505568 0.956859
-0.0767209 0.962336
-0.101468 0.952045
-0.0917774 0.941072
-0.0560327 0.945285
-0.0526023 0.93556
-0.0631703 0.928152
-0.0421059 0.944555
-0.110382 0.955353
-0.159558 0.958583
-0.121593 0.96426
-0.0932192 0.941996
-0.0110339 0.944199
0.0328852 0.950896
0.0632797 0.956813
0.0374383 0.954042
0.0314475 0.944901
0.0297732 0.954414
0.0642909 0.95201
0.0280445 0.93804
-0.0244247 0.940707
-0.0258173 0.938323
-0.0588293 0.938913
-0.0628144 0.941431
-0.0319325 0.928631
-0.052988 0.912794
0.0368548 0.91068
0.00829824 0.892491
0.0637719 0.895301
0.00101918 0.899916
-0.0447279 0.925988
-0.0708542 0.949945
-0.138547 0.981461
-0.125731 0.994285
-0.109988 0.993555
-0.132672 0.986596
-0.0560694 0.984698
-0.0384652 0.973671
-0.058212 0.952226
-0.0266759 0.941097
-0.0304526 0.945861
-0.0100421 0.946315
-0.0724682 0.924034
-0.127704 0.909301
-0.0760412 0.944201
-0.0741374 0.946324
-0.0649029 0.936281
-0.104568 0.932525
-0.0289114 0.971558
-0.104 0.948169
-0.106865 0.951096
-0.0828586 0.962111
0.0391931 0.966823
-0.0594968 0.945142
-0.0266842 0.918779
-0.0465509 0.91616
-0.0233601 0.934621
-0.0435456 0.94674
0.0266983 0.972124
-0.0314404 0.985718
-0.0689615 0.990553
-0.00695852 0.9844
-0.0571981 0.971495
-0.104097 0.985567
-0.0954285 0.996785
-0.101486 0.978413
-0.0883306 0.957211
-0.0763747 0.956881
-0.108836 0.94802
-0.079721 0.936101
-0.0834978 0.941947
-0.0548253 0.957069
-0.0506408 0.962806
-0.0494177 0.960636
-0.0510481 0.954543
-0.0275512 0.972828
-0.0582629 0.983477
-0.106416 0.987053
-0.087952 0.988147
-0.108298 0.968306
-0.131484 0.945294
-0.0814021 0.93594
-0.0549204 0.921598
-0.116387 0.893359
-0.0914978 0.871494
-0.109354 0.869529
-0.121156 0.87242
-0.177103 0.844725
-0.153089 0.841665
-0.141626 0.853162
-0.146191 0.870861
-0.147482 0.875318
-0.162804 0.867343
-0.159205 0.878045
-0.194654 0.892182
-0.187475 0.904385
-0.193823 0.932308
-0.203714 0.944662
-0.149397 0.951588
-0.192451 0.960636
-0.168438 0.976419
-0.159273 0.971629
-0.171663 0.944628
-0.168047 0.914388
-0.213173 0.890738
-0.225925 0.883703
-0.188269 0.914274
-0.251705 0.910865
-0.275136 0.904672
-0.243441 0.919242
-0.290255 0.913731
-0.318391 0.908178
-0.29282 0.945195
-0.332179 0.94422
-0.30503 0.964502
-0.275756 0.976226
-0.230206 0.989303
-0.190522 0.997028
-0.183466 0.97175
-0.171989 0.976462
-0.106677 0.983399
-0.136937 0.981831
-0.159802 0.984114
-0.224646 0.970277
-0.266178 0.949997
-0.228527 0.93408
-0.24172 0.91064
-0.214966 0.899416
-0.179963 0.897278
-0.235116 0.902545
-0.174971 0.908506
-0.1943 0.895834
-0.13816 0.911806
-0.123032 0.92963
-0.190526 0.910989
-0.14413 0.923545
-0.203101 0.917325
-0.269503 0.885091
-0.241242 0.900003
-0.188507 0.935755
-0.209755 0.940871
-0.219806 0.918841
-0.160969 0.935188
-0.163148 0.930355
-0.229362 0.90568
-0.208193 0.915957
-0.229522 0.896654
-0.203322 0.898055
-0.234926 0.883321
-0.162978 0.895603
-0.225155 0.869423
-0.164622 0.909003
-0.183695 0.931747
-0.204848 0.934181
-0.214728 0.928405
-0.168313 0.937513
-0.140179 0.938643
-0.193324 0.923967
-0.181638 0.928308
-0.154386 0.934328
-0.191307 0.941775
-0.204169 0.943371
-0.232063 0.903075
-0.207845 0.916179
-0.258425 0.903789
-0.302601 0.875841
-0.262369 0.903485
-0.243455 0.918126
-0.196538 0.952061
-0.169122 0.954815
-0.133867 0.946556
-0.172731 0.919912
-0.231994 0.903146
-0.227218 0.901386
-0.232775 0.897741
-0.237562 0.887145
-0.159652 0.912501
-0.181679 0.890729
-0.190541 0.902416
-0.142471 0.941142
-0.216974 0.918605
-0.235048 0.929537
-0.236547 0.949217
-0.244801 0.949264
-0.245762 0.937382
-0.190917 0.951702
-0.238334 0.919019
-0.236145 0.932165
-0.188373 0.957739
-0.236871 0.931194
-0.19265 0.935791
-0.185962 0.930484
-0.169594 0.93597
-0.254398 0.909037
-0.211484 0.931247
-0.20152 0.926089
-0.170545 0.938487
-0.163247 0.949151
-0.160716 0.949858
-0.19603 0.945757
-0.156408 0.964965
-0.218781 0.954588
-0.200723 0.952387
-0.230825 0.953133
-0.204655 0.979291
-0.20463 0.974204
-0.170909 0.977613
-0.182166 0.982944
-0.176941 0.986139
-0.223446 0.977517
-0.178105 0.984505
-0.215003 0.960866
-0.213861 0.942772
-0.198612 0.930656
-0.213476 0.93715
-0.139872 0.951121
-0.202411 0.932905
-0.229552 0.920469
-0.210781 0.911292
-0.279148 0.901385
-0.305989 0.890296
-0.249312 0.90761
-0.27791 0.886556
-0.235882 0.897637
-0.215542 0.925025
-0.225605 0.951058
-0.204328 0.984745
-0.176756 1.00061
-0.146872 1.00897
-0.181957 1.01297
-0.169475 1.0123
-0.14123 1.01374
-0.18763 0.982685
-0.159018 0.969779
-0.147359 0.937375
-0.130975 0.927651
-0.138947 0.919416
-0.165427 0.905275
-0.204943 0.897684
-0.206977 0.887681
-0.220218 0.881052
-0.186985 0.897764
-0.181536 0.897575
-0.141283 0.91159
-0.0504506 0.9261
-0.0885248 0.92543
-0.0710797 0.950045
-0.104081 0.945194
-0.13431 0.941712
-0.10105 0.967634
-0.0989631 0.967842
-0.113013 0.957101
-0.0670372 0.978578
-0.111676 0.940209
-0.106726 0.947221
-0.161361 0.933284
-0.126379 0.919569
-0.150993 0.916423
-0.130202 0.916965
-0.139016 0.908503
-0.147042 0.900396
-0.163744 0.887958
-0.115073 0.917483
-0.101706 0.931489
-0.0793283 0.936345
-0.109679 0.912394
-0.0982486 0.915743
-0.0959197 0.929172
-0.163869 0.911251
-0.186372 0.903187
-0.154032 0.917128
-0.0584188 0.942657
-0.124168 0.943107
-0.0849065 0.954201
-0.142466 0.952314
-0.165631 0.960696
-0.198085 0.966545
-0.23479 0.985587
-0.219031 1.00957
-0.188076 1.02113
-0.170936 0.98453
-0.106504 1.0026
-0.174926 0.97394
-0.131725 0.968655
-0.176196 0.948094
-0.180214 0.953625
-0.206116 0.948318
-0.233893 0.927678
-0.190547 0.932491
-0.119586 0.937418
-0.166885 0.92414
-0.162191 0.938297
-0.189735 0.949681
-0.209268 0.956986
-0.187434 0.968405
-0.229754 0.944018
-0.180792 0.95858
-0.157434 0.946239
-0.0913003 0.940097
-0.0975607 0.925898
-0.0482475 0.919348
-0.0357419 0.907142
-0.0506281 0.913589
-0.0205959 0.934787
0.0201315 0.969266
0.00949536 0.987005
0.0170963 1.00003
0.00568066 0.99156
0.0150415 0.994462
0.0129389 0.976464
-0.00602687 0.960152
-0.0159652 0.941998
-0.0622987 0.92796
-0.0639156 0.925143
-0.040337 0.912601
-0.0358358 0.915009
0.0295007 0.890084
0.00662633 0.866692
0.0302772 0.85796
0.037658 0.868816
0.025489 0.876624
0.0335772 0.892849
0.00493573 0.895179
-0.0450427 0.901415
-0.0353936 0.912152
-0.0981325 0.915275
-0.081582 0.943531
-0.138243 0.969947
-0.108193 0.979957
-0.0701117 0.964026
-0.136607 0.956788
-0.073377 0.971278
-0.0847136 0.96709
-0.0557258 0.98076
-0.0184858 0.980293
-0.133092 0.953351
-0.100846 0.972328
-0.0805459 0.979505
-0.0946859 0.983366
-0.0717393 0.965756
-0.0576482 0.947996
-0.0994387 0.923038
-0.101635 0.910236
-0.0387383 0.894703
-0.00759457 0.891675
-0.0253852 0.885805
-0.0797362 0.888181
-0.0733806 0.917906
-0.0887907 0.921447
-0.0902427 0.922431
-0.0762276 0.935108
-0.0593972 0.957282
-0.0285771 0.967379
0.00950852 0.976864
0.032109 1.00054
0.0504561 0.995113
-0.0183124 0.965914
0.0641857 0.983563
0.040752 0.959938
-0.0113985 0.935562
0.0690606 0.952107
0.0306138 0.955078
0.0457947 0.931342
0.01515 0.913193
0.0496132 0.891756
0.012525 0.879185
0.0604356 0.863207
0.0874452 0.857648
0.0741899 0.87707
0.0489726 0.874805
0.0730125 0.8845
0.0556637 0.885725
0.0683718 0.90087
0.0772046 0.887044
0.0965406 0.896025
0.0625001 0.890252
0.0883797 0.873189
0.0745291 0.864349
0.0279948 0.862161
0.0271485 0.87455
0.0557419 0.882824
0.0831356 0.91303
0.0154132 0.913497
0.0278475 0.926621
-0.0278379 0.942214
0.0442874 0.953787
-0.0502227 0.939115
0.0120419 0.943211
-0.0250193 0.937694
0.0201243 0.941531
0.0402652 0.924222
0.0371545 0.909773
0.0219085 0.94023
0.0129963 0.945528
0.0161278 0.922135
0.0127953 0.895332
0.0396484 0.878896
-0.00603391 0.867645
-0.00661332 0.875058
-0.0245931 0.879748
-0.0436984 0.878508
-0.0125146 0.881045
0.00887765 0.88463
0.00334202 0.88309
0.0342005 0.8805
0.059313 0.908951
-0.0174719 0.938611
-0.0681831 0.94586
-0.0454606 0.961343
-0.0181105 0.989716
0.0103276 1.00655
0.0181684 0.997568
0.00233001 0.975095
-0.0331158 0.974348
0.00778597 0.961
0.0175217 0.948473
-0.03456 0.922717
-0.0266868 0.904205
-0.0162389 0.890808
-0.00547822 0.873754
0.00256846 0.866964
-0.027262 0.836734
-0.00104151 0.842202
0.0113287 0.853867
0.0169737 0.876059
0.0336377 0.912079
0.0269105 0.933049
0.0206765 0.942149
-0.0111644 0.966678
-0.0210187 0.988605
0.0400973 1.00167
0.0428387 0.978543
0.0436672 0.957021
0.0404291 0.930111
0.000626604 0.925211
-0.0147129 0.929184
-0.0509906 0.933743
-0.0595936 0.929388
-0.00877844 0.953683
-0.0152905 0.925863
-0.00878765 0.915511
-0.0291458 0.923987
-0.0816284 0.928495
-0.0732596 0.953989
-0.0441642 0.952597
-0.108017 0.907042
-0.0190409 0.914343
0.000960878 0.920712
0.045846 0.915968
0.0146433 0.911512
-0.0238048 0.912954
-0.0264042 0.928436
-0.08453 0.931347
-0.0205746 0.944871
-0.0250914 0.95928
0.0174699 0.976212
-0.00420791 0.990504
3.97276e-05 1.00312
0.0695769 0.991226
0.0278263 0.976035
0.0347345 0.976187
0.0306935 0.959599
-0.0165916 0.920933
0.0173226 0.893491
0.0146825 0.883674
0.0542783 0.881497
0.0655623 0.873816
0.0173628 0.876821
0.0175516 0.870944
-0.00999815 0.882913
-0.0171457 0.911962
-0.026577 0.925252
-0.00450886 0.9405
0.00707204 0.965957
0.00707858 0.961083
-0.00818902 0.961925
0.0337089 0.970183
0.0146407 0.951276
0.0788198 0.953363
0.0557008 0.927692
0.0743035 0.907089
0.0342135 0.904337
0.00494279 0.914803
0.0102624 0.91831
0.101458 0.90741
0.174261 0.877403
0.191803 0.868878
0.191064 0.867668
0.195983 0.877391
0.189027 0.889101
0.204167 0.908345
0.162153 0.92
0.179054 0.922664
0.172068 0.932909
0.190858 0.925001
0.152059 0.92098
0.208595 0.914026
0.149601 0.911825
0.146823 0.910806
0.174476 0.907579
0.164086 0.903385
0.157979 0.887014
0.176856 0.867037
0.189114 0.869266
0.159327 0.878106
0.0655049 0.886653
0.114499 0.897077
0.0734279 0.90246
0.150796 0.919357
0.0949489 0.950468
0.100378 0.954312
0.0494644 0.945399
0.0206617 0.940163
-0.00286985 0.938235
0.0363398 0.938768
0.0108014 0.943615
0.0187468 0.948174
0.0758531 0.938864
0.099024 0.928316
0.13093 0.924412
0.0799332 0.934808
0.0809712 0.956989
0.107475 0.944097
0.0637041 0.937793
0.086996 0.950933
0.0848658 0.968706
0.0631838 0.949288
0.0153461 0.944551
0.0182766 0.967303
-0.0124127 0.982506
0.0547557 1.02307
0.0129223 1.02405
0.13399 1.00609
0.122079 0.989946
0.0408893 0.986702
0.0855999 0.981639
0.0922343 0.959898
0.0242714 0.951837
0.038509 0.952874
0.0815564 0.94299
0.140371 0.953101
0.159729 0.962479
0.146803 0.955637
0.193768 0.950777
0.113417 0.969168
0.185294 0.951602
0.13879 0.942835
0.154241 0.932877
0.139554 0.921019
0.110526 0.906149
0.128288 0.901075
0.137268 0.90702
0.170978 0.908409
0.165653 0.902032
0.156792 0.923438
0.220345 0.929935
0.180811 0.945524
0.130786 0.962006
0.179357 0.94985
0.175606 0.924097
0.131672 0.920788
0.102257 0.900579
0.160407 0.89027
0.146157 0.889092
0.197253 0.879709
0.150014 0.890701
0.154561 0.915001
0.144871 0.937264
0.140965 0.954791
0.146049 0.967001
0.175673 0.973118
0.214793 0.96742
0.221735 0.941109
0.215632 0.925749
0.211034 0.910486
0.196879 0.901274
0.168913 0.900979
0.0950515 0.929764
0.133577 0.950915
0.116461 0.955342
0.112725 0.96555
0.12987 0.982599
0.149678 0.988051
0.211912 0.981128
0.148284 1.00421
0.188983 1.00023
0.247673 0.9941
0.208415 0.980393
0.210802 0.968263
0.178197 0.955617
0.21259 0.949608
0.152806 0.951728
0.115205 0.924797
0.151065 0.901287
0.172216 0.897803
0.158398 0.895583
0.177995 0.898482
0.214027 0.906171
0.192696 0.900291
0.160307 0.895598
0.136592 0.889184
0.133735 0.915653
0.159388 0.923099
0.150189 0.944195
0.119092 0.960884
0.114376 0.966453
0.0751214 0.961996
0.122218 0.953455
0.0890634 0.945391
0.120814 0.943552
0.130503 0.969707
0.13444 0.987027
0.153776 0.985831
0.144468 0.999373
0.117326 0.983313
0.109438 0.962382
0.0628184 0.960915
0.104808 0.932279
0.0816659 0.922944
0.0869557 0.930633
0.0866926 0.927006
0.0551857 0.915153
0.0391839 0.903981
0.0689236 0.914217
0.0485599 0.928695
0.0521142 0.941144
0.0036941 0.935159
0.00702263 0.956555
0.0896055 0.958342
-0.00424425 0.982624
-0.0225445 0.97216
-0.0653886 0.960992
-0.0518471 0.9739
0.00334846 0.986378
-0.0284569 0.969212
-0.0747798 0.945938
-0.0421303 0.94599
0.0230949 0.956845
-0.000295064 0.93874
-0.0226446 0.943843
-0.00492167 0.938845
0.0114867 0.930039
0.0208126 0.934712
0.0681873 0.946044
0.0980068 0.975786
0.103212 1.00157
0.127522 1.00111
0.0919782 1.00989
0.0877197 1.02468
0.0910186 1.01943
0.110253 1.00339
0.0690781 1.00367
0.104914 0.993731
0.0655724 0.978117
0.0680845 0.969123
0.078219 0.942616
0.0750608 0.933297
0.015481 0.93639
-0.00734009 0.937123
-0.0192447 0.920149
-0.0627016 0.903363
0.0375153 0.925807
0.0459756 0.939774
0.0385153 0.932199
0.0612905 0.922538
0.111525 0.921288
0.115977 0.916782
0.138526 0.940924
0.093383 0.965668
0.11529 0.981372
0.0489337 0.998712
0.0191886 1.00343
0.0325693 1.00255
0.0180767 1.00271
0.0387872 1.01488
0.0750802 1.01474
0.0825257 1.00681
0.138772 0.998519
0.147694 0.978785
0.116406 0.973182
0.143911 0.972641
0.114923 0.962078
0.0922125 0.943592
0.128443 0.941586
0.102271 0.937412
0.125387 0.920317
0.0462122 0.920277
0.0891371 0.91328
0.0766659 0.911598
0.0061713 0.921651
0.0677015 0.931411
0.106388 0.926244
0.087136 0.939688
0.0614915 0.957608
0.096456 0.967556
0.103723 0.968076
0.108751 0.964951
0.126851 0.95466
0.138389 0.953651
0.134152 0.954866
0.134594 0.94747
0.255977 0.927608
0.271153 0.917127
0.258455 0.937214
0.293927 0.919809
0.265446 0.913634
0.224557 0.933133
0.24814 0.932865
0.240245 0.942505
0.238992 0.94992
0.25236 0.959911
0.229013 0.975447
0.217367 0.984861
0.282133 0.98307
0.237743 0.984677
0.208237 0.974577
0.165297 0.966952
0.241542 0.98322
0.231981 1.00065
0.294963 0.980609
0.29315 0.956856
0.307318 0.953931
0.356006 0.933523
0.267489 0.940275
0.240677 0.932478
0.286264 0.922656
0.320943 0.902175
0.280804 0.906588
0.298874 0.909519
0.277021 0.904897
0.325286 0.915858
0.291657 0.937546
0.276158 0.927937
0.205104 0.940586
0.36166 0.916056
0.335849 0.959521
0.331018 0.992303
0.330944 0.969344
0.360066 0.958702
0.349266 0.975665
0.314935 0.979231
0.339578 0.953842
0.335886 0.923221
0.37098 0.907385
0.36056 0.903335
0.331898 0.893384
0.354415 0.872239
0.281868 0.889058
0.198236 0.907724
0.262515 0.918252
0.218019 0.927498
0.244934 0.923225
0.236794 0.944855
0.309165 0.947742
0.346647 0.957474
0.312995 0.978667
0.276102 0.962371
0.240869 0.939301
0.18718 0.926917
0.192692 0.938871
0.18607 0.953687
0.265974 0.960317
0.269998 0.976344
0.298018 0.979166
0.298321 0.959857
0.250644 0.964277
0.265889 0.968085
0.256738 0.961698
0.247431 0.932026
0.335474 0.896176
0.265806 0.887758
0.226735 0.899503
0.160296 0.913261
0.194195 0.891157
0.20677 0.896068
0.200333 0.904069
0.246942 0.908925
0.273629 0.904972
0.251215 0.916575
0.274148 0.939046
0.254879 0.929905
0.245987 0.923334
0.228454 0.917434
0.203292 0.909433
0.161288 0.901655
0.144712 0.893189
0.085104 0.888591
0.0819048 0.889202
0.136723 0.893835
0.21755 0.893055
0.255426 0.891433
0.246501 0.906841
0.215027 0.934282
0.268901 0.954064
0.233583 0.963145
0.302927 0.960851
0.216775 0.953348
0.275262 0.931373
0.252455 0.923133
0.222683 0.912788
0.227957 0.910036
0.240649 0.904577
0.182864 0.914289
0.235115 0.931578
0.208882 0.957989
0.216815 0.975921
0.167245 0.985993
0.298155 0.96276
0.333442 0.952752
0.320871 0.942421
0.347222 0.927925
0.337329 0.931538
0.302423 0.920666
0.276296 0.927157
0.3181 0.920945
0.288581 0.939646
0.267406 0.945631
0.214521 0.949118
0.205109 0.935807
0.164304 0.914767
0.23084 0.890067
0.211697 0.896552
0.258597 0.89711
0.304551 0.896553
0.321146 0.904559
0.35327 0.893459
0.341299 0.909052
0.342481 0.917107
0.290347 0.922938
0.339608 0.907237
0.302961 0.915047
0.286526 0.939987
0.26021 0.950178
0.245617 0.970066
0.276827 0.976562
0.333207 0.982019
0.333143 0.986155
0.371501 0.984249
0.336106 0.984221
0.376634 0.956498
0.306873 0.949457
0.294824 0.952649
0.327825 0.93296
0.332466 0.936456
0.372572 0.907065
0.344889 0.901178
0.318914 0.905132
0.302915 0.893488
0.228401 0.921511
0.207336 0.905779
0.296015 0.891658
0.320886 0.919534
0.354197 0.929052
0.319189 0.968053
0.348579 0.989104
0.409982 0.993473
0.403435 1.02164
0.441792 1.0289
0.477217 1.00855
0.405808 1.02754
0.451114 1.00755
0.377007 1.02429
0.34057 1.02958
0.419171 1.00755
0.359624 1.01115
0.444274 0.961934
0.46147 0.964975
0.472446 0.95398
0.485856 0.944189
0.481969 0.943148
0.446908 0.950511
0.473336 0.934503
0.445494 0.926092
0.372404 0.938912
0.39639 0.950825
0.462691 0.94851
0.499685 0.940492
0.480115 0.952452
0.510859 0.930946
0.43835 0.962627
0.448674 0.951854
0.45056 0.949855
0.351013 0.970566
0.368448 0.966996
0.359391 0.993108
0.31867 0.997329
0.348134 0.990535
0.301355 0.986421
0.358394 0.963694
0.297365 0.981036
0.315231 0.984171
0.332567 1.0013
0.362904 0.995184
0.396647 0.975742
0.413943 0.961816
0.396505 0.956947
0.401014 0.941042
0.316822 0.952304
0.262984 0.954259
0.276879 0.959634
0.320707 0.941596
0.312178 0.931425
0.350585 0.930301
0.356659 0.935962
0.38996 0.939981
0.384275 0.94679
0.352515 0.937383
0.33733 0.938675
0.29738 0.957497
0.274072 0.95034
0.286506 0.948524
0.240783 0.967129
0.292855 0.974071
0.29867 0.988307
0.309187 0.996788
0.361865 0.981207
0.369608 0.967732
0.325732 0.970099
0.319482 0.967307
0.293117 0.965393
0.339592 0.954093
0.340902 0.927602
0.248356 0.927739
0.267715 0.929665
0.292511 0.918832
0.302877 0.921208
0.274445 0.941565
0.274415 0.924681
0.258699 0.930193
0.290205 0.92723
0.26692 0.914674
0.324196 0.909788
0.289623 0.901293
0.263533 0.915824
0.301252 0.905197
0.222112 0.915119
0.266634 0.911744
0.279587 0.945035
0.238302 0.978118
0.276883 1.00248
0.385136 1.02081
0.394133 1.04763
0.413391 1.06861
0.39465 1.08282
0.434423 1.04909
0.438825 1.05227
0.456079 1.04831
0.476654 1.0209
0.423923 1.01267
0.353131 1.02407
0.386381 0.98689
0.380793 0.975443
0.338978 0.984897
0.348325 0.974979
0.311347 0.963791
0.304261 0.959805
0.299251 0.9657
0.320423 0.962222
0.283157 0.968819
0.311516 0.97066
0.389096 0.957993
0.380949 0.963308
0.356955 0.974121
0.383876 0.952956
0.334117 0.946142
0.34881 0.934021
0.297208 0.934328
0.290669 0.929742
0.256776 0.922251
0.289496 0.928848
0.366029 0.93292
0.331262 0.939288
0.350387 0.921541
0.372636 0.904397
0.329735 0.915226
0.327055 0.906454
0.273445 0.922144
0.204364 0.946266
0.249354 0.957327
0.271615 0.968545
0.22855 0.966524
0.253351 0.945761
0.265097 0.940714
0.263221 0.948506
0.24494 0.937695
0.221841 0.930416
0.266925 0.916384
0.258711 0.912123
0.294534 0.91097
0.286928 0.909427
0.286235 0.909847
0.272385 0.922178
0.222302 0.936004
0.239884 0.929756
0.245058 0.941043
0.274102 0.958129
0.38842 0.952233
0.328581 0.967514
0.289736 0.963446
0.367438 0.953646
0.305112 0.95575
0.240961 0.963541
0.308275 0.961324
0.304408 0.970313
0.351526 0.946841
0.323167 0.93101
0.331379 0.930535
0.328158 0.955575
0.277922 0.977266
0.2591 0.970681
0.134557 0.983527
0.181321 0.982933
0.226879 0.977285
0.216927 0.988615
0.248041 0.982941
0.233274 0.986869
0.222355 0.973465
0.1842 0.97146
0.185449 0.983755
0.162335 0.989389
0.146714 1.00048
0.159842 1.0067
0.166932 1.00181
0.191087 0.997063
0.153157 1.00295
0.163565 0.997381
0.173225 0.988148
0.135856 0.985102
0.12356 0.965385
0.0987804 0.953242
0.115009 0.946928
0.0975398 0.919533
0.0799932 0.905912
0.0490289 0.898606
0.0951763 0.893794
0.138589 0.895864
0.190456 0.903635
0.146512 0.91616
0.10247 0.92639
0.0921203 0.927789
0.114007 0.936578
0.197918 0.924481
0.135215 0.947949
0.14745 0.950999
0.11249 0.923645
0.118731 0.900263
0.126708 0.884217
0.0723874 0.890229
0.123876 0.888911
0.108101 0.883513
0.136832 0.876961
0.116538 0.868559
0.172379 0.860637
0.171172 0.876452
0.142052 0.871187
0.101964 0.856259
0.0129526 0.854804
0.0358021 0.891578
0.087413 0.914836
0.101246 0.923328
0.140677 0.93682
0.103672 0.947611
0.107446 0.951074
0.127375 0.957241
0.142923 0.955509
0.155277 0.944832
0.146915 0.927399
0.150723 0.905069
0.162082 0.886791
0.135849 0.911051
0.144072 0.943824
0.179245 0.968534
0.149364 0.989305
0.181826 0.985802
0.139814 0.993563
0.122347 0.965541
0.15082 0.938102
0.111794 0.949282
0.106281 0.953793
0.152383 0.946759
0.141923 0.96079
0.132235 0.963566
0.161463 0.951672
0.15059 0.954889
0.205283 0.95685
0.173197 0.968153
0.194989 0.970018
0.139779 0.973933
0.202292 0.964362
0.173841 0.971348
0.129209 0.968331
0.20967 0.943246
0.198686 0.924378
0.160309 0.910921
0.193952 0.92853
0.154163 0.930889
0.168141 0.922287
0.13112 0.936976
0.0754686 0.955597
0.169709 0.943663
0.215344 0.924236
0.206839 0.93929
0.201774 0.950482
0.140018 0.941332
0.170011 0.920001
0.171013 0.914017
0.0565933 0.906859
0.139174 0.925681
0.112361 0.956434
0.137378 0.955657
0.133171 0.946281
0.148305 0.944472
0.123621 0.939086
0.101181 0.926928
0.117749 0.924981
0.140379 0.934154
0.0812919 0.942582
0.074213 0.941534
0.124972 0.935595
0.105135 0.928019
0.125331 0.905666
0.111382 0.905395
0.0422558 0.908194
0.140103 0.905374
0.0797882 0.932086
0.127153 0.940284
0.154375 0.95705
0.187641 0.979219
0.160283 0.989832
0.215532 0.966461
0.154655 0.986039
0.211216 0.983298
0.243539 0.968978
0.240347 0.970742
0.272385 0.943198
0.233387 0.945778
0.152132 0.956233
0.100676 0.958191
0.092919 0.933592
0.0740758 0.924476
0.0999693 0.933019
0.131591 0.938801
0.136796 0.93931
0.195508 0.955398
0.241181 0.966043
0.159398 0.972916
0.168914 0.965779
0.180698 0.938914
0.158844 0.945812
0.176325 0.935564
0.218766 0.944149
0.251724 0.943569
0.201291 0.950795
0.22112 0.971
0.191436 0.989051
0.23272 0.984488
0.212037 0.996735
0.159452 0.97871
0.23086 0.978613
0.210372 0.975612
0.258525 0.96227
0.268387 0.966937
0.271942 0.958888
0.273888 0.960407
0.258903 0.943553
0.249552 0.949184
0.184914 0.966133
0.202598 0.970071
0.240015 0.955974
0.226869 0.928388
0.286942 0.913041
0.255854 0.92466
0.304521 0.90918
0.272785 0.92641
0.260449 0.917085
0.242746 0.895777
0.247667 0.902166
0.215316 0.899863
0.250404 0.901673
0.235939 0.935204
0.262497 0.939506
0.206533 0.959941
0.207512 0.957148
0.151563 0.950188
0.185139 0.949337
0.201007 0.941477
0.207933 0.931162
0.16816 0.93911
0.151639 0.939541
0.201078 0.941822
0.164823 0.934491
0.135647 0.934735
0.15234 0.921587
0.117844 0.922036
0.0894703 0.921706
0.0824149 0.940774
0.0450876 0.975803
0.070411 0.969026
0.0818188 0.974137
0.0985484 0.976234
0.0866656 0.96291
0.116144 0.957973
0.15871 0.960549
0.12025 0.944525
0.149043 0.924567
0.124356 0.917492
0.0749271 0.930648
0.087522 0.932216
0.137895 0.934724
0.152732 0.916221
0.167253 0.899402
0.173188 0.9038
0.187149 0.938239
0.185973 0.93914
0.132551 0.950159
0.181941 0.938096
0.236216 0.937904
0.2071 0.968167
0.251436 0.951159
0.209927 0.968053
0.261956 0.961065
0.258618 0.950771
0.329703 0.939468
0.318958 0.964207
0.262967 0.966719
0.250371 0.96372
0.240377 0.981573
0.278494 0.994756
0.260237 1.00001
0.266703 1.00178
0.274221 0.999881
0.287993 0.977133
0.317892 0.965663
0.346815 0.930015
0.404541 0.898499
0.410784 0.906557
0.425764 0.914158
0.428204 0.901234
0.405095 0.900188
0.396247 0.916215
0.402898 0.918627
0.391224 0.919265
0.385138 0.931616
0.414497 0.927238
0.386967 0.947149
0.437788 0.941412
0.389526 0.955493
0.372962 0.954014
0.40633 0.93627
0.36706 0.933639
0.369339 0.930331
0.428074 0.922219
0.37538 0.937973
0.400247 0.913681
0.430378 0.899915
0.376444 0.913802
0.350944 0.927713
0.317215 0.936256
0.396229 0.916638
0.347658 0.931919
0.354176 0.925168
0.358852 0.922854
0.379005 0.957357
0.473656 0.975109
0.442397 0.981985
0.456182 0.938376
0.445385 0.90551
0.362175 0.916415
0.307888 0.920712
0.321064 0.920081
0.382196 0.911276
0.382437 0.934862
0.344134 0.972603
0.373836 0.981453
0.36232 0.991385
0.413466 0.98768
0.485913 0.968593
0.40863 0.989264
0.447247 0.962261
0.370762 0.955718
0.402086 0.930832
0.393853 0.919268
0.416842 0.916653
0.414512 0.939976
0.474492 0.923321
0.416649 0.945805
0.43159 0.938357
0.385339 0.944333
0.339584 0.938491
0.329453 0.938161
0.284538 0.958719
0.343333 0.938338
0.311834 0.949253
0.331555 0.940873
0.306206 0.941469
0.29285 0.958174
0.316871 0.972816
0.274799 0.993034
0.323428 0.983615
0.360622 0.979718
0.281553 0.990528
0.322151 0.986061
0.276655 0.996489
0.29225 0.996532
0.289803 0.993812
0.27742 0.993985
0.303178 0.988146
0.297521 0.997001
0.270738 0.988913
0.267447 0.985914
0.320552 0.96186
0.240772 0.986401
0.264494 0.977169
0.303134 0.961238
0.301238 0.98118
0.332971 1.00375
0.355298 1.01943
0.356672 1.01993
0.36768 1.05047
0.405249 1.03414
0.394198 1.02969
0.420957 1.02181
0.410373 1.00004
0.375113 0.971559
0.329008 0.949314
0.376216 0.92094
0.354521 0.940931
0.399291 0.941324
0.412031 0.941462
0.351931 0.966966
0.363551 0.963801
0.46011 0.939745
0.420606 0.954165
0.335174 0.985979
0.368094 0.972593
0.409799 0.959505
