# Supplementary material for: Stochastic bond dynamics facilitates alignment of malaria parasite at erythrocyte membrane upon invasion
Source: eLife. 2020 May 18;9:e56500. doi: 10.7554/eLife.56500 (PMC7269671; doi:10.7554/eLife.56500)
Supplement: Figure 2—source data 1. [file elife-56500-fig2-data1.zip › PARA_POSITIONS/pos19.dat]

4.26017 -0.586855
4.22858 -0.689317
4.21638 -0.662295
-2.4848 -0.0815988
4.22359 -0.765271
4.25896 -0.621571
4.26207 -0.633204
4.23913 -0.730893
4.20579 -0.754909
-2.54067 0.0143677
4.12972 -0.779782
4.14727 -0.596463
4.13086 -0.782579
-2.55094 -0.0838832
4.20242 -0.664441
4.20302 -0.782676
4.14894 -0.999893
4.13232 -0.802088
4.08736 -0.796818
4.04045 -0.706863
3.99824 -0.655115
3.98707 -0.601782
3.9623 -0.667279
3.98262 -0.59433
3.96399 -0.691733
3.9693 -0.56535
3.96722 -0.562017
3.95267 -0.708833
3.96364 -0.669952
3.9811 -0.645266
4.00699 -0.692769
4.04587 -0.70677
-2.43228 0.113679
4.01465 -0.862766
4.0046 -0.79482
3.97074 -0.823645
3.91476 -0.967508
3.93891 -0.758189
3.93373 -0.757399
3.89805 -0.887708
-2.25717 0.182272
3.87105 -0.942451
-2.22046 0.219454
3.89634 -0.880444
3.86619 -0.981459
3.90416 -0.830492
3.88813 -0.946698
3.91296 -0.945955
3.95257 -0.811879
3.92472 -0.879288
3.90085 -0.838339
3.90105 -0.839012
-2.3001 0.119357
3.92573 -0.769185
3.88897 -0.781508
3.88192 -0.687877
3.83529 -0.836036
-2.31649 0.0633567
3.86492 -0.735094
3.83197 -0.844066
3.82082 -0.885422
-2.29228 -0.0831322
3.8166 -0.734579
-2.22079 0.126038
3.80878 -0.658035
-2.33141 0.0672035
-2.29261 0.217723
-2.26495 0.203683
-2.29787 0.0160164
-2.20076 0.171303
-2.24399 0.202584
3.8467 -0.769832
-2.19199 0.0995685
-2.16285 0.151402
-2.20179 0.0775124
-2.14616 0.0736191
-2.11064 0.138041
-2.08473 0.176129
-2.03533 0.253756
-2.03496 0.123099
-2.03798 0.2305
-2.11324 0.0735949
-2.10627 -0.0218772
-2.05575 0.194348
-2.06489 0.0771805
-2.06935 -0.0363538
-2.03837 -0.126712
-2.0522 -0.0121881
-2.07683 -0.210066
-2.1159 -0.0225205
-2.08246 0.180907
-2.12436 0.0514761
-2.12385 -0.0259638
-2.11098 0.0181964
-2.11184 -0.101132
-2.09957 -0.105056
-2.08976 -0.0588596
-2.06363 0.0177298
-2.06264 -0.0505088
-2.0662 -0.122906
-2.05546 0.0743858
-2.05408 -0.07572
-2.06804 -0.0015398
-2.03134 -0.0378438
-1.93514 0.0665998
-1.94667 0.0293983
-1.94605 -0.186418
-1.94685 -0.0753189
-1.9133 0.0151196
-1.95474 -0.0246617
-1.97256 -0.164445
-1.94713 -0.059197
-1.9677 -0.0667606
-1.89277 0.0452066
-1.89382 0.110354
-1.90224 -0.0189754
-1.8646 0.0671465
-1.87732 0.0135883
-1.92872 -0.0542621
-1.95745 -0.0135686
-1.92198 0.0654795
-1.99206 0.00232788
-1.97775 -0.0536963
-2.04648 -0.137511
-2.03407 -0.0685928
-2.04427 -0.0756101
-2.06076 -0.0623733
-2.04603 -0.165692
-2.00408 -0.0675351
-1.97222 0.0848261
-1.96487 0.159154
-1.99435 0.0116732
-2.00305 -0.0401215
-2.06924 0.0630574
-2.11898 -0.183778
-2.10305 -0.012559
-2.15337 -0.014134
-2.1555 0.0306873
-2.1495 0.0312228
-2.13082 0.0227502
-2.1195 0.0103777
-2.10284 0.0287495
-2.14391 0.0654722
-2.19775 0.0936298
-2.29016 0.0260452
-2.30981 0.0625956
-2.25051 0.0899189
-2.22838 -0.114142
-2.17762 -0.0496537
-2.09806 0.270107
-2.12967 0.0860528
-2.17191 0.085433
-2.16445 0.231434
-2.19434 0.0352439
-2.1585 0.143659
-2.17951 0.18987
-2.13739 0.312359
-2.23904 0.0687219
-2.25087 0.210368
-2.20516 0.0836969
-2.19978 0.0771726
-2.16674 0.0972585
-2.13367 0.0891843
-2.12445 -0.00231375
-2.04794 0.0800993
-2.1131 -0.151275
-2.1275 -0.00486555
-2.12508 -0.0220472
-2.16098 -0.194345
-2.13982 -0.0622791
-2.05585 0.290136
-2.12364 0.148347
-2.10573 0.258762
-2.15371 0.155818
-2.15976 0.102575
-2.08626 0.393291
-2.11125 0.2202
-2.18853 0.107981
-2.18075 0.200052
-2.17617 0.124617
-2.22854 0.191801
-2.16348 0.270112
-2.20342 -0.013676
-2.24062 -0.037062
-2.14054 0.222656
-2.15993 -0.191569
-2.14249 -0.0552902
-2.16332 -0.0263033
-2.1441 0.0523222
-2.16405 0.133958
-2.1464 0.0663988
-2.09782 0.146669
-2.0212 0.208837
-2.05478 0.239592
-2.15036 0.124529
-2.23284 0.202617
-2.20791 0.302521
-2.18188 0.330066
-2.19537 0.0797039
-2.19961 0.0418802
-2.07412 0.372122
-2.0356 0.293758
-2.05576 -0.0403211
-2.04408 0.088391
-1.98777 0.386262
-2.11995 0.168696
-2.1193 0.150364
-2.10541 0.208099
-2.08112 -0.0260864
-2.0707 0.118606
-2.07559 0.0495777
-2.02887 0.0768879
-1.99402 0.14953
-2.00489 0.192293
-2.01572 0.149722
-2.04162 0.134265
-2.04888 0.198664
-2.08771 0.195174
-2.1173 -0.0106166
-2.03654 0.0442735
-1.95644 -0.0169746
-1.90286 0.0592703
-1.89718 0.10705
-1.93553 0.0633575
-1.98296 0.0109433
-1.96616 0.140925
-2.02222 -0.056709
-2.03557 -0.112544
-2.02434 -0.0412704
-2.03677 0.109421
-2.03657 0.156735
-2.03839 0.137806
-2.00591 0.0735618
-1.96817 0.0984601
-1.96576 0.0267792
-1.93004 0.192995
-1.99212 0.18183
-2.07637 0.111935
-2.02014 0.316486
-2.05786 -0.00247445
-2.05848 -0.102885
-2.00602 -0.201476
-1.96181 0.0646159
-1.94885 -0.0869392
-1.97252 0.00835675
-1.96535 0.0533334
-1.96331 0.326023
-2.11038 -0.0463246
-2.06483 0.243393
-2.04088 0.244821
-2.02683 0.188991
-2.08877 0.19956
-2.15673 0.123851
-2.0583 0.288386
-2.06267 0.0789666
-2.05482 0.168578
-2.08678 0.130329
-2.1752 0.205226
-2.22549 0.17454
-2.22921 0.0293767
-2.17829 0.0767986
-2.2044 -0.199598
-2.21534 -0.0799205
-2.2699 0.103332
-2.24874 0.103703
-2.23089 0.267805
-2.20314 0.188314
-2.21533 0.175334
-2.18328 0.0419937
-2.17835 0.255461
-2.23426 0.171949
-2.32204 0.0780211
-2.27171 -0.110491
-2.23842 0.078297
-2.18655 -0.17294
-2.06234 0.210123
-2.1282 0.0312502
-2.08426 0.243924
-2.08921 0.168101
-2.10175 0.241164
-2.13451 0.229538
-2.22167 0.145796
-2.12356 0.211605
-2.1674 -0.0530658
-2.18928 -0.193077
-2.16894 -0.2018
-2.12303 -0.00601741
-2.16179 -0.20344
-2.1265 0.0232853
-2.12239 0.0559096
-2.08965 0.0952229
-2.06083 -0.0110529
-1.94614 0.226613
-1.94515 0.118216
-1.88426 0.101527
-1.90827 0.154718
-1.96717 -0.0131836
-1.99483 0.0155719
-2.06776 0.101423
-2.03533 0.228231
-2.05897 0.317537
-2.097 0.184266
-2.03757 0.189513
-2.01478 0.191712
-2.02223 -0.0256618
-2.0179 0.0855843
-1.99096 0.126174
-2.01313 0.0522612
-2.04954 0.0998932
-2.06218 0.174064
-2.10508 0.17241
-2.08321 0.247212
-2.08745 0.0663688
-2.10648 0.0467423
-2.06465 0.168922
-2.0152 0.181493
-2.0673 -0.114435
-2.02752 0.078586
-1.94357 0.27363
-1.97652 0.051931
-1.86426 0.21093
-1.8954 0.205633
-1.91447 0.305202
-1.93063 0.223207
-1.8848 0.219707
-1.81579 0.273565
-1.82497 0.173927
-1.79217 0.221318
-1.75918 0.381696
-1.80761 0.19474
-1.84223 0.195622
-1.89623 0.131894
-1.82398 0.330638
-2.00755 0.158488
-2.04518 0.0103186
-2.05226 0.272158
-1.9945 0.34257
-2.09453 0.00134425
-1.97315 0.392049
-2.02803 0.330652
-2.07854 0.177624
-2.02438 0.135571
-2.0493 0.148939
-1.96913 0.376752
-1.97298 0.380797
-2.01192 0.286835
-2.03901 0.332996
-2.02627 0.42978
-2.0327 0.420592
-2.01503 0.387707
-2.0161 0.238105
-1.95622 0.25114
-1.95057 0.238437
-2.02489 0.302498
-2.08286 0.168632
-2.15243 0.112249
-2.17044 0.230474
-2.12644 0.0771719
-1.97095 0.470714
-2.00943 0.242463
-1.93494 0.299
-1.93959 0.303494
-1.92607 0.263548
-1.91035 0.233649
-1.90875 0.145051
-1.92341 0.313031
-1.92002 0.2948
-1.97105 0.44885
-2.03481 0.302397
-2.04271 0.299945
-2.13789 -0.0890179
-1.95141 0.274454
-1.91711 0.282306
-1.98872 0.070186
-1.9889 0.111274
-1.95559 0.112603
-2.05997 0.00921793
-1.99038 0.259275
-2.04741 0.0890951
-2.05499 0.321272
-2.0801 0.188464
-2.10998 0.0919314
-2.02379 0.297915
-2.03114 0.245384
-2.02933 0.280362
-2.06514 0.141798
-1.99852 0.412661
-2.09252 0.172885
-1.99621 0.33157
-1.94872 0.337547
-1.99112 0.22823
-2.03082 0.211613
-2.00839 0.252965
-2.08548 0.118115
-2.06672 0.166385
-2.00791 0.200214
-2.00413 0.0749633
-1.98948 0.0912679
-2.00801 0.164882
-1.94127 0.277788
-1.96266 0.409577
-1.90206 0.377134
-1.91781 0.275354
-1.90837 0.162373
-1.9072 0.22343
-1.92371 0.248764
-2.01031 0.178056
-1.94837 0.317684
-2.01132 0.0198343
-1.93425 0.26161
-1.94589 0.059481
-1.9438 0.0121168
-1.89138 0.288417
-1.9785 0.213282
-2.0022 0.194265
-1.97934 0.270461
-1.94335 0.304423
-1.93277 0.484233
-1.95302 0.337807
-1.94652 0.361844
-1.91516 0.307032
-1.87878 0.531495
-1.91484 0.499281
-1.88118 0.434449
-1.89047 0.351512
-1.90646 0.451793
-1.87956 0.410119
-1.93273 0.311461
-1.91056 0.591329
-1.97605 0.53607
-1.98781 0.592982
-1.93959 0.568616
-1.96543 0.392163
-1.93125 0.291006
-1.94339 0.325934
-1.91696 0.425982
-1.88405 0.251023
-1.83683 0.274192
-1.88181 0.103559
-1.84358 0.330265
-1.90792 0.30216
-1.85232 0.318552
-1.85138 0.310352
-1.84026 0.338391
-1.83381 0.251758
-1.80805 0.321666
-1.85536 0.193577
-1.87751 0.165176
-1.87399 0.25282
-1.86804 0.298724
-1.86538 0.19215
-1.80001 0.253127
-1.82515 0.0744235
-1.7472 0.205868
-1.78875 0.083641
-1.86113 -0.0342947
-1.82468 0.21781
-1.87246 0.00303871
-1.85736 0.0529147
-1.87401 -0.0800515
-1.80899 0.171557
-1.82962 -0.0266067
-1.80519 0.162315
-1.84416 0.109003
-1.81476 0.308757
-1.89849 0.122811
-1.85131 0.170694
-1.80532 0.239115
-1.76065 0.204112
-1.74648 0.175866
-1.75056 0.249872
-1.78462 0.136053
-1.81424 0.137148
-1.83879 -0.00284298
-1.85172 0.26166
-1.87405 0.218834
-1.82239 0.345852
-1.81845 0.244768
-1.87471 0.0446398
-1.8086 0.127649
-1.88808 -0.188073
-1.81613 0.0323043
-1.83433 0.00973691
-1.83763 0.0486618
-1.82827 -0.17613
-1.77091 0.0346323
-1.73114 -0.0963817
-1.70022 -0.101865
-1.66889 -0.18886
-1.59916 -0.11115
-1.6296 -0.0558447
-1.69744 0.067306
-1.72154 0.00445131
-1.73025 0.0586701
-1.78441 -0.0627956
-1.75287 0.0910132
-1.77928 0.0530377
-1.78608 -0.0801721
-1.74812 -0.143324
-1.69555 -0.136025
-1.6826 -0.245547
-1.64975 -0.10061
-1.61892 -0.12626
-1.63475 -0.115611
-1.60015 -0.24556
-1.59483 -0.245418
-1.57842 -0.0454134
-1.63182 -0.00363238
-1.65761 -0.135834
-1.68378 -0.190696
-1.63574 -0.128506
-1.69195 -0.26816
-1.68793 -0.361839
-1.65637 -0.38926
-1.59737 -0.358588
-1.59681 -0.46083
-1.50414 -0.371008
-1.46542 -0.552846
-1.49967 -0.493244
-1.49599 -0.463468
-1.49036 -0.294719
-1.48138 -0.188033
-1.5014 -0.488243
-1.45176 -0.332579
-1.44398 -0.468526
-1.40668 -0.465366
-1.45933 -0.446183
-1.48563 -0.460828
-1.5392 -0.677802
-1.56737 -0.585064
-1.48161 -0.669948
-1.45992 -0.590497
-1.45204 -0.728713
-1.42991 -0.52941
-1.42191 -0.674958
-1.41238 -0.582536
-1.36146 -0.631543
-1.37265 -0.623351
-1.35184 -0.780408
-1.295 -0.63598
-1.22721 -0.522288
-1.25717 -0.691681
-1.29817 -0.597766
-1.34032 -0.521485
-1.32345 -0.509657
-1.26548 -0.585681
-1.21176 -0.463179
-1.19833 -0.478565
-1.21075 -0.366306
-1.32461 -0.572181
-1.33328 -0.405661
-1.29975 -0.615368
-1.24968 -0.433602
-1.20483 -0.54
-1.21394 -0.508
-1.21467 -0.432877
-1.27854 -0.521911
-1.21415 -0.244884
-1.19175 -0.547516
-1.11308 -0.392237
-1.0516 -0.637685
-1.03888 -0.648835
-1.05072 -0.539218
-1.0406 -0.692158
-1.02639 -0.629184
-0.943127 -0.500521
-0.933571 -0.598647
-0.832809 -0.592614
-0.829691 -0.721436
-0.877866 -0.6835
-0.896847 -0.595895
-0.911388 -0.482802
-0.930183 -0.456514
-0.855214 -0.648226
-0.810606 -0.687599
-0.79261 -0.64055
-0.739039 -0.560617
-0.806234 -0.602787
-0.839328 -0.728214
-0.847031 -0.558239
-0.820716 -0.513788
-0.791812 -0.361933
-0.765829 -0.50524
-0.855321 -0.453637
-0.888886 -0.377725
-0.877637 -0.444915
-0.927708 -0.311989
-1.00807 -0.273378
-0.954655 -0.413302
-0.962462 -0.365054
-0.968468 -0.311679
-0.985254 -0.300859
-0.917369 -0.140758
-0.955967 -0.458483
-0.922185 -0.329932
-0.973476 -0.306333
-0.978497 -0.339603
-0.98589 -0.24025
-0.93974 -0.31946
-0.978453 -0.316368
-0.98892 -0.194226
-0.986089 -0.118181
-0.99569 -0.200241
-1.01356 -0.272754
-1.02798 -0.198243
-1.03453 -0.188007
-1.05368 -0.197522
-1.07529 -0.164031
-1.10771 -0.181989
-1.10836 -0.358822
-1.08756 -0.311499
-1.06072 -0.295895
-1.12269 -0.299799
-1.06496 -0.328225
-1.06878 -0.316225
-1.0313 -0.262146
-0.999512 -0.203579
-1.07125 -0.315347
-1.06546 -0.261707
-1.08481 -0.326715
-1.04614 -0.180427
-1.04217 -0.255746
-0.992398 -0.323475
-1.01666 -0.27239
-1.02658 -0.197986
-1.08113 -0.042759
-1.14549 -0.11715
-1.17916 -0.245848
-1.23685 -0.422332
-1.16774 -0.28834
-1.15029 -0.11877
-1.07647 -0.283147
-1.0635 -0.410854
-1.07367 -0.377743
-1.11896 -0.38577
-1.1259 -0.288405
-1.13417 -0.148162
-1.09195 -0.251134
-1.09212 -0.275887
-1.03259 -0.16874
-0.952476 -0.202312
-0.953338 -0.27957
-1.01826 -0.432047
-1.06218 -0.277001
-1.10436 -0.208824
-1.22459 -0.437086
-1.19953 -0.388475
-1.35953 -0.344572
-1.39734 -0.359126
-1.36837 -0.364392
-1.30815 -0.442464
-1.28216 -0.41691
-1.17991 -0.418316
-1.10879 -0.354684
-1.04764 -0.416311
-1.07032 -0.44943
-1.11911 -0.503505
-1.10518 -0.504307
-1.13229 -0.433711
-1.11963 -0.397685
-1.11495 -0.47372
-1.05531 -0.324337
-1.04381 -0.157942
-1.04934 -0.264204
-1.02558 -0.0946246
-1.13854 -0.271548
-1.15479 -0.280979
-1.1938 -0.372612
-1.16972 -0.26346
-1.23029 -0.433162
-1.22135 -0.267597
-1.31985 -0.354634
-1.37373 -0.301337
-1.42067 -0.169216
-1.39569 -0.172129
-1.44742 -0.27053
-1.2902 -0.0872925
-1.2624 -0.123069
-1.22707 -0.116422
-1.24452 -0.0404315
-1.31909 -0.200122
-1.30491 -0.256395
-1.31825 -0.21931
-1.37593 -0.331088
-1.39642 -0.0710492
-1.43112 -0.0907633
-1.48074 -0.0598052
-1.53569 -0.108511
-1.5378 -0.112062
-1.54465 -0.0933461
-1.52735 -0.109315
-1.5272 -0.00828839
-1.58757 -0.197374
-1.5529 -0.107235
-1.56173 -0.16452
-1.56722 -0.142345
-1.57003 -0.188212
-1.51927 -0.0685523
-1.47038 -0.00281073
-1.45003 -0.152807
-1.43129 -0.0749721
-1.42768 0.166598
-1.57017 -0.0875264
-1.64864 -0.0739742
-1.59421 0.0320272
-1.55459 0.111084
-1.52757 -0.0199842
-1.39266 -0.0311952
-1.33845 0.0090081
-1.34583 -0.0966172
-1.44573 -0.233541
-1.45905 -0.224595
-1.4701 -0.123977
-1.43042 -0.379606
-1.33236 -0.248582
-1.28685 -0.322024
-1.29549 -0.398748
-1.33828 -0.44041
-1.39917 -0.291512
-1.41067 -0.341884
-1.47559 -0.237194
-1.44246 -0.317394
-1.46311 -0.523808
-1.43793 -0.398261
-1.44225 -0.418032
-1.41444 -0.401031
-1.32959 -0.407529
-1.37387 -0.377923
-1.4217 -0.303079
-1.41299 -0.41419
-1.45774 -0.240024
-1.46937 -0.368016
-1.39794 -0.141
-1.24056 0.0321902
-1.28879 -0.122017
-1.26517 -0.179448
-1.22421 -0.180932
-1.27094 -0.291102
-1.2962 -0.26055
-1.27197 -0.235952
-1.36108 -0.244615
-1.28709 -0.201447
-1.29489 -0.373916
-1.28266 -0.27271
-1.27695 -0.35285
-1.29461 -0.396812
-1.32102 -0.411099
-1.26188 -0.480201
-1.29611 -0.624477
-1.34439 -0.502411
-1.34164 -0.388616
-1.38364 -0.388751
-1.39441 -0.497567
-1.46522 -0.36024
-1.47108 -0.297066
-1.46993 -0.527384
-1.50295 -0.645363
-1.53286 -0.476178
-1.52889 -0.466662
-1.54184 -0.742621
-1.51287 -0.741128
-1.5492 -0.692823
-1.47831 -0.672684
-1.50225 -0.531608
-1.45781 -0.512994
-1.45717 -0.675046
-1.37293 -0.354956
-1.31881 -0.582071
-1.28843 -0.584461
-1.31621 -0.518288
-1.32686 -0.617625
-1.34601 -0.701013
-1.33246 -0.651991
-1.29809 -0.654779
-1.26111 -0.575728
-1.25272 -0.727664
-1.20511 -0.723492
-1.20315 -0.565701
-1.25359 -0.534971
-1.23876 -0.544618
-1.21993 -0.530576
-1.20186 -0.567132
-1.23782 -0.670089
-1.27912 -0.439347
-1.23543 -0.325096
-1.34435 -0.443966
-1.30061 -0.405726
-1.2531 -0.380591
-1.24121 -0.661832
-1.21629 -0.611695
-1.16015 -0.616458
-1.13702 -0.746737
-1.15608 -0.680662
-1.1744 -0.448141
-1.20198 -0.61128
-1.23736 -0.548931
-1.28987 -0.382185
-1.26541 -0.384417
-1.29371 -0.399537
-1.28623 -0.412838
-1.32448 -0.315651
-1.33428 -0.394486
-1.33524 -0.614805
-1.27953 -0.386653
-1.28583 -0.520337
-1.30447 -0.620688
-1.32747 -0.611533
-1.37197 -0.731003
-1.33384 -0.408266
-1.32757 -0.630716
-1.27413 -0.572107
-1.25602 -0.589939
-1.27313 -0.451926
-1.31121 -0.545276
-1.33203 -0.374579
-1.33453 -0.507621
-1.34639 -0.473249
-1.36597 -0.66325
-1.38006 -0.613308
-1.38162 -0.485554
-1.42583 -0.4955
-1.43524 -0.439918
-1.49933 -0.357061
-1.48619 -0.420178
-1.4499 -0.443644
-1.41528 -0.382992
-1.38071 -0.438164
-1.35143 -0.554635
-1.34234 -0.630286
-1.34811 -0.512178
-1.31962 -0.439955
-1.36032 -0.63673
-1.33508 -0.677582
-1.23038 -0.579496
-1.22896 -0.619594
-1.29657 -0.570333
-1.29092 -0.703613
-1.34506 -0.546508
-1.37978 -0.566995
-1.32609 -0.490169
-1.3335 -0.380199
-1.33387 -0.278731
-1.38207 -0.363919
-1.37008 -0.40954
-1.40251 -0.342554
-1.44446 -0.515664
-1.45606 -0.628243
-1.47747 -0.486337
-1.4891 -0.500398
-1.49192 -0.677333
-1.42645 -0.619888
-1.43502 -0.594818
-1.42531 -0.584332
-1.4165 -0.673247
-1.40552 -0.513514
-1.42563 -0.508467
-1.42935 -0.565558
-1.40852 -0.469474
-1.32644 -0.477443
-1.36457 -0.636396
-1.40322 -0.641262
-1.43013 -0.493556
-1.41508 -0.484333
-1.41722 -0.424996
-1.41223 -0.479947
-1.46471 -0.40973
-1.53515 -0.181781
-1.59482 -0.440568
-1.57114 -0.514579
-1.56769 -0.463243
-1.47799 -0.498414
-1.4903 -0.666304
-1.47821 -0.592637
-1.57909 -0.617149
-1.61977 -0.492919
-1.65467 -0.429706
-1.68614 -0.575799
-1.68263 -0.460151
-1.71503 -0.614943
-1.64814 -0.462835
-1.66456 -0.484606
-1.64267 -0.387223
-1.72262 -0.494894
-1.70686 -0.513132
-1.73515 -0.623887
-1.70276 -0.474458
-1.71302 -0.692455
-1.75163 -0.597695
-1.74168 -0.722219
-1.68307 -0.57498
-1.64359 -0.568583
-1.59583 -0.610284
-1.5033 -0.5226
-1.50316 -0.584858
-1.53793 -0.421823
-1.57869 -0.470547
-1.61922 -0.63126
-1.65432 -0.744626
-1.70494 -0.509095
-1.63654 -0.579615
-1.59366 -0.425218
-1.58001 -0.559804
-1.53442 -0.350785
-1.5081 -0.383907
-1.45929 -0.302243
-1.50689 -0.366783
-1.52596 -0.264232
-1.63414 -0.301976
-1.69221 -0.407526
-1.69864 -0.462905
-1.65851 -0.330923
-1.65887 -0.575747
-1.60939 -0.465909
-1.59648 -0.370468
-1.59976 -0.423069
-1.56881 -0.463486
-1.55638 -0.420333
-1.517 -0.3532
-1.5807 -0.449877
-1.55844 -0.467064
-1.59515 -0.53514
-1.55064 -0.532962
-1.54202 -0.610502
-1.49033 -0.454918
-1.52219 -0.779621
-1.54412 -0.420048
-1.5979 -0.428584
-1.67639 -0.381703
-1.73182 -0.447602
-1.7409 -0.491924
-1.6818 -0.200229
-1.69787 -0.423911
-1.73363 -0.414389
-1.73946 -0.365566
-1.66917 -0.207951
-1.64118 -0.316599
-1.623 -0.298441
-1.63632 -0.36519
-1.633 -0.413055
-1.70622 -0.534796
-1.65928 -0.193592
-1.67497 -0.241732
-1.64209 -0.348961
-1.62942 -0.307255
-1.69659 -0.296862
-1.65817 -0.26786
-1.66343 -0.370382
-1.69476 -0.491722
-1.65053 -0.448773
-1.57128 -0.431814
-1.53974 -0.536413
-1.51909 -0.525619
-1.54979 -0.383167
-1.58013 -0.493866
-1.58947 -0.641765
-1.63183 -0.44148
-1.59334 -0.398271
-1.56426 -0.479138
-1.53003 -0.408365
-1.49794 -0.452371
-1.47528 -0.41998
-1.50951 -0.472029
-1.53791 -0.517739
-1.50011 -0.422256
-1.50638 -0.525119
-1.4406 -0.383099
-1.44495 -0.4333
-1.41706 -0.385181
-1.39109 -0.557955
-1.38375 -0.410066
-1.42507 -0.410015
-1.39363 -0.401322
-1.53361 -0.411131
-1.48687 -0.25482
-1.50439 -0.167817
-1.49427 -0.342809
-1.40787 -0.38015
-1.35711 -0.33833
-1.34845 -0.579349
-1.39466 -0.616009
-1.44057 -0.574621
-1.46622 -0.671578
-1.4616 -0.713089
-1.43235 -0.780767
-1.38307 -0.646675
-1.24729 -0.636439
-1.23874 -0.521969
-1.26818 -0.72195
-1.31262 -0.571439
-1.33726 -0.64398
-1.35639 -0.637002
-1.45147 -0.631861
-1.45149 -0.707376
-1.37849 -0.689671
-1.35959 -0.680801
-1.402 -0.737014
-1.38898 -0.646492
-1.42584 -0.426644
-1.44286 -0.626752
-1.41623 -0.382788
-1.42985 -0.439852
-1.40844 -0.323582
-1.41766 -0.423011
-1.34688 -0.273266
-1.27966 -0.426975
-1.30035 -0.317068
-1.3661 -0.444162
-1.38521 -0.412013
-1.39531 -0.293256
-1.46083 -0.402559
-1.47275 -0.308499
-1.46814 -0.382326
-1.48674 -0.299768
-1.44832 -0.325087
-1.40499 -0.184307
-1.39125 -0.270702
-1.34928 -0.22929
-1.3311 -0.144504
-1.34676 -0.129018
-1.37358 -0.0658158
-1.45023 -0.0138072
-1.42855 0.0372699
-1.52874 -0.104097
-1.5625 -0.125354
-1.58757 -0.148463
-1.60308 -0.0483816
-1.55882 -0.136282
-1.59794 -0.193456
-1.60341 -0.107974
-1.74121 -0.193722
-1.71281 -0.126565
-1.75022 -0.170404
-1.78596 -0.0863312
-1.8134 -0.0604174
-1.82014 0.043435
-1.75645 0.0263307
-1.8331 0.0212845
-1.78813 0.109415
-1.79708 0.181704
-1.7564 0.317803
-1.71089 0.352148
-1.77655 0.174454
-1.73326 0.304981
-1.71179 0.246776
-1.65754 0.177545
-1.67651 0.179862
-1.7467 -0.0237606
-1.75795 0.0735623
-1.79103 -0.0445749
-1.71905 0.132162
-1.7555 -0.0124096
-1.63264 0.218923
-1.61802 0.279202
-1.64062 0.233035
-1.60338 0.280949
-1.63048 0.212769
-1.61003 0.262678
-1.69459 0.102997
-1.59901 0.285152
-1.61653 0.330483
-1.52241 0.38167
-1.53086 0.172046
-1.5322 0.178421
-1.57229 0.0188963
-1.53672 0.137693
-1.55119 0.0503003
-1.57596 0.123237
-1.56458 0.171552
-1.4818 0.260324
-1.4761 0.329426
-1.45632 0.270588
-1.44514 0.368839
-1.43418 0.496311
-1.45734 0.424362
-1.52589 0.333666
-1.454 0.326563
-1.48788 0.365532
-1.51752 0.256921
-1.52658 0.351142
-1.45254 0.530022
-1.45257 0.487848
-1.4568 0.496019
-1.4074 0.521679
-1.42873 0.385341
-1.43301 0.474987
-1.42113 0.530131
-1.5157 0.32438
-1.53043 0.270136
-1.49217 0.280247
-1.4352 0.511886
-1.45677 0.400493
-1.43005 0.58692
-1.5061 0.375758
-1.43633 0.473901
-1.38521 0.52994
-1.37369 0.523101
-1.46843 0.398835
-1.45534 0.346073
-1.39141 0.290089
-1.40573 0.308271
-1.39353 0.308281
-1.36256 0.167758
-1.39324 0.153063
-1.38244 0.0646409
-1.35902 0.232995
-1.38832 0.1128
-1.36912 0.254765
-1.33806 0.403854
-1.34929 0.258179
-1.27874 0.35854
-1.3241 0.261234
-1.24519 0.457751
-1.41178 0.145848
-1.39007 0.363854
-1.47702 0.141551
-1.46548 0.28744
-1.57994 0.289969
-1.53179 0.46252
-1.67142 0.205316
-1.53435 0.407326
-1.49252 0.40801
-1.51706 0.35359
-1.56821 0.208055
-1.61851 0.175977
-1.61696 0.198239
-1.63731 0.250341
-1.62474 0.195532
-1.60667 0.0597998
-1.56107 0.129222
-1.53931 0.103088
-1.56773 -0.0185041
-1.54319 0.138291
-1.55592 0.125999
-1.57715 0.0778304
-1.53333 0.252421
-1.57071 0.256841
-1.58179 0.168946
-1.58714 0.177863
-1.63921 -0.111944
-1.62869 0.10832
-1.53896 0.185979
-1.61431 0.0870027
-1.52033 0.283298
-1.58507 0.105089
-1.55957 0.113982
-1.47108 0.234581
-1.49848 0.0495618
-1.51649 0.0603839
-3.13807 -1.74843
-1.38827 0.135393
-1.37796 0.0647639
-3.10973 -1.75468
-1.37428 0.126336
-1.39394 0.151499
-2.92757 -1.98914
-2.9626 -2.00462
-2.97483 -2.0171
-2.96265 -2.01522
-2.90295 -2.03929
-2.92085 -2.02234
-2.8194 -2.03721
-2.80614 -2.0925
-2.932 -1.96425
-2.83183 -2.02343
-2.82142 -2.04957
-2.74483 -2.08229
-2.84261 -1.9917
-2.74622 -2.04943
-2.80445 -2.01771
-2.64407 -2.12532
-2.79112 -2.06766
-2.63015 -2.18027
-2.71107 -2.15965
-2.75304 -2.13609
-2.81433 -2.12975
-2.62862 -2.20122
-2.73056 -2.12795
-2.83159 -2.05351
-2.73932 -2.10258
-2.68429 -2.13494
-2.76208 -2.05741
-2.76078 -2.03332
-2.57635 -2.13734
-2.66764 -2.0913
-2.53086 -2.16268
-2.56952 -2.11786
-2.62304 -2.10841
-2.53359 -2.1736
-2.57225 -2.19275
-2.50968 -2.17539
-2.64541 -2.0839
-2.57257 -2.05637
-2.59012 -2.05444
-2.49027 -2.09512
-2.59401 -2.0699
-2.60241 -2.07879
-2.70101 -2.01093
-2.66128 -2.04798
-2.73336 -2.05786
-2.84302 -2.0179
-2.7843 -2.06811
-2.93091 -1.91442
-2.88675 -1.93377
-2.66962 -2.08116
-2.62278 -2.05416
-2.5967 -2.05602
-2.71814 -2.00722
-2.74771 -1.98026
-2.77597 -2.01668
-2.8187 -1.99211
-2.90957 -1.95774
-2.90779 -1.94299
-2.85148 -1.99605
-2.81442 -2.02687
-2.73813 -2.05986
-2.81516 -2.02704
-1.56581 0.273769
-2.7887 -1.98707
-1.51205 0.327025
-2.72506 -1.98563
-1.46565 0.3384
-1.43471 0.400412
-1.49445 0.351611
-1.4962 0.457076
-2.69912 -2.20457
-1.64385 0.407771
-1.66815 0.383439
-1.59332 0.42374
-1.57473 0.451285
-1.59772 0.465657
-1.63273 0.423529
-1.62611 0.396421
-1.60489 0.447534
-1.57993 0.364271
-1.55188 0.310921
-1.49348 0.31724
-1.51352 0.309738
-1.60383 0.152515
-1.58719 0.187467
-1.58475 0.150816
-1.51571 0.155364
-1.5042 0.151748
-1.53693 0.233696
-1.48333 0.266895
-1.48178 0.234603
-1.49443 0.315616
-1.46893 0.341394
-1.54009 0.113953
-1.5065 0.285136
-1.51424 0.162911
-1.39988 0.226743
-1.48473 -0.0218378
-1.43151 0.157428
-1.44803 0.044699
-1.49109 0.102059
-1.45714 0.22013
-1.45712 0.313683
-1.55566 0.0807837
-1.54069 0.233446
-1.51347 0.443394
-1.54721 0.22888
-1.60795 0.178894
-1.5427 0.292901
-1.47707 0.357126
-1.57641 0.262578
-1.55975 0.311894
-1.58787 0.147227
-1.54188 0.170693
-1.49608 0.148608
-1.54724 0.143098
-1.53935 0.254039
-1.54508 0.255508
-1.60589 0.151274
-1.59292 0.271866
-1.52737 0.340084
-1.5538 0.207047
-1.55238 0.116268
-1.40255 0.236999
-1.35898 0.320064
-1.42101 0.165277
-1.41943 0.191822
-1.50157 0.132831
-1.50756 0.236183
-1.48187 0.381465
-1.54744 0.109866
-1.45681 0.317493
-1.41612 0.316859
-1.55224 -0.0251951
-1.54444 0.256836
-1.54797 0.117516
-1.5176 0.133086
-1.52388 0.110845
-1.4868 0.154726
-1.51026 -0.0247031
-1.48674 0.053253
-1.47123 0.0301902
-1.37933 0.0471089
-1.4224 -0.0449791
-1.39787 -0.0520833
-1.3417 0.0295392
-1.30506 0.229164
-1.39402 0.0236074
-1.46817 -0.00579508
-1.40253 0.1081
-1.41754 0.020089
-1.34438 0.146642
-1.40258 -0.15126
-1.35909 -0.164279
-1.32907 -0.151799
-1.32582 -0.11188
-1.28443 -0.0616093
-2.88277 -1.60741
-2.94013 -1.58608
-2.84809 -1.75229
-2.84916 -1.74981
-2.91282 -1.68887
-2.88788 -1.7607
-2.88843 -1.81349
-2.95892 -1.78502
0.472219 2.59026
-2.85764 -1.83539
-2.87124 -1.81449
-2.92636 -1.738
-2.9651 -1.69839
-3.07399 -1.53133
-3.02412 -1.60119
-2.91224 -1.72566
-2.91716 -1.72272
-2.93255 -1.74242
-2.98998 -1.72452
-2.97838 -1.737
0.597414 2.51868
0.637863 2.54692
0.709011 2.542
-2.98161 -1.73397
-2.95663 -1.73101
-3.00566 -1.65287
-2.95751 -1.7237
-2.97947 -1.71842
-3.06978 -1.68584
-3.09085 -1.73099
-3.19063 -1.68359
-3.12991 -1.77767
-3.12339 -1.81796
-3.14435 -1.75149
-3.13738 -1.82685
-3.16299 -1.86308
-3.12882 -1.90208
-3.13604 -1.89105
-3.15642 -1.87793
-3.08081 -1.94522
-3.11188 -1.93196
-3.1226 -1.94557
-3.28966 -1.7994
-3.12803 -1.93922
-3.12379 -1.91116
-3.09119 -1.88986
-3.17668 -1.79222
-3.1381 -1.80237
-3.10814 -1.75581
-3.11273 -1.77301
-3.07805 -1.69904
-3.15901 -1.57631
-3.02987 -1.72525
-3.08193 -1.63399
-3.08723 -1.64604
0.477927 2.53524
-2.88068 -1.75737
0.410216 2.52336
-2.94442 -1.67184
-2.98548 -1.65705
-2.94024 -1.71372
-3.08503 -1.62701
-3.02085 -1.61875
-3.00268 -1.64228
-3.03724 -1.55419
-2.93425 -1.58858
-2.99105 -1.48728
-2.93426 -1.55836
-3.03158 -1.47274
-3.04448 -1.45749
-3.11945 -1.45205
0.618317 2.38671
-3.10059 -1.5611
-3.02453 -1.65995
-3.03751 -1.64569
0.655456 2.46997
-2.93085 -1.77575
-3.00855 -1.70696
0.730554 2.45415
-3.01375 -1.68198
-2.98154 -1.70687
-3.13386 -1.54073
-3.05517 -1.71354
-3.01547 -1.78782
-3.09747 -1.74487
-3.07043 -1.74859
-3.02785 -1.75937
-3.07356 -1.66848
-2.9675 -1.72275
-3.03984 -1.64496
-2.92577 -1.75901
-2.96408 -1.72778
-2.94288 -1.71752
-2.99316 -1.60142
-2.94074 -1.64538
-2.86685 -1.69525
-2.7734 -1.73634
-2.80695 -1.68602
-2.81312 -1.67044
-2.85382 -1.61564
-2.84675 -1.63186
-2.77524 -1.68527
-2.75222 -1.71634
-2.78864 -1.67809
-2.76282 -1.76759
-2.79113 -1.72279
-2.69481 -1.7725
-2.79221 -1.73471
-2.68425 -1.82413
-2.70765 -1.79629
-2.71442 -1.87893
-2.7156 -1.90454
-2.71685 -1.89125
-2.70943 -1.864
-2.72073 -1.86119
-2.67464 -1.83507
-2.71209 -1.76997
-2.76983 -1.69905
-2.6362 -1.78941
-2.62668 -1.78865
-2.66653 -1.78571
-2.70654 -1.83381
-2.78691 -1.76907
-2.7282 -1.83461
-2.7466 -1.85335
-2.91275 -1.71036
-2.89899 -1.77652
-2.92382 -1.78618
-2.89607 -1.84757
-2.82827 -1.83978
-2.84504 -1.76686
-2.81987 -1.76857
-2.76618 -1.79986
-2.65397 -1.93474
-2.59341 -2.02827
-2.61533 -2.0398
-2.72336 -1.96672
-2.74802 -1.92615
-2.76999 -1.96218
-2.76815 -1.94973
-2.72241 -1.98785
-2.64384 -2.0689
-2.62191 -2.10187
-2.73368 -2.06848
-2.66907 -2.15283
-2.62868 -2.18084
-2.64116 -2.17574
-2.65978 -2.15074
-2.61298 -2.13879
-2.65749 -2.08474
-2.7208 -2.01729
-2.63821 -2.01913
-2.64167 -1.99868
-2.44832 -2.09166
-2.60396 -2.03683
-2.60163 -2.0649
-2.56023 -2.16261
-2.57997 -2.14641
-2.58671 -2.14057
-2.53934 -2.1277
-2.43975 -2.17375
-2.44164 -2.16789
-2.38792 -2.18064
-2.46614 -2.12066
-2.56654 -2.074
-2.55239 -2.05739
-2.41508 -2.07261
-2.51193 -1.95129
-2.48747 -1.96058
-2.33159 -2.04607
-2.47357 -1.97525
-2.55296 -1.92076
-2.53951 -1.90517
-2.52719 -1.9367
-2.43596 -2.03336
-2.52856 -1.98811
-2.65756 -1.89621
-2.51487 -1.9659
-2.60226 -1.9223
-2.61561 -1.88175
-2.64303 -1.89657
-2.67508 -1.88083
-2.69622 -1.83026
-2.68181 -1.88608
-2.58995 -1.94908
-2.61347 -1.90094
-2.63998 -1.89415
-2.58763 -1.92077
-2.5625 -1.94319
-2.53449 -1.95824
-2.42041 -2.0047
-2.29807 -2.00845
-2.35001 -1.95632
-2.48441 -1.87716
-2.50029 -1.85445
-2.38973 -1.89749
-2.37124 -1.91988
-2.22332 -1.9739
-2.27667 -1.98008
-2.30434 -2.00583
-2.31187 -2.03081
-2.42199 -1.98738
-2.20152 -2.09857
-2.21798 -2.08437
-2.2091 -2.0349
-2.28285 -2.00625
-2.33626 -1.9807
-2.22335 -2.01427
-2.27223 -2.04168
-2.34379 -1.98126
-2.20977 -2.03932
-2.29974 -1.97822
-2.23122 -1.97973
-2.24128 -1.99315
-2.19815 -2.04913
-2.26775 -1.97647
-2.22915 -1.94454
-2.17871 -1.95838
-2.11237 -1.93362
-2.07974 -1.93488
-2.02965 -1.95733
-1.98699 -1.97952
-2.06895 -1.93974
-2.04543 -2.00346
-2.11508 -1.98857
-2.141 -1.97255
-2.19931 -1.95447
-2.15751 -1.992
-2.2981 -1.95926
-2.2716 -2.0575
-2.36297 -2.05072
-2.37365 -2.0963
-2.32268 -2.15816
-2.45152 -2.09079
-2.41888 -2.12987
-2.34333 -2.1362
-2.27355 -2.14198
-2.47594 -2.02732
-2.52485 -2.00795
-2.52644 -2.03432
-2.63668 -1.99823
-2.50497 -2.16443
-2.49079 -2.15727
-2.43329 -2.22164
-2.25644 -2.25308
-2.4083 -2.15347
-2.3787 -2.16257
-2.32375 -2.2051
-2.33641 -2.2112
-2.35777 -2.21099
-2.38966 -2.17957
-2.4873 -2.1258
-2.51845 -2.1218
-2.35092 -2.16575
-2.30139 -2.13566
-2.38001 -2.06788
-2.35867 -2.04564
-2.34755 -2.01576
-2.37836 -2.00317
-2.30936 -2.01248
-2.28092 -2.00492
-2.39489 -1.93196
-2.46526 -1.88614
-2.40595 -1.94448
-2.46063 -1.90479
-2.41201 -1.94218
-2.37323 -1.98255
-2.30845 -2.03738
-2.2535 -2.02952
-2.21997 -2.01296
-2.24748 -1.97055
-2.21864 -2.03143
-2.2877 -2.04442
-2.34049 -2.00958
-2.34696 -1.97252
-2.36732 -1.90511
-2.37381 -1.87255
-2.32702 -1.94302
-2.41727 -1.93268
-2.37038 -1.9839
-2.4533 -1.95353
-2.40641 -1.95335
-2.40247 -1.96558
-2.30054 -2.02375
-2.3623 -1.98869
-2.39448 -1.9633
-2.34198 -2.03387
-2.49876 -1.92995
-2.5478 -1.88991
-2.5188 -1.92187
-2.4941 -1.97434
-2.4988 -1.94718
-2.48058 -1.93597
-2.38841 -1.98747
-2.38148 -1.97421
-2.41804 -1.918
-2.37019 -2.00053
-2.47085 -1.95445
-2.50731 -1.96015
-2.54111 -1.95339
-2.55699 -1.91765
-2.55232 -1.9005
-2.49622 -1.95194
-2.34283 -2.0706
-2.39029 -2.05034
-2.40673 -1.99532
-2.13846 -2.12279
-2.31108 -2.04338
-2.22961 -2.07206
-2.33493 -2.02186
-2.27031 -2.02294
-2.29885 -1.98803
-2.2486 -1.97456
-2.17591 -2.02296
-2.27811 -1.95124
-2.37206 -1.82907
-2.20573 -1.9055
-2.20581 -1.85826
-2.16969 -1.86417
-2.25521 -1.78135
-2.20402 -1.81321
-2.28338 -1.78404
-2.22075 -1.83026
-2.18848 -1.8653
-2.21626 -1.82144
-2.20228 -1.81516
-2.15697 -1.817
-2.1872 -1.80784
-2.11677 -1.80805
-2.26995 -1.69426
-2.20851 -1.76292
-2.07045 -1.85528
-2.18845 -1.81692
-2.11478 -1.84431
-2.17295 -1.84814
0.182506 2.47749
-2.15707 -1.86114
-2.10463 -1.84726
-2.09933 -1.82252
-2.09994 -1.7873
-2.06939 -1.76629
0.181314 2.37517
-2.14578 -1.75414
-2.0406 -1.83189
-2.09694 -1.83407
-2.03031 -1.84729
0.0798616 2.42962
-1.94427 -1.8554
-1.96995 -1.84271
0.0633239 2.45481
-1.89026 -1.87185
-1.90402 -1.88336
0.0884887 2.44208
0.0520585 2.41895
-1.93275 -1.79659
-1.89752 -1.77592
-0.0813263 2.37608
-0.0125056 2.31408
0.0538767 2.32059
-1.84764 -1.73758
0.0630466 2.30583
0.0902895 2.29381
0.123265 2.28606
0.0936836 2.27781
0.116399 2.28326
-1.9245 -1.70901
-1.90328 -1.73073
-1.878 -1.7527
-1.93192 -1.72377
-1.83386 -1.77509
-1.88126 -1.76841
0.083004 2.28205
0.0225961 2.24874
-1.87156 -1.64624
-1.95275 -1.57494
-1.83693 -1.59446
-1.79041 -1.60483
-1.8136 -1.60887
-1.77997 -1.65068
-1.81374 -1.66919
-1.77907 -1.692
-1.77653 -1.69463
-1.8469 -1.68292
-1.89139 -1.67847
-1.86487 -1.66888
-1.88064 -1.6919
-1.94637 -1.6715
-1.74685 -1.75227
-1.72151 -1.76497
-1.80873 -1.69807
-1.7647 -1.74027
-1.84705 -1.6998
-1.80487 -1.73366
-1.76066 -1.73208
-1.79735 -1.67907
-1.76131 -1.69443
-1.90974 -1.66391
-1.94241 -1.66153
-1.8984 -1.66497
-1.82775 -1.65684
-1.77107 -1.65543
-1.71449 -1.62769
-1.7399 -1.61238
-1.73304 -1.6142
-1.69919 -1.66562
-1.7803 -1.67093
-1.79624 -1.67655
-1.85564 -1.68277
-1.80198 -1.73011
-1.72291 -1.76366
-1.70822 -1.77934
-1.71403 -1.78319
-1.76481 -1.79533
-1.69035 -1.82563
-1.72027 -1.82281
-1.75566 -1.82326
-1.83661 -1.81414
-1.93795 -1.75504
-1.8947 -1.78658
-1.91635 -1.81662
-2.05832 -1.75904
-1.88434 -1.84587
-1.91282 -1.82977
-1.91966 -1.80257
-1.84023 -1.83825
-1.82187 -1.83682
-1.92274 -1.78701
-1.69207 -1.84819
-1.85434 -1.80106
-1.89536 -1.79799
-1.82711 -1.85274
-1.86136 -1.85011
-1.83954 -1.86816
-1.93167 -1.81727
-1.88568 -1.84272
-1.81468 -1.8729
-1.89722 -1.8495
-1.8427 -1.90837
-1.82847 -1.93754
-1.73757 -1.96572
-1.79064 -1.96505
-1.78109 -1.95876
-1.89198 -1.91598
-1.88986 -1.9187
-1.9049 -1.91319
-1.84562 -1.94158
-1.92471 -1.9063
-1.92223 -1.93066
-1.87078 -1.94874
-1.81154 -1.9948
-1.89023 -1.96579
-1.90355 -1.99318
-1.94013 -1.98914
-1.99487 -1.9659
-1.90779 -1.96592
-1.99624 -1.90974
-1.93037 -1.97434
-1.89153 -2.00493
-2.08299 -1.92394
-1.98753 -1.97124
-1.94273 -1.95928
-2.02468 -1.94019
-1.97957 -1.93282
-1.9948 -1.88526
-1.97056 -1.9417
-1.93881 -1.94476
-1.9699 -1.89904
-1.99349 -1.8202
-1.90683 -1.82514
-1.80693 -1.8669
-1.92927 -1.81736
-1.83134 -1.86352
-1.82243 -1.86779
-1.84501 -1.9083
-1.87191 -1.9041
-1.9593 -1.83601
-1.92276 -1.84554
-1.90674 -1.84172
-1.77629 -1.9198
-1.93127 -1.87793
-1.91057 -1.87484
-1.96294 -1.86788
-1.86988 -1.88498
-1.91778 -1.84154
-1.83867 -1.86816
-1.85252 -1.83974
-1.81311 -1.86226
-1.94847 -1.77946
-1.83236 -1.79125
-1.89002 -1.75852
-1.90418 -1.71616
-1.7859 -1.7705
-1.84645 -1.74402
-1.71413 -1.77777
-1.87246 -1.69171
-1.8391 -1.67163
-1.7681 -1.67225
-1.76582 -1.66407
-1.77807 -1.65817
-1.73333 -1.68712
-1.77338 -1.68721
-1.75708 -1.69747
-1.66944 -1.71709
-1.63598 -1.72352
-1.7242 -1.69324
-1.61363 -1.71635
-1.65913 -1.71559
-1.58493 -1.70947
-1.72594 -1.64329
-1.75609 -1.6291
-1.82982 -1.62001
-1.7399 -1.62833
-1.71324 -1.62647
-1.68626 -1.62565
-1.56623 -1.67237
-1.6348 -1.68522
-1.63227 -1.6842
-1.75102 -1.66624
-1.69004 -1.6847
-1.72202 -1.64792
-1.81452 -1.62429
-1.75869 -1.66794
-1.72015 -1.69041
-1.66229 -1.69767
-1.62173 -1.69779
-1.6033 -1.73204
-1.64147 -1.69213
-1.53699 -1.74899
-1.6938 -1.68071
-1.49872 -1.72443
-1.49275 -1.66719
-1.61562 -1.64695
-1.69322 -1.61888
-1.60289 -1.61245
-1.63804 -1.61788
-1.61377 -1.64887
-1.55931 -1.63696
-1.49597 -1.63511
-1.64669 -1.59009
-1.57341 -1.59542
-1.51652 -1.59091
-1.4358 -1.60052
-1.55487 -1.5522
-1.61712 -1.48678
-1.5975 -1.52219
-1.65965 -1.50964
-1.55631 -1.52553
-1.68784 -1.43337
-1.6569 -1.46986
-1.58387 -1.52055
-1.6407 -1.5078
-1.4799 -1.50787
-1.54249 -1.46576
-1.50276 -1.48179
-1.49944 -1.48058
-1.52707 -1.47147
-1.49767 -1.48202
-1.41534 -1.40833
-1.48045 -1.36247
-1.48009 -1.37699
-1.51813 -1.40623
-1.54856 -1.40157
-1.54984 -1.41744
-1.64972 -1.44139
-1.61943 -1.47987
-1.58884 -1.51241
-1.53626 -1.51974
-1.59628 -1.46364
-1.60411 -1.46059
-1.61669 -1.44653
-1.56461 -1.44174
-1.58201 -1.44376
-1.60879 -1.44714
-1.60692 -1.43931
-1.61493 -1.4448
-1.74438 -1.39204
-1.59771 -1.49852
-1.63325 -1.48227
-1.66392 -1.46349
-1.65777 -1.45774
-1.63925 -1.46646
-1.68934 -1.4028
-1.70678 -1.35483
-1.71942 -1.37292
-1.64656 -1.36863
-1.69763 -1.34588
-1.65228 -1.35021
-1.58659 -1.39004
-1.63776 -1.36835
-1.58548 -1.38548
-1.64361 -1.36172
-1.67354 -1.39104
-1.68434 -1.42702
-1.68601 -1.45396
-1.66106 -1.4986
-1.66715 -1.48492
-1.51138 -1.55005
-1.61054 -1.54241
-1.64269 -1.60661
-1.61314 -1.63313
-1.58726 -1.66044
-1.55913 -1.64538
-1.45422 -1.68889
-1.46992 -1.66996
-1.56613 -1.61715
-1.48653 -1.62588
-1.49407 -1.61097
-1.54303 -1.6025
-1.55367 -1.57007
-1.53642 -1.55443
-1.43571 -1.53657
-1.43323 -1.54542
-1.402 -1.5705
-1.43388 -1.58308
-1.38536 -1.59976
-1.41851 -1.58165
-1.33331 -1.60792
-1.50226 -1.59905
-1.44768 -1.63287
-1.63885 -1.61072
-1.56637 -1.65355
-1.59897 -1.65882
-1.69542 -1.67833
-1.51529 -1.73625
-1.55066 -1.74029
-1.59358 -1.76411
-1.56524 -1.76092
-1.63892 -1.72744
-1.6781 -1.69593
-1.66777 -1.68207
-1.62998 -1.63231
-1.66692 -1.62834
-1.71231 -1.59023
-1.73391 -1.53744
-1.57068 -1.61336
-1.52193 -1.63571
-1.45594 -1.65068
-1.55188 -1.64233
-1.41014 -1.69155
-1.4412 -1.69317
-1.44387 -1.72148
-1.37526 -1.71927
-1.40667 -1.64669
-1.46716 -1.57475
-1.54613 -1.51873
-1.5591 -1.53581
-1.53252 -1.5329
-1.50377 -1.5069
-1.55767 -1.47238
-1.55851 -1.48492
-1.56468 -1.4798
-1.62151 -1.45305
-1.5665 -1.48465
-1.49794 -1.4877
-1.49314 -1.49009
-1.37257 -1.53766
-1.34848 -1.55098
-1.41955 -1.53688
-1.34011 -1.53122
-1.43208 -1.50975
-1.44383 -1.52528
-1.4927 -1.52563
-1.53323 -1.51755
-1.44516 -1.53867
-1.55528 -1.5004
-1.48048 -1.54872
-1.42452 -1.56892
-1.36957 -1.61865
-1.44939 -1.59351
-1.49275 -1.5555
-1.32426 -1.56187
-1.4851 -1.49876
-1.40121 -1.51638
-1.45656 -1.46785
-1.48244 -1.41022
-1.45189 -1.44736
-1.50852 -1.42743
-1.36068 -1.45025
-1.41309 -1.42565
-1.36338 -1.43157
-1.38526 -1.44644
-1.38734 -1.41082
-1.46356 -1.35901
-1.54003 -1.32356
-1.47069 -1.31849
-1.55224 -1.27509
-1.5137 -1.31004
-1.49747 -1.29341
-1.41376 -1.33801
-1.41365 -1.35892
-1.43948 -1.38494
-1.34282 -1.41385
-1.36673 -1.42846
-1.47908 -1.38402
-1.38561 -1.43071
-1.46174 -1.40209
-1.40936 -1.38978
-1.38229 -1.38364
-1.47142 -1.36309
-1.37085 -1.37079
-1.37683 -1.35261
-1.43093 -1.30258
-1.37975 -1.32231
-1.33721 -1.3464
-1.34036 -1.3289
-1.27264 -1.33321
-1.32025 -1.35332
-1.3922 -1.34676
-1.50458 -1.27609
-1.38771 -1.30918
-1.36747 -1.26731
-1.48294 -1.22319
-1.43515 -1.22894
-1.39326 -1.21308
-1.33684 -1.20806
-1.33543 -1.2304
-1.39607 -1.19582
-1.31453 -1.21756
-1.28872 -1.19885
-1.31839 -1.18587
-1.23245 -1.1892
-1.20585 -1.1826
-1.20304 -1.19274
-1.11862 -1.22218
-1.15646 -1.25027
-1.22979 -1.26919
-1.10328 -1.30035
-1.1127 -1.27183
-1.22797 -1.23919
-1.28966 -1.24063
-1.15052 -1.2892
-1.18455 -1.28551
-1.17711 -1.31647
-1.05066 -1.34813
-1.13158 -1.3424
-1.0712 -1.35124
-1.01378 -1.31751
-1.05256 -1.28644
-1.10587 -1.23156
-1.12715 -1.19106
-1.14141 -1.22192
-1.10194 -1.21724
-1.1436 -1.19373
-1.08934 -1.17725
-1.09913 -1.18876
-1.13331 -1.21036
-1.05501 -1.22915
-1.09455 -1.20618
-1.15576 -1.21407
-1.13057 -1.2393
-1.16312 -1.22339
-1.1541 -1.21919
-1.11931 -1.22838
-1.16112 -1.24731
-1.2072 -1.26938
-1.17575 -1.31744
-1.16854 -1.34849
-1.18707 -1.37949
-1.16002 -1.37866
-1.17814 -1.3402
-1.30921 -1.27147
-1.1559 -1.27943
-1.28445 -1.25438
-1.25425 -1.25856
-1.18635 -1.28522
-1.2889 -1.27962
-1.22744 -1.33039
-1.18405 -1.33712
-1.24073 -1.31401
-1.31107 -1.28058
-1.21146 -1.29371
-1.23098 -1.27212
-1.29262 -1.25332
-1.29625 -1.23784
-1.21481 -1.23282
-1.19713 -1.22898
-1.28148 -1.2404
-1.20136 -1.28582
-1.22707 -1.34132
-1.21355 -1.3666
-1.27336 -1.36737
-1.30923 -1.34691
-1.17909 -1.35681
-1.22728 -1.32392
-1.31053 -1.28545
-1.38242 -1.25323
-1.24142 -1.28762
-1.23562 -1.30329
-1.22641 -1.31278
-1.23725 -1.28095
-1.2399 -1.28211
-1.2388 -1.30658
-1.30761 -1.30708
-1.20596 -1.34335
-1.20485 -1.34796
-1.18571 -1.31986
-1.18814 -1.32773
-1.27047 -1.32182
-1.16025 -1.33118
-1.19739 -1.32576
-1.24152 -1.2936
-1.18051 -1.27814
-1.21912 -1.26618
-1.2605 -1.24128
-1.26958 -1.25389
-1.19366 -1.27429
-1.26556 -1.22677
-1.30482 -1.20087
-1.32446 -1.19248
-1.3509 -1.14906
-1.24519 -1.15807
-1.31068 -1.10482
-1.22517 -1.10708
-1.27095 -1.10836
-1.25191 -1.11921
-1.19119 -1.15856
-1.18891 -1.19278
-1.24857 -1.17196
-1.16514 -1.22643
-1.12463 -1.22033
-1.11227 -1.1737
-1.11677 -1.16736
-1.07271 -1.2014
-1.09108 -1.22123
-1.09073 -1.20149
-1.11494 -1.20809
-1.0827 -1.22021
-1.05462 -1.23976
-1.04592 -1.28045
-1.00959 -1.27669
-1.02428 -1.27582
-1.10709 -1.25811
-0.954267 -1.27037
-1.10524 -1.27509
-0.914728 -1.2966
-1.0479 -1.31282
-1.10149 -1.34095
-1.13315 -1.34925
-1.19145 -1.38654
-1.12789 -1.38649
-1.12376 -1.36476
-1.00877 -1.33319
-0.955157 -1.30754
-1.12107 -1.27382
-1.10044 -1.24968
-1.07325 -1.23233
-1.09687 -1.20899
-1.11554 -1.23068
-1.04055 -1.23087
-1.0666 -1.21956
-1.11151 -1.1797
-1.05788 -1.16647
-1.12315 -1.15409
-1.0858 -1.17975
-1.08348 -1.18116
-1.06065 -1.16399
-1.0612 -1.17039
-1.02772 -1.18435
-1.06839 -1.22797
-1.02738 -1.2363
-1.07934 -1.23444
-1.06036 -1.23566
-1.04655 -1.24155
-1.09477 -1.21145
-1.04873 -1.24177
-1.0002 -1.2712
-1.03683 -1.28595
-1.03839 -1.3214
-1.14348 -1.32098
-1.10451 -1.33482
-1.09191 -1.31676
-1.06856 -1.28951
-1.05315 -1.26038
-1.07622 -1.25061
-1.02337 -1.26603
-1.05991 -1.26658
-1.0733 -1.27977
-1.0548 -1.24398
-1.02505 -1.24258
-1.05669 -1.21032
-1.05154 -1.19859
-1.03829 -1.19431
-1.12187 -1.18012
-1.01242 -1.2032
-1.06672 -1.20151
-1.00434 -1.20683
-0.980093 -1.20819
-0.962517 -1.22085
-0.936971 -1.19739
-0.879708 -1.21857
-0.844571 -1.23067
-0.861775 -1.22531
-0.98928 -1.23488
-0.995596 -1.23765
-0.956185 -1.24977
-1.04463 -1.23971
-1.04462 -1.24622
-1.03742 -1.27681
-1.03454 -1.32941
-1.00078 -1.37379
-0.992245 -1.4002
-0.991024 -1.38744
-0.961771 -1.3788
-0.972123 -1.39203
-1.0164 -1.37848
-1.01753 -1.35129
-1.03642 -1.35072
-1.04082 -1.35773
-1.06144 -1.31431
-1.01597 -1.32666
-1.0439 -1.30062
-1.01004 -1.29542
-1.09084 -1.22912
-1.09743 -1.18257
-0.977 -1.19214
-0.946158 -1.19704
-1.00566 -1.19947
-1.01806 -1.19764
-0.91359 -1.20748
-0.953757 -1.17485
-0.908389 -1.1788
-0.934221 -1.16036
-0.961104 -1.17137
-0.924633 -1.1766
-1.03519 -1.16717
-0.966315 -1.18921
-0.900734 -1.18144
-0.970421 -1.20624
-0.968276 -1.20613
-0.955639 -1.18081
-0.925497 -1.15483
-0.922145 -1.15396
-0.955359 -1.13055
-0.939744 -1.15304
-0.934103 -1.13352
-0.851722 -1.12034
-0.8474 -1.11631
-0.873904 -1.13765
-0.922326 -1.14721
-0.954729 -1.12631
-0.959993 -1.12389
-0.921516 -1.15561
-0.898002 -1.16593
-0.960196 -1.14606
-0.858116 -1.11454
-0.888583 -1.102
-0.907557 -1.09818
-0.809683 -1.1079
-0.7881 -1.10326
-0.835254 -1.10396
-0.894997 -1.11841
-0.831624 -1.11852
-0.803099 -1.10566
-0.80131 -1.08024
-0.860569 -1.07412
-0.960113 -1.07328
-0.871245 -1.10757
-0.810147 -1.13189
-0.807132 -1.13855
-0.79089 -1.14059
-0.793507 -1.15573
-0.777361 -1.15301
-0.677465 -1.14335
-0.750586 -1.14417
-0.742706 -1.15152
-0.727648 -1.15355
-0.673413 -1.13978
-0.745847 -1.1176
-0.750014 -1.1095
-0.739423 -1.08987
-0.69637 -1.06759
-0.78799 -1.05278
-0.726586 -1.04992
-0.743909 -1.05808
-0.72279 -1.06321
-0.670812 -1.07986
-0.748379 -1.10872
-0.731237 -1.10654
-0.726719 -1.08819
-0.739216 -1.11173
-0.821864 -1.09786
-0.856583 -1.07996
-0.789104 -1.07901
-0.80532 -1.06716
-0.806458 -1.02964
-0.810808 -1.01581
-0.722591 -1.03181
-0.775044 -1.06585
-0.792479 -1.05997
-0.796818 -1.05027
-0.824684 -1.04556
-0.819904 -1.01751
-0.767067 -1.00318
-0.803874 -1.00229
-0.713714 -1.0178
-0.744844 -1.0395
-0.809015 -1.07655
-0.791048 -1.09823
-0.711767 -1.12002
-0.804172 -1.12885
-0.856531 -1.14626
-0.783846 -1.15803
-0.797256 -1.13677
-0.835483 -1.0917
-0.905856 -1.0707
-0.922365 -1.08454
-0.902868 -1.09064
-0.919749 -1.09922
-0.912905 -1.11365
-0.885116 -1.10666
-0.929262 -1.11612
-0.96199 -1.12328
-0.954634 -1.12308
-0.89564 -1.14325
-0.919802 -1.14952
-0.890121 -1.15175
-0.931459 -1.16548
-0.949675 -1.16235
-1.00068 -1.15441
-0.963004 -1.18821
-0.935644 -1.21037
-0.993158 -1.2345
-0.908403 -1.22367
-0.843029 -1.22802
-0.850203 -1.22832
-0.860479 -1.19881
-0.829852 -1.15325
-0.824876 -1.15162
-0.88445 -1.16622
-0.864061 -1.16725
-0.753828 -1.15889
-0.770753 -1.18142
-0.78343 -1.20771
-0.721639 -1.20789
-0.806441 -1.2044
-0.65543 -1.21841
-0.648803 -1.22734
-0.641796 -1.23014
-0.706809 -1.22166
-0.743157 -1.23847
-0.828254 -1.25372
-0.78125 -1.22091
-0.759202 -1.21339
-0.728213 -1.16864
-0.661055 -1.16401
-0.659774 -1.14916
-0.70954 -1.13202
-0.659387 -1.12655
-0.64823 -1.12381
-0.661672 -1.10319
-0.71287 -1.12036
-0.655697 -1.16434
-0.652936 -1.18033
-0.626152 -1.19507
-0.679226 -1.22851
-0.734219 -1.19753
-0.689557 -1.20538
-0.677377 -1.22113
-0.666407 -1.2044
-0.743127 -1.2197
-0.696506 -1.21586
-0.611446 -1.23289
-0.675042 -1.2464
-0.708723 -1.23271
-0.696516 -1.21006
-0.690977 -1.20999
-0.740247 -1.17484
-0.721132 -1.16808
-0.714313 -1.17035
-0.685074 -1.13897
-0.704259 -1.13276
-0.711808 -1.12353
-0.660645 -1.12439
-0.749598 -1.12963
-0.676738 -1.15521
-0.717641 -1.16953
-0.80156 -1.13791
-0.753387 -1.12972
-0.693481 -1.12279
-0.704153 -1.13215
-0.694663 -1.12852
-0.709071 -1.13765
-0.794234 -1.13797
-0.717685 -1.18197
-0.854253 -1.2238
-0.778173 -1.22534
-0.833924 -1.25753
-0.80711 -1.26212
-0.778745 -1.25084
-0.823027 -1.23303
-0.864792 -1.22375
-0.872135 -1.22437
-0.881277 -1.25001
-0.901121 -1.25752
-0.903585 -1.25915
-0.87677 -1.28672
-0.844518 -1.31945
-0.784672 -1.34013
-0.849073 -1.35254
-0.870514 -1.35333
-0.761858 -1.38509
-0.835857 -1.35988
-0.814418 -1.35462
-0.86833 -1.34106
-0.882144 -1.32617
-0.863646 -1.30008
-0.812222 -1.29077
-0.783326 -1.23859
-0.725165 -1.21193
-0.708933 -1.21165
-0.682235 -1.20117
-0.701712 -1.18936
-0.700242 -1.18721
-0.745097 -1.19658
-0.715318 -1.20498
-0.764709 -1.19747
-0.742728 -1.19764
-0.690262 -1.19938
-0.676631 -1.21808
-0.731359 -1.21404
-0.72809 -1.22265
-0.673083 -1.21171
-0.712294 -1.22345
-0.672025 -1.20498
-0.690673 -1.22469
-0.585502 -1.18873
-0.581595 -1.16251
-0.556802 -1.14123
-0.522712 -1.09706
-0.592809 -1.06888
-0.594852 -1.0489
-0.661446 -1.0536
-0.64859 -1.0429
-0.669612 -1.02504
-0.615439 -1.00891
-0.656361 -0.971946
-0.631871 -0.966661
-0.645206 -0.980164
-0.570835 -0.973522
-0.58258 -0.964545
-0.573015 -0.954224
-0.571951 -0.943419
-0.602095 -0.937471
-0.653808 -0.947643
-0.626675 -0.935264
-0.568041 -0.945362
-0.599483 -0.957424
-0.551895 -0.957644
-0.528913 -0.928853
-0.54067 -0.938498
-0.584015 -0.940231
-0.559116 -0.918089
-0.559283 -0.890172
-0.540849 -0.894708
-0.486686 -0.878307
-0.52812 -0.908628
-0.572079 -0.916669
-0.599071 -0.932721
-0.596029 -0.88462
-0.602491 -0.847754
-0.557154 -0.838641
-0.570011 -0.846058
-0.586557 -0.864753
-0.538784 -0.858992
-0.536308 -0.889269
-0.597784 -0.895955
-0.632506 -0.927082
-0.635535 -0.974861
-0.584734 -1.01843
-0.563185 -1.06121
-0.524345 -1.06489
-0.481233 -1.05842
-0.614242 -1.06328
-0.545476 -1.00533
-0.58017 -1.02173
-0.541454 -1.00432
-0.568798 -0.985924
-0.585346 -0.992216
-0.580876 -1.00185
-0.557086 -0.990027
-0.509067 -0.944108
-0.502659 -0.925345
-0.508971 -0.94107
-0.501032 -0.952849
-0.520231 -0.952158
-0.486806 -0.936028
-0.499009 -0.935484
-0.484837 -0.915783
-0.381645 -0.860574
-0.339038 -0.832236
-0.329434 -0.829613
-0.401649 -0.864692
-0.425252 -0.88168
-0.426462 -0.866262
-0.474481 -0.877385
-0.406394 -0.867266
-0.41017 -0.845627
-0.430064 -0.847611
-0.443571 -0.880453
-0.415779 -0.8791
-0.419091 -0.926938
-0.358327 -0.907297
-0.380031 -0.892509
-0.349181 -0.865609
-0.376546 -0.879732
-0.411133 -0.841073
-0.397843 -0.804797
-0.421522 -0.816415
-0.366256 -0.780773
-0.348045 -0.783785
-0.367617 -0.806133
-0.411059 -0.816218
-0.357596 -0.787142
-0.402405 -0.788446
-0.407487 -0.787096
-0.395948 -0.812823
-0.40255 -0.839245
-0.348628 -0.831662
-0.36925 -0.800556
-0.370285 -0.786458
-0.39227 -0.793382
-0.360431 -0.769106
-0.366559 -0.776359
-0.407339 -0.811548
-0.432868 -0.809649
-0.355138 -0.795511
-0.370859 -0.78272
-0.3962 -0.803518
-0.322543 -0.769586
-0.326523 -0.770351
-0.395793 -0.751566
-0.395804 -0.739794
-0.433021 -0.75573
-0.431846 -0.75956
-0.441734 -0.798572
-0.404886 -0.803152
-0.405362 -0.797436
-0.443506 -0.797445
-0.425549 -0.793305
-0.396753 -0.774493
-0.415518 -0.804228
-0.38723 -0.839969
-0.412524 -0.854648
-0.485451 -0.849889
-0.472978 -0.836631
-0.457884 -0.806669
-0.445026 -0.805402
-0.423638 -0.817297
-0.437628 -0.827227
-0.496051 -0.857822
-0.388134 -0.842546
-0.411389 -0.848259
-0.408663 -0.840714
-0.449517 -0.840994
-0.443025 -0.84567
-0.445768 -0.839159
-0.461398 -0.804551
-0.424141 -0.828399
-0.433914 -0.856053
-0.413862 -0.819814
-0.408542 -0.817585
-0.401724 -0.821608
-0.442387 -0.825752
-0.425058 -0.811657
-0.342381 -0.777473
-0.333791 -0.75762
-0.438561 -0.763951
-0.449271 -0.731054
-0.456252 -0.753128
-0.51332 -0.795826
-0.527692 -0.827924
-0.450735 -0.831072
-0.442439 -0.838856
-0.423263 -0.83394
-0.472542 -0.8786
-0.447864 -0.881755
-0.479226 -0.89517
-0.441065 -0.878584
-0.387462 -0.853127
-0.43215 -0.884346
-0.394928 -0.910314
-0.41411 -0.936687
-0.445019 -0.950689
-0.451089 -0.92514
-0.510869 -0.86716
-0.47244 -0.828457
-0.491583 -0.835723
-0.471216 -0.800161
-0.508019 -0.795132
-0.474766 -0.786422
-0.373604 -0.790908
-0.408748 -0.855944
-0.416094 -0.891459
-0.438976 -0.909058
-0.425946 -0.904644
-0.388133 -0.878972
-0.40014 -0.860408
-0.376158 -0.863372
-0.441999 -0.889576
-0.448253 -0.920377
-0.494604 -0.955902
-0.433153 -0.955112
-0.413512 -0.940755
-0.39838 -0.918626
-0.371785 -0.921557
-0.375035 -0.930266
-0.314188 -0.907038
-0.376992 -0.916667
-0.376901 -0.919941
-0.416226 -0.954646
-0.336918 -0.959509
-0.446341 -1.00786
-0.364277 -0.98347
-0.389774 -0.971781
-0.455399 -0.96982
-0.431566 -0.965481
-0.41046 -0.954489
-0.456934 -0.959998
-0.441446 -0.938293
-0.49874 -0.935698
-0.474936 -0.931416
-0.460357 -0.909473
-0.450048 -0.899767
-0.408999 -0.874505
-0.442789 -0.85753
-0.380876 -0.812259
-0.354699 -0.794436
-0.433905 -0.869414
-0.40423 -0.886798
-0.356183 -0.882441
-0.375728 -0.868562
-0.384523 -0.84673
-0.304492 -0.822197
-0.286596 -0.822986
-0.237516 -0.825784
-0.289616 -0.85557
-0.312375 -0.868238
-0.366767 -0.890474
-0.388883 -0.936193
-0.360931 -0.939211
-0.330839 -0.930849
-0.343125 -0.921907
-0.310506 -0.890575
-0.256178 -0.857558
-0.320675 -0.86338
-0.342856 -0.845629
-0.348237 -0.850709
-0.344338 -0.855839
-0.349584 -0.861393
-0.374723 -0.855564
-0.35247 -0.826765
-0.32755 -0.814416
-0.309863 -0.795159
-0.258459 -0.785386
-0.218159 -0.805765
-0.200172 -0.800319
-0.240119 -0.822512
-0.274198 -0.854248
-0.250457 -0.868068
-0.251154 -0.87808
-0.267783 -0.88525
-0.279272 -0.888908
-0.373517 -0.89502
-0.379995 -0.865077
-0.376536 -0.863811
-0.300184 -0.836245
-0.289606 -0.859811
-0.303369 -0.870045
-0.263321 -0.859813
-0.26278 -0.855184
-0.246775 -0.840593
-0.332791 -0.853964
-0.390403 -0.868664
-0.378336 -0.862879
-0.331745 -0.85687
-0.354581 -0.861
-0.336085 -0.860204
-0.356486 -0.862073
-0.280077 -0.859581
-0.34638 -0.852581
-0.390497 -0.838722
-0.354607 -0.839177
-0.356392 -0.839963
-0.305191 -0.837205
-0.272966 -0.828551
-0.274492 -0.803914
-0.256695 -0.774863
-0.252744 -0.746377
-0.297905 -0.749832
-0.282467 -0.734208
-0.250433 -0.713898
-0.232664 -0.691888
-0.216156 -0.682794
-0.221334 -0.680388
-0.242642 -0.67236
-0.262605 -0.677287
-0.220535 -0.686246
-0.258569 -0.713485
-0.274974 -0.707144
-0.263917 -0.702917
-0.304533 -0.684878
-0.281539 -0.677261
-0.219711 -0.654221
-0.209511 -0.626294
-0.247388 -0.651809
-0.269277 -0.663373
-0.254764 -0.658436
-0.266058 -0.673863
-0.263417 -0.664256
-0.255031 -0.667567
-0.247022 -0.66444
-0.222892 -0.655436
-0.20704 -0.675429
-0.122906 -0.649892
-0.14661 -0.69724
-0.183035 -0.743327
-0.141258 -0.767286
-0.125324 -0.790146
-0.0956028 -0.78968
-0.093415 -0.765082
-0.137288 -0.762452
-0.0961931 -0.720471
-0.111988 -0.726
-0.0703207 -0.727212
-0.040547 -0.719027
-0.0468456 -0.736312
-0.0666017 -0.77737
-0.103398 -0.789052
-0.129564 -0.776618
-0.168738 -0.780979
-0.203913 -0.808349
-0.213933 -0.826908
-0.25507 -0.858525
-0.249911 -0.870108
-0.204279 -0.867495
-0.195601 -0.855879
-0.154204 -0.821352
-0.157544 -0.827127
-0.159022 -0.848408
-0.153431 -0.79913
-0.198135 -0.814285
-0.184456 -0.798908
-0.161966 -0.77619
-0.149857 -0.758176
-0.187274 -0.759499
-0.192284 -0.756261
-0.193304 -0.743376
-0.217559 -0.726348
-0.262704 -0.729746
-0.197171 -0.677442
-0.263887 -0.706899
-0.250354 -0.700339
-0.214688 -0.706947
-0.245746 -0.754427
-0.207182 -0.752323
-0.259219 -0.760934
-0.249992 -0.724506
-0.240861 -0.707485
-0.223424 -0.675829
-0.200781 -0.67943
-0.193743 -0.665587
-0.251152 -0.695934
-0.269669 -0.705874
-0.260116 -0.699689
-0.278263 -0.70321
-0.246094 -0.687895
-0.248331 -0.677083
-0.201375 -0.681814
-0.199838 -0.68403
-0.260707 -0.725839
-0.282131 -0.778598
-0.332327 -0.77458
-0.308063 -0.76472
-0.296472 -0.761253
-0.275065 -0.729872
-0.329219 -0.762634
-0.366538 -0.783275
-0.37394 -0.787713
-0.374229 -0.797765
-0.338931 -0.792822
-0.334395 -0.794098
-0.300581 -0.784418
-0.316339 -0.787153
-0.300984 -0.779357
-0.338276 -0.788387
-0.349493 -0.786979
-0.419816 -0.817026
-0.442551 -0.836304
-0.448618 -0.85628
-0.412049 -0.84771
-0.371029 -0.863206
-0.373118 -0.879122
-0.340149 -0.84908
-0.289275 -0.812258
-0.262844 -0.783248
-0.346439 -0.837926
-0.267887 -0.815385
-0.302396 -0.786522
-0.323155 -0.760186
-0.395497 -0.754442
-0.332867 -0.727012
-0.357838 -0.725436
-0.38791 -0.74428
-0.340323 -0.738331
-0.313801 -0.73855
-0.343355 -0.76199
-0.339786 -0.769275
-0.381664 -0.77294
-0.371634 -0.765503
-0.340291 -0.77993
-0.315892 -0.768488
-0.332611 -0.779327
-0.36237 -0.797817
-0.313026 -0.821578
-0.295787 -0.800396
-0.315667 -0.803305
-0.336131 -0.789888
-0.319134 -0.775009
-0.397819 -0.803947
-0.316049 -0.792086
-0.344784 -0.816016
-0.312149 -0.802287
-0.280348 -0.7744
-0.321834 -0.808774
-0.28053 -0.796359
-0.311231 -0.786387
-0.301404 -0.805484
-0.320999 -0.829447
-0.328113 -0.831978
-0.330403 -0.846528
-0.278576 -0.845268
-0.315433 -0.878774
-0.357564 -0.926859
-0.29856 -0.920454
-0.309026 -0.920051
-0.273598 -0.899404
-0.267589 -0.880835
-0.290782 -0.863774
-0.232948 -0.833123
-0.241451 -0.83434
-0.21629 -0.807013
-0.258133 -0.7818
-0.292242 -0.777132
-0.249344 -0.761462
-0.189154 -0.73104
-0.161223 -0.742107
-0.198123 -0.772076
-0.157 -0.738048
-0.159129 -0.754975
-0.147182 -0.74345
-0.138546 -0.748498
-0.127654 -0.74202
-0.134519 -0.726086
-0.144206 -0.706308
-0.0905513 -0.691358
-0.120325 -0.70402
-0.19661 -0.733794
-0.108647 -0.713291
-0.0973611 -0.734865
-0.16709 -0.768921
-0.121344 -0.756703
-0.12775 -0.764002
-0.191148 -0.792656
-0.137742 -0.770888
-0.171211 -0.754005
-0.193531 -0.753734
-0.256142 -0.76447
-0.204117 -0.750507
-0.225667 -0.770049
-0.26599 -0.797635
-0.224141 -0.790498
-0.22856 -0.772884
-0.192497 -0.731792
-0.14668 -0.717358
-0.0981728 -0.676142
-0.103357 -0.644168
-0.139598 -0.663577
-0.155915 -0.677557
-0.180594 -0.691306
-0.213244 -0.744341
-0.187156 -0.779814
-0.137768 -0.785758
-0.168624 -0.822515
-0.173788 -0.815133
-0.161871 -0.787687
-0.203814 -0.775284
-0.115811 -0.727923
-0.0880504 -0.723117
-0.116862 -0.736631
-0.0743783 -0.729231
-0.0811043 -0.731274
-0.100713 -0.716563
-0.10747 -0.699359
-0.0710746 -0.717399
-0.0881308 -0.730298
-0.15195 -0.7342
-0.0957998 -0.703383
-0.0847629 -0.659738
-0.086196 -0.651877
-0.0777947 -0.66051
-0.0664483 -0.677817
-0.0580892 -0.692624
-0.11156 -0.736808
-0.125006 -0.718734
-0.0645607 -0.68384
-0.0846173 -0.713992
-0.0807418 -0.707927
-0.0730791 -0.677678
-0.0636482 -0.63816
-0.0766606 -0.638405
-0.0170201 -0.611953
-0.0227633 -0.623246
-0.0258063 -0.622862
-0.0615523 -0.642098
-0.0634089 -0.642352
-0.0940594 -0.643918
-0.0734154 -0.622937
-0.11318 -0.664658
-0.128314 -0.715107
-0.140946 -0.783689
-0.0699571 -0.773744
-0.0671694 -0.768079
-0.096975 -0.760995
-0.138928 -0.77452
-0.135784 -0.746865
-0.152336 -0.75153
-0.1034 -0.709128
-0.0422476 -0.677408
-0.0353577 -0.667211
-0.0300122 -0.681845
-0.00597916 -0.70122
-0.0528237 -0.747954
-0.0479197 -0.754541
-0.00918942 -0.722297
-0.024097 -0.702126
-0.0498434 -0.702452
-0.0663903 -0.702335
-0.0380511 -0.671609
-0.0741247 -0.683723
-0.092516 -0.681056
-0.0645583 -0.683304
-0.034837 -0.70324
-0.0866584 -0.777582
-0.0388478 -0.771572
-0.12498 -0.816329
-0.0307917 -0.757738
-0.0530272 -0.765713
-0.0903511 -0.78964
-0.0530494 -0.808176
-0.0849524 -0.840725
-0.0976079 -0.850837
-0.112141 -0.860882
-0.0426086 -0.790982
0.0034689 -0.726027
-0.0955461 -0.760703
-0.120922 -0.73948
-0.129236 -0.720813
-0.122796 -0.702898
-0.130217 -0.691042
-0.05108 -0.664978
-0.0495524 -0.668671
-0.0662917 -0.681583
-0.102339 -0.702273
-0.0376285 -0.695773
-0.115392 -0.752451
-0.116417 -0.776688
-0.151421 -0.793495
-0.104449 -0.761074
-0.177352 -0.795992
-0.110238 -0.73158
-0.141251 -0.749682
-0.114326 -0.725698
-0.0612031 -0.659503
-0.0805604 -0.704386
-0.0831501 -0.706546
-0.119038 -0.718291
-0.128107 -0.733737
-0.249877 -0.799715
-0.200752 -0.799612
-0.174969 -0.807321
-0.168111 -0.825431
-0.0993541 -0.790041
-0.128124 -0.819137
-0.0649277 -0.795785
-0.0971326 -0.809247
-0.0611578 -0.787221
-0.0759572 -0.770264
-0.122053 -0.790794
-0.0900699 -0.767782
-0.0328548 -0.740864
0.0177789 -0.713748
-0.0252107 -0.741108
-0.11326 -0.777011
-0.0841397 -0.744929
-0.113687 -0.730639
-0.0648629 -0.719394
-0.0263861 -0.718515
-0.056464 -0.767274
-0.0262312 -0.749913
-0.0929548 -0.75164
-0.112574 -0.74346
-0.174142 -0.76144
-0.142884 -0.750044
-0.171573 -0.765929
-0.137169 -0.746122
-0.099871 -0.74246
-0.117253 -0.769482
-0.133574 -0.763915
-0.11303 -0.758887
-0.122019 -0.76453
-0.0338526 -0.73317
-0.145831 -0.79744
-0.0783389 -0.813451
-0.0888887 -0.814691
-0.0493695 -0.788002
-0.0397969 -0.795073
-0.0765097 -0.802443
-0.0522886 -0.812607
0.000524377 -0.776602
-0.0374676 -0.789674
-0.0791421 -0.796675
-0.0595636 -0.770139
-0.0822199 -0.759897
-0.0920672 -0.764066
-0.0610246 -0.707969
-0.110623 -0.691596
-0.176266 -0.686984
-0.129901 -0.668323
-0.144478 -0.678726
-0.168826 -0.715313
-0.0867876 -0.68452
-0.066076 -0.688155
-0.0751184 -0.719553
-0.0628968 -0.733482
-0.0228198 -0.719214
-0.0222075 -0.726865
-0.0444844 -0.751194
-0.00971396 -0.717038
0.0445186 -0.701869
0.00495094 -0.71393
0.00284091 -0.690795
0.0264681 -0.682325
0.0333671 -0.68815
0.0905334 -0.650695
0.05845 -0.683389
0.0647698 -0.707861
0.0867636 -0.695896
0.049842 -0.730391
0.13354 -0.677911
0.14114 -0.682164
0.153189 -0.692958
0.162163 -0.6926
0.165621 -0.698795
0.206849 -0.678443
0.170578 -0.693959
0.211821 -0.665128
0.183075 -0.683153
0.204165 -0.670561
0.168502 -0.704192
0.17549 -0.684621
0.201461 -0.664605
0.184524 -0.663405
0.161706 -0.661675
0.141986 -0.648726
0.212289 -0.536049
0.125609 -0.616541
0.188531 -0.578751
0.183628 -0.602995
0.191514 -0.594404
0.110242 -0.692947
0.0926993 -0.718278
0.14334 -0.697673
0.163607 -0.700602
0.115785 -0.752162
0.118925 -0.727593
0.160819 -0.667969
0.150566 -0.647482
0.113831 -0.650653
0.126756 -0.650883
0.123473 -0.649579
0.141893 -0.614524
0.173821 -0.608324
0.216597 -0.603586
0.229844 -0.599574
0.229966 -0.591081
0.219178 -0.597236
0.195851 -0.626846
0.175002 -0.636248
0.118537 -0.657989
0.193004 -0.6035
0.193316 -0.613903
0.168639 -0.610342
0.154876 -0.627427
0.157664 -0.613166
0.121254 -0.642317
0.155867 -0.619925
0.118961 -0.635229
0.0891022 -0.668244
0.0686275 -0.68021
0.0988522 -0.662352
0.130671 -0.652838
0.200436 -0.584318
0.175192 -0.60621
0.149882 -0.617945
0.178261 -0.568829
0.132495 -0.607776
0.115523 -0.612704
0.112339 -0.62076
0.163709 -0.628884
0.149117 -0.623703
0.119718 -0.601956
0.104745 -0.632651
0.131589 -0.626085
0.159157 -0.574025
0.0962574 -0.638545
0.134672 -0.590863
0.115392 -0.600591
0.144582 -0.569434
0.167017 -0.564394
0.144595 -0.613105
0.148812 -0.622829
0.156892 -0.605668
0.167589 -0.584649
0.156656 -0.57707
0.182984 -0.558662
0.198123 -0.569352
0.214022 -0.547322
0.221701 -0.552277
0.204888 -0.569915
0.184083 -0.581867
0.187218 -0.551249
0.169802 -0.539644
0.1622 -0.571328
0.161109 -0.568237
0.14792 -0.604186
0.153003 -0.622559
0.126197 -0.6532
0.138415 -0.638754
0.127803 -0.650772
0.137239 -0.659501
0.0918479 -0.677258
0.155696 -0.658802
0.0795717 -0.711862
0.122538 -0.647342
0.130337 -0.65413
0.150943 -0.647813
0.200884 -0.616363
0.192963 -0.618614
0.179068 -0.589495
0.154562 -0.598822
0.154457 -0.590192
0.167711 -0.593379
0.190236 -0.55531
0.146906 -0.563085
0.133007 -0.571966
0.114938 -0.589675
0.111439 -0.581695
0.110315 -0.557384
0.152719 -0.528087
0.121059 -0.580931
0.157546 -0.547841
0.173502 -0.574406
0.185569 -0.583865
0.221769 -0.587768
0.232298 -0.578404
0.237301 -0.568213
0.26606 -0.561132
0.270546 -0.546124
0.284109 -0.528475
0.263312 -0.549368
0.267365 -0.53046
0.242903 -0.528525
0.229151 -0.55128
0.198905 -0.592949
0.156222 -0.642291
0.18686 -0.606461
0.160022 -0.625195
0.176585 -0.625425
0.225522 -0.607695
0.267509 -0.565394
0.2377 -0.601964
0.189114 -0.632633
0.223545 -0.604466
0.232135 -0.562548
0.182333 -0.604822
0.232336 -0.573986
0.239128 -0.585484
0.216783 -0.639291
0.200171 -0.662343
0.133634 -0.696386
0.173674 -0.626355
0.167019 -0.592651
0.159598 -0.598605
0.151826 -0.566755
0.139075 -0.602392
0.130938 -0.622522
0.154123 -0.62527
0.194669 -0.6066
0.19642 -0.662839
0.218608 -0.652999
0.259202 -0.623074
0.26085 -0.615181
0.243845 -0.620088
0.226782 -0.618709
0.192056 -0.64508
0.165669 -0.643496
0.149602 -0.646664
0.160565 -0.626526
0.208545 -0.605049
0.182641 -0.666535
0.235905 -0.591163
0.177315 -0.614434
0.118468 -0.641189
0.153479 -0.598482
0.133235 -0.589312
0.0601574 -0.667085
0.126032 -0.642533
0.102238 -0.689458
0.141032 -0.677569
0.170576 -0.670744
0.149233 -0.710119
0.14206 -0.679017
0.106813 -0.674641
0.101375 -0.687427
0.102396 -0.680229
0.0783695 -0.676017
0.0736022 -0.658996
0.0734087 -0.624902
0.00305872 -0.658544
0.00398154 -0.681095
-0.0266737 -0.707298
-0.0711168 -0.745569
-0.0475783 -0.747377
0.0303922 -0.713318
-0.0302406 -0.739059
0.0338458 -0.693918
0.00380526 -0.743007
0.0226252 -0.769081
0.04824 -0.755571
0.0590675 -0.726448
0.0408779 -0.726583
0.0103209 -0.701628
0.01431 -0.689043
-0.0217306 -0.701233
-0.0597958 -0.707517
-0.106005 -0.74955
-0.0619092 -0.724113
-0.106688 -0.746621
-0.0851104 -0.749509
-0.0359783 -0.754728
0.00667682 -0.756128
-0.00194859 -0.759105
-0.0526145 -0.768583
-0.0447682 -0.75801
-0.053125 -0.763182
-0.0522316 -0.766795
-0.0781421 -0.80305
-0.055909 -0.814246
-0.0254443 -0.80198
-0.0942177 -0.835827
-0.078163 -0.814424
-0.0705864 -0.806475
-0.0544536 -0.785279
-0.0628473 -0.805495
-0.0572812 -0.801229
-0.0087919 -0.764432
-0.0470842 -0.800095
-0.0461684 -0.807472
-0.0766465 -0.8143
-0.0504922 -0.772056
-0.0945355 -0.776097
-0.0973868 -0.779419
-0.128764 -0.793218
-0.0964762 -0.808574
-0.122164 -0.814033
-0.175433 -0.852292
-0.150729 -0.845926
-0.142655 -0.855113
-0.0503302 -0.836958
-0.0857378 -0.86462
-0.0170047 -0.840984
-0.0202769 -0.831978
0.0396838 -0.782817
-0.0134244 -0.804822
-0.029471 -0.769673
0.017452 -0.689055
-0.0185832 -0.706056
-0.00273536 -0.695885
-0.064045 -0.755554
-0.0283106 -0.765555
0.0116171 -0.765509
0.0733354 -0.741814
0.0577169 -0.753136
0.0639512 -0.754941
0.124397 -0.704771
0.100845 -0.69178
0.034147 -0.714809
0.012072 -0.691367
-0.00648695 -0.696738
0.00134458 -0.680816
-0.0761719 -0.728944
-0.0226234 -0.69361
-0.0098958 -0.696409
0.0073526 -0.672343
-0.0214433 -0.681042
0.0135681 -0.665642
-0.00558112 -0.662117
0.0256556 -0.675956
0.00161966 -0.699983
0.0639788 -0.649928
0.0195635 -0.708424
-0.0499739 -0.754371
-0.0429475 -0.757611
-0.0049755 -0.764544
-0.0683924 -0.822434
0.00247126 -0.803714
-0.0414162 -0.806979
0.0171678 -0.734469
0.00751525 -0.710151
-0.00565293 -0.68521
-0.00330549 -0.668828
-0.00955122 -0.674103
0.0212032 -0.685448
0.0466905 -0.674562
-0.0220933 -0.726586
0.0552678 -0.69887
0.0165972 -0.744549
0.0188977 -0.745859
0.0602007 -0.736549
0.0682535 -0.755152
0.058011 -0.769423
0.108502 -0.744816
0.0759272 -0.758588
0.0445187 -0.782001
0.0548314 -0.762917
0.0390537 -0.776712
-0.000611849 -0.782423
-0.0065825 -0.798551
0.0384164 -0.78725
0.0460221 -0.766007
-0.0311943 -0.78697
-0.0465638 -0.784387
-0.025868 -0.750852
-0.0349557 -0.740777
-0.0815446 -0.776019
-0.0958453 -0.784463
-0.0754863 -0.776689
-0.113686 -0.798497
-0.0830272 -0.786351
-0.114918 -0.793071
-0.0600374 -0.759613
-0.126526 -0.789823
-0.0650311 -0.765298
-0.0508389 -0.73573
-0.0250324 -0.737405
-0.0149695 -0.751016
0.0113387 -0.750033
-0.0285807 -0.76256
0.0114869 -0.729433
-0.0401543 -0.745458
-0.0165154 -0.758618
-0.00410112 -0.752663
-0.0613475 -0.755353
-0.0515694 -0.748647
-0.0826728 -0.768181
-0.0174604 -0.713628
-0.0302894 -0.730295
-0.0589287 -0.750522
-0.0493922 -0.7576
-0.0408582 -0.761393
-0.0395582 -0.765704
-0.084211 -0.774425
-0.0975052 -0.769648
-0.0764147 -0.76207
-0.0817941 -0.766358
-0.0650938 -0.753002
-0.0483525 -0.745
-0.0541573 -0.757783
-0.034743 -0.739115
-0.0368506 -0.745987
-0.0446287 -0.744581
-0.0802407 -0.749994
-0.0254096 -0.70153
-0.0839613 -0.741304
-0.098256 -0.775768
-0.0569745 -0.781404
-0.0137316 -0.768671
-0.0212287 -0.773615
0.00115359 -0.780025
0.00803599 -0.759478
-0.0105374 -0.752378
-0.0408378 -0.753386
-0.0208547 -0.722572
-0.00931851 -0.703
-0.0387032 -0.686666
-0.00607838 -0.648053
-0.0481709 -0.660571
-0.0748875 -0.673782
-0.104602 -0.700119
-0.087983 -0.666683
-0.111704 -0.667727
-0.0987972 -0.682296
-0.108434 -0.684885
-0.100405 -0.670862
-0.0708801 -0.675273
-0.073088 -0.685416
-0.0810526 -0.70834
-0.0757526 -0.751049
-0.0966259 -0.764777
-0.102714 -0.774891
-0.0485879 -0.764953
-0.0861118 -0.777391
-0.004671 -0.710203
-0.0123477 -0.737632
0.03204 -0.703152
0.0879995 -0.663196
0.0451397 -0.704941
0.118821 -0.663423
0.0718884 -0.707805
0.0818455 -0.728661
0.0692343 -0.722448
0.0779154 -0.7096
0.122579 -0.701742
0.189057 -0.636735
0.215895 -0.632572
0.157319 -0.676733
0.124048 -0.725182
0.224585 -0.680488
0.209218 -0.717493
0.252017 -0.715616
0.291652 -0.716411
0.267769 -0.739276
0.307867 -0.699731
0.337104 -0.658904
0.34037 -0.658642
0.373194 -0.642998
0.373712 -0.624042
0.363175 -0.599705
0.386167 -0.573112
0.392439 -0.571863
0.384507 -0.545202
0.356095 -0.591874
0.34905 -0.599992
0.34869 -0.575632
0.316995 -0.59474
0.258857 -0.6594
0.294141 -0.600845
0.299674 -0.583019
0.312801 -0.529622
0.305722 -0.532889
0.287818 -0.524574
0.252532 -0.556055
0.247104 -0.555249
0.187465 -0.601822
0.208287 -0.567324
0.235878 -0.538154
0.233196 -0.572133
0.288049 -0.529159
0.287657 -0.568936
0.319893 -0.55026
0.273584 -0.593687
0.323026 -0.555406
0.303908 -0.581415
0.366297 -0.515777
0.38583 -0.535608
0.393744 -0.523786
0.312914 -0.60723
0.280013 -0.604896
0.29795 -0.568591
0.289126 -0.588301
0.290648 -0.562361
0.304343 -0.565426
0.301231 -0.559428
0.305363 -0.547034
0.364129 -0.52156
0.331167 -0.592451
0.379712 -0.541872
0.388998 -0.509009
0.385969 -0.522552
0.387616 -0.53427
0.367901 -0.561412
0.355734 -0.61218
0.392828 -0.591452
0.408302 -0.590298
0.400878 -0.622769
0.404886 -0.599872
0.391587 -0.617022
0.38943 -0.579647
