# Supplementary material for: Stochastic bond dynamics facilitates alignment of malaria parasite at erythrocyte membrane upon invasion
Source: eLife. 2020 May 18;9:e56500. doi: 10.7554/eLife.56500 (PMC7269671; doi:10.7554/eLife.56500)
Supplement: Figure 2—source data 1. [file elife-56500-fig2-data1.zip › PARA_POSITIONS/pos31.dat]

4.15376 -0.47552
4.13723 -0.562191
4.1058 -0.679374
4.15742 -0.421176
4.14752 -0.59211
4.15561 -0.535089
4.15213 -0.654516
4.09744 -0.849907
4.09259 -0.661739
4.03697 -0.751268
3.97539 -0.913017
4.0304 -0.665836
4.04363 -0.715067
4.06436 -0.734266
4.08339 -0.748044
4.11494 -0.545128
4.04936 -0.870669
4.06432 -0.798647
4.1099 -0.595174
4.11967 -0.711849
4.11198 -0.736816
4.1166 -0.488529
4.05118 -0.619784
4.03576 -0.529575
4.02343 -0.524547
4.0107 -0.541448
4.03432 -0.366914
4.00029 -0.698921
4.01372 -0.515831
3.99923 -0.426985
3.94339 -0.54685
3.8999 -0.568827
3.87107 -0.643173
3.89588 -0.457801
3.89213 -0.507573
3.90315 -0.577431
3.95018 -0.57471
4.01537 -0.470273
4.02871 -0.693266
4.06099 -0.576106
4.04587 -0.629845
4.04852 -0.556468
4.03248 -0.51379
3.98011 -0.659301
3.93826 -0.679712
3.90659 -0.550336
3.83851 -0.707283
3.84571 -0.558293
3.792 -0.804904
3.82062 -0.716251
3.86797 -0.604628
3.90281 -0.68577
3.95508 -0.642188
3.96605 -0.609909
3.96522 -0.693986
3.92026 -0.895074
3.9017 -0.937252
3.92368 -0.831431
3.89645 -0.902441
3.81332 -1.13571
3.86191 -0.90939
3.84733 -0.969545
3.84166 -1.04205
3.79063 -1.2292
3.79949 -1.11346
3.70752 -1.29645
3.70318 -1.26845
3.76554 -1.03425
3.72367 -1.11103
3.69962 -1.12288
3.63006 -1.20712
3.6072 -1.16802
3.60388 -1.11262
3.66549 -0.96705
3.68487 -0.957318
3.63525 -1.1466
3.68261 -0.982936
3.64562 -1.08958
3.65821 -1.01554
3.60702 -1.16351
3.63485 -1.08345
3.61119 -1.1648
3.63216 -1.09362
3.63341 -1.06586
3.5861 -1.19637
3.62763 -1.06172
3.70839 -0.814949
3.69466 -1.0029
3.74031 -0.885222
3.75231 -0.942258
3.69559 -1.1729
3.7318 -1.0849
3.70963 -1.15823
3.73494 -0.981064
3.72952 -0.969048
3.69578 -1.06566
3.70556 -1.09651
3.74749 -1.047
3.78068 -1.06515
3.84534 -1.03077
3.89767 -1.0056
3.92022 -0.998917
3.91004 -1.02613
3.83928 -1.12392
3.83612 -0.96166
3.80191 -0.997383
3.80242 -0.888503
3.79703 -0.833027
3.82137 -0.74175
3.78568 -0.947762
3.80632 -0.862294
3.77099 -0.962963
3.72506 -1.0751
3.79527 -0.691533
3.75835 -0.795158
3.69627 -0.942346
3.68179 -0.879751
3.67534 -0.746118
3.64017 -0.918501
3.66992 -0.756575
3.62942 -0.941169
3.68127 -0.718349
3.64435 -0.853407
3.60999 -0.982758
3.62398 -0.909278
3.6368 -0.888771
3.61955 -0.951872
3.64878 -0.888945
3.64428 -0.986898
3.69414 -0.833783
3.6911 -0.839167
3.67423 -0.915264
3.71437 -0.777785
3.73368 -0.731892
3.73255 -0.814737
3.72755 -0.844278
3.70053 -0.889347
3.67445 -0.796586
3.62713 -0.772291
3.52888 -0.970699
3.52825 -0.871132
3.51399 -0.852373
3.51836 -0.842901
3.58282 -0.810065
3.64647 -0.796322
3.73637 -0.657796
3.78334 -0.647087
3.74465 -1.03306
3.80463 -0.912882
3.85737 -0.764431
3.847 -0.808099
3.74004 -1.04823
3.73637 -0.809803
3.68682 -0.866092
3.6312 -0.930729
3.61866 -0.844164
3.5761 -1.01247
3.62137 -0.898501
3.49852 -1.36469
3.62908 -1.05542
3.6965 -0.954227
3.74217 -0.993428
3.79261 -0.910482
3.80254 -0.882568
3.7736 -0.976839
3.77553 -0.852274
3.72709 -0.986408
3.73073 -0.893574
3.65834 -1.11761
3.60994 -1.25238
3.63649 -1.18446
3.64943 -1.16419
3.67887 -1.10236
3.67658 -1.1303
3.70136 -1.00603
3.6921 -0.941553
3.60174 -1.13846
3.63679 -0.974438
3.65645 -0.943329
3.63282 -1.08261
3.68945 -0.87935
3.68435 -0.981946
3.69935 -0.917257
3.70444 -0.846121
3.6831 -0.891969
3.68509 -0.867455
3.6848 -0.915445
3.68387 -0.913305
3.67876 -0.866393
3.63811 -0.87794
3.5914 -0.899613
3.51924 -1.01276
3.52613 -0.916471
3.57303 -0.80623
3.64154 -0.706339
3.63826 -0.861485
3.65626 -0.8066
3.65638 -0.823913
3.59512 -1.00623
3.56226 -1.09061
3.5947 -0.973963
3.56221 -1.09307
3.5828 -1.06401
3.60902 -1.00214
3.568 -1.20774
3.62055 -1.14977
3.67454 -1.08276
3.68703 -1.10524
3.6718 -1.20083
3.66936 -1.19475
3.66748 -1.12258
3.68751 -0.952073
3.60573 -1.15003
3.63154 -0.958309
3.58139 -1.00323
3.54011 -1.03304
3.47127 -1.14788
3.44953 -1.07074
3.45047 -0.934811
3.36087 -1.12442
3.35156 -1.14248
3.41453 -1.04554
3.40753 -1.13813
3.39329 -1.20126
3.42681 -1.08766
3.41877 -1.06575
3.39362 -1.08649
3.35762 -1.15483
3.33245 -1.22844
3.39615 -1.06798
3.39484 -1.1032
3.37007 -1.23239
3.43395 -1.11113
3.44562 -1.09873
3.41927 -1.15082
3.44198 -1.07185
3.39969 -1.19232
3.42158 -1.10406
3.4094 -1.11788
3.365 -1.21468
3.41348 -1.05523
3.39902 -1.1055
3.44176 -0.977562
3.41819 -1.09803
3.44338 -1.07587
3.40297 -1.19493
3.4177 -1.05393
3.35984 -1.05263
3.32896 -1.00565
3.2922 -1.03164
3.27066 -1.04445
3.28203 -1.01537
3.2854 -1.0509
3.31777 -1.0092
3.32166 -0.916719
3.24932 -1.07644
3.18702 -1.20362
3.23312 -1.08112
3.22072 -1.12009
3.22006 -1.1145
3.24371 -1.03065
3.23034 -1.05388
3.18867 -1.11827
3.21305 -1.00057
3.1661 -1.08003
3.17315 -0.996217
3.18169 -0.919358
3.1697 -0.941518
3.14355 -0.987627
3.12233 -1.04822
3.19641 -0.80382
3.19712 -0.833378
3.14715 -0.989045
3.14837 -0.962057
3.14433 -0.969009
3.13621 -0.993292
3.10523 -1.04498
3.08721 -1.07096
3.0957 -0.994758
3.05257 -1.02116
2.9927 -1.09816
3.00887 -1.00669
3.03135 -0.970853
3.04891 -1.02167
3.07919 -1.07065
3.11765 -1.1195
3.11095 -1.20677
3.16848 -1.05548
3.05431 -1.35352
3.08195 -1.27919
3.07879 -1.2482
3.08538 -1.18345
3.10858 -1.08921
3.1249 -1.02188
3.07132 -1.12904
3.05903 -1.05546
3.0762 -0.857627
2.95117 -1.09666
2.95342 -1.0117
2.95121 -0.957589
2.89554 -1.10713
2.95952 -0.933654
2.96732 -0.923023
2.94845 -1.00182
2.92739 -1.02023
2.93164 -0.942504
2.87963 -1.00401
2.89848 -0.882046
2.91329 -0.769825
2.85795 -0.892923
2.84278 -0.861497
2.83246 -0.843578
2.7666 -1.01024
2.80657 -0.894123
2.83833 -0.805486
2.83301 -0.830078
2.80964 -0.933859
2.82567 -0.913633
2.81361 -0.976252
2.82731 -0.944648
2.80668 -1.03346
2.84489 -0.947895
2.87111 -0.934992
2.85534 -1.05285
2.83422 -1.15068
2.87291 -1.05557
2.90299 -0.953442
2.84552 -1.11541
2.86891 -1.03345
2.93895 -0.853672
2.93787 -0.869598
2.89239 -0.966337
2.85493 -1.00318
2.9004 -0.770792
2.82011 -0.922018
2.82289 -0.887304
2.84124 -0.868515
2.85173 -0.818634
2.81216 -0.9123
2.78947 -0.938738
2.79241 -0.877835
2.77593 -0.911109
2.75223 -0.923589
2.73422 -0.966651
2.77806 -0.808272
2.77393 -0.778294
2.73691 -0.90543
2.7919 -0.718012
2.8094 -0.75551
2.80784 -0.792478
2.74612 -0.925731
2.7412 -0.844983
2.74296 -0.810351
2.74278 -0.779967
2.74538 -0.787914
2.74349 -0.758337
2.74709 -0.688662
2.65649 -0.88994
2.69553 -0.678056
2.69962 -0.693519
2.69229 -0.75198
2.70052 -0.737386
2.65624 -0.896865
2.70221 -0.785856
2.7141 -0.78131
2.73384 -0.754303
2.71852 -0.725405
2.68231 -0.779138
2.69208 -0.719969
2.68556 -0.664139
2.67546 -0.680911
2.65396 -0.810427
2.69315 -0.731789
2.68546 -0.785543
2.70697 -0.757236
2.71518 -0.753866
2.66696 -0.926692
2.68478 -0.938169
2.72404 -0.896666
2.75684 -0.846626
2.74443 -0.894493
2.78336 -0.802757
2.74719 -0.8829
2.75625 -0.797753
2.73629 -0.858837
2.75553 -0.781848
2.76464 -0.723098
2.7312 -0.836521
2.75627 -0.745771
2.71792 -0.836507
2.71067 -0.769233
2.70235 -0.758173
2.66392 -0.885202
2.73114 -0.741331
2.72221 -0.695233
2.70152 -0.73307
2.69631 -0.697029
2.65636 -0.762915
2.62967 -0.734141
2.62867 -0.732523
2.6399 -0.692649
2.61828 -0.669795
2.61381 -0.625567
2.60755 -0.651523
2.6193 -0.624773
2.6272 -0.61683
2.60795 -0.676865
2.61684 -0.603611
2.57993 -0.622344
2.56963 -0.640062
2.57521 -0.629354
2.58686 -0.627062
2.58613 -0.610778
2.57347 -0.638854
2.58605 -0.523257
2.56446 -0.595779
2.59184 -0.572085
2.57462 -0.654067
2.59232 -0.607076
2.56227 -0.75183
2.60404 -0.674061
2.63557 -0.64807
2.6242 -0.696977
2.60598 -0.740467
2.57816 -0.779516
2.52504 -0.935143
2.5386 -0.961687
2.5711 -0.990514
2.6046 -0.953111
2.67045 -0.793611
2.63278 -0.938568
2.5942 -1.02832
2.64224 -0.899368
2.53316 -1.12842
2.55801 -0.987934
2.54242 -0.993787
2.56348 -0.918327
2.55572 -0.894737
2.5423 -0.905364
2.52404 -0.884272
2.49966 -0.866759
2.50443 -0.789526
2.48614 -0.785779
2.48864 -0.729638
2.46882 -0.751686
2.47057 -0.685355
2.46113 -0.650428
2.43778 -0.731076
2.46041 -0.701667
2.45922 -0.791431
2.43698 -0.901064
2.48819 -0.769127
2.44011 -0.936552
2.40524 -1.03796
2.50187 -0.859171
2.53795 -0.816198
2.53754 -0.832926
2.49116 -0.948407
2.51461 -0.862964
2.50355 -0.787436
2.47624 -0.753432
2.49491 -0.685157
2.45542 -0.80391
2.46236 -0.790747
2.50468 -0.643549
2.50836 -0.57933
2.44024 -0.798882
2.45724 -0.731906
2.44343 -0.76239
2.42343 -0.793278
2.4104 -0.822574
2.43574 -0.810334
2.44711 -0.857704
2.52855 -0.725297
2.50196 -0.831095
2.53454 -0.722849
2.50418 -0.723848
2.46947 -0.755652
2.46842 -0.70825
2.49008 -0.66295
2.50861 -0.614226
2.50126 -0.653327
2.51161 -0.621947
2.46727 -0.696531
2.40308 -0.803797
2.41436 -0.726638
2.39681 -0.85004
2.45313 -0.763579
2.52432 -0.708471
2.55536 -0.721559
2.58291 -0.684791
2.49285 -0.910079
2.49795 -0.857173
2.46585 -0.936368
2.47543 -0.993619
2.51781 -0.971301
2.55461 -0.884551
2.51669 -0.982877
2.60371 -0.85611
2.58774 -0.961421
2.57914 -0.966149
2.56649 -1.01585
2.61638 -0.866189
2.60673 -0.878624
2.59726 -0.856638
2.63716 -0.730084
2.54818 -0.926332
2.52367 -0.899203
2.48903 -0.871907
2.44525 -0.963221
2.48243 -0.901131
2.42507 -1.03677
2.4862 -0.871112
2.40237 -1.00749
2.43539 -0.904024
2.35643 -1.05611
2.4346 -0.877276
2.48439 -0.786893
2.51362 -0.751256
2.50715 -0.783288
2.52641 -0.717363
2.51153 -0.687361
2.45637 -0.763461
2.44019 -0.778667
2.42422 -0.790227
2.41268 -0.800771
2.44224 -0.723422
2.429 -0.813235
2.42504 -0.855359
2.45624 -0.78906
2.44164 -0.820567
2.44653 -0.843992
2.43816 -0.875569
2.45247 -0.85078
2.47507 -0.804093
2.46711 -0.867235
2.54452 -0.734256
2.52474 -0.786902
2.48974 -0.780481
2.46366 -0.779657
2.42778 -0.831065
2.4379 -0.759751
2.43539 -0.705696
2.39841 -0.800103
2.3997 -0.766816
2.39791 -0.772397
2.39574 -0.771535
2.41911 -0.809325
2.46667 -0.702575
2.43959 -0.716073
2.38811 -0.799499
2.3374 -0.897877
2.38197 -0.808543
2.36622 -0.855875
2.35785 -0.857211
2.39901 -0.70608
2.35802 -0.803868
2.41312 -0.671885
2.41322 -0.692685
2.38693 -0.756447
2.4226 -0.646172
2.39803 -0.674342
2.39742 -0.605288
2.37878 -0.631902
2.34113 -0.787933
2.34852 -0.791108
2.36787 -0.759662
2.3698 -0.777211
2.38675 -0.745125
2.38103 -0.819652
2.42701 -0.798627
2.45425 -0.76509
2.43777 -0.805342
2.41699 -0.850212
2.42629 -0.811598
2.42757 -0.836528
2.46747 -0.758602
2.41679 -0.899525
2.43078 -0.761995
2.40674 -0.711491
2.39291 -0.648515
2.38804 -0.594486
2.38853 -0.568917
2.39953 -0.571583
2.38906 -0.654345
2.41714 -0.699027
2.40766 -0.808878
2.453 -0.708535
2.3903 -0.957787
2.44694 -0.885444
2.50096 -0.81606
2.5162 -0.871835
2.49548 -0.971186
2.51519 -0.93153
2.52972 -0.859204
2.51763 -0.90077
2.57008 -0.783173
2.51782 -0.951683
2.50937 -1.00117
2.57331 -0.82319
2.51831 -0.977263
2.51333 -1.0116
2.50706 -1.07961
2.57161 -0.976023
2.59484 -0.920111
2.5743 -0.920353
2.57693 -0.859565
2.55499 -0.876326
2.55954 -0.809846
2.52889 -0.881447
2.55229 -0.819702
2.51045 -0.934424
2.49171 -0.95776
2.50319 -0.922146
2.50221 -0.946909
2.50289 -0.972911
2.4868 -0.994168
2.47666 -1.06473
2.50643 -1.00983
2.46093 -1.09655
2.53228 -0.89539
2.43321 -1.10419
2.47323 -1.03349
2.43831 -1.07029
2.42645 -1.03878
2.41201 -1.04656
2.35302 -1.07657
2.3425 -1.02576
2.35819 -0.9913
2.4001 -0.959855
2.45891 -0.854559
2.38926 -1.02994
2.45628 -0.857588
2.40377 -0.970407
2.42648 -0.938665
2.4464 -0.85215
2.39592 -0.880374
2.33946 -0.895319
2.30234 -0.938484
2.33441 -0.832009
2.3521 -0.805676
2.32943 -0.889268
2.348 -0.934963
2.38898 -0.955287
2.41722 -0.993995
2.454 -0.987904
2.47336 -1.01825
2.50784 -0.986874
2.52926 -0.947195
2.45401 -1.12973
2.53008 -1.03246
2.59268 -0.96725
2.60582 -1.00935
2.65807 -0.950586
2.6194 -1.10458
2.65714 -1.00417
2.62613 -1.04539
2.66555 -0.982362
2.67646 -0.961997
2.67921 -0.923088
2.62964 -0.968655
2.58951 -0.988753
2.59249 -0.910826
2.58485 -0.893052
2.57633 -0.873001
2.50747 -0.954945
2.47711 -0.955863
2.48993 -0.915163
2.54562 -0.778258
2.52341 -0.897542
2.51832 -0.901251
2.51161 -0.887977
2.52836 -0.759141
2.51293 -0.782843
2.48955 -0.81891
2.51865 -0.736015
2.51453 -0.78711
2.52643 -0.808294
2.58009 -0.674053
2.51848 -0.877407
2.54663 -0.782272
2.54963 -0.744129
2.58673 -0.592142
2.57559 -0.655365
2.4919 -0.940712
2.55351 -0.75204
2.53573 -0.834604
2.54069 -0.82895
2.55219 -0.769442
2.5404 -0.820373
2.57511 -0.739687
2.54995 -0.771173
2.50245 -0.861376
2.538 -0.800595
2.54066 -0.824116
2.53444 -0.795732
2.53505 -0.713399
2.52497 -0.737015
2.5579 -0.672272
2.54759 -0.804941
2.57073 -0.763182
2.54143 -0.791907
2.5409 -0.727788
2.54741 -0.691094
2.51988 -0.750516
2.49784 -0.849235
2.50461 -0.800226
2.51777 -0.749879
2.52121 -0.774613
2.53317 -0.725646
2.51752 -0.76064
2.46139 -0.863718
2.43253 -0.878485
2.43866 -0.813432
2.48812 -0.772316
2.49123 -0.845048
2.51801 -0.807612
2.51481 -0.833718
2.50548 -0.842189
2.51355 -0.812843
2.50749 -0.823042
2.49894 -0.862778
2.5109 -0.84078
2.49756 -0.871048
2.53947 -0.68096
2.48827 -0.753756
2.48404 -0.752095
2.50889 -0.718657
2.48878 -0.776309
2.47918 -0.840477
2.48638 -0.851062
2.52657 -0.760635
2.54351 -0.76646
2.57908 -0.668023
2.55124 -0.754192
2.55629 -0.755425
2.55884 -0.774133
2.55166 -0.848907
2.59382 -0.678209
2.53592 -0.827982
2.50434 -0.906397
2.4819 -0.98813
2.56109 -0.85963
2.5248 -1.00393
2.53505 -0.961258
2.57198 -0.874273
2.59023 -0.836442
2.61699 -0.791187
2.64617 -0.680684
2.61861 -0.661501
2.57188 -0.707897
2.54777 -0.773844
2.56159 -0.710795
2.54066 -0.691439
2.49211 -0.783631
2.48026 -0.75602
2.49428 -0.681375
2.40432 -0.903318
2.43242 -0.788011
2.4194 -0.798541
2.39893 -0.835656
2.42853 -0.745173
2.40928 -0.781167
2.39118 -0.808461
2.34442 -0.935544
2.40294 -0.842066
2.38519 -0.894981
2.38683 -0.86406
2.38546 -0.863539
2.4404 -0.736488
2.45362 -0.690075
2.40961 -0.720489
2.3578 -0.746404
2.34114 -0.692254
2.31409 -0.721407
2.28797 -0.807738
2.34227 -0.628932
2.31421 -0.66385
2.30436 -0.685718
2.36303 -0.608887
2.38655 -0.628576
2.40165 -0.696696
2.41227 -0.712857
2.3926 -0.807304
2.44102 -0.74166
2.46755 -0.729619
2.45867 -0.731778
2.45353 -0.710448
2.40915 -0.81281
2.37828 -0.853321
2.38355 -0.82168
2.40252 -0.800353
2.41851 -0.80845
2.42482 -0.818154
2.42965 -0.793836
2.39599 -0.839273
2.37165 -0.844474
2.34157 -0.880267
2.35461 -0.839793
2.30981 -0.946242
2.33431 -0.925144
2.31175 -0.958123
2.32449 -0.900854
2.2909 -0.957922
2.27567 -0.941211
2.28701 -0.918965
2.35134 -0.760226
2.34988 -0.733169
2.3312 -0.730142
2.29175 -0.756368
2.27251 -0.827787
2.20248 -0.956219
2.21717 -0.855325
2.236 -0.79956
2.20588 -0.884186
2.22192 -0.858635
2.2492 -0.851019
2.29067 -0.738554
2.2716 -0.756964
2.24313 -0.826914
2.24315 -0.874728
2.27244 -0.732412
2.19262 -0.904943
2.2429 -0.746406
2.2083 -0.841222
2.2344 -0.753403
2.24801 -0.781079
2.24136 -0.729182
2.20847 -0.790049
2.23346 -0.713703
2.24485 -0.689425
2.21598 -0.771452
2.22599 -0.755666
2.176 -0.843124
2.19001 -0.820542
2.21786 -0.770623
2.26755 -0.644656
2.21415 -0.858894
2.25846 -0.794045
2.24488 -0.823578
2.24457 -0.829322
2.25039 -0.79564
2.26471 -0.798465
2.26074 -0.840509
2.26526 -0.897877
2.29017 -0.85865
2.24992 -0.918056
2.28465 -0.842455
2.31202 -0.874352
2.31259 -0.914375
2.33115 -0.92194
2.33501 -0.909615
2.30058 -0.936578
2.29492 -0.899464
2.29085 -0.891287
2.27908 -0.896906
2.27685 -0.839298
2.29379 -0.759036
2.29892 -0.810357
2.29025 -0.854003
2.29207 -0.833997
2.27355 -0.855292
2.24599 -0.877299
2.26149 -0.831161
2.2771 -0.875257
2.314 -0.855422
2.31344 -0.905443
2.26847 -1.04036
2.26001 -1.03033
2.31352 -0.905212
2.29394 -0.946202
2.31803 -0.86928
2.26967 -0.95231
2.30962 -0.838092
2.27322 -0.955537
2.29196 -0.971802
2.26378 -1.00547
2.2612 -1.02194
2.25961 -1.00146
2.24382 -1.00114
2.23352 -1.01848
2.18584 -1.13422
2.25004 -1.03471
2.24139 -1.01143
2.20743 -1.04619
2.23239 -0.965081
2.22363 -0.940624
2.22095 -0.887184
2.20664 -0.889703
2.24639 -0.764944
2.20447 -0.814575
2.193 -0.813674
2.15609 -0.813071
2.15064 -0.831328
2.16448 -0.839574
2.18255 -0.850834
2.16489 -0.934942
2.2016 -0.870189
2.17563 -0.966425
2.21425 -0.936604
2.27081 -0.861826
2.26023 -0.919846
2.24094 -0.963042
2.22203 -1.00023
2.18299 -1.06196
2.17274 -1.07886
2.2295 -0.970841
2.24345 -0.973484
2.24105 -0.961256
2.20003 -1.00164
2.20747 -0.978773
2.25408 -0.910474
2.195 -1.04649
2.27232 -0.906513
2.24085 -0.962923
2.21768 -1.00124
2.20709 -0.999016
2.21287 -0.99247
2.25491 -0.916171
2.2398 -0.966619
2.20999 -1.0096
2.22923 -0.982557
2.26342 -0.963186
2.26642 -0.954835
2.28296 -0.991476
2.35406 -0.947431
2.3122 -1.08677
2.36538 -1.0185
2.37487 -1.0432
2.38312 -1.04349
2.35296 -1.11178
2.3843 -1.09838
2.40645 -1.07845
2.41732 -1.02829
2.38342 -1.03979
2.36067 -1.01065
2.35335 -0.888521
2.30226 -0.84697
2.30865 -0.720983
2.2676 -0.865562
2.29411 -0.745905
2.26151 -0.800535
2.23933 -0.829768
2.22769 -0.846158
2.21385 -0.894774
2.1809 -0.973148
2.20704 -0.956596
2.25485 -0.909701
2.26276 -0.801884
2.20257 -0.931734
2.21315 -0.935177
2.2567 -0.92911
2.29024 -0.914953
2.29852 -0.94902
2.26143 -0.990944
2.22353 -1.03676
2.24813 -0.930906
2.23291 -0.938808
2.20531 -0.967634
2.22806 -0.939219
2.25241 -0.880408
2.23513 -0.960354
2.21288 -1.01563
2.25122 -0.937578
2.15785 -1.08994
2.11426 -1.15931
2.15851 -1.09534
2.12649 -1.16729
2.14755 -1.1722
2.14333 -1.21242
2.19746 -1.13193
2.22075 -1.11184
2.26881 -1.07364
2.25914 -1.13567
2.27925 -1.15648
2.27022 -1.20521
2.26454 -1.23098
2.2445 -1.26953
2.24408 -1.24455
2.30655 -1.14647
2.28843 -1.16107
2.2745 -1.0772
2.26909 -1.02309
2.26035 -1.03823
2.27692 -1.00424
2.28784 -0.970672
2.25127 -0.988717
2.26325 -0.952961
2.24143 -0.969629
2.24365 -0.945111
2.24212 -0.937842
2.2308 -0.917509
2.24911 -0.884015
2.26462 -0.89826
2.21241 -1.00815
2.25354 -1.01631
2.29411 -0.986288
2.32178 -0.929102
2.28189 -1.0126
2.29787 -1.00334
2.29268 -1.03701
2.31872 -0.96583
2.31772 -0.889522
2.24949 -0.96344
2.15804 -1.11036
2.23025 -0.965489
2.2343 -0.969851
2.22751 -1.00896
2.18416 -1.14188
2.22589 -1.10675
2.31341 -0.949027
2.26871 -1.10162
2.36964 -0.957191
2.32943 -1.06646
2.34595 -0.966838
2.36362 -0.885565
2.3748 -0.849691
2.38922 -0.815227
2.36495 -0.849864
2.32967 -0.865633
2.3 -0.826272
2.24288 -0.939436
2.2866 -0.785641
2.24918 -0.855932
2.25849 -0.777028
2.28445 -0.692104
2.2789 -0.738367
2.28575 -0.751045
2.28617 -0.771723
2.30103 -0.742436
2.26618 -0.877559
2.29777 -0.792832
2.2488 -0.91169
2.27658 -0.883288
2.2781 -0.864705
2.3125 -0.7601
2.29141 -0.766049
2.2603 -0.791684
2.25873 -0.77198
2.24647 -0.811744
2.21353 -0.870615
2.192 -0.894472
2.22388 -0.755916
2.2655 -0.698697
2.2636 -0.719431
2.28151 -0.664222
2.23515 -0.837554
2.25857 -0.788408
2.24831 -0.836542
2.22983 -0.893311
2.22998 -0.898287
2.25977 -0.827081
2.20855 -0.943621
2.2106 -0.904783
2.16312 -1.02267
2.22978 -0.872191
2.24724 -0.852909
2.20516 -0.919667
2.21546 -0.871072
2.25532 -0.824453
2.22915 -0.891544
2.23328 -0.903024
2.25884 -0.84273
2.23676 -0.884828
2.23741 -0.841402
2.25232 -0.770921
2.19422 -0.828117
2.15548 -0.903396
2.19922 -0.835057
2.19695 -0.800968
2.15264 -0.857522
2.14758 -0.853316
2.14418 -0.881564
2.18866 -0.885619
2.19495 -0.929863
2.16759 -1.00696
2.19805 -0.88341
2.18568 -0.899118
2.21192 -0.824987
2.1728 -0.916321
2.1788 -0.887722
2.16252 -0.871786
2.19982 -0.81497
2.18188 -0.84859
2.1477 -0.926324
2.17916 -0.862551
2.2244 -0.738646
2.21359 -0.785884
2.23139 -0.738153
2.25779 -0.599592
2.19874 -0.719763
2.17121 -0.750057
2.20855 -0.629027
2.19947 -0.703194
2.19966 -0.766625
2.20946 -0.801447
2.25034 -0.761223
2.26389 -0.797311
2.32662 -0.703199
2.29033 -0.797572
2.29173 -0.785417
2.25349 -0.839314
2.30232 -0.726023
2.26708 -0.785554
2.28583 -0.767968
2.28213 -0.741003
2.29278 -0.693959
2.26849 -0.754261
2.25541 -0.745901
2.24944 -0.773152
2.25537 -0.811669
2.22998 -0.883172
2.27211 -0.754224
2.26307 -0.817534
2.30484 -0.752154
2.31259 -0.775108
2.29167 -0.818188
2.27261 -0.834684
2.30951 -0.699517
2.26224 -0.802462
2.28129 -0.796175
2.25596 -0.791025
2.26302 -0.703242
2.23818 -0.718819
2.22476 -0.691844
2.18944 -0.805522
2.22928 -0.727473
2.26073 -0.616335
2.21561 -0.724739
2.19908 -0.765906
2.17755 -0.849567
2.21503 -0.788565
2.18701 -0.875733
2.18268 -0.874228
2.19973 -0.825671
2.21109 -0.802187
2.23379 -0.817921
2.28961 -0.75814
2.23619 -0.895665
2.23099 -0.895301
2.20275 -0.904902
2.18464 -0.95606
2.21162 -0.978205
2.28383 -0.881762
2.26692 -0.994092
2.30505 -0.898386
2.34853 -0.776832
2.3277 -0.792501
2.28785 -0.888542
2.27211 -0.886235
2.34913 -0.750902
2.32956 -0.909948
2.36725 -0.889502
2.34664 -0.982319
2.34306 -0.981179
2.37263 -0.914721
2.39572 -0.869161
2.39724 -0.909575
2.4013 -0.927033
2.42543 -0.923808
2.46235 -0.917467
2.492 -0.918497
2.52739 -0.877035
2.49353 -0.983304
2.47716 -1.0176
2.5076 -0.883939
2.45556 -1.01479
2.51549 -0.887939
2.4981 -0.913185
2.49517 -0.810399
2.42868 -0.931433
2.44562 -0.833129
2.43114 -0.87182
2.42317 -0.87769
2.43446 -0.822481
2.4057 -0.892744
2.44871 -0.730642
2.45058 -0.740566
2.4238 -0.877837
2.44334 -0.834825
2.47223 -0.761331
2.44807 -0.84328
2.46824 -0.788365
2.4836 -0.76428
2.47376 -0.834183
2.45907 -0.871457
2.4386 -0.883511
2.40829 -0.913759
2.40342 -0.915393
2.39235 -0.979388
2.40976 -1.00144
2.39939 -1.07387
2.42256 -1.07294
2.4376 -1.08617
2.40496 -1.17612
2.39787 -1.20638
2.41652 -1.16066
2.45804 -1.06446
2.3922 -1.22147
2.46967 -1.08501
2.45392 -1.12743
2.47402 -1.11116
2.50357 -1.11616
2.5677 -1.00226
2.56159 -1.05414
2.54726 -1.08349
2.50402 -1.16959
2.48755 -1.16294
2.55381 -0.95484
2.46416 -1.12624
2.45879 -1.07867
2.5045 -0.917396
2.45482 -0.970129
2.41102 -1.00288
2.47687 -0.776501
2.48935 -0.778006
2.49292 -0.798375
2.49224 -0.719016
2.46739 -0.710163
2.46959 -0.634101
2.41993 -0.788435
2.39948 -0.881511
2.4593 -0.708686
2.38614 -0.932659
2.39419 -0.926603
2.41281 -0.88817
2.43695 -0.885707
2.41088 -0.966795
2.4224 -0.975227
2.4335 -0.933736
2.40959 -0.971971
2.47046 -0.855913
2.4828 -0.84833
2.46042 -0.928324
2.45818 -0.934582
2.48356 -0.800673
2.44791 -0.808282
2.45376 -0.735171
2.38464 -0.874799
2.32655 -0.937356
2.34805 -0.809821
2.30569 -0.921104
2.31851 -0.905783
2.37543 -0.794788
2.36619 -0.841793
2.31918 -0.939767
-1.33276 0.187689
2.39097 -0.720873
2.36691 -0.767425
2.36213 -0.757646
2.3593 -0.77734
2.34 -0.864101
2.35999 -0.866973
2.41538 -0.785749
2.44431 -0.785859
2.44212 -0.868772
2.48356 -0.756968
2.48117 -0.79403
2.49232 -0.761028
2.47097 -0.808655
2.45376 -0.818666
2.46861 -0.74713
2.46692 -0.753433
2.50517 -0.650055
2.52396 -0.626139
2.47871 -0.811083
2.54 -0.587583
2.50158 -0.694615
2.48549 -0.740352
2.51676 -0.599132
2.48934 -0.693097
2.48835 -0.633889
2.46388 -0.68676
2.4202 -0.803219
2.39204 -0.858799
2.42618 -0.791915
2.41733 -0.859809
2.46252 -0.772897
2.42468 -0.863172
2.42435 -0.875454
2.41042 -0.907971
2.44204 -0.793666
2.44215 -0.821832
2.42357 -0.906442
2.3652 -1.06486
2.43829 -0.847496
2.44594 -0.791736
2.39943 -0.924173
2.39865 -0.923573
2.43592 -0.885339
2.42266 -0.937454
2.42329 -0.949979
2.40253 -0.984651
2.41919 -0.963818
2.41283 -1.00989
2.41688 -1.03754
2.41857 -1.02349
2.4604 -0.9246
2.5125 -0.776032
2.47322 -0.936301
2.45761 -0.995099
2.49734 -0.899766
2.47451 -0.959557
2.46053 -1.004
2.49546 -0.929087
2.42198 -1.10683
2.50913 -0.941652
2.4394 -1.14041
2.53274 -0.926091
2.48927 -1.03082
2.43564 -1.12953
2.49366 -0.938511
2.46876 -0.99404
2.49558 -0.942748
2.49785 -0.873581
2.40175 -0.981822
2.40437 -0.897791
2.41331 -0.855194
2.39472 -0.891799
2.37286 -0.923289
2.418 -0.828824
2.41452 -0.804353
2.38239 -0.873793
2.408 -0.833125
2.41556 -0.829977
2.42505 -0.861015
2.43408 -0.81243
2.41402 -0.852605
2.37443 -0.91692
2.34791 -0.941536
2.33163 -0.949779
2.37431 -0.798354
2.38012 -0.784863
2.39974 -0.809474
2.45358 -0.770907
2.42166 -0.889629
2.40179 -0.869766
2.40359 -0.785492
2.42997 -0.756862
2.43414 -0.810357
2.47115 -0.79735
2.48728 -0.800361
2.4848 -0.763605
2.41079 -0.875689
2.35524 -0.885591
2.38139 -0.811815
2.37799 -0.815033
2.37504 -0.813491
2.37085 -0.805385
2.40132 -0.647021
2.30989 -0.924926
2.25555 -1.07751
2.34667 -0.929671
2.37033 -0.917779
2.36064 -0.971276
2.28386 -1.15825
2.42356 -0.906351
2.45349 -0.920034
2.42538 -1.04917
2.46501 -0.995312
2.50549 -0.911086
2.53367 -0.898168
2.49159 -1.03773
2.54213 -0.928626
2.48343 -1.05851
2.52603 -0.945688
2.48001 -1.033
2.51327 -0.965056
2.53456 -0.944698
2.49165 -1.02675
2.49075 -0.89021
2.4922 -0.730974
2.4535 -0.744468
2.39427 -0.852606
2.35703 -0.928163
2.37883 -0.852418
2.39684 -0.733434
2.39235 -0.697272
2.38051 -0.705469
2.39871 -0.659074
2.36581 -0.735466
2.35624 -0.767117
2.36217 -0.756316
2.35859 -0.82878
2.34878 -0.900477
2.39666 -0.804474
2.39289 -0.899203
2.44021 -0.790172
2.47326 -0.68244
2.44411 -0.812519
2.47385 -0.737356
2.45868 -0.803552
2.47238 -0.752449
2.4578 -0.801633
2.48969 -0.713744
2.49754 -0.676015
2.48222 -0.604661
2.39235 -0.762119
2.33998 -0.841968
2.41114 -0.563613
2.40327 -0.656855
2.41126 -0.65863
2.41485 -0.653925
2.40073 -0.686211
2.37525 -0.700248
2.37253 -0.723461
2.42417 -0.61938
2.42849 -0.684229
2.46735 -0.560894
2.45435 -0.609673
2.46437 -0.549809
2.44289 -0.625515
2.44292 -0.669754
2.49233 -0.496495
2.4517 -0.693877
2.46072 -0.617074
2.4633 -0.575899
2.43764 -0.680115
2.46596 -0.589115
2.44289 -0.668121
2.42525 -0.730294
2.42992 -0.722233
2.46122 -0.618136
2.45274 -0.655292
2.46376 -0.616932
2.45959 -0.606819
2.46986 -0.604578
2.50916 -0.471915
2.46467 -0.628422
2.44523 -0.581436
2.44073 -0.597117
2.43577 -0.630061
2.44591 -0.584325
2.38971 -0.790786
2.39935 -0.837984
2.43428 -0.773774
2.44345 -0.787975
2.47803 -0.704795
2.47602 -0.732864
2.47529 -0.690542
2.45793 -0.622066
2.41346 -0.703839
2.40033 -0.778663
2.44014 -0.722763
2.44204 -0.767665
2.47588 -0.701681
2.47079 -0.731846
2.47552 -0.741151
2.48908 -0.677963
2.49306 -0.588927
2.47745 -0.612009
2.45916 -0.686947
2.4543 -0.680066
2.41818 -0.751856
2.49046 -0.521612
2.4264 -0.703828
2.4352 -0.622021
2.42646 -0.675179
2.4522 -0.571488
2.43141 -0.612111
2.39159 -0.705676
2.37358 -0.740963
2.34199 -0.841147
2.37314 -0.684932
2.37735 -0.700126
2.41755 -0.648033
2.43345 -0.689857
2.44422 -0.747904
2.46565 -0.726166
2.47804 -0.730153
2.4599 -0.76546
2.47622 -0.687424
2.43496 -0.839957
2.45051 -0.848945
2.49579 -0.781772
2.47797 -0.851623
2.46805 -0.882686
2.42828 -0.951521
2.44586 -0.873081
2.51328 -0.675792
2.49903 -0.774977
2.48145 -0.87017
2.50801 -0.830967
2.54879 -0.66244
2.50587 -0.776583
2.48095 -0.798448
2.479 -0.750123
2.45341 -0.831292
2.48157 -0.71544
2.45496 -0.755316
2.39833 -0.874078
2.385 -0.855203
2.45257 -0.727517
2.48633 -0.725541
2.49355 -0.766077
2.5068 -0.739122
2.53153 -0.659519
2.513 -0.72524
2.48567 -0.69396
2.51385 -0.596539
2.47186 -0.709869
2.46169 -0.724554
2.43165 -0.8034
2.40961 -0.873227
2.48515 -0.707437
2.43467 -0.874976
2.45195 -0.786666
2.46974 -0.704184
2.44467 -0.803898
2.48157 -0.797927
2.49951 -0.850885
2.5302 -0.769348
2.47382 -0.92647
2.45947 -0.97394
2.50398 -0.856482
2.5022 -0.877747
2.54078 -0.83654
2.52199 -0.941478
2.54843 -0.845577
2.52672 -0.853402
2.4757 -0.937863
2.49956 -0.823072
2.46369 -0.837579
2.44789 -0.735625
2.34573 -0.935786
2.33464 -0.920368
2.35646 -0.875824
2.42362 -0.797581
2.46572 -0.799004
2.47918 -0.819918
2.48894 -0.809704
2.50608 -0.733108
2.48584 -0.792865
2.48647 -0.817468
2.4781 -0.874921
2.47533 -0.824365
2.40617 -0.940531
2.42179 -0.868342
2.4332 -0.807066
2.46257 -0.737377
2.48489 -0.702141
2.47131 -0.673499
2.40203 -0.798549
2.40795 -0.736614
2.39496 -0.743429
2.38782 -0.730111
2.40145 -0.662312
2.36534 -0.741666
2.31473 -0.83896
2.33165 -0.74508
2.34471 -0.745091
2.36945 -0.693613
2.36555 -0.775581
2.36912 -0.831445
2.40758 -0.766634
2.42933 -0.744822
2.44158 -0.739951
2.42181 -0.762294
2.3929 -0.799255
2.43252 -0.681072
2.39071 -0.766732
2.35674 -0.806467
2.34528 -0.823633
2.36038 -0.747224
2.39219 -0.681473
2.38482 -0.761391
2.43353 -0.729337
2.47242 -0.635574
2.44543 -0.738087
2.41208 -0.848941
2.43549 -0.766601
2.38319 -0.901633
2.36645 -0.91266
2.41098 -0.797506
2.39198 -0.839445
2.40385 -0.756388
2.38605 -0.784666
2.39487 -0.729307
2.34262 -0.866379
2.35569 -0.810797
2.39802 -0.765449
2.46373 -0.719057
2.50458 -0.72549
2.45248 -0.935066
2.50418 -0.78685
2.45196 -0.877212
2.43957 -0.825111
2.44803 -0.802243
2.43238 -0.864503
2.42129 -0.858945
2.40433 -0.804206
2.36741 -0.82728
2.39502 -0.707126
2.37457 -0.713147
2.38052 -0.648621
2.36133 -0.712654
2.37601 -0.674764
2.33233 -0.861354
2.32569 -0.875494
2.35937 -0.769108
2.33908 -0.831078
2.3616 -0.704348
2.29355 -0.834949
2.3001 -0.765709
2.33507 -0.611272
2.33342 -0.708595
2.35198 -0.730189
2.33992 -0.740486
2.32482 -0.621756
2.23675 -0.753059
2.20637 -0.839933
2.24916 -0.749566
2.23436 -0.799583
2.22748 -0.854968
2.32973 -0.610844
2.27249 -0.818533
2.27539 -0.80494
2.29077 -0.745614
2.2876 -0.767532
2.30272 -0.759931
2.31097 -0.727515
2.32008 -0.679951
2.29887 -0.72271
2.27925 -0.81481
2.3188 -0.723587
2.32423 -0.744427
2.33186 -0.858342
2.34607 -0.914983
2.38903 -0.876867
2.40051 -0.873289
2.41933 -0.87105
2.42451 -0.869621
2.42483 -0.862696
2.41835 -0.865668
2.40816 -0.854712
2.35983 -0.918812
2.38201 -0.818473
2.37501 -0.791785
2.37183 -0.764131
2.37371 -0.684913
2.34422 -0.725429
2.3348 -0.690243
2.32356 -0.698637
2.32585 -0.700197
2.31271 -0.695454
2.32607 -0.653909
2.30372 -0.70703
2.30752 -0.691766
2.29282 -0.720551
2.28269 -0.779809
2.30344 -0.763358
2.3391 -0.688833
2.35187 -0.727935
2.35239 -0.749221
2.33917 -0.735862
2.33741 -0.741272
2.33005 -0.774876
2.31375 -0.779733
2.29991 -0.798186
2.34748 -0.668814
2.28066 -0.843263
2.27154 -0.838576
2.29991 -0.778451
2.32039 -0.738799
2.30503 -0.756878
2.28085 -0.832799
2.26457 -0.896864
2.28529 -0.887489
2.30557 -0.891223
2.25433 -1.00096
2.28484 -0.934173
2.28701 -0.907691
2.27005 -0.950122
2.28097 -0.913647
2.31561 -0.818931
2.2962 -0.900378
2.33848 -0.840032
2.32748 -0.885788
2.33485 -0.87956
2.3268 -0.895033
2.30747 -0.88943
2.27719 -0.899027
2.25858 -0.895522
2.22921 -0.944148
2.263 -0.88976
2.23707 -1.0143
2.267 -1.0339
2.34189 -0.885533
2.36193 -0.893026
2.35911 -0.935507
2.38 -0.916461
2.41541 -0.847887
2.41599 -0.872088
2.39959 -0.814335
2.38977 -0.751424
2.37559 -0.821446
2.35736 -0.846986
2.31094 -0.921491
2.37079 -0.766824
2.33046 -0.894144
2.34984 -0.872746
2.34582 -0.916199
2.40289 -0.771487
2.37247 -0.819325
2.26598 -1.02324
2.31977 -0.856082
2.32611 -0.867889
2.3475 -0.832816
2.35181 -0.844634
2.38124 -0.803687
2.33408 -0.994875
2.38374 -0.912137
2.38072 -0.9349
2.34143 -1.01463
2.41572 -0.831128
2.32397 -1.03303
2.35242 -0.904429
2.3388 -0.917742
2.27586 -1.00455
2.3357 -0.844637
2.28929 -0.972669
2.29116 -0.955272
2.31451 -0.872379
2.26796 -0.968938
2.26883 -0.961656
2.27276 -0.93913
2.26861 -0.980293
2.31654 -0.898456
2.3148 -0.90427
2.32678 -0.842252
2.28805 -0.848901
2.27203 -0.865318
2.2822 -0.831401
2.27544 -0.841535
2.24941 -0.89831
2.2533 -0.876881
2.22683 -0.94509
2.28528 -0.846308
2.25673 -0.978253
2.31793 -0.863509
2.26452 -0.981095
2.28797 -0.888901
2.30466 -0.828795
2.30779 -0.84602
2.32014 -0.858362
2.313 -0.935089
2.34243 -0.914973
2.31734 -0.992779
2.2862 -1.03373
2.34224 -0.93335
2.3941 -0.789913
2.36872 -0.850745
2.37228 -0.773175
2.34866 -0.750137
2.29043 -0.801507
2.29713 -0.716489
2.2671 -0.776997
2.27956 -0.705732
2.27446 -0.723079
2.28194 -0.73793
2.27187 -0.779709
2.30057 -0.736211
2.30895 -0.777368
2.3548 -0.703229
2.29378 -0.905574
2.29505 -0.906354
2.28844 -0.984567
2.33914 -0.891738
2.30554 -0.957378
2.37315 -0.813226
2.32147 -0.997669
2.43653 -0.696622
2.44456 -0.701299
2.41367 -0.788662
2.39841 -0.800822
2.34421 -0.95087
2.37845 -0.891588
2.40981 -0.846574
2.41109 -0.846411
2.36656 -0.988235
2.37977 -0.936541
2.41653 -0.866267
2.37406 -0.972446
2.39845 -0.938789
2.41195 -0.929498
2.3982 -0.946627
2.42295 -0.834055
2.3676 -0.955232
2.40539 -0.900948
2.41444 -0.929938
2.48075 -0.84626
2.4738 -0.911994
2.46716 -0.931624
2.46045 -0.909728
2.4406 -0.904976
2.38712 -0.98981
2.36104 -1.04457
2.4389 -0.862183
2.40347 -0.950661
2.49438 -0.697378
2.44689 -0.842846
2.44855 -0.825853
2.44298 -0.866854
2.42707 -0.916113
2.43149 -0.832353
2.40564 -0.76355
2.35844 -0.876652
2.34382 -0.904103
2.3443 -0.879259
2.25446 -1.06437
2.31009 -0.927081
2.34453 -0.848548
2.32778 -0.926286
2.3587 -0.868773
2.33623 -0.947184
2.34227 -0.91197
2.31247 -0.949831
2.32775 -0.879814
2.32775 -0.857349
2.35864 -0.839084
2.36188 -0.894416
2.35008 -0.888414
2.27412 -1.02708
2.33387 -0.837149
2.29634 -0.852174
2.27841 -0.881418
2.24523 -0.976537
2.29704 -0.918092
2.32426 -0.928372
2.31845 -0.921059
2.33846 -0.807322
2.2953 -0.868152
2.31563 -0.829772
2.31338 -0.852087
2.2324 -1.04097
2.29887 -0.890589
2.30343 -0.881733
2.33604 -0.83239
2.36253 -0.840984
2.40903 -0.770122
2.41718 -0.738085
2.40014 -0.727968
2.36849 -0.875764
2.42595 -0.763955
2.41062 -0.791176
2.40606 -0.720638
2.37763 -0.751105
2.37207 -0.742235
2.32547 -0.846023
2.34341 -0.75673
2.34018 -0.752328
2.31464 -0.826293
2.36458 -0.696124
2.34843 -0.797359
-1.01775 0.0688517
2.35937 -0.770539
2.32192 -0.856234
2.33986 -0.784553
2.35333 -0.75823
2.33528 -0.866724
2.31294 -0.960179
-1.02805 0.174849
2.34688 -0.931618
2.37056 -0.874142
-1.00757 0.258195
2.36988 -0.896038
-1.09118 0.212964
-1.07321 0.223805
2.42215 -0.873539
2.39513 -0.937635
2.39383 -0.920016
2.38645 -0.964815
2.38857 -0.983535
-0.936626 0.238776
-0.954735 0.258522
2.41121 -1.0313
-0.982219 0.289093
2.44525 -0.909032
-0.993509 0.287133
-1.01382 0.241032
-1.01991 0.294606
-1.01309 0.312769
-1.07057 0.204769
-1.07885 0.202977
-1.02687 0.300417
2.39714 -0.934677
-1.02963 0.227099
2.39499 -0.885668
-1.02289 0.26851
-1.04839 0.282299
-1.13589 0.153921
-1.09491 0.227383
-1.1359 0.270433
-1.11746 0.279824
-1.15901 0.220815
2.34636 -0.898084
-1.17447 0.258545
2.3525 -0.798289
2.34935 -0.799271
2.3826 -0.730265
2.39441 -0.751144
-1.21259 0.195254
2.34738 -0.755976
2.29418 -0.800806
2.29174 -0.760082
2.31274 -0.765518
2.32035 -0.77774
2.3131 -0.830079
-1.18565 0.261564
2.30883 -0.898205
2.33643 -0.837146
2.35587 -0.821077
2.38497 -0.811465
-1.10705 0.27418
2.33385 -1.01222
2.42167 -0.858748
2.39078 -0.965074
2.42861 -0.886678
2.42212 -0.900739
2.42623 -0.915688
2.40106 -0.999203
2.37399 -1.05749
2.42609 -0.937522
2.43167 -0.96672
2.4531 -0.940317
-1.20711 0.382545
2.3768 -1.0535
2.35802 -1.0482
2.36446 -0.979273
2.33955 -1.02859
2.3604 -0.98678
2.35935 -1.01916
2.29268 -1.20169
2.39781 -1.00739
2.42177 -0.969061
2.40868 -1.0096
2.40658 -0.985359
2.41531 -0.910753
2.33639 -1.03956
2.34632 -0.987087
2.33505 -0.984868
2.33745 -1.01592
2.35251 -1.00854
2.40273 -0.853764
2.3807 -0.849118
2.33668 -0.91652
2.34552 -0.89666
2.37175 -0.821493
2.36228 -0.784988
2.36547 -0.753504
2.35095 -0.803017
2.37884 -0.76023
2.37136 -0.830853
2.39663 -0.77798
2.38102 -0.782476
2.37651 -0.716861
2.34797 -0.779339
2.33876 -0.823022
2.36067 -0.818471
2.35617 -0.878053
2.39025 -0.804166
2.36443 -0.893524
2.38491 -0.893539
2.45254 -0.707754
2.43807 -0.739202
2.3998 -0.830059
2.43481 -0.710926
2.43613 -0.728062
2.41735 -0.788556
2.40906 -0.776302
2.41379 -0.738519
2.38763 -0.824265
2.43079 -0.686543
2.3839 -0.832663
2.39172 -0.808928
2.3907 -0.784971
2.41096 -0.708217
2.38571 -0.768424
2.41825 -0.721724
2.41881 -0.796773
2.39899 -0.873267
2.42851 -0.754583
2.37863 -0.875557
2.38633 -0.819522
2.39071 -0.792712
2.35888 -0.824288
2.29496 -0.936653
2.29137 -0.908331
2.30562 -0.83391
2.29698 -0.874642
2.32979 -0.824374
2.31401 -0.894695
2.36293 -0.789045
2.30612 -0.970957
2.35489 -0.885164
2.36991 -0.874626
2.42149 -0.817591
2.37982 -0.963428
2.41096 -0.861188
2.44325 -0.754672
2.35951 -0.964477
2.37721 -0.839645
2.32485 -0.878128
2.28663 -0.940747
2.29062 -0.941626
2.28915 -0.958932
2.32466 -0.965121
2.32937 -1.04482
2.39454 -1.00912
2.40784 -1.06354
2.45642 -0.978419
2.39208 -1.14945
2.43789 -1.05443
2.39899 -1.13131
2.45252 -0.981556
2.4123 -1.03163
2.37545 -1.06321
2.30437 -1.16253
2.32422 -1.0709
2.30179 -1.10703
2.38571 -0.894449
2.34437 -0.980367
2.32956 -0.949472
2.30949 -0.982663
2.33846 -0.90983
2.35501 -0.857282
2.33281 -0.824917
2.25242 -0.923171
2.23112 -0.8942
2.21753 -0.912539
2.24929 -0.854102
2.2237 -0.941035
2.24092 -0.916754
2.30178 -0.788787
2.32615 -0.787151
2.31179 -0.825215
2.32111 -0.786261
2.30595 -0.825323
2.31488 -0.841515
2.31576 -0.897594
2.3392 -0.834972
2.33389 -0.838288
2.31723 -0.870071
2.30994 -0.861867
2.34594 -0.730668
2.33654 -0.762775
2.36998 -0.728832
2.38218 -0.709784
2.35229 -0.813641
2.36536 -0.825355
2.38068 -0.839475
2.38108 -0.826743
2.39417 -0.843464
2.42362 -0.880149
2.43568 -0.900177
2.46933 -0.828202
2.44014 -0.864978
2.45509 -0.758342
2.37163 -0.892083
2.41839 -0.657921
2.36224 -0.732777
2.34803 -0.740684
2.31942 -0.825487
2.34826 -0.72675
2.29306 -0.882598
2.33875 -0.795328
2.32888 -0.850744
2.33677 -0.865582
2.37037 -0.839449
2.39753 -0.81979
2.4045 -0.84679
2.38598 -0.935544
2.4129 -0.852402
2.34177 -0.993813
2.31321 -1.0199
2.35455 -0.910675
2.42434 -0.707398
2.40347 -0.813084
2.38418 -0.879771
2.40142 -0.877379
2.32052 -1.05212
2.37209 -0.929244
2.31063 -1.08597
2.35068 -0.983116
2.36289 -0.91441
2.3109 -0.995577
2.372 -0.854699
2.38165 -0.875128
2.35541 -0.869311
2.33113 -0.819653
2.26399 -0.86254
2.20216 -0.944945
2.21084 -0.939165
2.26287 -0.842333
2.29104 -0.794324
2.25285 -0.938052
2.26637 -0.884009
2.31802 -0.762961
2.26865 -0.917453
2.30459 -0.859892
2.2746 -0.917842
2.29145 -0.835489
2.25398 -0.879165
2.26703 -0.820728
2.2523 -0.847689
2.26717 -0.805768
2.24949 -0.818667
2.29125 -0.692469
2.31207 -0.685111
2.33124 -0.71419
2.35846 -0.686623
2.33762 -0.774546
2.30129 -0.892013
2.32024 -0.893322
2.34998 -0.931862
2.3561 -0.979112
2.41916 -0.849088
2.39677 -0.908773
2.40265 -0.847178
2.45272 -0.63672
2.43079 -0.739937
2.39795 -0.778345
2.38522 -0.7812
2.39584 -0.786832
2.38985 -0.826194
2.39847 -0.817239
2.37186 -0.862625
2.33427 -0.983693
2.41977 -0.784589
2.42873 -0.769567
2.38004 -0.885481
2.41003 -0.73793
2.35075 -0.881878
2.40624 -0.744161
2.39209 -0.791776
2.41096 -0.671703
2.35413 -0.85136
2.37807 -0.835061
2.3563 -0.889233
2.3935 -0.779273
2.39422 -0.754166
2.2941 -0.988537
2.35202 -0.818934
2.31519 -0.896368
2.33358 -0.856683
2.3547 -0.812752
2.32406 -0.849404
2.33401 -0.737971
2.28506 -0.799577
2.27458 -0.775174
2.24968 -0.847247
2.22467 -0.855121
2.22031 -0.870492
2.25848 -0.761488
2.22918 -0.861848
2.28983 -0.753315
2.33767 -0.740856
2.34534 -0.814551
2.33794 -0.883134
2.34767 -0.889373
2.34006 -0.898139
2.35835 -0.854328
2.32698 -0.924008
2.34059 -0.854306
2.34855 -0.772348
2.33203 -0.789423
2.33157 -0.800771
2.36169 -0.738481
2.32347 -0.785468
2.31942 -0.685133
2.27918 -0.754041
2.3015 -0.692981
2.2997 -0.776457
2.31323 -0.783596
2.31814 -0.789382
2.33547 -0.75628
2.32135 -0.818005
2.31022 -0.897628
2.36054 -0.842999
2.379 -0.844294
2.35087 -0.926036
2.35632 -0.889006
2.29722 -0.980786
2.36452 -0.746849
2.27101 -0.914093
2.27398 -0.83401
2.2092 -0.927868
2.12571 -1.1041
2.27566 -0.846049
2.28574 -0.92604
2.28401 -0.99302
2.32458 -0.917117
2.37533 -0.827334
2.35805 -0.971887
2.4176 -0.854977
2.40861 -0.888222
2.36633 -0.954144
2.42805 -0.798561
2.43825 -0.800927
2.40786 -0.880216
2.39441 -0.898005
2.3187 -0.963627
2.30368 -0.912129
2.28626 -0.944328
2.28061 -0.954558
2.30726 -0.913367
2.35083 -0.857797
2.37964 -0.794555
2.32622 -0.937071
2.3447 -0.881664
2.32974 -0.907853
2.368 -0.812146
2.3806 -0.802458
2.39933 -0.712986
2.39651 -0.685688
2.34799 -0.771522
2.35374 -0.664291
2.31643 -0.746205
2.34493 -0.664246
2.33822 -0.737375
2.3329 -0.761091
2.36455 -0.681084
2.34378 -0.740843
2.37466 -0.625178
2.32836 -0.758093
2.36269 -0.586995
2.39147 -0.49854
2.35396 -0.627584
2.32842 -0.705679
2.32247 -0.721279
2.3383 -0.679807
2.30019 -0.747863
2.30907 -0.699963
2.31445 -0.729313
2.32743 -0.76427
2.3963 -0.644863
2.37717 -0.715964
2.37997 -0.650404
2.34283 -0.693079
2.36219 -0.649293
2.37549 -0.671979
2.35746 -0.746414
2.36547 -0.699351
2.35636 -0.741916
2.36873 -0.673964
2.33256 -0.728317
2.33902 -0.70952
2.29492 -0.787016
2.29093 -0.750876
2.26156 -0.771745
2.26068 -0.813624
2.2816 -0.80664
2.32321 -0.761397
2.32772 -0.801905
2.34347 -0.866138
2.34864 -0.88444
2.3724 -0.85045
2.39018 -0.847108
2.37065 -0.907829
2.36302 -0.842833
2.33466 -0.848591
2.36594 -0.778174
2.34384 -0.865334
2.33943 -0.936135
2.33746 -0.970082
2.3458 -0.952863
2.27413 -1.06803
2.33933 -0.937874
2.34696 -0.99555
2.40161 -0.965253
2.46596 -0.85011
2.42854 -0.975206
2.44405 -0.965814
2.42968 -1.02085
2.43958 -0.98372
2.40761 -0.98294
2.36808 -0.983243
2.30862 -1.04601
2.30672 -1.03031
2.3096 -1.02775
2.30888 -1.03214
2.32279 -0.973657
2.30473 -1.00682
2.33485 -0.924557
2.30702 -1.01123
2.33516 -1.01172
2.29661 -1.05744
2.27286 -1.03801
2.2669 -1.01018
2.26797 -1.02607
2.25247 -1.07773
2.2912 -0.962522
2.26783 -1.0122
2.30739 -0.901851
2.32785 -0.839327
2.295 -0.900327
2.31081 -0.809079
2.26698 -0.894678
2.30654 -0.830127
2.30009 -0.887813
2.20653 -1.08176
2.23778 -1.00735
2.21981 -1.04733
2.23579 -0.973456
2.21212 -0.975059
2.20803 -0.981749
2.20553 -1.02665
2.2736 -0.960676
2.31683 -0.917893
2.32001 -0.914722
2.28578 -0.876918
2.21842 -0.968169
2.21884 -0.919309
2.17967 -0.988669
2.1763 -1.00108
2.19821 -0.962497
2.22584 -0.865685
2.21049 -0.918855
2.18388 -1.00459
2.24084 -0.898347
2.23253 -0.937662
2.18268 -1.02309
2.18237 -1.02205
2.17982 -1.05145
2.2101 -1.06319
2.25329 -1.07202
2.20048 -1.22464
2.19159 -1.2498
2.26033 -1.13619
2.25645 -1.15269
2.25545 -1.15133
2.18914 -1.2722
2.33775 -1.03363
2.37165 -0.930624
2.302 -1.01058
2.24527 -1.09074
2.22547 -1.12679
2.25623 -1.0611
2.213 -1.153
2.30136 -0.97305
2.25609 -1.12034
2.28181 -1.11358
2.25809 -1.18475
2.29892 -1.07854
2.23127 -1.13692
2.18491 -1.15311
2.23385 -1.02027
2.24852 -0.969441
2.22308 -0.929242
2.20527 -0.840048
2.17121 -0.853525
2.11718 -0.933483
2.1217 -0.965273
2.16882 -0.936429
2.11265 -1.09498
2.10725 -1.10967
2.17614 -0.996883
2.14424 -1.08328
2.21609 -0.937519
2.21297 -0.939585
2.22224 -0.908199
2.19938 -0.941906
2.22023 -0.899193
2.16156 -0.98685
2.12615 -1.01903
2.18484 -0.838098
2.15739 -0.880687
2.13205 -0.900525
2.10974 -0.891829
2.07844 -0.949771
2.12235 -0.895548
2.1361 -0.895254
2.12546 -0.928267
2.12657 -0.906045
2.07582 -1.04734
2.08043 -1.10759
2.06798 -1.17029
2.09793 -1.15427
2.14682 -1.11957
2.16302 -1.12117
2.1535 -1.14693
2.12662 -1.19935
2.18593 -1.08148
2.16368 -1.11499
2.1965 -1.05648
2.15853 -1.08234
2.13879 -1.02394
2.13939 -0.917182
2.01713 -1.08173
2.03985 -0.976948
2.02883 -0.995924
2.05065 -0.960631
2.0853 -0.862493
2.06832 -0.887602
2.05297 -0.947467
2.08406 -0.926814
2.07561 -0.997084
2.06057 -1.06429
2.12961 -1.01403
2.12644 -1.0635
2.18234 -1.00371
2.18524 -1.00827
2.2052 -0.941118
2.17045 -1.01194
2.16953 -1.00567
2.1825 -0.980481
2.11521 -1.10378
2.13424 -0.99657
2.12882 -0.937579
2.07572 -1.00729
2.13064 -0.899371
2.11599 -0.957861
2.15742 -0.917626
2.16734 -0.909546
2.14581 -0.903049
2.12775 -0.864025
2.14232 -0.748411
2.04815 -0.876458
2.06792 -0.781875
2.00866 -0.920771
2.00571 -0.912658
2.03427 -0.866749
2.00936 -0.916324
2.06308 -0.836815
2.06956 -0.889677
2.10796 -0.872832
2.09212 -0.95996
2.09253 -0.996576
2.13804 -0.980503
2.16299 -0.992004
2.20171 -0.959807
2.19017 -1.02447
2.21011 -0.950417
2.24387 -0.8449
2.18779 -0.945706
2.24781 -0.826356
2.22574 -0.893499
2.2193 -0.894695
2.22333 -0.874587
2.18716 -0.935017
2.20636 -0.909558
2.19045 -0.940669
2.18741 -0.957841
2.24003 -0.827849
2.19517 -0.974114
2.21948 -0.91939
2.20493 -0.975873
2.23551 -0.941034
2.21403 -0.993525
2.20466 -1.03314
2.23583 -1.01765
2.27649 -0.872759
2.2303 -0.902802
2.20327 -0.919282
2.16094 -0.94469
2.17674 -0.871203
2.12454 -0.970038
2.11568 -1.00042
2.14523 -0.942864
2.12926 -1.00748
2.12987 -1.03358
2.13124 -1.03815
2.18763 -0.9438
2.21106 -0.997313
2.25258 -0.982929
2.22402 -1.09516
2.19808 -1.12257
2.22634 -1.04909
2.13126 -1.23692
2.20982 -1.14344
2.21798 -1.14895
2.29115 -1.04258
2.24678 -1.08863
2.20681 -1.13952
2.20245 -1.10741
2.20799 -1.0098
2.19164 -0.956521
2.19954 -0.87898
2.1481 -0.927396
2.15323 -0.88791
2.15375 -0.817143
2.08091 -0.931283
2.11496 -0.784249
2.09964 -0.814674
2.02733 -0.947671
2.02377 -0.950137
2.06437 -0.882295
2.07698 -0.891771
2.12499 -0.85549
2.13689 -0.88886
2.0992 -0.993749
2.11749 -0.981007
2.10683 -0.99648
2.11462 -0.986008
2.13111 -0.916291
2.07936 -0.978989
2.09708 -0.890942
2.06522 -0.895038
2.01423 -0.96356
2.06034 -0.842667
2.01781 -0.931262
2.04465 -0.908639
2.01083 -1.00565
2.09366 -0.890339
2.03171 -0.981917
2.06482 -0.87034
2.03231 -0.933927
2.06786 -0.887045
2.09682 -0.79278
2.05035 -0.893098
2.07356 -0.819983
2.04748 -0.862567
2.01374 -0.917447
2.00833 -0.948685
2.0835 -0.817353
2.08764 -0.85528
2.0767 -0.917356
2.07951 -0.893484
2.04705 -0.954424
2.05295 -0.972408
2.08482 -0.916797
2.05985 -0.927894
2.04209 -0.956389
2.04737 -0.951035
2.06036 -0.953518
2.06514 -0.904119
2.02936 -0.951576
1.92534 -1.07641
1.98406 -0.936595
1.96872 -0.955307
2.0178 -0.936958
2.01461 -0.992082
2.04856 -0.974711
2.06108 -0.989529
2.02669 -1.05715
2.09167 -0.94719
2.01379 -1.08412
2.07401 -1.02592
2.02261 -1.10864
1.99454 -1.08756
1.99025 -1.02964
1.973 -1.03161
1.93224 -1.09875
1.95734 -1.05814
1.97739 -1.0177
1.91018 -1.0746
1.90599 -1.04611
1.87578 -1.05998
1.85556 -1.07827
1.86961 -1.06939
1.87519 -1.10261
1.87842 -1.13975
1.88425 -1.13734
1.93566 -1.04563
1.9118 -1.05834
1.89594 -1.00534
1.8478 -1.04906
1.88757 -0.97825
1.89217 -0.956446
1.87553 -0.961465
1.90208 -0.948469
1.93455 -0.938952
1.94825 -0.93444
1.93699 -0.952175
1.96445 -0.909852
1.94774 -0.989131
1.91562 -1.08897
1.94112 -1.09969
1.9709 -1.08466
1.9707 -1.14425
2.05606 -1.01937
2.02938 -1.05683
2.02915 -1.02924
1.97862 -1.06963
1.96859 -1.0389
1.9356 -1.04482
1.91784 -1.03548
1.95572 -0.996574
1.94989 -0.996264
1.95484 -1.00691
1.96247 -0.972802
1.95229 -1.02588
2.0388 -0.918332
2.03672 -0.952267
1.99429 -1.02528
1.99994 -1.00791
1.95057 -1.07513
1.93411 -1.10531
1.91469 -1.08186
1.88613 -1.09532
1.87285 -1.13586
1.89583 -1.09432
1.92432 -1.06853
1.90711 -1.09147
1.94287 -1.04998
1.92255 -1.05922
1.95489 -1.01584
1.93203 -1.00759
1.9177 -1.02115
1.91394 -1.01176
1.91291 -1.04981
1.95546 -1.02027
1.96832 -1.07095
1.97075 -1.09501
1.99518 -1.07022
2.03606 -0.997927
1.97618 -1.07278
1.92943 -1.12025
1.97628 -1.03831
1.96231 -1.07004
1.99966 -0.991676
1.95865 -1.01529
1.94053 -1.03979
1.9953 -0.9382
1.95866 -0.954276
1.92605 -1.00571
1.97006 -0.96042
1.93867 -1.0171
1.92597 -1.02497
1.92934 -1.00388
1.91025 -1.0195
1.94229 -0.997303
1.95277 -0.993977
1.93846 -0.999244
1.91993 -1.01771
1.94834 -0.965939
1.94762 -0.998914
1.91544 -1.05407
1.94094 -0.996232
1.94825 -0.916006
1.87632 -0.985247
1.90753 -0.94832
1.95442 -0.905964
1.9401 -0.976148
1.97081 -1.00704
1.98315 -1.00386
2.01863 -0.965795
2.02046 -0.999201
2.03319 -0.981791
2.03172 -1.01116
2.08601 -0.950925
2.08432 -0.960933
2.01338 -1.0773
2.04889 -1.02862
2.05587 -1.04528
2.0904 -0.994089
2.1368 -0.939055
2.14122 -0.978827
2.12828 -0.989007
2.09101 -0.99785
2.101 -0.889769
2.04864 -0.925936
2.08718 -0.795052
2.03008 -0.881434
2.02442 -0.787722
1.96125 -0.811112
1.92257 -0.852924
1.92366 -0.82204
1.91407 -0.8375
1.90977 -0.877014
1.97168 -0.801099
1.95254 -0.866835
2.00654 -0.822788
1.99093 -0.886793
1.97495 -0.895704
1.97638 -0.882798
1.99608 -0.871321
1.98194 -0.923549
2.03834 -0.802073
2.00903 -0.848402
1.95631 -0.926416
2.0005 -0.834571
1.98599 -0.861241
2.03199 -0.817056
1.97293 -0.950923
2.03451 -0.844224
2.01974 -0.851145
2.02021 -0.89051
2.03994 -0.850083
2.02073 -0.90283
1.9927 -0.909691
1.94406 -0.935483
1.92252 -0.919291
1.97673 -0.794469
1.91124 -0.916592
1.93376 -0.882721
1.96281 -0.871936
1.99084 -0.893421
2.05284 -0.854109
2.06761 -0.932117
2.09742 -0.915013
2.0551 -1.02356
2.03276 -1.04831
2.05239 -1.00755
2.09506 -0.888425
2.02754 -0.977418
1.98702 -0.951035
1.97661 -0.917815
1.96033 -0.926886
1.92947 -0.967312
1.9376 -0.980562
1.90483 -1.08638
1.96674 -1.03309
1.97685 -1.01555
2.01206 -0.951141
2.00303 -0.947519
2.0308 -0.874421
2.0129 -0.926621
1.9988 -0.941288
1.97675 -0.99639
1.9611 -1.02938
2.01606 -0.909524
1.97109 -0.961978
1.90581 -1.0241
1.96926 -0.91214
2.00048 -0.871406
1.94113 -0.988677
1.94066 -1.03686
1.98848 -1.00086
1.98362 -0.970663
1.97216 -0.951481
1.98928 -0.877538
1.9858 -0.858684
1.98063 -0.835992
1.96023 -0.878625
1.96147 -0.875634
1.96333 -0.88898
1.98622 -0.807715
1.94707 -0.854335
1.94697 -0.84759
1.90022 -0.893683
1.90202 -0.87247
1.86675 -0.935889
1.9086 -0.862649
1.92037 -0.855667
1.89912 -0.932098
1.9511 -0.864815
1.92728 -0.873665
1.94149 -0.873973
1.97678 -0.877119
1.97513 -0.904422
1.99541 -0.823161
1.94856 -0.874416
1.95289 -0.827769
1.92173 -0.863257
1.92587 -0.852972
1.97513 -0.818451
1.9625 -0.858452
1.95392 -0.854518
1.93217 -0.893872
1.90773 -0.960284
1.95562 -0.896229
1.95697 -0.923631
1.98829 -0.905752
1.99767 -0.882413
1.94734 -0.957173
1.91768 -0.942943
1.87135 -0.966556
1.86097 -0.978998
1.8117 -1.01442
1.77643 -1.07459
1.85335 -0.978125
1.82563 -1.04427
1.81083 -1.0628
1.83112 -1.03774
1.77654 -1.11066
1.7978 -1.11756
1.88732 -1.0037
1.88965 -0.97177
1.85267 -0.96883
1.82392 -0.963866
1.79283 -0.986725
1.80008 -0.984275
1.82587 -0.965841
1.8117 -0.992138
1.86135 -0.944738
1.82277 -1.02685
1.84596 -1.04047
1.85696 -1.06546
1.84666 -1.09159
1.81179 -1.12648
1.87913 -0.98458
1.85034 -1.01279
1.84565 -1.02869
1.83571 -1.01902
1.8539 -0.965595
1.84509 -0.996292
1.82294 -1.00735
1.84909 -0.975464
1.8603 -0.990824
1.85509 -0.99489
1.82255 -1.0263
1.84336 -0.974684
1.85163 -0.910945
1.8072 -0.949649
1.83288 -0.922971
1.83483 -0.943285
1.85639 -0.913181
1.82798 -0.94071
1.81804 -0.950045
1.8329 -0.868506
1.77954 -0.959955
1.78857 -0.982266
1.81814 -0.98373
1.86358 -0.926326
1.85448 -0.943144
1.8904 -0.866473
1.83727 -0.988195
1.87151 -0.993137
1.88969 -1.01076
1.87505 -1.0376
1.85809 -1.13213
1.89748 -1.12665
1.87705 -1.20115
1.92498 -1.1333
1.90739 -1.14078
1.94705 -1.0705
1.88969 -1.16398
1.92725 -1.08422
1.91225 -1.09939
1.95017 -1.00507
1.88839 -1.04837
1.85096 -1.03454
1.84417 -0.965838
1.77295 -1.02226
1.83655 -0.895753
1.84928 -0.892922
1.87248 -0.907267
1.88531 -0.916038
1.88999 -0.930741
1.885 -0.992333
1.86679 -1.0538
1.91706 -1.023
1.94989 -1.01136
1.99947 -0.950384
2.01419 -1.02333
2.02659 -1.01346
2.03427 -1.01471
2.03444 -1.00815
2.05398 -0.96406
2.05854 -0.934372
1.99513 -1.02736
1.97784 -1.03464
2.01599 -0.950089
2.00163 -0.972705
1.93886 -1.05816
1.92791 -1.02121
1.99194 -0.901858
1.96291 -0.992659
2.05323 -0.829559
1.98634 -0.925145
1.96644 -0.895033
1.99431 -0.819609
1.97567 -0.840168
1.93434 -0.952329
1.99415 -0.891812
2.02196 -0.839947
2.00799 -0.883766
2.01138 -0.841916
2.01337 -0.837439
1.96047 -0.946926
1.98839 -0.934856
2.01668 -0.895842
2.0046 -0.905187
2.01243 -0.879943
2.0362 -0.832827
2.02352 -0.896653
2.03613 -0.922744
2.06498 -0.913847
2.09867 -0.846404
2.03432 -0.935152
2.00598 -0.940881
1.95479 -0.981906
2.00171 -0.827139
1.95138 -0.866241
1.9331 -0.899784
1.96837 -0.856113
2.02096 -0.790332
1.99443 -0.836262
2.0122 -0.777526
1.97911 -0.843685
1.95675 -0.897322
1.93977 -0.96937
1.96305 -0.928789
1.98684 -0.862615
1.95364 -0.87066
1.92364 -0.879816
1.9053 -0.816018
1.91349 -0.781034
1.89318 -0.877979
1.92296 -0.866812
1.90442 -0.910842
1.92707 -0.842788
1.87046 -0.924208
1.82314 -1.02656
1.87114 -0.939455
1.88864 -0.897846
1.84533 -0.945938
1.82098 -0.96761
1.79786 -1.03071
1.82389 -1.04056
1.85064 -1.04593
1.85244 -1.03978
1.79702 -1.07606
1.73671 -1.09541
1.74052 -1.04614
1.73198 -1.05543
1.77008 -1.00315
1.7545 -0.986567
1.74104 -0.961965
1.75992 -0.971924
1.75774 -1.04982
1.80115 -1.02198
1.81219 -1.03628
1.83657 -1.01282
1.87625 -0.967055
1.92391 -0.875417
1.85849 -0.986854
1.87791 -0.958388
1.89093 -0.94447
1.8237 -1.03017
1.88592 -0.945527
1.87909 -0.978185
1.87368 -1.00604
1.94999 -0.892861
1.94219 -0.931136
1.93707 -0.908941
1.93922 -0.885865
1.89522 -0.943044
1.85487 -0.963473
1.82018 -0.98844
1.77299 -1.04943
1.84422 -0.936079
1.84199 -0.944492
1.85971 -0.925985
1.84989 -0.943613
1.84807 -0.945528
1.88297 -0.897539
1.9061 -0.87567
1.86085 -0.955132
1.86686 -0.898516
1.84109 -0.923669
1.901 -0.801755
1.90293 -0.833167
1.91004 -0.847694
1.93777 -0.793633
1.90858 -0.871601
1.85105 -0.939399
1.84563 -0.905526
1.84161 -0.883384
1.86378 -0.857165
1.84072 -0.918637
1.82916 -0.940059
1.85108 -0.892882
1.85107 -0.854642
1.83558 -0.867544
1.85342 -0.823584
1.8099 -0.901245
1.76271 -0.97343
1.77835 -0.936094
1.76705 -0.974107
1.74946 -1.03914
1.78389 -1.0045
1.81049 -0.990186
1.78211 -1.05013
1.79045 -1.02434
1.77321 -1.01761
1.75327 -1.03375
1.75092 -1.04601
1.81092 -1.00691
1.80926 -1.08133
1.80598 -1.1136
1.85488 -1.05789
1.84992 -1.04465
1.87605 -0.976616
1.8599 -0.988289
1.84914 -1.00146
1.8771 -0.950141
1.88183 -0.954769
1.89746 -0.941374
1.8735 -0.95646
1.83547 -1.00177
1.88372 -0.914797
1.87071 -0.946062
1.87905 -0.917415
1.87581 -0.914721
1.86917 -0.954201
1.89287 -0.974608
1.95129 -0.931198
1.96518 -0.944069
1.92292 -0.991426
1.90757 -0.985294
1.91422 -0.967548
1.91238 -0.987506
1.96532 -0.89729
1.94377 -0.893874
1.92304 -0.922063
1.9211 -0.914191
1.90873 -0.954642
1.94063 -0.920766
1.96116 -0.883774
1.97818 -0.873275
1.91379 -1.00085
1.93785 -0.94393
1.93537 -0.92766
1.94091 -0.852741
1.82601 -0.985546
1.81036 -0.953922
1.81774 -0.956575
1.82625 -0.938139
1.80211 -0.963726
1.80443 -0.975934
1.81361 -1.02503
1.88174 -0.962411
1.88261 -0.961944
1.88124 -0.933114
1.78637 -1.03761
1.8284 -0.95755
1.8093 -0.980879
1.78169 -1.01884
1.83736 -0.950388
1.80798 -0.996807
1.83681 -0.94229
1.77785 -1.04832
1.84538 -0.970274
1.85758 -0.992988
1.83942 -1.02063
1.85206 -1.01307
1.82941 -1.04237
1.80499 -1.05367
1.74567 -1.10497
1.78053 -1.03052
1.80514 -1.00535
1.79243 -1.02097
1.76766 -1.0192
1.79873 -0.927848
1.68506 -1.06129
1.72634 -0.981824
1.74381 -0.949472
1.73456 -0.978075
1.7288 -1.02635
1.71057 -1.10496
1.80422 -1.00641
1.72368 -1.09212
1.72324 -1.06192
1.70779 -1.09112
1.74477 -1.10648
1.72223 -1.12915
1.77821 -1.10199
1.79962 -1.12994
1.81883 -1.13312
1.83068 -1.12332
1.86029 -1.04783
1.8633 -0.985874
1.80131 -1.0232
1.81972 -1.00088
1.78134 -1.05944
1.73502 -1.11532
1.83066 -1.02324
1.86912 -0.9748
1.85382 -0.992323
1.82 -1.00134
1.77091 -1.03924
1.74826 -1.01733
1.74199 -1.05998
1.7715 -1.05091
1.81136 -0.984112
1.83139 -0.95051
1.79673 -0.99519
1.81559 -0.973653
1.82885 -0.944634
1.80058 -0.966929
1.79253 -0.946925
1.76321 -0.959089
1.74043 -0.973318
1.72059 -1.00467
1.74251 -1.01982
1.77051 -1.04303
1.84061 -1.0417
1.8933 -1.04211
1.8945 -1.04227
1.89625 -1.06417
1.92097 -1.01898
1.9131 -1.03016
1.93549 -0.959816
1.83858 -1.0855
1.85893 -1.05198
1.83712 -1.08471
1.8837 -1.00589
1.90351 -0.98434
1.94352 -0.929563
1.978 -0.879634
1.98711 -0.895541
2.00557 -0.908097
1.97364 -0.972809
2.02107 -0.904229
1.93675 -1.07225
1.92795 -1.10112
1.94146 -1.05043
1.93812 -1.03178
1.97095 -0.933708
1.95933 -0.904061
1.95649 -0.845771
1.90146 -0.946074
1.87184 -0.960307
1.84349 -0.971064
1.83509 -0.97782
1.86239 -0.954576
1.86978 -0.956948
1.86996 -0.960553
1.83695 -1.01392
1.8213 -1.03191
1.77444 -1.08195
1.77148 -1.06509
1.77644 -1.06868
1.73568 -1.1628
1.84352 -1.06844
1.79431 -1.12043
1.77745 -1.10962
1.77387 -1.11446
1.81002 -1.09245
1.7241 -1.17406
1.71006 -1.12765
1.73793 -1.04521
1.74488 -0.99301
1.66659 -1.05911
1.71284 -1.01953
1.72932 -1.02695
1.74707 -1.06114
1.77991 -1.07564
1.79287 -1.09006
1.8024 -1.12705
1.85512 -1.07361
1.82581 -1.10572
1.76585 -1.15324
1.74619 -1.17472
1.82179 -1.0543
1.8298 -1.05342
1.88015 -0.963742
1.84401 -0.953084
1.77686 -1.00016
1.78091 -0.953808
1.71586 -1.03724
1.77062 -0.955631
1.69588 -1.05241
1.72664 -1.02385
1.70794 -1.04428
1.63999 -1.14588
1.62742 -1.18167
1.71753 -1.10939
1.78419 -1.05944
1.72239 -1.15258
1.79353 -1.06023
1.72621 -1.14962
1.76871 -1.09814
1.73121 -1.12591
1.6689 -1.16231
1.68704 -1.11153
1.73906 -1.04753
1.66604 -1.14767
1.62522 -1.15771
1.67928 -1.03503
1.6656 -1.04082
1.64993 -1.07299
1.69503 -1.04666
1.70612 -1.09095
1.65909 -1.16271
1.68687 -1.16542
1.76644 -1.09163
1.76123 -1.11473
1.77772 -1.06309
1.79947 -1.04424
1.74372 -1.1127
1.75914 -1.02993
1.66986 -1.13443
1.6491 -1.17437
1.66388 -1.17638
1.65864 -1.21772
1.73124 -1.14912
1.73175 -1.16477
1.72293 -1.13509
1.72929 -1.12128
1.6625 -1.18838
1.65582 -1.17848
1.66686 -1.16103
1.64253 -1.18343
1.65973 -1.14438
1.64281 -1.13646
1.63235 -1.14696
1.66447 -1.12143
1.70915 -1.075
1.73815 -1.02601
1.72899 -1.04423
1.77461 -1.02919
1.75017 -1.08081
1.76926 -1.0642
1.78544 -1.08475
1.80701 -1.07895
1.80865 -1.12201
1.78233 -1.15334
1.78901 -1.10785
1.77206 -1.09967
1.77718 -1.06735
1.78151 -1.05103
1.78877 -1.06152
1.73953 -1.1163
1.73705 -1.09498
1.7085 -1.10683
1.70681 -1.10266
1.63425 -1.17985
1.65282 -1.14705
1.66655 -1.13151
1.66808 -1.18888
1.75677 -1.13694
1.74908 -1.14543
1.76677 -1.1443
1.76471 -1.1267
1.80067 -1.09447
1.78473 -1.14951
1.78059 -1.20047
1.85548 -1.099
1.82859 -1.12578
1.85828 -1.06073
1.80219 -1.04621
1.71021 -1.12257
1.65356 -1.16782
1.73746 -1.02115
1.6006 -1.1494
1.59574 -1.15282
1.59009 -1.18069
1.61656 -1.14257
1.65064 -1.11666
1.69189 -1.09931
1.71339 -1.11223
1.68001 -1.17114
1.75109 -1.11788
1.67398 -1.22497
1.72679 -1.11693
1.65497 -1.17108
1.65386 -1.16254
1.67614 -1.11751
1.69292 -1.07729
1.7293 -1.03548
1.7286 -1.06661
1.76994 -1.01983
1.76779 -1.00927
1.75608 -1.00356
1.72422 -1.03518
1.7604 -0.993094
1.77293 -1.00098
1.74945 -1.07906
1.7561 -1.1064
1.76872 -1.11218
1.7629 -1.1108
1.76641 -1.11479
1.78661 -1.09509
1.79233 -1.06324
1.80469 -0.996761
1.77816 -1.01694
1.7863 -0.97538
1.72882 -1.01983
1.73346 -0.993568
1.66704 -1.08515
1.72808 -1.04556
1.73162 -1.10484
1.77289 -1.09746
1.80511 -1.05452
1.84515 -1.01514
1.85327 -1.03914
1.91185 -1.01658
1.95484 -1.01137
1.93218 -1.11172
1.96913 -1.07721
1.97516 -1.04812
1.98365 -0.98815
1.90091 -1.11543
1.88278 -1.12015
1.8467 -1.12506
1.79642 -1.17823
1.83577 -1.11263
1.84863 -1.1229
1.86976 -1.13712
1.90207 -1.12982
1.94873 -1.0659
1.95558 -1.04439
1.8925 -1.11906
1.88433 -1.08139
1.86333 -1.06932
1.87804 -1.00461
1.85126 -1.00472
1.83614 -1.02868
1.81131 -1.05737
1.83616 -1.073
1.82152 -1.10598
1.84821 -1.05635
1.8101 -1.07764
1.77317 -1.09759
1.72187 -1.1371
1.69772 -1.08668
1.61563 -1.10274
1.57026 -1.10997
1.5869 -1.08216
1.59205 -1.10058
1.6063 -1.10927
1.61532 -1.12256
1.61435 -1.16285
1.62769 -1.14084
1.62925 -1.14583
1.63206 -1.09873
1.55976 -1.18003
1.56444 -1.1619
1.61085 -1.11772
1.56082 -1.16786
1.5943 -1.172
1.64231 -1.14563
1.60416 -1.17618
1.60521 -1.15517
1.62918 -1.10906
1.60648 -1.08625
1.54437 -1.11427
1.5777 -1.09269
1.57289 -1.12466
1.56943 -1.12829
1.60778 -1.05519
1.59035 -1.05186
1.61785 -1.00199
1.59869 -1.0109
1.58666 -1.05042
1.60917 -1.04597
1.64879 -1.03179
1.5706 -1.14759
1.5867 -1.14398
1.56578 -1.12707
1.5687 -1.08834
1.53635 -1.08441
1.52226 -1.10294
1.55394 -1.05196
1.517 -1.04446
1.48134 -1.06536
1.45694 -1.07813
1.47022 -1.05933
1.46814 -1.04777
1.44521 -1.08557
1.47639 -1.06277
1.46404 -1.08387
1.49309 -1.05179
1.47902 -1.04406
1.4719 -1.05775
1.43304 -1.10675
1.4468 -1.08791
1.47483 -1.04682
1.4528 -1.03343
1.44917 -1.02046
1.42297 -1.01425
1.4143 -1.00538
1.37148 -1.05549
1.47774 -0.943289
1.42116 -0.982986
1.35843 -1.0035
1.37493 -0.988793
1.38067 -1.00831
1.401 -1.05019
1.47087 -1.00455
1.41996 -1.09171
1.49242 -1.07361
1.50818 -1.05648
1.55941 -1.00228
1.47507 -1.07815
1.47382 -1.06414
1.46643 -1.07597
1.48136 -1.07662
1.49445 -1.09486
1.4997 -1.12038
1.50922 -1.12948
1.46386 -1.14496
1.42114 -1.15549
1.48953 -1.06802
1.46068 -1.07329
1.50139 -1.00988
1.50189 -1.01447
1.46257 -1.03123
1.44951 -1.00345
1.44336 -1.02846
1.45248 -1.02849
1.36933 -1.09053
1.3523 -1.09493
1.31754 -1.1228
1.30768 -1.13796
1.35703 -1.13315
1.37568 -1.16543
1.4062 -1.17766
1.43796 -1.17827
1.44471 -1.17609
1.50237 -1.17247
1.53223 -1.17132
1.44615 -1.26225
1.49574 -1.23021
1.52526 -1.18045
1.50617 -1.18905
1.50293 -1.19504
1.44593 -1.21424
1.48973 -1.16148
1.36148 -1.24749
1.4146 -1.20687
1.40474 -1.22604
1.47616 -1.15702
1.43498 -1.17903
1.40071 -1.1958
1.38834 -1.19246
1.33197 -1.24015
1.41035 -1.17629
1.37859 -1.21176
1.40619 -1.19886
1.39474 -1.21326
1.43871 -1.13847
1.41703 -1.16224
1.44803 -1.1077
1.48519 -1.05108
1.49193 -1.05039
1.43712 -1.06835
1.4222 -1.03768
1.41128 -1.00682
1.41978 -1.01038
1.42553 -1.03164
1.43389 -1.04807
1.43801 -1.02481
1.42757 -1.0541
1.4234 -1.08379
1.46511 -1.07451
1.44157 -1.13642
1.46423 -1.13806
1.51391 -1.12394
1.51029 -1.14405
1.48931 -1.14432
1.49346 -1.12691
1.56183 -1.04694
1.45593 -1.15854
1.49546 -1.11412
1.51364 -1.0828
1.47477 -1.09689
1.46485 -1.09631
1.42026 -1.11555
1.39885 -1.12945
1.4335 -1.11627
1.45898 -1.11866
1.47255 -1.15935
1.4824 -1.17246
1.52565 -1.14021
1.47227 -1.16174
1.50548 -1.12527
1.47012 -1.16012
1.4796 -1.15194
1.44885 -1.16205
1.40826 -1.17392
1.43727 -1.09362
1.42783 -1.00657
1.34407 -1.03335
1.34236 -1.03066
1.33911 -1.01685
1.31052 -1.01224
1.2228 -1.07964
1.24115 -1.09883
1.18206 -1.14755
1.31423 -1.08294
1.30601 -1.10116
1.31051 -1.10075
1.3723 -1.06357
1.37241 -1.07753
1.38154 -1.04846
1.34251 -1.04036
1.37972 -0.963566
1.34105 -0.970661
1.31661 -0.987287
1.27138 -0.991067
1.27449 -0.954038
1.28952 -0.946562
1.27503 -0.941178
1.31432 -0.882445
1.31798 -0.88201
1.3026 -0.902924
1.30813 -0.903874
1.2818 -0.927641
1.28578 -0.947643
1.27944 -0.985248
1.26796 -1.0258
1.27722 -1.04019
1.29342 -1.04639
1.34797 -1.01154
1.4294 -0.954866
1.38125 -1.03021
1.41662 -0.979305
1.40664 -0.963918
1.41462 -0.971738
1.42571 -0.961284
1.42017 -0.962571
1.44765 -0.924602
1.42415 -0.940992
1.45176 -0.927713
1.51129 -0.867098
