# Supplementary material for: Stochastic bond dynamics facilitates alignment of malaria parasite at erythrocyte membrane upon invasion
Source: eLife. 2020 May 18;9:e56500. doi: 10.7554/eLife.56500 (PMC7269671; doi:10.7554/eLife.56500)
Supplement: Figure 2—source data 1. [file elife-56500-fig2-data1.zip › PARA_POSITIONS/pos25.dat]

2.8905 0.799745
2.86677 0.719378
2.83192 0.786039
2.84289 0.668595
2.85503 0.546104
2.8499 0.52714
2.84641 0.384806
2.81249 0.478886
2.74747 0.714354
2.76704 0.63946
2.79095 0.597048
2.80253 0.605688
2.83115 0.584402
2.80435 0.759367
2.85624 0.625147
2.91295 0.513024
2.93194 0.619631
2.92973 0.732769
2.93261 0.738447
2.94305 0.629098
2.90179 0.8
2.94821 0.658823
2.93974 0.713416
2.93741 0.606455
2.90585 0.571632
2.85371 0.673911
2.83181 0.755656
2.87155 0.626313
2.85328 0.672686
2.86629 0.510369
2.79884 0.773121
2.80825 0.717022
2.82925 0.623194
2.8017 0.691162
2.78352 0.707073
2.81764 0.547924
2.83175 0.579053
2.83198 0.60136
2.8096 0.766353
2.82989 0.7433
2.85059 0.647674
2.79822 0.805525
2.80308 0.744319
2.82651 0.752808
2.89832 0.599024
2.87234 0.736274
2.85563 0.733289
2.84817 0.69789
2.85539 0.620471
2.82819 0.732429
2.84048 0.679395
2.85987 0.618687
2.8913 0.604516
2.84219 0.750642
2.83367 0.664653
2.8253 0.725399
2.88738 0.49199
2.8721 0.601106
2.86429 0.540429
2.77455 0.768571
2.7884 0.583792
2.74146 0.695423
2.78455 0.473418
2.76315 0.629802
2.79827 0.54605
2.80532 0.487773
2.79136 0.556798
2.78517 0.680061
2.7939 0.674691
2.7894 0.667169
2.77179 0.751652
2.78959 0.671965
2.80392 0.588049
2.77091 0.678487
2.76119 0.538097
2.69342 0.700678
2.68483 0.684217
2.69412 0.67142
2.73593 0.467762
2.70698 0.506661
2.67865 0.467787
2.6314 0.606806
2.65215 0.504935
2.60666 0.776044
2.66892 0.660983
2.67267 0.622518
2.66639 0.623972
2.65398 0.596677
2.65318 0.635267
2.65199 0.731877
2.67269 0.716272
2.69192 0.728271
2.66265 0.861178
2.65437 0.857956
2.62189 0.91741
2.66818 0.836996
2.69658 0.778536
2.68393 0.810599
2.69937 0.738626
2.69907 0.650993
2.67495 0.766742
2.64212 0.905866
2.69474 0.783548
2.68995 0.875386
2.69435 0.878772
2.7017 0.822555
2.65677 0.959349
2.67167 0.946883
2.68268 0.953728
2.68388 0.976345
2.6914 0.937979
2.67426 0.875517
2.64651 0.834172
2.64545 0.721779
2.60829 0.786867
2.63364 0.661153
2.58422 0.835601
2.60246 0.748077
2.5469 0.864431
2.61224 0.604078
2.59938 0.704382
2.61066 0.648257
2.57624 0.768391
2.5727 0.739919
2.58437 0.614368
2.5409 0.74803
2.536 0.741519
2.54342 0.60204
2.48623 0.693289
2.46556 0.679617
2.46396 0.696269
2.51329 0.567789
2.51164 0.718637
2.56746 0.615821
2.57436 0.681465
2.52409 0.829375
2.56622 0.752921
2.59404 0.628822
2.54327 0.735092
2.55759 0.61187
2.5476 0.707915
2.54442 0.682188
2.54554 0.648694
2.51783 0.754032
2.51958 0.753187
2.52366 0.767833
2.57381 0.657454
2.55757 0.821021
2.5917 0.762822
2.61899 0.728127
2.60869 0.832089
2.63615 0.802316
2.6779 0.607289
2.64081 0.754623
2.64536 0.686514
2.63356 0.714881
2.60575 0.801078
2.56455 0.838422
2.55779 0.841017
2.56831 0.851958
2.58388 0.761437
2.57871 0.769757
2.59584 0.742399
2.56402 0.843416
2.56376 0.777192
2.55097 0.72676
2.5093 0.83897
2.52655 0.799664
2.56136 0.716084
2.57794 0.722916
2.50959 0.903608
2.51743 0.843587
2.56154 0.651503
2.50242 0.901358
2.56027 0.790372
2.56227 0.917667
2.61279 0.787434
2.62484 0.675045
2.61819 0.68564
2.61004 0.757256
2.58732 0.773266
2.55552 0.757825
2.54971 0.706868
2.50014 0.812024
2.53194 0.742581
2.56358 0.687586
2.57052 0.614796
2.51102 0.855402
2.57221 0.6174
2.56157 0.75488
2.55421 0.779569
2.57576 0.600385
2.51293 0.794501
2.51846 0.655327
2.48986 0.706512
2.47693 0.778414
2.52164 0.634421
2.54118 0.607462
2.49162 0.8324
2.52182 0.701468
2.53401 0.686382
2.53013 0.771618
2.55173 0.642995
2.5256 0.686929
2.5113 0.681112
2.45682 0.842548
2.46577 0.827126
2.47441 0.872106
2.51984 0.793336
2.54986 0.780521
2.60129 0.576014
2.52538 0.849135
2.55305 0.729691
2.56763 0.680961
2.58056 0.70289
2.5716 0.798404
2.55037 0.822597
2.54933 0.794089
2.4899 0.993085
2.57963 0.801441
2.59678 0.861938
2.61184 0.764599
2.60981 0.659474
2.52209 0.863557
2.51887 0.790167
2.49229 0.882212
2.45955 0.943841
2.49338 0.784626
2.47962 0.879925
2.49163 0.827053
2.48305 0.872418
2.47426 0.93856
2.52773 0.805524
2.57335 0.719665
2.56989 0.814947
2.54799 0.925423
2.50449 0.994076
2.51959 0.944165
2.53153 0.930041
2.49017 1.0977
2.55368 0.941008
2.50492 1.07796
2.52882 1.02783
2.54578 1.0026
2.61113 0.814441
2.54053 1.03319
2.55543 0.928999
2.53959 0.908308
2.53439 0.889209
2.5558 0.855938
2.53069 1.01436
2.56016 0.969993
2.55682 1.04037
2.53665 1.1628
2.55956 1.16092
2.65828 0.977842
2.60102 1.16388
2.6733 0.946167
2.65025 1.00793
2.58179 1.16802
2.65637 1.01198
2.6739 0.987612
2.64883 1.08009
2.64493 1.05413
2.643 1.00262
2.56858 1.14437
2.6138 0.936134
2.56022 1.00265
2.56682 0.93543
2.55671 0.844206
2.46093 1.01203
2.45591 0.90939
2.44293 0.854401
2.44926 0.771667
2.42224 0.799186
2.39997 0.873146
2.39321 0.853556
2.37339 0.903489
2.39485 0.829669
2.33278 1.07522
2.39706 0.998184
2.30361 1.27333
2.39452 1.14135
2.39925 1.22253
2.4834 1.09514
2.41596 1.22305
2.45174 1.14512
2.47682 1.074
2.46915 1.09254
2.44158 1.07752
2.42853 0.985794
2.37142 0.981333
2.36229 0.912596
2.32521 1.03987
2.37452 1.00656
2.3965 1.02744
2.45188 0.912533
2.46169 0.965422
2.47211 0.962156
2.41298 1.11542
2.42783 1.03573
2.39007 1.06894
2.36777 1.08113
2.37627 1.07544
2.36771 1.13815
2.35555 1.18542
2.40442 1.04226
2.33829 1.20562
2.42167 1.05095
2.43596 1.05863
2.4375 1.07536
2.45981 1.05013
2.46123 1.0005
2.42876 1.07345
2.4155 1.08866
2.43045 0.988012
2.40589 0.98862
2.39926 0.988441
2.41696 0.9583
2.38351 1.01168
2.32032 1.11858
2.39347 0.93109
2.37006 1.06302
2.41579 0.912793
2.4051 0.938137
2.3807 0.991013
2.3485 1.00577
2.31242 1.06632
2.37753 0.843689
2.37736 0.938389
2.3511 0.958594
2.2901 1.12928
2.33549 1.02799
2.35386 0.99476
2.29 1.13712
2.32474 0.974543
2.27598 1.15671
2.31674 1.09901
2.31548 1.07557
2.32236 1.05858
2.31148 0.987485
2.30416 0.973903
2.255 1.06193
2.3208 0.853933
2.29277 0.935097
2.29958 0.907292
2.24829 0.999941
2.27374 0.918036
2.27147 0.973541
2.33422 0.861273
2.31927 0.94879
2.3578 0.895276
2.37139 0.996884
2.36483 1.14685
2.40076 1.16907
2.42767 1.14395
2.42284 1.15421
2.43188 1.11062
2.45668 1.02836
2.38195 1.17173
2.40036 1.00142
2.31582 1.09474
2.25415 1.10088
2.19554 1.13565
2.23219 0.947425
2.20243 0.987979
2.22694 0.831234
2.19199 0.870949
2.16471 0.981484
2.21943 0.938229
2.25881 0.923703
2.30904 0.851667
2.27664 0.929507
2.31934 0.743609
2.22662 1.00064
2.21341 1.01369
2.22232 0.995317
2.20903 1.03029
2.18753 1.06167
2.21431 0.929687
2.2026 0.917911
2.13063 1.14135
2.2233 0.947274
2.25225 0.875589
2.27258 0.785041
2.19902 1.00334
2.21038 0.952325
2.25174 0.869894
2.27296 0.832519
2.27626 0.752421
2.22992 0.909886
2.23931 0.915631
2.25232 0.933857
2.29804 0.856794
2.28573 0.903453
2.31551 0.764058
2.26911 0.819098
2.30588 0.76445
2.28751 0.831725
2.28196 0.838283
2.28011 0.890558
2.30127 0.800838
2.28896 0.827682
2.27214 0.913203
2.30204 0.975876
2.34268 0.887076
2.38478 0.832232
2.36353 0.95228
2.38766 0.986448
2.43873 0.940126
2.46281 0.973542
2.46896 0.969907
2.46656 1.04429
2.55749 0.768482
2.5226 0.942185
2.51875 0.917436
2.52854 0.849594
2.48628 0.973276
2.44814 1.021
2.46995 0.912434
2.49276 0.90212
2.51425 0.86454
2.48918 0.951139
2.51641 0.793385
2.48869 0.873171
2.50848 0.690768
2.46913 0.781422
2.39921 0.899797
2.38682 0.856565
2.3959 0.782028
2.41496 0.837452
2.42829 0.760353
2.42328 0.747129
2.4097 0.681923
2.35761 0.814572
2.33957 0.863712
2.33182 0.963444
2.42358 0.709387
2.39892 0.907713
2.37557 0.980334
2.38504 0.958821
2.4321 0.793945
2.36854 0.920627
2.38554 0.77271
2.36891 0.764537
2.34263 0.84585
2.37883 0.647145
2.3223 0.826407
2.32911 0.780998
2.3374 0.697434
2.34764 0.670378
2.34085 0.672752
2.38091 0.574059
2.35371 0.631748
2.32729 0.691332
2.31902 0.726197
2.32129 0.701204
2.31943 0.68539
2.31858 0.753554
2.32503 0.766589
2.3555 0.725273
2.34505 0.778749
2.31862 0.889587
2.32073 0.843829
2.28416 0.888405
2.3176 0.826746
2.3418 0.765631
2.28458 1.01573
2.36225 0.795205
2.4132 0.626949
2.36925 0.8122
2.37861 0.807731
2.41138 0.777267
2.39283 0.793956
2.32758 0.955685
2.34016 0.89859
2.29882 1.00207
2.3019 1.01375
2.30055 1.05436
2.32808 1.00343
2.37488 0.912504
2.38443 0.907963
2.40132 0.873948
2.3699 0.925011
2.37562 0.830139
2.33854 0.905116
2.33205 0.840302
2.29074 0.948813
2.29589 0.914946
2.24791 1.02367
2.25476 1.02855
2.27467 1.02035
2.27242 1.03891
2.32912 0.8935
2.37399 0.75693
2.3123 0.927845
2.33356 0.85716
2.37917 0.649854
2.3532 0.658145
2.31758 0.740887
2.30269 0.768987
2.3289 0.712367
2.32807 0.740659
2.317 0.826205
2.3577 0.749849
2.34991 0.730964
2.34194 0.754913
2.32167 0.81123
2.3322 0.719564
2.31084 0.728418
2.27326 0.741274
2.25228 0.66595
2.24004 0.633495
2.19748 0.785961
2.24125 0.674373
2.23943 0.647303
2.2306 0.632964
2.1748 0.683237
2.14475 0.79376
2.16863 0.697177
2.17888 0.673565
2.18036 0.770023
2.20214 0.835998
2.2175 0.893998
2.24728 0.869094
2.28631 0.787896
2.25157 0.907312
2.23023 0.94298
2.29363 0.760785
2.29177 0.692405
2.24088 0.817761
2.23506 0.7793
2.21145 0.864573
2.18933 0.948801
2.17489 0.963141
2.16171 1.00821
2.19132 0.98196
2.22513 0.912712
2.22938 0.847956
2.26972 0.71444
2.21642 0.827559
2.1881 0.858861
2.19955 0.838608
2.20595 0.815177
2.21621 0.799598
2.20256 0.799129
2.19112 0.870658
2.22492 0.817839
2.25343 0.846685
2.2191 1.01862
2.24836 0.933423
2.25911 0.846486
2.29032 0.77202
2.28389 0.861746
2.32805 0.761761
2.28056 0.886518
2.27051 0.933467
2.23423 1.00075
2.23758 0.972614
2.2093 1.03098
2.2772 0.927492
2.28036 0.909343
2.20988 1.06267
2.25192 0.965621
2.2607 0.975414
2.2743 1.01263
2.28374 0.946909
2.29524 0.912679
2.25273 1.02659
2.30521 0.831397
2.28728 0.875639
2.25865 0.829611
2.20432 0.855687
2.21794 0.776741
2.22722 0.753616
2.20332 0.82058
2.20482 0.808538
2.18263 0.904352
2.22632 0.843729
2.26578 0.797309
2.26339 0.848948
2.26492 0.941166
2.284 0.984434
2.37007 0.792123
2.34877 0.88681
2.30532 0.958537
2.30771 0.923056
2.34802 0.783953
2.31028 0.940304
2.3453 0.824966
2.31495 0.895191
2.25142 1.00313
2.27423 0.881154
2.23222 0.900825
2.20562 0.936251
2.12934 1.0541
2.16538 0.942581
2.1939 0.87862
2.22967 0.775343
2.18717 0.898083
2.1936 0.820693
2.17731 0.947002
2.1884 0.986615
2.2539 0.931075
2.26589 1.01006
2.27208 1.09798
2.29744 1.06095
2.30098 1.09075
2.37376 1.04221
2.40066 0.992084
2.44229 0.906195
2.38278 1.0335
2.40264 0.9002
2.34812 0.987057
2.3351 0.976143
2.32716 1.00407
2.29746 1.04923
2.32447 0.889846
2.325 0.924352
2.33664 0.838803
2.32348 0.76931
2.29495 0.778932
2.28234 0.753104
2.31608 0.608674
2.29006 0.748533
2.30697 0.743994
2.31805 0.835255
2.35728 0.732522
2.34263 0.849173
2.32578 0.876663
2.36123 0.750402
2.34977 0.730763
2.32969 0.785456
2.2872 0.936502
2.32013 0.843177
2.3304 0.80204
2.28267 0.936353
2.32782 0.853752
2.35442 0.88358
2.35969 0.911938
2.41923 0.64775
2.38484 0.813543
2.40469 0.722799
2.36141 0.858528
2.35153 0.884285
2.35157 0.852525
2.30904 0.963347
2.35444 0.821508
2.37507 0.762732
2.37978 0.898172
2.417 0.853937
2.38271 0.880098
2.39295 0.836924
2.3966 0.864
2.4288 0.774725
2.3624 0.991685
2.40136 0.859466
2.37002 0.924838
2.38925 0.859512
2.38084 0.861147
2.36575 0.883408
2.40586 0.72736
2.38708 0.714018
2.36338 0.787796
2.38257 0.751074
2.33266 0.927325
2.38923 0.810935
2.40493 0.795767
2.37799 0.964692
2.41667 0.863209
2.40817 0.863194
2.33449 0.999531
2.34612 0.909791
2.33381 0.869325
2.29052 0.971828
2.33497 0.799986
2.28481 0.911682
2.24231 0.98891
2.25582 0.953398
2.24127 1.00628
2.25922 1.00154
2.27063 0.988625
2.24224 1.1428
2.27812 1.08455
2.25781 1.08359
2.29573 1.03741
2.31852 1.07633
2.31797 1.18401
2.34772 1.1802
2.2912 1.3047
2.30506 1.24364
2.28967 1.20507
2.19449 1.39003
2.26911 1.29468
2.34383 1.174
2.2912 1.23277
2.33767 1.09767
2.33174 1.04943
2.31492 1.03349
2.25154 1.11681
2.26038 1.02561
2.17197 1.1435
2.1042 1.22651
2.10684 1.19184
2.1497 1.07319
2.16893 1.01634
2.13242 1.09283
2.13536 1.12598
2.18118 0.990194
2.10105 1.15555
2.14872 1.02693
2.121 1.03772
2.06686 1.09332
2.08933 0.965044
2.0547 1.03965
2.09116 0.969177
2.05764 0.989623
1.99866 1.05064
2.03325 0.900715
2.07882 0.830949
2.10557 0.907633
2.10065 0.994256
2.15573 0.937721
2.07541 1.1758
2.11737 1.08525
2.13807 1.01044
2.10077 1.09472
2.1254 0.932204
2.1212 0.880137
2.04685 1.00362
1.9892 1.09574
2.02126 0.978184
2.02558 0.886942
1.99193 0.961049
2.02373 0.875871
2.03423 0.898342
2.07682 0.882002
2.08294 0.95517
2.03597 1.05898
2.0393 0.998618
2.09299 0.797214
2.07627 0.932638
2.11208 0.915573
2.09925 1.01948
2.10163 0.982576
2.12777 0.881662
2.06019 1.07552
2.04964 1.0782
2.07334 1.021
2.09729 0.986941
2.13543 0.948148
2.17402 0.872345
2.08908 1.07967
2.14556 0.870454
2.07423 1.0256
2.02174 1.12634
2.08983 0.998764
2.06088 1.07234
2.06513 1.02022
1.98495 1.13814
1.9967 1.06413
1.98491 1.02761
1.96246 1.0404
1.996 0.962269
1.96891 1.07692
2.05589 0.916943
2.07196 0.922013
2.05063 0.971833
2.02578 0.950677
1.97523 1.02896
1.98126 1.03548
2.01553 0.99318
2.02036 0.928094
2.01989 0.813649
1.95243 0.960888
2.00944 0.789463
1.97047 0.92004
1.99071 0.867386
2.00806 0.743557
1.9902 0.797176
1.98388 0.833345
1.92508 1.04862
2.00997 0.939512
2.01036 0.985319
1.98117 1.0546
1.97199 1.09794
1.98135 1.13158
2.07597 0.90814
2.04564 0.97166
1.98158 1.13666
2.03723 1.02406
2.0486 1.02242
2.03331 1.03638
1.97088 1.16325
2.03059 1.08886
1.97868 1.16986
2.00754 1.04555
1.96027 1.09592
1.92744 1.14379
1.97346 1.06354
1.90852 1.25344
1.92077 1.2637
1.96531 1.19644
1.9652 1.23826
2.0206 1.11437
2.03807 1.11528
1.97344 1.23011
1.99134 1.18802
2.00005 1.1813
2.01233 1.12889
2.06887 1.03712
2.09527 0.977427
1.98078 1.11652
1.97623 1.06562
1.92271 1.18573
1.98035 1.03474
1.90956 1.19034
1.96708 1.05436
1.91946 1.12263
1.94619 1.01603
1.93629 0.996532
1.8729 1.09647
1.84362 1.05381
1.80557 1.12496
1.77379 1.15264
1.79473 1.12547
1.81715 1.11506
1.83189 1.11056
1.82422 1.14021
1.83796 1.06686
1.81613 1.09116
1.8135 1.0594
1.76471 1.12073
1.71475 1.19648
1.71425 1.19617
1.71982 1.13
1.67847 1.20585
1.73863 1.05515
1.7439 1.03023
1.73661 1.00649
1.7546 0.960698
1.72364 1.02935
1.69348 1.01224
1.69425 1.02604
1.73151 0.919886
1.67359 1.02234
1.71217 0.955516
1.65455 1.12253
1.66518 1.07002
1.68338 1.02665
1.72891 0.911168
1.7431 0.8298
1.6947 0.9847
1.72916 0.931254
1.74665 0.891965
1.69093 1.05241
1.69983 1.01859
1.64783 1.09464
1.7148 0.882133
1.64898 1.0233
1.67526 0.94962
1.69693 0.866554
1.70174 0.823177
1.66821 0.854553
1.65391 0.869287
1.70199 0.76888
1.68914 0.854955
1.70185 0.867514
1.67988 0.938638
1.6868 0.906454
1.72134 0.870468
1.70865 0.888485
1.71466 0.846561
1.68635 0.878158
1.65919 0.875854
1.64892 0.840064
1.61328 0.901347
1.55391 0.943895
1.53181 0.987521
1.51838 0.950231
1.44059 1.14472
1.53336 1.03305
1.52904 1.14369
1.62906 0.992014
1.62914 1.02601
1.62035 1.05039
1.61184 1.10906
1.71455 0.853252
1.67676 0.974797
1.67973 0.920182
1.63356 0.969661
1.63097 0.908362
1.64162 0.899787
1.64041 0.860721
1.66269 0.825258
1.63975 0.889634
1.60764 1.02995
1.68212 0.882968
1.67458 0.916431
1.64029 1.00866
1.67458 0.947974
1.63989 1.08839
1.68123 1.04937
1.70399 1.04532
1.7002 1.07726
1.68801 1.06949
1.71372 1.05262
1.74959 0.962568
1.72263 0.979821
1.72447 0.868352
1.70772 0.886726
1.68458 0.791273
1.66294 0.819657
1.64863 0.81264
1.63608 0.823337
1.65094 0.783935
1.64153 0.849893
1.65056 0.829094
1.59165 0.991519
1.59218 0.904465
1.54216 0.952378
1.55912 0.846402
1.53179 0.903802
1.54284 0.960781
1.57343 0.959082
1.54635 1.087
1.64855 0.888287
1.65479 0.817129
1.57311 0.985843
1.57039 0.975526
1.51888 1.07589
1.54101 0.967905
1.48858 1.00355
1.46777 1.05328
1.46942 1.02595
1.52457 0.92889
1.43668 1.10603
1.46914 1.02499
1.46154 1.0063
1.46682 0.858349
1.32478 1.09322
1.35046 1.04242
1.37936 0.984442
1.38324 1.02521
1.40036 0.986787
1.34632 1.0598
1.39043 0.905461
1.34389 0.98328
1.37815 0.948249
1.43408 0.903337
1.44771 0.955942
1.46137 0.955307
1.46885 0.885863
1.47535 0.845455
1.48051 0.827535
1.43872 0.899664
1.423 0.859029
1.34894 0.972203
1.40277 0.884868
1.41431 0.926395
1.41863 0.930916
1.42208 0.920493
1.43857 0.860517
1.46602 0.799746
1.41459 0.999079
1.44015 0.970146
1.44231 0.971689
1.48289 0.920629
1.43473 0.991713
1.4546 0.990916
1.47807 1.01467
1.46557 1.07558
1.49749 0.978671
1.47814 1.00448
1.50593 0.896342
1.49802 0.846485
1.43502 0.950845
1.47952 0.847829
1.48355 0.843405
1.46576 0.933232
1.44071 0.999908
1.49662 0.866293
1.4977 0.912423
1.48842 0.955585
1.4542 1.00885
1.48546 0.922781
1.52449 0.810302
1.50982 0.825843
1.51676 0.790819
1.51131 0.780801
1.4497 0.881337
1.44683 0.807688
1.39896 0.853635
1.41027 0.879982
1.45059 0.91877
1.50867 0.826655
1.53267 0.815408
1.51615 0.861494
1.54265 0.864622
1.5401 0.891657
1.53585 0.943
1.59706 0.845599
1.54873 0.922144
1.53601 0.904088
1.48917 0.980988
1.50402 1.00766
1.51242 0.93613
1.43692 1.0327
1.47967 0.862746
1.46852 0.870207
1.42633 0.959624
1.47675 0.871659
1.4509 0.936556
1.50398 0.88681
1.49331 0.870612
1.46172 0.928889
1.49456 0.916296
1.49683 0.971941
1.49218 1.03624
1.49983 1.02162
1.51943 1.0089
1.52349 0.956082
1.51238 0.932452
1.42987 0.99504
1.41466 0.979387
1.42538 0.919487
1.40165 0.952106
1.39163 0.980308
1.37241 1.02326
1.42845 0.897548
1.45575 0.860194
1.38989 1.03855
1.43865 0.98988
1.43668 0.970135
1.3408 1.10719
1.37064 1.00887
1.31124 1.05407
1.34514 0.953356
1.31185 0.973344
1.26931 1.11128
1.31369 1.03485
1.36128 1.04335
1.39654 0.975902
1.37369 1.03597
1.3698 1.02621
1.36225 0.977347
1.26483 1.12375
1.3488 0.966338
1.31558 1.02394
1.30425 0.980735
1.26144 0.984842
1.26243 0.934876
1.14246 1.13793
1.27211 0.917371
1.24525 0.954118
1.28029 0.866025
1.24182 0.923662
1.22452 0.961668
1.24037 0.924362
1.29799 0.841228
1.21132 1.00346
1.23535 0.912342
1.21857 0.970215
1.23428 0.975058
1.25975 0.962193
1.26557 0.938985
1.24039 0.922048
1.17928 0.976514
1.16925 0.980245
1.13751 1.04095
1.15912 1.03223
1.2173 0.962487
1.20682 1.00093
1.2548 0.9643
1.23311 1.01872
1.22224 1.03862
1.2272 0.991933
1.20242 1.02212
1.24693 0.952405
1.22428 1.00054
1.20384 1.02985
1.22465 0.960955
1.24258 0.886762
1.21237 0.970046
1.27323 0.88264
1.27469 0.909026
1.25586 0.958741
1.31376 0.831586
1.27883 0.907698
1.25651 0.932114
1.25893 0.985109
1.23659 1.12402
1.29083 1.03471
1.32617 0.962255
1.29775 0.952985
1.2717 0.956588
1.31616 0.847524
1.26615 0.93445
1.21314 1.01648
1.16932 1.04338
1.21066 0.980647
1.16706 1.06746
1.16784 1.12509
1.25597 1.0058
1.27513 0.983911
1.30056 0.908529
1.31115 0.87455
1.2714 0.960533
1.23346 1.03922
1.29284 0.937352
1.21068 1.03547
1.25711 0.927281
1.24877 0.906422
1.26114 0.884051
1.23663 0.944881
1.26965 0.98044
1.3238 0.906211
1.36414 0.826382
1.30138 0.954289
1.28791 0.943233
1.26254 1.00594
1.27955 0.990412
1.33227 0.932291
1.33175 0.891522
1.35662 0.851221
1.34937 0.908873
1.37891 0.839683
1.37088 0.892381
1.37598 0.896694
1.36731 0.887914
1.34804 0.902252
1.3344 0.841681
1.29952 0.887864
1.32014 0.83429
1.28478 0.879559
1.26657 0.95677
1.26403 0.995192
1.32463 0.866916
1.34347 0.796328
1.30374 0.906468
1.33571 0.85844
1.2922 0.920754
1.29032 0.930347
1.31694 0.847302
1.25798 0.954875
1.2271 0.995502
1.27342 0.942819
1.28025 0.996708
1.26831 1.07289
1.29519 1.00107
1.3232 0.961683
1.3073 0.98338
1.32414 0.86222
1.21868 1.0165
1.22113 0.91398
1.13942 1.00556
1.14603 0.948103
1.17375 0.898238
1.19007 0.936752
1.17115 0.991304
1.20326 0.957224
1.23296 0.865487
1.19179 0.972503
1.22616 0.957675
1.1953 1.03243
1.2372 0.943204
1.19687 1.03679
1.24494 0.972385
1.27547 0.901689
1.28775 0.888824
1.29045 0.981417
1.3526 0.888668
1.36269 0.891691
1.31595 1.06268
1.33564 1.01946
1.3725 0.971025
1.40121 0.90356
1.36363 0.971009
1.35665 0.947377
1.2832 1.04052
1.28484 1.017
1.26196 0.999698
1.29527 0.893638
1.29045 0.89057
1.29738 0.85805
1.27135 0.91299
1.22788 1.02775
1.30767 0.934229
1.31915 0.950971
1.34971 0.935537
1.39599 0.894341
1.37068 0.913544
1.33327 0.967252
1.31259 0.987043
1.33269 0.96021
1.33323 1.01033
1.37721 0.99376
1.37779 0.985166
1.37969 0.96515
1.39292 0.962664
1.4493 0.925613
1.46107 0.944273
1.39499 1.03047
1.37369 0.965327
1.33491 1.00439
1.34623 0.985286
1.31611 1.0652
1.30152 1.08553
1.36162 0.984686
1.37112 1.00447
1.35234 1.04545
1.37139 1.0111
1.32265 1.07005
1.36406 0.971136
1.34794 0.973234
1.34323 0.915347
1.35078 0.894935
1.36021 0.906819
1.36995 0.880119
1.37764 0.849031
1.31265 0.931818
1.3303 0.878524
1.33514 0.841919
1.31212 0.922603
1.32788 0.973295
1.332 0.997947
1.3584 0.932705
1.31182 0.97833
1.31655 0.976928
1.28222 1.02445
1.31158 0.981493
1.28871 1.01174
1.28734 1.02202
1.26853 1.03734
1.2603 1.07861
1.27072 1.09399
1.31734 1.02189
1.30215 1.08847
1.34724 1.03407
1.34276 1.03221
1.3231 1.03635
1.31612 1.06572
1.3589 1.02206
1.31718 1.06586
1.2567 1.12171
1.28188 1.09496
1.16791 1.23791
1.16362 1.26998
1.27573 1.14445
1.19943 1.26904
1.261 1.19206
1.34274 1.09966
1.35305 1.03852
1.31919 1.05851
1.25912 1.09277
1.25077 1.00368
1.1189 1.1616
1.10234 1.16073
1.12101 1.1588
1.15606 1.16942
1.26213 1.0807
1.26 1.17008
1.32677 1.15638
1.37831 1.09013
1.36169 1.12357
1.37602 1.09637
1.39524 1.02877
1.39978 0.982886
1.38572 1.02351
1.34001 1.02882
1.34401 0.991896
1.32967 1.02434
1.3134 1.06314
1.36395 0.977751
1.32245 1.0005
1.24 1.08713
1.27806 1.02964
1.30897 1.00606
1.28725 1.09541
1.29025 1.12128
1.41397 0.935374
1.36238 1.0243
1.40015 0.96363
1.36148 1.0836
1.39243 1.02024
1.39455 0.966139
1.37528 0.966349
1.30136 1.04251
1.31341 0.987362
1.34382 0.97106
1.34012 1.0299
1.37229 0.958904
1.34635 1.04289
1.4374 0.852626
1.40211 0.918228
1.35473 0.9492
1.32266 0.992235
1.34702 0.924014
1.40345 0.763185
1.37534 0.874752
1.33909 0.959955
1.3981 0.83988
1.4066 0.845334
1.36728 0.974506
1.39797 0.925561
1.33088 1.06704
1.35374 1.04693
1.41573 0.92495
1.3527 1.04743
1.4529 0.882755
1.41962 0.955777
1.35591 1.04638
1.38639 0.938988
1.35016 0.971872
1.36934 0.916144
1.31378 1.00117
1.36696 0.909362
1.35071 0.992041
1.39492 0.908338
1.38223 0.869438
1.3598 0.822672
1.30593 0.904
1.30997 0.893323
1.29545 0.968995
1.29518 0.984771
1.36195 0.908108
1.35253 0.933006
1.33885 0.925202
1.33955 0.905523
1.34708 0.935966
1.31754 0.982012
1.35029 0.925553
1.34713 0.912349
1.32859 0.937632
1.30512 0.926741
1.26937 0.956951
1.2566 0.923697
1.22714 0.95774
1.23999 0.953047
1.25802 0.948247
1.25033 0.987472
1.22939 1.03865
1.20779 1.08677
1.26832 1.03228
1.279 1.06493
1.24758 1.11218
1.24894 1.0884
1.27964 1.00872
1.31524 0.983013
1.29582 1.01207
1.33985 0.897613
1.25592 0.953489
1.25107 0.889887
1.17448 1.00543
1.23555 0.951878
1.24678 0.948489
1.24254 0.977998
1.2965 0.917441
1.26351 1.05766
1.32353 0.993091
1.32994 1.0341
1.30833 1.10432
1.31239 1.11142
1.31423 1.04026
1.3192 0.989447
1.30812 1.00043
1.30168 0.995816
1.25374 0.989817
1.2089 0.970118
1.23231 0.930102
1.23173 0.925603
1.20309 1.02926
1.16572 1.10772
1.20199 1.02166
1.18282 1.1176
1.2579 1.01927
1.24307 1.08156
1.28902 1.03685
1.23985 1.07478
1.24361 1.01367
1.20532 1.03738
1.23392 0.977928
1.23818 0.967925
1.23125 1.01994
1.21621 1.05767
1.23233 0.99616
1.25033 0.951769
1.16787 1.06928
1.18253 1.03109
1.20146 0.960212
1.18621 0.978024
1.16988 1.0044
1.17 0.996674
1.19205 0.940828
1.14223 0.968316
1.09693 0.99853
1.10121 1.00557
1.14293 0.958883
1.21582 0.874931
1.20565 0.909837
1.14178 1.01797
1.16587 1.00056
1.26045 0.862544
1.25568 0.923088
1.30381 0.903844
1.31363 0.953541
1.27212 1.08224
1.40419 0.885094
1.3932 1.00802
1.41521 0.949151
1.35763 1.0064
1.34814 1.02343
1.36 1.03701
1.30942 1.1137
1.341 1.04513
1.30481 1.13482
1.32986 1.05163
1.26013 1.09055
1.2824 1.02738
1.2665 1.06736
1.28555 1.04698
1.2704 1.05215
1.30048 0.972854
1.30913 0.927898
1.26259 1.01327
1.31428 0.901708
1.2802 0.951114
1.3258 0.907905
1.29906 0.998184
1.2607 1.04976
1.27684 1.05668
1.34156 0.980895
1.30025 1.12824
1.31777 1.11613
1.30465 1.14424
1.30804 1.14376
1.30897 1.16059
1.38848 1.02536
1.4011 0.954798
1.36848 1.00849
1.39137 0.967714
1.3762 1.00648
1.33438 1.04012
1.36056 0.938855
1.317 0.993258
1.26869 1.05277
1.2575 1.1018
1.31568 1.02223
1.33311 1.02462
1.32184 1.07573
1.37254 0.958696
1.29755 1.05615
1.30534 1.06122
1.33179 1.01534
1.28053 1.10149
1.31349 1.01687
1.29394 0.956601
1.27226 0.893873
1.21643 0.955334
1.22531 0.939065
1.21724 0.931401
1.27451 0.838029
1.24297 0.95918
1.27627 0.883967
1.21937 0.967784
1.22967 0.930488
1.22538 0.925934
1.2036 1.02187
1.2507 0.934895
1.21845 0.983623
1.20113 0.977234
1.14504 1.07599
1.16617 1.07458
1.20377 1.05017
1.27326 0.987534
1.23264 1.06691
1.28637 0.950408
1.25643 0.939448
1.23576 0.98968
1.2469 1.03107
1.30297 0.925141
1.29644 0.938084
1.34722 0.821945
1.36699 0.804029
1.37261 0.836446
1.34763 0.943615
1.39452 0.862868
1.40017 0.838019
1.36921 0.882161
1.38118 0.907076
1.40281 0.802142
1.36248 0.867549
1.35439 0.821717
1.36685 0.789851
1.33529 0.877796
1.35924 0.836768
1.35451 0.898322
1.37326 0.868922
1.33926 0.9304
1.378 0.836417
1.39526 0.818192
1.41975 0.785902
1.38528 0.837163
1.38008 0.837663
1.41577 0.741078
1.39767 0.768554
1.383 0.866824
1.3365 1.01925
1.3171 1.07077
1.34491 1.02067
1.33948 1.06044
1.3691 1.03062
1.339 1.08377
1.38405 0.965139
1.37235 0.971957
1.40932 0.927272
1.42021 0.949486
1.3845 0.985067
1.3941 0.979694
1.38376 0.983163
1.3589 0.988302
1.33463 1.00992
1.35651 0.979779
1.37182 0.894064
1.35556 0.939854
1.37073 0.89912
1.31114 0.991085
1.35061 0.93114
1.41664 0.867757
1.38171 0.992922
1.43349 0.88317
1.44585 0.86
1.40547 0.917177
1.41132 0.89296
1.43331 0.899436
1.43537 0.884625
1.40965 0.954286
1.47238 0.813665
1.39483 0.954028
1.37537 0.942207
1.40466 0.903613
1.43419 0.83525
1.40367 0.947139
1.45562 0.854794
1.44908 0.867569
1.44072 0.896646
1.44147 0.892368
1.4223 0.924646
1.45773 0.84363
1.44989 0.853327
1.4541 0.817319
1.38627 0.951893
1.48705 0.745095
1.45864 0.84449
1.47345 0.832795
1.39288 0.961051
1.35104 0.993184
1.29948 1.02671
1.2717 1.05904
1.25551 1.04018
1.32896 0.941694
1.32305 0.971242
1.33459 0.96904
1.31815 0.995599
1.28028 1.04112
1.33454 0.946423
1.26953 1.08428
1.30948 1.07302
1.34035 1.0296
1.39065 0.909999
1.33374 1.01651
1.37689 0.915059
1.34607 0.981047
1.3937 0.918114
1.35534 0.9833
1.35282 1.00139
1.33715 1.03512
1.29965 1.08408
1.324 1.04342
1.33142 1.04816
1.33387 1.02241
1.34284 0.980218
1.29914 1.03183
1.28785 0.992827
1.28429 0.963536
1.29439 0.902345
1.23089 1.02032
1.24685 0.909026
1.22923 0.889373
1.22671 0.903701
1.21568 0.924309
1.23718 0.924189
1.22754 1.02038
1.21027 1.0481
1.23083 1.05628
1.15976 1.12849
1.19 1.02197
1.10626 1.09819
1.16474 1.02414
1.18572 1.06975
1.18287 1.13947
1.26834 1.02292
1.24395 1.05057
1.19504 1.10634
1.18966 1.07835
1.2086 1.0506
1.22487 1.04828
1.22842 1.05028
1.27384 1.0003
1.26787 1.02016
1.27414 0.975421
1.24511 1.02416
1.33509 0.916766
1.31273 1.01828
1.34979 0.94056
1.36963 0.917522
1.31254 0.934059
1.28836 0.961475
1.30035 0.97816
1.35258 0.867889
1.31765 0.993944
1.35748 0.894696
1.37201 0.820093
1.32233 0.882773
1.30329 0.933745
1.33802 0.901663
1.32594 0.92737
1.34859 0.885465
1.28963 0.963407
1.26968 1.00024
1.32864 0.896818
1.26904 1.012
1.24177 1.05204
1.32618 0.918325
1.26792 1.01357
1.29657 1.01108
1.30144 1.00728
1.26902 1.06173
1.31568 0.890469
1.23556 0.975976
1.17513 1.00952
1.20054 0.952944
1.22521 0.937265
1.24325 0.948711
1.24212 0.980822
1.28131 0.967704
1.29488 0.928536
1.25894 0.972592
1.251 0.943051
1.29468 0.873362
1.24762 1.00114
1.281 0.966118
1.29769 0.95755
1.30388 0.967458
1.32028 0.948454
1.34513 0.904431
1.35524 0.917851
1.35114 0.968506
1.38371 0.883194
1.37142 0.861775
1.34495 0.91077
1.3626 0.819608
1.38856 0.774471
1.35165 0.911633
1.39484 0.907781
1.43598 0.8552
1.39857 0.945193
1.37756 0.952219
1.38445 0.926593
1.41895 0.837073
1.42835 0.873751
1.44845 0.876097
1.42963 0.93167
1.40141 1.01484
1.45155 0.946456
1.45135 0.929102
1.44168 0.918256
1.46658 0.814267
1.40792 0.899051
1.36101 0.977029
1.35609 0.994485
1.41761 0.833513
1.42016 0.777096
1.38178 0.822262
1.34847 0.878215
1.3735 0.849071
1.39536 0.834216
1.41353 0.880906
1.43166 0.905933
1.47495 0.800442
1.4175 0.864583
1.39995 0.847528
1.40162 0.853848
1.39439 0.887671
1.43965 0.809928
1.4339 0.843355
1.42905 0.848973
1.43326 0.85225
1.42424 0.8608
1.39907 0.900155
1.37056 0.948223
1.35279 0.990706
1.36244 1.03117
1.42285 0.96981
1.44584 0.974245
1.45761 0.977177
1.47947 0.989339
1.5091 0.86841
1.44239 0.992185
1.44327 0.990932
1.43178 0.966869
1.45873 0.952996
1.45617 0.896505
1.44125 0.950904
1.44658 0.949382
1.44536 0.95123
1.40783 1.02498
1.47462 0.901453
1.40344 1.02861
1.41276 1.0119
1.41315 0.995222
1.40373 1.01915
1.40941 1.02482
1.43804 0.992307
1.44229 1.03202
1.45536 1.05684
1.52631 0.886635
1.45429 1.06849
1.53245 0.890528
1.45159 1.01047
1.4461 0.947292
1.40153 0.991851
1.42233 0.940104
1.42639 0.973419
1.43002 1.02511
1.47308 1.00029
1.44336 1.08242
1.48624 1.06382
1.5352 0.978949
1.52923 0.998049
1.51737 1.01481
1.53237 0.979593
1.5231 1.01595
1.5496 0.988954
1.54942 1.01037
1.53503 1.07386
1.52416 1.08444
1.54269 1.06758
1.5768 1.01111
1.54189 1.09514
1.59325 0.976316
1.50433 1.13893
1.54251 1.02253
1.52362 0.959379
1.52008 0.970897
1.54246 0.902167
1.51818 0.914261
1.48519 0.962963
1.40652 1.03334
1.47273 0.878772
1.41137 1.00421
1.49576 0.87923
1.44113 1.03865
1.46981 0.987678
1.53495 0.896712
1.52449 1.01184
1.59033 0.970375
1.59334 0.97727
1.61721 0.911443
1.53734 1.02202
1.55446 0.945277
1.53263 0.995108
1.55366 0.951225
1.52963 0.971409
1.5449 0.95015
1.5543 0.897459
1.51967 0.932702
1.51308 0.937409
1.51288 0.964759
1.54235 0.936536
1.58747 0.874704
1.56809 0.933939
1.54857 0.971272
1.53897 0.996355
1.54988 0.977047
1.56562 0.916733
1.56948 0.891996
1.53815 0.932076
1.55467 0.917087
1.54104 0.924267
1.52832 0.936134
1.5288 0.849369
1.48716 0.87648
1.4884 0.824004
1.44891 0.932205
1.52649 0.847594
1.55315 0.855002
1.55943 0.797329
1.50399 0.893988
1.52602 0.874438
1.51052 0.955304
1.56955 0.866836
1.53996 0.928645
1.60511 0.772616
1.5677 0.849268
1.54062 0.91137
1.60237 0.769148
1.56671 0.913831
1.55556 0.931859
1.56599 0.876874
1.58632 0.787263
1.54535 0.914439
1.62865 0.766108
1.59363 0.863134
1.57367 0.868839
1.59467 0.731884
1.56457 0.759413
1.51175 0.825109
1.51104 0.837548
1.52977 0.761025
1.54425 0.777859
1.57433 0.784882
1.57465 0.822123
1.59459 0.811659
1.60864 0.828775
1.57164 0.917019
1.58086 0.869041
1.57062 0.880975
1.53516 1.01075
1.61048 0.865106
1.52181 1.05983
1.60123 0.899611
1.59142 0.947628
1.59325 0.914594
1.59272 0.907617
1.6492 0.781504
1.59257 0.943946
1.59726 0.928696
1.58671 0.93561
1.56604 0.962367
1.55988 0.978374
1.61473 0.855849
1.60468 0.895452
1.55571 0.983591
1.54463 0.975556
1.56685 0.933276
1.5534 0.9456
1.56756 0.884133
1.55066 0.885007
1.54993 0.902689
1.54504 0.937835
1.58391 0.915389
1.57432 0.935446
1.55235 0.976207
1.52382 1.0129
1.51556 1.04677
1.56137 1.03528
1.57424 1.08654
1.59562 1.09146
1.63837 0.980672
1.65346 0.91378
1.60812 0.997347
1.62008 0.986163
1.6388 0.950247
1.64097 0.850516
1.5916 0.992615
1.69175 0.848216
1.71297 0.85932
1.70607 0.939262
1.76308 0.756549
1.71083 0.889036
1.69398 0.881942
1.61803 1.00554
1.62498 0.926561
1.65139 0.845511
1.60294 0.9227
1.54497 1.0484
1.61105 0.96562
1.66047 0.885244
1.73362 0.784425
1.68974 0.88979
1.67823 0.805529
1.60946 0.941232
1.59812 0.95809
1.60222 0.971592
1.60616 0.988254
1.62746 0.928439
1.59222 1.00106
1.58346 1.01336
1.59435 0.991979
1.58209 1.05722
1.61051 1.00322
1.56528 1.051
1.57801 0.937596
1.51125 1.01925
1.53404 0.937226
1.46978 1.06829
1.5253 0.967825
1.4969 0.977129
1.48455 0.96118
1.51854 0.84863
1.37127 1.09478
1.40504 1.01993
1.35126 1.10736
1.35052 1.12026
1.34701 1.13948
1.34278 1.19293
1.38861 1.1497
1.41315 1.15213
1.4201 1.20251
1.47605 1.16326
1.51657 1.13285
1.52233 1.12917
1.46524 1.19589
1.46556 1.16689
1.43869 1.19553
1.47132 1.12085
1.39527 1.20635
1.48287 1.07665
1.38953 1.20041
1.43873 1.0735
1.35145 1.17509
1.3669 1.15123
1.42633 1.06418
1.46852 1.04275
1.42426 1.18177
1.44455 1.15529
1.47249 1.07032
1.48274 1.01502
1.44499 1.0437
1.43241 1.07475
1.50282 0.912312
1.45826 0.929066
1.4018 0.926375
1.31024 1.0417
1.36907 0.934259
1.3632 0.965946
1.36795 0.941567
1.33249 1.02177
1.32509 1.00344
1.31481 1.06106
1.36867 1.03798
1.40115 0.980286
1.3795 0.998184
1.30475 1.08296
1.32912 1.03801
1.35017 1.00205
1.39814 0.947617
1.35461 0.991742
1.35547 0.943863
1.32931 0.96912
1.35015 0.91078
1.36047 0.932849
1.36129 0.951941
1.34698 0.987151
1.29378 1.06318
1.33419 0.986757
1.29714 1.03862
1.29746 1.04846
1.27732 1.07147
1.30617 1.02658
1.31391 0.955706
1.30052 0.95961
1.271 0.987145
1.25119 1.04147
1.26284 0.99814
1.20561 1.05831
1.21381 1.03097
1.23836 1.06285
1.23208 1.14391
1.25321 1.14096
1.26046 1.10579
1.27036 1.03843
1.24123 1.03403
1.25141 0.991822
1.1744 1.08947
1.18642 1.02516
1.21095 0.954107
1.18749 1.02204
1.26425 0.898773
1.16656 1.05572
1.20028 0.995933
1.19095 0.98114
1.22247 0.91368
1.22257 0.975468
1.1679 1.09827
1.21592 1.03543
1.2554 0.973307
1.25079 0.957969
1.14037 1.13126
1.23242 0.948755
1.15945 1.01042
1.16206 0.940394
1.087 1.03759
1.04906 1.05741
1.0772 1.00364
1.13379 0.961302
1.16776 0.996368
1.24562 0.983799
1.27962 0.98066
1.33419 0.943718
1.27303 1.0439
1.1646 1.15719
1.2287 0.95648
1.18611 0.963731
1.1613 1.01776
1.21182 0.935494
1.22433 0.955563
1.16828 1.02372
1.17995 0.956448
1.1057 1.06682
1.08439 1.06703
1.08915 1.06009
1.07222 1.06445
1.06652 1.03561
1.0887 0.959649
1.05773 0.974436
1.07429 0.982153
1.04873 1.08225
1.08093 0.989879
1.07078 0.978497
0.995605 1.05275
1.00279 0.977494
0.9773 0.987085
0.945548 1.07713
0.947801 1.1152
1.03541 0.969755
1.02602 0.994151
1.01038 0.979907
0.990993 1.03985
1.0396 0.978617
1.02095 1.02172
1.03152 1.02499
1.02556 1.01045
1.03387 1.0398
1.05092 1.01785
1.11908 0.894255
1.07475 0.934561
1.04039 0.955572
1.08336 0.843704
1.04073 0.909014
1.03497 0.913392
1.01248 0.994471
1.02539 0.970325
1.03393 0.975505
1.04813 0.963623
1.02443 0.994066
0.96013 1.02933
0.951285 0.998551
0.960623 0.919405
0.914322 0.968102
0.904808 0.958298
0.857783 1.05932
0.91982 0.968628
0.871681 1.03959
0.927603 0.958363
0.889954 1.00444
0.902217 0.958999
0.855624 1.01841
0.927644 0.924278
0.927967 0.963696
0.886777 0.994672
0.839961 1.04626
0.826621 1.03938
0.808064 1.05533
0.814158 1.06499
0.808229 1.05785
0.815659 1.00399
0.836367 0.94215
0.795254 1.01652
0.819014 0.985503
0.801114 1.02506
0.853696 0.93352
0.802028 1.0163
0.690482 1.13788
0.83171 0.932596
0.753036 1.0309
0.741788 1.02755
0.736378 1.0879
0.776673 1.08896
0.811966 1.05239
0.802854 1.05633
0.802147 0.996145
0.775971 0.989053
0.851977 0.915229
0.759427 1.08056
0.801033 1.0082
0.813516 0.990796
0.797596 1.01531
0.75422 1.02498
0.753927 1.00326
0.744034 1.02233
0.737996 0.997948
0.773212 0.983606
0.852195 0.891875
0.850766 0.933894
0.860824 0.994477
0.903258 0.965195
0.894233 0.99763
0.948082 0.894579
0.833127 1.05078
0.827484 0.982767
0.794129 1.00976
0.807856 0.99525
0.843699 0.962073
0.849433 0.989613
0.884649 0.968453
0.87086 0.986128
0.807274 1.04055
0.835451 0.992921
0.818324 0.967004
0.812722 0.975979
0.831866 0.95959
0.845655 0.936099
0.825859 0.947515
0.858277 0.856374
0.814123 0.898905
0.769341 0.983026
0.795338 0.962742
0.736961 1.07894
0.817697 0.952069
0.804306 0.966945
0.8566 0.879969
0.824496 0.954242
0.84404 0.900992
0.883451 0.856728
0.84677 0.947877
0.817779 0.966469
0.805387 0.982716
0.866792 0.851286
0.86005 0.891024
0.834712 0.962044
0.892286 0.872872
0.87279 0.91954
0.859656 0.924662
0.821245 0.953384
0.786737 0.960691
0.783979 0.917305
0.850342 0.797607
0.753083 0.97506
0.796473 0.941159
0.781835 0.907038
0.736356 0.979611
0.779141 0.895275
0.784726 0.894684
0.792178 0.912151
0.833346 0.935203
0.784014 1.00416
0.797577 0.970308
0.786305 0.978413
0.788085 0.942682
0.791533 0.911679
0.753873 0.951399
0.715501 1.02068
0.723742 1.0538
0.776829 1.00626
0.765893 1.06483
0.751421 1.07398
0.762623 1.03329
0.802607 0.953922
0.830689 0.948936
0.810447 0.963088
0.728615 1.019
0.7495 0.981089
0.71153 1.00223
0.725415 0.990531
0.756934 0.954202
0.704096 1.01914
0.728656 0.968515
0.700527 0.988405
0.714752 0.961672
0.723595 0.913343
0.695859 0.892646
0.655228 0.961388
0.644276 0.943977
0.64827 0.966035
0.65746 0.949032
0.721902 0.853681
0.654812 0.919344
0.656533 0.858713
0.61367 0.89276
0.591651 0.919491
0.566192 0.943079
0.622797 0.872681
0.633997 0.919698
0.671961 0.888779
0.63252 0.945786
0.613716 0.953174
0.575191 0.98521
0.633885 0.920151
0.655646 0.906494
0.612507 0.990855
0.607764 1.04158
0.648408 1.0122
0.66046 1.0404
0.68109 0.99063
0.625997 1.02779
0.621626 0.985668
0.590215 1.01997
0.559558 1.05043
0.592929 0.998553
0.654817 0.97133
0.665042 0.937855
0.680784 0.933103
0.698131 0.901564
0.684844 0.957012
0.687489 0.972324
0.696155 1.03077
0.683015 1.08937
0.72478 1.05649
0.772602 0.976942
0.710726 1.05039
0.762881 0.964876
0.776577 0.94843
0.760276 0.929547
0.732784 0.946154
0.765333 0.912374
0.779291 0.902872
0.787905 0.92819
0.768289 0.993437
0.779394 0.976443
0.827832 0.979503
0.830443 0.96985
0.818298 1.02603
0.831018 1.0437
0.821632 1.02719
0.781733 1.05304
0.785758 1.05517
0.789345 1.03429
0.801173 0.994686
0.785754 0.976172
0.737944 0.987843
0.657878 1.06558
0.739988 0.982887
0.724239 1.02553
0.78143 0.976548
0.805333 0.960034
0.747707 1.01694
0.799275 0.908976
0.839835 0.859894
0.813424 0.914464
0.793283 1.00273
0.835021 0.974922
0.834524 0.980306
0.842942 0.975249
0.798384 1.01279
0.784201 1.00133
0.821839 0.945092
0.834554 0.935859
0.833685 0.92859
0.804839 0.994397
0.822593 0.939741
0.864814 0.872446
0.823081 0.975727
0.842695 0.929865
0.76584 1.0183
0.801269 0.926841
0.777451 0.968625
0.784266 0.993778
0.789097 1.03353
0.798095 0.996511
0.744852 1.03981
0.759331 0.978253
0.768418 0.888612
0.763818 0.895197
0.745673 0.951276
0.791281 0.914276
0.769333 0.986189
0.83556 0.916491
0.807761 0.964796
0.793676 0.975363
0.779715 0.968347
0.762521 0.969016
0.75623 0.978332
0.801651 0.938943
0.820477 0.975517
0.846638 0.918635
0.848778 0.884979
0.884768 0.879263
0.872046 0.912133
0.880376 0.883091
0.832261 0.962725
0.844636 0.913249
0.850228 0.826442
0.781015 0.914261
0.792514 0.884276
0.743503 0.93384
0.78753 0.879556
0.840188 0.830456
0.80823 0.958848
0.840535 0.952482
0.785913 1.02806
0.796512 0.985855
0.776182 0.962756
0.783399 1.008
0.841886 0.910498
0.826317 0.987594
0.824518 0.98953
0.873543 0.940807
0.87757 0.971165
0.860924 1.04926
0.842758 1.06915
0.879747 1.01755
0.904459 1.02147
0.963803 0.954746
0.883738 1.09561
0.930203 1.04485
0.88015 1.06561
0.871727 1.03255
0.88444 1.0241
0.861304 1.06382
0.815836 1.14509
0.888499 1.04138
0.907012 1.00077
0.886415 1.0284
0.845129 1.03522
0.843887 0.979671
0.851073 0.941238
0.848941 0.918498
0.863315 0.995891
0.868788 0.974623
0.825555 1.05564
0.928376 0.936141
0.93533 0.929098
0.924252 0.94932
0.937502 0.92699
0.922795 0.993114
0.948373 0.960897
0.968311 0.944463
0.921467 1.04236
0.963836 0.974518
1.01274 0.864488
1.00256 0.898742
1.0046 0.944873
1.01521 0.965366
1.03443 0.983148
1.01348 1.03318
1.00298 1.02421
0.967668 1.07988
0.958533 1.0711
1.00262 0.97653
0.984625 1.00606
0.993682 0.998365
0.993068 1.00703
0.986729 1.00753
0.966022 0.994995
0.959556 0.979322
0.93481 0.989012
0.913761 1.01452
0.976001 0.945722
0.954773 0.94626
0.946414 0.922217
0.950631 0.938279
1.00531 0.919549
1.02168 0.923327
1.01967 0.918063
0.985438 0.929581
1.00685 0.856194
0.959462 0.967587
0.991807 0.954687
1.0262 0.948488
0.983302 1.04182
0.984878 1.06284
0.954704 1.09864
0.956161 1.07242
1.03682 0.9635
1.03995 1.02175
1.02084 1.10521
1.07134 1.08431
1.06522 1.0904
1.11291 0.974442
1.11651 0.975874
1.10202 1.0078
1.14687 0.932131
1.12656 0.981974
1.10741 1.00424
1.11343 0.983273
1.14466 0.902397
1.07609 0.983168
1.11312 0.897106
1.08777 0.920477
1.07485 0.946979
1.07846 1.01736
1.19766 0.931464
1.20019 0.969804
1.16742 1.01645
1.18223 0.987868
1.21303 0.900818
1.17513 0.971204
1.26355 0.835229
1.18369 0.974181
1.15237 1.01993
1.22374 0.893331
1.19137 0.947607
1.23631 0.836037
1.23313 0.863718
1.2399 0.870773
1.21812 0.909962
1.19085 0.948923
1.17946 0.937234
1.19799 0.917368
1.1774 0.947378
1.20289 0.926712
1.21932 0.947932
1.25169 0.893047
1.24284 0.882166
1.2211 0.89691
1.20998 0.904445
1.18847 0.951272
1.13627 1.07477
1.21365 0.97827
1.19882 1.0216
1.20927 0.957268
1.17351 0.918227
1.14891 0.900082
1.08874 0.955163
1.0826 0.907058
1.00928 1.01706
1.04058 0.975286
1.08893 0.925444
1.12402 0.893958
1.15757 0.84973
1.13976 0.875555
1.03883 1.00702
1.10705 0.879611
1.05725 0.935206
1.05509 0.947807
1.0431 1.0126
1.03658 0.991715
0.990961 1.03368
1.03131 0.985117
1.01441 1.01434
1.04743 0.959372
1.04831 0.921834
1.04752 0.89641
1.04773 0.867293
1.03428 0.922656
1.01234 0.993547
1.03461 0.956659
0.99189 0.966492
1.00447 0.947464
1.00012 0.986553
1.07159 0.888068
1.03481 0.97229
1.07571 0.928892
1.07924 0.901571
1.08878 0.898909
1.09343 0.925983
1.0755 0.990618
1.0868 0.981727
1.08996 0.948129
1.08918 0.952092
1.09116 0.927057
1.08987 0.93549
1.05216 1.00937
1.09808 0.933841
1.09593 0.929724
1.12017 0.91256
1.10163 0.90928
1.10342 0.872385
1.06965 0.930149
1.12536 0.81086
1.11279 0.857224
1.10761 0.893026
1.1125 0.911344
1.0861 0.986101
1.10827 0.944876
1.13261 0.944464
1.09905 0.985482
1.15762 0.913185
1.11047 0.989278
1.13071 0.915427
1.16116 0.85139
1.09794 0.909613
1.09744 0.913023
1.08218 0.963582
1.09071 0.988944
1.12547 0.962687
1.08471 1.0286
1.12172 0.936052
1.04874 1.00629
1.02057 0.996065
1.02237 0.987891
1.05794 0.951483
1.02123 1.00381
1.00925 1.01426
1.01653 1.04475
1.0865 0.981285
1.00203 1.07201
1.02866 1.04667
1.11196 0.948571
1.10471 1.01724
1.06193 1.06654
1.08869 0.999643
1.07267 1.0154
1.085 0.993682
1.10313 0.960329
1.13067 0.924929
1.14092 0.96168
1.13861 0.965282
1.12857 1.0083
1.17069 0.978561
1.18896 0.958673
1.18163 0.956972
1.13532 1.01293
1.13768 0.963392
1.12753 0.982308
1.13009 0.975224
1.13319 0.979882
1.13479 0.94981
1.15925 0.878827
1.13826 0.869289
1.1888 0.794454
1.10822 0.972419
1.16163 0.913606
1.16568 0.913662
1.14949 0.935283
1.16355 0.891214
1.16999 0.882271
1.1769 0.90516
1.15692 0.95254
1.23702 0.872909
1.18097 0.970929
1.19857 0.911937
1.20466 0.894786
1.18014 0.945166
1.1918 0.904207
1.16619 0.891304
1.21594 0.782861
1.1716 0.847595
1.147 0.86116
1.09934 0.919901
1.10646 0.917975
1.12039 0.869325
1.11166 0.909621
1.11218 0.931391
1.11611 0.935978
1.13024 0.91081
1.11719 0.902294
1.15397 0.85486
1.10801 0.943648
1.09637 0.957064
1.0984 0.934249
1.09177 0.94641
1.10348 0.948241
1.12492 0.894994
1.13187 0.862103
1.11789 0.921484
1.15587 0.822609
1.10808 0.907868
1.07065 0.934975
1.06005 0.980256
1.09629 0.943917
1.04384 1.01195
1.03636 0.986375
1.04239 0.942873
0.985936 1.02815
0.973561 1.05276
0.928606 1.1043
0.922991 1.11711
1.02429 1.0431
1.02462 1.09174
1.02388 1.14356
1.04859 1.15592
1.11748 1.04454
1.04751 1.11356
1.03695 1.14506
1.0452 1.13728
1.0837 1.08169
1.13892 0.956136
1.0696 1.04358
1.0806 0.969578
1.05409 0.999273
0.985347 1.09988
1.1076 0.921925
1.07342 1.03953
1.10707 1.01685
1.10857 1.03474
1.10387 1.04381
1.13524 1.05048
1.09483 1.07818
1.11021 1.03396
1.12372 0.981699
1.11454 0.997451
1.11192 0.99594
1.05895 1.08878
1.13858 0.996809
1.16764 0.994322
1.14685 1.0311
1.05894 1.12911
1.1049 1.04043
1.12504 0.979762
1.09911 1.04478
1.14308 1.05875
1.2087 1.0021
1.19476 1.06436
1.2081 1.08964
1.2565 1.05628
1.28844 0.956194
1.20335 1.04993
1.13533 1.08926
1.15301 0.991388
1.09957 1.06153
1.11882 1.04208
1.12591 1.09339
1.20244 1.04956
1.23241 0.997501
1.21145 1.00808
1.1968 1.02429
1.23675 1.00164
1.25883 0.973934
1.24969 0.985008
1.22839 1.00595
1.27933 0.943309
1.20647 1.04912
1.2286 0.982799
1.25462 0.948839
1.21847 0.99753
1.21552 1.00062
1.24007 0.956927
1.23086 0.952854
1.20147 0.975358
1.17877 1.00314
1.22718 0.964315
1.27566 0.890031
1.20612 0.991122
1.21834 0.944329
1.2132 0.952435
1.19763 0.947868
1.20235 0.915136
1.18588 0.972712
1.18153 0.963856
1.18292 0.961865
1.10365 1.03978
1.17897 0.891233
1.14544 0.938183
1.16901 0.940519
1.16422 0.966071
1.18903 0.971745
1.24408 0.921158
1.19826 1.01151
1.21898 0.989675
1.22085 1.01799
1.25513 0.995474
1.2372 1.05703
1.3263 0.949378
1.33513 0.906819
1.2775 0.984138
1.25919 0.957724
1.25463 0.898244
1.23648 0.895688
1.26171 0.809285
1.20349 0.900662
1.21378 0.89107
1.24187 0.817307
1.18584 0.877456
1.14156 0.959219
1.18954 0.921973
1.16504 1.02889
1.26819 0.904058
1.1965 1.0461
1.21078 1.03847
1.24353 1.00081
1.24556 1.04466
1.26818 0.996088
1.2383 1.02686
1.22519 1.04689
1.28848 0.927022
1.25737 0.953018
1.29369 0.830796
1.27231 0.816994
1.24643 0.845977
1.28412 0.733433
1.20994 0.810395
1.15915 0.871665
1.12527 0.944035
1.1921 0.849801
1.18388 0.922481
1.19598 0.905314
1.2115 0.912921
1.20484 0.961709
1.26018 0.911504
1.29941 0.845015
1.32069 0.813409
1.2461 0.931468
1.18463 0.982299
1.22388 0.885081
1.22518 0.853523
1.17252 0.956996
1.18793 0.919468
1.22623 0.863329
1.24156 0.843984
1.21765 0.905567
1.11764 1.0417
1.12868 0.992781
1.12522 0.98043
1.13175 0.96846
1.13811 0.963625
1.151 0.974644
1.14234 1.0011
1.19583 0.94029
1.18603 0.991249
1.18788 1.00636
1.24083 0.886674
1.18295 0.973176
1.22792 0.894514
1.20343 0.971481
1.19515 1.02869
1.14588 1.12295
1.2143 1.08103
1.22709 1.07399
1.23905 1.04791
1.26991 0.941862
1.18325 1.0111
1.19152 0.955866
1.14723 0.995448
1.19968 0.904501
1.18548 0.901704
1.15953 0.931939
1.16024 0.9611
1.25802 0.826474
1.2467 0.889994
1.28426 0.89445
1.26277 1.00493
1.31779 0.963194
1.37433 0.910087
1.33902 0.968165
1.32073 0.995828
1.31994 1.00942
1.33027 0.953088
1.29322 0.97107
1.29804 0.933552
1.31488 0.882846
1.309 0.873834
1.27021 0.941301
1.31711 0.862221
1.28359 0.885922
1.24976 0.954042
1.30601 0.882417
1.24898 1.03852
1.33497 0.935903
1.31024 1.02273
1.37121 0.94679
1.38748 0.886469
1.36198 0.888782
1.34285 0.894974
1.32012 0.942675
1.33538 0.957553
1.33056 0.977973
1.38746 0.875082
1.35475 0.892133
1.28925 0.960429
1.31144 0.923483
1.3528 0.884392
1.37391 0.87085
1.3964 0.814235
1.31674 0.95154
1.36779 0.859046
1.36306 0.900815
1.38719 0.893728
1.39254 0.912168
1.35269 0.978404
1.41609 0.877307
1.40757 0.889805
1.37919 0.94179
1.36598 0.926516
1.35623 0.872864
1.32587 0.910909
1.24205 1.0371
1.25827 0.971145
1.2907 0.847207
1.21531 0.896206
1.14712 0.907323
1.12008 0.933396
1.16372 0.909364
1.18366 0.914713
1.20127 0.945709
1.20048 0.945334
1.21205 0.919651
1.24367 0.86965
1.25909 0.834926
1.19907 0.942083
1.15152 1.00627
1.16896 0.959155
1.15063 0.977268
1.13231 1.02624
1.18749 0.965854
1.17362 0.988747
1.13913 0.999573
1.1516 0.952012
1.12862 0.963117
1.1572 0.93045
1.1738 0.962002
1.25331 0.835188
1.22745 0.898572
1.21035 0.910679
1.17674 0.98516
1.21935 0.897043
1.15019 1.01105
1.17617 0.977864
1.20362 0.93337
1.12573 1.05724
1.20433 0.97181
1.22822 0.984755
1.21243 1.00583
1.2516 0.944972
1.22949 0.998861
1.26268 0.939528
1.20244 1.03609
1.18944 0.996131
1.1915 0.957942
1.15168 1.01496
1.11667 1.06869
1.18213 1.00357
1.28279 0.871539
1.2607 0.903317
1.22625 0.897892
1.23433 0.835492
1.26891 0.84151
1.25289 0.929646
1.25819 0.932622
1.2921 0.914693
1.29299 0.859828
1.19622 0.970246
1.20241 0.913105
1.1464 0.966163
1.11775 0.972342
1.09124 1.03126
1.16331 0.899366
1.16108 0.896655
1.10003 1.00274
1.17124 0.869205
1.13403 0.930969
1.18319 0.866371
1.20788 0.849884
1.16512 0.91728
1.17821 0.878011
1.15758 0.93591
1.19915 0.898435
1.2095 0.912147
1.22032 0.936456
1.23086 0.934972
1.18771 0.975727
1.22563 0.890869
1.16015 0.97523
1.12419 1.03038
1.15296 1.00585
1.20777 0.891467
1.19395 0.91829
1.21901 0.886142
1.17355 0.921921
1.15717 0.918693
1.13531 0.947935
1.16491 0.904234
1.18695 0.888469
1.15497 0.972017
1.22382 0.870584
1.19316 0.914419
1.19623 0.923728
1.16148 0.960983
1.11303 0.9855
1.1605 0.898032
1.10696 0.9317
1.09672 0.942643
1.10216 0.932865
1.04693 1.00591
1.01035 1.03345
1.05885 0.953055
1.08175 0.936746
1.09532 0.907302
1.09593 0.916956
1.10933 0.873139
1.09049 0.870809
1.11048 0.834699
1.1084 0.874227
1.10596 0.912889
1.08899 0.94097
1.13311 0.913456
1.15531 0.889924
1.16352 0.892251
1.10156 0.983426
1.1121 0.937687
1.08787 0.940255
1.0397 0.984973
1.06454 0.908447
1.08346 0.926961
1.0818 0.947733
1.14133 0.87779
1.0996 0.923863
1.08722 0.921412
1.03998 0.988423
1.05415 0.954172
1.11192 0.886227
1.07503 0.927666
1.03916 0.971635
1.08531 0.914586
1.07915 0.94049
1.06655 0.987768
1.05409 1.00011
1.05361 1.01549
1.0651 1.0172
1.04506 1.06991
1.08523 1.04722
1.11714 1.00404
1.09699 1.02513
1.16553 0.933825
1.12326 1.02284
1.14592 0.999751
1.11202 1.05471
1.0889 1.07023
1.14717 0.97735
1.1205 1.02487
1.07009 1.1163
1.10096 1.09321
1.06695 1.10007
1.13001 0.99887
1.14607 0.964438
1.11274 1.00763
1.01622 1.1251
1.06282 1.06991
1.04671 1.09383
1.00609 1.14453
1.02254 1.14651
1.03953 1.14776
1.02172 1.15489
1.06496 1.05277
1.05127 1.02302
0.994107 1.0566
1.02967 1.02105
1.00786 1.05064
1.04121 1.02409
1.03286 1.00669
1.02989 0.969764
1.01517 0.957187
1.00352 0.989764
0.983217 1.02789
1.01189 1.00185
1.02275 1.00097
1.08557 0.90333
1.01277 0.998369
0.975548 1.01775
1.01573 0.976964
0.996477 1.06808
1.02984 1.08369
1.09215 1.02664
1.06786 1.06251
1.10776 0.995925
1.0702 1.04333
1.04465 1.11681
1.03334 1.14866
1.05645 1.11891
1.04765 1.07403
0.974568 1.11815
1.00112 1.04476
1.00366 1.04839
1.02156 1.01752
0.977153 1.04677
1.02505 0.976044
1.043 0.982208
1.0447 0.991871
1.04514 1.01039
0.986322 1.10079
1.06061 1.01576
1.01564 1.06399
1.03983 1.01901
0.976589 1.0879
1.03256 0.997063
1.00141 1.0621
1.0489 1.02372
1.10485 0.994271
1.09104 1.06826
1.12467 1.06773
1.12082 1.11562
1.16068 1.10762
1.1579 1.11713
1.08913 1.19813
1.12571 1.12886
1.13085 1.09043
1.11597 1.11002
1.15763 1.10373
1.17347 1.10408
1.13922 1.12875
1.11338 1.09932
1.04808 1.10104
1.05875 1.06001
1.02352 1.11955
1.0734 1.08221
1.13136 1.03762
1.11209 1.05537
1.14773 1.02808
1.14621 0.986405
1.126 0.975544
1.10354 0.987576
1.06952 0.965136
1.03642 0.969326
1.06316 0.960597
1.08787 0.995269
1.09917 1.00204
1.14631 0.905452
1.12323 0.918802
1.11343 0.93379
1.10056 0.946246
1.12183 0.929595
1.13294 0.863613
1.05245 0.981843
1.09214 0.917466
1.09 0.942931
1.07467 1.01173
1.12825 0.952952
1.14716 0.89953
1.14398 0.879142
1.10636 0.965113
1.15532 0.922259
1.20988 0.857101
1.19374 0.935178
1.17814 0.991063
1.17536 1.02051
1.19742 0.973463
1.14435 1.05185
1.16739 1.02265
1.12714 1.07091
1.12084 1.0918
1.16419 1.00331
1.12803 1.01652
1.18987 0.922788
1.16397 0.984599
1.18058 0.954656
1.16451 0.968088
1.14222 0.935606
1.10574 0.928683
1.10639 0.901139
1.05858 0.965291
1.05461 0.953044
1.01196 1.00232
0.972242 1.05167
0.988381 1.01088
0.999121 0.988357
1.00692 0.942431
0.98182 1.00118
0.974003 1.02603
0.968013 1.02791
0.975386 1.00105
0.93841 1.06791
1.00242 0.984574
0.9664 1.01367
1.00693 0.947896
0.992277 0.959954
1.01044 0.926947
0.977578 0.988908
1.01879 0.935972
0.982731 1.02087
0.977101 1.06161
0.981551 1.075
0.9638 1.04297
0.980541 1.00311
0.944285 1.06012
0.988393 0.974122
0.940538 1.02505
0.919585 1.05887
0.872463 1.12182
0.91672 1.06126
0.93206 1.03842
0.948372 0.973559
0.923991 0.978666
0.945033 0.945088
0.941168 0.952051
0.951524 0.959824
0.915069 1.00207
0.935582 0.954751
0.924669 0.992527
0.933731 0.999861
0.955799 1.01745
0.968184 0.988523
0.939068 1.00492
0.891392 1.00842
0.860782 0.998929
0.909571 0.888498
0.81842 1.01399
0.791123 1.0602
0.871238 0.975124
0.906512 0.935806
0.869719 1.00609
0.901686 0.945751
0.879367 0.984262
0.821687 1.04728
0.782384 1.05756
0.774125 1.07069
0.817451 1.00825
0.881293 0.970987
0.874585 1.01933
0.912054 1.00711
0.930911 1.01383
0.878791 1.08699
0.874414 1.04074
0.84076 1.04383
0.878864 0.973925
0.847299 1.01364
0.923591 0.915296
0.89501 0.958388
0.842611 1.03608
0.852254 0.990281
0.855215 1.00469
0.871917 0.996017
0.872379 1.05055
0.876638 1.06705
0.89374 1.01741
0.868901 1.02218
0.894717 0.976848
0.84596 1.07607
0.937107 0.98308
0.905162 1.03945
0.879639 1.06825
0.93056 1.05553
0.959471 1.0662
1.013 0.994335
1.00982 1.00547
0.977536 1.0308
0.955419 1.01201
0.918131 1.08421
0.936218 1.03941
0.981442 0.959072
1.0321 0.861276
0.94919 0.964859
0.932468 0.980115
0.91797 0.982783
0.936415 0.995601
0.937473 1.00263
0.960341 0.941917
0.900271 0.985705
0.916303 0.91719
0.915503 0.931794
0.897293 0.968732
0.884301 1.00437
0.886318 0.99272
0.894083 0.947207
0.857463 1.00089
0.865563 1.00166
0.824233 1.03886
0.879447 0.948953
0.853687 0.96325
0.823454 0.992553
0.807413 1.00377
0.830183 0.999834
0.891 0.983945
0.927389 0.998137
1.01196 0.93993
0.976853 1.02187
1.0264 0.922828
0.956154 1.03353
1.0051 0.990571
1.09101 0.90013
1.02249 1.00309
1.04578 0.932647
1.01953 0.915458
1.00106 0.949938
0.984963 0.947793
0.945576 1.00232
1.00595 0.883079
0.964132 0.922142
0.933529 0.939958
0.912269 0.950182
0.955324 0.900247
1.0044 0.859185
1.03788 0.853882
0.995894 0.978203
1.03019 0.968112
1.09927 0.824803
1.06952 0.903355
0.99021 0.987286
1.03373 0.864025
1.0353 0.896738
1.04105 0.94656
1.08347 0.933345
1.05211 1.01333
1.05526 1.00661
1.0373 1.00044
0.998876 1.07909
1.00026 1.11214
1.05798 1.06825
1.06262 1.08685
1.11186 1.03737
1.12065 0.986442
1.0821 1.04177
1.07955 1.08244
1.13046 1.03653
1.18416 1.00511
1.20285 0.992473
1.19257 0.955934
1.17905 0.916671
1.11769 0.978247
1.14684 0.873338
1.16387 0.81055
1.13231 0.863041
1.09486 0.939624
1.04181 0.982032
1.09711 0.874492
1.07493 0.944964
1.08981 0.929759
1.14582 0.885932
1.13744 0.98754
1.14161 1.04093
1.1776 0.978742
1.09977 1.10056
1.16875 0.964928
1.21556 0.892969
1.19506 0.907684
1.17284 0.883605
1.11251 0.930915
1.07068 0.953776
1.09552 0.922023
1.16868 0.812397
1.14561 0.847145
1.12791 0.869992
1.1573 0.858589
1.13575 0.958876
1.12037 1.00257
1.11011 0.989425
1.1053 0.954434
1.03793 1.01177
1.07508 0.956542
1.06364 0.987588
1.05927 1.0467
1.05938 1.05577
1.05936 1.00898
1.052 0.985304
1.04573 0.955064
1.0223 0.985887
1.08104 0.852655
1.09193 0.860028
1.11837 0.798585
1.14152 0.740258
1.10196 0.846787
1.06953 0.899841
1.09164 0.869705
1.09398 0.876259
1.11431 0.878161
1.03347 1.034
1.132 0.909355
1.10259 0.976817
1.15268 0.873185
1.12654 0.923477
1.11884 0.91931
1.13461 0.860422
1.07177 0.924784
1.12815 0.856105
1.10481 0.956158
1.1299 0.934547
1.12818 0.940787
1.06184 1.05364
1.11669 0.974467
1.07624 1.01786
1.10737 0.996611
1.10795 1.00115
1.12173 0.987287
1.06059 1.08812
1.03696 1.08893
1.04126 1.07394
1.0497 1.03487
0.997767 1.0613
1.08698 0.885696
1.04217 0.912955
0.987072 0.950598
0.971903 0.957137
1.00842 0.910161
1.01726 0.935953
0.984861 1.04494
1.0294 1.01732
1.04584 1.00998
0.9961 1.07464
1.064 0.94427
0.98904 1.05407
1.07489 0.958592
1.09559 0.96095
1.05738 1.02889
1.09643 0.954671
1.07661 0.968028
1.17005 0.869397
1.17358 0.938435
1.18517 0.901093
1.13718 0.915861
1.1358 0.888233
1.1124 0.94119
1.1205 0.962988
1.17898 0.894932
1.1565 0.949704
1.13732 0.972821
1.18685 0.85288
1.15552 0.958951
1.17923 1.00557
1.22128 0.995762
1.20207 1.04578
1.22612 1.02767
1.19321 1.02516
1.1306 1.01963
1.09744 0.991022
1.12611 0.934167
1.13436 0.93105
1.10047 0.963429
1.12219 0.885416
1.06827 0.932919
1.08187 0.839973
1.04116 0.949418
1.0623 0.976793
1.1454 0.899243
1.10982 1.00148
1.16154 0.992134
1.18698 0.970007
1.18557 0.967453
1.15737 1.01867
1.15537 1.06149
1.13675 1.07835
1.10314 1.13303
1.17761 0.957714
1.17064 0.941245
1.15307 1.02302
1.17312 1.01021
1.1806 0.988811
1.16333 1.00561
1.20519 0.949752
1.15164 1.03327
1.12628 1.01788
1.15976 0.924902
1.17268 0.900736
1.16609 0.897817
1.168 0.897127
1.10716 0.990595
1.10057 1.0032
1.08429 1.04665
1.0643 1.0508
1.02105 1.08162
1.09396 0.942584
1.04738 1.02115
1.03726 1.04361
1.00863 1.1352
1.05754 1.05495
1.04536 1.03251
1.08109 0.944295
1.05066 1.00357
1.06052 1.01177
1.03706 0.977013
1.01214 0.958422
0.960379 1.01183
0.978851 1.00223
1.03351 0.975623
1.02989 1.04756
1.07326 0.984607
1.09366 1.00445
1.08368 1.04742
1.0495 1.09094
1.07213 1.00148
1.01229 1.01187
1.06293 0.826184
1.01321 0.939685
1.06265 0.903284
1.0798 0.919399
1.05221 0.91065
1.0341 0.940317
0.985337 0.958371
0.984088 0.94601
0.938136 1.01404
0.946358 1.02139
1.03159 0.874337
1.06833 0.836471
1.01946 0.979939
1.04686 0.920534
1.05108 0.889857
1.01218 0.927703
1.01389 0.865482
1.01263 0.844281
0.983007 0.904568
0.962484 0.945401
0.991968 0.93422
0.984699 0.986179
0.974515 1.01473
1.04971 0.883713
1.02881 0.937627
0.999068 0.974846
1.01026 0.927268
0.996038 0.967525
1.03116 0.865467
1.00149 0.926991
0.999313 0.949702
0.987509 0.989508
1.0166 0.96869
1.076 0.887391
1.1059 0.948454
1.12357 0.956415
1.1698 0.881943
1.10972 0.993239
1.1233 0.936696
1.08463 0.982945
1.06828 0.984378
1.04722 1.03506
1.0523 1.04112
1.11454 0.950187
1.07119 0.956259
1.02525 0.948179
0.997968 0.913939
0.939328 1.00513
0.949521 0.971961
0.932951 1.00455
0.963376 0.935761
0.946822 0.932115
0.930697 0.92991
0.895566 0.952571
0.889397 0.954373
0.874786 1.01604
0.903364 0.99797
0.939753 0.991405
0.894767 1.10743
0.893747 1.13308
0.934498 1.09633
0.985809 0.98717
0.949052 1.03399
0.989006 0.967784
0.966446 1.0366
0.981061 0.988099
0.936164 1.00702
0.948582 0.890807
0.888814 0.946574
0.88296 0.983038
0.939962 0.941304
0.875425 1.08092
0.923938 1.03991
0.937934 1.03996
0.963325 1.01197
0.975197 0.976982
0.986082 0.932109
0.915964 1.01611
0.968825 0.918592
0.947888 0.992089
0.925966 1.05866
0.986762 0.98952
0.915404 1.07307
0.983373 0.933916
0.967671 0.916744
0.884617 1.0042
0.960451 0.889393
0.970267 0.897712
0.997722 0.889044
0.957082 0.923065
0.943226 0.913563
0.954166 0.830121
0.887549 0.88531
0.901539 0.918952
0.94964 0.842366
0.93317 0.947788
0.978919 0.87545
0.932854 0.953837
0.929054 0.974715
0.936042 1.02147
0.970125 0.986659
0.962628 0.973612
0.915308 1.02146
0.948118 0.949341
0.941303 0.973701
0.913916 1.03805
0.948394 0.984241
0.894131 1.0287
0.888228 1.0462
0.955531 0.967893
0.913362 1.03526
0.908898 0.989719
0.955366 0.937527
0.921748 0.925487
0.897423 0.926754
0.906839 0.862075
0.909098 0.843265
0.8464 0.927241
0.872375 0.919268
0.870574 0.93739
0.915491 0.896373
0.941449 0.90131
0.93705 0.942397
0.890482 1.0449
0.952104 0.99351
0.974483 0.971228
0.952119 1.02702
0.989427 0.960258
0.982597 0.919407
0.980271 0.863052
0.949995 0.898782
0.903193 0.946125
0.873012 1.05446
0.988932 0.917865
1.01635 0.934839
1.02891 0.922308
1.01966 0.920534
0.928337 0.973123
0.926913 0.9423
0.930411 0.927613
0.948541 0.950779
0.95749 0.972861
0.940087 1.01091
0.994392 0.938442
1.02889 0.895065
0.99128 0.967451
1.00421 0.903162
0.973164 0.913567
