# Supplementary material for: Stochastic bond dynamics facilitates alignment of malaria parasite at erythrocyte membrane upon invasion
Source: eLife. 2020 May 18;9:e56500. doi: 10.7554/eLife.56500 (PMC7269671; doi:10.7554/eLife.56500)
Supplement: Figure 2—source data 1. [file elife-56500-fig2-data1.zip › PARA_POSITIONS/pos33.dat]

3.38117 -1.15175
3.38647 -1.07161
3.39603 -0.973326
3.3355 -1.09822
3.35308 -1.02225
3.2891 -1.18051
3.33864 -1.00873
3.36475 -0.940264
3.35803 -0.983982
3.32458 -1.07959
3.30955 -1.01719
3.2605 -1.05427
3.25978 -0.987506
3.32134 -0.83071
3.31947 -0.890619
3.28525 -1.04906
3.29066 -1.03123
3.3166 -0.974815
3.37183 -0.819816
3.34788 -0.904935
3.31719 -0.92373
3.31235 -0.884614
3.31822 -0.91201
3.31457 -1.06943
3.37954 -1.01487
3.4124 -1.02137
3.44998 -1.00163
3.48733 -0.945296
3.47528 -1.06189
3.45512 -1.17784
3.44067 -1.24435
3.45426 -1.13279
3.42834 -1.08448
3.41356 -0.978033
3.34077 -1.08468
3.37231 -0.9546
3.33208 -1.07528
3.37268 -0.999781
3.41259 -1.00992
3.4165 -1.0914
3.45438 -1.02209
3.44189 -1.15552
3.46217 -1.18013
3.49471 -1.14542
3.55176 -0.964468
3.53346 -1.07215
3.48055 -1.23691
3.53351 -1.08324
3.46952 -1.24715
3.4981 -1.16337
3.48645 -1.19045
3.50885 -1.10082
3.53653 -0.991729
3.46148 -1.23649
3.47031 -1.22077
3.47007 -1.17766
3.48024 -1.03384
3.43054 -1.08675
3.43868 -0.972406
3.35877 -1.22698
3.4115 -1.16897
3.42177 -1.15657
3.40539 -1.14794
3.37258 -1.19651
3.33204 -1.27106
3.36946 -1.14829
3.36334 -1.19681
3.4017 -1.09698
3.40957 -1.07237
3.45615 -0.949655
3.42932 -1.03689
3.33698 -1.25151
3.32197 -1.19382
3.30636 -1.13162
3.30493 -1.11069
3.35089 -1.06493
3.33233 -1.21577
3.35396 -1.18269
3.3156 -1.25359
3.24124 -1.39755
3.30587 -1.20938
3.32604 -1.19328
3.27032 -1.35006
3.28663 -1.2697
3.26653 -1.28081
3.25712 -1.25291
3.25989 -1.20169
3.24776 -1.17081
3.22653 -1.18109
3.21882 -1.14522
3.31763 -0.880644
3.28654 -1.10778
3.31672 -1.20765
3.4065 -1.0959
3.39473 -1.17044
3.36312 -1.1951
3.33657 -1.20871
3.2466 -1.41945
3.28992 -1.35297
3.37496 -1.15618
3.41727 -1.0788
3.40097 -1.20357
3.46507 -1.17312
3.48009 -1.26794
3.5201 -1.27098
3.56361 -1.21036
3.61529 -1.10362
3.56934 -1.263
3.55209 -1.28476
3.56676 -1.22903
3.53758 -1.33048
3.592 -1.19322
3.52499 -1.3467
3.49586 -1.37379
3.55791 -1.11595
3.49648 -1.22722
3.5241 -1.13884
3.48537 -1.30891
3.52141 -1.29873
3.42182 -1.58809
3.59058 -1.17826
3.58181 -1.16897
3.51627 -1.29893
3.42929 -1.41199
3.432 -1.29211
3.41394 -1.28582
3.34877 -1.44814
3.42683 -1.33452
3.51758 -1.2528
3.5208 -1.33534
3.54898 -1.32761
3.53888 -1.40092
3.58925 -1.25979
3.50227 -1.43797
3.48888 -1.40223
3.35767 -1.66254
3.47723 -1.35175
3.47482 -1.31318
3.46488 -1.30266
3.46279 -1.25986
3.50098 -1.0483
3.45292 -1.11189
3.38755 -1.2927
3.3744 -1.37747
3.45145 -1.25959
3.40574 -1.46012
3.50714 -1.29608
3.54867 -1.30034
3.5953 -1.28387
3.62787 -1.25211
3.68324 -1.14528
3.59325 -1.44202
3.61171 -1.35371
3.54943 -1.48602
3.6209 -1.32235
3.65717 -1.23947
3.68024 -1.15268
3.68304 -1.10075
3.62953 -1.18539
3.58237 -1.24548
3.58322 -1.2208
3.51034 -1.40821
3.52309 -1.34123
3.55614 -1.18011
3.56925 -1.05897
3.41841 -1.39685
3.42275 -1.36002
3.39576 -1.47056
3.5009 -1.31699
3.59205 -1.18175
3.54769 -1.42458
3.6409 -1.22864
3.54814 -1.42101
3.57 -1.26235
3.51284 -1.29734
3.4393 -1.36102
3.47831 -1.18062
3.49978 -1.09459
3.48407 -1.14971
3.56877 -0.92547
3.52035 -1.115
3.45137 -1.31061
3.52472 -1.07418
3.42829 -1.26699
3.46779 -1.126
3.50015 -1.02594
3.46703 -1.15531
3.47061 -1.15519
3.4722 -1.20385
3.47475 -1.22304
3.48789 -1.1754
3.47689 -1.15123
3.45155 -1.16624
3.45162 -1.12799
3.45961 -1.01483
3.40612 -1.10029
3.40261 -1.09777
3.37334 -1.22461
3.4469 -1.11137
3.43966 -1.23421
3.4706 -1.24708
3.50553 -1.28195
3.47348 -1.45562
3.50536 -1.40176
3.52636 -1.34226
3.51747 -1.39016
3.5635 -1.25176
3.53092 -1.32356
3.55079 -1.19851
3.48845 -1.34197
3.4738 -1.43697
3.61461 -1.17047
3.60005 -1.25968
3.60445 -1.25131
3.6037 -1.25255
3.54995 -1.40109
3.58919 -1.28208
3.56327 -1.30422
3.56201 -1.27075
3.54015 -1.31598
3.54189 -1.30494
3.64348 -1.03915
3.61372 -1.2083
3.64009 -1.21239
3.62392 -1.32036
3.65728 -1.23239
3.59625 -1.35766
3.65209 -1.1631
3.62038 -1.20392
3.58875 -1.20699
3.54336 -1.25594
3.56023 -1.1463
3.56397 -1.07827
3.55301 -1.12506
3.53772 -1.14723
3.50192 -1.21451
3.42864 -1.41886
3.47542 -1.33115
3.49501 -1.3744
3.51751 -1.45497
3.65153 -1.24795
3.63494 -1.4139
3.71335 -1.24003
3.69774 -1.23765
3.72269 -1.0555
3.68543 -1.05438
3.64608 -1.02712
3.55458 -1.2517
3.54672 -1.20535
3.50497 -1.19904
3.44618 -1.26231
3.48053 -1.04632
3.46474 -0.970316
3.50381 -0.789651
3.46615 -0.996254
3.44504 -1.08001
3.49376 -0.95667
3.51501 -1.04232
3.60911 -0.868686
3.54739 -1.22812
3.63271 -1.05645
3.61904 -1.1143
3.70752 -0.789347
3.69098 -0.971075
3.74131 -0.903651
3.76096 -0.921583
3.7961 -0.849861
3.76314 -0.988443
3.77862 -0.829262
3.7263 -0.936443
3.71692 -0.942471
3.72362 -0.984466
3.81299 -0.782949
3.82479 -0.924286
3.8557 -0.884983
3.85421 -0.956127
3.8359 -1.00474
3.84208 -0.863965
3.79942 -0.971291
3.79553 -0.975069
3.85807 -0.698256
3.81262 -0.975672
3.84247 -0.920137
3.81894 -1.03551
3.78085 -1.15734
3.77038 -1.12187
3.76616 -1.03511
3.70269 -1.18076
3.67524 -1.2308
3.72047 -1.05914
3.68379 -1.19453
3.68944 -1.14666
3.65882 -1.15754
3.67072 -1.06632
3.64104 -1.08467
3.60658 -1.11531
3.63151 -0.994183
3.68013 -0.856212
3.6725 -1.02935
3.71901 -0.971499
3.75753 -0.894942
3.71643 -1.07664
3.67089 -1.19245
3.64834 -1.1629
3.6422 -1.11706
3.63383 -1.09887
3.5744 -1.26725
3.68907 -0.938135
3.65288 -1.05867
3.67425 -0.952092
3.66763 -0.948179
3.67238 -1.0115
3.73404 -0.912857
3.72649 -1.01666
3.67772 -1.19365
3.70901 -1.05641
3.70502 -0.954634
3.6433 -1.08114
3.65908 -0.955607
3.5892 -1.11503
3.58656 -1.08043
3.66755 -0.779797
3.62373 -1.02978
3.6071 -1.15869
3.70469 -0.950298
3.7048 -1.05183
3.73538 -1.02527
3.73262 -1.04374
3.76718 -0.908739
3.67716 -1.24262
3.72001 -1.14957
3.7943 -0.984552
3.82523 -0.988261
3.86033 -0.907394
3.8434 -0.946945
3.76994 -1.04677
3.69642 -1.05994
3.63489 -1.04262
3.64592 -0.960577
3.6554 -0.949494
3.69656 -0.916369
3.77395 -0.825666
3.79869 -0.910616
3.80287 -1.04891
3.8271 -0.945879
3.83595 -0.895611
3.83998 -0.837389
3.78626 -0.956748
3.7458 -0.959187
3.72215 -0.944488
3.70389 -0.9718
3.75581 -0.813348
3.74421 -1.00105
3.76623 -1.03412
3.8388 -0.893079
3.82038 -1.03893
3.82336 -0.989795
3.77109 -1.00851
3.73525 -0.96471
3.72524 -0.810157
3.63298 -1.00856
3.6283 -0.925141
3.62296 -0.919297
3.66409 -0.781626
3.66983 -0.80081
3.66953 -0.768441
3.64632 -0.900595
3.65601 -0.922581
3.67689 -0.924196
3.70354 -0.843504
3.70653 -0.867864
3.72625 -0.856326
3.74852 -0.87645
3.76672 -0.913467
3.8254 -0.751637
3.79506 -1.02217
3.83382 -0.929814
3.81158 -0.977475
3.83746 -0.857801
3.83667 -0.802919
3.81129 -0.888777
3.77776 -0.961096
3.74136 -0.957106
3.70795 -0.956227
3.70824 -0.899471
3.70085 -0.922065
3.68509 -0.951946
3.71033 -0.928776
3.7597 -0.817514
3.76333 -0.836728
3.72226 -1.05814
3.76542 -0.938984
3.771 -1.0017
3.82504 -0.84392
3.81852 -0.881611
3.82236 -0.93595
3.87738 -0.786894
3.90291 -0.734753
3.86995 -0.876434
3.84653 -0.895478
3.83778 -0.719832
3.82042 -0.672514
3.79415 -0.691884
3.75464 -0.778646
3.74093 -0.817106
3.76516 -0.708299
3.80137 -0.554637
3.77169 -0.787433
3.76846 -0.860464
3.78314 -0.844857
3.78425 -0.787233
3.77502 -0.764385
3.72012 -1.01987
3.76886 -0.746004
3.75546 -0.757363
3.75228 -0.780363
3.75952 -0.805198
3.76166 -0.815058
3.79458 -0.621392
3.78821 -0.632051
3.76146 -0.703346
3.75275 -0.742378
3.71708 -0.91358
3.70248 -0.952036
3.68337 -0.952865
3.69222 -0.834688
3.70586 -0.697341
3.71606 -0.58143
3.72766 -0.566785
3.68175 -0.818181
3.64999 -0.78323
3.65481 -0.685719
3.66067 -0.670928
3.67907 -0.706476
3.70839 -0.791088
3.69984 -1.00362
3.79192 -0.675305
3.77879 -0.823615
3.77223 -0.802077
3.77681 -0.596432
3.70219 -0.83462
3.68596 -0.830882
3.67804 -0.780219
3.67283 -0.732584
3.67599 -0.769549
3.67832 -0.746225
3.68543 -0.800189
3.697 -0.816253
3.72864 -0.87131
3.78584 -0.796394
3.84108 -0.722135
3.88584 -0.644413
3.84453 -0.928694
3.89047 -0.802659
3.85506 -0.903833
3.8297 -0.987867
3.79612 -1.0694
3.79503 -1.01859
3.80396 -0.947062
3.83841 -0.812856
3.80684 -0.912164
3.76164 -1.12721
3.87514 -0.874831
3.87101 -0.953905
3.89648 -0.895506
3.90074 -0.863047
3.89672 -0.860548
3.9018 -0.805372
3.87004 -0.990003
3.87627 -0.974953
3.87425 -1.02683
3.84499 -1.11309
3.88196 -0.963706
3.8812 -0.934627
3.88968 -0.888793
3.92526 -0.773301
3.92311 -0.788799
3.92079 -0.788604
3.92971 -0.677463
3.8889 -0.753782
3.8978 -0.772025
3.94427 -0.571978
3.87129 -0.998841
3.95925 -0.602544
3.94928 -0.740886
3.94876 -0.70308
3.95273 -0.664645
3.92664 -0.807323
3.94758 -0.702028
3.92799 -0.806456
3.96831 -0.721043
4.00357 -0.650776
3.98159 -0.906191
4.06604 -0.59976
4.12487 -0.499498
4.11341 -0.751016
4.09443 -0.96035
4.0904 -1.01449
4.07539 -0.883336
4.02656 -0.965057
4.03272 -0.727779
4.01678 -0.7254
4.01497 -0.715456
3.97552 -0.928105
4.00846 -0.857882
4.02802 -0.815023
4.05939 -0.671989
3.99653 -0.942219
4.03613 -0.741369
4.0226 -0.810515
4.03794 -0.71725
4.01487 -0.69622
3.9843 -0.795895
3.98704 -0.765505
3.99874 -0.819611
4.02247 -0.864164
4.06492 -0.718067
4.06491 -0.784301
4.0638 -0.717579
4.05202 -0.689448
4.02626 -0.653056
4.01139 -0.486252
3.94722 -0.776724
3.91568 -0.795781
3.90792 -0.72888
3.84082 -1.00851
3.81242 -1.02484
3.84867 -0.812768
3.82812 -0.781257
3.79561 -0.76565
3.74435 -0.84312
3.75472 -0.692269
3.71862 -0.82056
3.73092 -0.863519
3.81413 -0.569757
3.79668 -0.783227
3.83265 -0.794161
3.88987 -0.786128
3.94775 -0.731949
3.98354 -0.665464
3.95922 -0.786798
3.9234 -0.809834
3.88471 -0.733004
3.83788 -0.752691
3.81955 -0.685944
3.71305 -0.978702
3.72546 -0.759717
3.69357 -0.854797
3.72611 -0.793225
3.74787 -0.748307
3.70963 -0.853416
3.6591 -0.926984
3.64477 -0.915894
3.67826 -0.798372
3.72585 -0.730237
3.71824 -0.950023
3.75107 -0.880001
3.80031 -0.708695
3.8013 -0.736839
3.73243 -0.962777
3.76656 -0.689763
3.69565 -0.880659
3.68796 -0.79048
3.6797 -0.759617
3.66285 -0.782383
3.66114 -0.791191
3.68659 -0.599301
3.63868 -0.821342
3.65812 -0.682873
3.64039 -0.807054
3.6703 -0.661936
3.62587 -0.938886
3.70614 -0.691277
3.72056 -0.774347
3.77207 -0.738006
3.80798 -0.752355
3.82138 -0.819982
3.77492 -0.941448
3.78477 -0.749813
3.75817 -0.730611
3.67934 -0.978944
3.72745 -0.719703
3.69833 -0.789538
3.68045 -0.796413
3.68572 -0.720905
3.66111 -0.745659
3.6267 -0.774722
3.62719 -0.477803
3.60798 -0.547889
3.60865 -0.633943
3.60656 -0.72602
3.6492 -0.585484
3.65527 -0.678599
3.66781 -0.738801
3.67341 -0.790718
3.72177 -0.672728
3.75441 -0.629043
3.76261 -0.726368
3.75953 -0.828144
3.775 -0.776166
3.77923 -0.803285
3.78813 -0.691169
3.77081 -0.77955
3.77076 -0.824708
3.77137 -0.873002
3.81396 -0.718195
3.83395 -0.863621
3.84072 -1.03524
3.91378 -0.823653
3.91605 -0.922036
3.87209 -1.15381
3.92126 -1.06593
3.91856 -1.02856
3.90209 -1.07648
3.93782 -0.932069
3.93746 -1.00539
4.01157 -0.804138
4.03377 -0.732505
3.9766 -0.897079
3.97078 -0.794767
3.93407 -0.879583
3.89939 -1.02479
3.9397 -0.929596
3.9333 -1.01207
3.95903 -1.03172
3.94892 -1.11536
3.99013 -1.02366
3.95041 -1.12349
3.9362 -1.07407
3.90152 -1.10122
3.90923 -1.0748
3.92352 -0.963419
3.9431 -0.818348
3.86027 -1.06871
3.88208 -0.856666
3.81173 -1.00491
3.79976 -0.820801
3.73448 -1.02041
3.74958 -0.963028
3.7656 -0.886254
3.77406 -0.883381
3.77324 -0.94558
3.78787 -0.975778
3.82998 -0.912796
3.9266 -0.73283
3.94837 -0.803713
4.01214 -0.613189
3.96685 -0.923032
3.98246 -0.775773
3.9182 -0.940027
3.85861 -1.03502
3.83058 -0.998162
3.85639 -0.768875
3.83031 -0.807345
3.83009 -0.86695
3.85167 -0.894583
3.86076 -0.958328
3.86332 -0.960975
3.90214 -0.79215
3.87553 -0.871664
3.86598 -0.858182
3.80669 -0.949606
3.79146 -0.940582
3.77953 -0.88973
3.75473 -0.883048
3.73894 -0.855394
3.70926 -0.831066
3.66096 -0.871138
3.64808 -0.737691
3.61094 -0.858342
3.63685 -0.797432
3.65433 -0.813811
3.67247 -0.76045
3.687 -0.668784
3.69529 -0.585038
3.70442 -0.554061
3.70425 -0.556138
3.70219 -0.642686
3.69994 -0.713778
3.74428 -0.627153
3.75603 -0.66594
3.75484 -0.687669
3.74187 -0.862734
3.81021 -0.84639
3.84991 -0.849882
3.83885 -0.930337
3.84129 -0.916346
3.85851 -0.725034
3.73451 -1.11121
3.79312 -0.763131
3.7815 -0.784548
3.79238 -0.777975
3.78305 -0.902568
3.81387 -0.780261
3.79233 -0.892002
3.78786 -0.989076
3.83253 -0.844432
3.82303 -0.881319
3.78624 -0.921815
3.7611 -0.865354
3.73685 -0.861529
3.74036 -0.741496
3.74269 -0.724323
3.74747 -0.759709
3.76203 -0.720871
3.78788 -0.656863
3.75749 -0.873506
3.78812 -0.732768
3.79593 -0.704385
3.77692 -0.831365
3.71996 -1.03809
3.72793 -0.971928
3.76608 -0.73565
3.71935 -0.927477
3.72559 -0.902605
3.72908 -0.905207
3.75512 -0.77291
3.73122 -0.817675
3.6848 -0.897998
3.64783 -0.933118
3.6695 -0.745718
3.63012 -0.868158
3.64397 -0.816072
3.62639 -0.85796
3.61247 -0.865976
3.57954 -0.883365
3.59086 -0.716135
3.54829 -0.839518
3.56541 -0.798736
3.6258 -0.661548
3.62114 -0.885014
3.64025 -0.879416
3.69143 -0.813492
3.73321 -0.784594
3.78085 -0.690168
3.79764 -0.768197
3.78263 -0.996423
3.84194 -0.845764
3.83835 -0.817102
3.80067 -0.90283
3.83211 -0.587841
3.78839 -0.779686
3.79532 -0.801517
3.81591 -0.795776
3.79139 -0.891684
3.79007 -0.923399
3.79559 -0.958301
3.82617 -0.980558
3.87499 -0.808843
3.8668 -0.886052
3.86202 -0.92724
3.83483 -1.01156
3.85537 -1.01307
3.89786 -0.97107
3.89088 -1.01632
3.86636 -1.00232
3.86864 -0.896693
3.84373 -0.93677
3.76904 -1.12295
3.76135 -1.03258
3.75056 -1.02613
3.75096 -1.00476
3.77656 -0.865421
3.78712 -0.813137
3.73149 -1.12423
3.77323 -1.01114
3.82664 -0.780702
3.77863 -0.963983
3.78582 -0.890947
3.75066 -1.02349
3.72616 -1.14568
3.7325 -1.10424
3.73823 -1.09238
3.76407 -0.984793
3.73696 -1.04764
3.68058 -1.15776
3.67102 -1.18154
3.72125 -0.989997
3.69682 -1.02283
3.68074 -1.04246
3.69147 -1.02406
3.67128 -1.06913
3.71854 -0.885125
3.70266 -0.933696
3.68957 -1.02586
3.71941 -0.987616
3.73801 -0.939447
3.73724 -1.00039
3.69012 -1.15394
3.7401 -1.06114
3.69873 -1.19065
3.74676 -1.01857
3.69713 -1.17619
3.67743 -1.2633
3.71368 -1.1596
3.77056 -0.958183
3.75048 -1.03426
3.69253 -1.29071
3.81338 -0.9976
3.83516 -0.944331
3.79877 -1.14218
3.81985 -1.16082
3.86541 -1.16536
3.85958 -1.23962
3.7796 -1.43066
3.7774 -1.43203
3.75839 -1.40573
3.58843 -1.66851
3.62752 -1.47741
3.59152 -1.45513
3.61726 -1.30557
3.55611 -1.43078
3.62479 -1.20443
3.65044 -1.10007
3.62627 -1.21774
3.65531 -1.20952
3.68666 -1.21863
3.64256 -1.3812
3.62744 -1.50948
3.71404 -1.28754
3.72474 -1.23095
3.649 -1.46742
3.76601 -1.23049
3.8064 -1.19508
3.80954 -1.23578
3.80637 -1.28957
3.74624 -1.41783
3.79934 -1.26713
3.72039 -1.48426
3.73759 -1.465
3.67352 -1.63842
3.74267 -1.43518
3.73428 -1.39869
3.72504 -1.29305
3.67625 -1.34272
3.69111 -1.28568
3.63506 -1.38749
3.58277 -1.46963
3.52778 -1.63394
3.64382 -1.50775
3.71064 -1.54109
3.79633 -1.51337
3.83383 -1.54227
3.85643 -1.52125
3.79954 -1.63759
3.86801 -1.28656
3.76822 -1.36376
3.75125 -1.24254
3.72933 -1.22809
3.75935 -1.10148
3.75817 -1.20004
3.7952 -1.12927
3.84487 -0.989466
3.85733 -0.993756
3.82491 -1.06331
3.80543 -1.04418
3.73597 -1.19874
3.79817 -0.931613
3.81988 -0.866713
3.82357 -0.920147
3.88892 -0.644359
3.82824 -1.01972
3.8456 -1.00256
3.88556 -0.808261
3.8262 -1.02984
3.81998 -0.983672
3.84631 -0.881047
3.86763 -0.902111
3.91137 -0.760548
3.92015 -0.874228
3.93011 -0.893073
3.95877 -0.775591
3.92425 -0.92539
3.92817 -0.861517
3.92118 -0.869443
3.86752 -1.06155
3.88976 -0.906193
3.9118 -0.838523
3.88482 -0.97517
3.8854 -1.00896
3.87092 -1.08058
3.83428 -1.1495
3.77885 -1.2694
3.85007 -1.06737
3.83551 -1.14972
3.85172 -1.13556
3.88268 -1.06257
3.89535 -0.959661
3.92508 -0.983574
3.95344 -0.978069
3.99558 -0.830669
3.941 -0.977915
3.92251 -1.00546
3.89292 -1.1274
3.94809 -0.989946
3.97253 -0.962631
3.98659 -1.02134
3.99053 -1.10825
4.07779 -0.843483
4.06643 -0.835121
4.02157 -1.03603
3.99203 -1.11645
3.991 -1.07613
3.98103 -0.993721
3.99303 -0.977031
4.00592 -0.893107
3.99895 -0.827161
3.94486 -1.01855
3.95854 -0.795125
3.90306 -0.894945
3.91803 -0.824413
3.92131 -0.889759
3.98084 -0.834749
3.97253 -1.06675
4.02297 -0.955696
4.08144 -0.784606
4.0552 -0.962398
4.06693 -0.989294
4.06966 -0.833527
4.02781 -0.814009
3.98254 -0.885183
3.91559 -1.03466
3.97186 -0.738283
3.94988 -0.836806
3.99869 -0.824632
4.00733 -1.01484
4.06128 -1.0147
4.07243 -0.98477
4.01286 -1.15549
3.94922 -1.21811
3.94868 -1.08699
3.94611 -1.04165
3.89703 -1.12864
3.93466 -0.846325
3.90158 -0.976019
3.93104 -0.90162
3.94234 -0.840382
3.96515 -0.884179
3.94131 -1.08558
4.00317 -0.883209
4.0241 -0.863127
4.00378 -1.09375
4.06152 -1.10357
4.08428 -1.13122
4.1236 -1.13159
4.11476 -1.24831
4.18675 -1.04697
4.20608 -1.02693
4.21645 -0.981219
4.21655 -0.879283
4.15938 -0.997697
4.18982 -0.643259
4.1216 -0.894446
4.13169 -0.574375
4.05448 -0.820424
4.07224 -0.692417
4.0639 -0.718385
4.06003 -0.784683
4.08816 -0.78669
4.09346 -0.808856
4.09635 -0.606769
4.035 -0.829669
4.05054 -0.511205
4.02399 -0.660195
3.96792 -0.753365
3.9534 -0.667721
3.97096 -0.565731
3.95833 -0.594708
3.95956 -0.482707
3.88878 -0.751999
3.8609 -0.774314
3.84003 -0.805134
3.86466 -0.542882
3.83907 -0.593953
3.81067 -0.746374
3.81585 -0.633641
3.77926 -0.754032
3.75038 -0.822417
3.72178 -0.758775
3.69734 -0.8276
3.69902 -0.737723
3.67552 -0.794979
3.64554 -0.869324
3.68339 -0.66047
3.67862 -0.634379
3.7033 -0.573301
3.7329 -0.599643
3.75955 -0.674647
3.79556 -0.583443
3.79155 -0.67899
3.79409 -0.559753
3.79581 -0.632735
3.79659 -0.720749
3.82188 -0.536026
3.79678 -0.698744
3.75912 -0.797968
3.73864 -0.813316
3.72867 -0.820418
3.7095 -0.843979
3.73159 -0.72223
3.74795 -0.704495
3.77934 -0.696068
3.77932 -0.787363
3.77729 -0.717371
3.75328 -0.823565
3.76248 -0.861106
3.77392 -0.85736
3.75587 -1.04632
3.76383 -1.09122
3.74254 -1.12064
3.78876 -0.979619
3.75954 -1.11046
3.84779 -0.689752
3.80353 -0.821086
3.73634 -0.994469
3.79352 -0.752274
3.81307 -0.742742
3.83883 -0.879209
3.84535 -1.10677
3.90342 -1.09032
3.96179 -1.0113
3.99778 -0.956616
3.96312 -1.03304
3.90183 -1.12433
3.91333 -0.930963
3.82726 -1.08866
3.74785 -1.18276
3.74547 -1.08291
3.71394 -1.13088
3.76959 -0.871689
3.75875 -0.955569
3.7545 -1.03537
3.8109 -0.788527
3.76304 -1.01205
3.78168 -0.877377
3.72985 -1.03923
3.70811 -1.03122
3.75637 -0.915691
3.77339 -0.985626
3.83087 -0.968615
3.88783 -0.870754
3.88489 -1.07586
3.98252 -0.85574
4.03035 -0.78076
4.03112 -0.713905
3.98708 -0.854286
3.95745 -0.912789
3.97913 -0.799717
3.97019 -0.812989
3.90678 -0.95338
3.92288 -0.788944
3.91228 -0.873602
3.91862 -0.862739
3.94892 -0.778752
3.99394 -0.71539
4.03222 -0.735516
4.08996 -0.58235
4.07391 -0.854176
4.12235 -0.785395
4.1645 -0.75231
4.2129 -0.724995
4.20078 -0.980382
4.21065 -0.91155
4.21952 -0.869338
4.24625 -0.737629
4.21866 -0.932042
4.2053 -0.992275
4.26243 -0.749191
4.26789 -0.750864
4.24359 -0.866572
4.24928 -0.72504
4.24277 -0.727727
4.23811 -0.831262
4.24898 -0.851066
4.21244 -1.07529
4.263 -0.843745
4.23987 -1.00123
4.31447 -0.703659
4.33981 -0.748803
4.33766 -0.829915
4.32662 -0.810614
4.26615 -0.984389
4.26294 -0.882571
4.25974 -0.788901
4.23119 -0.832657
4.22346 -0.799721
4.22795 -0.809427
4.21285 -0.942395
4.2522 -0.811068
4.24802 -0.879008
4.23554 -0.98103
4.26439 -0.968169
4.28898 -0.912939
4.24954 -1.06695
4.25653 -1.00217
4.23344 -0.990065
4.2095 -0.904462
4.18249 -0.966697
4.2137 -0.895337
4.22346 -0.945329
4.25223 -0.978129
4.28704 -0.9253
4.23438 -1.12245
4.2524 -0.972744
4.25235 -0.786515
4.1979 -0.991367
4.19838 -1.00933
4.19793 -1.09172
4.2941 -0.702146
4.30228 -0.54226
4.26186 -0.740143
4.22444 -0.771245
4.17683 -0.936379
4.20283 -0.739481
4.18559 -0.779545
4.20029 -0.600257
4.1542 -0.846592
4.12969 -0.942625
4.13603 -0.923521
4.11342 -1.10166
4.20783 -0.831258
4.17644 -1.05929
4.22738 -0.929991
4.23754 -0.960885
4.20205 -1.12558
4.20652 -1.06797
4.20601 -1.08555
4.27087 -0.781658
4.24873 -0.975796
4.24841 -0.998525
4.27605 -0.951702
4.29579 -0.910006
4.30908 -0.828247
4.29711 -0.795996
4.24947 -0.887585
4.21298 -0.845961
4.22378 -0.66388
4.19464 -0.844682
4.23079 -0.774992
4.25722 -0.724082
4.22008 -0.923392
4.19294 -0.872651
4.15776 -0.965759
4.15907 -0.868906
4.15289 -0.884795
4.14127 -0.925242
4.15411 -0.832312
4.15781 -0.762378
4.10483 -0.96121
4.10565 -0.902587
4.15992 -0.628295
4.13544 -0.774554
4.14315 -0.584818
4.10007 -0.785326
4.0796 -0.803436
4.06809 -0.659438
4.0343 -0.658724
3.9965 -0.698907
3.98399 -0.738
4.00769 -0.641706
4.00493 -0.736148
4.02289 -0.54837
3.98229 -0.682019
3.94163 -0.748786
3.94234 -0.63418
3.923 -0.67475
3.84431 -0.959555
3.83136 -0.778205
3.78611 -0.847183
3.79777 -0.774822
3.79615 -0.786077
3.84421 -0.441302
3.85197 -0.620864
3.88992 -0.661463
3.90051 -0.768919
3.96865 -0.739827
3.99484 -0.897547
4.06721 -0.730539
4.12086 -0.597815
4.10645 -0.701721
4.09535 -0.772588
4.0569 -0.912275
4.02682 -0.970641
4.03106 -0.896962
4.03525 -0.894074
4.04254 -0.956789
4.05987 -1.04364
4.17168 -0.867623
4.21607 -0.988379
4.27416 -0.8337
4.28443 -0.699808
4.23934 -0.852883
4.20624 -0.890526
4.20014 -0.775467
4.13351 -0.957704
4.15799 -0.808673
4.12905 -0.909649
4.1494 -0.917572
4.17582 -0.874603
4.19031 -0.742298
4.19685 -0.610234
4.1542 -0.65162
4.1128 -0.585133
4.04528 -0.752229
4.0681 -0.395558
4.0692 -0.572719
4.08467 -0.659261
4.13533 -0.521332
4.1773 -0.369932
4.14493 -0.644155
4.15305 -0.502748
4.07178 -0.67922
4.04042 -0.692563
4.04149 -0.533632
3.99216 -0.732637
3.96381 -0.752166
3.9551 -0.688289
3.95246 -0.697504
3.90275 -0.967546
3.93913 -0.908136
3.99199 -0.744658
3.98639 -0.854616
4.0602 -0.577759
4.09725 -0.630391
4.09084 -0.761188
4.15348 -0.441176
4.13642 -0.684246
4.13057 -0.552399
4.11671 -0.492857
4.09974 -0.788371
4.09494 -0.720977
4.0722 -0.871904
4.07555 -0.707398
4.04493 -0.684803
3.97246 -0.852654
3.9575 -0.759704
3.95652 -0.687225
3.93852 -0.8015
3.95168 -0.637247
3.96221 -0.661264
3.96138 -0.672328
3.98766 -0.633995
4.00398 -0.613122
4.02166 -0.626897
4.01078 -0.81458
3.9785 -0.949777
3.96198 -0.918469
4.0014 -0.791756
3.96079 -0.928592
4.03436 -0.714981
4.0449 -0.709014
4.04083 -0.745941
4.04908 -0.66646
4.06762 -0.656004
4.07957 -0.539262
4.06353 -0.551015
4.05085 -0.585
4.03681 -0.358131
4.00356 -0.461247
3.98401 -0.638918
4.00017 -0.43965
3.98533 -0.484359
3.98554 -0.499817
3.92103 -0.790422
3.93282 -0.601355
3.90362 -0.738597
3.90967 -0.664887
3.94219 -0.501259
3.93045 -0.467758
3.89244 -0.506095
3.86552 -0.518443
3.84952 -0.512003
3.83421 -0.611974
3.83381 -0.571868
3.77537 -0.801309
3.83901 -0.570712
3.86269 -0.617958
3.86613 -0.790688
3.9291 -0.624655
3.96474 -0.582641
3.99828 -0.644972
4.05401 -0.551143
4.03821 -0.757843
4.04567 -0.672289
3.96761 -0.955658
3.96475 -0.825469
3.94807 -0.737481
3.92593 -0.760564
3.95224 -0.640283
3.91043 -0.788583
3.93892 -0.565844
3.89605 -0.77399
3.92008 -0.63898
3.91307 -0.599502
3.87427 -0.758562
3.86629 -0.761979
3.89751 -0.684063
3.86174 -0.878123
3.86031 -0.912036
3.9141 -0.65035
3.90401 -0.750422
3.884 -0.853491
3.91551 -0.690273
3.91765 -0.777625
3.91727 -0.833996
3.92817 -0.73777
3.88598 -0.827935
3.88318 -0.796988
3.86874 -0.849503
3.85762 -0.85356
3.86132 -0.850015
3.88497 -0.701312
3.83871 -0.772345
3.81678 -0.71366
3.77085 -0.75974
3.75899 -0.689664
3.75083 -0.781549
3.75964 -0.735252
3.78008 -0.674221
3.77445 -0.702578
3.75885 -0.700512
3.74522 -0.707395
3.72925 -0.717931
3.69219 -0.728918
3.69036 -0.727556
3.72399 -0.662904
3.7679 -0.690791
3.82076 -0.603361
3.83866 -0.575851
3.81234 -0.71533
3.77314 -0.810637
3.79075 -0.692221
3.78923 -0.726538
3.77522 -0.763123
3.75393 -0.842291
3.76116 -0.748577
3.72026 -0.789467
3.70028 -0.85222
3.69631 -0.855712
3.70877 -0.889255
3.74186 -0.900258
3.77351 -0.796968
3.83205 -0.661065
3.86843 -0.752557
3.84997 -1.00833
3.90061 -0.869515
3.89701 -0.967483
3.91592 -0.937826
3.96363 -0.942646
3.96247 -1.15405
3.93153 -1.33828
4.02587 -1.01414
3.95948 -1.16578
3.95144 -1.17325
3.95957 -1.10109
3.96161 -1.00348
3.91839 -1.1389
3.95779 -0.974108
3.92742 -1.09127
3.90985 -1.11254
3.86709 -1.15157
3.86436 -1.09152
3.866 -1.08428
3.88641 -1.09401
3.94133 -1.08001
3.94896 -1.13295
4.01633 -0.913996
3.95223 -1.1136
3.94112 -1.14462
3.95859 -1.06381
3.91118 -1.16175
3.8551 -1.26384
3.92373 -0.993127
3.87186 -1.16671
3.88865 -1.12559
3.82886 -1.241
3.82918 -1.19884
3.8567 -1.08973
3.89125 -0.951351
3.8287 -1.17967
3.83974 -1.14778
3.90447 -0.876326
3.88724 -1.07863
3.90777 -1.05448
3.8844 -1.12233
3.851 -1.1472
3.78982 -1.18847
3.7845 -1.12966
3.70809 -1.30757
3.72693 -1.17061
3.7606 -1.00861
3.70303 -1.13128
3.74758 -0.909753
3.71431 -0.977201
3.68452 -1.07394
3.68252 -1.00296
3.64615 -1.15612
3.6783 -1.16778
3.75375 -1.01914
3.76747 -1.03585
3.77985 -0.980968
3.76036 -1.04152
3.79303 -0.882616
3.80689 -0.878046
3.74592 -0.940513
3.68128 -1.04947
3.67815 -0.929537
3.65544 -0.974114
3.66239 -1.07224
3.65572 -1.16572
3.72318 -1.01737
3.71865 -1.0907
3.7086 -1.2745
3.6878 -1.3767
3.71898 -1.24958
3.6864 -1.21148
3.67529 -1.1036
3.66072 -1.00168
3.68201 -0.9032
3.6273 -1.04501
3.67319 -0.902484
3.71739 -0.88438
3.72548 -0.991539
3.73483 -1.10937
3.77169 -1.03884
3.78959 -1.04026
3.77886 -1.03273
3.77107 -1.03841
3.73954 -1.06452
3.74224 -1.00996
3.72034 -1.10127
3.79889 -0.839354
3.83351 -0.844654
3.80668 -1.02182
3.80362 -0.926912
3.78381 -0.803853
3.70738 -0.887364
3.68284 -0.854567
3.66684 -0.823552
3.65127 -0.808663
3.65008 -0.870276
3.59852 -0.974188
3.56073 -1.13062
3.65283 -0.819753
3.70264 -0.657818
3.66616 -0.946355
3.7106 -0.783648
3.66532 -0.892453
3.66546 -0.847847
3.69232 -0.693652
3.62818 -0.969329
3.62846 -0.995063
3.63392 -0.926969
3.62524 -0.93887
3.57796 -1.09157
3.55476 -1.12916
3.5689 -1.00004
3.52795 -1.09911
3.51691 -1.04485
3.51075 -0.972235
3.42837 -1.16332
3.43989 -1.05351
3.4285 -1.02616
3.38752 -1.09201
3.46089 -0.819646
3.4868 -0.710809
3.48576 -0.818985
3.50466 -0.719603
3.47142 -0.836307
3.45619 -0.817772
3.46395 -0.787175
3.48734 -0.685985
3.44688 -0.820765
3.45656 -0.820043
3.48058 -0.759753
3.44151 -0.854374
3.40548 -0.917511
3.41526 -0.855784
3.39675 -0.899282
3.37274 -0.936895
3.35495 -0.966101
3.39926 -0.76328
3.36229 -0.890507
3.37424 -0.88565
3.3855 -0.889059
3.37061 -0.893452
3.37043 -0.876392
3.40629 -0.667486
3.36871 -0.797182
3.38016 -0.573597
3.26356 -0.956948
3.31775 -0.646883
3.27735 -0.796784
3.30522 -0.760644
3.32556 -0.728517
3.32547 -0.873737
3.32237 -0.973785
3.36343 -0.842436
3.36757 -0.809309
3.36437 -0.767962
3.34131 -0.792039
3.32313 -0.809576
3.30351 -0.850134
3.33136 -0.764706
3.36517 -0.718674
3.3965 -0.738865
3.43869 -0.747388
3.44192 -0.867719
3.46853 -0.826743
3.44965 -0.91396
3.46907 -0.880223
3.44958 -0.94972
3.47663 -0.788925
3.42743 -0.88265
3.42592 -0.857694
3.44426 -0.798243
3.44466 -0.7587
3.41915 -0.821809
3.44775 -0.726172
3.44662 -0.778371
3.46162 -0.767709
3.43663 -0.952471
3.51267 -0.805525
3.53308 -0.75918
3.52598 -0.814667
3.442 -1.06564
3.46031 -0.933312
3.44366 -0.872463
3.40821 -0.875951
3.4519 -0.734869
3.43493 -0.853965
3.44557 -0.841687
3.38781 -1.07234
3.44569 -0.971657
3.49951 -0.790349
3.50286 -0.776699
3.43001 -0.999381
3.45162 -0.860571
3.43875 -0.878862
3.44127 -0.748118
3.3995 -0.873076
3.39279 -0.733586
3.37855 -0.646355
3.35664 -0.750933
3.34722 -0.74007
3.32706 -0.788645
3.30796 -0.804277
3.2514 -0.944534
3.28968 -0.827236
3.25024 -1.01991
3.29967 -0.919381
3.32946 -0.964613
3.328 -1.07763
3.36307 -1.01084
3.40214 -0.9133
3.37607 -0.959129
3.34015 -1.00479
3.34564 -0.925565
3.32176 -1.00254
3.34118 -0.984048
3.35368 -0.967806
3.3241 -1.0318
3.34713 -0.885991
3.34349 -0.837058
3.37099 -0.734378
3.32521 -0.959141
3.33707 -0.870235
3.29921 -0.909668
3.33422 -0.785095
3.32254 -0.82707
3.29005 -0.904835
3.29078 -0.949248
3.29744 -0.985242
3.34522 -0.820994
3.32132 -0.876216
3.31326 -0.87066
3.28935 -0.99076
3.33001 -0.840762
3.26807 -1.07478
3.29436 -0.929072
3.31026 -0.873845
3.28806 -0.984096
3.26463 -1.00739
3.28211 -0.936342
3.27938 -0.851526
3.29904 -0.7549
3.25593 -0.863956
3.2264 -0.902995
3.21636 -0.847624
3.2435 -0.761518
3.26048 -0.854723
3.26442 -1.03056
3.36075 -0.821284
3.32436 -0.975249
3.28895 -0.995261
3.24805 -0.951126
3.18224 -1.02922
3.20454 -0.820456
3.14924 -0.998097
3.19931 -0.822652
3.22078 -0.735579
3.20392 -0.922379
3.22378 -0.900156
3.23436 -0.877882
3.19637 -0.975711
3.22709 -0.797137
3.16237 -0.970772
3.20476 -0.920349
3.16156 -1.17313
3.28574 -0.869114
3.30207 -0.901108
3.25825 -1.107
3.28759 -1.07741
3.29136 -1.12082
3.33412 -1.00711
3.30881 -1.105
3.28014 -1.17069
3.28161 -1.14844
3.29686 -1.13406
3.32515 -1.13392
3.3837 -0.991245
3.32115 -1.2359
3.35253 -1.27209
3.36505 -1.31223
3.40003 -1.32174
3.48304 -1.14105
3.49653 -1.08158
3.44043 -1.17684
3.4031 -1.14597
3.38391 -1.05728
3.31032 -1.21609
3.33577 -1.16918
3.32048 -1.26189
3.36021 -1.22463
3.34534 -1.27971
3.31075 -1.36093
3.34313 -1.29125
3.33441 -1.33773
3.30239 -1.42772
3.34906 -1.32263
3.29633 -1.46204
3.35724 -1.36582
3.37198 -1.30264
3.38305 -1.28284
3.35397 -1.36536
3.32739 -1.3863
3.31585 -1.32184
3.30703 -1.21214
3.28344 -1.2275
3.26635 -1.21297
3.20025 -1.2771
3.17082 -1.26814
3.15184 -1.24457
3.07439 -1.37079
3.13261 -1.21242
3.16117 -1.18858
3.20392 -1.15491
3.19931 -1.30961
3.24619 -1.29444
3.26182 -1.35116
3.34471 -1.18255
3.34177 -1.19567
3.23563 -1.42774
3.25914 -1.33921
3.26894 -1.30378
3.26409 -1.33647
3.31495 -1.1828
3.20046 -1.44597
3.30981 -1.20108
3.32932 -1.23366
3.38167 -1.22349
3.34343 -1.45348
3.45826 -1.36991
3.49815 -1.41682
3.46499 -1.52392
3.43597 -1.5696
3.45156 -1.47392
3.39943 -1.52387
3.32226 -1.64307
3.41671 -1.40654
3.34315 -1.56358
3.42212 -1.41383
3.40765 -1.45835
3.30011 -1.67876
3.35548 -1.516
3.23413 -1.67735
3.32249 -1.46745
3.31449 -1.4653
3.32274 -1.47217
3.32483 -1.42572
3.24705 -1.55007
3.226 -1.59879
3.31202 -1.46841
3.2332 -1.65319
3.27949 -1.51509
3.21255 -1.58699
3.18564 -1.59335
3.17516 -1.62863
3.28654 -1.45288
3.30897 -1.42337
3.29025 -1.41557
3.21388 -1.51532
3.24934 -1.39351
3.21192 -1.401
3.17899 -1.4547
3.24267 -1.36196
3.21405 -1.44884
3.21678 -1.43919
3.21682 -1.49106
3.24273 -1.4453
3.29584 -1.30686
3.29332 -1.27349
3.25176 -1.37216
3.20573 -1.39079
3.18485 -1.37519
3.12607 -1.44087
3.05957 -1.49199
3.0946 -1.4065
2.97048 -1.65633
3.04254 -1.56738
3.07018 -1.55749
3.12541 -1.46449
3.18472 -1.31597
3.08276 -1.45597
3.06582 -1.35176
3.05054 -1.25937
3.03098 -1.30074
3.02213 -1.31201
3.08053 -1.24703
3.05168 -1.34686
3.05545 -1.40997
3.10877 -1.33453
3.10394 -1.43831
3.12684 -1.42951
3.10915 -1.49383
3.09486 -1.5427
3.18288 -1.39193
3.20317 -1.32846
3.1803 -1.36529
3.16716 -1.42049
3.18441 -1.42746
3.21383 -1.41533
3.24314 -1.43541
3.25061 -1.41984
3.18221 -1.47995
3.22654 -1.32332
3.13761 -1.4411
3.1511 -1.36507
3.21842 -1.16632
3.22682 -1.15907
3.19158 -1.23179
3.16616 -1.23151
3.15519 -1.24362
3.11629 -1.2243
3.07291 -1.26593
3.07465 -1.20997
2.93653 -1.44884
3.02259 -1.26246
2.99696 -1.27798
2.99386 -1.21942
2.9819 -1.19559
2.92628 -1.35567
2.94606 -1.33197
3.04886 -1.17402
3.0685 -1.20153
3.03125 -1.28578
3.01356 -1.30847
3.02782 -1.23215
3.01247 -1.22848
3.02268 -1.1964
2.96637 -1.33269
2.98904 -1.31329
3.05202 -1.19227
3.00749 -1.32578
3.00551 -1.31331
2.99095 -1.34198
3.00154 -1.3389
2.98276 -1.35374
2.90762 -1.44422
2.92359 -1.37174
2.87289 -1.42265
2.86401 -1.37997
2.92308 -1.2495
2.91527 -1.31177
2.92629 -1.33599
2.93658 -1.33277
2.90035 -1.4344
2.89232 -1.445
2.83501 -1.54292
2.86501 -1.52462
2.92199 -1.47318
2.93028 -1.50202
2.96474 -1.46227
2.9947 -1.43842
2.96682 -1.48013
2.91083 -1.53018
2.9369 -1.38539
2.88869 -1.43653
2.84426 -1.45689
2.87242 -1.37397
2.83361 -1.42406
2.82033 -1.41513
2.80833 -1.40972
2.87796 -1.26808
2.83257 -1.38998
2.84316 -1.34904
2.71736 -1.53641
2.73898 -1.43375
2.75079 -1.35276
2.62836 -1.5471
2.72474 -1.3848
2.75249 -1.33673
2.75699 -1.28393
2.75647 -1.23643
2.73547 -1.22658
2.73949 -1.23875
2.73757 -1.27544
2.73192 -1.29703
2.725 -1.21182
2.61881 -1.33342
2.64613 -1.22386
2.55472 -1.32068
2.59081 -1.19482
2.50704 -1.30205
2.5588 -1.16236
2.53785 -1.0697
2.5369 -1.01778
2.46452 -1.1472
2.508 -1.06842
2.49788 -1.13246
2.55863 -1.01277
2.54883 -1.03602
2.52644 -1.0032
2.52751 -0.928891
2.4561 -1.05243
2.43139 -1.07071
2.48018 -0.972615
2.44282 -1.07654
2.4477 -1.05101
2.45171 -1.08975
2.48489 -1.08438
2.4768 -1.15213
2.50536 -1.14654
2.49747 -1.13237
2.50283 -1.11127
2.42319 -1.23363
2.33087 -1.31371
2.30759 -1.28719
2.317 -1.256
2.43353 -0.992806
2.35512 -1.06363
2.3085 -1.05885
2.27676 -1.0994
2.27453 -1.06547
2.26846 -1.07672
2.33973 -1.0102
2.3154 -1.1362
2.28039 -1.27305
2.29719 -1.33864
2.2925 -1.41346
2.36611 -1.33969
2.34658 -1.41127
2.33649 -1.46094
2.3109 -1.56193
2.3766 -1.48293
2.35466 -1.51885
2.34888 -1.5046
2.38745 -1.39881
2.32937 -1.41082
2.35172 -1.34343
2.36995 -1.28707
2.34209 -1.27024
2.2905 -1.30284
2.27273 -1.2702
2.30172 -1.16713
2.34344 -1.04331
2.26604 -1.16375
2.3141 -1.02916
2.22099 -1.15881
2.19173 -1.18354
2.16092 -1.25399
2.16906 -1.27237
2.19991 -1.2916
2.24618 -1.26961
2.23936 -1.30867
2.27301 -1.26747
2.22462 -1.36567
2.26276 -1.33308
2.38129 -1.15005
2.3246 -1.2471
2.38633 -1.0929
2.35725 -1.08825
2.30059 -1.20024
2.25584 -1.26841
2.34166 -1.10616
2.2156 -1.28957
2.23948 -1.23748
2.2395 -1.21519
2.29602 -1.10687
2.29515 -1.07901
2.34712 -0.959288
2.30349 -1.02447
2.28687 -1.02463
2.27 -1.0607
2.32272 -0.961885
2.32892 -0.936472
2.2858 -1.05239
2.23766 -1.14366
2.3209 -0.98682
2.32632 -0.997004
2.36099 -0.98863
2.39515 -0.930916
2.38661 -0.968548
2.42776 -0.903149
2.43841 -0.893284
2.41605 -0.955594
2.39912 -1.02518
2.38818 -1.02955
2.40848 -0.95992
2.41886 -0.887978
2.4071 -0.919826
2.39377 -0.966105
2.45146 -0.910818
2.47515 -0.885989
2.51331 -0.791328
2.46166 -0.895057
2.38671 -0.982276
2.37148 -0.947978
2.36264 -0.985409
2.37426 -1.01008
2.39837 -1.01498
2.4425 -0.981703
2.45811 -1.00662
2.50004 -0.935894
2.50279 -0.964495
2.4668 -1.04065
2.46375 -1.01582
2.45223 -1.0225
2.45197 -1.02518
2.4176 -1.05069
2.48671 -0.908305
2.48322 -0.969167
2.4939 -0.938208
2.48069 -0.950605
2.48995 -0.946967
2.43346 -1.09384
2.42088 -1.1196
2.41959 -1.0834
2.40706 -1.09608
2.36239 -1.20504
2.36833 -1.23155
2.41626 -1.20297
2.42171 -1.25999
2.48017 -1.1546
2.46376 -1.1816
2.40923 -1.21623
2.40414 -1.19557
2.45395 -1.04353
2.38187 -1.1113
2.40716 -1.00563
2.41073 -0.96951
2.34197 -1.06057
2.38228 -0.933105
2.39674 -0.885066
2.37116 -0.970865
2.29356 -1.12957
2.31611 -1.09102
2.37131 -0.959896
2.34481 -1.00837
2.36826 -0.963248
2.36842 -0.931286
2.38046 -0.905858
2.23512 -1.17144
2.28832 -1.00256
2.21949 -1.08231
2.28977 -0.957592
2.30188 -1.01579
2.34467 -1.02914
2.39166 -0.966804
2.39636 -0.94
2.37816 -0.977542
2.3807 -1.00362
2.41575 -0.934481
2.40285 -0.960218
2.36529 -1.00117
2.34895 -1.02877
2.40315 -0.949755
2.3948 -0.996253
2.3952 -1.02533
2.38009 -1.02464
2.37419 -0.977804
2.3905 -0.87453
2.36685 -0.870978
2.363 -0.852346
2.33974 -0.86393
2.32324 -0.814457
2.2512 -0.918001
2.27562 -0.855798
2.29709 -0.837042
2.3453 -0.773509
2.29632 -0.903256
2.29402 -0.951473
2.32608 -0.889607
2.32117 -0.937085
2.34928 -0.925175
2.39357 -0.839841
2.36933 -0.864065
2.34944 -0.867937
2.33118 -0.895629
2.30274 -0.991057
2.32251 -0.95565
2.31321 -0.963766
2.33442 -0.926361
2.33792 -0.887122
2.36089 -0.808033
2.34387 -0.913809
2.36012 -0.950471
2.40105 -0.879802
2.4043 -0.850635
2.35064 -0.934081
2.34201 -0.930801
2.34232 -0.909112
2.34295 -0.919308
2.33859 -0.958997
2.3298 -0.959709
2.32756 -0.951552
2.3695 -0.913646
2.34927 -0.976331
2.3522 -0.933692
2.36102 -0.86845
2.35254 -0.862209
2.36007 -0.82189
2.39037 -0.80364
2.32819 -0.972206
2.36641 -0.915299
2.37336 -0.905665
2.34947 -0.951871
2.34155 -0.93518
2.32166 -0.975926
2.35683 -0.909383
2.38569 -0.874261
2.39734 -0.917258
2.37273 -1.00166
2.36212 -1.01201
2.3834 -0.924421
2.3266 -1.03582
2.35783 -0.926265
2.33003 -0.955712
2.26167 -1.0606
2.31057 -0.882722
2.28844 -0.907182
2.26337 -0.945487
2.28082 -0.951222
2.32367 -0.936778
2.31034 -0.952523
2.28583 -1.00299
2.28357 -0.976937
2.23942 -1.03213
2.26502 -0.974162
2.22379 -1.08803
2.25523 -1.04297
2.26819 -1.02356
2.23498 -1.10394
2.28374 -1.05007
2.28244 -1.05764
2.23151 -1.18478
2.27888 -1.11011
2.2612 -1.15398
2.24682 -1.16051
2.27476 -1.07935
2.24083 -1.14544
2.30116 -1.07658
2.26431 -1.17412
2.24476 -1.21792
2.1987 -1.27259
2.26921 -1.15357
2.21959 -1.22415
2.23565 -1.20315
2.26778 -1.14309
2.20142 -1.2478
2.23457 -1.246
2.35876 -1.09287
2.33542 -1.15538
2.36217 -1.04383
2.30577 -1.15786
2.26973 -1.16557
2.28547 -1.07481
2.2636 -1.04826
2.26824 -1.03244
2.29126 -0.98181
2.29567 -0.967756
2.22979 -1.13035
2.28306 -1.05117
2.314 -1.03643
2.23283 -1.18606
2.27299 -1.10385
2.21527 -1.18684
2.18664 -1.19283
2.13139 -1.2809
2.23005 -1.15436
2.24696 -1.15949
2.29189 -1.09074
2.23827 -1.21402
2.2857 -1.10139
2.29752 -1.06047
2.36041 -0.950479
2.27477 -1.12547
2.26327 -1.14687
2.23928 -1.19289
2.27377 -1.13671
2.27544 -1.14897
2.24148 -1.2054
2.27715 -1.14434
2.26159 -1.16445
2.25148 -1.13774
2.21909 -1.15873
2.2287 -1.1073
2.25452 -1.01477
2.16637 -1.17131
2.16423 -1.18084
2.20022 -1.10568
2.22355 -1.05882
2.18297 -1.08513
2.22843 -0.974421
2.18637 -1.0319
2.15509 -1.09505
2.15566 -1.06836
2.1171 -1.08349
2.16141 -1.00141
2.13873 -1.03858
2.17497 -0.98846
2.17889 -0.996952
2.20946 -0.96024
2.20252 -0.942704
2.13951 -1.12262
2.24618 -0.962892
2.25621 -0.959361
2.21199 -1.06389
2.24225 -1.0221
2.21265 -1.04633
2.18126 -1.07385
2.1691 -1.02055
2.16878 -0.97729
2.17661 -0.938442
2.16152 -0.989056
2.15635 -0.994512
2.18853 -0.978749
2.22971 -0.895254
2.19949 -0.949995
2.15342 -1.04101
2.18005 -1.00693
2.16837 -1.05792
2.18605 -1.00282
2.15065 -1.03985
2.115 -1.10082
2.12049 -1.09527
2.12176 -1.13411
2.20099 -1.03937
2.22236 -1.0182
2.20792 -1.05
2.22371 -0.963775
2.21503 -0.9854
2.15033 -1.08857
2.12556 -1.14476
2.13331 -1.17336
2.15668 -1.14003
2.08299 -1.23973
2.19159 -1.06582
2.12992 -1.20169
2.21499 -1.12103
2.24105 -1.15297
2.27851 -1.15845
2.22552 -1.29509
2.27222 -1.21431
2.21345 -1.28688
2.2567 -1.20805
2.30879 -1.11954
2.25642 -1.20661
2.23807 -1.21485
2.30532 -1.04846
2.14958 -1.27177
2.13202 -1.26226
2.21515 -1.17879
2.28177 -1.11712
2.2672 -1.15469
2.27452 -1.07726
2.24799 -1.04164
2.21537 -1.02591
2.17722 -1.10711
2.19924 -1.05712
2.19583 -1.01754
2.14974 -1.06338
2.14333 -1.06355
2.17171 -1.06388
2.237 -0.999008
2.20004 -1.11053
2.26757 -1.02735
2.24782 -1.05521
2.15248 -1.18904
2.17344 -1.11813
2.19492 -1.10114
2.1929 -1.1497
2.24664 -1.1245
2.20547 -1.2327
2.23235 -1.22812
2.26587 -1.18657
2.175 -1.3327
2.24195 -1.17221
2.1289 -1.28444
2.13438 -1.22136
2.11964 -1.2211
2.14947 -1.16003
2.19866 -1.02123
2.15579 -1.02628
2.05683 -1.09333
2.02943 -1.08446
1.98604 -1.12358
2.01529 -1.0356
1.9829 -1.07211
2.02021 -1.05523
2.01413 -1.06486
1.97521 -1.08314
2.01984 -0.981828
2.00408 -0.98297
1.98689 -0.95043
1.96308 -0.917428
1.9253 -0.928519
1.89767 -0.938594
1.87448 -0.964331
1.84837 -1.00635
1.82347 -1.05889
1.85291 -1.00393
1.81902 -1.05247
1.83103 -1.0715
1.88425 -1.06219
1.91241 -1.1401
1.95746 -1.11959
2.00262 -1.08102
2.01158 -1.07959
1.97333 -1.14953
1.9518 -1.16225
1.92304 -1.17862
1.98467 -1.05616
1.97552 -1.09899
1.97281 -1.07436
1.9874 -0.98033
1.94099 -1.0107
1.87822 -1.0393
1.91047 -0.913071
1.87135 -0.951473
1.88045 -0.935313
1.87747 -0.92647
1.88292 -0.899912
1.79207 -1.05565
1.82555 -1.00187
1.86065 -1.02846
1.86238 -1.13325
1.91899 -1.11916
1.88873 -1.12036
1.84088 -1.16328
1.8375 -1.13526
1.82181 -1.14297
1.77902 -1.1896
1.82825 -1.11021
1.81761 -1.12428
1.83068 -1.1054
1.81566 -1.0815
1.78493 -1.05941
1.77507 -1.06519
1.77374 -1.05172
1.75072 -1.07097
1.81121 -1.00321
1.80763 -1.0052
1.77187 -1.04386
1.77 -1.03454
1.75326 -1.11371
1.78902 -1.10052
1.85948 -1.05249
1.87028 -1.08217
1.8467 -1.15052
1.86823 -1.14314
1.88389 -1.15371
1.9061 -1.10698
1.89848 -1.0901
1.89873 -1.08585
1.89484 -1.0571
1.87365 -1.03246
1.78406 -1.10559
1.76463 -1.13988
1.8479 -0.978865
1.86127 -0.935543
1.84087 -0.971867
1.77875 -1.0763
1.79472 -1.08642
1.92403 -0.938755
1.87632 -1.04147
1.89128 -1.02154
1.84949 -1.09575
1.82688 -1.14544
1.83319 -1.13408
1.82084 -1.1501
1.81646 -1.12531
1.84838 -1.04772
1.84935 -1.00187
1.81879 -1.03631
1.81618 -0.972086
1.80117 -0.98339
1.8358 -0.983171
1.8279 -1.0596
1.85989 -1.02486
1.895 -0.984746
1.86423 -1.04225
1.87627 -0.979123
1.85185 -0.973876
1.82636 -0.970126
1.78586 -1.00393
1.75421 -1.04967
1.77403 -0.996126
1.81858 -0.927005
1.81485 -0.941946
1.81306 -0.950645
1.79583 -0.934667
1.78384 -0.971802
1.77 -0.997667
1.80325 -0.970903
1.77223 -1.0408
1.80113 -1.01998
1.7996 -0.996034
1.77323 -1.07266
1.85571 -0.966209
1.84537 -1.01894
1.82954 -1.057
1.806 -1.09636
1.82597 -1.0431
1.78915 -1.04379
1.69296 -1.13765
1.80621 -0.965495
1.72771 -1.10334
1.79756 -1.02323
1.75343 -1.1197
1.74512 -1.10295
1.79591 -1.00147
1.81742 -0.969983
1.77483 -0.9791
1.75127 -0.959328
1.70013 -1.00778
1.71301 -0.98327
1.72937 -0.992809
1.71807 -1.0386
1.72527 -1.07144
1.75541 -1.03597
1.69143 -1.13606
1.75429 -1.07912
1.73528 -1.13287
1.82155 -1.02206
1.82255 -1.03472
1.81917 -1.03714
1.75837 -1.11021
1.71784 -1.11417
1.73078 -1.0905
1.71936 -1.12796
1.77098 -1.09875
1.72894 -1.17781
1.79078 -1.12146
1.7887 -1.14232
1.80218 -1.11784
1.84065 -1.06999
1.77378 -1.17741
1.85733 -1.06903
1.81288 -1.09763
1.82076 -1.07178
1.84382 -1.05286
1.87255 -1.03256
1.86814 -1.06055
1.86348 -1.06268
1.88843 -0.975193
1.85018 -0.977435
1.72889 -1.13588
1.77302 -1.05366
1.73251 -1.10414
1.69312 -1.11834
1.70981 -1.07438
1.65253 -1.10661
1.7037 -1.05886
1.74321 -1.03299
1.73672 -1.03782
1.73873 -1.02244
1.68417 -1.07408
1.66747 -1.06951
1.60669 -1.12932
1.61434 -1.12211
1.62934 -1.12405
1.67622 -1.07868
1.69562 -1.09957
1.75005 -1.04584
1.7219 -1.06937
1.71877 -1.08743
1.71785 -1.11176
1.73528 -1.15125
1.75745 -1.16113
1.79858 -1.06218
1.732 -1.10747
1.7084 -1.10398
1.73323 -1.06172
1.70849 -1.11055
1.74004 -1.11092
1.78956 -1.09416
1.76878 -1.12253
1.72473 -1.1445
1.74096 -1.10258
1.73345 -1.06292
1.66624 -1.11517
1.57404 -1.18983
1.6291 -1.11764
1.56523 -1.16175
1.52635 -1.17781
1.53887 -1.13277
1.53897 -1.13878
1.53892 -1.13582
1.56989 -1.10314
1.57659 -1.08829
1.53434 -1.09938
1.62102 -1.01073
1.63471 -0.985829
1.58976 -1.03351
1.56881 -1.04352
1.52223 -1.08602
1.53417 -1.03962
1.47142 -1.11451
1.54311 -1.05069
1.54028 -1.07572
1.55557 -1.07638
1.52575 -1.1463
1.57218 -1.13048
1.55026 -1.1551
1.5716 -1.15681
1.57649 -1.14479
1.58432 -1.10546
1.58431 -1.04974
1.50318 -1.13046
1.56617 -1.03185
1.49932 -1.1117
1.54902 -1.07113
1.47005 -1.1843
1.56422 -1.11051
1.56185 -1.15205
1.55472 -1.17168
1.5527 -1.18355
1.5633 -1.18903
1.54445 -1.20319
1.48908 -1.24006
1.54846 -1.17485
1.59811 -1.097
1.56885 -1.12034
1.63831 -1.05111
1.57837 -1.14619
1.58482 -1.11967
1.56865 -1.11461
1.56091 -1.07454
1.58332 -0.996159
1.53098 -1.0504
1.49386 -1.07444
1.5294 -1.02389
1.55112 -1.03115
1.54557 -1.05315
1.55201 -1.03959
1.5297 -1.10168
1.59244 -1.07921
1.57965 -1.09662
1.55533 -1.151
1.58536 -1.12634
1.60045 -1.07385
1.6015 -1.05548
1.61185 -1.04681
1.55782 -1.14187
1.58185 -1.13458
1.57078 -1.18367
1.64801 -1.12943
1.66535 -1.07433
1.68673 -1.02257
1.59689 -1.11204
1.59147 -1.06687
1.54424 -1.10609
1.63639 -1.00476
1.58604 -1.06559
1.62772 -0.993583
1.66522 -0.96919
1.64395 -1.03139
1.70055 -1.01033
1.68993 -1.09232
1.71776 -1.10906
1.64243 -1.22522
1.69193 -1.19284
1.69614 -1.19288
1.68312 -1.23468
1.69973 -1.18954
1.68316 -1.16575
1.6656 -1.17785
1.60051 -1.25803
1.64856 -1.20109
1.62652 -1.19804
1.64668 -1.1477
1.64104 -1.12917
1.66536 -1.07973
1.66144 -1.1188
1.69635 -1.11083
1.71299 -1.10057
1.69891 -1.08778
1.72274 -1.06707
1.74992 -1.02348
1.76662 -0.986918
1.69617 -1.06697
1.73615 -0.9816
1.68101 -1.0391
1.61109 -1.09187
1.61996 -1.08292
1.62675 -1.08512
1.66857 -1.02355
1.6549 -1.0447
1.63872 -1.08241
1.70268 -1.01252
1.65802 -1.08613
1.64414 -1.09072
1.61375 -1.11965
1.65245 -1.07851
1.68423 -1.07544
1.71897 -1.03689
1.66306 -1.12166
1.70346 -1.08095
1.68776 -1.09031
1.72459 -1.04121
1.71857 -1.06371
1.72041 -1.08667
1.72837 -1.09756
1.75474 -1.09658
1.77082 -1.09157
1.79993 -1.03207
1.71523 -1.12562
1.71091 -1.10292
1.73699 -1.0317
1.70428 -1.07313
1.71625 -1.05666
1.72238 -1.06445
1.70289 -1.10998
1.66006 -1.2093
1.69067 -1.21832
1.75341 -1.19352
1.73063 -1.22714
1.73345 -1.22029
1.75699 -1.1811
1.78447 -1.09867
1.7852 -1.04231
1.74156 -1.07161
1.71718 -1.08402
1.73657 -1.0348
1.74013 -1.01689
1.72335 -1.03009
1.72067 -1.02565
1.7438 -1.02081
1.75324 -1.01251
1.72436 -1.06035
1.75128 -1.04755
1.7013 -1.11289
1.68028 -1.1323
1.68451 -1.08809
1.67804 -1.0503
1.62662 -1.10105
1.65211 -1.10218
1.666 -1.07869
1.6617 -1.06626
1.67052 -1.03291
1.69046 -1.02379
1.71542 -1.0016
1.68972 -1.09062
1.68143 -1.10769
1.71195 -1.04746
1.67398 -1.07647
1.68157 -1.06041
1.68103 -1.05992
1.66136 -1.11212
1.66069 -1.12473
1.68415 -1.06971
1.62007 -1.09882
1.63069 -1.08452
1.67535 -1.03433
1.6717 -1.09598
1.70322 -1.1014
1.70102 -1.12894
1.66524 -1.17529
1.69407 -1.13333
1.69981 -1.11857
1.68838 -1.15214
1.72405 -1.14647
1.7529 -1.15683
1.7602 -1.1425
1.74779 -1.14752
1.7676 -1.11671
1.76489 -1.12111
1.79204 -1.13963
1.76121 -1.25389
1.84272 -1.19092
1.80532 -1.263
1.86974 -1.2008
1.89533 -1.18115
1.89977 -1.17544
1.89313 -1.19729
1.85085 -1.23804
1.86133 -1.21247
1.88663 -1.18756
1.8863 -1.20624
1.88939 -1.23377
1.94789 -1.17407
1.93682 -1.17214
1.91507 -1.15246
1.83949 -1.21347
1.84817 -1.18126
1.87896 -1.12386
1.86208 -1.13279
1.87587 -1.12289
1.8135 -1.22091
1.842 -1.18541
1.89284 -1.15027
1.85257 -1.24728
1.91925 -1.17758
1.91061 -1.21333
1.91254 -1.2381
1.90355 -1.25467
1.88863 -1.27596
1.95357 -1.20664
1.89173 -1.24333
1.87971 -1.22638
1.89339 -1.14572
1.81447 -1.17918
1.87546 -1.04027
1.81532 -1.10969
1.83546 -1.06016
1.77288 -1.12152
1.80662 -1.04104
1.83935 -0.995803
1.82957 -1.00226
1.83051 -0.962353
1.79168 -0.996382
1.78326 -0.992365
1.77437 -0.975793
1.74122 -1.00916
1.7368 -1.00508
1.74465 -1.00927
1.79666 -0.987785
1.81026 -0.99817
1.77904 -1.04365
1.78865 -1.06788
1.79727 -1.09893
1.82268 -1.09783
1.89644 -1.04668
1.82483 -1.18271
1.86927 -1.16329
1.8893 -1.13887
1.86826 -1.15283
1.81345 -1.18246
1.80246 -1.13756
1.70985 -1.24307
1.74279 -1.19115
1.74001 -1.17685
1.68525 -1.19591
1.72047 -1.1495
1.76226 -1.11841
1.82975 -1.05891
1.84866 -1.03428
1.85406 -1.01424
1.79552 -1.10674
1.80671 -1.12349
1.78952 -1.14564
1.78002 -1.14488
1.73276 -1.19862
1.7714 -1.14519
1.74632 -1.16432
1.76226 -1.16871
1.74531 -1.18657
1.73726 -1.12989
1.73195 -1.10056
1.73792 -1.0948
1.8083 -1.00878
1.74125 -1.08175
1.75614 -1.03774
1.74711 -1.05678
1.73371 -1.07096
1.70346 -1.10328
1.72636 -1.07159
1.71302 -1.10159
1.76319 -1.03123
1.72393 -1.05764
1.66832 -1.08
1.69484 -1.02706
1.70928 -1.05117
1.68731 -1.07612
1.67055 -1.05686
1.64092 -1.08277
1.65288 -1.06011
1.61118 -1.11088
1.6715 -1.06884
1.75253 -0.979202
1.66853 -1.10271
1.67527 -1.0991
1.64111 -1.13686
1.67467 -1.13184
1.6636 -1.16942
1.64217 -1.16483
1.69022 -1.11297
1.72508 -1.09825
1.65881 -1.18384
1.68402 -1.15279
1.59314 -1.22797
1.57945 -1.17899
1.59992 -1.15477
1.61236 -1.13408
1.59096 -1.13637
1.57436 -1.14844
1.55655 -1.16284
1.55861 -1.18132
1.59086 -1.15691
1.53814 -1.22758
1.58085 -1.16347
1.62476 -1.08915
1.59891 -1.08296
1.50659 -1.1341
1.46402 -1.16677
1.55473 -1.09199
1.53488 -1.15313
1.49662 -1.2054
1.46415 -1.23577
1.50173 -1.23915
1.58732 -1.17162
1.63996 -1.12867
1.64448 -1.1233
1.60382 -1.1112
1.58556 -1.11512
1.57089 -1.07507
1.53614 -1.05379
1.50501 -1.07148
1.52914 -1.05176
1.53488 -1.03204
1.56253 -0.963902
1.54175 -0.968403
1.59798 -0.874375
1.60965 -0.854525
1.56314 -0.927498
1.53563 -0.948687
1.5154 -0.987144
1.5279 -0.99482
1.5166 -1.05498
1.55374 -1.06827
1.5411 -1.12663
1.62901 -1.0169
1.57884 -1.04883
1.57192 -1.03614
1.53743 -1.06393
1.51049 -1.08985
1.57204 -1.04321
1.59434 -1.0365
1.63236 -0.957219
1.60735 -0.956677
1.56288 -0.990541
1.56005 -0.977575
1.53873 -1.02518
1.57178 -0.992893
1.58688 -0.968709
1.57488 -0.980762
1.56729 -1.00168
1.60624 -0.963337
1.59209 -0.959291
1.54903 -1.0105
1.54618 -1.04604
1.5549 -1.05326
1.61454 -1.00554
1.57436 -1.0458
1.52229 -1.10898
1.55149 -1.08132
1.51519 -1.13134
1.50708 -1.1603
1.59859 -1.13476
1.61928 -1.14851
1.54111 -1.22408
1.57492 -1.20694
1.46776 -1.28212
1.48525 -1.24987
1.48739 -1.24539
1.52494 -1.23452
1.5526 -1.22912
1.48888 -1.30504
1.60475 -1.1874
1.55919 -1.23345
1.52508 -1.25395
1.57773 -1.18292
1.54826 -1.1728
1.49563 -1.1979
1.49612 -1.17018
1.52682 -1.09687
1.49398 -1.1043
1.46379 -1.11039
1.42505 -1.09338
1.41982 -1.06222
1.41364 -1.06531
1.46252 -1.00881
1.4477 -1.02515
1.40362 -1.06045
1.42869 -1.04573
1.42605 -1.00844
1.39778 -1.02624
1.42698 -1.01505
1.42308 -1.02579
1.43949 -1.02177
1.4877 -1.0082
1.50552 -1.0016
1.50996 -1.01365
1.53014 -0.995316
1.47979 -1.07041
1.4542 -1.08131
1.4679 -1.07706
1.52693 -0.992056
1.52948 -0.976301
1.50594 -0.970489
1.51514 -0.963319
1.44902 -1.01173
1.44282 -0.993237
1.39774 -1.0021
1.38147 -1.02279
1.38591 -0.990907
1.3808 -0.987469
1.41088 -0.939254
1.39955 -0.95163
1.40296 -0.976752
1.40325 -0.961845
1.34289 -1.00572
1.37975 -0.979728
1.3847 -1.00587
1.38716 -1.03937
1.42326 -1.05399
1.41809 -1.08518
1.42486 -1.09542
1.367 -1.13701
1.37426 -1.12245
1.34401 -1.16312
1.32404 -1.18744
1.38426 -1.14702
1.39072 -1.11596
1.42074 -1.07532
1.42318 -1.06368
1.40867 -1.05506
1.37657 -1.07391
1.33392 -1.09806
1.32358 -1.09009
1.30345 -1.10006
1.30438 -1.09844
1.3356 -1.08305
1.38706 -1.0812
1.40399 -1.09307
1.4135 -1.11097
1.41833 -1.15235
1.41935 -1.19293
1.40968 -1.21733
1.4368 -1.18914
1.37837 -1.21202
1.3874 -1.19202
1.37112 -1.19591
1.38615 -1.19654
1.42066 -1.17914
1.365 -1.23113
1.34798 -1.24544
1.40016 -1.18907
1.38978 -1.17818
1.39163 -1.16317
1.4311 -1.12403
1.3375 -1.1894
1.40917 -1.12582
1.37981 -1.13455
1.36598 -1.14944
1.31181 -1.19339
1.3016 -1.18325
1.359 -1.15595
1.40178 -1.1634
1.4011 -1.20491
1.42385 -1.18115
1.35974 -1.24749
1.40856 -1.22306
1.43364 -1.21165
1.41576 -1.22198
1.44377 -1.19743
1.37709 -1.24594
1.34191 -1.26143
1.3952 -1.24201
1.36701 -1.31438
1.39764 -1.29592
1.41881 -1.27766
1.43243 -1.25516
1.37045 -1.31283
1.42992 -1.27335
1.46042 -1.24572
1.41178 -1.29011
1.41286 -1.28982
1.39899 -1.2792
1.37645 -1.28546
1.43619 -1.23573
1.34912 -1.30766
1.29881 -1.31599
1.26289 -1.30649
1.29004 -1.24098
1.29744 -1.21863
1.28071 -1.23797
1.27025 -1.2528
1.27238 -1.2405
1.3385 -1.16412
1.3163 -1.18797
1.26512 -1.21033
1.28947 -1.19028
1.33473 -1.19779
1.34512 -1.19144
1.29489 -1.23258
1.26768 -1.27184
1.30165 -1.25321
1.28718 -1.2738
1.31581 -1.24698
1.39723 -1.18499
1.36613 -1.1997
1.32012 -1.21441
1.30558 -1.18733
1.24354 -1.22277
1.25444 -1.19427
1.25748 -1.20141
1.21646 -1.25832
1.21616 -1.26475
1.31088 -1.20387
1.2685 -1.2319
1.27734 -1.21245
1.23962 -1.21616
1.24543 -1.17905
1.21936 -1.14589
1.18349 -1.16718
1.23392 -1.12256
1.17848 -1.18312
1.24337 -1.17316
1.24911 -1.20842
1.26118 -1.20527
1.28256 -1.17379
1.21228 -1.16902
1.16544 -1.15445
1.19914 -1.09814
1.18359 -1.07757
1.1939 -1.04747
1.16165 -1.05829
1.14733 -1.05383
1.15069 -1.0625
1.14562 -1.07942
1.1636 -1.08368
1.11438 -1.13035
1.15813 -1.11785
1.18334 -1.12099
1.1761 -1.14984
1.23983 -1.1155
1.19977 -1.12835
1.13808 -1.13107
1.1209 -1.12152
1.16888 -1.074
1.20233 -1.03974
1.14736 -1.08838
1.14002 -1.08684
1.15299 -1.0371
1.12649 -1.03438
1.09884 -1.03363
1.10535 -0.994964
1.09857 -0.965967
1.07409 -0.956693
1.14718 -0.906666
1.07689 -0.999707
1.12865 -0.968267
1.14001 -0.999455
1.12968 -1.03592
1.1008 -1.09535
1.15475 -1.06387
1.14824 -1.06728
1.08235 -1.09875
1.10467 -1.07546
1.18241 -1.01144
1.13496 -1.02251
1.09521 -0.999278
1.0848 -0.976796
1.01335 -1.01669
1.02018 -0.981585
1.01259 -0.968688
1.01685 -0.973096
1.02964 -0.981744
1.05182 -0.982208
1.01855 -1.01984
1.05333 -1.00544
1.01195 -1.02016
1.05061 -0.98097
0.9881 -1.04607
0.975384 -1.0769
0.9748 -1.08414
1.02468 -1.05977
1.02304 -1.07265
1.03828 -1.04091
1.01249 -1.03961
0.987374 -0.99908
0.976405 -0.983099
0.948847 -0.971903
0.960764 -0.977041
0.924395 -1.00001
0.946923 -0.980987
0.895533 -1.01449
0.938783 -0.977732
0.957472 -0.970596
0.936888 -1.00492
0.911909 -1.0176
0.948085 -0.991984
0.926314 -0.986937
0.931229 -0.9936
0.942089 -1.00048
0.943587 -1.01228
0.927303 -1.0211
0.943424 -1.00167
0.964008 -0.994122
0.954813 -1.01741
0.998798 -1.01898
0.987545 -1.05309
0.976056 -1.06211
0.964211 -1.05673
0.914467 -1.08098
0.992885 -1.03132
0.948897 -1.08244
0.987509 -1.09759
0.946257 -1.15822
0.985082 -1.16937
1.05135 -1.1378
1.07096 -1.11288
1.01225 -1.12803
1.07306 -1.08365
1.03901 -1.11361
1.0327 -1.12631
1.03259 -1.1156
1.05514 -1.09429
1.06788 -1.10956
1.05015 -1.10288
1.01686 -1.09013
0.969067 -1.10157
0.971896 -1.06502
1.02918 -1.05337
1.04605 -1.06539
1.00458 -1.0979
1.00976 -1.09516
0.970848 -1.0777
0.941297 -1.0951
0.982564 -1.11189
0.957727 -1.1248
0.939426 -1.14824
0.925358 -1.15575
0.942443 -1.12939
0.975741 -1.09919
0.904587 -1.14807
0.960889 -1.12631
0.93711 -1.15559
0.974337 -1.13547
0.953358 -1.15353
0.937161 -1.17001
0.955085 -1.18018
1.00453 -1.17987
0.938577 -1.20409
0.882206 -1.19895
0.83787 -1.17227
0.84985 -1.14252
0.736866 -1.14986
0.743867 -1.14991
0.770087 -1.1707
0.754699 -1.16444
0.851828 -1.12211
0.780164 -1.13684
0.797413 -1.1238
0.812925 -1.1252
0.867276 -1.12446
0.816817 -1.13502
0.880489 -1.10837
0.885285 -1.09763
0.873831 -1.11013
0.936373 -1.10791
0.961262 -1.12646
0.985711 -1.13143
1.01983 -1.12651
1.01315 -1.13368
1.03693 -1.14229
0.994956 -1.15629
1.00973 -1.12945
1.05609 -1.10665
1.01059 -1.12752
1.06173 -1.12084
1.03716 -1.14784
1.00513 -1.15088
1.03759 -1.1126
1.00958 -1.13121
0.96873 -1.14284
1.00628 -1.12133
1.01428 -1.11456
0.995342 -1.13895
1.02362 -1.14474
1.03291 -1.16394
1.0962 -1.1241
1.0654 -1.14548
1.06375 -1.17027
1.12061 -1.14478
1.15995 -1.11386
1.0865 -1.17985
1.06155 -1.21135
1.13085 -1.14354
1.15113 -1.09964
1.11071 -1.11935
1.16534 -1.08441
1.11537 -1.14819
1.17867 -1.07922
1.12216 -1.08343
1.09742 -1.09498
1.1495 -1.07886
1.15356 -1.11487
1.17821 -1.09396
1.14484 -1.13867
1.17403 -1.13069
1.14099 -1.15434
1.14376 -1.15877
1.14737 -1.15961
1.21658 -1.12482
1.25446 -1.09499
1.24984 -1.09185
1.22575 -1.1038
1.2253 -1.11029
1.15667 -1.17223
1.16298 -1.15915
1.16648 -1.16989
1.14122 -1.19898
1.1886 -1.13682
1.16273 -1.14342
1.15744 -1.11284
1.06815 -1.15117
1.12088 -1.10371
1.13968 -1.08151
1.16458 -1.08977
1.21183 -1.09133
1.23695 -1.09164
1.22256 -1.10601
1.28451 -1.03629
1.19154 -1.12422
1.22949 -1.10366
1.20109 -1.09622
1.16785 -1.10744
1.186 -1.09672
1.17535 -1.10961
1.14715 -1.12791
1.14473 -1.10486
1.16683 -1.06009
1.15937 -1.04704
1.14375 -1.03902
1.1112 -1.06781
1.07504 -1.12327
1.1454 -1.10054
1.16228 -1.09368
1.18413 -1.07109
1.14201 -1.12531
1.18486 -1.1229
1.22921 -1.13147
1.23364 -1.14886
1.20609 -1.18258
1.20981 -1.19081
1.19335 -1.20541
1.20458 -1.1794
1.21598 -1.15656
1.18444 -1.16253
1.15942 -1.14886
1.17721 -1.11163
1.10047 -1.12244
1.11989 -1.08232
1.07294 -1.09098
1.04748 -1.10478
1.10218 -1.06344
1.08135 -1.05264
1.09254 -1.02766
1.06885 -1.00913
1.01197 -1.04324
0.988335 -1.05139
1.05341 -1.04301
1.10619 -1.0347
1.03647 -1.10178
1.06999 -1.05667
1.04785 -1.04775
1.04951 -1.04905
1.07832 -1.03317
1.12346 -1.00588
1.14303 -0.990683
1.1425 -1.02504
1.12321 -1.05339
1.14374 -1.04733
1.19718 -1.03859
1.21651 -1.05333
1.19481 -1.08711
1.26443 -1.03836
1.29446 -1.02059
1.29315 -1.03548
1.28116 -1.03001
1.28109 -1.01706
1.23255 -1.09974
1.25939 -1.09641
1.26391 -1.09426
1.21978 -1.12269
1.22191 -1.11104
1.26073 -1.04178
1.19722 -1.07263
1.24224 -1.05983
1.27714 -1.0225
1.28697 -0.985962
1.24583 -1.03522
1.33192 -0.964462
1.33067 -1.00055
1.32143 -1.05106
1.31249 -1.06885
1.33813 -1.05184
1.31788 -1.0622
1.28954 -1.08558
1.34079 -1.04056
1.36114 -0.985142
1.29187 -1.03919
1.31116 -1.00588
1.24299 -1.05064
1.26226 -1.03178
1.26713 -1.06311
1.31648 -1.04765
1.32065 -1.05698
1.2896 -1.08335
1.23204 -1.12962
1.27223 -1.12262
1.28745 -1.14752
1.30705 -1.13591
1.27125 -1.16931
1.34197 -1.12185
1.31282 -1.14965
1.37024 -1.07677
1.39862 -1.04215
1.41716 -1.0131
1.3314 -1.07413
1.30867 -1.09932
1.3346 -1.10784
1.34115 -1.1451
1.38885 -1.11443
1.36637 -1.14779
1.36142 -1.15891
1.35787 -1.16086
1.33841 -1.1718
1.32925 -1.1779
1.29847 -1.1739
1.31779 -1.13749
1.31259 -1.08224
1.27654 -1.06907
1.27924 -1.03886
1.21268 -1.0893
1.25242 -1.07321
1.2877 -1.06078
1.20806 -1.13988
1.22978 -1.11853
1.27969 -1.07241
1.28564 -1.06725
1.20898 -1.11337
1.25977 -1.05467
1.18975 -1.08807
1.20635 -1.08012
1.19868 -1.10918
1.30483 -1.04915
1.33796 -1.06135
1.29213 -1.13654
1.29144 -1.15553
1.27695 -1.16257
1.33412 -1.12715
1.32204 -1.14625
1.31747 -1.1778
1.24397 -1.2538
1.30725 -1.1918
1.28193 -1.20684
1.3439 -1.17284
1.32815 -1.19057
1.33484 -1.17733
1.38023 -1.13203
1.29857 -1.16926
1.21671 -1.18897
1.20838 -1.16649
1.19346 -1.15084
1.19182 -1.11889
1.15366 -1.13098
1.17761 -1.11955
1.16127 -1.1471
1.20675 -1.13394
1.18548 -1.15903
1.16545 -1.16899
1.17664 -1.18935
1.16897 -1.23364
1.22972 -1.20962
1.1996 -1.24118
1.20037 -1.23239
1.23812 -1.18172
1.15713 -1.20044
1.14088 -1.1824
1.12471 -1.20558
1.17833 -1.20843
1.23045 -1.2053
1.22136 -1.22115
1.18201 -1.21899
1.21453 -1.16509
1.21091 -1.12278
1.23612 -1.09149
1.19433 -1.09319
1.19459 -1.05918
1.14609 -1.10867
1.19386 -1.08849
1.16522 -1.15633
1.21048 -1.14184
1.20177 -1.15846
1.19828 -1.18257
1.28663 -1.1243
1.25348 -1.15539
1.24294 -1.15351
1.23778 -1.15423
1.30259 -1.1224
1.25044 -1.18543
1.29506 -1.18928
1.28275 -1.1857
1.30918 -1.17271
1.33391 -1.17152
1.37209 -1.16282
1.38068 -1.17089
1.35381 -1.20419
1.34259 -1.22219
1.42411 -1.15463
1.43487 -1.16226
1.49353 -1.11579
1.4998 -1.11118
1.48826 -1.12135
1.52108 -1.11533
1.48852 -1.15584
1.52158 -1.11465
1.47807 -1.1436
1.45187 -1.13679
1.448 -1.12146
1.42644 -1.14098
1.46804 -1.07932
1.43689 -1.09854
1.4105 -1.10976
1.43797 -1.0707
1.39286 -1.1117
1.40849 -1.09988
1.40724 -1.08796
1.39526 -1.12249
1.36752 -1.16273
1.35842 -1.18668
1.40185 -1.1524
1.37377 -1.15842
1.37621 -1.11572
1.36982 -1.11386
1.35475 -1.11041
1.3717 -1.09511
1.36445 -1.10573
1.42467 -1.05663
1.38065 -1.12601
1.47195 -1.01584
1.41997 -1.05946
1.3549 -1.08667
1.31108 -1.11388
1.34356 -1.10955
1.31067 -1.19254
1.33919 -1.22643
1.35785 -1.23612
1.34872 -1.26379
1.34583 -1.30279
1.31769 -1.33857
1.37442 -1.30766
1.39459 -1.31878
1.4393 -1.32806
1.40223 -1.37565
1.39456 -1.3789
1.38205 -1.39381
1.44903 -1.33664
1.39856 -1.38542
1.35636 -1.40614
1.38637 -1.34687
1.38109 -1.29144
1.32719 -1.29481
1.32675 -1.29936
1.30451 -1.28211
1.35143 -1.22103
1.28357 -1.22167
1.29658 -1.17196
1.33564 -1.12491
1.33696 -1.1203
1.33421 -1.09812
1.33024 -1.08242
1.31597 -1.10516
1.32801 -1.09517
1.29774 -1.11874
1.29747 -1.12119
1.28805 -1.15743
1.28605 -1.15716
1.29457 -1.15745
1.34244 -1.12343
1.26952 -1.19094
1.23537 -1.22889
1.15982 -1.26563
1.11374 -1.23915
1.16339 -1.16353
1.17488 -1.11194
1.11775 -1.16656
1.15503 -1.15273
1.2064 -1.12087
1.18109 -1.15321
1.15772 -1.14306
1.16996 -1.13692
1.18546 -1.1151
1.16693 -1.1097
1.13613 -1.1301
1.14107 -1.14468
1.19112 -1.13592
1.22723 -1.13869
1.21202 -1.14598
1.20625 -1.16587
1.24711 -1.14516
1.24486 -1.1428
1.17933 -1.19646
1.24672 -1.13949
1.19856 -1.16529
1.15441 -1.18055
1.09363 -1.21322
1.0983 -1.18171
1.14326 -1.14261
1.1413 -1.14215
1.21921 -1.08284
1.22171 -1.07203
1.16074 -1.09525
1.14307 -1.07474
1.1406 -1.06869
1.08673 -1.10284
1.13749 -1.07997
1.11619 -1.09496
1.03225 -1.11563
1.06389 -1.0427
1.05369 -1.05018
1.04865 -1.05983
1.12402 -1.00104
1.09671 -1.01005
1.06803 -1.03897
1.02179 -1.05713
1.02161 -1.06971
1.04342 -1.07821
1.10684 -1.07646
1.10902 -1.12179
1.12862 -1.15154
1.0916 -1.20007
1.1527 -1.16549
1.14798 -1.16638
1.14719 -1.14675
1.15235 -1.12375
1.09993 -1.1463
1.11393 -1.12083
1.09086 -1.10851
1.15025 -1.07322
1.08246 -1.10211
1.0797 -1.09005
1.06676 -1.11252
1.10445 -1.09963
1.08436 -1.11779
1.14378 -1.08081
1.17281 -1.05788
1.13163 -1.09403
1.0833 -1.13377
1.05795 -1.14869
1.04241 -1.12026
1.06175 -1.09236
1.08346 -1.06726
1.02736 -1.0854
1.05348 -1.06299
1.07818 -1.03773
1.08175 -1.01889
1.06255 -1.01667
1.07957 -1.00743
1.07531 -1.00802
1.02513 -1.04038
1.10205 -1.00464
1.04541 -1.02386
1.00739 -1.04833
1.02495 -1.03561
0.963441 -1.04887
0.942517 -1.06292
0.9953 -1.06908
1.07462 -1.03471
1.04943 -1.04522
1.04331 -1.05513
1.0408 -1.05186
1.0193 -1.06891
1.01686 -1.07978
1.06319 -1.04459
