# Supplementary material for: Stochastic bond dynamics facilitates alignment of malaria parasite at erythrocyte membrane upon invasion
Source: eLife. 2020 May 18;9:e56500. doi: 10.7554/eLife.56500 (PMC7269671; doi:10.7554/eLife.56500)
Supplement: Figure 2—source data 1. [file elife-56500-fig2-data1.zip › PARA_POSITIONS/pos27.dat]

3.98482 0.720906
3.9748 0.835204
4.03577 0.713326
4.05017 0.645511
3.9842 0.933816
4.02922 0.965562
4.06724 0.979603
4.06113 1.03445
4.08462 0.964404
4.05203 1.05225
4.09121 0.851394
4.09761 0.738335
4.03482 0.810237
3.98899 0.794359
3.93577 0.785458
3.87507 0.9301
3.96821 0.499741
3.97201 0.648654
3.97412 0.80482
3.9997 0.752151
4.01226 0.665556
3.97218 0.754197
3.95793 0.681168
3.9589 0.739397
3.99401 0.676238
4.03619 0.472096
4.02407 0.717648
4.03166 0.73665
4.06673 0.511291
4.03786 0.607389
3.99693 0.767114
4.02252 0.641253
4.0122 0.607394
3.98639 0.661767
4.01095 0.36843
3.98151 0.413223
3.93449 0.498069
3.87542 0.62575
3.81354 0.741773
3.78323 0.728849
3.78343 0.671194
3.76468 0.710881
3.76733 0.761024
3.78881 0.738404
3.80515 0.732644
3.82787 0.627988
3.82427 0.516546
3.78683 0.629082
3.76281 0.690128
3.78337 0.639782
3.77361 0.779236
3.79917 0.736384
3.78659 0.733166
3.80034 0.632167
3.75208 0.760851
3.74694 0.708679
3.76873 0.611849
3.74631 0.742474
3.76057 0.599887
3.72057 0.676083
3.68016 0.743411
3.67629 0.697942
3.65487 0.835323
3.7022 0.73845
3.76741 0.444043
3.74984 0.667718
3.79109 0.50761
3.72965 0.787469
3.76367 0.675501
3.76478 0.703323
3.81203 0.48743
3.77651 0.626867
3.71938 0.76119
3.71108 0.744145
3.72183 0.707608
3.74274 0.444254
3.71697 0.493394
3.69411 0.69178
3.73907 0.554027
3.77095 0.454551
3.72378 0.713705
3.73782 0.488407
3.69742 0.536008
3.70104 0.535318
3.60229 0.898998
3.65207 0.827899
3.74203 0.639494
3.78027 0.656393
3.81985 0.630045
3.80456 0.808982
3.89109 0.527564
3.9098 0.482951
3.87459 0.691103
3.87826 0.617313
3.86804 0.611431
3.84366 0.655826
3.85302 0.519922
3.81814 0.643875
3.83364 0.512237
3.80625 0.679568
3.84225 0.410094
3.8108 0.591446
3.83016 0.461426
3.78804 0.677552
3.83424 0.56755
3.92385 0.410967
3.93306 0.655959
3.94709 0.651315
3.95557 0.563492
3.90352 0.793385
3.87291 0.78937
3.88385 0.639319
3.87578 0.57422
3.86147 0.663557
3.88993 0.613677
3.86384 0.827661
3.90465 0.772246
3.87651 0.950635
3.96537 0.644012
3.96446 0.725111
3.94905 0.806049
3.99699 0.760376
4.02461 0.639105
3.99566 0.649884
3.9897 0.443823
3.93549 0.69742
3.94941 0.632686
3.94226 0.731821
3.91615 0.761653
3.91402 0.729999
3.89157 0.762142
3.90474 0.695158
3.86689 0.724599
3.84766 0.71611
3.87026 0.428891
3.81453 0.614074
3.80675 0.661543
3.84121 0.694518
3.86033 0.856371
3.92353 0.764364
3.93466 0.77237
3.90911 0.907438
3.90438 0.903824
3.88437 0.943912
3.89667 0.9222
3.89259 0.97641
3.94262 0.834002
3.94911 0.86361
3.94773 0.944729
3.99561 0.728149
3.98342 0.75659
3.93655 0.867043
3.91604 0.785497
3.90567 0.566765
3.82913 0.821538
3.86282 0.732849
3.85542 0.829458
3.88439 0.836291
3.96327 0.581449
3.89221 0.974067
3.90203 0.965667
3.94203 0.90932
3.97569 0.735603
3.94528 0.752813
3.86931 0.940699
3.89878 0.791044
3.93667 0.636906
3.92237 0.82014
4.00987 0.63869
4.03411 0.775144
4.05643 0.864662
4.03331 0.927343
4.00198 0.928785
3.98564 0.892805
3.92869 1.08338
4.01466 0.77104
3.93582 1.00982
3.91184 1.07388
3.98182 0.850267
3.91311 1.00538
3.91505 0.943644
3.93465 0.894756
3.92655 0.934948
3.95661 0.804925
3.9037 0.971143
3.95146 0.724532
3.8822 0.89361
3.83923 0.915735
3.85036 0.843754
3.84628 0.86023
3.85948 0.83004
3.85197 0.800109
3.8399 0.923164
3.87542 0.767366
3.85111 0.821487
3.81921 0.958506
3.83005 0.937157
3.85867 0.829864
3.83353 0.838657
3.83322 0.94962
3.92399 0.759603
3.92405 0.929485
3.98273 0.913544
4.04942 0.93482
4.10599 0.9443
4.12502 0.946251
4.10023 0.94099
4.09358 0.728935
4.01951 0.718847
3.97653 0.581422
3.87855 0.834291
3.85122 0.859406
3.87925 0.649966
3.79779 0.971752
3.81746 0.937257
3.76635 1.01514
3.75807 0.968217
3.74177 0.990446
3.77655 0.829293
3.75442 0.836527
3.71291 0.927972
3.70955 0.91803
3.73176 0.894724
3.77488 0.735814
3.79647 0.660454
3.79517 0.599025
3.72165 0.855588
3.76961 0.678086
3.70459 0.904581
3.71563 0.775152
3.70969 0.764551
3.68739 0.775674
3.67738 0.762749
3.6368 0.836711
3.66454 0.619135
3.66121 0.711718
3.61829 1.00008
3.68097 0.91417
3.68399 0.985004
3.68687 1.00102
3.66699 0.977653
3.57478 1.1958
3.66409 0.886763
3.64703 0.980452
3.62813 1.10192
3.632 1.06487
3.62261 1.01306
3.60914 0.971845
3.52647 1.06634
3.55123 0.876365
3.524 0.860635
3.55819 0.79614
3.57194 0.792626
3.5757 0.887103
3.62366 0.821718
3.68817 0.681404
3.63407 0.992733
3.66093 0.996494
3.68582 0.920262
3.71295 0.783581
3.67511 0.848383
3.67118 0.708036
3.64026 0.780691
3.62523 0.829814
3.6836 0.600738
3.66683 0.728417
3.61888 0.862789
3.58049 0.914051
3.54733 0.908929
3.50432 0.93488
3.46192 0.999887
3.43893 1.07613
3.47076 1.01976
3.49858 0.972154
3.50971 0.942234
3.50196 0.931046
3.48632 0.852224
3.44822 0.903044
3.45138 0.906677
3.45026 0.895545
3.38324 1.07648
3.43123 0.971057
3.4375 1.02924
3.47759 1.01427
3.54383 0.862663
3.57177 0.943298
3.64529 0.811095
3.69828 0.854458
3.80358 0.756696
3.83339 0.850689
3.84666 0.853715
3.85559 0.848553
3.82928 0.913044
3.79364 0.995488
3.77665 0.99626
3.76373 0.954429
3.76639 0.963677
3.81224 0.943182
3.82373 1.11334
3.95685 0.866015
3.98311 0.95589
3.95117 1.07673
3.93399 1.07318
3.85208 1.20583
3.81918 1.19701
3.87156 1.00126
3.82479 1.05583
3.77502 1.14618
3.7909 1.08943
3.82307 0.963459
3.807 0.98848
3.8553 0.842733
3.81378 0.984675
3.82494 0.941205
3.79644 1.01838
3.77572 1.04059
3.79151 1.01724
3.84054 0.974426
3.81085 1.17401
3.92548 0.990101
3.89189 1.17137
3.89768 1.14075
3.92431 0.916239
3.87618 0.95285
3.82836 1.07142
3.84072 0.994709
3.78054 1.11769
3.76962 1.05376
3.71511 1.14473
3.71335 1.05312
3.64795 1.14774
3.6436 1.16321
3.65906 1.13917
3.67911 1.04556
3.64132 1.07148
3.60911 1.09302
3.56569 1.19096
3.55397 1.21311
3.65017 0.937257
3.65151 1.03771
3.71014 0.892046
3.71671 0.908807
3.73654 0.80332
3.64276 1.14139
3.74926 0.824603
3.76369 0.725114
3.69126 0.952592
3.72636 0.865778
3.69087 1.03439
3.67565 1.18286
3.8143 0.914211
3.79872 1.08887
3.87137 0.973078
3.92852 0.762515
3.87766 0.923622
3.84126 0.913711
3.81039 0.984702
3.80383 1.03318
3.84957 0.882799
3.78631 1.0731
3.78846 0.997855
3.8083 0.921537
3.79013 0.952331
3.81523 0.978172
3.82866 0.961015
3.85415 0.835285
3.82373 0.925022
3.83271 0.887885
3.83352 0.88361
3.83854 0.796076
3.82041 0.955155
3.8741 0.891142
3.88145 0.99902
3.90209 1.00772
3.9611 0.729291
3.91425 0.851054
3.87177 0.977941
3.90744 0.822155
3.91435 0.830476
3.96107 0.598267
3.914 0.799935
3.92497 0.757806
3.90981 0.763066
3.84987 0.856569
3.85289 0.708153
3.77087 0.965372
3.78509 0.888474
3.81737 0.806358
3.84562 0.786564
3.84775 0.860338
3.84853 0.827102
3.83491 0.819545
3.82131 0.787286
3.80934 0.630434
3.73096 0.814722
3.72502 0.804496
3.72 0.817477
3.75664 0.65469
3.73032 0.793731
3.74139 0.750092
3.71008 0.852401
3.73632 0.743403
3.79923 0.695373
3.83226 0.741137
3.85199 0.840556
3.89571 0.681837
3.85273 0.80883
3.84214 0.796677
3.82878 0.785094
3.80434 0.832003
3.79696 0.762243
3.75671 0.890336
3.73492 0.944632
3.72689 0.993642
3.79887 0.742178
3.80543 0.678952
3.81382 0.63013
3.84014 0.545888
3.81469 0.784345
3.85866 0.759959
3.90771 0.646362
3.92784 0.685478
3.87386 0.980953
3.87272 0.951035
3.82365 1.0172
3.80432 0.898138
3.75895 0.88167
3.70157 0.903368
3.69296 0.875491
3.71999 0.644291
3.70394 0.637976
3.71894 0.555955
3.68208 0.732712
3.72934 0.515252
3.71089 0.671355
3.70599 0.743939
3.74025 0.595708
3.70493 0.776036
3.69989 0.717547
3.70034 0.653985
3.68178 0.75888
3.69966 0.685209
3.72681 0.674533
3.78507 0.546231
3.7981 0.648364
3.77389 0.822949
3.78347 0.763181
3.75714 0.786154
3.7568 0.648531
3.73159 0.706981
3.66796 0.869931
3.6311 0.894832
3.60524 0.837958
3.54178 0.952767
3.53057 0.906747
3.57773 0.594187
3.54867 0.686469
3.50221 0.860382
3.57806 0.602301
3.55862 0.843914
3.61851 0.716296
3.61439 0.73408
3.57815 0.80904
3.56336 0.742774
3.53881 0.762711
3.55451 0.621066
3.57553 0.595294
3.54016 0.856102
3.59849 0.692934
3.536 0.931486
3.60404 0.698482
3.62823 0.661881
3.6459 0.716457
3.62527 0.878925
3.63689 0.85018
3.62952 0.871792
3.65835 0.745834
3.62393 0.832901
3.62555 0.751967
3.59341 0.7625
3.57212 0.666749
3.54973 0.629974
3.55612 0.609771
3.52652 0.791669
3.5339 0.88111
3.61687 0.602049
3.62361 0.581944
3.63345 0.574924
3.61161 0.765595
3.638 0.704972
3.69861 0.509416
3.68661 0.671791
3.70093 0.757941
3.72078 0.783636
3.73028 0.841403
3.76014 0.706225
3.70665 0.870133
3.61897 1.11904
3.72518 0.637501
3.6565 0.814498
3.56319 0.973572
3.55535 0.85013
3.58156 0.647844
3.53886 0.715401
3.54215 0.608126
3.5381 0.620672
3.55725 0.608112
3.60328 0.545408
3.60714 0.713063
3.60813 0.769342
3.63139 0.637161
3.58714 0.784134
3.60304 0.64487
3.54915 0.723574
3.54306 0.600686
3.52721 0.611991
3.54158 0.522934
3.55856 0.531587
3.58532 0.569573
3.63281 0.451203
3.66201 0.462316
3.67449 0.443873
3.64407 0.512046
3.65683 0.382336
3.63261 0.644529
3.65821 0.65186
3.64661 0.784472
3.65906 0.726037
3.60744 0.924838
3.64804 0.76198
3.67182 0.673207
3.68836 0.688741
3.70716 0.669433
3.7458 0.692452
3.80213 0.600316
3.77183 0.871154
3.8426 0.67314
3.82179 0.766006
3.75715 0.870293
3.72749 0.826699
3.71565 0.738439
3.68661 0.738196
3.64405 0.837315
3.6528 0.754771
3.67 0.723435
3.68779 0.622304
3.70697 0.509001
3.64288 0.802812
3.6285 0.851753
3.67805 0.767498
3.64563 0.924805
3.66608 0.944637
3.66426 1.03566
3.598 1.24973
3.6091 1.20616
3.67854 0.963603
3.63456 1.04988
3.62164 1.04473
3.59963 1.05999
3.61442 0.986768
3.5983 1.00538
3.57848 0.963365
3.52459 1.02904
3.54717 0.909652
3.50004 1.06961
3.52016 1.03809
3.54129 0.999344
3.50153 1.10328
3.55013 1.06156
3.5567 1.06104
3.537 1.07703
3.50844 1.06427
3.48165 1.03585
3.51661 0.853569
3.48772 0.920786
3.45981 0.910839
3.41303 1.0161
3.40575 1.01111
3.38589 1.01866
3.35051 1.08581
3.37097 1.06713
3.40755 1.04285
3.41203 1.01609
3.38224 1.02759
3.30821 1.14008
3.34287 0.987992
3.27699 1.01422
3.29269 0.882078
3.22474 1.02794
3.30024 0.824205
3.31084 0.899426
3.31681 0.967171
3.31247 1.04465
3.44097 0.646147
3.39633 0.817381
3.39888 0.783523
3.44841 0.652354
3.42145 0.815967
3.44858 0.750417
3.40716 0.844881
3.35847 0.894315
3.37598 0.805562
3.36465 0.83077
3.42298 0.794148
3.49129 0.72277
3.49051 0.878641
3.51675 0.838953
3.48678 0.882702
3.49042 0.750745
3.41691 0.969554
3.47333 0.821001
3.48236 0.861426
3.4812 0.971035
3.51036 1.0235
3.51166 1.09891
3.58535 0.920934
3.54752 1.06491
3.5229 1.1209
3.56187 0.975021
3.4576 1.11271
3.46574 0.922878
3.39109 1.06447
3.45673 0.874551
3.41474 1.0509
3.48947 0.866617
3.466 0.97667
3.50216 0.819337
3.43367 1.02888
3.43545 0.987236
3.3849 1.10082
3.47232 0.841775
3.47298 0.806876
3.45316 0.85677
3.48072 0.761689
3.46134 0.823577
3.40135 0.96617
3.44718 0.840981
3.42616 0.966401
3.45681 0.970933
3.44693 1.11546
3.51979 0.987312
3.46542 1.13166
3.48401 1.03277
3.45344 1.02468
3.43817 0.984888
3.39798 1.066
3.41302 0.983972
3.38872 1.03112
3.39167 1.02321
3.39929 1.00516
3.41936 0.878098
3.34105 1.02751
3.32296 0.987866
3.27659 1.02714
3.2693 0.981461
3.28208 0.96674
3.26793 1.03773
3.31665 1.00908
3.30116 1.16698
3.43293 0.893313
3.4141 1.08842
3.43463 0.948838
3.38766 0.974188
3.35108 0.976335
3.34726 0.965417
3.32818 1.00465
3.31804 1.01545
3.33253 0.937301
3.33789 0.88366
3.26947 1.00279
3.23572 1.03972
3.29941 0.836171
3.29397 0.978915
3.34123 0.897837
3.3275 1.00769
3.32364 1.01029
3.28937 1.13555
3.31639 1.03521
3.29405 1.03518
3.19722 1.18702
3.17407 1.17438
3.1328 1.23211
3.14395 1.20236
3.15714 1.12461
3.10675 1.20759
3.06542 1.27997
3.12618 1.10353
3.14347 1.0313
3.00829 1.33249
3.17468 0.98875
3.12654 1.16083
3.13639 1.16851
3.21632 1.04693
3.21055 1.13579
3.24266 1.11105
3.21458 1.15135
3.23689 1.02409
3.1819 1.10377
3.10401 1.19594
3.18657 0.954124
3.11529 1.1138
3.18609 0.909272
3.13443 1.01725
3.13437 1.01918
3.12993 1.03878
3.14354 1.03267
3.10363 1.17363
3.15813 1.12401
3.05838 1.42653
3.2027 1.20998
3.18132 1.25574
3.17892 1.18436
3.13347 1.16846
3.14289 1.07221
3.10341 1.18264
3.15746 1.07482
3.17025 1.00418
3.1263 1.10309
3.1114 1.077
3.11598 1.02156
2.97827 1.28685
3.03778 1.17776
3.04394 1.18553
3.0799 1.14502
3.05688 1.23969
3.07272 1.20908
3.09197 1.10901
3.04281 1.12158
3.04594 0.994249
2.98362 1.07209
2.93633 1.16535
2.96594 1.07753
2.96771 1.04597
2.94604 1.11304
2.95122 1.0865
2.99519 0.892385
2.9198 0.999128
2.93088 0.977632
2.92156 1.03723
2.98286 0.89941
2.94518 1.03015
2.97334 0.917595
2.86719 1.14373
2.83888 1.12851
2.86854 1.00489
2.80028 1.10009
2.81931 1.0311
2.77313 1.13437
2.85223 0.973353
2.86216 0.902265
2.8041 0.987193
2.78592 0.951763
2.79537 0.850201
2.72693 0.968166
2.74509 0.867251
2.68835 0.953717
2.67912 0.906972
2.59903 0.955474
2.53073 1.02738
2.56004 0.96922
2.59536 0.85173
2.5765 0.892766
2.58599 0.83374
2.53812 0.887741
2.56229 0.776219
2.54114 0.859952
2.58633 0.733918
2.5153 0.883463
2.54112 0.804778
2.53835 0.776479
2.49441 0.848596
2.54488 0.707058
2.53738 0.689199
2.49507 0.799167
2.39447 0.952057
2.41295 0.921128
2.40733 0.958468
2.35592 1.07174
2.34528 1.09083
2.36217 1.08068
2.37889 1.08909
2.37983 1.09029
2.38671 1.095
2.34179 1.14173
2.3721 1.04925
2.34029 1.12348
2.31105 1.16304
2.34611 1.09722
2.32794 1.06495
2.30751 1.01968
2.2121 1.11859
2.2432 1.04622
2.25308 1.04301
2.21183 1.07397
2.2743 0.93282
2.24449 0.965219
2.19222 1.04625
2.26178 0.895079
2.20803 0.987144
2.1652 1.00753
2.20441 0.903075
2.20802 0.875543
2.14035 0.979292
2.1834 0.957172
2.17887 1.00578
2.23507 0.891442
2.24934 0.926116
2.32763 0.857175
2.31961 0.905422
2.34275 0.827082
2.29565 0.887448
2.29476 0.807593
2.23124 0.920116
2.25388 0.880579
2.26147 0.867308
2.18068 1.01724
2.18729 0.979056
2.25743 0.829352
2.2634 0.832775
2.18876 0.895562
2.21997 0.790731
2.19637 0.888945
2.22136 0.92351
2.24539 0.887627
2.23455 0.872107
2.22553 0.922276
2.25826 0.953035
2.22338 1.00638
2.25783 0.938171
2.20921 1.00466
2.20221 0.954969
2.19767 0.929787
2.18718 0.909675
2.18244 0.882637
2.17245 0.898419
2.15757 0.930732
2.20329 0.827033
2.17817 0.829452
2.13631 0.854339
2.11484 0.845224
2.15229 0.74799
2.14802 0.780324
2.13435 0.83023
2.08765 0.925177
2.05611 0.971615
2.09292 0.953856
2.12556 0.932302
2.17008 0.893456
2.1374 0.954361
2.11407 0.963704
2.17691 0.856488
2.1743 0.873281
2.12939 0.929618
2.14882 0.821837
2.11534 0.864974
2.08803 0.872851
2.07506 0.866584
2.10061 0.817362
2.04672 0.879837
2.11312 0.789878
2.12174 0.85165
2.14633 0.878461
2.2209 0.825422
2.21979 0.88191
2.23489 0.901338
2.23582 0.907406
2.24141 0.940583
2.30071 0.837327
2.23934 0.989621
2.23228 0.991237
2.22146 0.980385
2.18069 0.982007
2.16954 1.0038
2.18032 1.00206
2.22155 0.960307
2.22995 0.902181
2.22144 0.842506
2.20747 0.83147
2.17364 0.916124
2.15787 0.939769
2.12224 1.01252
2.10138 1.01426
2.1357 1.00606
2.13485 1.00701
2.06592 1.09822
2.20036 0.884572
2.19412 0.901597
2.092 1.0832
2.14107 0.989648
2.12091 0.978391
2.09295 1.00001
2.09617 0.994811
2.09828 0.977936
2.03486 1.00917
2.0584 0.957401
2.0071 1.03267
2.06331 0.952938
2.0668 0.905081
2.09365 0.80772
1.9617 0.981046
2.03971 0.851687
2.00481 0.91728
2.05307 0.846119
2.02835 0.885904
2.05019 0.875824
2.06657 0.894097
2.04602 0.973765
2.09399 0.928529
2.05712 1.0084
2.07663 0.933828
2.05664 0.93237
2.03594 0.927132
2.03614 0.906281
2.08085 0.841571
2.04776 0.911405
2.02921 0.915884
1.97717 0.931912
1.95885 0.926526
2.01439 0.840367
2.00098 0.847879
2.00871 0.805434
1.96555 0.830719
1.9861 0.812709
1.94376 0.917146
2.01312 0.829009
2.03598 0.865054
2.0053 0.922932
2.05824 0.9194
2.06681 0.96569
2.12759 0.915609
2.15101 0.926607
2.16423 0.893969
2.10485 0.958077
2.13237 0.922839
2.10884 0.952165
2.10267 0.95306
2.05132 1.02845
2.05926 0.97564
1.96165 1.07943
1.97141 1.03693
1.95462 1.0164
2.04536 0.850385
1.96035 0.875241
1.95339 0.855599
1.93027 0.889457
1.90454 0.94184
1.95105 0.904078
1.95121 0.888527
1.93133 0.907879
1.87293 0.975034
1.90802 0.911521
1.92754 0.918554
1.95449 0.940785
1.92839 1.02636
1.90961 1.02931
1.92341 0.958237
1.92912 0.870455
1.89058 0.906001
1.84991 0.987075
1.87235 0.978696
1.8703 0.972949
1.79346 1.05313
1.76997 1.08188
1.74575 1.14499
1.75337 1.13346
1.78066 1.06407
1.78128 1.03743
1.7124 1.08289
1.73195 1.07863
1.75655 1.08909
1.82964 1.02333
1.81633 1.03887
1.75528 1.10827
1.75408 1.06327
1.74784 1.03837
1.78677 0.986313
1.8071 0.995823
1.80027 1.03945
1.85114 0.97567
1.8258 0.982181
1.76472 1.04407
1.80024 1.03859
1.82009 1.07129
1.80855 1.10002
1.85349 1.05202
1.86283 1.02954
1.91096 0.979457
1.84502 1.05906
1.88968 1.05581
1.85514 1.12006
1.87018 1.10286
1.8509 1.13848
1.87535 1.10992
1.86496 1.12099
1.84944 1.14409
1.90219 1.04708
1.78529 1.14822
1.81885 1.1322
1.81427 1.12054
1.8539 1.06638
1.85933 1.05778
1.8012 1.07899
1.80785 1.06649
1.79436 1.06219
1.85214 1.03281
1.88777 0.980867
1.87193 1.02547
1.88505 1.0008
1.87129 0.98744
1.84166 1.00507
1.87788 0.972931
1.82469 0.989699
1.89439 0.88603
1.87274 0.916252
1.93223 0.843392
1.83386 0.937972
1.81872 0.916638
1.79861 0.921798
1.86451 0.847676
1.86968 0.846706
1.8509 0.873251
1.79334 0.977652
1.84185 0.923122
1.89317 0.866028
1.83348 0.939038
1.81506 0.939141
1.76592 0.99525
1.79088 0.963044
1.78964 0.95856
1.84174 0.928583
1.85555 0.892477
1.77053 0.966259
1.74991 0.959708
1.82311 0.838037
1.81632 0.859887
1.80029 0.916977
1.77515 0.909638
1.7612 0.916473
1.72075 0.953062
1.79232 0.862243
1.81933 0.855725
1.78816 0.898427
1.75202 0.941648
1.72948 0.962764
1.77713 0.939033
1.76023 0.970261
1.71044 1.03102
1.74683 0.992453
1.67554 1.08604
1.75194 1.01925
1.75002 1.0621
1.74153 1.0999
1.8054 1.04518
1.79787 1.07398
1.83069 1.03759
1.82163 1.06747
1.83863 1.05112
1.82029 1.08985
1.76448 1.12572
1.77294 1.10177
1.76973 1.07213
1.72906 1.08337
1.71433 1.03698
1.61523 1.07382
1.56595 1.07836
1.6023 1.03876
1.65075 1.01764
1.67029 1.01189
1.71621 0.995923
1.7111 1.00278
1.74015 0.985976
1.75691 0.981042
1.73435 1.02009
1.72036 0.989716
1.69198 0.994337
1.70479 0.934024
1.71092 0.939998
1.67595 0.961778
1.6687 0.979408
1.65861 0.971521
1.71045 0.880781
1.65998 0.922958
1.65661 0.905354
1.65689 0.85278
1.59843 0.916166
1.64284 0.869429
1.60161 0.94025
1.5854 0.96663
1.66684 0.910128
1.7286 0.867295
1.65395 0.976592
1.69678 0.9443
1.73638 0.903732
1.67979 0.935417
1.62965 0.98592
1.70526 0.935833
1.67997 0.970651
1.68512 0.965625
1.6724 0.957237
1.61073 1.02859
1.71266 0.962591
1.69278 0.994406
1.71308 1.01341
1.70319 1.04804
1.76673 0.987804
1.70909 1.05621
1.72781 1.03921
1.74855 1.0037
1.73196 1.04636
1.71023 1.04856
1.70947 1.04908
1.5945 1.14384
1.63019 1.10516
1.59738 1.13449
1.52956 1.18211
1.6523 1.06849
1.62828 1.09632
1.66092 1.09686
1.64654 1.12289
1.70026 1.07446
1.63743 1.14046
1.68812 1.13393
1.74222 1.13035
1.78431 1.10792
1.77652 1.12124
1.75467 1.1173
1.71254 1.10009
1.67468 1.07989
1.66756 1.05846
1.68947 1.00106
1.62819 1.02781
1.65303 0.969971
1.61696 1.00825
1.6085 1.0234
1.62009 1.0461
1.57867 1.101
1.67811 1.06687
1.74733 1.03092
1.69819 1.13977
1.63957 1.20747
1.74168 1.1155
1.65812 1.1518
1.65145 1.11689
1.66955 1.12701
1.72647 1.08224
1.73676 1.04629
1.71255 1.01334
1.62914 1.06265
1.71485 0.963259
1.65854 1.02339
1.64156 1.02757
1.71367 0.946757
1.74678 0.883939
1.68666 0.928771
1.74897 0.834127
1.6996 0.885318
1.71039 0.874611
1.68601 0.935977
1.65901 0.978058
1.63665 1.00313
1.63307 1.03679
1.68218 1.0102
1.69409 0.997713
1.65785 1.01857
1.66249 0.991643
1.68907 0.975359
1.73886 0.926242
1.72373 0.969132
1.69228 1.00708
1.68727 1.06281
1.71128 1.03036
1.70224 1.06394
1.63423 1.11436
1.71171 1.00169
1.70037 0.995115
1.68685 0.991118
1.6805 0.939268
1.65966 0.93287
1.62031 0.91686
1.58148 0.910925
1.54399 0.953441
1.53714 0.968024
1.52362 0.999534
1.63841 0.897613
1.52517 1.01884
1.57087 0.993303
1.56197 1.01978
1.57575 1.03832
1.55818 1.06051
1.4935 1.11729
1.53904 1.08321
1.55297 1.08868
1.49583 1.14888
1.53317 1.13131
1.58509 1.12312
1.60669 1.09729
1.62601 1.05094
1.50004 1.14854
1.59387 1.07996
1.58344 1.07621
1.52476 1.13124
1.55347 1.13332
1.55693 1.14433
1.56776 1.13539
1.65357 1.05098
1.62435 1.06873
1.61586 1.04672
1.58996 1.04034
1.56896 1.06513
1.50313 1.14436
1.64646 1.03254
1.59809 1.07034
1.61734 1.0405
1.61577 1.02163
1.65067 1.01339
1.6818 1.01432
1.66776 1.02879
1.68327 0.980478
1.60721 1.01206
1.62841 0.97483
1.66962 0.941367
1.65783 0.962156
1.62918 0.955038
1.64978 0.920138
1.66652 0.930739
1.66434 0.936781
1.63154 1.04066
1.71516 0.978831
1.66971 1.07792
1.74144 1.00364
1.71054 1.02004
1.7841 0.891166
1.76011 0.869627
1.70202 0.917639
1.68287 0.931624
1.68429 0.936357
1.64938 0.996723
1.74206 0.916696
1.68143 1.01043
1.72446 0.956941
1.70117 1.0071
1.65591 1.0246
1.70298 0.967568
1.66212 1.00123
1.66165 0.996141
1.63697 1.03208
1.67633 0.997768
1.6973 0.974996
1.6895 0.969829
1.70672 0.928449
1.72243 0.894557
1.68134 0.928086
1.64521 0.959107
1.67829 0.93604
1.67951 0.954157
1.73309 0.906955
1.74306 0.927105
1.75321 0.907224
1.70042 0.994506
1.74067 0.967909
1.73282 0.962164
1.7218 0.974235
1.74184 0.936406
1.73107 0.926825
1.70293 0.978217
1.72836 0.969566
1.64813 1.08689
1.6811 1.03211
1.63994 1.05237
1.67092 1.03123
1.65752 1.05602
1.68897 1.05721
1.6603 1.0926
1.75127 1.0113
1.73115 1.06493
1.73113 1.09441
1.76223 1.06122
1.76994 1.03385
1.74363 1.06661
1.65167 1.144
1.75566 1.02457
1.72819 1.06399
1.74242 1.0474
1.8142 0.99216
1.8062 0.993849
1.78662 0.995113
1.75955 1.01581
1.72244 1.02576
1.76272 0.982616
1.73036 0.998869
1.65854 1.05558
1.64028 1.05612
1.59279 1.05884
1.64699 0.997152
1.6393 1.01151
1.66209 0.960491
1.61914 1.02432
1.63951 1.02834
1.67389 0.989584
1.65724 0.996599
1.60063 1.01793
1.59145 1.02691
1.64871 0.992221
1.65214 0.984319
1.65585 1.00264
1.71674 0.971291
1.73479 0.964997
1.70461 1.0234
1.7232 0.97352
1.62631 1.07168
1.59915 1.10043
1.65692 1.07432
1.64806 1.11265
1.73519 1.04336
1.67883 1.12071
1.75388 1.04093
1.73048 1.06054
1.67985 1.062
1.66041 1.04859
1.65248 1.0021
1.61643 1.01057
1.61373 1.0109
1.58021 1.02642
1.66225 0.961128
1.66224 0.970523
1.63209 1.01751
1.59267 1.04137
1.5416 1.0688
1.48285 1.1353
1.52826 1.1075
1.51766 1.16253
1.54547 1.16525
1.58074 1.18255
1.61301 1.14702
1.62066 1.12825
1.59422 1.15182
1.53599 1.17962
1.56866 1.15481
1.61173 1.10651
1.65292 1.04945
1.61607 1.07333
1.61306 1.04487
1.62952 1.00414
1.57853 1.03064
1.59318 0.994228
1.55254 1.00757
1.5572 0.96322
1.50846 1.02143
1.53266 1.00399
1.55549 1.0276
1.62348 0.975691
1.64298 0.973713
1.64111 0.968611
1.61758 0.974668
1.5863 1.00677
1.62043 0.949994
1.51614 1.04484
1.56225 1.02044
1.59275 1.024
1.59652 1.04391
1.59843 1.06415
1.57023 1.10537
1.56541 1.10321
1.57335 1.09799
1.55668 1.08308
1.55115 1.08557
1.4867 1.10823
1.51765 1.07833
1.47413 1.12958
1.52814 1.06949
1.44104 1.12977
1.45078 1.10022
1.41669 1.13876
1.42721 1.15025
1.4785 1.13687
1.50531 1.10012
1.55587 1.05465
1.50023 1.08272
1.49629 1.07913
1.40998 1.14276
1.50583 1.08473
1.47315 1.11063
1.39296 1.15231
1.36988 1.18178
1.39452 1.1658
1.425 1.12778
1.37678 1.15904
1.44003 1.12163
1.4691 1.10203
1.38653 1.12235
1.40344 1.04737
1.32563 1.03229
1.33611 0.9988
1.36906 0.965003
1.28426 1.03313
1.34571 1.01262
1.39554 1.00761
1.34443 1.05368
1.3476 1.07633
1.41055 1.05911
1.45418 1.01943
1.41901 1.0391
1.44391 0.984599
1.37835 1.01451
1.299 1.05092
1.32774 1.02939
1.27206 1.0613
1.34593 1.03429
1.39326 0.987155
1.37979 0.980623
1.3481 1.01754
1.31884 1.02661
1.34215 1.00035
1.31001 1.01573
1.28474 1.04076
1.35261 1.00441
1.30878 1.03952
1.3966 0.995855
1.3332 1.03238
1.31555 1.06433
1.35783 1.04989
1.37148 1.04408
1.36069 1.03853
1.35824 1.06635
1.3669 1.05289
1.42778 1.00516
1.35011 1.0613
1.38727 1.02852
1.40322 0.999212
1.35779 1.00902
1.32447 1.01025
1.30079 1.03808
1.27311 1.07577
1.24174 1.08795
1.30711 1.05398
1.33119 1.03757
1.38392 1.04321
1.28795 1.1168
1.36682 1.05931
1.36096 1.03571
1.36735 1.03034
1.33037 1.05179
1.36581 1.00278
1.27911 1.03938
1.3648 0.951337
1.3431 0.919051
1.26054 0.948804
1.28562 0.953135
1.29022 0.978408
1.28373 0.982016
1.32519 0.956951
1.26779 0.972925
1.28816 0.956147
1.29328 0.985684
1.31071 1.00751
1.28566 1.06545
1.32235 1.0462
1.29297 1.07523
1.31783 1.09343
1.33637 1.07496
1.31801 1.07605
1.35113 1.02449
1.34754 1.00146
1.34115 0.987546
1.29999 1.00357
1.25495 1.01016
1.18033 1.03399
1.19449 1.03192
1.22059 1.03502
1.2998 1.00485
1.20828 1.05893
1.20396 1.04217
1.11951 1.07042
1.13218 1.04097
1.08465 1.02061
1.02153 1.03453
1.09484 1.00622
1.02601 1.04451
1.06055 1.05122
0.972867 1.11181
1.05844 1.09979
1.03865 1.11748
1.0019 1.15975
1.06708 1.13829
1.03548 1.13917
0.997997 1.17813
1.03845 1.18552
1.13129 1.17794
1.09229 1.1944
0.989266 1.21552
1.10943 1.14188
1.0772 1.16664
1.07544 1.15876
1.08655 1.12974
1.11817 1.09629
1.13497 1.07414
1.13221 1.05245
1.08785 1.06023
1.05144 1.05287
1.03277 1.02657
1.04543 1.05253
1.07209 1.04252
1.07964 1.03443
1.08525 1.03284
1.0921 1.02627
1.03198 1.04443
1.11139 0.976317
1.06375 1.0074
1.09874 1.00026
1.13297 0.985794
1.10577 0.991104
1.10606 0.986889
1.20369 0.908904
1.17215 0.918055
1.08508 0.999017
1.163 0.948509
1.18589 0.910342
1.11594 0.924334
1.15247 0.889957
1.19729 0.872596
1.20738 0.880771
1.19114 0.907661
1.1627 0.956381
1.16254 0.982454
1.16302 0.9878
1.2068 0.985187
1.22065 0.975821
1.216 0.99962
1.175 1.06966
1.20971 1.05383
1.1231 1.12478
1.15138 1.10219
1.11881 1.10123
1.15062 1.06667
1.09913 1.09282
1.12737 1.07434
1.06823 1.07497
1.15515 1.00334
1.14807 1.01172
1.20897 1.01194
1.21299 1.03486
1.20854 1.06256
1.23668 1.04904
1.21072 1.06614
1.1925 1.09037
1.23393 1.0593
1.22138 1.08018
1.2302 1.06634
1.24049 1.06535
1.19605 1.11634
1.2136 1.11893
1.25282 1.08931
1.18426 1.14174
1.20463 1.11169
1.17228 1.10255
1.16231 1.12129
1.23946 1.0748
1.2149 1.0764
1.21012 1.068
1.14988 1.09993
1.16442 1.09582
1.20604 1.06863
1.19006 1.06549
1.11679 1.10235
1.10497 1.06424
1.11194 1.04206
1.09027 1.0234
1.06526 1.00505
1.10819 0.992694
1.06399 1.02872
1.09851 1.01583
1.12944 1.01054
1.17317 0.981375
1.2438 0.971088
1.21065 1.02337
1.1819 1.03064
1.19322 1.03764
1.15384 1.05987
1.21537 1.00751
1.20685 1.00609
1.21216 1.01159
1.14009 1.02036
1.17337 0.982621
1.11932 0.992587
1.12402 0.967723
1.07568 0.998444
1.09642 1.00818
1.08452 1.0252
1.13826 1.01724
1.2243 0.994057
1.18503 1.07107
1.22684 1.06625
1.1401 1.14109
1.10409 1.14799
1.09997 1.13576
1.07856 1.14606
1.18351 1.08229
1.15714 1.07299
1.16975 1.07548
1.19559 1.04211
1.1807 1.06612
1.13392 1.07332
1.09864 1.08952
1.15987 1.05309
1.12514 1.06136
1.19106 1.00596
1.12618 1.03687
1.13481 1.02471
1.13931 1.03182
1.15099 1.06649
1.07376 1.13302
1.1711 1.085
1.1281 1.0922
1.13444 1.04288
1.05614 1.04022
1.10242 0.987417
1.11444 0.951096
1.126 0.951651
1.07218 0.997103
1.04124 0.995187
1.04715 1.00682
1.01235 1.02084
1.04175 0.977582
1.0196 0.974302
0.972903 0.998891
1.05638 0.94991
1.04539 0.961832
1.08842 0.916834
1.09721 0.928022
1.1171 0.928611
1.11764 0.924684
1.09469 0.952545
1.10507 0.935031
1.06352 0.946469
1.08908 0.950939
1.14114 0.946126
1.12629 0.970329
1.10184 0.981618
1.09954 0.991187
1.09012 0.996238
1.12727 1.0011
1.09377 1.0192
1.04065 1.06429
1.0832 1.05296
1.03966 1.0758
1.06552 1.04899
1.05964 1.03248
1.05645 1.02474
1.06905 0.976315
1.08703 0.940626
1.05593 0.959246
1.05376 0.98061
1.03164 1.01923
1.06675 0.984188
1.05883 1.00091
1.00898 1.04892
1.08968 1.03269
1.03594 1.0511
1.12568 0.995251
1.08964 1.00915
1.14011 0.987332
1.04108 1.02012
1.05748 1.00521
1.02673 1.02858
1.09826 1.00969
1.09536 1.03837
1.08151 1.04411
0.999533 1.04975
1.05923 0.992694
1.08831 0.97978
1.12911 0.959336
1.14153 0.988396
1.15565 1.0161
1.13154 1.05557
1.12044 1.06743
1.12901 1.06111
1.09194 1.07808
1.15105 1.0649
1.2011 1.0679
1.22574 1.08684
1.18291 1.14066
1.17666 1.12757
1.14734 1.12042
1.2083 1.06363
1.15362 1.05794
1.10743 1.06505
1.1978 1.0172
1.14365 1.0489
1.11979 1.04707
1.186 1.02734
1.12007 1.02636
1.05207 1.04489
1.07918 1.00847
1.06014 1.01547
1.12668 0.977126
1.05551 1.01251
1.01199 1.01501
1.0472 0.970722
1.01814 0.949475
0.963898 0.994369
1.04677 0.955515
0.989531 1.03132
1.05025 1.00703
0.960895 1.03553
0.994166 1.01354
0.980763 1.03226
1.03089 1.00389
1.028 1.0047
1.05005 1.01548
1.06331 0.981664
1.03212 1.01997
1.03101 1.05454
1.06759 1.06987
0.995665 1.11561
1.07784 1.10758
1.07992 1.12272
1.11499 1.1131
1.07798 1.11552
1.11267 1.07307
1.0893 1.06891
1.07384 1.05602
1.07853 1.01977
0.994453 1.03515
0.951844 1.02637
0.984136 0.992181
1.02545 0.976941
1.02387 0.99464
1.0188 0.996778
1.00163 1.02215
1.02579 1.00842
1.0529 0.962281
1.0658 0.969896
1.0157 1.0097
1.02663 1.00172
0.929984 1.04812
1.00524 1.00614
0.955139 1.02869
0.956797 0.998279
0.991137 0.980211
0.997619 0.973323
0.920164 1.00793
0.935856 0.994597
0.946128 1.0135
0.967523 1.00793
0.902895 1.02349
0.912853 0.997135
0.887197 0.993709
0.874764 1.00941
0.899867 1.02185
0.948994 1.01562
0.978504 0.987092
0.976092 0.987578
0.918489 1.01678
0.925116 1.00373
0.923458 1.00544
0.988217 0.976927
0.937236 1.00361
0.894782 1.02388
0.919787 1.01735
0.926293 1.00738
0.931328 0.997574
0.909659 1.00706
0.838101 1.06437
0.939368 1.04413
0.957058 1.04472
0.920582 1.07577
0.992887 1.04191
1.00491 1.01806
0.996615 1.02978
1.02972 1.02997
0.985887 1.05505
1.0067 1.04592
0.966217 1.04832
1.02459 1.01108
1.00472 1.00844
0.960298 1.03819
0.92587 1.07014
0.989889 1.03571
0.89286 1.06392
0.906295 1.04073
0.953503 1.01704
0.979228 0.997213
1.00371 0.98313
0.979927 1.00515
0.996297 1.01274
0.969721 1.04631
0.900631 1.08155
0.998135 1.0157
0.913113 1.00515
0.931576 0.991354
0.973325 0.970875
1.00274 0.970585
0.96919 0.998255
1.00295 0.980129
0.990553 0.977612
0.964817 0.987639
0.920397 0.987591
0.963907 0.971614
0.861277 1.00995
0.937298 0.970215
0.906401 0.990799
0.973902 0.968106
0.987603 0.974945
0.950674 1.00982
0.988786 1.01213
1.00842 1.02302
0.995689 1.04725
1.01263 1.0407
0.976222 1.0621
0.998315 1.06299
1.13005 1.01855
1.10286 1.0272
1.14513 1.00948
1.10372 1.02595
1.1267 1.0226
1.07442 1.0148
1.02162 1.04493
1.0189 1.05867
0.99458 1.0689
0.950931 1.08437
0.965384 1.0735
0.971961 1.09513
0.95383 1.10554
1.01981 1.0659
0.937834 1.09522
0.960137 1.09882
0.969085 1.07296
1.00604 1.04799
0.93075 1.05084
0.920873 1.05424
0.964787 1.06053
0.986465 1.0723
0.974267 1.08711
1.01522 1.09505
1.02942 1.13164
1.02569 1.14313
1.05365 1.13868
1.02459 1.14213
1.08488 1.11335
1.04441 1.11711
1.02702 1.11693
1.01351 1.1076
0.993505 1.09554
0.988604 1.08207
1.02628 1.05844
0.981704 1.05167
1.00464 1.07458
0.944783 1.09503
0.997758 1.07149
0.915111 1.08861
0.960577 1.05596
0.965993 1.03548
0.954237 1.03055
0.897248 1.05104
0.898382 1.04903
0.866877 1.05962
0.885094 1.04184
0.897163 1.01889
0.890415 1.01941
0.878536 1.02877
0.888347 1.0452
0.907228 1.03624
0.843693 1.02445
0.791804 1.00485
0.810746 0.998397
0.819927 0.985793
0.799993 0.98139
0.735864 0.992004
0.755573 0.988554
0.714585 0.994839
0.736842 0.98811
0.661999 0.992013
0.737101 0.986272
0.814542 1.01969
0.797131 1.06277
0.888564 1.04501
0.946871 1.0365
0.847925 1.05145
0.838221 1.05203
0.865772 1.04307
0.840786 1.03705
0.815487 1.04275
0.760986 1.05894
0.714435 1.03535
0.788137 1.00779
0.777094 1.03001
0.747189 1.05149
0.765405 1.053
0.730876 1.05552
0.788726 1.0698
0.769556 1.09599
0.807581 1.09186
0.770205 1.08823
0.687823 1.09265
0.740605 1.08301
0.746285 1.07502
0.855873 1.08455
0.836033 1.08735
0.816883 1.11744
0.915643 1.11048
0.869557 1.11673
0.913976 1.10813
0.95901 1.08405
0.921855 1.06923
0.897766 1.07436
0.895422 1.08374
0.824859 1.09649
0.876889 1.07634
0.884712 1.04049
0.922055 1.00863
0.894438 1.00472
0.909801 0.995566
0.987432 0.97304
1.05721 0.951129
0.951947 1.0061
0.828849 1.03657
0.748697 1.05854
0.72303 1.07795
0.75997 1.08787
0.826404 1.08844
0.891927 1.101
0.823599 1.12928
0.888357 1.12048
0.886525 1.10307
0.878868 1.08561
0.811751 1.09098
0.756307 1.09083
0.771768 1.05244
0.697009 1.05764
0.709031 1.03515
0.646344 1.07355
0.685044 1.09329
0.724698 1.08785
0.746448 1.08925
0.732391 1.09179
0.784774 1.10354
0.786358 1.13071
0.811985 1.12196
0.834116 1.09046
0.717696 1.11271
0.715097 1.09717
0.630205 1.11381
0.651821 1.08808
0.684602 1.06469
0.651505 1.06118
0.68497 1.02893
0.650778 1.019
0.63932 1.01097
0.689013 1.00834
0.679824 1.02769
0.707825 1.03181
0.670413 1.03913
0.695629 1.03309
0.636343 1.02605
0.692065 1.0127
0.659163 1.00495
0.727753 0.988078
0.681119 1.01616
0.663251 1.05659
0.698959 1.06996
0.698689 1.08502
0.587294 1.12328
0.637332 1.12245
0.796481 1.11259
0.72974 1.11513
0.797374 1.07024
0.827127 1.02372
0.800888 0.971757
0.775511 0.96934
0.756387 0.984371
0.735822 0.998327
0.736104 0.980562
0.694205 0.968333
0.687684 1.0019
0.724344 1.00583
0.764897 0.994865
0.762294 0.993981
0.757936 1.02019
0.70383 1.03667
0.706127 1.02954
0.645629 1.02575
0.677152 1.00844
0.738197 1.00651
0.740815 0.974771
0.789491 0.962951
0.701255 0.99393
0.693152 0.993661
0.751156 0.987906
0.695596 0.993744
0.754122 0.970976
0.711739 0.969606
0.762417 0.951738
0.833157 0.910897
0.775497 0.936182
0.808578 0.94859
0.801122 0.961892
0.706233 0.959791
0.727824 0.968315
0.751789 0.962684
0.707151 0.980229
0.725461 0.993096
0.795075 0.985419
0.770585 0.997712
0.817942 1.00334
0.859811 0.986011
0.829257 1.01705
0.798702 1.03945
0.731227 1.05758
0.706455 1.066
0.761052 1.07757
0.77938 1.07716
0.756543 1.06387
0.761872 1.04777
0.806326 1.00618
0.786898 1.00501
0.744152 0.993121
0.738039 0.993684
0.71926 0.975707
0.695941 0.955099
0.682954 0.955101
0.628279 0.99871
0.671278 1.01686
0.771225 0.995801
0.760568 1.01607
0.737075 1.05339
0.746721 1.06715
0.719009 1.0339
0.711319 1.00491
0.690519 0.996451
0.75114 0.99382
0.659648 1.03131
0.759474 1.02529
0.781277 1.04332
0.821022 1.02901
0.865298 1.02724
0.837384 1.05219
0.868235 1.05373
0.894475 1.04084
0.830887 1.0406
0.863716 1.01022
0.825937 1.001
0.80629 1.01534
0.798924 1.03825
0.791056 1.03984
0.807823 1.07884
0.818384 1.10234
0.803738 1.11165
0.806772 1.11575
0.832462 1.12449
0.872957 1.10841
0.865317 1.10324
0.876042 1.09469
0.902814 1.06724
0.872348 1.07572
0.871613 1.07141
0.886651 1.06859
0.828306 1.07072
0.821066 1.0548
0.834592 1.01067
0.841011 0.995529
0.767537 0.994411
0.797686 1.00735
0.826749 0.974587
0.854384 0.964436
0.859476 0.96391
0.846318 0.981307
0.797886 1.01164
0.773167 1.01394
0.816871 0.999968
0.802964 0.998146
0.779799 1.01353
0.777065 0.998088
0.807968 0.954273
0.783378 0.927883
0.824684 0.899675
0.754824 0.914475
0.795347 0.934648
0.807508 0.957178
0.819744 0.980257
0.768852 1.03389
0.785518 1.07069
0.755607 1.05378
0.762189 1.02472
0.837536 0.981144
0.768862 0.981805
0.850093 0.956891
0.732174 0.991679
0.741242 0.988342
0.827303 0.970402
0.850224 0.958508
0.819104 0.937361
0.775491 0.94539
0.769287 0.948151
0.752228 0.980706
0.753801 0.999247
0.828474 1.01234
0.82712 1.03859
0.80947 1.04381
0.763461 1.05577
0.766633 1.03787
0.789034 1.04043
0.733741 1.06922
0.748108 1.07044
0.717427 1.08135
0.740702 1.07811
0.685835 1.07174
0.816197 1.04892
0.773434 1.07263
0.713049 1.05086
0.749937 1.0248
0.711624 1.03244
0.773868 1.01869
0.766768 1.0281
0.795797 1.01307
0.798818 1.01818
0.78796 1.01687
0.808763 1.03976
0.75993 1.06706
0.815062 1.07814
0.84911 1.0938
0.819087 1.09855
0.706856 1.14339
0.765686 1.14861
0.683296 1.14929
0.762822 1.12179
0.802635 1.11609
0.806975 1.12132
0.84849 1.11112
0.789141 1.14493
0.816227 1.13588
0.791533 1.11293
0.880502 1.06579
0.834073 1.06385
0.814728 1.05892
0.827227 1.04378
0.814597 1.0462
0.846505 1.02122
0.799481 1.06102
0.785884 1.09749
0.779453 1.12649
0.681751 1.14555
0.732713 1.1176
0.753917 1.07558
0.765049 1.0409
0.665492 1.05243
0.670958 1.07425
0.736673 1.05597
0.732944 1.05437
0.804096 1.0553
0.849571 1.05701
0.829489 1.05741
0.7853 1.04936
0.802669 1.05379
0.837659 1.01464
0.747125 1.04229
0.791155 1.01925
0.807408 1.0252
0.761844 1.03149
0.82381 1.00523
0.815899 1.0289
0.844177 1.03777
0.814375 1.05372
0.782045 1.06138
0.71392 1.07994
0.807429 1.08264
0.733516 1.11361
0.772816 1.11062
0.780621 1.09609
0.764264 1.07715
0.74667 1.06517
0.741278 1.06641
0.720882 1.05093
0.684143 1.02789
0.694021 1.0068
0.629062 1.00725
0.68966 1.01357
0.672244 1.02418
0.731401 1.02777
0.767214 1.02733
0.799548 1.03279
0.805645 1.02723
0.734956 1.02202
0.726285 1.011
0.756384 1.02207
0.795129 1.03995
0.781562 1.06467
0.834648 1.0465
0.837785 1.05073
0.807503 1.07553
0.813087 1.08679
0.80138 1.08265
0.811573 1.07887
0.890393 1.07198
0.864934 1.05173
0.891696 1.04155
0.766051 1.0503
0.745041 1.03564
0.737917 1.04753
0.68487 1.08383
0.807075 1.08672
0.828975 1.07557
0.821447 1.09044
0.867046 1.06711
0.843705 1.04295
0.800772 1.04787
0.840098 1.05269
0.832756 1.06179
0.78726 1.06512
0.843488 1.04195
0.737538 1.05085
0.810729 1.03351
0.808391 1.02413
0.80587 1.00178
0.774888 1.01773
0.759069 1.02627
0.837505 0.989923
0.865812 0.992376
0.894714 0.966481
0.850668 1.00161
0.866727 1.01148
0.897594 1.01881
0.847311 1.03157
0.85865 1.0503
0.858911 1.07532
0.934175 1.05299
0.922354 1.04137
0.934401 1.03837
0.927405 1.0171
0.924304 1.00187
0.961158 0.965778
0.891699 0.978191
0.907771 0.97821
0.856854 1.01595
0.813179 1.02938
0.836327 1.04024
0.866199 1.05202
0.911846 1.05346
0.934365 1.06045
1.01658 1.03951
0.939779 1.0776
0.855879 1.08492
0.940185 1.01067
0.933322 1.00489
0.967842 0.964859
0.921517 0.987304
0.939215 0.964556
0.876654 0.982625
0.84027 0.978472
0.836211 0.964609
0.81729 0.977323
0.816342 0.971154
0.838249 0.988776
0.844843 1.01763
0.908673 0.996828
0.857075 1.00513
0.781609 1.03837
0.79187 1.04943
0.786926 1.05934
0.764786 1.07453
0.684749 1.07736
0.794907 1.05606
0.783828 1.06995
0.745504 1.11265
0.735594 1.13596
0.705908 1.17435
0.82209 1.15088
0.811579 1.12547
0.829223 1.08254
0.808192 1.05576
0.788455 1.03353
0.760971 1.04055
0.720637 1.03825
0.64257 1.02655
0.737671 0.997497
0.732446 0.987757
0.805936 0.964585
0.837123 0.937424
0.77397 0.968234
0.790515 0.965599
0.809995 0.962308
0.768139 1.00716
0.767153 1.03203
0.782044 1.0527
0.791355 1.04706
0.833907 1.01052
0.776483 0.999137
0.778674 0.976874
0.750583 0.95937
0.694765 0.99692
0.764629 0.968003
0.806699 0.955817
0.831432 0.964832
0.840394 0.967681
0.773179 1.00253
0.715017 1.03638
0.697415 1.06512
0.696521 1.07571
0.700783 1.05957
0.702366 1.05145
0.745872 1.00805
0.774224 1.00026
0.777536 0.992327
0.827438 0.968917
0.783951 1.00465
0.803604 0.996028
0.711952 1.02917
0.712894 1.04853
0.749307 1.05816
0.754605 1.06576
0.754792 1.06122
0.813378 1.03618
0.700446 1.07217
0.798682 1.03345
0.771352 1.05832
0.811286 1.05473
0.87233 1.04705
0.89205 1.03825
0.794574 1.08956
0.784323 1.08626
0.811555 1.08033
0.797696 1.06488
0.84716 1.07659
0.855708 1.0996
0.86713 1.10429
0.877002 1.08662
0.824943 1.08227
0.816113 1.05735
0.883431 1.01468
0.932284 0.997949
0.883544 1.01286
0.935377 0.972535
0.922482 0.974224
0.883235 0.980687
0.867813 1.00559
0.851906 1.01309
0.785394 1.02568
0.814341 1.0291
0.816787 1.05121
0.832584 1.05829
0.836924 1.08999
0.885362 1.08834
0.878134 1.09439
0.852875 1.09515
0.907189 1.07637
0.862033 1.07826
0.81269 1.09381
0.943012 1.04311
0.796586 1.04728
0.813001 1.00987
0.870962 0.958827
0.926225 0.93442
0.805645 0.964981
0.866327 0.933642
0.837527 0.932307
0.81566 0.943419
0.876832 0.91883
0.780031 0.957131
0.830636 0.970486
0.86811 0.973198
0.870133 0.984501
0.864483 0.996872
0.913957 1.00379
0.906963 1.05113
0.95496 1.02512
0.981614 1.0112
0.913111 1.04782
0.923819 1.03779
0.836808 1.05549
0.798482 1.0394
0.794544 1.04628
0.801752 1.03627
0.80402 1.03898
0.718633 1.052
0.783389 1.01606
0.795685 0.992838
0.778923 0.96928
0.720307 0.985447
0.694082 1.01485
0.703812 1.0323
0.706441 1.05331
0.676078 1.07252
0.644282 1.0674
0.672459 1.07445
0.649743 1.09945
0.622609 1.12102
0.605279 1.13899
0.631145 1.13731
0.68565 1.0987
0.67617 1.08179
0.699328 1.07435
0.7149 1.06889
0.698505 1.04334
0.707255 1.00251
0.648941 0.962917
0.627859 0.962803
0.59957 0.954056
0.58986 0.961216
0.609918 0.967628
0.616897 0.961481
0.590553 0.986575
0.668662 0.993674
0.655357 1.0137
0.648373 1.02728
0.692912 1.02335
0.676216 1.0383
0.71044 1.06221
0.662282 1.08914
0.650644 1.11099
0.727595 1.10233
0.665525 1.10504
0.648689 1.10858
0.595878 1.1173
0.74998 1.07688
0.719105 1.10068
0.757187 1.08293
0.792303 1.05708
0.844132 1.02498
0.810649 1.05952
0.822844 1.0656
0.745051 1.08704
0.818 1.04247
0.691471 1.09294
0.768267 1.07995
0.785245 1.07509
0.776883 1.06772
0.783902 1.06026
0.738856 1.0536
0.769539 1.0046
0.713172 1.01134
0.740426 0.99265
0.749314 0.975677
0.746829 0.992779
0.734662 0.997159
0.68863 1.02619
0.714351 1.04662
0.745057 1.03385
0.74688 1.02771
0.781975 1.0249
0.81897 0.992954
0.825629 0.982439
0.746985 0.994803
0.807865 0.96615
0.724386 1.04496
0.743092 1.05715
0.737284 1.06175
0.647487 1.10786
0.689984 1.10716
0.734061 1.07692
0.720054 1.07302
0.742178 1.03685
0.748465 1.01774
0.740514 1.02768
0.718177 1.04771
0.70119 1.05125
0.726705 1.03761
0.72886 1.05227
0.740898 1.06144
0.836373 1.04765
0.817883 1.05608
0.81616 1.03862
0.772216 1.03606
0.802553 1.01516
0.810218 1.01176
0.758769 1.03334
0.774381 1.02502
0.804072 1.00002
0.785498 1.01035
0.861249 1.00437
0.839038 1.04356
0.910356 1.03036
0.902047 1.03698
0.934594 1.00509
0.86287 1.04905
0.904627 1.01014
0.870263 0.999974
0.816773 1.03857
0.869777 1.00277
0.831855 1.00769
0.825012 0.988564
0.821583 0.944895
0.793121 0.954512
0.81719 0.913609
0.839725 0.909568
0.824291 0.93237
0.805439 0.948025
0.845198 0.921245
0.905333 0.918257
0.859823 0.968039
0.830875 0.997728
0.791926 1.02983
0.831828 1.021
0.843519 1.03466
0.895733 1.03397
0.859916 1.09366
0.900386 1.05433
0.819894 1.06752
0.767149 1.08054
0.798802 1.04618
0.774863 1.05051
0.783776 1.01963
0.758116 1.02699
0.779461 1.02182
0.781898 1.01511
0.755634 1.03504
0.738797 1.03302
0.713307 1.04086
0.685864 1.05192
0.666142 1.07294
0.668676 1.07148
0.626104 1.08566
0.709421 1.06663
0.621976 1.0766
0.668513 1.06581
0.677228 1.06885
0.637099 1.08324
0.651605 1.07468
0.67023 1.04386
0.709369 1.02138
0.72272 1.02688
0.70518 1.03161
0.760569 1.0005
0.696317 1.03488
0.736776 1.03031
0.739292 1.03233
0.758661 1.03079
0.734404 1.03372
0.644784 1.04302
0.675433 1.01853
0.701083 1.00358
0.644953 1.00643
0.586818 1.02578
0.639564 1.02182
0.627252 1.0204
0.60035 1.04985
0.622526 1.04164
0.680798 1.01549
0.646178 1.02783
0.645743 1.01681
0.626267 1.01264
0.610175 1.02854
0.653987 1.00038
0.667749 0.979721
0.629557 0.98263
0.671489 0.948394
0.65736 0.956331
0.665524 0.967436
0.671608 0.976793
0.724642 0.985854
0.700988 1.01048
0.739684 1.02196
0.742639 1.01592
0.706578 1.03388
0.765508 1.03386
0.770785 1.04137
0.774964 1.01338
0.706417 1.01351
0.746839 0.994591
0.744634 0.983698
0.729243 0.960241
0.72115 0.952802
0.792589 0.934101
0.710095 1.0002
0.743688 1.00257
0.68722 1.04177
0.732328 1.03686
0.649351 1.05834
0.657615 1.04685
0.60492 1.05404
0.672334 1.02645
0.655898 1.02269
0.625234 0.992589
0.631944 0.956454
0.641464 0.917293
0.607175 0.903668
0.594556 0.898441
0.644503 0.908572
0.699386 0.932402
0.738142 0.920581
0.723265 0.915856
0.674511 0.936763
0.652006 0.946766
0.63546 0.962587
0.633291 0.981392
0.627566 1.01435
0.654043 1.02547
0.690101 1.01
0.653195 0.987757
0.64131 1.01326
0.646166 1.03411
0.669885 1.04767
0.648621 1.05328
0.592847 1.0772
0.675364 1.04899
0.654793 1.04669
0.647098 1.03103
0.633449 1.01705
0.680927 0.995064
0.625203 0.990534
0.644441 0.979467
0.648138 0.984074
0.636556 1.01084
0.607191 1.03478
0.660035 1.02981
0.683587 1.02501
0.652435 1.05185
0.708481 1.04754
0.656109 1.08147
0.771115 1.06044
0.715009 1.07633
0.815109 1.03456
0.717768 1.07736
0.715242 1.06479
0.705154 1.05063
0.700353 1.04439
0.762201 1.02856
0.729427 1.0097
0.701929 0.975766
0.738787 0.953908
0.769118 0.937041
0.730352 0.976275
0.677088 1.03212
0.674281 1.04399
0.686691 1.06754
0.673106 1.08838
0.693724 1.08507
0.748493 1.05332
0.728133 1.0499
0.715932 1.0522
0.723164 1.02364
0.685125 1.00296
0.673473 0.983014
0.634278 0.977425
0.605885 0.996014
0.582054 1.0157
0.608766 1.01295
0.578125 1.06422
0.561512 1.07843
0.543048 1.07453
0.585394 1.06557
0.611622 1.09543
0.709741 1.07205
0.652583 1.08417
0.756589 1.03089
0.599635 1.07373
0.629489 1.04892
0.645873 0.999335
0.627369 0.983401
0.607366 0.977166
0.596453 0.954153
0.542115 0.960778
0.592357 0.962372
0.57103 0.997605
0.638187 1.02054
0.656123 1.03679
0.657911 1.06136
0.622217 1.07897
0.666038 1.06333
0.576518 1.08077
0.587825 1.07259
0.665594 1.03406
0.619217 1.03272
0.605233 1.03423
0.52498 1.05015
0.607816 1.03849
0.612663 1.05271
0.57756 1.05769
0.630525 1.0283
0.669965 1.0293
0.61694 1.02586
0.61144 1.01735
0.628028 0.994766
0.642148 1.00128
0.708563 0.987787
0.689817 0.988666
0.685439 1.00061
0.663392 1.01248
0.692831 1.01182
0.658837 1.03071
0.697376 1.01401
0.6577 1.00537
0.676651 1.00618
0.632174 1.04128
0.63162 1.0658
0.629181 1.0635
0.613878 1.03697
0.660691 0.978605
0.639088 0.984754
0.644601 0.990957
0.651911 0.991568
0.68835 0.983453
0.624244 0.970642
0.64555 0.958354
0.6614 0.974987
0.567337 1.02103
0.587996 1.05514
0.614601 1.04723
0.608508 1.06582
0.566697 1.09255
0.588181 1.09897
0.62204 1.07801
0.572093 1.06932
0.715427 1.02284
0.731593 1.01935
0.716259 1.01355
0.664098 1.06011
0.756103 1.06302
0.749866 1.08036
0.78397 1.06059
0.759518 1.06588
0.737848 1.07856
0.793515 1.05557
0.745017 1.06565
0.633227 1.08249
0.639481 1.04694
0.685215 1.02887
0.655465 1.01393
0.685081 0.964903
0.598922 0.97038
0.663714 0.933694
0.653248 0.940642
0.649661 0.958185
0.596987 0.966371
0.669006 0.935521
0.685558 0.928956
0.689194 0.945878
0.662642 0.970876
0.685704 0.958483
0.667584 0.949249
0.64891 0.984411
0.693474 0.990265
0.763502 0.974127
0.727879 0.979587
0.687095 0.977303
0.663567 0.980745
0.679681 0.98313
0.670648 0.979301
0.579117 0.983268
0.606704 0.974597
0.577447 0.966523
0.641521 0.931987
0.595482 0.947168
0.59206 0.946066
0.614683 0.936868
0.624185 0.962345
0.649234 0.97632
0.617104 0.998034
0.649341 1.01017
0.613812 0.994912
0.606857 0.963802
0.599403 0.95681
0.595017 0.952581
0.586742 0.971505
0.592058 0.990153
0.635087 0.974212
0.658586 0.961558
0.63059 0.976964
0.655849 0.996466
0.638668 0.996581
0.607941 1.01844
0.639167 1.00253
0.700175 0.979633
0.720194 0.945743
0.659504 0.94621
0.627753 0.957851
0.650194 0.959317
0.632952 0.973051
0.637582 0.966479
0.645022 0.982489
0.633517 0.986028
0.620771 0.991564
0.609941 0.986778
0.632854 0.9873
0.628494 0.993574
0.631556 0.992393
0.685783 1.00722
0.654537 1.01699
0.623556 1.01354
0.62832 0.997844
0.645964 0.995987
0.558315 1.03
0.529219 1.04204
0.532015 1.05752
0.560594 1.07469
0.462981 1.06493
0.494672 1.05776
0.517187 1.0232
0.539911 0.983648
0.510772 0.96578
0.502809 0.942411
0.500574 0.946069
0.476702 0.970557
0.477053 0.977911
0.476055 0.997655
0.518898 0.995827
0.547139 1.01716
0.604124 1.01581
0.584367 1.02437
0.568891 1.04552
0.553948 1.04916
0.635955 1.01603
0.570523 1.01983
0.595657 1.0084
0.579451 0.990187
0.544783 0.988238
0.613176 0.988527
0.569003 0.997658
0.580895 0.994507
0.564715 1.00449
0.565105 1.00622
0.569709 0.993026
0.579957 0.982843
0.633259 0.969578
0.648891 0.990329
0.609437 0.995202
0.630148 0.984279
0.604714 1.00608
0.537406 0.993287
0.570223 0.979375
0.574238 0.961006
0.583756 0.942175
0.599458 0.940972
0.60995 0.950771
0.58384 0.961441
0.541506 0.991709
0.581083 0.992829
0.574941 0.970191
0.620966 0.957168
0.604894 0.963709
0.598121 0.947585
0.55976 0.929853
0.570451 0.922056
0.539832 0.9445
0.535419 0.966139
0.552009 0.981217
0.564514 0.967513
0.577833 0.959776
0.564272 0.956637
0.640905 0.947748
0.692438 0.956429
0.614805 0.987556
0.636576 0.999164
0.64443 1.0264
0.644723 1.05289
0.713115 1.05529
0.709662 1.07017
0.763862 1.02653
0.688014 1.019
0.699237 0.96979
0.753741 0.922483
0.704337 0.947805
0.667383 0.949063
0.618574 0.946174
0.708463 0.916782
0.698962 0.92244
0.736134 0.883271
0.643814 0.928192
0.60531 0.962503
0.674672 0.938853
0.681335 0.943983
0.692403 0.932751
0.692983 0.946362
0.644554 0.948715
0.701433 0.944257
0.691141 0.974005
0.709194 1.00499
0.750967 1.01089
0.72436 1.01265
0.693576 1.01484
0.709984 1.02973
0.764106 1.00848
0.68942 1.02052
0.745237 1.00058
0.774727 1.01142
0.724866 1.03759
0.773438 0.983346
0.793617 0.953982
0.768273 0.965108
0.75157 0.978121
0.758601 0.948357
0.724977 0.960269
0.752275 0.973815
0.729164 0.977184
0.731496 0.949004
0.727989 0.957299
0.676234 0.969899
0.682311 0.97252
0.690255 0.977108
0.710125 0.979067
0.693611 0.975445
0.699425 0.971938
0.67995 0.99067
0.712541 0.992229
0.732432 1.00182
0.780664 0.978547
0.779534 0.975495
0.738784 0.987371
0.752379 0.98013
0.71419 0.990226
0.701046 1.01804
0.6885 1.03938
0.691417 1.0391
0.697828 1.01919
0.737892 0.97146
0.730848 0.951846
0.717536 0.937955
0.706257 0.937947
0.691513 0.941631
0.668313 0.959979
0.714811 0.954514
0.663442 0.995046
0.753902 0.976257
0.700182 1.00743
0.718062 1.00714
0.72165 1.00549
0.721173 1.00684
0.684433 1.01123
0.720578 0.978987
0.686215 0.997167
0.684689 0.987004
0.706089 0.978204
0.745801 0.950639
0.766032 0.924916
0.722022 0.919931
0.707743 0.903488
0.684491 0.911243
0.701928 0.921434
0.728497 0.936643
0.761263 0.955551
0.752105 1.00962
0.727953 1.02154
0.756807 1.02638
0.743846 1.06763
0.692416 1.10166
0.74288 1.10622
0.68228 1.10223
0.749352 1.05681
0.797437 1.03808
0.781669 1.04134
0.745392 1.04207
0.749838 1.02102
0.771221 1.0158
0.769274 1.00783
0.778986 1.00669
0.827986 0.998584
0.764803 1.03255
0.783412 1.02689
0.764052 1.02289
0.637579 1.0818
0.767072 1.04076
0.725676 1.04903
0.702636 1.01123
0.682555 0.98586
0.748436 0.956728
0.772865 0.967623
0.754314 0.979668
0.807248 0.954526
0.829631 0.936601
0.764042 0.979724
0.783952 0.994512
0.743726 1.04789
0.773274 1.02968
0.75983 1.01222
0.783216 1.00358
0.759141 1.01757
0.837842 1.03028
0.891142 1.04738
0.881376 1.06123
0.882812 1.05343
0.915048 1.02219
0.870334 1.00512
0.842577 1.014
0.825432 1.01442
0.837088 1.0016
0.883341 0.957683
0.839559 0.953573
0.833135 0.91576
0.786916 0.923197
0.747342 0.943165
0.723607 0.950813
0.702015 0.96552
0.669185 0.961086
0.629234 0.96027
0.655852 0.926198
0.630708 0.910168
0.5778 0.958748
0.640617 0.952344
0.663069 0.949121
0.631811 0.967542
0.597975 0.979288
0.621037 0.985978
0.590438 1.00112
0.581696 1.00976
0.633836 1.00259
0.556364 1.01523
0.559259 0.991847
0.601576 0.973693
0.59846 0.973917
0.582066 1.00619
0.555917 1.01829
0.57878 1.01409
0.547257 1.01592
0.583241 1.01029
0.537731 1.04796
0.551042 1.03572
0.528547 1.05539
0.506343 1.0532
0.485844 1.04446
0.510055 1.03531
0.471349 1.02947
0.504337 1.02119
0.482757 1.01737
0.573151 0.992146
0.550116 0.974527
0.594447 0.967085
0.642111 0.940734
0.577883 0.961985
0.625959 0.973769
0.631063 0.960634
0.640806 0.96633
0.563953 0.978113
0.537755 0.975408
0.475478 0.986006
0.514352 0.996291
0.600258 0.963075
0.530237 0.936502
0.585245 0.928739
0.566416 0.925565
0.593344 0.934819
0.58164 0.952546
0.557531 0.964564
0.498332 0.993513
0.569952 0.971723
0.574963 0.94179
0.562525 0.917032
0.522612 0.94043
0.592851 0.938265
0.578967 0.949583
0.535465 0.939041
0.5335 0.936687
0.542678 0.94731
0.483816 0.953254
0.489154 0.975081
0.515465 0.980889
0.546441 1.00609
0.478357 1.0158
0.568005 0.993803
0.605075 0.993599
0.6965 0.970491
0.637091 1.00703
0.577611 1.02693
0.580083 1.01616
0.653516 0.989476
0.582182 1.01362
0.629951 1.00818
0.597342 1.02097
0.576121 1.02895
0.57481 0.994623
0.552003 0.974048
0.534296 0.969297
0.547469 0.966568
0.533304 0.99094
0.623901 1.00552
0.631597 1.03676
0.646001 1.01927
0.723874 0.983971
0.704486 0.989835
0.672904 0.992431
0.666332 1.00545
0.689008 1.00886
0.68045 1.00188
0.704851 0.993766
0.701222 0.98701
0.715081 0.990028
0.683829 1.00763
0.754219 0.969584
0.736474 0.994717
0.780377 0.963293
0.782971 0.961574
0.777293 0.9585
0.716585 0.973382
0.682458 0.988707
0.712037 0.998229
0.651899 1.02639
0.687415 0.985593
0.628972 0.991452
0.729693 0.969385
0.727028 0.988701
0.675241 1.02648
0.686421 1.02327
0.729923 1.01184
0.736793 0.992571
0.761904 0.973132
0.706089 0.97602
0.674755 0.97977
0.654503 0.967561
0.711958 0.94846
0.633997 0.97302
0.691018 0.955321
0.690156 0.970538
0.67058 0.977758
0.752526 0.966563
0.582394 1.03318
0.671368 1.01994
0.63596 1.02306
0.647361 1.02068
0.640399 1.0306
0.647205 1.02481
0.617707 1.03098
0.657984 0.984178
0.60545 0.981322
0.639188 0.981313
0.637005 0.999751
0.658745 0.99804
0.601138 1.00895
0.610162 1.01453
0.591599 1.04053
0.672168 1.04663
0.683031 1.04142
0.624961 1.04327
0.55663 1.02868
0.615494 0.994999
0.582873 1.00029
0.54279 0.995444
0.574644 0.973948
0.608331 0.963736
0.619293 0.944043
0.648841 0.941995
0.639527 0.988413
0.590991 1.0303
0.595682 1.04483
0.603606 1.06125
0.653581 1.05609
0.669012 1.03371
0.577908 1.02142
0.619419 1.01443
0.603536 0.994567
0.648547 0.992144
0.707825 0.985329
0.670661 0.979172
0.565373 0.967713
0.60033 0.945567
0.486661 0.958798
0.565947 0.944022
0.605463 0.940169
0.602791 0.949657
0.653845 0.933114
0.563076 0.963232
0.591446 0.981277
0.505263 1.00083
0.526912 1.00455
0.551475 0.995494
0.471928 1.00012
0.504471 1.01094
0.44819 1.02619
0.516059 1.02223
0.520051 1.01824
0.552278 1.01455
0.546416 1.01753
0.590725 1.00631
0.512987 0.998524
0.591762 0.987855
0.515459 0.989875
0.503694 0.997144
0.522995 0.976752
0.493774 0.975163
0.509902 0.958437
0.53737 0.946736
0.490147 0.947678
0.534874 0.923068
0.45699 0.931622
0.454094 0.926114
0.43922 0.9179
0.515218 0.905854
0.505515 0.945926
0.441023 0.932527
0.489387 0.949101
0.458687 0.97437
0.430302 0.999185
0.449839 0.989603
0.480008 0.987157
0.3967 0.989905
0.431555 0.971699
0.42661 0.958342
0.420942 0.952388
0.429416 0.958166
0.392974 0.957959
0.466975 0.974057
0.499375 0.971422
0.545103 0.986282
0.513738 1.01376
0.537868 1.00059
0.512098 0.998216
0.508468 0.993643
0.460048 1.01763
0.444238 1.0682
0.389605 1.07372
0.427146 1.06698
0.400319 1.08031
0.447056 1.09194
0.432819 1.08657
0.497819 1.06581
0.43511 1.05886
0.454558 1.04254
0.422677 1.01716
0.399886 1.01154
0.459355 1.02006
0.459253 1.00059
0.464506 0.984797
0.476362 0.991413
0.520269 0.961461
0.508518 0.940323
0.490554 0.928621
0.535576 0.927377
0.568916 0.935139
0.587352 0.960421
0.583979 0.973624
0.604777 0.967737
0.607344 0.969491
0.609846 0.983339
0.63831 0.976556
0.63424 0.977541
0.632727 0.988937
0.608612 0.993382
0.628863 1.00149
0.598488 1.04158
0.616486 1.06579
0.599874 1.07255
0.613686 1.08791
0.627381 1.07122
0.607258 1.07775
0.643859 1.06413
0.680936 1.01598
0.673459 0.982836
0.643106 0.968362
0.6839 0.948643
0.586934 0.941755
0.578729 0.943066
0.598819 0.9215
0.565039 0.933127
0.592503 0.942507
0.609607 0.975237
0.578667 1.01301
0.562423 1.03567
0.62852 1.0314
0.613905 1.03117
0.593002 1.03773
0.561861 1.0552
0.597329 1.03543
0.55046 1.00295
0.557015 1.00083
0.504905 1.00486
0.411303 1.02436
0.580015 0.990336
0.531196 1.00604
0.54861 0.971248
0.560241 0.958149
0.577991 0.94782
0.553302 0.939565
0.524325 0.945522
0.550866 0.939897
0.562086 0.922209
0.549211 0.918333
0.525731 0.931174
0.473553 0.917432
0.479042 0.911177
0.498072 0.930512
0.532032 0.940282
0.543089 0.94211
0.509361 0.95321
0.493629 0.953391
0.469213 0.942752
0.46439 0.945498
0.430471 0.98471
0.45551 1.00593
0.461191 1.03334
0.484281 1.0602
0.434776 1.06131
0.49756 1.03507
0.516968 1.02508
0.571176 1.01858
0.567818 1.02818
0.447857 1.05677
0.500525 1.05955
0.480002 1.06773
0.55091 1.04893
0.578246 1.03625
0.609048 1.0103
0.577238 0.983828
0.572615 0.964338
0.507059 0.962431
0.521789 0.966812
0.509688 0.972809
0.470909 0.9736
0.4864 0.95629
0.537053 0.948812
0.453003 0.998175
0.527413 1.02144
0.586259 1.01725
0.587009 1.01645
0.591767 1.01162
0.541348 1.05055
0.539774 1.05899
0.493887 1.07122
0.475749 1.06301
0.521859 1.05747
0.521576 1.06235
0.534822 1.04887
0.567736 1.02643
0.586121 1.01297
0.551092 1.01024
0.544163 1.00534
0.58605 1.00096
0.604047 0.991549
0.538361 1.00527
0.625203 0.973474
0.630179 0.971146
0.594097 0.982172
0.594929 0.983194
0.605677 0.971154
0.591169 0.954301
0.542173 0.953324
0.568799 0.982983
0.561141 1.01339
0.537976 1.02135
0.549915 1.01372
0.521757 1.03595
0.508162 1.05314
0.480694 1.05935
0.541766 1.02942
0.499193 1.0132
0.524842 0.985101
0.591056 0.953386
0.642227 0.918593
0.600098 0.954238
0.626644 0.94439
0.581185 0.961642
0.615801 0.958024
0.637422 0.940202
0.581887 0.966629
0.633856 0.948145
0.673158 0.942454
0.678706 0.932168
0.649085 0.936853
0.573061 0.957729
0.582953 0.961273
0.530578 1.01422
0.614296 1.0084
0.569987 1.02675
0.551311 1.05799
0.614527 1.05759
0.612592 1.05807
0.667523 1.05788
0.713246 1.05769
0.718669 1.05829
0.66062 1.06984
0.727582 1.0186
0.770718 0.989524
0.745308 1.01654
0.798387 1.00123
0.773027 1.00096
0.767315 0.992091
0.730207 0.995573
0.724295 0.988631
0.734571 0.969966
0.711002 0.966734
0.631676 0.977996
0.678368 0.944307
0.664746 0.947547
0.675924 0.953841
0.622779 0.968714
0.592185 0.969053
0.556007 0.975121
0.623519 0.945245
0.580156 0.969254
0.545376 0.983242
0.574397 0.9737
0.660613 0.955728
0.649434 0.969825
0.659285 0.974187
0.633576 0.97382
0.693381 0.953277
0.675782 0.96132
0.693445 0.979086
0.65009 1.00972
0.69704 0.999395
0.647126 1.0102
0.681494 1.00098
0.669145 0.993559
0.592703 1.00387
0.63425 0.979645
0.641696 0.982216
0.703402 0.961608
0.689582 0.967362
0.72573 0.953234
0.642563 0.969521
0.651582 0.958852
0.678745 0.95178
0.634856 0.972072
0.656119 0.972507
0.651323 0.951118
0.664679 0.930557
0.706922 0.90376
0.678536 0.931174
0.649729 0.959647
0.696923 0.948681
0.689976 0.972432
0.676073 0.993706
0.619115 1.01111
0.681952 1.00741
0.659412 1.011
0.675363 0.988092
0.664778 0.980722
0.648223 0.992384
0.662714 0.992764
0.643331 1.00009
0.637663 1.0035
0.625143 1.00401
0.664847 0.967526
0.59943 0.979754
0.604312 0.988621
0.635553 0.997372
0.707742 0.977053
0.658277 0.997021
0.658393 0.993947
0.638487 0.989508
0.669185 0.988545
0.686481 0.981787
0.67436 0.982801
0.711835 0.952159
0.693309 0.973154
0.666442 0.980313
0.65258 0.970802
0.732812 0.934178
0.635491 0.972402
0.607047 0.964385
0.682677 0.929409
0.622923 0.953678
0.63534 0.946426
0.685049 0.903804
0.643446 0.916343
0.575747 0.945729
0.644766 0.94897
0.643349 0.952174
0.648988 0.972877
0.694276 0.977544
0.679954 0.985762
0.619109 1.02187
0.66912 1.00742
0.737268 1.00613
0.681135 1.04225
0.71812 1.02249
0.72232 1.0169
0.731605 1.00123
0.755283 0.984514
0.736792 0.979993
0.678747 0.99172
0.722368 0.972774
0.716899 0.977127
0.678667 0.98225
0.708846 0.959653
0.7862 0.947727
0.745734 0.999895
0.796638 0.956607
0.794089 0.943314
0.70945 0.984153
0.752503 0.968703
0.712447 1.01825
0.713356 1.02047
0.743029 0.998458
0.722343 1.00077
0.701385 1.00221
0.723689 0.982582
0.671686 1.01366
0.630014 1.03779
0.61998 1.05034
0.651813 1.05408
0.758987 1.01432
0.786421 0.99992
0.743704 1.02799
0.736037 1.01982
0.749904 1.007
0.726887 1.03302
0.681936 1.05862
0.725528 1.0327
0.748969 1.01054
0.766482 0.981585
0.784996 0.95726
0.696766 1.00645
0.756261 0.993423
0.729809 1.00025
0.757673 0.933032
0.732805 0.903212
0.666429 0.929895
0.697073 0.91906
0.694118 0.943341
0.700546 0.95674
0.669997 0.979509
0.63757 0.993809
0.67835 0.986318
