# Supplementary material for: Stochastic bond dynamics facilitates alignment of malaria parasite at erythrocyte membrane upon invasion
Source: eLife. 2020 May 18;9:e56500. doi: 10.7554/eLife.56500 (PMC7269671; doi:10.7554/eLife.56500)
Supplement: Figure 2—source data 1. [file elife-56500-fig2-data1.zip › PARA_POSITIONS/pos26.dat]

2.75286 0.888347
2.76258 0.780091
2.79061 0.738794
2.8044 0.754409
2.78293 0.815761
2.80336 0.692926
2.77898 0.717482
2.73229 0.863448
2.73492 0.848335
2.73879 0.885011
2.76016 0.917382
2.79043 0.862517
2.78673 0.960345
2.82352 0.91085
2.86423 0.811128
2.85475 0.912219
2.84174 0.918866
2.80968 0.90308
2.80204 0.734344
2.76413 0.748027
2.73927 0.801721
2.73483 0.84185
2.78096 0.59851
2.72659 0.669301
2.66875 0.635404
2.62425 0.736504
2.65479 0.551201
2.65339 0.619796
2.67315 0.60201
2.66962 0.54072
2.63878 0.676332
2.64556 0.590915
2.65488 0.6246
2.66781 0.569844
2.68795 0.539854
2.64987 0.77254
2.69031 0.673974
2.69312 0.605569
2.68456 0.65837
2.66859 0.744986
2.71513 0.61149
2.68644 0.790366
2.70764 0.664184
2.67379 0.703648
2.64431 0.680056
2.5922 0.708566
2.57755 0.761442
2.57793 0.76178
2.59846 0.656067
2.56276 0.794317
2.60222 0.659642
2.62924 0.648732
2.61372 0.773749
2.6348 0.744787
2.67224 0.703232
2.68368 0.696319
2.62327 0.81278
2.58337 0.923897
2.63524 0.786038
2.67006 0.71727
2.64001 0.872729
2.68338 0.761876
2.71358 0.722845
2.70061 0.881863
2.74647 0.82112
2.79593 0.722326
2.79457 0.765563
2.74739 0.872675
2.7228 0.890772
2.71593 0.914854
2.76692 0.721629
2.75743 0.73825
2.75607 0.699255
2.70612 0.855509
2.70963 0.830512
2.72041 0.773071
2.69913 0.824868
2.71575 0.7517
2.65397 0.95552
2.69094 0.875197
2.70749 0.86757
2.70447 0.938339
2.6956 0.985694
2.76584 0.790849
2.71953 0.985204
2.69806 0.993531
2.73497 0.776426
2.66358 0.865295
2.64795 0.802478
2.61374 0.915123
2.65238 0.744253
2.62153 0.858673
2.68251 0.678543
2.64305 0.797555
2.57553 0.952955
2.5994 0.797463
2.59834 0.775827
2.59086 0.763801
2.60128 0.748447
2.59767 0.776847
2.60002 0.764631
2.61776 0.715934
2.63215 0.717301
2.68084 0.628146
2.66606 0.732454
2.67404 0.751407
2.65365 0.869092
2.66852 0.843973
2.59898 1.06638
2.68097 0.876825
2.66449 1.00215
2.70536 0.891804
2.73128 0.787606
2.6703 0.904101
2.71546 0.732945
2.66925 0.885154
2.69355 0.876761
2.69992 0.917434
2.71614 0.867871
2.72729 0.837328
2.71999 0.838976
2.67507 0.983636
2.72579 0.767034
2.7259 0.752888
2.73326 0.714024
2.69535 0.8505
2.69555 0.743429
2.64016 0.835951
2.63265 0.847029
2.65737 0.766215
2.6493 0.842536
2.64685 0.921761
2.70425 0.792275
2.71339 0.855307
2.73539 0.83479
2.76381 0.790221
2.69617 1.00419
2.70442 0.870544
2.64515 0.973129
2.65545 0.956781
2.64571 0.971065
2.6766 0.849292
2.63844 0.963227
2.66831 0.894685
2.67268 0.941064
2.69153 0.872848
2.69579 0.793442
2.63529 0.952931
2.66511 0.921118
2.75007 0.742098
2.72497 0.941782
2.75112 0.892624
2.71127 1.05708
2.75879 0.926901
2.75903 0.97033
2.76637 1.06085
2.83828 0.986284
2.78282 1.22245
2.85798 1.01141
2.83497 1.06852
2.82371 1.09993
2.84397 1.05557
2.82976 1.09409
2.79657 1.21125
2.75265 1.28847
2.7659 1.25706
2.79296 1.21838
2.76503 1.28809
-1.99507 -1.6514
2.73401 1.32311
2.73596 1.30303
2.74998 1.28619
2.70724 1.34609
2.61905 1.50058
-1.92837 -1.80514
-2.02628 -1.6944
2.52869 1.48436
2.5227 1.49825
2.56474 1.4262
2.5781 1.37888
2.55061 1.36401
2.49862 1.38983
2.45922 1.39892
2.45593 1.37797
2.47725 1.32519
2.50233 1.25611
-1.92871 -1.59064
2.54738 1.23704
2.64489 1.15842
2.66739 1.28107
2.77523 1.15274
2.75591 1.26372
2.81152 1.15579
2.76768 1.2797
2.84589 1.11292
2.81938 1.163
2.82765 1.10317
2.77896 1.14843
2.75804 1.10006
2.69702 1.16421
2.6543 1.18322
2.67712 1.11315
2.73623 0.973414
2.71196 1.0771
2.71042 1.10338
2.67914 1.16889
2.64959 1.11941
2.62137 1.15158
2.67301 1.01141
2.6934 1.01653
2.73113 0.942948
2.69416 1.03717
2.72437 0.85799
2.66951 0.916037
2.6665 0.882368
2.64709 0.927046
2.63526 0.989828
2.68948 0.910063
2.70572 0.865827
2.71341 0.871151
2.68206 0.952104
2.7165 0.833248
2.71738 0.875462
2.72684 0.891989
2.74605 0.835516
2.69041 0.968465
2.73801 0.750325
2.71523 0.758981
2.71935 0.776817
2.68548 0.97983
2.74037 0.910478
2.78375 0.778484
2.76732 0.801335
2.74436 0.905427
2.77015 0.799362
2.77297 0.794942
2.74108 0.908265
2.78203 0.777418
2.69841 1.07706
2.75524 0.961773
2.80418 0.876011
2.83958 0.739872
2.82833 0.825695
2.79739 1.05491
2.85776 1.0269
2.87543 1.05611
2.88811 1.00818
2.84784 1.09335
2.88549 0.967225
2.89714 0.984418
2.88663 1.05043
2.89672 1.0364
2.94105 0.887433
2.92379 0.946145
2.90565 1.00499
2.85088 1.11504
2.78802 1.20648
2.84381 0.94599
2.74481 1.20901
2.75987 1.10951
2.77414 1.01532
2.70458 1.14507
2.72483 0.99421
2.68149 1.01968
2.65923 0.966169
2.6356 0.927884
2.63385 0.879851
2.62401 0.881913
2.63368 0.900333
2.66262 0.815254
2.65838 0.805637
2.59986 0.903131
2.5465 0.929578
2.52527 1.0002
2.57689 0.874237
-1.88388 -1.30937
2.59461 0.831333
2.59768 0.834284
2.63339 0.675317
2.61636 0.798566
2.6292 0.823477
2.66609 0.77946
2.6982 0.721219
2.649 0.951021
2.71114 0.827745
2.71671 0.91212
2.78101 0.761035
2.76276 0.851152
2.6915 1.01438
2.72607 0.82456
2.68285 0.920861
2.67806 0.885731
2.68228 0.883299
2.70714 0.79084
2.67325 0.850964
2.66956 0.757002
2.67697 0.69371
2.65185 0.811783
2.61443 0.970862
2.65342 0.927164
2.62684 1.00056
2.66529 0.860453
2.63831 0.927809
2.6348 0.909516
2.60391 0.935417
-1.73419 -1.23026
2.65063 0.647811
2.59175 0.769652
2.60744 0.584728
2.59576 0.557577
2.55417 0.684624
2.55907 0.593609
2.51871 0.606069
2.44778 0.678075
2.42616 0.663786
2.44077 0.694035
2.49437 0.65067
2.54393 0.656741
2.57399 0.696777
2.59378 0.708926
2.55632 0.816975
2.58702 0.729232
2.60601 0.723818
2.61581 0.690063
2.55584 0.821851
2.51638 0.8709
2.52775 0.747681
2.51291 0.670996
2.51298 0.601773
2.48492 0.730733
2.51901 0.70773
2.54176 0.663389
2.46344 0.884318
2.46412 0.79381
2.44778 0.779149
2.40847 0.911704
2.45511 0.899399
2.44775 0.986058
2.51276 0.884721
2.48905 1.00761
2.55012 0.90192
2.56495 0.915357
2.57603 0.924838
2.59516 0.889775
2.56825 0.961826
2.50581 1.10356
2.58783 0.930841
2.52578 1.09347
2.52951 1.07049
2.57704 0.95222
2.57585 0.912096
2.58335 0.854079
2.5559 0.874593
2.55328 0.8201
2.49004 0.939342
2.48768 0.895519
2.45332 0.91072
2.45126 0.848668
2.46654 0.762635
2.42886 0.830559
2.43763 0.767845
2.39004 0.887054
2.42188 0.88629
2.44875 0.884836
2.53127 0.778217
2.53185 0.838921
2.52664 0.924059
2.56294 0.896549
2.62014 0.822537
2.58895 0.908616
2.56587 0.948949
2.50787 1.02693
2.48306 0.984814
2.51737 0.817998
2.51466 0.795821
2.55289 0.670877
2.55325 0.709388
2.55223 0.842203
2.58809 0.87621
2.55461 0.991902
2.61649 0.788393
2.59439 0.839446
2.55245 0.900844
2.56548 0.785419
2.57471 0.796919
2.54318 0.922352
2.59158 0.805678
2.5882 0.830897
2.58295 0.878792
2.61513 0.86514
2.64079 0.812249
2.59586 0.883618
2.61814 0.736346
2.58504 0.805986
2.56983 0.863696
2.5727 0.889632
2.54055 0.960983
2.55327 0.940147
2.55208 0.909291
2.50828 0.972958
2.47296 1.022
2.51113 0.901509
2.55261 0.776164
2.49892 0.890304
2.45401 0.941675
2.45632 0.828285
2.44204 0.840107
2.4441 0.910992
2.50631 0.800782
2.54324 0.747427
2.50728 0.893894
2.49206 0.924951
2.52405 0.818399
2.52193 0.742895
2.46637 0.841559
2.47179 0.816143
2.47801 0.784691
2.47339 0.803371
2.45348 0.841941
2.47289 0.819567
2.45968 0.923546
2.49089 0.910321
2.53135 0.864835
2.56579 0.804881
2.5764 0.814459
2.55239 0.862319
2.50433 0.940093
2.50497 0.896839
2.50585 0.852707
2.4842 0.956583
2.53706 0.822088
2.56111 0.725636
2.50914 0.827644
2.45442 0.885862
2.51093 0.716596
2.47975 0.847629
2.54041 0.785332
2.51595 0.878359
2.54187 0.782291
2.50298 0.896598
2.54282 0.804228
2.53075 0.900778
2.56277 0.870604
2.5694 0.823286
2.51324 0.915877
2.48928 0.985518
2.49005 0.976084
2.47431 1.0358
2.53242 0.97119
2.52316 1.07348
2.54933 1.12729
2.5911 1.1522
2.63224 1.15169
2.64472 1.12556
2.68255 0.997204
2.6098 1.13309
2.55588 1.18793
2.6016 1.02652
2.58017 1.08267
2.60716 1.01531
2.56507 1.09656
2.51215 1.16573
2.57782 0.935284
2.54551 0.948056
2.44834 1.10231
2.51555 0.936574
2.57554 0.830485
2.53021 0.926462
2.50474 0.894477
2.46847 0.899837
2.45288 0.825176
2.41869 0.884258
2.45374 0.811725
2.45585 0.860246
2.47039 0.895326
2.51062 0.819867
2.45278 1.00072
2.46301 1.01772
2.51976 0.965156
2.52117 1.01215
2.51804 1.03048
-1.61064 -1.43193
2.59099 0.900826
2.55759 0.962787
2.57074 0.917499
2.55623 0.926424
2.55672 0.928517
-1.63095 -1.42355
2.5304 1.08412
2.50166 1.15207
2.54326 1.08491
2.54905 1.07161
2.55335 1.09479
2.53325 1.1672
2.54605 1.14353
2.56091 1.0758
-1.63161 -1.46656
-1.6004 -1.44186
2.54871 0.992371
2.56861 0.980588
2.5993 0.95629
2.64183 0.838194
-1.73117 -1.37416
2.59778 0.942478
2.53422 1.06547
2.56409 1.01102
2.59201 0.939038
2.59603 0.884047
2.53513 1.00147
2.54023 0.976096
2.56517 0.913589
2.5643 0.917991
-1.60078 -1.30904
2.55634 0.820623
2.53722 0.807256
-1.52364 -1.19128
2.49693 0.804762
2.54722 0.709011
2.57525 0.724851
2.57681 0.762111
2.54089 0.870164
2.53705 0.806985
2.56519 0.730005
-1.6267 -1.1602
2.59544 0.735852
-1.64101 -1.17741
2.62193 0.63535
2.5778 0.750466
2.58495 0.68817
2.52716 0.789374
2.51828 0.759527
-1.52791 -1.17748
2.47597 0.738692
2.49972 0.706948
2.52761 0.669018
-1.56131 -1.20871
2.43998 0.835108
2.44882 0.751496
2.41079 0.817095
2.38684 0.865194
2.4118 0.847797
-1.40358 -1.31636
-1.41527 -1.30601
-1.48113 -1.27353
2.43861 0.923833
-1.51917 -1.35337
2.43295 0.991455
-1.48153 -1.4011
2.40659 0.995175
-1.46915 -1.32135
2.4104 0.910678
-1.47476 -1.29281
2.42704 0.852058
-1.4851 -1.28981
-1.47492 -1.3124
-1.42628 -1.31983
-1.41061 -1.3453
-1.37155 -1.36806
-1.42194 -1.27102
-1.40109 -1.28907
-1.41608 -1.19759
-1.38528 -1.24955
-1.4083 -1.18444
-1.3703 -1.20493
-1.39627 -1.15784
-1.37208 -1.22197
-1.32783 -1.24785
-1.35155 -1.21893
2.37479 0.72337
-1.36436 -1.19109
2.39082 0.738968
2.41625 0.704364
2.4001 0.769269
-1.42633 -1.19256
-1.42478 -1.26349
-1.44834 -1.21407
2.38479 0.788226
-1.45158 -1.28265
2.34158 0.871196
-1.5033 -1.25933
-1.43279 -1.32472
-1.47794 -1.27489
2.27974 0.968964
-1.44879 -1.33485
-1.46763 -1.33917
-1.41088 -1.36098
2.36338 0.898026
2.29797 1.04691
2.31173 1.00495
2.3142 1.03306
2.33506 1.0105
2.36791 0.995914
2.39178 1.05485
2.39923 1.05516
2.38989 1.01098
2.3619 1.0451
2.39883 1.02425
2.45331 0.960404
2.37482 1.10338
2.40546 0.990785
2.34222 1.08872
2.35635 1.06549
2.38354 1.02343
2.35256 1.1055
2.35634 1.10486
2.42968 0.947175
2.39364 1.00376
2.39822 0.984081
2.37003 1.06523
2.44599 0.942539
2.46016 0.858296
2.34952 1.06935
2.35784 1.00098
2.37083 0.98502
2.37319 0.976161
2.34736 1.00107
2.33029 0.992315
2.31711 0.976209
2.32511 0.986876
2.32981 1.01545
2.40442 0.889857
2.30763 1.17084
2.39917 0.989373
2.42211 0.960197
2.40108 1.00873
2.44252 0.901561
2.41534 0.962787
2.33211 1.10157
2.37083 0.946577
2.31158 1.01715
2.3131 1.00838
2.28795 1.01816
2.30321 0.952989
2.27568 1.01699
2.32255 0.911795
2.33254 0.939413
2.37187 0.916033
2.37792 0.971893
2.44082 0.809779
2.32808 1.06835
2.32396 1.03837
2.30418 1.05353
-1.39424 -1.42792
2.33575 0.876186
2.27216 1.00515
2.33555 0.854521
2.33584 0.906306
-1.40329 -1.32653
2.32841 0.932111
2.36274 0.807348
2.28853 0.917556
2.28171 0.904232
2.2707 0.925541
2.31584 0.905073
2.34155 0.927981
2.30216 0.97424
2.32298 0.839632
2.28864 0.851472
2.27913 0.815616
2.27801 0.856847
2.26361 0.909986
2.26612 0.945218
2.26397 0.986573
2.29892 0.958119
2.29602 0.966092
2.25218 1.04334
2.31811 0.922357
2.27215 1.02335
2.30241 0.949961
2.27646 1.00726
2.26544 1.06222
2.3059 1.0246
2.36586 0.926533
2.39741 0.895312
2.31326 1.05072
2.33299 0.998221
2.29498 1.03104
2.28014 1.07373
2.28727 1.09736
2.34757 1.02225
2.33325 1.0655
2.35509 1.00797
2.35201 1.00053
2.33511 0.963554
2.29895 0.93274
2.23492 0.973982
2.23512 0.914042
2.14677 1.05285
2.19335 1.00411
2.18759 1.01761
2.19671 0.981506
2.22911 0.901382
2.24156 0.839213
2.25695 0.841133
2.29205 0.800963
2.26718 0.896163
2.24589 0.905275
2.23039 0.935715
2.2482 0.915269
2.26076 0.901552
2.29682 0.81654
2.30397 0.787538
2.25817 0.880195
2.29676 0.770573
2.28169 0.775619
2.27532 0.731379
2.19285 0.83296
2.16731 0.837626
2.14631 0.867893
2.18209 0.817459
2.23913 0.73167
2.24158 0.792038
2.24718 0.840689
2.19137 0.955592
2.2246 0.856485
2.21373 0.859976
2.25202 0.817641
2.21294 0.955333
2.25405 0.910507
2.27079 0.925037
2.32177 0.876824
2.28458 1.01142
2.33364 0.930447
2.31165 0.95902
2.31285 0.896945
2.33938 0.777657
2.27738 0.900696
2.2472 0.942517
2.32255 0.76149
2.30159 0.785776
2.27307 0.833358
2.2853 0.764882
2.23582 0.904132
2.24393 0.925378
2.21614 0.980101
2.25259 0.894534
2.28363 0.806709
2.24036 0.927414
2.18853 1.06085
2.19408 1.06223
2.22325 1.00892
2.23924 0.954847
2.28018 0.887752
2.23951 0.984487
2.27641 0.895227
2.28457 0.871944
2.28682 0.902268
2.27393 0.929553
2.28578 0.847593
2.3029 0.799778
2.2094 0.960294
2.19816 0.877717
2.13838 0.993897
2.22788 0.810523
2.20765 0.840294
2.23221 0.828412
2.2609 0.746617
2.13055 0.995923
2.08905 1.05095
2.08411 1.08585
2.12003 1.07531
2.12459 1.12427
2.14567 1.11942
2.16794 1.1499
2.20245 1.19019
2.28574 1.13334
2.26862 1.21939
2.31887 1.1587
2.2976 1.1541
2.33326 0.99405
2.24847 1.16084
2.21537 1.20387
2.22105 1.14363
2.171 1.13521
2.22244 1.01696
2.24071 1.01439
2.20353 1.13552
2.26199 1.01076
2.21944 1.05849
2.23936 0.883593
2.22831 0.879144
2.30589 0.720764
2.25958 0.824761
2.24169 0.857501
2.20517 0.9222
2.24811 0.694458
2.20315 0.811826
2.22903 0.773888
2.23033 0.757159
2.14906 0.954171
2.18065 0.850568
2.17264 0.890636
2.21898 0.846553
2.2462 0.832215
2.2438 0.821383
2.21078 0.805097
2.17161 0.856509
2.19141 0.761552
2.17796 0.846042
2.20042 0.796965
2.21108 0.779512
2.21885 0.761617
2.19689 0.864719
2.19564 0.958852
2.25318 0.878408
2.31649 0.754768
2.26179 0.905114
2.24435 0.92319
2.2975 0.770078
2.22701 0.932141
2.21445 0.902282
2.19561 0.920184
2.21198 0.859069
2.21262 0.867286
2.23751 0.786485
2.2284 0.800551
2.21648 0.793294
2.21382 0.734617
2.18542 0.679156
2.15391 0.748993
2.16578 0.772201
2.17148 0.823438
2.22369 0.767891
2.22163 0.79476
2.21068 0.798006
2.23722 0.825496
2.29277 0.816698
2.26917 0.88929
2.29969 0.840592
2.29575 0.888823
2.27582 0.928502
2.23028 1.01166
2.29907 0.783589
2.31468 0.61498
2.22918 0.815747
2.19931 0.843821
2.21512 0.761407
2.23325 0.783567
2.25445 0.76986
2.22336 0.871864
2.29702 0.59198
2.25492 0.765613
2.28311 0.616226
2.2679 0.693785
2.24875 0.771087
2.2377 0.808692
2.23109 0.855598
2.23898 0.837517
2.26986 0.739999
2.2259 0.878739
2.25283 0.835049
2.29373 0.780248
2.253 0.972211
2.30592 0.757082
2.29734 0.750484
2.27427 0.732795
2.2502 0.731521
2.21066 0.847335
2.25878 0.740565
2.25683 0.795829
2.27298 0.767702
2.29727 0.662701
2.24672 0.865441
2.26552 0.853757
2.20602 1.08274
2.26658 1.00281
2.33412 0.867236
2.26501 1.05653
2.32956 0.923489
2.28816 1.06227
2.32682 1.02502
2.35868 0.946585
2.33738 0.969217
2.29729 1.0736
2.37593 0.867655
2.35629 0.868022
2.31303 0.933808
2.30975 0.949699
2.38839 0.76717
2.39651 0.796765
2.36886 0.868049
2.37822 0.822941
2.41648 0.687686
2.36193 0.869882
2.38574 0.820981
2.39522 0.848332
2.36687 0.966396
2.33607 1.11812
2.36558 1.16065
2.39643 1.13323
2.44675 0.986754
2.45066 0.977925
2.42073 1.09069
2.42645 1.0604
2.40451 1.07728
2.39966 1.04065
2.38067 0.991983
2.2944 1.16621
2.30246 1.16863
2.371 1.0224
2.32569 1.12917
2.34712 1.08136
2.34258 1.10149
2.3454 1.0304
2.31727 1.03538
2.3513 0.889796
2.34218 0.91353
2.3385 0.98096
2.36203 0.991564
2.35238 1.06344
2.31267 1.13684
2.3395 1.05028
2.36463 1.01009
2.3775 0.980218
2.36021 0.994386
2.36993 0.933327
2.36174 0.844582
2.35961 0.68261
2.24742 0.922879
2.24977 0.845834
2.26576 0.793526
2.28781 0.769437
2.23118 0.981453
2.23637 1.04319
2.27672 1.04925
2.35993 0.919348
2.29523 1.11236
2.37554 0.929818
2.31106 1.08114
2.36757 0.882042
2.3421 0.874061
2.30192 0.903816
2.31617 0.777554
2.27454 0.837234
2.28448 0.729722
2.22581 0.879303
2.24359 0.81174
2.24761 0.792088
2.25661 0.755231
2.25448 0.766624
2.28527 0.725403
2.24426 0.876414
2.26692 0.777692
2.27168 0.747288
2.28048 0.705473
2.24892 0.814689
2.27017 0.784825
2.28029 0.734556
2.21343 0.864486
2.22532 0.833815
2.21913 0.86889
2.24219 0.842813
2.22732 0.850358
2.20672 0.865137
2.16142 1.02234
2.21722 0.926761
2.20047 0.953819
2.21294 0.925756
2.2596 0.866456
2.29047 0.850269
2.31005 0.873199
2.3155 0.923847
2.32634 0.92988
2.31142 0.958552
2.30069 0.979861
2.36641 0.786068
2.35229 0.881494
2.30413 0.969831
2.30272 0.944309
2.28042 0.942508
2.23917 1.0282
2.29277 0.917569
2.29651 0.974735
2.29605 1.02378
2.23406 1.16969
2.2422 1.11716
2.26025 1.07509
2.29354 1.07129
2.31986 1.11956
2.35966 1.09229
2.4082 0.953499
2.35208 0.997984
2.30983 1.04452
2.3548 0.85546
2.29323 0.9956
2.31967 0.945589
2.28825 1.02267
2.28001 1.08214
2.36173 0.948113
2.41039 0.869623
2.36361 0.982863
2.32718 1.05908
2.29611 1.12654
2.32815 1.0318
2.33104 0.964498
2.28687 1.01477
2.24278 1.08414
2.24675 1.09882
2.29505 1.04018
2.31268 0.962333
2.33449 0.822735
2.25107 0.957089
2.25338 0.892588
2.26266 0.898208
2.26259 0.909294
2.25895 0.949271
2.31726 0.828207
2.31009 0.818223
2.26246 0.918419
2.25126 0.880238
2.24912 0.879449
2.29277 0.710557
2.27112 0.724596
2.21401 0.836354
2.26341 0.659779
2.22183 0.839754
2.24762 0.843347
2.32282 0.739726
2.27198 0.973616
2.28535 0.972532
2.34993 0.789741
2.31056 0.882004
2.2755 0.922937
2.28326 0.827536
2.26736 0.85099
2.25163 0.828886
2.19407 0.87079
2.17686 0.890107
2.18811 0.897643
2.19363 0.866056
2.17586 0.892594
2.16704 0.895504
2.16016 0.900564
2.10202 1.02842
2.12795 0.986007
2.12327 1.03273
2.16027 1.01088
2.17904 1.01494
2.12549 1.17808
2.21036 1.07576
2.16939 1.20021
2.19772 1.17677
2.22745 1.13805
2.25343 1.08822
2.21357 1.15292
2.23297 1.07055
2.2059 1.08634
2.25395 0.996901
2.27144 0.997373
2.25264 1.07336
2.24301 1.09109
2.23762 1.10425
2.26108 1.0753
2.27112 1.10612
2.22897 1.24931
2.26958 1.18282
2.24831 1.22557
2.32334 1.06338
2.33874 0.967439
2.2554 1.07858
2.2801 0.949177
2.2237 1.03022
2.21694 1.00466
2.22959 0.937283
2.20243 0.976118
2.24288 0.867874
2.27106 0.829516
2.30183 0.79892
2.31424 0.796342
2.32481 0.836666
2.35061 0.860777
2.31127 0.979166
2.40523 0.774106
2.33808 0.975318
2.32467 1.00799
2.3241 1.00311
2.29835 1.01637
2.37063 0.870443
2.34652 0.986938
2.33777 1.04967
2.33869 1.01546
2.3547 0.977357
2.36793 0.922513
2.37715 0.860654
2.35558 0.895328
2.26362 1.05397
2.26504 1.02264
2.23411 1.05514
2.24449 1.01173
2.24507 0.927138
2.2193 0.908793
2.1814 0.972151
2.24585 0.847643
2.23823 0.871728
2.22192 0.89037
2.18763 0.930418
2.21547 0.805645
2.1641 0.91642
2.1815 0.880992
2.19525 0.890332
2.21765 0.838354
2.22689 0.799861
2.14928 0.933262
2.15126 0.933091
2.18734 0.858143
2.21517 0.833818
2.16487 0.918733
2.15484 0.919941
2.19615 0.806497
2.19059 0.818294
2.16551 0.860334
2.13975 0.909319
2.18692 0.844377
2.18438 0.88595
2.19509 0.874995
2.16604 0.977831
2.19949 0.905216
2.134 1.00901
2.16039 0.95462
2.10772 1.08189
2.17299 1.02784
2.17218 1.05995
2.19363 1.03091
2.13634 1.09721
2.09463 1.14576
2.20459 0.940473
2.16863 1.00562
2.16598 1.03035
2.17885 0.982612
2.12198 1.05831
2.12351 1.04554
2.13174 1.06611
2.13906 1.06402
2.12532 1.10002
2.13199 1.10055
2.18143 1.04548
2.12539 1.15534
2.1052 1.20111
2.14732 1.12511
2.11936 1.14683
2.15519 1.07407
2.21707 0.973429
2.23173 0.997938
2.25138 1.00925
2.20289 1.10815
2.19252 1.10162
2.15196 1.17544
2.23983 1.06706
2.252 1.06255
2.24429 1.04959
2.23429 1.05138
2.297 0.926189
2.28773 0.9548
2.24597 1.05946
2.27478 1.00569
2.29575 0.925111
2.28551 0.944371
2.27197 0.986577
2.31434 0.844331
2.2106 1.01212
2.24904 0.87045
2.18359 0.989732
2.18485 0.959068
2.15855 0.995525
2.1609 1.00346
2.09528 1.13256
2.12961 1.11623
2.21619 1.04118
2.27148 0.981853
2.27054 0.97393
2.21378 1.04134
2.20249 0.994214
2.14225 1.10557
2.27894 0.889477
2.29224 0.926272
2.26145 1.01603
2.26265 0.966669
2.25345 0.951639
2.26458 0.944538
2.28781 0.924194
2.29662 0.900762
2.24143 0.981765
2.28836 0.875472
2.22446 1.05459
2.23128 1.09399
2.26028 1.0853
2.32486 0.964479
2.3802 0.794902
2.31773 0.959135
2.30744 0.911543
2.31104 0.82275
2.27595 0.86741
2.2894 0.775493
2.2453 0.838638
2.15312 0.964753
2.22674 0.796466
2.23347 0.793078
2.22942 0.855491
2.26897 0.846442
2.24423 0.930502
2.24717 0.922377
2.26419 0.9652
2.2986 0.936518
2.24198 1.10092
2.25656 1.06715
2.28579 0.930253
2.24497 1.00935
2.24753 0.98352
2.27468 0.93351
2.24815 1.03274
2.27156 0.996805
2.25584 1.01819
2.2389 1.02574
2.24753 0.976459
2.25961 0.912347
2.18964 1.01459
2.26285 0.80707
2.25776 0.851933
2.24426 0.900363
2.17854 1.05317
2.22461 0.947895
2.18067 1.04687
2.21195 0.951737
2.18492 0.988327
2.18798 0.96058
2.13905 1.05318
2.13539 1.07283
2.15821 1.081
2.19137 1.03447
2.14522 1.19374
2.20052 1.13143
2.22799 1.07655
2.24465 1.04688
2.14859 1.22062
2.19865 1.10726
2.23707 0.996021
2.20498 1.04752
2.24012 0.978615
2.14666 1.20953
2.20464 1.11857
2.23382 1.05877
2.22533 1.08436
2.1639 1.15586
2.12787 1.17437
2.15773 1.0679
2.18978 0.993987
2.17623 1.05529
2.19583 1.04673
2.29127 0.852279
2.22287 1.03928
2.28174 0.919505
2.27075 0.944
2.30738 0.844049
2.26495 0.977161
2.2866 0.948214
2.28176 0.919555
2.21474 1.02994
2.2171 0.967166
2.22103 0.94295
2.25077 0.844801
2.23195 0.919119
2.28074 0.870266
2.30716 0.810286
2.29301 0.830789
2.3087 0.807291
2.26934 0.912734
2.27782 0.900959
2.2948 0.824032
2.31548 0.807242
2.3253 0.805621
2.28699 0.970515
2.37255 0.81677
2.30524 1.02238
2.28996 1.02898
2.28054 1.01329
2.34341 0.884549
2.3714 0.854106
2.34066 0.911854
2.33021 0.919198
2.31214 0.890587
2.2834 0.931684
2.28013 0.941211
2.30291 0.902794
2.28885 0.90653
2.27498 0.904832
2.27815 0.909684
2.25247 1.00692
2.23142 1.08809
2.31349 0.884717
2.27095 0.960468
2.2364 1.02088
2.24608 1.02569
2.25199 1.03365
2.26365 1.04659
2.27695 1.02425
2.26447 1.06525
2.2832 1.07905
2.28962 1.08047
2.25885 1.11831
2.30123 1.01093
2.26787 1.04168
2.26993 1.0051
2.30885 0.933576
2.30642 0.966446
2.31983 0.887476
2.25548 0.991607
2.19541 1.09767
2.23505 0.964029
2.15792 1.09396
2.18829 0.984807
2.17788 1.00672
2.2121 0.993327
2.27886 0.897166
2.24061 1.01298
2.22659 1.0517
2.29042 0.92121
2.28159 0.952003
2.26768 0.977989
2.17788 1.11842
2.21952 1.01174
2.27817 0.922429
2.2561 1.00719
2.27757 0.966686
2.25258 1.00898
2.24645 0.977166
2.30397 0.818113
2.22842 1.04681
2.27867 0.981363
2.23368 1.07328
2.20899 1.08651
2.24859 0.980358
2.24067 1.00074
2.23477 1.02255
2.25755 1.05498
2.27627 1.13236
2.27991 1.17158
2.31396 1.12057
2.21698 1.28802
2.29972 1.07305
2.28346 1.05833
2.22025 1.12565
2.25175 1.05797
2.29852 0.968691
2.27419 1.05248
2.34396 0.915086
2.32125 0.948359
2.28231 1.05969
2.36125 0.955204
2.32371 1.07439
2.27101 1.17094
2.2352 1.23117
2.24789 1.20967
2.32967 1.03328
2.28493 1.1299
2.2794 1.12636
2.28229 1.10168
2.25903 1.09452
2.2587 0.990365
2.21222 1.03415
2.17155 1.12141
2.22707 1.07171
2.22879 1.09018
2.25365 1.0465
2.23553 1.06456
2.23938 1.00091
2.25738 0.949096
2.26798 0.937892
2.23955 0.971294
2.23098 0.98635
2.30136 0.837513
2.22367 1.01329
2.29045 0.875295
2.29093 0.943946
2.20119 1.09368
2.12748 1.16184
2.2421 0.918879
2.19682 1.06029
2.19396 1.10334
2.20759 1.07969
2.17796 1.10029
2.21017 0.959837
2.16547 1.04065
2.18265 1.00501
2.11152 1.15849
2.21358 0.942953
2.20628 0.984422
2.1939 1.03379
2.2024 1.00404
2.18578 1.06251
2.14998 1.13569
2.21131 0.965356
2.18228 0.997152
2.15029 1.03521
2.1656 1.01842
2.23658 0.936837
2.23771 0.948779
2.2472 0.948396
2.21542 1.02411
2.23957 0.967174
2.20838 1.07484
2.21978 1.07117
2.25456 1.04606
2.23588 1.07523
2.20312 1.10232
2.1778 1.16174
2.20837 1.13246
2.27026 1.00273
2.23693 1.03228
2.18837 1.10881
2.21586 1.04899
2.17468 1.18503
2.2399 1.12076
2.21005 1.23015
2.23796 1.18642
2.21989 1.2148
2.20874 1.23077
2.15291 1.29058
2.23725 1.0883
2.24631 0.985969
2.19796 1.02218
2.17112 1.01738
2.10399 1.10864
2.08282 1.1167
2.15945 0.973694
2.193 0.904332
2.15462 1.00043
2.11557 1.12556
2.14875 1.11385
2.18404 1.11638
2.14991 1.21647
2.19176 1.15776
2.21524 1.11881
2.23871 1.0725
2.2377 1.09514
2.24201 1.06113
2.18008 1.09907
2.12112 1.10532
2.07974 1.09334
2.09717 1.04751
2.07813 1.08699
2.09714 1.03184
2.08937 1.05673
2.05468 1.14343
2.20432 0.884941
2.16096 1.04209
2.14309 1.12673
2.14523 1.14936
2.18426 1.11051
2.2204 1.07263
2.16959 1.17993
2.18911 1.10372
2.14386 1.14681
2.12207 1.16039
2.14444 1.12138
2.09679 1.18663
2.11781 1.09737
2.08349 1.09623
2.07599 1.04946
2.08025 0.951922
2.01248 1.04223
2.01639 1.04204
2.0518 1.01832
2.02837 1.11717
2.10187 1.00792
2.00596 1.18715
2.05868 1.14054
2.03088 1.26277
2.17603 1.08754
2.17915 1.07602
2.14853 1.1085
1.99375 1.32855
2.082 1.19902
2.17162 0.993162
2.2087 0.922984
2.1201 1.11516
2.13375 1.08265
2.1662 0.978881
2.20231 0.879838
2.15536 0.926026
2.07651 0.998401
2.04162 0.995355
2.00303 1.0704
2.07176 0.973182
2.09482 0.972136
2.11378 0.973959
2.09583 1.01713
2.11141 0.976653
2.12808 0.970819
2.10171 1.07541
2.14188 0.999924
2.08283 1.16704
2.14122 1.06675
2.09404 1.11799
2.10462 1.04113
2.06748 1.06829
2.11252 0.911243
2.0682 0.990933
2.08026 0.946726
2.11934 0.856288
2.09706 0.931259
2.0959 0.962036
2.15456 0.891419
2.15279 0.918714
2.1684 0.884612
2.09234 1.03146
2.04592 1.10106
2.09052 1.00916
2.07429 1.01801
2.10353 0.933641
2.07225 0.930879
2.06608 0.891365
2.07141 0.839714
2.04307 0.882469
2.0171 0.9214
2.0728 0.837037
2.06011 0.943273
2.09495 0.923861
2.14087 0.873358
2.17189 0.804744
2.12907 0.857464
2.06731 0.955185
2.10491 0.885836
2.11281 0.854599
2.10149 0.846936
2.09016 0.858568
2.0076 1.00476
2.02433 0.931251
1.96587 0.990062
2.01317 0.914214
2.02506 0.912922
2.00905 0.978348
2.06987 0.926646
2.07768 1.01337
2.05404 1.10083
2.14636 0.974201
2.14661 0.99647
2.06236 1.09919
2.08994 1.00425
2.01587 1.12302
2.02362 1.10648
2.02172 1.08282
2.04626 0.983854
1.98793 1.09605
1.97878 1.0804
1.94203 1.14752
2.05635 0.95289
2.09211 0.894651
2.09465 0.893113
2.09687 0.903028
2.07142 0.941606
2.06223 0.949534
2.04763 0.966057
2.00444 1.04255
2.00636 1.03759
2.04366 0.947059
1.97661 1.09406
2.01671 1.02385
1.99827 1.03877
2.09113 0.820029
1.99727 1.03237
2.00785 1.04565
2.04479 1.01866
2.01993 1.03422
1.99303 0.99635
1.98372 1.00341
1.95206 1.07107
2.03222 0.886376
1.98232 0.957342
1.96067 0.989536
1.97633 0.9314
1.96854 0.932744
1.94054 0.97555
1.98559 0.912135
2.01653 0.870828
2.02209 0.892728
1.95696 1.02115
1.94268 1.03762
1.98737 0.955734
1.93519 0.996319
1.94983 0.945414
1.97887 0.918353
1.96491 0.954903
2.04058 0.818541
1.99956 0.933669
2.03473 0.867275
2.02414 0.953959
2.06093 0.870791
2.05915 0.874417
2.02254 0.918524
2.03398 0.870763
1.9818 0.927006
1.96613 0.943775
1.98608 0.919562
1.99783 0.879274
1.99311 0.925991
1.99415 0.985388
1.99389 1.0268
1.9781 1.06128
2.00275 0.982137
1.96118 1.03141
1.97946 1.00924
2.04207 0.915391
1.98178 1.02234
1.97634 1.0293
1.98403 0.93261
1.98468 0.87306
1.86046 1.06386
1.89534 1.04344
1.95193 1.01084
2.00255 0.998265
2.01096 1.03458
2.0151 1.04576
2.02264 1.06737
1.98851 1.14372
1.95899 1.18852
1.96384 1.17468
1.95458 1.177
1.97792 1.12403
1.96252 1.11071
1.93357 1.12003
1.96828 1.00427
1.95661 1.01652
1.897 1.08739
1.89831 1.06
1.97452 0.938556
1.94708 0.983065
1.9765 0.971822
1.96286 1.03055
1.98632 1.04173
1.95784 1.08392
1.978 1.02831
1.97932 1.03315
1.98943 1.04892
1.99318 1.07372
1.95428 1.17016
2.0364 1.08536
2.03702 1.11091
2.05202 1.13703
2.05857 1.17249
2.09018 1.10891
2.03995 1.17445
1.98166 1.24177
1.99531 1.19818
1.9603 1.22511
2.02607 1.0958
1.9482 1.19878
2.03256 1.08275
2.03447 1.10762
2.08543 1.03231
2.07824 1.0583
2.11216 1.00461
2.07654 1.02738
2.09847 0.949135
2.02347 1.04623
2.04478 0.978438
2.02382 0.994316
2.00825 1.02789
1.95444 1.11166
1.98195 1.05414
1.95567 1.0923
1.96928 1.07011
2.01783 0.988962
1.9595 1.1126
1.96842 1.15621
2.05546 1.04173
2.04447 1.08712
1.99009 1.1569
1.9938 1.12073
2.03122 1.04838
2.05837 1.02608
2.05257 1.05861
2.01543 1.08125
2.02792 1.00971
2.00479 1.00956
2.01409 0.965859
1.99728 0.990332
2.0209 0.95006
1.98264 0.97794
1.92746 1.04022
1.95074 1.00824
1.97102 0.986894
1.93819 1.07344
1.93463 1.06037
2.01051 0.973645
2.01534 1.0461
2.00513 1.08763
2.05434 1.03271
2.01312 1.10423
2.00139 1.11321
2.02832 1.10552
2.00331 1.15627
2.01515 1.11494
2.00758 1.08603
1.9721 1.13283
1.90031 1.25401
2.0122 1.10835
1.99378 1.14678
1.9415 1.21602
1.94852 1.15585
1.96814 1.09109
1.93026 1.14408
1.93773 1.10138
1.89761 1.13858
1.88649 1.10921
1.88539 1.07371
1.86379 1.07974
1.87346 1.07729
1.88777 1.06186
1.88136 1.03803
1.85008 1.07471
1.85317 1.08413
1.89462 1.04125
1.93568 1.00055
1.88659 1.09411
1.90519 1.04742
1.88133 1.06997
1.88812 1.04468
1.91694 0.976637
1.84483 1.0847
1.87948 1.0259
1.9138 0.926347
1.8741 0.979718
1.86887 0.970694
1.86886 0.963596
1.8578 0.995487
1.85752 0.992339
1.85386 1.00195
1.8518 1.01603
1.90072 0.923624
1.90121 0.918186
1.89411 0.916762
1.92601 0.852048
1.9051 0.879146
1.91316 0.868816
1.90054 0.893615
1.8602 0.962301
1.8804 0.942337
1.88134 1.00081
1.91716 0.991596
1.8561 1.1012
1.92454 0.970119
1.91625 0.959034
1.98018 0.820581
1.912 0.974367
1.94446 0.967846
1.94051 0.974012
1.92775 0.930266
1.86465 0.973571
1.81833 1.01318
1.92464 0.804512
1.89496 0.889156
1.83491 1.05436
1.85115 1.02851
1.85566 1.0439
1.86577 1.04228
1.91358 0.963799
1.83978 1.1324
1.82952 1.1672
1.83207 1.19917
1.94094 1.06761
1.9128 1.12119
1.93715 1.05353
1.89031 1.11225
1.86199 1.12277
1.91531 1.02117
1.89184 1.04952
1.93927 0.973071
1.91065 1.02445
1.97793 0.885805
1.94888 0.94584
1.93277 0.92146
1.85539 1.01614
1.85033 0.996947
1.82821 1.02859
1.82474 1.06927
1.87033 1.02201
1.92778 1.0099
1.94509 1.02693
1.97052 1.01172
1.9609 1.0322
1.91079 1.13665
1.99605 1.04586
2.00625 1.06631
1.99354 1.10355
1.99171 1.10399
2.05972 0.985548
2.02772 1.05504
2.06027 0.921852
1.98782 0.985829
1.94779 0.999451
1.95492 0.941218
1.94403 0.9469
1.95806 0.955733
1.97812 0.948584
1.97534 0.931659
1.96193 0.957822
2.03331 0.824423
1.97578 0.972482
1.97445 0.963378
2.03425 0.837586
2.0195 0.935519
1.99325 1.00353
2.01683 0.935234
2.01222 0.890609
1.97876 0.93116
1.97608 0.920731
1.98173 0.918951
2.00682 0.840609
1.99588 0.84681
1.99707 0.869319
1.99099 0.94686
1.97616 0.980144
1.91251 1.08875
1.9279 1.07431
1.93219 1.07786
1.96622 1.00735
2.02298 0.918487
2.03387 0.911073
1.97193 1.03506
2.00613 0.936026
1.9862 0.937826
1.94787 0.948494
1.93761 0.926777
1.91707 0.911369
1.88997 0.957926
1.91609 0.92885
1.92055 0.938289
1.91259 0.960389
1.93869 0.907486
1.87219 1.03237
1.88736 0.99922
1.91613 0.952523
1.96051 0.862983
1.91575 0.89956
1.81791 0.99843
1.83207 0.91471
1.7974 0.968315
1.8493 0.880339
1.83546 0.934883
1.8324 0.931893
1.82987 0.987263
1.81469 1.03888
1.75487 1.14495
1.82575 1.07797
1.85354 1.05862
1.90494 0.994132
1.90976 0.987738
1.85467 1.05773
1.87082 0.976136
1.86846 0.997125
1.80891 1.07526
1.8278 1.06034
1.85828 1.01278
1.86519 0.999073
1.85369 1.02585
1.82816 1.08575
1.89819 0.997021
1.88433 1.01657
1.88755 0.978114
1.87804 0.976704
1.81567 1.05123
1.82229 1.00556
1.87073 0.891223
1.83885 0.947628
1.82761 0.938949
1.8494 0.918413
1.90094 0.886576
1.90566 0.900339
1.92907 0.869183
1.95142 0.874894
1.88743 1.01349
1.9297 0.978783
1.92868 1.00822
1.88021 1.06547
1.90113 1.0164
1.86293 1.07131
1.88204 1.03318
1.92391 0.929367
1.88908 0.990333
1.91098 0.941372
1.94556 0.863251
1.90493 0.962795
1.85811 1.04124
1.91288 0.969622
1.91045 0.955895
1.90502 0.955893
1.85462 1.01463
1.86297 0.972839
1.90306 0.884966
1.81703 1.04605
1.84519 0.983087
1.84643 0.992451
1.80001 1.07285
1.84854 0.984628
1.84103 1.00638
1.87924 0.928507
1.88839 0.897187
1.9134 0.900443
1.84286 1.03386
1.88603 0.994853
1.90494 0.996361
1.90953 0.991041
1.84781 1.10699
1.90837 0.993452
1.84467 1.10096
1.83811 1.06808
1.84236 1.04799
1.88945 0.942108
1.89649 0.917233
1.85709 0.940257
1.85366 0.915371
1.81814 0.950685
1.79277 0.989228
1.75176 1.05843
1.79142 0.984611
1.79833 1.00784
1.80613 0.983421
1.81716 0.990652
1.82565 1.02361
1.89456 0.950933
1.83304 1.06606
1.85577 1.05829
1.85433 1.1037
1.85531 1.09815
1.87013 1.03786
1.86394 1.00387
1.81303 1.07378
1.90726 0.974209
1.93897 0.948657
1.91566 0.979173
1.91349 0.92969
1.88523 0.943294
1.8733 0.996016
1.96254 0.902295
1.93899 1.01089
1.98122 0.94632
1.92091 0.997639
1.86352 1.06314
1.87684 1.02371
1.85506 1.05838
1.84774 1.06487
1.86015 1.04917
1.86752 1.03795
1.86678 1.06324
1.85049 1.08652
1.91758 0.973934
1.82549 1.122
1.9188 0.990954
1.86607 1.12227
1.97009 0.956997
1.87196 1.10682
1.91778 1.02226
1.9206 0.991687
1.95656 0.957168
1.93177 0.994441
1.94569 0.963506
1.9599 0.952246
1.90932 1.07416
1.88004 1.15166
1.92291 1.11284
1.92297 1.1445
1.97367 1.04483
1.90501 1.13711
1.89455 1.13865
1.88932 1.13966
1.95593 1.02678
1.98753 0.995554
1.99472 1.00499
1.98952 1.01046
1.99187 0.989743
1.96172 1.009
1.93311 1.05681
1.99832 0.928628
1.95408 1.02655
1.95972 1.07162
1.9844 1.08234
2.00217 1.06801
1.98104 1.09202
1.97175 1.08672
2.01201 1.01854
2.01895 1.04618
2.06642 1.00131
2.01597 1.15292
2.02458 1.17345
1.99791 1.22916
2.07489 1.09168
2.1278 0.990682
2.08891 1.04308
2.04283 1.11841
2.08178 1.02483
1.96899 1.16111
2.01122 1.06206
1.94209 1.15249
1.97879 1.09268
2.02624 1.01726
2.03671 0.978718
2.00713 1.01112
2.02898 0.997645
2.03222 0.989426
2.02987 0.9919
2.06774 0.865337
2.00295 0.975649
2.00542 0.989939
2.05287 0.979858
2.04052 1.06192
2.09772 0.945305
1.99796 1.11047
2.00823 1.06406
1.98873 1.10673
2.01133 1.05717
1.98768 1.12658
2.0619 0.977284
2.04495 0.990864
1.98347 1.06126
2.00342 1.02871
2.00119 1.03221
2.03548 0.919658
2.00781 0.932746
2.0097 0.925201
2.00307 0.960265
2.00137 0.998891
2.0079 0.997871
2.00951 0.994433
2.00451 1.00711
1.97073 1.02709
1.99964 0.89139
2.0012 0.855061
2.00524 0.836893
1.96495 0.897742
2.01458 0.827897
1.98953 0.952309
2.03604 0.878625
2.04803 0.899893
2.03062 0.96162
2.10115 0.80626
2.06216 0.92346
2.09072 0.91619
2.09123 0.938952
2.07388 0.931764
2.00636 0.996249
2.024 0.862556
1.98692 0.917657
2.06166 0.806651
2.07609 0.848672
2.08024 0.879065
2.06074 0.857048
2.03996 0.893823
2.01372 0.918749
2.01426 0.886823
1.97639 0.927001
1.91597 1.05714
2.01128 0.869843
1.99067 0.959913
2.00777 0.989546
2.04907 0.906674
2.06442 0.886146
2.03953 0.954706
2.03587 0.929046
1.99285 0.94577
1.97663 0.919668
1.94652 0.913133
1.91159 0.951569
1.85047 1.06127
1.94274 0.928845
1.96895 0.945697
1.94651 1.05422
1.95062 1.06901
2.06344 0.865166
2.00723 1.01625
2.0072 1.02892
1.97671 1.0946
1.96569 1.10092
1.99813 0.997993
1.94192 1.05736
1.99626 0.945646
1.98375 0.921543
1.94089 1.01144
1.99256 0.911989
1.96699 0.928219
1.95026 0.925275
1.94239 0.957537
1.97088 0.902788
1.95246 0.985097
1.96638 0.933885
1.91499 0.989196
1.89396 0.969791
1.96868 0.811318
1.95069 0.914574
1.93587 0.98212
1.96187 0.941869
1.92811 1.01011
1.92324 1.0429
1.92813 1.02651
1.91775 1.08246
1.92931 1.09241
1.97799 1.01584
1.93553 1.10867
1.93827 1.11249
1.93784 1.1367
1.96324 1.1273
1.99197 1.08392
1.98606 1.0731
1.89243 1.1858
1.91179 1.09138
1.91679 1.03548
1.90422 1.04359
1.89191 1.09465
1.93697 1.04293
1.94244 1.0456
1.94138 1.00028
1.91017 1.01557
1.94693 0.963047
1.8791 1.12512
1.9757 0.995517
1.9577 1.05977
1.94965 1.09406
1.95293 1.08324
1.92092 1.08052
1.92842 1.03418
1.86965 1.12774
1.92068 1.00601
1.87724 1.13081
1.90902 1.06952
1.86449 1.13147
1.94359 0.971296
1.95907 0.929916
1.92063 1.01396
1.86437 1.08683
1.91949 0.956925
1.84023 1.09825
1.85919 1.05404
1.91445 0.911557
1.83186 1.05173
1.87764 0.963567
1.84652 1.03446
1.83717 1.05519
1.81331 1.09197
1.84893 0.988175
1.82684 1.0141
1.81868 1.04679
1.88853 0.965415
1.91899 0.944385
1.90975 1.01584
1.95047 0.975697
1.94297 0.990856
1.94855 0.934392
1.87784 1.03004
1.90486 0.982689
1.84098 1.11039
1.78754 1.22133
1.8525 1.15171
1.82323 1.20456
1.84639 1.17418
1.91553 1.07578
1.93371 1.05996
1.89682 1.07875
1.89836 1.02052
1.91219 0.995013
1.86163 1.05715
1.88078 1.00072
1.84697 1.03286
1.81736 1.04709
1.83724 0.973928
1.79875 1.02742
1.78742 1.06072
1.8418 1.027
1.91963 0.987642
1.95026 0.925654
1.96686 0.898969
1.89129 1.03663
1.86535 1.06237
1.86618 1.06222
1.85252 1.04585
1.85324 0.983406
1.8554 0.923358
1.79588 1.03978
1.85259 1.04112
1.95047 0.960998
1.99766 0.966984
2.05795 0.92048
2.00837 1.04585
1.95881 1.10746
1.90157 1.15881
1.92182 1.09927
1.94751 1.045
1.82576 1.23864
1.84853 1.19198
1.88965 1.13425
1.86622 1.18854
1.92308 1.11562
1.90217 1.14321
1.91979 1.13192
1.92404 1.16569
1.95898 1.18618
2.05564 1.05338
2.02133 1.10776
1.97687 1.15551
2.01371 1.08859
2.03777 1.01528
1.9886 1.05808
1.99433 0.969061
1.92845 1.04209
1.8811 1.0669
1.8985 1.00758
1.87076 1.0366
1.87555 1.03492
1.95857 0.912526
1.95648 0.978837
1.95474 1.06076
2.03963 0.892329
1.9899 0.98848
2.02034 0.868591
1.94432 1.04532
1.92513 1.06895
1.9426 1.01096
1.99777 0.873968
1.97238 0.92729
1.97188 0.874987
1.93321 0.874572
1.86936 0.946921
1.8551 0.910187
1.87415 0.807895
1.90849 0.722494
1.82515 0.902315
1.84519 0.90277
1.88501 0.884764
1.83869 1.014
1.893 0.947642
1.8573 1.00952
1.88934 0.967219
1.89756 0.986554
1.92679 0.913408
1.89177 0.945417
1.87001 0.950968
1.96229 0.758811
1.92078 0.920652
1.95513 0.8515
1.94922 0.848929
1.95107 0.845664
1.9459 0.87965
1.92825 0.959718
1.93729 0.987809
1.96356 0.9461
1.86333 1.1328
1.89993 1.06823
1.89975 1.1043
1.96043 1.04933
1.92209 1.15836
1.93857 1.12694
1.92197 1.12855
1.91985 1.09168
1.89898 1.12571
1.90022 1.15437
1.90011 1.20248
1.94656 1.13714
1.93123 1.14904
1.92917 1.13523
1.94082 1.11383
1.92844 1.14459
1.9204 1.16248
1.93915 1.10083
1.96881 0.983445
1.87906 1.1181
1.84756 1.16171
1.95342 0.894893
1.86363 1.05428
1.84676 1.06256
1.86884 0.953402
1.76312 1.11065
1.84036 0.947511
1.86199 0.880497
1.84914 0.942523
1.84627 0.967162
1.8532 1.0007
1.87812 0.894698
1.82237 0.934686
1.79524 0.915505
1.78941 0.916495
1.77017 0.955453
1.77042 0.938634
1.78967 0.896241
1.76894 0.909954
1.76682 0.900031
1.74659 1.04687
1.81916 0.984607
1.82274 1.0386
1.77584 1.10744
1.79665 1.02125
1.80183 0.998971
1.80773 0.984615
1.79178 0.989264
1.83833 0.862139
1.85559 0.853741
1.72914 1.07257
1.72805 1.05366
1.73584 1.00613
1.74742 0.974346
1.77242 0.960354
1.74674 1.05132
1.77082 1.08646
1.80241 1.06631
1.85098 0.990211
1.78725 1.10208
1.76532 1.12248
1.74945 1.13106
1.7627 1.0773
1.69016 1.14078
1.71123 1.07006
1.67187 1.14465
1.74267 1.00739
1.71255 1.05394
1.69486 1.08565
1.74116 1.02857
1.64636 1.20048
1.69815 1.14998
1.72448 1.11534
1.72134 1.11912
1.76292 1.0798
1.74693 1.14244
1.82403 1.02743
1.77839 1.07964
1.78251 1.0228
1.80762 0.951553
1.72431 1.10562
1.76602 1.03261
1.76376 1.08036
1.78365 1.07863
1.84115 1.01851
1.8351 1.03296
1.79735 1.1404
1.8862 0.994048
1.83518 1.10086
1.82192 1.12992
1.83407 1.12385
1.81804 1.12183
1.78209 1.12891
1.7235 1.18084
1.72173 1.16467
1.71384 1.16873
1.78428 1.03953
1.79376 1.03713
1.77535 1.06215
1.79445 0.986403
1.74844 1.03381
1.77342 0.965388
1.76623 0.983668
1.79223 0.910703
1.76138 0.96515
1.76602 0.87664
1.75002 0.878867
1.76414 0.866015
1.79531 0.848817
1.77145 0.932215
1.71404 1.04883
1.77239 0.923212
1.72021 1.04621
1.74995 0.990777
1.81459 0.86429
1.76445 0.995721
1.76683 1.04247
1.75178 1.08027
1.79247 1.00976
1.76583 1.04882
1.77915 0.967865
1.75387 0.985817
1.72193 1.09183
1.77946 0.966802
1.70963 1.07509
1.76234 0.969851
1.75563 0.977033
1.78933 0.910146
1.78723 0.86515
1.72751 0.951657
1.71538 0.998465
1.76987 0.881189
1.77973 0.820405
1.76757 0.843408
1.74529 0.890122
1.72865 0.921369
1.76774 0.835734
1.73687 0.946908
1.74845 0.950937
1.77803 0.922372
1.79803 0.893227
1.77155 0.979936
1.8172 0.86531
1.7818 0.912335
1.73835 1.01273
1.78977 0.942431
1.79269 0.96983
1.85476 0.85536
1.80944 0.96138
1.83783 0.84949
1.80497 0.877139
1.77503 0.92497
1.7912 0.858987
1.74464 0.972797
1.78654 0.896272
1.75073 1.04222
1.78105 1.04682
1.78478 1.06687
1.78926 1.0744
1.83195 1.04617
1.80964 1.18244
1.87917 1.10456
1.91439 1.02279
1.82626 1.14794
1.83903 1.08996
1.83153 1.10049
1.91412 0.895529
1.90648 0.882521
1.88823 0.839406
1.77936 0.994721
1.80321 0.887962
1.80315 0.89395
1.7988 0.921321
1.81633 0.922048
1.80425 0.962714
1.79283 0.988519
1.78244 1.02892
1.81645 0.997221
1.80463 1.02955
1.77783 1.06549
1.84316 0.902055
1.77456 1.01279
1.79205 0.946171
1.78586 1.02229
1.82667 0.956643
1.72387 1.13892
1.80152 1.00752
1.81492 1.00294
1.83014 0.985161
1.79495 1.06823
1.82513 1.01085
1.83317 0.953465
1.87509 0.864266
1.83884 0.942689
1.84807 0.86353
1.81106 0.924511
1.80023 0.952127
1.76079 1.03263
1.73077 1.08949
1.78556 1.05336
1.8078 1.06055
1.81055 1.04348
1.7972 1.04494
1.75161 1.10633
1.77556 1.05095
1.84023 0.94257
1.81206 1.01451
1.81528 0.977835
1.82943 0.965502
1.86694 0.867281
1.87234 0.896079
1.82536 0.991558
1.84141 0.920805
1.82884 0.89639
1.77038 0.986709
1.75214 1.02132
1.8101 0.843213
1.73047 1.01321
1.73033 0.958403
1.71764 0.993398
1.73754 1.02265
1.80638 0.932168
1.81345 0.972472
1.75789 1.08513
1.74605 1.0471
1.7999 0.894214
1.76919 0.923459
1.74559 0.938361
1.76207 0.867232
1.74252 0.880393
1.67914 1.00278
1.77692 0.880303
1.79048 0.922695
1.82777 0.832295
1.79637 0.881155
1.7582 0.934366
1.78058 0.914184
1.82319 0.854214
1.80633 0.923252
1.7327 1.07823
1.76184 1.0131
1.79993 0.924852
1.71564 1.08745
1.77063 0.983656
1.75641 0.970336
1.71133 1.02211
1.74365 0.918466
1.72634 0.972265
1.74417 0.954123
1.75504 0.957686
1.75241 0.960283
1.72429 1.04752
1.71389 1.08956
1.76711 1.02691
1.78492 0.948256
1.75088 1.006
1.76249 0.970926
1.75249 0.998476
1.77738 0.924784
1.77638 0.949423
1.76965 0.990245
1.7245 1.05498
1.75124 0.974871
1.72968 0.986904
1.74188 0.93434
1.76055 0.857798
1.7691 0.824196
1.76137 0.829588
1.72924 0.893102
1.76337 0.813133
1.79028 0.863893
1.81291 0.863071
1.82723 0.88
1.85146 0.87148
1.85368 0.920221
1.87076 0.830602
1.87508 0.813268
1.85954 0.855401
1.86472 0.828814
1.8412 0.835958
1.81786 0.910133
1.81559 0.952443
1.79274 1.00573
1.81917 0.91283
1.83194 0.887634
1.80673 0.931659
1.80306 0.964858
1.84266 0.903534
1.8118 1.00847
1.81493 1.04304
1.83735 1.03747
1.92456 0.887098
1.88854 0.966645
1.82943 1.0325
1.78485 1.07329
1.8366 1.01362
1.87941 0.936453
1.84464 1.00523
1.87979 0.914576
1.85509 0.948316
1.84843 0.920168
1.80849 1.01328
1.83916 0.954177
1.81392 0.966473
1.82457 0.875412
1.8038 0.891026
1.74896 0.987606
1.78768 0.899068
1.77058 0.955115
1.81075 0.877508
1.77825 0.96088
1.78786 0.942584
1.78472 1.02128
1.84865 1.00783
1.87292 1.05172
1.91797 0.988411
1.91961 1.00452
1.8342 1.12168
1.81344 1.10403
1.85004 0.998155
1.83505 1.01369
1.81481 1.01931
1.8173 1.00055
1.82722 0.935933
1.87966 0.820796
1.82505 0.946248
1.82782 0.890646
1.81305 0.858234
1.82165 0.851895
1.81114 0.900231
1.82726 0.915016
1.76517 1.02799
1.7477 1.0061
1.73987 0.998225
1.72825 1.01512
1.76806 0.893968
1.72621 0.928772
1.72895 0.950079
1.67965 1.07591
1.72298 0.965724
1.75308 0.870523
1.72917 0.986725
1.75849 0.963245
1.79779 0.929865
1.78054 0.995867
1.76912 0.984456
1.78399 0.967217
1.83139 0.895092
1.83207 0.912317
1.84306 0.940867
1.84393 0.892479
1.81395 0.896956
1.77196 0.950245
1.79821 0.807869
1.78209 0.857692
1.78328 0.809469
1.73133 0.97079
1.70179 1.09299
1.79657 0.981535
1.77295 0.986677
1.81491 0.882951
1.79342 0.965683
1.81059 0.980297
1.81578 0.983066
1.77576 1.06146
1.79434 0.978108
1.7138 1.0885
1.7606 0.984641
1.76346 0.990611
1.73268 1.04094
1.80399 0.847136
1.78239 0.8809
1.79437 0.836268
1.77813 0.893818
1.81787 0.711697
1.77288 0.823463
1.75698 0.856095
1.79837 0.753076
1.76548 0.828441
1.77897 0.823486
1.82657 0.740813
1.78328 0.93901
1.82716 0.821097
1.8057 0.906404
1.80267 0.884738
1.75626 0.928549
1.7507 0.888917
1.76785 0.872794
1.7545 0.91525
1.73364 0.961205
1.78087 0.889458
1.7883 0.887348
1.82953 0.847303
1.81655 0.941672
1.83633 0.917277
1.79426 1.03172
1.83351 0.98406
1.78157 1.07476
1.82005 0.941042
1.78007 0.976189
1.77652 0.961168
1.79756 0.890435
1.77394 0.912819
1.83163 0.827633
1.79211 0.990401
1.78815 1.02225
1.78815 0.988085
1.80436 0.964943
1.82518 0.942502
1.79746 1.04213
1.84175 0.992386
1.8458 1.00939
1.86342 0.95212
1.80498 1.02083
1.76464 1.06133
1.76752 1.06863
1.80997 0.971973
1.81048 1.01535
1.80639 1.06861
1.7642 1.1581
1.83787 0.96849
1.80407 1.02291
1.7959 1.0468
1.77597 1.10633
1.82037 1.06186
1.84318 1.03871
1.85639 1.06854
1.83773 1.13701
1.84884 1.07728
1.8432 1.01149
1.82398 1.0094
1.79655 0.964855
1.76199 0.963128
1.74287 0.976525
1.74956 0.899603
1.75467 0.887193
1.76633 0.939315
1.76137 0.949795
1.78749 0.902506
1.83551 0.743652
1.77868 0.90217
1.79756 0.830457
1.80099 0.817779
1.8372 0.760674
1.83193 0.806776
1.82326 0.848674
1.86662 0.787133
1.76827 1.02488
1.79906 0.900231
1.78078 0.925392
1.77319 0.919032
1.69453 1.07919
1.75446 0.935133
1.77549 0.844129
1.78823 0.800867
1.78283 0.881026
1.82205 0.76632
1.84726 0.741726
1.80696 0.838606
1.78923 0.773533
1.76118 0.83486
1.76799 0.824596
1.80081 0.809111
1.81998 0.801922
1.78833 0.885092
1.81314 0.829522
1.83155 0.818226
1.82833 0.848391
1.84217 0.845144
1.81403 0.927217
1.812 0.879395
1.7815 0.947153
1.76363 0.970031
1.79949 0.934554
1.79148 0.903638
1.79236 0.866847
1.81 0.817864
1.70112 1.04879
1.80149 0.751055
1.79449 0.848508
1.77859 0.893598
1.78593 0.921965
1.82433 0.9394
1.80727 1.02823
1.83097 0.978412
1.84247 1.01652
1.88762 0.933649
1.84695 1.02127
1.86797 0.885524
1.81141 0.998912
1.77968 0.981561
1.75446 1.04074
1.7402 1.00435
1.70032 1.03241
1.71785 0.974456
1.67733 1.0288
1.71049 0.922819
1.68927 0.992252
1.72222 0.954845
1.70823 1.09092
1.75838 1.03697
1.78295 0.98208
1.74902 1.13514
1.76662 1.14638
1.76748 1.19542
1.83289 1.15199
1.88229 1.0686
1.85771 1.13961
1.92707 0.970228
1.91727 0.990391
1.85393 1.09414
1.82978 1.10206
1.83381 1.16556
1.89923 1.0519
1.91633 1.01676
1.90822 0.984934
1.89055 0.89555
1.8751 0.88027
1.82517 0.981749
1.81054 0.958775
1.79816 0.965525
1.83904 0.862837
1.83067 0.892052
1.81176 1.00265
1.83996 0.929162
1.83115 0.994248
1.87226 0.845592
1.85984 0.947065
1.84987 0.962422
1.82752 0.948635
1.82434 1.0069
1.87345 0.89049
1.85071 0.956487
1.84169 1.01255
1.87671 0.996478
1.84482 1.11441
1.89735 1.04914
1.90577 0.965972
1.86907 0.992227
1.80255 1.02605
1.80855 0.918584
1.77988 1.0138
1.78172 1.06636
1.78015 1.07333
1.77358 1.02486
1.76727 1.01942
1.80127 0.916275
1.82459 0.811444
1.82842 0.783633
1.76731 0.897569
1.76408 0.852057
1.77018 0.819961
1.76299 0.91156
1.81055 0.914835
1.8108 0.975153
1.81757 0.959556
1.75985 1.10133
1.80693 0.942569
1.77226 0.995118
1.81665 0.889499
1.74284 1.06415
1.74423 1.02584
1.7864 0.895806
1.74414 0.998822
1.6845 1.18943
1.72306 1.09319
1.69232 1.20462
1.7656 1.05726
1.76121 1.02537
1.6942 1.09961
1.664 1.11702
1.69301 1.10481
1.71056 1.11394
1.70096 1.2366
1.70131 1.25304
1.72233 1.19786
1.71669 1.24487
1.8364 0.987537
1.79076 1.10937
1.78538 1.16574
1.78016 1.19834
1.79163 1.1732
1.73944 1.26395
1.76608 1.19952
1.74672 1.1884
1.6933 1.23246
-1.80921 -1.23242
-1.81494 -1.18851
1.71051 1.06573
1.75088 0.98832
1.72728 1.09842
1.80219 0.97249
1.80262 0.946286
1.75862 1.06563
-1.80678 -1.10111
1.75878 0.96919
1.71494 1.00894
1.69802 1.03432
1.72289 0.952196
1.74959 0.9142
1.78822 0.812002
1.7651 0.868652
1.71636 0.937893
1.76382 0.772826
1.67762 0.938603
1.71198 0.818599
1.72317 0.857916
1.71952 0.875987
-1.79891 -0.953271
1.74375 0.862905
1.77169 0.891139
1.76423 0.929636
1.73116 0.956457
1.74971 0.859837
1.75683 0.877938
1.76423 0.960333
1.79464 0.921411
1.81385 0.780956
1.7748 0.815668
1.75233 0.904011
1.80547 0.870582
1.82772 0.815925
1.77562 0.999516
1.79665 0.970177
1.81643 0.96393
1.83172 0.932769
1.84945 0.889692
1.84804 0.912389
1.81179 0.942586
1.82259 0.889733
1.87431 0.647026
1.79725 0.844694
1.77666 0.929115
1.80486 0.851986
1.73112 1.00865
1.76253 0.893001
1.75143 0.959193
1.79655 0.860552
1.78744 0.967564
1.8333 0.831676
1.81614 0.91163
1.80002 0.950003
1.78181 1.00999
1.75823 1.06703
1.84608 0.889989
1.81844 0.927519
1.80872 0.965649
1.78575 1.01923
1.78594 1.04261
1.78144 1.04114
1.80823 0.924041
1.76939 1.00791
1.7762 1.02935
1.78803 1.02201
1.7968 1.01653
1.79 1.05165
1.7649 1.11143
1.78351 1.06285
1.84015 0.922679
1.84078 0.923945
1.83392 0.902549
1.79933 0.967732
1.78261 1.00442
1.79457 0.948813
1.78039 1.04143
1.77947 1.0172
1.77985 1.02431
1.81151 0.961605
1.80087 0.967636
1.82971 0.869531
1.8027 0.836238
1.73959 0.979685
1.75629 0.886301
1.74026 0.902374
1.75869 0.840241
1.77539 0.921862
1.75772 1.03209
1.8178 0.82463
1.76498 1.02204
1.78693 1.01912
1.73571 1.15478
1.78083 1.06587
1.77541 1.10568
1.8066 1.09969
1.84206 0.987341
1.83686 0.999812
1.8546 0.903248
1.8081 0.977909
1.77611 0.970504
1.7469 1.03727
1.75491 0.979722
1.72325 1.00963
1.72121 0.990469
1.70672 0.94545
1.7063 0.976235
1.67246 1.05066
1.72995 0.901248
1.68247 1.06635
1.77417 0.89124
1.70324 1.07899
1.75694 0.971439
1.74546 1.01634
1.7394 1.00152
1.79698 0.791765
1.70981 1.0148
1.71666 0.955797
1.67596 1.08396
1.69006 1.04127
1.69031 1.00788
1.61888 1.15277
1.69905 0.975605
1.69953 1.03685
1.72015 0.988242
1.70266 1.14549
1.71859 1.12193
1.74613 0.966784
1.73707 0.989651
1.66421 1.14792
1.66692 1.15451
1.68562 1.08894
1.67086 1.16925
1.72202 1.09563
1.77173 1.03813
1.76711 1.07827
1.73418 1.18323
1.80805 1.02212
1.82462 0.971024
1.80628 1.025
1.79276 1.0775
1.75618 1.12797
1.70523 1.16051
1.72164 1.12171
1.73068 1.08509
1.77723 1.04957
1.80625 1.07942
1.82928 1.0632
1.84539 1.00738
1.86605 0.949456
1.82982 0.974368
1.83667 0.94125
1.75446 1.13151
1.75003 1.16025
1.74793 1.16786
1.7544 1.12592
1.75487 1.06131
1.76177 1.08026
1.79159 1.0288
1.83598 0.95908
1.83439 1.02574
1.81115 1.03792
1.82186 0.986964
1.77376 1.11566
1.82595 1.00897
1.85062 0.939935
1.84461 0.958833
1.88242 0.910215
1.81347 1.10185
1.82328 1.02148
1.86445 0.908231
1.81197 1.0709
1.8461 0.953235
1.84552 1.02648
1.88651 0.897122
1.79424 1.14784
1.84387 0.98083
1.83628 1.00234
1.779 1.09729
1.829 1.05703
1.88417 0.959261
1.84058 1.01972
1.83946 0.944188
1.81635 0.97227
1.81291 0.992044
1.81911 0.97124
1.79932 0.945492
1.813 0.963878
1.78344 1.0561
1.81074 0.991917
1.79663 1.08663
1.82365 1.01572
1.83266 0.955896
1.7676 1.11007
1.79525 1.02265
1.78687 1.09189
1.79497 1.15346
1.82447 1.07798
1.87996 1.00221
1.87345 1.03311
1.84149 1.00187
1.86281 0.917828
1.87323 0.956168
1.86617 0.998845
1.84745 1.03964
1.89349 0.873025
1.83186 1.02064
1.83705 0.852904
1.82504 0.917343
1.84082 0.891699
1.80827 0.87394
1.75927 1.00161
1.78335 0.893473
1.82012 0.850246
1.85314 0.857286
1.89473 0.763988
1.80069 1.08404
1.83221 0.985274
1.84925 0.893373
1.85011 0.850693
1.82725 0.790758
1.8263 0.718373
1.78264 0.854004
1.8041 0.847433
1.79404 0.88695
1.75454 0.927069
1.69267 1.01792
1.68268 0.956401
1.70965 0.930555
1.72026 0.951199
1.73233 1.00065
1.70966 1.0946
1.71174 1.06004
1.7088 1.02885
1.72198 0.998818
1.76327 0.96071
1.72142 1.12175
1.76724 0.922035
1.7554 0.939157
1.7104 1.04795
1.70933 1.04785
1.73311 0.988157
1.68245 1.09423
1.65093 1.10646
1.65154 1.03532
1.69978 1.00908
1.68838 1.12474
1.7569 1.05292
1.80756 0.969911
1.81938 1.04481
1.80392 1.02808
1.85284 0.908535
1.85157 0.931697
1.79516 1.05196
1.84767 0.935844
1.79115 1.07001
1.79613 0.993881
1.82174 0.928508
1.79504 0.961406
1.7724 0.912359
1.67858 1.06031
1.67553 1.01711
1.70078 0.957913
1.72778 0.929847
1.75382 0.919146
1.77934 0.879872
1.71706 1.05169
1.76758 0.961091
1.75671 1.00636
1.78065 1.03864
1.77778 1.03819
1.77906 1.07711
1.76558 1.11272
1.83002 1.0294
1.78468 1.12121
1.76508 1.15723
1.77828 1.08839
1.72741 1.16045
1.68276 1.20956
1.72649 1.07475
1.65773 1.22165
1.71411 1.09921
1.72063 1.07893
1.72978 1.10646
1.73839 1.10299
1.73425 1.20596
1.7491 1.11898
1.72157 1.11531
1.69198 1.20588
1.725 1.17441
1.77387 1.0919
1.73317 1.20271
1.72419 1.22005
1.67655 1.23717
1.69887 1.13899
1.64346 1.2096
1.63592 1.22891
1.58784 1.34204
1.67934 1.23036
1.67793 1.2765
1.76495 1.19677
1.77323 1.17444
1.74108 1.23214
1.68864 1.31576
1.72311 1.24341
1.79688 1.11611
1.75819 1.17764
1.77221 1.12698
1.74828 1.1662
1.77211 1.13876
1.77411 1.15697
1.76495 1.18856
1.83364 1.05923
1.79446 1.13367
1.84213 1.00263
1.78762 1.13257
1.86305 0.981334
1.83942 0.987731
1.81913 1.04448
1.74116 1.11003
1.71561 1.15341
1.68068 1.21403
1.69063 1.22504
1.70972 1.18071
1.74499 1.11504
1.75158 1.08511
1.76833 1.03264
1.78256 1.0392
1.77953 1.09452
1.75838 1.15598
1.81533 1.0351
1.88654 0.853578
1.86381 0.965337
1.78238 1.11129
1.7644 1.14651
1.78508 1.07179
1.71261 1.18876
1.77548 1.12412
1.78851 1.14549
1.79919 1.06753
1.76629 1.07605
1.77068 0.981983
1.76859 1.0332
1.74485 1.17563
1.78335 1.09089
1.81387 1.05692
1.82897 1.04948
1.83735 1.05572
1.8594 0.987348
1.88073 0.922205
1.86032 0.896918
1.73163 1.2362
1.81487 1.05599
1.80421 1.0415
1.80687 1.07636
1.82379 1.09243
1.78062 1.13463
1.78162 1.14865
1.7901 1.0068
1.77379 1.03201
1.73087 1.04233
1.76739 0.977009
1.7716 1.03269
1.77465 0.992993
1.71938 1.05282
1.75968 0.936242
1.78656 0.907155
1.75283 1.03258
1.76775 0.955498
1.74457 0.921211
1.68447 1.03399
1.61747 1.20046
1.74954 0.971093
1.72056 0.987146
1.67463 1.09643
1.69389 1.04735
1.67678 1.08218
1.66249 1.10026
1.61597 1.2587
1.67815 1.04649
1.73819 0.814915
1.64865 1.03563
1.65983 0.994783
1.63591 1.07915
1.66554 1.11008
1.7227 1.02321
1.77015 0.937001
1.72799 1.04967
1.71453 1.04765
1.65238 1.16469
1.7468 0.901008
1.66906 1.08141
1.68616 1.07229
1.67167 1.07121
1.68102 1.04771
1.69457 0.935162
1.70762 0.923682
1.66366 0.978454
1.72137 0.828024
1.64526 1.02524
1.68959 0.948406
1.70012 0.98127
1.71597 0.957238
1.72326 1.00225
1.72005 0.997201
1.68778 1.17389
1.73695 1.09238
1.71505 1.16227
1.75414 1.07797
1.67121 1.29596
1.77538 1.1521
1.83272 0.981686
1.82514 1.06413
1.80807 1.15335
1.84549 0.945888
1.82065 0.945524
1.78167 0.988414
1.77803 1.00973
1.78854 0.953118
1.7517 1.0154
1.76232 0.983735
1.80665 0.893233
1.80183 0.981823
1.84015 0.925708
1.88537 0.815307
1.83224 0.883671
1.84646 0.783717
1.82514 0.888738
1.83474 0.888762
1.83734 1.00787
1.8397 0.976814
1.84266 0.977209
1.84554 0.899495
1.8298 0.930419
1.77403 1.01035
1.77184 0.960733
1.76996 0.896536
1.74857 0.882193
1.77446 0.815406
1.77093 0.875562
1.74336 0.993576
1.80331 0.900358
1.80043 0.921375
1.79261 0.956228
1.81316 0.918269
1.79802 1.00105
1.82278 0.923059
1.80112 1.00264
1.8297 0.869685
1.79982 0.962847
1.83574 0.853978
1.81629 0.922863
1.8434 0.696598
1.77994 0.914193
1.77298 0.890188
1.75811 0.949102
1.75486 1.00211
1.76723 0.995261
1.75954 0.881183
1.7684 0.832243
1.74612 0.891475
1.73044 0.928577
1.75466 0.941842
1.76072 0.9407
1.79318 0.85542
1.7468 0.949221
1.81036 0.852376
1.81894 0.881849
1.81252 0.835146
1.76435 0.855349
1.7444 0.78595
1.73927 0.910843
1.73622 0.96611
1.74037 0.988128
1.75065 1.00492
1.75633 0.988265
1.78586 0.868173
1.78862 0.904264
1.73961 0.954894
1.72729 0.920917
1.71197 0.894429
1.68493 0.937662
1.64313 1.04785
1.73923 0.792382
1.73853 0.877746
1.75177 0.851416
1.79394 0.741619
1.78177 0.777308
1.76462 0.800394
1.75309 0.893578
1.72539 0.894787
1.7675 0.815304
1.77516 0.827821
1.7764 0.80931
1.71574 0.926126
1.66081 0.975609
1.68918 0.870559
1.71171 0.951421
1.74703 1.00425
1.80629 0.982377
1.8153 1.00499
1.82469 0.885232
1.76696 1.07228
1.85162 0.871426
1.86741 0.915157
1.79655 0.998086
1.73916 1.02901
1.74499 0.901978
1.7367 0.906731
1.73467 0.924633
1.72229 0.90474
1.70709 0.939301
1.73479 0.829988
1.70737 0.872803
1.72367 0.929177
1.71626 1.02579
1.70444 1.12035
1.79123 0.95412
1.81347 0.899114
1.81969 0.826138
1.77908 0.921513
1.6938 1.07597
1.72512 0.900353
1.70467 1.00011
1.77245 0.857602
1.74082 1.02806
1.7985 0.859078
1.75524 0.968207
1.77146 0.859208
1.79528 0.791659
1.77329 0.881596
1.75094 0.961173
1.76636 0.934132
1.77233 0.917032
1.76042 1.00538
1.74961 1.056
1.72852 1.13024
1.80589 0.968902
1.77063 1.06541
1.75333 1.19246
1.81519 1.0623
1.82113 1.05421
1.82984 0.956683
1.82496 0.943053
1.80795 0.981193
1.84223 0.867753
1.78585 1.02179
1.77143 1.0335
1.79322 0.954541
1.79107 0.915525
1.76864 0.977589
1.76519 1.01178
1.80393 0.902497
1.77197 0.996765
1.83464 0.896385
1.81411 1.0639
1.84764 1.05766
1.845 1.08388
1.85908 1.04687
1.77483 1.24261
1.82705 1.0327
1.83503 1.0271
1.81827 1.07386
1.81278 1.01264
1.81003 1.00355
1.7922 1.01461
1.80689 0.918312
1.78178 0.888415
1.79038 0.828609
1.80767 0.846857
1.74595 0.936391
1.81074 0.768059
1.84778 0.728969
1.84159 0.914946
1.82461 0.947292
1.79815 1.03663
1.8363 0.960378
1.849 0.996485
1.82915 1.13778
1.82929 1.17327
1.85788 1.17284
1.92276 1.04046
1.87534 1.15345
1.9235 0.988247
1.80046 1.20281
1.81164 1.09998
1.80196 1.02187
1.76287 1.02723
1.74965 0.962326
1.73469 1.0045
1.75586 0.915905
1.7139 0.982879
1.67215 1.03631
1.70091 0.901618
1.66858 0.973914
1.6213 1.09649
1.7017 1.0001
1.67462 1.11304
1.68354 1.09287
1.65423 1.08288
1.61929 1.09063
1.6537 1.1068
1.65164 1.21852
1.69485 1.20159
1.71975 1.21191
1.69424 1.25432
1.73365 1.15017
1.68494 1.2917
1.75353 1.21059
1.8325 1.05493
1.79488 1.19143
1.78246 1.17506
1.74489 1.20022
1.74494 1.12718
1.73104 1.1286
1.72214 1.15078
1.7418 1.11281
1.72486 1.16472
1.73045 1.15562
1.74287 1.13393
1.76737 1.08266
1.77551 1.0266
1.7441 1.08904
1.75735 1.03985
1.73773 1.07314
1.74166 1.00413
1.72976 1.0553
1.71114 1.05991
1.72242 1.02935
1.70483 1.06557
1.6943 1.13635
1.75555 1.05495
1.76621 1.04752
1.72021 1.15069
1.76269 1.0607
1.72478 1.1813
1.71129 1.2675
1.75708 1.164
1.6879 1.24828
1.65537 1.27078
1.61178 1.248
1.59481 1.23311
1.57452 1.28317
1.61806 1.24878
1.60489 1.32445
1.72547 1.1015
1.68267 1.19905
1.67389 1.2283
1.71619 1.18688
1.73684 1.11268
1.67202 1.22222
1.71423 1.13903
1.68515 1.16916
1.70185 1.11026
1.72274 1.08145
1.76027 1.08547
1.76784 1.07409
1.74656 1.13055
1.81758 1.01595
1.82577 1.01773
1.74431 1.1395
1.8184 0.97559
1.81393 0.973667
1.783 1.02397
1.79622 0.964655
1.78484 0.9993
1.80795 0.900373
1.82404 0.825523
