# Supplementary material for: Stochastic bond dynamics facilitates alignment of malaria parasite at erythrocyte membrane upon invasion
Source: eLife. 2020 May 18;9:e56500. doi: 10.7554/eLife.56500 (PMC7269671; doi:10.7554/eLife.56500)
Supplement: Figure 2—source data 1. [file elife-56500-fig2-data1.zip › PARA_POSITIONS/pos32.dat]

3.35502 0.763273
3.43718 0.583322
3.39767 0.682767
3.41782 0.669234
3.42437 0.619597
3.36227 0.74827
3.3793 0.67866
3.37921 0.724724
3.44311 0.631716
3.51349 0.653328
3.45846 0.842171
3.54841 0.591388
3.4665 0.842209
3.49102 0.775814
3.47427 0.802832
3.51156 0.784566
3.48966 0.773244
3.49745 0.728247
3.54957 0.68163
3.58634 0.687205
3.62635 0.686431
3.67203 0.579168
3.59365 0.810393
3.59274 0.802309
3.61524 0.707554
3.52939 0.882014
3.57537 0.806805
3.59572 0.668733
3.60863 0.59664
3.59345 0.616618
3.5793 0.674506
3.53145 0.703144
3.55625 0.58157
3.48568 0.793841
3.50983 0.844253
3.53515 0.804109
3.62889 0.705028
3.61444 0.784939
3.63733 0.769723
3.60887 0.778401
3.63137 0.747054
3.59494 0.823654
3.62969 0.76114
3.62323 0.785723
3.66814 0.721098
3.66781 0.648644
3.63702 0.715213
3.56552 0.80216
3.59224 0.656058
3.59678 0.494579
3.54897 0.636711
3.56999 0.538724
3.55659 0.695087
3.64199 0.624799
3.69172 0.704914
3.77346 0.693577
3.85961 0.581349
3.85647 0.688415
3.87902 0.74282
3.92853 0.685548
3.94527 0.688361
3.93198 0.777616
3.87855 0.779165
3.87318 0.693778
3.81921 0.716142
3.8045 0.68847
3.8025 0.670397
3.78731 0.708171
3.7862 0.76184
3.85238 0.565993
3.85772 0.627224
3.85398 0.700162
3.82128 0.713868
3.79733 0.621064
3.80666 0.547885
3.75686 0.718346
3.77969 0.574806
3.78446 0.494337
3.71541 0.553893
3.71054 0.398327
3.68649 0.456399
3.68705 0.428039
3.68059 0.41059
3.67256 0.504241
3.67048 0.505387
3.69546 0.356092
3.64195 0.467756
3.58005 0.601411
3.59278 0.506124
3.58769 0.527753
3.5885 0.553189
3.55521 0.645662
3.54609 0.630124
3.51133 0.556929
3.4784 0.573186
3.45961 0.582381
3.44334 0.605548
3.46887 0.559837
3.45039 0.454337
3.45623 0.464502
3.48173 0.482085
3.53969 0.446587
3.55717 0.526156
3.54854 0.621213
3.57677 0.574435
3.55502 0.646621
3.57465 0.594182
3.53448 0.718456
3.54886 0.645502
3.49428 0.747331
3.4852 0.747231
3.55718 0.573906
3.56277 0.67812
3.57343 0.737949
3.64219 0.730058
3.66637 0.814725
3.72961 0.851486
3.79275 0.776572
3.83129 0.667295
3.73357 0.738528
3.76269 0.479389
3.70978 0.507209
3.67893 0.542353
3.69946 0.515566
3.70619 0.608189
3.75029 0.52024
3.72957 0.592457
3.773 0.575469
3.79675 0.579896
3.80856 0.603174
3.82741 0.559212
3.80856 0.626293
3.77529 0.685964
3.80814 0.602635
3.84389 0.508485
3.83904 0.582045
3.84477 0.594832
3.86181 0.482851
3.8247 0.510498
3.78082 0.548361
3.75112 0.648824
3.79136 0.530833
3.80973 0.532701
3.81956 0.645622
3.83155 0.561649
3.77391 0.778043
3.85045 0.485376
3.80667 0.659986
3.84609 0.609299
3.83258 0.63096
3.79474 0.75067
3.84093 0.643771
3.84631 0.706175
3.77429 0.92277
3.90287 0.67493
3.86184 0.799266
3.83159 0.788003
3.86855 0.681944
3.88154 0.686427
3.83047 0.763102
3.75616 0.843881
3.73928 0.794116
3.77184 0.673294
3.7545 0.788408
3.73012 0.821749
3.78429 0.867901
3.85354 0.686094
3.77223 0.81662
3.77991 0.709623
3.7056 0.913522
3.74185 0.849653
3.62613 1.07771
3.68258 0.93318
3.66998 0.920447
3.65113 0.98307
3.67381 0.92308
3.63065 1.0342
3.65527 1.02228
3.71654 0.849031
3.71452 0.883898
3.74439 0.852726
3.72768 0.912241
3.71955 0.8514
3.67359 0.914114
3.62823 0.978511
3.59885 1.02166
3.62479 0.938079
3.60371 0.931283
3.56285 0.973653
3.56254 0.92981
3.54125 0.861228
3.51829 0.782261
3.43568 0.875463
3.40435 0.966692
3.43951 0.90956
3.43562 0.912677
3.44474 0.894318
3.41781 0.982575
3.45945 0.915168
3.44001 0.964373
3.51271 0.787831
3.45793 0.949711
3.43013 1.01805
3.45611 0.973977
3.49508 0.938451
3.43257 1.07721
3.45807 1.04694
3.56706 0.907572
3.54713 0.965295
3.49158 1.12265
3.52165 1.07644
3.51438 1.08349
3.47166 1.12867
3.44747 1.12641
3.44504 1.09221
3.46438 0.966913
3.41238 0.960865
3.35453 0.973451
3.39855 0.879343
3.4098 0.882606
3.31546 1.09716
3.37672 0.983981
3.4153 0.916442
3.38582 1.0228
3.38233 1.04512
3.37798 1.08435
3.42308 1.08893
3.30485 1.34554
3.36153 1.33497
3.40402 1.29661
3.41375 1.24668
3.43801 1.26439
3.26848 1.48675
3.35274 1.3482
3.42562 1.21788
3.29368 1.42547
3.41129 1.26104
3.32445 1.42738
3.4052 1.3824
3.36107 1.52665
3.50695 1.40177
3.56667 1.33079
3.52744 1.45329
3.46571 1.4772
3.47114 1.47719
3.51746 1.26328
3.45006 1.27877
3.41368 1.28024
3.33341 1.34309
3.39305 1.20889
3.42852 1.1366
3.38147 1.26784
3.42335 1.20762
3.46586 1.09645
3.35664 1.24688
3.2908 1.28704
3.25094 1.33069
3.28538 1.27913
3.32269 1.25355
3.30093 1.2068
3.26163 1.2177
3.19882 1.28346
3.18007 1.3511
3.23039 1.27969
3.2079 1.3159
3.15907 1.33214
3.13057 1.33127
3.19143 1.27069
3.20439 1.32088
3.22388 1.2469
3.19675 1.30118
3.21918 1.22518
3.20825 1.23664
3.22435 1.19812
3.36514 1.02008
3.37828 1.10696
3.43516 1.07559
3.44174 1.14941
3.50352 1.09481
3.43755 1.18834
3.49602 1.11364
3.5069 1.11695
3.47077 1.12554
3.47189 1.16555
3.42351 1.25029
3.40305 1.27177
3.48539 1.18127
3.32545 1.34031
3.3302 1.29143
3.2202 1.31497
3.18955 1.35305
3.15629 1.37186
3.11656 1.41404
3.20218 1.29548
3.26907 1.21534
3.23265 1.27021
3.25831 1.17273
3.20198 1.20198
3.23385 1.21717
3.27748 1.17465
3.2942 1.21207
3.28945 1.27753
3.34285 1.15551
3.36824 1.08031
3.27489 1.14526
3.20928 1.16433
3.13502 1.19326
3.10803 1.14781
3.0257 1.26177
3.14 1.1229
3.17064 1.0999
3.17813 1.07798
3.07576 1.17747
3.10887 1.05765
3.05944 1.12085
3.039 1.15552
3.11844 1.00696
3.07308 1.08995
3.15775 0.952084
3.14286 0.913874
3.02411 1.04758
3.11271 0.879979
3.05427 0.91779
3.05457 0.88562
3.10241 0.766588
3.10677 0.834125
3.14702 0.828801
3.1449 0.897122
3.19134 0.833165
3.14227 0.95824
3.10157 0.991658
3.10354 0.989421
3.11083 0.914034
3.07136 0.959595
3.03063 0.973794
3.04062 0.963073
3.01742 1.05058
3.06587 1.00766
3.11947 0.943509
3.10356 0.993813
3.10477 0.969131
3.05144 1.02074
3.04921 0.960651
3.04344 0.959604
3.02016 0.988477
3.02948 0.984308
3.11816 0.870976
3.11203 0.936506
3.15967 0.950832
3.22426 0.874141
3.18856 1.00387
3.27005 0.923005
3.20097 1.11249
3.16713 1.16946
3.17095 1.12648
3.1349 1.16095
3.20405 1.02472
3.24092 0.925471
3.16899 1.04761
3.18573 0.968697
3.22171 0.873547
3.23889 0.838221
3.19022 0.892632
3.19129 0.81077
3.14223 0.849132
3.12504 0.869018
3.10877 0.788229
3.06731 0.874014
3.01726 0.861112
2.9324 0.954229
2.97507 0.807618
2.96262 0.803031
3.02223 0.773467
3.02151 0.910064
3.09685 0.883073
3.11753 0.920683
3.10512 0.971357
3.12497 0.928007
3.08922 0.921902
3.16764 0.782655
3.09555 0.897131
3.1106 0.883257
3.08467 0.825395
3.05633 0.919535
3.18044 0.710356
3.1012 0.833448
3.0943 0.893668
3.14574 0.850723
3.15913 0.853692
3.13417 0.87301
3.09962 0.840984
3.05551 0.847792
3.10722 0.727123
3.04909 0.818139
3.12631 0.727561
3.11757 0.859828
3.19958 0.718692
3.1817 0.821768
3.17669 0.920172
3.19113 0.935358
3.23763 0.887507
3.21837 0.922782
3.2213 0.843083
3.21748 0.863489
3.21267 0.908924
3.28442 0.78066
3.26811 0.857978
3.29951 0.867173
3.23393 1.10819
3.33672 0.903987
3.32615 1.05957
3.31844 1.13874
3.42115 0.932163
3.36097 1.09111
3.36533 1.15239
3.42172 1.0938
3.44094 1.05454
3.38291 1.16441
3.38254 1.10618
3.3595 1.0373
3.35383 0.994054
3.29096 1.07817
3.28896 1.00618
3.24873 1.1038
3.23592 1.07288
3.21323 1.1182
3.19734 1.1156
3.24461 1.04108
3.23129 1.10116
3.23414 1.05271
3.1936 1.03171
3.1841 1.01818
3.15526 1.04082
3.18461 1.00792
3.27058 0.982869
3.32809 0.863442
3.30687 1.00812
3.31167 1.04203
3.21692 1.21483
3.20122 1.18485
3.18831 1.12417
3.14599 1.16699
3.21804 0.982115
3.18018 1.07323
3.2875 0.862029
3.22549 1.01809
3.25743 1.01069
3.28344 1.01916
3.32209 0.93547
3.24151 1.03788
3.17976 1.06953
3.06576 1.22797
3.12431 1.07686
3.09281 1.11399
3.08095 1.10977
3.07002 1.14128
3.12352 1.07536
3.1484 1.02747
3.14441 1.03341
3.11027 1.11866
3.08619 1.18851
3.16711 1.04406
3.15843 1.03741
3.11291 1.1184
3.08547 1.12854
3.07518 1.16401
3.01425 1.26637
3.0735 1.18339
3.0634 1.25566
3.11331 1.25551
3.13672 1.26123
3.2214 1.13721
3.21871 1.08923
3.17074 1.13753
3.16643 1.0758
3.12143 1.06322
3.12668 0.964593
3.04421 1.09304
3.00252 1.16492
2.98417 1.18596
2.98955 1.17306
2.94538 1.17189
2.91938 1.11096
2.82459 1.18877
2.77567 1.20251
2.72245 1.26957
2.80743 1.12884
2.77955 1.1558
2.71023 1.22882
2.77721 1.08933
2.77742 1.02007
2.73402 1.09324
2.69804 1.18321
2.80469 1.05723
2.7363 1.18088
2.76643 1.11778
2.7263 1.14399
2.73709 1.14365
2.76963 1.06634
2.71939 1.09485
2.65191 1.14172
2.67308 1.01207
2.66244 0.997284
2.66667 0.943316
2.57173 1.05525
2.5925 1.047
2.6138 1.02895
2.58593 1.05106
2.692 0.863372
2.63857 0.960082
2.66762 0.865381
2.65513 0.87641
2.65386 0.904262
2.67259 0.854626
2.63854 0.898471
2.55699 0.981794
2.60159 0.841684
2.54479 0.922881
2.47059 1.02589
2.46942 0.999388
2.45762 0.958662
2.51184 0.867125
2.48887 0.882995
2.44916 0.973679
2.53991 0.832471
2.54401 0.887431
2.53729 0.973365
2.57288 1.01798
2.608 0.974265
2.56795 0.986255
2.53183 1.05036
2.50879 1.03977
2.50195 1.05842
2.5325 0.974971
2.52222 0.955109
2.47691 0.99834
2.49833 0.965445
2.50995 0.96958
2.49968 0.926965
2.46186 0.934227
2.47078 0.913994
2.45001 0.967531
2.47275 0.917135
2.4608 0.927402
2.47368 0.903003
2.47216 0.980262
2.44269 1.03677
2.46455 0.972744
2.43797 0.985575
2.43342 0.99367
2.44763 0.966888
2.43864 0.941552
2.37904 1.00333
2.42033 0.967851
2.44666 0.923779
2.43776 0.971875
2.45066 0.994124
2.47872 0.975481
2.40312 1.08795
2.44667 1.0498
2.49296 0.970106
2.38998 1.08033
2.50233 0.944127
2.53204 0.95766
2.4922 1.05917
2.45851 1.1053
2.45996 1.07438
2.44274 1.0284
2.36516 1.12015
2.38287 1.17083
2.45098 1.11408
2.45546 1.15676
2.48696 1.09627
2.48054 1.07211
2.48354 1.03718
2.44077 1.11586
2.44072 1.1355
2.47578 1.0188
2.43355 1.09224
2.48327 0.975167
2.46943 0.990803
2.43947 1.00979
2.46565 0.909403
2.41818 0.924481
2.32346 0.99543
2.36633 0.875066
2.35945 0.884301
2.35577 0.911803
2.42613 0.808362
2.37126 0.831614
2.37466 0.766329
2.33502 0.806355
2.36855 0.748
2.37373 0.758841
2.36455 0.731894
2.35428 0.723301
2.33275 0.78392
2.31368 0.865819
2.33049 0.861087
2.33094 0.847591
2.3147 0.832362
2.3328 0.84913
2.3843 0.775438
2.33468 0.901877
2.41101 0.79679
2.35101 0.912699
2.38981 0.857424
2.39259 0.861934
2.39141 0.851516
2.41444 0.825001
2.42642 0.866771
2.43214 0.884626
2.4055 0.944297
2.41354 0.92503
2.45891 0.881956
2.44738 0.918232
2.3834 1.00714
2.31083 1.10461
2.32697 1.05032
2.31533 1.01788
2.37277 0.931886
2.37326 0.888718
2.38799 0.849081
2.37681 0.849475
2.38921 0.805235
2.3434 0.810955
2.33 0.859337
2.31303 0.929948
2.30688 0.955908
2.3756 0.83789
2.30129 0.913232
2.32158 0.84616
2.29311 0.870968
2.29225 0.884075
2.34143 0.841096
2.35361 0.830705
2.30975 0.89542
2.35241 0.773337
2.28726 0.936222
2.363 0.832973
2.31104 0.938049
2.33203 0.926178
2.36077 0.879637
2.37984 0.834803
2.38965 0.842912
2.35346 0.927654
2.4365 0.810317
2.39111 0.865373
2.30105 0.964054
2.33068 0.923691
2.43089 0.81444
2.43977 0.840856
2.35215 0.961135
2.40736 0.835119
2.43554 0.793803
2.39606 0.91565
2.36308 0.981326
2.37781 1.01686
2.40143 0.976335
2.43374 0.916395
2.42825 0.919128
2.42452 0.938472
2.46929 0.918301
2.46338 0.939638
2.49033 0.862031
2.48133 0.833463
2.39097 0.932522
2.45231 0.826899
2.43128 0.867087
2.40346 0.861976
2.39318 0.863045
2.31522 0.98353
2.34578 0.967098
2.38813 0.967002
2.35342 1.03426
2.39859 0.940618
2.40135 0.963053
2.40635 0.924467
2.37165 0.973205
2.34714 0.999948
2.39553 0.96367
2.42562 0.957015
2.37995 1.04612
2.42968 0.946528
2.37655 1.0182
2.35572 0.990581
2.33629 1.03103
2.37734 1.00485
2.42018 0.939183
2.39447 0.918517
2.38484 0.904316
2.29213 1.02747
2.38282 0.947221
2.42623 0.873942
2.4244 0.856027
2.30359 1.01513
2.28635 1.04278
2.36031 0.900766
2.26549 0.990466
2.39072 0.819953
2.33532 0.91451
2.36304 0.83132
2.27719 0.959761
2.31912 0.886779
2.32633 0.885729
2.30708 0.889931
2.31198 0.843973
2.30572 0.884289
2.30915 0.900253
2.29257 0.899313
2.32804 0.840554
2.33754 0.774265
2.33343 0.728498
2.31891 0.789929
2.31952 0.819911
2.35053 0.795834
2.33662 0.831133
2.32188 0.839184
2.28551 0.880416
2.34281 0.844412
2.3744 0.868517
2.36683 0.861379
2.41547 0.788369
2.43331 0.738165
2.4239 0.76539
2.36044 0.870156
2.42489 0.787345
2.41508 0.83933
2.4358 0.826984
2.41373 0.847711
2.45918 0.805887
2.43304 0.913465
2.48594 0.848008
2.51119 0.792934
2.46259 0.887332
2.45719 0.829187
2.41307 0.862873
2.47242 0.70982
2.42704 0.805225
2.43156 0.762649
2.32522 0.969618
2.28566 0.981015
2.32135 0.895322
2.31755 0.900406
2.31673 0.873749
2.33457 0.823364
2.37382 0.794358
2.42556 0.75855
2.44745 0.787386
2.44538 0.864368
2.41809 0.968198
2.40895 1.01371
2.37592 1.04185
2.40489 1.02478
2.4122 1.04981
2.46709 0.99715
2.44252 1.02978
2.47082 0.946183
2.46394 0.907896
2.43722 0.956619
2.44049 1.02559
2.46912 0.997814
2.45749 0.992919
2.46422 0.914623
2.43208 0.939595
2.45407 0.862499
2.4215 0.911597
2.42564 0.861795
2.40933 0.869838
2.3709 0.892608
2.32221 0.953133
2.40356 0.775482
2.33848 0.865199
2.31895 0.855996
2.35848 0.786867
2.34376 0.734517
2.29765 0.81979
2.29493 0.787461
2.30146 0.790262
2.25213 0.839608
2.24985 0.866922
2.2396 0.873332
2.26702 0.887578
2.29425 0.866461
2.28103 0.880984
2.25634 0.881149
2.24913 0.882153
2.25701 0.822278
2.27287 0.797853
2.26113 0.840841
2.29846 0.768592
2.24081 0.845647
2.2512 0.815233
2.22502 0.844039
2.23277 0.853463
2.22107 0.901114
2.26958 0.86072
2.26137 0.906835
2.30293 0.860778
2.3649 0.791795
2.35229 0.810126
2.30183 0.86779
2.3364 0.814313
2.28281 0.85393
2.27183 0.829859
2.1928 0.922198
2.27601 0.775657
2.24089 0.813858
2.1524 0.940245
2.12784 0.96442
2.2263 0.865236
2.1859 0.922739
2.22593 0.870026
2.26168 0.862952
2.32277 0.841722
2.29942 0.902506
2.31937 0.840733
2.25722 0.91713
2.17425 0.992211
2.24554 0.878707
2.1956 0.981736
2.15798 1.01416
2.23679 0.878659
2.21127 0.927487
2.24586 0.857227
2.19753 0.893638
2.22455 0.870654
2.15103 0.972603
2.15167 0.961034
2.10504 1.02056
2.12892 0.988195
2.11357 1.06233
2.17909 1.01372
2.19132 0.972264
2.10946 1.07606
2.16368 0.992836
2.12556 1.02529
2.22237 0.935678
2.21351 0.977566
2.11578 1.07073
2.17369 0.950596
2.08369 1.01699
2.08292 1.04775
2.13983 1.02122
2.18605 0.984878
2.2169 0.956594
2.20445 0.956165
2.17916 0.989446
2.20499 0.975371
2.25898 0.952999
2.25255 0.96591
2.25548 0.933234
2.17119 1.041
2.22731 0.920653
2.20963 0.923235
2.18812 0.953036
2.24499 0.917934
2.24114 0.946749
2.2224 0.962987
2.13587 1.03823
2.21367 1.02405
2.17105 1.08164
2.18316 1.09779
2.23411 1.06137
2.18562 1.10406
2.1853 1.12963
2.14151 1.19521
2.15646 1.17818
2.2437 1.09201
2.19565 1.15144
2.17251 1.14942
2.27007 1.04816
2.23132 1.15372
2.30735 1.08338
2.2975 1.12134
2.2918 1.15231
2.3048 1.09965
2.28265 1.09797
2.23972 1.10734
2.2717 1.03881
2.26376 0.980924
2.23383 0.977886
2.23064 0.963507
2.1752 1.02017
2.24521 0.946531
2.18838 1.03833
2.18987 1.04226
2.17976 1.10089
2.2491 1.05144
2.28229 1.03297
2.27362 1.04915
2.3148 0.960123
2.21848 1.04653
2.17568 1.06734
2.23392 0.982078
2.23293 0.989303
2.19428 1.00681
2.1349 1.03718
2.09183 1.04067
2.07573 0.991873
2.17187 0.872289
2.11315 0.933071
2.14954 0.884754
2.1132 0.939162
2.13785 0.891765
2.13004 0.906465
2.11776 0.965824
2.11876 0.937106
2.14838 0.904842
2.07998 1.02632
2.17255 0.942314
2.16163 0.994271
2.25055 0.909954
2.22926 0.955536
2.21705 0.95704
2.20993 0.954425
2.24127 0.954266
2.21785 1.00086
2.20622 1.0284
2.20753 1.00313
2.2538 0.957977
2.23325 1.01088
2.28022 0.950598
2.19159 1.0689
2.24262 1.03618
2.19448 1.09199
2.23438 1.10474
2.2338 1.16647
2.24481 1.20985
2.25076 1.23704
2.27446 1.22512
2.30791 1.26457
2.28079 1.35047
2.3759 1.24122
2.38929 1.19444
2.37342 1.16805
2.38361 1.13948
2.34613 1.18009
2.36201 1.15882
2.35152 1.1661
2.37585 1.09544
2.33608 1.09663
2.34152 1.02691
2.22122 1.11184
2.23218 1.0795
2.26035 0.984563
2.23887 1.01846
2.16998 1.09911
2.23196 1.01695
2.17379 1.0751
2.16935 1.07426
2.21916 0.97875
2.14867 1.0492
2.20344 0.979845
2.17037 0.9661
2.15505 0.973511
2.11501 1.00831
2.13273 0.966585
2.14172 0.92811
2.15394 0.919117
2.13318 0.950393
2.20041 0.846353
2.14839 0.939673
2.14565 0.949215
2.15336 0.908892
2.12002 0.944093
2.09521 0.984639
2.13418 0.953773
2.14853 0.965304
2.0993 1.04819
2.11653 1.02228
2.18066 0.934184
2.12511 0.979163
2.0849 0.995477
2.04155 1.00449
2.04408 0.986008
2.10553 0.921789
1.96542 1.05497
1.98109 1.0033
1.92229 1.08522
1.96452 1.0735
1.95752 1.11252
1.88335 1.21824
1.93184 1.17529
1.90322 1.18596
1.98341 1.0975
1.96582 1.13036
1.9487 1.14216
1.87221 1.21162
1.86925 1.18643
1.91373 1.1342
1.93863 1.10699
1.9116 1.13221
1.94467 1.10566
1.93389 1.10141
1.93677 1.04923
1.978 0.993852
1.96037 1.05551
1.93088 1.08788
1.98536 1.05805
1.99448 1.05818
1.94398 1.09318
1.92066 1.06936
1.89533 1.02566
1.89553 1.00421
1.92624 0.964374
1.86945 1.03179
1.912 1.05152
1.90173 1.13933
1.98326 1.05107
1.84776 1.19302
1.91558 1.13197
1.8994 1.12931
1.86438 1.14157
1.90088 1.09115
1.80147 1.18981
1.851 1.15674
1.88614 1.11118
1.88318 1.11028
1.85984 1.12779
1.86444 1.07606
1.76853 1.12611
1.80001 1.06513
1.76709 1.07408
1.7845 1.04639
1.79105 1.02066
1.82391 0.993603
1.79915 1.03149
1.80444 0.991754
1.77701 1.03052
1.80459 1.01717
1.74682 1.08764
1.72904 1.13309
1.73635 1.16534
1.79924 1.1117
1.84413 1.07173
1.78654 1.11655
1.85197 1.06546
1.91322 1.00788
1.87215 1.03672
1.8399 1.02532
1.82071 1.00639
1.8584 0.974903
1.79837 1.04493
1.80497 1.04426
1.77154 1.06102
1.84213 1.0051
1.82718 1.02603
1.81769 1.01674
1.83287 0.990477
1.81951 0.988871
1.83834 0.955805
1.88179 0.943269
1.8276 1.00293
1.82029 1.00611
1.86296 0.908291
1.83921 0.927723
1.85182 0.905966
1.85421 0.900615
1.82719 0.933399
1.82408 0.899943
1.75463 0.956412
1.74159 0.989448
1.75248 1.01527
1.80185 1.0007
1.83511 0.993413
1.81919 0.985012
1.8329 0.950087
1.78075 0.986854
1.74275 1.01987
1.79009 0.946813
1.74122 0.978717
1.7342 0.977451
1.68242 1.0192
1.752 0.926065
1.76392 0.917566
1.72604 0.994098
1.74193 1.01617
1.78997 0.966639
1.73567 1.01649
1.74315 1.05173
1.70288 1.07841
1.76 1.01991
1.67443 1.09996
1.63373 1.12691
1.67832 1.08606
1.67516 1.07934
1.60483 1.12502
1.64212 1.1231
1.67435 1.1052
1.65267 1.13317
1.68707 1.09617
1.70048 1.07784
1.72745 1.05046
1.70806 1.08236
1.7825 0.998215
1.6738 1.04947
1.68876 1.02207
1.70176 0.986802
1.66162 0.991968
1.7005 0.928261
1.7421 0.858547
1.71893 0.875921
1.72727 0.838607
1.67552 0.885302
1.68377 0.883475
1.68083 0.901148
1.71739 0.894446
1.69563 0.941333
1.70479 0.931713
1.69397 0.937228
1.71103 0.895313
1.64855 0.981595
1.60727 1.03783
1.65251 1.01706
1.66053 1.02484
1.6486 1.03658
1.69846 0.997136
1.73539 0.991058
1.72748 0.997209
1.66742 1.08624
1.67561 1.10738
1.74857 1.04268
1.69631 1.07364
1.68934 1.06515
1.66875 1.06251
1.65187 1.05257
1.66721 1.02742
1.7104 0.980838
1.67555 1.03744
1.67419 1.07987
1.70758 1.04183
1.67304 1.08148
1.65513 1.08469
1.63458 1.12647
1.67988 1.10082
1.68277 1.09295
1.69069 1.06493
1.70929 1.03629
1.678 1.04766
1.70616 1.02056
1.71569 0.993005
1.64544 1.03108
1.6353 1.00778
1.6156 0.967197
1.60152 0.997184
1.55274 1.03194
1.51607 1.04307
1.50687 1.07263
1.5623 1.0698
1.59705 1.06556
1.56282 1.09951
1.61743 1.0804
1.58134 1.13344
1.6586 1.05728
1.59934 1.09939
1.6179 1.04013
1.5363 1.11032
1.54491 1.0888
1.52606 1.11397
1.50876 1.1276
1.49811 1.11565
1.49054 1.0927
1.50522 1.03353
1.449 1.03836
1.42988 1.01093
1.41596 1.01549
1.46808 0.975126
1.39528 1.01729
1.46959 1.01629
1.51454 1.02962
1.55227 1.06359
1.5153 1.13297
1.57356 1.11884
1.64455 1.09468
1.60983 1.17042
1.70387 1.12369
1.66822 1.1275
1.67108 1.12993
1.62811 1.15989
1.67363 1.09239
1.57926 1.14212
1.61478 1.09971
1.57524 1.07054
1.53471 1.04513
1.55533 1.03219
1.59155 1.02159
1.59756 1.0358
1.63248 0.986057
1.542 1.03394
1.53141 1.04594
1.58112 0.959639
1.56628 0.972352
1.50696 1.04287
1.50694 1.04627
1.44581 1.08253
1.61202 0.999631
1.59654 1.05834
1.57363 1.11959
1.57799 1.13976
1.57085 1.17705
1.58701 1.17654
1.61683 1.13961
1.53716 1.18527
1.58255 1.13921
1.54848 1.14913
1.55623 1.13113
1.53229 1.13123
1.5582 1.10471
1.56405 1.09568
1.62261 1.0318
1.62143 1.02669
1.65279 1.02203
1.62914 1.03586
1.59691 1.06394
1.5161 1.12072
1.53143 1.11903
1.46351 1.1284
1.41067 1.1345
1.4374 1.12044
1.44297 1.10015
1.49184 1.06387
1.58671 0.995013
1.52997 1.01704
1.50436 1.02262
1.47723 1.04314
1.50906 1.02562
1.53351 1.02363
1.56491 0.999237
1.52416 1.02784
1.60527 0.968304
1.54979 1.02303
1.61168 0.996831
1.51573 1.06658
1.58567 0.996677
1.58371 0.990312
1.56248 0.973212
1.55885 0.943208
1.52996 0.948675
1.49535 0.942405
1.48808 0.955738
1.53143 0.921622
1.50658 0.963883
1.50299 0.999122
1.50009 1.04066
1.48919 1.04946
1.47276 1.05732
1.5268 0.988365
1.47583 1.03817
1.49113 1.01554
1.47299 1.03655
1.51848 1.03615
1.587 1.04567
1.58047 1.07374
1.57037 1.14053
1.60581 1.11835
1.54338 1.17367
1.63363 1.10649
1.6466 1.09852
1.6358 1.12982
1.64619 1.11309
1.68836 1.04192
1.68962 1.02582
1.6265 1.06084
1.66848 1.0095
1.58473 1.07399
1.60143 1.04865
1.58161 1.03079
1.59681 1.02223
1.637 1.05575
1.66415 1.06597
1.63676 1.16099
1.68849 1.14434
1.674 1.16501
1.69563 1.108
1.70861 1.06019
1.69983 1.06502
1.75495 1.04978
1.72778 1.05362
1.80533 0.937427
1.69153 1.04495
1.68525 1.02658
1.67008 1.0068
1.58707 1.03968
1.59667 1.0121
1.61931 0.963429
1.64835 0.904132
1.64102 0.890136
1.67057 0.887967
1.70138 0.840913
1.66713 0.902303
1.64406 0.923875
1.64419 0.93522
1.64936 0.949244
1.60222 0.989199
1.56751 1.00634
1.57663 1.01609
1.63082 0.983674
1.63776 0.991119
1.71673 0.938076
1.68133 0.978243
1.69793 0.951096
1.62943 1.03078
1.62936 1.00378
1.55021 1.08213
1.62025 1.03857
1.5994 1.07869
1.62517 1.08067
1.62354 1.08456
1.60463 1.09355
1.60329 1.06981
1.57189 1.09584
1.63191 1.06049
1.67059 1.05708
1.62997 1.0591
1.62648 1.05694
1.56272 1.12419
1.58311 1.09017
1.59755 1.07124
1.55474 1.0944
1.55619 1.09155
1.53346 1.10644
1.5773 1.05001
1.58939 1.02947
1.53825 1.06576
1.50742 1.07369
1.44618 1.11439
1.44543 1.11624
1.50953 1.09401
1.59494 1.05247
1.58033 1.14828
1.59455 1.22531
1.63296 1.2616
1.75238 1.22218
1.74713 1.24903
1.70693 1.26112
1.73907 1.20497
1.65174 1.26246
1.66347 1.22511
1.65613 1.17116
1.71385 1.08835
1.61637 1.10228
1.58155 1.11903
1.62402 1.07766
1.6245 1.0524
1.61938 1.01308
1.59001 1.0158
1.67598 0.942823
1.67221 0.977107
1.69007 0.973856
1.64003 1.04253
1.64825 1.02781
1.6462 1.03852
1.65341 1.02036
1.58548 1.04832
1.64579 0.999164
1.68067 0.979463
1.70014 0.996192
1.69193 1.03284
1.69218 1.0692
1.74998 1.02421
1.73896 1.02967
1.71226 1.03806
1.68906 1.04004
1.6911 1.01799
1.66728 1.00593
1.71901 0.928119
1.67533 0.991604
1.68927 0.994569
1.6971 0.979337
1.68901 0.978286
1.69333 0.993729
1.65797 1.03528
1.66237 1.01614
1.70831 0.9723
1.64834 1.04058
1.65908 1.05399
1.71757 1.01621
1.68842 1.06904
1.69479 1.06099
1.65571 1.09
1.71459 1.03593
1.70873 1.0541
1.69992 1.08628
1.66433 1.15644
1.6106 1.23189
1.68703 1.20204
1.67491 1.21997
1.67102 1.223
1.71785 1.19887
1.77395 1.15894
1.77338 1.16295
1.72221 1.16165
1.67241 1.16946
1.71347 1.08969
1.69882 1.09774
1.73592 1.05389
1.67555 1.08815
1.62902 1.10693
1.69339 1.03644
1.70385 1.02838
1.63114 1.126
1.69352 1.10286
1.67758 1.13678
1.75126 1.06462
1.84165 0.951023
1.72713 1.06967
1.68495 1.07824
1.7033 1.04612
1.73888 0.997453
1.72758 0.996384
1.75989 0.92217
1.76746 0.912293
1.71792 0.966477
1.72394 0.980786
1.73223 0.969033
1.72632 1.0051
1.71824 1.0343
1.72917 1.00521
1.8167 0.93183
1.81773 0.950458
1.7516 0.963244
1.69018 1.02179
1.68085 1.05
1.67799 1.07178
1.66591 1.09582
1.63911 1.12346
1.64329 1.0958
1.67575 1.01222
1.62908 1.04432
1.64702 1.01999
1.64891 1.00636
1.71938 0.958287
1.67883 0.983391
1.66974 1.02633
1.71376 0.995116
1.76835 0.998242
1.7054 1.06129
1.64491 1.09835
1.60442 1.08377
1.63949 1.01831
1.59615 1.05884
1.65441 0.99445
1.58393 1.06991
1.59063 1.03978
1.64182 0.989374
1.69935 0.967101
1.70844 0.990543
1.71741 1.00425
1.73961 0.970739
1.74884 0.964504
1.72992 0.979305
1.69645 1.03202
1.74016 1.01868
1.73166 1.04915
1.76367 1.01599
1.71036 1.09959
1.7409 1.08295
1.70727 1.1399
1.66168 1.18194
1.64971 1.18159
1.64259 1.19929
1.60784 1.23011
1.64925 1.16494
1.5999 1.20169
1.57553 1.22875
1.61998 1.1973
1.68968 1.14472
1.66744 1.15501
1.68528 1.10963
1.58406 1.15916
1.54762 1.17029
1.61614 1.11431
1.60113 1.15297
1.64705 1.14281
1.63306 1.17121
1.61551 1.20332
1.54893 1.30231
1.63658 1.26336
1.63151 1.26504
1.66085 1.2451
1.70314 1.22798
1.69479 1.24665
1.68589 1.24248
1.70538 1.21926
1.74982 1.17107
1.71762 1.18347
1.72725 1.18576
1.74242 1.15707
1.74613 1.14062
1.76146 1.12794
1.7192 1.15548
1.75718 1.09283
1.70023 1.11447
1.73602 1.08621
1.69646 1.09259
1.7377 1.06551
1.73175 1.06284
1.73239 1.03636
1.71864 1.02957
1.72 1.00938
1.67702 1.04455
1.69989 1.03948
1.76764 1.01302
1.66476 1.14362
1.72396 1.08063
1.67822 1.10493
1.69712 1.07989
1.75008 1.01531
1.70958 1.03228
1.69171 1.02019
1.67587 1.01473
1.6222 1.0306
1.59615 1.02411
1.59492 1.02483
1.53682 1.08219
1.53508 1.07345
1.54817 1.04183
1.57188 0.990663
1.54624 1.00404
1.54629 0.999134
1.52004 0.998212
1.52869 1.00678
1.48368 1.0663
1.47371 1.06214
1.45694 1.07367
1.40573 1.12744
1.46506 1.09177
1.50987 1.09445
1.57048 1.09492
1.50241 1.13331
1.54942 1.08548
1.51876 1.09303
1.50322 1.07597
1.50533 1.05075
1.55269 1.00555
1.49799 1.02781
1.44783 1.03638
1.4446 1.00233
1.37549 0.996886
1.40718 0.960797
1.36568 0.961274
1.41657 0.932932
1.42351 0.95151
1.41719 0.947378
1.47364 0.895667
1.42703 0.946911
1.42425 0.970816
1.37555 1.02462
1.4218 0.982583
1.36918 1.01359
1.39035 1.01388
1.43142 0.990402
1.38792 1.04065
1.40662 1.02261
1.41728 1.00365
1.41212 0.969209
1.40159 0.973083
1.38207 0.976052
1.39349 0.98685
1.33612 1.04809
1.32828 1.05338
1.29998 1.09608
1.31177 1.12303
1.27379 1.13779
1.31794 1.13682
1.36776 1.12823
1.39387 1.14188
1.299 1.19069
1.28596 1.20906
1.32244 1.19516
1.29581 1.19409
1.29474 1.14933
1.19315 1.17722
1.27399 1.1163
1.23374 1.12216
1.23422 1.11183
1.22001 1.10146
1.21371 1.08446
1.18421 1.07541
1.29191 0.987495
1.21051 1.00788
1.25565 0.979296
1.21795 0.982351
1.20233 0.999061
1.22032 0.998502
1.21381 1.01893
1.27199 1.00988
1.30013 1.0113
1.33852 0.996188
1.31186 1.01576
1.26812 1.0108
1.1972 1.02592
1.28745 0.98601
1.21699 1.05568
1.27356 1.03649
1.20395 1.05213
1.27257 1.00127
1.19056 1.01123
1.2097 0.992525
1.14234 1.0304
1.2454 0.972128
1.25188 1.00574
1.2463 1.00854
1.26327 0.985544
1.18711 1.01676
1.2024 1.04335
1.28041 1.04129
1.31805 1.04908
1.32848 1.0529
1.25912 1.0885
1.34973 1.02801
1.36432 1.04196
1.37384 1.00908
1.29572 1.02972
1.31146 0.988743
1.2327 1.01919
1.29004 0.971199
1.29585 0.972192
1.29704 0.976031
1.3412 0.965191
1.31349 0.980478
1.26025 1.01828
1.28194 0.978138
1.34469 0.928739
1.25153 0.964594
1.22736 0.943323
1.31145 0.884763
1.26132 0.934937
1.26755 0.939923
1.31477 0.925454
1.24638 0.979926
1.34253 0.915752
1.24687 1.01168
1.31163 1.02005
1.35058 1.03201
1.31991 1.08722
1.37819 1.05104
1.328 1.07476
1.32054 1.10346
1.35615 1.09279
1.42662 1.05268
1.32308 1.14468
1.3042 1.15765
1.31596 1.14769
1.31616 1.1325
1.33294 1.09338
1.39327 1.04991
1.33524 1.08011
1.32202 1.07114
1.25523 1.07389
1.30775 1.02871
1.2732 1.03335
1.28399 1.03502
1.2361 1.06395
1.25425 1.0562
1.31844 1.04022
1.34437 1.05886
1.39064 1.05578
1.41898 1.06307
1.42135 1.07358
1.39182 1.07943
1.47252 0.995038
1.40426 1.00569
1.40615 0.996653
1.36255 1.01551
1.32247 1.04393
1.35448 1.00219
1.32067 1.03359
1.35422 1.00144
1.35808 0.986285
1.33081 1.01369
1.30719 1.04356
1.33608 1.01245
1.25474 1.06547
1.28733 1.03475
1.23931 1.03701
1.24233 1.00392
1.2488 0.963207
1.16691 0.988892
1.11415 1.01321
1.17262 1.02216
1.18445 1.04548
1.24118 1.03259
1.20271 1.05139
1.19717 1.02919
1.21201 0.973277
1.19739 1.00285
1.26155 0.947655
1.21902 0.962662
1.16418 0.998046
1.15587 1.00441
1.20816 0.990306
1.22395 0.985495
1.22084 1.00086
1.17988 1.0383
1.24114 1.02463
1.21858 1.06992
1.23491 1.04169
1.18066 1.04283
1.19223 1.01904
1.25412 0.978913
1.1712 1.02006
1.16553 1.03617
1.2264 1.02112
1.26405 1.03316
1.2386 1.05963
1.35744 1.01431
1.37932 1.04939
1.32476 1.10116
1.29319 1.13417
1.23865 1.15985
1.26602 1.14713
1.32907 1.0975
1.27665 1.12572
1.27128 1.12585
1.31387 1.05751
1.37735 1.02676
1.27651 1.07855
1.34792 1.01511
1.32502 1.01247
1.30807 1.00056
1.29191 0.996148
1.28931 1.01435
1.23715 1.02257
1.29587 0.987787
1.34265 0.958151
1.32977 0.967393
1.38708 0.908163
1.33961 0.96149
1.43249 0.903503
1.41973 0.904469
1.39748 0.911389
1.39163 0.888897
1.39199 0.88652
1.38589 0.898837
1.36199 0.915668
1.36027 0.90112
1.27678 0.956618
1.28163 0.98771
1.34987 0.989232
1.34402 1.02949
1.31334 1.04267
1.31611 1.06062
1.31823 1.06037
1.34046 1.04312
1.30441 1.02389
1.30731 0.994092
1.25401 1.00623
1.26029 0.995721
1.22347 1.01606
1.22271 1.00637
1.20252 1.03426
1.31095 0.990741
1.24193 1.02952
1.26913 1.0239
1.39238 0.964781
1.27624 1.04646
1.35046 1.00213
1.33823 1.03113
1.25549 1.09964
1.31458 1.07225
1.35707 1.06215
1.32472 1.09187
1.31462 1.10894
1.28548 1.12594
1.20569 1.13481
1.25741 1.07388
1.22643 1.05643
1.22053 1.02507
1.16899 1.01424
1.18642 0.985948
1.14827 0.974989
1.19724 0.926605
1.20156 0.935119
1.16674 0.978513
1.20324 0.973117
1.17773 0.982497
1.19606 0.973259
1.17655 0.96852
1.17306 0.954452
1.1558 0.965346
1.19039 0.961125
1.21968 0.951575
1.19751 1.01061
1.23744 1.00978
1.24245 1.02992
1.26873 1.01727
1.29296 0.962846
1.21087 0.974816
1.30999 0.933138
1.31194 0.935454
1.29452 0.972509
1.31691 0.96744
1.27273 1.02254
1.31231 1.00908
1.30483 1.01828
1.34894 0.97215
1.34562 0.957197
1.20023 1.04182
1.26606 1.02051
1.27971 1.00189
1.27349 0.99361
1.2729 1.01432
1.33545 0.95916
1.27013 1.0078
1.22776 1.02928
1.23913 1.01971
1.26986 0.980488
1.27042 0.998155
1.26368 1.00532
1.2599 1.02624
1.28193 1.047
1.30607 1.04899
1.23565 1.08541
1.33035 1.02906
1.30539 1.0151
1.36288 0.954265
1.28054 0.974114
1.32929 0.90256
1.2867 0.913636
1.29378 0.888871
1.305 0.872207
1.28439 0.893891
1.30828 0.895571
1.25048 0.930336
1.26444 0.912279
1.26928 0.918788
1.28419 0.929053
1.30853 0.924426
1.32393 0.929621
1.32679 0.936065
1.27584 0.990029
1.29186 0.970773
1.29324 0.957777
1.31924 0.946047
1.28126 0.992411
1.24683 1.05391
1.27546 1.03913
1.29035 1.06168
1.29613 1.05322
1.26822 1.06214
1.19073 1.08488
1.23679 1.02042
1.18551 1.03159
1.19854 1.02124
1.19201 1.03039
1.14357 1.04375
1.18874 1.02772
1.19404 1.01643
1.12454 1.0474
1.15093 1.01554
1.12675 1.01733
1.13799 0.988817
1.14973 0.942548
1.08029 0.966494
1.13016 0.954802
1.1424 0.961462
1.14459 0.934853
1.0998 0.986247
1.16949 0.979102
1.17128 0.999946
1.22172 0.99303
1.19242 0.98117
1.1595 0.981392
1.15799 0.98246
1.13726 0.983889
1.14719 0.979576
1.12965 0.986857
1.14354 0.959984
1.1975 0.921502
1.11604 0.965262
1.22431 0.90205
1.23947 0.912534
1.20545 0.939638
1.21047 0.937877
1.17313 0.936915
1.19627 0.930171
1.2324 0.914407
1.15655 0.958916
1.18945 0.959255
1.2042 0.96708
1.20767 0.969512
1.1375 0.992712
1.19287 0.946787
1.21125 0.922355
1.11838 0.959409
1.1723 0.930623
1.14381 0.968371
1.16907 0.973079
1.13609 1.00908
1.12794 1.01274
1.07836 1.03143
1.01532 1.04321
1.02024 1.04802
0.926915 1.05716
1.03206 1.04286
1.037 1.02879
1.10947 0.999884
1.07013 1.01358
1.12507 0.99381
1.09309 1.03837
1.07352 1.04963
1.05213 1.06423
1.06605 1.06887
1.07853 1.04939
1.05917 1.04001
1.13066 1.01413
1.12708 0.993582
1.1047 0.992037
1.17889 0.970578
1.14811 0.986483
1.16624 0.998315
1.13183 1.04243
1.20621 1.00648
1.1452 1.02283
1.13655 1.032
1.13133 1.01354
1.20502 0.998793
1.1588 0.98365
1.17521 0.964753
1.13713 0.974274
1.16414 0.95805
1.19949 0.968775
1.14291 0.99599
1.18028 0.964174
1.1841 0.979132
1.19565 1.00748
1.21845 1.01531
1.1734 1.03738
1.25284 0.999427
1.28579 1.02071
1.28445 1.03049
1.28554 1.03288
1.26386 1.06103
1.28092 1.03858
1.22997 1.07461
1.27919 1.02498
1.24091 1.01437
1.23235 0.995553
1.16002 1.01444
1.19828 0.996466
1.14134 1.02746
1.17943 0.997252
1.25635 0.977459
1.18137 1.02865
1.19875 1.04497
1.19501 1.08498
1.22133 1.07359
1.23163 1.04636
1.19278 1.04465
1.24123 1.01519
1.27863 0.998197
1.24456 1.03385
1.23281 1.03644
1.24806 1.032
1.2129 1.08324
1.30238 1.06991
1.31638 1.10389
1.28744 1.11762
1.33703 1.09809
1.31352 1.12725
1.37159 1.12032
1.33615 1.17991
1.33608 1.1624
1.23566 1.14464
1.2519 1.09624
1.22161 1.07241
1.24517 1.03226
1.2812 1.00012
1.30615 0.955277
1.24969 0.965892
1.148 0.946583
1.1843 0.920325
1.14274 0.942596
1.22759 0.893902
1.21743 0.913098
1.20962 0.944247
1.1885 0.981043
1.2378 0.978826
1.21256 0.977007
1.19494 1.00306
1.19774 0.993342
1.19001 1.00714
1.22548 0.984354
1.252 0.987501
1.20081 0.984021
1.23525 0.957089
1.22906 0.954311
1.2364 0.975438
1.22199 1.00085
1.24177 0.993986
1.24428 0.983078
1.1586 1.0021
1.2154 0.954316
1.21525 0.949047
1.26189 0.890838
1.26949 0.861981
1.25811 0.870651
1.19708 0.942805
1.25866 0.935925
1.18657 0.995494
1.17316 0.994769
1.22118 1.00044
1.18355 1.00433
1.18779 1.00948
1.16717 1.016
1.19146 1.01091
1.18185 1.01536
1.2192 1.00617
1.21022 0.993061
1.08015 1.01658
1.12082 1.00877
1.201 1.01224
1.20168 1.01661
1.15707 1.02022
1.11213 1.04483
1.20574 1.00741
1.13276 1.05375
1.14589 1.04636
1.07098 1.08684
1.08081 1.06411
1.16222 1.00823
1.20325 0.979722
1.16597 0.965846
1.1446 0.977089
1.20607 0.958459
1.17411 0.993066
1.18426 0.996064
1.14631 1.01799
1.15257 1.01806
1.16609 1.03179
1.10313 1.05659
1.11524 1.05302
1.08058 1.08367
1.05195 1.09247
1.11833 1.08063
1.09009 1.11879
1.05003 1.14306
1.17413 1.10527
1.11599 1.11876
1.14062 1.1246
1.11883 1.15029
1.14215 1.15135
1.11728 1.17152
1.12531 1.19003
1.26691 1.16643
1.19157 1.22255
1.24405 1.21876
1.32992 1.18187
1.30011 1.21163
1.4835 1.11204
1.46156 1.15936
1.48651 1.13366
1.39306 1.1998
1.33466 1.25513
1.38238 1.23476
1.37936 1.2221
1.35087 1.21237
1.38131 1.15211
1.28123 1.16217
1.36155 1.07763
1.27241 1.0831
1.25648 1.05247
1.23231 1.03929
1.24051 1.03688
1.30729 1.016
1.38949 0.996078
1.41706 0.992634
1.35144 1.02005
1.34606 1.02724
1.34028 1.0705
1.31918 1.07398
1.3133 1.09016
1.23983 1.08423
1.21448 1.06907
1.27402 1.0247
1.26695 1.00681
1.24512 1.02017
1.32048 0.979679
1.3378 0.975277
1.3031 0.963836
1.25366 0.99521
1.28425 0.989122
1.22418 1.03763
1.28457 1.01481
1.33345 0.990789
1.32599 1.00559
1.31114 1.03554
1.28919 1.06519
1.29993 1.06066
1.30659 1.03491
1.23473 1.07566
1.25783 1.05636
1.1653 1.09232
1.21051 1.07511
1.24396 1.03561
1.29921 1.057
1.32453 1.04785
1.2737 1.06806
1.22837 1.07944
1.21802 1.06766
1.31799 0.991938
1.2864 0.986994
1.27446 0.99694
1.25729 0.998986
1.24838 0.992521
1.35134 0.931633
1.30396 0.95543
1.318 0.951572
1.3784 0.900104
1.29493 0.960778
1.25824 0.980487
1.28272 0.964423
1.33821 0.917801
1.32243 0.958905
1.3709 0.940227
1.34931 0.978845
1.36029 0.986273
1.34509 0.998146
1.41123 0.961197
1.34563 1.02322
1.40448 0.951006
1.34343 0.987112
1.29053 1.00868
1.28159 1.03465
1.2643 1.05045
1.34401 1.00715
1.34851 1.00206
1.37289 0.998224
1.33686 1.00768
1.33681 1.01176
1.29664 0.998066
1.23137 1.04774
1.29218 0.986885
1.2396 1.03057
1.2857 0.988094
1.23754 0.983426
1.27947 0.927855
1.26528 0.932932
1.25026 0.949758
1.24155 0.967613
1.22003 0.983733
1.26654 0.914138
1.13758 0.977486
1.09291 1.03201
1.11385 1.07165
1.09737 1.074
1.16574 1.02715
1.19182 1.00932
1.12078 1.01345
1.08294 1.01371
1.10735 0.992968
1.12437 0.989221
1.11504 1.00166
1.11934 0.993933
1.0812 1.00638
1.05546 1.01078
1.04067 1.03673
1.04234 1.06343
1.00783 1.08876
0.962592 1.12159
1.07948 1.1166
1.00093 1.16419
0.97647 1.15005
0.998833 1.12752
0.947782 1.12584
0.924797 1.11199
0.970685 1.06794
0.949384 1.0779
0.991723 1.06132
0.935665 1.06963
1.02115 1.017
1.00436 1.02613
1.03201 1.02761
1.02274 1.04011
1.08594 1.01142
1.09408 0.998642
1.08734 1.02957
1.0537 1.07833
1.0971 1.07241
1.0359 1.10941
1.00935 1.11044
0.989839 1.09487
0.958107 1.10657
0.912224 1.10896
0.938608 1.06455
0.910682 1.02815
0.960106 0.988457
0.951395 0.984886
0.968397 0.968681
1.00335 0.958799
0.99826 0.964038
1.00819 0.974624
0.975194 1.01418
1.05745 0.969986
0.98597 0.997612
0.977412 1.01469
0.919009 1.03987
0.944223 1.05016
0.950676 1.06491
0.900621 1.07537
0.957664 1.07029
0.980231 1.07022
0.966278 1.06627
0.96266 1.08067
0.955576 1.06053
0.929815 1.05288
0.922644 1.05641
0.857078 1.08527
0.806308 1.11362
0.816157 1.15302
0.80017 1.1975
0.904178 1.1785
0.915717 1.16782
0.851875 1.15699
0.924545 1.09834
0.860435 1.10767
0.823957 1.12077
0.818353 1.11962
0.834463 1.10673
0.769929 1.12575
0.823658 1.13056
0.872632 1.13801
0.817621 1.14263
0.808436 1.13035
0.731474 1.14924
0.736413 1.13853
0.572567 1.15435
0.586993 1.18458
0.615236 1.1833
0.591212 1.16595
0.609303 1.15207
0.549975 1.13468
0.604318 1.12151
0.570954 1.09177
0.551471 1.04656
0.538221 1.00977
0.542647 0.987966
0.505531 0.99533
0.524652 1.01238
0.530659 1.01928
0.509201 0.999704
0.507043 0.992485
0.545677 1.0196
0.494264 1.01541
0.509649 1.02174
0.521366 1.03235
0.524128 1.03832
0.534584 1.04742
0.565796 1.05884
0.508108 1.03564
0.527991 1.01374
0.573637 1.00624
0.584049 0.996045
0.552421 0.996397
0.621172 1.0054
0.604079 1.01313
0.555102 1.00514
0.559832 1.01995
0.626402 1.02378
0.614176 1.02856
0.642081 1.00856
0.662776 0.982531
0.654411 0.992237
0.641735 1.01451
0.634985 1.02221
0.555821 1.03615
0.573208 1.05483
0.485768 1.0744
0.505664 1.07779
0.497603 1.06131
0.513086 1.06873
0.528225 1.05183
0.511478 1.03639
0.53728 1.04405
0.537327 1.02144
0.538222 1.02898
0.494871 1.02113
0.474638 1.00437
0.506526 0.980415
0.463196 0.979164
0.481063 0.963633
0.604547 0.95361
0.53905 0.952977
0.510871 0.980913
0.487611 1.00345
0.475013 1.01314
0.431445 1.02052
0.415525 1.02394
0.385535 1.0249
0.393276 1.03443
0.37489 1.02151
0.403757 1.03778
0.397841 1.03341
0.405816 1.01216
0.444637 1.03102
0.344019 1.03316
0.32133 1.05799
0.379068 1.06874
0.349458 1.05481
0.375264 1.05153
0.368038 1.04954
0.403913 1.04701
0.436685 1.02763
0.504407 1.0212
0.499755 0.994716
0.505501 1.01031
0.49164 1.01054
0.517719 1.01098
0.482404 1.02686
0.472074 1.04013
0.438663 1.04493
0.477669 1.04671
0.422712 1.05026
0.416597 1.03275
0.479601 1.04169
0.448279 1.03295
0.424569 1.03235
0.437462 1.02695
0.385508 0.981068
0.375335 0.96354
0.396852 0.952531
0.373063 0.958677
0.335638 0.96062
0.407681 0.985167
0.394032 0.997063
0.420143 0.991464
0.402134 0.983089
0.376489 1.00296
0.366147 1.02871
0.364739 1.0284
0.376371 1.02255
0.418874 1.02054
0.421622 1.01649
0.463048 1.01389
0.449815 0.993019
0.533946 0.986522
0.467477 0.989776
0.440794 0.988668
0.499857 1.00281
0.437802 0.96818
0.424992 0.94217
0.429134 0.958095
0.333427 0.977334
0.434634 1.00272
0.415361 1.00964
0.397972 0.994082
0.430152 0.978079
0.455664 0.982276
0.494065 0.994978
0.443861 0.985658
0.442627 1.00908
0.454552 1.02296
0.395738 1.02035
0.420281 1.02897
0.458362 1.0505
0.404214 1.02568
0.534677 1.0232
0.525794 1.00196
0.580156 1.00751
0.61884 1.0052
0.537801 1.00001
0.556691 0.995889
0.506746 0.971622
0.499903 0.932766
0.530392 0.920928
0.500201 0.911919
0.467638 0.920587
0.458709 0.922325
0.5161 0.949743
0.475976 0.948524
0.520352 0.95276
0.51934 0.982629
0.59715 1.02223
0.561731 1.02635
0.585982 1.01851
0.56202 1.01666
0.507347 1.00524
0.506535 0.985963
0.564799 0.937476
0.564719 0.917608
0.505615 0.925535
0.507721 0.937009
0.491074 0.978045
0.590594 0.974497
0.613818 0.966514
0.622466 0.968572
0.657341 0.961102
0.651462 0.952511
0.658821 0.966767
0.671604 0.96031
0.684099 0.959328
0.685974 0.97826
0.755672 0.962521
0.678688 0.955697
0.670886 0.950162
0.683405 0.963411
0.680343 0.959639
0.650327 0.959215
0.656819 0.963953
0.64989 0.958502
0.721629 0.958491
0.693364 0.986126
0.677443 1.02555
0.714136 1.04533
0.753877 1.04953
0.72523 1.01984
0.707788 1.00739
0.749695 0.987533
0.715146 0.987901
0.687489 1.00914
0.697487 1.0419
0.695107 1.05432
0.5988 1.02829
0.656422 1.01527
0.668782 0.99161
0.610213 0.993525
0.62267 1.02248
0.636449 1.0149
0.55094 1.01182
0.527946 1.00435
0.514891 1.01786
0.478337 1.04989
0.548495 1.09564
0.56214 1.09662
0.560358 1.07812
0.580405 1.0811
0.579113 1.07372
0.577049 1.0392
0.562787 1.01877
0.552973 1.01968
0.625086 1.04505
0.674693 1.04954
0.639107 1.04431
0.65814 1.04153
0.63854 1.02451
0.625085 1.03377
0.575384 1.04192
0.670573 1.06852
0.591943 1.0624
0.604714 1.06112
0.617873 1.06378
0.667972 1.0544
0.672451 1.03664
0.628847 1.02875
0.629279 1.03168
0.621809 1.00325
0.587605 0.979186
0.592009 0.969477
0.614446 0.973751
0.517679 0.988156
0.572213 1.00509
0.516142 1.02673
0.524022 1.06486
0.540233 1.06705
0.586117 1.05951
0.577075 1.02441
0.55973 1.00441
0.588537 0.991082
0.63083 0.993657
0.590351 0.995256
0.574206 1.00801
0.572137 1.02284
0.548291 0.99933
0.603882 1.00306
0.630967 0.991525
0.613699 0.99979
0.603864 0.997714
0.607154 1.00619
0.539843 1.01246
0.58168 1.03268
0.577179 1.01521
0.640139 1.00628
0.616726 0.998752
0.581906 1.01208
0.646221 1.04546
0.628346 1.06976
0.715947 1.05474
0.697721 1.06175
0.664392 1.09054
0.747215 1.07807
0.690284 1.0698
0.69842 1.00826
0.702685 0.969309
0.694052 0.961902
0.64039 0.995027
0.650771 1.03299
0.747895 1.01866
0.720384 1.0534
0.755143 1.08549
0.756114 1.1
0.815471 1.07564
0.832582 1.04118
0.791162 1.01723
0.826363 1.00637
0.768717 0.995863
0.762196 1.01933
0.710212 1.00896
0.707498 1.0037
0.708993 0.978785
0.683889 0.99709
0.676841 1.00342
0.704289 1.00321
0.687142 1.00826
0.667069 1.02137
0.668029 1.03785
0.769503 1.02563
0.728557 1.03407
0.712982 1.0519
0.773615 1.06718
0.803159 1.08383
0.823575 1.0804
0.771455 1.06451
0.770282 1.04797
0.754789 1.03529
0.697472 1.01013
0.672255 1.0048
0.715082 0.97147
0.761009 0.939427
0.739471 0.943741
0.814719 0.946122
0.757367 0.958756
0.798239 0.964519
0.801874 0.955173
0.812844 0.960913
0.762697 0.985393
0.798029 1.00547
0.736245 0.990174
0.714634 0.980996
0.742389 0.982141
0.784203 0.978992
0.764094 0.97816
0.761459 1.0036
0.816796 0.99852
0.81765 1.00679
0.722782 1.01479
0.678868 1.01812
0.618194 1.01871
0.634441 1.01891
0.680381 0.990014
0.688004 0.984692
0.682688 0.963177
0.675458 0.986537
0.623136 0.983318
0.645387 0.969575
0.537707 0.94693
0.543999 0.949885
0.581603 0.975013
0.573629 0.999648
0.562066 1.00979
0.609453 1.01644
0.642978 1.01512
0.62434 1.00356
0.647812 1.00604
0.598899 1.00307
0.604659 0.978208
0.643432 0.973498
0.626708 0.972233
0.649524 0.960429
0.636574 0.942405
0.62478 0.937103
0.622117 0.98335
0.606372 0.992591
0.601224 0.981197
0.639469 0.987765
0.63231 0.985427
0.639955 0.988335
0.640852 0.973057
0.669677 0.980335
0.69508 0.986788
0.627881 0.997898
0.689037 1.02223
0.661076 1.03943
0.646874 1.04873
0.621861 1.05264
0.635972 1.05952
0.664961 1.07579
0.644066 1.08203
0.702668 1.04158
0.684325 1.02435
0.582861 1.02196
0.646485 1.03392
0.63524 1.04188
0.594495 1.04148
0.647996 1.03299
0.60742 1.04258
0.591672 1.03336
0.548881 1.00964
0.580094 0.973688
0.448687 0.941937
0.536728 0.964843
0.402401 0.943275
0.386343 0.94189
0.393711 0.956583
0.382353 0.967615
0.366132 0.976288
0.41209 0.998524
0.323549 1.00334
0.327226 1.02355
0.375617 1.04961
0.42251 1.06194
0.44139 1.06618
0.406324 1.06386
0.358565 1.0264
0.34836 1.00406
0.312115 0.989657
0.258581 0.992131
0.26848 1.00338
0.254173 0.984283
0.317728 0.998538
0.347015 1.00817
0.33511 1.03106
0.223452 1.0017
0.204767 1.01369
0.19325 1.01638
0.179718 1.0126
0.139711 1.00377
0.197524 1.01796
0.148958 1.00114
0.188381 1.01218
0.19034 1.02519
0.182567 1.02559
0.158166 0.996684
0.132298 0.972574
0.1624 0.9928
0.125462 0.983313
0.149338 1.0017
0.201408 1.03234
0.135723 1.026
0.117093 1.01795
0.157429 1.02958
0.123622 1.00506
0.136185 1.02186
0.172564 1.03537
0.100891 0.990903
0.103517 1.00073
0.155935 1.01063
0.0958547 0.973899
0.129636 0.965602
0.103485 0.956193
0.111384 0.967171
0.0841078 0.9568
0.109455 0.951344
0.102228 0.954432
0.0796091 0.931022
0.0797272 0.951698
0.151041 1.02383
0.0606622 0.988185
0.0254003 0.990959
0.0414613 0.982577
0.137291 1.01269
0.126892 1.00947
0.142782 1.02919
0.111226 1.02268
0.150537 1.04259
0.102317 1.00778
0.0259343 0.9636
0.0847816 1.00027
0.0733637 1.00777
0.165778 1.01302
0.0915234 1.00704
0.104331 1.01788
0.0823735 1.01472
0.0833685 1.02516
0.0260314 1.0223
0.0385833 1.00943
0.0466797 0.986015
0.107722 0.995484
0.113128 0.990488
0.0816363 0.980638
-0.0042132 0.948755
0.0536628 0.965726
0.0697302 0.973612
0.0446841 0.964079
0.0731233 0.972455
0.122524 0.986406
0.103966 0.990876
0.0551738 0.979332
0.150141 1.02238
0.140561 1.00284
0.133608 1.00505
0.146126 1.01026
0.17382 1.03008
0.159138 1.02704
0.110478 1.01241
0.220501 1.01633
0.139901 0.977849
0.198114 0.992436
0.282554 1.01493
0.288628 1.01085
0.278354 1.01268
0.259472 1.0264
0.24752 1.04159
0.282566 1.04606
0.228296 1.03787
0.270521 1.04492
0.228496 1.03615
0.278231 1.06076
0.240167 1.08182
0.213596 1.09439
0.152347 1.07686
0.0983523 1.06758
0.0638195 1.0647
0.0263448 1.05629
0.0806298 1.08512
0.101414 1.10318
0.075189 1.09443
0.128055 1.10405
0.145995 1.07633
0.162507 1.02135
0.163309 0.980652
0.277718 1.00036
0.188277 0.997643
0.166639 0.996701
0.221937 0.996124
0.240665 0.983195
0.289921 0.99517
0.233908 1.00242
0.249888 1.01356
0.274396 1.00918
0.311226 0.989778
0.248327 0.966967
0.24571 0.965138
0.207481 0.922297
0.185382 0.92419
0.102621 0.890302
0.121492 0.911037
0.151637 0.930721
0.141724 0.974472
0.206859 1.00585
0.220059 0.9863
0.201513 0.994801
0.217485 1.0109
0.252184 0.996904
0.163577 0.974625
0.15946 0.974271
0.167253 0.996396
0.0982828 0.976588
0.124192 0.983423
0.175321 1.00483
0.263519 1.02314
0.250993 1.02052
0.234654 1.00184
0.221118 0.987201
0.222603 0.97968
0.245479 0.986019
0.225113 0.976249
0.225783 0.967812
0.22588 0.959149
0.197322 0.943137
0.234255 0.934227
0.261458 0.91362
0.242884 0.903943
0.177449 0.903724
0.216782 0.909602
0.175323 0.913074
0.19504 0.93224
0.218715 0.939017
0.233931 0.940244
0.277745 0.950068
0.333173 0.965245
0.285504 0.976765
0.300638 0.98878
0.311978 0.982119
0.328958 0.947309
0.306732 0.922671
0.352521 0.936214
0.345542 0.942286
0.327114 0.941719
0.289441 0.950721
0.314695 0.963512
0.347078 0.968414
0.355736 0.98089
0.384974 1.00683
0.318268 1.00016
0.351382 1.02209
0.28799 1.0176
0.312974 1.03492
0.344259 1.047
0.325438 1.0428
0.343641 0.986719
0.389083 0.992077
0.282756 0.951313
0.278151 0.946323
0.306751 0.97548
0.404842 1.02423
0.324834 1.02551
0.317989 1.01156
0.293659 0.994929
0.331843 1.00548
0.359232 1.02307
0.290357 1.01026
0.271564 1.01321
0.208316 0.987142
0.250913 0.989833
0.226425 1.00334
0.213578 1.00033
0.207619 0.980733
0.200932 0.970305
0.263169 0.979784
0.306835 0.984533
0.281063 0.947645
0.28433 0.9197
0.313394 0.907928
0.309887 0.906091
0.267283 0.884238
0.323344 0.933096
0.274493 0.932595
0.268671 0.927263
0.219116 0.905813
0.275232 0.934781
0.29958 0.916218
0.278212 0.916071
0.306686 0.94723
0.252368 0.938037
0.250661 0.940825
0.217161 0.954347
0.184308 0.94215
0.203569 0.945588
0.253749 0.945424
0.236555 0.935652
0.265372 0.947837
0.210701 0.934817
0.223638 0.937121
0.273037 0.947849
0.25165 0.929073
0.247667 0.934702
0.257868 0.945331
0.194997 0.923489
0.182388 0.93094
0.180549 0.945447
0.165649 0.943421
0.135498 0.935794
0.15742 0.954696
0.182925 0.978502
0.155994 0.984967
0.204561 0.996358
0.208563 0.986489
0.197176 0.996654
0.213175 1.02755
0.159264 1.0095
0.175986 0.979613
0.164853 0.96663
0.18765 0.968943
0.250979 0.982723
0.193794 0.96348
0.176592 0.981953
0.250487 1.03095
0.201115 1.01835
0.193439 1.00761
0.200592 1.00449
0.225432 1.01943
0.211402 1.03438
0.184749 1.0361
0.169993 1.03232
0.127365 1.02681
0.112535 1.04133
0.139555 1.0689
0.151721 1.06019
0.142907 1.03434
0.194699 1.02921
0.150812 0.988599
0.134126 0.98408
0.175449 1.03205
0.160203 1.04053
0.181675 1.01314
0.238924 1.01039
0.238573 1.00196
0.261842 1.00245
0.27888 1.02004
0.348863 1.02739
0.291118 1.01056
0.349988 1.03106
0.339767 1.05125
0.297964 1.02354
0.336465 1.02421
0.266364 0.988848
0.325387 0.995862
0.394634 1.02092
0.393701 1.03625
0.410995 1.03852
0.351211 1.01117
0.441117 1.00483
0.408125 1.01785
0.463352 1.06055
0.465462 1.06189
0.470342 1.07605
0.45489 1.08444
0.481728 1.08988
0.445758 1.08538
0.476711 1.06552
0.519927 1.0697
0.395311 1.06371
0.378448 1.06794
0.368259 1.08177
0.416457 1.08677
0.420702 1.09345
0.383925 1.09094
0.395497 1.05797
0.391095 1.03429
0.492103 1.04339
0.431501 1.04199
0.451587 1.03117
0.451793 1.01262
0.490866 0.993977
0.435283 0.985842
0.384954 0.979504
0.387599 0.964151
0.410832 0.973034
0.364124 0.971298
0.375211 0.994443
0.375148 0.995042
0.423632 1.00542
0.390817 1.01027
0.455146 1.016
0.434115 1.00638
0.441389 1.01513
0.410608 1.01285
0.3926 1.02381
0.441301 1.03879
0.379872 1.03848
0.366688 1.0321
0.38131 1.03621
0.417308 1.03807
0.377487 1.00825
0.312539 0.978908
0.340779 0.985197
0.367554 0.976696
0.373959 0.981016
0.335485 0.997308
0.353203 1.00763
0.336264 1.01315
0.367169 1.01139
0.344729 1.02035
0.425109 1.00836
0.376826 0.981096
0.40708 0.965314
0.416146 0.945603
0.36387 0.918931
0.296934 0.929696
0.333719 0.922602
0.349861 0.912567
0.370301 0.918855
0.377182 0.938628
0.350248 0.944962
0.322963 0.967047
0.373411 0.980453
0.345435 0.973472
0.412495 0.987649
0.332169 0.982815
0.388609 0.989946
0.35666 0.983685
0.381325 0.985237
0.355297 0.980996
0.393153 0.977587
0.348956 0.980973
0.386577 0.997373
0.352166 0.991337
0.353737 0.988669
0.371903 0.994094
0.4147 1.01085
0.432129 1.0134
0.44216 0.987323
0.438169 0.97378
0.368602 0.967206
0.39263 0.979271
0.382512 0.98034
0.402405 0.977493
0.41469 0.969744
0.402286 0.972523
0.399788 0.980597
0.328651 0.948126
0.335673 0.938396
0.310139 0.92853
0.304872 0.924451
0.307147 0.924243
0.330974 0.930269
0.39988 0.944265
0.320913 0.965408
0.375235 0.973137
0.360715 0.985207
0.36797 1.00738
0.411969 1.02595
0.329759 1.01277
0.423723 1.01028
0.384843 1.02795
0.342391 1.04032
0.286659 1.06729
0.307325 1.09809
0.268142 1.08387
0.287231 1.06482
0.275349 1.06236
0.259294 1.04587
0.282136 1.02962
0.216518 1.01007
0.265663 1.01733
0.326094 1.00128
0.288346 0.978241
0.262309 0.955058
0.293379 0.931994
0.327 0.918005
0.328729 0.914372
0.283827 0.901375
0.309363 0.89815
0.339881 0.899156
0.29272 0.91275
0.349987 0.950018
0.361372 0.961727
0.29933 0.987301
0.285009 1.01165
0.374916 1.00146
0.310769 1.00823
0.371269 1.02965
0.342849 1.04044
0.252724 1.03224
0.283007 1.02966
0.249889 1.02015
0.230807 0.999042
0.27166 0.989464
0.231317 0.977661
0.245615 0.962806
0.250873 0.935234
0.176038 0.934663
0.169514 0.9417
0.138018 0.949084
0.136225 0.980363
0.068963 0.970312
0.00252765 0.938089
0.0861602 0.978442
0.136016 1.02172
0.122081 1.01231
0.214266 1.01526
0.133617 0.986234
0.247816 1.02064
0.220421 1.01775
0.207806 0.988431
0.172363 0.990559
0.166609 1.01244
0.120072 1.02689
0.139947 1.05666
0.120643 1.02961
0.106104 0.998286
0.120273 0.98185
0.122353 0.967004
0.0456462 0.944119
0.150709 0.976543
0.123565 0.940878
0.117885 0.912424
0.092616 0.894157
0.0773359 0.89625
0.0778915 0.899624
0.0932691 0.911611
0.139359 0.90942
0.123229 0.896722
0.0879553 0.887146
0.123533 0.933352
0.139523 0.951376
0.0703756 0.942833
0.0743747 0.971599
-0.0248967 0.943648
0.0303034 0.963873
-0.0275231 0.923065
0.0264419 0.924075
0.0459467 0.930887
0.0214016 0.939701
0.0569598 0.986499
0.0859156 0.999467
0.0503794 1.0092
0.0389979 1.01395
0.115678 1.06419
0.130766 1.07617
0.126657 1.04943
0.179112 1.05852
0.110779 1.03696
0.104015 1.02319
0.0732972 0.997122
-0.00379631 0.956628
0.00108432 0.954641
-0.0555798 0.926238
-0.0220675 0.947674
-0.00787553 0.956127
0.0433838 0.960889
0.0265985 0.937776
0.0277239 0.93136
0.0342464 0.95586
-0.00769061 0.975084
-0.0307338 0.996252
-0.0569011 0.985188
-0.0819154 0.946055
-0.0689592 0.944974
-0.0177481 0.974599
0.0052005 0.994378
-0.00661328 0.988928
-0.0468269 0.958127
-0.0548952 0.958856
-0.131412 0.919406
-0.100942 0.946887
-0.0752529 0.96921
-0.132042 0.964422
-0.117429 0.976459
-0.115496 0.97374
-0.0908262 0.981328
-0.0824376 0.993711
-0.131287 0.982743
-0.127955 0.995815
-0.0651856 1.01745
-0.0598961 1.00418
-0.0522843 0.982062
-0.0371163 0.975502
-0.0920238 0.982144
-0.121245 0.982632
-0.129016 0.999451
-0.154399 0.999331
-0.139762 1.01446
-0.13442 0.985101
-0.0452479 1.01063
-0.044434 1.00092
-0.127347 0.954106
-0.0248742 0.99199
-0.0787296 0.986308
-0.121721 0.959104
-0.0699542 0.980548
-0.112104 0.96195
-0.175715 0.941436
-0.183215 0.930858
-0.187601 0.956679
-0.113793 0.990299
-0.207184 0.936438
-0.134748 0.974189
-0.112346 0.972827
-0.0910476 0.995505
-0.0893211 1.05099
-0.0897065 1.07186
-0.131136 1.06131
-0.149236 1.02765
-0.155968 0.993511
-0.135744 0.992229
-0.164504 0.977829
-0.166524 0.958379
-0.196673 0.922262
-0.129423 0.955307
-0.166146 0.933428
-0.200824 0.928173
-0.19543 0.906215
-0.241521 0.883589
-0.170747 0.945658
-0.178495 0.945422
-0.21056 0.926288
-0.178535 0.97504
-0.210573 0.936832
-0.231454 0.917728
-0.249771 0.931311
-0.314404 0.886633
-0.252314 0.940608
-0.265337 0.942921
-0.201549 0.952667
-0.128342 0.956035
-0.11754 0.965431
-0.209479 0.926839
-0.259843 0.927822
-0.210736 0.974704
-0.230714 0.954446
-0.236979 0.959195
-0.231916 0.981745
-0.194964 0.99867
-0.238317 0.980217
-0.260909 0.974911
-0.164744 1.04736
-0.23053 1.02344
-0.250159 1.00373
-0.261346 1.01062
-0.290071 0.994376
-0.341085 0.940175
-0.326089 0.945074
-0.275671 0.967513
-0.286328 0.956999
-0.25834 0.963917
-0.273142 0.964971
-0.251146 0.991276
-0.250898 0.976557
-0.243512 0.994731
-0.275073 1.00636
-0.330498 0.996087
-0.334063 0.993545
-0.318593 1.00121
-0.328576 1.00081
-0.304636 1.02518
-0.299029 1.03039
-0.284838 1.02884
-0.316128 0.995046
-0.331185 0.988806
-0.334342 0.973739
-0.256661 0.992695
-0.264151 0.9929
-0.234492 1.01191
-0.253339 1.00482
-0.247704 0.991831
-0.253755 0.977475
-0.27021 0.947448
-0.237355 0.957874
-0.274563 0.917291
-0.280627 0.901564
-0.325703 0.852749
-0.271492 0.866951
-0.222088 0.883714
-0.235067 0.899069
-0.247813 0.935911
-0.263354 0.935784
-0.226987 0.954669
-0.234557 0.969659
-0.263868 0.959801
-0.26307 0.970793
-0.252571 0.983376
-0.331665 0.931906
-0.234415 0.998689
-0.186908 1.03657
-0.203903 1.07288
-0.291852 1.04536
-0.297854 1.05489
-0.291163 1.04237
-0.225581 1.09221
-0.294827 1.03844
-0.215887 1.08273
-0.167885 1.11108
-0.250457 1.07925
-0.254004 1.07718
-0.26181 1.04208
-0.210931 1.05964
-0.231566 1.04408
-0.217832 1.03767
-0.242442 1.02988
-0.245304 1.02873
-0.259791 1.0033
-0.208588 1.01776
-0.191681 1.02481
-0.257618 1.01579
-0.274391 1.00694
-0.199479 1.05588
-0.243387 1.04132
-0.26438 1.04002
-0.202778 1.06888
-0.256871 1.04292
-0.152267 1.09651
-0.134657 1.08707
-0.171441 1.06932
-0.211469 1.06868
-0.235159 1.04994
-0.209397 1.03886
-0.200659 1.02036
-0.168369 1.03019
-0.114693 1.0569
-0.184953 1.02866
-0.188016 1.04117
-0.226923 1.0364
-0.239667 1.04118
-0.189369 1.06019
-0.216729 0.993042
-0.162347 0.998829
-0.188253 0.954159
-0.178945 0.923346
-0.182437 0.927852
-0.171329 0.953757
-0.214583 0.96643
-0.332343 0.912137
-0.301112 0.929537
-0.269661 0.946574
-0.216344 0.964062
-0.244794 0.937949
-0.181011 0.941374
-0.228702 0.912079
-0.233864 0.926882
-0.26122 0.919297
-0.223415 0.94397
-0.246507 0.960199
-0.301058 0.943496
-0.299031 0.948029
-0.263618 0.972484
-0.189434 0.98758
-0.264644 0.924996
-0.248899 0.93681
-0.218247 0.950981
-0.253486 0.906237
-0.174831 0.956033
-0.221872 0.914058
-0.14505 0.956754
-0.125902 0.950145
-0.163198 0.908516
-0.10497 0.930782
-0.103014 0.930444
-0.102793 0.949129
-0.112158 0.938744
-0.0996854 0.953101
-0.141695 0.969374
-0.143464 0.990537
-0.198181 0.990477
-0.170067 1.03509
-0.20649 1.03586
-0.227815 1.03813
-0.130386 1.0599
-0.151353 1.03106
-0.161469 1.02311
-0.200763 0.980763
-0.159419 0.970971
-0.208232 0.953001
-0.199625 0.956728
-0.189661 0.934461
-0.147821 0.941047
-0.139404 0.915995
-0.0646633 0.94596
-0.0877919 0.936785
-0.0814925 0.960209
-0.081338 0.982622
-0.158825 0.981352
-0.161619 0.99943
-0.152853 0.998514
-0.136458 0.998108
-0.186948 0.948595
-0.158612 0.966922
-0.124248 0.969417
-0.135004 0.944958
-0.148807 0.914758
-0.147595 0.889836
-0.158119 0.906118
-0.213834 0.896739
-0.207007 0.916748
-0.160589 0.976486
-0.177832 0.984856
-0.233908 0.943941
-0.1285 1.00208
0.0526925 -1.03947
0.0202036 -1.04197
-0.00947354 -1.04067
0.0592212 -1.02478
-0.127869 0.974138
0.0114303 -0.998846
0.0175243 -0.993908
0.0529649 -0.984379
0.0540147 -1.01042
0.0651043 -1.0254
0.0380625 -1.0526
0.0678048 -1.05401
0.136026 -1.03228
0.111826 -1.01946
0.146104 -0.983602
0.118666 -0.981659
0.105113 -0.959881
0.0263002 -0.975557
0.0628254 -0.978339
0.058019 -0.985547
0.0710536 -0.988359
0.052391 -0.994487
0.053995 -0.977709
0.100586 -0.92255
0.0644731 -0.913285
0.108662 -0.896914
0.124856 -0.896151
0.0971759 -0.948552
0.0895254 -0.962077
0.0625003 -0.976062
0.0555902 -0.983107
0.0778073 -0.983953
0.119746 -0.971224
0.092295 -0.990101
0.123545 -0.962382
0.160354 -0.938081
0.123917 -0.955467
0.179962 -0.946398
0.169838 -0.944787
0.0993155 -0.953999
0.173591 -0.95303
0.169842 -0.957705
0.132092 -0.964909
0.22669 -0.903738
0.165424 -0.907652
0.146243 -0.935516
0.135821 -0.946218
0.0330081 -0.970138
0.133923 -0.921465
0.113723 -0.903847
0.0981808 -0.908706
0.11196 -0.917181
0.163401 -0.91277
0.0807321 -0.952521
0.114923 -0.940851
0.0911643 -0.944782
0.103971 -0.952626
0.167355 -0.951901
0.199102 -0.940501
0.149611 -0.9517
0.207436 -0.926574
0.178721 -0.939484
0.226826 -0.91814
0.213952 -0.924923
0.205331 -0.899918
0.202228 -0.9005
0.267803 -0.860644
0.264183 -0.854501
0.264274 -0.84963
0.245548 -0.858776
0.23904 -0.874789
0.187516 -0.916929
0.205099 -0.906315
0.206422 -0.894005
0.213118 -0.876349
0.225742 -0.857862
0.247633 -0.857999
0.193417 -0.896235
0.0866844 -0.939627
0.1375 -0.922242
0.158118 -0.920786
0.183143 -0.904038
0.170118 -0.896437
0.112429 -0.91313
0.138633 -0.895819
0.133688 -0.89183
0.169462 -0.87764
0.150093 -0.896312
0.164518 -0.930945
0.133462 -0.974915
0.195144 -0.981286
0.263428 -0.948416
0.213498 -0.965394
0.286867 -0.914036
0.306636 -0.878369
0.248016 -0.876551
0.219709 -0.883505
0.19165 -0.879079
0.185488 -0.862682
0.171602 -0.856047
0.246407 -0.82009
0.180186 -0.86402
0.143236 -0.901737
0.135033 -0.913055
0.145035 -0.928013
0.158854 -0.929257
0.133109 -0.926805
0.212668 -0.89459
0.182498 -0.915143
0.14817 -0.92296
0.124514 -0.917096
0.153235 -0.890545
0.178338 -0.870401
0.152097 -0.879279
0.194968 -0.860452
0.181411 -0.853456
0.194875 -0.847092
0.284724 -0.800326
0.305808 -0.816811
0.283081 -0.840908
0.245937 -0.886736
0.249598 -0.883227
0.215097 -0.888075
0.234175 -0.844801
0.19563 -0.833458
0.229047 -0.844062
0.196562 -0.872229
0.241615 -0.858622
0.208743 -0.87502
0.241971 -0.875628
0.211081 -0.883199
0.217749 -0.865536
0.225793 -0.851896
0.203952 -0.862611
0.224843 -0.885849
0.265373 -0.871239
0.249378 -0.898581
0.225279 -0.937766
0.20132 -0.979914
0.182944 -1.01396
0.263929 -0.980852
0.233044 -0.976419
0.273107 -0.938829
0.274693 -0.911048
0.17247 -0.949764
0.256187 -0.885335
0.185261 -0.89605
0.248645 -0.85162
0.180062 -0.891559
0.205797 -0.876786
0.261996 -0.840505
0.154139 -0.87405
0.161845 -0.864881
0.163631 -0.872805
0.180147 -0.865357
0.181425 -0.843765
0.242299 -0.787064
0.221918 -0.804389
0.24381 -0.797426
0.175747 -0.862535
0.202791 -0.897243
0.240158 -0.889323
0.204517 -0.882353
0.170852 -0.891567
0.217048 -0.863902
0.202977 -0.863025
0.198632 -0.859573
0.158638 -0.860627
0.214907 -0.859235
