# Supplementary material for: Stochastic bond dynamics facilitates alignment of malaria parasite at erythrocyte membrane upon invasion
Source: eLife. 2020 May 18;9:e56500. doi: 10.7554/eLife.56500 (PMC7269671; doi:10.7554/eLife.56500)
Supplement: Figure 2—source data 1. [file elife-56500-fig2-data1.zip › PARA_POSITIONS/pos17.dat]

3.7702 0.765705
3.76572 0.835175
3.78148 0.700617
3.73888 0.824085
3.71933 0.764541
3.6866 0.803365
3.68531 0.752427
3.67402 0.833909
3.73811 0.510492
3.7099 0.640293
3.6743 0.729442
3.67692 0.728589
3.6679 0.806942
3.70404 0.674139
3.69629 0.75549
3.68311 0.767928
3.67954 0.781838
3.68502 0.733283
3.66649 0.8252
3.68627 0.77762
3.65969 0.856363
3.67993 0.713421
3.67232 0.759895
3.64221 0.843104
3.67116 0.729584
3.69246 0.635311
3.67996 0.801315
3.71107 0.783454
3.74694 0.648589
3.7095 0.801987
3.71506 0.730232
3.68861 0.871342
3.74929 0.700187
3.7096 0.939284
3.71938 0.905974
3.70982 0.988437
3.73598 0.901435
3.70449 0.974176
3.72279 0.836771
3.67559 0.96525
3.66381 1.02773
3.73009 0.745674
3.7129 0.831622
3.72784 0.688148
3.67383 0.84033
3.62868 0.918107
3.64307 0.738853
3.59104 0.902276
3.62354 0.761419
3.61642 0.79078
3.60295 0.819816
3.60931 0.736326
3.61497 0.644451
3.55282 0.932693
3.60001 0.693638
3.53696 0.907583
3.57295 0.59705
3.54374 0.733078
3.51857 0.65793
3.4947 0.561653
3.44 0.775857
3.44704 0.717305
3.48638 0.472978
3.49306 0.555122
3.51265 0.569734
3.49362 0.75151
3.54828 0.648832
3.54629 0.796516
3.57505 0.712298
3.58354 0.663666
3.53557 0.823233
3.50327 0.795277
3.52642 0.489864
3.45967 0.870209
3.52654 0.464058
3.49713 0.650261
3.50414 0.61931
3.53005 0.504554
3.50065 0.693651
3.50816 0.518597
3.48519 0.517186
3.44004 0.658035
3.4766 0.507844
3.47782 0.720448
3.54489 0.525542
3.5252 0.709074
3.53213 0.624514
3.50746 0.713505
3.48049 0.798339
3.46816 0.789911
3.4567 0.806401
3.43938 0.923642
3.43616 0.897605
3.45391 0.779718
3.44721 0.829524
3.41272 0.982206
3.44482 0.897777
3.46486 0.902168
3.47854 0.878158
3.54388 0.604116
3.54082 0.789681
3.54844 0.961048
3.57132 0.999861
3.6266 0.843899
3.59865 0.898659
3.52429 1.08299
3.5546 0.84658
3.54451 0.929196
3.56283 0.883142
3.54514 0.963869
3.58454 0.681882
3.53401 0.910294
3.56025 0.8178
3.54154 0.999447
3.55285 1.09727
3.61487 1.048
3.61968 1.17789
3.69217 1.00992
3.68932 0.978895
3.60966 1.16387
3.64405 0.964761
3.66053 0.779918
3.63639 0.954572
3.60848 1.18933
3.6802 1.08319
3.72455 1.0735
3.78469 0.988277
3.76167 1.18016
3.79518 1.09485
3.76511 1.14914
3.73369 1.12358
3.74886 1.026
3.726 1.09993
3.68193 1.25747
3.74049 0.974884
3.65804 1.30543
3.7036 1.19579
3.76601 0.940101
3.6941 1.26358
3.68112 1.28696
3.70492 1.18374
3.69817 1.24722
3.7951 1.04458
3.79777 1.17477
3.83683 1.06714
3.77449 1.24085
3.7951 0.99516
3.77571 0.914585
3.76221 0.847301
3.74624 0.950356
3.79845 0.819404
3.80113 0.939662
3.76894 1.15817
3.82366 0.995683
3.80407 1.10713
3.757 1.24943
3.77873 1.04823
3.70668 1.1912
3.6591 1.29316
3.70764 1.061
3.71233 0.946175
3.71375 1.02823
3.78972 0.973603
3.82522 1.155
3.90075 1.04119
3.88286 1.2544
3.92463 1.22728
3.92153 1.24404
3.96873 0.958226
3.86845 1.19105
3.85287 1.03042
3.75137 1.16966
3.7311 1.14626
3.69321 1.15612
3.68924 1.14638
3.71705 1.03239
3.68864 1.18577
3.69118 1.15701
3.71232 0.988533
3.63084 1.22502
3.62103 1.23861
3.69238 1.00158
3.64405 1.13327
3.59476 1.21538
3.56072 1.22856
3.47253 1.38691
3.55601 1.06976
3.45255 1.40236
3.52105 1.29996
3.54392 1.33215
3.58091 1.20687
3.55419 1.26574
3.55379 1.14533
3.44095 1.33178
3.41111 1.30026
3.31647 1.45522
3.32779 1.3723
3.28802 1.43616
3.26766 1.50631
3.28392 1.5114
3.38066 1.32493
3.34237 1.41343
3.34443 1.335
3.38069 1.16526
3.32633 1.26189
3.29234 1.28518
3.3426 1.09162
3.33812 1.09992
3.27374 1.28554
3.2352 1.34511
3.25838 1.25445
3.22121 1.32794
3.22685 1.3006
3.18037 1.31217
3.13104 1.31729
3.09445 1.32833
3.13697 1.20548
3.13375 1.29676
3.23925 1.08524
3.28919 1.10167
3.37036 1.03053
3.36108 1.16806
3.35231 1.16755
3.4135 0.921324
3.40351 0.938283
3.37641 1.08235
3.3483 1.25683
3.39662 1.22847
3.46925 1.09831
3.43859 1.20182
3.435 1.14831
3.34926 1.29942
3.30221 1.3885
3.31203 1.31872
3.246 1.49295
3.30028 1.37235
3.31679 1.33136
3.29282 1.37044
3.22457 1.48564
3.25468 1.40579
3.32186 1.21302
3.27292 1.34531
3.32868 1.24157
3.31116 1.25184
3.28413 1.27095
3.3024 1.15058
3.29834 1.09613
3.24834 1.19381
3.28811 1.09271
3.31163 1.03697
3.30233 1.16137
3.32728 1.10545
3.31062 1.14377
3.30768 1.14111
3.28977 1.22821
3.35962 1.01845
3.34524 1.056
3.34509 1.01957
3.30317 1.12726
3.33133 1.05966
3.32753 1.01433
3.28803 0.988111
3.24176 0.992063
3.16875 1.15591
3.19553 1.05287
3.16658 1.15933
3.17804 1.08361
3.18822 0.97769
3.18227 0.751465
3.10636 0.946238
3.07068 0.959715
3.03784 0.946061
2.97449 1.08862
3.01639 0.883469
2.99963 0.984236
3.03091 0.918576
3.03078 0.922448
2.9899 1.0972
3.01307 0.963553
2.97207 1.00622
2.97083 0.845337
2.95436 0.798253
2.96265 0.830836
2.98141 0.796019
2.94617 0.985721
2.99001 0.689764
2.93272 0.786102
2.91951 0.667984
2.86307 0.895182
2.86154 0.88162
2.85802 0.96284
2.89914 0.828048
2.87843 0.834365
2.85638 0.91545
2.8787 0.80407
2.88561 0.870396
2.88256 0.950752
2.85868 0.995522
2.88149 0.874695
2.86829 0.946596
2.85104 0.901626
2.85539 0.801151
2.87308 0.727268
2.81745 0.906666
2.7987 0.815963
2.75374 0.808672
2.71003 0.802543
2.72188 0.722136
2.70785 0.734191
2.73973 0.611745
2.68006 0.895039
2.68376 0.806671
2.67579 0.700212
2.65315 0.758151
2.67866 0.683903
2.65217 0.884241
2.72555 0.62491
2.72179 0.745649
2.72347 0.774878
2.71383 0.854921
2.73336 0.820294
2.72109 0.83361
2.72855 0.833882
2.73761 0.840018
2.73214 0.802917
2.68671 0.908867
2.70224 0.849984
2.72709 0.709242
2.72022 0.743869
2.70122 0.691261
2.67944 0.697829
2.64064 0.872886
2.6849 0.664358
2.67693 0.677783
2.64087 0.808138
2.62239 0.829316
2.61849 0.745701
2.60494 0.889388
2.63534 0.847784
2.62765 0.926646
2.62054 0.935966
2.63072 0.914783
2.6111 0.955842
2.55491 1.1254
2.59654 1.06794
2.63525 1.00714
2.55354 1.27871
2.54406 1.32417
2.56526 1.27254
2.64024 1.13407
2.67154 1.09915
2.66782 1.11438
2.64441 1.14943
2.63191 1.08172
2.60216 0.990508
2.53386 1.09945
2.51731 1.07218
2.46825 1.16347
2.39475 1.27308
2.39081 1.26279
2.43147 1.11316
2.47582 1.00719
2.51654 0.939957
2.48621 1.09556
2.49207 1.07875
2.47646 1.079
2.44207 1.09624
2.45287 0.981992
2.41142 1.06458
2.43189 1.05328
2.52512 0.943631
2.50114 1.08346
2.4949 1.1046
2.55884 0.890056
2.56599 0.923169
2.53741 1.04958
2.62217 0.86465
2.63768 0.886481
2.66327 0.880546
2.67028 0.863276
2.61285 1.09879
2.69314 0.891191
2.67244 0.961283
2.66067 0.926626
2.63538 0.980784
2.67733 0.808533
2.65392 0.957366
2.6763 0.902619
2.62659 1.13963
2.66784 1.09931
2.71708 1.00237
2.68692 1.05943
2.70425 0.929383
2.66597 0.96174
2.65264 0.955491
2.62315 1.065
2.71523 0.846845
2.71359 0.914538
2.70347 0.980131
2.72682 0.889653
2.75097 0.814058
2.74183 0.873132
2.75403 0.895837
2.75055 0.88308
2.73933 0.921563
2.74459 0.947334
2.80127 0.805249
2.82148 0.804666
2.81855 0.829897
2.76378 0.938514
2.74815 0.856453
2.73348 0.781329
2.69961 0.821936
2.68788 0.882002
2.74597 0.60295
2.74308 0.672455
2.74573 0.727792
2.76141 0.624052
2.74576 0.673982
2.73485 0.765624
2.74036 0.730098
2.75724 0.667176
2.72531 0.813542
2.74729 0.722504
2.74698 0.814315
2.77363 0.739585
2.73637 0.881254
2.73112 0.813708
2.71173 0.847238
2.70701 0.885289
2.66917 0.930313
2.72627 0.743162
2.74644 0.6987
2.70555 0.801048
2.66946 0.78174
2.66135 0.667486
2.62588 0.79117
2.64813 0.72905
2.62331 0.872687
2.6382 0.856172
2.60598 0.944506
2.60631 0.87547
2.62207 0.835802
2.62951 0.860703
2.65543 0.638079
2.63779 0.56412
2.62093 0.545616
2.61305 0.472195
2.55174 0.674675
2.50719 0.77543
2.51621 0.630541
2.52532 0.620185
2.51835 0.725001
2.5481 0.683174
2.53821 0.781211
2.56553 0.716328
2.57627 0.661769
2.57944 0.725279
2.62481 0.461591
2.58799 0.591638
2.58028 0.563002
2.57768 0.439218
2.56981 0.502052
2.54758 0.66345
2.56866 0.573431
2.53353 0.664114
2.54312 0.633586
2.57802 0.484422
2.5557 0.662271
2.61546 0.424183
2.6123 0.541768
2.63052 0.386222
2.59989 0.480799
2.55948 0.521392
2.52687 0.578745
2.51211 0.653191
2.54567 0.524486
2.54544 0.646854
2.56678 0.514882
2.55921 0.548256
2.53533 0.6792
2.54802 0.604102
2.59318 0.417833
2.54438 0.706331
2.56911 0.594625
2.5474 0.677326
2.54793 0.743327
2.59074 0.633725
2.59331 0.717426
2.61613 0.63304
2.62728 0.664752
2.6035 0.694291
2.58157 0.7654
2.56028 0.782862
2.55911 0.778557
2.59355 0.749968
2.61946 0.69796
2.67606 0.581793
2.65409 0.791554
2.69376 0.743262
2.67221 0.870859
2.69937 0.775389
2.70828 0.722059
2.70015 0.673557
2.66835 0.685867
2.64198 0.732322
2.6234 0.725036
2.63132 0.760997
2.67618 0.743217
2.70809 0.720449
2.76372 0.560653
2.78616 0.582896
2.75217 0.736348
2.76761 0.543523
2.75586 0.628395
2.728 0.654519
2.70873 0.73519
2.73375 0.655382
2.72232 0.757721
2.74934 0.648179
2.78806 0.428268
2.72801 0.694817
2.70905 0.733626
2.72141 0.684819
2.69061 0.773654
2.69889 0.772187
2.66163 0.890677
2.696 0.856724
2.70864 0.996954
2.7893 0.905643
2.80086 0.965659
2.83559 0.920701
2.86951 0.816547
2.82517 0.950925
2.81086 0.96144
2.80389 0.974962
2.79827 0.954087
2.77825 0.967053
2.7756 0.897721
2.77253 0.790077
2.66604 1.03167
2.64779 0.941544
2.64298 0.745753
2.62888 0.730041
2.63891 0.53471
2.60218 0.629369
2.5377 0.781896
2.52738 0.666321
2.49762 0.711768
2.42489 0.946221
2.47505 0.79524
2.49072 0.753603
2.50226 0.802164
2.49757 0.895174
2.50059 0.958808
2.48162 1.05649
2.51745 0.984801
2.54085 0.935952
2.57515 0.853273
2.51879 0.989349
2.52474 0.914113
2.52139 0.974124
2.54706 0.974453
2.56643 0.800715
2.5387 0.836884
2.48713 1.01224
2.51294 0.892521
2.54284 0.784327
2.53505 0.814039
2.47039 1.00623
2.5192 0.846424
2.5037 0.942987
2.54859 0.796885
2.5414 0.900305
2.59942 0.733238
2.54202 1.05757
2.624 0.847344
2.64827 0.741426
2.64475 0.785087
2.55548 1.03129
2.57818 0.887999
2.57529 0.805016
2.56272 0.813713
2.57879 0.818189
2.57789 0.819062
2.55594 0.930113
2.53763 0.936392
2.53049 0.945923
2.58256 0.786635
2.56296 0.833549
2.56727 0.732559
2.56966 0.802327
2.57655 0.894415
2.61912 0.866693
2.61127 0.943323
2.65268 0.845745
2.59079 1.09976
2.61479 1.09387
2.64059 1.08198
2.62499 1.2049
2.66253 1.14797
2.69559 1.07978
2.69762 1.00403
2.67823 1.03338
2.6553 1.11359
2.65821 1.1131
2.67517 1.00796
2.64899 1.06293
2.65203 1.06005
2.59345 1.21621
2.62386 1.03564
2.6238 1.0573
2.60228 1.05992
2.57432 1.13063
2.59371 1.07614
2.6788 0.851154
2.58879 1.17719
2.5996 1.17254
2.65299 1.00295
2.65623 0.975653
2.63538 1.03201
2.62488 0.994859
2.61161 1.07172
2.61398 1.06618
2.6608 0.887396
2.6162 0.998714
2.62582 0.941929
2.56055 1.14264
2.59114 0.953919
2.56418 0.974402
2.56718 0.877469
2.53814 0.889486
2.51383 1.01161
2.55855 0.907004
2.57116 0.962705
2.5283 1.10863
2.5016 1.16578
2.56106 0.980302
2.55903 0.995959
2.57433 1.00961
2.57125 1.02598
2.54873 1.06104
2.55695 1.03544
2.54084 1.08199
2.5198 1.09906
2.52285 1.07862
2.52304 1.0387
2.49698 1.01201
2.49921 0.937609
2.50548 0.85753
2.44382 0.996987
2.46236 0.924966
2.45771 0.960111
2.42104 1.05274
2.41204 1.01647
2.41877 0.978546
2.346 1.22025
2.36898 1.13827
2.38712 1.10326
2.40297 0.997665
2.42417 0.84177
2.33386 1.05488
2.31574 1.02773
2.27775 1.13384
2.3313 0.998528
2.33972 0.956803
2.3662 0.871272
2.28867 1.08896
2.32467 0.904133
2.32594 0.900293
2.30488 0.920418
2.30648 0.774892
2.30365 0.780835
2.26305 0.914289
2.28336 0.854474
2.31535 0.818198
2.29146 0.997899
2.3085 0.984317
2.2995 0.981098
2.30935 0.972624
2.34816 0.928524
2.38522 0.869192
2.39034 0.934803
2.35996 1.03666
2.38576 0.922434
2.32706 1.07133
2.35211 0.942104
2.38631 0.921771
2.41074 1.02232
2.44846 1.0088
2.45057 1.04337
2.43787 1.06162
2.42279 1.07752
2.44624 0.983092
2.41247 1.10208
2.38333 1.22555
2.45413 1.13116
2.43028 1.22108
2.47789 1.08341
2.46496 1.0694
2.5092 0.962601
2.50496 1.12659
2.57299 1.148
2.65227 1.05362
2.61976 1.19929
2.66028 1.04208
2.60476 1.16426
2.66262 0.884736
2.62975 0.945775
2.62167 0.887203
2.5883 1.00655
2.60323 0.939642
2.61728 0.885936
2.59087 0.932743
2.57085 0.943246
2.62577 0.707848
2.59173 0.874221
2.56677 0.977332
2.59156 0.887144
2.55806 0.956306
2.54572 0.930502
2.54127 0.949339
2.60058 0.799759
2.52966 1.02332
2.56049 0.996113
2.61057 0.86957
2.62311 0.881417
2.61645 0.897698
2.59205 1.02762
2.63965 0.920837
2.63995 0.967029
2.57883 1.09581
2.61779 0.904667
2.59831 0.917311
2.565 1.04845
2.61701 0.963613
2.67127 0.777887
2.65731 0.824897
2.55751 1.07823
2.61446 0.934011
2.65656 0.749733
2.61452 0.914282
2.59195 0.98635
2.57647 1.02764
2.63096 0.842451
2.61435 0.856523
2.57838 0.894693
2.58079 0.840658
2.60127 0.711329
2.60158 0.74633
2.56875 0.836449
2.58075 0.701544
2.5552 0.794398
2.59821 0.799742
2.59517 0.895811
2.66645 0.731215
2.63434 0.872696
2.65899 0.694717
2.63201 0.780358
2.66917 0.656417
2.60098 0.967606
2.63978 0.819586
2.6299 0.783384
2.62533 0.661985
2.56065 0.863559
2.51523 0.934895
2.55231 0.807864
2.55975 0.738113
2.52561 0.863373
2.53202 0.706983
2.53434 0.57189
2.50741 0.654665
2.44227 0.820838
2.40062 0.918646
2.41974 0.940947
2.46688 0.844398
2.50658 0.735171
2.47365 0.848283
2.48409 0.740197
2.46676 0.771903
2.46046 0.814834
2.48536 0.784148
2.5004 0.711969
2.5245 0.591234
2.51865 0.647901
2.51806 0.736811
2.49794 0.815869
2.49165 0.881299
2.4941 0.872251
2.49281 0.956056
2.52254 0.949871
2.59541 0.834958
2.62197 0.796105
2.60447 0.866104
2.58391 0.914107
2.57939 0.839426
2.56383 0.863479
2.54556 0.872562
2.51574 0.866523
2.52174 0.741247
2.47769 0.859226
2.51728 0.766862
2.53048 0.788921
2.55585 0.749689
2.5472 0.785102
2.54636 0.801906
2.56348 0.710862
2.56283 0.773067
2.59061 0.730581
2.57739 0.744688
2.5359 0.840118
2.51495 0.791626
2.49874 0.769878
2.47736 0.751608
2.49612 0.697071
2.45168 0.927701
2.4265 0.953349
2.43288 0.925094
2.48966 0.719005
2.49938 0.737051
2.49629 0.722785
2.478 0.833086
2.45905 0.878864
2.42208 0.966884
2.45926 0.831979
2.40068 1.03598
2.41789 1.03838
2.46075 0.905235
2.47776 0.8381
2.49858 0.756755
2.44639 0.889627
2.43554 0.920077
2.47295 0.81894
2.46058 0.894418
2.50025 0.781753
2.48942 0.760724
2.4939 0.709702
2.45866 0.784225
2.46052 0.755968
2.42756 0.869867
2.46999 0.700081
2.46185 0.799752
2.45327 0.859698
2.47349 0.706969
2.45033 0.80081
2.45953 0.710199
2.41528 0.795992
2.41992 0.67732
2.40979 0.843183
2.40097 0.905232
2.45586 0.7598
2.4539 0.817008
2.46332 0.744382
2.43631 0.745978
2.35226 0.955441
2.37248 0.890834
2.36008 0.934286
2.40203 0.823808
2.39609 0.808403
2.4048 0.764588
2.38892 0.824637
2.40699 0.80677
2.42048 0.750099
2.40262 0.825967
2.37807 0.893398
2.37576 0.860179
2.39052 0.78357
2.37207 0.825575
2.35749 0.841387
2.32895 0.887216
2.31916 0.95442
2.32086 1.03175
2.36603 1.07063
2.41288 1.01144
2.37923 1.15658
2.41241 1.12767
2.40821 1.12862
2.45335 0.981925
2.39517 1.13827
2.43321 0.969343
2.42805 0.951534
2.45034 0.866144
2.40542 0.976242
2.38995 0.92568
2.35096 0.94948
2.3171 1.00712
2.34415 0.950951
2.38829 0.806904
2.37648 0.920193
2.34031 0.944091
2.34923 0.899195
2.33393 0.857583
2.3041 0.969052
2.33157 0.884752
2.33496 0.889389
2.32009 1.02437
2.35878 1.02815
2.39045 0.958383
2.40529 0.915888
2.32644 1.12936
2.40479 1.00048
2.41708 1.04097
2.43612 0.915557
2.42632 0.889762
2.38161 0.960908
2.38845 0.921463
2.36472 0.981332
2.38131 0.974432
2.36956 1.08472
2.31468 1.26458
2.41579 1.06279
2.42009 1.04219
2.47886 0.761157
2.40738 0.830048
2.30373 1.05545
2.30854 0.960435
2.31204 0.883073
2.29451 0.910983
2.29362 0.871297
2.24085 0.997092
2.28631 0.841846
2.27466 0.956443
2.27075 0.988218
2.28613 0.905751
2.31489 0.778414
2.28663 0.840041
2.29659 0.719271
2.26021 0.851334
2.25041 0.847023
2.23164 0.911105
2.1745 0.994438
2.17299 1.00736
2.18357 0.97095
2.24937 0.802863
2.23972 0.914618
2.34014 0.732006
2.30638 0.964402
2.32278 0.960349
2.37757 0.80529
2.32667 0.926974
2.30994 0.952367
2.33504 0.902915
2.34227 0.922771
2.30543 1.06401
2.30236 1.1168
2.36371 0.965845
2.39007 0.904604
2.36238 0.964455
2.40469 0.880909
2.35966 1.07656
2.45248 0.739306
2.41341 0.858273
2.36543 1.03342
2.38166 0.938987
2.34041 1.07174
2.30965 1.03322
2.29046 1.00967
2.30737 0.955339
2.33151 0.924854
2.31457 1.00201
2.33451 0.885847
2.36005 0.727995
2.32018 0.832346
2.29918 0.846988
2.29215 0.785061
2.2936 0.75676
2.28169 0.802616
2.31572 0.735151
2.27588 0.955474
2.31092 0.95654
2.33875 1.00951
2.41332 0.942964
2.43434 0.948805
2.39683 1.12477
2.40943 0.986592
2.40722 0.935569
2.3346 1.05436
2.36335 0.867772
2.29474 1.02179
2.30991 0.916689
2.31567 0.872916
2.32795 0.860997
2.29587 0.884505
2.30897 0.723737
2.27384 0.696189
2.25122 0.671149
2.24568 0.648779
2.22855 0.7042
2.23468 0.660282
2.21859 0.729259
2.23111 0.673827
2.22589 0.689161
2.20959 0.767649
2.20999 0.823715
2.22759 0.728347
2.22593 0.706446
2.19318 0.738192
2.14517 0.938564
2.16117 0.788249
2.12356 0.841887
2.12975 0.741546
2.12932 0.823895
2.17787 0.819366
2.22781 0.730321
2.20182 0.770901
2.18832 0.822795
2.17463 0.797112
2.17881 0.837853
2.16797 0.972163
2.21276 0.762333
2.21127 0.770104
2.18617 0.845585
2.24437 0.639705
2.21635 0.803249
2.23821 0.539355
2.18805 0.784713
2.17857 0.80537
2.17565 0.857862
2.15381 0.973153
2.19454 0.890938
2.19748 0.916778
2.23484 0.821236
2.2551 0.822674
2.2413 0.840701
2.22463 0.838921
2.22746 0.753186
2.22055 0.742207
2.21851 0.743275
2.21044 0.639578
2.18252 0.644227
2.17597 0.633168
2.15776 0.646447
2.13336 0.682921
2.17062 0.623304
2.17019 0.695265
2.13472 0.696614
2.09509 0.785158
2.13583 0.634294
2.12616 0.66716
2.10185 0.863324
2.1727 0.598398
2.16847 0.697976
2.1713 0.707547
2.18596 0.744049
2.18634 0.743625
2.23955 0.557856
2.18256 0.806283
2.15144 0.732204
2.13193 0.806509
2.15576 0.735208
2.11652 0.914586
2.1372 0.758128
2.10693 0.890255
2.0984 0.879105
2.12704 0.764977
2.17546 0.684208
2.17805 0.614564
2.13917 0.688346
2.12867 0.678382
2.1451 0.691477
2.15997 0.734528
2.21271 0.622038
2.17461 0.732378
2.20415 0.598897
2.20004 0.727422
2.21701 0.771488
2.2071 0.864256
2.23693 0.737347
2.2128 0.798095
2.21353 0.749028
2.1758 0.882598
2.20731 0.704743
2.16758 0.804003
2.11532 0.840258
2.08646 0.856862
2.11284 0.7342
2.14141 0.755765
2.14015 0.851798
2.18275 0.79309
2.18965 0.775902
2.20132 0.783
2.23559 0.644526
2.22981 0.727029
2.23753 0.766416
2.23754 0.649002
2.22638 0.637508
2.18024 0.850531
2.17419 0.890743
2.12571 1.03099
2.15376 0.949237
2.13882 0.958755
2.15136 0.906989
2.1933 0.77825
2.20951 0.80757
2.20083 0.815931
2.19757 0.881993
2.19866 0.840827
2.20484 0.757167
2.21923 0.758864
2.19962 0.814123
2.15575 0.99178
2.16687 0.931623
2.20196 0.894564
2.22457 0.850581
2.24203 0.864331
2.21565 0.902147
2.15766 0.959589
2.10784 0.990282
2.12012 0.879494
2.09929 0.977616
2.11977 0.970106
2.18984 0.885285
2.15322 1.12666
2.23427 0.982775
2.20249 1.02271
2.1494 1.15419
2.13893 1.1346
2.18319 0.96846
2.17669 0.977557
2.18574 0.908262
2.15478 1.00246
2.20539 0.856823
2.18805 0.871567
2.15276 0.946137
2.17113 0.793446
2.12389 0.889014
2.10512 0.973143
2.11204 1.03058
2.07979 1.18294
2.20592 0.972213
2.23657 1.03011
2.27012 0.99599
2.21296 1.2113
2.18971 1.28018
2.26431 1.10879
2.3195 1.00132
2.32229 1.02677
2.31501 1.03468
2.30884 1.09678
2.29467 1.14554
2.32354 1.01009
2.33741 0.923885
2.2606 1.07124
2.24955 1.04259
2.22184 1.10472
2.22644 1.14214
2.25771 1.04778
2.30157 0.872765
2.27875 0.951113
2.27838 0.944585
2.2832 0.926845
2.25864 1.01467
2.28974 0.842685
2.23178 0.934556
2.25494 0.839576
2.26237 0.799694
2.23334 0.867959
2.24831 0.754964
2.19704 0.899354
2.1881 0.870395
2.21184 0.79221
2.1758 0.94544
2.18487 0.869452
2.19591 0.819917
2.19355 0.836332
2.22468 0.679706
2.233 0.683182
2.21424 0.741684
2.14492 0.854642
2.13448 0.713621
2.09646 0.743051
2.09545 0.648993
2.08257 0.630358
2.04787 0.698004
2.04986 0.607908
2.00923 0.766583
2.06346 0.634071
2.10267 0.643256
2.09269 0.714004
2.12246 0.575582
2.08414 0.672478
2.05848 0.769385
2.06411 0.685203
2.09127 0.691653
2.09569 0.750527
2.13008 0.655727
2.10423 0.80492
2.15358 0.719623
2.16975 0.789577
2.15969 0.859745
2.20791 0.768725
2.22974 0.80025
2.2269 0.821963
2.17394 0.931498
2.18513 0.848021
2.13327 0.98511
2.21051 0.786708
2.21528 0.895836
2.22514 0.978187
2.22673 0.914697
2.1922 1.01518
2.18129 1.01465
2.18158 1.06456
2.24185 0.965232
2.24989 1.02792
2.24896 1.07139
2.27639 1.0624
2.2775 1.08816
2.32618 1.02548
2.379 0.959096
2.38218 0.970723
2.38097 0.955897
2.39669 0.847853
2.39427 0.830819
2.3645 0.925006
2.3957 0.794923
2.33337 0.988136
2.32176 0.941811
2.34467 0.859984
2.27848 1.00873
2.28291 0.963473
2.29465 0.879608
2.26483 0.924136
2.2747 0.941461
2.30064 0.865609
2.31891 0.923325
2.34672 0.89659
2.34385 0.901019
2.39602 0.74857
2.37663 0.839456
2.38863 0.872112
2.34616 1.06934
2.41746 0.882042
2.36161 1.02145
2.39306 0.945217
2.38586 0.986979
2.3547 1.1318
2.43651 0.961627
2.46462 0.848396
2.42198 0.938751
2.4188 0.910445
2.42457 0.782144
2.37924 0.949785
2.37145 0.955301
2.34487 0.980513
2.34878 0.966719
2.37536 0.886475
2.38437 0.912267
2.36043 1.01912
2.35785 1.01617
2.39013 0.861802
2.38605 0.870901
2.37487 0.889221
2.36859 0.856798
2.33171 0.882448
2.28718 0.934672
2.23971 0.907017
2.22498 0.793296
2.15569 0.987203
2.18967 0.852307
2.16633 0.906925
2.20445 0.797454
2.22962 0.729769
2.17612 0.859604
2.17941 0.783072
2.15782 0.801654
2.13127 0.816063
2.12315 0.869476
2.13686 0.886473
2.15728 0.873572
2.18072 0.737875
2.13377 0.895404
2.11528 0.882378
2.13019 0.799205
2.10532 0.918064
2.12574 0.838633
2.14866 0.799395
2.14871 0.770732
2.11358 0.968666
2.14528 0.885732
2.18165 0.834304
2.13305 0.961358
2.15374 0.999783
2.22554 0.849675
2.17135 0.99015
2.16539 0.963722
2.17739 0.876507
2.11417 1.01282
2.09205 0.987835
2.07953 1.02985
2.07521 0.951264
2.12256 0.803719
2.13997 0.749846
2.15184 0.781828
2.1876 0.686542
2.14928 0.820924
2.14278 0.734564
2.13965 0.660641
2.08204 0.865082
2.09438 0.873344
2.11205 0.783075
2.10267 0.833934
2.10452 0.842777
2.17698 0.605712
2.13767 0.809526
2.15389 0.751541
2.12648 0.757198
2.13863 0.589139
2.05878 0.81327
2.08156 0.660037
2.06683 0.622321
2.02619 0.691298
2.01502 0.716193
2.0301 0.707634
2.04401 0.712872
1.99421 0.881921
2.00225 0.813658
1.96232 0.894034
1.94294 0.884878
1.91991 0.851892
1.91509 0.835482
1.89323 0.863013
1.9092 0.787254
1.89028 0.834452
1.89772 0.793476
1.8786 0.863925
1.93427 0.745549
1.91227 0.96742
1.95872 0.871539
1.9207 1.05668
1.95177 0.976904
1.94976 0.946393
1.94282 0.976319
1.95055 0.888689
1.88602 0.968502
1.86759 0.94869
1.88056 0.929619
1.90461 0.914649
1.91423 0.960084
1.95155 0.876602
1.94716 0.863267
1.92641 0.824034
1.93306 0.750339
1.86584 0.958538
1.90501 0.868456
1.88972 0.906922
1.91415 0.834329
1.91505 0.852254
1.91332 0.897783
1.94059 0.914441
1.98931 0.689335
1.93288 0.750047
1.87929 0.799366
1.89733 0.673662
1.8771 0.760208
1.87252 0.85384
1.86052 0.947238
1.94021 0.762825
1.91009 1.01459
1.99382 0.848384
2.00796 0.753273
1.9729 0.919998
1.97376 0.840191
1.97698 0.846249
1.95468 0.914181
1.91436 0.974876
1.89515 1.01317
1.87414 1.0686
1.8811 1.02413
1.92117 0.98931
1.9499 0.909648
1.92478 1.02164
1.94544 0.98323
1.90877 1.15058
1.96063 1.06944
1.87987 1.21097
1.86345 1.17517
1.89204 1.02578
1.93305 0.935865
1.89883 1.02596
1.87178 1.06411
1.83813 1.11482
1.86191 1.03977
1.88914 0.873608
1.86361 0.917881
1.77385 1.16545
1.80051 1.07053
1.85155 0.91157
1.78614 1.08553
1.82193 1.05126
1.84071 0.993602
1.80604 1.03595
1.75305 1.10159
1.74199 1.1058
1.75161 1.02136
1.7601 0.963249
1.77125 0.950241
1.77543 0.97659
1.77099 1.02886
1.80804 0.923777
1.81141 0.903373
1.78239 0.940504
1.74154 0.989382
1.73448 0.914464
1.72842 0.960169
1.77751 0.841681
1.73668 0.951499
1.718 0.992609
1.72807 0.871231
1.67367 0.94475
1.67165 0.905916
1.65866 0.905722
1.69345 0.833242
1.72804 0.794193
1.7152 0.805632
1.73291 0.818387
1.73006 0.855395
1.74529 0.850885
1.77475 0.80356
1.75031 0.801946
1.73087 0.834423
1.73646 0.853229
1.76195 0.856643
1.75351 0.826994
1.70395 0.828266
1.67646 0.919429
1.63714 1.03358
1.69958 0.989382
1.75365 0.957794
1.82856 0.822343
1.80796 0.88999
1.79024 0.931522
1.83917 0.779687
1.8201 0.841321
1.80887 0.86736
1.82098 0.83148
1.80353 0.81586
1.77988 0.756702
1.75023 0.790843
1.74152 0.808185
1.73981 0.852225
1.68328 1.04088
1.73149 0.860072
1.72306 0.950665
1.77621 0.887511
1.79359 0.838333
1.74119 0.974742
1.76934 0.882563
1.71505 0.976369
1.70363 0.993036
1.71328 1.02759
1.72497 0.972685
1.66665 1.08753
1.61917 1.18992
1.69436 1.0571
1.74535 0.993981
1.73456 1.02653
1.67243 1.16732
1.73827 1.02206
1.72109 0.99727
1.74192 0.97866
1.72054 1.06625
1.72748 1.0515
1.70304 1.09562
1.74009 0.983718
1.71588 0.994043
1.74112 0.980279
1.71317 1.07567
1.74749 1.05395
1.78537 0.917761
1.78769 0.919232
1.77226 0.893903
1.73869 0.940255
1.79426 0.787477
1.80227 0.789557
1.79207 0.836128
1.79956 0.834875
1.80277 0.812128
1.78857 0.842441
1.79795 0.858426
1.78985 0.88727
1.83208 0.808274
1.83022 0.791014
1.78352 0.913453
1.81831 0.763067
1.79376 0.83346
1.78576 0.808184
1.76828 0.829827
1.71033 0.918629
1.72893 0.758275
1.69064 0.825348
1.68619 0.852907
1.69524 0.843224
1.67154 0.856539
1.61683 0.903938
1.61192 0.890295
1.60832 0.887624
1.59656 0.928656
1.59261 0.93299
1.51794 1.0704
1.5858 0.851026
1.56897 0.929627
1.64029 0.797935
1.60321 0.859905
1.57822 0.821467
1.55674 0.815796
1.55479 0.755214
1.5358 0.828589
1.51389 0.927146
1.58328 0.849129
1.5811 0.955166
1.6011 0.965909
1.65373 0.887459
1.6323 0.860081
1.60593 0.973943
1.65558 0.768183
1.6323 0.87643
1.60879 0.98879
1.64826 0.896536
1.67049 0.8638
1.6189 0.982094
1.62953 0.927592
1.61973 0.875736
1.54601 1.03224
1.6188 0.844924
1.61198 0.91079
1.58938 0.954539
1.62814 0.847961
1.59366 1.00121
1.59391 0.921766
1.58612 0.868538
1.51719 1.01527
1.55076 0.957236
1.5233 0.958174
1.48332 0.998353
1.49307 0.982725
1.46589 1.03887
1.45524 1.0781
1.50323 1.01776
1.50049 0.964449
1.50603 0.997702
1.53039 0.938089
1.51772 0.969524
1.44069 1.12223
1.48915 1.02177
1.51564 0.967478
1.48206 1.01951
1.43448 1.10856
1.44561 1.02716
1.44995 0.990672
1.44567 1.01109
1.48635 0.952601
1.47232 0.945301
1.43844 0.97387
1.41781 0.976552
1.40179 0.949528
1.41348 0.905299
1.38758 0.983235
1.4785 0.838263
1.51353 0.865645
1.51303 0.928992
1.52281 0.89887
1.44611 1.00423
1.44731 0.936601
1.37579 1.11441
1.42751 1.05442
1.48045 1.02303
1.50301 0.96237
1.4595 1.02861
1.46876 1.00433
1.42639 1.02949
1.36286 1.06081
1.33734 1.10817
1.38245 1.03515
1.40175 0.985809
1.36438 1.052
1.36582 1.03475
1.41109 0.953433
1.38423 1.06886
1.41248 1.02035
1.42083 0.983844
1.41253 0.984495
1.35826 1.07243
1.35838 1.04913
1.35129 1.04914
1.34912 1.0668
1.33538 1.11594
1.35711 1.08987
1.36492 1.08566
1.32225 1.15801
1.32742 1.10328
1.35137 1.03397
1.32841 1.0862
1.32815 1.03524
1.27047 1.05465
1.25564 1.0036
1.23836 0.980231
1.27582 0.961587
1.32618 0.896927
1.3051 0.969339
1.3291 0.904936
1.30868 0.924164
1.26879 1.0017
1.28474 0.954987
1.30672 0.930035
1.31359 0.951933
1.31829 0.999917
1.35442 0.926473
1.31443 1.00689
1.2701 1.06239
1.24263 1.00058
1.27223 0.945584
1.24766 0.988913
1.26874 0.914771
1.22214 1.05539
1.27353 0.933868
1.2991 0.886381
1.27481 0.937959
1.26289 0.935934
1.25761 0.82487
1.17088 1.01526
1.17435 0.954473
1.20383 0.952092
1.17685 0.986321
1.17876 0.96254
1.14723 1.01293
1.15713 1.00516
1.14163 1.0764
1.16076 1.04596
1.1708 0.97027
1.11665 1.06009
1.1234 1.06385
1.15547 1.02341
1.18038 1.00794
1.23262 0.918899
1.18866 1.06482
1.1891 1.06801
1.16404 1.0705
1.15788 1.01088
1.17435 0.997784
1.19932 1.02519
1.24691 0.957563
1.21999 1.03903
1.28114 0.877047
1.23562 1.06104
1.26388 0.977269
1.2768 1.00225
1.28653 0.903805
1.25958 0.959957
1.20663 0.996852
1.1686 0.988496
1.1826 0.917075
1.16963 0.880907
1.12693 0.985798
1.15709 0.907086
1.08818 0.949589
1.04932 0.993482
1.11077 0.882913
1.14799 0.861554
1.12778 0.950677
1.11306 0.995559
1.11144 0.979828
1.10216 0.993109
1.07054 1.05411
1.03445 1.06599
1.04502 1.01461
1.02672 1.01813
0.990671 1.09052
1.02439 1.06961
1.04219 1.0674
1.03037 1.15572
1.0519 1.11117
1.05728 1.0655
1.03472 1.13315
1.06904 1.07799
1.04912 1.13382
1.07176 1.11922
1.07951 1.01553
1.0759 0.980803
1.03654 1.05107
1.01767 1.04281
0.997156 1.04336
0.986507 1.02496
0.97304 1.0078
0.933457 1.01484
0.934918 1.02789
0.932408 1.01839
0.982988 0.992073
0.978106 0.979901
0.97134 0.965058
0.925423 1.01742
0.925341 0.951303
0.951838 0.922779
0.935239 1.01745
0.944534 0.987471
0.952946 0.960026
0.973734 0.953444
0.982083 0.933948
0.984612 0.895325
1.00318 0.895329
1.01145 0.941092
1.04899 0.986733
1.05474 1.01642
1.10237 0.971985
1.12634 0.87259
1.09025 0.89236
1.11875 0.908862
1.07938 0.987583
1.12442 0.912166
1.19552 0.735978
1.15453 0.867247
1.10603 0.961634
1.1353 0.902329
1.0916 1.06528
1.09178 1.08492
1.23829 0.895548
1.25972 0.971708
1.24904 1.07399
1.25183 1.0301
1.23622 1.0981
1.27312 1.06191
1.28854 1.09682
1.29971 1.14885
1.33541 1.11274
1.35817 1.0486
1.32913 1.06199
1.32714 1.04139
1.28922 1.10879
1.34078 0.992709
1.3228 1.06632
1.25362 1.16341
1.27175 1.07099
1.33836 0.891539
1.3219 0.956573
1.34093 0.937427
1.34697 1.01918
1.36406 0.979743
1.361 0.962943
1.37982 0.992266
1.36332 1.03253
1.40963 1.04094
1.42994 1.07573
1.49054 1.06061
1.53617 1.04771
1.56443 1.03652
1.5395 1.06796
1.53331 1.04948
1.46863 1.18867
1.55132 0.865447
1.44856 1.07398
1.45593 0.99537
1.45387 0.834588
1.39354 0.918133
1.35994 0.983693
1.34687 0.966658
1.32991 0.977785
1.39424 0.805334
1.3465 0.940071
1.37866 0.808459
1.34672 0.96522
1.35997 0.958709
1.32403 1.0813
1.32977 0.986702
1.33955 0.896235
1.29606 0.970332
1.29709 0.971809
1.31067 0.993582
1.30284 1.09347
1.38404 0.99498
1.39095 0.969422
1.34876 1.03402
1.38236 0.923447
1.35421 0.967935
1.35129 0.978737
1.34752 1.01544
1.35356 0.986946
1.32741 0.979727
1.2931 1.04278
1.30228 1.03258
1.26624 1.11129
1.27444 1.14132
1.30003 1.06794
1.29295 1.09632
1.29251 1.08379
1.28515 1.12633
1.27312 1.15578
1.28026 1.12049
1.27 1.07463
1.23897 1.06252
1.27085 0.993395
1.21171 1.11309
1.28216 0.960678
1.2725 0.949634
1.29566 0.97059
1.3062 0.965213
1.27025 1.04211
1.28814 1.00753
1.29455 0.953645
1.30414 0.934193
1.27857 0.981744
1.2878 0.984365
1.24659 0.979953
1.19231 1.03124
1.16229 1.04908
1.16242 1.06954
1.19818 0.96025
1.15953 1.08068
1.15374 1.11645
1.09366 1.19235
1.16134 1.03311
1.12458 1.05038
1.09669 1.08258
1.08651 1.05374
1.01379 1.11652
0.95373 1.14339
0.923755 1.16557
0.930081 1.10133
0.888028 1.07508
0.821608 1.12362
0.835918 1.12183
0.857286 1.13937
0.892047 1.09927
0.880409 1.08062
0.852822 1.08591
0.860646 1.06733
0.760367 1.16525
0.801854 1.11418
0.783866 1.09532
0.844465 1.02344
0.836637 1.08953
0.855509 1.07027
0.834941 1.11536
0.874901 1.02552
0.833936 1.07771
0.829814 1.06257
0.843934 1.00546
0.882905 1.00495
0.853376 1.10878
0.838032 1.16097
0.878607 1.13015
0.89878 1.12927
0.881282 1.14832
0.898631 1.09891
0.839063 1.13736
0.848789 1.09445
0.80883 1.10522
0.801338 1.11044
0.802295 1.10923
0.864622 0.998157
0.892225 0.971434
0.880474 1.00642
0.857743 1.0053
0.829867 1.02682
0.877857 0.92834
0.829721 0.99943
0.817813 1.01661
0.841439 0.992505
0.85413 1.0069
0.875855 0.99848
0.867003 1.0711
0.918897 1.02058
0.914436 1.00867
0.901301 0.975722
0.880708 1.05076
0.886922 1.02366
0.922727 0.922315
0.920151 0.975189
0.911258 0.951176
0.852743 0.980755
0.862352 0.932521
0.91095 0.879605
0.840904 1.06775
0.869561 1.06101
0.954351 0.979467
0.960082 1.00677
0.989728 0.975551
0.972866 1.06617
0.996596 1.06545
1.01613 0.951155
0.934757 1.05624
0.957836 0.94599
0.965947 0.978583
0.978051 0.976864
0.987791 1.00591
0.990723 1.01536
1.01261 0.982014
1.01908 0.972474
1.01715 0.980213
1.02756 0.973896
1.04644 0.921898
1.03201 0.930258
0.945851 1.06193
0.966946 0.986812
0.961932 1.01802
0.998864 1.00663
1.00256 1.10418
1.06608 1.07798
1.11456 1.10114
1.11299 1.13301
1.12962 1.08199
1.0713 1.15008
1.09411 1.04813
1.08525 1.0898
1.03619 1.09628
1.02865 1.11518
1.00453 1.09423
0.989607 1.08427
0.988395 1.04988
0.984744 1.07183
0.981924 1.06452
1.03234 0.930652
0.987256 0.953582
0.948853 0.964536
0.928051 1.02324
0.988916 0.885757
0.93081 0.975538
0.917403 1.03842
0.911482 1.09445
0.9604 0.916219
0.978913 0.869154
0.97792 0.832917
0.914382 0.970311
0.954233 0.865933
0.935236 0.906325
0.889834 1.01269
0.899695 0.995649
0.953805 0.918489
0.94683 1.0078
0.949709 0.982653
0.916967 1.0167
0.956583 0.948836
0.952671 1.04165
0.95338 1.0611
0.96265 1.03474
0.941003 1.04265
0.935449 1.07067
0.92953 1.09752
0.933881 1.09538
0.990985 1.02992
0.953701 1.09452
0.980225 0.993078
0.938336 1.01722
0.930823 1.01316
0.891587 1.06436
0.955417 0.981185
0.896661 1.04783
0.873631 1.05374
0.924587 0.931551
0.893222 0.91862
0.888171 0.989298
0.926297 0.981149
0.971042 0.974264
0.964079 0.975023
0.978015 0.950584
0.958561 0.97441
0.950438 0.970548
0.945819 1.00663
0.974252 0.936577
1.02219 0.876257
0.938007 1.05148
0.976653 0.955777
0.969214 0.893874
0.887334 0.988025
0.936676 0.850275
0.896307 0.955393
0.860945 1.01699
0.888654 1.00857
0.964806 0.881566
0.956804 0.93883
0.993617 0.937055
0.975001 1.03192
1.02174 0.959363
0.970828 1.05793
0.964087 1.06845
0.968967 1.10185
1.00914 1.046
1.04062 0.963917
0.959858 1.14333
1.06469 1.02076
1.06707 1.00447
1.09356 0.915454
1.03269 0.984177
1.02788 0.976077
0.99505 0.999058
1.01257 0.969971
1.03249 0.963168
0.984645 0.985656
0.981964 0.95635
0.984462 0.904273
0.985254 0.949132
0.935986 1.0015
0.959232 0.96072
0.990216 0.916201
0.946654 0.997539
1.01265 0.902031
0.998238 0.935417
1.00141 0.935683
0.961563 1.00326
0.988914 0.937175
0.976623 0.962139
0.937709 1.05095
0.996598 0.947069
0.951612 1.05182
0.969719 1.0456
0.95687 1.0616
0.991674 0.993271
1.02577 0.972783
1.05817 0.913583
0.999503 0.939492
0.97194 0.952098
0.927434 0.925654
0.869493 1.02858
0.98709 0.850403
0.960398 0.919453
0.938648 0.945985
0.944995 0.940622
0.978605 0.892609
0.966044 0.950858
0.942436 0.993123
0.922258 0.971841
0.90302 1.01914
0.955773 0.956003
0.988791 0.951374
0.966014 0.968947
0.94533 1.06142
0.988665 1.00464
1.01518 0.944795
0.98984 0.995646
0.952097 1.06292
0.928573 1.09542
0.949118 1.05175
0.971834 1.04615
0.97362 1.10936
1.04724 1.03863
1.04697 1.02843
1.04971 0.997856
1.068 0.966571
1.05561 0.965305
1.04384 0.960675
0.977486 1.07623
1.04639 0.943741
0.975444 1.01206
0.972584 0.947738
0.890332 1.01597
0.875606 0.910622
0.856476 0.940374
0.83982 0.953037
0.794795 0.981981
0.83481 0.909767
0.821642 0.902543
0.773556 0.955708
0.791226 0.980083
0.843664 0.917256
0.812115 1.00405
0.8675 0.950578
0.84851 1.03404
0.861508 1.05528
0.897701 0.938686
0.835777 1.0073
0.787073 1.02377
0.85375 0.947495
0.843274 0.921077
0.790837 0.910363
0.733074 0.999737
0.740802 0.958738
0.713939 0.982312
0.737142 0.965707
0.742549 0.977046
0.72686 0.925872
0.662942 0.996775
0.620322 1.03774
0.64483 1.03377
0.721624 0.968491
0.739868 0.963902
0.756362 0.932924
0.719093 0.99743
0.77262 0.90519
0.774073 0.911275
0.72178 1.03538
0.777986 0.961794
0.733375 1.00385
0.719942 1.00642
0.755817 1.0236
0.734744 1.09859
0.816963 1.00461
0.845598 1.01988
0.869833 0.983459
0.786143 1.11822
0.80967 1.0366
0.764248 1.09074
0.813133 1.02627
0.777224 1.08016
0.818966 0.987866
0.835376 0.99153
0.786099 1.04496
0.760662 1.04062
0.749987 1.02978
0.714268 1.12565
0.763895 1.06636
0.762747 1.12247
0.803193 1.12005
0.80487 1.12425
0.8453 1.0327
0.82717 0.994774
0.775311 1.0091
0.73591 1.03043
0.777539 0.927139
0.794994 0.906039
0.784275 0.965398
0.795538 0.951179
0.731664 1.0261
0.732221 1.06074
0.763732 1.00306
0.764439 1.04802
0.689886 1.12271
0.683553 1.12997
0.719868 1.07999
0.685902 1.16906
0.684521 1.18023
0.747076 1.06929
0.733492 1.11445
0.682258 1.12322
0.636615 1.1221
0.661006 1.05035
0.609444 1.12115
0.525369 1.16068
0.549558 1.09957
0.517138 1.13624
0.575066 1.05282
0.608578 1.03022
0.621888 1.01178
0.654505 0.942281
0.646364 0.998088
0.710864 0.919602
0.701946 0.984072
0.694241 0.945623
0.67478 1.02142
0.677378 0.975789
0.68349 0.92366
0.713972 0.930689
0.690696 1.03468
0.722564 1.06422
0.74382 1.02594
0.750781 0.905666
0.636014 1.02594
0.635448 0.986116
0.600857 0.998644
0.572141 1.06873
0.549684 1.07144
0.537729 1.07763
0.56844 1.07422
0.57103 1.08874
0.613781 1.01176
0.569341 1.05533
0.540436 1.05991
0.494931 1.09005
0.510931 1.08412
0.57159 1.03003
0.521019 1.0783
0.571808 1.00832
0.567868 1.00078
0.529614 1.04032
0.543972 0.99584
0.582705 0.937599
0.538799 1.02089
0.539489 1.01905
0.460845 1.10772
0.483099 1.05718
0.45793 1.07216
0.546605 0.979766
0.501718 1.0983
0.497639 1.06674
0.505831 1.0238
0.510704 0.976142
0.547093 0.927166
0.537336 1.03314
0.537997 1.06293
0.561708 1.03302
0.577882 1.0318
0.543435 1.06766
0.564495 1.1232
0.543588 1.12334
0.498365 1.15269
0.578017 1.03724
0.514615 1.12363
0.462502 1.09422
0.436315 1.12188
0.46094 1.09856
0.457629 1.11326
0.490856 1.06518
0.496288 1.04977
0.526554 1.00467
0.588142 0.940696
0.545668 1.02404
0.58735 0.997066
0.58005 0.986884
0.557908 1.03069
0.597624 0.923841
0.574607 0.921746
0.60501 0.90807
0.595042 0.955211
0.605523 0.965969
0.610305 0.980799
0.651223 0.953921
0.6714 0.98149
0.631539 1.0467
0.675585 0.99946
0.691677 0.974889
0.635479 1.05644
0.596276 1.07111
0.578735 1.09454
0.549162 1.11811
0.620762 1.05353
0.598595 1.06978
0.602948 0.997301
0.540906 1.04444
0.557275 0.914527
0.465202 1.01109
0.512748 0.959442
0.488998 0.995315
0.50626 1.01061
0.523799 1.00946
0.519666 0.983069
0.449682 1.10522
0.577259 0.971361
0.589282 0.988537
0.595014 0.971267
0.635392 0.95976
0.587653 1.04905
0.565016 1.05703
0.581517 1.0177
0.466272 1.09114
0.46766 1.05005
0.470145 1.0513
0.439743 1.09293
0.480699 1.045
0.461117 1.09207
0.503058 1.09072
0.451846 1.14897
0.524956 1.05823
0.539025 1.04238
0.531549 1.07061
0.554109 1.04978
0.551759 1.0413
0.61967 1.00474
0.591232 1.08116
0.549049 1.16386
0.62552 1.07917
0.633156 1.0877
0.678122 1.07059
0.720293 1.01947
0.665936 1.08605
0.655314 1.06117
0.639174 1.00945
0.617498 1.01694
0.584478 1.07487
0.648771 1.01142
0.685532 1.01598
0.70843 1.05234
0.77571 1.07003
0.843081 1.03039
0.851961 1.08753
0.887637 1.04739
0.84836 1.07546
0.801895 1.05331
0.712094 1.16136
0.750226 1.05627
0.671604 1.15447
0.726975 1.04266
0.715689 1.09174
0.702969 1.15748
0.802372 1.01766
0.733464 1.09306
0.731406 1.04287
0.718515 0.996735
0.690546 0.987391
0.728675 0.961072
0.766017 0.867308
0.741426 0.919592
0.71931 0.959606
0.69873 0.963978
0.692048 0.991488
0.728772 1.03619
0.733108 1.13557
0.847212 0.989896
0.791888 1.03863
0.805284 0.981661
0.774916 1.0199
0.760817 1.00041
0.81004 0.924528
0.761233 0.954104
0.734512 1.0057
0.764135 0.953914
0.796808 0.89265
0.756146 0.949618
0.779126 0.94412
0.781927 1.00121
0.804926 0.954497
0.781478 0.95159
0.764293 0.977113
0.743953 1.01771
0.80206 0.964122
0.860071 0.860559
0.885213 0.876145
0.904149 0.862565
0.89648 0.895642
0.869264 0.894081
0.840584 0.920985
0.832495 0.973387
0.822022 0.957822
0.800698 0.959249
0.761571 0.887674
0.73744 0.973603
0.771427 0.871387
0.806246 0.829259
0.77757 0.898131
0.787285 0.890756
0.820606 0.888251
0.814849 0.939787
0.838682 0.908015
0.86685 0.889852
0.811161 0.953963
0.801961 0.939259
0.849103 0.868653
0.824774 0.968207
0.841804 0.998718
0.91188 0.985911
0.969903 0.981116
0.952378 1.03431
0.980493 0.966803
0.928925 1.11506
0.977791 1.02023
0.987537 1.04448
1.01552 1.00069
1.00834 0.997661
0.966425 1.02549
0.97467 0.923029
1.00654 0.921644
0.97487 0.985213
1.00708 0.986259
1.04124 1.03706
1.06042 1.08737
1.0834 1.08048
1.08627 1.06228
1.09578 1.06762
1.12412 1.03944
1.08547 1.11787
1.13269 1.04275
1.14097 0.988044
1.1449 0.949601
1.10707 1.00993
1.12736 0.943252
1.11006 0.946422
1.0133 1.06001
1.03299 0.964979
1.07125 0.866951
1.05032 0.942359
1.00614 1.06795
1.0645 1.06004
1.14472 0.940918
1.12901 1.03879
1.17768 0.956778
1.14181 0.990522
1.08654 1.04762
1.12202 0.963443
1.05128 1.12387
1.07277 1.10963
1.0934 1.01644
1.06103 1.06989
1.03574 1.11656
1.03343 1.0535
1.05666 1.05357
1.05484 1.12786
1.10599 1.04581
1.11385 1.03044
1.11077 1.02897
1.1128 0.965595
1.0996 0.971488
1.07878 0.945748
1.04741 0.99097
1.0423 0.874685
1.00777 0.857485
1.01789 0.845667
1.01454 0.916684
1.00942 0.850017
0.971477 0.89502
0.954679 0.95606
1.01681 0.829571
1.00473 0.917718
1.01442 0.906959
0.992014 0.894159
0.968974 0.917738
0.933131 0.959597
0.989155 0.859722
0.93203 0.991925
0.944574 0.995933
0.924588 0.969005
0.896014 0.991982
0.894033 0.932545
0.888015 0.982939
0.961957 0.845293
0.930362 0.988137
0.951988 1.00057
0.924815 1.06799
0.925303 1.05719
0.891596 1.04665
0.951227 0.906022
0.901205 0.977323
0.904818 0.983598
0.938421 0.919282
0.907745 0.924247
0.911714 0.857005
0.914094 0.830477
0.931514 0.872377
0.941674 0.854007
0.941893 0.827521
0.899252 0.896324
0.89991 0.93198
0.954884 0.894192
1.00776 0.874134
1.01503 0.922802
0.992308 0.996248
0.974393 1.00768
0.997452 0.982834
0.96329 1.03701
0.933467 1.03798
0.955692 0.989241
0.945776 0.98049
0.982369 0.958529
0.950838 1.02855
0.985786 0.933901
0.958444 0.975096
0.987936 0.933093
0.952319 0.973298
0.950087 0.969552
0.920091 1.045
0.874091 1.05678
0.8855 1.08633
0.951595 0.990432
0.930134 1.02762
0.965455 0.971389
0.949641 1.01274
0.920908 1.06827
0.949835 1.06167
0.963421 1.01965
0.951553 1.01674
0.926575 0.990952
0.930366 0.939049
0.914336 0.951849
0.897071 0.997093
0.912135 0.988767
0.91372 0.977854
0.903941 1.01924
0.953345 1.00367
0.918114 1.07211
0.926097 1.07748
0.932844 1.07215
0.940478 1.08608
0.948211 1.09469
0.980035 1.02952
0.937778 1.05021
0.957264 1.03405
0.931364 1.05544
0.944079 0.98844
0.88898 1.04024
0.804549 1.12307
0.822851 1.11714
0.906112 1.02964
0.911223 1.01741
0.924397 0.9459
0.849536 1.08801
0.831746 1.09731
0.870128 1.03754
0.824955 1.04707
0.81041 1.02105
0.816927 0.98363
0.798046 1.0118
0.805732 0.99263
0.815884 0.962574
0.797645 1.00986
0.815365 0.96078
0.852169 0.974971
0.864844 1.00808
0.921208 0.96892
0.916191 0.959985
0.905093 0.988484
0.87998 0.980895
0.89667 0.95419
0.855766 0.989201
0.763676 1.06696
0.78731 0.969942
0.753418 1.02529
0.761648 1.04682
0.804124 1.03467
0.761007 1.09403
0.824838 0.998971
0.796611 1.01971
0.77831 1.02122
0.814778 1.00982
0.844232 0.943077
0.771689 1.0943
0.781945 1.0651
0.803841 1.03838
0.801436 1.00858
0.855538 0.92017
0.867696 0.931888
0.897532 0.890667
0.876488 0.922157
0.837416 0.995201
0.861873 0.956465
0.838761 0.996787
0.851868 1.00246
0.868796 0.995508
0.856761 1.03967
0.902747 1.03391
0.951996 0.925596
0.935269 0.916943
0.847913 0.974171
0.803567 0.939992
0.751661 0.951089
0.761433 0.940486
0.775954 0.932005
0.792855 0.943956
0.806222 0.878024
0.762533 0.972246
0.758324 1.04398
0.787402 1.03718
0.801235 1.02342
0.830752 0.983622
0.780888 1.03242
0.763347 1.06646
0.8257 1.01622
0.8381 1.05507
0.854976 1.05813
0.840714 1.07719
0.828168 1.09609
0.820056 1.04815
0.745779 1.05026
0.683233 1.0649
0.695158 0.974136
0.619922 1.02781
0.585164 1.06239
0.635259 1.04953
0.663162 1.02235
0.717759 0.963977
0.628778 1.09509
0.692063 0.963754
0.685409 0.984242
0.695595 1.03318
0.669035 1.08032
0.685972 1.10526
0.641874 1.16216
0.675625 1.07131
0.722734 1.02859
0.719029 1.05707
0.695242 1.10198
0.698882 1.0323
0.665482 1.02095
0.636917 1.03526
0.681387 0.962552
0.638645 1.00124
0.6357 0.993722
0.621505 0.970451
0.600403 0.984838
0.559089 1.02496
0.610276 0.991469
0.566779 1.07308
0.671883 0.963133
0.676057 1.02175
0.700106 0.984867
0.667581 0.967149
0.687691 0.952247
0.667071 0.994254
0.675758 1.00703
0.663695 0.999373
0.642629 0.994575
0.61437 1.04235
0.652289 0.946534
0.593678 1.01843
0.596953 0.971412
0.571552 1.03724
0.586108 1.01633
0.609656 0.957184
0.602517 0.96965
0.634044 0.892232
0.615752 0.93507
0.631816 0.972255
0.655882 0.994416
0.713227 0.97201
0.666529 1.02337
0.670677 0.982548
0.618845 1.04061
0.62797 1.03172
0.671433 1.02849
0.721091 0.985823
0.689963 1.03243
0.689841 1.03935
0.695376 1.02921
0.652748 1.08581
0.637004 1.1022
0.717247 1.00476
0.693064 1.03389
0.720759 0.960972
0.69387 1.01848
0.70361 0.942332
0.680947 0.981526
0.697371 0.947934
0.723586 0.978706
0.752991 1.0178
0.810289 0.968652
0.842231 0.905676
0.841052 0.934593
0.813546 0.981048
0.805425 1.00524
0.798582 1.00027
0.759891 1.02994
0.760266 0.991115
0.707459 1.01529
0.744269 0.958915
0.782964 0.904134
0.754373 0.935444
0.775872 0.915153
0.734347 1.01345
0.826423 0.89006
0.804428 0.908105
0.80352 0.878878
0.7759 0.914641
0.776843 0.965698
0.810975 0.9493
0.872024 0.834123
0.8462 0.896696
0.884316 0.852882
0.864313 0.913598
0.890285 0.834084
0.885022 0.860222
0.858553 0.933678
0.862972 0.943736
0.781281 1.03087
0.818568 0.949604
0.756902 1.03475
0.794062 0.969441
0.78309 1.01866
0.839133 0.958581
0.865552 0.956083
0.863733 0.933768
0.800254 0.954511
0.811022 0.884754
0.799845 0.907185
0.787307 0.913818
0.783309 0.928385
0.735394 1.01868
0.701943 1.05647
0.737427 1.03893
0.756158 1.01299
0.727603 1.08047
0.749054 1.05558
0.784414 0.992072
0.741893 1.08819
0.741834 1.07903
0.731888 1.09041
0.747085 1.0472
0.702011 1.11921
0.683587 1.15959
0.75869 1.07992
0.748319 1.07824
0.761771 1.06185
0.778451 1.06131
0.797647 1.02854
0.826748 0.981236
0.755395 1.0598
0.760867 1.04916
0.789444 0.967663
0.713141 1.02767
0.754945 0.948471
0.695498 1.06068
0.720628 1.03086
0.688709 1.04087
0.712136 0.968534
0.713181 0.932445
0.701824 0.939345
0.634391 1.00297
0.694501 0.923036
0.678304 0.98733
0.713436 0.975655
0.761876 0.95366
0.751617 1.01526
0.744275 1.03355
0.722859 1.04188
0.76409 0.982138
0.781374 0.98288
0.797156 0.943214
0.810265 0.954176
0.851472 0.871852
0.798671 0.938304
0.722122 0.993919
0.753435 0.899895
0.718552 0.924378
0.652005 1.01935
0.763596 0.899812
0.741326 0.939848
0.746596 0.95844
0.776526 0.960193
0.758682 0.982168
0.753288 1.00613
0.754693 1.04286
0.800642 1.02218
0.822437 1.03145
0.779849 1.09647
0.792117 1.10681
0.763659 1.1233
0.799544 1.0568
0.80618 1.09694
0.85965 1.03574
0.825795 1.08674
0.805167 1.13781
0.836254 1.11104
0.834892 1.08359
0.895427 1.01556
0.894232 1.00762
0.808203 1.1023
0.901238 0.951705
0.937387 0.903081
0.95811 0.893081
1.00589 0.812009
0.955362 0.915789
0.958594 0.919703
0.923187 0.939656
0.881961 0.970088
0.866158 0.983347
0.905136 0.900411
0.858299 0.978608
0.883685 0.933253
0.853753 1.00314
0.876203 1.01279
0.936584 0.968417
0.966539 0.925876
0.902064 1.01789
0.890915 1.01164
0.820953 1.06896
0.853792 0.9907
0.863829 1.00108
0.882134 0.980478
0.886641 0.971231
0.899918 0.943035
0.882529 0.933313
0.893494 0.926278
0.925728 0.884786
0.891226 0.940608
0.848964 0.974652
0.869753 0.94047
0.820379 0.984096
0.823969 0.949051
0.808819 0.920722
0.819499 0.926635
0.791513 0.966921
0.733982 1.05501
0.782085 1.02424
0.817642 1.04794
0.751787 1.14523
0.769638 1.12968
0.814011 1.06874
0.771107 1.089
0.774347 1.10559
0.81206 1.06539
0.805519 1.05383
0.751475 1.06299
0.744763 1.01932
0.731163 1.00364
0.715758 0.984926
0.691686 1.03281
0.671968 1.03984
0.64375 1.07404
0.62998 1.11292
0.692486 1.07237
0.664601 1.1176
0.655943 1.0928
0.624376 1.04279
0.608178 1.02008
0.642897 0.966149
0.658736 1.00824
0.650195 1.04949
0.653476 1.02443
0.654766 1.03988
0.678335 1.03269
0.708715 1.01665
0.773133 0.929718
0.716514 1.02795
0.684212 1.06945
0.722446 1.00787
0.702325 1.00451
0.706083 0.989046
0.696411 1.02437
0.785874 0.922899
0.750962 0.965663
0.757327 0.951361
0.724056 0.972802
0.725273 0.97328
0.680214 1.05362
0.703003 1.04529
0.684361 1.07493
0.732537 1.00071
0.755441 0.995616
0.777255 0.980984
0.812417 0.923437
0.764051 0.938062
0.705886 0.961965
0.701485 0.891259
0.672881 0.858474
0.675271 0.858894
0.657835 0.904902
0.704358 0.844931
0.675269 0.892021
0.693714 0.861351
0.670941 0.910381
0.705284 0.869709
0.634334 0.982402
0.631812 0.974724
0.622565 0.99906
0.665801 0.93526
0.668628 0.948462
0.656737 0.9484
0.629165 0.971587
0.689293 0.913441
0.60309 1.02987
0.550643 1.04345
0.613783 0.949579
0.547305 1.03525
0.551129 0.992826
0.532975 1.0265
0.580631 0.994993
0.581365 0.953372
0.504237 1.0047
0.487116 0.975834
0.429599 1.0183
0.448383 1.01093
0.495599 0.927035
0.472467 0.929492
0.451899 0.989493
0.531196 0.916419
0.564676 0.905737
0.547269 0.932459
0.563243 0.903038
0.52427 0.954047
0.560372 0.928844
0.604563 0.976304
0.639247 1.01445
0.671541 1.00493
0.63765 1.01737
0.623338 0.963427
0.601965 0.945378
0.554375 1.00704
0.538811 1.04578
0.551117 1.01996
0.595352 0.990162
0.589673 0.977825
0.573656 0.971993
0.538047 0.981873
0.546526 1.00984
0.590495 1.00184
0.623541 0.947689
0.596403 0.97365
0.605595 0.968159
0.558047 1.02809
0.578687 1.05064
0.629647 1.03358
0.681726 1.03768
0.736079 1.02827
0.749276 1.05145
0.717515 1.09468
0.738358 1.04007
0.742241 1.03737
0.706437 1.10559
0.683047 1.11802
0.679644 1.12912
0.71305 1.07493
0.699513 1.08653
0.714294 1.07232
0.733113 1.05223
0.695056 1.09858
0.71627 1.06422
0.699191 1.06987
0.731152 0.994481
0.694962 1.05639
0.756846 1.00394
0.75685 0.97423
0.728905 1.00316
0.769614 0.956967
0.71549 0.963819
0.671297 0.996808
0.658553 1.0491
0.660069 1.0974
0.794055 0.981182
0.774518 0.982687
0.753693 0.990486
0.773718 0.959362
0.75837 0.958176
0.765473 0.936285
0.799861 0.93705
0.796312 0.968851
0.808157 0.946591
0.740729 0.991864
0.804602 0.908953
0.754425 0.998174
0.760678 1.00473
0.721165 1.00244
0.70649 0.996047
0.667017 1.0413
0.70314 1.03822
0.702232 1.06898
0.810516 1.00384
0.742526 1.12435
0.815095 1.04554
0.822749 1.00657
0.786587 1.00928
0.800643 0.992707
0.771503 1.00982
0.811245 0.942318
0.786858 0.950406
0.780365 0.956685
0.834006 0.892606
0.810794 0.957035
0.796724 0.983739
0.801546 0.9949
0.78128 1.00721
0.722131 1.05978
0.720205 1.03953
0.716001 1.03222
0.732912 1.01296
0.735563 1.0249
0.724198 1.05643
0.78865 0.980661
0.769377 0.991565
0.779871 0.968584
0.763603 0.977217
0.749241 0.95121
0.773565 0.902882
0.800731 0.875219
0.791531 0.901268
0.814432 0.869454
0.76311 0.946356
0.756036 0.947582
0.723965 0.981736
0.773564 0.902379
0.734406 0.954118
0.742987 0.965387
0.776291 0.935971
0.761171 0.953448
0.760009 0.957963
0.718079 1.00792
0.695593 1.01393
0.725661 0.961463
0.744534 0.951551
0.702034 1.04662
0.794437 0.967296
0.77469 0.991041
0.812063 0.939009
0.776878 0.9675
0.758967 0.947124
0.723492 1.00465
0.795102 0.973341
0.859878 0.907862
0.808946 0.947953
0.819964 0.925372
0.851911 0.901205
0.846453 0.922663
0.879639 0.85783
0.814897 0.916032
0.798247 0.930082
0.769139 0.945679
0.778239 0.957328
0.783884 0.974067
0.858746 0.905485
0.8857 0.89631
0.896823 0.885611
0.90115 0.909553
0.902938 0.93165
0.931278 0.923188
0.936785 0.89987
0.934314 0.894177
0.895544 0.919204
0.822732 0.960298
0.878258 0.851764
0.837047 0.918662
0.852716 0.917412
0.911852 0.88818
0.912957 0.899402
0.845041 0.97215
0.835932 0.974429
0.839038 0.951798
0.828588 0.920301
0.77718 0.947076
0.76181 0.960323
0.835253 0.91565
0.842588 0.937034
0.822643 0.96385
0.836016 0.953701
0.827589 0.968289
0.862813 0.935287
0.851564 0.981801
0.877848 0.976696
0.90449 0.966286
0.912375 1.02175
0.940637 0.980096
0.926296 0.96034
0.911567 0.931225
0.859583 0.97379
0.894086 0.940524
0.939282 0.899464
0.894076 0.983565
0.845388 1.04557
0.910453 0.966527
0.915112 0.929156
0.839237 0.995513
0.849166 0.983068
0.875607 0.963549
0.886688 0.978047
0.886933 0.983068
0.921142 0.965547
0.95039 0.915967
0.939022 0.934167
0.93465 0.926016
0.893293 0.930078
0.868801 0.937543
0.873798 0.930587
0.821615 0.995931
0.894449 0.943571
0.897746 0.945485
0.903644 0.968516
0.903475 0.977635
0.972333 0.945432
0.966301 0.969411
0.977308 0.956145
0.962249 0.962355
0.981563 0.96632
0.996486 0.969406
1.0265 0.904963
0.986188 0.910675
0.911654 0.937485
0.869696 0.964103
0.918804 0.911974
0.978852 0.826675
0.964684 0.854652
0.958686 0.857568
0.945376 0.855562
0.900326 0.937946
0.890714 0.953629
0.915602 0.95973
0.891775 1.01436
0.861188 1.06203
0.904022 1.04685
0.918848 1.05364
0.969686 1.02482
1.02424 0.930049
0.984082 0.939991
0.951414 0.907756
0.869607 0.945238
0.875775 0.911814
0.843401 0.92607
0.869448 0.915175
0.854292 0.968587
0.881678 0.933727
0.905175 0.875121
0.87962 0.900801
0.9065 0.840789
0.865655 0.923461
0.858663 0.963569
0.906063 0.948765
0.878502 0.959553
0.857879 0.965341
0.852608 0.943342
0.739458 1.03467
0.771178 0.979576
0.717704 1.02454
0.761849 0.965602
0.810262 0.908192
0.77426 0.954677
0.775727 0.920395
0.783351 0.903911
0.804613 0.880869
0.761656 0.933895
0.702695 1.00702
0.717321 1.0004
0.753781 0.970318
0.713554 1.03385
0.771299 0.99308
0.811237 0.989028
0.855205 0.966449
0.875121 0.957602
0.815506 1.03097
0.83516 0.962407
0.840114 0.924396
0.784272 0.963204
0.829969 0.930419
0.819999 0.949903
0.831425 0.951152
0.817578 0.954098
0.815202 0.937633
0.805327 0.928721
0.812731 0.913522
0.792604 0.938458
0.776235 0.969024
0.779347 0.964878
0.77826 0.942672
0.763239 0.940116
0.823612 0.870151
0.775873 0.92298
0.78051 0.932448
0.740252 0.990158
0.778007 0.946329
0.816202 0.926891
0.884085 0.905326
0.886018 0.905804
0.90637 0.860422
0.836888 0.914657
0.805718 0.936595
0.863062 0.872165
0.842873 0.913487
0.851957 0.916861
0.870168 0.886005
0.885248 0.862977
0.893022 0.856321
0.870361 0.887231
0.882677 0.856039
0.836069 0.948063
0.846729 0.942284
0.87073 0.918927
0.886259 0.894774
0.869129 0.904576
0.853723 0.866912
0.891371 0.837939
0.864857 0.877481
0.856776 0.871754
0.85702 0.859141
0.815227 0.921987
0.832797 0.877555
0.861498 0.843635
0.842944 0.915473
0.859852 0.922087
0.896577 0.870879
0.855369 0.892264
0.847139 0.8674
0.80943 0.920871
0.813248 0.94181
0.844308 0.918964
0.818011 0.933112
0.784956 0.987043
0.813931 0.982789
0.843692 0.967121
0.814681 1.01041
0.810765 1.0169
0.860091 0.954955
0.789615 1.02346
0.801102 0.966537
0.845084 0.889327
0.857857 0.894075
0.837363 0.964591
0.909055 0.873466
0.832695 0.963736
0.85252 0.946392
0.852459 0.982145
0.870729 0.99835
0.858062 1.01068
0.87313 1.01036
0.912951 0.970972
0.899414 0.994121
0.913369 0.963566
0.882735 0.954211
0.888281 0.966762
0.917029 0.915211
0.897458 0.927067
0.829708 0.94796
0.893705 0.825572
0.843638 0.891055
0.869448 0.860232
0.851292 0.87825
0.846686 0.86387
0.847992 0.877064
0.863941 0.889146
0.875863 0.890154
0.899413 0.86646
0.882801 0.880963
0.856676 0.910191
0.886266 0.88143
0.913563 0.885174
0.905439 0.857221
0.880199 0.908269
0.89506 0.861637
0.883802 0.89962
0.914906 0.857948
0.857855 0.958701
0.870792 0.916
0.851196 0.922272
0.829235 0.953302
0.839403 0.960622
0.875414 0.898847
0.880349 0.878587
0.851118 0.923661
0.808603 0.972027
0.822476 0.959381
0.841352 0.940652
0.862142 0.920512
0.844219 0.933731
0.843006 0.914593
0.803307 0.968551
0.813975 0.930778
0.800565 0.935558
0.778101 0.935075
0.813002 0.920317
0.844458 0.903731
0.817647 0.937855
0.805197 0.96971
0.833267 0.899805
0.823491 0.901184
0.843572 0.803343
0.783386 0.845221
0.686544 0.977059
0.73477 0.885864
0.726751 0.892056
0.722513 0.909048
0.779375 0.869584
0.765398 0.924181
0.78996 0.94084
0.783973 0.968416
0.785339 0.931917
0.79337 0.925966
0.816043 0.8967
0.794325 0.96067
0.792332 0.995253
0.859623 0.940159
0.831548 0.974324
0.799278 1.03799
0.893223 0.888154
0.817612 0.999519
0.813543 0.983965
0.80656 0.990341
0.81879 0.970736
0.855816 0.896912
0.843397 0.907433
0.798292 0.947774
0.741423 0.966147
0.723567 0.93695
0.645253 1.0179
0.703097 0.978027
0.681482 1.02398
0.732807 0.952585
0.724394 0.938898
0.733618 0.921269
0.753646 0.941694
0.77043 0.968948
0.776696 1.01145
0.840151 0.893272
0.732255 1.05027
0.772063 1.005
0.771419 0.983055
0.788727 0.960381
0.732385 1.03898
0.779184 0.977566
0.760633 0.980049
0.785963 0.986523
0.755889 1.0219
0.766605 1.00067
0.831077 0.90804
0.752337 1.0184
0.759869 0.995499
0.813679 0.919622
0.818525 0.860734
0.783902 0.855735
0.803875 0.830139
0.802495 0.842773
0.745086 0.916168
0.796198 0.848214
0.755975 0.901669
0.82468 0.784351
0.782709 0.868485
0.811015 0.889039
0.729206 1.00392
0.769492 0.985727
0.798864 0.969557
0.82021 0.939537
0.787758 0.988388
0.808562 0.907791
0.745305 0.957414
0.727348 0.955635
0.688377 1.0239
0.675322 1.01317
0.661226 0.996892
0.674453 0.989398
0.736105 0.938953
0.731612 0.90749
0.703493 0.901912
0.693536 0.900552
0.728557 0.889806
0.721002 0.925619
0.708848 0.92054
0.69143 0.943823
0.705948 0.966485
0.716037 0.969521
0.695728 1.01307
0.708844 1.04388
0.768089 1.03479
0.790666 1.06237
0.818404 1.06576
0.841509 0.995049
0.805718 0.974148
0.797002 0.931167
0.75568 0.972832
0.784708 0.96831
0.811481 0.950085
0.816161 0.956321
0.762204 1.0067
0.770213 0.976445
0.804409 0.94075
0.81313 0.934286
0.846646 0.894535
0.829794 0.914264
0.826405 0.907349
0.784716 0.940607
0.751757 0.930367
0.743754 0.913706
0.782424 0.898773
0.816787 0.917355
0.790258 0.950673
0.798472 0.944971
0.835517 0.904276
0.814265 0.961958
0.811561 1.02131
0.846168 1.00541
0.857903 1.00636
0.867223 1.02455
0.873638 1.05117
0.908301 1.02084
0.943481 0.935351
0.89339 0.932794
0.841164 0.97538
0.804024 0.984597
0.797003 0.977905
0.78219 0.967572
0.777238 0.941519
0.747759 0.998938
0.792819 0.956716
0.779582 0.990119
0.836027 0.893703
0.756071 0.984719
0.751551 0.996017
0.768282 0.956658
0.823316 0.890294
0.812183 0.918197
0.819982 0.957788
0.842678 0.950027
0.832497 0.949275
0.787475 0.973426
0.784364 0.931575
0.7314 0.937217
0.674844 1.02063
0.718351 0.993026
0.69646 1.03585
0.727999 1.01958
0.774815 1.00015
0.721874 1.07989
0.710905 1.06434
0.696401 1.03606
0.685135 1.01427
0.65972 1.01597
0.655937 1.01471
0.656919 1.04391
0.695159 1.01073
0.70526 1.02394
0.762419 0.968954
0.721047 0.987076
0.736047 0.964145
0.74074 0.962274
0.738317 0.972163
0.726644 0.97133
0.733803 0.990063
0.68237 1.06037
0.764553 0.999214
0.852166 0.901859
0.831814 0.938249
0.836014 0.92824
0.810333 0.943053
0.743558 0.993757
0.761789 0.963887
0.802442 0.902401
0.807507 0.906299
0.827174 0.894889
0.79629 0.946523
0.800119 0.932593
0.791958 0.96394
0.856883 0.905447
0.792936 0.9533
0.743499 0.987667
0.791918 0.948254
0.742757 1.0254
0.74468 1.03222
0.84258 0.923839
0.834829 0.903775
0.804073 0.919478
0.827923 0.90626
0.753008 1.00712
0.84585 0.898203
0.838299 0.945655
0.841038 0.93587
0.851144 0.938781
0.848543 0.916116
0.797685 0.961675
0.739478 1.03379
0.785713 1.00227
0.797884 1.00612
0.783588 1.00103
0.744934 1.01871
0.75514 0.986231
0.727452 1.00466
0.797984 0.959765
0.800224 0.984073
0.842722 0.942482
0.796174 0.971674
0.796771 0.93103
0.772032 0.931494
0.820898 0.890364
0.755984 0.980914
0.791007 0.945597
0.843787 0.903859
0.859467 0.901379
0.822821 0.934467
0.798853 0.950064
0.792392 0.95349
0.765482 0.979351
0.801724 0.951687
0.778137 0.982608
0.780278 0.972402
0.813098 0.930163
0.799218 0.934309
0.787756 0.951738
0.795266 0.933675
0.800786 0.887792
0.841584 0.844514
0.808083 0.9077
0.82556 0.887268
0.867999 0.842525
0.831232 0.917717
0.88729 0.851266
0.914321 0.802833
0.832195 0.919878
0.826447 0.925865
0.768938 0.990762
0.777323 0.970703
0.77148 0.956182
0.746536 0.955124
0.792031 0.873733
0.77031 0.899828
0.779168 0.881151
0.76125 0.899043
0.730593 0.93051
0.750027 0.902051
0.799051 0.869324
0.817761 0.880264
0.868068 0.849169
0.841232 0.88964
0.852529 0.869802
0.849603 0.89643
0.858997 0.899653
0.8162 0.952312
0.890474 0.893023
0.904446 0.918867
0.868103 0.97752
0.871642 0.992668
0.872461 1.02977
0.958089 0.902982
0.865728 1.00052
0.941863 0.919604
0.945009 0.962537
0.902228 1.04619
0.925912 1.0404
0.885529 1.06647
0.965177 0.975174
0.968896 0.942482
0.965622 0.942336
0.950376 0.976353
0.960991 0.937919
0.926518 0.937903
0.879989 0.951326
0.861221 0.919769
0.802742 0.955437
0.798726 0.950204
0.755711 1.00263
0.701865 1.04662
0.716378 1.01395
0.753708 0.961458
0.744473 0.955256
0.736134 0.934919
0.750287 0.915785
0.694604 0.952709
0.714992 0.900537
0.717331 0.89562
0.729224 0.889184
0.697061 0.958269
0.706849 0.980258
0.724575 0.963841
0.747577 0.970208
