# Supplementary material for: Stochastic bond dynamics facilitates alignment of malaria parasite at erythrocyte membrane upon invasion
Source: eLife. 2020 May 18;9:e56500. doi: 10.7554/eLife.56500 (PMC7269671; doi:10.7554/eLife.56500)
Supplement: Figure 2—source data 1. [file elife-56500-fig2-data1.zip › PARA_POSITIONS/pos16.dat]

4.25789 -0.0278234
4.26482 0.0421747
4.25381 -0.174264
4.24389 0.0566991
4.21976 -0.0519664
4.2034 0.0108245
4.20581 -0.113314
4.18541 -0.102595
4.19092 -0.0299579
4.21941 0.00906678
4.25344 -0.182161
4.27558 -0.117908
4.27372 -0.189593
4.25268 0.0350186
4.20805 0.225361
4.19472 0.0795249
4.15923 0.333878
4.15954 0.234659
4.14911 0.246455
4.13953 0.286335
4.13538 0.111581
4.11919 0.0499683
4.10833 -0.0258876
4.09354 -0.0117993
4.07815 0.0397562
4.08233 -0.0815002
4.06459 -0.180089
4.06215 -0.132802
4.06761 -0.0305296
4.08001 -0.145235
4.07421 0.0949418
4.06029 -0.0579277
4.0257 -0.285169
3.99885 -0.0698363
3.95677 -0.0648072
3.91588 -0.00758313
3.88601 -0.0153238
3.86208 -0.0544304
3.86591 -0.082098
3.88423 -0.0637122
3.88618 -0.083796
3.90449 -0.145793
3.92017 0.0842297
3.9607 0.0199252
3.97301 0.127108
3.98077 0.148523
4.00485 -0.033841
4.00263 0.0738522
3.98318 -0.0558149
3.96532 0.0884029
3.95062 0.226909
3.96694 0.216829
3.98794 0.151768
3.99902 0.104114
4.0111 0.0786594
4.03782 0.121051
4.06944 0.220669
4.12673 0.089544
4.15385 0.181991
4.15436 0.302864
4.14648 0.233838
4.11811 0.14162
4.06633 0.126687
4.01179 0.369468
3.98216 0.378463
3.96046 0.506943
3.97521 0.392393
3.98841 0.250754
3.99789 0.371515
4.02936 0.23112
4.03049 0.375555
4.06063 0.216867
4.07397 0.352038
4.11518 0.240267
4.1381 0.322385
4.18548 0.299484
4.22771 0.199435
4.23204 0.405346
4.25587 0.414971
4.19654 0.664135
4.2154 0.628551
4.21431 0.577003
4.18882 0.473583
4.14299 0.588528
4.11979 0.572713
4.10637 0.600662
4.15238 0.46505
4.15235 0.55602
4.121 0.761276
4.18931 0.433617
4.19985 0.404567
4.16181 0.467528
4.14598 0.411228
4.08416 0.605773
4.05796 0.612144
4.04068 0.679596
4.10405 0.539662
4.1129 0.58924
4.13106 0.558625
4.1158 0.665158
4.09574 0.711275
4.05726 0.680333
4.02686 0.647159
4.02117 0.545332
3.97715 0.590735
3.97039 0.582614
3.9686 0.659675
3.9611 0.625638
3.92115 0.819859
3.93329 0.786071
3.98469 0.616532
3.97928 0.75506
4.00805 0.76985
3.98029 0.89023
4.02929 0.683277
3.97965 0.762276
4.01487 0.585035
3.98701 0.639106
3.92655 0.71212
3.89487 0.782946
3.94776 0.588432
3.91462 0.752891
3.89874 0.755903
3.87785 0.766181
3.79495 0.91332
3.76835 0.816337
3.75336 0.657787
3.73865 0.560011
3.69157 0.686225
3.70487 0.653546
3.75175 0.514666
3.69184 0.772134
3.72069 0.690961
3.69153 0.781785
3.71961 0.710977
3.76182 0.56008
3.76961 0.618419
3.79561 0.56727
3.81331 0.707166
3.82005 0.739804
3.82195 0.688423
3.76957 0.80925
3.75006 0.856817
3.7701 0.72684
3.70542 0.834557
3.70916 0.826075
3.72328 0.762992
3.76899 0.660599
3.80418 0.701809
3.87474 0.65964
3.91612 0.632513
3.96898 0.533351
3.98725 0.48772
3.90817 0.794668
3.93488 0.643474
3.92371 0.679298
3.89191 0.809971
3.92987 0.694916
3.91232 0.795625
3.88332 0.797446
3.85795 0.769101
3.87568 0.767826
3.88242 0.74334
3.84677 0.783973
3.83427 0.760617
3.82658 0.794215
3.82322 0.923879
3.85208 1.01531
3.96883 0.810327
4.00143 0.815362
3.9541 1.04807
4.04024 0.745089
4.03223 0.787742
3.99845 0.876639
4.04575 0.643783
3.99849 0.708364
3.95881 0.72962
3.93348 0.797428
3.96259 0.674135
3.9573 0.730849
3.94062 0.895293
3.98025 0.753315
3.9885 0.732313
4.01483 0.728052
4.03725 0.734371
3.98652 0.930674
4.01892 0.664324
4.00443 0.569252
3.92259 0.758216
3.90815 0.713658
3.90349 0.675381
3.88254 0.808926
3.90979 0.735577
3.95094 0.655779
3.9886 0.605272
3.99251 0.758422
4.06151 0.622441
4.07755 0.560354
4.10511 0.482203
4.10081 0.589779
4.11885 0.624527
4.08125 0.874685
4.12614 0.72978
4.15853 0.767079
4.19972 0.709451
4.21314 0.698391
4.21648 0.696271
4.21125 0.697302
4.23079 0.587454
4.21386 0.655995
4.23205 0.505389
4.22587 0.544504
4.20384 0.609247
4.16796 0.705461
4.1919 0.646579
4.19639 0.72734
4.26108 0.461399
4.19962 0.708722
4.18446 0.609934
4.18034 0.559478
4.14864 0.658514
4.17877 0.511222
4.15742 0.70777
4.19634 0.554022
4.18872 0.626543
4.19241 0.455306
4.14425 0.546018
4.14767 0.367989
4.11374 0.579294
4.17107 0.325748
4.21107 0.173173
4.20283 0.32577
4.16097 0.401796
4.11243 0.489608
4.10684 0.455176
4.0741 0.648762
4.06788 0.682043
4.09004 0.547118
4.11015 0.491704
4.13268 0.431617
4.1644 0.465087
4.16821 0.534545
4.18911 0.555351
4.22689 0.522213
4.27789 0.421362
4.26343 0.496148
4.22543 0.678852
4.25207 0.467319
4.27457 0.376155
4.26232 0.457339
4.26717 0.459111
4.27029 0.398018
4.28208 0.318879
4.25389 0.55581
4.28049 0.45026
4.34795 0.402719
4.39927 0.41754
4.40077 0.494455
4.37656 0.60547
4.36042 0.533011
4.33382 0.586967
4.29819 0.612121
4.2551 0.652573
4.25145 0.554403
4.23798 0.582161
4.24258 0.693818
4.2616 0.682911
4.24551 0.660613
4.19626 0.762408
4.19887 0.572745
4.1486 0.738597
4.16756 0.61189
4.15412 0.635865
4.16343 0.479211
4.13417 0.643965
4.17341 0.489168
4.15842 0.6082
4.09115 0.823598
4.12535 0.68241
4.08781 0.837724
4.1107 0.670298
4.05815 0.865344
4.06302 0.886326
4.14217 0.598177
4.17617 0.589332
4.1626 0.676551
4.13879 0.672078
4.14428 0.541632
4.08164 0.77693
4.08029 0.669725
4.05232 0.670728
4.06695 0.590749
4.07002 0.686758
4.10761 0.56245
4.07416 0.728976
4.08038 0.678845
4.08949 0.670872
4.02635 0.808584
4.00952 0.775509
4.00155 0.79881
4.05069 0.783821
4.12927 0.663783
4.19247 0.789526
4.26059 0.803879
4.25201 0.892204
4.24323 0.835757
4.20858 0.701109
4.03943 1.08643
4.02571 0.927874
4.03737 0.7581
4.01903 0.783203
3.99369 0.936701
4.07498 0.764358
4.11508 0.784447
4.09748 0.883734
4.10031 0.742149
4.07937 0.677254
4.03287 0.769289
4.03099 0.684479
4.03133 0.691269
4.03952 0.610611
3.99232 0.852256
4.04794 0.64771
4.08359 0.604977
4.05811 0.722733
4.04208 0.602819
3.93873 0.795084
3.89697 0.608683
3.81475 0.745698
3.81356 0.558807
3.78111 0.542476
3.74029 0.680152
3.75351 0.717598
3.80496 0.559645
3.76872 0.815628
3.84153 0.593601
3.84432 0.664434
3.88103 0.552511
3.8857 0.532969
3.89125 0.476481
3.89164 0.432188
3.84006 0.622927
3.83792 0.582685
3.80272 0.718791
3.85139 0.56338
3.89368 0.418386
3.88409 0.681035
3.91429 0.581436
3.89761 0.737856
3.92875 0.700642
3.93823 0.686139
3.92565 0.746554
3.94244 0.578803
3.90625 0.655882
3.87081 0.706203
3.86661 0.71564
3.84882 0.788762
3.86872 0.752714
3.90315 0.670756
3.94746 0.557405
3.91862 0.74023
3.97937 0.558806
3.97536 0.677784
3.96476 0.777289
3.95547 0.885367
3.98256 0.773446
4.01331 0.528029
3.92694 0.821751
3.90074 0.78727
3.86234 0.82593
3.83875 0.762114
3.76345 0.93985
3.75155 0.936718
3.79235 0.750782
3.7703 0.819379
3.73704 0.783816
3.70959 0.779969
3.67675 0.746005
3.68012 0.57424
3.64326 0.635228
3.62776 0.631823
3.63498 0.608399
3.65695 0.605935
3.67131 0.69573
3.69131 0.786712
3.66064 0.920732
3.699 0.759923
3.69152 0.779419
3.65707 0.861733
3.67571 0.75876
3.62487 0.907882
3.67448 0.717647
3.63198 0.886241
3.65366 0.798928
3.62624 0.906548
3.66644 0.823049
3.70452 0.669602
3.63284 0.941338
3.67534 0.758519
3.65555 0.749161
3.6465 0.726383
3.6259 0.772295
3.63836 0.742213
3.62019 0.831942
3.63753 0.821151
3.66792 0.780366
3.67328 0.839759
3.69917 0.891037
3.77827 0.728907
3.77119 0.860525
3.83907 0.714073
3.85536 0.644912
3.82182 0.788011
3.75356 1.00076
3.74384 1.00966
3.78353 0.784721
3.79011 0.778702
3.80534 0.738989
3.77527 0.801486
3.76658 0.805257
3.75724 0.809927
3.78681 0.579317
3.74053 0.701086
3.72964 0.701303
3.65667 0.95019
3.65817 0.932694
3.68348 0.877836
3.6865 0.81398
3.67927 0.782734
3.69909 0.643844
3.65845 0.762614
3.73241 0.486322
3.73147 0.657257
3.75304 0.786893
3.81917 0.682141
3.79763 0.798515
3.76496 0.9073
3.72882 0.858181
3.7258 0.752944
3.67939 0.838619
3.68475 0.709534
3.68307 0.744766
3.63646 0.9272
3.72009 0.733991
3.74511 0.733959
3.75708 0.763116
3.79558 0.744193
3.79302 0.875483
3.81577 0.911214
3.89734 0.791078
3.96778 0.622902
3.98437 0.564399
3.95094 0.671511
3.95475 0.585838
3.93371 0.566043
3.91367 0.627294
3.88494 0.696186
3.89085 0.64389
3.86356 0.745834
3.89364 0.616153
3.88183 0.716419
3.91975 0.623779
3.95763 0.506224
3.95882 0.685468
4.01199 0.480658
4.01207 0.52162
4.01236 0.596333
4.04722 0.546961
4.07538 0.608692
4.10066 0.404917
4.019 0.824044
4.00174 0.813695
4.0012 0.781084
3.99912 0.748144
4.00683 0.831561
4.02098 0.940929
4.12335 0.66855
4.14589 0.688148
4.16462 0.643487
4.17698 0.61705
4.13211 0.777109
4.15865 0.58048
4.12597 0.598276
4.08735 0.766206
4.10987 0.691117
4.05928 0.878738
4.06819 0.831443
4.07921 0.834221
4.07837 0.951582
4.10604 0.878327
4.14094 0.602176
4.10791 0.619319
4.0975 0.680017
4.07769 0.786402
4.11577 0.715535
4.10568 0.790275
4.17222 0.575293
4.10194 0.938088
4.10251 0.867599
4.0715 0.792505
4.03694 0.867285
3.97828 1.00767
4.07986 0.634641
4.04106 0.805469
4.02336 0.943866
4.01108 1.02306
4.00989 1.03332
4.0216 0.993178
4.01791 0.9611
4.00046 0.849855
3.97056 0.857076
3.9182 0.918216
3.86963 0.995527
3.88896 0.958103
3.87652 1.04353
3.94311 0.895389
3.94928 0.942438
3.88161 1.04959
3.95695 0.79851
3.90486 0.941296
3.92752 0.857472
3.88583 0.971475
3.90004 0.828792
3.8887 0.805199
3.86427 0.859749
3.8058 0.907455
3.80927 0.834578
3.85535 0.739894
3.82203 0.948934
3.95692 0.608154
3.93275 0.842412
3.96269 0.866558
3.97411 0.852734
3.97433 0.853356
3.97284 0.875095
3.92156 1.11752
4.01906 0.918039
4.03504 0.932
4.04757 0.915741
4.02613 0.942479
3.98576 1.02846
3.93712 1.07985
3.94834 0.914232
3.90431 0.924023
3.89533 0.866567
3.89687 0.788206
3.84935 0.875099
3.82053 0.966
3.88375 0.785609
3.88371 0.825601
3.90974 0.825734
3.91984 0.854929
3.92103 0.902981
3.89093 1.0945
3.93512 0.903516
3.90684 0.982654
3.90829 0.970966
3.93155 0.943505
3.95887 0.887943
3.92895 0.928829
3.90145 0.965507
3.89501 0.925645
3.92191 0.850607
3.91379 0.868711
3.94597 0.815975
3.944 0.876616
3.98878 0.752485
3.97313 0.737447
3.93664 0.816245
3.92514 0.809407
3.88916 0.925052
3.92255 0.797727
3.86392 1.00786
3.87977 1.00556
3.91675 0.922823
3.95036 0.808778
3.98025 0.74114
3.96072 0.927522
3.96777 0.945402
3.95668 0.984993
3.97178 0.920005
4.01183 0.86897
3.99804 0.972385
3.98826 1.00447
3.96845 1.05567
3.99953 0.986392
4.05729 0.799595
4.08108 0.761221
4.06935 0.829628
4.03374 0.984696
4.05315 0.898552
4.02985 0.922412
4.00035 0.954578
3.95411 1.01037
3.91967 1.0628
3.98744 0.75979
3.90101 1.00908
3.89047 0.927108
3.87142 0.950308
3.87858 0.886366
3.86858 1.00838
3.91837 0.895138
3.8785 1.11157
3.90648 1.07812
3.88234 1.20476
3.93262 1.10797
3.88952 1.23233
3.87586 1.22807
3.91484 1.12291
3.89437 1.16917
3.93861 1.05694
3.92388 1.21211
3.96783 1.1508
3.98421 1.15038
4.01701 1.04272
4.03662 0.990276
4.02388 1.02914
4.02055 0.97529
3.96193 1.09155
4.00263 0.996631
4.03217 1.029
4.032 1.10239
4.09456 1.00465
4.13955 0.883068
4.08085 1.13614
4.14839 0.966775
4.04168 1.23543
4.1268 0.919358
4.0885 1.00653
4.12357 0.956193
4.11174 0.997716
4.13982 0.940189
4.18133 0.864674
4.16509 0.88515
4.11373 1.01005
4.12238 0.962132
4.11112 0.931915
4.10715 0.933964
4.09611 0.955554
4.0173 1.1819
4.07514 1.0406
4.09344 1.02687
4.08535 1.09565
4.11135 1.06798
4.14428 0.960557
4.08525 1.09028
4.07932 1.04354
4.01813 1.18017
4.06321 1.01882
4.07137 0.984947
4.02839 1.09317
4.02109 1.09409
4.05563 0.946369
4.02412 0.971048
4.01598 0.980037
4.02896 0.889155
3.97567 0.958075
4.02474 0.814112
4.03864 0.828499
4.01975 0.869685
4.00401 0.973246
3.96568 1.11061
4.00566 0.994762
4.01793 0.998605
3.96935 1.09492
3.98388 1.02934
3.94737 1.11178
3.93735 1.11763
3.92544 1.0936
3.87117 1.16889
3.85664 1.21998
3.99412 0.870834
3.98474 0.998616
4.03012 1.02562
4.06847 1.03785
4.05411 1.18523
4.11275 1.08765
4.05827 1.20481
4.06591 1.13321
4.0106 1.17066
3.94349 1.25509
3.91502 1.25932
3.94011 1.07055
3.87094 1.14128
3.84984 1.09748
3.82239 1.03831
3.76343 1.17391
3.84247 1.0341
3.81645 1.07074
3.89772 0.777645
3.88176 0.854729
3.83475 1.04391
3.80009 1.15302
3.85906 0.980083
3.80298 1.02536
3.74707 1.06546
3.638 1.17938
3.64978 1.02294
3.69251 0.786061
3.58201 1.08196
3.68219 0.892474
3.63014 1.01969
3.62731 0.984273
3.62153 0.975185
3.53261 1.13753
3.54881 1.09326
3.60865 0.943516
3.63576 0.920889
3.54327 1.14545
3.62538 1.00463
3.677 0.81957
3.56654 1.06221
3.50395 1.12519
3.59575 0.870704
3.5107 1.04389
3.53915 0.912233
3.53954 1.04208
3.61819 0.969313
3.58441 1.12298
3.61744 0.959824
3.5902 1.04255
3.53473 1.10289
3.57576 1.02764
3.57966 0.967278
3.53235 1.02125
3.53455 1.00963
3.53464 1.10633
3.60426 0.962527
3.59996 1.03545
3.61526 1.08941
3.64793 1.04682
3.63639 1.03704
3.52642 1.25839
3.51789 1.2253
3.58037 1.03678
3.48707 1.16854
3.48546 1.08032
3.48 1.05235
3.45753 1.13923
3.45083 1.15191
3.44023 1.16862
3.44832 1.22744
3.43017 1.24946
3.51828 1.02521
3.50473 0.956813
3.38121 1.15356
3.36818 1.10987
3.29859 1.15439
3.33479 1.0725
3.35628 1.09466
3.45242 0.987228
3.42171 1.1825
3.47588 1.16874
3.54441 1.08049
3.57851 1.01166
3.51547 1.19624
3.52763 1.17564
3.47733 1.26084
3.51947 1.1948
3.4824 1.32054
3.5512 1.13397
3.51057 1.21252
3.50837 1.20267
3.47953 1.2266
3.42995 1.24961
3.42651 1.253
3.47786 1.08869
3.39579 1.20988
3.38116 1.16741
3.37759 1.1619
3.38594 1.20072
3.37182 1.26404
3.47045 1.09329
3.48913 1.16589
3.48636 1.19615
3.49063 1.19505
3.48233 1.18224
3.41407 1.27118
3.42307 1.17593
3.37063 1.28438
3.41137 1.20232
3.40878 1.26817
3.4077 1.31131
3.48288 1.24322
3.48683 1.2314
3.52529 1.15344
3.5317 1.17288
3.43892 1.40346
3.45076 1.40247
3.42154 1.43643
3.48226 1.32554
3.36279 1.49237
3.37179 1.42832
3.36709 1.47609
3.36863 1.47619
3.3597 1.4605
3.35148 1.46523
3.36457 1.42914
3.3789 1.41852
3.33554 1.51155
3.45773 1.38214
3.45444 1.49149
3.48961 1.49833
3.50909 1.44534
3.4328 1.58797
3.5048 1.40953
3.48301 1.3903
3.43074 1.41448
3.39852 1.40418
3.38577 1.39007
3.40788 1.34438
3.42181 1.3388
3.43977 1.36554
3.43891 1.41353
3.47903 1.3672
3.47366 1.37467
3.41857 1.45448
3.41665 1.392
3.35443 1.45317
3.43862 1.25256
3.34144 1.34266
3.32457 1.2718
3.29701 1.21594
3.29618 1.14622
3.27622 1.11586
3.17915 1.3056
3.20698 1.26527
3.19678 1.27365
3.19457 1.23224
3.15703 1.28052
3.26616 1.16866
3.28276 1.19112
3.22839 1.31832
3.32397 1.13952
3.22207 1.29425
3.23375 1.27058
3.17154 1.37048
3.17327 1.29311
3.14687 1.36002
3.14305 1.36859
3.12892 1.33778
3.15432 1.33175
3.15525 1.33612
3.21866 1.21068
3.24411 1.1706
3.23797 1.2012
3.29233 1.10566
3.30085 1.17215
3.26441 1.22126
3.15412 1.36356
3.14997 1.36873
3.17404 1.29546
3.08954 1.40759
3.15859 1.344
3.10335 1.48502
3.20828 1.4151
3.1937 1.53579
3.11978 1.66673
3.18863 1.60704
3.07246 1.7522
3.06843 1.69086
3.21128 1.50312
3.18199 1.53033
3.18533 1.54609
3.1546 1.5161
3.14781 1.49357
3.12667 1.45023
3.07057 1.4663
3.01361 1.49732
2.99958 1.48636
3.00307 1.47892
2.99626 1.43737
3.08655 1.33999
3.09882 1.36528
3.10179 1.43981
3.17579 1.41797
3.11814 1.47134
3.22518 1.3089
3.20759 1.27279
3.05757 1.37572
2.99075 1.36482
2.99974 1.3445
3.07423 1.25148
3.04337 1.35758
3.15518 1.20745
3.10198 1.31789
3.16419 1.25661
3.15105 1.32011
3.15606 1.31334
3.10621 1.3892
3.10799 1.37866
3.08498 1.37795
3.01344 1.49362
3.06587 1.48591
3.10127 1.51109
3.15871 1.50431
3.1719 1.50325
3.24606 1.3887
3.19585 1.46916
3.23417 1.3545
3.12906 1.49571
3.19469 1.37318
3.16901 1.42015
3.18017 1.35428
3.13695 1.35741
3.09866 1.42468
3.17519 1.32744
3.16235 1.39338
3.1679 1.40217
3.19946 1.33692
3.15249 1.33335
3.08735 1.36234
3.04829 1.38544
2.92916 1.51083
2.92671 1.46028
2.92129 1.47296
2.94285 1.44176
2.96784 1.37845
2.96227 1.34257
2.95366 1.34632
2.99769 1.26589
2.93437 1.37314
2.86762 1.45895
2.86464 1.48052
2.95135 1.40424
2.94512 1.41747
2.90371 1.4115
2.80407 1.49842
2.66231 1.57772
2.80157 1.41153
2.7357 1.48118
2.84215 1.38906
2.88564 1.3656
2.80584 1.47407
2.80622 1.43736
2.7703 1.39372
2.81053 1.31399
2.7824 1.37521
2.78456 1.42436
2.84141 1.40493
2.916 1.31316
2.85896 1.39387
2.80515 1.43039
2.78701 1.39693
2.82693 1.29818
2.60635 1.56901
2.74388 1.39796
2.68614 1.44296
2.74672 1.42023
2.73614 1.4482
2.75862 1.47296
2.76916 1.50091
2.79275 1.49977
2.76778 1.51348
2.78681 1.50721
2.69063 1.62687
2.74182 1.53756
2.75247 1.49093
2.78264 1.41064
2.75083 1.41046
2.65963 1.46959
2.6463 1.42083
2.66125 1.40945
2.63603 1.43011
2.6265 1.42362
2.67795 1.32834
2.63922 1.34943
2.62879 1.3456
2.58891 1.39733
2.61544 1.33021
2.60806 1.35613
2.65495 1.28304
2.55872 1.40521
2.57614 1.36338
2.61217 1.32036
2.60577 1.3574
2.64371 1.28954
2.62991 1.27787
2.56209 1.30548
2.54953 1.25592
2.49663 1.32547
2.59052 1.17785
2.54815 1.24099
2.51511 1.25972
2.53093 1.20302
2.5097 1.1817
2.54322 1.07254
2.39636 1.2075
2.45925 1.03278
2.44684 1.03459
2.4583 0.986801
2.42093 1.05522
2.42654 1.07277
2.45553 1.02195
2.4494 1.07547
2.46487 1.0403
2.51636 0.935604
2.46059 0.965474
2.49211 0.9246
2.49497 0.89107
2.50111 0.844136
2.52073 0.809187
2.52894 0.814362
2.49613 0.866293
2.50571 0.893041
2.47228 0.926802
2.44022 0.930457
2.46888 0.814067
2.46208 0.812371
2.48945 0.791251
2.46248 0.854716
2.50965 0.796641
2.48064 0.873542
2.54866 0.807505
2.46569 0.93326
2.47323 0.936178
2.51488 0.878125
2.53033 0.845558
2.52031 0.924153
2.56757 0.859355
-0.557366 -1.50692
-0.496463 -1.51595
-0.51136 -1.49538
2.46738 0.873944
2.4578 0.748522
2.4162 0.737469
2.41765 0.689946
2.43426 0.652614
2.4004 0.730445
2.42879 0.652479
2.39233 0.73881
2.4413 0.678311
2.41756 0.770025
2.42916 0.758936
2.45488 0.715142
2.49903 0.653725
2.47451 0.74714
2.47306 0.768165
2.43532 0.781653
2.40119 0.780701
2.42642 0.702645
-0.574928 -1.30108
2.36581 0.776426
2.36146 0.786882
2.41716 0.654097
2.37709 0.740519
2.38415 0.765136
2.38397 0.726918
2.43285 0.656569
2.39564 0.801548
2.40094 0.796584
2.41629 0.79051
-0.473303 -1.45054
-0.512799 -1.41719
2.4231 0.833945
2.41936 0.842035
2.38369 0.800409
-0.503369 -1.28924
2.44036 0.654445
2.43931 0.673492
2.46808 0.591134
2.47005 0.553619
2.41882 0.681297
2.43606 0.628336
2.43743 0.620698
-0.497836 -1.30672
2.40403 0.708446
2.40721 0.680636
2.39245 0.736164
-0.534667 -1.34457
2.40559 0.778475
2.39129 0.811589
2.43906 0.817047
2.48246 0.783106
-0.549286 -1.41847
2.49583 0.763007
-0.602667 -1.33438
2.49278 0.715418
2.44954 0.722436
-0.554472 -1.34283
2.455 0.787004
2.41222 0.798972
2.37752 0.778393
-0.42835 -1.43205
-0.453081 -1.45259
2.36475 0.944532
2.38689 1.00582
-0.508252 -1.62517
2.44689 1.04019
-0.602046 -1.59416
-0.569057 -1.62816
-0.539176 -1.64265
-0.530624 -1.55783
2.50637 0.977743
2.49558 0.988878
-0.529093 -1.6002
2.47976 0.971696
2.44761 0.998164
2.45918 0.962065
2.42368 0.970287
2.44885 0.900016
-0.481949 -1.45627
2.4396 0.819072
2.41454 0.834872
-0.409961 -1.45809
2.41038 0.682993
2.3837 0.668499
-0.365715 -1.31145
2.32283 0.743271
2.37532 0.61206
2.37505 0.684038
2.37436 0.713393
-0.46923 -1.31784
-0.478065 -1.36657
2.42201 0.721325
2.37714 0.776429
2.37393 0.755862
2.39459 0.759187
2.42251 0.723673
2.42233 0.775784
2.43607 0.785845
2.38331 0.870359
2.39178 0.829714
2.36464 0.82393
2.35811 0.781402
-0.460671 -1.33397
2.34516 0.71302
2.38134 0.622295
2.31972 0.756826
2.3348 0.702049
2.3091 0.782901
-0.398574 -1.35304
2.36309 0.72206
2.3948 0.712464
2.40503 0.749034
2.39092 0.792353
2.38684 0.737425
2.33001 0.819197
2.32243 0.860473
-0.383376 -1.45309
2.34273 0.880915
2.36918 0.840726
2.34212 0.880996
2.35706 0.790372
2.36569 0.732186
2.3719 0.680447
2.33253 0.674275
2.32476 0.666935
2.28457 0.725416
2.26655 0.752363
2.29202 0.784719
2.27526 0.830318
2.33289 0.799767
2.40662 0.746116
2.35971 0.840992
2.32032 0.921867
2.38678 0.821891
2.34543 0.92012
2.41545 0.854553
2.39344 0.893394
2.39741 0.882254
2.40155 0.88067
2.37626 0.9027
2.28879 0.959973
2.36053 0.863883
2.31813 0.903606
2.30068 0.947673
2.33777 0.834801
2.21538 0.94709
2.26088 0.86015
2.25424 0.847235
2.27012 0.839282
2.2408 0.85886
2.23559 0.88294
2.22579 0.89283
2.22978 0.864382
2.21358 0.923372
2.20257 0.904186
2.18307 0.936596
2.19914 0.873677
2.10271 0.994547
2.15497 0.961344
2.14849 1.03142
2.22002 0.957908
2.22966 0.962628
2.24832 0.91505
2.20496 0.910306
2.20136 0.893861
2.18174 0.872693
2.18597 0.875397
2.17321 0.881793
2.10611 0.92202
2.11495 0.879074
2.08759 0.89047
2.10055 0.870628
2.19153 0.805438
2.19677 0.829512
2.20443 0.860035
2.18494 0.92175
2.17667 0.920378
2.12798 0.939454
2.0631 0.97188
2.0777 0.901585
2.0136 0.940122
2.01408 0.95281
2.08445 0.870578
2.08592 0.894932
2.08673 0.889208
2.05642 0.927197
2.09082 0.884631
2.07779 0.868339
2.01054 0.959398
2.01079 0.972523
2.00603 0.981306
1.95369 1.01563
1.94287 1.05205
1.94128 1.05317
2.03289 0.995408
2.039 1.02028
2.09165 1.02207
2.03407 1.08662
2.0157 1.12028
2.07307 1.1287
2.07814 1.12728
2.02997 1.18124
2.07669 1.11491
2.06966 1.1084
2.05124 1.10078
2.02112 1.0903
2.09615 1.02057
2.03158 1.05639
2.08258 0.98368
1.99533 1.04151
2.06661 0.987673
1.99804 1.06666
2.14137 0.963474
2.13765 0.995409
2.15522 1.01557
2.17327 1.0008
2.03231 1.11445
2.12011 1.01075
2.11861 1.00189
2.15655 0.95972
2.11747 1.01647
2.13278 1.01518
2.17391 0.998244
2.13144 1.04393
2.0988 1.09175
2.16582 0.958581
2.17661 0.898845
2.09115 0.937373
2.19142 0.811537
2.16818 0.881314
2.19504 0.854123
2.17883 0.89772
2.17538 0.891187
2.14957 0.93259
2.15312 0.921664
2.152 0.935343
2.18571 0.899998
2.16306 0.933343
2.17741 0.838417
2.18016 0.774453
2.07436 0.885334
2.01042 0.931304
2.07303 0.855419
2.12959 0.842212
2.1693 0.837796
2.1579 0.888382
2.13747 0.946635
2.18156 0.910365
2.22252 0.922561
2.20341 1.0282
2.2181 1.10807
2.15838 1.16666
2.24551 1.09822
2.26053 1.10101
2.24675 1.13919
2.31208 1.05712
2.3665 0.960626
2.35631 0.957381
2.28177 0.997078
2.26009 0.937114
2.2094 0.984638
2.19535 0.943062
2.12674 0.995973
2.15865 0.941765
2.13608 0.94381
2.0997 0.969916
2.05076 1.01222
2.01899 1.05296
2.05469 1.00891
2.04875 1.0594
2.10019 1.0625
2.165 1.05427
2.1943 1.02899
2.15744 1.05171
2.15488 1.07675
2.14445 1.08648
2.12303 1.10505
2.17734 1.04245
2.11046 1.12346
-0.133839 -1.73074
2.16882 1.0798
2.15779 1.10778
2.08504 1.19399
2.19764 1.09948
2.20879 1.12249
2.13942 1.18428
2.13017 1.14891
2.05301 1.20831
2.09675 1.14934
2.08256 1.11827
2.05428 1.11123
2.13005 1.03669
2.11289 1.05451
2.08183 1.05052
2.08959 1.07176
2.20176 0.975762
2.18178 1.00982
2.16087 0.999521
2.11357 1.04013
2.10294 1.06166
2.12349 1.07237
2.18524 1.00279
2.09612 1.11915
2.08398 1.11974
2.10405 1.047
2.04051 1.07202
2.01414 1.09511
2.02201 1.06956
2.03285 1.04041
2.08276 0.976874
2.03844 1.0192
2.03795 1.02023
2.05009 0.995965
2.046 1.00166
1.99333 1.07478
2.08276 1.01243
2.08912 1.04214
2.04492 1.08997
2.0419 1.09375
2.05325 1.07794
2.08861 1.06868
2.12089 1.02936
2.15183 1.0005
2.08037 1.02543
2.08461 0.946862
2.01062 0.975456
1.94974 1.00733
1.98256 0.975482
2.00632 1.01561
1.98549 1.04434
2.0011 1.04495
2.09276 0.947023
2.09027 0.961588
2.11005 0.934484
2.06747 0.932789
2.02201 0.948853
2.02593 0.883696
1.99974 0.883741
1.99136 0.880883
1.94093 0.925996
1.96646 0.927926
1.98786 0.884621
1.95229 0.889465
1.92554 0.90659
1.96248 0.881648
1.9213 0.887247
1.90227 0.873713
1.93189 0.824847
1.97158 0.838912
1.90598 0.925144
1.90466 0.977896
1.9954 0.94566
1.97548 1.01339
1.94773 1.07445
2.0854 0.963692
1.93273 1.11329
2.11173 0.943722
2.05059 0.978308
2.04563 0.957138
2.06647 0.891531
1.9467 0.962088
1.93859 0.945442
1.94462 0.909883
1.96104 0.882429
1.98155 0.87076
1.96244 0.925468
1.98411 0.957985
2.03017 0.966912
1.98692 1.03883
2.06674 1.0394
2.03667 1.06855
2.02841 1.07898
2.01977 1.12524
2.05021 1.09629
2.06441 1.10643
2.09441 1.0781
2.1221 1.05673
2.08659 1.03306
2.04255 1.05398
2.01591 1.06298
2.04858 1.02228
2.04848 1.01108
2.01603 1.0373
2.02693 1.04295
1.97873 1.07479
2.03511 1.02852
1.95158 1.04209
1.98304 1.04853
2.01697 1.02277
2.01656 1.00601
1.97058 1.04572
1.98878 0.996658
2.04779 0.940559
1.96017 1.02771
2.01076 0.987448
1.98672 1.0185
2.02458 1.01986
2.01842 1.03712
2.0713 0.974225
2.04091 1.00589
2.01165 1.05651
1.97511 1.05976
1.94885 1.08954
1.98614 1.08705
2.00177 1.08624
2.08734 1.01632
1.9613 1.10181
1.92471 1.14622
1.95998 1.1477
1.95935 1.1923
1.98509 1.17728
2.00509 1.14639
1.94324 1.14163
1.88499 1.14332
1.96841 1.07595
1.9348 1.12665
1.86828 1.16971
1.79567 1.22311
1.89013 1.14633
1.88447 1.16322
1.86685 1.17062
1.9609 1.13021
1.93794 1.13675
1.93172 1.10809
1.88526 1.11429
1.95486 1.06055
1.92188 1.04699
1.98772 0.988334
2.00889 1.01467
1.97518 1.06896
2.01045 1.03214
1.91271 1.10418
1.89569 1.13524
1.90514 1.13364
1.93946 1.0978
1.87228 1.13078
1.91015 1.1121
1.91037 1.11512
1.8745 1.12201
1.95388 1.05233
1.97996 1.00612
1.98513 1.00983
1.96304 1.00878
1.96745 0.969832
1.92286 0.988225
1.90093 1.01426
1.86315 1.01084
1.85184 1.03312
1.8702 1.10887
1.89082 1.139
1.91411 1.1164
2.00057 1.02821
1.98082 1.05277
1.99515 1.05399
1.9867 1.05638
1.95844 1.06367
1.8922 1.11982
1.83597 1.14271
1.89746 1.14345
1.81366 1.22967
1.85422 1.24388
1.95893 1.15714
1.91584 1.18832
1.76241 1.2419
1.82356 1.16006
1.69496 1.22337
1.77696 1.15765
1.78547 1.16093
1.8111 1.14331
1.73844 1.20965
1.75891 1.22206
1.77869 1.19881
1.8085 1.17086
1.79436 1.2054
1.88135 1.17498
1.82842 1.23282
1.88102 1.22953
1.89427 1.2535
1.85143 1.30865
1.8209 1.33928
1.81303 1.36376
1.89237 1.29577
1.91307 1.23263
1.96681 1.17678
1.84305 1.24717
1.83547 1.27776
1.87335 1.26783
1.89862 1.28806
1.83602 1.35836
1.88238 1.34137
1.89081 1.373
1.8824 1.38796
1.88462 1.37187
1.84344 1.3473
1.78483 1.35127
1.84779 1.33997
1.87383 1.27695
1.94717 1.23407
2.00046 1.14415
1.87045 1.21408
1.87737 1.2179
1.94837 1.13437
1.94214 1.14161
1.91289 1.18265
1.94323 1.2207
1.97895 1.20028
1.9254 1.2405
1.95739 1.24363
2.00051 1.23334
1.97626 1.22008
2.04608 1.18491
2.02494 1.20764
2.02576 1.17158
1.94658 1.16622
2.03134 1.10521
2.02332 1.08812
2.0133 1.10913
2.0291 1.09677
2.02947 1.08139
2.06149 1.02853
2.07654 1.01811
2.04109 1.00269
1.97751 1.07546
1.93933 1.10065
1.95418 1.07265
1.95964 1.08551
1.93899 1.09862
1.88486 1.1329
1.92243 1.10071
1.92384 1.08135
1.89372 1.12825
1.9222 1.14041
1.86049 1.19906
1.95522 1.15879
1.9071 1.24144
1.96521 1.2205
1.96269 1.21864
1.94761 1.26019
2.00183 1.26184
1.96691 1.30486
1.97791 1.33685
2.11313 1.25746
1.94132 1.36309
1.98358 1.33197
2.05136 1.26439
1.99769 1.32453
1.9208 1.37178
1.99369 1.3254
2.01826 1.28925
1.97209 1.30627
1.95704 1.34361
2.00953 1.30576
1.92305 1.33486
1.9399 1.26198
1.87567 1.26955
1.87863 1.23303
1.92814 1.18052
1.91083 1.15272
1.8481 1.13956
1.89023 1.08065
1.83772 1.10099
1.80474 1.10061
1.87933 1.02462
1.87982 1.0318
1.81746 1.06363
1.85162 0.989164
1.89468 0.969458
1.85624 1.03386
1.96866 0.960902
1.95031 1.00899
1.95483 0.992759
1.91383 1.03172
1.99451 0.984
1.95761 1.02767
2.01938 0.992313
2.01122 0.976867
1.99388 1.00779
2.03589 0.994861
2.08054 1.02993
2.13913 0.989676
2.09066 1.04791
2.04421 1.07974
2.1138 1.03875
2.07502 1.08678
2.07396 1.10975
2.06434 1.10534
2.12068 1.05158
2.11726 1.08013
2.15606 1.06758
2.16222 1.01078
2.15173 0.991842
2.15741 0.92181
2.11739 0.861867
2.12017 0.821621
2.0693 0.842458
2.12723 0.798112
2.0627 0.868755
2.10036 0.778656
2.04829 0.813924
2.03795 0.889054
2.0592 0.850124
2.05661 0.83098
2.10987 0.751426
2.13114 0.758882
2.07976 0.806939
2.04247 0.820088
2.09609 0.728721
2.03772 0.799727
2.03051 0.823649
2.01457 0.865128
2.08252 0.784026
2.01343 0.851038
2.07594 0.813232
2.02643 0.858431
2.02296 0.889942
2.03531 0.918584
2.07749 0.908284
2.09224 0.940615
2.12986 0.875786
2.1411 0.873106
2.07949 0.941988
2.11772 0.912182
2.16033 0.852022
2.07924 0.927878
2.14497 0.813625
2.09305 0.895613
2.07906 0.879386
2.09632 0.866021
2.11282 0.860726
2.07802 0.882914
2.12962 0.817746
2.12893 0.847542
2.10155 0.878642
2.1442 0.809677
2.13495 0.78173
2.17656 0.692491
2.1416 0.780998
2.15836 0.784395
2.08841 0.861502
2.03937 0.923418
2.09713 0.896577
2.16802 0.871163
2.15842 0.932121
2.15535 0.984385
2.20146 0.950214
2.17295 1.00227
2.13823 1.07129
2.16445 1.05605
2.12966 1.07952
2.15832 1.00524
2.09757 1.01298
2.10448 0.973818
2.16758 0.867806
2.11696 0.936445
2.16281 0.94616
2.21785 0.839845
2.11317 0.907622
2.01145 1.0147
2.06455 0.95116
2.08755 0.963745
2.11914 0.967304
2.17038 0.961536
2.21358 0.922512
2.18148 0.983923
2.23772 0.898152
2.20798 0.937372
2.20465 0.932237
2.132 1.01727
2.10624 1.05357
2.10209 1.03799
2.08539 0.995579
2.12036 0.93333
2.08643 0.917437
2.13089 0.873322
2.10168 0.899799
2.12904 0.884677
2.049 0.965642
2.05923 0.923872
2.01764 0.995928
2.0852 0.931283
2.09215 0.923901
2.05656 0.935879
2.01422 0.985101
2.00311 0.970934
2.03382 0.923048
2.03464 0.950606
2.00828 0.990852
1.97074 1.00123
2.02372 0.958712
2.05599 0.971144
2.09772 0.969629
2.13866 0.970694
2.17351 0.944146
2.09817 0.986871
2.04328 1.05866
2.04372 1.05123
2.09325 1.01694
2.04888 1.06058
1.97453 1.12424
2.06373 1.09255
2.04448 1.1173
1.97069 1.16795
2.03684 1.16295
2.10996 1.13131
2.09599 1.17516
2.04103 1.2744
2.12553 1.20367
2.02305 1.30978
2.07047 1.25647
1.97501 1.36601
1.98723 1.35643
2.04152 1.29827
1.94937 1.3314
2.03122 1.24065
2.01191 1.26838
2.02662 1.20815
1.99175 1.25258
2.05575 1.21027
2.01634 1.19643
1.907 1.28973
2.03056 1.18123
1.9237 1.24568
1.92021 1.20316
1.9791 1.14858
1.97555 1.19812
1.99681 1.18081
2.03605 1.13885
2.02386 1.17113
2.06884 1.12409
2.03854 1.13226
2.0751 1.13366
1.99886 1.18547
1.98661 1.17768
2.01421 1.12957
1.98263 1.13486
2.06734 1.07511
2.02571 1.14753
2.03289 1.13286
1.9878 1.15719
2.00985 1.14429
1.97897 1.17092
1.99722 1.12295
1.99776 1.11384
1.97598 1.10563
1.9575 1.12648
2.02425 1.05709
2.05298 1.06715
2.06664 1.11013
2.0375 1.16104
2.03478 1.14678
2.00286 1.15409
1.99445 1.14965
2.02853 1.09423
1.9802 1.10022
1.96973 1.10043
1.96534 1.12038
1.9689 1.16037
2.0245 1.12375
2.00075 1.16639
2.10612 1.11846
2.10337 1.13667
2.10923 1.16284
2.12382 1.17896
2.17009 1.14276
2.10837 1.22659
2.07454 1.26563
2.1178 1.25651
2.04635 1.3256
2.07468 1.28954
2.15718 1.1969
2.10383 1.20318
2.19767 1.07355
2.15032 1.08497
2.09912 1.09438
2.14069 1.05644
2.09986 1.07555
2.12328 1.07627
2.19801 1.00888
2.0769 1.15383
2.09039 1.16794
2.13605 1.15052
2.13942 1.1548
2.12595 1.19383
2.11074 1.24064
2.14558 1.2034
2.07224 1.26336
2.081 1.24782
2.06392 1.27143
2.08631 1.26167
2.11754 1.25658
2.07504 1.26893
2.05518 1.28037
2.10706 1.25399
2.11683 1.26431
2.06239 1.32021
2.14111 1.27279
2.13696 1.25955
2.10951 1.28042
2.08271 1.25707
2.08984 1.22238
2.14388 1.19215
2.19457 1.1456
2.22031 1.0552
2.11508 1.10769
2.13083 1.02081
2.1228 1.01651
2.18377 0.950443
2.20138 0.921541
2.14309 1.04232
2.13586 1.06638
2.1055 1.09056
2.1706 1.06047
2.16208 1.06785
2.15102 1.0205
2.15452 1.00121
2.18432 0.962272
2.14089 1.02417
2.1254 1.07809
2.0999 1.11774
2.04129 1.17548
2.11984 1.13893
2.19157 1.10571
2.1578 1.12621
2.20692 1.03325
2.21336 0.999615
2.15677 1.03364
2.12221 1.04895
2.19081 0.955384
2.2193 0.977297
2.1096 1.09664
2.15289 1.03096
2.12426 1.03961
2.12517 1.04813
2.12754 1.06223
2.11366 1.06458
2.16609 1.01625
2.12024 1.1282
2.08714 1.21154
2.16722 1.16706
2.10597 1.23185
2.11222 1.21158
2.06728 1.2208
2.16246 1.1316
2.15465 1.14966
2.18711 1.13519
2.19326 1.13947
2.18893 1.13286
2.06141 1.24722
2.16975 1.16678
2.17756 1.19789
2.27191 1.11549
2.17206 1.2313
2.19567 1.19541
2.20586 1.1487
2.23912 1.11618
2.1724 1.20666
2.31114 1.0554
2.24102 1.16022
2.23531 1.12809
2.26239 1.07006
2.17494 1.15736
2.20871 1.08848
2.18444 1.11669
2.18643 1.1253
2.19753 1.0738
2.13927 1.07737
2.15876 1.05527
2.17763 1.03559
2.20156 1.01288
2.19836 0.962447
2.16782 0.953075
2.15848 0.870126
2.17054 0.816109
2.15206 0.861862
2.19048 0.779536
2.18518 0.766058
2.16347 0.85027
2.20896 0.774882
2.10568 0.919005
2.13753 0.830537
2.09369 0.846542
2.11143 0.803542
2.17875 0.703738
2.13576 0.848539
2.21035 0.779059
2.23174 0.772565
2.18933 0.840077
2.20891 0.83765
2.22129 0.868739
2.24847 0.855617
2.26492 0.871512
2.23461 0.90236
2.22809 0.902257
2.20136 0.907449
2.18578 0.949278
2.24389 0.826316
2.18985 0.893564
2.24389 0.787781
2.19441 0.820609
2.18265 0.841755
2.19129 0.865224
2.17827 0.907188
2.24477 0.811935
2.2166 0.856367
2.19185 0.88442
2.17643 0.880448
2.16281 0.884683
2.15167 0.901741
2.19008 0.829872
2.12512 0.898708
2.1215 0.876995
2.11297 0.885422
2.11651 0.867187
2.11938 0.864844
2.09621 0.905321
2.08264 0.915515
2.10407 0.881509
2.14529 0.895419
2.15918 0.959756
2.20294 0.935741
2.18776 0.993334
2.23752 0.93625
2.28713 0.890164
2.25298 0.971184
2.32272 0.919644
2.28882 0.969333
2.24175 1.03415
2.27523 0.952538
2.25763 0.997372
2.25788 1.01228
2.27309 1.01845
2.32845 0.964657
2.34714 0.926638
2.31054 0.9716
2.30125 0.950854
2.30552 0.976463
2.23549 1.02602
2.25989 0.957799
2.2323 1.01207
2.29555 0.944246
2.27005 1.00503
2.23055 1.04582
2.21304 1.02965
2.21665 1.03365
2.23714 1.04056
2.18605 1.12452
2.26024 1.07079
2.29727 1.03506
2.35983 0.998698
2.34196 0.973933
2.3274 0.955362
2.2743 1.0343
2.30111 1.03477
2.33525 0.97917
2.30082 1.03508
2.31689 0.994975
2.23301 1.06403
2.22358 1.07852
2.18148 1.14643
2.21557 1.15341
2.23566 1.13983
2.31432 1.06327
2.24302 1.16437
2.28307 1.13984
2.25504 1.19856
2.26514 1.20604
2.16703 1.31282
2.23361 1.20929
2.17527 1.26765
2.16397 1.2741
2.22872 1.16653
2.15896 1.25091
2.19959 1.21994
2.12891 1.30124
2.22744 1.19298
2.2032 1.19568
2.19947 1.174
2.1754 1.18603
2.19804 1.16576
2.15966 1.18993
2.1828 1.12793
2.12913 1.14996
2.1489 1.10071
2.19523 1.01558
2.17798 1.04025
2.19065 1.04442
2.20136 1.05525
2.26834 0.996251
2.22757 1.07036
2.2586 0.99769
2.24664 1.00784
2.17586 1.09517
2.2305 0.998274
2.2344 0.979932
2.19631 0.995663
2.22447 0.929559
2.24792 0.89397
2.20171 1.02115
2.22163 1.01494
2.22937 1.04583
2.25544 0.99926
2.25052 1.00717
2.24613 1.04572
2.27178 1.0395
2.25279 1.05854
2.18096 1.11831
2.18782 1.12393
2.25073 0.999055
2.22874 1.01722
2.25219 1.00207
2.25666 0.976082
2.24571 0.973466
2.22484 0.988909
2.2665 0.899215
2.22708 0.950913
2.19578 1.00892
2.2133 0.965833
2.19411 1.02303
2.16838 1.08329
2.159 1.13953
2.17528 1.19856
2.2106 1.18021
2.22124 1.18779
2.2512 1.15372
2.26902 1.1241
2.22622 1.09474
2.23631 1.06685
2.19549 1.13993
2.2545 1.12192
2.22822 1.18545
2.28543 1.09307
2.30235 1.07388
2.28382 1.11388
2.28841 1.09562
2.26643 1.14391
2.27873 1.13538
2.31229 1.13926
2.3478 1.15386
2.33789 1.20219
2.36765 1.1671
2.32547 1.1972
2.3632 1.16019
2.36524 1.13309
2.31443 1.21759
2.27989 1.25638
2.32647 1.21944
2.2658 1.30466
2.27065 1.29019
2.23777 1.29048
2.27263 1.23265
2.25821 1.23295
2.32721 1.1574
2.31023 1.22801
2.3774 1.15005
2.34806 1.1713
2.37719 1.11254
2.25174 1.23406
2.25263 1.22078
2.27674 1.18572
2.28475 1.19577
2.17387 1.29927
2.21412 1.2646
2.21951 1.2743
2.29121 1.19968
2.31507 1.14737
2.25085 1.18279
2.29881 1.13221
2.29347 1.11496
2.3264 1.05583
2.21737 1.19782
2.21761 1.1894
2.10244 1.29714
2.08814 1.28726
2.15736 1.20397
2.08139 1.26968
2.03398 1.27282
2.1489 1.2009
2.13798 1.24176
2.20328 1.1561
2.16198 1.22944
2.21805 1.14931
2.18199 1.21458
2.21728 1.16398
2.21638 1.17607
2.1961 1.13635
2.14203 1.17457
2.18305 1.13477
2.17874 1.15756
2.24578 1.09482
2.27913 1.04391
2.2004 1.13939
2.17034 1.14126
2.21686 1.04463
2.1817 1.07805
2.1358 1.1287
2.22733 1.01294
2.14092 1.08688
2.16307 1.04486
2.09672 1.12148
2.04712 1.21127
2.12351 1.13758
2.10187 1.18386
2.09605 1.21446
2.19355 1.17945
2.17697 1.2143
2.21041 1.14521
2.15031 1.18694
2.18682 1.1085
2.14532 1.17454
2.16924 1.18229
2.18656 1.13344
2.18649 1.06304
2.20144 0.996748
2.14787 1.01392
2.13223 1.03439
2.18046 0.990843
2.12545 1.00643
2.16378 0.972445
2.17675 0.953977
2.18077 0.954479
2.18226 0.96164
2.23172 0.917494
2.22741 0.896004
2.22565 0.920372
2.20754 0.893797
2.19657 0.927969
2.116 1.0432
2.21257 0.953716
2.15135 1.08075
2.18485 1.0384
2.15071 1.06771
2.17885 0.976198
2.16205 0.990956
2.17965 0.942757
2.21327 0.882459
2.17233 0.934793
2.15964 0.989753
2.18359 0.975088
2.20843 0.940201
2.12286 1.05191
2.15069 1.03788
2.08868 1.10839
2.11546 1.07262
2.14635 1.07168
2.22744 1.04404
2.19895 1.12576
2.24091 1.09525
2.21369 1.07085
2.24039 1.03351
2.11928 1.13498
2.15993 1.09272
2.19017 1.05168
2.22068 1.00116
2.18228 1.02423
2.109 1.11543
2.24081 0.97329
2.18516 1.04797
2.19463 1.04504
2.15735 1.05655
2.09452 1.07445
2.16621 0.961492
2.09773 1.01246
2.1514 0.907779
2.22137 0.810961
2.14346 0.924149
2.11612 0.986585
2.13365 0.984935
2.1769 0.946998
2.15943 1.01709
2.20106 0.995347
2.20457 1.02775
2.21578 1.06555
2.29667 0.932208
2.23755 0.966325
2.22284 0.9543
2.22398 0.961496
2.27411 0.880117
2.23506 0.879388
2.24904 0.875713
2.21488 0.895313
2.18047 0.89704
2.18892 0.891583
2.18218 0.925061
2.17919 0.950237
2.21551 0.882512
2.20272 0.940651
2.19153 0.918684
2.13373 1.01267
2.18772 0.977703
2.19691 0.986776
2.22889 0.945977
2.17936 1.03181
2.1098 1.12748
2.10623 1.11452
2.21418 0.973551
2.2666 0.849186
2.17404 0.959393
2.17671 0.937322
2.15195 0.977732
2.15823 0.9572
2.16223 0.95399
2.16849 0.976696
2.27729 0.901429
2.23496 0.988004
2.27947 0.958556
2.25927 0.956442
2.20644 0.996719
2.18563 0.989554
2.17051 0.956798
2.16577 0.934255
2.10984 0.978982
2.11907 0.92397
2.07499 0.985862
2.03464 1.02849
2.0998 0.971725
2.06987 1.01671
2.07718 0.958814
2.06612 0.958537
2.11028 0.928649
2.07546 1.00277
2.10655 0.979137
2.06931 1.03625
2.06313 1.04458
2.00101 1.09369
2.07042 1.02957
2.07108 1.05982
2.14629 1.0105
2.09245 1.06791
2.07789 1.0836
2.10412 1.01329
2.04832 1.04438
2.05247 1.02476
2.04986 1.02579
1.97851 1.1226
2.04157 1.09687
2.00114 1.16164
1.97111 1.23866
2.0853 1.18971
2.05882 1.25096
1.93492 1.38838
2.10181 1.26286
1.99713 1.38865
2.02618 1.37862
2.03604 1.39322
2.01033 1.40652
2.10414 1.33161
2.1129 1.31122
1.99958 1.39167
2.02863 1.34096
2.11164 1.27988
2.09653 1.29681
2.12726 1.25049
2.02869 1.32849
2.04676 1.26416
2.02259 1.2471
2.03852 1.22585
2.03435 1.24029
2.0789 1.19965
2.11754 1.16403
2.0821 1.1901
2.10097 1.17
2.10976 1.14177
2.09051 1.13991
2.15044 1.07655
2.12244 1.08222
2.07144 1.1609
2.11333 1.17952
2.08702 1.26299
2.08283 1.30757
2.17978 1.22864
2.1324 1.27084
2.14899 1.24519
2.13077 1.25452
2.17235 1.18383
2.11553 1.23899
2.17307 1.14533
2.16561 1.1302
2.12074 1.14552
2.08345 1.13958
1.99276 1.17255
2.033 1.12062
2.01994 1.11685
2.05038 1.03947
1.9962 1.03466
1.98747 0.982606
1.98775 0.957142
1.94477 1.01829
1.99515 0.968991
2.02105 0.947208
1.9905 0.997255
2.0408 0.976094
1.97378 1.07806
2.02592 1.0737
1.99671 1.08605
2.05277 1.05921
2.06664 1.06333
2.0888 1.07302
2.12989 1.07302
2.07954 1.07723
2.07058 1.06182
2.07481 1.03282
2.01657 1.01742
1.98233 1.00965
2.03613 0.916338
1.96737 1.01143
1.94783 1.04823
1.975 1.04771
1.98034 1.04255
1.96951 1.06036
1.97254 1.07787
2.0222 1.05798
1.97964 1.0815
1.97059 1.07239
2.08023 0.949093
2.04625 0.967091
2.01596 0.955866
1.98143 0.947865
2.01371 0.881261
1.93472 0.94514
1.95334 0.944416
1.96768 0.959242
2.01669 0.9323
1.9639 0.956524
1.95739 0.947531
1.9878 0.921045
2.00924 0.944564
2.12353 0.867911
2.09954 0.942005
2.05542 0.987999
2.06444 0.95948
2.08671 0.929176
2.06092 0.973248
2.07621 0.960439
2.11999 0.947335
2.16153 0.930063
2.12314 0.999966
2.15276 0.939835
2.12174 0.989187
2.18015 0.95788
2.16367 0.964568
2.12142 0.976109
2.11414 0.971179
2.02089 1.06828
2.03162 1.04616
2.08253 0.998952
2.13575 0.915758
2.13535 0.935966
2.12639 0.940572
2.1115 0.943184
2.12617 0.950445
2.08445 1.05299
2.08654 1.07351
2.08004 1.08096
2.11213 1.06227
2.06196 1.17577
2.09003 1.15624
2.0968 1.13038
2.11867 1.1064
2.09772 1.11484
2.13645 1.02918
2.12502 1.04294
2.10923 1.08348
2.14208 1.06343
2.10453 1.0509
2.03004 1.09161
1.97441 1.14371
1.98533 1.1173
1.99249 1.11279
2.00636 1.11063
1.99261 1.15469
2.01288 1.15052
2.01599 1.15184
2.00995 1.16268
2.05872 1.0828
2.04799 1.04179
2.00031 1.03918
2.00143 1.01001
2.05491 0.966588
2.02418 1.03754
2.05411 1.03634
1.97927 1.12054
2.02003 1.08865
2.01289 1.09466
2.03964 1.06115
2.06054 1.00995
2.0489 0.978084
2.04876 0.944122
2.09422 0.85073
2.03004 0.884173
2.03019 0.88792
1.98184 0.972536
1.98618 0.999177
1.93374 1.01895
1.93885 1.00249
1.96846 1.001
2.04583 0.99717
2.02435 1.01981
2.08722 0.994485
2.04033 1.03937
2.08521 1.00116
2.03392 1.05066
2.08629 1.02037
2.05735 1.05436
2.07761 0.997845
2.0792 0.985202
1.98848 1.09265
2.02552 1.08675
2.02554 1.1021
2.03869 1.12239
2.1137 1.03839
2.11762 1.00754
2.08965 0.991065
2.0448 1.00031
2.02381 0.987902
2.0209 0.984791
1.98645 0.992708
2.05743 0.916329
2.02173 0.964227
1.99481 0.965443
1.94236 0.978375
1.97561 0.953743
2.04579 0.909313
1.989 0.987104
2.03017 0.951009
2.01858 0.981903
2.05548 0.97041
2.06348 1.00849
2.00353 1.07275
2.06712 1.03097
2.126 1.02433
2.12162 1.0913
2.11649 1.11653
2.13738 1.15259
2.15879 1.17466
2.19034 1.13494
2.19512 1.12477
2.21891 1.10629
2.17867 1.1327
2.18025 1.04509
2.16721 0.981937
2.11527 0.98343
2.15078 0.95369
2.16566 0.962337
2.11197 1.05136
2.13536 1.06025
2.15657 1.01879
2.12851 1.05066
2.08608 1.09147
2.11947 1.06395
2.10767 1.08793
2.11244 1.11553
2.06934 1.2089
2.09745 1.21412
2.14609 1.19216
2.1905 1.11287
2.18776 1.11264
2.1999 1.09619
2.18547 1.10411
2.19766 1.11336
2.20442 1.14301
2.18415 1.16395
2.2089 1.11292
2.19306 1.11397
2.20661 1.11924
2.24306 1.09483
2.25221 1.0822
2.26586 1.0886
2.29466 1.14067
2.3365 1.17979
2.38404 1.17301
2.35416 1.25946
2.3736 1.25755
2.32033 1.34181
2.28177 1.3632
2.30839 1.32967
2.37542 1.26148
2.35629 1.27426
2.42311 1.20099
2.39694 1.24367
2.38248 1.2831
2.42549 1.21088
2.35804 1.28555
2.40723 1.17858
2.31466 1.26009
2.26936 1.2832
2.28874 1.23697
2.34284 1.19108
2.2821 1.25579
2.24605 1.27342
2.25326 1.24634
2.20945 1.32256
2.2711 1.25695
2.28973 1.23744
2.28076 1.25375
2.34355 1.17409
2.29781 1.19793
2.29669 1.19858
2.29857 1.20412
2.25129 1.24983
2.3411 1.13717
2.2481 1.2816
2.22778 1.33015
2.25207 1.33523
2.29663 1.33663
2.30065 1.3534
2.29131 1.36102
2.31562 1.32081
2.34245 1.24026
2.35987 1.19988
2.30041 1.21622
2.25208 1.21079
2.22516 1.20792
2.23354 1.16471
2.24356 1.13929
2.19603 1.18751
2.23335 1.09711
2.18275 1.11112
2.14938 1.11043
2.1617 1.09315
2.1167 1.13631
2.14598 1.09917
2.18308 1.05803
2.24818 0.968542
2.15238 1.13011
2.21051 1.10078
2.27895 1.08079
2.23511 1.16324
2.25288 1.11891
2.21493 1.17096
2.21937 1.16164
2.19199 1.20409
2.23724 1.16345
2.30248 1.10984
2.25081 1.16674
2.22132 1.13603
2.20302 1.14311
2.23804 1.08567
2.21556 1.0956
2.20991 1.03221
2.18501 0.997432
2.16518 0.978595
2.17251 0.994288
2.19159 0.984841
2.22784 0.960626
2.21934 0.982721
2.16748 1.05641
2.197 1.05182
2.22478 1.02201
2.30456 0.902959
2.232 0.976861
2.18597 1.01169
2.18541 0.986311
2.14988 1.03327
2.15085 1.01921
2.18622 0.970983
2.18818 0.978528
2.2228 0.896953
2.19973 0.88377
2.20474 0.830495
2.1772 0.867951
2.14677 0.954397
2.22186 0.917331
2.22182 0.960873
2.20189 1.01319
2.20138 1.03105
2.18329 1.04116
2.22132 1.02083
2.26156 0.938822
2.19823 0.973687
2.22738 0.88416
2.18411 0.908993
2.14805 0.918199
2.21184 0.837558
2.18209 0.908626
2.21006 0.881647
2.23752 0.839479
2.21756 0.894579
2.20837 0.933921
2.25015 0.897763
2.19951 0.930241
2.21626 0.891236
2.24393 0.844142
2.21709 0.85541
2.17915 0.9346
2.25963 0.822812
2.21154 0.926684
2.2134 0.965361
2.25215 0.909572
2.24032 0.973087
2.28805 1.00422
2.32401 0.987092
2.22797 1.12336
2.27404 1.0321
2.24641 1.10358
2.15411 1.19919
2.20022 1.19296
2.25356 1.11923
2.15941 1.19622
2.22744 1.13019
2.26331 1.09057
2.26584 1.11489
2.27493 1.11765
2.26652 1.08748
2.18253 1.1615
2.18026 1.18354
2.21608 1.16264
2.24357 1.09964
2.22156 1.08317
2.22387 1.06769
2.17354 1.14972
2.17633 1.10026
2.16118 1.08229
2.17605 1.06888
2.16933 1.08506
2.20171 1.09118
2.18913 1.10267
2.18701 1.10051
2.17574 1.1007
2.18413 1.0563
2.15932 1.05281
2.14702 1.07987
2.1347 1.08486
2.02591 1.19167
2.10184 1.13054
2.06832 1.21309
2.11797 1.19519
2.14442 1.20419
2.23108 1.094
2.23583 1.1038
2.22439 1.09794
2.19391 1.15538
2.22978 1.10523
2.16688 1.13384
2.16508 1.10496
2.14351 1.14093
2.21233 1.0547
2.26602 0.975455
2.21595 1.09483
2.2671 1.01977
2.25631 1.01982
2.25238 0.975703
2.21473 1.02998
2.2326 1.00468
2.20259 1.01119
2.18691 1.07335
2.16573 1.08411
2.18377 1.02509
2.16049 1.02321
2.15806 1.033
2.21091 0.949468
2.12411 1.05156
2.19093 1.0316
2.21817 1.03177
2.24599 1.03875
2.2776 1.02484
2.21537 1.13555
2.29657 1.05994
2.26792 1.10198
2.33115 1.00672
2.26386 1.09584
2.28015 1.03323
2.2397 1.07281
2.19274 1.15933
2.24982 1.14447
2.2622 1.11177
2.23935 1.1364
2.24937 1.10719
2.19398 1.17825
2.21202 1.15159
2.1587 1.18154
2.22045 1.09631
2.22471 1.07884
2.22922 1.04158
2.21894 1.04475
2.1901 1.02599
2.21162 0.966717
2.17442 1.005
2.2038 0.97516
2.19054 0.987393
2.23037 0.951672
2.22327 0.945821
2.22527 0.932247
2.16553 1.03363
2.1619 1.02903
2.17983 0.968022
2.18375 0.937072
2.1807 0.898397
2.16259 0.885247
2.10356 0.944114
2.04754 1.0209
2.05124 1.00591
2.08666 1.00427
2.04769 1.07102
2.08353 1.07693
2.10783 1.04391
2.12649 1.05008
2.15197 1.04083
2.15663 1.06561
2.1747 1.04702
2.12732 1.12376
2.15995 1.07169
2.16294 0.981754
2.14645 0.931833
2.09764 0.956712
2.104 0.93438
2.10045 0.936838
2.1191 0.948287
2.05954 1.04596
2.12247 0.959755
2.12735 0.954911
2.09482 1.024
2.16667 0.985694
2.22518 0.884781
2.20077 0.930945
2.2277 0.867542
2.21068 0.871458
2.16901 0.842121
2.14961 0.861835
2.13758 0.90072
2.11074 0.88968
2.13234 0.896599
2.11697 0.922628
2.12679 0.916889
2.12362 0.927513
2.12601 0.953061
2.13116 0.994527
2.16678 1.00377
2.16744 1.023
2.19266 1.03347
2.26793 0.950453
2.13259 1.07278
2.11411 1.10214
2.07388 1.09931
2.06904 1.07908
2.05034 1.09465
2.05639 1.06506
2.05509 1.08045
1.94919 1.16029
2.03023 1.08844
2.00952 1.06642
2.00368 1.06592
2.04423 1.02204
1.98118 1.03787
2.03804 0.976981
1.94014 1.05987
1.97803 1.03242
1.98346 1.04666
1.95739 1.0781
1.90278 1.13128
1.95553 1.10136
2.0151 1.08323
1.99717 1.08416
2.08095 1.01699
2.03694 1.04948
2.0249 1.06922
2.04492 1.0612
2.06301 1.05088
2.01219 1.11522
2.11956 1.02704
2.07866 1.06707
2.07728 1.04183
2.07085 1.0081
2.12713 0.945266
2.12943 0.901188
2.11245 0.909367
2.09932 0.916738
2.02174 1.03785
2.10978 0.977069
2.09014 1.02447
2.08774 1.02971
2.02102 1.05067
2.0552 1.01211
2.06575 1.05291
2.09777 1.00269
2.03411 1.02189
2.03058 1.00983
2.04717 1.00492
2.04785 1.03999
2.09234 1.01398
2.09484 1.03753
2.10837 1.02182
2.06461 1.04431
2.05005 1.07103
2.02482 1.08754
2.07752 1.00834
2.0522 1.0123
2.06928 0.988963
2.10036 0.984562
2.11815 1.0054
2.10592 1.09032
2.10041 1.14235
2.01187 1.2074
2.02226 1.20672
2.00858 1.22674
2.07354 1.20262
2.12976 1.1142
2.12455 1.10715
2.12836 1.05567
2.07576 1.13047
2.11545 1.06567
2.11913 1.06545
2.07066 1.13515
2.14963 1.03416
2.05007 1.10109
2.04002 1.12125
2.07285 1.1072
2.09603 1.09006
2.1043 1.0728
2.17216 1.0405
2.08898 1.09652
2.07125 1.09547
2.07344 1.05622
2.03354 1.12248
2.11102 1.00456
2.05245 1.05662
2.07243 1.03894
2.07168 1.08198
2.07147 1.06014
2.09339 1.00188
2.0689 1.00683
2.08159 0.983744
1.99331 1.04616
2.03243 0.983485
2.03499 0.952394
2.02937 0.927704
2.03583 0.901257
2.05554 0.934238
2.05651 0.942175
2.07786 0.942797
2.0908 0.90921
2.04517 0.987739
2.0307 1.03708
1.97488 1.09012
2.00872 1.0846
2.02136 1.08382
2.01408 1.09028
1.99166 1.16594
2.02139 1.12648
2.01806 1.13175
2.054 1.11673
2.13432 1.03208
2.09309 1.04503
2.0728 1.05272
2.09106 1.02865
2.08262 1.0269
2.0904 1.0342
2.05296 1.0539
2.03862 1.01245
2.04411 0.979562
2.04353 0.955921
1.94571 1.05887
1.95939 1.05071
1.97607 1.03288
2.01896 1.02005
2.01885 1.06973
2.13508 0.971875
2.12498 0.994146
2.0895 1.05526
2.11664 1.02564
2.13133 1.01328
2.08805 1.02569
2.053 1.05544
2.02197 1.08036
2.10762 0.957011
2.09567 0.94098
2.09381 0.910368
2.02408 0.967708
2.00984 0.953394
2.01385 0.91228
2.02287 0.912085
2.07166 0.851184
2.0659 0.93639
2.09848 0.944575
2.16428 0.861227
2.13179 0.936595
2.12854 1.02193
2.17166 1.00818
2.17923 1.02538
2.17311 1.0751
2.13512 1.12401
2.19727 1.05153
2.14262 1.07727
2.13361 1.04293
2.08591 1.04714
2.03263 1.06596
2.11255 0.924504
2.10793 0.90938
2.0521 0.938443
2.04067 0.927571
2.03957 0.945907
2.0601 0.934741
2.09779 0.94927
2.09637 1.00687
2.10862 0.979264
2.04555 1.05361
2.08 0.999584
2.00525 1.07357
1.96488 1.15654
2.06803 1.06214
2.13886 0.946859
2.11046 0.956092
2.11017 0.971434
2.13416 0.947353
2.09426 0.994847
2.15643 0.934749
2.20195 0.898193
2.21873 0.885055
2.11615 0.991235
2.0925 0.970534
2.07184 0.940583
2.02399 0.963349
2.02323 1.00085
2.08889 0.956061
2.08213 0.937698
2.08951 0.913465
2.07085 0.925967
2.11253 0.855503
2.13652 0.850826
2.07234 0.943259
2.12606 0.872518
2.11798 0.93059
2.10768 1.00054
2.14601 1.01231
2.11425 1.06217
2.0715 1.07363
2.1238 0.975074
2.08955 1.01589
2.19035 0.895239
2.14049 0.973365
2.07429 1.02806
2.04827 1.06134
2.00704 1.10049
2.07237 1.04964
2.06291 1.08134
2.11653 1.04097
2.09164 1.09546
2.14172 1.04737
2.14241 1.05841
2.16567 1.03852
2.14456 1.06321
2.05421 1.11807
2.1548 0.997349
2.07974 1.07464
2.09043 1.07381
2.1582 0.986688
2.12192 0.990679
2.10098 0.996951
2.0949 0.98863
2.12933 0.947382
2.12007 0.959082
2.06523 1.02301
2.07429 1.00093
2.12693 0.936091
2.0884 1.00757
2.07476 1.03711
2.09786 0.991896
2.11729 0.9625
2.12836 0.980391
2.1579 0.986251
2.09013 1.04575
2.18055 0.932334
2.09767 1.03101
2.09733 1.0362
2.09771 1.07044
2.05456 1.06271
2.0384 1.01506
2.05058 0.960598
2.07446 0.927461
2.07297 0.949426
2.12664 0.886509
2.15388 0.848195
2.08976 0.932447
2.08793 0.969079
2.07405 1.01379
2.11061 0.994874
2.05097 1.06187
2.12027 0.931808
2.08619 0.957892
2.13418 0.907278
2.16326 0.908372
2.13254 1.04272
2.20966 1.00729
2.23187 1.00419
2.23858 0.962349
2.16841 1.04885
2.20056 1.00682
2.15777 1.07629
2.17289 1.0488
2.09079 1.10921
2.08664 1.09646
2.07991 1.05577
2.07695 1.04197
2.08801 1.00868
2.06521 1.02912
2.1001 0.97642
2.02065 1.08328
2.05701 1.03895
1.97103 1.09149
2.07074 1.03368
2.08078 1.03827
2.0996 1.04198
2.08367 1.03201
2.01677 1.12232
2.01683 1.11125
1.9993 1.11496
2.07531 1.06983
2.00804 1.15181
1.97761 1.18662
1.89106 1.21588
1.99118 1.11643
1.96709 1.1134
1.97397 1.07869
1.91361 1.12707
1.9317 1.0982
1.90601 1.12158
1.87309 1.12254
1.90006 1.10985
1.96592 1.05177
1.95436 1.0894
2.00128 1.06385
2.00376 1.08173
1.98256 1.0852
1.97376 1.10713
2.01596 1.10744
1.99783 1.11484
1.92586 1.16155
1.97634 1.10159
1.81506 1.18789
1.84196 1.19304
1.86948 1.22055
1.8187 1.26358
1.81448 1.27883
1.87058 1.22696
1.7968 1.26066
1.79484 1.25437
1.84207 1.21122
1.87393 1.20022
1.87606 1.18095
1.90111 1.15645
1.9454 1.1443
1.84861 1.24387
1.9494 1.14534
1.92713 1.19907
1.93384 1.17136
1.88779 1.18771
1.89869 1.16021
1.93121 1.14133
1.85685 1.23818
1.88011 1.19842
1.86407 1.19407
1.81318 1.20989
1.83927 1.19044
1.83086 1.14832
1.77651 1.18394
1.76681 1.16258
1.78553 1.126
1.82313 1.07101
1.76579 1.11112
1.73442 1.07159
1.71277 1.08471
1.66583 1.10325
1.79207 1.01641
1.75552 1.03251
1.77072 1.06078
1.77942 1.04765
1.77357 1.05045
1.74147 1.11007
1.7966 1.09875
1.75498 1.15566
1.90137 1.04654
1.7714 1.12626
1.76152 1.16254
1.74062 1.17572
1.76506 1.16833
1.74605 1.15933
1.73101 1.17494
1.75653 1.1336
1.78926 1.12449
1.75485 1.13566
1.77634 1.14498
1.80667 1.11317
1.85844 1.12077
1.9458 1.06408
1.85227 1.12622
1.86545 1.09183
1.87641 1.05711
1.87694 1.01354
1.82836 1.04116
1.88292 0.98954
1.88295 0.962508
1.79461 1.00026
1.76855 0.96205
1.76806 0.978348
1.81471 0.97918
1.84027 0.959122
1.83852 0.944218
1.85208 0.971893
1.82933 0.996469
1.82757 1.00014
1.85551 0.975794
1.81536 0.997364
1.83647 0.997135
1.84404 1.0128
1.83691 1.03587
1.84368 1.04973
1.85834 1.02825
1.86909 1.01554
1.84518 1.02478
1.86685 0.956588
1.77165 1.01888
1.84008 0.937514
1.74131 1.0009
1.77164 0.989585
1.81979 0.954451
1.8069 0.954694
1.78765 0.979083
1.73697 1.00085
1.7616 0.978989
1.79645 0.958834
1.8306 0.951357
1.76035 0.98952
1.79174 0.976668
1.81212 0.956204
1.83883 0.941714
1.78738 0.963321
1.79104 0.934308
1.7353 0.95817
1.71571 0.970731
1.78051 0.909672
1.76887 0.925335
1.78734 0.892265
1.77081 0.937461
1.80188 0.930585
1.78539 0.969747
1.79822 0.933176
1.77856 0.901325
1.70951 0.920119
1.78521 0.91063
1.80285 0.961017
1.85323 0.94083
1.78015 1.02871
1.79078 1.01824
1.7896 1.00972
1.83253 0.974496
1.69705 1.04556
1.80235 0.953105
1.72178 0.975121
1.79604 0.885064
1.77574 0.883946
1.74626 0.923909
1.76603 0.877758
1.79436 0.939663
1.80695 1.00326
1.85806 1.03216
1.87943 1.02331
1.89113 1.0339
1.8761 1.03461
1.94863 1.01182
1.97457 1.00263
1.91741 1.07911
1.9048 1.08467
1.92172 1.0455
1.88414 1.0791
1.93829 1.06702
1.91859 1.08704
1.94127 1.07176
1.8624 1.15745
1.8861 1.17699
1.93292 1.14803
1.94153 1.1117
1.81203 1.24661
1.8766 1.2316
1.81258 1.27469
1.80592 1.23446
1.78822 1.23982
1.88249 1.16136
1.88375 1.15916
1.81144 1.20773
1.80087 1.18537
1.81307 1.12627
1.75498 1.11734
1.74967 1.08846
1.78209 1.06338
1.68058 1.1392
1.75632 1.10868
1.76009 1.13722
1.80662 1.15948
1.81168 1.16485
1.78183 1.21983
1.78216 1.24131
1.80937 1.19693
1.79868 1.16333
1.77998 1.13676
1.7325 1.14448
1.71655 1.13086
1.6851 1.12868
1.69622 1.07511
1.74203 1.02466
1.67743 1.05887
1.67542 1.13391
1.71365 1.11183
1.72594 1.14662
1.72979 1.1264
1.74526 1.0966
1.72752 1.10777
1.74673 1.07196
1.75932 1.05212
1.66305 1.09208
1.63322 1.08229
1.67951 1.02923
1.67854 1.0347
1.63393 1.06912
1.68719 1.03745
1.70142 1.04285
1.7339 1.01064
1.69714 1.04368
1.75243 1.01924
1.79614 0.974411
1.75234 1.00777
1.76315 0.972394
1.72827 1.0199
1.73105 1.01025
1.76475 0.968159
1.7727 0.969652
1.70874 1.04388
1.73673 1.01958
1.68203 1.01773
1.70947 1.02614
1.69007 1.0861
1.73475 1.07502
1.76831 1.06012
1.7371 1.1054
1.73507 1.11652
1.66576 1.12348
1.70685 1.09261
1.7139 1.07638
1.68642 1.11062
1.66019 1.15774
1.63045 1.18304
1.67708 1.2075
1.75188 1.20189
1.77274 1.18995
1.71891 1.22889
1.70675 1.22948
1.75616 1.21469
1.80041 1.21238
1.74893 1.21489
1.74556 1.16634
1.67897 1.15294
1.6939 1.12924
1.69007 1.14084
1.68229 1.15676
1.65542 1.18521
1.62459 1.19903
1.72373 1.14524
1.7415 1.12052
1.74777 1.10415
1.79119 1.08401
1.78424 1.07317
1.79508 1.04739
1.76649 1.02705
1.73052 1.07258
1.66395 1.10939
1.66184 1.12995
1.57512 1.18764
1.53773 1.17427
1.60906 1.10882
1.55986 1.11468
1.64904 1.04165
1.64064 1.05687
1.61609 1.05765
1.702 1.01189
1.7051 1.01566
1.72131 1.00502
1.65137 1.0521
1.65349 1.06222
1.63111 1.07891
1.64501 1.06773
1.62009 1.09828
1.65978 1.07122
1.6578 1.06673
1.67168 1.08398
1.67566 1.07201
1.70866 1.09041
1.6401 1.12198
1.64712 1.07966
1.67563 1.08226
1.58337 1.1343
1.60905 1.08537
1.66621 1.08143
1.64175 1.13894
1.65024 1.13942
1.71593 1.10992
1.68941 1.12186
1.74045 1.1038
1.68197 1.13349
1.61723 1.16104
1.66812 1.12186
1.78246 1.05574
1.73636 1.11304
1.66255 1.13726
1.71386 1.09758
1.7285 1.06483
1.69167 1.07599
1.75494 1.03935
1.77881 1.02203
1.74852 1.04562
1.70262 1.08469
1.70777 1.09741
1.68974 1.12956
1.64759 1.11731
1.55043 1.14764
1.6332 1.10701
1.60934 1.12737
1.65374 1.08411
1.66402 1.07631
1.61173 1.07684
1.61414 1.08758
1.66133 1.08267
1.68044 1.05907
1.73555 1.01766
1.72413 1.02455
1.6283 1.07956
1.63384 1.07133
1.72692 1.00757
1.68841 1.03084
1.65173 1.03465
1.56119 1.05379
1.65306 1.03267
1.60141 1.08487
1.67758 1.05425
1.68308 1.04518
1.68476 1.06763
1.6827 1.06292
1.71802 1.07223
1.66603 1.13511
1.65768 1.1151
1.68942 1.09676
1.69827 1.05585
1.59383 1.10534
1.58025 1.0749
1.63819 1.03937
1.74139 0.991769
1.67609 1.03987
1.76632 0.988564
1.68776 1.03948
1.69759 1.02799
1.71117 1.02345
1.68624 1.04415
1.69965 1.04159
1.64997 1.0769
1.66582 1.07958
1.75564 1.05662
1.7755 1.06789
1.80907 1.06779
1.78451 1.06764
1.73755 1.11045
1.75756 1.07316
1.72662 1.06262
1.6967 1.0984
1.70935 1.08219
1.80225 1.02758
1.75093 1.03496
1.72281 0.99758
1.6221 0.992172
1.68385 0.931973
1.69072 0.884466
1.65514 0.900997
1.58841 0.924511
1.58261 0.917606
1.54273 0.919836
1.55275 0.937881
1.53153 0.95022
1.55994 0.949433
1.55843 0.947956
1.57477 0.926286
1.59924 0.949395
1.63019 0.989595
1.57609 1.05413
1.61548 1.09149
1.5805 1.13456
1.53798 1.1934
1.47623 1.22548
1.54044 1.2236
1.51561 1.23722
1.52781 1.22768
1.45455 1.20895
1.4173 1.21354
1.50469 1.13898
1.45368 1.10038
1.5293 1.0151
1.47031 1.02179
1.54629 1.00889
1.51233 1.04856
1.45359 1.09394
1.4965 1.09212
1.48986 1.1055
1.54632 1.0834
1.40177 1.14574
1.4755 1.15161
1.44343 1.1762
1.42141 1.18952
1.46941 1.19893
1.55181 1.19702
1.51063 1.25956
1.50725 1.28148
1.42429 1.30993
1.44169 1.29197
1.34966 1.27641
1.32242 1.26879
1.36616 1.23762
1.39382 1.19815
1.40887 1.19404
1.38166 1.19753
1.40878 1.2021
1.44022 1.1908
1.53113 1.15107
1.51529 1.14721
1.52205 1.13946
1.3938 1.21184
1.44567 1.20811
1.42861 1.23301
1.44443 1.20462
1.38467 1.19715
1.40906 1.20032
1.49061 1.14881
1.43523 1.16951
1.48676 1.19225
1.50514 1.21919
1.61942 1.17595
1.64136 1.17106
1.63678 1.1386
1.55262 1.16221
1.60031 1.13059
1.54695 1.19552
1.5898 1.19978
1.65262 1.17254
1.61145 1.178
1.52931 1.22275
1.56335 1.2029
1.54405 1.21649
1.52506 1.22752
1.55567 1.18566
1.52032 1.18631
1.48817 1.19431
1.56342 1.15025
1.49593 1.20544
1.53968 1.20604
1.51175 1.24173
1.51423 1.25905
1.52297 1.29455
1.55114 1.32014
1.48811 1.35945
1.55978 1.34162
1.55305 1.34057
1.50133 1.34575
1.55956 1.3141
1.5402 1.30507
1.51011 1.32178
1.48946 1.34713
1.48917 1.37083
1.62114 1.33817
1.5319 1.35485
1.57696 1.31618
1.51574 1.32239
1.58474 1.27709
1.56942 1.25851
1.61001 1.23207
1.68106 1.17646
1.72415 1.17541
1.71634 1.22149
1.77538 1.19747
1.73817 1.18743
1.71828 1.1347
1.70218 1.15068
1.76237 1.12961
