# Supplementary material for: Stochastic bond dynamics facilitates alignment of malaria parasite at erythrocyte membrane upon invasion
Source: eLife. 2020 May 18;9:e56500. doi: 10.7554/eLife.56500 (PMC7269671; doi:10.7554/eLife.56500)
Supplement: Figure 2—source data 1. [file elife-56500-fig2-data1.zip › PARA_POSITIONS/pos28.dat]

3.13271 1.29283
3.1441 1.2997
3.10449 1.33878
3.08283 1.39466
3.11379 1.35162
3.11362 1.37961
3.12915 1.32538
3.12092 1.31331
3.12987 1.28325
3.18075 1.14796
3.06167 1.31357
3.08614 1.22638
3.09195 1.15287
3.04297 1.20124
2.95429 1.25433
3.01362 1.11237
3.03862 1.08842
3.00979 1.15041
3.04405 1.16086
3.09956 1.06692
3.13964 1.06039
3.06495 1.25383
3.07191 1.2649
3.03887 1.27232
2.95756 1.31784
3.0044 1.22787
2.97991 1.19423
2.95789 1.20867
2.91662 1.24911
2.9775 1.09429
2.89575 1.1813
2.89142 1.1175
2.86485 1.09241
2.85623 1.03094
2.80224 1.0602
2.85368 0.96213
2.80438 1.0866
2.85465 1.05979
2.83976 1.11443
2.86007 1.13515
2.87357 1.13816
2.81502 1.28349
2.88874 1.23475
2.93754 1.19558
2.98782 1.10105
2.94076 1.16052
2.89672 1.19356
2.86095 1.22523
2.8401 1.26258
2.85678 1.18463
2.82011 1.22013
2.8377 1.18225
2.89655 1.08879
2.8032 1.31501
2.91432 1.19147
2.87418 1.26272
2.93454 1.18343
2.88878 1.19663
2.86024 1.19356
2.83081 1.16023
2.84021 1.09115
2.8312 1.04814
2.86025 0.991739
2.75553 1.11809
2.72379 1.0923
2.76871 0.948898
2.77148 0.965948
2.77762 0.984834
2.79219 0.946107
2.79212 0.881261
2.75914 0.912713
2.70987 0.997271
2.69483 0.986904
2.65311 1.00287
2.65667 0.959916
2.5831 1.04546
2.53884 1.08855
2.57494 1.01068
2.61202 0.983542
2.57779 1.073
2.61943 0.998049
2.59126 1.00755
2.6284 0.924757
2.6352 0.882852
2.59696 0.917176
2.5009 1.02661
2.56239 0.882787
2.51831 0.946866
2.50318 0.995152
2.50947 0.974602
2.51226 0.991518
2.49012 1.05435
2.51637 1.0088
2.51202 1.02922
2.5323 1.00776
2.57855 0.924905
2.57226 0.960681
2.56323 0.993416
2.54268 1.03382
2.56403 1.0083
2.54689 1.07643
2.61644 1.02166
2.58469 1.11717
2.57898 1.12936
2.5191 1.21589
2.63159 0.999536
2.53741 1.17965
2.53512 1.21028
2.60616 1.10141
2.62676 1.08472
2.57641 1.10882
2.57917 1.03525
2.55348 1.02381
2.58145 0.928202
2.53299 1.04261
2.50983 1.05635
2.55601 0.907051
2.50622 0.95102
2.41669 1.09697
2.45923 1.01962
2.4646 1.1107
2.53828 1.03679
2.53711 1.05494
2.48755 1.17565
2.52798 1.14737
2.61451 1.04398
2.60494 1.0768
2.61366 1.08417
2.64526 1.04553
2.60876 1.04726
2.62577 0.914225
2.56893 0.970745
2.52436 0.999182
2.51066 1.00562
2.52565 0.899249
2.4729 0.954251
2.46386 0.966773
2.45268 0.991222
2.42864 1.07398
2.40286 1.11682
2.45739 1.0509
2.46678 1.07533
2.51755 1.00261
2.53089 0.979101
2.49303 1.0498
2.46979 1.08014
2.49672 0.978441
2.43334 1.03198
2.46613 0.93948
2.43544 0.970157
2.45296 0.910829
2.43829 0.935333
2.46402 0.840148
2.40101 0.942879
2.40854 0.922774
2.41761 0.897051
2.3956 0.935642
2.36435 0.997941
2.40625 0.945441
2.41168 0.980999
2.43365 0.961003
2.35699 1.06332
2.37833 1.0421
2.40865 1.01557
2.4744 0.947133
2.43566 1.10881
2.50325 1.05043
2.49114 1.09484
2.44901 1.16982
2.44366 1.16729
2.38005 1.27388
2.49721 1.17108
2.55889 1.12869
2.52688 1.20752
2.53258 1.19972
2.5112 1.19775
2.56975 1.07099
2.54467 1.09072
2.48912 1.1396
2.47908 1.16565
2.45784 1.15567
2.44701 1.14698
2.47344 1.05979
2.45178 1.04098
2.40375 1.05494
2.4221 0.981325
2.4152 0.997032
2.42394 0.98123
2.41007 0.991608
2.37605 1.02297
2.38489 0.95158
2.33945 1.03052
2.36137 1.01026
2.40122 0.954583
2.37253 1.00028
2.37378 1.00878
2.35836 1.03352
2.4119 0.960171
2.44299 0.93267
2.41759 0.994098
2.44631 0.945165
2.35358 1.14684
2.36283 1.12367
2.37609 1.13583
2.40842 1.0819
2.39756 1.0893
2.35169 1.12885
2.37015 1.08341
2.44187 0.992686
2.41406 1.04244
2.38638 1.05468
2.4296 0.925239
2.37645 0.971697
2.31234 1.03992
2.37612 0.916048
2.32973 0.937568
2.33451 0.889951
2.29675 0.96369
2.36295 0.841348
2.34571 0.881036
2.35065 0.928452
2.36475 0.926948
2.41741 0.881058
2.37724 1.00401
2.45194 0.943781
2.45744 0.942622
2.38805 1.07176
2.36767 1.12269
2.41346 1.02925
2.42297 0.982122
2.40256 0.999752
2.41402 0.94348
2.38932 1.01614
2.40733 0.966542
2.40415 1.00001
2.40465 1.02146
2.40293 1.04109
2.40014 1.08095
2.41935 1.10278
2.41068 1.10577
2.39094 1.08696
2.41826 1.08356
2.43441 1.11905
2.49973 1.03484
2.51725 0.998744
2.4969 0.956399
2.48793 0.917609
2.42062 1.00867
2.46757 0.889348
2.41623 0.973427
2.4414 0.913093
2.4141 0.941451
2.42501 0.880009
2.42691 0.86911
2.42093 0.892175
2.49817 0.643425
2.4497 0.755993
2.44117 0.760654
2.42047 0.771893
2.34448 0.917136
2.37125 0.871027
2.41297 0.774408
2.38778 0.862076
2.46738 0.769273
2.41143 0.909627
2.41635 0.8738
2.40848 0.898131
2.4584 0.799029
2.43617 0.796805
2.42276 0.825021
2.3829 0.920185
2.41737 0.890144
2.39661 0.943371
2.37821 0.958888
2.42649 0.94984
2.51686 0.813148
2.49818 0.855338
2.49498 0.881435
2.47857 0.914827
2.47221 0.954998
2.48748 0.994723
2.53406 0.998304
2.50293 1.04355
2.46703 1.09228
2.4722 1.03481
2.49074 0.9694
2.58537 0.843726
2.57945 0.88639
2.54567 0.922629
2.51424 0.970018
2.54114 0.941148
2.46574 1.10861
2.54133 1.01473
2.55779 0.999649
2.53881 0.984544
2.56224 0.951076
2.5377 0.946491
2.48873 0.989856
2.48411 0.937506
2.4238 0.993725
2.43725 0.953781
2.37127 1.07394
2.45413 0.921171
2.41796 0.957582
2.37471 1.00683
2.35381 1.0391
2.36838 0.997635
2.39068 0.995639
2.38962 1.01356
2.4253 0.968364
2.38397 1.00973
2.40543 0.936169
2.35674 1.01045
2.34282 1.00164
2.39274 0.922098
2.36737 0.958925
2.31528 1.07208
2.3206 1.06469
2.31466 1.09539
2.34328 1.0886
2.34452 1.1132
2.35541 1.13732
2.36925 1.13802
2.30274 1.20503
2.35567 1.08165
2.32504 1.10235
2.34503 1.07803
2.28635 1.13938
2.33661 1.11746
2.30935 1.17234
2.36013 1.12989
2.34969 1.10435
2.25206 1.18983
2.27224 1.12473
2.17128 1.25836
2.29414 1.05458
2.24853 1.09034
2.22729 1.0991
2.12369 1.17833
2.19807 1.09251
2.15846 1.15587
2.14073 1.1665
2.18081 1.11528
2.19764 1.08594
2.18427 1.08049
2.17324 1.07764
2.11019 1.14206
2.15887 1.04408
2.06815 1.13899
2.09264 1.10825
2.10755 1.10991
2.14489 1.12146
2.16495 1.15757
2.13734 1.23784
2.20784 1.17882
2.25619 1.13688
2.19337 1.25666
2.25448 1.23602
2.31173 1.19813
2.29549 1.26821
2.27083 1.32323
2.17846 1.40698
2.17485 1.40823
2.17659 1.38669
2.19654 1.34086
2.21126 1.34902
2.22363 1.37637
2.233 1.38765
2.23329 1.41211
2.28286 1.34447
2.20133 1.4276
2.24802 1.31187
2.16065 1.33805
2.09948 1.32582
2.12634 1.23273
2.14937 1.1407
2.11007 1.16195
2.13436 1.16857
2.11803 1.22229
2.16788 1.17427
2.08145 1.26197
2.17905 1.11157
2.09764 1.15013
2.12888 1.10684
2.10028 1.16383
2.17561 1.12925
2.16851 1.19196
2.16195 1.18575
2.18815 1.10283
2.1475 1.13309
2.14465 1.11642
2.16043 1.10489
2.07603 1.16105
2.12696 1.02846
2.00983 1.12829
2.0002 1.07804
2.02137 1.03818
2.02334 1.02829
1.93289 1.11646
1.92456 1.05393
1.93195 1.02339
1.96207 1.01702
2.05172 0.95457
2.11594 0.89442
2.0353 1.02754
2.07603 0.991282
2.00098 1.1263
2.06587 1.05303
2.04455 1.13268
2.0488 1.12667
2.07335 1.13244
2.1048 1.15173
2.18249 1.02218
2.12595 1.05019
2.07402 1.12282
2.09203 1.10098
2.0946 1.11309
2.04772 1.19529
2.03725 1.17537
2.05427 1.11232
2.06536 1.06979
2.07013 1.07899
2.06157 1.07528
2.10629 1.02206
2.0714 1.06406
2.11908 0.997611
2.1557 0.932863
2.15739 0.972819
2.15837 0.983275
2.13892 0.986735
2.07811 1.06991
2.05485 1.06381
2.04427 1.01785
2.02411 0.987438
1.98292 1.00946
2.01572 0.953406
2.01928 0.933117
1.97855 0.957631
1.98908 0.944997
1.97286 0.979557
1.96365 0.967051
1.97919 0.977029
1.97784 1.01864
1.99538 0.950546
1.93572 1.02369
2.02286 0.912144
1.997 0.968977
2.04966 0.93041
1.99475 1.02747
2.03634 0.975727
2.05093 0.949951
2.03588 0.965938
2.02099 0.992723
2.0245 1.00898
2.06299 0.928729
2.06191 0.943333
2.02636 0.986143
1.94813 1.08701
2.04372 0.943981
2.04836 0.940457
2.04098 1.00345
2.1035 0.951878
2.06638 1.00322
2.0217 1.06303
2.03194 1.05627
2.07267 1.00573
2.0431 1.05733
2.03569 1.03893
2.09032 0.958368
2.08644 1.00193
2.13194 0.929093
2.09771 0.95131
2.05344 1.00829
2.01388 1.04189
2.04431 1.01298
2.08176 1.01442
2.10201 1.05688
2.111 1.10379
2.16905 1.05967
2.14969 1.10918
2.17575 1.05147
2.16607 1.04162
2.11109 1.11533
2.19443 1.05176
2.18822 1.06919
2.18803 1.06808
2.18558 1.03832
2.1196 1.09007
2.0766 1.12424
2.06912 1.14102
2.12274 1.067
2.13721 1.04536
2.14146 1.08919
2.10779 1.16626
2.12594 1.14169
2.15531 1.11261
2.10514 1.15558
2.12582 1.10097
2.09738 1.14931
2.1097 1.15237
2.10363 1.16569
2.14489 1.11696
2.19283 1.05174
2.09707 1.17843
2.0727 1.15298
2.12356 1.04332
2.0655 1.12157
2.06469 1.13704
2.04895 1.13769
2.06112 1.0828
2.08443 1.00506
2.05733 1.03758
2.14511 0.909012
2.08785 0.982034
2.02733 1.06587
2.08791 0.987064
2.0802 1.03909
2.11396 0.986138
2.05791 1.10079
2.08696 1.07741
2.0838 1.08759
2.13673 0.970278
2.12052 0.980372
2.17588 0.896154
2.16931 0.924791
2.20645 0.88326
2.16533 0.956224
2.09815 1.06167
2.17588 0.955892
2.12166 1.09778
2.13689 1.13173
2.16109 1.14466
2.19397 1.13363
2.28246 0.972327
2.31897 0.901568
2.24522 0.996142
2.28592 0.893829
2.26189 0.929334
2.263 0.947975
2.26471 0.944338
2.25039 1.00852
2.25659 1.0381
2.26911 1.0673
2.30721 1.07169
2.35549 1.06435
2.40187 1.06404
2.40169 1.13912
2.45058 1.13287
2.55075 1.02345
2.49891 1.14894
2.47449 1.17411
2.54807 1.02687
2.51319 1.05666
2.44035 1.15286
2.49034 1.08114
2.5405 1.00462
2.50269 1.07285
2.52771 0.999762
2.5492 0.885379
2.48772 0.963624
2.48206 0.970884
2.43496 1.05995
2.50369 0.90229
2.49743 0.940735
2.42382 1.115
2.46972 1.06293
2.49297 1.05437
2.52863 1.02713
2.53275 1.07218
2.53716 1.07476
2.56279 1.00371
2.53092 1.09621
2.53773 1.09353
2.57446 0.996717
2.54482 1.01841
2.48375 1.11506
2.48342 1.15822
2.60645 0.996569
2.54011 1.17811
2.58961 1.08362
2.60322 1.00951
2.5448 1.10923
2.62859 0.963169
2.64865 0.949904
2.56136 1.09473
2.50966 1.1318
2.39917 1.273
2.42219 1.21089
2.43278 1.22573
2.44941 1.22774
2.51411 1.15263
2.56829 1.07155
2.54065 1.14126
2.48345 1.27602
2.57908 1.14745
2.56718 1.18864
2.55756 1.17888
2.56454 1.13126
2.56501 1.11376
2.59955 1.05531
2.59156 1.04426
2.50637 1.09784
2.48398 1.07551
2.50589 0.973982
2.49949 0.944771
2.42484 1.06607
2.45009 1.00549
2.44384 0.98501
2.40202 1.0266
2.3906 1.08853
2.47754 0.963565
2.52451 0.967914
2.54113 1.00862
2.54789 1.07511
2.51893 1.17594
2.55664 1.11239
2.55929 1.11737
2.51687 1.16514
2.52989 1.17581
2.58109 1.07798
2.59578 1.07777
2.55682 1.15368
2.56148 1.11802
2.56873 1.10428
2.54219 1.09829
2.5658 1.03048
2.53542 1.00319
2.55297 0.917143
2.54032 0.936767
2.47927 0.98707
2.47403 0.987082
2.42066 1.0287
2.43391 0.926253
2.42389 0.899294
2.46256 0.82812
2.46808 0.862964
2.5132 0.802579
2.50396 0.861462
2.49485 0.919519
2.47758 0.966324
2.51715 0.895681
2.52461 0.939303
2.56051 0.885179
2.49633 0.946885
2.56376 0.727457
2.51456 0.796078
2.48101 0.791154
2.47689 0.746423
2.46186 0.743249
2.4025 0.875022
2.4333 0.823237
2.46333 0.752051
2.41346 0.847038
2.40224 0.868756
2.42825 0.875916
2.41994 0.928023
2.46094 0.908683
2.49708 0.867094
2.48081 0.897271
2.47065 0.879413
2.46016 0.875481
2.45579 0.847584
2.49021 0.709373
2.38481 0.90687
2.42672 0.811893
2.42941 0.815451
2.43518 0.819815
2.44896 0.789152
2.45526 0.789385
2.46713 0.755007
2.48021 0.693969
2.45339 0.73837
2.42453 0.805189
2.44859 0.694576
2.42272 0.737699
2.39098 0.745956
2.40858 0.652411
2.36646 0.748567
2.43192 0.651622
2.45044 0.666748
2.48604 0.689277
2.48721 0.804993
2.55081 0.714596
2.57367 0.733912
2.53434 0.876767
2.54041 0.834323
2.48559 0.886399
2.4433 0.945249
2.43054 0.935128
2.39663 0.993317
2.40031 0.971771
2.42589 0.944944
2.45826 0.877847
2.42786 0.88531
2.45984 0.742073
2.35329 0.914035
2.35487 0.866674
2.33553 0.874364
2.34245 0.834241
2.33906 0.86485
2.35658 0.84316
2.34227 0.891273
2.40221 0.842917
2.40531 0.842677
2.38847 0.878948
2.33439 0.969949
2.34044 0.940736
2.31898 0.98135
2.29592 1.0777
2.36079 1.02697
2.44272 0.897651
2.39828 0.991676
2.40492 0.92293
2.43518 0.865461
2.44764 0.915105
2.4294 0.994038
2.45387 0.984884
2.45982 0.955607
2.46913 0.864156
2.35841 1.01146
2.35663 0.99553
2.39699 0.909821
2.40565 0.906135
2.40935 0.934313
2.43357 0.987744
2.46788 0.97383
2.4721 0.932468
2.36679 1.11427
2.41864 0.951605
2.36128 1.01068
2.37326 0.967947
2.36161 0.94545
2.31772 0.999052
2.41959 0.734808
2.36214 0.815199
2.35595 0.77044
2.33478 0.841968
2.31465 0.927504
2.36277 0.864296
2.27963 1.01968
2.31252 0.938293
2.24958 1.04697
2.30062 1.01451
2.28526 1.10283
2.29622 1.10006
2.33871 1.04353
2.34936 1.06837
2.35819 1.08391
2.40074 1.01532
2.37727 1.05796
2.39424 0.979011
2.3481 1.00108
2.31761 1.04416
2.34406 0.985333
2.38054 0.922897
2.355 0.92091
2.28279 0.964801
2.23963 0.991246
2.23087 0.96758
2.18205 1.01974
2.22718 0.905075
2.11837 1.06117
2.19639 0.932684
2.14646 1.01999
2.17444 1.00748
2.13805 1.09875
2.23158 0.996724
2.2516 0.986575
2.27436 0.959217
2.20758 1.09204
2.27664 0.981372
2.23243 1.06324
2.2348 1.06451
2.20352 1.11017
2.20824 1.11609
2.19778 1.14613
2.24339 1.05888
2.22764 1.06328
2.21768 1.09423
2.27205 1.02981
2.25469 1.06382
2.25627 1.05371
2.22087 1.10566
2.25832 1.05924
2.22835 1.13247
2.14407 1.22989
2.1613 1.19368
2.1912 1.18228
2.25914 1.09396
2.2263 1.15392
2.22909 1.12452
2.27191 1.0532
2.27454 1.04763
2.24294 1.06835
2.26927 0.98075
2.22436 1.03576
2.18659 1.05979
2.12326 1.13398
2.10735 1.16687
2.18534 1.07309
2.12681 1.15995
2.22975 1.02411
2.20848 1.0841
2.189 1.116
2.19136 1.07775
2.12183 1.11468
2.16709 1.00533
2.15769 1.02516
2.12503 1.10023
2.17993 0.991987
2.10916 1.06411
2.04931 1.08005
2.05579 1.03184
1.99166 1.0988
2.01653 1.04031
2.01834 0.988874
2.02471 0.967126
2.02051 0.957424
2.00078 0.988634
2.00361 0.9844
2.01443 1.0164
1.97057 1.06093
1.95026 1.06213
1.91584 1.07695
1.95615 1.03615
1.95822 1.04133
1.98791 0.992111
2.01565 0.949555
1.94456 1.01294
1.97594 0.937651
1.9652 0.949019
1.96899 0.916469
1.9632 0.890563
1.88914 0.970009
1.95002 0.852361
1.86338 0.959369
1.90635 0.872474
1.92529 0.877457
1.85246 0.980357
1.88718 0.922084
1.84658 0.972165
1.824 0.927391
1.79791 0.905201
1.79129 0.908737
1.80671 0.876671
1.81753 0.864436
-0.531585 -1.36998
1.82344 0.798447
1.80873 0.861023
1.75893 0.949441
1.78928 0.92799
1.81587 0.912183
-0.572749 -1.44248
1.80934 0.915039
1.80589 0.935195
1.83692 0.862638
1.78743 0.93788
-0.580449 -1.45303
1.74482 1.05658
1.8286 0.998099
1.7959 1.06704
-0.604472 -1.60135
1.76865 1.14681
1.77002 1.20152
1.80385 1.18156
1.76959 1.19833
1.78872 1.15369
1.81421 1.10463
1.80079 1.08816
1.79457 1.07327
1.6856 1.17324
1.75731 1.10971
1.72869 1.1452
1.76083 1.13568
1.7155 1.19276
1.80544 1.14362
1.76693 1.22871
1.85589 1.1627
1.79245 1.2455
1.82246 1.18527
1.78927 1.19361
1.79462 1.10651
1.78691 1.05818
1.79779 0.999779
1.74887 0.99407
1.68696 1.02088
1.72594 0.965535
1.7357 0.937824
1.68069 0.997367
1.65685 1.03201
1.64064 1.0526
1.72314 0.955726
1.64091 1.03457
1.6772 1.00473
1.6616 1.02435
1.62553 1.03756
1.6697 0.95453
1.67482 0.953422
1.67738 0.953625
1.63641 0.994883
-0.521469 -1.40884
1.60445 0.989957
1.60644 0.997715
1.61173 1.01537
1.63806 1.01606
-0.490332 -1.46224
-0.509745 -1.46053
1.60286 0.984208
1.58181 1.00144
-0.481087 -1.41054
-0.470666 -1.40855
-0.434335 -1.41625
-0.499546 -1.36277
1.45886 0.9865
-0.533722 -1.31464
-0.524901 -1.32117
1.45315 0.956237
-0.51892 -1.30154
-0.510439 -1.29164
-0.501945 -1.33546
-0.495239 -1.32576
-0.427561 -1.38394
-0.488307 -1.36186
-0.462558 -1.40678
1.48545 0.993935
1.54766 0.938883
-0.451642 -1.38548
1.53053 0.949136
1.47662 0.967114
-0.440314 -1.34533
-0.44747 -1.35978
-0.46814 -1.39161
1.47139 0.983624
1.48055 0.935365
1.43631 0.926905
-0.47195 -1.29713
-0.459835 -1.29007
1.42382 0.914576
-0.4844 -1.25662
-0.484092 -1.26735
-0.429011 -1.27692
-0.40564 -1.28852
-0.422964 -1.25754
-0.357036 -1.29106
-0.427372 -1.22136
-0.4166 -1.2128
-0.460242 -1.19724
-0.462838 -1.22385
-0.4353 -1.25931
-0.529723 -1.18886
-0.491047 -1.24899
-0.492794 -1.25652
-0.475642 -1.27595
-0.444913 -1.31461
1.45387 0.947378
1.47306 0.950281
-0.477082 -1.35394
1.4641 0.997281
-0.400125 -1.42405
-0.43326 -1.41791
-0.471514 -1.37611
-0.470737 -1.36992
-0.446868 -1.36126
-0.437933 -1.34862
1.42695 0.956305
-0.383338 -1.35292
-0.437947 -1.34561
-0.388274 -1.4309
-0.360282 -1.44969
1.41621 1.02879
-0.366384 -1.46077
-0.310084 -1.48154
-0.334624 -1.46264
-0.246614 -1.51639
-0.272993 -1.48562
-0.262899 -1.48184
1.32775 1.04311
-0.213254 -1.40165
-0.219804 -1.34909
-0.158277 -1.38429
1.21743 0.977481
1.2574 0.962814
1.26766 0.955183
-0.17034 -1.37786
-0.117258 -1.3736
-0.175448 -1.33349
1.21219 0.923309
1.18426 0.907618
-0.16439 -1.28401
-0.168908 -1.30966
1.17914 0.945346
-0.202162 -1.34544
-0.197989 -1.38023
-0.255521 -1.36398
1.20276 1.03103
-0.198686 -1.42062
1.2105 1.05662
-0.173282 -1.46804
1.19499 1.07656
-0.201879 -1.43677
1.19534 1.0383
-0.225466 -1.36858
-0.244718 -1.32873
-0.22442 -1.35276
-0.265266 -1.33827
-0.277948 -1.31901
1.13122 1.02611
-0.321774 -1.38773
1.15157 1.09652
-0.303852 -1.44079
-0.410628 -1.3983
-0.368474 -1.44519
1.27978 1.10122
-0.420634 -1.44416
-0.428569 -1.43412
-0.429832 -1.44901
-0.429938 -1.4722
-0.416411 -1.48431
-0.378757 -1.50969
-0.404123 -1.52457
-0.328298 -1.55411
-0.318606 -1.54728
-0.34567 -1.46989
-0.322095 -1.44705
-0.33411 -1.39457
-0.311455 -1.36223
-0.226912 -1.37699
1.13994 1.01774
1.14121 1.02354
-0.155733 -1.39084
-0.140625 -1.40781
1.16869 1.01592
-0.180254 -1.38401
1.16054 1.01896
-0.227519 -1.37438
-0.227041 -1.38398
-0.186066 -1.42687
-0.129977 -1.47232
1.11724 1.09733
1.09532 1.09783
-0.0615088 -1.45171
-0.119293 -1.40976
-0.112642 -1.38035
-0.144516 -1.35115
-0.170914 -1.3248
-0.204634 -1.29726
1.13234 0.924099
1.11462 0.901629
1.13595 0.895164
1.06108 0.90953
-0.138482 -1.24194
1.07757 0.898511
-0.16634 -1.24956
1.08313 0.901562
-0.132484 -1.27084
-0.0841934 -1.27787
1.08528 0.926504
1.07168 0.952903
1.05196 0.988832
1.07706 1.00831
-0.10719 -1.40506
1.06174 1.06061
1.07653 1.02266
-0.0832001 -1.37204
1.07583 0.971299
-0.0560791 -1.34753
1.05119 0.963945
1.01512 0.975965
1.07458 0.940553
1.10824 0.912864
1.03084 0.952181
1.01634 0.971114
1.037 0.985099
1.05108 1.00321
1.03772 1.0331
1.06452 1.03619
1.08213 1.05716
1.08328 1.05853
1.09042 1.0862
-0.138463 -1.43271
1.16499 1.01033
1.0474 1.03253
0.994196 1.01172
1.00284 0.993049
1.00804 0.97435
0.980195 0.977249
1.00305 0.980843
-0.00179335 -1.3488
1.02953 0.987099
1.08821 0.982542
1.02891 1.00873
1.02982 1.00239
1.07486 0.994418
1.14196 0.958724
1.11385 0.946005
1.09022 0.941131
1.03735 0.951028
0.95453 0.98195
0.949194 0.985891
0.927312 0.999895
0.947039 1.00807
0.950247 0.999545
1.01874 0.985925
1.0247 0.986421
1.04577 0.983287
1.03265 0.981926
0.999101 0.988289
0.985568 0.985276
0.969279 0.981827
0.978628 0.980454
0.949262 0.965532
0.950921 0.97767
0.936085 0.969302
0.980174 0.959917
0.952621 0.988213
1.02008 0.99595
0.989171 1.0032
0.944028 1.02611
0.896819 1.02933
0.896817 0.995584
0.858331 0.979345
0.849526 0.973048
0.864115 0.990122
0.828886 1.01895
0.86818 1.03441
0.901109 1.02189
0.903344 1.00192
0.871672 0.992876
0.936307 0.964395
0.785236 1.02774
0.824462 1.01832
0.81989 1.00898
0.831169 0.991246
0.830854 1.00453
0.84206 1.01987
0.856738 1.02516
0.839765 1.02841
0.871229 1.00437
0.89102 1.00047
0.986472 0.981864
0.91878 1.02411
-0.0210801 -1.35917
0.937162 1.0224
0.961809 1.02227
0.922049 1.02958
0.855484 1.0315
0.843513 1.03128
0.831476 1.01653
0.801823 1.03932
0.882121 1.02244
0.85228 1.03293
0.897894 1.03
0.894678 0.999785
0.867691 0.984907
0.853735 0.972441
0.887342 0.944155
0.872659 0.957999
0.917766 0.937896
0.887275 0.959605
0.925022 0.921055
0.902166 0.903188
1.00178 0.87755
1.00028 0.886555
0.943288 0.921367
0.898901 0.934356
0.906827 0.938159
0.951921 0.926123
0.920319 0.941792
0.92113 0.927866
0.901321 0.938852
0.909218 0.946907
0.908451 0.952503
0.935545 0.95448
0.940947 0.98154
0.903135 0.997573
0.99076 0.969212
0.970822 0.980256
0.952325 0.998708
1.0089 0.975977
-0.0118471 -1.34947
0.938838 0.990677
0.925462 0.973086
0.947212 0.932845
0.950886 0.937006
0.971415 0.944181
0.948837 0.953609
0.928941 0.939548
0.918821 0.926832
0.936432 0.930617
0.0312468 -1.29426
0.00237747 -1.32468
0.00309129 -1.37106
1.01078 1.02899
0.977674 1.05509
-0.0140995 -1.40816
1.01744 0.999457
0.971345 1.00556
0.0136439 -1.37368
0.0895133 -1.38549
0.000934988 -1.36545
0.0133773 -1.36816
0.0265551 -1.38468
0.00504825 -1.40545
-0.00654627 -1.39787
-0.0967495 -1.37054
1.10286 0.976327
-0.0260242 -1.34713
-0.0619694 -1.34076
1.02064 0.946008
1.00008 0.959473
-0.056519 -1.30326
-0.0754565 -1.30212
0.98409 0.968257
-0.156107 -1.28059
-0.127634 -1.29463
1.05719 0.963531
-0.167266 -1.31508
1.04115 0.990377
1.04552 1.00003
-0.1929 -1.34304
-0.160498 -1.37395
-0.201549 -1.36878
-0.196148 -1.38132
-0.17733 -1.36688
-0.161699 -1.38724
-0.192527 -1.38339
-0.208126 -1.40575
-0.182665 -1.39912
-0.175604 -1.3868
-0.166969 -1.39119
-0.194271 -1.37533
-0.218332 -1.35808
1.19307 0.966392
-0.186253 -1.37372
-0.23114 -1.37705
-0.211053 -1.40785
-0.263405 -1.37407
1.23914 1.01761
-0.20299 -1.40204
-0.18959 -1.36335
-0.179813 -1.35241
-0.165367 -1.38217
-0.188628 -1.3991
1.2332 1.04983
-0.243878 -1.43026
1.21032 1.05094
1.18705 1.02048
-0.163457 -1.37404
-0.143067 -1.37202
-0.153265 -1.36729
1.22516 0.957688
-0.103126 -1.38049
-0.122853 -1.34502
-0.0435726 -1.36828
1.13876 0.924448
-0.103623 -1.34987
1.12023 0.984371
-0.0758546 -1.39376
1.09177 1.01247
-0.0447629 -1.40845
-0.0646139 -1.38795
-0.0574184 -1.38048
-0.0194651 -1.36396
-0.000168074 -1.34491
-0.0297167 -1.32797
1.04509 0.948138
-0.0751495 -1.33913
-0.0660143 -1.34712
-0.0904118 -1.34284
1.0937 0.972403
1.13728 0.961858
1.14459 0.972843
1.08389 0.979037
-1.54066 0.530504
-0.0912698 -1.33218
-1.56214 0.533235
1.06443 0.983944
-0.0151239 -1.36891
1.06609 1.0166
-1.56048 0.625837
-1.63145 0.490347
-1.59908 0.608348
1.084 1.0966
-0.108407 -1.45584
1.14517 1.09453
-0.122602 -1.47787
-0.125692 -1.46428
1.1166 1.07482
1.06094 1.04904
1.08219 0.989853
1.02712 0.968348
1.01928 0.944787
-0.0599878 -1.26861
1.06142 0.878149
1.09363 0.887448
-0.0858677 -1.29317
-1.50274 0.495688
-1.52116 0.513131
-1.52094 0.511357
-0.161309 -1.34201
-1.56914 0.496839
-1.59553 0.523908
-0.204722 -1.39544
-0.166219 -1.41518
-0.223429 -1.38648
-0.185283 -1.39263
-0.16915 -1.40297
-1.59604 0.492967
-0.178836 -1.37142
-0.224916 -1.33814
-0.211352 -1.31868
-1.53404 0.416446
-1.4945 0.539484
-1.47894 0.555042
-0.0884037 -1.32894
-0.0524669 -1.33431
-0.101272 -1.33125
-0.100392 -1.35295
-0.191303 -1.35338
-0.212573 -1.3619
-0.164338 -1.37795
-0.173892 -1.36024
-0.184954 -1.33906
-0.213743 -1.30188
-0.109405 -1.32117
-0.161882 -1.28708
-0.122504 -1.28535
-0.117579 -1.26874
-0.107965 -1.30076
-0.121188 -1.33302
-0.0919657 -1.35014
-0.0721319 -1.35789
-0.102796 -1.36531
-0.0816423 -1.38583
0.957345 1.04991
0.00589428 -1.39926
0.023054 -1.39304
0.88989 1.05347
0.875305 1.07107
-0.000622053 -1.40607
0.0475089 -1.42877
-1.43336 0.715311
-1.35427 0.841806
-1.40779 0.728292
-1.32173 0.83386
-1.30785 0.83192
-1.34413 0.757603
-1.37159 0.744965
-1.41543 0.66453
-1.39393 0.689162
-1.39473 0.685637
-1.40307 0.636696
-1.34647 0.710621
-1.36518 0.639773
-1.38505 0.581871
0.890093 0.958858
-1.38857 0.565085
-1.33958 0.643462
-1.36697 0.532801
-1.35602 0.563997
0.884686 0.945226
-1.35454 0.587656
-1.36773 0.59192
-1.36682 0.615976
-1.38414 0.560239
0.89962 0.938779
-0.00856755 -1.2886
-1.41088 0.576082
-1.39624 0.581062
-0.0242183 -1.28872
-0.0443014 -1.27971
-0.0101292 -1.30762
0.0286078 -1.3291
-0.00635596 -1.30111
0.0113773 -1.2836
0.914686 0.945387
0.905349 0.945716
0.884512 0.9282
0.0961778 -1.25471
0.964709 0.854493
0.948154 0.848217
0.931634 0.869291
0.907838 0.887477
0.884043 0.934394
0.877304 0.973368
-1.42005 0.527484
0.987913 0.983553
-1.4903 0.52113
1.03909 0.965079
-1.44321 0.609439
0.946585 0.981058
-1.4385 0.574812
-1.4462 0.542912
-1.44221 0.499901
-1.40066 0.552401
-1.44294 0.495245
-1.44212 0.509601
-1.46009 0.502557
-1.43272 0.587878
-1.45059 0.564253
-1.45918 0.561761
-1.48182 0.5427
1.02878 0.98988
0.980813 1.01412
-1.54174 0.458868
1.0576 0.990162
1.09282 1.01026
1.1106 1.01063
1.12641 1.00172
1.06403 1.01855
-1.55437 0.481829
1.08922 0.988672
1.02585 1.01546
-1.54958 0.434756
-1.5378 0.462723
-1.52946 0.50676
1.04204 0.99653
1.06569 0.99017
0.934084 1.06245
0.648747 -0.276784
-1.48759 0.631051
0.659395 -0.307946
0.676977 -0.278466
-1.52333 0.657549
0.681874 -0.220579
1.00298 1.05296
0.619242 -0.232823
0.605038 -0.237799
0.605154 -0.174969
0.542352 -0.268727
0.535647 -0.221278
0.519185 -0.256025
0.58376 -0.229217
0.595558 -0.177868
0.551741 -0.21925
0.5726 -0.225097
0.556965 -0.202144
0.568751 -0.143526
0.542724 -0.195857
0.568575 -0.12791
0.549448 -0.199958
0.577662 -0.13952
0.56246 -0.182633
0.582437 -0.161961
0.564394 -0.181447
0.551511 -0.249323
0.603979 -0.148323
0.602925 -0.191143
0.630108 -0.181065
0.604974 -0.210555
0.614128 -0.22491
0.643789 -0.166727
0.616504 -0.212584
0.605757 -0.234505
0.675465 -0.133812
0.656031 -0.167887
0.622017 -0.20026
0.622238 -0.18437
0.617452 -0.216645
0.612359 -0.241758
0.618461 -0.20577
0.621703 -0.243202
0.661988 -0.163628
0.608464 -0.249854
0.580998 -0.208278
0.566627 -0.232297
0.570031 -0.2071
0.558279 -0.241144
0.547397 -0.196035
0.560407 -0.160197
0.573719 -0.132915
0.567387 -0.138223
0.565779 -0.101316
0.568879 -0.0904845
0.590913 -0.102986
0.599354 -0.14477
0.657701 -0.136879
0.689818 -0.198024
0.731837 -0.101348
0.752287 -0.0555923
0.744097 -0.0478736
0.731729 -0.0662622
0.75315 0.0283927
0.686849 -0.101424
0.703821 -0.0701396
0.697435 -0.0654012
0.722577 -0.0306232
0.750113 -0.0144349
0.703616 -0.0341592
0.652515 -0.112751
0.650476 -0.0614576
0.639851 -0.112062
0.622389 -0.152072
0.635609 -0.100335
0.621644 -0.122664
0.640604 -0.0915448
0.670465 -0.111807
0.696026 -0.0697696
0.678205 -0.0934652
0.718839 -0.0663223
0.773854 0.0113807
0.776571 -0.0331009
0.812767 0.0574015
0.815363 -0.0423087
0.794322 -0.0868903
0.805489 -0.0817331
0.779414 -0.102853
0.776419 -0.102033
0.786279 -0.112888
0.799646 -0.118719
0.822487 -0.0654578
0.827585 -0.112272
0.838327 -0.0312744
0.811349 -0.0358081
0.781138 0.00768898
0.812488 0.0528233
0.812027 -0.0575046
0.824325 -0.0542621
0.833239 -0.0549056
0.796444 -0.055055
0.812767 -0.0282579
0.781667 -0.154396
0.809848 -0.06757
0.780277 -0.0906421
0.798621 -0.0198899
0.781357 -0.0301228
0.76165 -0.0357991
0.775543 -0.00325309
0.785189 0.00851514
0.749504 -0.0136217
0.746117 -0.043726
0.723511 -0.0156104
0.709247 -0.069591
0.715771 -0.0505742
0.712222 -0.00905888
0.686572 -0.0842327
0.717664 -0.0431536
0.714253 -0.162296
0.773313 -0.0180468
0.78196 -0.0320039
0.752415 -0.0534931
0.733679 -0.0911975
0.739309 -0.0487112
0.755179 0.0078876
0.697262 -0.152138
0.742812 -0.0929749
0.782397 -0.0529578
0.816883 -0.0730973
0.840175 -0.00123055
0.813372 -0.0764653
0.82003 0.0512742
0.782128 -0.0415722
0.743598 -0.0313582
0.719784 -0.0440325
0.725161 -0.00279745
0.715139 -0.0181617
0.707724 -0.0237988
0.711618 -0.0514761
0.761995 0.0519338
0.777473 0.0498245
0.767892 0.00432267
0.764835 0.0278391
0.791048 -0.00267038
0.808438 0.0481148
0.793732 -0.00224076
0.794245 0.030497
0.785293 -0.00499344
0.808491 0.00746537
0.829376 0.0297196
0.849701 0.113574
0.830679 0.0911135
0.814382 0.0435696
0.842385 0.0435385
0.832022 -0.04855
0.83956 -0.00421213
0.861496 0.0432648
0.833987 -0.0422365
0.824732 -0.0451329
0.813436 -0.0376296
0.846355 0.0477873
0.775818 -0.0518644
0.797004 0.0886407
0.73662 0.0408009
0.713321 0.0261124
0.676838 -0.0464839
0.696698 -0.0267768
0.721766 -0.00796137
0.729969 0.00606469
0.740824 -0.0374955
0.739168 -0.043375
0.729816 0.00946777
0.742877 -0.00512413
0.731377 -0.062797
0.737699 -0.0783061
0.747881 -0.0695965
0.706584 -0.130092
0.704833 -0.0978741
0.68832 -0.0800687
0.678793 -0.0982363
0.694568 -0.110445
0.747348 -0.0741465
0.714902 -0.193424
0.743798 -0.123155
0.703149 -0.173374
1.17989 1.02152
0.693933 -0.122783
0.673681 -0.191116
1.10271 1.02871
1.09176 0.999148
1.09259 0.997761
1.1831 0.924221
1.10014 0.973849
1.04859 0.985737
1.10221 0.929881
1.08031 0.952246
1.04342 0.986038
1.04718 1.01136
1.07732 1.01771
1.07829 0.999585
0.66193 -0.222325
1.08603 0.989408
1.09986 0.997145
1.09145 1.02097
1.17261 1.00744
1.11 1.01944
1.09739 1.00801
0.681942 -0.109277
1.12427 0.963569
0.669357 -0.162003
0.689707 -0.116237
0.694707 -0.14574
0.737142 -0.123306
0.702449 -0.225678
0.680472 -0.281586
0.695016 -0.246878
0.679146 -0.270079
0.670284 -0.267031
0.692443 -0.259053
0.642825 -0.32575
0.698436 -0.234792
0.645901 -0.362205
0.646384 -0.397188
0.681198 -0.388399
0.714673 -0.359924
0.691628 -0.347296
0.688456 -0.292873
0.695934 -0.200944
0.706461 -0.152637
0.654437 -0.18032
0.625338 -0.198249
0.653913 -0.188366
0.673044 -0.118109
0.959533 0.921558
0.970889 0.90732
0.655403 -0.202331
0.936127 0.95536
0.935308 0.953878
0.641346 -0.124387
0.980254 0.957254
0.998672 0.934195
0.604609 -0.169616
1.02538 0.932019
1.07737 0.93574
1.03681 0.999701
1.09674 0.968367
0.636491 -0.21115
0.637423 -0.191713
0.645197 -0.176173
0.664338 -0.142887
0.643336 -0.211061
0.638101 -0.239077
0.652084 -0.21597
0.664001 -0.162419
0.671622 -0.127648
0.633919 -0.193321
0.624752 -0.195905
0.629493 -0.227825
0.569673 -0.306074
0.60033 -0.24816
0.608634 -0.239051
0.661587 -0.192453
0.686121 -0.230848
0.719523 -0.187716
0.702286 -0.217705
0.694675 -0.23816
0.683432 -0.224406
0.66265 -0.193013
0.633303 -0.240977
0.599438 -0.254346
0.625592 -0.227544
0.629555 -0.204699
0.624396 -0.25338
0.605405 -0.263513
0.597223 -0.283424
0.596926 -0.284264
0.61537 -0.249732
0.590272 -0.223685
0.598469 -0.246036
0.640288 -0.201663
0.659274 -0.180882
0.655186 -0.172636
0.71125 -0.123974
0.6806 -0.192762
0.650504 -0.239101
0.586954 -0.306643
0.581392 -0.341
0.566977 -0.329345
0.566426 -0.318084
0.50481 -0.360933
0.491309 -0.347895
0.523995 -0.301629
0.472128 -0.353311
0.499938 -0.312868
0.433264 -0.387951
0.419527 -0.420963
0.44864 -0.404807
0.740234 1.0026
0.549852 -0.395852
0.737576 1.06239
0.641777 -0.315439
0.8352 1.04614
0.64202 -0.347182
0.796881 1.06077
0.779154 1.05263
0.739633 1.04492
0.771784 1.0416
0.794732 1.02627
0.752152 1.00565
0.567335 -0.358756
0.778958 1.00548
0.760515 1.03015
0.869508 1.00507
0.790862 1.02174
0.6039 -0.323575
0.776755 0.989367
0.577887 -0.314368
0.728595 0.92362
0.716458 0.905608
0.668447 0.923482
0.495039 -0.346585
0.497888 -0.330319
0.660676 0.923238
0.62652 0.94014
0.646105 0.932151
0.648396 0.929048
0.45512 -0.397933
0.631798 0.919474
0.616673 0.923011
0.599721 0.938193
0.598379 0.93655
0.632454 0.919598
0.433279 -0.421902
0.494581 -0.361715
0.42341 -0.460109
0.557578 0.921888
0.382181 -0.496985
0.39867 -0.471562
0.420408 -0.445197
0.417349 -0.463068
0.605647 0.932855
0.597005 0.944541
0.491167 -0.443487
0.499026 -0.461683
0.480642 -0.516772
0.51578 -0.501294
0.49762 -0.517246
0.499352 -0.490212
0.481368 -0.541516
0.472688 -0.551724
0.526978 -0.464028
0.497595 -0.475299
0.46313 -0.448609
0.453571 -0.434973
0.438388 -0.447968
0.428845 -0.43951
0.438789 -0.46523
0.446099 -0.477028
0.445026 -0.466954
0.394146 -0.501805
0.435665 -0.476376
0.468821 -0.454955
0.454561 -0.511445
0.481936 -0.470211
0.437022 -0.526463
0.48736 -0.494895
0.497758 -0.489901
0.459714 -0.552341
0.473413 -0.540921
0.46377 -0.521113
0.451963 -0.47365
0.466149 -0.442412
0.406944 -0.496328
0.444583 -0.437314
0.442597 -0.448128
0.407938 -0.48345
0.383773 -0.522074
0.392586 -0.527752
0.429328 -0.525618
0.394611 -0.552929
0.43047 -0.472933
0.369231 -0.521991
0.356776 -0.553974
0.401703 -0.49091
0.405301 -0.479309
0.346097 -0.555124
0.333821 -0.585787
0.404085 -0.504946
0.412187 -0.509062
0.396868 -0.5106
0.427235 -0.468688
0.45875 -0.446911
0.419764 -0.477798
0.406305 -0.453102
0.324623 -0.567797
0.40119 -0.514843
0.399292 -0.540253
0.37041 -0.578109
0.448768 -0.521471
0.540424 0.989509
0.35259 -0.571437
0.497902 0.953013
0.375595 -0.534723
0.417694 -0.493774
0.413998 -0.503362
0.394014 -0.501494
0.372471 -0.542927
0.369826 -0.571038
0.345267 -0.603683
0.576427 0.999695
0.557295 1.00731
0.559847 0.999971
0.492689 0.98947
0.357557 -0.553229
0.371234 -0.543749
0.347561 -0.533817
0.375102 -0.465729
0.536223 0.902364
0.479532 0.886273
0.315704 -0.469296
0.351339 -0.435352
0.351691 -0.475897
0.338576 -0.49877
0.313408 -0.499858
0.51058 0.892611
0.276065 -0.526326
0.545427 0.948346
0.498156 0.974927
0.44703 1.00078
0.520868 1.00868
0.442012 1.01506
0.486146 1.00762
0.410068 0.981696
0.337334 -0.564825
0.356541 -0.513465
0.383319 0.917526
0.374183 0.911081
0.395926 0.900234
0.386233 0.902265
0.454599 0.911077
0.389933 0.925905
0.426536 0.932244
0.386188 0.928698
0.385754 0.950125
0.338216 0.939881
0.381884 0.970462
0.440451 0.9834
0.440059 0.976372
0.413062 0.941797
0.377568 0.914668
0.352171 0.899305
0.33893 0.905574
0.232482 0.920618
0.234445 0.948982
0.156433 0.93611
0.284596 0.951805
0.297295 0.925178
0.275536 0.945611
0.309656 0.967553
0.315649 0.987921
0.331499 0.987553
0.342536 0.999938
0.387453 0.992763
0.369853 0.95739
0.378512 0.916227
0.322328 0.896246
0.286869 0.891555
0.313639 0.907855
0.315854 0.904826
0.248932 0.873878
0.279956 0.902209
0.338088 0.923247
0.257605 0.931622
0.290204 0.946114
0.24416 0.926551
0.295778 0.914619
0.316291 0.927105
0.343563 0.945373
0.35993 0.961192
0.36689 0.97475
0.374904 0.965366
0.387197 0.949022
0.39418 0.935384
0.39378 0.897317
0.388009 0.887121
0.376242 0.90017
0.436888 0.905054
0.379681 0.878964
0.398618 0.875845
0.259699 -0.572954
0.335894 0.856364
0.23857 -0.619588
0.278241 -0.591345
0.236223 -0.638904
0.289737 -0.610989
0.275806 -0.599514
0.227839 -0.632084
0.245363 -0.629998
0.26288 -0.643041
0.276603 -0.644195
0.358104 -0.617107
0.325519 -0.68926
0.376012 -0.645564
0.388994 -0.647041
0.383234 -0.657854
0.39747 -0.636715
0.416171 -0.624012
0.38616 -0.656726
0.404062 -0.630796
0.39018 -0.638799
0.340801 -0.68058
0.391501 -0.618892
0.379327 -0.63352
0.410832 -0.614959
0.423191 -0.587642
0.424118 0.987252
0.433763 0.976461
0.442274 -0.510956
0.378413 -0.531672
0.369707 0.921052
0.334478 0.903473
0.377861 0.918786
0.334646 0.936631
0.350482 0.946741
0.324844 0.957163
0.291893 0.957341
0.340779 0.94862
0.336765 0.941332
0.294291 0.925492
0.372517 0.941082
0.34349 0.96347
0.332161 0.978786
0.332868 0.965915
0.342533 0.965288
0.35961 0.97852
0.397452 0.957106
0.387575 0.957295
0.319625 0.967348
0.331122 0.996958
0.428912 1.02597
0.353624 1.02412
0.387599 1.06259
0.340929 1.06205
0.37828 1.08139
0.331402 1.05693
0.403357 1.0581
0.34611 1.02767
0.381021 1.01387
0.328952 0.997008
0.357837 1.00355
0.346687 1.03184
0.358861 1.03266
0.313453 1.02815
0.213756 1.02238
0.202077 1.02539
0.211048 1.01312
0.300156 0.99292
0.276913 0.960658
0.318176 0.9565
0.273796 0.947735
0.306993 0.983414
0.308112 0.990437
0.227044 0.958377
0.240449 0.980086
0.243562 0.985318
0.26465 0.98036
0.298082 1.00225
0.231062 0.965572
0.243375 0.984834
0.220573 0.986764
0.145875 0.966269
0.141631 0.956986
0.205566 0.97916
0.200928 0.972368
0.184035 0.959708
0.195969 0.961629
0.237505 0.979712
0.245963 0.99091
0.313551 0.994597
0.252234 0.95471
0.325401 0.959454
0.266819 0.922588
0.267791 0.933745
0.275922 0.95998
0.225106 0.987049
0.181242 0.982312
0.191473 1.00622
0.130358 0.974578
0.155534 0.96684
0.183706 0.96102
0.220158 0.964229
0.245415 0.992247
0.262445 0.993499
0.172953 0.962556
0.195926 0.970264
0.21626 0.959649
0.230289 0.953542
0.277173 0.919577
0.240721 0.91576
0.203491 0.904087
0.164571 0.9178
0.146365 0.952614
0.0861008 0.958358
0.114791 0.97841
0.105883 0.988797
0.0978008 1.03559
0.132492 1.08879
0.0754683 1.10118
0.0822644 1.10759
0.105046 1.10751
0.127746 1.10138
0.0931621 1.06461
0.0178087 1.02222
0.0734985 1.02645
0.0116375 1.01891
-0.0172866 0.991402
0.0225793 1.00057
0.0355216 0.966274
0.054685 0.948311
0.123089 0.958595
0.15724 0.962682
0.253523 1.00235
0.223434 0.981597
0.240176 0.99198
0.300664 0.992875
0.25919 0.967567
0.295456 0.954548
0.213142 0.936727
0.172706 0.951264
0.203452 0.98423
0.223205 0.991164
0.293294 1.01561
0.323047 1.02101
0.237874 1.01771
0.242214 1.05282
0.173061 1.04948
0.159188 1.03266
0.114001 1.02111
0.129607 1.031
0.202543 1.0501
0.210862 1.04507
0.221457 1.0225
0.224738 0.990163
0.230492 0.962373
0.194358 0.921864
0.227122 0.933043
0.232815 0.950029
0.200962 0.921592
0.164312 0.898594
0.169121 0.911998
0.161442 0.935484
0.112271 0.931565
0.12138 0.956529
0.0675097 0.92968
0.0710117 0.919604
0.0750327 0.90885
0.0586436 0.910079
0.0752075 0.895893
0.0787411 0.899274
0.101143 0.917623
0.111077 0.926273
0.142534 0.926037
0.120617 0.904746
0.153123 0.929204
0.103304 0.904056
0.117073 0.925979
0.158315 0.949774
0.159569 0.931579
0.220124 0.954407
0.171823 0.958008
0.169345 0.984771
0.162289 0.990459
0.17964 0.979531
0.154653 0.954004
0.166493 0.972356
0.175362 0.964658
0.165815 0.922309
0.240923 0.939594
0.198321 0.957026
0.245334 0.996494
0.224641 1.00314
0.204425 0.991199
0.241142 0.987638
0.298611 1.00107
0.303606 0.989925
0.296063 0.983884
0.259568 0.969473
0.227229 0.95052
0.29732 0.961893
0.296307 0.964945
0.260069 0.953028
0.216718 0.954342
0.201171 0.979203
0.134684 0.964226
0.204569 0.99112
0.167196 0.9666
0.177851 0.97228
0.159151 0.958549
0.170881 0.968137
0.176899 0.967782
0.168801 0.982931
0.163376 0.99135
0.092333 0.944678
0.134317 0.949778
0.199889 0.973561
0.197954 0.965676
0.160808 0.945055
0.149466 0.933777
0.112448 0.909919
0.0411758 0.894964
0.160933 0.976703
0.14154 1.00535
0.123076 0.977038
0.140668 0.956369
0.165653 0.944081
0.216484 0.933724
0.154402 0.905817
0.191541 0.936683
0.188566 0.950503
0.139457 0.931149
0.110981 0.901826
0.0997232 0.896619
0.058308 0.907531
0.195385 0.977193
0.21298 0.982908
0.165087 0.943025
0.209968 0.958489
0.182926 0.967589
0.215606 1.00286
0.177615 0.999263
0.188897 1.00338
0.20292 1.01456
0.0852011 0.990008
0.0737501 1.00107
0.0573727 1.00116
0.115305 1.04223
0.075801 1.05102
0.0438552 1.04819
-0.00661047 1.00508
-0.00577554 1.00477
-0.081604 0.939816
-0.00368851 0.960627
-0.0435953 0.927284
-0.116494 0.880826
-0.0886064 0.93496
-0.120835 0.933432
-0.105019 0.97059
-0.149801 0.969784
-0.22375 0.935633
-0.2145 0.970916
-0.229262 0.971826
-0.18648 0.975312
-0.221281 0.964441
-0.217362 0.977553
-0.224472 0.96972
-0.245976 0.950475
-0.209029 0.98308
-0.195828 0.985787
-0.185894 0.987035
-0.0682998 1.02234
-0.13365 0.959235
-0.0662832 0.960625
-0.0418619 0.940867
-0.0465018 0.942063
0.0210982 0.972371
-0.0757503 0.924843
-0.118596 0.954744
-0.078817 0.98005
-0.0118501 0.967029
-0.0293746 0.92335
0.0103866 0.911932
0.06757 0.891029
0.0292475 0.866413
0.0788893 0.913871
0.0249032 0.91095
-0.0828223 0.886889
-0.0858686 0.876226
0.0636327 0.967253
-0.00230406 0.926391
-0.026121 0.888021
0.0606797 0.926231
0.0768604 0.952191
0.0338734 0.942735
0.0317694 0.952487
-0.0615177 0.953295
-0.0458741 0.958904
-0.0509649 0.966664
0.035997 1.03986
-0.00210781 1.02519
0.028398 1.04578
0.0347944 1.02173
0.0323535 1.01127
0.0318153 1.02133
-0.00733562 1.0017
0.0133848 1.03108
0.015841 1.01956
-0.00411779 1.01563
0.0264108 0.997636
0.0641755 1.01088
0.0288805 0.961161
0.0641531 0.984413
0.0120649 0.966244
0.0383866 0.996085
0.111722 1.02611
0.0463304 0.993641
0.0391197 1.00594
0.0733342 1.00346
0.0212374 0.957143
-0.0228061 0.912267
0.0415929 0.948687
0.0595499 0.933528
0.0620153 0.949166
0.0298497 0.961627
0.0611627 1.0085
0.00374239 0.967502
0.0859878 0.991056
0.117463 0.99905
0.179398 1.00194
0.133467 0.972889
0.0915462 0.958806
0.139061 1.00832
0.0589604 0.972984
0.0667448 0.970991
0.042418 0.949966
0.0289508 0.912001
0.0414926 0.892844
0.0189366 0.895436
0.0782727 0.91303
0.154181 0.915668
0.0944833 0.892693
0.134839 0.941889
0.138104 0.957895
0.0941281 0.971138
0.0848207 0.965255
0.0858314 0.969511
0.138486 0.969293
0.0946088 0.966241
0.116486 1.0042
0.174507 1.01643
0.154108 0.996876
0.132745 0.972565
0.0937478 0.95669
0.148617 0.972286
0.172266 0.956973
0.144416 0.920655
0.162807 0.936066
0.132323 0.909046
0.243165 0.947234
0.184875 0.927143
0.16182 0.932099
0.179294 0.964237
0.251651 0.992627
0.195915 0.992736
0.176113 0.970213
0.225313 0.979852
0.226257 1.00683
0.178995 1.02677
0.14614 1.04441
0.139171 1.02531
0.227552 1.02771
0.2481 1.00311
0.31664 1.01935
0.338571 1.00298
0.361314 0.971447
0.367818 0.95973
0.347251 0.944901
0.319009 0.952571
0.280245 0.957249
0.322555 0.970016
0.275216 0.967871
0.305308 0.97059
0.298698 0.967584
0.32634 0.990232
0.328061 1.00682
0.389962 0.988943
0.345419 0.971875
0.364241 0.96726
0.355592 0.978373
0.416674 1.01483
0.416228 1.03516
0.373611 1.03075
0.408065 1.01484
0.404927 0.996548
0.36587 0.989133
0.436314 0.993082
0.444514 0.986286
0.506136 0.991663
0.452302 0.989879
0.415101 0.959168
0.399176 0.931909
0.363655 0.895265
0.383454 0.903662
0.428386 0.959813
0.468214 0.993222
0.417263 0.98614
0.445949 1.00733
0.397177 1.00073
0.447365 1.01214
0.470135 1.00697
0.478724 1.00006
0.43333 0.995408
0.483003 1.01031
0.505813 1.01591
0.517097 1.0093
0.520388 0.998509
0.547259 1.00226
0.502354 1.00233
0.508273 1.00929
0.524791 1.02297
0.46467 1.03033
0.509344 1.02325
0.486441 1.01634
0.473205 0.998747
0.527968 0.993143
0.519536 0.989482
0.541861 0.999183
0.547276 1.009
0.471112 1.01168
0.426562 1.01427
0.441301 1.03674
0.473288 1.0316
0.484641 1.02464
0.482448 0.998746
0.500582 1.00953
0.454364 1.01242
0.518203 1.00868
0.427746 0.993396
0.473667 0.983204
0.507863 0.971186
0.531355 0.96314
0.490863 0.966546
0.513828 0.954925
0.46077 0.960038
0.512844 0.979416
0.486991 0.99644
0.447783 1.01515
0.466003 1.01584
0.417574 1.01665
0.451706 1.03676
0.366929 1.0464
0.420358 1.06213
0.513375 1.04259
0.507709 1.02935
0.464857 1.02138
0.493747 0.998886
0.510577 0.99356
0.493137 0.997822
0.509621 1.00441
0.526069 0.988621
0.608056 0.974305
0.695196 0.95963
0.55903 0.953038
0.557657 0.96482
0.479897 0.954583
0.437784 0.955155
0.469782 0.968709
0.44877 0.960383
0.428087 0.959056
0.449598 0.936109
0.4052 0.927237
0.457366 0.956982
0.487305 1.00158
0.490954 1.01129
0.419845 1.02072
0.509141 1.02322
0.498581 1.0477
0.466238 1.06045
0.427312 1.05783
0.406626 1.06337
0.4109 1.02682
0.480809 1.00686
0.450788 1.01245
0.535101 1.01364
0.463023 1.01972
0.497195 1.03849
0.509477 1.03972
0.454222 1.03452
0.452484 1.04154
0.519994 1.05034
0.582893 1.058
0.557644 1.06153
0.612735 1.05238
0.645769 1.04385
0.633355 1.01773
0.59852 1.00442
0.594284 0.996677
0.544152 0.995654
0.617835 1.00449
0.524445 0.997529
0.559316 1.02671
0.555378 1.03286
0.605526 1.02764
0.566473 0.99916
0.600431 0.977322
0.515739 0.974793
0.415856 0.935338
0.460739 0.907634
0.47623 0.895518
0.492413 0.882585
0.545291 0.885426
0.511773 0.886857
0.511455 0.911752
0.48446 0.939705
0.443753 0.945503
0.390912 0.977661
0.408081 1.00304
0.38946 1.02885
0.385478 1.02553
0.410504 1.03457
0.430515 1.03647
0.464597 1.02556
0.500415 1.01097
0.408912 1.00184
0.36158 1.01744
0.309549 1.03618
0.341212 1.06292
0.352882 1.06119
0.342515 1.01922
0.40634 1.01369
0.437028 0.995057
0.402064 0.979133
0.333276 0.94866
0.316458 0.939668
0.21577 0.933015
0.166747 0.910642
0.258683 0.936956
0.19711 0.896953
0.27277 0.892261
0.24129 0.871527
0.236327 0.87117
0.335023 0.887294
0.342542 0.903667
0.299852 0.927107
0.367003 0.967533
0.365357 0.983525
0.372523 1.00899
0.363065 1.0172
0.352876 1.0136
0.254073 1.02458
0.302901 1.05072
0.283345 1.0542
0.231581 1.04654
0.286916 1.0625
0.180287 1.01717
0.23077 1.02536
0.250378 1.02852
0.296938 1.02478
0.203404 0.983281
0.264775 1.00741
0.274523 1.02393
0.294415 1.00918
0.332787 1.01516
0.198217 1.00864
0.291708 1.02068
0.329865 0.999831
0.253689 0.959535
0.27615 0.948201
0.245305 0.946795
0.237622 0.956666
0.349192 0.986894
0.2713 0.964484
0.320992 0.961126
0.367539 0.980253
0.361057 0.965134
0.323834 0.965747
0.309716 0.984218
0.358404 1.01671
0.324979 1.02602
0.307571 1.03333
0.361645 1.06345
0.356482 1.0598
0.401805 1.05864
0.333147 1.05791
0.337967 1.06224
0.257669 1.05682
0.381173 1.06784
0.28182 1.00968
0.317001 1.00562
0.347042 0.999552
0.295562 0.985019
0.346543 0.993108
0.36046 0.968041
0.318913 0.952156
0.323692 0.948117
0.260581 0.915237
0.294207 0.927903
0.20544 0.926618
0.225571 0.96184
0.236193 0.991352
0.265153 1.00296
0.276011 1.01682
0.25392 1.00943
0.242959 1.02809
0.271646 1.0332
0.277872 1.0065
0.275777 1.00983
0.233067 0.987371
0.258996 0.99758
0.222115 0.982755
0.189455 0.970436
0.188049 0.959241
0.162125 0.947943
0.182856 0.9595
0.240638 0.952451
0.227277 0.957541
0.187593 0.954404
0.2348 0.984055
0.251481 1.01245
0.26782 1.02787
0.249608 1.03275
0.255689 1.04525
0.241568 1.04086
0.298051 1.06332
0.262243 1.06956
0.223067 1.08723
0.246029 1.08336
0.305067 1.08031
0.199729 1.02875
0.274642 1.03675
0.268335 1.05315
0.273401 1.05763
0.248302 1.02844
0.296387 1.03429
0.266941 1.02739
0.217485 1.02275
0.291727 1.04464
0.194627 1.0361
0.261545 1.04042
0.267295 1.04517
0.270876 1.01199
0.315383 0.987814
0.302217 0.955167
0.297438 0.924733
0.322289 0.923961
0.302256 0.929937
0.251493 0.916192
0.268922 0.927164
0.29948 0.959277
0.251259 0.97041
0.236667 0.968217
0.256249 0.996931
0.204205 1.01483
0.194726 0.998419
0.199908 0.971559
0.196611 0.978867
0.192841 0.992152
0.200054 0.98098
0.212635 0.970563
0.186515 0.953765
0.179306 0.954973
0.188766 0.976817
0.195032 0.968512
0.172256 0.949042
0.174909 0.965612
0.190139 0.962053
0.188055 0.949417
0.183901 0.941043
0.189426 0.945675
0.22244 0.95963
0.21549 0.949612
0.251044 0.973433
0.27627 0.985542
0.245506 0.968982
0.23978 0.976739
0.224551 0.970173
0.191827 0.973169
0.205626 0.974237
0.194404 0.97042
0.155534 0.972702
0.215434 1.00855
0.257189 1.00964
0.12353 0.969133
0.168648 0.97898
0.107919 0.938423
0.179764 0.968413
0.20484 0.985218
0.177754 0.956773
0.202865 0.967133
0.163092 0.961015
0.136476 0.961902
0.10509 0.941752
0.143812 0.942828
0.164928 0.947818
0.169372 0.950995
0.229875 0.98518
0.161666 0.944673
0.201873 0.959774
0.162342 0.966524
0.211264 0.972618
0.145987 0.941479
0.112641 0.935541
0.0706669 0.922419
0.0822981 0.91694
0.104009 0.929286
0.13889 0.944045
0.0547546 0.926628
0.0836711 0.97679
0.0859211 0.986541
0.129494 1.00749
0.0371683 0.961252
0.0946737 0.98758
0.10564 0.999058
0.108151 1.00486
0.0518616 0.973081
0.0982355 0.998718
0.129658 1.0081
0.12578 1.01111
0.124852 1.03691
0.0665411 1.01439
0.0634662 0.989923
0.0423983 0.970716
0.0126831 0.938823
0.0165442 0.937197
0.0375237 0.907778
0.0285038 0.873023
0.0606227 0.909271
-0.018704 0.892341
-0.0250421 0.866806
0.0216571 0.891486
0.0347479 0.895891
0.0579784 0.914728
0.0419659 0.900876
0.0256448 0.888253
0.0157798 0.898078
0.0207246 0.922551
0.00752491 0.924802
0.0175436 0.941402
0.0357005 0.984734
0.0204651 0.966617
0.114696 1.00098
0.0963985 0.98793
0.0611409 0.960306
0.0309712 0.959834
0.0713947 0.980332
0.0243706 0.922481
0.0747968 0.934343
0.0341963 0.911667
0.109034 0.937904
0.160255 0.948371
0.172996 0.944052
0.200055 0.969967
0.144398 0.949414
0.0827012 0.945706
0.0745091 0.973556
0.142738 0.98955
0.172679 0.973029
0.138491 0.971333
0.179027 0.974842
0.189488 0.980043
0.259153 0.976886
0.267635 0.949225
0.217877 0.928573
0.166076 0.926836
0.0983294 0.896782
0.139672 0.926831
0.0615936 0.8853
0.090508 0.897031
0.0835389 0.916046
0.108759 0.945294
0.115336 0.948014
0.113901 0.933032
0.122609 0.931936
0.0879935 0.935186
0.114227 0.931839
0.120106 0.950903
0.129058 0.953485
0.138571 0.940659
0.161548 0.926664
0.132817 0.924547
0.175808 0.942827
0.175983 0.925594
0.18055 0.931907
0.215041 0.944697
0.231012 0.936553
0.256985 0.94781
0.240443 0.976511
0.244111 0.985732
0.141274 0.926616
0.219785 0.937919
0.21074 0.948298
0.168939 0.970075
0.161705 0.975553
0.159523 0.988021
0.117964 0.972693
0.106566 0.985171
0.0688962 0.979115
0.125274 1.00952
0.0446307 0.970702
0.0670371 0.962278
0.104065 0.942348
0.0975076 0.925788
0.170125 0.938305
0.167199 0.95651
0.175035 0.972137
0.147241 0.961176
0.139211 0.972212
0.126998 0.951555
0.134813 0.961772
0.127601 0.977991
0.0925889 0.973565
0.0668025 0.981323
0.0680406 0.968747
0.107024 0.974515
0.0857077 0.939444
0.123528 0.929723
0.122357 0.946005
0.177454 0.935767
0.145332 0.923163
0.132848 0.93303
0.123777 0.91293
0.0373156 0.885213
0.0243331 0.874214
-0.00253868 0.853417
-0.025468 0.834295
0.0295572 0.867917
-0.0262303 0.854709
-0.00176579 0.873143
-0.0173705 0.850699
-0.0121485 0.851725
-0.026362 0.854353
-0.0204701 0.885204
0.00372307 0.921123
-0.0024355 0.921598
-0.0208334 0.925789
-0.0714685 0.920126
-0.0797142 0.929428
-0.0785357 0.936386
-0.098014 0.919524
-0.0762463 0.937502
-0.118433 0.914635
-0.0843667 0.9254
0.00487572 0.978417
-0.0138112 0.989293
-0.101765 0.958822
-0.102753 0.958197
-0.0583046 0.9845
-0.0337664 0.989564
-0.0556182 0.967814
-0.0257775 0.979819
-0.0106472 0.965369
-0.0229832 0.944536
-0.0297926 0.943062
-0.00293109 0.95377
-0.00760603 0.95354
0.0721273 0.980119
0.0292818 0.955087
0.0273373 0.955426
0.038213 0.941561
0.0280867 0.92633
0.0554958 0.917746
0.109066 0.935313
0.116549 0.943151
0.109277 0.958402
0.116216 0.963043
0.0588932 0.92423
-0.000954168 0.883053
0.000390009 0.913317
0.0577885 0.967476
0.0972923 0.979799
0.139858 0.973898
0.140804 0.956069
0.1946 0.975295
0.216915 0.97507
0.217472 0.982169
0.242857 0.97497
0.255023 0.959315
0.189457 0.954001
0.266721 0.977641
0.193188 0.959295
0.168926 0.967139
0.113225 0.968882
0.185125 1.01956
0.142507 1.00395
0.196723 0.995621
0.226729 0.974097
0.262244 0.963207
0.316935 0.986869
0.338639 0.987965
0.263619 0.980542
0.274094 0.997979
0.205045 0.983529
0.223394 0.966615
0.186806 0.957775
0.103445 0.911054
0.154157 0.937452
0.149473 0.933267
0.128047 0.928745
0.112526 0.912695
0.0664046 0.894142
0.13502 0.937177
0.0635083 0.91681
0.0588315 0.930472
0.056242 0.921085
0.0792733 0.946025
0.0431039 0.94802
0.036958 0.976332
0.0991147 0.997789
0.0320702 1.0002
0.0462353 0.988911
0.0607037 0.976236
0.0696411 0.965672
0.0413415 0.946929
0.0690255 0.950271
0.01884 0.884809
0.0891004 0.88271
0.0470393 0.858675
0.0477282 0.858554
0.0890187 0.889825
0.0252483 0.892759
0.0167896 0.915068
0.0560187 0.944454
0.0495155 0.95574
0.0030741 0.952998
0.0439268 0.973679
0.0728995 0.980598
0.113137 0.997013
0.125248 1.00025
0.0723157 0.98119
-0.0658941 0.926735
0.0467718 0.974303
7.80762e-05 0.913388
0.0123211 0.89508
0.0607181 0.889737
0.103639 0.891568
0.0590973 0.889616
0.0432604 0.913281
0.0319165 0.94147
0.109379 1.00439
0.0453797 1.01179
0.0403318 1.00377
0.0344582 0.987603
0.110043 1.01056
0.0588126 0.97014
0.102683 0.99674
0.0289762 0.947481
0.0419172 0.963053
0.0264129 0.956784
0.010435 0.934502
0.00082076 0.932082
0.120917 0.979652
0.157029 0.943011
0.24244 0.926666
0.205186 0.927723
0.145508 0.92043
0.140185 0.926215
0.222754 0.971454
0.232213 0.977116
0.210888 0.939036
0.226124 0.961634
0.235691 0.968755
0.259748 0.982385
0.267977 0.994166
0.291636 0.977669
0.26312 0.975061
0.281559 0.991564
0.20911 0.970734
0.19662 0.95736
0.294472 0.97895
0.242762 0.952761
0.241919 0.940074
0.281561 0.948677
0.258795 0.928095
0.27675 0.961697
0.261174 0.96469
0.212039 0.934648
0.208555 0.937159
0.157231 0.91586
0.190544 0.945523
0.168539 0.932399
0.27528 0.954091
0.235054 0.946653
0.164159 0.93931
0.0967374 0.917414
0.0984792 0.924945
0.0556277 0.896238
0.0536199 0.908739
0.0973952 0.947884
0.165717 0.964339
0.194628 0.960831
0.161066 0.959512
0.187485 0.981219
0.143583 0.975364
0.225236 1.00559
0.188221 0.997334
0.181778 0.988013
0.153577 0.995181
0.14758 1.00248
0.0647701 0.948973
0.158423 0.971866
0.179473 0.966997
0.223842 0.972646
0.151122 0.954908
0.252877 0.97505
0.206224 0.930784
0.21362 0.911025
0.188654 0.894091
0.252964 0.924483
0.216231 0.916916
0.232291 0.916312
0.219769 0.907816
0.245888 0.926667
0.313319 0.968223
0.253256 0.99233
0.271365 1.02067
0.268186 1.02721
0.266423 1.03857
0.279963 1.01531
0.257584 1.00926
0.224694 0.988066
0.209888 0.93951
0.203511 0.910204
0.231903 0.903661
0.219957 0.874229
0.297723 0.897063
0.295365 0.88595
0.238048 0.861781
0.234754 0.848715
0.254891 0.874802
0.252437 0.886844
0.261372 0.894151
0.232163 0.90345
0.203084 0.927805
0.218957 0.965858
0.251782 0.997518
0.274863 1.00123
0.339127 1.00004
0.274121 0.976523
0.215556 0.948543
0.202993 0.927288
0.289987 0.931594
0.271408 0.909904
0.251724 0.894353
0.246071 0.872466
0.268807 0.871758
0.167176 0.83945
0.177009 0.854464
0.225361 0.906587
0.191413 0.937207
0.189127 0.918895
0.20594 0.914601
0.213614 0.919893
0.276183 0.949896
0.23652 0.931992
0.259414 0.915572
0.227097 0.89863
0.219212 0.876752
0.171149 0.861598
0.117292 0.867011
0.0990897 0.887752
0.160175 0.927498
0.178229 0.926751
0.244043 0.925068
0.320574 0.930629
0.300693 0.944852
0.283316 0.953141
0.290495 0.977055
0.316041 0.99174
0.337928 1.01659
0.335936 1.04044
0.328693 1.03088
0.322727 1.04158
0.325692 1.04296
0.29607 0.998598
0.320673 0.978407
0.292037 0.943519
0.343059 0.942787
0.29935 0.943627
0.285829 0.954273
0.351912 0.962077
0.301883 0.940217
0.327237 0.937125
0.336304 0.933654
0.376409 0.939393
0.385036 0.966491
0.400958 1.01544
0.38538 1.04636
0.345708 1.05098
0.324537 1.05329
0.342913 1.05277
0.255173 1.04476
0.206492 1.02776
0.232778 1.055
0.288355 1.04508
0.291426 1.0252
0.353987 1.03287
0.392454 1.05117
0.362879 1.03578
0.374128 1.03896
0.408932 1.02775
0.412815 1.03626
0.360819 1.03362
0.291419 1.05047
0.311777 1.06273
0.289857 1.05787
0.295174 1.06206
0.259272 1.02205
0.313955 0.990264
0.300058 0.968568
0.328996 0.977199
0.277136 0.96433
0.235373 0.965804
0.323705 1.00559
0.267274 0.991538
0.286109 0.981739
0.261648 0.969388
0.18075 0.955552
0.178677 0.967563
0.206977 0.973
0.280894 0.991822
0.302483 0.996977
0.296967 0.997701
0.246817 0.983931
0.310063 0.990164
0.313839 1.00126
0.313103 0.989811
0.371708 1.01438
0.353837 1.03311
0.314427 1.01974
0.343186 1.0198
0.317046 1.03101
0.301321 1.03981
0.30226 1.02509
0.3517 1.02873
0.28674 1.0172
0.267668 1.01067
0.248609 0.994406
0.224693 0.96744
0.138442 0.947087
0.153559 0.99291
0.176877 0.998514
0.184622 0.983446
0.193668 0.949326
0.212809 0.928789
0.214736 0.922898
0.229175 0.922089
0.167369 0.925214
0.198216 0.96274
0.223218 0.979776
0.155779 0.988489
0.181854 1.0099
0.16291 1.02582
0.162239 1.03393
0.198393 1.04488
0.16589 1.03189
0.149981 1.02985
0.0914044 1.0013
0.145786 1.0214
0.14641 1.01343
0.214596 1.00065
0.190727 0.957469
0.111634 0.946157
0.0787936 0.945462
0.0835317 0.984958
0.0596158 0.992354
0.0539169 0.969867
0.028157 0.955651
0.105156 0.977877
0.114194 0.961586
0.0921273 0.954094
0.0612288 0.953062
0.058196 0.952508
0.0695234 0.976843
0.0401692 0.99638
0.0447641 1.00092
0.0461381 1.02036
0.0277971 1.0199
0.0418575 1.0279
0.0345055 1.04345
0.0373248 1.03168
-0.0443669 1.01801
0.0265483 1.03848
-0.0708793 0.980632
-0.0507911 0.958473
0.0923127 0.990424
0.0666712 0.973538
0.0539207 0.956444
0.13775 0.982255
0.156567 0.971505
0.167811 0.965575
0.0870535 0.934025
0.0690406 0.934753
0.0362764 0.929717
0.0233863 0.913487
0.0268037 0.919065
0.0653617 0.905875
0.030623 0.901364
0.10407 0.941865
0.0360728 0.926714
0.0527947 0.924583
0.045156 0.922271
0.0754448 0.942104
0.105483 0.94645
0.0285489 0.943141
0.0264131 0.947198
0.0887293 0.967586
0.0897953 0.942
0.105115 0.950535
0.117022 0.974215
0.143423 0.977333
0.138051 0.973306
0.0993246 0.952887
0.165359 0.956021
0.197023 0.9515
0.0884397 0.921181
0.134016 0.964217
0.0369502 0.911848
0.126656 0.931564
0.139289 0.930039
0.138736 0.906524
0.144474 0.91733
0.136483 0.927793
0.138772 0.94321
0.13068 0.956265
0.116169 0.936061
0.15583 0.955236
0.225334 0.979631
0.159277 0.952865
0.231871 0.964764
0.216181 0.94507
0.231362 0.955741
0.201454 0.953267
0.244877 0.950721
0.200708 0.932858
0.156288 0.940782
0.114639 0.929807
0.163691 0.965334
0.184111 0.96006
0.129832 0.94905
0.113432 0.931683
0.214179 0.958285
0.188841 0.954118
0.184216 0.95536
0.21524 0.970399
0.199658 0.960853
0.257416 0.991431
0.195069 0.974476
0.214404 0.955851
0.246195 0.947501
0.182125 0.92258
0.226301 0.934425
0.229299 0.927731
0.20056 0.901
0.221133 0.896492
0.198238 0.907883
0.163611 0.919553
0.11317 0.921966
0.0656289 0.890049
0.117954 0.91757
0.131042 0.928002
0.171295 0.953267
0.119617 0.950316
0.149693 0.959626
0.0771862 0.962752
0.112908 0.986375
0.0769664 0.960188
0.144257 0.964474
0.184621 0.975903
0.173024 0.969538
0.19376 0.949433
0.180238 0.945012
0.146752 0.926291
0.0926843 0.897375
0.193779 0.928196
0.148348 0.926437
0.0760328 0.905794
0.16409 0.950218
0.133542 0.955357
0.082241 0.925223
0.0948985 0.937538
0.119389 0.953369
0.167549 0.962949
0.251129 0.989806
0.20457 0.972628
0.218454 0.969388
0.283812 -0.714666
0.232805 -0.776955
0.256624 -0.801242
-0.715414 1.04658
0.275992 -0.811511
0.156272 1.01214
0.181238 1.01473
-0.757176 1.03152
0.0829275 0.983715
0.287827 -0.797087
-0.738886 1.05052
0.274102 -0.831963
-0.757774 1.054
0.135044 0.990765
0.225788 -0.793653
-0.771009 1.04758
0.299797 -0.7406
-0.82877 1.00588
0.191748 1.01769
0.273194 -0.784196
-0.777037 0.987876
0.267765 -0.751578
0.27364 -0.750895
-0.724412 0.978658
0.288278 -0.780904
0.312874 -0.780123
0.30118 -0.789274
0.277693 -0.796785
0.193242 0.986799
0.302985 -0.739917
0.322437 -0.718929
0.32586 -0.712916
0.284502 0.977348
0.266373 0.985234
0.373987 -0.694761
0.212097 1.00931
0.343485 -0.753642
0.171657 1.01356
0.328553 -0.779721
0.381336 -0.72386
0.314315 -0.753947
0.33405 -0.753778
0.301285 -0.796727
0.320063 -0.788385
0.312594 -0.792891
0.252394 -0.790968
0.231339 -0.787453
0.231574 -0.758302
0.247102 -0.73411
0.284578 -0.72513
0.297284 -0.691245
0.182166 -0.757387
0.182036 -0.786232
0.237059 -0.752648
0.226526 -0.721063
0.208211 -0.731168
0.182401 -0.748546
0.177639 -0.745237
0.181019 -0.744454
0.208359 -0.719798
0.196237 -0.738898
0.190087 -0.742426
0.177965 -0.749804
0.197747 -0.750635
0.190594 -0.742012
0.131826 -0.786205
0.214125 -0.748459
0.180419 -0.763515
0.199112 -0.762178
0.153211 -0.797584
0.211511 -0.786222
0.134216 -0.824375
0.255253 -0.751941
0.220211 -0.772308
0.229219 -0.790959
0.236843 -0.789072
0.225524 -0.778287
0.245621 -0.745839
0.207894 -0.756279
0.183592 -0.769569
0.163697 -0.78394
0.248705 -0.728765
0.1636 -0.762301
0.169602 -0.75027
0.15965 -0.767097
0.174541 0.954296
0.238973 -0.729519
0.213556 0.955099
0.211616 0.971718
0.192192 0.964704
0.158832 0.989833
0.128676 1.01229
0.107444 1.04324
-0.00538885 0.974392
0.127691 1.02844
0.194873 1.0264
0.182137 1.02301
0.256637 1.01967
0.190413 0.968203
0.191939 0.960018
0.236576 0.984744
0.180847 0.941259
0.180216 0.937999
0.213264 0.934
0.187079 0.921741
0.165897 0.901656
0.217223 0.901332
0.253425 0.878957
0.286754 0.910387
0.27644 0.910895
0.24701 0.906315
0.224099 0.910429
0.239785 0.927233
0.189338 0.927205
0.195718 0.909668
0.233266 0.901652
0.272772 0.890915
0.204505 0.864226
0.215946 0.880561
0.228114 0.880913
0.27512 0.894967
0.288378 0.900295
0.272196 0.894803
0.229027 0.901557
0.253406 0.931219
0.240827 0.941165
0.238105 0.966122
0.220533 0.971947
0.218513 0.966909
0.220179 0.963943
0.234933 0.95464
0.216293 0.936631
0.257652 0.958643
0.231968 0.939638
0.191343 0.925739
0.200341 0.938247
0.195669 0.9526
0.192673 0.94226
0.191404 0.940331
0.201014 0.947099
0.20642 0.946432
0.164295 0.936361
0.162382 0.89828
0.17636 0.87766
0.201399 0.88348
0.255994 0.897793
0.202413 0.863086
0.290225 0.897822
0.141998 -0.683818
0.164537 -0.714362
0.191765 -0.702546
0.230122 0.893029
0.145535 -0.704504
0.158009 -0.687893
0.138767 -0.702056
0.0788606 -0.756541
0.188029 -0.681938
0.0984833 -0.726864
0.138785 -0.707759
0.172158 -0.68929
0.146688 -0.706419
0.136658 -0.707057
0.100658 -0.774906
0.207876 -0.73821
0.229222 -0.724777
0.172347 -0.755843
0.148035 -0.735706
0.102053 -0.728131
0.124853 -0.7321
0.146376 -0.711598
0.11242 -0.691299
0.108825 -0.671881
0.118015 -0.657693
0.124271 -0.677997
0.130851 -0.714844
0.205721 -0.731731
0.173797 0.92316
0.181155 -0.746169
0.210463 0.934408
0.249443 0.945721
0.177327 0.939887
0.17555 0.960303
0.145091 0.965331
0.116096 0.952856
0.143265 0.975859
0.124326 0.975125
0.135964 0.985708
0.0873622 0.965481
0.159216 0.991769
0.240761 -0.808192
0.211297 -0.821977
0.185408 -0.824887
0.16634 -0.81424
0.179744 -0.799941
0.150395 0.94911
0.139116 -0.80521
0.133655 -0.792224
0.153031 -0.770394
0.133477 -0.781814
0.211793 -0.767694
0.230993 -0.784136
0.206484 -0.826037
0.131851 0.996702
0.109536 0.990714
0.115586 0.98375
0.075643 0.927293
0.146695 0.917141
0.195171 0.918903
0.15375 0.911399
0.228586 0.951937
0.161525 0.947166
0.161097 0.949443
0.0990297 0.926742
0.14478 0.963495
0.103389 0.959346
0.167452 0.974128
0.154153 0.955494
0.168611 0.946665
0.132156 0.937748
0.0803425 0.915784
0.120014 0.916928
0.142478 0.927311
0.141698 0.911185
0.18602 0.91755
0.146226 0.89655
0.182553 0.931158
0.145162 0.948222
0.187206 0.969979
0.165724 0.950653
0.24447 0.968735
0.173751 0.965321
0.135844 0.9223
0.165113 0.963568
0.216811 0.999069
0.19595 0.981433
0.205878 0.955663
0.18728 0.947902
0.188554 0.955307
0.190879 0.949119
0.172839 0.948897
0.209153 0.958863
0.24377 0.971758
0.217058 0.958577
0.202109 0.943473
0.260396 0.970884
0.247734 0.969482
0.308276 0.962852
0.268998 0.938696
0.351783 0.929069
0.36616 0.921822
0.341691 0.934135
0.330754 0.94959
0.274481 0.938635
0.293758 0.946576
0.218107 0.920029
0.289475 0.95225
0.315199 0.968108
0.267232 0.955326
0.2984 0.954723
0.220442 0.947084
0.204638 0.958869
0.132084 0.960453
0.11578 0.985757
0.130335 1.00129
0.0436353 0.983697
0.15557 0.996519
0.173715 0.972054
0.189097 0.967949
0.153607 0.948332
0.114454 0.921661
0.122817 0.928549
0.0818983 0.929652
0.0653215 0.940027
0.0751439 0.95255
0.0474182 0.934709
0.145008 0.965338
0.139985 0.95065
0.153247 0.952617
0.172791 0.954216
0.185368 0.97682
0.139456 0.972804
0.139251 0.969676
0.140915 0.960954
0.139641 0.946655
0.170676 0.963851
0.124627 0.958915
0.0759515 0.949717
0.141283 0.954612
0.1476 0.9625
0.211005 0.977252
0.209695 0.979046
0.161992 0.970932
0.161645 0.985517
0.190091 0.993781
0.128722 0.975092
0.190971 1.00886
0.175319 0.998195
0.186913 0.980039
0.175607 0.9329
0.140304 0.899557
0.129449 0.881907
0.130076 0.898405
0.102019 0.909494
0.0740726 0.915122
0.11277 0.93214
0.0906423 0.923154
