# Supplementary material for: Stochastic bond dynamics facilitates alignment of malaria parasite at erythrocyte membrane upon invasion
Source: eLife. 2020 May 18;9:e56500. doi: 10.7554/eLife.56500 (PMC7269671; doi:10.7554/eLife.56500)
Supplement: Figure 2—source data 1. [file elife-56500-fig2-data1.zip › PARA_POSITIONS/pos14.dat]

3.63796 -0.572151
3.63802 -0.6512
3.67271 -0.575714
3.68262 -0.664974
3.69739 -0.733305
3.74991 -0.709698
3.82396 -0.53001
3.8294 -0.523562
3.84196 -0.449064
3.82579 -0.633879
3.84483 -0.55089
3.81664 -0.74533
3.838 -0.800809
3.8436 -0.776053
3.82995 -0.78256
3.8461 -0.657233
3.75847 -0.912299
3.73797 -0.943664
3.76476 -0.842937
3.72148 -0.96922
3.74068 -0.898071
3.75683 -0.90737
3.75972 -1.00538
3.75498 -1.053
3.82186 -0.866929
3.80916 -0.961723
3.81748 -0.978018
3.85859 -0.882227
3.84692 -0.913713
3.81115 -1.05542
3.84726 -0.823608
3.81258 -0.90189
3.70557 -1.11152
3.70399 -1.10552
3.76018 -0.928049
3.79413 -0.881471
3.82564 -0.846015
3.84062 -0.891186
3.87708 -0.94306
3.86447 -1.006
3.89417 -0.866636
3.8706 -0.901845
3.87023 -0.79876
3.80695 -0.979362
3.82289 -0.866392
3.79475 -0.957385
3.78847 -0.928426
3.75186 -0.937327
3.76021 -0.849832
3.75033 -0.853274
3.76671 -0.773
3.75633 -0.865296
3.73063 -1.11459
3.79514 -1.03413
3.8431 -0.935926
3.82944 -0.942685
3.79548 -1.02683
3.77873 -1.0082
3.75982 -0.873942
3.71699 -0.880111
3.69785 -0.916823
3.73381 -0.840702
3.76797 -0.7571
3.73971 -0.899684
3.73415 -0.919601
3.80985 -0.67916
3.77178 -0.912631
3.84977 -0.594026
3.80708 -0.700829
3.77883 -0.782199
3.79158 -0.656905
3.74735 -0.836847
3.73431 -0.812368
3.75166 -0.758625
3.73772 -0.717746
3.75827 -0.617245
3.7157 -0.708336
3.72673 -0.63263
3.72718 -0.664227
3.71927 -0.609136
3.70962 -0.652283
3.74034 -0.579198
3.73544 -0.641733
3.73754 -0.738024
3.73446 -0.697618
3.73876 -0.691762
3.74881 -0.606473
3.75716 -0.591694
3.71651 -0.764577
3.74375 -0.651192
3.71678 -0.844207
3.70442 -0.782874
3.66846 -0.811508
3.65603 -0.784743
3.66028 -0.592759
3.6383 -0.676971
3.66341 -0.535135
3.62291 -0.609764
3.61919 -0.58501
3.53998 -0.821432
3.57985 -0.576443
3.50717 -0.873686
3.51863 -0.880376
3.56335 -0.831567
3.58054 -0.833752
3.60299 -0.861654
3.67712 -0.691359
3.67851 -0.784705
3.68605 -0.75628
3.67455 -0.713205
3.63905 -0.76846
3.5934 -0.825194
3.58667 -0.747415
3.5612 -0.847854
3.53054 -0.994818
3.5421 -0.911071
3.51103 -0.931294
3.49689 -0.97735
3.53683 -0.777528
3.50604 -0.894209
3.5055 -0.981334
3.55725 -0.860859
3.54991 -0.950361
3.53069 -1.04036
3.50517 -1.15172
3.49295 -1.14958
3.47574 -1.22433
3.5261 -1.13919
3.49227 -1.25177
3.51903 -1.1714
3.52544 -1.09269
3.4944 -1.09301
3.44546 -1.11075
3.45047 -1.00013
3.38971 -1.11219
3.48041 -0.927643
3.52719 -0.891067
3.57336 -0.831892
3.55256 -0.957066
3.58489 -0.798788
3.54907 -0.854997
3.49758 -0.955433
3.50876 -0.841659
3.45791 -0.834755
3.41874 -0.870282
3.38614 -0.896877
3.39538 -0.806545
3.35746 -0.91053
3.36214 -0.832138
3.34999 -0.860699
3.37815 -0.739345
3.36635 -0.793143
3.39561 -0.818862
3.36152 -0.999243
3.39678 -0.896482
3.37831 -0.937142
3.35992 -0.939236
3.32559 -0.987003
3.33728 -0.896046
3.36436 -0.761783
3.34674 -0.776205
3.32562 -0.906446
3.37892 -0.758244
3.36453 -0.936216
3.40124 -0.851669
3.37697 -0.946075
3.31224 -1.0785
3.35322 -0.91709
3.3914 -0.714049
3.29742 -1.0129
3.35331 -0.736562
3.321 -0.706562
3.26559 -0.712579
3.21846 -0.601332
3.17068 -0.634821
3.15861 -0.664617
3.14405 -0.666476
3.14267 -0.596496
3.15166 -0.554577
3.14257 -0.670038
3.1677 -0.633382
3.13435 -0.743157
3.14872 -0.586277
3.12632 -0.56232
3.11577 -0.501567
3.10046 -0.443976
3.11708 -0.448821
3.13447 -0.496431
3.12718 -0.599246
3.10152 -0.712816
3.15538 -0.585876
3.14053 -0.6685
3.12679 -0.826689
3.186 -0.690686
3.23088 -0.624601
3.23127 -0.710457
3.2727 -0.576999
3.27964 -0.651799
3.2852 -0.726873
3.28157 -0.791036
3.3402 -0.600227
3.3233 -0.712189
3.29238 -0.812509
3.31764 -0.777957
3.33844 -0.718666
3.28904 -0.850691
3.31422 -0.857417
3.36373 -0.740825
3.38473 -0.763147
3.34419 -0.864564
3.3366 -0.820887
3.31747 -0.910202
3.35489 -0.889407
3.35179 -0.912327
3.39783 -0.771165
3.39909 -0.715066
3.40412 -0.610527
3.40407 -0.602341
3.36995 -0.743939
3.37461 -0.732915
3.39956 -0.609665
3.41283 -0.646861
3.44206 -0.603823
3.46467 -0.560558
3.42962 -0.708128
3.42211 -0.632185
3.36454 -0.760439
3.34407 -0.722464
3.38228 -0.544142
3.31079 -0.819516
3.35852 -0.708897
3.40037 -0.639408
3.4008 -0.77344
3.39204 -0.940058
3.41232 -0.956383
3.40199 -0.926108
3.37055 -0.923953
3.34002 -0.927937
3.25292 -1.16433
3.28701 -1.04018
3.28881 -1.02597
3.23588 -1.05283
3.2494 -0.903884
3.20766 -0.95537
3.19985 -0.950607
3.24141 -0.846283
3.22386 -0.969713
3.24394 -0.915094
3.24148 -0.911483
3.18782 -1.06854
3.21783 -1.03287
3.26458 -0.958855
3.29867 -0.9583
3.29706 -1.01817
3.3069 -1.05888
3.36757 -0.990347
3.32546 -1.15443
3.36994 -1.08587
3.37607 -1.09894
3.39873 -1.11955
3.41397 -1.07738
3.43447 -1.06563
3.35258 -1.31822
3.37551 -1.32652
3.3346 -1.41148
3.35769 -1.39083
3.46417 -1.20547
3.42622 -1.28531
3.38491 -1.38507
3.41131 -1.27185
3.32258 -1.40491
3.41497 -1.17245
3.36639 -1.28609
3.4257 -1.14281
3.40385 -1.21714
3.37314 -1.27105
3.36872 -1.25911
3.38636 -1.25813
3.43615 -1.18202
3.46768 -1.11569
3.42555 -1.20834
3.36018 -1.34746
3.33483 -1.414
3.30287 -1.48766
3.2938 -1.52183
3.35566 -1.39976
3.33479 -1.44639
3.36064 -1.36361
3.3067 -1.42817
3.26251 -1.48248
3.27952 -1.43203
3.32805 -1.30207
3.31372 -1.23411
3.27697 -1.17786
3.26197 -1.10623
3.21495 -1.17042
3.28136 -0.995939
3.19494 -1.2377
3.20616 -1.25429
3.17153 -1.33304
3.08268 -1.49605
3.13593 -1.42366
3.13667 -1.4463
3.07652 -1.53908
3.09279 -1.51624
3.06288 -1.50349
3.05024 -1.4886
3.07251 -1.41972
2.98378 -1.53776
2.98728 -1.45752
3.04537 -1.28922
2.98606 -1.3498
2.99895 -1.26728
3.02622 -1.18218
2.91998 -1.37063
3.01455 -1.16124
2.96604 -1.27283
2.9583 -1.31956
2.98938 -1.25582
2.99627 -1.21786
2.97113 -1.20751
2.91554 -1.28158
2.96304 -1.07551
2.88759 -1.17355
2.84441 -1.23075
2.8142 -1.23793
2.87321 -1.09937
2.89218 -1.07158
2.89792 -1.04766
2.8552 -1.09781
2.74146 -1.26617
2.85591 -0.960884
2.8414 -1.02896
2.83036 -1.02134
2.84627 -0.892776
2.82962 -0.883571
2.84468 -0.790926
2.78204 -0.930199
2.81147 -0.773644
2.79258 -0.798567
2.81355 -0.760777
2.81554 -0.84891
2.75655 -0.955107
2.75205 -0.890852
2.77699 -0.742882
2.71622 -0.864047
2.69743 -0.833278
2.75874 -0.632089
2.72336 -0.762492
2.71711 -0.699455
2.67782 -0.727858
2.64479 -0.799542
2.5954 -0.920078
2.60823 -0.898278
2.62305 -0.907706
2.64723 -0.854573
2.63474 -0.863846
2.66481 -0.772827
2.69476 -0.689913
2.65457 -0.795726
2.63456 -0.794043
2.64831 -0.73964
2.6437 -0.758441
2.61195 -0.864159
2.59216 -0.905074
2.60352 -0.877796
2.6258 -0.82809
2.60155 -0.804386
2.57283 -0.785979
2.55144 -0.791931
2.53556 -0.811696
2.51091 -0.866189
2.57601 -0.700935
2.48063 -0.938769
2.52312 -0.759609
2.53596 -0.692599
2.52468 -0.783321
2.53188 -0.788845
2.55771 -0.702344
2.50143 -0.825139
2.54492 -0.720736
2.52837 -0.765976
2.52967 -0.78865
2.54879 -0.748474
2.50857 -0.908222
2.56031 -0.765542
2.56747 -0.744135
2.52125 -0.877711
2.54025 -0.856798
2.56764 -0.790559
2.52052 -0.907029
2.52742 -0.850102
2.50056 -0.870154
2.50372 -0.847635
2.51358 -0.816158
2.53177 -0.787971
2.51182 -0.857378
2.59378 -0.705009
2.61326 -0.745223
2.58434 -0.864462
2.62694 -0.758401
2.66622 -0.647083
2.62564 -0.838121
2.63847 -0.785929
2.61225 -0.805224
2.59027 -0.873809
2.57481 -0.916709
2.59189 -0.897004
2.63243 -0.788739
2.63934 -0.750329
2.61324 -0.772188
2.634 -0.675894
2.62073 -0.599319
2.598 -0.612486
2.53259 -0.762253
2.54083 -0.735
2.55987 -0.6338
2.4978 -0.732493
2.49238 -0.712073
2.50264 -0.735288
2.55778 -0.64961
2.56469 -0.682007
2.60936 -0.51832
2.52522 -0.808831
2.55621 -0.687702
2.56325 -0.690346
2.56742 -0.735015
2.55516 -0.809365
2.57662 -0.74407
2.52336 -0.832633
2.50429 -0.863506
2.49467 -0.888429
2.56737 -0.733788
2.573 -0.772303
2.56987 -0.728466
2.55632 -0.737632
2.52784 -0.810024
2.52042 -0.852601
2.54531 -0.821996
2.53954 -0.85412
2.57383 -0.715953
2.56383 -0.726235
2.51289 -0.824454
2.53197 -0.756291
2.5219 -0.804277
2.52088 -0.850107
2.54426 -0.831215
2.59521 -0.752083
2.59004 -0.845291
2.64608 -0.699556
2.62784 -0.772592
2.59424 -0.836632
2.61301 -0.819484
2.60774 -0.821846
2.60177 -0.894308
2.62377 -0.844129
2.62532 -0.753497
2.55567 -0.943556
2.59879 -0.8097
2.59829 -0.792614
2.63747 -0.66867
2.58663 -0.817373
2.64261 -0.681498
2.62376 -0.746203
2.6246 -0.699349
2.62663 -0.697175
2.63412 -0.663984
2.64428 -0.615478
2.5997 -0.747438
2.62314 -0.618207
2.60893 -0.65595
2.5616 -0.770641
2.59103 -0.635489
2.54531 -0.679123
2.55173 -0.616076
2.53203 -0.675963
2.52863 -0.606006
2.48732 -0.732996
2.5074 -0.685184
2.52498 -0.707345
2.56735 -0.657941
2.60597 -0.550877
2.55116 -0.692158
2.51507 -0.758559
2.54888 -0.696167
2.54165 -0.762109
2.54142 -0.80052
2.56757 -0.726023
2.5811 -0.688404
2.55092 -0.777735
2.5971 -0.720774
2.62461 -0.716427
2.63075 -0.75649
2.63429 -0.716296
2.58351 -0.826864
2.62443 -0.712735
2.61986 -0.720405
2.6367 -0.725244
2.62057 -0.810088
2.59774 -0.844388
2.54835 -0.942078
2.60262 -0.785193
2.57779 -0.847269
2.62095 -0.727
2.60645 -0.798962
2.63312 -0.831447
2.63769 -0.900616
2.6999 -0.785257
2.69588 -0.808824
2.72668 -0.648727
2.64341 -0.847767
2.6418 -0.874847
2.70676 -0.608904
2.6497 -0.735572
2.58823 -0.878894
2.58003 -0.854538
2.58979 -0.741362
2.59204 -0.618261
2.57741 -0.632664
2.5623 -0.673648
2.55841 -0.755951
2.56959 -0.777244
2.58944 -0.712068
2.55179 -0.791663
2.53115 -0.885687
2.59257 -0.77243
2.55516 -0.866329
2.59219 -0.695515
2.50792 -0.879851
2.5019 -0.804068
2.48085 -0.784876
2.40663 -0.928816
2.42176 -0.878316
2.46657 -0.790874
2.49325 -0.743348
2.48413 -0.795089
2.47567 -0.821098
2.50305 -0.757755
2.4737 -0.849715
2.47543 -0.819337
2.46064 -0.828285
2.44539 -0.817899
2.47222 -0.70043
2.40053 -0.869684
2.41863 -0.860285
2.38071 -1.01602
2.43381 -0.944294
2.47558 -0.878165
2.41455 -0.979669
2.47084 -0.811473
2.45735 -0.878699
2.51399 -0.789306
2.51515 -0.885105
2.5569 -0.819603
2.54816 -0.826794
2.51211 -0.859179
2.47269 -0.90815
2.5175 -0.781276
2.48518 -0.855399
2.52361 -0.737139
2.501 -0.738894
2.48033 -0.747616
2.48222 -0.802956
2.53755 -0.808984
2.57632 -0.856849
2.6359 -0.782554
2.61658 -0.897556
2.63651 -0.884748
2.60779 -0.979458
2.60889 -1.01046
2.63493 -1.02802
2.60874 -1.16489
2.62585 -1.20533
2.66395 -1.16918
2.66411 -1.25274
2.69749 -1.24549
2.77454 -1.09325
2.81543 -1.00343
2.70812 -1.19879
2.74679 -1.07668
2.73445 -1.07172
2.75311 -0.943187
2.70922 -0.986578
2.71115 -0.917924
2.70489 -0.90848
2.68753 -0.903462
2.70422 -0.78496
2.67107 -0.76968
2.66451 -0.695628
2.62832 -0.807513
2.68163 -0.710971
2.66757 -0.799939
2.64002 -0.883895
2.62785 -0.890195
2.63957 -0.856788
2.65021 -0.86369
2.68511 -0.762508
2.65177 -0.898472
2.63305 -0.927563
2.65383 -0.878567
2.66387 -0.864291
2.66868 -0.873871
2.62095 -1.00748
2.61134 -1.01575
2.65387 -0.869885
2.63231 -0.861351
2.57971 -0.944405
2.55964 -0.925459
2.52263 -0.970628
2.53151 -0.975891
2.53394 -0.958159
2.5593 -0.851686
2.49544 -0.956401
2.49879 -0.831231
2.50586 -0.713351
2.45749 -0.788947
2.48758 -0.661181
2.38357 -0.952219
2.44339 -0.736731
2.41385 -0.84416
2.43637 -0.809998
2.40755 -0.878118
2.37633 -0.98806
2.44053 -0.838747
2.40863 -0.879464
2.41721 -0.847459
2.46311 -0.786109
2.48546 -0.715218
2.43137 -0.829144
2.41316 -0.785861
2.35024 -0.905347
2.41058 -0.749062
2.37618 -0.804242
2.26718 -1.02301
2.3075 -0.917003
2.28463 -0.966761
2.30683 -0.922544
2.35024 -0.800297
2.33456 -0.854632
2.35598 -0.835907
2.3328 -0.883032
2.31559 -0.847032
2.33865 -0.753131
2.30173 -0.914027
2.31579 -0.913553
2.28274 -0.995845
2.27851 -1.01665
2.29515 -1.03405
2.33315 -1.01593
2.31566 -1.11168
2.37661 -1.03892
2.31748 -1.19144
2.37016 -1.09147
2.40141 -1.03383
2.41427 -1.10094
2.4848 -1.04434
2.45468 -1.12154
2.42741 -1.15556
2.44224 -1.07568
2.45461 -0.971806
2.35499 -1.12077
2.40728 -0.948128
2.33735 -1.06572
2.42407 -0.876238
2.42743 -0.875026
2.38846 -0.960625
2.38275 -0.98825
2.37195 -1.02586
2.36247 -1.03575
2.42983 -0.857388
2.39065 -1.03073
2.46126 -0.981016
2.48911 -1.00375
2.4448 -1.09911
2.47187 -1.01731
2.37824 -1.12857
2.37765 -1.05925
2.36482 -1.04564
2.44732 -0.813529
2.41951 -0.853578
2.46048 -0.735125
2.40724 -0.882686
2.32989 -0.97375
2.27737 -1.03054
2.27961 -0.99668
2.33054 -0.869285
2.37862 -0.779587
2.35956 -0.885183
2.39769 -0.806987
2.35956 -0.879073
2.35335 -0.855447
2.36634 -0.808913
2.31319 -0.865339
2.29033 -0.886894
2.23816 -0.949858
2.19173 -1.03641
2.17902 -1.05882
2.28537 -0.91181
2.28518 -0.987827
2.3086 -0.993188
2.30642 -1.04454
2.29133 -1.14243
2.31591 -1.17172
2.37687 -1.12602
2.38352 -1.16546
2.47785 -0.962881
2.40363 -1.07977
2.36396 -1.10293
2.41528 -0.969849
2.39033 -0.998616
2.34386 -1.04638
2.33929 -0.993831
2.2785 -1.0665
2.31164 -0.938615
2.3251 -0.913318
2.33927 -0.901993
2.36081 -0.884375
2.33691 -0.967006
2.36065 -0.928131
2.34304 -0.925433
2.32429 -0.942541
2.30192 -0.958845
2.31206 -0.904684
2.31159 -0.981833
2.31911 -0.999498
2.34455 -0.966889
2.28671 -1.1118
2.32898 -1.0349
2.33923 -1.01515
2.37903 -0.918359
2.37143 -0.951438
2.37413 -0.966067
2.36568 -0.960592
2.3367 -1.00081
2.38951 -0.870072
2.31703 -1.023
2.33584 -1.02092
2.37896 -0.97534
2.41102 -0.972532
2.42458 -0.991845
2.47093 -0.926495
2.47166 -0.961605
2.43742 -1.09176
2.48901 -0.972503
2.42921 -1.06448
2.40925 -1.07227
2.33561 -1.14204
2.32322 -1.07391
2.29037 -1.08196
2.28411 -1.05831
2.24495 -1.14257
2.26622 -1.12755
2.28884 -1.06086
2.27123 -1.0881
2.27858 -1.05696
2.28016 -1.01291
2.21035 -1.0628
2.19368 -1.05623
2.22898 -0.955538
2.22394 -0.908194
2.16927 -0.942595
2.19302 -0.807406
2.16531 -0.802746
2.18116 -0.740179
2.12876 -0.871955
2.15865 -0.849649
2.19048 -0.816884
2.16275 -0.891838
2.16438 -0.926768
2.23672 -0.826819
2.20621 -0.97631
2.25491 -0.923975
2.29966 -0.859509
2.35065 -0.763399
2.32041 -0.878076
2.31103 -0.905421
2.27979 -0.966945
2.29809 -0.903354
2.28358 -0.877932
2.15333 -1.08698
2.24879 -0.859519
2.22207 -0.972318
2.27487 -0.902955
2.2707 -0.965851
2.29449 -0.929624
2.32075 -0.8813
2.29365 -0.966686
2.31285 -0.954434
2.31265 -0.98498
2.27796 -1.02769
2.28249 -1.02716
2.31884 -0.907027
2.26033 -1.02988
2.27738 -0.960196
2.26859 -0.959169
2.24598 -1.04437
2.27136 -1.04281
2.25396 -1.09926
2.28566 -1.015
2.24363 -1.10808
2.243 -1.12843
2.30159 -1.04582
2.27486 -1.11798
2.28682 -1.0765
2.286 -1.02455
2.21546 -1.05949
2.20149 -0.987713
2.22782 -0.885256
2.21564 -0.904605
2.15449 -1.02739
2.23264 -0.870403
2.20891 -0.933137
2.13115 -1.06651
2.1376 -1.00433
2.09487 -1.04484
2.11501 -0.956877
2.10894 -0.960628
2.02605 -1.04779
2.03295 -0.943036
1.99584 -0.94012
2.01712 -0.873044
1.964 -0.961806
2.00432 -0.895632
1.99523 -0.971741
2.01324 -0.97972
1.98918 -1.05693
2.01622 -1.00827
2.04203 -0.943085
2.03298 -0.974743
1.95079 -1.12459
2.01986 -0.993898
1.9278 -1.14812
1.98905 -1.03857
1.99632 -1.02372
1.96969 -1.08221
2.01409 -1.02388
2.05022 -0.969052
2.05614 -0.935648
2.0436 -0.971499
2.05393 -0.975927
2.00887 -1.07366
2.04501 -0.971347
2.01342 -0.975189
1.97161 -1.03082
1.9662 -1.08324
2.07747 -0.913952
1.96955 -1.13473
2.02735 -1.09071
2.01669 -1.10559
1.96942 -1.1206
1.94969 -1.07217
1.92091 -1.09688
1.9444 -1.0564
2.0245 -0.92451
2.00181 -1.00537
2.00625 -1.03873
1.99172 -1.10025
2.00244 -1.09401
2.00198 -1.09859
1.99913 -1.1222
2.03439 -1.08341
2.07071 -1.01663
2.05078 -1.03157
2.06766 -0.981765
2.08085 -0.93561
2.01318 -1.04677
1.99407 -1.05414
1.95382 -1.07395
1.94844 -1.03608
1.97848 -0.998877
1.98905 -0.991866
1.91496 -1.05687
1.92291 -0.995144
1.96339 -0.9012
1.99141 -0.860248
1.94899 -0.963619
1.95438 -0.96433
1.98524 -0.919646
1.92796 -1.04244
1.95107 -1.07212
1.95483 -1.07638
1.93181 -1.09998
1.9269 -1.10262
1.94171 -1.14534
1.913 -1.21347
1.98676 -1.09857
1.98286 -1.07607
1.99927 -1.01853
1.94076 -1.08279
1.94682 -1.02445
1.88852 -1.05885
1.9324 -0.952144
1.88578 -0.997186
1.84367 -1.04096
1.83423 -1.03481
1.87635 -0.939498
1.83439 -1.02955
1.8094 -1.07144
1.884 -0.973242
1.88093 -1.04773
1.84756 -1.16479
1.89753 -1.14038
1.93955 -1.09174
1.97696 -1.03455
1.99726 -0.976903
1.93167 -1.00381
1.95191 -0.894952
1.94064 -0.889622
1.90402 -0.956748
1.94486 -0.874277
1.91317 -0.889863
1.92 -0.888691
1.90224 -0.951547
1.91094 -0.967819
1.98059 -0.856767
1.97527 -0.88643
2.01826 -0.772496
1.9479 -0.87148
1.97809 -0.827957
1.94433 -0.922393
1.95914 -0.902848
1.96877 -0.895493
1.96556 -0.899157
1.96539 -0.936826
1.98849 -0.87839
1.97435 -0.864761
1.95265 -0.881857
1.95346 -0.913229
1.97504 -0.898431
1.9793 -0.916962
1.96599 -0.958369
1.97277 -0.985816
2.00415 -0.949461
1.99926 -0.991599
2.0063 -0.997341
2.02062 -0.970959
2.02866 -0.931961
1.97976 -1.01708
2.01512 -0.962047
1.94222 -1.09478
2.01605 -0.976923
2.04075 -0.957303
1.99959 -1.01847
2.01969 -0.96444
2.00936 -0.958152
2.00728 -0.918529
1.9974 -0.868188
1.90723 -0.996254
1.98006 -0.846145
1.92888 -0.953485
1.91037 -0.990603
1.97453 -0.8817
1.95956 -0.949445
1.98452 -0.952727
1.97288 -1.02125
1.99758 -1.0085
1.99413 -1.03308
2.02938 -1.00906
2.05863 -0.968032
2.02971 -1.05153
2.0833 -0.940358
2.06892 -0.951644
2.00007 -1.08295
2.03367 -1.03827
2.03516 -1.03788
2.05089 -1.04511
2.12992 -0.919745
2.10527 -1.00091
2.11901 -0.969575
2.11652 -0.909347
2.06072 -0.980436
2.09674 -0.904207
2.03752 -1.04882
2.10168 -0.937311
2.09073 -0.934824
2.03242 -1.01102
2.02924 -0.989638
2.03637 -0.969306
2.04407 -0.992634
2.08239 -0.975914
2.03402 -1.11279
2.08843 -0.995898
2.06361 -0.960736
2.06469 -0.93984
2.07813 -0.981774
2.03486 -1.12939
2.10463 -1.05807
2.10496 -1.07801
2.13935 -1.0283
2.16844 -0.950821
2.09258 -1.08137
2.12776 -1.0481
2.16066 -1.00364
2.16617 -0.996615
2.12428 -1.07569
2.15022 -1.02764
2.1215 -1.08019
2.15744 -0.99432
2.17619 -0.967448
2.142 -1.03545
2.11775 -1.066
2.17947 -0.941086
2.10261 -1.11515
2.1454 -1.03475
2.19812 -0.982155
2.24615 -0.967439
2.25918 -0.951405
2.2148 -1.05972
2.231 -1.00357
2.18082 -1.04823
2.16088 -1.04551
2.17583 -1.00513
2.19728 -0.932648
2.20449 -0.907564
2.20893 -0.921331
2.2061 -0.91856
2.1958 -0.943302
2.21808 -0.860169
2.13692 -0.992307
2.13036 -1.01387
2.15663 -0.934349
2.10369 -0.998821
2.16622 -0.874978
2.12147 -0.9894
2.11814 -0.967938
2.09708 -1.01933
2.05891 -1.07623
2.06225 -1.07148
2.14125 -0.915795
2.07098 -1.09681
2.08883 -1.11529
2.12365 -1.05142
2.10688 -1.01715
2.05137 -1.05949
2.05752 -1.0105
2.08686 -0.958253
2.05486 -1.05363
2.11257 -0.977367
2.08617 -1.084
2.14433 -0.990514
2.11667 -0.992041
2.06652 -1.06315
2.08556 -1.00681
2.09497 -0.974296
2.08874 -1.02579
2.05917 -1.04779
2.05731 -0.957868
2.00973 -1.01241
2.02928 -0.930863
2.02912 -0.895018
2.03256 -0.869678
1.95109 -0.980685
1.94068 -0.92209
1.84849 -1.06406
1.89624 -0.968724
1.85819 -1.06035
1.8958 -1.0987
2.01219 -1.00478
2.02502 -1.03697
2.05213 -0.994738
2.00745 -1.09707
2.03787 -1.08042
2.01922 -1.14818
2.08175 -1.02089
2.08454 -0.946356
2.04795 -0.975694
1.99946 -1.01108
2.01131 -0.944848
1.97597 -1.00854
1.96989 -1.01079
1.95706 -1.00405
1.95338 -0.99512
1.9654 -0.97168
1.89403 -1.09883
1.971 -0.954141
1.95298 -1.03752
1.98944 -1.064
2.06293 -0.964643
2.07565 -0.955879
2.06681 -0.963663
2.03286 -1.02723
2.02482 -1.00781
1.96637 -1.08264
1.9924 -1.04437
2.01613 -0.956797
2.00984 -0.91586
1.99298 -0.914259
1.98478 -0.893062
1.98928 -0.861501
1.95615 -0.932563
1.98242 -0.879348
1.95029 -0.944578
1.96011 -0.885684
1.96748 -0.847905
1.94282 -0.857227
1.9434 -0.846658
1.93931 -0.858363
1.92743 -0.917467
1.92074 -0.955761
1.93163 -0.944513
1.94738 -0.942033
1.95088 -0.984238
1.87681 -1.1411
1.92603 -1.0784
2.00389 -0.984029
2.0058 -1.04217
2.04021 -1.0612
2.04325 -1.07489
1.9978 -1.09449
1.85894 -1.28614
1.93348 -1.12677
1.94263 -1.07522
1.88034 -1.12886
1.80033 -1.23481
1.89107 -1.09779
1.84459 -1.15292
1.86561 -1.06319
1.87745 -1.00161
1.88662 -0.95495
1.86126 -0.980078
1.81547 -0.999202
1.80443 -0.970745
1.78648 -0.956071
1.77326 -0.949078
1.721 -1.03428
1.67508 -1.09577
1.64966 -1.12973
1.68387 -1.11456
1.74433 -1.05667
1.78488 -1.02265
1.73139 -1.13102
1.78686 -1.06187
1.72456 -1.18794
1.7293 -1.21817
1.812 -1.07883
1.7916 -1.07569
1.75739 -1.11133
1.7888 -1.047
1.74219 -1.06172
1.73097 -1.04269
1.76492 -0.960008
1.77514 -0.945505
1.77391 -0.939448
1.74575 -1.00099
1.73835 -0.999594
1.76219 -0.958998
1.73594 -0.99796
1.71631 -1.03288
1.78177 -0.93452
1.74728 -0.993376
1.71153 -1.01082
1.68355 -1.02283
1.72401 -0.976672
1.70729 -1.07475
1.7581 -1.03975
1.73051 -1.13611
1.78223 -1.04505
1.81253 -0.941611
1.79775 -0.93786
1.8257 -0.885749
1.78929 -0.970182
1.74517 -1.03017
1.76803 -0.966095
1.72892 -1.05052
1.74742 -1.04778
1.721 -1.10209
1.75501 -1.0542
1.75645 -1.06392
1.73147 -1.11075
1.757 -1.05292
1.75523 -1.09959
1.78915 -1.10232
1.81103 -1.10283
1.80139 -1.11237
1.81748 -1.05663
1.81397 -1.00614
1.77635 -1.03827
1.82682 -0.937054
1.80649 -0.955723
1.7744 -1.02587
1.89113 -0.873715
1.8956 -0.889864
1.88821 -0.943034
1.84843 -1.02006
1.81843 -1.08339
1.87807 -0.988761
1.87591 -0.991768
1.846 -1.06497
1.836 -1.08442
1.83899 -1.09451
1.89282 -0.96351
1.8249 -1.01749
1.81349 -0.966905
1.77234 -1.0164
1.84182 -0.880893
1.79964 -0.962249
1.87489 -0.8095
1.82516 -0.929355
1.79722 -1.01331
1.82396 -0.978274
1.7828 -1.04595
1.80883 -0.974186
1.81526 -0.933743
1.80419 -0.949209
1.74281 -1.05759
1.7917 -0.977952
1.80516 -0.95681
1.80491 -0.926156
1.76909 -0.932317
1.7113 -0.998178
1.7749 -0.916103
1.76839 -0.947468
1.78558 -0.934473
1.79836 -0.891653
1.78065 -0.93555
1.72431 -1.04029
1.77167 -0.985765
1.80871 -0.964515
1.81792 -0.960631
1.8436 -0.914763
1.82273 -0.936226
1.7389 -1.03188
1.71981 -1.00756
1.74127 -0.961481
1.74276 -0.984139
1.81675 -0.87742
1.79436 -0.974466
1.80259 -0.960574
1.79239 -0.99211
1.71928 -1.11373
1.8362 -0.94691
1.87288 -0.877954
1.81167 -0.95767
1.8151 -0.934096
1.76414 -1.03626
1.84095 -0.94851
1.84299 -0.961353
1.88586 -0.880581
1.8148 -0.971821
1.75713 -0.992379
1.73126 -0.987559
1.76227 -0.953549
1.75967 -0.982195
1.74642 -1.03708
1.74945 -1.0726
1.79995 -1.03526
1.80259 -1.06809
1.79834 -1.10097
1.83611 -1.0537
1.8254 -1.03385
1.74699 -1.11398
1.71545 -1.10744
1.70437 -1.07977
1.7058 -1.08303
1.7465 -1.05775
1.75601 -1.07683
1.73378 -1.08317
1.72973 -1.08312
1.76277 -1.03591
1.73285 -1.10907
1.71566 -1.15488
1.68601 -1.20503
1.74333 -1.11806
1.70347 -1.1772
1.7422 -1.11956
1.78255 -1.0634
1.82949 -1.01529
1.85517 -1.01065
1.8186 -1.06179
1.83043 -1.01165
1.78649 -1.03943
1.83296 -0.920991
1.78592 -0.995106
1.75692 -1.0621
1.7558 -1.10868
1.82337 -1.04097
1.89246 -0.962826
1.88105 -1.01507
1.85402 -1.02514
1.81401 -1.04862
1.76739 -1.10084
1.78416 -1.05921
1.83414 -0.973769
1.82124 -0.98736
1.79281 -1.04092
1.82461 -1.00166
1.80614 -1.06373
1.84124 -1.00535
1.84337 -1.00375
1.80616 -1.05329
1.81736 -1.01616
1.8471 -0.978791
1.82593 -1.00723
1.83672 -0.968001
1.78805 -1.02897
1.82619 -0.963529
1.79413 -1.01285
1.7956 -1.00847
1.81346 -0.964021
1.84049 -0.904086
1.78398 -1.0051
1.82606 -0.948149
1.76003 -1.08225
1.87099 -0.938522
1.90365 -0.892493
1.87791 -0.961353
1.83943 -1.01881
1.88458 -0.927765
1.86315 -0.992349
1.88997 -0.963353
1.88724 -0.948173
1.86232 -0.974105
1.89104 -0.946709
1.8861 -0.994586
1.87391 -1.04167
1.87002 -1.05819
1.90254 -1.03177
1.93898 -0.992087
1.89151 -1.091
1.91151 -1.05549
1.92852 -1.05292
1.96116 -0.990227
1.9569 -0.985423
1.93242 -1.00305
1.90832 -0.986835
1.90018 -0.940143
1.83437 -1.02473
1.85346 -0.970553
1.85766 -0.982108
1.91387 -0.880798
1.85534 -0.913422
1.83211 -0.879951
1.80093 -0.908312
1.80057 -0.910546
1.85522 -0.833992
1.79789 -1.00822
1.80062 -1.0297
1.84653 -0.96592
1.88215 -0.951624
1.93421 -0.907324
1.92745 -0.935242
1.84358 -1.06116
1.88103 -0.978705
1.90159 -0.946639
1.87945 -1.01735
1.92374 -0.983442
1.86622 -1.08009
1.87072 -1.02116
1.86079 -0.956898
1.83928 -0.921024
1.77448 -0.98526
1.78217 -0.936468
1.78579 -0.988484
1.7754 -1.07703
1.84449 -0.984708
1.88274 -0.912815
1.84081 -0.990956
1.79838 -1.06137
1.80099 -1.06067
1.82108 -1.02382
1.82429 -0.999461
1.72863 -1.13809
1.78242 -1.04471
1.73206 -1.14257
1.75752 -1.15857
1.78536 -1.14912
1.8831 -1.00444
1.84216 -1.06987
1.80328 -1.10454
1.8307 -1.07202
1.81721 -1.07391
1.8024 -1.09037
1.85075 -0.993847
1.85197 -0.979067
1.853 -0.979314
1.87248 -0.935745
1.80763 -1.04473
1.80085 -0.986706
1.76589 -0.980829
1.74792 -0.992266
1.73314 -1.04308
1.82793 -0.916661
1.79283 -0.976989
1.817 -0.907174
1.79679 -0.958249
1.76777 -1.02023
1.80865 -0.978104
1.7759 -1.03095
1.77432 -1.04254
1.74206 -1.08836
1.71207 -1.14562
1.72672 -1.14962
1.72814 -1.14632
1.74866 -1.11439
1.74259 -1.13388
1.75096 -1.09685
1.72094 -1.07741
1.61726 -1.16908
1.59928 -1.14469
1.63202 -1.08095
1.65945 -0.986935
1.64733 -0.982438
1.65026 -1.02454
1.67204 -1.03697
1.69987 -1.02361
1.7342 -0.966895
1.64764 -1.07194
1.68013 -1.01713
1.74185 -0.904752
1.68664 -1.05347
1.72401 -1.02911
1.68025 -1.12382
1.72162 -1.06078
1.72553 -1.04226
1.74199 -1.01967
1.74069 -1.03187
1.76758 -0.980765
1.69873 -1.07124
1.72688 -1.021
1.70652 -1.05016
1.66422 -1.11591
1.64239 -1.13676
1.65567 -1.08975
1.64856 -1.11243
1.66813 -1.0686
1.69689 -1.00667
1.71937 -0.992989
1.68138 -1.04128
1.7431 -0.963678
1.7136 -1.0362
1.76067 -0.960136
1.75386 -1.00299
1.7764 -0.989095
1.68526 -1.16928
1.72556 -1.15131
1.76811 -1.10673
1.80435 -1.03718
1.69514 -1.14981
1.74343 -1.01013
1.73891 -0.940178
1.65011 -1.03796
1.68154 -0.973358
1.71024 -0.954573
1.73242 -0.972232
1.71543 -1.02521
1.68472 -1.06343
1.6569 -1.09542
1.58263 -1.21427
1.64686 -1.15031
1.72258 -1.03661
1.71066 -1.0448
1.66757 -1.09733
1.68559 -1.02949
1.73108 -0.911381
1.73515 -0.895895
1.71216 -0.935384
1.71837 -0.899882
1.72662 -0.873179
1.68738 -0.909875
1.68146 -0.926776
1.67265 -0.970686
1.73266 -0.88814
1.67374 -1.00058
1.682 -0.984325
1.71046 -0.943727
1.75052 -0.931833
1.75528 -0.943692
1.75001 -0.988953
1.77816 -0.957019
1.79634 -0.925213
1.79091 -0.925478
1.81265 -0.873019
1.76873 -0.96363
1.75089 -0.977915
1.81153 -0.854912
1.77521 -0.904718
1.76926 -0.904402
1.76234 -0.942719
1.75379 -0.962387
1.78062 -0.901944
1.77618 -0.882125
1.748 -0.947142
1.72991 -1.01038
1.62909 -1.16493
1.71756 -0.99307
1.67653 -1.00869
1.70285 -0.93655
1.70033 -0.946785
1.69384 -0.984297
1.65928 -1.04254
1.688 -0.984549
1.74132 -0.883023
1.69605 -0.979661
1.67515 -1.05148
1.74603 -0.980509
1.78429 -0.902452
1.76429 -0.905463
1.81023 -0.806603
1.71885 -0.961905
1.71895 -0.90354
1.66117 -0.980276
1.64863 -0.942933
1.64733 -0.922147
1.67193 -0.926586
1.67562 -0.998369
1.75711 -0.91464
1.7707 -0.956177
1.7777 -0.988423
1.76678 -0.994925
1.78718 -1.00309
1.83225 -0.925974
1.86317 -0.854497
1.80927 -0.97136
1.81271 -0.96865
1.89323 -0.791131
1.82162 -0.909829
1.79535 -0.928466
1.77373 -0.918424
1.75509 -0.910671
1.72591 -0.967953
1.70631 -0.983399
1.72615 -0.957065
1.7559 -0.919646
1.76269 -0.909407
1.75146 -0.970015
1.81836 -0.902075
1.7926 -0.985466
1.71484 -1.12105
1.81345 -1.00783
1.82411 -1.04249
1.72486 -1.20251
1.80526 -1.06628
1.77709 -1.12168
1.81178 -1.05481
1.82678 -1.03375
1.79867 -1.10776
1.80214 -1.09703
1.80574 -1.06429
1.87675 -0.896623
1.85911 -0.90313
1.87537 -0.876176
1.90078 -0.856725
1.85018 -0.976376
1.88016 -0.933547
1.83442 -1.04781
1.85834 -1.02972
1.85133 -1.05345
1.92182 -0.931204
1.8516 -1.04305
1.88337 -0.934527
1.76356 -1.06805
1.74685 -1.07987
1.81278 -0.96167
1.83973 -0.926648
1.80179 -1.01056
1.82735 -0.947042
1.83583 -0.907314
1.84549 -0.925095
1.82631 -0.996718
1.8003 -1.06214
1.81406 -1.07027
1.84729 -0.971441
1.81657 -0.97353
1.84366 -0.891057
1.77431 -1.0098
1.77941 -1.00858
1.78718 -1.02005
1.83212 -0.96449
1.78532 -1.05814
1.83044 -0.999073
1.83831 -0.975112
1.80477 -0.987587
1.80748 -0.964801
1.77019 -1.04345
1.82757 -0.914246
1.73436 -1.05148
1.75243 -1.01368
1.75449 -1.05677
1.83535 -0.99879
1.84829 -1.01193
1.82533 -1.0676
1.81285 -1.08232
1.78725 -1.08625
1.80113 -1.04773
1.75696 -1.06366
1.71562 -1.07481
1.74537 -0.9478
1.69252 -0.989433
1.66769 -0.998392
1.67712 -0.947018
1.65514 -0.947444
1.64747 -0.915047
1.65365 -0.895262
1.58194 -1.02432
1.60106 -0.978576
1.59854 -1.02797
1.58702 -1.05438
1.60504 -1.04753
1.62539 -1.04869
1.64272 -1.01894
1.61678 -1.09675
1.58446 -1.14657
1.63582 -1.07634
1.64318 -1.00993
1.6471 -0.923178
1.56391 -1.00367
1.57456 -0.928063
1.52364 -0.952764
1.44878 -1.05935
1.56585 -0.903997
1.57746 -0.935114
1.62572 -0.90104
1.58215 -1.01442
1.56791 -1.08053
1.62663 -0.994243
1.6152 -1.00644
1.69847 -0.867029
1.62484 -1.02038
1.66242 -0.92189
1.61601 -0.968064
1.62073 -0.9125
1.60528 -0.940784
1.64944 -0.858941
1.59219 -0.933113
1.61225 -0.897777
1.55918 -0.984708
1.60112 -0.895888
1.62957 -0.87331
1.66734 -0.831206
1.6356 -0.885336
1.59224 -0.92475
1.56569 -0.931563
1.56106 -0.93492
1.57417 -0.935643
1.57844 -0.952206
1.60426 -0.900822
1.58674 -0.945588
1.53014 -1.06965
1.5429 -1.08169
1.53421 -1.08865
1.60806 -1.00635
1.61581 -1.00044
1.61433 -1.01886
1.56773 -1.07006
1.62242 -0.970907
1.59575 -1.02465
1.57169 -1.06722
1.60466 -1.01718
1.64182 -0.943752
1.62845 -0.938233
1.62825 -0.891616
1.55516 -0.976847
1.53608 -0.967651
1.38837 -1.13365
1.38675 -1.09352
1.42375 -0.992114
1.40792 -1.00203
1.39566 -1.03576
1.38914 -1.06246
1.40862 -1.06101
1.35759 -1.08908
1.38338 -1.0174
1.3895 -1.02362
1.37256 -1.05459
1.34735 -1.06587
1.30112 -1.12631
1.35385 -1.06328
1.37582 -1.05753
1.39676 -1.05115
1.34639 -1.13018
1.47848 -0.946425
1.40622 -1.05523
1.40407 -1.0533
1.37253 -1.10255
1.39105 -1.08737
1.35245 -1.13344
1.33509 -1.13425
1.3042 -1.15196
1.26642 -1.15464
1.2946 -1.10761
1.33404 -1.07787
1.36525 -1.06697
1.39613 -1.00753
1.34144 -1.03272
1.3439 -0.966989
1.27711 -1.03862
1.29392 -1.04708
1.29912 -1.05013
1.26357 -1.07737
1.30288 -1.01465
1.30744 -1.02557
1.29744 -1.07278
1.38201 -1.03923
1.42671 -1.05034
1.42263 -1.09818
1.42025 -1.12978
1.43571 -1.10278
1.32724 -1.21443
1.39806 -1.08485
1.29089 -1.22384
1.39885 -1.08141
1.36964 -1.16442
1.41093 -1.16827
1.47242 -1.1425
1.49684 -1.12769
1.47922 -1.14472
1.49776 -1.09547
1.47687 -1.08107
1.49382 -0.99601
1.45119 -1.01878
1.43494 -0.99868
1.4044 -1.00485
1.41627 -0.987379
1.43736 -0.954683
1.42215 -0.995665
1.44145 -1.00387
1.48384 -0.973525
1.49371 -0.955166
1.49896 -0.957335
1.4354 -1.00574
1.37012 -1.00675
1.40827 -0.945104
1.37517 -1.02738
1.40678 -0.953898
1.38232 -0.996319
1.36632 -1.052
1.43722 -0.99442
1.52678 -0.918756
1.47223 -1.01539
1.55274 -0.932606
1.51161 -0.985847
1.45346 -1.07809
1.44547 -1.0707
1.4638 -1.01431
1.47094 -0.99146
1.45503 -1.01346
1.49488 -0.980718
1.39848 -1.14704
1.47475 -1.04975
1.52979 -0.947728
1.56315 -0.842349
1.49327 -0.922803
1.47602 -0.911965
1.42559 -0.953404
1.38183 -0.998877
1.42403 -0.931019
1.4171 -0.938833
1.42302 -0.913077
1.3856 -0.987171
1.4061 -0.940479
1.43606 -0.914226
1.43393 -0.944206
1.40051 -0.93388
1.37205 -0.919525
1.36056 -0.941703
1.37712 -0.972204
1.40162 -0.959388
1.46234 -0.867959
1.39325 -0.928694
1.35184 -0.942838
1.33889 -0.961824
1.37476 -0.905174
1.38563 -0.895313
1.38706 -0.955111
1.44157 -0.881705
1.40385 -0.965361
1.45866 -0.863047
1.37469 -1.01245
1.40615 -0.978794
1.41642 -0.974261
1.38644 -1.00414
1.36625 -1.02584
1.41793 -0.951497
1.32045 -1.10066
1.37952 -1.01847
1.37508 -1.008
1.41376 -0.983354
1.36313 -1.07898
1.36901 -1.08534
1.39666 -1.0796
1.35012 -1.14031
1.33799 -1.13651
1.30673 -1.15192
1.27701 -1.14243
1.31519 -1.03561
1.24474 -1.0951
1.23592 -1.05717
1.2662 -1.00557
1.23128 -1.01879
1.22647 -1.00805
1.22511 -1.00312
1.19986 -1.02324
1.23104 -1.00278
1.28289 -0.957592
1.31168 -0.900708
1.24509 -0.961686
1.20111 -0.989795
1.12495 -1.06831
1.18717 -0.989511
1.1222 -1.06889
1.1471 -0.995233
1.11886 -1.01512
1.13802 -0.999469
1.20824 -0.93185
1.20663 -0.956724
1.24133 -0.912614
1.15068 -1.01661
1.2259 -0.848917
1.14888 -0.942738
1.14896 -0.942165
1.07849 -1.03002
1.16975 -0.923407
1.09185 -1.04877
1.14685 -1.02019
1.1947 -0.944269
1.11987 -1.03453
1.12398 -1.0083
1.12884 -0.986392
1.1318 -0.973411
1.09702 -1.01385
1.11625 -0.992372
1.12198 -0.989647
1.09469 -1.03656
1.10486 -1.0063
1.11627 -0.948304
1.05291 -1.00887
1.08161 -0.970699
1.09306 -0.986554
1.02214 -1.04729
1.05289 -1.00694
1.07782 -0.982845
1.12954 -0.920158
1.13993 -0.948836
1.08985 -1.01634
1.16947 -0.927761
1.06659 -1.06359
1.09409 -1.04219
1.11041 -1.04064
1.1542 -0.994972
1.1907 -0.94316
1.13785 -0.986089
1.1221 -0.969823
1.08666 -1.0149
1.07384 -1.02575
1.12332 -0.958016
1.05365 -1.06477
1.06131 -1.06966
1.13933 -0.954583
1.0935 -1.00401
1.11495 -1.00428
1.07833 -1.02754
1.02551 -1.05068
1.12095 -0.932667
1.08753 -0.976914
1.0309 -1.02319
1.01397 -0.996201
1.0388 -0.950648
0.998066 -0.994698
0.942696 -1.0279
0.933471 -1.02692
0.9128 -1.03667
0.874108 -1.09922
0.860375 -1.12446
0.892679 -1.09505
0.888049 -1.08085
0.943915 -1.02592
0.886719 -1.11291
0.955698 -1.07271
0.995121 -1.02151
0.95958 -1.04384
0.934894 -1.05262
0.876116 -1.08098
0.910858 -1.04145
0.888873 -1.06968
0.945752 -1.04443
0.94998 -1.05422
0.966625 -1.02414
0.939356 -1.02169
0.916782 -1.04833
0.903023 -1.08522
0.940269 -1.04288
0.902881 -1.05606
0.888906 -1.05002
0.818496 -1.08639
0.893734 -1.01613
0.889125 -0.997735
0.93964 -0.948086
0.947977 -0.96483
0.961178 -0.971518
0.967081 -0.998049
1.0251 -0.964931
0.972286 -1.04493
1.01108 -0.995395
0.989317 -1.02777
1.00237 -1.0234
0.996365 -1.02136
1.03735 -0.967906
0.972639 -1.0275
0.97229 -1.01796
0.912244 -1.06017
0.93959 -1.01595
0.849291 -1.06612
0.88004 -1.00002
0.877864 -0.98454
0.892873 -0.935835
0.913202 -0.913168
0.871958 -0.95345
0.839025 -0.984249
0.793668 -1.02125
0.843608 -0.980778
0.826413 -0.980111
0.862462 -0.9534
0.931241 -0.922191
0.889465 -1.01005
0.959512 -0.935045
0.908819 -1.00704
0.958473 -0.938662
0.90507 -0.999465
0.927571 -0.932542
0.861344 -0.972847
0.859402 -0.929462
0.82367 -0.968126
0.828463 -0.966
0.833237 -0.947856
0.875384 -0.956266
0.953726 -0.898711
0.944004 -0.962764
0.945869 -0.969793
0.923826 -1.02835
0.952889 -1.0269
0.944064 -1.03005
0.908814 -1.03266
0.910748 -0.983676
0.877953 -0.959688
0.896793 -0.93505
0.858263 -0.995154
0.917805 -0.928696
0.879118 -0.935911
0.868289 -0.926955
0.825812 -0.946136
0.859947 -0.90731
0.871635 -0.923952
0.909287 -0.913277
0.916562 -0.87405
0.863597 -0.91137
0.782792 -0.972853
0.704402 -1.0431
0.77339 -0.925304
0.738909 -0.972937
0.818938 -0.908251
0.79456 -0.937017
0.854262 -0.886687
0.84639 -0.915975
0.892776 -0.891877
0.84909 -0.93718
0.776987 -1.01612
0.829085 -0.979619
0.776693 -1.02984
0.782769 -1.01116
0.816456 -0.955351
0.749713 -1.02315
0.803877 -0.967902
0.824289 -0.97201
0.761406 -1.02846
0.739612 -1.01363
0.66917 -1.04039
0.670381 -0.999353
0.662132 -0.98269
0.618279 -1.04628
0.623686 -1.05383
0.590527 -1.08056
0.558117 -1.1173
0.546366 -1.11553
0.604293 -1.05469
0.537588 -1.1077
0.60517 -1.05132
0.591815 -1.07205
0.602871 -1.04823
0.619683 -1.03261
0.667893 -0.982471
0.6826 -0.97048
0.657871 -0.961451
0.62659 -0.968333
0.607375 -0.973569
0.543558 -1.02681
0.605497 -0.965032
0.601317 -0.986546
0.568967 -1.01163
0.561395 -1.0323
0.583889 -1.01592
0.579191 -1.0224
0.5891 -1.00715
0.652569 -0.965043
0.658304 -0.96767
0.601711 -1.02749
0.579303 -1.02227
0.53496 -1.00514
0.505385 -1.00565
0.494107 -1.0076
0.550087 -0.959599
0.56993 -0.951616
0.554157 -0.955
0.556105 -0.941861
0.475855 -1.02139
0.573802 -0.956734
0.571847 -0.964129
0.546119 -0.967358
0.558402 -0.974454
0.560394 -1.02778
0.607595 -0.988631
0.523467 -1.04685
0.503758 -1.03414
0.500919 -0.998388
0.508915 -0.971583
0.507475 -0.973383
0.516148 -0.970173
0.519811 -0.953279
0.509653 -0.95048
0.459832 -0.995238
0.498288 -0.95219
0.488265 -0.949616
0.526755 -0.905996
0.510826 -0.900279
0.44851 -0.955763
0.467415 -0.954644
0.424169 -0.951549
0.358403 -1.00225
0.393829 -1.00551
0.377826 -1.02495
0.389457 -1.02559
0.443334 -0.965579
0.414294 -0.96626
0.429994 -0.956368
0.36292 -1.03323
0.366301 -1.00181
0.374961 -0.971361
0.316249 -1.01039
0.302447 -1.00783
0.313764 -0.996042
0.317907 -1.00607
0.378113 -0.985516
0.356624 -1.0109
0.374705 -0.985799
0.349536 -0.986916
0.319076 -0.991045
0.30591 -0.990225
0.284094 -1.01264
0.319811 -1.00733
0.310609 -1.04035
0.326929 -1.05359
0.352336 -1.06395
0.387798 -1.07325
0.4333 -1.04324
0.376221 -1.09375
0.402199 -1.08639
0.376339 -1.10471
0.356821 -1.11926
0.422466 -1.06587
0.3177 -1.14404
0.37237 -1.10498
0.425297 -1.06147
0.441337 -1.01569
0.42855 -0.982891
0.363976 -1.01294
0.349416 -0.997371
0.320744 -1.00248
0.322326 -1.0124
0.353499 -0.976948
0.343099 -0.962894
0.322813 -0.978725
0.346016 -0.990961
0.384536 -0.997625
0.395743 -0.995641
0.399123 -1.01298
0.387658 -1.06038
0.455106 -1.03238
0.444433 -1.05325
0.446668 -1.04742
0.401963 -1.02806
0.352066 -1.02625
0.350245 -1.01017
0.299133 -1.04912
0.281658 -1.06772
0.348718 -1.03651
0.330528 -1.02968
0.285212 -1.03823
0.264667 -1.02647
0.264817 -1.03063
0.218475 -1.06537
0.208235 -1.06502
0.181327 -1.08739
0.186429 -1.08466
0.216946 -1.0639
0.186087 -1.06215
0.196955 -1.05004
0.188444 -1.04993
0.207047 -1.0323
0.175435 -1.0578
0.203914 -1.05045
0.152188 -1.09576
0.231487 -1.06283
0.252692 -1.04314
0.201649 -1.06934
0.250669 -1.0547
0.206142 -1.06487
0.175535 -1.08131
0.190804 -1.07234
0.175309 -1.07318
0.124788 -1.07112
0.101755 -1.0658
0.0909617 -1.06746
0.114672 -1.02366
0.0610915 -1.0203
0.100537 -0.996725
0.0441633 -1.02767
0.0466258 -1.02481
-0.0351019 -1.0393
-0.0509705 -1.03888
-0.0241081 -1.02818
-0.0497331 -1.03761
-0.106673 -1.05191
-0.0335391 -1.0175
-0.0941422 -1.00228
-0.0603586 -0.98913
-0.108152 -1.00502
-0.0699656 -1.0125
-0.0364176 -0.998223
-0.0218198 -1.01323
-0.0157925 -1.03023
0.0389847 -1.01527
0.0373393 -0.993759
0.0272256 -0.977554
-0.0156836 -0.976653
0.0199843 -0.948959
0.052106 -0.941354
0.0245409 -0.961562
0.0606385 -0.946871
0.0641153 -0.952773
0.0554752 -0.978819
0.125638 -0.966305
0.0779107 -1.01224
0.123938 -0.999274
0.082894 -1.01508
0.0658758 -0.997499
0.0708523 -0.992812
0.044524 -0.999701
0.0629609 -0.98325
0.0362681 -0.968718
0.0694996 -0.952945
0.0736318 -0.971733
0.046885 -0.981412
0.0795639 -0.992373
0.106778 -0.984323
0.0524417 -1.0184
0.0411445 -1.03822
0.0870072 -1.04238
0.137963 -1.05614
0.168215 -1.05989
0.166936 -1.06486
0.219687 -1.04837
0.180975 -1.06274
0.180557 -1.05633
0.238274 -1.02746
0.257033 -1.01314
0.32618 -0.986534
0.276069 -1.01804
0.289194 -1.03228
0.31884 -1.03738
0.335451 -1.02106
0.332191 -0.992761
0.248257 -1.05983
0.286016 -1.01204
0.322586 -0.981806
0.297485 -1.01167
0.260233 -1.03127
0.293782 -1.0241
0.338161 -1.00393
0.326485 -1.01026
0.312014 -1.029
0.324587 -1.02475
0.343934 -1.0041
0.337319 -1.01228
0.323009 -0.998711
0.290067 -1.02081
0.294569 -1.02796
0.272323 -1.05897
0.241524 -1.08031
0.282988 -1.04972
0.26515 -1.05849
0.276452 -1.07218
0.28962 -1.08954
0.306194 -1.08517
0.30496 -1.08605
0.366015 -1.03302
0.356512 -1.03282
0.34273 -1.02293
0.393409 -0.997679
0.400198 -0.969324
0.34374 -1.02727
0.345319 -1.02493
0.319041 -1.02095
0.215056 -1.05381
0.250264 -1.00658
0.222631 -1.02111
0.172952 -1.04894
0.267762 -1.01247
0.249832 -1.02548
0.231283 -1.03085
0.216167 -1.05657
0.178148 -1.06517
0.222727 -1.02227
0.156467 -1.05105
0.152242 -1.05056
0.189001 -1.0286
0.207841 -1.02839
0.254358 -0.996381
0.217893 -1.02536
0.224338 -1.01253
0.231073 -0.997671
0.250486 -0.961432
0.320238 -0.899138
0.261478 -0.936049
0.243468 -0.947158
0.242048 -0.96325
0.232196 -0.967971
0.243616 -0.955304
0.214549 -0.970428
0.200898 -0.986552
0.216238 -0.975869
0.238127 -0.972986
0.222331 -1.00749
0.358694 -0.942019
0.303503 -0.997619
0.27499 -1.04195
0.284259 -1.05776
0.344249 -1.02559
0.353749 -1.04016
0.385779 -1.00788
0.329785 -1.03674
0.315841 -1.03881
0.356733 -1.01422
0.376298 -0.981784
0.337745 -0.990884
0.317211 -0.991889
0.312138 -0.9861
0.242643 -1.04441
0.243614 -1.0685
0.26457 -1.06973
0.27456 -1.06483
0.316215 -1.02806
0.287638 -1.04638
0.198845 -1.08101
0.171772 -1.0663
0.206309 -1.03452
0.240271 -1.01232
0.241915 -0.988455
0.233607 -0.987017
0.245524 -0.991978
0.271265 -0.978424
0.264345 -0.961853
0.209427 -0.989773
0.229771 -0.975932
0.171612 -0.982735
0.255166 -0.928498
0.200771 -0.969841
0.206154 -0.973566
0.214674 -0.980642
0.225809 -0.978023
0.215134 -0.98298
0.162464 -1.01335
0.143503 -1.00876
0.160118 -1.00099
0.13256 -1.02629
0.232445 -0.99458
0.17635 -1.02113
0.188909 -1.00383
0.211077 -0.977345
0.220189 -0.966076
0.218924 -0.985848
0.244514 -0.974007
0.242463 -0.95939
0.215512 -0.94976
0.254579 -0.921553
0.176459 -0.987873
0.221278 -0.951402
0.235081 -0.92505
0.166727 -0.987133
0.124052 -1.0175
0.127592 -1.0251
0.177909 -1.02627
0.184165 -1.02785
0.178629 -1.02976
0.285748 -0.979565
0.272938 -1.0017
0.217596 -1.04217
0.242277 -1.03768
0.287447 -1.02641
0.251237 -1.06558
0.245389 -1.06882
0.235085 -1.05995
0.204451 -1.05961
0.205647 -1.05107
0.236786 -1.02868
0.258036 -0.984598
0.213874 -0.992004
0.187118 -1.00772
0.205257 -0.970024
0.183915 -0.967607
0.188907 -0.971556
0.221342 -0.962013
0.216979 -0.963215
0.212545 -0.947322
0.244108 -0.931302
0.197833 -0.976688
0.22893 -0.948013
0.220087 -0.953321
0.176679 -0.994677
0.198472 -0.985108
0.20376 -1.0088
0.27212 -0.972734
0.268305 -0.967461
0.237287 -0.981367
0.219897 -0.983174
0.240762 -0.973505
0.191438 -0.979802
0.241599 -0.965887
0.195251 -1.00038
0.20445 -1.01766
0.231475 -1.02
0.19893 -1.05173
0.261698 -1.01931
0.198305 -1.04648
0.206744 -1.0278
0.246362 -1.0168
0.267823 -0.990407
0.232286 -1.00199
0.268071 -0.971863
0.265536 -0.98678
0.254004 -0.98373
0.255044 -0.9815
0.231508 -0.986846
0.246909 -0.964299
0.23244 -0.969787
0.240177 -0.953195
0.259164 -0.952047
0.186134 -0.989795
0.204007 -0.954717
0.160277 -0.978807
0.189643 -0.992426
0.224619 -0.972358
0.160587 -0.992045
0.200619 -0.970981
0.183647 -0.96788
0.171077 -0.965674
0.182116 -0.96233
0.123093 -0.981931
0.138028 -0.986544
0.0593934 -1.01607
0.0470656 -1.01264
0.0969577 -0.986712
0.0478084 -1.00791
0.131032 -0.961919
0.106156 -0.974696
0.0889963 -0.979409
0.0987461 -0.967606
0.0993009 -0.968354
0.200841 -0.900896
0.214117 -0.899691
0.203394 -0.898385
0.123848 -0.942556
0.141398 -0.918771
0.0877151 -0.932958
0.0963984 -0.924885
0.0664298 -0.935968
0.124873 -0.912804
0.0877036 -0.982175
0.0754816 -1.02104
0.0916312 -1.02733
0.08237 -1.05501
0.031948 -1.10341
0.0520696 -1.10248
0.0488547 -1.1183
0.0601926 -1.11199
0.0955625 -1.08109
0.178799 -1.04365
0.161719 -1.05677
0.220447 -0.998687
0.137707 -1.02615
0.158991 -1.02136
0.136821 -1.04069
0.203063 -0.994308
0.112845 -1.02548
0.105856 -1.01872
0.137779 -0.994981
0.0617649 -1.06621
0.0935138 -1.06157
0.0701184 -1.0685
0.0579838 -1.06614
0.0218257 -1.0558
0.0416508 -1.03954
0.0317097 -1.02529
0.0258503 -1.0127
0.0941433 -0.967591
-0.0221479 -1.00328
0.0892005 -0.962229
0.0226212 -0.981096
0.01657 -0.968471
0.0154435 -0.972739
-0.0195556 -0.955757
-0.0119564 -0.951817
-0.0169754 -0.967648
0.0210841 -0.98355
0.0680896 -1.01587
0.0680756 -1.0594
0.0965322 -1.07624
0.0500854 -1.05456
0.0690798 -1.03528
0.0547435 -1.02492
0.0668543 -1.01159
0.0365857 -1.02064
0.0580723 -1.02305
0.0590673 -1.01466
0.0837086 -0.996227
0.0984805 -0.992912
0.127692 -0.989119
0.0648822 -1.01781
0.0783056 -1.00191
0.0431045 -0.994838
-0.00442454 -1.00302
-0.0174035 -0.989377
-0.0554267 -0.983805
-0.0424534 -0.966576
-0.0548039 -0.969312
-0.0841726 -1.00116
-0.0481247 -0.989849
-0.099686 -1.01278
-0.0612119 -1.02401
-0.0997092 -1.03276
-0.0754746 -1.02384
-0.142102 -1.02949
-0.0473794 -1.01353
-0.0233326 -0.99055
0.0104543 -0.96471
-0.0492261 -0.960301
-0.00249029 -0.908616
-0.0455399 -0.914918
-0.0578241 -0.934973
0.0278477 -0.914713
-0.0134611 -0.93075
-0.054589 -0.964362
-0.0670719 -1.00091
0.0502214 -0.975817
-0.042966 -1.01734
-0.0603067 -1.01711
-0.02375 -0.9779
-0.0689489 -0.995315
-0.0821102 -0.984169
-0.0621257 -0.957685
-0.0803029 -0.990367
-0.0434428 -0.994651
-0.0679126 -1.00336
-0.0421321 -1.01068
-0.0161645 -1.01646
-0.000916717 -1.02975
0.0159334 -1.0264
-0.0294216 -1.03366
-0.0203167 -1.01057
-0.0332513 -1.01006
-0.0246035 -1.0097
-0.00867598 -0.995082
0.0017657 -0.997701
0.0346562 -1.00701
0.0250164 -0.985848
-0.00966851 -0.981484
-0.0647537 -0.952867
-0.0291975 -0.935788
-0.0073819 -0.95586
0.0632117 -0.922422
0.0955312 -0.920873
0.0161904 -0.937527
0.0325427 -0.923918
0.0256571 -0.935485
-0.0324128 -0.948517
-0.0467727 -0.965359
0.00634496 -0.96644
0.0118028 -0.990236
0.077516 -0.988219
0.115353 -0.99152
0.155438 -0.985395
0.0630113 -1.02252
0.0931796 -0.990326
0.0253573 -0.976716
-0.0381428 -0.999248
-0.00802482 -1.00562
-0.000207994 -1.01277
-0.00599267 -1.01867
-0.0419341 -1.01529
0.0222568 -0.984128
-0.0461766 -1.00255
-0.0189762 -0.999528
-0.0382118 -1.01133
-0.033663 -0.990044
0.0111028 -0.987256
-0.00142502 -0.982201
-0.0426362 -0.984907
-0.0573725 -0.985752
-0.00181046 -0.971173
-0.044402 -0.996388
-0.0488128 -0.994792
-0.0756649 -0.986015
-0.037475 -0.965314
-0.0198696 -0.975031
-0.0562494 -0.970286
-0.0492399 -0.969744
-0.0742841 -0.973514
-0.0418407 -0.968872
0.0176323 -0.930197
0.0104989 -0.937849
-0.00339769 -0.951906
-0.0257656 -0.963795
-0.0122816 -0.968914
-0.0386782 -0.989809
-0.010206 -0.985707
-0.0202163 -0.996701
-0.0540769 -1.02589
-0.0614015 -1.03951
-0.0655621 -1.07493
0.015013 -1.07766
0.0312445 -1.09679
0.0150579 -1.08762
-0.0338637 -1.05234
-0.0897145 -1.02109
-0.0823211 -0.995107
-0.088742 -1.01502
-0.11688 -1.014
-0.0453922 -0.979288
-0.0842485 -0.979094
-0.00666903 -0.956263
-0.00862759 -0.958527
-0.0653233 -0.99213
-0.0727065 -0.991534
-0.0455465 -0.992887
-0.0230105 -1.00154
-0.0921299 -1.03975
-0.0869523 -1.04903
-0.0422373 -1.04508
-0.0340468 -1.05871
-0.0198967 -1.03998
-0.0839494 -1.05856
-0.000272528 -1.0232
-0.0261025 -1.02425
-0.0270014 -1.03515
-0.0445929 -1.03946
-0.0266545 -1.03817
-0.0187656 -1.05811
0.0601445 -1.032
-0.110837 -1.07697
-0.0306784 -1.04596
-0.0736486 -1.0346
-0.100649 -1.01303
-0.127826 -0.997457
-0.140468 -0.985759
-0.106418 -0.973016
-0.129582 -0.96094
-0.120669 -0.95459
-0.12671 -0.975304
-0.122147 -0.983547
-0.0796257 -0.98012
-0.116638 -0.979194
-0.122848 -0.984178
-0.09499 -0.997917
-0.0970282 -1.03574
-0.127426 -1.07025
-0.0996863 -1.05669
-0.130664 -1.05405
-0.136173 -1.05759
-0.120322 -1.06975
-0.121933 -1.0733
-0.110127 -1.07315
-0.129372 -1.07496
-0.105943 -1.04303
-0.181446 -1.01693
-0.170329 -0.989621
-0.170878 -0.974976
-0.210988 -0.987397
-0.161352 -1.00191
-0.195909 -1.00514
-0.220291 -1.00725
-0.16603 -1.00273
-0.226628 -1.00571
-0.183538 -1.00854
-0.215074 -1.02014
-0.221642 -1.02182
-0.256757 -1.02358
-0.137786 -1.0258
-0.157617 -1.01864
-0.139992 -1.01164
-0.124596 -0.99647
-0.127469 -0.995367
-0.0922106 -0.976799
-0.121069 -0.984843
-0.125387 -1.00087
-0.144204 -1.01169
-0.169227 -1.02234
-0.158592 -1.01593
-0.169348 -1.0224
-0.153223 -1.02059
-0.211653 -1.00393
-0.196025 -0.998261
-0.135957 -0.983467
-0.198064 -0.975539
-0.119769 -0.959379
-0.181458 -0.96329
-0.108821 -0.952706
-0.108858 -0.964135
-0.103136 -0.956154
-0.100808 -0.940583
-0.0608976 -0.933922
-0.0909293 -0.949628
-0.0280298 -0.934984
-0.00561983 -0.954474
0.0341928 -0.957225
0.0733876 -0.949728
0.0775925 -0.938596
0.10021 -0.930193
0.0320342 -0.939056
0.0439999 -0.927292
0.0566048 -0.932548
0.0667762 -0.941756
0.130208 -0.932866
0.0789765 -0.971718
0.055456 -0.997232
0.0505657 -0.983514
0.0157047 -0.976766
0.0130327 -0.967484
0.0347317 -0.971217
0.000486515 -0.987308
0.0339699 -0.987912
0.0600092 -1.00738
0.0614936 -1.03245
0.0700492 -1.0303
0.0759235 -1.02864
0.00865738 -1.04861
-0.0160357 -1.03476
0.00423479 -1.01783
0.00974403 -1.02399
-0.0189941 -1.01783
-0.0228388 -1.00318
-0.0247929 -0.986046
-0.00619166 -0.953553
-0.0364674 -0.959642
-0.0106117 -0.969432
0.0162385 -0.964718
-0.0586385 -0.9794
-0.0223024 -0.956693
0.00142921 -0.946393
-0.00809273 -0.927489
-0.0290958 -0.920574
0.00274403 -0.913825
0.0356764 -0.906474
0.00998335 -0.917983
-0.0268117 -0.939162
-0.0273122 -0.944405
-0.0396109 -0.959446
-0.051871 -0.982036
-0.0782989 -0.980179
-0.0282976 -0.985602
-0.0182057 -0.998665
-0.0408916 -1.00727
-0.0136815 -0.994353
-0.0132276 -0.976877
-0.0161641 -0.962638
-0.0856947 -0.956046
-0.049312 -0.917364
-0.101994 -0.937919
-0.0598353 -0.944987
-0.0598663 -0.94058
-0.133699 -0.94325
-0.0744743 -0.922949
-0.0858558 -0.942982
-0.0401416 -0.943504
-0.0443506 -0.954999
-0.080525 -0.972052
-0.134033 -0.962501
-0.157047 -0.957511
-0.108783 -0.948569
-0.0880792 -0.949074
-0.0832815 -0.951196
-0.0705904 -0.933763
0.030148 -0.917035
-0.0906475 -0.953971
-0.0835665 -0.956978
-0.0850829 -0.966868
-0.0997929 -0.974727
-0.119461 -0.984064
-0.0727985 -0.976775
-0.0736381 -0.971589
-0.0899291 -0.969089
-0.0898858 -0.965364
-0.104606 -0.95262
-0.105997 -0.946796
-0.119201 -0.973631
-0.119249 -1.01046
-0.206436 -1.01469
-0.160449 -1.01911
-0.094809 -1.01524
-0.144962 -1.01088
-0.229916 -1.0168
-0.184863 -1.04944
-0.190379 -1.05228
-0.145004 -1.04174
-0.166994 -1.04593
-0.197777 -1.05577
-0.148901 -1.06633
-0.119763 -1.06685
-0.119819 -1.04404
-0.0853893 -1.04174
-0.0880253 -1.02704
-0.124871 -0.993572
-0.0500413 -0.963137
-0.0971445 -0.952095
-0.0996215 -0.950765
-0.0816896 -0.937326
-0.126582 -0.943031
-0.123045 -0.959934
-0.153125 -0.984704
-0.0663993 -0.990115
-0.0455524 -0.993294
-0.041371 -0.988282
-0.0713431 -0.987464
-0.216283 -0.990874
-0.187416 -0.992146
-0.121625 -0.994187
-0.140178 -0.998468
-0.109692 -0.990349
-0.128091 -0.989144
-0.117211 -0.989433
-0.094745 -0.978078
-0.119613 -0.961404
-0.140417 -0.967766
-0.175744 -0.970262
-0.0900604 -0.941782
-0.0896594 -0.924366
-0.107415 -0.921055
-0.0906616 -0.92339
-0.0224162 -0.942271
-0.0651513 -0.952153
-0.0760776 -0.947064
-0.0751104 -0.947582
-0.0169139 -0.939012
-0.0752762 -0.947281
-0.0297294 -0.952809
-0.0486075 -0.959402
-0.0763131 -0.958263
-0.0827487 -0.965032
-0.0436119 -0.965947
-0.0727336 -0.958404
0.0148936 -0.951744
-0.00363785 -0.93863
-0.0376203 -0.966575
0.019605 -0.966938
-0.0159727 -0.972037
0.0243322 -0.95001
-0.00267643 -0.943663
-0.0150292 -0.948735
-0.0298398 -0.941071
0.0306958 -0.910312
0.00154581 -0.909578
-0.00847491 -0.927127
-0.0229796 -0.935143
-0.110882 -0.930951
-0.0419844 -0.923476
-0.0307337 -0.927194
0.023437 -0.926656
0.0261059 -0.949781
0.151733 -0.917466
0.0725538 -0.958363
0.0669173 -0.949661
0.0567931 -0.934645
0.0875775 -0.914966
0.108462 -0.922651
0.111618 -0.937021
0.107613 -0.955674
0.113462 -0.968078
0.117699 -0.965538
0.112282 -0.967326
0.0903733 -0.962136
0.0863435 -0.95109
0.0718486 -0.950513
0.0923419 -0.955875
0.173691 -0.935802
0.149068 -0.941152
0.122305 -0.95348
0.146046 -0.943577
0.0668405 -0.956222
0.116013 -0.938906
0.0129469 -0.971273
0.0153651 -0.977337
0.0523871 -0.966439
0.0726231 -0.974906
0.0464694 -1.0026
0.0974649 -1.01436
0.110538 -1.01727
0.0411571 -1.0411
0.0531193 -1.04917
-0.0625646 -1.07008
0.0135819 -1.06862
0.0536937 -1.06591
0.0696768 -1.04426
0.0892686 -1.01291
0.082044 -0.999698
0.0191322 -0.985748
0.0423574 -0.962775
0.0277748 -0.944018
0.114475 -0.915755
0.130605 -0.90462
0.137981 -0.923187
0.155126 -0.938358
0.173161 -0.940843
0.207349 -0.940861
0.22047 -0.934658
0.206581 -0.945388
0.192451 -0.953902
0.11714 -0.973757
0.148571 -0.973141
0.123081 -0.978887
0.134225 -0.95951
0.124583 -0.970115
0.129001 -0.981304
0.169812 -0.944088
0.199309 -0.913638
0.181159 -0.924663
0.207021 -0.909431
0.0758041 -0.946775
0.146113 -0.938665
0.129816 -0.938063
0.0697575 -0.980764
0.0469578 -0.995227
0.128552 -0.98634
0.0605873 -0.993115
0.128104 -0.991402
0.166393 -0.995777
0.180545 -0.974223
0.148346 -0.983525
0.124539 -1.00432
0.181979 -0.99686
0.173142 -1.00356
0.173822 -1.01477
0.192547 -0.993216
0.197446 -0.973794
0.171636 -0.99191
0.195245 -1.00434
0.261909 -0.991501
0.257696 -0.986252
0.230225 -0.999923
0.240277 -1.00738
0.205691 -1.00945
0.238581 -0.982468
0.240178 -0.970486
0.175975 -0.976893
0.210738 -0.967119
0.25004 -0.933171
0.27348 -0.936855
0.273813 -0.966755
0.305565 -0.979982
0.274872 -0.991593
0.204762 -1.00146
0.180893 -0.985956
0.172095 -0.97341
0.254226 -0.929951
0.216786 -0.928745
0.137872 -0.947723
0.134673 -0.945342
0.170449 -0.917718
0.163099 -0.917492
0.194137 -0.922109
0.185651 -0.952244
0.179518 -0.949107
0.147308 -0.952246
0.110478 -0.976623
0.173613 -0.962411
0.177779 -0.972643
0.229972 -0.96789
0.202696 -0.99075
0.217001 -0.992448
0.162232 -0.977259
0.242028 -0.926249
0.244656 -0.922779
0.174713 -0.94999
0.195072 -0.941772
0.230607 -0.913211
0.221356 -0.915646
0.221449 -0.915168
0.170288 -0.919398
0.159408 -0.914304
0.119873 -0.92855
0.131775 -0.907888
0.153998 -0.910228
0.158211 -0.936329
0.16749 -0.936219
0.144128 -0.959416
0.158996 -0.958119
0.141624 -0.95555
0.113344 -0.961504
0.0953835 -0.946381
0.0723575 -0.949568
0.140757 -0.944192
0.111381 -0.977935
0.117466 -0.99128
0.201068 -0.933355
0.19446 -0.933898
0.130006 -0.949472
0.127995 -0.956164
0.100097 -0.984519
0.0699091 -0.982355
0.0483302 -1.00558
0.100378 -0.976775
0.0292037 -0.977409
0.0389887 -0.959775
0.137496 -0.93744
0.135528 -0.949331
0.0785875 -0.983673
0.0654236 -0.997021
0.0769013 -0.988721
0.0969508 -0.976241
0.0980932 -0.975073
0.103481 -0.970788
0.110157 -0.960113
0.0273863 -0.995965
0.0595248 -0.985808
0.0832011 -0.990749
0.0476995 -1.03385
0.0760804 -1.04667
0.053311 -1.04869
0.0435348 -1.05252
0.092596 -1.04445
0.0671538 -1.04219
0.0733519 -1.04508
0.160718 -1.0269
0.126312 -1.02416
0.113813 -1.02641
0.153496 -1.00185
0.195439 -0.965675
0.136735 -0.980236
0.146759 -0.940212
0.127087 -0.943632
0.159995 -0.955142
0.146669 -0.960391
0.107406 -0.974643
0.162659 -0.937932
0.0493979 -0.952741
0.0649279 -0.94267
0.0808085 -0.958918
-0.0130257 -0.970116
0.00464242 -0.965434
-0.0289686 -0.973201
0.0688319 -0.945245
0.0240248 -0.949148
0.0807093 -0.945767
0.0184 -0.983667
-0.00774826 -0.997053
0.0251211 -1.0043
-0.0467975 -1.02683
0.0197952 -1.00836
0.0250592 -1.0061
0.0223646 -1.01152
0.0274223 -1.01874
0.0187307 -1.02192
0.055578 -0.997943
0.0620418 -0.974919
0.057824 -0.977834
0.125814 -0.951711
0.0895521 -0.96703
0.164927 -0.956135
0.0986877 -0.974384
0.121024 -0.988776
0.140595 -0.982711
0.0759003 -1.00513
0.00581194 -1.00144
0.022923 -1.0001
-0.0191104 -1.00667
-0.0302952 -1.00624
0.0146089 -0.987103
-0.00660784 -0.992565
0.0132151 -0.990611
0.061825 -0.978014
0.105984 -0.945526
0.1105 -0.93843
0.0674886 -0.942825
0.0779491 -0.963866
0.0518157 -0.970688
0.0987446 -0.966929
0.0889658 -0.979475
0.130844 -0.954872
0.120041 -0.947721
0.122981 -0.94196
0.107823 -0.954754
0.191228 -0.95121
0.21619 -0.948504
0.256129 -0.93628
0.264685 -0.927924
0.262397 -0.962984
0.206543 -1.01828
0.213492 -1.02308
0.244629 -1.01625
0.292403 -0.997193
0.332774 -0.973046
0.270652 -1.00839
0.277394 -0.987163
0.28148 -0.973818
0.255548 -0.974116
0.262986 -0.952471
0.225585 -0.95863
0.20549 -0.951716
0.256323 -0.919624
0.20051 -0.934965
0.214971 -0.954086
0.102346 -0.978005
0.12979 -0.974316
0.186903 -0.959873
0.139178 -0.980818
0.111702 -1.00169
0.165733 -1.0046
0.185906 -0.984686
0.211769 -0.981329
0.183615 -1.0014
0.148572 -1.01172
0.103603 -1.02312
0.0368023 -1.01891
0.0231152 -1.01916
-0.0150864 -1.00563
0.0782779 -0.975016
0.0367498 -0.980277
0.0627847 -0.953922
0.0642104 -0.942402
0.0913592 -0.919472
0.0411599 -0.924124
0.0660403 -0.911299
0.0567413 -0.897879
0.0635546 -0.896009
0.102102 -0.919683
0.115431 -0.950562
0.143368 -0.96465
0.111332 -0.970737
0.123869 -0.982357
0.0868757 -0.989958
0.0537557 -0.991245
0.0912567 -0.981859
0.111173 -0.978023
0.128703 -0.994797
0.0905126 -0.984824
0.0941808 -0.982775
0.131771 -0.958522
0.0401592 -0.970056
0.0090075 -0.972522
-0.068592 -0.975411
0.00455708 -0.984929
-0.0545086 -1.0069
0.00709605 -1.01611
-0.0234758 -1.03463
-0.00978401 -1.0612
0.0453999 -1.06157
0.00274288 -1.04493
0.040242 -1.01776
0.0368433 -0.98541
0.00116133 -0.979507
0.0662904 -0.960995
0.0411419 -0.938367
0.00100333 -0.931943
-0.0516053 -0.942693
0.0205922 -0.936746
-0.00436144 -0.937739
0.0246238 -0.949002
0.022202 -0.949531
-0.00563162 -0.94167
-0.00223464 -0.946933
-0.000277335 -0.93098
0.0319432 -0.930412
-0.0118637 -0.943022
-0.07377 -0.955064
-0.0329105 -0.947152
-0.0589636 -0.966263
-0.0255913 -0.982407
-0.0213068 -0.991373
-0.0464241 -0.9957
-0.0366433 -0.993843
0.00715497 -0.967912
0.0321442 -0.971463
0.0387259 -0.952081
0.000619924 -0.949609
0.0338628 -0.926003
-0.0142307 -0.915482
0.000617924 -0.921719
-0.0104082 -0.907348
-0.0250823 -0.89917
-0.102579 0.922548
-0.0266531 -0.91395
-0.00958844 -0.912325
-0.155071 0.943097
-0.125133 0.956779
-0.122872 0.976571
-0.119208 0.985941
-0.145775 0.971967
-0.0735771 0.964264
-0.00846935 -0.969633
-0.065262 0.966043
-0.0243445 0.977728
-0.00571567 0.990824
-0.000570303 1.00423
-0.00246804 1.0047
-0.0356449 0.990233
0.0159275 0.993209
0.00198474 0.99149
-0.0237197 0.986354
-0.0756037 0.97523
-0.0710375 0.975895
-0.0742092 0.971144
0.0119785 0.972709
-0.0195583 0.968807
0.0149208 0.978818
-0.034101 0.9692
0.0104484 0.970526
0.00827041 0.955802
-0.0444892 0.938048
-0.0629231 0.930715
-0.0521398 0.926185
-0.068606 0.906703
-0.107094 0.879119
-0.111672 0.864777
-0.111095 0.89129
-0.150242 0.910908
-0.223245 0.90047
-0.168141 0.924856
-0.173219 0.930952
-0.243302 0.908438
-0.210889 0.926007
-0.219004 0.940162
-0.226252 0.947638
-0.20186 0.949104
0.100718 -0.971546
-0.136859 0.948956
-0.135314 0.934038
-0.173993 0.933579
-0.239401 0.940725
-0.157852 0.951351
-0.20885 0.949869
-0.195624 0.953011
-0.199064 0.927477
-0.182286 0.946792
-0.195808 0.939146
-0.216424 0.955967
-0.13971 0.976627
-0.127999 0.961563
-0.104766 0.949123
-0.0853455 0.946415
-0.0245667 0.971226
-0.0386722 0.990645
-0.122199 0.986609
-0.141984 0.997147
-0.169517 1.02317
-0.192197 1.04388
-0.198233 1.03601
-0.219297 1.03257
-0.246433 1.02142
-0.257496 1.02338
-0.303751 0.991691
-0.255256 0.999371
-0.240772 0.996713
-0.252558 0.981279
-0.194831 1.00273
-0.222177 0.997068
-0.260136 0.98344
-0.249599 0.961494
-0.189816 0.959206
-0.249427 0.950106
-0.279821 0.959747
-0.212836 0.992081
-0.208564 0.996555
-0.156166 1.01411
-0.133805 1.00132
-0.173071 0.983795
-0.189343 0.982923
0.0631381 -0.971947
-0.173437 0.997279
-0.113248 1.00435
-0.129777 0.982467
-0.0936759 0.974138
-0.133652 0.961111
0.0358253 -0.951316
-0.204608 0.958294
0.0714438 -0.970801
0.080237 -0.968094
-0.151866 0.9865
-0.170476 0.967441
-0.158176 0.968658
-0.163704 0.967896
-0.180492 0.954892
0.0471346 -0.950803
-0.135023 0.97461
-0.187143 0.950129
-0.167835 0.950729
-0.204689 0.944831
-0.115797 0.970203
-0.131304 0.972753
-0.0784083 1.00181
-0.050553 1.00653
0.0585642 -0.999801
-0.17189 1.01026
0.0713955 -1.01546
-0.195662 1.02558
-0.183572 1.036
-0.177537 1.00983
-0.189135 0.972057
0.0721762 -0.954163
-0.134409 0.934986
0.0711333 -0.939605
0.0296114 -0.926742
-0.11038 0.947318
-0.0463074 -0.95249
-0.055843 0.94456
-0.0514475 0.912468
-0.0557203 0.898473
-0.011459 -0.909414
0.0112852 -0.939993
-0.0970873 0.954815
-0.0751941 0.963939
-0.11002 0.952086
-0.0826246 0.944218
-0.0495309 0.946112
-0.105774 0.943774
-0.0552301 0.973989
0.105124 -0.994834
-0.104789 0.970709
-0.0925547 0.978616
-0.125699 0.983284
-0.139065 0.986097
-0.162688 0.974077
-0.135749 0.965819
-0.158653 0.967283
0.0494318 -0.978871
0.10363 -0.980296
-0.108382 0.971116
0.0587956 -0.957196
-0.113384 0.946593
0.115367 -0.931416
0.0850279 -0.953384
-0.114499 0.964546
-0.113583 0.947414
0.096734 -0.938008
-0.127274 0.931029
0.112875 -0.955767
-0.185879 0.964248
-0.241913 0.971726
-0.217028 0.979612
0.147035 -0.969537
-0.167441 0.938911
-0.160555 0.918185
-0.12158 0.921432
-0.0905779 0.939102
-0.0992202 0.946829
0.145804 -0.981148
0.137965 -0.985669
-0.14228 0.965035
-0.15031 0.969493
-0.163071 0.97121
-0.144955 0.982969
-0.139883 0.981002
-0.127731 0.977557
-0.165459 0.965753
-0.141893 0.974682
-0.132548 0.96836
-0.172885 0.945683
-0.185844 0.939886
-0.0895433 0.954334
0.148208 -0.983172
-0.15301 0.960848
-0.0939769 0.997532
-0.110614 1.00499
-0.127484 1.00423
-0.160565 0.992883
0.247888 -1.05478
-0.113268 1.01044
-0.0960198 1.00758
0.256448 -1.03353
-0.107143 0.976315
-0.135958 0.953957
-0.164819 0.939027
0.194134 -0.963017
-0.119868 0.927098
-0.0986283 0.928004
0.146192 -0.937625
-0.0831535 0.91287
-0.0866919 0.916039
-0.052187 0.920016
-0.0568916 0.913554
-0.079569 0.93515
-0.137968 0.929898
-0.0623256 0.918594
-0.0888355 0.928549
0.139819 -0.965271
0.0743181 -0.956491
0.122749 -0.950861
-0.042012 0.941574
-0.0590317 0.957176
-0.167832 0.944021
-0.126263 0.965038
0.0980631 -0.960024
0.0711701 -0.959885
-0.080613 0.962478
0.0929121 -0.9449
0.0681936 -0.935671
-0.0877815 0.94744
-0.109081 0.966118
-0.143755 0.962525
-0.156769 0.950952
-0.114596 0.946396
-0.109539 0.939699
-0.0668077 0.949471
-0.042285 0.952893
-0.0648281 0.963236
-0.148647 0.943881
-0.177301 0.934855
-0.134988 0.942527
-0.109221 0.953983
-0.0245329 0.958578
0.00943659 0.971312
0.0203376 0.991596
-0.0332971 0.985175
-0.0919585 0.995683
-0.146284 1.01545
-0.189447 1.02183
-0.175528 1.03207
-0.184467 1.01023
-0.165566 0.996135
-0.0909367 0.992926
-0.0854968 0.977708
-0.118573 0.969796
0.206488 -1.01268
-0.237895 0.962357
-0.219214 0.998469
-0.235332 0.983155
-0.269138 0.963717
-0.237193 0.967443
-0.220407 0.959795
-0.23229 0.930643
-0.142941 0.93962
-0.0826396 0.959126
-0.161281 0.948992
-0.121333 0.969028
-0.0930981 0.986193
0.191256 -1.00159
-0.205317 0.955042
-0.248789 0.9299
-0.240877 0.933211
-0.245911 0.930664
-0.202538 0.961888
-0.193781 0.964047
-0.132019 0.957856
0.198561 -0.952039
0.18204 -0.949154
0.213629 -0.937266
-0.156482 0.911794
-0.15181 0.924106
-0.146035 0.924567
-0.111021 0.943926
0.183092 -0.98154
-0.0513346 0.950424
-0.0999194 0.938617
0.162171 -0.967248
-0.103678 0.8877
-0.0131232 0.8951
-0.0928767 0.890892
-0.102166 0.894365
-0.106608 0.871185
-0.12439 0.861734
-0.13407 0.88986
-0.116444 0.897114
-0.0794203 0.906446
-0.129138 0.905125
-0.134246 0.897037
-0.153904 0.903269
-0.170982 0.904126
-0.0956497 0.916813
-0.122841 0.916314
-0.066238 0.936789
-0.11877 0.950092
-0.15899 0.961469
-0.150912 0.989075
-0.160462 0.993787
-0.178461 1.00593
-0.1782 1.02783
-0.206643 1.02501
-0.178802 1.01468
-0.15451 1.0047
-0.135132 0.989342
-0.110558 0.973918
-0.115924 0.951499
-0.155824 0.942965
-0.0940519 0.94176
-0.0743783 0.935101
-0.122647 0.921228
-0.110659 0.908575
-0.231408 0.871843
-0.248137 0.880643
-0.2413 0.89046
-0.185827 0.916938
-0.201191 0.924085
-0.160626 0.929957
0.179153 -0.94854
-0.127689 0.933178
0.224807 -0.96447
0.246914 -0.95969
-0.246762 0.910538
-0.16715 0.962613
-0.184275 0.958334
-0.216247 0.96492
-0.206284 0.986812
-0.246722 0.955805
-0.257952 0.926987
0.251311 -0.923218
0.236886 -0.931039
0.214551 -0.952548
-0.171399 0.940335
-0.186882 0.910561
-0.174343 0.897869
-0.170018 0.902537
-0.233929 0.874101
-0.234909 0.884155
-0.20822 0.921577
-0.224159 0.933653
-0.296046 0.920539
-0.289549 0.902646
-0.238859 0.898688
-0.238513 0.893519
-0.186901 0.920067
-0.258769 0.892989
-0.27186 0.913416
-0.276771 0.922481
-0.265567 0.946035
0.332695 -0.981634
-0.246727 0.931377
0.326289 -0.954793
-0.232167 0.889435
-0.207545 0.870284
-0.229786 0.876917
-0.189064 0.903925
-0.211665 0.900656
-0.228418 0.915083
0.259231 -0.977807
0.345191 -0.965612
-0.298082 0.92437
-0.208205 0.94886
-0.252462 0.9669
0.354753 -1.0401
-0.249687 1.00866
-0.299907 1.00108
0.391893 -1.04646
0.359029 -1.0543
0.396745 -1.03119
-0.273282 0.947387
0.406072 -1.00028
-0.234926 0.898242
-0.246483 0.885874
0.451566 -0.94029
-0.29686 0.877375
-0.322489 0.893149
0.510146 -0.9529
0.49823 -0.95092
-0.307464 0.905617
-0.30469 0.910366
0.440101 -0.986785
0.471859 -0.990242
0.481292 -1.01169
-0.37242 0.951313
-0.416396 0.930974
0.542043 -1.02876
0.572454 -1.01122
-0.374055 0.933944
-0.36498 0.938658
0.533401 -0.986735
0.491211 -0.995019
0.461558 -0.992291
0.485549 -0.973309
0.505852 -0.970648
0.507555 -0.977649
0.513974 -0.973263
0.5059 -0.977169
0.491327 -0.976087
0.460406 -0.966021
0.465068 -0.940084
0.450981 -0.959178
0.428989 -0.983075
0.479472 -0.970372
0.465204 -0.980404
0.502092 -0.970626
0.504964 -0.973149
0.527807 -0.970433
0.533989 -0.983282
0.450978 -1.01392
