# Supplementary material for: Stochastic bond dynamics facilitates alignment of malaria parasite at erythrocyte membrane upon invasion
Source: eLife. 2020 May 18;9:e56500. doi: 10.7554/eLife.56500 (PMC7269671; doi:10.7554/eLife.56500)
Supplement: Figure 2—source data 1. [file elife-56500-fig2-data1.zip › PARA_POSITIONS/pos15.dat]

3.09927 1.03779
3.04975 1.08041
3.05555 1.01427
3.01024 1.1172
2.95437 1.25054
3.07535 1.01978
3.04955 1.12703
3.12103 0.940957
3.09374 1.00668
3.09856 0.955816
3.12306 0.887416
3.10028 0.907858
3.02095 1.09168
3.08111 0.946018
3.08432 0.94782
3.09804 0.938981
3.12018 0.892569
3.08959 1.05482
3.1226 1.00677
3.14405 0.991688
3.09461 1.13959
3.13265 1.09349
3.07018 1.24364
3.10482 1.13678
3.11237 1.13989
3.09496 1.19741
3.10791 1.19049
3.10252 1.28917
3.13449 1.22549
3.1016 1.26388
3.17735 1.06697
3.10629 1.23072
3.13799 1.12318
3.10366 1.18152
3.13496 1.14047
3.09616 1.23325
3.14568 1.06876
3.0944 1.12409
3.05315 1.13168
3.03311 1.05249
3.01226 1.00128
3.02536 0.911766
2.99453 0.977319
2.97577 1.05104
2.96724 1.04829
2.96525 1.02326
2.9598 1.05251
2.98571 0.972754
2.98852 0.926047
2.97431 0.939053
2.96449 0.910957
2.94802 0.922296
2.97382 0.822132
2.95192 0.925909
2.9789 0.862016
2.93733 0.95763
2.92757 0.978741
2.93588 0.944001
2.95813 0.79777
2.90388 0.845712
2.88484 0.801433
2.77749 0.952373
2.80767 0.8548
2.78971 0.922534
2.79373 0.940686
2.81195 0.866198
2.80372 0.899026
2.76182 1.04606
2.81024 0.904427
2.80965 0.835729
2.80016 0.841484
2.7568 0.98889
2.79083 0.940132
2.8201 0.918526
2.82 0.948739
2.82168 0.951436
2.81919 0.99515
2.85277 0.945613
2.91687 0.839921
2.87876 1.02693
2.8912 1.08997
2.99096 0.882569
2.95203 0.975318
2.91449 1.05647
2.92883 1.07576
2.95392 1.06309
2.96485 0.984192
2.87581 1.15701
2.83212 1.20587
2.90423 0.9906
2.85527 1.11382
2.80963 1.21248
2.76066 1.33011
2.82963 1.25522
2.85329 1.25635
2.82654 1.33968
2.84809 1.31123
2.83886 1.35498
2.92161 1.20834
3.00834 0.985658
2.95876 1.12795
3.01941 0.92161
2.98525 1.02095
2.97706 1.0314
2.96853 1.0878
2.91458 1.27312
2.98956 1.12667
3.01576 1.0549
2.91797 1.19559
2.93685 1.00868
2.85205 1.12468
2.84567 1.06862
2.80058 1.13794
2.81008 1.08851
2.82998 0.969276
2.78532 1.03867
2.74966 1.08366
2.7757 0.954158
2.74695 1.0206
2.76393 0.942369
2.7457 0.95367
2.79014 0.769706
2.74485 0.914261
2.70225 1.03793
2.79104 0.774538
2.72895 1.00634
2.78984 0.843082
2.75958 0.954929
2.71049 1.02633
2.72487 0.913199
2.70203 0.899008
2.69694 0.896448
2.70385 0.912961
2.71254 0.919123
2.73407 0.830228
2.73185 0.836361
2.65303 1.01465
2.68562 0.834611
2.72759 0.590253
2.70815 0.61092
2.63574 0.880144
2.66063 0.779971
2.59535 0.924009
2.55534 0.999111
2.61517 0.79814
2.60895 0.892938
2.66338 0.838007
2.70862 0.832788
2.67994 1.00259
2.72618 0.89732
2.71639 0.923205
2.66621 1.09083
2.68297 1.03402
2.69546 0.993326
2.70786 0.893699
2.72892 0.842761
2.65862 1.09428
2.75062 0.812675
2.7138 0.900392
2.76167 0.705586
2.74049 0.717808
2.72624 0.748146
2.68132 0.879145
2.72172 0.756143
2.72945 0.713713
2.71857 0.692872
2.68261 0.803762
2.6895 0.697689
2.6925 0.610585
2.64028 0.850946
2.66068 0.824305
2.64438 0.894885
2.71118 0.630326
2.67477 0.712379
2.69425 0.593014
2.66299 0.693783
2.68775 0.663715
2.71153 0.624134
2.70691 0.652758
2.68126 0.776234
2.65198 0.85292
2.63008 0.797052
2.62674 0.734553
2.62031 0.801294
2.67304 0.558259
2.65242 0.655747
2.64226 0.678073
2.62288 0.659442
2.59984 0.717968
2.60656 0.707416
2.60395 0.774791
2.65189 0.63052
2.6683 0.704044
2.67324 0.698107
2.68623 0.590701
2.6627 0.648312
2.63382 0.741228
2.64199 0.74283
2.67152 0.63791
2.66941 0.490612
2.57912 0.687641
2.5609 0.498521
2.4992 0.665386
2.52153 0.515908
2.529 0.575296
2.54314 0.504079
2.52694 0.604813
2.53599 0.562892
2.50496 0.721113
2.51488 0.708099
2.50884 0.774509
2.51992 0.678957
2.50697 0.702919
2.50258 0.73625
2.50591 0.651654
2.50468 0.637339
2.4815 0.683836
2.48279 0.552907
2.47789 0.567605
2.43331 0.689074
2.43327 0.679582
2.47578 0.504081
2.49628 0.536576
2.47807 0.661818
2.49289 0.578803
2.47697 0.650924
2.48833 0.565639
2.45873 0.671165
2.43045 0.694303
2.44752 0.553458
2.43767 0.660081
2.47749 0.539287
2.47218 0.652488
2.49094 0.645493
2.48229 0.633564
2.46255 0.747363
2.5066 0.667752
2.50695 0.84443
2.58053 0.638224
2.50842 0.891204
2.51817 0.759959
2.48017 0.811899
2.47566 0.819881
2.48944 0.764504
2.51332 0.763278
2.51483 0.706105
2.48459 0.739978
2.48826 0.644727
2.48999 0.64898
2.51629 0.640478
2.54389 0.578667
2.51807 0.653324
2.51037 0.578667
2.48401 0.721365
2.50651 0.707237
2.51214 0.735359
2.54345 0.633862
2.53357 0.665289
2.49649 0.79509
2.52411 0.691827
2.50812 0.794521
2.52786 0.754335
2.53537 0.759282
2.5486 0.644404
2.49391 0.854592
2.56265 0.603393
2.53386 0.832352
2.59185 0.572238
2.56862 0.72518
2.56487 0.797959
2.53874 0.92943
2.54887 0.866804
2.54911 0.758312
2.56018 0.692523
2.58158 0.656116
2.54993 0.791294
2.52415 0.819528
2.5304 0.698493
2.4926 0.801205
2.52247 0.653908
2.50713 0.671437
2.46549 0.673406
2.45444 0.654997
2.49007 0.560585
2.51019 0.666386
2.52898 0.720074
2.55436 0.626514
2.53956 0.659159
2.53398 0.614475
2.49561 0.802845
2.52708 0.730202
2.56051 0.661056
2.56213 0.694251
2.59245 0.546491
2.57037 0.611305
2.536 0.731605
2.54765 0.657049
2.4924 0.886597
2.52634 0.836543
2.5051 0.905575
2.54097 0.788191
2.49277 0.86816
2.47744 0.855943
2.48762 0.809676
2.45544 0.881269
2.43829 0.91718
2.46866 0.867527
2.49582 0.883999
2.50987 0.848693
2.51223 0.834206
2.46661 0.980436
2.50586 0.844419
2.50075 0.873923
2.47621 0.999169
2.50109 0.978116
2.54706 0.738488
2.51799 0.739665
2.48595 0.78112
2.45353 0.913513
2.45711 0.90123
2.43959 0.872683
2.44137 0.847604
2.42952 0.854804
2.39114 1.02791
2.43231 0.94779
2.47056 0.84075
2.47383 0.848659
2.4468 1.00625
2.45156 1.03507
2.45023 1.04492
2.49657 0.847219
2.48178 0.851294
2.46514 0.901343
2.45926 0.932008
2.48603 0.872333
2.44106 1.04962
2.49764 0.897144
2.468 0.972119
2.45848 0.977064
2.45117 0.972515
2.48452 0.829465
2.43805 0.966545
2.45081 0.962106
2.47637 0.88833
2.47615 0.906968
2.46762 0.903485
2.47584 0.866812
2.45831 0.897391
2.44299 0.968985
2.42992 1.02179
2.47838 0.91142
2.48856 0.927699
2.51028 0.910068
2.48487 0.93921
2.51847 0.834739
2.48121 0.904705
2.44529 0.919295
2.43151 0.938904
2.43561 0.898888
2.44126 0.88349
2.39818 1.00057
2.42723 0.800372
2.36943 0.867356
2.37517 0.841493
2.38836 0.848809
2.41833 0.656632
2.39039 0.719829
2.3023 0.980479
2.35359 0.72051
2.31645 0.855636
2.32213 0.807387
2.31684 0.688668
2.29456 0.626326
2.24311 0.734558
2.24969 0.678796
2.22521 0.626103
2.20194 0.703047
2.20453 0.716358
2.19104 0.823238
2.2009 0.853173
2.26218 0.732072
2.25509 0.752445
2.2336 0.834129
2.21162 0.852008
2.20793 0.775187
2.1406 0.913067
2.14046 0.81417
2.11194 0.870475
2.10601 0.884551
2.1129 0.829319
2.10989 0.830306
2.09891 0.897008
2.12399 0.874967
2.12025 1.00182
2.17104 0.97164
2.20029 0.967837
2.25783 0.914445
2.28075 0.87784
2.26844 0.924399
2.2448 0.987166
2.22342 0.974829
2.17332 0.973239
2.13177 0.998515
2.13637 1.06205
2.15535 1.07575
2.21153 0.941924
2.17896 0.967059
2.13669 0.959909
2.09695 0.913807
2.05486 0.975224
2.08809 0.882575
2.09348 0.837964
2.07445 0.995952
2.11474 0.933206
2.14021 0.89901
2.09842 1.08006
2.15126 0.941616
2.11945 0.984501
2.13971 0.953683
2.08783 1.08407
2.07845 1.05258
2.08195 0.988662
2.14307 0.768093
2.0838 1.065
2.1062 1.09452
2.17639 0.971346
2.20065 0.96965
2.12528 1.17536
2.1775 1.03992
2.17657 0.997044
2.12159 1.11089
2.11469 1.03813
2.11318 0.961872
2.13175 0.904448
2.16654 0.776142
2.10334 0.979552
2.13695 0.844996
2.15715 0.865295
2.12407 1.0232
2.15269 0.886301
2.11469 0.966871
2.15493 0.800645
2.11023 0.940037
2.13012 0.876673
2.16909 0.815309
2.12297 1.00572
2.17126 0.968879
2.22938 0.901288
2.29814 0.775659
2.23452 1.04216
2.32423 0.840625
2.33083 0.909857
2.34966 0.878565
2.31212 1.03379
2.35881 0.856324
2.32602 0.908056
2.26336 1.08425
2.28675 0.974072
2.30404 0.976502
2.27592 1.09346
2.37548 0.876199
2.38112 0.937419
2.4187 0.884303
2.4303 0.881903
2.43427 0.987368
2.44288 0.998733
2.48721 0.959812
2.48739 0.966583
2.4862 0.929395
2.47877 0.907455
2.47928 0.857464
2.47279 0.910498
2.40527 1.11102
2.38627 1.1306
2.40059 1.03234
2.37731 1.06072
2.41942 0.909196
2.40768 0.895097
2.39777 0.842842
2.37655 0.856846
2.39524 0.860856
2.36768 0.919585
2.42276 0.6503
2.31702 1.01764
2.36592 0.850062
2.37317 0.879687
2.38096 0.970223
2.4256 0.840824
2.42322 0.888657
2.44136 0.84135
2.44217 0.885829
2.37185 1.0762
2.44658 0.741311
2.4105 0.794349
2.35859 0.798845
2.31214 0.842338
2.35265 0.72664
2.36979 0.792848
2.3903 0.765859
2.36128 0.877613
2.35171 0.900209
2.35669 0.85579
2.34868 0.851751
2.33798 0.888501
2.37638 0.79236
2.3194 1.01433
2.33134 0.999612
2.3723 0.897224
2.39486 0.866189
2.367 0.962151
2.3687 0.913582
2.38753 0.816237
2.32559 1.0438
2.35275 0.91402
2.34806 0.929645
2.31213 1.02955
2.36317 0.835512
2.32869 0.906859
2.29255 0.993509
2.31586 0.904575
2.31313 0.962844
2.31359 1.00083
2.33753 0.933196
2.26964 1.10553
2.31215 0.98036
2.31515 0.927763
2.3284 0.966576
2.37993 0.867116
2.33615 1.07072
2.42376 0.871402
2.39981 0.965344
2.39053 0.891633
2.36165 0.936006
2.35026 0.918813
2.37617 0.873032
2.39272 0.893212
2.38062 1.03876
2.42873 0.916697
2.43792 0.845847
2.38072 0.934753
2.41675 0.884989
2.39211 0.98616
2.40614 0.976508
2.38986 1.0125
2.3798 1.02279
2.3618 1.01404
2.40092 0.825485
2.38476 0.892937
2.4123 0.823574
2.41601 0.898271
2.46687 0.751064
2.44347 0.882134
2.50402 0.621801
2.44998 0.821051
2.41672 0.885329
2.40548 0.810413
2.3506 0.89588
2.36349 0.800188
2.3714 0.759238
2.36714 0.811788
2.3338 0.821679
2.31181 0.817125
2.30262 0.804938
2.302 0.725506
2.28537 0.725282
2.27861 0.696519
2.25155 0.781362
2.23431 0.835825
2.2817 0.700379
2.26088 0.765949
2.22249 0.866967
2.26294 0.707261
2.25607 0.766639
2.24746 0.778286
2.22631 0.928683
2.22042 0.964456
2.25537 0.851269
2.24314 0.82988
2.25675 0.74021
2.22451 0.867235
2.21226 0.896785
2.22188 0.890859
2.23888 0.941979
2.27566 0.880129
2.25296 0.986986
2.27884 0.876228
2.25719 0.886381
2.24567 0.904728
2.25131 0.939988
2.239 1.00702
2.27542 0.897288
2.26435 0.911698
2.25582 1.04241
2.31263 0.945428
2.2832 1.03022
2.283 0.95127
2.29131 0.891518
2.29181 0.871368
2.23545 0.990058
2.26624 0.847809
2.25757 0.809658
2.21271 0.85581
2.21149 0.755417
2.21012 0.78225
2.22203 0.88318
2.22157 0.943335
2.23128 0.992459
2.21991 1.08978
2.30535 0.898692
2.3288 0.92024
2.29725 1.16014
2.38804 0.968336
2.42596 0.974863
2.43191 1.06509
2.43702 1.1709
2.53905 1.00925
2.55549 1.06862
2.51056 1.21051
2.54201 1.12762
2.58022 0.965182
2.50646 1.10234
2.42374 1.19763
2.37579 1.24753
2.42007 1.07097
2.39257 1.1315
2.38967 1.1166
2.4398 0.949281
2.41091 0.942417
2.35419 1.09762
2.40908 0.925978
2.39829 0.932179
2.40927 0.856884
2.40585 0.81029
2.3081 0.980193
2.31389 0.869865
2.28376 0.952309
2.26681 1.00665
2.25508 1.06841
2.27334 1.10993
2.36832 0.910995
2.28278 1.16241
2.40872 0.818414
2.38153 0.896476
2.41599 0.779632
2.35414 0.96421
2.41188 0.836684
2.3531 1.0605
2.37365 1.04145
2.41724 0.921931
2.38833 1.00385
2.40558 0.957817
2.40477 0.990757
2.44504 0.893833
2.39061 1.06695
2.40064 1.04688
2.39113 1.08197
2.42191 1.04525
2.44631 0.983877
2.42265 1.07761
2.48128 0.94173
2.43145 1.1017
2.46834 0.934463
2.50671 0.804751
2.45037 0.791714
2.38066 0.816155
2.29483 0.914113
2.26541 0.927468
2.30858 0.780988
2.33857 0.763773
2.32547 0.928699
2.40737 0.742038
2.42081 0.75015
2.39398 0.883279
2.41935 0.812256
2.42898 0.815636
2.42844 0.919391
2.41791 1.028
2.4589 0.930709
2.40274 1.0735
2.36994 1.10363
2.36162 1.07771
2.36963 1.03617
2.37157 1.00715
2.38267 0.905568
2.39657 0.813644
2.36508 0.892788
2.36409 0.784935
2.34939 0.777572
2.31514 0.835393
2.32257 0.796495
2.29493 0.897133
2.33473 0.763555
2.31257 0.933482
2.31574 0.973238
2.32722 1.02328
2.40679 0.887807
2.44279 0.893562
2.40311 1.06979
2.45525 0.94023
2.43858 1.02848
2.4699 0.967212
2.46222 1.02955
2.45841 1.03132
2.42118 1.0248
2.38244 1.0515
2.34867 1.08226
2.3621 1.0188
2.40414 0.83971
2.33923 0.998431
2.32135 0.947626
2.32281 0.966933
2.37773 0.768402
2.34199 0.900777
2.31778 0.897005
2.31388 0.806291
2.28957 0.867017
2.30147 0.800167
2.30156 0.8835
2.31083 0.940087
2.29865 0.969153
2.3586 0.868103
2.40278 0.792726
2.37454 0.94354
2.32726 1.09633
2.32824 1.05483
2.37595 0.892731
2.30834 1.05564
2.34062 0.895053
2.35043 0.871177
2.35756 0.805953
2.34043 0.782296
2.31341 0.833457
2.30232 0.865099
2.29397 0.921596
2.34266 0.836474
2.38884 0.765674
2.402 0.788581
2.39113 0.90471
2.44343 0.899005
2.42793 1.00737
2.46046 0.913294
2.46028 0.914242
2.46774 0.906241
2.43244 0.984916
2.43402 0.966154
2.43043 1.02788
2.42123 1.04292
2.4068 1.12559
2.46348 0.951499
2.43682 1.02541
2.46285 0.959099
2.46775 1.02302
2.54433 0.89302
2.51865 0.998342
2.45804 1.12214
2.39284 1.20544
2.45125 1.07057
2.50518 0.963468
2.56201 0.932177
2.53968 1.10572
2.55918 1.13013
2.58351 1.09822
2.56196 1.18915
2.54434 1.26921
2.63732 1.08121
2.6829 1.02612
2.67826 1.06603
2.62858 1.11186
2.57105 1.15473
2.52486 1.17361
2.59293 0.864428
2.537 1.06237
2.51742 1.06863
2.52752 0.967544
2.49935 0.939241
2.4602 0.994032
2.44171 0.993393
2.4667 0.939824
2.53536 0.788973
2.5208 0.867124
2.45222 0.99653
2.47011 0.793915
2.40727 0.997048
2.42572 0.931422
2.46631 0.892466
2.47161 0.901645
2.44091 0.941425
2.43184 0.960299
2.49061 0.839097
2.48937 0.883654
2.48074 0.899795
2.4483 0.919981
2.44698 0.832592
2.43804 0.802586
2.40007 0.907588
2.38754 0.96811
2.43917 0.872095
2.36463 1.11253
2.37586 1.05666
2.39883 0.976123
2.4014 0.891967
2.40365 0.892944
2.41261 0.941751
2.47641 0.832668
2.45887 0.953895
2.42196 1.10415
2.46459 1.02981
2.46652 0.980445
2.43609 1.01158
2.4016 1.06423
2.43488 0.969035
2.42857 0.915501
2.40554 0.942002
2.41108 0.853636
2.37235 0.921731
2.31767 1.03643
2.33438 0.97392
2.33543 1.00526
2.41825 0.782278
2.3648 0.978858
2.40046 0.822648
2.36961 0.860975
2.34403 0.90911
2.32315 0.906212
2.27955 0.940105
2.28144 0.864027
2.23199 0.925613
2.19302 0.96222
2.15549 1.054
2.20712 0.917886
2.19823 0.988985
2.21122 0.965432
2.20118 1.02546
2.21203 1.06563
2.19893 1.10282
2.20922 1.04152
2.19021 1.08301
2.26155 0.858245
2.22822 1.02521
2.22525 1.07133
2.25225 0.98595
2.23694 0.96114
2.25206 0.875129
2.18588 1.05698
2.19784 1.03838
2.22416 1.00621
2.19841 1.1189
2.19034 1.16154
2.19968 1.15434
2.23606 1.02135
2.24369 1.04269
2.22964 1.09108
2.27299 0.990108
2.29111 0.932869
2.18781 1.13657
2.20027 1.00406
2.12745 1.06313
2.03015 1.24031
2.09075 1.04193
2.08326 1.03164
2.08982 1.03087
2.10311 1.01213
2.13838 0.983751
2.16893 0.913245
2.1823 0.906129
2.19414 0.936604
2.22095 0.92838
2.19649 1.02052
2.18478 1.05136
2.17371 1.07227
2.14705 1.13292
2.11704 1.2135
2.18918 1.09043
2.17271 1.15801
2.24828 1.01414
2.19829 1.178
2.2134 1.16151
2.26224 0.99802
2.29851 0.871131
2.27105 0.974302
2.26049 1.01267
2.26747 0.978279
2.28247 0.962785
2.26119 0.992922
2.18803 1.10325
2.23053 0.896429
2.26561 0.779024
2.23714 0.850963
2.21441 0.916507
2.27713 0.79259
2.29031 0.830014
2.29848 0.952364
2.3354 0.9282
2.35395 0.956559
2.36389 1.0071
2.41467 0.91653
2.3988 1.08396
2.46102 0.941514
2.44909 1.00387
2.4247 1.00526
2.43981 0.901098
2.36881 1.06177
2.36144 1.01463
2.34117 0.986773
2.3943 0.768416
2.35359 0.876954
2.32465 0.934134
2.40572 0.615823
2.32819 0.93867
2.40052 0.650299
2.37421 0.668047
2.28493 0.86683
2.27564 0.914436
2.31758 0.801903
2.31981 0.915518
2.34582 0.856616
2.3365 0.870582
2.32825 0.834354
2.3069 0.859623
2.30657 0.77387
2.27135 0.867131
2.28898 0.798339
2.24759 0.990719
2.29168 0.928473
2.27079 1.00694
2.26257 0.982278
2.23559 1.0032
2.30046 0.833498
2.31398 0.847404
2.26117 1.06481
2.30713 1.02182
2.34531 0.899097
2.27906 1.08914
2.33077 0.897951
2.27044 1.05786
2.23722 1.06652
2.17825 1.11972
2.17955 0.995595
2.18998 0.936371
2.24124 0.760788
2.19016 0.952643
2.23094 0.824516
2.19671 0.914226
2.21804 0.916316
2.20526 1.03386
2.24485 0.935651
2.23985 0.932141
2.18664 1.09149
2.2276 1.01951
2.23831 1.03321
2.23716 1.05926
2.26731 0.927861
2.23466 0.98124
2.24268 0.873582
2.19391 0.911265
2.16207 0.926949
2.19294 0.778301
2.10205 1.04186
2.14753 0.83671
2.11116 0.886283
2.08328 0.956261
2.10687 0.925331
2.11504 0.878923
2.02888 1.13168
2.08861 1.04613
2.09356 1.01868
2.16314 0.908591
2.15162 1.04458
2.19219 1.0228
2.20209 1.03124
2.1935 1.13278
2.23625 1.06775
2.25639 1.06282
2.29159 0.97378
2.32183 0.90574
2.29215 1.03696
2.30197 0.924373
2.24284 0.92871
2.16974 0.975067
2.1679 0.920465
2.1511 0.909638
2.13239 0.89494
2.1423 0.814476
2.12813 0.826333
2.10405 0.846125
2.02427 1.03
2.01235 1.08726
2.08392 0.947752
2.11478 0.877183
2.08316 0.915659
2.06074 0.927028
2.01944 0.990937
2.05234 0.968229
2.09272 0.960181
2.1327 0.936019
2.14994 0.940711
2.15666 0.893184
2.13717 0.899887
2.14654 0.802849
2.07768 1.00662
2.11108 0.925924
2.11238 1.04439
2.13243 1.01049
2.1386 0.975008
2.146 0.925907
2.12106 0.974367
2.1146 0.918468
2.09629 0.932754
2.07461 0.970089
2.09603 0.947999
2.10307 0.973393
2.03034 1.14311
2.12146 0.945055
2.1156 0.986338
2.06192 1.16239
2.16825 0.890507
2.1411 0.92583
2.10202 0.99516
2.13828 0.905504
2.16328 0.948525
2.15205 1.06571
2.19186 0.925333
2.13334 0.992393
2.13739 0.909725
2.12948 0.926044
2.19879 0.787894
2.19368 0.879215
2.16821 0.979882
2.18186 0.934562
2.1876 0.891965
2.16716 1.01609
2.1733 1.08803
2.24231 0.977901
2.26812 0.955886
2.21868 1.05373
2.1738 1.06316
2.16715 0.970778
2.09947 1.02685
2.06467 1.03795
2.07489 0.928845
2.03 1.05151
2.11013 0.845992
2.08656 0.93972
2.08974 1.01215
2.12187 0.978189
2.11357 1.04003
2.07752 1.2043
2.1343 1.10741
2.15164 1.15307
2.18953 1.11428
2.21085 1.12326
2.18943 1.22073
2.20406 1.19756
2.24853 1.12623
2.25437 1.06876
2.2669 0.971277
2.22647 1.00832
2.15108 1.11485
2.09391 1.15042
2.09643 1.11266
2.11798 0.972111
2.12598 0.860126
2.05351 0.976088
2.09968 0.789492
2.05149 0.932962
2.12098 0.704351
2.07633 0.892266
2.14132 0.70826
2.09767 0.859765
2.06993 0.971954
2.11048 0.909221
2.15095 0.809384
2.11681 0.967612
2.15358 0.847344
2.10091 1.04194
2.14068 1.01646
2.18056 0.971186
2.17067 1.02315
2.19257 0.953992
2.17403 0.967202
2.14337 1.00394
2.19591 0.757326
2.11025 0.955854
2.10705 0.908179
2.08516 0.919468
2.07808 0.95166
2.15566 0.739095
2.14771 0.849257
2.17017 0.751439
2.1515 0.798107
2.16778 0.727555
2.10672 0.948198
2.16714 0.84992
2.2001 0.783437
2.20447 0.823373
2.2546 0.664621
2.2006 0.799046
2.1613 0.938834
2.24247 0.736805
2.22508 0.902095
2.2623 0.882927
2.28618 0.862749
2.31843 0.755346
2.22413 1.07626
2.29167 0.905066
2.3006 0.808529
2.24973 0.882842
2.26565 0.764368
2.24903 0.856584
2.21218 1.00579
2.27 0.877264
2.22977 0.971538
2.27814 0.783897
2.22624 0.816808
2.12978 1.02049
2.16403 0.855447
2.18147 0.78159
2.18952 0.760877
2.14757 0.851738
2.18015 0.766198
2.20722 0.694902
2.16294 0.858689
2.21997 0.568276
2.17599 0.670904
2.15893 0.630343
2.11873 0.735081
2.11394 0.756079
2.11533 0.737829
2.12909 0.777588
2.12324 0.899233
2.12377 0.935061
2.14136 0.896885
2.12031 0.947763
2.11377 0.945598
2.11997 0.951998
2.17578 0.840348
2.17754 0.868212
2.17428 0.835061
2.18381 0.822521
2.16424 0.888542
2.12908 0.912952
2.08094 1.01764
2.10788 0.87984
2.04518 1.09602
2.0787 1.00033
2.04092 1.12514
2.12177 0.94645
2.14713 0.933265
2.12629 0.95339
2.14132 0.861544
2.11146 0.863943
2.08704 0.834469
2.06178 0.88972
2.03267 0.952398
2.09237 0.749359
2.05151 0.825374
2.08003 0.767222
2.08795 0.802554
2.10686 0.807669
2.04943 0.970664
2.08654 0.871573
2.05668 1.01048
2.09567 0.965332
2.09796 0.938406
2.11916 0.88981
2.10688 0.857002
2.08812 0.930911
2.05537 1.00096
2.09157 0.875033
2.05826 0.930683
2.07227 0.847246
2.06517 0.896802
2.05133 0.962063
2.0608 0.939339
2.06626 0.952029
2.09964 0.917416
2.03748 1.08113
2.07916 0.980234
2.08914 0.969905
2.09647 0.965492
2.06914 0.954741
2.04899 0.964516
2.00212 1.01436
2.03648 0.94121
2.05007 0.957309
2.04193 0.961075
2.04302 0.925304
2.00207 0.92886
1.97346 0.895169
1.9423 0.963552
1.94733 0.921169
1.94496 0.906631
1.91782 0.979118
1.92929 0.982577
1.91402 1.07822
1.98264 0.893784
1.9434 0.93373
1.85773 1.10907
1.89277 1.01923
1.91524 0.948827
1.90473 0.988995
1.91346 0.977622
1.86719 1.12136
1.95888 0.893185
1.90683 1.00122
1.88773 1.06461
1.92967 1.00686
1.96014 0.887031
1.96814 0.909528
1.9677 0.904782
1.91715 1.03347
1.8879 1.06368
1.86681 1.06608
1.87519 1.02592
1.86243 1.06433
1.9071 0.975144
1.88465 1.10895
1.96128 0.92782
1.95225 0.961401
1.97376 0.852865
1.96408 0.905225
1.95673 0.960756
1.95776 0.953927
1.93477 1.02232
1.95619 0.999525
1.95896 1.01234
1.94114 1.05861
1.94666 1.03328
1.97375 1.01935
1.98802 0.998082
1.96915 1.07855
1.99604 1.03564
1.95937 1.0683
1.92337 1.13224
1.93335 1.10904
1.94673 1.05011
1.92789 1.09138
1.91008 1.05057
1.89591 1.02436
1.8757 1.04391
1.87021 1.05431
1.84615 1.14668
1.91785 1.02435
1.91389 1.03231
1.91298 0.964545
1.90953 0.929273
1.90088 0.997307
1.91267 0.98124
1.95277 0.911781
1.91162 1.07646
1.96486 1.00273
2.00087 0.911928
1.99031 0.952486
1.93186 1.02769
1.99691 0.833073
1.986 0.875082
1.96859 0.999402
1.94238 1.06133
1.98987 0.906798
1.94473 0.952971
1.93615 0.982672
1.932 0.987542
1.94534 0.959539
1.91479 1.02059
1.96299 0.915051
1.94933 0.941808
1.9782 0.849818
1.91827 1.00106
1.9826 0.824504
1.9794 0.947113
1.98793 1.03032
1.97077 1.11013
2.03923 0.999766
2.04864 1.04763
2.10794 0.944236
2.05935 1.12381
2.13907 0.989644
2.09347 1.06819
2.03503 1.156
2.03106 1.14113
2.03927 1.14633
2.09103 1.02856
2.12919 0.963527
2.15152 0.917416
2.09276 1.01001
2.12956 0.898296
2.08311 1.04659
2.0698 1.03818
2.04635 1.0321
2.1043 0.843319
2.09073 0.904102
2.12914 0.80463
2.14759 0.829638
2.17535 0.811132
2.16274 0.876239
2.1904 0.770231
2.13339 1.04671
2.22849 0.890081
2.28099 0.903251
2.26041 1.00666
2.2426 1.0233
2.27325 0.888915
2.27665 0.797284
2.28379 0.851989
2.30242 0.811344
2.296 0.798597
2.22425 0.913461
2.18441 0.888685
2.15576 0.917123
2.17738 0.819399
2.21802 0.7116
2.23178 0.751361
2.24969 0.731428
2.21305 0.890361
2.17685 0.984629
2.1753 0.979812
2.24041 0.931649
2.30396 0.822599
2.26208 1.03728
2.28444 0.958327
2.29527 0.927823
2.30727 0.850556
2.2983 0.883452
2.26384 0.982596
2.16905 1.11571
2.17871 0.894256
2.12597 0.975831
2.0679 1.09397
2.09252 1.08428
2.15066 1.01562
2.1808 0.979226
2.15761 1.00708
2.12375 0.971398
2.07806 0.980013
2.09451 0.895277
2.07373 1.06846
2.14263 0.97642
2.15952 1.01535
2.18841 1.00726
2.17609 1.00106
2.13314 1.08791
2.17744 1.00605
2.20636 0.943168
2.24663 0.814128
2.2012 0.920649
2.16068 1.01492
2.12125 1.00118
2.10126 1.03313
2.11517 1.00578
2.0661 1.09524
2.10673 0.984378
2.13283 0.889096
2.11747 0.933104
2.11849 0.939478
2.13328 0.970292
2.17328 0.869394
2.16131 0.964648
2.17968 0.912367
2.15482 0.972113
2.13774 1.09133
2.16332 1.06031
2.18972 1.10271
2.16618 1.16896
2.16219 1.17525
2.20389 1.02345
2.1813 1.04491
2.16105 1.06535
2.20044 0.972605
2.20182 0.975549
2.15848 1.06659
2.16423 0.996438
2.18642 0.932822
2.17608 1.04008
2.24098 0.946515
2.21606 1.06248
2.24588 0.9663
2.2426 0.972881
2.27029 0.950803
2.28015 0.998923
2.27801 0.988627
2.33827 0.773294
2.28474 0.873947
2.24767 0.875987
2.22876 0.866726
2.21811 0.87487
2.24665 0.754097
2.2279 0.786601
2.23005 0.759613
2.22762 0.728408
2.19964 0.847619
2.2013 0.86396
2.24671 0.741859
2.18326 0.979618
2.25602 0.790631
2.23338 0.936682
2.26221 0.856448
2.28898 0.73471
2.22627 0.816014
2.21067 0.77728
2.19507 0.785885
2.20975 0.835511
2.20483 0.940978
2.22609 0.883736
2.23034 0.879126
2.21059 0.944939
2.24297 0.835424
2.23056 0.91079
2.2273 0.991755
2.23138 0.983716
2.21377 1.01065
2.15978 1.14128
2.21238 0.991675
2.25997 0.889626
2.22878 0.975512
2.20701 0.956057
2.21744 0.872445
2.19473 0.847602
2.19163 0.828618
2.2073 0.81295
2.22342 0.870747
2.19523 0.939499
2.1872 0.957074
2.15607 1.01376
2.16528 0.935087
2.15317 0.924992
2.15855 0.962681
2.21005 0.814101
2.1681 0.927693
2.18626 0.785244
2.17084 0.818255
2.19723 0.711979
2.15758 0.840048
2.15243 0.872616
2.19859 0.756915
2.17633 0.845142
2.19661 0.823622
2.19631 0.82634
2.22912 0.731055
2.24818 0.740026
2.25757 0.73098
2.24132 0.806236
2.22458 0.847875
2.26163 0.762084
2.22141 0.845297
2.19612 0.866228
2.1522 0.968021
2.18967 0.856232
2.1658 1.04528
2.19159 0.984772
2.1816 1.09876
2.26531 0.906302
2.24288 0.994967
2.24266 1.00803
2.28711 0.922987
2.28671 1.00644
2.29134 0.966422
2.25143 1.01226
2.24956 0.944407
2.2477 0.973031
2.2609 1.03279
2.2914 1.05056
2.27225 1.16304
2.33439 1.02884
2.34049 1.02331
2.31721 1.05905
2.33215 1.04369
2.38741 0.854177
2.36576 0.815081
2.2727 0.942758
2.22973 0.90727
2.21846 0.948001
2.27147 0.78472
2.23226 0.926184
2.2141 0.91849
2.23013 0.843945
2.24925 0.831244
2.22977 0.914809
2.20082 1.01011
2.21134 0.958304
2.22609 0.911306
2.23204 0.90292
2.19576 1.04867
2.23084 0.952593
2.19207 1.02182
2.18907 1.09367
2.26991 1.02783
2.29675 1.02696
2.34969 0.940478
2.3932 0.827764
2.35142 0.973419
2.36387 0.855381
2.31381 0.957058
2.31143 0.863456
2.26106 0.938327
2.27679 0.897806
2.30039 0.791311
2.31457 0.743256
2.29593 0.837703
2.29986 0.848054
2.29581 0.865171
2.31803 0.826296
2.31077 0.938858
2.31798 0.985953
2.33222 0.900809
2.30455 0.986866
2.26066 1.0642
2.25967 1.05908
2.32864 0.886863
2.3014 0.933981
2.31937 0.944119
2.33264 0.954319
2.33679 0.994914
2.30531 1.04629
2.30556 0.899169
2.2729 0.982575
2.29303 0.833897
2.25314 0.948896
2.23734 0.95459
2.225 0.890271
2.18606 0.811762
2.13408 0.916256
2.16242 0.817314
2.13225 0.957293
2.14598 0.899633
2.0864 1.03141
2.06664 1.09201
2.09849 1.0561
2.15839 1.02
2.17344 1.10377
2.21209 1.05132
2.25015 0.936446
2.1892 1.04672
2.17727 1.01752
2.15301 1.0221
2.20077 0.894211
2.16368 0.968464
2.15107 0.937161
2.08454 1.03611
2.11112 0.960512
2.12644 0.948474
2.16273 0.782873
2.13831 0.804136
2.12017 0.839497
2.10756 0.879356
2.11881 0.86788
2.11378 0.883813
2.14228 0.905053
2.15 0.879397
2.09576 1.04872
2.15258 0.88167
2.16355 0.871276
2.09326 0.902892
2.08412 0.816663
2.0959 0.76347
2.0934 0.738053
2.06017 0.86367
2.08424 0.797559
2.07665 0.774938
2.0438 0.894423
2.10664 0.720315
2.07506 0.855668
2.05628 0.915806
2.07658 0.8626
2.05069 0.917101
2.03177 0.8506
2.02301 0.885083
2.05823 0.843883
2.08884 0.844361
2.11415 0.874638
2.08698 0.939016
2.07995 0.925509
2.0985 0.834265
2.09343 0.848045
2.12445 0.776041
2.09926 0.951119
2.1407 0.878349
2.14716 0.851003
2.1582 0.864295
2.14781 0.949904
2.15891 0.970239
2.19104 0.856078
2.1832 0.82436
2.10893 0.928711
2.05685 0.954475
1.97865 1.07222
1.95578 1.09105
1.98049 1.03632
1.96985 1.12241
1.95474 1.1716
2.08882 0.946358
2.03861 1.06852
2.04801 1.00707
2.02085 1.04271
2.05504 0.932099
2.04282 1.03477
2.03664 1.05709
2.04078 1.06392
2.05945 0.991577
2.0532 0.960272
2.06551 0.914662
2.0516 0.967915
2.05013 0.923634
2.02459 0.980935
2.06699 0.917241
2.05719 0.959212
2.09818 0.93189
2.13002 0.88124
2.14396 0.901876
2.16404 0.899655
2.18289 0.889695
2.18688 0.885373
2.13822 1.0078
2.1299 0.980355
2.12074 0.908697
2.08984 0.945023
2.08588 0.877558
2.02534 0.982541
2.05271 0.910898
2.0361 0.995337
2.12311 0.811089
2.12519 0.812301
2.1238 0.782402
2.04626 0.92299
2.07313 0.83604
2.06166 0.873185
1.9654 1.11121
2.0233 0.968858
2.06692 0.911104
2.07868 0.897689
2.054 0.986555
2.05592 1.01671
2.07768 0.920995
2.06357 0.908964
2.04167 0.90505
1.99553 0.90737
1.91298 1.03038
1.96437 0.775808
1.91414 0.945308
1.88471 1.10896
1.96163 1.02269
1.99322 1.07216
2.00804 1.10108
2.04791 1.04163
2.0517 1.05961
2.07014 0.979765
2.0577 0.991313
2.0548 0.978065
2.02097 1.10599
1.99435 1.13732
1.98835 1.16878
2.06826 0.967161
2.04038 1.04815
2.10226 0.852252
2.01508 0.990341
1.96295 1.03491
1.97856 0.9746
1.96703 1.00691
1.98648 0.952798
2.02101 0.879879
1.9768 0.973033
1.90297 1.0636
1.9492 0.916915
1.9392 1.00466
1.94663 1.00746
1.93632 0.974271
1.95192 0.881824
1.95473 0.840201
1.85267 1.00649
1.93381 0.763289
1.85237 0.904861
1.83758 0.867966
1.8532 0.832551
1.84215 0.882973
1.87253 0.820182
1.86527 0.827488
1.7993 1.00022
1.87201 0.836844
1.88609 0.808424
1.88621 0.833152
1.90049 0.792845
1.81636 1.00812
1.92183 0.754117
1.91114 0.831785
1.88254 0.865197
1.86726 0.873395
1.8534 0.918383
1.82334 0.982182
1.85857 0.890651
1.79448 1.02064
1.79482 0.99941
1.81753 0.943014
1.80015 1.02358
1.81403 1.05619
1.88525 0.974362
1.87299 1.05373
1.8212 1.15913
1.8656 1.02864
1.72577 1.23328
1.74309 1.15077
1.72667 1.11339
1.69724 1.07937
1.71054 0.995863
1.69531 1.02524
1.6549 1.05362
1.65783 1.01439
1.68759 0.923126
1.68704 0.894291
1.67463 0.906917
1.67995 0.886294
1.588 1.02251
1.68569 0.893826
1.64806 1.06341
1.75845 0.84925
1.70593 0.944922
1.64201 0.986395
1.64488 0.942482
1.60986 1.0317
1.68281 0.885575
1.64998 0.9816
1.68996 0.874365
1.61228 0.983814
1.62338 0.903476
1.5527 1.01817
1.61927 0.898203
1.58786 0.96938
1.67122 0.769342
1.63744 0.849347
1.60018 0.896418
1.59741 0.903471
1.59567 0.913478
1.63504 0.857088
1.58603 0.990031
1.64561 0.895222
1.59057 1.05
1.59759 1.02924
1.55349 1.08796
1.55656 1.04578
1.52065 1.06014
1.52289 1.04804
1.53191 1.02472
1.54665 0.969498
1.5362 0.982181
1.5474 0.914665
1.47127 0.995781
1.45044 1.00125
1.47931 0.957892
1.50259 0.941899
1.42287 1.06586
1.41394 1.06365
1.39669 1.03668
1.40396 0.974354
1.37919 0.970923
1.37198 0.951884
1.33608 1.01087
1.43591 0.899314
1.39356 0.940722
1.40006 0.91423
1.35292 0.955356
1.29868 0.994595
1.37113 0.873528
1.30722 1.01028
1.40425 0.85266
1.42506 0.832614
1.37542 0.924108
1.43396 0.848075
1.44208 0.875866
1.41387 0.962969
1.43005 0.942186
1.43562 0.934707
1.3762 1.07865
1.41175 1.0466
1.47422 0.97855
1.45579 1.0568
1.47503 0.985327
1.3924 1.10176
1.36452 1.12496
1.40352 1.02851
1.34227 1.0432
1.3456 0.989562
1.3526 0.936989
1.34674 0.940547
1.31321 0.959427
1.33828 0.905823
1.37345 0.858069
1.33376 0.918325
1.32376 0.925717
1.34238 0.869769
1.29723 0.908418
1.27267 0.947105
1.3187 0.874181
1.2834 0.944128
1.29071 0.939839
1.31148 0.891427
1.27374 0.942941
1.32729 0.852034
1.27373 0.945906
1.28858 0.921761
1.2553 0.960203
1.23122 0.980581
1.20211 1.03683
1.28771 0.932978
1.24146 1.03668
1.28121 0.967212
1.25032 0.970643
1.18983 1.00238
1.17318 1.0094
1.20071 0.939406
1.20131 0.945508
1.15623 1.01411
1.19727 0.953545
1.18821 0.969963
1.17421 0.98309
1.18811 0.965035
1.1443 1.04966
1.2362 0.945613
1.25332 0.92095
1.20929 0.991318
1.22194 0.938043
1.17125 0.989189
1.19183 0.9548
1.22088 0.883754
1.18926 0.933361
1.17748 0.942221
1.16207 0.949503
1.22129 0.808902
1.16546 0.885797
1.18572 0.822398
1.18456 0.84728
1.17141 0.894883
1.19482 0.82727
1.18508 0.806229
1.17625 0.807836
1.11989 0.882833
1.1389 0.875969
1.14143 0.927843
1.14122 0.941727
1.10113 0.982931
1.10105 0.972677
1.14595 0.887143
1.09544 0.948495
1.09976 0.926358
1.10709 0.877562
1.06091 0.939296
1.07501 0.939307
1.10147 0.934093
1.10205 0.967021
1.11397 0.963368
1.1228 0.940936
1.11212 0.925731
1.04911 0.984899
1.03253 1.00283
1.02962 1.04362
1.04001 1.03945
1.08304 0.997188
0.994651 1.10331
1.09555 0.952105
1.03288 1.0065
1.0525 0.965994
1.09422 0.902394
1.05485 0.957024
1.04261 0.943725
1.05798 0.912389
1.03165 0.960939
1.0245 0.974927
1.05239 0.957356
1.05685 0.984368
1.0747 0.97514
1.10465 0.94009
1.1213 0.90534
1.03857 1.00301
1.01808 1.00705
0.936961 1.05637
0.883028 1.08434
0.92577 1.03705
0.973737 0.991451
0.927417 1.05953
0.917792 1.03877
0.956607 0.951845
0.987281 0.87732
0.944056 0.898719
0.898715 0.922542
0.882351 0.931372
0.930886 0.857675
0.907206 0.892582
0.936621 0.897946
0.980321 0.887615
0.970857 0.91441
1.0036 0.880763
0.981405 0.905704
0.97121 0.927907
0.944385 0.954241
0.902253 0.995098
0.933726 0.958458
0.921784 0.989994
0.907609 1.01122
0.871036 1.01399
0.857934 1.01215
0.839691 1.01596
0.839626 1.00239
0.893725 0.946368
0.875914 0.938341
0.897981 0.873733
0.867657 0.891014
0.841763 0.90199
0.80283 0.94094
0.81686 0.888864
0.79049 0.898243
0.786974 0.882092
0.787534 0.868523
0.762405 0.897879
0.812284 0.854884
0.812608 0.879741
0.775702 0.948338
0.824728 0.947755
0.906123 0.879654
0.881007 0.931694
0.908963 0.930976
0.880884 0.969253
0.89514 0.977758
0.910817 0.960936
0.845263 1.00662
0.839871 0.98101
0.830445 0.969428
0.880215 0.903704
0.853272 0.927933
0.840103 0.927235
0.810331 0.957072
0.77437 0.9678
0.75432 0.970296
0.82911 0.906494
0.843525 0.916908
0.827572 0.934269
0.803478 0.95369
0.780295 0.988224
0.78863 0.984087
0.849047 0.935181
0.833156 0.964128
0.818127 0.998589
0.822757 1.01345
0.906158 0.912538
0.796309 1.00884
0.863857 0.930504
0.870325 0.894148
0.86521 0.870592
0.819535 0.907226
0.79505 0.907117
0.797192 0.895156
0.800778 0.907707
0.800897 0.892101
0.793114 0.915172
0.805817 0.923732
0.830074 0.899882
0.831484 0.936204
0.833355 0.965526
0.848926 0.955116
0.863893 0.92738
0.839612 0.937382
0.88031 0.877992
0.857087 0.897432
0.832076 0.94228
0.849625 0.937801
0.82115 0.972508
0.842594 0.955427
0.844735 0.958606
0.849795 0.982836
0.838758 1.00885
0.829768 1.00816
0.798561 1.02103
0.816306 0.969326
0.701007 1.04344
0.792 0.967031
0.859289 0.935601
0.848127 0.976057
0.867846 0.977927
0.901115 0.967613
0.885625 0.994523
0.888223 0.975916
0.87993 0.957774
0.833848 0.989277
0.818023 1.00412
0.804968 0.988832
0.783568 0.983553
0.770982 0.994551
0.775067 0.986373
0.736609 1.0239
0.817734 0.949182
0.811664 0.931948
0.778395 0.931255
0.76947 0.924107
0.767912 0.925504
0.746264 0.967378
0.812166 0.928214
0.844358 0.904878
0.793968 0.963029
0.767429 0.97129
0.792316 0.941018
0.662003 1.02934
0.714023 0.982558
0.704335 0.983144
0.698872 0.979681
0.631766 0.997753
0.658203 0.952193
0.681183 0.924369
0.637254 0.927478
0.630693 0.909468
0.592892 0.916867
0.592937 0.906574
0.555128 0.944879
0.554755 0.952388
0.526674 0.966326
0.551068 0.938921
0.629004 0.906187
0.644967 0.930813
0.65249 0.964039
0.661796 0.989308
0.669522 0.988595
0.651676 0.999627
0.599153 1.04571
0.618488 1.0288
0.635723 1.01567
0.63953 1.00011
0.583427 1.02157
0.634352 0.973496
0.608648 0.980323
0.563293 0.99866
0.527386 1.017
0.583391 0.973071
0.62564 0.953785
0.672971 0.900295
0.669147 0.898492
0.64069 0.943646
0.656058 0.914191
0.571809 0.946716
0.576468 0.920522
0.47359 0.965559
0.439523 0.978623
0.460718 0.974343
0.528935 0.971171
0.546464 0.99515
0.618808 0.955869
0.587662 0.956704
0.614855 0.912958
0.589498 0.920384
0.487513 0.959561
0.49612 0.93057
0.546501 0.900682
0.487348 0.92902
0.509718 0.924001
0.45884 0.950899
0.497848 0.921568
0.468381 0.923041
0.442544 0.936878
0.387257 0.958331
0.437345 0.945373
0.417881 0.97836
0.491588 0.948983
0.466022 0.970719
0.491265 0.981795
0.513882 0.984804
0.450028 1.01653
0.512074 0.962455
0.552721 0.946909
0.540421 0.962276
0.626534 0.917181
0.544451 0.96751
0.554114 0.9478
0.500118 0.963104
0.493325 0.971507
0.451648 0.985624
0.440834 0.972441
0.417216 0.9773
0.391243 0.985685
0.46572 0.961132
0.490431 0.973595
0.553442 0.933415
0.555375 0.933167
0.531608 0.932672
0.475199 0.945602
0.490706 0.921852
0.461026 0.930434
0.454104 0.922866
0.499879 0.898733
0.491029 0.914822
0.516325 0.92534
0.550211 0.917251
0.529661 0.941123
0.59201 0.911799
0.556159 0.926551
0.602559 0.890611
0.592907 0.913459
0.600109 0.921454
0.647837 0.903963
0.594534 0.934594
0.567437 0.969425
0.574631 0.973146
0.561695 0.972497
0.613065 0.912612
0.544525 0.938268
0.494109 0.96392
0.501079 0.941405
0.469409 0.960598
0.476202 0.98896
0.498179 1.00527
0.577652 0.969945
0.614905 0.955456
0.631075 0.944255
0.581759 0.974051
0.565418 0.979077
0.547243 0.986146
0.553786 0.974096
0.617626 0.917616
0.587384 0.932993
0.573415 0.907547
0.537396 0.913264
0.491001 0.927849
0.515115 0.901335
0.527429 0.8749
0.510992 0.888306
0.510927 0.906847
0.549097 0.872568
0.553184 0.881066
0.558485 0.88293
0.576044 0.876507
0.573283 0.888461
0.558319 0.892802
0.54668 0.915696
0.524791 0.937894
0.526137 0.957589
0.579612 0.969533
0.579957 1.01717
0.629499 1.01185
0.615368 1.06552
0.635912 1.07199
0.668806 1.03709
0.587006 1.05991
0.55858 1.02666
0.532846 1.00336
0.531021 0.983125
0.536797 0.963163
0.476992 0.990193
0.562835 0.906701
0.504921 0.919613
0.539649 0.89622
0.501449 0.916346
0.545167 0.890684
0.572109 0.908281
0.583374 0.944437
0.616871 0.957917
0.608273 0.986392
0.681956 0.941709
0.65653 0.966352
0.657202 0.97807
0.700301 0.927009
0.638337 0.972112
0.619082 0.987201
0.685839 0.906824
0.591439 0.947659
0.584846 0.960269
0.601088 0.952529
0.561692 0.987926
0.560549 0.987083
0.643796 0.937971
0.570559 0.999821
0.551869 1.03015
0.57766 1.01016
0.573412 0.995428
0.559989 1.0056
0.599461 0.964012
0.576128 0.940802
0.570769 0.918876
0.541316 0.923504
0.518213 0.929541
0.498416 0.953984
0.521045 0.940088
0.539212 0.934919
0.54941 0.933882
0.584247 0.90745
0.601147 0.910151
0.609255 0.940045
0.637775 0.920435
0.648214 0.934068
0.652931 0.923964
0.632512 0.934451
0.628657 0.940626
0.649021 0.930731
0.625072 0.964217
0.639822 0.94495
0.699621 0.889504
0.688023 0.88442
0.620624 0.939097
0.634429 0.92471
0.658355 0.905418
0.623933 0.917439
0.65284 0.893386
0.692835 0.900549
0.697477 0.932709
0.658098 0.974185
0.658129 0.985348
0.721107 0.935382
0.624137 0.991322
0.649776 0.970383
0.696828 0.928281
0.739862 0.870783
0.696664 0.896946
0.632746 0.948109
0.709369 0.911821
0.683913 0.943822
0.632563 0.976641
0.644865 0.96723
0.596758 0.998815
0.655056 0.953228
0.627857 0.982973
0.648069 0.982759
0.617332 0.978778
0.65445 0.941594
0.649319 0.918921
0.643366 0.902975
0.529598 0.968415
0.5042 0.958758
0.555844 0.918921
0.535976 0.93202
0.561473 0.925169
0.539918 0.923341
0.541064 0.91294
0.522555 0.937971
0.49759 0.959904
0.450987 0.983025
0.391056 0.998043
0.449491 0.950714
0.462088 0.944541
0.474502 0.94043
0.504685 0.911178
0.463358 0.935034
0.502002 0.88128
0.414289 0.912176
0.460192 0.899845
0.415803 0.939037
0.492454 0.901456
0.480163 0.926075
0.509009 0.922396
0.551582 0.89509
0.516846 0.926478
0.446784 0.956845
0.464403 0.931536
0.405156 0.967565
0.377519 0.975299
0.417543 0.960264
0.462254 0.928925
0.414804 0.917614
0.40535 0.918026
0.32543 0.933233
0.367814 0.907056
0.377453 0.904928
0.363979 0.936842
0.433448 0.920609
0.408147 0.927994
0.422618 0.911192
0.356113 0.925974
0.38132 0.911865
0.37114 0.93139
0.434644 0.931128
0.464152 0.946341
0.467671 0.980071
0.442076 1.02306
0.517805 1.013
0.547729 1.00399
0.45888 1.04001
0.458038 1.02511
0.490438 0.974041
0.455336 0.955452
0.51256 0.882769
0.429821 0.903033
0.463155 0.871565
0.431518 0.889601
0.40035 0.881466
0.38441 0.88255
0.434695 0.843188
0.411464 0.855867
0.415159 0.848885
0.399057 0.846261
0.406155 0.865134
0.373826 0.901051
0.40753 0.897554
0.410245 0.923954
0.382026 0.93269
0.399756 0.904746
0.368628 0.928839
0.3779 0.944358
0.330124 0.959424
0.364599 0.949061
0.411158 0.938879
0.31019 0.958093
0.347698 0.943873
0.376365 0.937704
0.375989 0.946368
0.365567 0.926103
0.391174 0.89091
0.408208 0.866449
0.383569 0.871213
0.377544 0.873015
0.421849 0.867058
0.442787 0.866673
0.423994 0.880602
0.386076 0.888206
0.448698 0.855824
0.418271 0.875663
0.361467 0.923635
0.409564 0.917381
0.438227 0.905815
0.420754 0.926383
0.441811 0.932706
0.44377 0.935999
0.41163 0.93026
0.431605 0.899626
0.396848 0.921941
0.385622 0.945535
0.38499 0.93449
0.392747 0.912307
0.408091 0.896463
0.422082 0.891341
0.383408 0.918983
0.39559 0.909168
0.4165 0.913285
0.457878 0.901901
0.428174 0.920476
0.448093 0.894617
0.370041 0.937563
0.386698 0.942007
0.365933 0.962854
0.338641 0.981557
0.344075 0.976919
0.414656 0.929306
0.340297 0.974552
0.370295 0.962269
0.433382 0.931078
0.35432 0.963861
0.385728 0.928684
0.444964 0.891301
0.400772 0.872906
0.36013 0.89874
0.329929 0.912158
0.366269 0.897288
0.40135 0.877577
0.402266 0.881784
0.378693 0.879638
0.387002 0.876124
0.363403 0.906516
0.353201 0.904174
0.45031 0.867414
0.380191 0.905008
0.338898 0.906064
0.404312 0.873031
0.380352 0.873047
0.419512 0.854426
0.322957 0.895184
0.364768 0.881134
0.375521 0.89316
0.412703 0.894041
0.436419 0.903482
0.394294 0.931825
0.450174 0.900643
0.378486 0.929003
0.326452 0.93811
0.372461 0.930097
0.408639 0.916559
0.366491 0.936184
0.370777 0.922087
0.381613 0.91066
0.350787 0.929417
0.393484 0.918371
0.36873 0.939135
0.332526 0.958606
0.359244 0.968707
0.311115 0.99257
0.330111 0.980591
0.319151 0.960313
0.280716 0.962738
0.301963 0.94154
0.287913 0.934803
0.337483 0.910379
0.289693 0.928712
0.324901 0.881323
0.297332 0.887042
0.290815 0.886978
0.319127 0.859175
0.399805 0.838816
0.379608 0.859861
0.392473 0.844598
0.346995 0.850089
0.305141 0.872233
0.323641 0.877063
0.317243 0.889498
0.333979 0.898648
0.328413 0.901579
0.413023 0.859672
0.340872 0.873558
0.319384 0.881999
0.290988 0.879163
0.266878 0.890244
0.264583 0.906386
0.277312 0.907283
0.259507 0.930168
0.313109 0.918258
0.307117 0.919966
0.347982 0.909794
0.318343 0.929285
0.279376 0.931991
0.324041 0.912704
0.319538 0.915742
0.293112 0.925037
0.298241 0.943032
0.339508 0.939854
0.353854 0.942837
0.307233 0.954333
0.33912 0.916644
0.258369 0.92508
0.223827 0.908529
0.270004 0.892274
0.245098 0.901515
0.208974 0.9042
0.22987 0.904479
0.22117 0.938569
0.230784 0.974628
0.253545 0.987594
0.292133 0.976542
0.297646 0.978502
0.312533 0.951456
0.250119 0.951079
0.255369 0.93382
0.255608 0.909396
0.201195 0.905626
0.203406 0.904973
0.287302 0.900877
0.262328 0.935533
0.290019 0.931395
0.265806 0.949303
0.260016 0.950608
0.313366 0.92431
0.316032 0.925921
0.327496 0.924359
0.348245 0.904313
0.288361 0.930086
0.221915 0.944983
0.251542 0.910214
0.260984 0.895774
0.219034 0.906041
0.270639 0.891027
0.200922 0.908183
0.315426 0.889231
0.267047 0.890192
0.202359 0.899328
0.221316 0.890232
0.198152 0.902538
0.249955 0.895751
0.265326 0.912022
0.28288 0.931324
0.308058 0.916979
0.287156 0.937255
0.28374 0.964137
0.313456 0.978584
0.36248 0.981567
0.318674 0.987886
0.345858 0.987526
0.348743 0.981925
0.306531 0.976717
0.308669 0.954828
0.258462 0.980475
0.311738 0.980976
0.333752 0.973617
0.306267 0.947773
0.319583 0.928284
0.322395 0.91379
0.317513 0.914217
0.315359 0.896921
0.266239 0.897456
0.269342 0.898472
0.235908 0.918381
0.280444 0.903069
0.223981 0.918296
0.20609 0.915023
0.256431 0.883063
0.271458 0.872446
0.296259 0.893
0.310041 0.910861
0.329466 0.901742
0.329983 0.903985
0.28353 0.934529
0.282498 0.928888
0.29123 0.91612
0.307982 0.927081
0.276816 0.942401
0.28496 0.935071
0.307048 0.927198
0.326613 0.930592
0.355128 0.923111
0.31647 0.917311
0.310791 0.898461
0.331112 0.864564
0.23559 0.875381
0.234931 0.877258
0.287201 0.859807
0.291023 0.850068
0.297936 0.855833
0.335724 0.865769
0.295705 0.895488
0.279281 0.914386
0.223506 0.929461
0.242419 0.949328
0.273448 0.967424
0.205503 0.987827
0.197878 0.993202
0.245774 1.01112
0.335487 0.995735
0.286305 0.992025
0.321923 0.974313
0.21057 0.977289
0.199062 0.971641
0.217466 0.974341
0.206025 0.966247
0.270569 0.944992
0.237185 0.956035
0.257933 0.949027
0.217312 0.949355
0.201473 0.951349
0.190911 0.967861
0.219659 0.980256
0.220282 0.992289
0.202298 0.992216
0.283918 0.967996
0.236277 0.986023
0.26937 0.983709
0.307258 0.972678
0.294551 0.954675
0.20965 0.951627
0.192441 0.927056
0.216607 0.914494
0.222062 0.914644
0.202018 0.901123
0.208999 0.899833
0.219128 0.901023
0.234042 0.899115
0.246809 0.897461
0.238778 0.913254
0.207699 0.927846
0.229204 0.922274
0.175227 0.935005
0.208293 0.929702
0.232502 0.939822
0.190633 0.940932
0.204818 0.934404
0.165472 0.943842
0.192532 0.920426
0.210365 0.906931
0.158652 0.9071
0.102167 0.886274
0.154807 0.876237
0.12305 0.889981
0.126122 0.893941
0.155586 0.889377
0.146434 0.893664
0.18888 0.901132
0.137422 0.913119
0.217807 0.918372
0.147175 0.92844
0.159528 0.931531
0.144894 0.936944
0.149666 0.931584
0.053142 0.910758
0.133846 0.896407
0.125229 0.898447
0.165041 0.882516
0.18018 0.887661
0.155593 0.895362
0.110713 0.893012
0.141263 0.891126
0.0951135 0.912836
0.134277 0.905949
0.0977705 0.91414
0.0730692 0.915607
0.135351 0.918256
0.210288 0.902136
0.246535 0.870572
0.198547 0.888356
0.193462 0.894729
0.170822 0.911608
0.13242 0.939288
0.0917044 0.951246
0.147775 0.969906
0.0827947 0.984981
0.164387 1.00265
0.171147 1.02992
0.18212 1.02832
0.225348 1.01097
0.133596 1.02737
0.201573 1.00324
0.206074 1.00384
0.193275 1.01027
0.146855 0.995666
0.1873 0.978012
0.10408 0.962212
0.101 0.960494
0.114517 0.95737
0.0179383 0.938949
0.0581594 0.933824
0.0960111 0.94391
0.182616 0.947208
0.175195 0.939709
0.128925 0.957569
0.141972 0.951704
0.113984 0.953835
0.134631 0.972476
0.147621 0.974089
0.173567 0.961278
0.15598 0.961934
0.138685 0.972204
0.146909 0.974985
0.151458 0.954424
0.154386 0.940093
0.0555469 0.93133
0.127265 0.912907
0.133138 0.887905
0.0823137 0.898036
0.106539 0.895367
0.110585 0.885414
0.0819794 0.883637
0.074335 0.890677
0.0383234 0.924094
-0.0184628 0.929981
0.0325268 0.92793
-0.00110809 0.933046
0.0371289 0.939166
0.0703696 0.935334
0.0289295 0.926413
0.0621441 0.910863
0.0301609 0.912042
0.0228881 0.928611
0.00941897 0.946176
0.0264582 0.950129
-0.0559637 0.942125
0.0223428 0.949376
-0.0160348 0.953367
-0.0329191 0.947898
-0.0161068 0.953733
-0.0771969 0.956736
-0.0853161 0.965767
-0.0955549 0.975921
-0.078415 0.979427
0.0206575 0.986012
0.0744578 0.996697
-0.0232997 0.997017
0.019596 1.01151
0.0495856 1.01793
0.0753839 1.00864
-0.0160551 0.994485
0.0470513 0.975492
0.0157386 0.965172
0.0162887 0.967245
0.00674334 0.95606
-0.0280793 0.969594
-0.101144 0.955741
-0.0435426 0.968143
-0.0726712 0.984808
-0.149864 0.960498
-0.131897 0.959152
-0.0696346 0.960513
-0.121789 0.943837
-0.110239 0.957722
-0.103667 0.979115
-0.0456769 0.973519
-0.0735635 0.952149
-0.137595 0.925806
-0.0369519 0.910922
-0.0682335 0.887302
-0.0583566 0.875411
-0.0527225 0.887362
-0.0662099 0.904222
-0.062128 0.938483
-0.000115706 0.953226
0.0324396 0.976101
0.0058553 0.981645
-0.0691881 0.974102
-0.0921499 0.990426
-0.139455 0.964267
-0.150717 0.95091
-0.115397 0.969723
-0.101594 0.954255
-0.0809398 0.926581
-0.0303337 0.928539
-0.0597957 0.94214
-0.0962583 0.950454
-0.0961146 0.945222
-0.00155291 0.959822
-0.0990711 0.94595
-0.0762141 0.950419
-0.0528789 0.951347
-0.0631945 0.937599
-0.00635816 0.946193
-0.0612575 0.93497
-0.0084889 0.923172
0.0474896 0.912919
-0.0179038 0.895821
-0.0192827 0.907043
0.014937 0.925354
-0.0400939 0.93156
-0.0350334 0.927535
-0.0390144 0.908615
-0.0309113 0.932845
-0.0119694 0.954672
-0.0120042 0.955986
-0.0251061 0.963177
0.0199075 0.961633
-0.0362288 0.954824
-0.0503006 0.957454
-0.0304861 0.953677
-0.00908132 0.954819
-0.0231454 0.936994
-0.00653715 0.91526
-0.000127119 0.891556
0.0637349 0.894714
0.105869 0.904532
0.0781753 0.902137
0.0535538 0.905142
-0.0277547 0.929055
-0.000475663 0.952841
-0.00868819 0.973894
0.00867898 0.971097
0.0527193 0.955373
0.126154 0.944265
0.10216 0.948265
0.0996345 0.956025
0.0211077 0.968351
0.00708277 0.973015
0.0161133 0.975168
0.000976483 0.982441
-0.0149796 0.976186
0.00732597 0.965668
0.0440515 0.967813
0.0571807 0.962906
0.0226604 0.933575
0.09131 0.928244
0.112695 0.930831
0.168767 0.921823
0.0773496 0.924993
0.128627 0.929481
0.144056 0.939084
0.132136 0.962802
0.0871883 0.961054
0.139922 0.968275
0.0947919 0.953793
0.0832521 0.933398
0.130122 0.948619
0.0985137 0.945227
0.14984 0.939325
0.110623 0.927904
0.115514 0.919924
0.132509 0.903175
0.144068 0.889389
0.130481 0.890885
0.114152 0.888937
0.13895 0.877735
0.125565 0.888642
0.204855 0.878774
0.161066 0.870509
0.200553 0.886909
0.202162 0.904615
0.176552 0.910826
0.208938 0.904231
0.166448 0.918647
0.176454 0.92371
0.14313 0.938073
0.121947 0.92777
0.0536539 0.958542
-0.00461704 0.966793
0.0394173 0.956171
0.0553061 0.956455
0.0862945 0.971376
0.109008 0.965319
0.149505 0.960005
0.0736934 0.950321
0.0913423 0.940834
0.048675 0.941691
0.045097 0.928848
0.0761021 0.913461
0.0371579 0.912921
0.0869484 0.926499
0.0810795 0.925038
0.084484 0.915279
0.0949273 0.910772
0.0866639 0.896962
0.0356193 0.899019
0.06902 0.904803
0.106222 0.916992
0.0938568 0.926721
0.0777856 0.946958
0.114113 0.945931
0.131336 0.953439
0.173471 0.956146
0.149636 0.967493
0.12292 0.986967
0.116106 0.965936
0.0969955 0.968712
0.068019 0.978036
0.0360973 0.99182
0.115054 1.01085
0.124803 1.00351
0.0631071 1.00049
0.0589027 1.00391
0.0895135 1.00064
0.0398302 0.990228
0.150383 0.994482
0.130069 0.986885
0.114303 0.966187
0.0378912 0.935225
0.0762537 0.950426
0.0313074 0.940031
0.044342 0.93571
0.0461076 0.927355
0.0464256 0.927055
-0.00664855 0.933756
0.000182471 0.930586
0.0385651 0.916189
0.0519272 0.919387
0.0151317 0.928152
0.025355 0.930461
-0.00164557 0.931924
0.0199246 0.945252
-0.0206626 0.944166
0.0525423 0.937468
0.0611973 0.922443
0.0300323 0.930526
-0.00298329 0.924861
0.0441517 0.929571
0.0271358 0.936277
-0.00631574 0.934173
0.0203455 0.953625
0.0308185 0.96511
0.0160195 0.956052
0.0102567 0.939387
-0.00313266 0.939337
-0.00814957 0.939608
-0.0129534 0.93784
-0.0600965 0.918838
-0.000286412 0.924752
0.00580518 0.919864
-0.00624177 0.934056
0.0243661 0.938116
-0.0387495 0.929435
-0.0522379 0.930802
-0.076832 0.933773
-0.0976839 0.922362
-0.0568676 0.923509
-0.0311377 0.936761
-0.00286458 0.93805
0.022627 0.933015
0.00208741 0.930798
0.00462348 0.935499
0.0253308 0.947113
0.00195863 0.94195
-0.0441628 0.935267
-0.0229223 0.936255
0.0275488 0.9386
-0.0233972 0.933474
0.00189828 0.939065
-0.0580224 0.953874
-0.000824144 0.969545
-0.0554308 0.951965
-0.0561989 0.944699
-0.00798819 0.943998
0.0186043 0.947025
0.0276473 0.954521
-0.0316341 0.931697
-0.0401971 0.925808
-0.00819052 0.934923
-0.0464494 0.927308
0.00980967 0.937526
0.0302674 0.944843
0.0329656 0.961452
-0.00733101 0.959875
-0.0104721 0.948904
0.00122462 0.940263
0.0288626 0.933365
0.0159192 0.924107
-0.0350307 0.907282
0.0136168 0.911916
-0.0381584 0.887295
0.0122165 0.900718
-0.0380901 0.914282
0.00508536 0.911881
-0.0267191 0.920327
0.0483078 0.941807
0.0486476 0.926059
0.0383329 0.946771
0.0644528 0.978788
0.0822067 0.991348
0.0120064 0.992648
-0.00883616 0.998479
-0.0377878 1.00669
0.0211814 1.0026
0.0197285 0.987845
0.0189422 0.998309
0.0251025 0.980253
-0.0161244 0.966943
0.0136279 0.958552
0.0342352 0.95341
0.0496721 0.95325
-0.0283877 0.929441
0.0195524 0.925543
0.0257917 0.915028
0.0376237 0.895424
0.0297483 0.882507
0.0455999 0.887237
0.0161722 0.891587
0.0452294 0.893102
0.0651943 0.9232
0.0615691 0.919814
0.0357558 0.915711
0.0351068 0.946898
0.0476502 0.966859
0.00826287 0.975423
0.0761767 0.990377
-0.0127314 0.998016
0.022417 1.00603
-0.000185253 1.01784
-0.0663297 1.04392
-0.0524141 1.03399
-0.0158373 1.01293
-0.0586376 0.992424
-0.0527 1.0113
-0.0537123 1.03853
-0.0519666 1.03748
-0.1693 1.02312
-0.132069 1.02175
-0.188372 1.007
-0.217046 1.02748
-0.182193 1.05766
-0.232466 1.04837
-0.223214 1.03538
-0.255089 0.999176
-0.226913 0.997105
-0.235332 0.998128
-0.253178 0.977614
-0.225228 0.942234
-0.21775 0.909302
-0.254238 0.890638
-0.260583 0.893626
-0.179754 0.92139
-0.159841 0.924994
-0.206551 0.903382
-0.215913 0.911563
-0.153917 0.932539
-0.11737 0.934969
-0.128059 0.933168
-0.079626 0.949596
-0.107155 0.968872
-0.098723 0.993243
-0.191945 0.976353
-0.15411 0.981727
-0.214066 0.946725
-0.162103 0.945788
-0.15575 0.934896
-0.185405 0.920685
-0.155336 0.924961
-0.162997 0.909583
-0.115978 0.914071
-0.114915 0.903984
-0.120877 0.901478
-0.0995857 0.921428
-0.113804 0.927383
-0.0859287 0.94008
-0.0334303 0.952066
-0.103943 0.961713
-0.0852511 0.966819
-0.150417 0.968987
-0.165843 0.979259
-0.103227 1.01235
-0.154839 0.98987
-0.170778 0.976472
-0.110167 0.980396
-0.0438421 1.0046
-0.10061 0.97999
-0.0272415 0.969451
-0.0556398 0.95277
-0.0468953 0.935856
-0.0350017 0.927377
-0.0669417 0.924141
-0.103259 0.917954
-0.0944205 0.934266
-0.105548 0.942452
-0.146514 0.947946
-0.150251 0.956211
-0.0762929 0.960026
-0.11346 0.937388
-0.066318 0.948168
-0.0738363 0.934305
-0.0796206 0.932144
-0.0474227 0.922081
-0.084346 0.910714
-0.00590928 0.915669
0.0181155 0.898713
0.0301719 0.902254
-0.0632279 0.898064
-0.0994382 0.902125
-0.122898 0.909122
-0.152826 0.913792
-0.0850366 0.931186
-0.0504636 0.944726
-0.0108901 0.965053
0.00404684 1.00346
-0.00191183 1.00785
0.0224059 1.00761
0.0200433 1.00071
-0.0149064 0.989959
0.0192217 1.00099
0.0255644 0.996727
0.0314067 0.982684
0.00307369 0.975652
0.0327326 0.964831
0.020732 0.949873
-0.00651552 0.944767
-0.00411674 0.929788
-0.00908204 0.935993
-0.0417909 0.945331
-0.015368 0.946136
-0.0318026 0.941301
-0.044762 0.933443
-0.0502425 0.940519
0.0300097 0.923182
0.0427575 0.913898
-0.00591807 0.915419
0.0306264 0.92255
-0.0297082 0.949651
-0.0660935 0.95939
-0.0188141 0.949553
-0.0474752 0.957988
-0.0281137 0.969785
-0.00674243 0.968817
-0.0556475 0.971414
-0.0051475 0.984681
0.00381368 0.978716
-0.0379669 0.995574
-0.0518981 0.988628
-0.0252072 0.995834
-0.0385888 0.992983
-0.0356223 0.984869
-0.0269423 0.988194
-0.00445632 0.988704
0.0367008 0.959099
0.0216038 0.939813
-0.00700418 0.941101
0.019516 0.94523
-0.103958 0.942967
-0.104766 0.950471
-0.0806142 0.946409
-0.0866503 0.939512
-0.0697721 0.965495
-0.0540313 0.989259
-0.083885 0.978369
-0.0355737 0.970114
-0.0123537 0.971524
-0.0214303 0.965071
0.0198784 0.961701
-0.0298364 0.951695
0.0355308 0.947762
0.0341708 0.951265
-0.0285525 0.936083
0.00513975 0.925977
0.0371455 0.929493
0.0213419 0.929746
0.0094517 0.95224
-0.0162019 0.974083
0.0692132 0.975942
0.091812 0.985284
0.129374 0.998438
0.129414 0.99335
0.0815431 0.975292
0.0957912 0.990467
0.130312 1.00114
0.134218 0.993889
0.143339 0.993118
0.163672 0.99251
0.0963528 0.979616
0.116093 0.969762
0.13267 0.94495
0.136641 0.941875
0.115287 0.949815
0.116574 0.953103
0.139337 0.942133
0.13662 0.925857
0.143286 0.931294
0.0796683 0.95104
0.1347 0.947755
0.0988258 0.939573
0.0252515 0.935337
0.101678 0.923685
0.0788794 0.940436
0.0695385 0.949328
0.0772708 0.952046
0.0831977 0.952384
0.0925148 0.955247
0.11996 0.95918
0.0827199 0.972823
0.0728042 0.985671
0.0429042 0.983222
0.0179152 0.990902
0.0406354 0.995975
0.0526799 0.956287
0.0495367 0.931055
0.0690363 0.933722
0.0726918 0.919495
0.0690211 0.913493
0.145935 0.908421
0.136091 0.922368
0.0872525 0.94574
0.0905024 0.956084
0.063301 0.969253
0.0856626 0.952028
0.164948 0.941365
0.128115 0.955926
0.10724 0.963404
0.115179 0.957874
0.105996 0.951085
0.0818319 0.959516
0.0609024 0.979054
0.0865721 0.968883
0.0756169 0.947479
0.131897 0.92427
0.1555 0.893841
0.171847 0.872283
0.129028 0.8741
0.138528 0.869795
0.0433096 0.885758
0.0221436 0.89623
0.0547474 0.918448
0.175304 0.917112
0.153736 0.932732
0.211176 0.94939
0.202799 0.966474
0.18991 0.981183
0.232913 0.975531
0.184913 0.966437
0.170009 0.950573
0.184678 0.939779
0.162666 0.931554
0.146389 0.927821
0.186852 0.934765
0.230961 0.934999
0.168463 0.941436
0.215449 0.947348
0.204671 0.946373
0.156426 0.960289
0.104192 0.976372
0.125681 0.989319
0.0954384 0.980133
0.0597148 0.95286
0.0702968 0.946806
0.116927 0.939106
0.102416 0.932765
0.136473 0.934664
0.169994 0.937268
0.15329 0.942245
0.0907002 0.94097
0.102278 0.954891
0.152877 0.962314
0.10614 0.966484
0.11252 0.969752
0.125576 0.972333
0.190478 0.971436
0.203036 0.954002
0.259231 0.939121
0.150561 0.952501
0.13505 0.929649
0.085278 0.900438
0.0879976 0.887065
0.110817 0.893167
0.132216 0.895801
0.17392 0.896728
0.173533 0.91109
0.123519 0.925034
0.185484 0.927809
0.204507 0.927524
0.163212 0.937411
0.169894 0.950453
0.178913 0.955573
0.20404 0.937182
0.190938 0.948091
0.248078 0.938395
0.18815 0.9479
0.221549 0.939565
0.228967 0.942057
0.226464 0.932233
0.247777 0.927286
0.231551 0.927041
0.190568 0.919432
0.161217 0.923808
0.230901 0.91166
0.183704 0.919604
0.219733 0.935639
0.258548 0.945506
0.220619 0.980013
0.259626 0.990025
0.222712 1.01742
0.275013 1.01503
0.268826 1.01884
0.242704 1.01382
0.208708 1.01373
0.211019 1.01049
0.319512 0.987433
0.344121 0.959532
0.293557 0.945473
0.253238 0.931859
0.241205 0.929095
0.207714 0.923572
0.158293 0.929455
0.174057 0.910508
0.173988 0.897067
0.163771 0.899554
0.0905955 0.888195
0.121805 0.89712
0.154116 0.920084
0.221942 0.913583
0.17314 0.93054
0.153264 0.934815
0.20342 0.930912
0.174544 0.94884
0.15167 0.963714
0.195786 0.949757
0.171305 0.936941
0.146228 0.919354
0.118622 0.936676
0.17769 0.935871
0.202635 0.91389
0.216059 0.906472
0.151305 0.915104
0.169336 0.899336
0.173704 0.892246
0.154388 0.889687
0.187055 0.888653
0.187148 0.882944
0.196577 0.891619
0.188936 0.897335
0.211303 0.900811
0.221343 0.907483
0.230376 0.900307
0.19325 0.909748
0.189147 0.904066
0.151623 0.897574
0.17008 0.893058
0.181878 0.893353
0.210281 0.894043
0.193127 0.918135
0.181137 0.924623
0.227327 0.9111
0.281628 0.9289
0.253766 0.942511
0.294614 0.938483
0.270429 0.934721
0.290191 0.951401
0.352266 0.94061
0.263275 0.953998
0.267674 0.937178
0.288895 0.922214
0.254682 0.928391
0.300345 0.926912
0.311166 0.924621
0.247996 0.946808
0.287685 0.960133
0.299894 0.951452
0.270116 0.96277
0.275982 0.930076
0.29374 0.914539
0.334279 0.909646
0.263805 0.931283
0.282299 0.921383
0.263386 0.928707
0.26345 0.931915
0.224215 0.937995
0.255115 0.912256
0.218144 0.921559
0.294333 0.901218
0.246464 0.902712
0.179663 0.890471
0.289346 0.85998
0.290166 0.862498
0.24579 0.873775
0.315813 0.855498
0.285127 0.865052
0.238059 0.887705
0.288293 0.901717
0.314844 0.894412
0.31719 0.907977
0.391075 0.913049
0.342368 0.939759
0.353716 0.932247
0.434782 0.902431
0.405445 0.909549
0.365885 0.924528
0.336663 0.936232
0.321636 0.955351
0.354155 0.952621
0.324534 0.95753
0.316295 0.932091
0.369865 0.879282
0.359889 0.878584
0.362635 0.883852
0.391986 0.874108
0.335878 0.899605
0.371571 0.901676
0.307045 0.908041
0.304716 0.904232
0.263783 0.926665
0.367867 0.897651
0.311227 0.920178
0.321612 0.910653
0.335984 0.910253
0.403384 0.90713
0.357997 0.944106
0.357957 0.966923
0.358788 0.974439
0.33201 0.9796
0.416771 0.961689
0.433103 0.965161
0.392388 0.994584
0.46727 0.978897
0.493803 0.964399
0.423833 0.986134
0.439093 0.979854
0.465631 0.988973
0.47134 0.998079
0.443114 1.00519
0.492035 0.991841
0.464462 1.00804
0.529732 0.977312
0.553159 0.976476
0.442039 1.00825
0.48062 0.989351
0.484448 0.965456
0.505783 0.932468
0.462592 0.936846
0.440898 0.933252
0.444787 0.937295
0.450455 0.955232
0.476403 0.959126
0.427971 0.985231
0.459444 0.992564
0.459063 1.00829
0.525866 0.989051
0.501099 1.00003
0.520875 0.966221
0.456419 0.985589
0.452079 0.976126
0.456099 0.964115
0.518192 0.920489
0.442947 0.948448
0.424578 0.945695
0.425759 0.946737
0.435612 0.916859
0.398578 0.912154
0.416481 0.915438
0.482261 0.90518
0.496775 0.8945
0.532632 0.861822
0.496109 0.861369
0.471928 0.873894
0.489824 0.888883
0.544809 0.892989
0.6322 0.876994
0.621797 0.902655
0.614833 0.891944
0.583716 0.893472
0.603192 0.878601
0.557945 0.905363
0.537739 0.914053
0.50946 0.91063
0.536792 0.87918
0.526623 0.884632
0.517005 0.90765
0.555518 0.883101
0.548859 0.903886
0.569349 0.916769
0.575608 0.93577
0.57886 0.945174
0.612277 0.930635
0.5436 0.985523
0.530621 0.991609
0.523834 1.00844
0.540887 1.01019
0.554521 0.996178
0.551059 0.993083
0.557662 0.970423
0.561974 0.959328
0.525634 0.967347
0.558728 0.958191
0.479114 0.981506
0.538076 0.961582
0.476451 0.997794
0.438778 1.00873
0.505971 0.981795
0.499373 0.988822
0.506828 1.00093
0.50629 0.997996
0.57608 0.94563
0.514392 0.957881
0.570016 0.926886
0.549783 0.911978
0.504849 0.912102
0.509799 0.884705
0.470828 0.892066
0.505954 0.890428
0.496242 0.90447
0.537469 0.878175
0.534414 0.897924
0.54018 0.91049
0.56997 0.879335
0.509901 0.909037
0.555093 0.893642
0.590127 0.897797
0.525591 0.950993
0.532539 0.938136
0.520249 0.932025
0.461705 0.943294
0.506205 0.916396
0.470359 0.920682
0.450113 0.938182
0.489157 0.925025
0.510073 0.918945
0.525918 0.907408
0.512636 0.898746
0.505334 0.91112
0.497452 0.918752
0.527233 0.903549
0.511423 0.909953
0.501661 0.912252
0.49832 0.927067
0.552556 0.897709
0.518226 0.918274
0.538298 0.924249
0.494788 0.96157
0.523464 0.959683
0.542423 0.946125
0.585101 0.926911
0.552143 0.963397
0.537935 0.972247
0.572407 0.940604
0.550354 0.932677
0.494655 0.945144
0.521572 0.933562
0.505873 0.949429
0.567889 0.924897
0.485669 0.981931
0.514343 0.966885
0.574991 0.927832
0.579619 0.941526
0.603625 0.955781
0.596044 0.980307
0.598723 0.987462
0.585732 0.990308
0.543425 1.00918
0.577247 0.997142
0.5527 0.994065
0.569525 0.933884
0.571725 0.894809
0.507421 0.927182
0.515915 0.920154
0.538447 0.906293
0.51849 0.905346
0.543604 0.901396
0.547777 0.902643
0.594687 0.873676
0.498292 0.92448
0.473668 0.9308
0.476423 0.90712
0.464914 0.890351
0.438891 0.877612
0.511734 0.848631
0.512865 0.858843
0.498893 0.879398
0.461041 0.897829
0.437238 0.898838
0.415751 0.909673
0.394252 0.936139
0.470196 0.918778
0.445318 0.950022
0.436901 0.962438
0.451206 0.962862
0.469288 0.968435
0.520769 0.941053
0.478195 0.930137
0.440162 0.922686
0.44394 0.893833
0.454473 0.863796
0.403061 0.872572
0.407066 0.864993
0.415155 0.852419
0.412089 0.857334
0.418011 0.883149
0.380689 0.904908
0.365539 0.921587
0.392772 0.934736
0.379138 0.957042
