# Supplementary material for: Stochastic bond dynamics facilitates alignment of malaria parasite at erythrocyte membrane upon invasion
Source: eLife. 2020 May 18;9:e56500. doi: 10.7554/eLife.56500 (PMC7269671; doi:10.7554/eLife.56500)
Supplement: Figure 2—source data 1. [file elife-56500-fig2-data1.zip › PARA_POSITIONS/pos29.dat]

2.69384 0.886885
2.68742 0.828575
2.70085 0.757225
2.66072 0.86967
2.6461 0.891539
2.66284 0.875697
2.70064 0.807631
2.72925 0.761571
2.71217 0.879364
2.75654 0.77066
2.77588 0.74986
2.78358 0.837359
2.7735 0.901986
2.78989 0.767945
2.75036 0.813915
2.71603 0.919962
2.77228 0.796179
2.7761 0.830069
2.73092 0.964873
2.72161 0.933027
2.7802 0.797335
2.74967 0.921619
2.76029 0.926402
2.75607 0.922062
2.76457 0.819139
2.72995 0.928795
2.68823 1.02454
2.71295 0.965047
2.70722 0.970001
2.74347 0.864122
2.73303 0.945168
2.7639 0.937725
2.78512 0.901501
2.74865 0.998934
2.77309 0.830042
2.73842 0.913509
2.7603 0.890142
2.74393 0.957452
2.79733 0.710759
2.7171 0.950713
2.73024 0.937107
2.76123 0.906342
2.75235 0.960902
2.70719 1.05965
2.69779 1.03694
2.6648 1.10262
2.69811 1.01616
2.64116 1.20236
2.73256 0.999768
2.72789 1.03835
2.72453 1.09717
2.75706 1.08677
2.75681 1.12584
2.82192 0.924756
2.74511 1.05787
2.76844 0.905044
2.71537 1.0572
2.70231 1.11528
2.66572 1.20978
2.63564 1.25195
2.64584 1.15969
2.59797 1.24454
2.66246 1.15146
2.68441 1.13471
2.66864 1.17378
2.6489 1.19063
2.60751 1.221
2.61894 1.1197
2.56292 1.2001
2.59623 1.15392
2.59827 1.15353
2.62593 1.06247
2.65791 0.964293
2.5876 1.09392
2.59492 1.01827
2.60381 0.97281
2.60917 0.92712
2.56584 1.01339
2.62386 0.846378
2.61285 0.835255
2.56417 0.869295
2.54462 0.879859
2.53074 0.916348
2.54601 0.909979
2.59828 0.877016
2.58822 0.990383
2.59014 0.987534
2.51045 1.16968
2.56081 1.06088
2.56441 1.10349
2.5819 1.11307
2.64445 0.997068
2.67819 0.923615
2.63802 0.951266
2.62908 0.896335
2.60133 0.964619
2.61565 0.91886
2.61036 0.937788
2.64516 0.867796
2.60783 0.983152
2.59736 0.938951
2.56153 0.946731
2.47552 1.08855
2.51045 1.00477
2.5617 0.937141
2.58808 0.87029
2.5507 0.973923
2.51905 1.01057
2.51654 1.00107
2.52312 0.995753
2.6052 0.837255
2.58283 0.935894
2.57315 0.954918
2.6069 0.823571
2.57874 0.885046
2.57954 0.858486
2.53667 0.961934
2.55028 0.88943
2.55181 0.854371
2.47957 1.02176
2.49321 0.945009
2.4799 0.983485
2.47569 1.05127
2.55294 0.863579
2.49292 0.998089
2.47298 1.03263
2.47865 1.03204
2.52451 0.916848
2.54329 0.84807
2.53456 0.85411
2.4546 1.02818
2.4962 0.928373
2.44606 1.05066
2.46938 1.02203
2.46752 1.06197
2.48379 0.996242
2.43314 1.0359
2.40884 1.01342
2.40806 1.02893
2.43793 0.9987
2.36423 1.24436
2.41457 1.20101
2.42967 1.17782
2.42915 1.11534
2.3984 1.15392
2.38159 1.13966
2.3864 1.09233
2.43387 0.990277
2.40001 1.01497
2.35648 1.03604
2.37445 0.989914
2.3586 1.01869
2.26987 1.16839
2.28918 1.06651
2.30933 0.994832
2.30609 1.04105
2.28263 1.10508
2.268 1.12654
2.32486 1.035
2.32849 1.03093
2.32079 1.06074
2.31585 1.10978
2.32144 1.15412
2.269 1.25273
2.31029 1.15979
2.29257 1.1863
2.27503 1.18814
2.29021 1.10129
2.27741 1.11288
2.29903 1.06815
2.31556 1.0249
2.26195 1.0585
2.22072 1.05874
2.18633 1.0731
2.17451 1.10749
2.17289 1.08536
2.14721 1.06888
2.11476 1.13369
2.18799 1.00137
2.15804 1.08265
2.21699 0.985588
2.18734 1.04455
2.2073 0.977162
2.22971 0.915881
2.20589 0.989279
2.21378 1.01142
2.13005 1.17899
2.2356 1.03757
2.24989 1.1154
2.27916 1.1342
2.31301 1.13227
2.37548 1.0524
2.42651 0.977444
2.37377 1.1357
2.42631 0.975624
2.37572 1.03701
2.35633 1.04381
2.30528 1.13142
2.24475 1.27498
2.30955 1.20179
2.37198 1.14218
2.42368 1.05715
2.42212 1.04835
2.34761 1.16626
2.32881 1.17779
2.2809 1.21768
2.34003 1.06181
2.2955 1.16576
2.30491 1.12612
2.32824 1.03831
2.25713 1.21209
2.27094 1.18232
2.28193 1.15531
2.2677 1.19827
2.22412 1.35195
2.22751 1.41377
2.34625 1.27151
2.29837 1.43613
2.37084 1.29856
2.3228 1.37335
2.39357 1.29962
2.43883 1.29535
2.5283 1.21381
2.45553 1.40919
2.48382 1.38778
2.51121 1.33543
2.40852 1.47908
2.49901 1.24783
2.36295 1.45813
2.35193 1.41292
2.31286 1.42447
2.32198 1.33956
2.3121 1.27715
2.23656 1.36215
2.22832 1.31825
2.20507 1.27558
2.21963 1.19948
2.25038 1.08339
2.14781 1.25074
2.19659 1.10612
2.20154 1.09236
2.16642 1.18078
2.15279 1.20088
2.16079 1.20688
2.13952 1.21081
2.15297 1.16682
2.17598 1.12586
2.18021 1.11902
2.13955 1.19561
2.17362 1.15323
2.2107 1.14773
2.2535 1.10274
2.21575 1.10084
2.20368 1.04592
2.10984 1.18798
2.18737 1.05231
2.14366 1.14777
2.08578 1.2257
2.14101 1.10932
2.1533 1.08484
2.12876 1.09056
2.1651 0.988871
2.10904 1.07769
2.17855 0.926572
2.11997 1.0141
2.16631 0.890476
2.12694 0.962433
2.17295 0.854154
2.07613 1.04845
2.05434 1.10088
2.04341 1.10271
2.06774 1.08432
2.07447 1.07916
2.07393 1.05972
2.0737 0.998886
2.06653 0.998053
2.0914 0.964059
2.11834 0.8341
2.14052 0.726318
2.04343 0.930939
2.04728 0.934493
2.10022 0.875517
2.05855 0.977552
2.12382 0.849589
2.05111 1.0284
2.08968 0.967906
2.09793 0.961521
2.12409 0.974306
2.14385 0.936816
2.01685 1.09753
2.0101 1.06076
2.04517 0.945101
2.0332 1.00476
1.99926 1.09447
1.99255 1.1431
1.98558 1.18378
2.0077 1.17388
2.01079 1.15389
1.97844 1.17785
1.94603 1.18193
1.92421 1.16893
1.907 1.16186
1.90565 1.13449
1.88022 1.16745
1.86565 1.17736
1.91872 1.1071
1.9233 1.10316
1.94857 1.08446
1.98211 1.04024
1.92858 1.10554
1.85636 1.2116
1.91161 1.1115
1.90517 1.11835
1.88691 1.14698
1.93323 1.08609
1.97051 1.03835
1.95937 1.03882
1.97153 0.99638
1.90773 1.06239
1.93091 1.03277
1.89706 1.06727
1.9104 1.01765
1.84667 1.0917
1.91347 0.982712
1.91424 1.04124
1.92003 1.06076
1.90258 1.06056
1.88906 1.07998
1.94935 0.960614
1.90403 1.05125
1.89708 1.05093
1.93527 1.00873
1.96564 0.952088
1.87779 1.10558
1.86201 1.10802
1.93343 0.997368
1.92402 1.03313
1.96186 0.982451
1.93448 0.978839
1.93535 0.967225
1.92096 1.0119
1.94876 0.991475
1.90499 1.07568
1.91629 1.0781
1.92585 1.09737
1.91871 1.12501
1.94988 1.0916
1.9484 1.08662
1.95828 1.06402
1.95608 1.10936
1.98337 1.05972
2.00483 0.994178
1.97091 1.01076
1.93244 1.00063
1.92474 0.992266
1.92291 1.00895
1.97303 0.929441
1.9342 0.969354
1.88302 1.02074
1.923 0.929867
1.91708 0.960792
1.95944 0.891819
1.91014 1.01029
1.93493 0.978956
1.9183 0.97914
1.87592 1.04418
1.87267 1.04052
1.82861 1.09452
1.85755 1.0403
1.84046 1.0402
1.85429 0.99497
1.83407 1.02488
1.86686 0.994953
1.81855 1.10723
1.80241 1.1376
1.81353 1.14074
1.82408 1.12759
1.81722 1.16663
1.85743 1.10827
1.82899 1.1381
1.82904 1.12377
1.89039 1.01059
1.83445 1.0662
1.77314 1.10237
1.67805 1.18835
1.6687 1.14569
1.63612 1.18538
1.69725 1.12006
1.6875 1.14932
1.70075 1.14054
1.67964 1.18006
1.67952 1.17627
1.70192 1.13188
1.73434 1.08029
1.70284 1.1054
1.74158 1.0267
1.67628 1.1196
1.67147 1.10981
1.6694 1.1237
1.70638 1.10486
1.76988 1.08041
1.78813 1.05068
1.80879 0.994555
1.7086 1.12034
1.66701 1.17097
1.79439 0.951472
1.70002 1.06102
1.70446 1.01051
1.62208 1.09402
1.6131 1.10068
1.70547 1.01429
1.67927 1.08201
1.61771 1.16087
1.67093 1.09473
1.60159 1.19002
1.70401 1.00167
1.6437 1.06005
1.61931 1.09873
1.65919 1.0199
1.6716 0.986207
1.63568 0.992874
1.62252 1.00388
1.65549 0.960721
1.7233 0.908971
1.68633 0.98602
1.64049 1.0715
1.66612 1.05055
1.70883 0.995892
1.65503 1.0676
1.71325 0.982285
1.67563 1.08029
1.73216 1.0516
1.74584 1.08066
1.70523 1.17055
1.74859 1.09641
1.75407 1.07927
1.65159 1.22105
1.70911 1.15421
1.70218 1.16819
1.71586 1.11767
1.67211 1.11509
1.56893 1.20101
1.55616 1.18947
1.61098 1.07541
1.56501 1.09071
1.54698 1.06561
1.48983 1.08721
1.42714 1.11769
1.43834 1.0822
1.47426 1.01494
1.47791 0.984778
1.47693 0.941962
1.38698 1.02192
1.42622 0.979201
1.40344 1.02507
1.45312 1.01303
1.43376 1.03901
1.45198 1.02199
1.47946 1.0291
1.45266 1.06325
1.45942 1.0551
1.48801 1.02393
1.49302 0.990479
1.44613 1.0382
1.44256 1.02884
1.5147 0.920729
1.49063 0.979752
1.49836 0.975576
1.52572 0.923256
1.4739 1.00567
1.46302 1.04021
1.49938 0.98157
1.43675 1.04929
1.43108 1.07708
1.47005 1.07897
1.46558 1.11915
1.48504 1.12396
1.5706 1.05566
1.54782 1.08437
1.49538 1.16545
1.528 1.12883
1.5687 1.07126
1.59056 1.05521
1.63333 1.04059
1.64193 1.06425
1.63815 1.09763
1.60982 1.12784
1.63323 1.05626
1.58904 1.08076
1.62082 1.02009
1.60852 1.02917
1.60571 1.03192
1.58851 1.03166
1.5933 1.00393
1.54148 1.06204
1.59946 0.987632
1.66508 0.955196
1.66622 1.0161
1.64356 1.08211
1.6486 1.03396
1.61951 1.0299
1.62953 0.991551
1.57667 1.04155
1.53905 1.06847
1.52034 1.07624
1.49752 1.09562
1.40642 1.17269
1.51861 1.04972
1.54578 1.04063
1.57863 0.997031
1.54144 1.0452
1.57696 0.97918
1.48807 1.05651
1.44082 1.08813
1.46783 1.01768
1.45252 1.04174
1.44933 1.05024
1.4568 1.10214
1.50309 1.11991
1.54607 1.11665
1.53888 1.10466
1.49897 1.09073
1.43877 1.1152
1.40329 1.12397
1.41714 1.11607
1.41299 1.1443
1.41646 1.12331
1.4006 1.11976
1.4013 1.07028
1.39756 1.06661
1.31087 1.18916
1.4441 1.06993
1.43137 1.10373
1.48055 1.006
1.41366 1.09028
1.50718 1.02317
1.47977 1.08063
1.52792 0.990478
1.52461 0.965531
1.47634 1.04346
1.4661 1.06012
1.46044 1.03666
1.50841 0.97241
1.46041 1.04879
1.50529 1.00833
1.50166 1.02961
1.53336 0.973556
1.48334 1.03364
1.43688 1.03312
1.39068 1.09885
1.4787 1.02135
1.46994 1.09234
1.48047 1.07196
1.43099 1.09805
1.41981 1.07002
1.41561 1.01203
1.36422 1.0395
1.32687 1.05596
1.37954 0.964719
1.30116 1.04311
1.2478 1.07416
1.27991 1.00589
1.29379 0.965598
1.29102 0.976244
1.31127 0.982404
1.3239 0.991503
1.29304 1.04096
1.31409 1.03529
1.31166 1.05168
1.26914 1.08886
1.25382 1.08594
1.24864 1.11107
1.31724 1.08157
1.39296 1.02094
1.28938 1.15144
1.34333 1.07523
1.36645 1.02103
1.27313 1.08747
1.32348 0.999523
1.28558 0.982502
1.29199 0.944722
1.26405 1.00567
1.29008 0.99265
1.26254 1.05612
1.33378 1.01614
1.32984 1.0471
1.36248 1.02854
1.3081 1.10108
1.30527 1.1011
1.30043 1.10362
1.27398 1.11004
1.28015 1.11184
1.25585 1.12365
1.24309 1.14167
1.30161 1.10222
1.29614 1.13293
1.33834 1.0811
1.29961 1.08582
1.28029 1.05935
1.25455 1.04934
1.22826 1.06691
1.2204 1.06657
1.27175 1.01209
1.26004 1.0445
1.2319 1.07614
1.23168 1.0826
1.22473 1.08375
1.19429 1.0907
1.21665 1.08339
1.19648 1.10622
1.20931 1.07475
1.25025 1.03992
1.14086 1.1305
1.11791 1.11199
1.14628 1.08428
1.1142 1.10691
1.11626 1.09796
1.08111 1.13604
1.10036 1.12913
1.07939 1.13378
1.11346 1.09463
1.13391 1.06746
1.13673 1.0324
1.11355 1.03347
1.09842 1.02776
1.04115 1.06222
0.996288 1.08345
1.03097 1.051
0.975976 1.10661
1.01657 1.09194
1.03218 1.08186
1.0677 1.05812
1.10439 1.01376
1.12431 1.00929
1.08896 1.04588
1.1809 0.92665
1.11155 0.977092
1.08306 0.99646
1.08108 0.990194
1.03368 1.00078
1.05751 0.96992
1.03469 0.992358
1.08262 0.978062
1.09026 1.00535
1.08324 1.03957
1.02561 1.09628
1.03546 1.07586
0.976063 1.11396
0.975826 1.09046
0.967985 1.11549
0.997642 1.1315
0.974188 1.16094
1.02526 1.1493
0.996099 1.1935
1.05633 1.11678
0.981815 1.13986
0.952342 1.13701
1.01182 1.09819
0.984731 1.1232
1.01514 1.10272
1.04029 1.08608
1.04759 1.07242
1.01306 1.08879
1.0802 1.03357
1.00903 1.08479
1.06391 1.02222
1.02011 1.04578
1.00708 1.01257
0.98785 1.039
0.981742 1.04338
1.04976 0.988129
0.960977 1.08522
0.984025 1.03934
0.977931 1.00153
0.896539 1.04681
0.818668 1.0905
0.940088 1.0385
0.995627 1.01482
0.940327 1.05718
0.966924 1.03132
0.99383 1.00802
1.01007 0.960526
0.915664 1.04126
0.999917 0.980493
0.968543 0.99544
0.97042 0.961111
0.950433 0.961268
0.93077 0.974872
0.951286 0.982337
0.932278 1.00664
0.99228 0.963455
0.912958 1.02928
0.889368 1.04582
0.925861 0.998636
0.897793 1.01438
0.856082 1.06952
0.880151 1.06457
0.869938 1.05604
0.868287 1.01911
0.848527 1.0005
0.784659 1.01481
0.702058 1.041
0.696779 1.03818
0.68466 1.05695
0.76393 1.00363
0.763632 1.01047
0.781006 1.03959
0.791428 1.06237
0.792684 1.07629
0.779172 1.10087
0.781308 1.08896
0.74419 1.11222
0.775442 1.08296
0.7277 1.09618
0.726649 1.07558
0.805315 1.01606
0.888616 0.96759
0.891849 0.957636
0.814722 0.987075
0.824804 0.963956
0.800583 0.976869
0.776483 0.969587
0.812813 0.95847
0.786292 0.969493
0.777048 0.966897
0.759041 0.968565
0.868645 0.915302
0.794036 0.992521
0.841475 0.9566
0.797957 0.994963
0.876592 0.952006
0.842307 0.97576
0.88785 0.937045
0.844947 0.931559
0.839302 0.912041
0.77955 0.972664
0.787507 0.972958
0.767631 0.988573
0.859501 0.952493
0.855075 0.980831
0.89748 0.936595
0.892018 0.932429
0.843011 0.946754
0.840177 0.926115
0.799026 0.949104
0.706635 0.996323
0.728433 0.994415
0.748574 1.00275
0.763032 1.02094
0.833147 0.984155
0.770508 1.0114
0.777371 1.01271
0.769267 1.0116
0.764997 1.01312
0.708887 1.04263
0.776962 1.01766
0.720353 1.04721
0.767038 1.01884
0.693713 1.03994
0.774824 0.978489
0.746849 0.986988
0.704476 1.00071
0.697759 1.01478
0.667169 1.03511
0.578894 1.05176
0.525018 1.06328
0.658281 1.00742
0.643352 1.00128
0.629701 1.03513
0.725163 0.999949
0.686436 1.01946
0.690806 1.01148
0.702451 1.00389
0.720764 0.994193
0.683988 0.997192
0.637652 1.0101
0.705848 0.967065
0.722856 0.991702
0.719857 1.0326
0.780798 1.03717
0.802212 1.05608
0.889995 1.01879
0.864789 1.03056
0.821028 1.03263
0.773912 1.03443
0.791438 1.01693
0.783161 0.998673
0.793515 0.99411
0.763495 1.0319
0.770294 1.02215
0.841692 0.947709
0.845559 0.941844
0.839304 0.92795
0.825476 0.948693
0.795164 0.971706
0.732619 1.01125
0.791151 0.979288
0.836875 0.961888
0.782237 0.979409
0.768049 0.97693
0.78143 0.956445
0.77525 0.96079
0.828391 0.960219
0.799903 1.01337
0.816039 1.02531
0.907369 0.971739
0.886641 0.989856
0.957872 0.95671
0.962257 0.952311
0.95452 0.979367
0.957036 0.977627
0.921215 0.999208
0.952217 0.976587
0.988201 0.938656
0.936629 0.959293
0.896224 0.948572
0.840837 0.981863
0.845836 0.986656
0.970982 0.91124
0.965163 0.926977
0.954546 0.963322
0.933628 0.984985
0.966472 0.968218
0.959399 0.980757
0.897652 1.02083
0.913832 0.994368
0.868556 1.00615
0.89171 0.979643
0.926405 0.947131
0.890512 0.957818
0.877918 0.934355
0.836468 0.942698
0.844902 0.908697
0.9328 0.820058
0.863914 0.899903
0.890289 0.862846
0.875816 0.89506
0.863447 0.888217
0.865492 0.895994
0.906541 0.879456
0.830417 0.939897
0.826115 0.968506
0.878708 0.965632
0.871337 1.00265
0.83339 1.0446
0.819027 1.06557
0.773534 1.10374
0.823521 1.08343
0.8354 1.07766
0.871274 1.03997
0.846246 1.04396
0.893512 1.00929
0.912638 0.985394
0.843552 1.0081
0.835909 0.993864
0.844231 0.977883
0.806774 0.969898
0.84614 0.917659
0.816215 0.933618
0.829106 0.905647
0.765224 0.94754
0.825417 0.931045
0.773517 0.98415
0.814933 0.947826
0.815605 0.95071
0.823229 0.95005
0.842699 0.951492
0.890364 0.965883
0.928175 0.971912
0.923063 1.00678
0.919178 1.01868
0.920203 1.00469
0.891732 1.02041
0.873589 1.02367
0.898692 1.01044
0.890584 1.01688
0.846652 1.03705
0.88006 1.01646
0.901359 0.991817
0.853107 1.01431
0.879857 0.990353
0.913014 0.956899
0.896662 0.957909
0.853026 0.977306
0.865248 0.963765
0.828939 1.00201
0.823191 1.00493
0.801801 0.983683
0.830932 0.976172
0.770707 1.01341
0.76286 1.00121
0.766348 1.02011
0.798936 1.00575
0.802282 1.02534
0.830764 1.0503
0.844663 1.06807
0.842086 1.04831
0.829528 1.03452
0.767149 1.02426
0.77495 0.99229
0.758673 0.967443
0.727593 0.952028
0.722178 0.940482
0.647126 0.970426
0.642514 0.973963
0.630063 0.963038
0.58603 1.00095
0.635271 1.00226
0.694556 0.990691
0.708568 0.978866
0.665932 0.976634
0.711792 0.947375
0.691213 0.963277
0.645742 0.998663
0.683106 1.00111
0.690235 1.01993
0.651464 1.05502
0.673239 1.04035
0.621715 1.03935
0.575494 1.03717
0.609077 0.999968
0.509345 1.00838
0.485866 1.00311
0.537787 0.965421
0.548767 0.940079
0.549595 0.913392
0.530226 0.932635
0.578119 0.928023
0.575073 0.925289
0.567002 0.929167
0.584777 0.954534
0.595211 0.975878
0.604372 0.973095
0.572663 0.996302
0.598127 0.96086
0.558532 0.96181
0.614254 0.934698
0.529631 0.933406
0.584171 0.900769
0.527944 0.923845
0.5498 0.902113
0.477983 0.915372
0.512619 0.908651
0.49907 0.897221
0.478299 0.897583
0.490474 0.903891
0.469205 0.920503
0.479392 0.913982
0.487619 0.928361
0.455031 0.93666
0.510328 0.936592
0.473239 0.967132
0.545085 0.972867
0.543562 0.990781
0.527636 0.982274
0.544673 0.978793
0.532885 0.988792
0.535912 0.991726
0.502721 0.995809
0.465117 0.994263
0.506752 0.985497
0.453629 0.988864
0.513651 0.958256
0.474376 0.945268
0.534241 0.916069
0.56194 0.905811
0.518625 0.924604
0.507118 0.917451
0.510797 0.924241
0.544907 0.914243
0.543083 0.916097
0.624864 0.88524
0.553875 0.9309
0.653138 0.928288
0.60188 0.982659
0.578332 1.00715
0.576031 1.01104
0.54553 1.02529
0.526721 0.998411
0.582842 0.977824
0.543153 0.99132
0.544521 0.970867
0.540074 0.970685
0.583309 0.935847
0.568811 0.925507
0.525568 0.918526
0.549023 0.898473
0.560726 0.922089
0.572442 0.9363
0.637656 0.905048
0.546122 0.947511
0.579548 0.95712
0.488449 1.00744
0.522139 1.03001
0.481901 1.04759
0.598871 1.01079
0.593455 0.99937
0.542984 1.00074
0.558134 0.977497
0.494308 0.996966
0.502835 0.979192
0.503631 0.942986
0.516503 0.939568
0.488234 0.934665
0.516375 0.918763
0.511064 0.922725
0.488479 0.942064
0.513214 0.944569
0.514079 0.960217
0.484066 0.997135
0.502073 1.01258
0.498228 1.00978
0.575384 0.984747
0.497022 1.00144
0.466421 0.984454
0.457726 0.999448
0.467225 1.00718
0.520187 1.00786
0.577533 1.00299
0.542369 1.0517
0.60496 1.04629
0.546255 1.08827
0.558441 1.09423
0.616322 1.05079
0.579758 1.02477
0.526223 1.00854
0.480511 1.01169
0.491019 1.01647
0.472537 1.01775
0.529236 0.977897
0.51565 0.977171
0.454 1.00156
0.586004 0.968153
0.557951 0.976093
0.486542 0.996104
0.510815 0.980722
0.474492 0.989685
0.474542 1.01478
0.476825 1.03751
0.426709 1.06307
0.524284 1.02052
0.515998 1.0194
0.464667 1.04736
0.520205 1.04108
0.533474 1.03987
0.547022 1.03384
0.564803 1.02191
0.55521 1.01426
0.608268 1.0045
0.536826 1.02125
0.515528 0.997103
0.562991 0.984372
0.617082 0.956063
0.528267 0.975579
0.519791 0.982851
0.543362 0.954091
0.567779 0.926148
0.604815 0.911302
0.595212 0.919199
0.61639 0.907481
0.583943 0.949833
0.612338 0.950667
0.612952 0.958049
0.588722 0.951595
0.567323 0.948768
0.613384 0.921239
0.61005 0.936074
0.56505 0.976409
0.604583 0.974521
0.58371 0.997228
0.612696 0.999852
0.664998 0.973308
0.611144 1.00971
0.62408 0.996079
0.631581 1.01582
0.59073 1.04527
0.647986 1.05275
0.651064 1.0567
0.581376 1.09113
0.662569 1.05359
0.699013 1.04049
0.63912 1.05531
0.655356 1.0317
0.620842 1.02548
0.591336 1.01702
0.651742 1.00697
0.713219 0.997564
0.715953 0.982307
0.751326 0.94581
0.768501 0.954159
0.777046 0.925894
0.776296 0.898238
0.688066 0.93875
0.722181 0.908908
0.690367 0.932975
0.663891 0.92907
0.693612 0.894727
0.674683 0.897977
0.613846 0.91828
0.629172 0.92344
0.570627 0.959387
0.591774 0.957985
0.609767 0.972503
0.598485 0.984156
0.605632 1.01261
0.632265 1.01443
0.552943 1.03699
0.605958 1.02979
0.629723 1.01721
0.664353 0.980932
0.595915 0.982532
0.643172 0.967843
0.668938 0.977385
0.717392 0.975929
0.658755 1.00982
0.639949 1.00687
0.596814 0.960602
0.567798 0.938233
0.538852 0.932333
-0.165902 -1.09379
0.488683 0.964622
0.47176 0.98184
0.543639 0.973473
0.549892 0.966204
0.658292 0.93625
0.618974 0.965549
0.632068 0.989681
0.645119 0.97144
0.603839 0.991528
0.57678 0.999191
0.597451 0.999043
0.622821 0.978978
0.616783 0.967569
0.612756 0.96772
0.547585 1.02038
0.675772 1.0019
0.64003 1.02389
0.569285 1.03884
0.531969 1.03489
0.613374 0.991119
0.523534 1.03624
0.502394 1.04254
0.502177 1.02443
0.620875 0.960713
0.581314 0.990251
0.606793 0.981645
0.676818 0.93074
0.624414 0.96721
0.663065 0.948463
0.60955 0.970897
0.639439 0.950592
0.583604 0.963632
0.607041 0.959359
0.667862 0.94675
0.634529 0.962897
0.63906 0.940637
0.581924 0.944635
0.600896 0.938157
0.546382 0.952422
0.577631 0.946994
0.560354 0.945989
0.516877 0.953563
0.482607 0.977787
0.490186 1.00124
0.557833 1.01878
0.608601 1.0265
0.656237 1.01776
0.684427 1.00314
0.697991 0.973312
0.71842 0.97243
0.711579 0.978197
0.633703 1.0104
0.699721 0.977665
0.656914 0.972137
0.67189 0.948424
0.706144 0.920015
0.692681 0.936768
0.726785 0.911875
0.720884 0.924167
0.730374 0.933901
0.784955 0.923108
0.794261 0.938607
0.783176 0.959508
0.761533 0.994548
0.755138 1.01446
0.762175 1.0149
0.738226 1.00964
0.749845 0.98277
0.746021 0.981612
0.750724 0.980449
0.794273 0.944496
0.676411 0.99752
0.733187 0.962732
0.725037 0.942725
0.706382 0.938961
0.696611 0.951116
0.794673 0.908036
0.770605 0.955697
0.67182 1.03681
0.735151 1.01072
0.687641 1.02011
0.755423 0.976164
0.701187 0.995493
0.608338 1.03412
0.603514 1.0371
0.650561 0.99864
0.616586 1.00464
0.672907 0.959378
0.604405 0.971823
0.559868 0.980169
0.589204 0.96502
0.57566 0.971189
0.584663 0.973458
0.619512 0.969252
0.608601 0.972021
0.562094 0.983522
0.523048 1.00309
0.533508 0.996051
0.556083 0.992118
0.572921 0.999849
0.586154 1.01323
0.641833 1.01976
0.652084 1.01782
0.630235 1.03346
0.649331 1.0241
0.665136 1.00137
0.606877 1.01424
0.522015 1.03941
0.517842 1.06247
0.612479 1.06192
0.616394 1.0782
0.632076 1.06342
0.684778 1.02703
0.751074 1.00948
0.729577 1.02586
0.717485 1.03634
0.699386 1.06421
0.720042 1.0904
0.780195 1.04541
0.746992 1.03887
0.770419 1.00261
0.713829 1.03079
0.785298 0.988429
0.775247 0.964867
0.796737 0.923527
0.753338 0.959511
0.785983 0.931357
0.769074 0.95847
0.763671 0.950112
0.797274 0.94271
0.85768 0.913226
0.877767 0.901405
0.818752 0.944892
0.799343 0.966974
0.726077 1.00019
0.830648 0.93929
0.787687 0.983566
0.761946 1.00055
0.745029 1.02512
0.774095 1.03384
0.83586 1.02755
0.827141 1.04244
0.860757 1.00826
0.827496 1.00059
0.782362 1.01088
0.886766 0.942895
0.777835 1.02165
0.787739 1.01433
0.813787 1.01274
0.829696 1.03032
0.888737 0.985006
0.868036 1.00148
0.838185 1.02604
0.802441 1.05714
0.821398 1.0611
0.809945 1.06078
0.843736 1.045
0.885254 1.03518
0.887101 1.05486
0.832036 1.09108
0.884643 1.04734
0.84066 1.07218
0.843317 1.05107
0.87306 1.0157
0.915802 0.968131
0.855391 1.01321
0.770071 1.05851
0.813833 1.01169
0.825957 0.981632
0.816521 0.983793
0.916535 0.887719
0.830119 0.940783
0.791034 0.926845
0.747573 0.95057
0.742841 0.962595
0.786174 0.937539
0.702475 1.00432
0.726849 0.998352
0.738023 1.00744
0.727014 1.00721
0.705074 1.0201
0.714968 1.02019
0.77463 0.979226
0.73796 0.980368
0.738373 0.952271
0.752024 0.930951
0.800584 0.869412
0.746689 0.902851
0.735904 0.898406
0.746872 0.893699
0.726645 0.914154
0.791795 0.895522
0.75169 0.949009
0.714434 0.962818
0.74379 0.924838
0.740255 0.924397
0.711738 0.936445
0.727048 0.935563
0.743556 0.934901
0.78832 0.936315
0.725011 1.00253
0.748441 1.01185
0.748596 1.01238
0.825253 0.954413
0.738933 1.02814
0.851188 0.991936
0.834159 1.03074
0.852347 1.0557
0.8282 1.09169
0.874206 1.04775
0.793848 1.07561
0.830094 1.0441
0.836572 1.08969
0.900158 1.07943
0.923124 1.04182
0.891955 1.04952
0.8351 1.07458
0.825137 1.05738
0.844726 1.0063
0.838668 0.987243
0.784449 0.979219
0.777739 0.934157
0.780006 0.92202
0.742072 0.950914
0.777256 0.928468
0.828046 0.924831
0.793173 0.980393
0.793872 0.978055
0.829216 0.963506
0.843975 0.958241
0.854534 0.955356
0.816167 1.00813
0.83873 0.99703
0.755888 1.05106
0.756333 1.02061
0.666994 1.06431
0.68869 1.05841
0.733691 1.04551
0.795572 1.00083
0.822394 0.985383
0.767024 0.993215
0.788468 0.956481
0.786286 0.937832
0.731104 0.943258
0.671056 0.978026
0.714085 0.967875
0.755219 0.950753
0.759573 0.9271
0.671899 0.974344
0.720845 0.939608
0.721219 0.945929
0.726797 0.957176
0.683227 0.98549
0.703296 0.961114
0.704157 0.958622
0.673731 0.979136
0.624572 1.02476
0.620452 1.04011
0.657052 1.01218
0.663251 1.01377
0.636913 1.01185
0.586358 0.997314
0.532527 1.02332
0.522771 1.03229
0.540545 1.01166
0.525258 1.00373
0.497307 1.00946
0.525048 0.989404
0.477807 0.993517
0.530158 0.973958
0.526259 0.974687
0.499055 0.978641
0.512932 0.967351
0.467818 0.968631
0.410351 0.970525
0.455699 0.943691
0.424766 0.956609
0.479032 0.941211
0.391362 0.955577
0.440028 0.931626
0.453735 0.933243
0.502544 0.944016
0.539155 0.931405
0.50332 0.948033
0.534855 0.928913
0.493545 0.923673
0.505904 0.92335
0.5608 0.900572
0.497822 0.922944
0.537755 0.917317
0.53302 0.927914
0.500348 0.961582
0.46568 0.958244
0.464239 0.952131
0.498419 0.934269
0.522244 0.910423
0.512078 0.907747
0.552664 0.889824
0.5216 0.904135
0.505776 0.908762
0.498069 0.903611
0.503977 0.920068
0.476065 0.944577
0.542199 0.89118
0.533585 0.888777
0.531381 0.897144
0.544313 0.902188
0.573154 0.926129
0.546431 0.975513
0.52123 1.03103
0.599075 0.999173
0.500428 1.02524
0.518519 1.02577
0.485128 1.05281
0.567618 1.01768
0.603661 1.00927
0.574159 1.02805
0.561329 1.04059
0.471061 1.0451
0.534988 1.01266
0.522908 1.01743
0.515006 1.00496
0.465419 1.03452
0.481722 1.02557
0.451516 1.02425
0.532428 0.980192
0.504091 0.978803
0.475765 0.999144
0.511128 0.996405
0.500677 0.976742
0.516572 0.934706
0.521756 0.905867
0.538862 0.884706
0.563443 0.850247
0.488306 0.882111
0.432681 0.923084
0.507674 0.917162
0.563396 0.896092
0.613738 0.905497
0.617353 0.935989
0.658463 0.924996
0.651573 0.943392
0.645523 0.958669
0.618942 0.962041
0.571401 0.983376
0.592238 0.964723
0.564265 0.978626
0.606545 0.978469
0.553503 0.994333
0.529263 0.983302
0.477727 0.99974
0.563475 0.9664
0.625735 0.913694
0.610476 0.926549
0.584128 0.933285
0.544788 0.946146
0.56338 0.932308
0.566619 0.903949
0.574104 0.895568
0.544239 0.934499
0.560578 0.938764
0.569285 0.945293
0.589649 0.923468
0.55828 0.941408
0.555338 0.956835
0.594556 0.958429
0.585706 0.988591
0.601179 0.990963
0.530046 1.01327
0.562265 0.990168
0.546442 0.97702
0.5197 0.998583
0.52211 0.994732
0.472739 1.00932
0.51786 0.996923
0.565135 0.975552
0.49645 1.00435
0.541277 0.993159
0.612802 0.947851
0.599473 0.940057
0.666783 0.916592
0.639918 0.930441
0.625181 0.919124
0.602036 0.911583
0.535767 0.927232
0.547156 0.927859
0.554535 0.919734
0.570087 0.898368
0.539023 0.904241
0.563611 0.884412
0.514836 0.910078
0.514746 0.92153
0.56394 0.928812
0.555608 0.953979
0.565079 0.949077
0.55173 0.975506
0.564357 0.991271
0.543819 0.98883
0.633844 0.938506
0.635966 0.932459
0.599143 0.949658
0.593149 0.938184
0.564557 0.948521
0.583104 0.934258
0.549974 0.950063
0.574087 0.932431
0.588533 0.943035
0.669574 0.915607
0.618174 0.959723
0.591953 0.963815
0.614804 0.926967
0.600169 0.929361
0.578239 0.924428
0.553342 0.948254
0.630252 0.939029
0.586265 0.963995
0.624239 0.937649
0.620824 0.939048
0.597875 0.96229
0.537997 1.00298
0.615849 0.983792
0.617035 0.988747
0.583062 1.01758
0.63942 1.0042
0.593074 1.02732
0.660407 0.97617
0.645295 0.978007
0.588981 0.959071
0.595494 0.936665
0.548284 0.956591
0.585093 0.917481
0.54491 0.92623
0.544645 0.924139
0.550083 0.930084
0.488562 0.963257
0.582663 0.948638
0.602991 0.970028
0.609077 0.975712
0.64844 0.977269
0.552439 1.02523
0.645899 0.976674
0.623646 0.979776
0.63095 0.985452
0.628666 1.00239
0.669777 0.991192
0.637133 1.00321
0.665533 0.981244
0.653914 0.976508
0.643217 0.970134
0.644278 0.96932
0.615332 0.946259
0.524999 0.954127
0.585848 0.908714
0.663517 0.878966
0.63655 0.905091
0.616153 0.911207
0.606529 0.904002
0.618199 0.897828
0.610522 0.900649
0.635928 0.902787
0.63169 0.921306
0.641169 0.926925
0.664679 0.925656
0.681708 0.937923
0.626697 0.986836
0.613341 1.01059
0.602837 1.01005
0.650386 0.961409
0.616817 0.97054
0.617644 0.952239
0.572729 0.960112
0.569211 0.969401
0.591623 0.981209
0.592182 0.980609
0.503256 1.01577
0.531662 0.993502
0.574709 0.975062
0.613373 0.961279
0.627403 0.959141
0.628577 0.957887
0.599294 0.983381
0.605936 0.959691
0.601783 0.956036
0.60697 0.959742
0.606631 0.977
0.581385 1.02944
0.575389 1.05034
0.608555 1.05985
0.605188 1.07076
0.678334 1.04202
0.737989 0.9988
0.61652 1.06262
0.640222 1.02372
0.661701 0.990997
0.617319 1.00224
0.738552 0.917509
0.702306 0.944725
0.625375 0.983192
0.578346 0.971427
0.547026 0.962366
0.542652 0.946706
0.591925 0.920363
0.54264 0.95229
0.569535 0.95706
0.539455 0.98098
0.528925 1.01287
0.55764 0.987399
0.553012 0.96702
0.529286 0.974899
0.487101 1.00669
0.522062 1.01625
0.5214 1.03506
0.539251 1.02489
0.514116 1.02018
0.509837 1.02506
0.520068 1.01522
0.551524 1.00164
0.507861 1.02347
0.541334 1.00683
0.536557 1.01265
0.520692 1.02138
0.499605 1.03606
0.538871 1.02483
0.536142 1.01644
0.558884 0.993553
0.553595 1.01112
0.611603 1.00003
0.613811 0.988133
0.592057 0.958876
0.559596 0.939624
0.530283 0.954297
0.519344 0.959477
0.562314 0.932503
0.570102 0.926368
0.617523 0.892063
0.593476 0.900454
0.57916 0.903706
0.575369 0.902204
0.553642 0.923397
0.549365 0.911228
0.486697 0.914217
0.493887 0.916235
0.487193 0.931821
0.489507 0.951681
0.465809 0.974567
0.466085 0.980178
0.473673 0.981785
0.507818 0.981642
0.462736 1.01209
0.460315 1.03131
0.5219 1.03793
0.510368 1.05322
0.521085 1.04107
0.550206 1.00797
0.559463 0.992536
0.503156 1.00038
0.454175 0.99609
0.484154 0.969435
0.467635 0.993069
0.507568 0.995534
0.43843 1.01903
0.511631 1.00688
0.488487 1.04855
0.490034 1.06921
0.47421 1.05859
0.403872 1.05751
0.496676 1.00144
0.496698 0.989943
0.514343 0.988947
0.553379 0.971897
0.544709 0.959091
0.556405 0.953999
0.568087 0.96281
0.575206 0.966176
0.554097 0.973278
0.605542 0.945399
0.560427 0.965355
0.628277 0.93723
0.619872 0.951818
0.580834 0.971379
0.625535 0.941567
0.614224 0.953323
0.605998 0.966031
0.56579 0.976749
0.560214 0.949985
0.597151 0.933127
0.607077 0.949407
0.629354 0.96942
0.67366 0.983392
0.665959 1.01057
0.687044 1.01853
0.68564 1.04266
0.657338 1.03628
0.630985 1.03441
0.637451 0.985136
0.597706 0.977796
0.572928 0.983886
0.604108 0.971469
0.59876 0.963068
0.619983 0.928017
0.620238 0.933198
0.677088 0.915348
0.666292 0.929559
0.721191 0.901348
0.737335 0.91451
0.70506 0.960034
0.75983 0.931
0.664482 0.99089
0.667088 0.991227
0.649091 1.01041
0.634453 1.02178
0.608829 1.03335
0.68922 0.999748
0.611187 1.03996
0.668021 0.99817
0.637863 1.00138
0.653169 0.979835
0.586895 0.988091
0.619827 0.947407
0.610583 0.924252
0.639605 0.898855
0.700636 0.887313
0.75744 0.864424
0.696967 0.909027
0.731422 0.910663
0.736456 0.934552
0.715425 0.968937
0.662786 1.00831
0.730484 0.98161
0.751573 0.97913
0.708689 1.00035
0.697798 1.004
0.71834 0.9977
0.706216 1.00484
0.652385 1.02134
0.636688 1.0127
0.625513 1.00738
0.609508 1.01004
0.584829 1.00132
0.595564 1.00294
0.567668 1.03434
0.574258 1.05894
0.607973 1.04994
0.653052 1.04335
0.672637 1.03402
0.673854 1.01632
0.707095 0.978659
0.708712 0.969722
0.651736 0.990078
0.647267 0.968267
0.610982 0.968118
0.636543 0.952738
0.663265 0.947031
0.613335 0.98063
0.604151 0.981098
0.556687 1.01394
0.557145 0.997723
0.503777 1.01108
0.523286 0.976895
0.556482 0.944233
0.566771 0.933864
0.630871 0.923512
0.656984 0.897667
0.579264 0.94311
0.631808 0.923427
0.579134 0.960278
0.576215 0.983626
0.588019 0.993516
0.569284 1.03084
0.670181 0.987366
0.658529 1.00388
0.655811 0.998975
0.647051 1.0002
0.635548 1.00578
0.658774 0.981334
0.729409 0.94425
0.667733 0.9951
0.668073 0.991285
0.691099 0.979822
0.665709 1.01183
0.7254 0.988248
0.708121 1.01438
0.730572 0.980785
0.67183 0.984025
0.677626 0.941384
0.649255 0.949471
0.611422 0.938505
0.598932 0.930826
0.633263 0.918811
0.662839 0.912554
0.674182 0.949034
0.64399 1.02031
0.659241 1.05296
0.615999 1.09729
0.582368 1.11796
0.506447 1.10288
0.612833 0.9898
0.533851 1.01763
0.543908 0.98245
0.617631 0.947946
0.556318 1.00146
0.496757 1.01938
0.518646 0.969635
0.483259 0.987883
0.464127 1.01321
0.490141 1.01926
0.495108 1.02107
0.490635 1.02641
0.484524 1.02382
0.478716 1.03647
0.497383 1.01562
0.473093 1.03077
0.426183 1.06377
0.456502 1.0369
0.463858 1.00019
0.492793 0.976579
0.499473 0.969657
0.448233 0.988069
0.434584 0.993071
0.450886 0.978181
0.407131 0.984059
0.477974 0.978027
0.520454 0.970337
0.559549 0.937347
0.464716 0.980985
0.50649 0.96627
0.47792 0.976662
0.470706 0.98358
0.477717 0.988105
0.560434 0.943777
0.521635 0.955416
0.473168 0.954125
0.508996 0.919601
0.442218 0.921943
0.500444 0.874857
0.458111 0.896765
0.429495 0.900677
0.506335 0.87263
0.490096 0.895435
0.479138 0.920447
0.505462 0.936723
0.515506 0.957878
0.535053 0.950595
0.461961 0.9921
0.432138 1.01109
0.511005 0.982455
0.535298 0.988149
0.568866 0.951539
0.572281 0.964082
0.589911 0.94517
0.551373 0.932334
0.521362 0.92399
0.544231 0.915189
0.546892 0.912276
0.596698 0.908891
0.582912 0.934635
0.594058 0.930683
0.563556 0.934991
0.533944 0.945221
0.533075 0.937721
0.5238 0.950238
0.482783 0.949234
0.43075 0.966371
0.477623 0.967182
0.515699 0.960985
0.533316 0.964468
0.564527 0.937479
0.514455 0.931588
0.490552 0.925818
0.564075 0.894391
0.526401 0.93503
0.542894 0.932672
0.546545 0.935703
0.530675 0.959357
0.534474 0.997695
0.554288 0.999115
0.537351 1.00318
0.494792 1.019
0.508706 1.02414
0.589523 0.994748
0.579806 1.01814
0.56304 1.01957
0.563266 1.00405
0.561875 0.98321
0.571752 0.974615
0.551514 0.96525
0.566445 0.956214
0.591691 0.964848
0.535569 0.983356
0.538309 0.96572
0.508935 0.970841
0.481028 0.987909
0.505949 1.00233
0.546954 1.00841
0.509003 1.04609
0.473649 1.06065
0.526998 1.02114
0.55197 1.01549
0.512858 1.03334
0.53565 1.0064
0.501236 0.986154
0.419626 1.01141
0.46834 0.992094
0.525634 0.961508
0.495931 0.964456
0.475817 0.945295
0.47242 0.951011
0.456017 0.948307
0.528304 0.921467
0.541663 0.954718
0.528034 0.974921
0.474762 0.993483
0.480778 0.981313
0.477797 0.996247
0.521576 1.0108
0.571287 0.982751
0.550356 0.967735
0.51867 0.980324
0.485317 0.973778
0.425277 0.974788
0.462792 0.935018
0.434487 0.949873
0.496457 0.941428
0.490557 0.969152
0.502731 0.97382
0.472158 0.987087
0.497001 0.979977
0.509555 0.96607
0.530103 0.978936
0.516919 1.00347
0.530377 1.02655
0.516001 1.05277
0.562484 1.03286
0.542003 1.04628
0.602921 1.00132
0.576174 1.01389
0.563456 1.01653
0.517425 1.02016
0.515773 0.987967
0.488589 0.960872
0.453793 0.984253
0.477288 0.974004
0.516492 0.941391
0.505512 0.950349
0.516187 0.947224
0.545824 0.935059
0.455027 0.994607
0.519831 0.983101
0.561269 0.970913
0.480782 1.03453
0.51854 1.02341
0.54438 1.02034
0.549788 1.02301
0.561475 1.01931
0.541757 1.01852
0.592295 0.985182
0.548662 0.99534
0.543666 0.980211
0.530021 0.971079
0.540452 0.968244
0.526592 0.974674
0.527067 0.947257
0.508242 0.958706
0.459243 0.954078
0.466331 0.919422
0.449458 0.938916
0.444015 0.947782
0.408221 0.959914
0.475905 0.927154
0.515198 0.918037
0.523611 0.957134
0.537277 0.968931
0.602164 0.941502
0.545726 0.979472
0.548093 0.991376
0.539163 1.00049
0.496891 1.02687
0.508035 1.0196
0.455519 1.03726
0.424069 1.06153
0.515252 1.02
0.484066 1.03332
0.428203 1.07104
0.517722 1.0159
0.503989 1.0008
0.437306 1.00574
0.470129 0.964284
0.453648 0.962056
0.414111 0.970171
0.390614 0.960012
0.451397 0.935998
0.437168 0.924622
0.350728 0.935473
0.364501 0.9145
0.39239 0.921716
0.376989 0.917398
0.328435 0.9167
0.30092 0.912247
0.300211 0.906821
0.258925 0.926903
0.32503 0.910521
0.32866 0.92958
0.308578 0.943717
0.322484 0.923178
0.320589 0.935859
0.287985 0.929294
0.314689 0.898143
0.310264 0.905243
0.371205 0.894917
0.271324 0.930243
0.313423 0.907602
0.343947 0.914093
0.397484 0.925355
0.344024 0.973442
0.388105 0.96645
0.370289 0.958362
0.358626 0.961779
0.323878 0.971186
0.378727 0.952248
0.387444 0.946899
0.436603 0.911762
0.416954 0.918218
0.387185 0.89713
0.294058 0.923238
0.343608 0.917846
0.370305 0.899424
0.363314 0.91219
0.332155 0.921716
0.286059 0.952798
0.297294 0.955907
0.317516 0.942388
0.3042 0.942802
0.277432 0.933384
0.250499 0.950281
0.2477 0.951579
0.207813 0.977375
0.190359 0.987427
0.277768 0.958816
0.186952 0.985595
0.258657 0.981926
0.320686 1.00076
0.326023 1.0041
0.359383 0.975789
0.386221 0.95388
0.356695 0.962758
0.360417 0.938387
0.32749 0.929488
0.305123 0.942932
0.292309 0.957512
0.249211 0.960288
0.295708 0.928119
0.196785 0.961758
0.243437 0.95696
0.225833 0.968707
0.220615 0.988713
0.24743 1.00451
0.296954 0.997352
0.294697 0.994156
0.297709 1.00723
0.260579 1.01023
0.285751 0.988567
0.285081 0.975591
0.280015 0.954059
0.355459 0.902407
0.370528 0.871517
0.357182 0.869755
0.359437 0.872104
0.320392 0.865547
0.316714 0.874011
0.314431 0.906733
0.34448 0.88964
0.285458 0.921045
0.279712 0.929338
0.347836 0.913673
0.366583 0.942288
0.344385 0.949821
0.354951 0.937318
0.340886 0.929052
0.313354 0.922639
0.31094 0.913173
0.331673 0.923972
0.320889 0.930007
0.317877 0.908938
0.279083 0.894099
0.317907 0.895752
0.386527 0.914421
0.402614 0.933827
0.43927 0.921055
0.44211 0.909302
0.410883 0.9228
0.395524 0.936507
-0.299508 -0.981709
0.363305 0.957548
0.34584 0.972111
-0.296606 -0.990933
-0.308091 -0.98377
-0.296777 -0.983729
0.300122 0.993344
0.281058 1.00358
0.285363 1.00169
-0.213517 -1.00772
-0.250999 -0.988574
-0.226959 -0.990336
-0.286188 -0.968926
-0.29238 -0.970909
-0.335834 -0.985099
-0.33618 -0.975941
-0.309303 -0.963739
-0.336591 -0.971132
-0.340422 -0.973386
0.400254 0.926154
-0.298287 -0.943058
-0.304116 -0.924578
-0.304157 -0.914799
-0.296728 -0.924886
-0.322741 -0.93967
-0.293936 -0.976382
-0.354345 -0.992743
-0.327349 -1.01591
-0.250602 -1.05259
-0.311257 -1.043
-0.333411 -1.05816
-0.265645 -1.07144
-0.211377 -1.06363
-0.265136 -1.04089
-0.277404 -1.01853
-0.264606 -0.993618
-0.254019 -0.9648
-0.291137 -0.922162
-0.305186 -0.901979
-0.29006 -0.901538
-0.272865 -0.896228
-0.278525 -0.91221
-0.161981 -0.932236
-0.234909 -0.923895
-0.2285 -0.942433
-0.22123 -0.932022
-0.214243 -0.935673
-0.161583 -0.944407
-0.146185 -0.954128
-0.212454 -0.949936
-0.183487 -0.941681
-0.0717791 -0.938434
-0.109338 -0.953012
-0.185078 -0.95926
-0.117555 -0.951754
-0.105631 -0.951502
-0.157623 -0.956932
-0.0936111 -0.970664
0.15499 0.972503
-0.133557 -0.969406
-0.137136 -0.953732
-0.118652 -0.935211
-0.118847 -0.919083
0.0868411 0.921795
-0.106496 -0.877699
-0.14937 -0.862469
-0.0568681 -0.85237
-0.0870878 -0.851941
-0.0965837 -0.848538
-0.057089 -0.863884
0.0821643 0.881144
0.118612 0.88733
-0.025533 -0.902451
-0.0966169 -0.919715
-0.0795088 -0.917194
-0.0548331 -0.915343
-0.0151938 -0.896649
-0.0221899 -0.889991
-0.00651273 -0.891878
0.0568896 -0.888806
-0.00255521 -0.898556
0.0285204 -0.896005
0.0356982 -0.903989
0.0174095 -0.92756
0.000549925 -0.932892
0.0153708 -0.922233
0.0396378 -0.906985
0.0201445 -0.921412
0.0470575 -0.922154
0.0384869 -0.937222
0.0427413 -0.932711
-0.0593177 0.979219
-0.0398028 -0.931268
-0.0461495 -0.93878
-0.0301544 0.96968
0.0282116 -0.908133
0.0455117 -0.897747
0.108265 -0.88249
0.139863 -0.881355
0.129362 -0.877985
0.0516315 -0.892659
0.0585109 -0.896241
-0.145198 0.938885
0.0595308 -0.875036
0.108098 -0.875374
0.116014 -0.875923
-0.106741 0.916597
0.0793532 -0.894824
0.089291 -0.885485
0.0713474 -0.891199
-0.111494 0.90131
-0.143109 0.885826
0.144451 -0.841445
0.141711 -0.848342
-0.182637 0.899477
0.161232 -0.843495
0.0601919 -0.853132
-0.104892 0.9325
-0.0640268 0.949575
-0.0780475 0.952814
0.0496491 -0.894509
0.0864159 -0.89388
-0.187603 0.950467
-0.206254 0.947537
-0.190819 0.960566
-0.184677 0.955088
-0.160287 0.946125
-0.148238 0.947833
-0.124052 0.959076
-0.108723 0.952111
-0.132659 0.935709
0.116538 -0.85888
-0.193069 0.903393
-0.187446 0.8921
0.076773 -0.826482
-0.121595 0.880245
-0.132302 0.912513
0.0813092 -0.889716
-0.134267 0.938724
-0.104213 0.945791
-0.0992635 0.951633
-0.0821476 0.967638
-0.0395423 0.976955
-0.0368929 0.982504
-0.0926703 0.958653
-0.0763561 0.95226
-0.126043 0.952668
-0.0701766 0.97044
-0.0690892 0.964443
0.0248451 0.968769
0.00263538 0.961999
-0.0221386 0.951692
-0.0572631 0.92545
-0.0665005 0.90367
-0.0403981 0.906634
0.0210637 0.908304
0.0635379 0.9144
0.0626059 0.912804
0.0926499 0.891735
0.029573 0.893272
0.0520713 0.914506
0.00935897 0.921108
0.0134488 0.93035
0.037956 0.935558
0.025996 0.93984
0.061779 0.949817
0.0401964 0.973536
0.0165559 0.988281
0.0483669 0.997117
0.084626 0.999534
0.120326 1.00834
0.0356545 0.990485
0.0877062 0.991786
0.0530139 0.975193
0.0530411 0.945303
0.0471879 0.928702
0.0813987 0.9081
0.0563382 0.901679
0.0527046 0.926497
-0.000922057 0.919422
0.00487414 0.935267
0.0544681 0.965985
0.0717591 0.980127
0.0493981 0.974502
0.0975935 0.979605
0.102586 0.989079
0.125991 0.980045
0.0960245 0.993503
0.0747535 1.00174
0.133126 0.983753
-0.0754437 -0.992261
0.0890729 1.0166
0.0821035 0.996417
-0.0666584 -0.961155
0.079595 0.942443
0.0673284 0.906289
0.061171 0.89839
-0.0476485 -0.895525
-0.0442608 -0.909411
-0.0143521 -0.931304
0.000717375 -0.94277
0.0105189 0.985185
-0.0284372 -0.946197
-0.0383708 -0.919874
-0.0153751 -0.917862
-0.0567162 0.966165
-0.0445624 0.965123
-0.0397192 0.953656
0.000779109 -0.92727
-0.0115261 0.97739
0.0111166 0.968693
-0.0445648 -0.92696
0.0138328 0.955266
-0.0127299 0.944924
-0.00938041 0.937397
0.0554818 0.922661
0.00973708 0.933288
0.0195766 0.924122
0.0169196 0.938019
0.0336859 0.952811
-0.00915175 0.947218
-0.0507535 0.950486
-0.0667067 0.942399
-0.0228121 0.952018
-0.0271115 0.949445
-0.0173493 0.945657
0.00516453 0.94428
-0.00220668 0.962905
-0.0352518 0.954274
0.00805099 0.941629
-0.0125354 0.920664
-0.00793302 0.909393
-0.0811753 0.89332
0.0647517 -0.823972
-0.0872124 0.882002
-0.0415135 0.875117
0.00208167 0.858574
0.0201492 0.859827
0.0441844 0.857289
0.0593818 0.855628
0.0973577 0.880951
0.0841614 0.895433
0.0729908 0.907084
0.0490696 0.929823
-0.0107257 0.935685
0.0129674 0.936332
-0.00226325 0.92436
0.0163042 0.932294
0.0463809 0.926998
0.0785823 0.916081
0.0797887 0.929026
0.0583699 0.941571
0.0479096 0.943081
-0.134467 -0.884955
0.0454339 0.9422
0.0733936 0.951428
0.0724821 0.948231
0.0881857 0.945355
0.0520957 0.942599
0.0730419 0.943019
0.067897 0.94215
0.0659922 0.91393
0.1079 0.891018
0.036633 0.892409
0.0984931 0.882855
0.065605 0.87827
0.0438242 0.878373
0.0295461 0.895024
0.0338499 0.906482
-0.0129416 0.914783
0.0279159 0.950637
0.0110861 0.959092
-0.0621973 0.978843
-0.0407402 1.01024
-0.0317424 1.01501
-0.0391716 1.00376
-0.0276854 0.987952
0.0151731 0.982367
0.0885689 0.985333
0.105848 0.976583
0.0846976 0.966848
0.0971916 0.953904
0.102918 0.944563
0.127953 0.947307
-0.219668 -0.896821
0.14325 0.939324
0.111036 0.920381
-0.194614 -0.83736
0.0779329 0.892487
0.0860899 0.892421
0.0917916 0.897356
-0.119738 -0.859075
-0.14591 -0.87782
-0.162776 -0.8944
-0.139543 -0.903617
-0.112107 -0.8857
-0.0394039 -0.901954
-0.119721 -0.912629
-0.0875899 -0.908507
0.0132278 0.968741
0.0181782 0.9397
-0.116502 -0.872193
-0.0938427 -0.887142
-0.126348 -0.893897
0.0257981 0.924463
-0.100922 -0.862519
-0.116314 -0.860108
-0.13082 -0.86501
-0.174491 -0.857955
-0.173599 -0.854973
-0.13291 -0.883051
-0.173411 -0.88271
-0.120342 -0.901119
-0.133382 -0.916179
-0.201848 -0.938559
-0.15567 -0.940517
-0.22334 -0.928945
-0.14576 -0.937123
-0.173342 -0.936061
-0.184904 -0.917107
-0.209328 -0.884504
-0.237197 -0.8856
-0.263835 -0.886214
-0.287181 -0.87566
-0.250076 -0.872137
-0.254331 -0.852436
-0.172553 -0.856693
-0.192298 -0.871239
-0.140134 -0.874793
-0.12021 -0.902574
-0.103283 -0.931441
-0.123725 -0.950367
-0.120905 -0.950932
-0.178198 -0.948132
-0.19003 -0.934109
0.172698 0.955363
-0.195261 -0.928178
-0.142809 -0.927347
0.206232 0.910158
-0.131425 -0.903474
-0.161734 -0.897271
-0.176052 -0.896776
-0.185462 -0.900765
-0.180866 -0.88828
-0.172193 -0.892245
-0.18751 -0.885515
-0.19623 -0.88947
-0.207465 -0.876495
-0.172385 -0.874013
-0.113702 -0.884219
-0.0941095 -0.873692
-0.0847697 -0.852695
-0.135547 -0.834086
-0.155723 -0.819276
-0.16116 -0.816522
-0.114433 -0.84439
0.0452439 0.915914
-0.127995 -0.877653
-0.0415724 -0.87939
-0.0578095 -0.877758
-0.0462431 -0.893564
-0.0964794 -0.909126
-0.128604 -0.914662
-0.0954595 -0.909596
-0.122535 -0.892335
-0.147918 -0.867773
-0.1375 -0.864372
-0.105408 -0.856893
-0.0967319 -0.855139
-0.0967606 -0.853905
-0.0519072 -0.861063
-0.0760702 -0.860579
-0.0306096 -0.867864
0.0435255 0.912966
-0.0908245 -0.867188
-0.0621273 -0.873888
-0.0772297 -0.871518
-0.0720365 -0.868171
-0.0987925 -0.879179
-0.0247898 -0.883108
-0.048145 -0.883121
-0.0439353 -0.883047
0.02777 -0.871941
-0.00792794 -0.847614
-0.0363039 -0.846955
-0.0921075 -0.845883
-0.105073 -0.834964
-0.0979903 -0.865283
-0.052952 -0.893123
-0.0707018 -0.923714
-0.106885 -0.913692
-0.110971 -0.905357
-0.115561 -0.895345
-0.0836715 -0.900782
-0.0576032 -0.892895
-0.0782314 -0.894006
-0.106022 -0.915157
-0.128734 -0.926635
-0.105425 -0.92082
-0.0651848 -0.919469
-0.0142706 -0.912622
-0.0252994 -0.915146
-0.135782 -0.905517
-0.149118 -0.907731
-0.131839 -0.91185
-0.013505 0.962923
-0.042155 -0.899628
-0.0513396 -0.904481
-0.0320149 -0.903265
-0.105765 -0.908353
-0.080766 -0.901115
-0.0652721 -0.885004
-0.107652 -0.905511
0.0354383 0.983086
-0.110319 -0.940405
0.0398926 0.998402
-0.101985 -0.935731
-0.17058 -0.906224
-0.102932 -0.898124
-0.139165 -0.904081
-0.101754 -0.919784
-0.10298 -0.903703
-0.0544456 -0.904951
-0.00539734 -0.919795
0.00595032 1.00212
-0.0904481 -0.961072
0.0310261 1.01959
-0.129123 -0.969581
0.0756116 0.999414
-0.0996388 -0.926023
-0.0166443 -0.916607
-0.0533356 -0.937911
-0.0604719 -0.942172
0.0184333 -0.938208
0.00640615 -0.931661
-0.0413012 -0.909982
-0.0293849 -0.903735
-0.110165 -0.90913
-0.137069 -0.916978
-0.175942 -0.917471
-0.0924413 -0.900228
-0.119002 -0.884232
-0.169647 -0.875193
-0.121246 -0.864244
-0.123808 -0.866189
-0.116243 -0.884646
-0.0675233 -0.895051
-0.0732058 -0.905764
-0.0796475 -0.907444
-0.112282 -0.885634
-0.106353 -0.863791
-0.106782 -0.862387
-0.0506886 -0.851414
-0.0531992 -0.844584
-0.0816706 -0.85404
-0.0117372 -0.850893
-0.0466871 -0.863495
-0.0590471 -0.884996
-0.0633907 -0.901338
-0.0802817 -0.908331
-0.0718964 -0.90948
-0.13684 -0.89496
-0.09163 -0.885699
-0.0666999 -0.882119
-0.0690264 -0.870029
-0.0637264 -0.874886
-0.0433237 -0.880659
-0.0582828 -0.902398
-0.0520716 -0.898846
-0.0221436 -0.886114
0.0424855 0.910606
-0.0169125 -0.901591
0.00779611 -0.897838
-0.00606219 -0.909025
0.0515515 -0.909155
0.0233128 -0.912431
-0.0370912 -0.913802
-0.0248037 -0.911555
-0.0450596 -0.924964
-0.0203943 -0.940649
0.00623695 -0.945752
0.0246927 -0.945382
0.0492169 -0.952114
0.0109618 -0.964867
-0.00305498 -0.953576
-0.0403623 -0.968877
-0.0121599 -0.961112
-0.0602343 -0.945129
-0.0902763 -0.939898
-0.0444727 -0.930466
-0.028014 -0.89972
-0.0378182 -0.876686
-0.0195407 -0.867647
-0.00108832 -0.878921
-0.015056 -0.888441
-0.0456496 -0.882983
-0.0478867 -0.89579
-0.0833023 -0.894506
-0.0994997 -0.882403
0.0396055 0.931206
-0.109317 -0.900712
0.0848564 0.909379
-0.115365 -0.874979
0.0688645 0.901024
0.0487386 0.899273
-0.0884476 -0.850264
-0.120799 -0.840393
-0.151207 -0.846388
-0.183844 -0.847205
-0.176139 -0.843622
0.11036 0.876462
0.0852158 0.888745
0.0811627 0.8935
0.108873 0.897042
0.117251 0.898278
0.0793016 0.889922
-0.0833992 -0.863253
0.0646356 0.894616
-0.0744698 -0.885204
0.116375 0.909243
-0.0947735 -0.898724
0.110215 0.92847
-0.102577 -0.909139
0.0607099 0.950102
0.0858178 0.959471
0.0419283 0.950694
-0.0895249 -0.937932
-0.103189 -0.933827
-0.115002 -0.938305
-0.0948677 -0.940307
0.0803022 0.938163
-0.0294805 -0.920758
-0.0756316 -0.900694
-0.0775854 -0.908176
-0.104706 -0.906712
-0.0703167 -0.896016
-0.0677785 -0.892684
-0.0971089 -0.894811
-0.0663353 -0.895782
0.0016273 0.924631
-0.0705118 -0.915283
0.00627617 0.970127
-0.0429435 -0.922622
-0.0271427 -0.92806
-0.042907 -0.955616
-0.0160635 -0.95844
-0.038718 1.00757
-0.0574674 1.01345
-0.0126404 -0.968589
0.0334663 -0.95296
-0.0947167 0.989044
0.0338387 -0.939906
-0.050715 1.00478
-0.0379829 -0.936263
0.0138934 0.976149
0.0146082 0.950783
-0.134388 -0.8888
-0.0965336 -0.887315
0.0484833 0.923406
0.0509762 0.91494
0.0451498 0.910682
-0.0855544 -0.868249
0.0495755 0.942511
0.0884997 0.939771
-0.0992268 -0.890967
0.0380744 0.934992
0.0399588 0.968563
-0.0304719 0.981674
-0.10543 -0.915758
0.0326532 0.99504
0.045672 1.00833
-0.182124 -0.964637
-0.152487 -0.946842
0.0225939 0.997021
-0.107192 -0.931122
-0.0988847 -0.937584
0.0187417 0.985538
0.0108735 0.973925
0.000926603 0.952477
0.0467639 0.936828
-0.0996256 -0.863131
0.0326494 0.911578
-0.000677702 0.911183
-0.0780741 -0.826333
-0.0866302 -0.832232
-0.123565 -0.852059
-0.166252 -0.857714
0.0436624 0.916248
-0.152895 -0.843317
-0.0363087 0.92159
-0.057848 0.943334
-0.0608414 0.966857
-0.06919 0.964957
-0.0878456 0.963815
-0.0806426 0.973255
0.0229009 -0.922833
0.00517658 -0.919871
-0.0793159 0.957047
-0.0135909 -0.906873
0.0141286 -0.908443
-0.0541981 -0.906998
-4.93647e-05 0.940345
-0.0642582 -0.888959
0.0620566 0.931722
0.0356111 0.917338
0.0298731 0.925265
-0.109134 -0.921018
-0.103775 -0.92374
0.0163286 0.98515
-0.102101 -0.918406
-0.103243 -0.917012
-0.0924708 -0.916108
-0.0428174 -0.910957
-0.0669323 -0.913424
-0.053466 -0.913599
-0.0685959 -0.894985
-0.0920395 -0.859279
-0.0384269 -0.836042
-0.0780613 -0.814024
-0.104314 0.924335
-0.0582521 -0.852967
-0.0866728 0.933811
-0.0495252 -0.858825
-0.0751671 0.926828
-0.064572 0.930904
-0.0475991 0.944605
-0.0629164 0.955866
-0.0963178 0.979105
-0.091657 -0.902705
-0.0997778 -0.907525
-0.0705806 1.00343
-0.00360923 0.967903
-0.00214104 0.948352
-0.0129287 0.946365
-0.0234901 0.952659
-0.0591677 0.948542
-0.0404036 0.92023
-0.104325 0.90136
-0.148643 0.890896
-0.127472 0.885056
-0.155721 0.886051
-0.126268 0.89734
-0.117024 0.915861
-0.100456 0.940047
-0.0932098 0.958022
-0.132824 0.956337
-0.127129 0.947566
-0.0857182 0.966877
-0.115173 0.978553
-0.124092 0.976596
-0.107294 0.97349
0.0183034 -0.875745
-0.110115 0.949584
-0.085421 0.931016
-0.0610957 0.92161
-0.0653653 0.925281
-0.0836567 0.933779
-0.0330638 0.955405
-0.0592167 0.968785
-0.134513 0.969821
-0.102216 0.973153
-0.103216 0.982784
-0.093842 1.004
-0.0839123 1.01065
-0.101844 1.00001
-0.0855431 0.996481
-0.101656 0.991815
-0.137309 0.971341
-0.0788948 0.960403
-0.0810622 0.950597
-0.0717264 0.955424
-0.0443937 0.932716
-0.0857724 0.90703
-0.0963933 0.894135
-0.075047 0.876917
-0.0547578 0.882116
-0.0925325 0.884657
-0.0777229 0.891452
-0.0871838 0.904096
-0.113926 0.908895
-0.060448 0.915265
-0.0753272 0.911173
-0.0201325 0.904769
0.0230141 0.904993
-0.0340541 0.910034
-0.0835837 0.909977
-0.116952 0.916187
-0.0944387 0.919597
-0.117821 0.907758
-0.112307 0.902346
-0.126151 0.907873
-0.0476936 0.920414
-0.147222 0.911341
-0.187615 0.920609
-0.242491 0.920319
-0.210646 0.915565
-0.187033 0.916927
-0.201841 0.927753
-0.198887 0.934215
-0.150899 0.951051
-0.196323 0.936577
-0.156087 0.915393
-0.200669 0.899136
-0.23815 0.873965
-0.236716 0.895222
-0.318649 0.914601
-0.268625 0.941448
-0.262157 0.946537
-0.299346 0.946303
-0.30646 0.936158
-0.262714 0.968216
-0.326299 0.968081
-0.302505 0.981529
-0.374865 0.958796
-0.342219 0.988165
-0.343614 0.978919
-0.265812 0.97196
-0.247301 0.960745
-0.250775 0.964065
-0.282186 0.987741
-0.314118 0.990351
-0.25802 1.00516
-0.294145 0.981977
-0.232857 1.00051
-0.255333 1.00184
-0.251291 1.0004
-0.27134 0.989696
-0.23787 1.00073
-0.200005 0.992298
-0.191396 0.976028
-0.195549 0.954768
-0.170873 0.941352
-0.217161 0.913436
-0.153499 0.921261
-0.167645 0.913429
-0.127059 0.910134
-0.100541 0.917458
-0.133388 0.917206
-0.0720574 0.924066
-0.0140937 0.937307
-0.0886669 0.936539
-0.0647783 0.934514
-0.101366 0.921099
-0.0241541 0.907975
0.0145344 0.887209
0.018249 0.890603
0.0223256 0.894258
0.0339978 0.879557
0.0339332 0.888442
-0.0249094 0.896047
-0.046881 0.920024
-0.0904459 0.938848
-0.117267 0.961703
-0.0798368 0.981442
-0.157035 0.988413
-0.138051 0.996833
-0.152946 1.00504
-0.148326 0.997595
-0.134581 1.00111
-0.114277 1.01033
-0.0707213 1.00484
-0.0423506 1.00767
-0.0667303 1.00624
-0.0828026 0.994691
-0.0747226 0.990671
-0.14432 0.961406
-0.118405 0.950327
-0.133771 0.926751
-0.139796 0.924725
-0.195757 0.939677
-0.159711 0.956072
-0.209462 0.95567
-0.180604 0.964938
-0.230294 0.940025
-0.138725 0.964693
-0.185898 0.964687
-0.194477 0.981829
-0.258148 0.95106
-0.211465 0.961588
-0.229288 0.949684
-0.258028 0.939574
-0.25516 0.926031
-0.265148 0.913388
-0.268893 0.908223
-0.264628 0.906343
-0.264797 0.901988
-0.228735 0.914475
-0.173321 0.937922
-0.238704 0.939488
-0.20442 0.967022
-0.239303 0.965754
-0.243001 0.969161
-0.247307 0.971796
-0.222192 0.979816
-0.222816 0.961739
-0.202362 0.973047
-0.186634 0.986959
-0.188812 0.996892
-0.110968 1.01022
-0.159067 1.00057
-0.155458 0.983559
-0.176073 0.960824
-0.126639 0.957849
-0.169643 0.946259
-0.151803 0.952306
-0.172937 0.936541
-0.129809 0.923253
-0.146393 0.908183
-0.13663 0.906072
-0.166454 0.918657
-0.220173 0.917753
-0.246655 0.918854
-0.289219 0.904131
-0.259654 0.914702
-0.261762 0.915743
-0.237379 0.935903
-0.154751 0.955198
-0.17346 0.954259
-0.126858 0.963478
-0.212532 0.937983
-0.205838 0.935137
-0.20617 0.936315
-0.252949 0.956335
-0.244902 0.980191
-0.27858 0.954007
-0.104898 0.964538
-0.106113 0.939201
-0.0832312 0.932367
-0.0858738 0.930336
-0.100743 0.912878
-0.0469307 0.91006
-0.106116 0.895584
-0.0724066 0.899998
-0.0907783 0.900344
-0.0309384 0.927689
-0.0692518 0.943045
-0.0542637 0.936573
-0.11973 0.927339
-0.112722 0.927309
-0.0761259 0.952001
-0.0326886 0.959488
-0.0433459 0.963474
-0.0154711 0.981151
-0.0581232 0.991062
0.0211672 1.00655
0.0705146 0.986145
0.0247404 0.955635
0.0829282 0.940733
0.0637074 0.936796
0.0341566 0.927904
0.0270179 0.938907
0.0432898 0.933192
0.043081 0.940515
0.0353353 0.958156
0.013005 0.960527
0.00114815 0.966908
0.0628512 0.951349
0.0961322 0.927841
0.147245 0.932367
0.0797011 0.943943
0.0837331 0.941589
0.0930219 0.947357
0.139789 0.94534
0.104749 0.954145
0.133547 0.932721
0.130031 0.9379
0.121239 0.954771
0.196327 0.949349
0.155925 0.974522
0.15742 0.988889
0.15347 1.00537
0.218263 0.997434
0.209603 0.97133
0.203826 0.962084
0.201614 0.96828
0.254722 0.956009
0.189454 0.961937
0.264261 0.925569
0.241824 0.939835
0.225802 0.939713
0.264997 0.927313
0.205222 0.936711
0.216047 0.935417
0.268153 0.930625
0.329351 0.905652
0.300708 0.908985
0.321304 0.909657
0.300977 0.917226
0.268606 0.921476
0.284011 0.917697
0.278571 0.906953
0.245703 0.905922
0.259878 0.882965
0.228051 0.914504
0.235941 0.92636
0.283727 0.933002
0.346028 0.927355
0.339313 0.954165
0.293909 0.98601
0.301494 0.975977
0.240626 0.991386
0.233041 0.994688
0.270492 0.978334
0.241808 0.958862
0.199237 0.94331
0.255177 0.929042
0.281516 0.937669
0.274037 0.973399
0.358368 0.959288
0.309132 0.98431
0.335938 0.974335
0.265039 1.00052
0.277742 0.972069
0.265779 0.967871
0.220526 0.9902
0.234128 0.999755
0.34123 0.96918
0.268599 0.989919
0.289855 0.985004
0.294481 0.986513
0.306743 0.9613
0.277406 0.96291
0.228019 0.974073
0.278838 0.939418
0.334613 0.941729
0.340138 0.943028
0.343125 0.952409
0.328776 0.959342
0.358057 0.912776
0.312811 0.898445
0.307543 0.890421
0.339925 0.875097
0.332303 0.877019
0.370009 0.874555
0.370963 0.891642
0.443043 0.867958
0.428517 0.91881
0.452334 0.919246
0.429641 0.947612
0.436329 0.951017
0.390555 0.985503
0.458704 0.944317
0.448192 0.940885
0.465841 0.931272
0.456669 0.933584
0.362579 0.977192
0.346144 0.972347
0.388059 0.960686
0.392305 0.986817
0.379258 1.00412
0.388126 0.985043
0.396273 0.971436
0.359176 0.973095
0.300499 0.97979
0.287094 0.984037
0.308494 0.971198
0.3215 0.948281
0.268466 0.955048
0.284491 0.938777
0.249668 0.925458
0.236254 0.932887
0.241171 0.933446
0.245405 0.931141
0.281408 0.932048
0.304315 0.933782
0.341312 0.924332
0.242716 0.960633
0.227284 0.967049
0.26342 0.965794
0.211206 0.975276
0.304019 0.937166
0.341994 0.899608
0.334727 0.908684
0.326909 0.901674
0.304683 0.896578
0.228604 0.902499
0.26442 0.868521
0.254372 0.902802
0.258697 0.921469
0.198394 0.945355
0.177118 0.968102
0.142777 0.992321
0.188997 0.970725
0.188212 0.981243
0.23906 0.990327
0.290804 0.973426
0.34291 0.969495
0.327916 0.987972
0.336436 0.968718
0.285122 0.956722
0.256356 0.962144
0.255535 0.971595
0.262311 0.958544
0.255313 0.970741
0.280658 0.968096
0.33812 0.936994
0.318103 0.950353
0.307055 0.969309
0.262065 0.972708
0.286835 0.963629
0.299417 0.963657
0.344228 0.960258
0.27408 0.985881
0.271752 0.988488
0.298202 0.977963
0.244386 0.981847
0.292169 0.957044
0.29932 0.935368
0.322671 0.937852
0.35651 0.921114
0.352256 0.916569
0.357307 0.926358
0.266707 0.962318
0.311379 0.952481
0.32767 0.967088
0.282466 1.00754
0.258416 1.01361
0.315556 1.00323
0.300873 1.01532
0.257363 1.01344
0.217979 1.00824
0.231085 0.980529
0.234394 0.959218
0.235864 0.958093
0.179916 0.942013
0.21486 0.906616
0.169417 0.908839
0.195956 0.897512
0.221049 0.884509
0.168636 0.888289
0.146537 0.907087
0.167372 0.925652
0.213223 0.930452
0.187305 0.928024
0.213384 0.921424
0.209252 0.916642
0.162101 0.90525
0.177606 0.89332
0.180297 0.900962
0.173362 0.89276
0.135822 0.904028
0.149419 0.890623
0.041627 0.90396
0.0671182 0.904855
0.0837473 0.916984
0.0778705 0.917228
0.121857 0.916257
0.170134 0.933801
0.142861 0.955793
0.200806 0.931547
0.126928 0.944162
0.118756 0.947821
0.19963 0.925989
0.135309 0.924633
0.115603 0.91567
0.190335 0.904468
0.153416 0.915222
0.129943 0.930536
0.175841 0.926023
0.130086 0.961232
0.0891272 0.991923
0.120882 0.991624
0.109402 0.987207
0.168903 0.982214
0.0880521 0.973271
0.13605 0.962835
0.11983 0.960377
0.164185 0.949796
0.147378 0.952859
0.11369 0.943663
0.0749009 0.930135
0.107386 0.911646
0.0820103 0.904405
0.157136 0.884411
0.0872717 0.893769
0.142613 0.881958
0.128085 0.907405
0.0414802 0.925853
0.10455 0.925601
0.0903109 0.932794
0.10479 0.935939
0.095352 0.959621
0.110805 0.971279
0.086025 0.96822
0.0651078 0.979128
0.0665475 0.990402
0.0809202 1.00567
0.0964235 1.00459
0.0264792 0.991767
0.042249 0.973984
0.0181264 0.95496
0.0195421 0.93679
0.0471425 0.929018
0.0318488 0.914502
0.0678744 0.903738
0.0558681 0.902971
0.0657288 0.91056
0.151036 0.913597
0.120976 0.952061
0.129391 0.971696
0.107407 0.983443
0.0470218 0.991525
0.16475 0.985553
0.08072 0.985198
0.0488258 0.976076
0.109447 0.958139
0.0821609 0.959106
0.0962469 0.947902
0.122477 0.930139
0.114706 0.912822
0.101852 0.894509
0.109902 0.904956
0.0947922 0.921913
0.0828826 0.953794
0.120822 0.964661
0.124315 0.956344
0.0493199 0.962011
0.0526438 0.967015
0.0213409 0.973441
0.0197432 0.968587
0.0334129 0.957673
0.0118702 0.957054
-0.0154871 0.966199
0.0217859 0.964563
0.064876 0.96407
0.0991554 0.954125
0.114966 0.967033
0.0481069 0.987493
-0.0183051 0.977916
0.00713885 0.973667
0.0188245 0.963248
0.0631656 0.960087
0.00509716 0.967865
0.0153571 0.966447
-0.0308281 0.946732
-0.0134593 0.942641
0.0512628 0.94397
-0.0139058 0.943573
-0.00458574 0.9376
0.01645 0.921905
0.0409208 0.915876
0.0101832 0.914674
0.0497979 0.917922
0.0717999 0.91303
0.00763492 0.907663
-0.0128114 0.903708
0.0214238 0.910627
0.0181131 0.908066
0.0772352 0.900978
0.0390336 0.899809
0.101046 0.902636
0.0808888 0.88841
0.0383512 0.889368
-0.00238272 0.922397
0.0133791 0.928752
-0.00741434 0.918294
0.0116317 0.911823
0.013526 0.908908
-0.0206057 0.919227
-0.0169904 0.916301
-0.0294385 0.926402
-0.04285 0.922761
-0.0466969 0.926214
-0.0451242 0.926808
-0.0516344 0.939642
-0.116635 0.956153
-0.11103 0.953652
-0.0572636 0.931941
0.0168104 0.907095
0.0128551 0.897651
0.00533894 0.898291
-0.0134001 0.902891
-0.0697309 0.904107
-0.0935915 0.888437
-0.0868538 0.897276
-0.0860218 0.901782
-0.0866269 0.913004
-0.0550737 0.926073
-0.0978534 0.929564
-0.106113 0.946657
-0.0727899 0.959673
-0.0482648 0.955432
-0.0796573 0.959304
-0.00562021 0.954393
-0.0393348 0.944081
-0.0241036 0.9553
-0.0256508 0.949342
-0.124208 0.934172
-0.093229 0.952096
-0.099857 0.945203
-0.0832691 0.928503
-0.052557 0.952648
-0.0563704 0.959885
-0.0562728 0.935374
-0.0327954 0.931375
-0.0327266 0.93878
-0.0279089 0.965052
-0.0976137 0.98292
-0.0834172 0.986273
-0.0660889 0.980506
-0.0343408 0.970638
-0.0265181 0.958033
-0.0639147 0.939596
-0.0630256 0.93839
-0.0556308 0.924883
-0.109314 0.913049
-0.141132 0.909995
-0.150622 0.895809
-0.141834 0.885584
-0.126599 0.884135
-0.176899 0.892829
-0.165258 0.902122
-0.185872 0.906026
-0.203686 0.918562
-0.145272 0.925542
-0.219951 0.910849
-0.239472 0.925573
-0.196287 0.956809
-0.223124 0.943475
-0.273221 0.924643
-0.250803 0.930392
-0.203516 0.950432
-0.158139 0.969094
-0.203689 0.947696
-0.222103 0.934349
-0.172888 0.960293
-0.147117 0.960092
-0.141988 0.943212
-0.140734 0.934189
-0.186614 0.927472
-0.116828 0.948196
-0.1655 0.9395
-0.127876 0.940614
-0.107676 0.937245
-0.173588 0.917912
-0.127925 0.945851
-0.114242 0.95483
-0.169929 0.947793
-0.144597 0.945398
-0.160027 0.946972
-0.127854 0.950278
-0.119159 0.953647
-0.123468 0.937574
-0.0727428 0.920889
-0.0806912 0.910661
-0.0901887 0.889093
-0.0898635 0.877321
-0.136139 0.865705
-0.141916 0.874312
-0.0869983 0.914224
-0.0788321 0.909335
-0.0229945 0.889222
-0.0251584 0.906728
-0.00527811 0.90767
-0.0189017 0.903192
-0.04528 0.922962
-0.10161 0.926309
-0.199884 0.930799
-0.217115 0.932467
-0.1175 0.945217
-0.0965645 0.961383
-0.0329175 0.999762
-0.0721443 1.0022
-0.044837 1.0071
-0.00902089 1.01846
-0.010577 1.00925
-0.0662196 0.9883
-0.107811 0.973018
-0.0756592 0.979131
-0.0313701 0.98794
0.00446861 0.978747
-0.0315958 0.956441
-0.0444516 0.940016
-0.0737201 0.927185
-0.0909511 0.922983
-0.0949387 0.935392
-0.18261 0.917859
-0.104291 0.930719
-0.138033 0.941005
-0.113089 0.968125
-0.113999 0.978516
-0.126625 0.983057
-0.145291 0.987812
-0.089174 1.0023
-0.0840373 0.986973
-0.066798 0.965163
-0.0500561 0.94775
-0.0476728 0.931685
-0.0325047 0.926543
0.00839273 0.920166
0.0115014 0.90598
0.108529 0.892134
0.142268 0.905736
0.0901451 0.922574
0.0545817 0.929343
0.0974352 0.945469
0.0546312 0.975831
0.0434073 0.975902
0.0662133 0.975675
0.0784903 0.963412
0.105295 0.96185
0.0323394 0.964121
-0.0280229 0.95124
0.0256267 0.941384
0.0209185 0.933514
0.0261351 0.917176
0.0353433 0.919352
-0.0670667 0.911787
-0.0273834 0.907945
-0.0389035 0.901014
-0.0582755 0.904324
-0.0620673 0.92705
-0.0191165 0.951123
-0.0147626 0.962986
-0.0572554 0.967167
-0.0402698 0.978042
-0.0377046 0.98626
-0.0521192 0.996109
-0.0182424 0.986978
0.0121932 0.978534
-0.059039 0.9759
-0.0425911 0.972935
-0.0952438 0.969602
-0.13923 0.947182
-0.0928539 0.929922
-0.0861806 0.9209
-0.0638278 0.932363
-0.0641101 0.94456
-0.0604631 0.957298
-0.0442081 0.955295
-0.0530795 0.9529
-0.03501 0.975088
-0.045584 0.99162
0.0223336 0.989842
-0.0652353 0.996988
-0.0498598 0.998405
-0.109868 0.996886
-0.00941823 1.00073
-0.0719482 1.00644
-0.0833448 1.00589
-0.0545675 1.01302
-0.0510072 1.02089
-0.0267084 0.991613
-0.0380241 0.944985
-0.0100792 0.926055
-0.0246879 0.929937
0.0169573 0.93292
0.0502443 0.947749
-0.0276671 0.957935
-0.00921568 0.964981
-0.0352526 0.975195
-0.0382458 0.982846
0.0791857 0.982331
0.0418685 0.988326
0.0683476 0.999934
0.0378681 1.02027
0.0260516 1.0348
-0.0181114 1.03731
0.0124966 1.02336
0.0562402 1.01172
0.0543945 0.985401
0.0288897 0.960017
-0.00458026 0.969981
0.0190408 0.964869
-0.0632502 0.954128
-0.00175013 0.919723
-0.00303572 0.910558
0.0376931 0.917429
0.0777898 0.918518
0.0618103 0.902959
0.132329 0.87394
0.102241 0.867888
0.105102 0.885039
0.0631464 0.915211
0.132314 0.930881
0.10065 0.965015
0.120199 0.9871
0.172675 0.988073
0.192739 0.983769
0.158934 0.979318
0.125984 0.961579
0.150383 0.946209
0.130058 0.936057
0.170583 0.923022
0.128972 0.932177
0.149636 0.9282
0.151985 0.929324
0.12936 0.946014
