# Supplementary material for: Stochastic bond dynamics facilitates alignment of malaria parasite at erythrocyte membrane upon invasion
Source: eLife. 2020 May 18;9:e56500. doi: 10.7554/eLife.56500 (PMC7269671; doi:10.7554/eLife.56500)
Supplement: Figure 2—source data 1. [file elife-56500-fig2-data1.zip › PARA_POSITIONS/pos11.dat]

3.11559 1.56872
3.20585 1.35454
3.2237 1.30533
3.20026 1.33648
3.09109 1.49778
3.07415 1.49502
3.12427 1.38422
3.05291 1.4778
3.07213 1.43106
3.11592 1.35989
3.11158 1.41349
3.22144 1.251
3.22053 1.28766
3.23517 1.26078
3.22793 1.30043
3.13566 1.47995
3.15721 1.40425
3.19162 1.3155
3.13267 1.41793
3.13368 1.44564
3.29615 1.16153
3.24996 1.34326
3.25015 1.42016
3.29279 1.37891
3.32566 1.35052
3.29781 1.4106
3.3432 1.32947
3.27314 1.47307
3.3062 1.40574
3.29305 1.41739
3.33975 1.34434
3.34277 1.33847
3.26087 1.49883
3.26138 1.48762
3.25995 1.51222
3.41434 1.14388
3.41102 1.10077
3.27528 1.35324
3.29141 1.20658
3.28593 1.09691
3.17612 1.32809
3.21294 1.23762
3.21604 1.24557
3.24255 1.22982
3.20211 1.32782
3.27623 1.1484
3.23438 1.2381
3.25781 1.15516
3.29588 1.05417
3.23027 1.23927
3.20472 1.30859
3.27206 1.19855
3.28225 1.2406
3.32265 1.19512
3.26476 1.30502
3.36748 1.07688
3.26113 1.34274
3.23277 1.395
3.23142 1.36231
3.16953 1.4663
3.24361 1.27576
3.25633 1.17669
3.14419 1.38935
3.2476 1.19281
3.18284 1.33975
3.2748 1.16516
3.28049 1.12559
3.26231 1.18753
3.23192 1.27725
3.23387 1.26564
3.28386 1.10507
3.22843 1.2043
3.13186 1.35724
3.17871 1.23851
3.22325 1.2015
3.257 1.21893
3.27972 1.21444
3.27191 1.20179
3.26576 1.16707
3.19841 1.27162
3.24592 1.17507
3.21452 1.27068
3.23047 1.25802
3.30994 1.06285
3.30597 1.08045
3.27169 1.1921
3.23773 1.34845
3.33126 1.22762
3.29868 1.33746
3.35135 1.26398
3.38699 1.18436
3.39194 1.0934
3.32273 1.09959
3.24025 1.17569
3.20947 1.20079
3.21919 1.16516
3.23308 1.15058
3.25536 1.09681
3.15918 1.2998
3.22754 1.11041
3.18199 1.19245
3.16845 1.22146
3.21332 1.15173
3.24134 1.20319
3.28231 1.16925
3.33044 1.04078
3.26506 1.14044
3.24764 1.16485
3.25252 1.14247
3.25482 1.12719
3.25568 1.13422
3.23754 1.21801
3.22647 1.27763
3.20621 1.37721
3.32681 1.13412
3.24202 1.32628
3.31565 1.09665
3.25115 1.19208
3.22151 1.25523
3.27935 1.08495
3.21575 1.19855
3.26853 0.997408
3.22964 1.10705
3.23098 1.17755
3.28515 1.12485
3.29837 1.20359
3.33585 1.23279
3.27049 1.41331
3.22922 1.46381
3.16922 1.53555
3.23063 1.44472
3.2607 1.43955
3.31036 1.32026
3.30707 1.30771
3.34449 1.2007
3.31593 1.25461
3.28417 1.28868
3.2346 1.3529
3.31027 1.21908
3.27747 1.30792
3.25244 1.32043
3.241 1.31062
3.25179 1.21873
3.17712 1.33236
3.23227 1.19475
3.21084 1.21879
3.26398 1.1166
3.20856 1.26218
3.28074 1.14396
3.33682 1.0509
3.3226 1.12218
3.35984 0.978789
3.29576 1.05598
3.23411 1.10273
3.22612 1.03066
3.12877 1.18843
3.15463 1.12431
3.18519 1.0365
3.22304 0.986364
3.20068 1.05135
3.1532 1.1224
3.18109 1.0299
3.17682 1.0579
3.21912 0.998983
3.20633 1.11099
3.25929 1.04729
3.26215 1.0722
3.12723 1.3977
3.15214 1.35198
3.14473 1.36163
3.21995 1.15602
3.15432 1.19679
3.14973 1.10191
3.06625 1.23894
3.12675 1.04923
3.09577 1.01083
2.9787 1.17573
2.98305 1.06971
3.01394 0.920595
3.00181 0.952742
3.02953 0.935828
3.02555 1.0602
3.09736 0.963661
3.075 1.1177
3.06939 1.19716
3.14444 1.08866
3.14467 1.1248
3.11293 1.14094
3.10057 1.12309
3.05148 1.17695
3.06629 1.10265
3.0519 1.15852
3.08537 1.12825
3.06596 1.1931
3.06471 1.18098
3.02198 1.27073
3.02125 1.21272
3.01144 1.21102
3.01336 1.17411
3.02731 1.1371
3.03108 1.10454
3.01222 1.17821
3.01242 1.19076
3.05606 1.1457
3.04908 1.26912
3.13085 1.16598
3.09507 1.31169
3.11307 1.32625
3.17618 1.23438
3.14594 1.28737
3.16988 1.18847
3.13454 1.20707
3.0963 1.23862
3.06585 1.27342
3.13297 1.08936
3.06294 1.24441
3.09151 1.18441
3.05474 1.19888
3.08674 1.09667
3.13025 0.941877
3.02937 1.19326
3.09728 1.01256
3.06476 1.03555
3.07125 0.930278
3.02605 1.04027
3.02689 1.08897
3.02122 1.13619
3.05056 1.08918
3.0951 0.996384
3.01499 1.1984
3.01462 1.19426
3.03478 1.17358
3.02581 1.23586
3.0547 1.23003
3.12353 1.13504
3.10381 1.19064
3.07282 1.20009
2.93793 1.42643
3.02893 1.23661
2.95658 1.38668
2.99493 1.32947
3.07269 1.20017
3.05487 1.23715
3.0339 1.22101
3.00169 1.19326
2.98594 1.14828
2.97526 1.15127
3.03177 1.04689
3.01865 1.12609
2.98157 1.20737
2.94619 1.24644
2.98554 1.12902
2.97691 1.15135
3.00934 1.06612
2.98667 1.12435
3.01329 1.0459
3.0196 1.05613
3.03679 1.08296
2.97085 1.29715
2.94797 1.38947
2.94246 1.43805
2.99163 1.39787
2.9714 1.45956
3.03791 1.3727
3.01361 1.44888
3.02062 1.40614
3.02223 1.34362
3.08453 1.12388
3.05129 1.13674
3.063 1.09462
3.03852 1.16663
3.00244 1.26318
3.03073 1.26701
2.98316 1.39914
3.07171 1.29335
3.05007 1.40539
3.06949 1.38902
3.08512 1.38908
3.07664 1.41407
3.15515 1.2988
3.17289 1.28782
3.24448 1.11573
3.1249 1.3343
3.11682 1.35328
3.10694 1.39637
3.1115 1.36984
3.0381 1.43819
3.03455 1.3858
2.98492 1.47077
3.00414 1.43194
3.02089 1.38757
3.05765 1.2739
3.08927 1.18841
3.03759 1.29239
3.12485 1.09531
3.10625 1.12751
3.05903 1.21899
3.06112 1.16481
2.9846 1.26949
2.95016 1.28515
2.93766 1.24492
2.91743 1.25312
2.93621 1.24081
2.98352 1.1655
3.00809 1.11231
2.97444 1.17391
2.97679 1.13733
2.90069 1.24998
2.92798 1.13941
2.94077 1.10287
2.80959 1.32762
2.84893 1.21481
2.866 1.13538
2.90431 0.997266
2.89696 1.03825
2.94288 1.00111
2.95103 1.09607
2.94951 1.1463
2.95666 1.14517
2.93171 1.15618
2.90034 1.17358
2.87923 1.19277
2.94338 1.06662
2.93687 1.11362
2.91155 1.23718
2.98908 1.13806
3.05802 1.01891
2.98517 1.21926
2.98039 1.21046
2.97004 1.18323
2.89604 1.30888
2.91831 1.2199
2.98031 1.04927
2.90197 1.16778
2.86063 1.20174
2.8921 1.07861
2.80858 1.16963
2.80576 1.1788
2.85698 1.14437
2.89727 1.14606
2.89424 1.18868
2.91708 1.14826
2.94864 1.03787
2.92201 1.01754
2.85389 1.09456
2.86185 1.05184
2.83493 1.10267
2.86886 0.991007
2.84039 0.985519
2.79734 1.01754
2.77393 1.01701
2.70335 1.1001
2.7348 0.933675
2.65759 1.05057
2.65155 1.04972
2.74015 0.85629
2.74053 0.840624
2.78812 0.68977
2.77734 0.772285
2.71855 0.943968
2.72298 0.967821
2.79166 0.917907
2.78092 1.00835
2.8138 0.972499
2.75135 1.12016
2.83107 0.95684
2.8407 0.940285
2.85228 0.893225
2.81108 0.971018
2.79878 0.995327
2.75134 1.07477
2.80966 0.97389
2.8143 0.954052
2.81428 0.934552
2.76741 1.02127
2.7408 1.07291
2.81229 0.952247
2.76692 1.08824
2.77471 1.12017
2.83667 1.01994
2.80016 1.12653
2.88933 0.954853
2.82843 1.07014
2.83304 1.07066
2.84364 1.05035
2.94461 0.768908
2.86449 1.05027
2.90598 0.983578
2.91707 0.984334
2.87616 1.11566
2.81162 1.24896
2.8342 1.18505
2.8636 1.1248
2.80535 1.24637
2.75536 1.33611
2.81937 1.20222
2.84635 1.08031
2.75079 1.22031
2.7461 1.1671
2.7864 1.06018
2.77943 1.03681
2.71413 1.15982
2.66116 1.24396
2.69788 1.1309
2.66107 1.20515
2.69898 1.10797
2.72078 1.05252
2.68316 1.12441
2.60317 1.2234
2.68722 1.06076
2.68301 1.05019
2.71391 0.999651
2.66663 1.13551
2.71762 1.00237
2.7013 0.952392
2.58513 1.10134
2.59639 0.973005
2.54769 1.01632
2.56488 0.968129
2.55037 0.959311
2.58218 0.847041
2.54116 0.95527
2.58765 0.912349
2.61502 0.898199
2.62348 0.92233
2.70456 0.716891
2.68591 0.849975
2.67864 0.949347
2.70644 0.906903
2.7343 0.815042
2.64837 0.969228
2.64952 0.930071
2.62441 0.966574
2.61976 0.94591
2.68442 0.746401
2.57903 0.989024
2.57342 1.00251
2.57492 0.990129
2.57734 0.976738
2.5456 1.0422
2.55736 1.0116
2.54055 1.00117
2.4929 1.06291
2.47798 1.01153
2.45808 1.041
2.43304 1.02769
2.46763 0.902184
2.45853 0.926579
2.41832 0.982206
2.36967 1.04565
2.34895 1.1097
2.40299 1.02672
2.38662 1.12923
2.49551 1.00076
2.55084 0.975121
2.58514 0.995388
2.53657 1.16807
2.57544 1.15121
2.55865 1.21996
2.61476 1.16663
2.55023 1.29325
2.52448 1.30158
2.53834 1.26688
2.5253 1.29548
2.56104 1.21538
2.51986 1.2599
2.51183 1.2725
2.53893 1.18428
2.49138 1.21885
2.48297 1.17588
2.43907 1.21933
2.50753 1.10921
2.46553 1.17844
2.41106 1.25623
2.45501 1.18334
2.43845 1.18091
2.41454 1.23738
2.45923 1.21467
2.57251 1.06925
2.56734 1.12365
2.59479 1.07503
2.61296 0.955088
2.54939 1.06452
2.48317 1.15356
2.46958 1.17423
2.43601 1.28881
2.51162 1.23153
2.52905 1.21208
2.42707 1.36427
2.47131 1.22705
2.48132 1.18383
2.42874 1.24116
2.44037 1.18578
2.45815 1.13577
2.45373 1.11791
2.41352 1.1883
2.43537 1.11897
2.4906 1.02294
2.53613 0.95432
2.43834 1.11708
2.41209 1.08046
2.40128 1.06173
2.38654 1.05371
2.34114 1.07963
2.36381 1.00387
2.34419 1.01148
2.33069 0.979171
2.31931 0.96433
2.30575 1.00615
2.32085 1.01503
2.37401 0.963736
2.3904 0.965407
2.3506 1.00874
2.3035 1.05643
2.27944 1.00376
2.23853 1.02774
2.22582 1.05343
2.24122 1.03333
2.25047 0.993384
2.2687 0.987942
2.29381 0.999345
2.31872 0.987432
2.38508 0.91379
2.3726 0.995318
2.40173 0.951708
2.37647 0.989932
2.36375 1.01361
2.3651 0.957016
2.29449 1.01579
2.25738 0.994118
2.29314 0.899713
2.30537 0.871326
2.30874 0.887743
2.30925 0.915544
2.35198 0.834739
2.30537 0.938475
2.38443 0.797191
2.32651 0.96084
2.39683 0.883491
2.40789 0.907692
2.36359 0.987904
2.32768 1.0586
2.37428 1.00268
2.34217 1.06865
2.41288 0.921444
2.36909 0.962455
2.30354 1.04192
2.31059 0.993411
2.26854 1.06764
2.24344 1.10915
2.33809 0.945238
2.30414 1.04155
2.28461 1.0793
2.30793 1.01866
2.31064 0.965664
2.30568 0.965321
2.22707 1.08786
2.27728 0.987585
2.22359 1.07671
2.19894 1.14643
2.23943 1.09165
2.29282 1.03213
2.26251 1.10948
2.31982 0.975576
2.28755 0.995085
2.30556 0.975751
2.28162 1.04459
2.3276 0.978446
2.25406 1.11061
2.25857 1.07171
2.15551 1.21727
2.26293 1.10412
2.28418 1.10934
2.34067 1.01352
2.30846 1.04219
2.31091 1.05879
2.33909 1.0767
2.34687 1.09276
2.39694 1.01245
2.34617 1.10961
2.30039 1.16429
2.33101 1.10396
2.2905 1.15996
2.21821 1.28335
2.31589 1.11673
2.30977 1.13421
2.33063 1.05293
2.28584 1.04669
2.29065 0.998031
2.25537 1.08854
2.31288 0.976601
2.29129 1.00665
2.30455 0.966841
2.26494 1.05344
2.22772 1.11971
2.22485 1.13046
2.21068 1.19486
2.21956 1.23149
2.30901 1.14604
2.28351 1.23624
2.29594 1.22585
2.32693 1.19303
2.37375 1.1235
2.32385 1.20632
2.34529 1.16384
2.32581 1.21987
2.30898 1.25756
2.31887 1.20877
2.35575 1.11685
2.33763 1.15142
2.37106 1.08984
2.33354 1.13122
2.31943 1.15143
2.29502 1.1946
2.32502 1.15138
2.3133 1.15846
2.30008 1.09728
2.31681 1.00912
2.23484 1.09418
2.24078 1.07778
2.24294 1.05987
2.292 0.981658
2.21315 1.13288
2.23579 1.07529
2.19604 1.13677
2.16704 1.16167
2.20127 1.10288
2.21156 1.07733
2.18585 1.09366
2.23972 0.979407
2.13116 1.15427
2.22505 1.02858
2.23697 1.03759
2.25981 1.00296
2.20309 1.09621
2.1953 1.08445
2.15595 1.14436
2.24598 0.992969
2.15812 1.13588
2.07631 1.23733
2.15774 1.1059
2.17597 1.02658
2.15553 1.06203
2.07348 1.16334
2.05444 1.15879
2.04462 1.12822
2.04662 1.09357
2.06789 1.05098
2.04659 1.08875
2.02804 1.08919
2.01969 1.05516
2.03456 0.989111
2.02173 1.01773
2.00127 1.08768
2.01266 1.05275
2.02653 1.02101
1.97383 1.09187
1.99237 1.02525
2.01204 0.990804
2.00935 1.05233
2.09416 0.962703
2.05057 1.05156
2.0801 0.979903
1.9849 1.08593
2.03002 0.980269
2.0213 0.978862
1.99639 1.01182
2.02239 0.97662
1.98012 1.04965
1.99998 1.03085
2.00739 1.04748
2.00816 1.08981
2.00092 1.14991
2.00519 1.16898
2.04181 1.11341
1.97501 1.21174
2.04184 1.09635
1.99179 1.13459
1.93227 1.16508
1.9205 1.13282
1.90874 1.13646
1.9377 1.1402
1.89649 1.21309
1.94072 1.13954
1.90778 1.17081
1.88987 1.19425
1.87183 1.22664
1.91432 1.18792
1.98869 1.0564
1.97775 1.05466
1.95399 1.06319
1.90619 1.09704
1.87236 1.07486
1.82923 1.09264
1.89815 1.01936
1.92777 0.983132
1.87907 1.06434
1.85967 1.12511
1.90639 1.11362
1.89819 1.13656
1.91059 1.13
1.8799 1.19393
1.84612 1.27398
1.83434 1.30611
1.84465 1.31675
1.9189 1.2719
2.00426 1.15828
1.98134 1.1406
1.88642 1.18296
1.89123 1.07887
1.77379 1.14713
1.7993 1.04642
1.76487 1.0406
1.8157 0.954025
1.80175 0.997126
1.83164 0.971082
1.83448 1.00409
1.83733 1.00124
1.87742 0.954324
1.87413 0.981935
1.91582 0.936622
1.82647 1.07991
1.87446 1.00256
1.89022 0.946697
1.8017 1.02383
1.83117 0.961775
1.83883 1.00401
1.89451 0.94828
1.85275 0.989795
1.80362 1.02654
1.80335 1.01296
1.77823 1.05279
1.82419 1.03108
1.83428 1.0621
1.8622 1.05136
1.86652 1.08791
1.88734 1.10769
1.89624 1.10066
1.97069 1.0145
1.93494 1.08656
1.90951 1.10573
1.9454 1.08405
1.90565 1.13233
1.93158 1.06951
1.89298 1.1056
1.9122 1.07485
1.86114 1.1182
1.93605 0.989255
1.88812 1.0624
1.90705 1.04379
1.86256 1.09739
1.83188 1.14224
1.87867 1.06562
1.88249 1.07641
1.90293 1.05475
1.85432 1.13856
1.91074 1.11879
1.95226 1.11722
1.88064 1.22248
1.92992 1.13981
1.88322 1.15516
1.84107 1.18048
1.86329 1.16281
1.85727 1.19049
1.94233 1.12118
1.94961 1.13648
1.90257 1.22826
1.9308 1.21953
1.87732 1.28124
1.8632 1.26199
1.83797 1.27718
1.92221 1.18114
1.87819 1.2238
1.88361 1.21631
1.91125 1.17003
1.8577 1.22526
1.8475 1.21254
1.87343 1.14438
1.87972 1.12341
1.90868 1.06462
1.86811 1.13206
1.86046 1.15439
1.92762 1.07639
1.8769 1.13838
1.8628 1.17064
1.88129 1.15116
1.8048 1.23978
1.82033 1.2034
1.86322 1.12101
1.81872 1.18235
1.86701 1.14594
1.7756 1.21654
1.83919 1.11239
1.738 1.17829
1.82117 1.02851
1.71201 1.11638
1.66041 1.10528
1.69513 1.04423
1.67853 1.06708
1.7503 1.00694
1.70564 1.08666
1.76992 1.02879
1.75208 1.11198
1.87822 1.05702
1.87865 1.10434
1.89609 1.09189
1.94069 1.04692
1.8834 1.1264
1.91512 1.09271
1.91086 1.11277
1.94895 1.06694
1.89492 1.12654
1.8537 1.14674
1.92398 1.06693
1.86169 1.16365
1.9174 1.12383
1.94089 1.09412
1.90361 1.1317
1.96668 1.0257
1.87446 1.11971
1.86908 1.12198
1.87689 1.11519
1.83425 1.17643
1.89575 1.10125
1.8048 1.21012
1.87199 1.14214
1.89019 1.1733
1.83395 1.24605
1.84477 1.23278
1.79729 1.31168
1.78113 1.3299
1.91064 1.21428
1.98493 1.16973
1.90978 1.27678
2.00851 1.20563
1.95472 1.26434
1.94604 1.28409
1.88238 1.33568
1.90212 1.29362
1.91318 1.28
1.85056 1.30709
1.88426 1.2837
1.8726 1.28724
1.86999 1.29373
1.99217 1.16063
1.98084 1.16861
1.90477 1.24273
1.92291 1.19806
1.92063 1.1548
1.84094 1.17379
1.87777 1.1231
1.85309 1.13837
1.83854 1.13714
1.83402 1.15043
1.7488 1.20925
1.78365 1.15574
1.79975 1.13277
1.76995 1.19255
1.81777 1.18732
1.81604 1.19251
1.84806 1.18873
1.88988 1.13932
1.89574 1.12546
1.81245 1.17099
1.89315 1.03216
1.75548 1.19585
1.78664 1.14294
1.79551 1.12699
1.75196 1.18646
1.73797 1.21908
1.78308 1.18431
1.75799 1.20802
1.8196 1.16874
1.86759 1.15248
1.85058 1.20011
1.84158 1.19926
1.80641 1.20088
1.76925 1.20767
1.74455 1.22219
1.75793 1.23728
1.81005 1.21918
1.82842 1.18398
1.83725 1.17162
1.78513 1.21116
1.8442 1.13553
1.78823 1.22463
1.77566 1.2179
1.73964 1.25065
1.7858 1.1969
1.87521 1.14049
1.8865 1.1371
1.86696 1.16707
1.88571 1.17634
1.88906 1.19079
1.87556 1.24272
1.84561 1.28986
1.90793 1.22333
1.84005 1.25619
1.79556 1.29011
1.84036 1.2194
1.82001 1.23697
1.84469 1.21782
1.82552 1.22412
1.82971 1.22207
1.86398 1.18687
1.74795 1.30548
1.82824 1.22411
1.83325 1.24952
1.88076 1.22177
1.84477 1.27593
1.84661 1.26134
1.83666 1.2366
1.78019 1.2408
1.7766 1.24239
1.72721 1.27591
1.80063 1.19978
1.78699 1.21575
1.82616 1.19104
1.76882 1.21146
1.71421 1.23661
1.73039 1.18167
1.7628 1.12347
1.7426 1.16114
1.81539 1.1187
1.84218 1.07099
1.80833 1.09173
1.72646 1.14325
1.67543 1.13933
1.70275 1.11845
1.69471 1.14343
1.75005 1.06544
1.71355 1.12177
1.78496 1.0251
1.76668 1.03753
1.81333 0.968921
1.81526 0.938386
1.80314 0.940802
1.69877 1.05958
1.74115 1.04579
1.75747 1.03927
1.76489 1.02937
1.83035 0.954545
1.73098 1.07928
1.73007 1.09014
1.79492 1.0313
1.78079 1.0358
1.7376 1.06646
1.75245 1.04069
1.69721 1.08282
1.70041 1.05778
1.66295 1.05413
1.65767 0.99981
1.59055 1.037
1.54485 1.07845
1.59263 1.05173
1.67421 0.96867
1.63333 1.02134
1.64222 1.00922
1.58449 1.06129
1.5897 1.07435
1.59438 1.12076
1.63572 1.107
1.64774 1.14365
1.71697 1.08
1.73681 1.08295
1.73661 1.09175
1.65402 1.15399
1.66814 1.11839
1.69728 1.0844
1.62098 1.16791
1.63937 1.14022
1.62443 1.11942
1.60986 1.12137
1.6524 1.11179
1.64923 1.11006
1.63597 1.12548
1.59308 1.16727
1.60295 1.12697
1.62129 1.08793
1.61493 1.08788
1.52774 1.17293
1.5814 1.14779
1.50615 1.20251
1.61745 1.12597
1.54743 1.208
1.63156 1.11763
1.6508 1.10167
1.62028 1.13341
1.62208 1.12642
1.56278 1.15207
1.58747 1.10684
1.58403 1.11799
1.57845 1.13018
1.57591 1.13855
1.59987 1.1312
1.63173 1.09884
1.71446 1.00414
1.69136 0.991314
1.63187 1.02807
1.60094 1.03045
1.56039 1.06485
1.57755 1.07125
1.62346 1.03507
1.58222 1.1525
1.65408 1.11908
1.70595 1.0839
1.71034 1.11608
1.65105 1.18461
1.70358 1.13521
1.69892 1.06826
1.55566 1.13714
1.55115 1.10243
1.55728 1.10349
1.55302 1.11758
1.60917 1.08015
1.54471 1.1624
1.65819 1.08715
1.65135 1.11738
1.68894 1.11021
1.69564 1.11719
1.6951 1.13929
1.66192 1.18892
1.6522 1.19274
1.68766 1.14426
1.67048 1.1397
1.66214 1.15739
1.71663 1.09011
1.75876 1.05298
1.73677 1.09318
1.7747 1.07336
1.73176 1.11569
1.87652 0.92597
1.8165 0.988479
1.79044 1.02645
1.83982 0.990163
1.85173 1.02491
1.82093 1.08069
1.79515 1.10377
1.84008 1.03333
1.84511 1.03856
1.83572 1.04844
1.77628 1.12286
1.81684 1.05728
1.8027 1.05418
1.81782 1.05191
1.84029 1.02701
1.79714 1.05287
1.74506 1.09978
1.85499 0.938794
1.79197 0.986648
1.74492 1.00486
1.83687 0.87582
1.77019 0.979205
1.71927 1.06078
1.76591 1.02868
1.72733 1.04964
1.73866 1.0331
1.73893 1.02271
1.69165 1.12136
1.67146 1.15187
1.70338 1.13763
1.74561 1.11473
1.82061 1.04827
1.81784 1.09812
1.84468 1.07825
1.90488 1.00366
1.87455 1.04619
1.86198 1.08107
1.83242 1.1007
1.84557 1.05364
1.79591 1.09124
1.80175 1.02993
1.72747 1.08623
1.75791 1.06585
1.76983 1.04011
1.73406 1.05751
1.77299 1.01249
1.74218 1.07125
1.81843 0.965733
1.71416 1.0972
1.72899 1.0691
1.70712 1.11008
1.68236 1.12389
1.66233 1.15676
1.64329 1.18764
1.64876 1.2337
1.72662 1.18108
1.70724 1.18726
1.74608 1.1479
1.70633 1.2075
1.7717 1.15014
1.72829 1.18038
1.73508 1.16743
1.60068 1.27041
1.63268 1.24022
1.6471 1.20671
1.59745 1.237
1.62454 1.15908
1.60749 1.11923
1.56167 1.14827
1.53036 1.15907
1.54695 1.09958
1.51223 1.1128
1.49109 1.12813
1.53745 1.06874
1.54108 1.09384
1.53127 1.12021
1.55918 1.1149
1.56526 1.1144
1.60584 1.0435
1.61749 0.99295
1.49097 1.10391
1.55649 1.04046
1.55032 1.0438
1.54965 1.05543
1.44259 1.16838
1.60085 1.01762
1.54439 1.08444
1.52973 1.1134
1.50859 1.11726
1.58569 1.01286
1.48791 1.08944
1.45815 1.07551
1.46815 1.04978
1.50144 1.04858
1.46974 1.11327
1.46162 1.15033
1.46994 1.15967
1.491 1.14658
1.47128 1.1588
1.48151 1.13899
1.48823 1.11163
1.44636 1.16642
1.5069 1.10806
1.47733 1.10716
1.47154 1.08021
1.48323 1.06012
1.46226 1.09003
1.46096 1.05895
1.48985 1.02626
1.54978 0.987891
1.49449 1.0571
1.46098 1.10398
1.50491 1.09235
1.44873 1.13476
1.4469 1.14978
1.45069 1.14975
1.47247 1.14056
1.56201 1.06528
1.52581 1.1426
1.51987 1.19307
1.55456 1.18528
1.50281 1.20651
1.49988 1.1815
1.48361 1.17796
1.53697 1.13437
1.48383 1.20675
1.58178 1.12542
1.53264 1.16668
1.50951 1.12715
1.52571 1.08168
1.51258 1.08452
1.51653 1.06634
1.48908 1.11059
1.47005 1.15973
1.43126 1.23329
1.543 1.14202
1.50743 1.18071
1.53305 1.1637
1.49084 1.20371
1.55488 1.11421
1.50572 1.13529
1.47093 1.09544
1.44576 1.0836
1.49186 1.01837
1.46642 1.03825
1.47245 1.02374
1.43082 1.01902
1.3703 1.0381
1.40254 1.00467
1.39061 1.01613
1.40424 1.02694
1.46765 0.980015
1.41982 1.05831
1.42186 1.06709
1.37294 1.09604
1.40736 1.06658
1.40082 1.09529
1.42807 1.11631
1.44929 1.135
1.40433 1.16994
1.44445 1.10441
1.42438 1.09543
1.4615 1.0598
1.41128 1.11111
1.41914 1.0841
1.43837 1.03161
1.33368 1.0866
1.31575 1.09499
1.43896 1.0026
1.43318 1.00601
1.40315 1.03784
1.43676 1.02498
1.46965 1.02796
1.4974 1.02982
1.5143 1.0484
1.59136 0.975769
1.5109 1.03815
1.51451 1.02992
1.47598 1.08395
1.39038 1.15574
1.44603 1.10595
1.44232 1.09983
1.43347 1.11418
1.37994 1.14655
1.37542 1.11953
1.39614 1.08383
1.38753 1.05548
1.36316 1.06803
1.41701 1.02452
1.40097 1.06864
1.4373 1.05861
1.46863 1.05979
1.44464 1.06188
1.35142 1.08806
1.39036 1.05522
1.36653 1.05932
1.40995 1.0099
1.40457 1.03586
1.3254 1.09896
1.36382 1.07497
1.28188 1.13196
1.28912 1.10517
1.22371 1.13946
1.21719 1.14795
1.26363 1.12322
1.2349 1.13638
1.23863 1.11
1.21592 1.0923
1.24374 1.06774
1.21573 1.0616
1.27159 1.01525
1.28997 1.01539
1.23159 1.08388
1.25 1.06602
1.24395 1.07714
1.2768 1.05786
1.32271 1.02114
1.31441 0.990448
1.32365 0.989182
1.29927 1.00812
1.29379 1.01124
1.30084 0.996676
1.31764 1.00116
1.34044 1.0015
1.31832 0.993229
1.34289 0.946393
1.3285 0.945085
1.32848 0.922904
1.40672 0.83742
1.3354 0.928486
1.30788 0.939745
1.304 0.943113
1.27687 0.968894
1.30155 0.946819
1.31197 0.945082
1.30784 0.981099
1.3233 0.996198
1.34333 0.978004
1.40891 0.919657
1.32111 0.967202
1.24651 1.03361
1.34032 0.972736
1.31675 1.00574
1.36531 0.943011
1.29339 0.96206
1.35791 0.884754
1.32825 0.908314
1.31732 0.946815
1.28682 1.00896
1.29495 1.02335
1.29687 1.07549
1.26374 1.10348
1.3488 1.05929
1.24329 1.14709
1.3175 1.09989
1.30176 1.12014
1.32862 1.13808
1.37231 1.10197
1.36175 1.09447
1.3172 1.0917
1.35971 1.03146
1.32329 1.06082
1.35722 1.07668
1.37379 1.09413
1.44829 1.06189
1.38654 1.1323
1.35123 1.13887
1.33116 1.11268
1.39914 1.06601
1.40795 1.08474
1.45298 1.0936
1.45615 1.11654
1.43366 1.13333
1.46181 1.09832
1.43586 1.08758
1.39303 1.1082
1.43615 1.06273
1.40261 1.08637
1.47582 1.0144
1.39241 1.09756
1.40021 1.08569
1.40337 1.0982
1.46295 1.02874
1.44897 1.03958
1.4958 0.958827
1.4972 0.93945
1.44723 0.97123
1.41964 0.998093
1.43232 0.993971
1.37802 1.07173
1.42984 1.06531
1.41568 1.077
1.38896 1.07082
1.32213 1.09641
1.28308 1.12116
1.37032 1.04753
1.3602 1.0346
1.32977 1.03736
1.34011 1.01249
1.29839 1.06966
1.366 1.02292
1.26445 1.10659
1.23551 1.13419
1.2981 1.11328
1.24211 1.13867
1.24391 1.12029
1.12155 1.14339
1.17728 1.08828
1.24108 1.03944
1.18681 1.08528
1.17151 1.0997
1.13093 1.15289
1.20692 1.11579
1.25519 1.10754
1.20246 1.15709
1.28863 1.11271
1.21761 1.18099
1.29335 1.18183
1.2111 1.2492
1.26898 1.21589
1.22313 1.24332
1.25208 1.21271
1.23046 1.19637
1.27271 1.12326
1.19571 1.12799
1.16079 1.12957
1.2192 1.07581
1.14688 1.12611
1.19164 1.12945
1.23245 1.10285
1.19521 1.11716
1.20724 1.09445
1.16845 1.15735
1.15977 1.19376
1.24561 1.15909
1.24564 1.16367
1.24258 1.17425
1.26132 1.16084
1.27191 1.16457
1.35019 1.1317
1.30481 1.2019
1.2814 1.22313
1.26048 1.22911
1.28843 1.17479
1.20608 1.2086
1.16004 1.24908
1.27484 1.2179
1.29624 1.21509
1.2841 1.20094
1.37436 1.10989
1.3849 1.08781
1.31265 1.13366
1.28667 1.14028
1.17004 1.20749
1.14942 1.20395
1.06559 1.22596
1.11481 1.17694
1.08313 1.17012
1.17615 1.13357
1.24603 1.10662
1.24813 1.12269
1.31557 1.07297
1.27524 1.10057
1.30165 1.10232
1.29101 1.11244
1.24112 1.15994
1.2497 1.13954
1.27268 1.13285
1.28234 1.1259
1.24495 1.13881
1.27186 1.11926
1.28743 1.11263
1.25126 1.09389
1.27018 1.08047
1.28543 1.08594
1.35402 1.03837
1.35679 1.04929
1.27647 1.10826
1.24915 1.11949
1.26689 1.09595
1.2707 1.11695
1.26974 1.10841
1.26176 1.09853
1.31586 1.09001
1.29282 1.11349
1.31198 1.08266
1.3339 1.04591
1.23303 1.11161
1.29776 1.07347
1.28214 1.07447
1.25795 1.09476
1.33925 1.04835
1.35357 1.04493
1.31345 1.05045
1.28523 1.05187
1.30312 1.05593
1.27333 1.04835
1.29646 1.01462
1.3063 0.99853
1.27001 1.02577
1.36792 0.945999
1.28209 1.01136
1.29445 0.972092
1.24283 0.995975
1.29529 0.958703
1.31635 0.978577
1.35482 0.996298
1.33775 1.03926
1.34352 1.06419
1.32509 1.0743
1.27464 1.08107
1.29283 1.07825
1.35484 1.04631
1.34264 1.06385
1.38162 1.062
1.31181 1.09189
1.32213 1.0607
1.33357 1.0292
1.28797 1.05341
1.27843 1.04604
1.25816 1.08446
1.31953 1.02672
1.24366 1.06296
1.27697 1.01936
1.30322 0.995027
1.31404 0.955897
1.26646 0.961381
1.16132 1.03031
1.19509 1.03389
1.18486 1.04261
1.10293 1.09522
1.18602 1.08734
1.21582 1.10092
1.23685 1.11113
1.2991 1.06736
1.32566 1.03077
1.28762 1.03735
1.26806 1.04366
1.25381 1.03944
1.29689 1.04953
1.26116 1.07923
1.2773 1.07433
1.21741 1.12992
1.29803 1.05882
1.27198 1.06011
1.17929 1.11004
1.20631 1.08284
1.27359 1.05034
1.3141 1.01759
1.28968 1.05185
1.32731 1.01453
1.22806 1.08823
1.24089 1.07758
1.23883 1.05222
1.20743 1.02563
1.15927 1.037
1.22052 0.949138
1.22158 0.918749
1.20384 0.908681
1.23947 0.891127
1.2535 0.890365
1.17913 0.961442
1.17066 0.953758
1.16882 0.95193
1.14217 0.969313
1.16295 1.00588
1.12662 1.07897
1.19543 1.07264
1.27006 1.06409
1.30794 1.06622
1.34811 1.06205
1.37658 1.04463
1.3369 1.07337
1.3655 1.04878
1.33841 1.07144
1.32421 1.04567
1.26401 1.09411
1.34009 1.04812
1.37677 1.07169
1.34677 1.1166
1.35252 1.11563
1.38576 1.07761
1.43479 1.04882
1.42275 1.10916
1.53473 1.06618
1.47431 1.13762
1.49611 1.12596
1.41507 1.20749
1.51703 1.1749
1.49155 1.1886
1.40332 1.24
1.40526 1.20012
1.50792 1.12973
1.47989 1.15038
1.52953 1.12461
1.47174 1.19944
1.41949 1.24368
1.59069 1.11955
1.53231 1.18522
1.55036 1.19644
1.50622 1.2453
1.49662 1.23538
1.50521 1.21137
1.574 1.10688
1.37361 1.19864
1.42538 1.11714
1.40836 1.09143
1.44823 1.04823
1.39666 1.08731
1.37741 1.09539
1.44696 1.05398
1.41976 1.08492
1.39995 1.12259
1.41076 1.08231
1.39273 1.10034
1.36212 1.10547
1.38016 1.10962
1.30623 1.15669
1.34486 1.12638
1.34417 1.12219
1.30658 1.13304
1.34021 1.09428
1.32557 1.09317
1.32388 1.08212
1.24924 1.11202
1.34175 1.03402
1.33172 1.01922
1.31761 0.98404
1.27861 0.998889
1.31868 0.97265
1.29937 0.972319
1.22105 1.03407
1.31206 0.987411
1.28887 1.01043
1.22007 1.05358
1.20117 1.06095
1.18051 1.04727
1.19102 1.02939
1.10084 1.06811
1.06464 1.06681
1.0369 1.05901
1.08457 1.0381
1.07755 1.05216
1.07214 1.06723
1.11151 1.03156
1.12915 0.998566
1.07164 1.01806
1.13883 0.950127
1.09609 0.978755
1.07065 0.994148
1.03932 1.04068
1.06836 1.06357
1.18413 1.04448
1.14788 1.08102
1.18491 1.0672
1.19395 1.02993
1.23206 0.988131
1.14548 1.04275
1.1458 1.02708
1.1532 1.04616
1.18275 1.03306
1.16989 1.03642
1.18712 1.05637
1.10336 1.12864
1.15025 1.12288
1.1473 1.11124
1.14656 1.0831
1.22657 1.00389
1.16146 1.03208
1.09899 1.05256
1.06006 1.06955
1.12144 1.02815
1.09491 1.05206
1.09268 1.04199
1.08207 1.01957
1.10459 0.99277
1.11945 0.958745
1.13504 0.938492
1.09406 0.963946
1.06314 0.98638
1.1018 0.986057
1.14287 0.97992
1.13526 1.02101
1.16166 1.01429
1.08603 1.01988
1.10005 0.982947
1.15273 0.950037
1.16626 0.956876
1.13913 0.983766
1.10455 1.02304
1.12491 1.01567
1.16196 0.982637
1.09475 1.00627
1.09367 0.993443
1.14 0.951718
1.09102 0.973433
1.08571 0.982209
1.08098 0.972658
1.08058 0.964267
1.09058 0.924761
1.06363 0.918757
1.0733 0.941216
1.11135 0.960792
1.1301 0.959798
1.14172 0.986196
1.14609 1.00852
1.22308 0.99893
1.21991 1.02454
1.19713 1.05207
1.21902 1.03416
1.19095 1.04368
1.13722 1.05078
1.23138 0.986537
1.18515 1.00575
1.17185 0.978391
1.17333 0.998138
1.18198 1.01062
1.12555 1.03597
1.16727 1.00593
1.1573 1.01781
1.13026 1.03444
1.16214 1.01825
1.07699 1.06768
1.07906 1.10939
1.15535 1.06731
1.08949 1.11065
1.07216 1.12384
1.15271 1.07399
1.1597 1.09138
1.15645 1.10619
1.11962 1.13634
1.18375 1.10422
1.13705 1.12759
1.06497 1.16604
1.11244 1.12887
1.18983 1.06377
1.16377 1.07391
1.12956 1.0908
1.1133 1.09722
1.17645 1.04796
1.22887 1.0292
1.27086 1.05265
1.26303 1.08623
1.3061 1.06775
1.34685 1.02921
1.29705 1.06018
1.25325 1.08942
1.2852 1.06773
1.24744 1.06922
1.26918 1.04012
1.30126 1.02639
1.22795 1.09796
1.31326 1.04126
1.2897 1.07848
1.21493 1.13518
1.23152 1.11372
1.26854 1.08778
1.19116 1.12674
1.248 1.09911
1.23361 1.13914
1.31498 1.09467
1.3447 1.12519
1.34219 1.15896
1.34935 1.1568
1.31474 1.16824
1.28853 1.16965
1.30108 1.14557
1.29689 1.11705
1.2722 1.13755
1.21859 1.14144
1.31948 1.02842
1.23342 1.09187
1.28234 1.0664
1.29029 1.08537
1.30611 1.06721
1.26161 1.10068
1.23537 1.11306
1.23018 1.11699
1.25904 1.10243
1.27389 1.09035
1.23194 1.11459
1.21332 1.10035
1.21316 1.0888
1.21253 1.09366
1.26105 1.0572
1.2681 1.04744
1.33292 1.01948
1.20044 1.12779
1.31892 1.05843
1.3335 1.04511
1.27882 1.08914
1.27709 1.09226
1.31057 1.07724
1.28783 1.13686
1.30331 1.14063
1.31565 1.17707
1.403 1.133
1.37172 1.19073
1.31759 1.22094
1.39211 1.18703
1.41708 1.19825
1.43348 1.18976
1.37871 1.2335
1.35461 1.22246
1.41394 1.15174
1.34172 1.16037
1.42618 1.0763
1.37031 1.09077
1.34797 1.10219
1.36322 1.10913
1.34573 1.11044
1.35837 1.08183
1.33309 1.07601
1.36907 1.05143
1.41833 1.01493
1.37076 1.05393
1.40568 1.0414
1.44276 1.04227
1.45044 1.0368
1.3591 1.07531
1.36118 1.0494
1.34703 1.04619
1.25099 1.06239
1.29778 1.02861
1.33649 1.03991
1.376 1.0266
1.29855 1.08004
1.32617 1.06658
1.29586 1.09208
1.32435 1.09789
1.30545 1.1369
1.32124 1.13482
1.34331 1.12862
1.29077 1.15859
1.29642 1.1285
1.35078 1.10933
1.4199 1.07479
1.36786 1.11791
1.38984 1.05948
1.34475 1.06845
1.34494 1.0445
1.32746 1.05048
1.34783 1.04576
1.35455 1.07687
1.32226 1.14802
1.29268 1.21059
1.35281 1.20168
1.41832 1.14716
1.46516 1.12014
1.51699 1.08093
1.51579 1.07819
1.42592 1.11665
1.42119 1.0987
1.40146 1.10846
1.38464 1.08533
1.29892 1.10119
1.31072 1.06579
1.26205 1.1028
1.28693 1.12663
1.23353 1.14554
1.28444 1.09947
1.29782 1.09203
1.32561 1.0767
1.28956 1.08485
1.37054 1.05879
1.33126 1.08753
1.38288 1.06882
1.37218 1.09852
1.43683 1.0304
1.37763 1.05544
1.41879 1.00507
1.35708 1.054
1.47255 0.998905
1.4887 1.02238
1.43304 1.06665
1.44028 1.04103
1.40862 1.05451
1.41431 1.08504
1.44506 1.05786
1.44353 1.07283
1.49359 1.02342
1.40686 1.10295
1.49861 0.979263
1.41844 1.04118
1.4342 1.03931
1.43509 1.04984
1.45232 1.08141
1.51381 1.03701
1.42619 1.08849
1.28255 1.16312
1.39626 1.07159
1.34847 1.12221
1.37715 1.11613
1.40828 1.08368
1.43224 1.05311
1.46282 0.999375
1.43014 0.98684
1.36569 0.996618
1.3422 1.00335
1.30529 1.0477
1.25744 1.12183
1.37062 1.06786
1.37105 1.08114
1.43526 1.02271
1.38157 1.08563
1.39767 1.10915
1.38481 1.14306
1.41194 1.11332
1.34704 1.14753
1.36089 1.11037
1.28705 1.14199
1.28304 1.13681
1.27307 1.10308
1.26743 1.07865
1.32673 1.01078
1.30717 1.0198
1.28116 1.02587
1.31067 1.01228
1.35336 0.951843
1.33109 1.00388
1.37373 1.03882
1.37273 1.0379
1.38807 1.02187
1.3569 1.04145
1.27142 1.08479
1.25996 1.07539
1.28382 1.0492
1.30819 1.02123
1.3007 1.01967
1.30321 1.00988
1.30706 1.01412
1.3043 1.00887
1.29191 1.03593
1.37544 0.959282
1.32721 1.00564
1.3541 1.00117
1.37065 0.988594
1.352 1.00189
1.34486 1.00635
1.32815 0.982878
1.25991 1.01205
1.28925 0.973858
1.27971 0.973519
1.31805 0.960876
1.27388 1.01401
1.26065 1.03284
1.38141 0.943591
1.37483 0.898397
1.3414 0.916491
1.27828 0.950301
1.29828 0.920517
1.25992 0.92369
1.22506 0.942584
1.28945 0.904214
1.26503 0.946263
1.33043 0.934017
1.33289 0.924836
1.28416 0.981243
1.33557 0.960831
1.26007 1.00652
1.3324 0.986212
1.31726 0.993147
1.33742 0.996256
1.28393 1.02532
1.29584 1.00496
1.32574 0.969288
1.29234 1.00262
1.35633 0.990345
1.36869 0.988373
1.38473 0.996032
1.26434 1.06787
1.31712 1.05022
1.3524 1.04367
1.32514 1.06874
1.35725 1.03455
1.30786 1.07588
1.27571 1.08268
1.32102 1.04157
1.23514 1.09168
1.22829 1.08714
1.27458 1.05923
1.27645 1.07788
1.32432 1.07826
1.28233 1.11801
1.32103 1.09108
1.28989 1.10658
1.27272 1.11997
1.24933 1.17159
1.21361 1.20672
1.3331 1.15737
1.41575 1.10564
1.31848 1.19894
1.46565 1.09466
1.4032 1.13552
1.40641 1.13002
1.40006 1.11247
1.37133 1.1168
1.40727 1.08256
1.38956 1.1223
1.37513 1.12264
1.32675 1.1452
1.41899 1.0538
1.37368 1.0678
1.27338 1.10436
1.27102 1.11409
1.36379 1.06044
1.39676 1.00281
1.31391 1.05438
1.30274 1.05341
1.31468 1.03664
1.23738 1.09462
1.27817 1.08801
1.26207 1.09119
1.27924 1.11536
1.28096 1.12666
1.32628 1.12579
1.31311 1.13817
1.30773 1.09081
1.28617 1.05333
1.30881 0.996268
1.27719 1.01864
1.22212 1.03669
1.21884 1.02734
1.26812 0.968095
1.26392 0.951076
1.30168 0.971978
1.31574 1.0024
1.33653 1.03059
1.35877 1.06412
1.38407 1.05797
1.38175 1.0958
1.3695 1.11106
1.35904 1.14079
1.41678 1.12494
1.40445 1.1382
1.42927 1.12355
1.46795 1.07354
1.49221 1.01063
1.41374 1.04674
1.44717 1.02796
1.45136 1.03143
1.46533 1.02241
1.4247 1.06115
1.40013 1.06267
1.44752 1.04231
1.50525 1.01302
1.41423 1.08314
1.43817 1.07669
1.44687 1.08787
1.43896 1.06893
1.43147 1.07541
1.47054 1.04582
1.41666 1.10661
1.45549 1.08862
1.41383 1.10213
1.42784 1.08481
1.40487 1.06398
1.41226 1.07926
1.41735 1.1029
1.38179 1.16598
1.40401 1.19556
1.47396 1.1586
1.49503 1.12352
1.48118 1.10409
1.5565 1.01073
1.52134 1.00344
1.46422 0.988989
1.47734 0.950327
1.42761 0.937646
1.38528 0.958222
1.30194 1.00421
1.37167 0.971141
1.41793 0.964481
1.3921 1.00992
1.40905 1.04242
1.46061 1.05177
1.42439 1.09817
1.41643 1.11563
1.50051 1.06429
1.49805 1.10048
1.46337 1.15655
1.50381 1.1249
1.5581 1.05213
1.46204 1.10401
1.47045 1.0651
1.37603 1.11737
1.41746 1.0702
1.44185 1.06766
1.44526 1.05622
1.41789 1.0719
1.39651 1.12338
1.33793 1.14979
1.42341 1.07146
1.32931 1.10936
1.29201 1.11837
1.33847 1.06298
1.33577 1.07148
1.3606 1.04343
1.35297 1.08478
1.32574 1.14253
1.34863 1.13767
1.3306 1.14374
1.30401 1.17398
1.27223 1.21031
1.32804 1.16539
1.3641 1.1341
1.32633 1.14604
1.34985 1.13871
1.42096 1.08363
1.38983 1.06214
1.35413 1.03825
1.41274 0.981793
1.35864 1.0374
1.40205 0.99636
1.33968 1.02988
1.38074 1.01385
1.39732 1.01837
1.42408 1.03602
1.35847 1.13696
1.42954 1.09265
1.47959 1.07693
1.4586 1.12127
1.41874 1.13174
1.32022 1.19871
1.37702 1.154
1.33679 1.16309
1.35132 1.13827
1.42418 1.06692
1.41861 1.06042
1.43685 1.03415
1.41449 1.03789
1.36538 1.0362
1.34787 1.0457
1.31687 1.08308
1.35079 1.05873
1.31715 1.09488
1.35079 1.08391
1.37626 1.08497
1.37659 1.08474
1.39146 1.06591
1.46541 0.999903
1.34179 1.08796
1.41056 1.05747
1.41062 1.06969
1.42907 1.07812
1.44641 1.07955
1.39945 1.10103
1.43338 1.04618
1.35238 1.07158
1.43311 0.990752
1.38605 1.01782
1.31929 1.05734
1.3936 1.0005
1.38868 0.987411
1.32754 1.0347
1.29919 1.0637
1.29812 1.08807
1.29293 1.07882
1.27044 1.08644
1.26721 1.10424
1.34984 1.06299
1.37586 1.06702
1.41635 1.05362
1.33381 1.11788
1.39242 1.08183
1.35005 1.11329
1.34998 1.09412
1.30555 1.13037
1.47936 0.998928
1.38573 1.02827
1.38108 0.998374
1.34712 1.00135
1.27471 1.0229
1.34449 0.972897
1.32286 1.01535
1.34194 1.03022
1.41458 0.987573
1.45157 0.970819
1.34596 1.06064
1.40758 1.04905
1.39656 1.0614
1.40994 1.04945
1.34348 1.10146
1.39373 1.03332
1.2966 1.08037
1.29145 1.08821
1.296 1.08894
1.27818 1.13413
1.35241 1.08576
1.27299 1.13555
1.33365 1.10202
1.30377 1.1208
1.2633 1.14588
1.27958 1.15257
1.32999 1.14595
1.33566 1.16018
1.35733 1.14661
1.30181 1.13724
1.26111 1.1157
1.24768 1.06951
1.2586 1.03319
1.2432 1.06024
1.28607 1.03562
1.29308 1.0239
1.28672 1.03897
1.25668 1.03143
1.25487 1.01366
1.21233 1.05862
1.26377 0.984346
1.21756 0.994879
1.21941 0.975202
1.17745 1.01226
1.19784 1.01963
1.22023 1.0246
1.29182 0.98743
1.31938 0.954802
1.28807 1.01876
1.26026 1.05819
1.24566 1.05912
1.27284 1.03019
1.26595 1.02986
1.28357 1.03755
1.31846 1.0136
1.34549 0.962599
1.257 1.01089
1.22094 1.01979
1.19261 1.02563
1.21916 1.03273
1.16588 1.07418
1.2003 1.04349
1.21177 1.03734
1.22536 1.01935
1.23324 1.0089
1.22171 1.02899
1.1934 1.04825
1.14129 1.08883
1.0932 1.08883
1.09123 1.08297
1.14528 1.0684
1.0946 1.09256
1.14112 1.07106
1.14976 1.05708
1.15215 1.01501
1.1748 0.99669
1.14405 1.01854
1.15965 0.998496
1.13327 1.01965
1.14654 1.00242
1.15057 0.997793
1.11382 1.01276
1.08329 1.04864
1.08018 1.04856
1.12252 1.0268
1.08381 1.03638
1.14065 0.968106
1.05826 0.999021
1.01882 0.998595
1.00409 0.99909
1.03768 0.9894
1.02212 0.995505
0.996677 1.02449
0.942271 1.04502
0.946607 1.0659
1.01794 1.05067
1.00664 1.03575
1.02983 0.990605
1.00579 0.988284
0.990535 1.01784
1.03357 0.988972
1.01845 0.97564
0.977138 0.971851
0.972061 0.946959
0.917428 0.965788
0.925284 0.971241
0.960496 0.957901
0.953761 0.965065
0.948817 0.981386
0.9316 1.01985
1.00992 0.988561
0.914152 1.01643
0.891038 0.995201
0.922874 1.00766
1.00126 1.00809
1.04723 1.01194
1.02288 1.04289
0.989863 1.07411
1.04235 1.04017
0.977152 1.04667
0.968474 1.03812
0.921715 1.02295
0.981583 1.0075
0.973914 1.01008
1.0367 0.967799
0.980292 0.986639
0.930822 0.995431
0.97698 0.95795
1.06344 0.926988
0.975691 0.958386
1.00247 0.933923
1.04105 0.925673
0.964407 0.954035
0.983747 0.954848
0.95932 0.979312
0.923882 1.01772
1.021 1.00814
0.970496 1.06072
1.01381 1.04458
1.123 0.996389
1.0773 1.01716
1.06914 1.01907
1.0949 1.00601
1.07527 1.03462
1.01852 1.0423
1.07404 1.0168
1.05279 1.02573
1.04743 1.02427
1.04303 1.03189
1.00202 1.05458
1.09251 0.988181
1.06347 0.998893
1.09595 0.995909
1.00461 1.01942
1.03193 0.994249
1.05477 0.993756
0.976506 1.01202
1.05833 0.955171
0.954303 0.981131
0.950107 0.968196
0.982171 0.972341
0.970723 0.979717
0.870065 1.00048
0.824968 1.01701
0.871648 1.00349
0.8472 1.02575
0.847166 1.03152
0.883132 1.03814
0.863188 1.03651
0.855813 1.04977
0.870658 1.02978
0.8461 1.02378
0.820783 1.02095
0.794493 1.02912
0.811517 1.01454
0.866585 0.983467
0.818773 0.995458
0.75712 1.01218
0.727832 1.01631
0.785178 1.01327
0.788697 1.00535
0.804944 1.0063
0.804527 0.985846
0.747041 0.97759
0.753871 0.983418
0.721361 0.965029
0.680099 0.960433
0.724641 0.93993
0.730734 0.958904
0.732965 0.977735
0.695513 1.00179
0.776463 0.97982
0.713275 0.994558
0.715126 1.008
0.731269 1.00513
0.748836 0.998034
0.717644 0.99295
0.718346 1.01451
0.725645 1.04143
0.833378 1.03553
0.765905 1.06304
0.739814 1.07019
0.752602 1.06425
0.774633 1.04787
0.723535 1.03913
0.737032 1.02205
0.748818 1.03532
0.763733 1.04046
0.761061 1.03887
0.691369 1.03868
0.685689 1.05471
0.70728 1.06269
0.728509 1.0754
0.694789 1.05265
0.669692 1.03938
0.701678 1.01799
0.719388 1.02517
0.721145 1.03422
0.669423 1.04738
0.688212 1.0516
0.694437 1.03332
0.631615 1.04213
0.634615 1.03335
0.613373 1.02422
0.555604 1.0227
0.56066 1.04633
0.587033 1.06509
0.572521 1.05053
0.578101 1.03985
0.572336 1.0158
0.615193 1.03141
0.588661 1.0525
0.665599 1.05319
0.65784 1.04038
0.592746 1.05482
0.629147 1.07028
0.594605 1.07786
0.564745 1.06796
0.518201 1.05406
0.561493 1.04753
0.590518 1.03884
0.575035 1.03594
0.573818 1.02092
0.623803 0.974043
0.666017 0.93432
0.63081 0.927397
0.618924 0.946493
0.619 0.955075
0.584681 0.983457
0.626879 0.995928
0.648662 1.02181
0.700568 1.00841
0.705474 1.02312
0.78105 0.986125
0.735452 0.986378
0.702975 0.995585
0.696535 0.987966
0.675083 1.00024
0.656323 1.00006
0.582299 0.999254
0.584051 0.977404
0.568735 0.986364
0.512937 1.00558
0.501621 1.0133
0.506593 1.03416
0.485568 1.05111
0.506905 1.06358
0.531052 1.03614
0.530653 1.04044
0.487795 1.04124
0.505181 1.03848
0.545987 1.02857
0.497179 1.03251
0.483082 1.02854
0.504335 1.0244
0.522158 1.02904
0.501311 1.03095
0.517106 1.01492
0.503344 0.99996
0.465796 0.971439
0.422207 0.950286
0.450314 0.933298
0.406926 0.927241
0.395577 0.919916
0.405368 0.92783
0.464756 0.939251
0.493739 0.906944
0.493309 0.895792
0.506671 0.912303
0.515245 0.92991
0.47207 0.954071
0.528258 0.956722
0.511251 0.953942
0.499824 0.957177
0.490522 0.944838
0.527613 0.9494
0.529508 0.941853
0.523569 0.953364
0.463099 0.945292
0.451627 0.9292
0.433029 0.932509
0.3444 0.959569
0.399567 0.98749
0.326365 0.986927
0.366074 0.975635
0.39779 0.976096
0.363578 0.970941
0.432576 0.974477
0.423557 0.966233
0.395836 0.942913
0.432784 0.939135
0.455764 0.948869
0.403645 0.92824
0.432668 0.914651
0.389461 0.903986
0.400814 0.921028
0.404894 0.93479
0.400975 0.952732
0.447915 0.959914
0.433109 0.973034
0.400424 0.992976
0.396899 1.02475
0.455237 1.04411
0.430227 1.05689
0.408077 1.06074
0.388504 1.06342
0.481332 1.04745
0.498355 1.03419
0.490915 1.01734
0.494542 1.01176
0.501998 1.00981
0.495849 1.01484
0.462706 1.02485
0.543249 1.01585
0.5181 1.02877
0.53726 1.02069
0.504283 1.02426
0.532519 1.01671
0.554441 1.01571
0.55657 1.0122
0.503521 1.01356
0.492431 1.02638
0.51454 1.02829
0.533472 1.03194
0.56246 1.02078
0.542321 1.02353
0.569378 1.02829
0.46174 1.0318
0.489008 1.02999
0.475825 1.03415
0.52341 1.01766
0.462908 1.02269
0.45394 0.993929
0.540177 0.9813
0.480093 0.973797
0.429801 0.946872
0.367985 0.940179
0.383941 0.935332
0.338534 0.924342
0.337579 0.954067
0.345959 0.973418
0.329443 1.00196
0.31532 1.01218
0.333419 1.06326
0.348661 1.05393
0.36101 1.01847
0.361925 1.0218
0.310619 1.03747
0.31336 1.03714
0.316163 1.01688
0.331255 1.01606
0.357748 1.00243
0.325894 0.992309
0.362315 0.991224
0.36354 0.998546
0.408535 0.998019
0.363896 1.00155
0.443905 0.981311
0.366333 0.996151
0.301669 1.01468
0.402641 1.02294
0.278179 1.01742
0.258647 1.00809
0.3459 1.01519
0.354859 1.02955
0.362537 1.02904
0.460982 1.02934
0.454579 1.03205
0.485178 1.04398
0.483958 1.05077
0.479083 1.05946
0.423331 1.08468
0.472985 1.08511
0.491195 1.04993
0.499707 1.02599
0.488128 1.02749
0.426696 1.02776
0.408168 1.01546
0.370021 1.00618
0.328661 1.01514
0.413 1.01452
0.37751 1.02182
0.33726 1.03345
0.411638 1.04372
0.419528 1.03279
0.471898 1.03981
0.447331 1.03349
0.46064 1.00217
0.427843 1.00067
0.433689 0.996945
0.391554 0.992855
0.418653 0.984715
0.370636 0.955772
0.357874 0.935523
0.470837 0.922059
0.43523 0.924043
0.447005 0.925248
0.433103 0.939408
0.462141 0.936068
0.452563 0.932311
0.503411 0.931733
0.529559 0.921318
0.458615 0.929012
0.501683 0.901094
0.487771 0.930895
0.620514 0.925629
0.599346 0.931997
0.623011 0.933951
0.667616 0.930824
0.647861 0.946947
0.642598 0.977354
0.618224 0.989419
0.601787 0.995996
0.60102 0.978296
0.631373 0.983537
0.62641 0.9918
0.691097 0.973735
0.679993 0.996068
0.680673 0.993223
0.633714 1.00787
0.605455 1.01749
0.668706 1.01041
0.669262 0.998126
0.628275 1.00296
0.641461 0.980053
0.61977 0.979356
0.565934 0.982047
0.595412 0.971354
0.61507 0.966899
0.627479 0.983979
0.603568 1.0013
0.589738 1.00639
0.582989 1.02224
0.562938 1.03955
0.618613 1.03349
0.614355 1.01605
0.550288 1.00062
0.522618 0.983679
0.499618 0.960646
0.584163 0.940773
0.54244 0.937964
0.556052 0.930894
0.557806 0.907792
0.606992 0.895063
0.557843 0.908013
0.511707 0.923977
0.528537 0.927166
0.492577 0.929799
0.522636 0.929289
0.481005 0.936172
0.426294 0.950716
0.487246 0.967988
0.433918 0.955468
0.41561 0.952257
0.437347 0.932863
0.46922 0.931344
0.477291 0.925782
0.447599 0.932393
0.469915 0.95171
0.45421 0.944015
0.4476 0.931426
0.457924 0.924428
0.441854 0.940483
0.41654 0.930491
0.43356 0.936343
0.463213 0.954844
0.440954 0.936667
0.465865 0.914864
0.468484 0.924658
0.431991 0.951048
0.402901 0.949169
0.451578 0.933083
0.394695 0.93319
0.37161 0.923014
0.365151 0.950555
0.379961 0.967237
0.372003 0.942672
0.485978 0.942941
0.485229 0.95911
0.519714 0.94945
0.514 0.975156
0.458241 0.993666
0.506334 0.986629
0.419021 0.962587
0.426871 0.951676
0.385915 0.919098
0.382267 0.897035
0.450159 0.909526
0.445353 0.885504
0.425287 0.891031
0.461278 0.899853
0.37961 0.91366
0.357805 0.902935
0.396306 0.900737
0.401664 0.899344
0.398885 0.870674
0.395938 0.865068
0.334555 0.872003
0.397579 0.886381
0.398553 0.920843
0.429813 0.932354
0.536708 0.928099
0.472067 0.943531
0.436487 0.963813
0.467409 0.975758
0.452638 0.979559
0.444064 0.967883
0.448078 0.960591
0.4336 0.972769
0.410996 0.978166
0.502226 0.958804
0.452045 0.942703
0.500584 0.903203
0.494785 0.871739
0.478163 0.865681
0.473398 0.883541
0.442215 0.902747
0.4129 0.915964
0.343657 0.940199
0.380105 0.932552
0.360733 0.962871
0.346829 0.974651
0.419897 0.958496
0.3255 0.958936
0.410505 0.946575
0.368823 0.933376
0.374481 0.923184
0.368377 0.924587
0.404335 0.912216
0.353967 0.933072
0.318624 0.935768
0.373858 0.930321
0.246203 0.923974
0.264044 0.940427
0.301596 0.945423
0.413051 0.941773
0.409227 0.925952
0.422133 0.923276
0.35706 0.916231
0.381449 0.913027
0.363187 0.909762
0.38921 0.915966
0.413057 0.930407
0.338942 0.912201
0.381935 0.921452
0.432402 0.930449
0.421945 0.924693
0.437801 0.91628
0.455292 0.923875
0.435486 0.93836
0.427138 0.952995
0.426891 0.964548
0.423321 0.964325
0.40224 0.98115
0.47026 0.973095
0.453919 0.983137
0.491677 1.00167
0.519934 1.04078
0.540044 1.03121
0.497728 1.02597
0.591874 1.01225
0.579011 1.03047
0.595853 1.03404
0.509595 1.05315
0.573482 1.04355
0.605273 1.02039
0.592396 1.0045
0.625029 0.997328
0.658344 0.967639
0.574802 0.975659
0.549242 0.972967
0.564469 0.959766
0.573147 0.942243
0.583297 0.915674
0.564197 0.888209
0.549858 0.880269
0.573358 0.852432
0.590601 0.8661
0.622368 0.85732
0.62106 0.881662
0.602709 0.918449
0.629315 0.954954
0.627068 0.982771
0.701591 0.983829
0.703576 0.977594
0.75333 0.948099
0.675412 0.974587
0.627827 0.975551
0.648091 0.945974
0.591175 0.917443
0.602594 0.910527
0.600407 0.887713
0.615316 0.863196
0.606241 0.853785
0.608769 0.868652
0.624205 0.866997
0.60941 0.877331
0.593804 0.897162
0.582501 0.896715
0.601756 0.905357
0.576587 0.929553
0.634313 0.930026
0.623469 0.966967
0.636157 0.97737
0.663829 0.981693
0.726206 0.969862
0.740864 0.979698
0.715936 0.984114
0.66273 1.01131
0.586626 1.0247
0.641796 0.997309
0.634951 0.994046
0.627319 0.992063
0.623199 0.992225
0.687793 0.96587
0.626193 0.975543
0.656884 0.960898
0.643987 0.971211
0.629204 0.987432
0.662623 0.962769
0.630545 0.970763
0.647019 0.95691
0.67979 0.940159
0.646155 0.954089
0.631704 0.971381
0.678876 0.980608
0.727911 0.97753
0.767004 0.963601
0.74341 0.966051
0.706882 1.00077
0.712286 1.00937
0.734674 1.02186
0.658151 1.04788
0.707612 0.996434
0.632118 1.01693
0.657743 1.00248
0.618329 1.01986
0.6331 1.0107
0.638389 0.994
0.635912 0.966966
0.62083 0.984616
0.634379 0.97501
0.688256 0.961864
0.669625 0.969414
0.702945 0.956267
0.690897 0.968315
0.575981 1.01192
0.650343 0.965928
0.695767 0.940881
0.703113 0.925754
0.676192 0.909884
0.655306 0.919625
0.610779 0.949749
0.607413 0.955026
0.618994 0.943389
0.631757 0.936905
0.562501 0.95852
0.57504 0.957537
0.608993 0.973036
0.618301 0.989665
0.600205 0.995977
0.56443 1.00622
0.567988 1.01795
0.558197 1.0351
0.563647 1.0369
0.611034 1.03036
0.610224 1.03611
0.603728 1.02115
0.557228 1.01628
0.572454 1.01741
0.558462 1.04322
0.620747 1.04872
0.620403 1.05433
0.640336 1.03528
0.702633 0.989538
0.71777 0.982923
0.756613 0.974401
0.728824 0.972562
0.666894 0.987609
0.602253 1.01273
0.650302 0.985754
0.671469 0.963844
0.639062 0.954388
0.611213 0.947848
0.561315 0.952882
0.579541 0.952813
0.584629 0.951387
0.616349 0.951954
0.585403 0.968276
0.581852 0.989767
0.687242 0.98174
0.66351 0.993558
0.673484 0.991101
0.710352 0.96757
0.739908 0.943829
0.712557 0.96181
0.652245 0.980112
0.643457 0.995623
0.681062 0.967413
0.67197 0.959995
0.71405 0.939471
0.719089 0.924029
0.686797 0.946149
0.685792 0.926111
0.660384 0.936438
0.689311 0.927279
0.667073 0.941724
0.650045 0.967352
0.688601 0.95038
0.690806 0.938244
0.558599 0.988554
0.658429 0.979301
0.602873 1.03393
0.599221 1.0787
0.650416 1.06834
0.681522 1.07406
0.683842 1.07519
0.75578 1.04263
0.656135 1.11071
0.700418 1.09166
0.703176 1.07822
0.697502 1.07884
0.733027 1.05568
0.735273 1.02315
0.690921 1.03881
0.646441 1.04303
0.704816 1.02289
0.662738 1.01862
0.673835 0.999441
0.75024 0.961219
0.69377 0.974805
0.649769 0.968591
0.672001 0.95383
0.591869 0.960851
0.634085 0.953996
0.646672 0.959046
0.719728 0.926097
0.740889 0.912609
0.728977 0.944566
0.689883 0.962131
0.683255 0.946043
0.687046 0.954042
0.781603 0.933494
0.835602 0.925154
0.746081 0.97197
0.733288 0.981739
0.673211 1.00259
0.682743 1.00124
0.677188 0.983509
0.618622 0.980851
0.594355 0.954632
0.621198 0.928729
0.605109 0.935984
0.670882 0.889915
0.596995 0.913661
0.591993 0.923135
0.575163 0.922126
0.632222 0.913633
0.591591 0.952211
0.670528 0.936467
0.626814 0.952237
0.5881 0.971884
0.629631 0.97539
0.591924 0.995651
0.642207 1.00083
0.638433 1.01116
0.658744 1.00666
0.619967 1.02562
0.701296 0.995545
0.704289 0.991102
0.650661 1.00675
0.681499 0.981996
0.65866 0.992182
0.67719 0.988005
0.665037 1.00512
0.646631 0.996646
0.574851 1.00978
0.631582 0.984896
0.600104 1.0017
0.716266 0.966415
0.707417 0.966449
0.682987 0.97787
0.723688 0.976656
0.75095 0.977672
0.72171 1.00965
0.715904 1.00737
0.726286 1.00626
0.697277 1.01447
0.666789 1.03826
0.638507 1.06077
0.687205 1.02762
0.680732 1.00485
0.706869 0.957564
0.672627 0.961221
0.682668 0.929973
0.681615 0.892592
0.631915 0.929439
0.591451 0.941908
0.668835 0.886632
0.588341 0.915835
0.555871 0.946386
0.554721 0.960941
0.602895 0.951029
0.624908 0.9584
0.570143 1.0245
0.607093 1.04868
0.617704 1.08786
0.695332 1.06534
0.707151 1.07228
0.699754 1.10084
0.630703 1.12385
0.616228 1.11887
0.655084 1.07681
0.617732 1.06347
0.707901 0.997883
0.641724 1.03722
0.594999 1.04581
0.599235 1.00242
0.542473 1.00289
0.545912 0.976069
0.566075 0.959198
0.582914 0.936651
0.535484 0.943048
0.504841 0.943963
0.626753 0.896653
0.585105 0.952778
0.524941 1.01397
0.580228 1.00668
0.598828 1.01217
0.600045 1.0243
0.662902 1.02002
0.567616 1.04981
0.672368 0.989726
0.602972 0.98251
0.621087 0.97098
0.56476 0.99121
0.550946 0.99901
0.574655 0.999687
0.5504 1.0152
0.521036 1.02048
0.556672 1.00099
0.469524 1.04268
0.483502 1.03546
0.522043 1.02236
0.489793 1.04488
0.482419 1.04282
0.548596 1.02091
0.488357 1.02365
0.475306 1.01048
0.502385 1.01773
0.50882 1.03627
0.574874 1.02683
0.529099 1.04107
0.58258 1.02545
0.59885 1.0266
0.623758 1.01464
0.616014 1.02191
0.591271 1.03984
0.652382 1.00517
0.644554 1.01089
0.579595 1.02116
0.568929 1.01696
0.574569 1.04777
0.652765 1.04148
0.645351 1.05457
0.650852 1.05302
0.66064 1.04216
0.659191 1.03797
0.726844 1.0043
0.701009 1.00642
0.718951 0.979817
0.69258 0.993381
0.67183 1.03412
0.653615 1.03948
0.645238 1.00992
0.593407 1.03676
0.650395 1.00765
0.601645 1.01449
0.665021 0.998669
0.725518 0.988773
0.712867 1.00027
0.657675 1.01243
0.593577 1.02122
0.637573 0.989274
0.666487 0.976627
0.612212 0.982086
0.678895 0.935359
0.608804 0.957138
0.657898 0.934621
0.561235 0.968738
0.517777 0.964613
0.512985 0.970606
0.473472 0.998151
0.558235 0.996448
0.518503 1.0207
0.56581 1.02078
0.563175 1.01118
0.54344 1.03587
0.540746 1.04289
0.559863 1.02597
0.544199 1.01115
0.564947 0.995196
0.577326 0.980741
0.548874 0.986009
0.583446 0.934781
0.571988 0.931883
0.542259 0.929794
0.559892 0.924086
0.498971 0.939847
0.475435 0.950418
0.465211 0.978108
0.474403 1.00232
0.464053 1.01019
0.456063 1.01625
0.414494 1.02945
0.42847 1.0099
0.487561 0.984377
0.479449 0.992394
0.497613 1.00518
0.476389 1.00705
0.504006 0.991287
0.466308 0.98663
0.50265 0.973658
0.453533 0.975818
0.435965 0.976886
0.465439 0.997856
0.433208 1.01424
0.489832 1.01418
0.48521 1.01529
0.464441 1.02297
0.518632 1.02641
0.501344 1.02912
0.426155 1.0333
0.436444 0.999138
0.361181 1.00962
0.439049 0.998236
0.401729 1.01564
0.443325 0.991652
0.466842 0.966078
0.473474 0.950768
0.493312 0.933495
0.470708 0.947256
0.429926 0.981307
0.52861 0.98498
0.573857 0.989262
0.559652 0.995666
0.547054 0.992329
0.534947 1.00717
0.52042 1.00203
0.495815 0.975658
0.455192 0.970616
0.501264 0.97235
0.536074 0.974734
0.521078 0.99229
0.609159 0.958757
0.656561 0.922793
0.603358 0.955268
0.567056 0.978164
0.594477 0.9602
0.575806 0.989492
0.554488 0.957085
0.519042 0.942219
0.471903 0.943963
0.47173 0.951588
0.492806 0.938403
0.473846 0.950119
0.47598 0.947276
0.444924 0.949127
0.444373 0.943474
0.443153 0.960375
0.451569 0.976861
0.47569 0.989476
0.526872 0.98891
0.543383 0.992959
0.559806 1.01849
0.630264 1.02922
0.607464 1.03765
0.612258 1.02835
0.612594 1.02147
0.565693 1.0149
0.561193 1.01823
0.602596 1.02127
0.595188 1.03022
0.603778 1.02267
0.643773 1.00096
0.606017 1.00923
0.602976 1.00022
0.579009 1.0068
0.598812 0.99846
0.579622 1.01168
0.594475 0.993517
0.610781 0.949948
0.538529 0.962782
0.611679 0.930033
0.552221 0.938302
0.544551 0.92759
0.573265 0.920973
0.525052 0.940604
0.564397 0.947262
0.593151 0.955318
0.591554 0.957391
0.599887 0.986669
0.529482 1.03483
0.493677 1.02912
0.543715 0.990307
0.52602 0.989675
0.56683 0.965916
0.591145 0.934463
0.543577 0.936681
0.594536 0.923545
0.629809 0.926769
0.635795 0.924683
0.674057 0.903422
0.658669 0.894609
0.596792 0.896348
0.562157 0.924533
0.593256 0.931908
0.622549 0.94434
0.63895 0.947355
0.709115 0.938641
0.769491 0.908384
0.76882 0.904998
0.697595 0.934292
0.709412 0.939844
0.69651 0.961589
0.711561 0.969245
0.647261 1.02838
0.767523 0.974084
0.750847 0.996541
0.722823 1.00634
0.796422 0.956802
0.789961 0.940023
0.770141 0.940625
0.815795 0.946809
0.806971 0.973697
0.785086 0.990806
0.799891 0.976043
0.778021 1.00562
0.768969 1.02251
0.832821 1.01937
0.815678 1.05724
0.760627 1.07804
0.777949 1.05929
0.749023 1.06594
0.821017 1.00569
0.821647 0.987812
0.785215 1.00446
0.803506 0.981841
0.811769 0.959339
0.802131 0.976438
0.878968 0.937971
0.886528 0.913283
0.874824 0.898074
0.85928 0.917737
0.850191 0.89889
0.824796 0.913735
0.804426 0.951476
0.786222 0.947307
0.790776 0.963556
0.846966 0.951951
0.873288 0.956053
0.897177 0.962389
0.876402 1.00669
0.883281 0.993034
0.839012 0.992331
0.767088 1.02077
0.818933 1.00206
0.813439 1.04247
0.780927 1.07606
0.835192 1.03531
0.808447 1.04876
0.786519 1.06391
0.820317 1.08485
0.901151 1.08908
0.905483 1.09442
0.896464 1.05852
0.881022 1.03416
0.873954 1.00571
0.853892 0.99408
0.881688 0.966202
0.846939 0.991899
0.850975 0.999752
0.792764 1.00242
0.827404 0.962153
0.791606 1.01536
0.885928 0.984909
0.849077 1.0305
0.866898 1.04355
0.898127 1.02662
0.909385 1.00522
0.900039 1.01411
0.905111 1.02338
0.878498 1.02927
0.871797 1.0147
0.884828 0.980778
0.846811 1.00251
0.83743 1.00645
0.869164 1.00248
0.892462 1.0055
0.873015 1.04402
0.897772 1.05441
0.911113 1.06934
0.923156 1.06028
0.928581 1.04419
0.942103 1.02574
0.906412 1.02382
0.904182 1.01464
0.926909 1.00912
0.945614 0.997757
0.946242 0.974639
0.92584 0.985808
0.920071 0.999501
0.959273 0.966283
0.928652 0.999161
0.991367 0.95492
0.944876 0.996374
0.912135 1.03636
0.91777 1.01693
0.909988 1.0155
0.891377 1.03023
0.913678 1.00864
0.973368 0.960283
0.970518 0.983106
0.942104 1.05908
0.935238 1.07972
0.949529 1.06069
0.970576 1.02557
0.976952 0.993177
0.919972 1.01722
0.877406 1.03457
0.975336 0.968114
0.900828 1.02029
0.847778 1.04034
0.865501 1.00819
0.833178 1.01284
0.871135 0.976276
0.90433 0.947542
0.875493 0.969059
0.905798 0.945489
0.839227 1.00336
0.863987 0.990398
0.899363 0.979168
0.936968 0.977983
0.850293 1.07771
0.875283 1.0689
0.896612 1.07827
0.947983 1.05057
0.979787 1.03342
1.03182 1.01685
0.969117 1.07761
1.01177 1.03684
1.03354 0.99976
1.02678 0.966234
0.993555 0.946382
0.954469 0.955325
0.902076 0.963065
0.907493 0.953149
0.869193 0.981924
0.826977 1.04255
0.887801 1.02054
0.882578 1.01619
0.910793 0.978465
0.899749 0.978182
0.861968 0.991282
0.83055 0.964094
0.817244 0.922753
0.767387 0.953864
0.797552 0.945216
0.761848 0.981788
0.778728 0.977725
0.814526 0.960788
0.784745 0.984082
0.783597 0.987646
0.774844 0.982335
0.708064 1.02233
0.661601 1.04359
0.703103 1.01718
0.697528 1.01865
0.766378 0.979565
0.742698 0.987245
0.75192 1.01638
0.783442 1.01151
0.74841 1.02868
0.757555 1.02596
0.800879 0.990524
0.725171 1.02431
0.73865 1.01601
0.791563 0.977442
0.68135 1.04457
0.718976 1.02672
0.734793 1.01033
0.745928 1.01388
0.722554 1.02793
0.752982 1.00909
0.731956 1.00669
0.663919 1.01685
0.705387 0.981883
0.596983 1.03922
0.606911 1.03766
0.594158 1.0548
0.679918 1.02895
0.691378 1.02377
0.681855 1.00327
0.675627 0.983719
0.645254 0.995105
0.695497 0.978742
0.679501 0.974769
0.647293 0.971873
0.640778 0.95911
0.591398 0.96997
0.636612 0.941817
0.599729 0.977742
0.574678 0.998504
0.607576 0.998836
0.626653 0.992539
0.607489 1.01244
0.648611 1.00816
0.54957 1.05169
0.550884 1.01781
0.630842 0.961832
0.594222 0.976923
0.588158 0.960953
0.57934 0.977499
0.50044 1.0212
0.556306 0.98063
0.559187 0.9967
0.57995 1.00526
0.588682 1.01398
0.608989 1.00618
0.593914 1.01197
0.627813 0.997489
0.605767 0.992654
0.591619 0.965336
0.509049 0.958707
0.457857 0.942252
0.44562 0.924686
0.442942 0.931331
0.469631 0.935555
0.458716 0.964467
0.49186 0.962289
0.485818 0.973962
0.430604 0.998285
0.481308 0.961987
0.444306 0.982612
0.45746 0.980209
0.437022 0.996422
0.392588 1.00616
0.46464 0.972141
0.372346 1.00871
0.417515 0.979017
0.475339 0.944479
0.445929 0.93577
0.476529 0.915872
0.401333 0.932385
0.443301 0.926055
0.443177 0.944808
0.452813 0.945591
0.42425 0.939674
0.485544 0.928021
0.51736 0.932341
0.55888 0.909842
0.526383 0.917614
0.479368 0.936349
0.490328 0.941422
0.510654 0.967294
0.528717 0.951258
0.570139 0.929889
0.547154 0.938337
0.564678 0.934885
0.588091 0.932422
0.544252 0.959406
0.565213 0.930796
0.511258 0.932573
0.509796 0.924688
0.527905 0.929166
0.520815 0.973577
0.538808 0.993752
0.557215 0.974368
0.487394 0.985254
0.527079 0.948782
0.466127 0.962821
0.47449 0.9699
0.524234 0.94704
0.489501 0.953004
0.444196 0.958101
0.467361 0.95674
0.417223 0.987259
0.491969 0.948446
0.377199 1.00684
0.364289 1.02402
0.414217 1.03566
0.385324 1.05753
0.441003 1.0448
0.425309 1.02963
0.463702 0.988913
0.421246 0.984547
0.466031 0.953991
0.434689 0.984593
0.41351 0.993492
0.487796 0.950456
0.464457 0.939226
0.431423 0.927431
0.454155 0.91247
0.403156 0.944311
0.418906 0.943052
0.461993 0.941797
0.446344 0.953882
0.512945 0.920254
0.492297 0.945403
0.467336 0.977046
0.490375 0.977075
0.475826 0.956553
0.485454 0.94901
0.450937 0.97305
0.457908 0.969009
0.48616 0.956597
0.461585 0.991352
0.454823 0.98796
0.403389 0.998711
0.402874 0.976574
0.339673 0.964059
0.367321 0.930167
0.39778 0.918796
0.377303 0.935412
0.356355 0.930772
0.377657 0.919759
0.397675 0.906627
0.390932 0.916017
0.464289 0.887685
0.455971 0.917242
0.4087 0.956703
0.449598 0.973083
0.493349 0.968821
0.424704 0.992855
0.441259 0.972877
0.434201 0.944332
0.391019 0.920749
0.398227 0.919788
0.415645 0.92915
0.419941 0.915142
0.388751 0.916372
0.439935 0.883894
0.436893 0.883235
0.397789 0.912149
0.352851 0.926448
0.31332 0.921184
0.349286 0.920008
0.330785 0.940067
0.341082 0.939381
0.322187 0.944567
0.344877 0.92962
0.347623 0.929781
0.319609 0.936214
0.360691 0.932901
0.349885 0.935404
0.315751 0.950231
0.288211 0.962035
0.278029 0.963428
0.284373 0.969243
0.199707 0.995416
0.208582 0.987935
0.305035 0.982691
0.193192 0.988781
0.206317 0.993784
0.228928 0.994882
0.192592 0.996257
0.238154 0.972644
0.269978 0.952391
0.258369 0.946959
0.22793 0.95117
0.208018 0.943302
0.272388 0.922885
0.203552 0.938676
0.165837 0.950375
0.0849091 0.944415
0.0507639 0.938622
0.0620813 0.923689
0.0255961 0.920535
0.0931718 0.92257
0.12814 0.910816
