# Supplementary material for: Stochastic bond dynamics facilitates alignment of malaria parasite at erythrocyte membrane upon invasion
Source: eLife. 2020 May 18;9:e56500. doi: 10.7554/eLife.56500 (PMC7269671; doi:10.7554/eLife.56500)
Supplement: Figure 2—source data 1. [file elife-56500-fig2-data1.zip › PARA_POSITIONS/pos39.dat]

4.36412 0.0379061
4.3369 0.117026
4.31857 -0.226167
4.36146 -0.0779778
4.41363 0.217503
4.40154 -0.1917
4.39985 -0.257344
4.38737 0.189052
4.34897 0.0292564
4.2973 -0.0681062
4.27246 -0.066849
4.27275 -0.030244
4.2563 -0.119683
4.24712 -0.311772
4.25008 -0.0933882
4.24867 -0.250163
4.24625 -0.153485
4.25478 -0.12299
4.27178 -0.270069
4.30104 -0.0297345
4.30904 0.00458138
4.29859 -0.179552
4.30164 -0.240473
4.30215 -0.11103
4.28569 -0.257217
4.29245 -0.0125859
4.28839 -0.319713
4.30458 -0.0511315
4.30504 -0.135065
4.30149 -0.0672517
4.29673 -0.295768
4.2826 0.0407664
4.23461 -0.161016
4.22136 0.0366119
4.1861 -0.294528
4.19571 -0.192112
4.21405 -0.0910408
4.22798 -0.0165385
4.26036 -0.0875175
4.26354 -0.153736
4.24858 -0.256514
4.2304 0.0487152
4.21956 -0.0248216
4.23612 0.125291
4.24498 0.0223082
4.25419 -0.140653
4.26453 -0.0365146
4.26581 0.255918
4.2551 0.119405
4.19896 0.297132
4.16411 -0.0478703
4.12422 0.249601
4.08652 0.0980685
4.07755 0.267276
4.09259 0.146188
4.13697 0.105155
4.19053 -0.0324355
4.24616 0.163553
4.2648 -0.0919826
4.249 -0.179614
4.21614 -0.205881
4.17227 -0.0272131
4.12004 -0.0912636
4.10284 -0.00185771
4.13958 0.0412959
4.14267 0.183853
4.12264 0.161262
4.08062 -0.0102629
4.01787 0.206114
3.98172 0.153156
3.94893 0.39272
3.96131 0.237127
3.95561 0.237669
3.97075 0.145516
3.96613 0.15921
3.98589 0.145435
3.9688 0.157256
3.95967 0.0379605
3.93248 0.140367
3.89977 -0.0415851
3.87378 0.137458
3.88034 0.0885248
3.90671 0.224469
3.95977 0.196224
3.96689 -0.104562
3.94434 0.136811
3.91959 0.0148348
3.90658 0.00543651
3.84976 0.0691222
3.82954 -0.0924453
3.79713 0.0407296
3.78498 0.0784038
3.77662 0.226849
3.78332 0.335083
3.79605 0.0801201
3.83112 0.0865508
3.86069 0.0658095
3.89218 0.181636
3.90298 0.105444
3.88805 -0.131565
3.8959 0.257481
3.89525 0.36535
3.89829 0.253234
3.92351 0.0786121
3.91296 0.0343326
3.86682 0.167258
3.82148 0.312629
3.81133 0.211692
3.84406 0.249699
3.86554 0.465103
3.91726 0.201448
3.93741 0.29922
3.94818 0.392362
3.94529 0.325147
3.9224 0.105002
3.86946 0.499915
3.84931 0.34332
3.80698 0.538972
3.8186 0.440983
3.82533 0.313544
3.84935 0.371494
3.85287 0.409439
3.8498 0.258503
3.81788 0.160136
3.80055 0.0302787
3.77909 0.278655
3.75806 0.0919159
3.70095 0.472034
3.66802 0.285482
3.59073 0.355911
3.55584 -0.0609735
3.56269 0.166276
3.55079 0.140451
3.53846 0.206914
3.49602 -0.135293
3.46498 0.264251
3.45025 0.190765
3.37866 0.166913
3.35171 0.0156062
3.34342 0.183891
3.34556 0.113396
3.38537 0.114282
3.44005 0.311597
3.46209 0.00313182
3.51768 0.0875592
3.53269 -0.146044
3.52286 0.263559
3.54481 -0.00746953
3.56131 0.110686
3.51703 0.207029
3.49436 0.0520528
3.51424 0.257941
3.51903 0.218766
3.52938 0.0503363
3.55252 0.207486
3.57816 0.317601
3.62402 0.124988
3.62984 -0.0953618
3.63746 0.614584
3.66547 0.189537
3.64283 0.113729
3.59335 0.181735
3.54769 0.26355
3.50676 0.320552
3.50867 0.112185
3.50829 0.302885
3.5294 0.258166
3.57608 0.233793
3.58492 0.279918
3.54936 0.288091
3.53343 0.242465
3.50905 0.179682
3.49753 0.251217
3.50614 0.0876046
3.5002 0.343871
3.49574 0.406999
3.50924 0.377194
3.49169 0.418256
3.46063 0.122485
3.43046 0.475891
3.46723 0.123839
3.4749 0.409805
3.5104 0.119609
3.50313 0.525731
3.5175 0.318975
3.4917 0.238219
3.4785 0.208026
3.4293 0.452468
3.41508 0.345433
3.42226 0.289039
3.40932 0.432883
3.41447 0.508093
3.41567 0.393252
3.43399 0.523455
3.47482 0.502999
3.4794 0.197354
3.51497 0.457679
3.53507 0.336892
3.53775 0.152315
3.5364 0.384093
3.54843 0.219509
3.55469 0.499235
3.55945 0.458768
3.53579 0.429757
3.50413 0.433912
3.50685 0.469451
3.54464 0.449462
3.64506 0.503566
3.71256 0.602581
3.77585 0.668701
3.81665 0.705068
3.81751 0.522189
3.80796 0.695334
3.74838 0.761942
3.77267 0.70247
3.79783 0.441879
3.83909 0.263194
3.89699 0.373627
3.94532 0.199886
3.9304 0.430147
3.89021 0.497806
3.87857 0.376774
3.81895 0.553715
3.79617 0.0938033
3.80809 0.435893
3.79101 0.407048
3.76984 0.311004
3.80409 0.295909
3.79273 0.293291
3.83428 0.33193
3.87138 0.187563
3.85002 0.14785
3.8212 0.192771
3.81328 0.239105
3.83099 0.205046
3.82233 0.36562
3.82174 0.233739
3.8262 0.306482
3.85088 -0.0425588
3.88152 0.080797
3.9034 0.24285
3.89895 0.219661
3.88979 0.162485
3.8594 0.387755
3.83739 0.00158032
3.79937 0.220427
3.81736 0.263057
3.79692 0.158668
3.77962 0.253915
3.74444 0.571705
3.70234 0.445014
3.68202 0.393439
3.6706 0.56884
3.69793 0.654828
3.76237 0.427458
3.77652 0.520191
3.79793 0.62961
3.83183 0.0948058
3.81844 0.584842
3.79694 0.433951
3.76611 0.480961
3.69675 0.654561
3.68797 0.599957
3.69285 0.367073
3.72814 0.388883
3.75219 0.414532
3.75982 0.47606
3.75167 0.549795
3.7925 0.221815
3.80394 0.454016
3.73038 0.548354
3.64124 0.444988
3.5612 0.640205
3.54031 0.34246
3.51304 0.295395
3.44627 0.654457
3.43935 0.662552
3.44031 0.615929
3.43761 0.520985
3.46093 0.520913
3.48463 0.439715
3.52121 0.258524
3.52396 0.140369
3.5345 0.349974
3.55207 0.26312
3.52822 0.287875
3.52327 0.631093
3.54903 0.555982
3.5561 0.569896
3.53885 0.868644
3.59643 0.423347
3.63156 0.539733
3.62608 0.589855
3.62028 0.329453
3.5153 0.535783
3.44164 0.610486
3.40527 0.7541
3.36996 0.889213
3.35031 0.971794
3.37666 0.831816
3.33759 0.899764
3.33875 0.993083
3.36716 0.851722
3.35476 0.731561
3.33309 0.805311
3.33851 0.821816
3.37482 0.79489
3.38845 1.0265
3.44901 0.91122
3.52061 0.723831
3.53071 0.905386
3.48497 0.920487
3.39377 0.937819
3.26371 1.08266
3.18846 1.16036
3.14889 1.15626
3.19045 1.15756
3.17937 1.22499
3.21767 1.0709
3.23855 0.775675
3.21202 0.91974
3.19598 1.06487
3.12667 1.2472
3.09106 1.2593
3.10384 1.04139
3.05678 0.930434
3.0708 1.02892
3.06699 0.792704
3.03044 0.967632
2.94212 1.22337
2.97118 1.25476
2.99126 1.23522
3.00538 1.18747
3.02124 1.18767
3.04294 1.10315
3.05724 0.864109
2.93692 1.00704
2.87537 1.02987
2.76461 1.23772
2.75507 1.08403
2.74483 1.14054
2.7742 0.891561
2.69479 1.0236
2.68645 0.955831
2.71339 0.904685
2.66166 1.11441
2.70387 0.839145
2.61791 1.1366
2.62084 1.1029
2.61302 1.14408
2.63946 1.23928
2.68805 1.17582
2.71244 1.27007
2.81948 0.846824
2.7954 1.26086
2.86214 0.950487
2.85467 1.03932
2.89232 0.694495
2.8504 0.808692
2.7615 1.05988
2.74889 1.05075
2.7985 0.777023
2.76973 1.08306
2.83718 0.779583
2.81449 0.716362
2.78326 0.886677
2.73738 0.88765
2.77214 0.896532
2.78774 0.980809
2.81335 0.947574
2.85512 0.868864
2.85609 0.886448
2.8355 0.964722
2.83252 0.978748
2.77577 1.0274
2.7359 1.02336
2.74943 0.897526
2.67711 1.16532
2.70324 1.11934
2.73234 0.998709
2.71021 1.08283
2.71455 1.04606
2.72411 0.881396
2.72202 0.980198
2.64734 1.07094
2.65795 0.887101
2.63679 0.894325
2.62191 0.745057
2.60521 0.741051
2.55411 0.865006
2.52257 0.789277
2.48203 0.958485
2.49252 0.802905
2.4816 0.84486
2.48221 0.773358
2.50081 0.686926
2.5006 0.754587
2.42391 1.08266
2.46149 0.897923
2.45116 1.00345
2.45806 0.885269
2.44378 0.966449
2.39494 0.965328
2.3587 0.958144
2.35723 0.901305
2.33473 0.90351
2.3576 0.810628
2.33157 0.841194
2.27483 1.01751
2.2957 0.646295
2.21858 0.74182
2.16919 0.89866
2.1711 0.795098
2.16889 0.745466
2.17796 0.716441
2.23145 0.672142
2.22459 0.739722
2.24262 0.657069
2.27471 0.45215
2.24504 0.672369
2.23762 0.628706
2.24396 0.539762
2.26308 0.586048
2.2169 0.698155
2.20001 0.604388
2.20841 0.498938
2.20463 0.764442
2.22747 0.580043
2.20597 0.583303
2.16976 0.634175
2.14724 0.497185
2.14944 0.536535
2.14537 0.683308
2.13348 0.624835
2.10825 0.71426
2.109 0.603967
2.08808 0.756456
2.07084 0.861578
2.12082 0.686107
2.12205 0.741043
2.12606 0.700659
2.12798 0.611499
2.11272 0.680268
2.06966 0.753887
2.07306 0.634549
2.06869 0.67068
2.10742 0.659521
2.1585 0.692395
2.19327 0.713404
2.19528 0.793524
2.21362 0.700138
2.19246 0.92582
2.26289 0.620283
2.25831 0.723723
2.24102 0.685574
2.26387 0.66071
2.26885 0.677774
2.25135 0.473249
2.18947 0.718778
2.19004 0.691675
2.24162 0.547596
2.23002 0.767651
2.25258 0.608518
2.23222 0.458818
2.16367 0.626462
2.15941 0.53731
2.1662 0.543711
2.1707 0.622506
2.21438 0.520881
2.2393 0.407444
2.19183 0.641885
2.18735 0.64054
2.16472 0.698126
2.18794 0.537135
2.16167 0.800582
2.21813 0.517604
2.19404 0.720051
2.20959 0.55308
2.19897 0.558273
2.14632 0.507965
2.15884 0.643419
2.16192 0.624316
2.16485 0.565508
2.16151 0.485874
2.13439 0.618386
2.06627 0.599499
2.06707 0.359509
2.06731 0.529593
2.05767 0.422835
2.05314 0.54292
2.08714 0.294082
2.03011 0.571116
2.03542 0.432018
2.04931 0.478326
2.01289 0.630051
2.01946 0.537407
2.01891 0.602451
2.03891 0.506243
2.03155 0.432141
1.9976 0.48076
1.9586 0.495067
1.93089 0.646711
1.92696 0.563333
1.98074 0.4957
1.99897 0.583403
1.99615 0.597404
1.97131 0.492913
1.95062 0.516365
1.92827 0.574855
1.943 0.565246
1.95477 0.50778
1.94213 0.721691
1.91847 0.641572
1.90058 0.642415
1.89149 0.661136
1.8753 0.736832
1.93733 0.599582
1.93707 0.701907
1.93901 0.596806
1.93125 0.654287
1.88385 0.700865
1.90896 0.643749
1.90722 0.570707
1.86997 0.583773
1.89634 0.506658
1.89306 0.480371
1.91775 0.520989
1.906 0.646009
1.88976 0.550547
1.91596 0.434719
1.98117 0.532925
2.00271 0.377757
1.97398 0.595363
1.94806 0.623583
1.96987 0.581537
1.96668 0.514854
1.97575 0.57246
1.96685 0.671221
1.99788 0.551948
1.96869 0.637232
1.96401 0.589466
1.96086 0.389466
1.96673 0.374466
1.96046 0.570187
1.96041 0.620277
1.99225 0.45997
2.01563 0.441189
2.00934 0.333518
1.99809 0.401032
2.02222 0.493509
2.03458 0.51409
2.03588 0.489934
2.03883 0.4797
1.99622 0.648015
1.97483 0.664639
1.97841 0.56193
1.98537 0.576815
1.98581 0.596027
2.02478 0.519199
2.03482 0.536452
2.02278 0.615063
2.02128 0.599063
2.03217 0.662456
2.03909 0.621784
2.05057 0.536838
2.00078 0.818659
2.00181 0.737367
2.01085 0.5869
2.03762 0.538462
2.00997 0.751484
2.00316 0.618639
1.98253 0.611676
2.02016 0.435728
2.03294 0.49712
2.0676 0.372037
2.11158 0.446605
2.14029 0.567705
2.09902 0.709703
2.10888 0.496264
2.11379 0.581117
2.14234 0.386713
2.14234 0.469943
2.14872 0.469796
2.15561 0.544909
2.15157 0.582262
2.1424 0.597849
2.16165 0.489249
2.14629 0.555372
2.13324 0.606638
2.13143 0.467415
2.10615 0.596208
2.08979 0.575116
2.10165 0.544652
2.11022 0.825789
2.12149 0.718754
2.10509 0.713406
2.08162 0.852605
2.10418 0.695148
2.0589 0.885982
2.05119 0.915818
2.05354 0.825562
2.03768 0.784131
1.99968 0.793271
1.97037 0.849944
1.97785 0.90222
2.02175 0.858371
2.05021 0.776682
2.07601 0.55458
2.02229 0.79702
1.99966 0.678826
1.99105 0.802683
2.05973 0.551781
2.06269 0.713587
2.07209 0.704945
2.06693 0.846313
2.04183 0.848077
2.06157 0.750283
2.03198 0.936113
2.06713 0.640689
2.04072 0.583246
2.04627 0.640687
1.98561 0.945224
1.99306 0.734019
1.94783 0.883884
1.96882 0.703456
1.98585 0.740337
2.02205 0.714267
1.99451 0.682301
1.92944 0.69165
1.88902 0.699784
1.87922 0.496415
1.86551 0.66531
1.87315 0.683536
1.89614 0.608969
1.90443 0.743426
1.96436 0.640875
1.9742 0.750249
2.01673 0.759101
2.05182 0.593685
2.06301 0.692826
2.03996 0.677579
2.00035 0.761906
1.98268 0.736751
1.99475 0.627221
1.98227 0.603895
1.93522 0.677767
1.92771 0.682106
1.91297 0.689571
1.88535 0.808457
1.88904 0.668231
1.87656 0.634931
1.89894 0.478515
1.90704 0.43082
1.90739 0.674615
1.94091 0.645509
1.96617 0.576214
1.95163 0.715405
1.95952 0.537408
1.9749 0.595455
1.98778 0.700272
1.99269 0.798266
2.01812 0.818061
1.94726 0.870076
1.97893 0.734162
1.95604 0.763524
1.98852 0.697416
1.97597 0.655352
1.96199 0.640783
1.92394 0.747889
1.87553 0.685961
1.83593 0.71695
1.8463 0.759683
1.90109 0.620262
1.89085 0.743974
1.93465 0.677957
1.92629 0.643866
1.89333 0.716268
1.90969 0.706278
1.93979 0.474101
1.87491 0.853613
1.92404 0.495189
1.84347 0.799191
1.85524 0.806569
1.90399 0.798671
1.95049 0.834557
1.97292 0.740175
1.96069 0.761145
1.90105 0.96396
1.91879 0.908566
1.93052 0.837515
1.91679 0.832692
1.9124 0.922122
1.958 0.817658
1.94168 0.849088
1.87079 1.05141
1.88124 0.900315
1.84287 0.936453
1.83347 0.859093
1.79749 0.863581
1.78684 0.839802
1.79915 0.936757
1.87405 0.798081
1.87363 0.883655
1.87279 0.80382
1.90179 0.631667
1.87399 0.710259
1.8479 0.862505
1.85534 0.898659
1.8836 0.688008
1.88916 0.7686
1.88985 0.697502
1.86831 0.786582
1.84324 0.76927
1.87502 0.508444
1.84546 0.642624
1.80821 0.58644
1.77723 0.547725
1.7636 0.561914
1.73036 0.62994
1.76687 0.517817
1.78333 0.61663
1.78636 0.688465
1.82812 0.5376
1.79098 0.702275
1.7824 0.656038
1.78438 0.644124
1.79261 0.726564
1.78435 0.773103
1.81204 0.724525
1.83879 0.568457
1.84807 0.605448
1.81218 0.484468
1.79224 0.582966
1.76818 0.629118
1.76388 0.442592
1.73635 0.53246
1.71275 0.655009
1.77257 0.506103
1.78469 0.605973
1.79608 0.576419
1.7894 0.644644
1.78542 0.620454
1.7956 0.576107
1.80562 0.604718
1.78857 0.541576
1.7326 0.704671
1.68684 0.712575
1.70809 0.61979
1.74568 0.575962
1.7635 0.636536
1.77636 0.673287
1.7826 0.589647
1.77719 0.642419
1.78332 0.576566
1.77216 0.566891
1.77206 0.641792
1.75812 0.572158
1.76274 0.526465
1.72023 0.640796
1.69394 0.706034
1.67523 0.686601
1.72932 0.55471
1.7226 0.554229
1.75195 0.478573
1.71757 0.51045
1.67616 0.500716
1.67259 0.385871
1.65074 0.436936
1.63305 0.55155
1.66985 0.430597
1.69169 0.495081
1.70346 0.554211
1.68364 0.54662
1.66753 0.505009
1.63076 0.525892
1.63418 0.560093
1.59579 0.575678
1.57486 0.564187
1.61339 0.471417
1.64402 0.527961
1.6148 0.584216
1.6371 0.451828
1.64289 0.468646
1.63218 0.592724
1.62584 0.595327
1.66127 0.537479
1.65409 0.565393
1.63514 0.595276
1.6155 0.64948
1.588 0.670225
1.60308 0.564667
1.55926 0.705064
1.58399 0.551737
1.57731 0.556129
1.59459 0.456168
1.61171 0.427146
1.63879 0.543173
1.60133 0.714669
1.60422 0.606316
1.60356 0.346586
1.56569 0.514708
1.56855 0.445087
1.59969 0.433039
1.6052 0.529198
1.64503 0.468291
1.60959 0.614889
1.58792 0.62146
1.58363 0.462797
1.56964 0.587659
1.566 0.513764
-1.46694 -0.907601
-1.48782 -0.833557
1.55586 0.517192
1.53646 0.590297
1.54342 0.691954
1.58672 0.549775
1.59056 0.421382
1.5741 0.38741
1.54775 0.530579
1.51715 0.656849
1.52012 0.569994
-1.48975 -0.787313
1.56149 0.488382
-1.46791 -0.864166
1.59197 0.503853
1.64619 0.661807
1.64357 0.700506
1.67086 0.474547
1.62009 0.603083
1.60968 0.479712
1.56291 0.533718
1.57185 0.568101
1.60302 0.50049
1.65281 0.464713
1.63138 0.478482
1.63195 0.456115
1.61583 0.427555
1.56066 0.699943
1.56053 0.46674
1.53912 0.617769
1.52579 0.631248
1.49758 0.689166
1.48976 0.698449
1.49333 0.668406
1.50198 0.65309
1.4948 0.715443
1.49236 0.69586
1.50491 0.615182
1.5335 0.521845
1.55033 0.505682
1.52604 0.673189
1.49751 0.702
1.53247 0.576365
1.53555 0.600307
1.5362 0.509194
1.5505 0.539423
1.57508 0.539529
1.6187 0.548814
1.63386 0.602317
1.63014 0.678076
1.6132 0.663108
1.62865 0.794625
1.64803 0.814534
1.66186 0.799385
1.70825 0.69993
1.71825 0.753712
1.70638 0.795221
1.74197 0.724636
1.72012 0.718342
1.74148 0.648419
1.74791 0.558856
1.73219 0.610853
1.73582 0.596703
1.72664 0.605273
1.66837 0.681642
1.66709 0.657698
1.65473 0.626245
1.66405 0.65621
1.6729 0.724086
1.72677 0.704494
1.80887 0.539565
1.80501 0.670042
1.82459 0.528957
1.78017 0.732317
1.80495 0.576304
1.74891 0.775591
1.70699 0.852545
1.73441 0.633207
1.71564 0.713415
1.73678 0.642504
1.71881 0.669469
1.69055 0.715711
1.65775 0.917945
1.6965 0.679601
1.72082 0.615167
1.71996 0.546466
1.69007 0.62617
1.60746 0.745236
1.6302 0.669904
1.6626 0.613685
1.64743 0.604143
1.64711 0.761175
1.66069 0.611209
1.61926 0.757088
1.67074 0.638694
1.66491 0.634135
1.66048 0.723393
1.64272 0.831424
1.6695 0.679635
1.6459 0.806023
1.68562 0.807981
1.72143 0.750358
1.70609 0.913557
1.7423 0.863851
1.77263 0.827696
1.7867 0.757902
1.80334 0.684685
1.79298 0.680777
1.73739 0.825949
1.71543 0.809227
1.71041 0.711557
1.69279 0.828485
1.72067 0.736603
1.78618 0.640929
1.76336 0.861573
1.78211 0.752817
1.76514 0.689106
1.71277 0.721254
1.66455 0.811916
1.68779 0.706516
1.64698 0.78937
1.64105 0.789524
1.64956 0.647435
1.61996 0.823248
1.57316 0.821227
1.58835 0.717981
1.57041 0.619083
1.53541 0.703738
1.55134 0.543218
1.57262 0.484632
1.55311 0.555279
1.52412 0.550435
1.4824 0.501041
1.46628 0.61838
1.50288 0.621603
1.52782 0.608597
1.5054 0.709421
1.50055 0.663594
1.52084 0.758627
1.56289 0.637993
1.56985 0.679367
1.56215 0.62727
1.57693 0.552614
1.5137 0.629428
1.45232 0.592377
1.44416 0.660635
1.44706 0.643617
1.4541 0.59007
1.44126 0.616475
1.43941 0.712297
1.46896 0.629992
1.45999 0.805549
1.4733 0.8323
1.57969 0.647337
1.54487 0.89609
1.54088 0.805685
1.51162 0.706268
1.47482 0.695404
1.4011 0.761488
1.41011 0.665684
1.4572 0.61962
1.49686 0.654572
1.54076 0.678402
1.55214 0.801139
1.56599 0.853196
1.58331 0.764202
1.58506 0.70465
1.57137 0.700561
1.52584 0.794854
1.50468 0.812912
1.49343 0.804327
1.51072 0.778284
1.54452 0.766431
1.59908 0.586969
1.55611 0.611295
1.4861 0.784713
1.48185 0.600868
1.46545 0.502193
1.41486 0.601648
1.43795 0.545936
1.43922 0.734047
1.50694 0.594682
1.5127 0.692103
1.52757 0.589682
1.50874 0.5824
1.47298 0.687756
1.45219 0.606245
1.47447 0.667588
1.48139 0.636579
1.50525 0.637842
1.50623 0.793695
1.56471 0.604072
1.5679 0.685649
1.55181 0.604426
1.512 0.719318
1.47081 0.732664
1.45674 0.747242
1.40085 0.731365
1.37129 0.804679
1.38656 0.793091
1.39359 0.803727
1.40496 0.792161
-1.42162 -0.532863
1.37653 0.71094
1.36482 0.683869
-1.36722 -0.557752
-1.37806 -0.574768
1.40219 0.499599
1.35228 0.626552
-1.28167 -0.772046
-1.3042 -0.672096
1.30536 0.746864
1.32287 0.729774
1.33384 0.709648
1.31854 0.734459
-1.31871 -0.602514
1.26591 0.828027
-1.33908 -0.609576
1.36029 0.702902
-1.36007 -0.646563
-1.31077 -0.730091
-1.26686 -0.796331
-1.29172 -0.656305
-1.27457 -0.801572
1.33252 0.595006
1.35894 0.425708
-1.27199 -0.742585
-1.24807 -0.766198
-1.26954 -0.622612
-1.26751 -0.652625
1.31265 0.579281
-1.28662 -0.635603
1.30222 0.672595
-1.31057 -0.583141
-1.31024 -0.494565
-1.26275 -0.54147
-1.22331 -0.617261
-1.24215 -0.528125
-1.22936 -0.489484
-1.25951 -0.370267
-1.25845 -0.442436
-1.28249 -0.401757
-1.24646 -0.52809
-1.22144 -0.509613
-1.1996 -0.445257
-1.18248 -0.442953
-1.20143 -0.44902
-1.23981 -0.439985
-1.23019 -0.586057
-1.24985 -0.486598
-1.25135 -0.492218
-1.21926 -0.420495
-1.19953 -0.341921
-1.21465 -0.423834
-1.22402 -0.524607
-1.26976 -0.429428
-1.23669 -0.580605
1.19221 0.762936
-1.20411 -0.564013
-1.23266 -0.494154
-1.25234 -0.402203
-1.21702 -0.547675
-1.19353 -0.453695
-1.13494 -0.527073
-1.10854 -0.467306
-1.11832 -0.450393
1.08866 0.684217
1.09877 0.630398
1.05128 0.734402
1.03901 0.690596
1.01675 0.674104
-1.04144 -0.561367
-1.04829 -0.616795
-1.06857 -0.490102
-1.09262 -0.520486
-1.12377 -0.439611
-1.1516 -0.509142
-1.17104 -0.535025
-1.14078 -0.538071
-1.11896 -0.470645
-1.11888 -0.343543
-1.11497 -0.413642
-1.10356 -0.511852
-1.128 -0.527193
-1.13478 -0.481989
-1.15101 -0.474722
-1.13583 -0.597281
-1.15311 -0.502043
-1.14454 -0.54847
-1.15253 -0.405252
-1.14744 -0.494783
-1.14881 -0.420406
-1.14604 -0.464501
-1.17143 -0.426532
-1.20823 -0.261653
-1.18823 -0.374257
-1.16269 -0.588966
-1.15417 -0.498067
-1.10822 -0.449222
-1.06869 -0.451072
-1.05354 -0.404119
-1.06502 -0.417885
-1.10359 -0.40736
-1.17432 -0.35116
-1.18883 -0.454206
-1.19704 -0.444172
-1.19597 -0.470584
-1.18262 -0.391961
-1.17182 -0.43177
-1.13165 -0.530026
-1.14098 -0.509798
-1.14158 -0.446313
-1.14098 -0.410159
-1.14097 -0.480672
-1.15249 -0.502523
-1.09772 -0.59455
-1.10759 -0.548031
-1.12822 -0.530612
-1.16405 -0.351118
-1.16668 -0.482608
-1.22801 -0.450932
-1.27268 -0.52407
-1.28845 -0.487936
-1.24693 -0.579764
-1.26577 -0.403865
-1.26011 -0.543684
-1.28728 -0.520487
-1.29186 -0.436161
-1.24411 -0.54262
-1.25564 -0.518846
-1.26471 -0.499109
-1.2737 -0.397639
-1.22578 -0.475739
2.01964 0.426709
-1.17263 -0.3919
-1.17686 -0.472462
-1.16926 -0.501065
-1.17836 -0.53519
-1.1733 -0.451033
-1.13759 -0.643499
-1.18406 -0.472523
-1.18532 -0.575638
-1.18741 -0.609188
-1.20501 -0.537458
-1.18665 -0.418823
-1.14186 -0.539522
-1.13624 -0.457282
-1.14909 -0.579371
-1.17292 -0.439139
-1.16752 -0.517604
-1.17457 -0.554427
-1.15253 -0.5316
-1.1272 -0.461963
-1.11199 -0.515873
1.99175 0.471954
-1.1584 -0.460942
-1.14554 -0.548827
-1.10216 -0.340094
-1.06957 -0.375987
-1.06313 -0.420297
-1.06589 -0.484777
2.03368 0.289923
-1.09092 -0.447907
-1.10597 -0.325183
-1.05987 -0.369902
-1.03989 -0.448493
-1.06966 -0.355376
-1.08261 -0.442902
-1.08392 -0.442635
1.06443 0.663489
1.02152 0.717046
-1.03997 -0.477992
-1.05095 -0.447797
-1.07451 -0.457457
1.05177 0.76524
1.10402 0.62796
1.08639 0.714684
1.08658 0.650187
1.05972 0.667929
1.02127 0.780358
1.02343 0.732267
1.07204 0.751396
1.0895 0.800077
1.12269 0.77492
1.1489 0.61137
1.14606 0.564179
1.10546 0.658518
1.08851 0.696987
1.0992 0.709574
1.10113 0.682565
1.08779 0.724324
1.03863 0.835348
1.05929 0.718387
1.04794 0.710824
1.04374 0.734677
1.08173 0.707709
1.09848 0.753175
1.09411 0.822494
1.14106 0.763011
1.14905 0.719157
1.13662 0.780057
1.14679 0.702879
1.12738 0.925138
1.18314 0.821656
1.22285 0.805131
1.26445 0.759446
1.23758 0.832363
1.27434 0.741712
1.16519 0.864649
1.1319 0.753727
1.05994 0.805622
1.04702 0.806746
1.07204 0.691823
1.09998 0.63461
1.08044 0.719838
1.07022 0.765443
1.04482 0.802214
1.08959 0.679449
1.08947 0.731233
1.07885 0.725868
1.05395 0.762878
1.04727 0.808933
1.03816 0.713475
1.02181 0.832516
1.07843 0.829977
1.12057 0.873727
1.11973 0.941532
1.19753 0.814863
1.16376 0.97277
1.21556 0.869443
1.18728 1.04066
1.226 0.953705
1.2637 0.855174
1.20718 0.941953
1.26767 0.872453
1.25471 0.912979
1.26203 0.910466
1.25945 0.935337
1.26788 0.943181
1.28921 0.960638
1.36706 0.844122
1.39703 0.791583
1.37354 0.844303
1.29941 0.929661
1.31326 0.79211
1.26936 0.861408
1.2969 0.805694
1.30649 0.914045
1.32371 0.916073
1.30279 1.03566
1.32127 0.954318
1.3378 0.901987
1.37487 0.821153
1.32853 0.984234
1.32987 0.998673
1.34978 0.972424
1.36689 0.95719
1.3359 1.08089
1.35019 1.03758
1.37211 1.01666
1.3065 1.16181
1.3239 1.07439
1.35759 0.941474
1.27128 1.07813
1.29539 0.941451
1.29463 0.832258
1.23309 0.921674
1.23342 0.891643
1.21604 0.879984
1.19506 0.900751
1.17052 0.930294
1.21436 0.824106
1.19193 0.927379
1.2009 0.85252
1.17548 0.833874
1.15602 0.903501
1.10955 0.920463
1.05103 0.997784
1.11134 0.996159
1.16348 0.964694
1.21532 0.933089
1.21753 0.898185
1.24698 0.781053
1.171 0.888764
1.16106 0.899489
1.17348 0.898198
1.2159 0.835677
1.23908 0.808813
1.22708 0.847601
1.2273 0.822769
1.16228 0.934544
1.13747 0.899414
1.11472 0.887305
1.12034 0.81203
1.10741 0.824289
1.11627 0.745868
1.09558 0.809424
1.09456 0.779313
1.14674 0.71582
1.17612 0.734899
1.23059 0.690361
1.24004 0.759412
1.26007 0.719302
1.25139 0.736911
1.20711 0.819495
1.20017 0.789711
1.17253 0.840205
1.14478 0.92084
1.1902 0.794962
1.20262 0.665532
1.19843 0.694049
1.1834 0.63217
1.14328 0.769443
1.1431 0.700788
1.10214 0.798604
1.09149 0.79787
1.11794 0.816688
1.10354 0.950568
1.1541 0.821579
1.1532 0.797114
1.13989 0.799494
1.08127 0.898244
1.10895 0.773985
1.11305 0.743121
1.10655 0.81242
1.09912 0.83079
1.10834 0.79083
1.09769 0.837427
1.13994 0.725752
1.12678 0.842681
1.08841 0.903998
1.11379 0.843259
1.06216 0.799072
1.02974 0.853838
0.979716 0.871798
0.996466 0.79385
0.977598 0.779587
0.991367 0.73164
0.949294 0.877215
0.988227 0.710177
0.994099 0.751621
0.964032 0.804456
0.9252 0.815627
0.920729 0.784906
0.941997 0.709161
0.932386 0.799546
0.972581 0.740935
0.961924 0.779778
0.975212 0.776821
0.998937 0.784255
1.03573 0.767048
1.00709 0.847983
1.01146 0.789069
1.02721 0.786555
1.00677 0.836592
1.01297 0.819598
1.07282 0.642552
1.0242 0.815301
1.02687 0.696122
0.973411 0.806891
0.996355 0.726191
0.993943 0.79498
1.03405 0.81989
1.05813 0.767275
1.05834 0.744111
0.997115 0.847187
0.991377 0.785501
1.01801 0.752795
1.03014 0.783753
1.04395 0.781924
1.0342 0.778284
1.03905 0.814114
1.063 0.677323
1.00813 0.820472
1.02553 0.862201
1.0698 0.813125
1.07263 0.863793
1.11952 0.801023
1.17034 0.667249
1.12657 0.739144
1.10913 0.752137
1.13063 0.750063
1.13256 0.702956
1.08668 0.830107
1.12572 0.737987
1.14284 0.677706
1.0942 0.827885
1.14389 0.673852
1.11335 0.844726
1.1046 0.817305
1.06357 0.871487
1.0794 0.803905
1.1317 0.824887
1.1717 0.886383
1.22041 0.818535
1.22997 0.791315
1.26124 0.685238
1.2281 0.717956
1.19604 0.825493
1.17879 0.844251
1.19144 0.841153
1.20169 0.798529
1.167 0.795633
1.14825 0.822748
1.18597 0.804237
1.17516 0.877604
1.17993 0.894908
1.19323 0.895421
1.22092 0.76741
1.17509 0.829379
1.10156 0.829746
1.08533 0.757037
1.09856 0.741471
1.11296 0.780365
1.16741 0.679007
1.14774 0.854367
1.15587 0.827688
1.1686 0.853256
1.16653 0.899992
1.19186 0.903153
1.26554 0.798145
1.28102 0.860863
1.2464 0.927039
1.24505 0.831921
1.25075 0.781884
1.22707 0.872238
1.23616 0.825075
1.18511 0.870381
1.21344 0.796756
1.22325 0.795167
1.21983 0.817525
1.20113 0.854431
1.20413 0.771044
1.1779 0.835686
1.16345 0.860734
1.17543 0.851223
1.17468 0.793875
1.13742 0.832963
1.14279 0.74917
1.08666 0.815034
1.03942 0.882924
1.06592 0.787599
1.04263 0.813363
1.01954 0.848131
1.02867 0.83245
1.0554 0.831525
1.03971 0.934937
1.0439 0.840801
1.03103 0.857388
1.02493 0.890215
1.06517 0.888495
1.04273 1.00036
1.10729 0.906654
1.09338 0.901193
1.01936 0.920327
1.0481 0.820208
1.04295 0.831556
0.990557 0.897607
0.957309 0.947219
0.98292 0.837872
0.974102 0.800086
0.9794 0.771056
0.946292 0.894842
1.00275 0.763869
1.00733 0.73039
0.988967 0.763644
1.00751 0.732995
0.97957 0.832944
0.98717 0.900793
1.04552 0.820297
1.05908 0.756067
1.06058 0.767974
1.06574 0.737738
1.04236 0.756766
1.06272 0.677651
1.01554 0.865372
0.966498 0.881382
1.05929 0.683353
1.02214 0.814503
1.02971 0.863492
1.06449 0.786469
1.0563 0.852374
1.09711 0.791174
1.08777 0.797078
1.13646 0.700483
1.07983 0.815204
1.07746 0.779581
1.05894 0.790776
1.04691 0.894462
1.049 0.802303
1.05177 0.788431
1.09312 0.721569
1.07881 0.683352
1.05506 0.750029
1.03237 0.778797
1.05608 0.731091
1.07727 0.697981
1.04536 0.751863
1.02598 0.768954
1.00397 0.774553
1.008 0.763673
1.00498 0.75143
1.05441 0.705539
1.02484 0.817165
1.05967 0.736785
1.06704 0.739147
1.04998 0.767208
1.06047 0.787768
1.03271 0.895804
1.03418 0.844525
0.977783 0.843145
0.972245 0.869778
0.96688 0.792323
1.0093 0.712901
0.996591 0.747574
1.01196 0.746596
1.0067 0.710226
1.02923 0.758034
1.09003 0.72677
1.07518 0.734416
1.0499 0.768323
1.04468 0.664623
1.00084 0.741516
0.969092 0.776552
0.971955 0.645472
0.958468 0.716573
0.964776 0.707294
0.944014 0.74316
0.949009 0.827095
0.985312 0.773337
1.01912 0.705946
0.987611 0.785329
0.970893 0.838657
0.998471 0.786247
1.01059 0.744809
0.992147 0.848657
1.06479 0.662
1.02294 0.727995
0.990603 0.736793
0.962836 0.777978
1.01506 0.722965
1.01623 0.805588
1.01791 0.807406
1.01336 0.825635
1.03815 0.656054
0.958274 0.806442
0.966759 0.706223
0.974116 0.711821
0.996479 0.772566
1.01241 0.795471
1.04416 0.774641
1.01349 0.929707
1.07547 0.786835
1.06892 0.797236
1.04698 0.823714
1.02962 0.776963
1.01092 0.783754
0.96476 0.887324
0.978011 0.882572
1.07183 0.635377
1.0135 0.806256
1.03693 0.785301
1.00475 0.870605
1.03054 0.905234
1.0518 0.856177
1.10363 0.81851
1.15345 0.719694
1.15467 0.706051
1.11488 0.864677
1.09887 0.815978
1.06726 0.831352
1.06205 0.7903
1.01985 0.826311
1.02574 0.789918
1.00563 0.769919
1.04702 0.723376
1.04845 0.723996
1.08028 0.730732
1.07865 0.758097
1.09029 0.778578
1.03013 0.807372
1.0212 0.794362
0.999426 0.844958
1.02956 0.749392
1.01208 0.81703
1.0377 0.724398
1.01862 0.736753
0.971678 0.736867
0.96449 0.670996
0.934734 0.711395
0.892856 0.824875
0.950365 0.774619
1.00173 0.845713
1.09131 0.793428
1.14436 0.791485
1.11018 0.835637
1.07085 0.9181
1.11251 0.82588
1.12261 0.775909
1.10547 0.727222
1.11268 0.791715
1.08708 0.929941
1.12995 0.808986
1.10043 0.902027
1.11541 0.883858
1.08601 0.90528
1.08191 0.891589
1.08256 0.86839
1.05556 0.953508
1.10983 0.824391
1.0334 0.944254
1.00923 0.896439
1.01527 0.84174
0.941648 0.945303
0.922958 0.880606
0.874804 0.896314
0.907238 0.796833
0.874146 0.860657
0.861426 0.784162
0.85327 0.835
0.86715 0.821594
0.838622 0.857599
0.879258 0.802714
0.855954 0.837955
0.825175 0.85471
0.80335 0.851979
0.832441 0.836896
0.824615 0.815308
0.827465 0.750934
0.845428 0.733856
0.826551 0.760408
0.812742 0.77599
0.795533 0.79894
0.785898 0.762962
0.699519 0.88242
0.738442 0.764405
0.733217 0.765106
0.700709 0.757511
0.698542 0.711328
0.659727 0.756075
0.632095 0.810217
0.635227 0.831576
0.652582 0.827873
0.67751 0.76701
0.673738 0.778413
0.676902 0.792752
1.63474 -0.0879746
0.681953 0.82869
0.708092 0.740489
0.697495 0.77943
0.68773 0.864108
0.696008 0.832081
0.667778 0.86044
0.666479 0.841012
0.635349 0.834915
0.602749 0.868788
0.663022 0.753848
0.675948 0.722406
0.676488 0.721222
0.605867 0.886544
0.614383 0.788574
0.601901 0.792927
0.627802 0.760389
0.63996 0.791383
0.676935 0.77326
0.609299 0.915947
0.650322 0.874452
0.711356 0.804216
0.648994 0.897611
0.661338 0.856828
0.655931 0.769274
0.647701 0.731062
0.642391 0.732011
0.593134 0.798624
0.617772 0.733285
0.600513 0.747972
0.598337 0.827832
0.562007 0.803516
0.548048 0.828579
0.591505 0.808717
0.612545 0.786448
0.607022 0.842665
0.623463 0.829196
0.612883 0.839077
0.592751 0.845857
0.613553 0.73711
0.544932 0.835281
0.513964 0.836242
0.548211 0.807614
0.554185 0.778734
0.524597 0.888437
0.563957 0.856262
0.603808 0.819722
0.591445 0.811837
0.616463 0.824064
0.616042 0.860295
0.632406 0.828876
0.616993 0.85362
0.615965 0.78533
0.578765 0.79946
0.544541 0.791869
0.520264 0.810273
0.551983 0.763207
0.522223 0.800333
0.524509 0.79568
0.550683 0.728085
0.487682 0.822146
0.529283 0.787356
0.550482 0.843551
0.586443 0.859053
0.628409 0.787999
0.579701 0.828012
0.54993 0.794006
0.526104 0.821879
0.529727 0.850096
0.528751 0.868584
0.59004 0.788928
0.604524 0.857222
0.654764 0.822289
0.675164 0.813275
0.664527 0.786399
0.610932 0.798373
0.608984 0.730782
0.561193 0.76162
0.534185 0.784684
0.513994 0.752297
0.482616 0.779805
0.525726 0.74308
0.490253 0.795734
0.488447 0.802807
0.468433 0.849738
0.498644 0.754028
0.470694 0.835217
0.501549 0.809039
0.514665 0.794636
0.485325 0.801433
0.443344 0.858686
0.473079 0.789389
0.425961 0.816941
0.507313 0.715803
0.512496 0.77824
0.526229 0.776076
0.513479 0.853253
0.554015 0.818784
0.584546 0.784112
0.561851 0.807608
0.54361 0.779572
0.501266 0.804852
0.498672 0.720082
0.505109 0.731415
0.550551 0.761357
0.571414 0.696141
0.55002 0.7781
0.530069 0.769627
0.528657 0.759158
0.515548 0.824747
0.521377 0.860165
0.526432 0.899285
0.578771 0.853953
0.61194 0.819323
0.541992 0.908844
0.551632 0.829228
0.557113 0.853695
0.587998 0.784868
0.524046 0.845344
0.566768 0.821383
0.549596 0.832273
0.543115 0.770678
0.455213 0.895645
0.525054 0.817829
0.542611 0.873595
0.573682 0.873118
0.618198 0.793128
0.601396 0.824631
0.599236 0.801212
0.608811 0.801482
0.628658 0.797555
0.670828 0.765803
0.678045 0.715767
0.609147 0.755934
0.557545 0.814522
0.547406 0.790713
0.519659 0.820845
0.451756 0.915313
0.536498 0.796585
0.494247 0.918361
0.576395 0.885798
0.58251 0.900635
0.620676 0.858255
0.611257 0.859361
0.634331 0.871306
0.603878 0.914858
0.602498 0.976603
0.609237 0.979266
0.613166 0.955695
0.575073 0.969016
0.580768 0.973982
0.578327 0.992395
0.640647 0.898396
0.61115 0.926336
0.613814 0.887632
0.590333 0.906962
0.551298 0.973175
0.618375 0.883249
0.666083 0.90681
0.678154 0.896717
0.657028 0.885483
0.63476 0.923255
0.673139 0.81511
0.67562 0.924024
0.726468 0.850237
0.703648 0.898729
0.706817 0.878894
0.738137 0.828211
0.717985 0.853147
0.714146 0.869463
0.70684 0.856752
0.682023 0.921824
0.701236 0.900674
0.710166 0.86432
0.755516 0.85894
0.73375 0.971393
0.802839 0.925599
0.827184 0.976251
0.882741 0.897349
0.850472 0.951922
0.869102 0.917048
0.840782 0.937016
0.789928 1.02155
0.777192 0.990095
0.740738 1.01593
0.785215 0.946257
0.791358 0.924737
0.793524 0.952824
0.781289 0.960213
0.805904 0.924591
0.751096 0.953766
0.675104 1.02022
0.653855 0.968734
0.645276 0.904753
0.645023 0.890901
0.631401 0.969123
0.587486 1.05677
0.687775 0.897156
0.685795 0.890341
0.682669 0.851398
0.646151 0.879051
0.66625 0.783007
0.641178 0.756193
0.602399 0.823369
0.599045 0.820363
0.556646 0.910387
0.577606 0.847731
0.625784 0.885513
0.653061 0.843044
0.62771 0.866644
0.62892 0.883833
0.625846 0.855337
0.639591 0.856968
0.590669 0.954328
0.605765 0.930877
0.587064 0.941842
0.634971 0.871931
0.623072 0.926388
0.672219 0.842856
0.624478 0.929749
0.622955 0.913338
0.658545 0.911219
0.679254 0.887798
0.627989 1.01886
0.661014 0.936538
0.721621 0.793153
0.697657 0.833073
0.682976 0.887249
0.677385 0.856688
0.650631 0.864922
0.666514 0.808688
0.629016 0.839264
0.613529 0.899241
0.621245 0.835552
0.624777 0.840229
0.56452 0.904767
0.570089 0.852828
0.599029 0.880535
0.627266 0.917372
0.68922 0.863539
0.682725 0.883221
0.716494 0.811215
0.716031 0.804461
0.669685 0.904995
0.709969 0.828304
0.717304 0.840868
0.656517 0.928255
1.63861 -0.0862161
0.735281 0.811522
0.713751 0.856613
1.64876 -0.194272
1.65307 -0.217864
1.66721 -0.144197
1.6586 -0.149115
0.564291 0.871734
1.62377 -0.133211
0.582149 0.751612
1.61536 -0.0676419
0.560565 0.83558
0.549053 0.88213
1.64893 -0.176447
0.537801 0.907305
0.543698 0.844787
1.66384 -0.222171
1.67587 -0.171171
0.576466 0.759378
0.524767 0.777382
0.499668 0.734572
1.52067 -0.224332
1.52621 -0.153076
0.41896 0.709066
1.51875 -0.169521
1.52337 -0.140082
0.405611 0.689228
1.54042 -0.110091
0.424977 0.739352
0.40672 0.725518
0.385932 0.767205
0.346189 0.83174
1.53292 -0.169841
1.53621 -0.263927
0.392273 0.794416
1.53667 -0.180498
0.423202 0.872938
1.52333 -0.210786
0.439429 0.81855
1.50534 -0.213621
1.51097 -0.209446
1.50643 -0.282741
1.52263 -0.298641
1.55036 -0.217781
1.57783 -0.176997
1.57645 -0.229839
1.53901 -0.353484
1.54021 -0.247627
1.50783 -0.329197
1.51637 -0.260991
1.50001 -0.268211
1.49455 -0.194954
1.49345 -0.230235
1.50168 -0.196505
1.51702 -0.218756
1.54031 -0.101989
1.53011 -0.193991
1.52372 -0.16906
1.51886 -0.160176
1.53602 -0.153127
1.5343 -0.252677
1.54649 -0.09573
1.55535 -0.0794937
1.54409 -0.145868
1.54444 -0.163156
1.54945 -0.0643644
1.5411 -0.113262
1.5283 -0.0679368
1.50617 -0.153559
1.49775 -0.136007
1.47666 -0.181941
1.46194 -0.215161
1.44581 -0.248569
1.44223 -0.259519
1.45492 -0.17805
1.47672 -0.108815
1.49464 -0.117956
1.50413 -0.209776
1.48972 -0.209038
1.47528 -0.209171
1.4625 -0.162485
1.45169 -0.195809
1.44211 -0.21166
1.45159 -0.17471
1.48142 -0.160846
1.53208 -0.1224
1.57111 -0.0939186
1.55644 -0.26061
1.58604 -0.196865
1.60001 -0.198857
1.58935 -0.153305
1.56266 -0.248783
1.56928 -0.280618
1.58555 -0.225598
1.58662 -0.190618
1.56623 -0.213689
1.55002 -0.169144
1.52489 -0.208185
1.53406 -0.154914
1.52118 -0.313194
1.55739 -0.159121
1.57012 -0.230543
1.58989 -0.268864
1.62429 -0.250163
1.65973 -0.260255
1.69337 -0.165262
1.70033 -0.228195
1.7047 -0.141193
1.69643 -0.169795
1.69043 -0.221026
1.69837 -0.153334
1.68652 -0.081569
1.63756 -0.128154
1.61779 -0.0694734
1.61688 -0.165053
1.62895 -0.113586
1.62663 -0.0604478
1.64074 -0.010939
1.64232 -0.0126173
1.62394 -0.0938128
1.62211 -0.167205
1.62679 -0.0419513
1.64347 -0.131208
1.67163 -0.0962224
1.68732 -0.170821
1.72287 -0.133425
0.686618 0.766592
1.71752 -0.128269
1.69312 -0.0752853
1.66403 -0.137543
1.64454 -0.0568843
1.61855 -0.158486
1.61258 -0.0820681
1.61596 -0.150117
1.6201 -0.0894049
1.59595 -0.0987505
1.55674 -0.235247
1.56395 -0.0975486
0.48978 0.790608
0.481149 0.794088
0.475621 0.79745
0.456132 0.803473
0.47044 0.790593
0.473556 0.772695
0.474309 0.829626
0.490142 0.78871
0.44436 0.821535
0.466969 0.763055
0.474171 0.709948
0.44651 0.695991
0.413433 0.808739
0.463432 0.791868
0.477558 0.84349
0.506546 0.772206
0.480741 0.812758
0.507901 0.73237
0.48813 0.778863
0.4805 0.77891
0.486093 0.769366
1.60429 -0.147272
0.509035 0.663435
1.57981 -0.133778
1.54521 -0.174261
0.438872 0.729159
1.55047 -0.175818
1.57082 -0.159729
1.58397 -0.224047
1.58857 -0.229099
1.56829 -0.132004
1.56008 -0.0978561
1.56598 -0.117964
1.5898 -0.107515
1.58887 -0.179032
1.59362 -0.148388
1.58613 -0.044019
1.55896 -0.165129
1.55106 -0.240686
1.57157 -0.137885
1.58729 -0.173203
1.59356 -0.0139725
1.60666 -0.170175
1.61144 -0.171561
1.60045 -0.162046
1.57162 -0.203322
1.56494 -0.10466
1.53862 -0.236334
1.53517 -0.134794
1.51974 -0.263849
1.51787 -0.203361
1.51628 -0.137075
1.55345 -0.0742192
1.59382 -0.0976595
1.62401 -0.129315
1.628 -0.188694
1.62006 -0.219807
1.62041 -0.25464
1.63374 -0.285187
1.65315 -0.288817
1.68024 -0.280542
1.69182 -0.213298
1.69116 -0.148555
1.66673 -0.212361
1.66816 -0.204453
1.66203 -0.269134
1.67973 -0.221356
1.68724 -0.161371
1.68365 -0.258726
1.68061 -0.165045
1.66344 -0.157925
1.66786 -0.0674743
1.65291 -0.222214
1.64663 -0.137117
1.64206 -0.0750992
1.62389 -0.0971698
1.62938 -0.0722562
1.61988 -0.122405
1.60397 -0.146338
1.61075 -0.0926593
1.63172 -0.0588231
1.61911 -0.195075
1.62226 -0.191581
1.63185 -0.0661099
1.63447 -0.113415
1.64126 -0.0715415
1.66203 -0.0542061
1.67316 -0.0049702
1.67829 -0.0433651
1.67172 -0.0203778
1.66071 -0.122453
1.65014 -0.131781
1.62679 -0.174566
1.63286 -0.0456516
1.65586 -0.0733167
1.66716 -0.0552891
1.65933 -0.00722372
1.65114 -0.0190015
1.65829 0.0255356
1.67073 -0.056503
1.66879 -0.000833243
1.65698 -0.0814973
1.65105 -0.048412
1.64454 -0.0713113
1.64994 -0.0731286
1.6552 -0.053322
1.63826 -0.0342812
1.62069 0.0186468
1.62303 -0.0514153
1.61964 -0.084106
1.6128 -0.0868283
1.60597 -0.0407048
1.62257 0.00411554
1.62147 -0.00402421
1.61365 0.0370762
1.62012 -0.101285
1.62537 -0.0476549
1.6225 0.0791403
1.61936 -0.0568914
0.668483 0.730913
1.62126 -0.166712
1.62605 0.0429486
1.63429 -0.13352
1.65042 -0.0306854
1.65559 -0.0417114
1.66561 -0.0678744
1.66766 0.0185657
1.67819 -0.0807796
0.677393 0.731061
0.66913 0.808658
0.664017 0.805538
1.66584 -0.056067
0.689927 0.708396
0.672932 0.794727
1.68433 -0.0871782
0.726957 0.792508
0.716087 0.847469
1.74794 -0.0382702
0.705829 0.891781
0.661475 0.974328
0.660807 0.942539
0.683569 0.878404
0.64856 0.878435
0.595492 0.88041
0.552511 0.905884
0.513461 0.90685
0.492439 0.917937
0.514295 0.867498
0.482501 0.878668
0.524953 0.827893
0.561826 0.80419
0.554092 0.844795
0.531437 0.846901
0.544231 0.820515
0.515603 0.853439
0.505316 0.853716
0.449318 0.916162
0.508864 0.752912
0.482393 0.798429
0.487694 0.7757
0.519177 0.746613
0.496517 0.834767
0.566948 0.761266
0.596967 0.76637
0.578096 0.828472
0.546093 0.874837
0.53577 0.843157
0.521599 0.800692
0.506671 0.79265
0.487997 0.828102
0.445147 0.864937
0.40302 0.892159
0.409641 0.909851
0.423613 0.947438
0.495838 0.901236
0.508044 0.941377
0.568441 0.837327
0.527853 0.941306
0.540633 0.881586
0.502583 0.901487
0.469359 0.99986
0.487266 0.92953
0.479605 0.930871
0.497694 0.827079
0.455361 0.86299
0.477033 0.870439
0.492392 0.863067
0.520939 0.900531
0.574192 0.883428
0.589659 0.861168
0.574107 0.898776
0.553835 0.857946
0.521637 0.870964
0.531269 0.846148
0.452777 0.960129
0.465103 0.942932
0.456959 0.941281
0.477001 0.933244
0.521272 0.926813
0.524283 0.917524
0.525824 0.893924
0.507447 0.908732
0.46998 0.955396
0.4717 0.885724
0.475006 0.872823
0.478309 0.823777
0.393149 0.902038
0.439207 0.910666
0.454842 0.882159
0.47339 0.835163
0.479787 0.75944
0.455003 0.787266
0.466474 0.728828
0.426341 0.796545
0.381874 0.881597
0.392764 0.847732
0.412204 0.805154
0.391475 0.841992
0.396373 0.80329
0.378797 0.820218
0.347846 0.899453
0.407936 0.874238
0.435951 0.869057
0.423125 0.937776
0.49332 0.877017
0.494704 0.920594
0.499214 0.942969
0.460207 0.969353
0.51282 0.929548
0.533661 0.905069
0.556171 0.932074
0.567321 0.896497
0.574399 0.807937
0.535213 0.832232
0.503092 0.867479
0.518208 0.763203
0.488703 0.823219
0.473118 0.824798
0.473972 0.832918
0.475496 0.873647
0.550892 0.846146
0.546299 0.90171
0.559713 0.930616
0.565322 0.939028
0.619729 0.922689
0.594167 0.994033
0.633336 0.857521
0.601531 0.807089
0.521335 0.879171
0.555101 0.817559
0.544529 0.881804
0.563288 0.89856
0.569734 0.8575
0.504226 0.922408
0.489029 0.921199
0.576272 0.784409
0.582555 0.796547
0.594738 0.858802
0.600522 0.863284
0.593137 0.829505
0.548656 0.876837
0.525249 0.868635
0.501564 0.916905
0.5464 0.877484
0.574591 0.89369
0.593386 0.868153
0.55471 0.82144
0.555979 0.793002
0.532777 0.765073
0.520527 0.776938
0.477174 0.835665
0.506577 0.800039
0.564414 0.74582
0.56401 0.827005
0.613806 0.78557
0.635725 0.796746
0.666347 0.859934
0.684136 0.904667
0.690242 0.879809
0.697691 0.861291
0.665928 0.954844
0.668223 0.939298
0.675503 0.886608
0.694586 0.8251
0.700662 0.836689
0.70502 0.87819
0.708607 0.896426
0.726511 0.847917
0.719368 0.815517
0.650198 0.902169
0.652667 0.893633
0.714107 0.819764
0.737636 0.868622
0.800809 0.878704
0.826224 0.887903
0.849344 0.86461
0.789779 0.951977
0.832624 0.805819
0.72764 0.929919
0.700947 0.974477
0.700824 1.00478
0.643282 1.07166
0.680773 0.996789
0.657672 1.00709
0.698012 0.924816
0.684584 0.934025
0.682772 0.854529
0.637516 0.90009
0.631752 0.829041
0.624822 0.737179
0.611562 0.716937
0.609591 0.704218
0.606844 0.725502
0.631284 0.731999
0.611637 0.765521
0.556673 0.870381
0.632744 0.772016
0.587208 0.867362
0.682908 0.735161
0.662212 0.786981
0.601123 0.857696
0.598247 0.866409
0.619396 0.866921
0.63065 0.810322
0.601898 0.812927
0.589056 0.817525
0.620559 0.775379
0.584604 0.849075
0.622117 0.822808
0.593751 0.853228
0.608023 0.818666
0.578264 0.851432
0.564219 0.843755
0.525709 0.874609
0.475807 0.882855
0.508985 0.747694
0.475258 0.793996
0.451683 0.830918
0.432869 0.856996
0.42475 0.904895
0.446608 0.925926
0.5028 0.874397
0.562274 0.874289
0.549326 0.883841
0.510394 0.922067
0.478917 0.891454
0.457252 0.904719
0.463915 0.900574
0.440984 0.950071
0.506672 0.883766
0.50455 0.901412
0.531132 0.889565
0.547026 0.906611
0.547717 0.893768
0.558114 0.871484
0.588604 0.80587
0.588722 0.841641
0.590893 0.84849
0.572838 0.869757
0.569997 0.851793
0.566565 0.857019
0.641662 0.782404
0.64488 0.807111
0.622041 0.87321
0.60787 0.862292
0.613776 0.834078
0.627692 0.823893
0.641286 0.850316
0.652871 0.864736
0.699194 0.837197
0.648183 0.959253
0.725195 0.816521
0.646577 0.927276
0.647941 0.880579
0.621665 0.868189
0.607026 0.910919
0.643458 0.888938
0.689731 0.842083
0.679167 0.868054
0.706018 0.826233
0.702702 0.833561
0.645049 0.881016
0.665128 0.817559
0.713846 0.749513
0.670561 0.842268
0.727448 0.765632
0.685929 0.890244
0.708625 0.832117
0.697767 0.781798
0.689982 0.807965
0.702282 0.792115
0.688779 0.826503
0.682042 0.825879
0.663643 0.86418
0.642207 0.857742
0.621973 0.874099
0.666042 0.809298
0.603107 0.924393
0.657021 0.840336
0.658649 0.808269
0.691355 0.745884
0.716174 0.736816
0.713105 0.764674
0.739476 0.818261
0.777678 0.762921
0.761676 0.792834
0.768334 0.793592
0.761165 0.857369
0.758771 0.962258
0.806067 0.854122
0.759232 0.942001
0.799463 0.854502
0.78947 0.871365
0.822362 0.822853
0.771801 0.944018
0.805348 0.853867
0.842842 0.772744
0.827003 0.839568
0.814236 0.891649
0.833416 0.840338
0.859984 0.775926
0.85344 0.774557
0.864805 0.737021
0.837926 0.78745
0.828131 0.743948
0.818888 0.761135
0.835396 0.701528
0.775521 0.816819
0.778432 0.840931
0.764874 0.849414
0.770709 0.84981
0.834392 0.767728
0.819004 0.772981
0.781808 0.815364
0.788629 0.769663
0.753524 0.860282
0.781441 0.848286
0.763765 0.872309
0.792028 0.853084
0.814346 0.806701
0.763248 0.855894
0.692204 0.911774
0.694016 0.877853
0.717253 0.831952
0.731586 0.859885
0.720542 0.911731
0.714043 0.944462
0.745518 0.923234
0.774703 0.855155
0.704327 0.960887
0.78123 0.840773
0.683645 0.9775
0.679396 0.914874
0.656989 0.913069
0.634001 0.920444
0.563012 0.971404
0.559608 0.921807
0.514993 0.953113
0.545497 0.913056
0.529111 0.906527
0.551522 0.911187
0.586413 0.90056
0.561016 0.886887
0.519552 0.880731
0.51269 0.836618
0.494364 0.874248
0.475236 0.88699
0.483621 0.853222
0.461702 0.910398
0.494585 0.871262
0.443611 0.956958
0.436091 0.940454
0.52207 0.821225
0.459915 0.918935
0.506376 0.881799
0.521876 0.870177
0.474692 0.910936
0.500109 0.831958
0.472887 0.842974
0.442881 0.855227
0.496424 0.802543
0.509682 0.790009
0.542811 0.739092
0.538521 0.734294
0.515479 0.758787
0.4749 0.819259
0.456949 0.825656
0.454716 0.813134
0.468687 0.854815
0.526777 0.792451
0.50558 0.86985
0.496123 0.913895
0.466884 0.919813
0.489323 0.902695
0.45051 0.984842
0.443866 0.979237
0.361357 1.01096
0.352605 0.955768
0.336952 0.909853
0.313804 0.879354
0.251142 0.935063
0.315261 0.904783
0.283635 0.949781
0.320855 0.94334
0.369061 0.899347
0.366014 0.938218
0.394387 0.889957
0.346142 0.917534
0.351758 0.901155
0.348332 0.889159
0.335498 0.900667
0.345294 0.870317
0.345838 0.839331
0.272696 0.903315
0.311005 0.866249
0.339695 0.876303
0.325882 0.918354
0.366612 0.89885
0.40971 0.868385
0.387748 0.902819
0.372484 0.880639
0.316878 0.876525
0.308124 0.874889
0.250654 0.909061
0.303665 0.827907
0.375828 0.750604
0.326199 0.825054
0.333767 0.846858
0.415751 0.738952
0.36278 0.857896
0.425565 0.817075
0.390403 0.867363
0.464184 0.796201
0.48669 0.750357
0.47134 0.829041
0.525592 0.807878
0.528849 0.81913
0.55619 0.798088
0.499559 0.890785
0.496954 0.873382
0.47591 0.888819
0.488964 0.887267
0.533621 0.859182
0.53311 0.859135
0.491183 0.900491
0.522321 0.875882
0.48451 0.925978
0.525924 0.863271
0.502345 0.885765
0.4806 0.88996
0.470867 0.880583
0.420737 0.878278
0.397887 0.855981
0.362721 0.918825
0.432474 0.837778
0.464861 0.822516
0.483257 0.811145
0.480333 0.813977
0.483358 0.804028
0.439602 0.890954
0.472395 0.865853
0.468214 0.821598
0.404531 0.832545
0.435361 0.806646
0.396722 0.872222
0.460191 0.815247
0.470099 0.807008
0.458691 0.857593
0.422582 0.919601
0.480274 0.799725
0.429197 0.842264
0.40439 0.845629
0.401417 0.858405
0.410078 0.861332
0.444667 0.839543
0.427847 0.824305
0.412577 0.807261
0.342371 0.896419
0.377504 0.879942
0.364439 0.910145
0.394747 0.874421
0.366229 0.914541
0.395528 0.835187
0.376995 0.820199
0.367802 0.838109
0.388669 0.842881
0.353598 0.87062
0.361003 0.887353
0.351072 0.906893
0.379123 0.878986
0.404911 0.930066
0.395365 0.963205
0.440197 0.883001
0.425152 0.884503
0.399476 0.885251
0.396222 0.875668
0.382161 0.876625
0.401715 0.851697
0.380602 0.84387
0.379426 0.845403
0.350034 0.898326
0.358683 0.873305
0.387272 0.904578
0.359089 0.97031
0.409994 0.922887
0.426314 0.909147
0.44356 0.886486
0.431947 0.866294
0.440772 0.853019
0.441313 0.843489
0.478223 0.78565
0.465976 0.806308
0.472938 0.757961
0.502967 0.764725
0.493141 0.836617
0.477931 0.887148
0.488086 0.855421
0.469419 0.814673
0.411516 0.809962
0.327163 0.856969
0.367929 0.768332
0.409045 0.738431
0.432464 0.7929
0.451122 0.831266
0.450796 0.818479
0.442183 0.829281
0.449818 0.851147
0.482235 0.853874
0.497107 0.815112
0.439761 0.925786
0.42328 0.951233
0.464119 0.901635
0.492487 0.8914
0.496152 0.925702
0.59786 0.807904
0.526577 0.863295
0.505643 0.815255
0.475536 0.846617
0.490647 0.767277
0.458174 0.801157
0.460293 0.828573
0.470156 0.858532
0.479058 0.905079
0.492432 0.937969
0.494205 0.922632
0.481207 0.943641
0.542013 0.872383
0.516471 0.932224
0.526047 0.899845
0.524339 0.920932
0.537336 0.894273
0.547984 0.856369
0.575487 0.814912
0.550803 0.832563
0.563216 0.814093
0.515894 0.849325
0.52203 0.818795
0.514702 0.796459
0.552217 0.72888
0.546625 0.77177
0.522565 0.809984
0.530155 0.807956
0.509452 0.828279
0.478958 0.831608
0.461875 0.77192
0.458749 0.812957
0.43047 0.866941
0.435918 0.893727
0.419558 0.948073
0.503731 0.882988
0.483055 0.934285
0.551111 0.832317
0.519319 0.926826
0.525873 0.944158
0.578127 0.896832
0.570325 0.900763
0.541265 0.925086
0.509871 0.965593
0.507006 0.967051
0.547672 0.884902
0.483971 0.942727
0.487659 0.939216
0.520704 0.882586
0.486257 0.878875
0.486258 0.883718
0.509136 0.893239
0.555618 0.864192
0.502719 0.914392
0.535215 0.888251
0.555125 0.850687
0.53391 0.849385
0.531319 0.852622
0.508945 0.867276
0.504565 0.887919
0.513397 0.781264
0.489839 0.800552
0.486828 0.760949
0.482499 0.813982
0.517047 0.80598
0.520772 0.813589
0.525293 0.818548
0.530418 0.829019
0.526955 0.862365
0.550536 0.847205
0.591137 0.856595
0.6014 0.899309
0.613519 0.887519
0.674925 0.83747
0.64483 0.848101
0.584085 0.855275
0.587834 0.77992
0.595864 0.743362
0.590021 0.74421
0.609371 0.766039
0.609699 0.857249
0.655617 0.840204
0.659959 0.867388
0.643137 0.899119
0.65075 0.838056
0.596694 0.86297
0.559574 0.871406
0.54302 0.878789
0.531677 0.956473
0.601032 0.90507
0.583687 0.910064
0.626052 0.844575
0.602695 0.857282
0.62115 0.814499
0.569027 0.867101
0.560155 0.879419
0.586197 0.816311
0.556895 0.777214
0.530891 0.817726
0.583901 0.743689
0.563629 0.802721
0.559705 0.80845
0.567092 0.811888
0.628413 0.733304
0.571472 0.822675
0.592698 0.767552
0.583134 0.777497
0.60859 0.730681
0.565825 0.788662
0.566603 0.769887
0.570445 0.757188
0.564849 0.789177
0.574894 0.78259
0.594083 0.765459
0.597123 0.790481
0.565422 0.816884
0.538991 0.875591
0.534888 0.848507
0.516301 0.830145
0.520175 0.832911
0.51936 0.820576
0.445116 0.873328
0.4762 0.816657
0.447489 0.801971
0.420942 0.798591
0.444753 0.73644
0.392216 0.80941
0.377466 0.801634
0.441788 0.76509
0.417707 0.796461
0.40368 0.827686
0.425468 0.803894
0.408769 0.8107
0.416195 0.790108
0.393945 0.811607
0.444644 0.758542
0.469821 0.775015
0.431064 0.78898
0.413525 0.812063
0.415596 0.837272
0.438405 0.801851
0.441685 0.800266
0.427569 0.84186
0.428803 0.85928
0.449499 0.814174
0.463435 0.829934
0.453071 0.86436
0.496867 0.789937
0.492735 0.823316
0.527929 0.736173
0.461782 0.811161
0.448602 0.812353
0.452612 0.82669
0.444012 0.850205
0.453693 0.832358
0.447124 0.844923
0.462582 0.817077
0.454051 0.856769
0.531982 0.825605
0.511215 0.914738
0.51826 0.92343
0.566018 0.880933
0.566223 0.8735
0.629029 0.744392
0.548923 0.802788
0.467884 0.885203
0.426352 0.91334
0.470923 0.872255
0.484377 0.796022
0.476034 0.833514
0.489376 0.831907
0.497865 0.835543
0.534706 0.770681
0.519984 0.810201
0.442702 0.885432
0.439136 0.833355
0.451873 0.798553
0.423567 0.802031
0.425776 0.778814
0.469893 0.733442
0.456118 0.813959
0.457273 0.868351
0.509891 0.83574
0.533722 0.86367
0.604483 0.795063
0.612074 0.810634
0.699756 0.772946
0.653313 0.941629
0.702518 0.841763
0.695986 0.819493
0.691224 0.825519
0.650745 0.831074
0.644947 0.850206
0.668476 0.805126
0.673505 0.815449
0.640562 0.844059
0.661757 0.774951
0.604443 0.84512
0.60017 0.851655
0.649641 0.813082
0.661502 0.875481
0.683121 0.86983
0.703127 0.772149
0.662692 0.755183
0.601208 0.850672
0.671285 0.748066
0.673558 0.768319
0.717136 0.752242
0.778152 0.702947
0.754517 0.808654
0.707664 0.898194
0.754675 0.804408
0.715752 0.824359
0.718216 0.785972
0.7115 0.783752
0.679861 0.801936
0.673104 0.79343
0.705941 0.747416
0.713488 0.761362
0.68386 0.809157
0.734973 0.742431
0.657453 0.809941
0.703451 0.682211
0.664638 0.752455
0.70661 0.731013
0.735124 0.73793
0.683762 0.858738
0.696734 0.837596
0.719311 0.791068
0.693629 0.849306
0.689212 0.879186
0.714136 0.877274
0.741192 0.849385
0.750304 0.839524
0.733019 0.88056
0.734571 0.902029
0.751288 0.875425
0.700954 0.910305
0.717264 0.854646
0.665153 0.896104
0.672542 0.850629
0.7056 0.837196
0.782945 0.787331
0.774041 0.816371
0.799052 0.751762
0.738383 0.825251
0.719445 0.795499
0.693508 0.800867
0.664649 0.824826
0.695225 0.807572
0.737213 0.742266
0.71909 0.756937
0.787712 0.671686
0.750984 0.762125
0.748575 0.793868
0.757039 0.746505
0.670116 0.843961
0.726714 0.783752
0.724672 0.853631
0.770657 0.826122
0.728595 0.887345
0.729837 0.855782
0.708712 0.908938
0.697244 0.93297
0.672316 1.02773
0.692171 1.01525
0.7396 0.960021
0.748891 0.94416
0.754118 0.99475
0.719095 1.03941
0.766169 0.961171
0.813218 0.897943
0.790728 0.914265
0.772663 0.954668
0.810052 0.935561
0.882668 0.818735
0.857877 0.908365
0.898923 0.862425
0.874929 0.907827
0.883351 0.867659
0.826322 0.901647
0.749127 0.942257
0.802845 0.818551
0.742107 0.874801
0.741954 0.821421
0.757084 0.817015
0.755271 0.836121
0.755367 0.826504
0.723068 0.872377
0.715673 0.860773
0.719712 0.864353
0.72591 0.862265
0.688785 0.911433
0.704799 0.898507
0.751726 0.859699
0.73043 0.835747
0.688875 0.856518
0.644936 0.84511
0.638779 0.842096
0.634908 0.851391
0.724196 0.736581
0.681849 0.841749
0.648842 0.875465
0.666109 0.821877
0.685714 0.791461
0.62026 0.897995
0.658955 0.848692
0.707361 0.825266
0.679191 0.86852
0.688604 0.809878
0.643998 0.879901
0.606962 0.892111
0.637225 0.866449
0.622481 0.939956
0.698946 0.894329
0.720585 0.907877
0.747214 0.889477
0.78599 0.827228
0.7165 0.914716
0.721918 0.868153
0.652619 0.954003
0.657799 0.918822
0.688534 0.881543
0.697002 0.867288
0.73125 0.828646
0.722362 0.840608
0.65149 0.899141
0.662935 0.855754
0.655321 0.861992
0.600503 0.927745
0.605648 0.911389
0.585874 0.907377
0.618517 0.871382
0.640155 0.888767
0.598639 0.981436
0.613591 0.970778
0.602508 0.951179
0.586619 0.864799
0.481456 0.954514
0.545979 0.864497
0.483742 0.93209
0.504778 0.86419
0.473926 0.931111
0.486417 0.935682
0.47246 0.906075
0.465013 0.900637
0.476883 0.888321
0.479896 0.909316
0.505561 0.922484
0.52238 0.911867
0.549918 0.88236
0.526837 0.927635
0.546299 0.85962
0.535895 0.873125
0.548853 0.86284
0.498385 0.898526
0.47412 0.902576
0.467662 0.908099
0.476995 0.894682
0.477778 0.891523
0.527459 0.864893
0.480508 0.896115
0.460695 0.881431
0.47572 0.829276
0.459529 0.8274
0.502109 0.792919
0.539856 0.822099
0.586917 0.822014
0.611523 0.796455
0.544392 0.893898
0.566859 0.867218
0.541362 0.889807
0.53951 0.886514
0.52798 0.931348
0.527953 0.9452
0.578601 0.931051
0.565951 0.91212
0.594821 0.933933
0.588917 0.945854
0.545154 0.975479
0.561822 0.908244
0.472211 1.0023
0.594596 0.833682
0.550699 0.901185
0.559772 0.861835
0.538076 0.904329
0.565533 0.846603
0.57829 0.854463
0.605239 0.851897
0.622072 0.868233
0.557351 0.918613
0.541577 0.853424
0.511084 0.889922
0.484584 0.875467
0.490005 0.868437
0.513382 0.855521
0.525785 0.820814
0.499033 0.852815
0.47544 0.858474
0.494032 0.866861
0.518365 0.858325
0.492312 0.889525
0.483166 0.879707
0.504003 0.841083
0.496276 0.814162
0.485225 0.840056
0.500709 0.826389
0.524202 0.79124
0.513422 0.818423
0.558197 0.7831
0.547833 0.823885
0.526961 0.89593
0.499978 0.940973
0.51109 0.885593
0.493743 0.894521
0.42404 0.9757
0.469906 0.918875
0.456315 0.935813
0.492277 0.917961
0.480322 0.9544
0.458961 0.979404
0.497936 0.851217
0.462231 0.826527
0.411821 0.862446
0.420725 0.848392
0.447927 0.834357
0.486119 0.831291
0.519521 0.84117
0.516341 0.898773
0.528755 0.899239
0.452513 0.99353
0.503689 0.928808
0.456376 0.915448
0.457384 0.90704
0.479177 0.90634
0.472725 0.923299
0.471267 0.954654
0.52562 0.852607
0.462574 0.934903
0.447482 0.948417
0.482365 0.899919
0.478627 0.906251
0.493872 0.895146
0.485518 0.952987
0.545487 0.871982
0.540797 0.91967
0.610083 0.848035
0.620197 0.835754
0.596245 0.830295
0.523009 0.918092
0.554253 0.84867
0.528464 0.875691
0.553484 0.823869
0.549791 0.849601
0.559222 0.840184
0.586758 0.832497
0.599459 0.828689
0.587252 0.826126
0.638581 0.775215
0.567899 0.880076
0.57947 0.888616
0.584368 0.90852
0.62975 0.871431
0.569034 0.970415
0.587436 0.926623
0.533702 0.95585
0.560925 0.910994
0.562425 0.901941
0.616129 0.843859
0.582788 0.916553
0.654876 0.856071
0.662413 0.858545
0.678853 0.818171
0.648249 0.850003
0.626687 0.864338
0.667359 0.772775
0.608807 0.826723
0.616455 0.833941
0.653489 0.80012
0.665679 0.807495
0.639679 0.901023
0.623086 0.902847
0.658699 0.874164
0.655652 0.883532
0.667216 0.897997
0.68216 0.887295
0.658917 0.923061
0.609291 0.995768
0.684623 0.904107
0.670219 0.888826
0.621766 0.923559
0.601177 0.946227
0.570127 0.946823
0.535766 0.961474
0.598833 0.908529
0.592354 0.934563
0.553527 0.987592
0.55723 0.996098
0.606554 0.935463
0.626976 0.923816
0.680832 0.892401
0.723591 0.85606
0.762712 0.832759
0.766343 0.869682
0.70486 0.918982
0.705274 0.911539
0.683127 0.897953
0.669452 0.908884
0.677295 0.894087
0.709212 0.856065
0.708115 0.876347
0.690356 0.908706
0.711587 0.889606
0.760879 0.808502
0.767337 0.846476
0.791097 0.825861
0.731975 0.907155
0.752513 0.891213
0.696851 0.959697
0.719674 0.879023
0.655987 0.957028
0.702859 0.834858
0.652578 0.88211
0.64809 0.868184
0.669799 0.819976
0.63881 0.857505
0.6913 0.817036
-1.04128 -0.82523
0.705671 0.853549
-1.10617 -0.810837
0.698533 0.881785
0.694323 0.89319
0.675654 0.892085
0.661801 0.918126
0.702037 0.906576
0.705291 0.882392
0.739593 0.777902
-1.12136 -0.807015
0.723073 0.84496
0.707291 0.839588
-1.19712 -0.757469
0.817101 0.824377
-1.25821 -0.787443
-1.28186 -0.758537
-1.28631 -0.755884
0.833321 0.802524
-1.29838 -0.696821
0.740702 0.820768
0.72263 0.797408
-1.24334 -0.724983
-1.24657 -0.691905
-1.21789 -0.714601
0.781342 0.782755
0.802534 0.734963
0.789852 0.745707
0.76625 0.715767
-1.22385 -0.69108
0.752374 0.742323
0.768038 0.727057
0.745398 0.814887
0.795968 0.823331
0.837682 0.819775
-1.31797 -0.757447
-1.34999 -0.745072
0.914789 0.774405
0.915509 0.812223
0.947436 0.782363
-1.39885 -0.758845
0.921892 0.779912
0.85339 0.822674
0.831235 0.785284
0.823753 0.815023
-1.30346 -0.755368
0.875025 0.791595
0.896184 0.757271
0.857872 0.790494
0.853523 0.789997
0.862643 0.740636
0.811013 0.832057
0.833449 0.785906
0.805444 0.873322
0.843069 0.862188
0.897188 0.784039
0.896649 0.786481
0.920826 0.776887
0.924985 0.746364
0.93311 0.780498
0.917735 0.76507
0.871188 0.858779
0.862573 0.851945
0.891914 0.857195
0.94293 0.811978
0.910688 0.932073
0.96386 0.8758
0.980552 0.81982
0.939674 0.828175
0.91818 0.787407
0.890419 0.760156
0.911118 0.754714
0.877482 0.795576
0.86672 0.825446
0.911634 0.754596
0.840413 0.872811
0.836763 0.909204
0.886961 0.863109
0.850529 0.942765
0.908077 0.891971
0.913253 0.941797
0.986808 0.873587
1.01208 0.891637
1.01976 0.864943
1.02713 0.850245
0.979052 0.894348
0.969232 0.829273
0.91586 0.894396
0.904431 0.845374
0.840918 0.899023
0.811503 0.854856
0.783908 0.853134
0.739672 0.926949
0.739211 0.965333
0.802725 0.90138
0.850126 0.86504
0.844942 0.858808
0.831581 0.917144
0.813542 0.965576
0.842117 0.924349
0.912816 0.87093
0.911894 0.895526
0.910883 0.841566
0.896041 0.805636
0.868627 0.782151
0.850045 0.786346
0.819104 0.836792
0.790739 0.834585
-1.26177 -0.78471
0.812146 0.768082
0.762443 0.86085
0.785981 0.826036
0.804823 0.766209
0.801827 0.750633
0.802044 0.731804
0.791721 0.757758
0.818481 0.739551
0.759446 0.836013
0.793878 0.787304
0.786934 0.82535
0.762134 0.883695
0.793925 0.86451
0.773041 0.892095
0.798442 0.850281
0.742705 0.85545
0.738338 0.808146
0.752289 0.762219
-1.16838 -0.737047
0.7725 0.77438
0.814577 0.689625
0.765442 0.801521
0.780989 0.801848
-1.19979 -0.76541
0.740238 0.789343
0.752653 0.780572
0.745879 0.828602
0.760692 0.831257
0.699069 0.919548
0.738313 0.876972
0.772149 0.83729
0.762572 0.897554
0.801364 0.832574
0.739159 0.902952
0.81156 0.792646
0.799336 0.872364
0.808777 0.827462
0.819078 0.814825
0.808554 0.78767
0.810026 0.819427
0.795306 0.829596
0.824662 0.821829
0.811074 0.803722
0.764941 0.936878
0.80983 0.907082
0.89083 0.853812
0.905375 0.883767
0.959018 0.785841
0.907989 0.894355
0.926238 0.889915
0.956496 0.845322
0.954228 0.832525
0.966589 0.759988
0.945354 0.800833
0.936474 0.769001
0.930745 0.715098
0.861084 0.800172
0.851013 0.818255
0.880207 0.797723
0.870762 0.827679
0.867069 0.807037
0.817568 0.84973
0.800168 0.834304
0.830058 0.791458
0.81839 0.853857
0.808814 0.862169
0.779733 0.892016
0.805584 0.843364
0.735828 0.93767
0.714612 0.969695
0.708304 0.952801
0.749225 0.879877
0.723048 0.918222
0.716925 0.893345
0.707451 0.887317
0.699684 0.895519
0.723783 0.888625
0.708678 0.906066
0.747921 0.839252
0.759208 0.844688
0.78985 0.794417
0.799038 0.76699
0.747771 0.900485
0.72108 0.910468
0.759635 0.846282
0.751549 0.853402
0.73267 0.893606
0.810394 0.752592
0.74582 0.873181
0.755884 0.840607
0.765048 0.812603
0.736245 0.829573
0.726853 0.842416
0.777599 0.814323
0.798179 0.836064
0.827299 0.832098
0.820471 0.822259
0.81097 0.819477
0.797061 0.832764
0.769929 0.844619
0.795605 0.820386
0.771827 0.835412
0.762347 0.833125
0.743554 0.814414
0.74486 0.826382
0.767699 0.802547
0.810384 0.768119
0.779089 0.834603
0.739564 0.905029
0.77925 0.778523
0.827291 0.684698
0.796586 0.801494
0.824586 0.83741
0.830095 0.854363
0.829983 0.825953
0.83189 0.812711
0.795039 0.857983
0.798841 0.852101
0.861616 0.746162
0.845612 0.773213
0.812472 0.845216
0.862263 0.724284
0.808272 0.758356
0.760126 0.827102
0.756587 0.803232
0.755962 0.800521
0.778042 0.801558
0.800233 0.75365
0.778769 0.769308
0.765277 0.737204
0.73571 0.798045
0.752942 0.807973
0.745641 0.847022
0.772554 0.825271
0.779061 0.8011
0.758964 0.82466
0.741563 0.8437
0.745328 0.868708
0.737598 0.909068
0.786454 0.876072
0.783929 0.831776
0.769979 0.835882
0.804913 0.830311
0.797735 0.834642
0.794953 0.864772
-1.12497 -0.811649
0.747832 0.822014
0.680511 0.867387
0.70418 0.790847
0.71386 0.764193
0.665207 0.83973
0.723892 0.782081
0.727739 0.839268
0.726245 0.865117
0.804966 0.815819
0.812772 0.865189
0.822045 0.850186
0.790439 0.895574
0.803791 0.868741
0.801902 0.813176
0.711109 0.901296
0.704445 0.889118
0.755347 0.81885
0.741127 0.832488
0.755288 0.841307
0.768133 0.827524
-1.07388 -0.825949
0.787893 0.797197
0.73475 0.826257
0.699554 0.850279
0.723318 0.797699
0.750328 0.770865
0.763977 0.768345
0.720544 0.830944
0.731713 0.807328
0.718313 0.806948
0.670548 0.84388
0.677371 0.825313
0.696582 0.828771
0.726822 0.812077
0.719214 0.802217
0.691587 0.841568
0.704505 0.848581
0.71291 0.826517
0.723089 0.767254
0.667556 0.785194
0.662012 0.78658
0.674506 0.798507
