# Supplementary material for: Stochastic bond dynamics facilitates alignment of malaria parasite at erythrocyte membrane upon invasion
Source: eLife. 2020 May 18;9:e56500. doi: 10.7554/eLife.56500 (PMC7269671; doi:10.7554/eLife.56500)
Supplement: Figure 2—source data 1. [file elife-56500-fig2-data1.zip › PARA_POSITIONS/pos38.dat]

3.51645 0.830209
3.50916 0.856067
3.4673 0.978457
3.49118 0.893383
3.46761 0.929327
3.50528 0.75102
3.39544 0.993952
3.44583 0.83588
3.33607 1.02363
3.31563 1.05632
3.3084 0.992635
3.37691 0.834381
3.35061 0.892021
3.39449 0.773578
3.37422 0.906075
3.36825 0.95679
3.47362 0.745428
3.54416 0.711001
3.5856 0.723087
3.56396 0.820722
3.58986 0.671342
3.48262 0.903662
3.48443 0.896344
3.52796 0.840862
3.5673 0.803091
3.56947 0.873175
3.58183 0.839361
3.56994 0.862356
3.49131 0.986157
3.51916 0.749497
3.48119 0.77129
3.44819 0.765372
3.4323 0.774804
3.4158 0.827603
3.42065 0.809892
3.43533 0.749623
3.43309 0.69335
3.35407 0.916607
3.4226 0.801048
3.39643 0.955789
3.49752 0.755819
3.47847 0.844872
3.43039 0.982627
3.51743 0.868547
3.49527 0.970196
3.4714 1.07967
3.55866 0.913594
3.59986 0.880999
3.63933 0.830756
3.62935 0.897776
3.60739 1.01508
3.65269 1.009
3.64263 1.18644
3.76988 1.11891
3.85566 1.12397
3.90104 1.09412
3.86753 1.1936
3.87172 1.04069
3.82418 1.02917
3.82446 0.950345
3.78726 0.968825
3.73422 1.00762
3.76716 0.888898
3.77041 0.968487
3.74226 1.10136
3.77928 1.04821
3.8168 0.993071
3.72467 1.19163
3.82828 0.956179
3.77425 1.12297
3.73859 1.14208
3.7902 0.993391
3.77829 0.993549
3.8033 0.908073
3.83876 0.809121
3.81927 0.952953
3.82574 0.960739
3.84326 0.916697
3.84753 0.855343
3.77424 0.941128
3.72691 0.850744
3.69954 0.862328
3.67451 0.806441
3.5869 0.97705
3.6278 0.863153
3.66776 0.739183
3.6591 0.740928
3.68823 0.717092
3.68329 0.852268
3.65935 0.818367
3.68511 0.780412
3.63813 0.912554
3.68466 0.731051
3.62018 0.931525
3.61934 0.954186
3.61419 0.864014
3.609 0.829075
3.62372 0.775295
3.5773 0.896175
3.62247 0.866744
3.63664 0.796986
3.65384 0.882071
3.70108 0.837257
3.70583 0.857812
3.69719 0.887448
3.73486 0.86006
3.70612 0.912441
3.70892 0.945037
3.77675 0.775453
3.73504 0.883569
3.81076 0.694186
3.79838 0.812274
3.8073 0.860416
3.78663 0.910701
3.77437 0.872918
3.77824 0.797883
3.71267 0.928519
3.76697 0.742303
3.73144 0.914579
3.73539 0.880302
3.757 0.892025
3.78872 0.815024
3.78983 0.845562
3.78067 0.855414
3.77761 0.87226
3.73825 0.968087
3.73286 0.925853
3.76237 0.719291
3.71971 0.776639
3.69513 0.839567
3.70934 0.870698
3.75938 0.769767
3.79517 0.681049
3.82569 0.660596
3.88501 0.614451
3.86953 0.779017
3.91294 0.69139
3.95142 0.631794
3.97338 0.519868
4.01227 0.45043
3.99015 0.517177
3.93037 0.711839
3.96767 0.561789
3.90462 0.721876
3.90278 0.642535
3.8859 0.615561
3.85035 0.68281
3.828 0.660756
3.79436 0.726275
3.84036 0.565607
3.84578 0.521209
3.82733 0.535254
3.80084 0.562357
3.74164 0.677849
3.71206 0.599919
3.69299 0.571109
3.66793 0.572837
3.61965 0.758614
3.67747 0.688742
3.71207 0.67149
3.72055 0.645667
3.75125 0.493607
3.70066 0.516099
3.64745 0.597319
3.60905 0.651068
3.59137 0.715531
3.57626 0.680505
3.56734 0.703637
3.52097 0.819287
3.56334 0.674982
3.55046 0.715226
3.52845 0.822942
3.55182 0.855751
3.59473 0.802749
3.65129 0.820948
3.70435 0.753467
3.68389 0.858686
3.66031 0.87868
3.66006 0.710165
3.65037 0.725231
3.62348 0.747906
3.57171 0.878097
3.55358 0.917115
3.58193 0.85023
3.55492 1.01633
3.5412 1.04988
3.5833 1.01026
3.63807 0.989469
3.68141 0.968754
3.69036 0.956958
3.649 1.04685
3.63608 1.03851
3.65745 0.897699
3.6188 0.877516
3.56853 0.987458
3.6105 0.798914
3.52804 1.08054
3.61433 0.934407
3.62698 1.04449
3.71694 0.951813
3.69938 1.11506
3.68817 1.1133
3.6818 1.08224
3.60672 1.26556
3.67718 1.16686
3.65616 1.22978
3.65767 1.24239
3.64247 1.25902
3.55943 1.41996
3.6249 1.30542
3.63346 1.17841
3.59359 1.17203
3.57015 1.1145
3.47903 1.21696
3.51599 1.07548
3.48423 1.1571
3.489 1.13548
3.5112 1.11078
3.60704 0.999262
3.61721 1.05082
3.59667 1.11638
3.59936 1.06743
3.68228 0.883099
3.63033 1.01192
3.62364 1.03466
3.57332 1.10717
3.5895 0.99157
3.51493 1.02919
3.55168 0.897891
3.4776 1.02718
3.48342 1.02151
3.50744 0.931683
3.50417 0.92295
3.48685 1.00085
3.53367 0.983432
3.56476 0.959361
3.57961 0.987433
3.65524 0.878071
3.66616 0.896645
3.66363 0.93649
3.64122 0.920991
3.59294 1.05133
3.61299 0.987705
3.58076 1.08019
3.59103 1.07363
3.59573 1.04408
3.56391 1.06922
3.55328 1.06789
3.5629 0.951847
3.50711 1.04422
3.47994 1.08003
3.56256 0.894647
3.47734 1.13613
3.58077 0.890441
3.53039 1.02583
3.59273 0.953129
3.63619 0.939037
3.6677 0.959294
3.6883 1.03956
3.71236 1.09963
3.75764 1.1311
3.82319 1.01915
3.81246 1.04178
3.7666 1.12533
3.8184 1.01662
3.77968 1.06071
3.68302 1.18273
3.7369 1.02832
3.73523 1.05919
3.72705 1.08459
3.71879 1.10058
3.76332 0.924867
3.727 1.01009
3.66973 1.09261
-0.883095 -1.88987
3.74257 0.921061
3.70554 0.953077
3.67573 0.994008
3.64554 1.05345
3.65692 0.951008
3.58573 1.03763
3.58198 1.045
3.55194 1.04984
-0.864778 -1.8793
3.56546 1.03225
3.54705 1.05817
-0.791279 -1.73401
3.60514 0.903088
3.66797 0.68253
3.59521 0.934806
3.59866 0.930683
3.60798 0.89308
3.57489 1.04027
3.61234 0.973899
3.5868 1.10233
3.57521 1.13618
3.59499 1.0454
3.55903 1.07713
3.59422 1.0447
-0.841474 -1.88281
3.62856 1.00979
3.63587 1.04693
3.66861 0.966666
3.5731 1.07427
-0.750735 -1.84332
-0.700931 -1.90948
3.53967 0.989478
3.52772 0.922436
3.40796 1.06015
3.36155 1.05118
3.34236 1.04233
-0.609262 -1.77642
3.36264 1.00213
3.35305 1.0499
3.47798 0.94808
-0.742022 -1.86352
3.51494 1.12383
3.50505 1.16356
3.46633 1.19008
3.43195 1.09332
-0.705161 -1.91478
-0.615883 -2.02729
3.3308 1.1209
3.39347 1.01375
3.42975 1.02142
3.43422 1.09003
-0.680335 -1.87483
-0.683968 -1.8615
3.34728 1.20814
3.35674 1.13288
3.31712 1.18883
3.33463 1.14214
3.31759 1.15342
-0.60105 -1.95211
3.30446 1.2041
3.27432 1.25906
3.31731 1.15499
3.28193 1.17012
3.27561 1.15409
3.22008 1.20767
3.20256 1.17397
-0.550598 -1.94345
3.15351 1.15209
3.1967 1.0164
3.11588 1.08605
3.13792 0.968129
3.08129 1.05349
3.11766 1.05159
3.10565 1.13156
3.09558 1.1445
3.12324 1.17354
3.11025 1.24047
3.031 1.32743
3.04336 1.21872
3.03773 1.1182
2.98311 1.15116
3.00997 1.05163
2.97864 1.02718
2.98755 0.978403
2.9869 0.996471
2.98509 0.97348
2.97684 0.991206
2.99751 0.922241
3.02128 0.912496
2.97032 1.00774
2.99084 1.01165
3.0339 0.986346
3.08893 0.961594
3.03015 1.06709
3.03944 1.05991
3.04772 1.06245
3.02271 1.13997
3.02957 1.2248
3.07036 1.2666
3.0613 1.32534
3.17318 1.13909
3.07233 1.24322
3.05366 1.2342
3.08144 1.16914
3.10208 1.09992
3.08799 1.0583
3.08845 1.07028
3.03436 1.17466
3.00064 1.26633
3.06424 1.23757
3.04818 1.31417
3.14294 1.21207
3.19977 1.11544
3.13532 1.16107
3.16059 1.16255
3.14389 1.1809
3.16032 1.19277
3.18619 1.13806
3.25235 1.03326
3.17824 1.08248
3.14054 1.14926
3.16594 1.07335
3.12681 1.18003
3.19643 1.13738
3.23245 1.09184
3.23696 1.14589
3.24561 1.12551
3.25819 1.10472
3.16289 1.28869
3.15515 1.27662
3.19641 1.22106
3.15161 1.23023
3.13719 1.211
3.08045 1.27474
3.03862 1.35273
3.07578 1.32903
3.08186 1.3337
2.99781 1.40904
3.05081 1.32445
3.06925 1.2915
3.07113 1.28517
3.08643 1.29511
3.11509 1.28002
3.08079 1.29536
3.07605 1.25093
3.05198 1.21593
2.96784 1.29575
2.96513 1.27957
2.95966 1.2771
2.93487 1.27473
2.786 1.43299
2.87845 1.26657
2.80554 1.30564
2.83351 1.25377
2.84339 1.2302
2.92283 1.09775
2.9013 1.17614
2.92536 1.14784
2.94688 1.11179
2.791 1.29633
2.86933 1.16017
2.77964 1.25133
2.80827 1.18924
2.79558 1.18047
2.8532 1.14261
2.80663 1.20596
2.8009 1.22118
2.84038 1.1393
2.78531 1.18154
2.81811 1.15607
2.76672 1.22266
2.73375 1.27369
2.74823 1.27571
2.89226 1.15148
2.87243 1.18072
2.87578 1.16592
2.82489 1.21654
2.76807 1.30175
2.77293 1.32374
2.88705 1.17073
2.87348 1.21669
2.77903 1.30348
2.83291 1.19711
2.78431 1.25659
2.8524 1.22363
2.9007 1.18141
2.88347 1.23598
2.89764 1.16832
2.86101 1.2003
2.69234 1.35304
2.75884 1.19611
2.78971 1.08536
2.8292 1.04684
2.73345 1.15389
2.68774 1.16748
2.69892 1.12575
2.68415 1.16999
2.68657 1.16549
2.69655 1.16795
2.67393 1.20323
2.65797 1.17437
2.64927 1.1613
2.66652 1.11059
2.68281 1.05116
2.61156 1.17701
2.65002 1.11296
2.71901 1.0278
2.7117 1.07553
2.73556 1.04708
2.7446 1.02068
2.71424 1.08432
2.69985 1.04701
2.67496 1.06112
2.60371 1.10313
2.67092 1.02257
2.66759 1.01391
2.6441 1.05473
2.6772 0.982192
2.68652 0.960776
2.63916 1.02037
2.60739 1.04052
2.58925 1.02613
2.59285 1.03793
2.5822 1.08296
2.67511 1.01588
2.66583 1.08837
2.6852 1.13609
2.69201 1.13305
2.69834 1.10054
2.6659 1.15646
2.66424 1.14974
2.68359 1.10408
2.7028 1.14491
2.67007 1.20363
2.66428 1.26884
2.69686 1.24702
2.67105 1.25371
2.64291 1.27881
2.59576 1.31819
2.60254 1.27653
2.57029 1.27863
2.55054 1.25382
2.42711 1.34972
2.41535 1.30045
2.53051 1.13928
2.54182 1.13606
2.49434 1.17822
2.48579 1.17905
2.53934 1.13565
2.5409 1.20703
2.55669 1.24139
2.63941 1.15078
2.58076 1.1955
2.60181 1.14632
2.59154 1.13324
2.52339 1.22373
2.5919 1.12841
2.56602 1.13936
2.58052 1.14109
2.57186 1.20412
2.63303 1.19902
2.6125 1.27622
2.59696 1.28446
2.67195 1.23768
2.62398 1.31599
2.70236 1.19365
2.54811 1.31437
2.58404 1.20191
2.53273 1.19944
2.45952 1.23801
2.52621 1.13156
2.52692 1.13666
2.59948 1.03308
2.54258 1.07978
2.46827 1.1369
2.53834 1.04976
2.44698 1.15141
2.48471 1.11838
2.51912 1.12059
2.49507 1.18398
2.55305 1.12096
2.4758 1.19609
2.50458 1.11041
2.47463 1.1106
2.49216 1.0221
2.45967 1.03417
2.48935 0.995671
2.49035 1.01865
2.45581 1.08447
2.47359 1.07617
2.42553 1.12952
2.50313 1.01863
2.49632 1.00258
2.4027 1.09872
2.4211 1.06161
2.47302 1.00412
2.45042 1.02906
2.3923 1.06025
2.34453 1.09134
2.36858 1.01965
2.39066 0.926647
2.34449 0.966687
2.3763 0.942325
2.42183 0.923989
2.44878 0.89746
2.35717 0.973261
2.34999 0.973942
2.33761 1.00412
2.34771 0.994945
2.30164 1.06808
2.39599 0.963778
2.3601 1.02339
2.3322 0.990221
2.40487 0.897534
2.40974 0.841463
2.36968 0.924606
2.37544 0.875495
2.31934 0.91686
2.3582 0.882498
2.40779 0.810538
2.4231 0.807759
2.34663 0.927574
2.39636 0.841392
2.37528 0.854199
2.33355 0.951652
2.34852 0.914363
2.3278 0.967412
2.35052 0.899002
2.33942 0.854405
2.32007 0.875682
2.33758 0.785864
2.29836 0.855204
2.40527 0.809448
2.43494 0.836678
2.38288 0.958058
2.39207 0.952142
2.41128 0.983784
2.4672 0.969347
2.56882 0.813618
2.53013 0.923573
2.52834 0.91051
2.4673 0.998198
2.54974 0.891458
2.45612 1.05204
2.44576 1.06493
2.42556 1.00494
2.33334 1.09778
2.35681 1.01438
2.34323 1.0444
2.36547 1.00915
2.3983 0.979756
2.3986 0.99043
2.39222 1.01408
2.39815 1.06326
2.4881 0.957722
2.45272 0.967649
2.44978 0.978737
2.47243 1.00282
2.46063 1.04029
2.47588 1.03518
2.48554 0.995273
2.47503 1.00018
2.46104 1.04799
2.4814 1.0426
2.49253 0.943907
2.46037 0.971917
2.46056 0.961336
2.37569 1.11887
2.50944 0.959772
2.52979 0.928573
2.51719 0.968891
2.53164 0.942812
2.5519 0.864422
2.5148 0.95749
2.55184 0.946478
2.56824 0.931944
2.60704 0.870727
2.60679 0.940396
2.58612 0.997334
2.55908 1.09353
2.67006 0.923304
2.61854 0.998046
2.55955 1.12021
2.58213 1.03316
2.53408 1.02547
2.53361 0.987001
2.49187 1.00658
2.53024 0.917236
2.52019 0.920416
2.43825 1.04609
2.42805 1.01525
2.43123 1.01604
2.46027 0.995145
2.51642 0.908455
2.44333 1.02767
2.48802 0.97947
2.51089 0.935914
2.50372 0.893544
2.49646 0.847562
2.48025 0.916692
2.47878 0.892242
2.47412 0.918729
2.47244 0.879291
2.38753 0.988326
2.46114 0.85073
2.38396 0.965669
2.40513 0.956853
2.38135 1.0238
2.32979 1.1348
2.39742 1.08587
2.41667 1.03816
2.44455 1.00693
2.3995 1.04036
2.38291 1.00035
2.31823 1.05594
2.36022 0.992302
2.34647 1.00049
2.36092 0.993259
2.33299 1.01913
2.30819 1.01649
2.35703 0.927534
2.33738 0.973983
2.3275 1.00027
2.3629 0.934307
2.34601 0.91589
2.34481 0.90633
2.32806 0.923698
2.31716 0.892203
2.32925 0.876475
2.30562 0.931335
2.29311 0.955923
2.2401 1.05325
2.28331 1.02495
2.31359 0.987895
2.29756 1.07431
2.28794 1.07893
2.30107 1.0477
2.36882 0.946409
2.28547 1.08919
2.34417 1.00812
2.28924 1.052
2.27362 1.00628
2.31679 0.93475
2.26964 1.01775
2.28901 0.995666
2.3482 0.905301
2.34701 0.887891
2.35443 0.880606
2.27394 1.0153
2.32054 0.977996
2.32742 0.993834
2.37244 0.930362
2.33709 1.00479
2.31125 1.06477
2.33868 1.01395
2.3291 1.01561
2.3055 1.03793
2.33394 1.02193
2.33254 1.04655
2.34969 1.03375
2.36857 1.00844
2.4219 0.948886
2.41453 0.969669
2.44241 0.937754
2.43231 0.970955
2.35263 1.0813
2.38235 1.04262
2.40186 1.03595
2.40471 1.08312
2.39541 1.07484
2.40446 1.04166
2.42165 0.975351
2.35091 1.0556
2.36073 0.974349
2.29476 1.00938
2.28227 1.02166
2.32773 0.948464
2.29967 0.986624
2.33872 0.922053
2.29038 1.00447
2.30881 0.956985
2.27537 0.9843
2.24997 0.988695
2.22426 1.01266
2.20844 1.05195
2.23584 1.05812
2.2504 1.05928
2.20004 1.15897
2.26832 1.08709
2.26503 1.04763
2.26149 1.07554
2.33056 0.985436
2.264 1.08991
2.29941 1.06943
2.31063 1.08865
2.31686 1.08393
2.26503 1.11253
2.27495 1.06505
2.21063 1.12526
2.21732 1.05474
2.23291 0.992598
2.14572 1.0387
2.17191 1.02943
2.11496 1.12923
2.1689 1.05787
2.18229 1.04098
2.19809 0.991306
2.14602 1.03758
2.05762 1.17867
2.10299 1.14968
2.12957 1.11964
2.07664 1.12026
2.11412 1.09117
2.05283 1.1458
2.12526 1.10717
2.15343 1.10354
2.18204 1.08381
2.17274 1.0884
2.23164 1.01746
2.17199 1.06083
2.12634 1.06216
2.09924 1.10971
2.13204 1.09554
2.10198 1.13018
2.12111 1.09331
2.14077 1.05694
2.18897 1.00359
2.16863 0.995394
2.23408 0.924278
2.20347 0.985183
2.1802 1.00314
2.18341 1.02346
2.15761 1.02218
2.1099 1.0833
2.10466 1.02867
2.01485 1.08979
1.97184 1.08312
1.88951 1.18202
1.94399 1.14902
1.97341 1.10748
1.99636 1.09608
1.98694 1.13434
2.03139 1.09073
2.0269 1.11824
2.04811 1.14336
2.06473 1.18702
2.07707 1.22067
2.05336 1.27938
2.06001 1.28954
2.05402 1.26831
2.10945 1.18794
2.09827 1.19303
2.15443 1.15945
2.12042 1.19839
2.11272 1.17957
2.0412 1.20276
1.93363 1.23643
1.9912 1.14181
1.94742 1.15367
1.95695 1.08195
1.90917 1.08725
1.91298 1.07773
1.90311 1.06236
1.87359 1.10046
1.92582 1.07716
1.89336 1.14496
1.94279 1.15282
1.93786 1.20086
1.92771 1.21171
1.80203 1.32411
1.93891 1.19193
1.89212 1.21777
1.82575 1.26021
1.89823 1.14043
1.84036 1.16415
1.84679 1.12331
1.78602 1.12714
1.75945 1.1332
1.74251 1.13425
1.74662 1.13429
1.75509 1.1339
1.78968 1.11276
1.74324 1.17187
1.83999 1.11476
1.87546 1.15443
1.8278 1.23459
1.82651 1.22692
1.73774 1.29995
1.75 1.28838
1.74999 1.30145
1.77549 1.28229
1.72686 1.28247
1.79817 1.17751
1.8021 1.15426
1.83539 1.11979
1.7587 1.17982
1.77031 1.16657
1.81625 1.10717
1.78576 1.10629
1.77752 1.08059
1.80875 1.06062
1.89086 0.96145
1.87755 0.969707
1.87496 1.00137
1.80857 1.06943
1.80723 1.06817
1.84913 1.04365
1.85605 1.0609
1.88789 0.986219
1.82918 1.02994
1.7937 1.06297
1.80552 1.05018
1.80178 1.07902
1.78999 1.08573
1.77672 1.07532
1.79038 1.08782
1.79063 1.12599
1.83308 1.09013
1.7884 1.1142
1.80485 1.09434
1.7287 1.18283
1.70318 1.1782
1.71039 1.13509
1.67786 1.14829
1.69335 1.13033
1.64232 1.15886
1.62407 1.18553
1.63467 1.18592
1.6982 1.16686
1.75532 1.14722
1.64711 1.25227
1.65883 1.25261
1.72374 1.2041
1.76915 1.18812
1.71335 1.23816
1.72248 1.22059
1.73483 1.21192
1.72462 1.19232
1.7095 1.18809
1.689 1.19057
1.69896 1.19373
1.72682 1.17152
1.76062 1.12917
1.6763 1.19461
1.69974 1.1982
1.70988 1.20055
1.70339 1.23944
1.74971 1.22597
1.74971 1.23198
1.72254 1.24164
1.68721 1.21703
1.5754 1.26672
1.63725 1.16779
1.61688 1.15304
1.49741 1.23726
1.50571 1.22124
1.59604 1.15046
1.57486 1.18947
1.59405 1.17696
1.62171 1.17708
1.63578 1.15939
1.64596 1.13731
1.66367 1.0818
1.60453 1.09578
1.60523 1.08003
1.59688 1.08533
1.62424 1.03925
1.60593 1.04115
1.56947 1.07592
1.6279 1.02812
1.55276 1.07948
1.60404 1.02948
1.61018 1.02427
1.58935 1.05754
1.61784 1.04202
1.63839 1.00498
1.665 1.01375
1.62402 1.06277
1.6015 1.0401
1.64798 0.949552
1.56143 1.02857
1.588 0.984814
1.5815 0.951568
1.5415 0.936713
1.55417 0.902216
1.58222 0.905351
1.55219 0.975796
1.52217 1.03871
1.5713 1.0334
1.59255 1.04147
1.59504 1.06573
1.61089 1.07597
1.60149 1.11438
1.6012 1.10028
1.59664 1.13383
1.55261 1.18689
1.58013 1.17662
1.59757 1.16572
1.61436 1.15328
1.63332 1.12628
1.59274 1.16721
1.59847 1.16689
1.60435 1.17185
1.66729 1.12418
1.66123 1.12708
1.76649 1.09222
1.71403 1.16367
1.70212 1.19444
1.59928 1.25269
1.57829 1.23175
1.54771 1.23574
1.52142 1.20866
1.55364 1.20596
1.48443 1.28953
1.5699 1.23526
1.52887 1.29624
1.63093 1.24743
1.67728 1.28077
1.72293 1.30001
1.70969 1.33034
1.67895 1.38231
1.69693 1.37476
1.62289 1.40925
1.55246 1.43623
1.54828 1.38148
1.59505 1.28566
1.57558 1.26644
1.54876 1.31259
1.57295 1.30383
1.61776 1.2729
1.53592 1.33517
1.63369 1.28749
1.58943 1.34987
1.68367 1.27983
1.61908 1.34316
1.63762 1.30982
1.63735 1.28917
1.61939 1.27086
1.57533 1.29615
1.54897 1.28168
1.68386 1.16262
1.66313 1.17796
1.64538 1.17863
1.62222 1.1475
1.64099 1.10718
1.68261 1.082
1.65687 1.11414
1.67515 1.09167
1.72701 1.04611
1.73009 1.06909
1.7169 1.07312
1.73664 1.05317
1.71189 1.0866
1.68403 1.1125
1.71006 1.08955
1.7584 1.06586
1.78019 1.0465
1.77528 1.10452
1.7784 1.13274
1.8406 1.11375
1.85162 1.11893
1.77283 1.19931
1.80194 1.17328
1.85542 1.11482
1.80287 1.16733
1.8399 1.12815
1.80568 1.17862
1.8106 1.16773
1.79756 1.17444
1.8188 1.13974
1.75513 1.16106
1.73059 1.17212
1.63452 1.2795
1.65898 1.28452
1.71053 1.25662
1.7097 1.28464
1.71701 1.31435
1.75489 1.30026
1.77304 1.28483
1.80412 1.2588
1.82581 1.23646
1.682 1.37765
1.76093 1.34395
1.82073 1.28369
1.80008 1.26992
1.79883 1.25256
1.78609 1.24636
1.73975 1.23882
1.6744 1.2584
1.71829 1.16746
1.6907 1.15583
1.71663 1.12971
1.6994 1.16783
1.68483 1.21835
1.68332 1.22632
1.77039 1.14962
1.73125 1.16395
1.71886 1.15967
1.74115 1.14008
1.73436 1.19084
1.76729 1.19018
1.79042 1.16629
1.74375 1.16087
1.73601 1.0965
1.75111 1.07045
1.72882 1.09241
1.7327 1.07578
1.76779 1.0277
1.73926 1.02783
1.67775 1.054
1.69615 1.00111
1.6154 1.07075
1.72811 1.0228
1.73089 1.06545
1.67632 1.1417
1.75399 1.11925
1.78648 1.1553
1.73626 1.23104
1.76464 1.21311
1.72209 1.24279
1.667 1.27426
1.65241 1.26246
1.65162 1.2487
1.65825 1.24012
1.6771 1.21531
1.7108 1.15697
1.65188 1.16434
1.67599 1.12056
1.68391 1.08998
1.68429 1.0786
1.71965 1.07046
1.68241 1.07648
1.63106 1.11662
1.61187 1.11337
1.58624 1.14579
1.55276 1.19292
1.65204 1.15649
1.6201 1.17949
1.68523 1.15189
1.74871 1.11265
1.71553 1.16134
1.76901 1.105
1.7618 1.13021
1.71223 1.18531
1.75785 1.18674
1.73361 1.19411
1.80865 1.13906
1.81118 1.16438
1.71654 1.26807
1.77389 1.20582
1.85043 1.13823
1.8371 1.17408
1.79931 1.24372
1.85192 1.2335
1.82474 1.24669
1.82282 1.22993
1.83921 1.23393
1.7467 1.3422
1.77185 1.32857
1.85308 1.23255
1.82576 1.23246
1.72885 1.26342
1.69836 1.21629
1.75067 1.14063
1.72042 1.14795
1.7179 1.16328
1.79081 1.05431
1.70867 1.12653
1.78362 1.0229
1.75879 1.0538
1.74815 1.07815
1.73131 1.10736
1.74104 1.13772
1.68258 1.24911
1.75418 1.20483
1.67964 1.27484
1.69292 1.27704
1.70972 1.27601
1.79315 1.20685
1.73904 1.27586
1.81942 1.23365
1.74243 1.3306
1.76045 1.29163
1.80601 1.21809
1.78372 1.23439
1.73262 1.26414
1.69731 1.30777
1.78253 1.23172
1.76292 1.25398
1.83846 1.20506
1.79049 1.24148
1.76956 1.24707
1.79806 1.18416
1.87208 1.0781
1.77852 1.14886
1.79874 1.11915
1.72544 1.18835
1.69003 1.17623
1.67213 1.16645
1.74462 1.10776
1.76533 1.13422
1.80725 1.05843
1.70488 1.13883
1.66047 1.17794
1.69198 1.07639
1.70261 1.07822
1.71254 1.10222
1.78326 1.06078
1.73892 1.11133
1.74153 1.11152
1.77538 1.08722
1.67404 1.20114
1.75853 1.1354
1.68853 1.20093
1.7239 1.14154
1.74754 1.09646
1.68594 1.13465
1.73039 1.06093
1.7025 1.1276
1.72903 1.13407
1.6887 1.20967
1.74002 1.15868
1.72795 1.16412
1.70754 1.16181
1.70056 1.11797
1.77746 1.01737
1.71191 1.03292
1.66756 1.01272
1.6501 0.979902
1.59495 1.0194
1.54218 1.06248
1.51899 1.07512
1.52125 1.08688
1.62126 1.03216
1.58585 1.07678
1.64454 1.02666
1.65118 1.0168
1.61974 1.01105
1.60724 1.03922
1.557 1.08162
1.52822 1.12553
1.52285 1.12907
1.46469 1.17843
1.48459 1.14903
1.49711 1.12644
1.559 1.0842
1.55756 1.06955
1.52458 1.07399
1.5003 1.10367
1.5383 1.05707
1.53322 1.05035
1.5306 1.05838
1.52492 1.0665
1.48256 1.08649
1.49534 1.05728
1.54927 1.0029
1.50101 1.04
1.43308 1.09284
1.36153 1.13506
1.43006 1.0685
1.40329 1.1223
1.47405 1.05803
1.46639 1.09208
1.4705 1.10654
1.40403 1.1627
1.4778 1.10473
1.4684 1.12917
1.5028 1.0636
1.46798 1.10912
1.49657 1.10796
1.58015 1.06222
1.537 1.09469
1.51447 1.11814
1.44759 1.14867
1.48123 1.10043
1.5195 1.06255
1.44446 1.14629
1.51082 1.10296
1.45517 1.14013
1.47447 1.14665
1.48042 1.14579
1.43689 1.19636
1.46686 1.14867
1.46513 1.1136
1.51198 1.0718
1.46022 1.10029
1.52858 1.0278
1.52786 1.04118
1.52111 1.08034
1.51649 1.10472
1.51901 1.0938
1.53755 1.07973
1.54888 1.09647
1.5686 1.08279
1.47711 1.18156
1.58716 1.10254
1.55421 1.16094
1.56896 1.12289
1.55868 1.10048
1.55213 1.10403
1.60206 1.02014
1.54254 1.06077
1.57551 1.01521
1.56774 1.0179
1.54119 1.06234
1.63082 0.980746
1.6625 0.977451
1.6782 0.99397
1.68635 1.01197
1.7185 1.01593
1.684 1.04824
1.70147 1.05887
1.74327 1.02465
1.72822 1.05807
1.73127 1.03418
1.72629 1.05326
1.67367 1.07601
1.71608 1.03512
1.78097 0.985855
1.77487 0.994979
1.71794 1.09194
1.83889 0.973389
1.7662 1.09572
1.7529 1.07155
1.80591 0.984194
1.82386 0.939266
1.78336 1.02375
1.81312 1.00276
1.76422 1.08452
1.85527 0.963297
1.82326 1.05203
1.86376 0.986493
1.78007 1.07499
1.76983 1.06489
1.75808 1.0493
1.75062 1.08322
1.7358 1.12418
1.82208 1.05841
1.81886 1.10828
1.80196 1.14398
1.89089 1.04478
1.87204 1.07919
1.86519 1.05714
1.83143 1.04668
1.76633 1.09915
1.83933 1.00912
1.79903 1.08801
1.83052 1.05745
1.80151 1.11616
1.84453 1.08199
1.82802 1.12556
1.83204 1.13233
1.85145 1.11082
1.75442 1.22519
1.76245 1.21309
1.77203 1.17972
1.72082 1.21101
1.74945 1.20282
1.77632 1.14967
1.77755 1.13658
1.77434 1.14
1.75804 1.12559
1.71583 1.13396
1.69911 1.12851
1.74827 1.06282
1.7599 1.05407
1.78364 1.05556
1.74905 1.1086
1.7748 1.10611
1.81863 1.08631
1.81292 1.12781
1.80012 1.14353
1.8571 1.08138
1.77882 1.15075
1.77226 1.1598
1.77727 1.12653
1.82458 1.10858
1.87326 1.03911
1.76271 1.14704
1.72419 1.1605
1.75398 1.12256
1.78942 1.07401
1.76497 1.10326
1.82848 1.0183
1.74167 1.1066
1.74225 1.06926
1.70891 1.10074
1.75741 1.04515
1.73675 1.05917
1.71322 1.08524
1.71201 1.08681
1.7034 1.10077
1.72082 1.1083
1.7392 1.12132
1.7725 1.08537
1.74935 1.11704
1.78464 1.09974
1.76244 1.10188
1.72942 1.12792
1.76007 1.09597
1.69205 1.17784
1.77644 1.11488
1.7717 1.13633
1.67853 1.19329
1.59538 1.21921
1.66625 1.16061
1.65387 1.2089
1.69136 1.19977
1.6748 1.25507
1.72081 1.229
1.76605 1.2175
1.70345 1.26937
1.70778 1.22461
1.63893 1.25731
1.67243 1.20608
1.64923 1.19493
1.69732 1.13063
1.6162 1.20704
1.6698 1.20809
1.64356 1.23346
1.71021 1.16808
1.68192 1.16812
1.70841 1.11088
1.69616 1.11866
1.7546 1.08848
1.79079 1.08523
1.78506 1.09058
1.79654 1.08748
1.72613 1.15356
1.7816 1.12491
1.75936 1.14992
1.7994 1.1206
1.84121 1.07021
1.78693 1.09685
1.75153 1.101
1.76412 1.06929
1.78471 1.02114
1.79056 0.975785
1.75435 1.01345
1.75388 1.00454
1.75259 1.02165
1.76179 1.08047
1.81479 1.01992
1.80143 1.00926
1.70685 1.11194
1.7805 1.06759
1.75388 1.14521
1.84953 1.07169
1.86205 1.06817
1.78262 1.13416
1.82104 1.09833
1.73955 1.18796
1.82672 1.12155
1.75764 1.1943
1.75064 1.20007
1.75577 1.18578
1.69349 1.24797
1.64416 1.33724
1.72675 1.29875
1.81114 1.24092
1.79219 1.30116
1.75011 1.3517
1.78348 1.31164
1.81257 1.27946
1.85131 1.22955
1.82861 1.23654
1.84323 1.20713
1.70493 1.30583
1.7251 1.24863
1.76274 1.2453
1.7578 1.25894
1.79983 1.20855
1.77273 1.22432
1.87656 1.10534
1.82868 1.12113
1.88085 1.06009
1.92665 0.971585
1.87135 1.05006
1.77056 1.18098
1.85188 1.09602
1.82992 1.13646
1.76682 1.19089
1.85535 1.09358
1.80765 1.145
1.83847 1.06489
1.83987 1.06975
1.83295 1.08429
1.91142 1.03374
1.87464 1.07005
1.87857 1.03345
1.8746 1.02236
1.84836 1.06304
1.81162 1.12203
1.83013 1.11321
1.84223 1.11146
1.79913 1.1666
1.84906 1.10409
1.80227 1.12527
1.68331 1.21563
1.78319 1.10251
1.77146 1.10394
1.79201 1.08806
1.77969 1.05671
1.73639 1.06996
1.71109 1.07461
1.70892 1.07027
1.73313 1.05525
1.6894 1.07256
1.69014 1.03256
1.68034 1.01097
1.67509 0.986647
1.66961 0.987839
1.677 0.967733
1.69294 0.914098
1.62495 1.00605
1.64624 1.01037
1.59557 1.03602
1.58916 1.03071
1.54805 1.09758
1.58338 1.05858
1.62196 1.02805
1.58972 1.07049
1.61729 1.0571
1.63866 1.02526
1.63952 1.02069
1.61031 1.05857
1.61834 1.07071
1.60716 1.08514
1.5763 1.12838
1.62728 1.07789
1.62098 1.09592
1.66632 1.03816
1.57623 1.13421
1.60301 1.12206
1.60428 1.14425
1.61921 1.13994
1.60023 1.18723
1.65825 1.17243
1.70099 1.16817
1.64471 1.21817
1.64609 1.19561
1.55962 1.22869
1.58005 1.19183
1.5802 1.1993
1.64072 1.15482
1.59876 1.17686
1.59743 1.16109
1.67733 1.04959
1.65812 1.05861
1.59564 1.08322
1.60014 1.07512
1.57439 1.06535
1.60295 0.996143
1.58809 1.01909
1.56839 1.02895
1.57765 1.02969
1.61375 1.00867
1.53941 1.09312
1.60499 1.021
1.62968 1.03382
1.66917 1.01336
1.68331 1.01269
1.64578 1.06314
1.6506 1.02854
1.60685 1.05865
1.58038 1.10088
1.61148 1.10508
1.61528 1.12015
1.65971 1.08788
1.63684 1.12108
1.63523 1.15612
1.69025 1.10637
1.64643 1.14518
1.61699 1.14278
1.65943 1.11331
1.55117 1.18388
1.62263 1.14378
1.61024 1.15634
1.55811 1.20128
1.59958 1.20163
1.61164 1.21996
1.66414 1.20767
1.69866 1.17513
1.60907 1.21706
1.66136 1.16248
1.59457 1.21053
1.66037 1.16181
1.6251 1.21714
1.68494 1.19035
1.657 1.21082
1.69828 1.18586
1.64659 1.23337
1.73743 1.19682
1.70219 1.25204
1.66721 1.27282
1.71749 1.20953
1.65071 1.24021
1.68066 1.15827
1.70897 1.11737
1.65994 1.11915
1.67035 1.09662
1.63265 1.12625
1.71153 1.07685
1.65455 1.12542
1.69156 1.0796
1.63254 1.18298
1.62791 1.23092
1.62536 1.24667
1.64368 1.222
1.65353 1.19874
1.65478 1.15498
1.64557 1.1497
1.62847 1.17573
1.62571 1.18625
1.59732 1.19268
1.61506 1.16635
1.55284 1.14958
1.52393 1.09929
1.46163 1.12389
1.50836 1.09406
1.51174 1.08585
1.53289 1.08508
1.54616 1.07535
1.55485 1.06679
1.62612 1.0215
1.53467 1.14295
1.59313 1.13886
1.62272 1.14033
1.62939 1.14682
1.63137 1.18587
1.64732 1.20845
1.63808 1.21857
1.59683 1.22713
1.5743 1.20479
1.54877 1.18648
1.44447 1.21671
1.44587 1.20052
1.54006 1.1459
1.52694 1.17417
1.56504 1.16709
1.57301 1.18124
1.55742 1.21493
1.589 1.24292
1.54114 1.29506
1.62791 1.2371
1.58626 1.20701
1.50259 1.25032
1.61089 1.16748
1.59919 1.16367
1.58752 1.15182
1.61864 1.08848
1.60721 1.09361
1.61139 1.04643
1.60002 1.03727
1.63902 1.02371
1.60592 1.07484
1.61403 1.04934
1.58028 1.08463
1.63189 1.02627
1.62 1.02987
1.67771 0.956931
1.67752 0.963517
1.6886 0.924458
1.67982 0.918874
1.67138 0.947966
1.65294 0.967783
1.59978 1.00488
1.55993 1.07297
1.60453 1.03636
1.68016 0.956699
1.68861 0.976934
1.70508 0.971521
1.61059 1.08881
1.63495 1.09596
1.67721 1.03446
1.72714 0.984461
1.60858 1.10038
1.63533 1.04787
1.58741 1.03735
1.58767 1.00437
1.56616 1.04274
1.57218 1.06244
1.48744 1.14827
1.56514 1.10083
1.60063 1.08343
1.64299 1.04601
1.61777 1.04778
1.60791 1.04261
1.6036 1.05055
1.59412 1.07007
1.54636 1.10674
1.60136 1.03169
1.56301 1.04105
1.60303 0.982371
1.64288 0.919719
1.60748 0.96555
1.57314 0.976373
1.55102 0.984733
1.50182 0.9982
1.51702 0.977836
1.46043 1.01465
1.48457 1.00684
1.49412 1.06534
1.54051 1.09446
1.59345 1.10348
1.64597 1.09743
1.58448 1.15325
1.5625 1.16609
1.55604 1.15698
1.57607 1.14531
1.54348 1.18008
1.62005 1.15026
1.5454 1.19568
1.56275 1.14922
1.5456 1.16189
1.59248 1.16137
1.57427 1.17437
1.61318 1.15115
1.62498 1.12289
1.56488 1.17773
1.59969 1.16604
1.63342 1.1347
1.60646 1.15503
1.61967 1.17013
1.60598 1.18842
1.60329 1.1731
1.59659 1.1532
1.58156 1.13246
1.58487 1.13735
1.6508 1.07359
1.5754 1.11705
1.59892 1.07872
1.60681 1.07183
1.61485 1.0664
1.58392 1.08386
1.63604 1.02704
1.64437 1.01731
1.62638 1.07371
1.6605 1.04609
1.61734 1.08678
1.5904 1.12958
1.63311 1.07768
1.65115 1.09023
1.65256 1.10324
1.62798 1.15128
1.54807 1.21542
1.53141 1.23114
1.57076 1.19766
1.44173 1.25332
1.5276 1.17458
1.49688 1.1857
1.51622 1.15576
1.48565 1.16389
1.51862 1.13924
1.44022 1.1702
1.48193 1.14058
1.55461 1.09294
1.52033 1.1285
1.55069 1.13024
1.62091 1.09604
1.5924 1.16462
1.54497 1.24997
1.57526 1.25614
1.57034 1.2588
1.58357 1.25327
1.57104 1.27286
1.62255 1.24767
1.68428 1.18975
1.54279 1.28747
1.52986 1.30597
1.6324 1.22946
1.63205 1.21987
1.59416 1.25063
1.60516 1.22365
1.64586 1.19133
1.63286 1.20702
1.56285 1.25006
1.60987 1.21099
1.58048 1.23709
1.58252 1.23377
1.58908 1.20104
1.61886 1.13019
1.6516 1.12046
1.60525 1.14539
1.55217 1.17788
1.52293 1.20505
1.52139 1.19281
1.52978 1.17335
1.54914 1.17286
1.57628 1.17312
1.56725 1.18393
1.52887 1.20705
1.5903 1.16983
1.57857 1.17233
1.58015 1.15923
1.59549 1.12622
1.55666 1.13801
1.50673 1.13872
1.53414 1.08405
1.56708 1.06942
1.59719 1.06158
1.52439 1.12451
1.53103 1.09418
1.56936 1.04752
1.52821 1.03603
1.50689 1.06153
1.53833 1.05212
1.52828 1.08626
1.45304 1.18468
1.56965 1.11529
1.5386 1.16327
1.51144 1.2193
1.51997 1.2142
1.4872 1.21756
1.42312 1.23394
1.4869 1.18956
1.5305 1.15024
1.55147 1.15178
1.57085 1.1788
1.63597 1.15434
1.6394 1.17824
1.60573 1.22033
1.65048 1.21726
1.6344 1.24789
1.70018 1.19619
1.62492 1.22202
1.618 1.2216
1.71335 1.12836
1.62469 1.18842
1.67149 1.14023
1.69046 1.07165
1.64225 1.08161
1.53759 1.1302
1.54931 1.10088
1.60784 1.06189
1.60991 1.06722
1.60851 1.0846
1.65374 1.06097
1.64966 1.07407
1.6983 1.03534
1.65526 1.12209
1.61406 1.19178
1.73458 1.12373
1.63743 1.2056
1.7188 1.17254
1.72142 1.16526
1.78705 1.08664
1.74462 1.13558
1.74494 1.11583
1.73696 1.13023
1.7129 1.13105
1.67262 1.14914
1.64884 1.15089
1.69739 1.15502
1.73575 1.16915
1.72154 1.17193
1.77044 1.10093
1.69043 1.16284
1.81018 1.04809
1.82455 1.04602
1.73892 1.11525
1.75043 1.0717
1.67365 1.13244
1.65682 1.14462
1.71873 1.09393
1.70473 1.12286
1.71756 1.12491
1.6736 1.15837
1.70076 1.11843
1.71476 1.11323
1.73519 1.09248
1.72829 1.0914
1.7152 1.07268
1.75124 1.07426
1.679 1.15824
1.75539 1.11297
1.8018 1.10174
1.7912 1.17074
1.84167 1.15708
1.74654 1.23165
1.76973 1.20014
1.71613 1.19118
1.73163 1.17038
1.67731 1.18746
1.74952 1.13261
1.7322 1.12273
1.61794 1.20161
1.62489 1.20922
1.61541 1.23772
1.52142 1.31074
1.71837 1.20239
1.71528 1.24308
1.77755 1.20975
1.74733 1.26154
1.82984 1.17202
1.8298 1.13333
1.78355 1.12378
1.70241 1.15891
1.71468 1.09758
1.70252 1.09419
1.7172 1.03788
1.74667 1.00127
1.59684 1.11625
1.69803 1.00063
1.66354 0.990943
1.71428 0.989989
1.69997 1.04469
1.69352 1.09529
1.67237 1.11534
1.6528 1.12965
1.68814 1.08517
1.60248 1.16153
1.71015 1.10808
1.71519 1.13054
1.68167 1.15804
1.6828 1.12155
1.61535 1.1525
1.61009 1.13664
1.70551 1.05056
1.64997 1.06151
1.5932 1.08851
1.62961 1.04447
1.64022 1.05224
1.6246 1.0827
1.67018 1.05469
1.63458 1.08741
1.62816 1.10863
1.6398 1.12585
1.67565 1.12993
1.64935 1.15802
1.67052 1.11841
1.68633 1.09043
1.66771 1.08641
1.69725 1.07285
1.70246 1.05594
1.71156 1.0517
1.65538 1.04947
1.66865 1.02146
1.65686 1.0473
1.67931 1.03757
1.69791 1.01143
1.67279 1.06119
1.69696 1.04222
1.67396 1.07834
1.68166 1.06527
1.69065 1.02057
1.67692 1.01461
1.65308 1.00354
1.63725 1.03133
1.63967 1.0383
1.67116 1.04973
1.61938 1.05795
1.61887 1.03044
1.66097 0.956072
1.64468 1.00447
1.64944 1.02479
1.62052 1.07297
1.6513 1.08087
1.66747 1.08688
1.59457 1.19466
1.61565 1.18415
1.57585 1.25809
1.6664 1.19352
1.68359 1.18203
1.66499 1.14642
1.5828 1.15921
1.58784 1.13023
1.54349 1.14507
1.59017 1.10466
1.58433 1.14404
1.61286 1.11954
1.62744 1.08874
1.59874 1.07205
1.54944 1.11408
1.5687 1.10558
1.55751 1.15371
1.59305 1.13876
1.54099 1.19808
1.58287 1.16092
1.62577 1.12591
1.58504 1.12481
1.61261 1.0501
1.53144 1.09039
1.57403 1.02356
1.56288 1.02997
1.56907 1.04291
1.55247 1.07988
1.59194 1.04033
1.55421 1.12272
1.6045 1.11358
1.55725 1.16665
1.53053 1.21567
1.53621 1.22043
1.49811 1.24658
1.54903 1.21442
1.5566 1.19649
1.62522 1.14402
1.58103 1.188
1.54845 1.19894
1.63808 1.08748
1.57389 1.12472
1.5954 1.10261
1.56657 1.13
1.6447 1.04446
1.55181 1.106
1.59605 1.06898
1.62429 1.0694
1.60358 1.08835
1.5638 1.11381
1.51991 1.13745
1.4872 1.15021
1.52959 1.12756
1.5491 1.11894
1.57229 1.1053
1.5878 1.1155
1.61626 1.10928
1.62601 1.12852
1.66481 1.13462
1.69494 1.15378
1.68528 1.17683
1.65121 1.21279
1.63681 1.18413
1.64022 1.1195
1.6124 1.12484
1.61069 1.1256
1.59682 1.12534
1.60255 1.10609
1.60163 1.10344
1.61134 1.06991
1.57284 1.12108
1.60434 1.11795
1.63909 1.06815
1.66859 1.00498
1.64532 0.979465
1.62549 0.949664
1.59268 0.958214
1.5648 1.00443
1.6153 0.957404
1.61742 1.0023
1.63956 1.02841
1.62844 1.07619
1.66633 1.06301
1.63907 1.10453
1.61177 1.13276
1.67817 1.0403
1.56564 1.10689
1.57233 1.0924
1.58365 1.05665
1.60235 1.05058
1.59257 1.05176
1.60003 1.03595
1.55475 1.04113
1.52462 1.05578
1.49923 1.08784
1.55803 1.06411
1.54104 1.12038
1.52752 1.1697
1.48624 1.2297
1.50981 1.19035
1.47303 1.23624
1.49902 1.20874
1.5484 1.15864
1.49879 1.19179
1.5032 1.17002
1.52958 1.13315
1.47325 1.16781
1.53542 1.09609
1.55315 1.04797
1.51716 1.09142
1.52735 1.08647
1.53982 1.07224
1.48818 1.10753
1.51899 1.06664
1.50275 1.08005
1.51477 1.05166
1.48734 1.05607
1.52642 1.0103
1.44412 1.06243
1.49874 0.996432
1.4516 1.03385
1.47431 1.01972
1.40459 1.05626
1.39956 1.04213
1.40338 1.06029
1.44224 1.04759
1.41501 1.09777
1.46927 1.06807
1.50171 1.07481
1.5193 1.06364
1.50109 1.10725
1.53633 1.06703
1.54903 1.06859
1.51912 1.10577
1.57944 1.0766
1.54055 1.11871
1.51892 1.10936
1.53097 1.07876
1.54123 1.0555
1.49159 1.10067
1.47615 1.14292
1.44615 1.236
1.50478 1.2008
1.52585 1.19529
1.56581 1.17569
1.55491 1.20135
1.62898 1.13407
1.58205 1.1606
1.55383 1.18595
1.52081 1.1775
1.49875 1.16323
1.47661 1.16408
1.54252 1.07659
1.49209 1.11851
1.42411 1.18828
1.39234 1.20762
1.42637 1.17778
1.38326 1.19618
1.38807 1.17989
1.43998 1.11411
1.47185 1.09687
1.42995 1.14897
1.41252 1.15019
1.42152 1.11126
1.42114 1.13311
1.40696 1.15396
1.40443 1.15255
1.39121 1.16532
1.3824 1.17569
1.43788 1.13665
1.39275 1.18857
1.43814 1.17192
1.45507 1.16135
1.43064 1.16781
1.46438 1.10904
1.44433 1.1164
1.43654 1.11302
1.41624 1.14485
1.42834 1.15241
1.42344 1.14786
1.40953 1.15788
1.46992 1.11726
1.48518 1.12248
1.52486 1.08249
1.46735 1.10703
1.47635 1.07844
1.48243 1.04917
1.44328 1.09126
1.4514 1.06329
1.47413 1.0369
1.45869 1.04553
1.41167 1.08201
1.46947 0.996756
1.4792 1.00622
1.44651 1.05223
1.46438 1.03614
1.4694 1.06094
1.47958 1.0828
1.49498 1.09546
1.4785 1.11501
1.40467 1.1559
1.38221 1.16902
1.39484 1.16761
1.45484 1.14419
1.40848 1.23703
1.47072 1.18926
1.53278 1.11349
1.48192 1.16868
1.45823 1.18584
1.44818 1.20057
1.42568 1.24891
1.41212 1.24037
1.4101 1.21669
1.46799 1.14288
1.43957 1.1523
1.4461 1.13063
1.4056 1.19082
1.43851 1.18804
1.45925 1.18265
1.36792 1.27427
1.45895 1.21303
1.49745 1.21643
1.54837 1.20043
1.52654 1.22739
1.52502 1.20413
1.5406 1.15009
1.49788 1.13568
1.44947 1.15022
1.49468 1.05784
1.44883 1.07881
1.47948 1.03197
1.48382 1.00147
1.43444 1.03579
1.41951 1.05344
1.47169 1.01697
1.4553 1.06066
1.46434 1.0701
1.37795 1.15891
1.46983 1.06961
1.47581 1.06345
1.44776 1.0899
1.45321 1.08361
1.44078 1.10779
1.45028 1.08415
1.41296 1.10193
1.41957 1.07798
1.44149 1.06877
1.43806 1.08977
1.44054 1.06957
1.44832 1.0263
1.42329 1.01184
1.41243 0.990942
1.3598 1.03024
1.27152 1.12499
1.30923 1.12837
1.29241 1.16202
1.2731 1.18025
1.30132 1.13891
1.2912 1.14041
1.34455 1.04706
1.37481 1.03051
1.3332 1.07604
1.39562 1.03379
1.39652 1.07267
1.35332 1.11238
1.39265 1.07287
1.39556 1.04927
1.38512 1.05474
1.32781 1.08485
1.30202 1.09917
1.29636 1.10763
1.30568 1.10568
1.29571 1.091
1.25072 1.10104
1.22102 1.10493
1.20043 1.13003
1.18692 1.15838
1.28201 1.09326
1.26155 1.1213
1.26654 1.1356
1.25538 1.15117
1.29391 1.12826
1.2955 1.14554
1.29699 1.16984
1.2771 1.202
1.26244 1.21854
1.36076 1.11132
1.38076 1.06211
1.31681 1.10035
1.30325 1.08468
1.32518 1.04968
1.33732 1.02429
1.29845 1.04512
1.23603 1.0532
1.191 1.0719
1.26205 1.05576
1.25209 1.07838
1.2948 1.03436
1.2808 1.04889
1.30483 1.04302
1.30761 1.05318
1.24175 1.1296
1.25783 1.13289
1.24892 1.19008
1.30796 1.18847
1.27574 1.23099
1.31779 1.19847
1.30932 1.19962
1.21038 1.26681
1.20839 1.24416
1.28995 1.14776
1.31512 1.09075
1.28476 1.09039
1.28348 1.04581
1.18675 1.08802
1.24631 1.01379
1.26816 1.00643
1.25184 1.03106
1.25953 1.03105
1.1926 1.09834
1.20077 1.08629
1.2516 1.06727
1.28163 1.06856
1.26633 1.11425
1.31943 1.08652
1.39096 1.05307
1.34389 1.14774
1.31048 1.23303
1.33796 1.21497
1.36498 1.18635
1.35639 1.1722
1.32955 1.16963
1.32945 1.15331
1.25838 1.18826
1.22351 1.18169
1.23392 1.11538
1.1949 1.0903
1.13031 1.11059
1.13821 1.10848
1.15445 1.10223
1.16514 1.09765
1.21669 1.05005
1.108 1.1349
1.16777 1.07809
1.12371 1.08976
1.08065 1.13308
1.05169 1.18382
1.05275 1.23273
1.12462 1.21319
1.13424 1.21454
1.16483 1.19185
1.22581 1.11893
1.20973 1.10612
1.20686 1.08358
1.17409 1.09362
1.10599 1.14895
1.09562 1.13132
1.16502 1.06652
1.12456 1.1026
1.11789 1.11084
1.06742 1.16274
1.14301 1.11884
1.10671 1.14511
1.12889 1.1305
1.1771 1.07339
1.17514 1.05373
1.10727 1.10019
1.05237 1.14075
1.03914 1.15486
1.13982 1.07159
1.10313 1.09762
1.14053 1.06731
1.18493 1.0255
1.15375 1.02138
1.17436 0.987398
1.1467 0.983162
1.13193 0.967444
1.11585 0.970209
1.11474 0.991602
1.10509 1.03489
1.13567 1.02233
1.13083 1.04274
1.16909 1.02607
1.17218 1.05228
1.21416 1.03132
1.23209 1.04725
1.22581 1.06655
1.25097 1.05011
1.22081 1.07781
1.25328 1.05605
1.19212 1.11589
1.24544 1.07605
1.2578 1.0749
1.1626 1.145
1.16405 1.11612
1.1946 1.0679
1.24369 1.03396
1.26166 1.01424
1.24924 0.995687
1.25106 0.976372
1.20701 1.0261
1.23311 0.986881
1.20261 1.00002
1.20297 0.980268
1.26833 0.920972
1.21579 1.01282
1.20375 1.04558
1.22949 1.04475
1.22963 1.051
1.2672 1.03099
1.2182 1.07962
1.23846 1.06873
1.25377 1.06632
1.2299 1.06296
1.16039 1.11078
1.22066 1.06324
1.17727 1.12306
1.21185 1.07742
1.22417 1.04999
1.26314 1.01204
1.2781 0.969063
1.23641 0.986066
1.201 0.996882
1.19371 0.959033
1.12669 0.993316
1.07952 1.0118
1.06606 1.00867
1.00417 1.08322
1.081 1.06109
1.15845 1.04023
1.18819 1.04324
1.21545 1.04477
1.17891 1.09404
1.15361 1.14266
1.12939 1.17683
1.16475 1.16683
1.25134 1.07149
1.22378 1.07011
1.2001 1.06713
1.14319 1.09177
1.09394 1.07595
1.02301 1.11026
0.959219 1.15906
1.01948 1.12482
1.07169 1.0899
1.07814 1.09224
1.01622 1.14561
1.07284 1.10806
1.04262 1.15058
1.0475 1.16551
1.04165 1.18343
1.04954 1.17313
1.0867 1.16254
1.14488 1.12085
1.08008 1.17446
1.07345 1.19077
1.11952 1.12179
1.13332 1.07944
1.18395 1.02091
1.14999 1.02504
1.19167 0.94035
1.13395 0.967132
1.1464 0.951161
1.15749 0.940555
1.11738 0.99127
1.1292 1.02337
1.09855 1.06509
1.08103 1.08174
1.08109 1.10493
1.15119 1.073
1.18756 1.04893
1.12239 1.13435
1.14998 1.10592
1.13896 1.09572
1.0937 1.12272
1.02725 1.19747
1.01912 1.18991
1.03961 1.14361
1.02026 1.14485
1.02788 1.13226
0.976988 1.17631
1.00728 1.16185
1.06195 1.12265
1.12387 1.03766
1.10579 0.99487
1.08634 0.976833
1.01168 1.01091
0.977323 1.03829
1.01306 1.0081
1.01791 1.01239
1.00401 1.01697
1.11141 0.912571
1.09159 0.963065
1.0972 1.00674
1.08829 1.03249
1.10376 1.02557
1.0502 1.05969
1.0908 0.984673
1.09274 0.965675
1.06248 0.984186
1.01174 1.03494
1.0857 0.977409
1.04643 1.06249
1.05199 1.09432
1.06726 1.12433
1.15934 1.07699
1.17044 1.08698
1.17723 1.06458
1.17533 1.08783
1.19245 1.09606
1.14633 1.16913
1.22011 1.13699
1.23787 1.14959
1.18323 1.22922
1.26818 1.13616
1.17306 1.21884
1.25215 1.14275
1.22079 1.17213
1.25298 1.12885
1.25556 1.09261
1.25611 1.06528
1.26654 1.02101
1.22161 1.04496
1.26217 0.978629
1.26317 0.993656
1.27448 0.995959
1.26242 1.03335
1.30236 1.00813
1.27786 1.04587
1.29657 1.02201
1.2804 1.02037
1.32845 0.95752
1.27639 1.07254
1.31152 1.05165
1.32029 1.04434
1.37529 0.989441
1.33958 1.04173
1.35697 1.02995
1.41353 0.977264
1.39075 0.996763
1.37952 1.02203
1.34038 1.06165
1.32121 1.06509
1.33552 1.03504
1.27892 1.1093
1.31778 1.06688
1.36098 0.989159
1.29114 1.0343
1.2733 1.0602
1.28069 1.04276
1.26689 1.06475
1.38355 0.994785
1.38216 1.02812
1.395 1.01696
1.42814 1.0113
1.40027 1.06917
1.45124 1.01294
1.4231 1.06452
1.41033 1.07492
1.41177 1.07028
1.38357 1.07815
1.36377 1.09438
1.37441 1.04078
1.31685 1.10281
1.32982 1.09548
1.37941 1.04649
1.39358 1.04943
1.42866 1.0106
1.33097 1.09499
1.37273 1.04412
1.36964 1.04376
1.43211 0.959871
1.36106 1.06138
1.35352 1.05908
1.40022 1.03292
1.41398 1.00233
1.35984 1.01305
1.27897 1.05394
1.20196 1.09492
1.2347 1.06494
1.26275 1.05926
1.24348 1.07825
1.24287 1.12217
1.2354 1.14752
1.24161 1.17324
1.30738 1.14978
1.36922 1.10371
1.32091 1.13498
1.35015 1.06169
1.32496 1.04272
1.30869 1.04053
1.30621 0.992507
1.2695 0.98287
1.17664 1.02681
1.15841 1.02357
1.16218 1.0216
1.2494 0.958032
1.15814 1.06959
1.19388 1.04372
1.18555 1.02904
1.16818 1.03227
1.21192 1.00967
1.17195 1.06639
1.22615 1.01744
1.2607 1.02197
1.16987 1.12575
1.22446 1.07433
1.23861 1.04396
1.2264 1.03277
1.24632 0.978914
1.19613 1.01444
1.20011 1.00527
1.19288 1.00145
1.18397 1.02677
1.23658 1.00357
1.1763 1.06558
1.20847 1.03123
1.17176 1.04368
1.15794 1.04277
1.13618 1.06304
1.17404 1.03849
1.16121 1.05773
1.16823 1.03829
1.10003 1.07599
1.10423 1.06384
1.04196 1.11196
1.05408 1.10378
1.10302 1.07169
1.10429 1.07829
1.1451 1.06439
1.18432 1.03387
1.1414 1.0699
1.15243 1.05762
1.204 1.00297
1.10911 1.06489
1.03195 1.12189
1.0382 1.13005
1.05264 1.13452
1.11121 1.1131
1.08234 1.17525
1.12448 1.16318
1.05321 1.20526
1.09352 1.1624
1.0544 1.17358
1.00908 1.20629
0.989369 1.21875
1.01051 1.21762
0.930096 1.28498
1.0835 1.21605
1.02996 1.25561
1.05451 1.2519
1.08038 1.26178
1.11868 1.24191
1.11897 1.25661
1.11109 1.25198
1.1544 1.19833
1.12788 1.21361
1.19665 1.15347
1.14522 1.16323
1.14366 1.09728
1.14099 1.06892
1.14783 1.06111
1.12332 1.08062
1.17531 1.04754
1.13894 1.08947
1.15778 1.09128
1.19014 1.04982
1.18814 1.01562
1.11958 1.06955
1.08475 1.08716
1.07527 1.09013
1.03062 1.11403
1.08173 1.04561
1.02738 1.07985
1.00584 1.11229
1.03482 1.09161
0.958251 1.12348
0.983752 1.07908
0.981597 1.07872
0.970446 1.07939
0.992477 1.068
0.988025 1.05389
0.93755 1.05612
0.893771 1.05902
0.935167 1.03704
0.954263 1.01549
0.916072 1.05026
0.889193 1.07307
0.936307 1.02781
0.938018 1.02714
0.866444 1.0979
0.976373 1.02669
0.980733 1.03336
0.915272 1.05319
0.97344 1.00556
0.929755 1.04242
1.00383 0.991647
1.00798 0.986937
0.990197 0.983932
0.960972 0.996791
0.95165 0.982787
0.909742 1.03416
0.918129 1.04531
0.89948 1.07494
0.881107 1.08307
0.915047 1.06876
0.966523 1.05655
1.04391 1.02323
1.07586 1.02866
1.05677 1.04068
1.04811 0.994902
0.989611 0.985928
0.929551 1.00022
0.931206 0.979767
0.870849 1.0197
0.949247 0.944454
0.908856 0.979562
0.900944 0.973119
0.879093 0.984225
0.941996 0.928592
0.902661 1.00636
0.982185 0.955745
0.998612 0.964637
0.983016 1.00458
0.920048 1.06526
0.973141 0.992574
0.950826 1.02442
0.920177 1.07211
0.912632 1.07893
0.90503 1.08851
0.953926 1.04483
0.908661 1.07716
0.949988 1.01653
0.901931 1.04195
0.874381 1.04393
0.875552 1.03715
0.894006 0.987943
0.862615 0.999005
0.863808 1.00316
0.877464 0.983962
0.874742 0.997675
0.918893 0.958394
0.940508 0.916612
0.886441 0.950236
0.867444 0.944241
0.858229 0.963596
0.926345 0.910337
0.927877 0.927656
0.905631 0.942678
0.928108 0.917932
0.884919 0.96627
0.834021 1.0007
0.813043 1.04036
0.863362 1.00408
0.767435 1.07295
0.817891 1.01836
0.765838 1.08293
0.770155 1.085
0.818118 1.03612
0.816944 1.03159
0.793117 1.04767
0.814339 1.01642
0.810624 0.986137
0.818767 0.928314
0.805077 0.906479
0.752434 0.939791
0.818855 0.912407
0.811044 0.96797
0.862503 0.948796
0.851107 0.964909
0.819815 1.0086
0.836022 1.01526
0.842828 1.06679
0.891548 1.06309
0.891266 1.09803
0.863167 1.14705
0.904647 1.10969
0.916389 1.07286
0.880258 1.08511
0.878286 1.08083
0.814113 1.11715
0.800301 1.105
0.794534 1.08507
0.814308 1.0557
0.809267 1.02897
0.828527 0.991753
0.793233 1.01803
0.806723 1.01446
0.82342 0.994628
0.808158 1.02309
0.796241 1.02791
0.78826 1.03992
0.815296 1.01907
0.797149 1.0291
0.807407 1.01621
0.813052 0.990367
0.807541 0.982212
0.788965 0.986133
0.808651 0.972057
0.835217 0.961371
0.82269 0.979839
0.787531 0.983496
0.802913 0.964301
0.808193 0.939595
0.762726 0.992203
0.782525 0.98528
0.752567 1.01433
0.738394 0.998885
0.743823 0.983341
0.778457 0.969452
0.787453 0.977181
0.788714 0.98351
0.740509 1.02095
0.742047 1.01369
0.672956 1.08166
0.676139 1.06892
0.641264 1.08773
0.651322 1.10296
0.683687 1.08458
0.702581 1.07251
0.742992 1.04092
0.757315 1.03935
0.819939 0.95951
0.718167 1.03618
0.717456 1.00755
0.683706 1.00605
0.690244 0.98931
0.696804 0.975092
0.667725 0.986235
0.707332 0.958735
0.720582 0.906114
0.711611 0.904335
0.771362 0.857587
0.71181 0.923695
0.719475 0.947489
0.741547 0.950374
0.730438 0.958701
0.724177 0.940804
0.758468 0.908484
0.722191 0.975203
0.694878 1.03153
0.72612 1.02156
0.764953 0.966556
0.800458 0.933611
0.727806 1.01361
0.749923 1.00205
0.739448 1.00527
0.746262 1.00249
0.708892 1.01465
0.734142 0.976812
0.743394 0.961912
0.751481 0.965321
0.770322 0.940068
0.756763 0.958805
0.795176 0.921355
0.75363 0.988543
0.785875 0.96932
0.728358 1.06869
0.825653 1.01185
0.864517 1.00417
0.836299 1.051
0.86638 1.01431
0.868319 1.00072
0.834232 1.03838
0.787947 1.09097
0.822941 1.06025
0.857154 1.02911
0.859269 1.01764
0.874909 0.981594
0.877513 0.984055
0.862183 1.00656
0.872517 1.01694
0.879762 1.0016
0.914677 0.976736
0.906088 0.981917
0.907431 0.959917
0.879004 1.01015
0.9072 1.01908
0.927219 0.992048
0.879498 1.04547
0.833168 1.08219
0.896452 1.01768
0.901824 1.00263
0.829114 1.04518
0.797327 1.05014
0.828655 0.997972
0.817847 0.988211
0.84589 0.972221
0.852199 0.989226
0.867346 1.00549
0.893263 1.00919
0.908481 1.02908
0.874045 1.06899
0.940014 0.985791
0.866433 1.05267
0.83912 1.06641
0.925536 0.990013
0.882599 1.05249
0.910091 1.02807
0.940714 1.01582
0.931563 1.02519
0.973196 0.976048
0.962138 0.983381
0.940741 0.977864
0.930117 0.986551
0.92741 0.997721
0.932045 1.00675
0.892477 1.07123
0.986619 0.945239
0.967835 0.975895
0.914997 1.04339
0.941189 1.00797
0.916843 1.02495
0.936921 0.994164
0.961341 0.982861
1.00861 0.965556
1.00201 0.993947
0.962283 1.02858
1.003 0.955849
0.92993 1.00341
0.900836 1.02285
0.943205 0.979903
0.941897 0.966676
0.916082 0.976486
0.839331 1.04051
0.91545 0.98129
0.929782 0.963745
0.928292 0.966662
0.893988 0.962393
0.862708 0.963229
0.836749 0.941995
0.839194 0.921713
0.809163 0.942383
0.809226 0.927014
0.769234 0.95864
0.747326 0.976063
0.796836 0.940242
0.840529 0.939549
0.864066 0.935924
0.871361 0.959974
0.850592 0.999172
0.816758 1.00156
0.822285 0.947203
0.816157 0.92404
0.802965 0.933452
0.787012 0.949595
0.796236 0.965879
0.817925 0.949559
0.786019 0.981375
0.787976 0.987397
0.763839 1.01395
0.72715 1.03528
0.794027 0.993338
0.805057 0.98687
0.783685 1.01472
0.789432 1.02165
0.765749 1.00427
0.711323 1.04795
0.771723 0.996317
0.726826 1.04244
0.688683 1.08277
0.738317 1.05435
0.723179 1.07292
0.752276 1.04891
0.782336 1.03843
0.870813 0.970245
0.831882 1.03967
0.835269 1.02624
0.779389 1.06315
0.799455 1.05485
0.799373 1.07722
0.84912 1.03345
0.857379 1.05071
0.840561 1.05607
0.783241 1.10909
0.81095 1.08192
0.811641 1.04409
0.800971 1.03395
0.80809 1.00724
0.82898 0.963519
0.775304 0.999457
0.789359 0.967631
0.727446 0.998052
0.718389 0.999497
0.721559 1.00351
0.725254 0.9996
0.73784 0.994131
0.696805 1.0352
0.763826 0.985961
0.795424 0.974559
0.797341 0.963703
0.76503 0.980051
0.788558 0.95226
0.762083 0.975111
0.800173 0.9268
0.760836 0.945697
0.705012 0.990266
0.719568 0.944573
0.71087 0.985388
0.776491 0.952596
0.729183 1.02558
0.784626 0.972088
0.719062 1.03535
0.781544 0.952359
0.781406 0.98163
0.798324 0.993606
0.768131 1.04966
0.804797 1.02723
0.75957 1.07679
0.752834 1.07825
0.750505 1.08347
0.780418 1.01973
0.76421 1.0178
0.755173 1.02289
0.75415 1.02374
0.765133 1.00123
0.739636 0.998215
0.748293 0.990528
0.718703 0.998339
0.705725 1.02576
0.789498 0.940919
0.704382 1.0051
0.668853 1.01934
0.674982 1.01104
0.748453 0.935764
0.683393 0.996514
0.664245 0.986509
0.679645 0.956099
0.741834 0.935994
0.76777 0.972147
0.762369 1.01919
0.790301 0.982783
0.797773 0.997183
0.799896 0.994077
0.798696 0.967749
0.804182 0.949585
0.773421 0.978831
0.793336 0.988482
0.786598 1.01842
0.773274 1.02554
0.782946 0.988321
0.750681 0.999456
0.775036 0.968253
0.724355 1.02075
0.771915 0.997135
0.767628 0.996266
0.807352 0.946718
0.769853 0.960715
0.757389 0.927816
0.730209 0.927808
0.7211 0.924406
0.667472 0.973314
0.730983 0.914801
0.668838 0.994131
0.725266 0.931458
0.66647 0.961175
0.69658 0.95401
0.702153 0.957929
0.718291 0.96598
0.717057 0.975407
0.752191 0.952813
0.740992 0.93161
0.693661 0.99514
0.673429 0.995475
0.698775 0.948006
0.692544 0.951618
0.73761 0.920617
0.740539 0.938791
0.801804 0.906011
0.837664 0.932904
0.835026 0.976724
0.789887 1.00015
0.789545 1.00797
0.760616 1.03312
0.7588 1.04175
0.824074 0.970804
0.838225 0.980269
0.836964 1.01226
0.796424 1.04409
0.759119 1.0459
0.768516 1.0431
0.765953 1.04132
0.766947 1.00988
0.735609 1.02461
0.707161 1.00438
0.655673 1.04684
0.727248 0.960954
0.684219 1.00763
0.71324 0.955844
0.630261 0.98148
0.588326 0.993485
0.650375 0.948443
0.669803 0.961038
0.634785 0.973186
0.677454 0.925663
0.676169 0.91166
0.624567 0.950611
0.642762 0.915917
0.671581 0.877293
0.617889 0.882389
0.560631 0.933518
0.568057 0.92781
0.507262 0.973809
0.508463 0.982817
0.549444 0.941807
0.528009 0.955125
0.5221 0.981963
0.514126 0.999897
0.529327 0.98089
0.529402 0.966082
0.570481 0.908149
0.54545 0.95828
0.527194 0.971277
0.506074 0.990942
0.547896 0.958154
0.514294 0.981919
0.530226 0.969252
0.516559 1.00447
0.483256 1.02321
0.506207 1.01007
0.551951 0.979337
0.570006 0.975297
0.555462 0.998856
0.521382 1.03363
0.485278 1.06231
0.499067 1.03958
0.492956 1.02499
0.451726 1.04867
0.465834 1.05624
0.512856 1.01564
0.493873 1.01209
0.462065 1.01673
0.487437 0.989443
0.482709 0.979288
0.412562 1.02194
0.459713 0.996925
0.47174 0.993682
0.544285 0.942427
0.474474 1.01534
0.466968 1.01894
0.456682 1.02539
0.443767 1.02538
0.476157 1.00883
0.466963 1.01428
0.496229 1.00088
0.475468 1.02557
0.490162 1.01898
0.454709 1.02263
0.448622 0.965013
0.41468 0.95877
0.345567 0.980421
0.388112 0.941348
0.361371 0.962872
0.397102 0.942527
0.409894 0.967502
0.430527 0.968337
0.490646 0.944934
0.485129 0.964874
0.520457 0.962897
0.51573 0.97869
0.52787 0.98351
0.501626 1.00886
0.526979 1.0128
0.601617 0.989421
0.639775 0.992431
0.537852 1.1073
0.587562 1.07693
0.525576 1.1268
0.612937 1.06944
0.580849 1.07065
0.5495 1.07212
0.516272 1.07935
0.50952 1.05252
0.492387 1.06666
0.500013 1.06787
0.536955 1.04005
0.604747 0.997978
0.648891 0.972599
0.587379 1.04719
0.627636 1.02744
0.598863 1.02475
0.625993 1.01042
0.540355 1.04988
0.529825 1.03425
0.598147 1.00284
0.577507 1.03293
0.595652 1.01486
0.650405 0.958217
0.604031 0.986973
0.640591 0.946104
0.633594 0.925726
0.629161 0.934503
0.647869 0.909575
0.594344 0.968056
0.662608 0.920398
0.649164 0.950288
0.599085 1.01538
0.63279 1.01292
0.650053 1.01148
0.666471 1.01191
0.662553 1.01279
0.657212 0.990629
0.618759 1.00151
0.598367 0.991922
0.616619 0.946812
0.580839 0.966459
0.595193 0.957296
0.572362 1.00022
0.660179 0.941948
0.641555 1.01048
0.592713 1.05965
0.632594 1.0164
0.574269 1.03447
0.572439 0.987252
0.606115 0.948538
0.59561 0.952825
0.574239 0.961238
0.56449 0.941179
0.54915 0.958947
0.535825 0.951492
0.579208 0.915613
0.581742 0.920119
0.617278 0.899635
0.613685 0.889261
0.555127 0.935188
0.543138 0.938301
0.58433 0.932019
0.620957 0.927431
0.635507 0.927168
0.66763 0.907108
0.663902 0.894343
0.651413 0.879768
0.594389 0.922124
0.639433 0.872356
0.593269 0.960158
0.622516 0.941895
0.583292 0.983443
0.626935 0.943753
0.572868 0.982717
0.592767 0.964767
0.56973 1.00002
0.554046 1.02361
0.50532 1.05428
0.538562 1.01498
0.533692 0.987298
0.510141 0.99992
0.474325 1.02228
0.453682 1.02972
0.45535 1.02676
0.487603 1.0075
0.468573 1.01525
0.492113 0.959034
0.447863 0.976596
0.450698 0.977545
0.502032 0.923493
0.470548 0.946967
0.50685 0.900197
0.453358 0.913303
0.391127 0.972135
0.42654 0.991025
0.411915 1.02497
0.475107 0.975991
0.439341 1.01924
0.432381 1.02343
0.475799 1.00024
0.507347 0.999276
0.521515 1.00977
0.491732 1.03574
0.494011 1.03843
0.552151 0.977069
0.543737 0.984046
0.574116 0.965967
0.541554 1.01864
0.571944 1.01652
0.625386 0.95766
0.578769 1.00408
0.582417 0.98364
0.595811 0.942765
0.597436 0.934499
0.565821 0.956459
0.497887 1.02082
0.548924 0.998813
0.524436 1.03212
0.568212 1.00777
0.557071 1.03128
0.574949 1.01608
0.506939 1.04944
0.488673 1.05172
0.516762 1.01396
0.49409 1.02449
0.552382 0.99401
0.531695 1.04657
0.569082 1.02365
0.535846 1.0493
0.563499 1.01126
0.526238 1.01113
0.547546 0.995469
0.528236 1.01933
0.564566 0.983733
0.573439 0.970536
0.6023 0.920837
0.570262 0.929676
0.568495 0.924059
0.525923 0.963438
0.564021 0.942785
0.525338 0.98855
0.537642 0.964042
0.587707 0.936502
0.57734 0.969725
0.566126 0.963863
0.540705 0.986139
0.535695 0.9956
0.530451 1.04314
0.578601 0.995128
0.544296 1.0038
0.536562 0.996489
0.52137 0.96887
0.539371 0.94996
0.490494 1.00719
0.449047 1.02968
0.491195 1.02876
0.506144 1.02404
0.55735 0.9817
0.52226 1.00102
0.525257 0.991249
0.46124 1.00251
0.419728 1.00912
0.472716 0.969802
0.460955 0.987075
0.465483 0.999383
0.485229 1.0151
0.523353 1.00477
0.538171 0.993488
0.512907 0.99047
0.4983 0.960997
0.461702 0.973277
0.383463 1.02272
0.369235 1.02955
0.413317 1.00859
0.405015 1.01251
0.441879 0.983734
0.492744 0.958606
0.52168 0.949306
0.498803 0.953636
0.503246 0.942842
0.495889 0.959813
0.510378 0.970631
0.457645 1.01093
0.428371 1.02183
0.457609 1.00796
0.435051 1.03913
0.456431 1.02185
0.503012 1.01129
0.509775 1.00727
0.510736 0.993745
0.507703 1.00886
0.558532 0.983246
0.581597 0.968271
0.523745 1.00905
0.543163 1.01562
0.529839 1.00879
0.458984 1.05533
0.521925 0.989095
0.500846 1.01836
0.519226 1.01648
0.493681 1.04715
0.502283 1.04034
0.567221 0.984257
0.528669 1.00981
0.532465 0.990468
0.578205 0.945589
0.523328 0.961298
0.539314 0.91403
0.543028 0.876257
0.481792 0.894383
0.473042 0.913654
0.397198 0.985637
0.387856 0.992877
0.374042 0.993151
0.358079 0.996478
0.312854 1.03127
0.263554 1.04091
0.294716 1.03525
0.349552 1.02789
0.387012 1.02032
0.389207 1.01941
0.407327 0.999819
0.375044 0.993829
0.336852 1.01028
0.290608 1.03515
0.322557 1.01685
0.348706 0.991678
0.280641 1.01496
0.291038 0.999619
0.327877 0.987979
0.345382 0.979354
0.317397 1.00394
0.355847 0.98292
0.332654 1.00046
0.347351 0.969442
0.318866 0.977194
0.311456 0.990847
0.303718 1.00687
0.35437 0.983074
0.408774 0.961723
0.435307 0.941947
0.416258 0.960479
0.394645 0.996601
0.40815 1.00189
0.423918 0.971387
0.372072 0.991224
0.346957 1.0009
0.34771 1.00888
0.381853 0.985036
0.41596 0.993478
0.423468 1.0087
0.451964 0.971979
0.419974 0.981987
0.407309 0.956906
0.376049 0.949374
0.364411 0.949807
0.385484 0.940278
0.381235 0.964968
0.378104 0.998251
0.441438 0.962834
0.442601 0.968131
0.427318 1.01074
0.471508 0.989493
0.421826 1.01937
0.450299 0.974051
0.468828 0.969091
0.425161 1.0506
0.476219 1.03952
0.540368 0.979
0.517579 1.01217
0.430434 1.06719
0.512506 0.968779
0.495945 0.952059
0.423017 0.985046
0.435826 0.973234
0.445626 0.973938
0.475304 0.947655
0.440785 0.981246
0.444552 0.960845
0.427086 0.956506
0.434319 0.946678
0.433799 0.945252
0.39477 0.984383
0.433546 0.97805
0.41324 1.00684
0.429601 0.988296
0.364486 1.04948
0.415838 1.01711
0.434883 0.986517
0.391317 0.985268
0.38553 0.984764
0.404227 0.985244
0.383317 0.976714
0.33133 0.998137
0.365524 0.99509
0.369917 1.00335
0.339163 1.00748
0.335212 0.980251
0.338035 0.973398
0.41904 0.910639
0.430506 0.906974
0.392175 0.938796
0.385897 0.926529
0.365695 0.907546
0.315293 0.910143
0.316907 0.885579
0.201518 0.961132
0.264999 0.890637
0.265608 0.916382
0.296812 0.885364
0.242553 0.908475
0.261849 0.904459
0.288894 0.906129
0.289627 0.933972
0.334345 0.918343
0.327353 0.927465
0.325021 0.943571
0.369646 0.917155
0.325305 0.977148
0.345648 0.964159
0.339216 0.96989
0.318282 0.982816
0.327514 0.947745
0.336128 0.93763
0.321874 0.952515
0.32431 0.961438
0.320782 0.967557
0.326837 0.969684
0.331202 0.981287
0.332881 0.980681
0.332833 0.953678
0.277841 0.983682
0.299117 0.957256
0.31862 0.944782
0.273408 0.957878
0.25884 0.961105
0.256224 0.94879
0.243659 0.957211
0.228414 0.943944
0.252543 0.908203
0.276376 0.888986
0.259597 0.921908
0.252859 0.954993
0.330431 0.918917
0.334588 0.923144
0.285669 0.969156
0.329734 0.937016
0.297099 0.93664
0.309243 0.947864
0.304215 0.969104
0.293889 0.991943
0.317199 0.99278
0.344792 0.991089
0.346582 1.0016
0.378311 0.988121
0.399179 0.983935
0.387908 0.98695
0.34951 0.993359
0.33503 0.983809
0.289231 0.991155
0.249134 1.02101
0.324894 0.987582
0.3038 0.999499
0.334489 0.993143
0.394072 0.958856
0.412211 0.971722
0.386431 1.00966
0.378469 1.03165
0.385463 1.01913
0.330265 1.06629
0.268803 1.09395
0.308925 1.07215
0.276968 1.07454
0.325477 1.00019
0.278742 1.00835
0.289726 0.991365
0.346466 0.92657
0.344329 0.922919
0.359543 0.924254
0.327542 0.951586
0.314757 0.949145
0.320077 0.959673
0.319083 0.968092
0.35162 0.973626
0.338952 1.03255
0.38281 1.02105
0.299481 1.0989
0.395814 1.0326
0.434794 1.00376
0.398819 1.03135
0.40385 1.02242
0.396633 1.01133
0.399339 1.0052
0.385289 1.00727
0.420792 0.965711
0.401511 0.97281
0.430011 0.932168
0.443602 0.917314
0.369806 0.951908
0.361524 0.926349
