# Supplementary material for: Stochastic bond dynamics facilitates alignment of malaria parasite at erythrocyte membrane upon invasion
Source: eLife. 2020 May 18;9:e56500. doi: 10.7554/eLife.56500 (PMC7269671; doi:10.7554/eLife.56500)
Supplement: Figure 2—source data 1. [file elife-56500-fig2-data1.zip › PARA_POSITIONS/pos10.dat]

3.43534 -1.02746
3.44998 -0.99141
3.42287 -1.0836
3.45928 -0.971213
3.48681 -0.922441
3.45696 -1.0742
3.4885 -0.95444
3.49976 -0.818087
3.44016 -0.891291
3.41369 -0.764828
3.35281 -0.881832
3.35915 -0.838204
3.33514 -0.96421
3.3841 -0.903614
3.35644 -1.03453
3.37883 -0.955429
3.39886 -0.906117
3.38165 -0.985751
3.36071 -1.07936
3.37503 -1.0267
3.34455 -1.06256
3.28105 -1.17542
3.30059 -1.02849
3.29181 -1.01176
3.29198 -0.987689
3.22827 -1.18361
3.29844 -1.05208
3.35591 -0.918829
3.35499 -1.00316
3.35995 -1.13572
3.41836 -1.09921
3.48905 -0.924987
3.48971 -0.871931
3.37289 -1.16537
3.40548 -0.962493
3.33947 -1.10232
3.35817 -1.02668
3.38471 -0.92771
3.41059 -0.813312
3.33961 -1.03221
3.36286 -0.929558
3.34472 -0.984729
3.33177 -1.06018
3.35325 -1.00707
3.35497 -0.981544
3.32592 -1.05896
3.35054 -0.987406
3.42272 -0.755145
3.35025 -1.04786
3.36687 -1.03661
3.37985 -1.00138
3.37677 -1.07631
3.43885 -0.940227
3.43836 -1.03617
3.39734 -1.19573
3.43088 -1.06991
3.44658 -0.921607
3.43159 -0.892756
3.44203 -0.835389
3.42048 -0.984623
3.41326 -1.04497
3.4167 -1.03463
3.41815 -1.02696
3.45686 -0.964223
3.43482 -1.03493
3.40019 -1.14285
3.36571 -1.25139
3.4594 -0.956875
3.3988 -1.11918
3.43877 -0.937702
3.37322 -1.11046
3.37845 -1.05633
3.40084 -1.03664
3.35322 -1.22268
3.30517 -1.39279
3.39697 -1.18516
3.34381 -1.29769
3.36916 -1.15709
3.34599 -1.12173
3.28522 -1.17529
3.26369 -1.19306
3.3311 -1.03105
3.32396 -1.11068
3.33648 -1.10126
3.34841 -1.12397
3.35943 -1.12356
3.34102 -1.17241
3.35122 -1.09054
3.30715 -1.1346
3.30065 -1.11202
3.289 -1.07991
3.31133 -1.00135
3.25356 -1.21746
3.36065 -0.978981
3.30176 -1.27087
3.4228 -1.04434
3.47645 -0.984636
3.45304 -1.11633
3.40689 -1.20043
3.32091 -1.31676
3.25822 -1.33367
3.27743 -1.1777
3.28577 -1.09079
3.16382 -1.41693
3.18756 -1.32273
3.15748 -1.29986
3.12795 -1.27967
3.1648 -1.19693
3.10201 -1.33285
3.15376 -1.21933
3.11314 -1.29725
3.19137 -1.05862
3.11622 -1.21995
3.14204 -1.08419
3.09403 -1.21411
3.06457 -1.27497
3.10645 -1.15933
3.1058 -1.20444
3.16391 -1.14476
3.15164 -1.21802
3.16042 -1.18502
3.1666 -1.08164
3.11406 -1.1628
3.07068 -1.25579
3.07009 -1.2578
3.10523 -1.16923
3.11486 -1.07305
3.04623 -1.1468
3.03531 -1.09626
3.02575 -1.09513
3.05631 -1.01785
2.99652 -1.19819
3.02358 -1.15939
3.01684 -1.17139
2.98938 -1.2169
2.92012 -1.28767
2.91647 -1.17656
2.85653 -1.26677
2.84968 -1.27569
2.86431 -1.17942
2.82266 -1.22808
2.82976 -1.16309
2.83348 -1.15969
2.78332 -1.25177
2.86889 -1.07808
2.80528 -1.2628
2.83278 -1.22302
2.86021 -1.17874
2.89626 -1.10704
2.85861 -1.14093
2.83847 -1.12677
2.78398 -1.18019
2.83335 -1.02592
2.7631 -1.23507
2.77795 -1.19129
2.81449 -1.11717
2.85648 -1.00833
2.76248 -1.15931
2.7383 -1.09977
2.65392 -1.226
2.737 -1.01851
2.65684 -1.16779
2.61787 -1.18845
2.70237 -0.936479
2.64097 -1.10471
2.65765 -1.05875
2.63233 -1.09963
2.66942 -1.02977
2.65657 -1.05149
2.65557 -0.994814
2.68012 -0.945803
2.65998 -0.987334
2.69713 -0.885926
2.68043 -0.961172
2.72695 -0.859369
2.67025 -1.00568
2.69191 -0.958928
2.68396 -0.996526
2.70559 -0.977011
2.71305 -1.01317
2.76636 -0.915118
2.73916 -0.98497
2.77096 -0.888438
2.75786 -0.863323
2.76391 -0.812014
2.75214 -0.858425
2.77765 -0.823605
2.76666 -0.874991
2.68724 -1.08036
2.73425 -0.995507
2.75998 -0.933162
2.71432 -1.06826
2.7623 -0.924516
2.76936 -0.924686
2.77715 -0.9462
2.83433 -0.796218
2.8187 -0.829389
2.78441 -0.874516
2.71895 -1.00234
2.75153 -0.920952
2.69943 -1.07641
2.69021 -1.15947
2.78326 -1.0217
2.77917 -1.07041
2.80441 -1.03654
2.81673 -1.03797
2.82832 -1.00324
2.84128 -0.89532
2.78224 -0.938482
2.72187 -1.00982
2.72445 -0.976995
2.7487 -0.880344
2.71764 -0.969323
2.74096 -0.927059
2.7438 -0.963237
2.79104 -0.872536
2.80911 -0.816005
2.722 -1.05094
2.73577 -0.952766
2.7139 -0.978509
2.71392 -0.962138
2.71311 -0.953557
2.72222 -0.910197
2.69409 -0.933432
2.68325 -0.927634
2.65953 -0.919681
2.67884 -0.744628
2.64114 -0.783754
2.62264 -0.778841
2.56878 -0.916341
2.5961 -0.81635
2.58807 -0.813101
2.55424 -0.889409
2.52791 -0.950757
2.4863 -1.0378
2.52082 -0.979018
2.53422 -1.02492
2.5451 -1.04555
2.53584 -1.11411
2.53866 -1.13099
2.61643 -0.972415
2.64229 -0.910136
2.61593 -1.01943
2.67835 -0.876329
2.67304 -0.906582
2.66472 -0.897483
2.6092 -0.955885
2.58305 -0.914644
2.55966 -0.894963
2.52548 -0.884877
2.45326 -0.995392
2.48228 -0.901641
2.47668 -0.913469
2.48959 -0.879642
2.51891 -0.814371
2.5048 -0.881609
2.50364 -0.946747
2.57543 -0.796772
2.55805 -0.856262
2.5332 -0.902711
2.54079 -0.839936
2.51552 -0.910224
2.5204 -0.914798
2.51575 -0.93233
2.52849 -0.852206
2.46613 -0.950216
2.48302 -0.887448
2.46328 -1.02147
2.52896 -0.956453
2.54209 -0.985489
2.51233 -1.04471
2.51388 -1.02546
2.50666 -1.05154
2.50835 -1.04817
2.56798 -0.962192
2.57823 -0.94929
2.5178 -1.07852
2.52287 -1.02605
2.54531 -0.966154
2.46174 -1.13695
2.52254 -0.979279
2.45528 -1.12119
2.48957 -1.03548
2.40694 -1.16107
2.43182 -1.07025
2.38175 -1.12111
2.42815 -1.06253
2.43486 -1.07113
2.4483 -1.05837
2.45234 -1.09923
2.4814 -1.05998
2.50772 -1.0355
2.45921 -1.16975
2.44928 -1.22237
2.54211 -1.06959
2.57835 -1.03368
2.6246 -0.911903
2.56793 -1.04406
2.56538 -1.02664
2.50445 -1.1328
2.52234 -1.05054
2.54734 -0.965768
2.53791 -0.9976
2.49267 -1.08147
2.51366 -1.01527
2.48655 -1.07636
2.58218 -0.844221
2.51034 -0.998633
2.53076 -0.944815
2.55646 -0.8491
2.53711 -0.87051
2.55374 -0.764254
2.51759 -0.813575
2.49305 -0.803484
2.44548 -0.8944
2.49723 -0.70684
2.42037 -0.90277
2.47536 -0.766121
2.48097 -0.769016
2.47376 -0.818151
2.50585 -0.769071
2.4901 -0.84241
2.51677 -0.776785
2.51739 -0.81917
2.48658 -0.908862
2.45227 -0.94971
2.49912 -0.863438
2.49907 -0.881402
2.51807 -0.824741
2.55331 -0.727889
2.56861 -0.744977
2.54806 -0.875122
2.59316 -0.747634
2.5654 -0.766016
2.47871 -0.935833
2.50624 -0.822195
2.50594 -0.84521
2.50417 -0.890882
2.49687 -0.938639
2.50487 -0.947568
2.53075 -0.922647
2.57615 -0.854555
2.57811 -0.87476
2.57162 -0.91697
2.5566 -0.938513
2.5343 -0.968453
2.56072 -0.846299
2.54717 -0.851566
2.51269 -0.902398
2.52472 -0.882638
2.55131 -0.789121
2.53458 -0.776268
2.48409 -0.860416
2.44021 -0.897618
2.48155 -0.789217
2.44248 -0.922818
2.44813 -0.92869
2.5257 -0.713908
2.50831 -0.760562
2.47289 -0.826221
2.46163 -0.814092
2.42543 -0.865836
2.42192 -0.860985
2.44042 -0.841664
2.46542 -0.836175
2.48537 -0.738086
2.46771 -0.693037
2.47796 -0.575542
2.39993 -0.799348
2.46541 -0.635781
2.45403 -0.72854
2.47017 -0.766858
2.46436 -0.79067
2.51139 -0.694771
2.47132 -0.820872
2.48577 -0.774135
2.50096 -0.705768
2.50417 -0.761201
2.53177 -0.749198
2.51251 -0.806379
2.54696 -0.660666
2.50884 -0.786691
2.51742 -0.837016
2.53827 -0.828777
2.54233 -0.797482
2.493 -0.843009
2.46695 -0.900097
2.54731 -0.712702
2.49509 -0.85201
2.51648 -0.810261
2.51275 -0.790368
2.51048 -0.787853
2.54995 -0.690454
2.51092 -0.853476
2.53825 -0.864883
2.56309 -0.902261
2.60605 -0.853388
2.56391 -0.922931
2.57382 -0.85433
2.56773 -0.91384
2.58984 -0.888794
2.5676 -0.915312
2.58446 -0.783915
2.58021 -0.808648
2.59193 -0.766233
2.58785 -0.720401
2.55633 -0.777209
2.5515 -0.817989
2.55037 -0.919761
2.5796 -0.944055
2.59609 -0.948043
2.6048 -0.886063
2.55329 -0.958656
2.56482 -0.91397
2.56804 -0.889507
2.53572 -0.970187
2.55082 -0.939029
2.56871 -0.929079
2.58075 -0.92152
2.60199 -0.8599
2.57233 -0.937954
2.57516 -0.889715
2.56445 -0.865427
2.51846 -0.936602
2.53221 -0.902561
2.52866 -0.914357
2.52956 -0.897099
2.55368 -0.810656
2.56595 -0.765431
2.52283 -0.825549
2.52776 -0.797148
2.4851 -0.943484
2.53367 -0.853979
2.49179 -1.04173
2.56585 -0.909912
2.53995 -0.980307
2.50082 -1.03056
2.50578 -1.03411
2.49236 -1.07067
2.52505 -0.946746
2.47319 -1.02429
2.43983 -1.04818
2.46867 -0.946225
2.47398 -0.9055
2.45424 -0.94774
2.45764 -0.915503
2.39812 -1.00452
2.43605 -0.895892
2.42663 -0.905017
2.36587 -1.02365
2.42912 -0.842758
2.41311 -0.803389
2.37613 -0.787939
2.38058 -0.74198
2.34531 -0.87438
2.4094 -0.840007
2.44872 -0.78207
2.40948 -0.889809
2.39266 -0.929959
2.37675 -0.928649
2.38678 -0.917947
2.37412 -0.941257
2.3683 -0.946088
2.31899 -0.988038
2.30677 -0.971434
2.30891 -0.98023
2.3219 -0.962309
2.3112 -1.0064
2.26974 -1.07334
2.26008 -1.08767
2.2603 -1.05223
2.2488 -1.04177
2.27947 -0.94111
2.24084 -0.966643
2.19464 -1.00355
2.16572 -0.997824
2.16358 -0.9538
2.16831 -0.952658
2.20701 -0.922199
2.21206 -0.930104
2.19586 -0.955612
2.18457 -1.01994
2.18658 -1.07742
2.17502 -1.10573
2.22325 -1.04429
2.22271 -1.07206
2.20528 -1.0575
2.19301 -1.0476
2.20153 -1.02307
2.1898 -0.988046
2.16503 -0.999395
2.14949 -0.990242
2.18799 -0.860388
2.12231 -0.980972
2.11407 -0.988135
2.14111 -0.949728
2.13793 -0.96303
2.10601 -1.00108
2.15316 -0.931974
2.09253 -1.00725
2.09821 -0.965368
2.03864 -1.03149
2.09573 -0.888941
2.07097 -0.875492
2.02036 -0.914917
2.04175 -0.832288
2.01428 -0.889327
2.04081 -0.81336
2.00297 -0.909196
2.02879 -0.867123
2.04155 -0.866071
2.09205 -0.810425
2.12069 -0.793094
2.09427 -0.902324
2.07891 -0.952149
2.04991 -0.971415
2.00394 -1.04057
1.9873 -1.08449
2.00088 -1.07861
2.05737 -1.02772
2.11919 -0.927926
2.06894 -0.965683
2.04541 -0.912959
2.01394 -0.887808
1.97504 -0.925561
1.97655 -0.97156
2.00328 -0.980914
1.95963 -1.07847
1.97341 -1.05613
2.02538 -0.967534
2.03245 -0.959482
1.9942 -0.994758
1.99636 -1.00831
2.02811 -0.947113
2.01966 -0.996106
2.0799 -0.921997
2.10188 -0.922627
2.09121 -0.94196
2.04415 -1.01347
2.0942 -0.918501
2.07704 -0.974145
2.09478 -0.956325
2.05813 -1.04585
2.09819 -0.994253
2.10704 -0.977943
2.00193 -1.13236
2.02074 -1.08391
2.04404 -1.0387
2.00652 -1.09532
2.02033 -1.11244
2.08346 -1.08287
2.13507 -1.03895
2.13 -1.0743
2.10106 -1.1082
2.13388 -1.05359
2.12454 -1.0699
2.04508 -1.11561
2.06858 -1.019
2.05304 -0.98131
2.02332 -0.983314
1.97343 -0.998793
1.99767 -0.938597
2.00651 -0.873984
1.97558 -0.898613
2.00223 -0.842424
1.98749 -0.890791
2.00872 -0.930486
1.99217 -0.976331
2.0265 -0.936639
2.02054 -0.996894
2.01594 -1.06865
2.09572 -0.96866
2.08954 -1.05611
2.11051 -1.02714
2.05879 -1.07929
2.02113 -1.0978
2.04542 -1.05292
2.03669 -1.09544
2.01393 -1.15349
2.12837 -0.958459
2.04681 -1.06799
2.01797 -1.10221
1.99458 -1.14328
2.05819 -1.05911
2.0858 -0.980455
2.03547 -1.03923
2.04799 -0.991562
2.0132 -1.03275
2.03278 -0.972191
2.02787 -0.982739
2.05276 -0.985026
2.07771 -0.982654
2.09062 -1.04922
2.12295 -1.03699
2.19061 -0.974733
2.16073 -1.0324
2.21724 -0.897668
2.17547 -0.997053
2.23193 -0.928201
2.23814 -0.928822
2.19205 -0.981229
2.17089 -0.996952
2.17146 -1.02138
2.13722 -1.07483
2.10929 -1.10379
2.15703 -1.02025
2.07695 -1.1534
2.09307 -1.13729
2.15994 -1.00158
2.12331 -1.07802
2.12365 -1.09258
2.16837 -1.05574
2.15288 -1.13755
2.23107 -1.04949
2.23983 -1.05337
2.25547 -1.03969
2.25255 -1.04777
2.30119 -0.959832
2.22218 -1.12808
2.24994 -1.07766
2.25812 -1.01095
2.26003 -1.00414
2.28153 -0.927706
2.22621 -0.960084
2.1931 -0.908096
2.12205 -0.974438
2.1465 -0.885434
2.20468 -0.756676
2.10197 -0.950923
2.10306 -0.91549
2.04336 -1.00541
2.07932 -0.997853
2.10197 -0.961157
2.14031 -0.954057
2.09156 -1.08979
2.13862 -1.05002
2.15096 -1.03463
2.12481 -1.11996
2.18488 -1.03232
2.17225 -1.06519
2.21316 -0.989106
2.1774 -1.07248
2.16136 -1.07587
2.16881 -1.02857
2.10459 -1.10825
2.13953 -1.01983
2.1317 -1.01602
2.11581 -1.03981
2.09892 -1.04549
2.03117 -1.1406
2.07958 -1.07117
2.07442 -1.12634
2.13176 -1.10813
2.18021 -1.04977
2.18123 -1.0654
2.12301 -1.1879
2.13702 -1.17924
2.131 -1.20088
2.17067 -1.15251
2.23008 -1.08437
2.20179 -1.12588
2.16482 -1.1707
2.2098 -1.05454
2.22045 -1.02592
2.17069 -1.10082
2.1972 -1.02876
2.1553 -1.06415
2.15823 -1.00652
2.13563 -1.0232
2.1027 -1.05815
2.20854 -0.856502
2.17855 -0.906417
2.1013 -0.934579
2.0665 -0.943904
2.05289 -0.941755
2.09337 -0.899284
2.09978 -0.895285
2.104 -0.861801
2.06086 -0.894331
2.01698 -0.938338
2.02982 -0.912934
2.04113 -0.93262
2.09992 -0.877789
2.11544 -0.888257
2.10962 -0.925296
2.11855 -0.941314
2.15171 -0.886779
2.19714 -0.792376
2.15837 -0.939728
2.192 -0.924931
2.21585 -0.940163
2.21663 -0.952423
2.22699 -0.972753
2.24494 -0.909354
2.22163 -0.929483
2.17221 -0.998909
2.18347 -0.959726
2.19671 -0.929734
2.19754 -0.955631
2.21523 -0.939633
2.22427 -0.938011
2.24503 -0.951741
2.23113 -1.01082
2.23285 -1.02859
2.16579 -1.10993
2.21582 -1.02088
2.20479 -1.07516
2.24315 -1.07936
2.27836 -1.06788
2.29292 -1.03871
2.25087 -1.02203
2.25913 -0.938191
2.2242 -0.979952
2.22768 -0.994856
2.24082 -1.01029
2.19284 -1.09846
2.19695 -1.05412
2.21393 -1.01692
2.15881 -1.10233
2.13818 -1.07654
2.13452 -1.02725
2.09681 -1.04143
2.11217 -1.0048
2.12481 -0.976082
2.14223 -0.991848
2.11059 -1.06654
2.02659 -1.19522
2.06956 -1.08309
2.10657 -1.01298
2.07583 -1.05732
2.03264 -1.13016
2.12433 -0.956989
2.08748 -1.03326
2.11225 -0.976636
2.12062 -0.962337
2.11933 -0.979521
2.10885 -0.990761
2.09603 -0.98377
2.02172 -1.06505
1.98948 -1.08627
2.00219 -1.00691
2.03674 -0.956237
1.986 -1.05203
2.00542 -1.0524
2.07362 -0.921052
2.04471 -0.995101
1.96678 -1.14291
2.0049 -1.06917
2.00949 -1.04339
1.96762 -1.10513
2.02659 -0.981814
1.9969 -1.02149
2.02707 -0.935985
1.99115 -0.975372
1.98997 -0.942919
2.02326 -0.886649
2.03714 -0.867915
2.06861 -0.888966
2.03498 -0.997875
2.08875 -0.896677
2.06839 -0.929143
2.0297 -1.04903
2.04413 -1.04811
2.04239 -1.02568
1.99291 -1.06262
1.98453 -1.05672
2.03966 -0.962455
2.01185 -0.989407
2.03243 -0.974658
2.04037 -0.957604
2.03693 -0.91605
2.02685 -0.886601
1.97185 -0.924946
1.9267 -0.987658
1.96484 -0.967352
2.00054 -0.96618
2.00607 -0.998168
2.03446 -1.00425
2.04854 -1.03028
2.08998 -0.963732
2.01974 -1.06112
2.03994 -1.02862
2.03985 -0.993693
2.07437 -0.878355
2.07726 -0.902163
2.07581 -0.918545
2.0319 -0.955972
2.09651 -0.862129
2.1113 -0.907916
2.11282 -0.933711
2.11146 -0.93874
2.07015 -0.991328
2.13867 -0.912272
2.1229 -0.977994
2.08004 -1.09182
2.05342 -1.09129
2.05555 -1.0544
2.07104 -0.975731
2.07166 -0.946373
2.08447 -0.878034
2.07976 -0.904785
2.12045 -0.815995
2.11045 -0.85501
2.0932 -0.869004
2.04314 -0.953924
2.06232 -0.975189
2.09539 -0.949205
2.12058 -0.94881
2.13074 -0.991807
2.14698 -0.983023
2.07918 -1.07793
2.13739 -0.986732
2.09812 -1.06537
2.15741 -0.931803
2.13566 -0.959982
2.06348 -1.07598
2.10726 -0.986765
2.04733 -1.03592
2.02361 -0.978497
1.97388 -1.01173
1.97106 -1.06411
2.05343 -0.994012
2.07284 -1.01052
2.0949 -1.00795
2.09431 -1.0193
2.10259 -1.0058
2.09095 -1.006
2.12517 -0.908696
2.11913 -0.959922
2.09342 -1.03062
2.13911 -0.94791
2.07125 -1.08629
2.06232 -1.05292
2.06582 -1.04063
2.0712 -1.08505
2.11069 -0.996084
2.11948 -0.986253
2.05631 -1.10747
2.11535 -1.01287
2.081 -1.12706
2.15704 -1.07611
2.17365 -1.08165
2.22985 -0.992242
2.22622 -0.99239
2.19732 -1.03059
2.21033 -0.960813
2.18523 -0.967816
2.15355 -1.04136
2.17674 -1.03881
2.24397 -0.973648
2.2471 -1.00013
2.25609 -0.955248
2.18768 -1.07063
2.20006 -1.0413
2.23529 -1.03233
2.29199 -0.98588
2.34377 -0.956339
2.28557 -1.11202
2.31326 -1.05914
2.31854 -1.04713
2.3014 -1.04345
2.24447 -1.10978
2.26799 -1.07462
2.24138 -1.13942
2.31547 -1.01582
2.31468 -0.991157
2.25053 -1.08309
2.23886 -1.052
2.22764 -0.975888
2.18184 -0.982106
2.1725 -0.980301
2.19225 -0.912328
2.1788 -0.921204
2.18577 -0.944928
2.18124 -0.963473
2.22659 -0.911933
2.23194 -0.917227
2.17584 -1.03613
2.1826 -1.0378
2.21309 -1.02167
2.28706 -0.98012
2.27201 -1.04182
2.22852 -1.10533
2.24972 -1.07599
2.20653 -1.11391
2.25962 -1.0373
2.20734 -1.098
2.23405 -1.06462
2.16371 -1.16881
2.24171 -1.01869
2.20281 -1.08104
2.16201 -1.12811
2.18816 -1.05721
2.18742 -1.02134
2.12866 -1.09484
2.17649 -0.994229
2.16991 -0.970099
2.14528 -0.985921
2.13731 -1.01875
2.22228 -0.881495
2.18554 -0.98015
2.18413 -0.993039
2.19577 -0.974885
2.21761 -0.886433
2.23122 -0.861214
2.1398 -1.02502
2.22259 -0.884989
2.20872 -0.888753
2.1837 -0.938215
2.2074 -0.878325
2.24675 -0.816618
2.1807 -0.912817
2.1863 -0.861767
2.19435 -0.867948
2.22309 -0.806509
2.14788 -0.965965
2.21029 -0.865211
2.20097 -0.884709
2.2565 -0.766956
2.18732 -0.867238
2.15258 -0.919802
2.16083 -0.938972
2.1722 -0.919752
2.23665 -0.772612
2.18019 -0.903365
2.20355 -0.78281
2.14757 -0.909476
2.17803 -0.907168
2.18349 -0.894854
2.14 -0.983092
2.14846 -0.954552
2.17353 -0.898576
2.14789 -1.0103
2.24294 -0.950842
2.28196 -0.988255
2.35592 -0.929594
2.33957 -0.980679
2.28681 -1.04772
2.27224 -1.05843
2.24444 -1.05963
2.239 -1.03363
2.1712 -1.06826
2.15998 -1.03121
2.21131 -0.92152
2.16552 -1.00678
2.17257 -1.03287
2.255 -0.914851
2.22936 -0.977772
2.22965 -1.00132
2.20723 -1.06669
2.19635 -1.10294
2.19927 -1.08331
2.12248 -1.13838
2.15389 -1.04521
2.12129 -1.10506
2.12845 -1.10671
2.10963 -1.14776
2.14702 -1.13425
2.17231 -1.12251
2.16419 -1.08458
2.18172 -1.03141
2.16614 -1.06941
2.15655 -1.09239
2.08948 -1.13714
2.0913 -1.08475
2.07434 -1.06117
2.04227 -1.0543
2.03598 -1.03014
2.00567 -1.05702
2.02394 -1.01402
1.99868 -1.0016
2.01418 -0.934983
2.01183 -0.936653
1.98628 -0.973962
1.99732 -0.941372
1.97375 -0.972001
2.00263 -0.935475
2.02107 -0.951088
1.97556 -1.07853
2.05954 -0.997198
2.0575 -1.01456
2.08488 -0.953997
2.04275 -1.00981
2.03323 -1.04673
2.00061 -1.12739
2.05388 -1.05778
2.05072 -1.05625
2.0483 -1.03197
2.04538 -0.97554
2.00507 -1.00578
2.00687 -0.975959
1.97982 -1.00565
1.96898 -0.966043
1.98393 -0.898942
1.96068 -0.960859
2.01058 -0.894005
2.04347 -0.899674
2.0888 -0.827438
2.05101 -0.904061
2.08174 -0.837248
2.09502 -0.809073
2.04081 -0.923328
2.07404 -0.896623
2.10443 -0.879356
2.14155 -0.819463
2.15168 -0.822717
2.15773 -0.828916
2.14385 -0.88234
2.11068 -0.905016
2.06446 -0.926241
2.06173 -0.886405
2.06122 -0.877131
2.08789 -0.840003
2.07527 -0.867254
2.03436 -0.971
2.07323 -0.962979
2.14878 -0.860606
2.1459 -0.835076
2.15336 -0.804479
2.12709 -0.903687
2.17057 -0.830694
2.13422 -0.886183
2.15312 -0.813016
2.09481 -0.880034
2.0876 -0.889404
2.08884 -0.855522
2.10857 -0.820364
2.12347 -0.790944
2.11467 -0.838474
2.14579 -0.814397
2.19578 -0.780882
2.22043 -0.8305
2.26685 -0.833989
2.28192 -0.870875
2.29245 -0.923486
2.31623 -0.934041
2.33811 -0.918872
2.32242 -0.947603
2.35401 -0.890635
2.2919 -1.03196
2.33785 -0.945095
2.34907 -0.871468
2.32461 -0.922437
2.33726 -0.896148
2.34019 -0.903758
2.3343 -0.859245
2.31668 -0.821362
2.27385 -0.816897
2.16051 -0.942678
2.18663 -0.795428
2.17822 -0.820438
2.13643 -0.907333
2.15827 -0.921797
2.2122 -0.897846
2.15342 -1.04169
2.18486 -0.968953
2.22655 -0.982789
2.20346 -1.03931
2.21844 -0.953116
2.19667 -0.992842
2.26027 -0.836939
2.21207 -0.936487
2.20604 -0.914184
2.22231 -0.825959
2.18889 -0.930785
2.25712 -0.85196
2.21619 -0.918543
2.22182 -0.912148
2.20609 -0.926272
2.14528 -1.00328
2.19055 -0.900497
2.18909 -0.884381
2.17962 -0.869208
2.23625 -0.789667
2.21617 -0.845828
2.17701 -0.947341
2.21354 -0.859265
2.18726 -0.805332
2.15344 -0.882134
2.1421 -0.932539
2.14752 -0.899172
2.14536 -0.884426
2.15997 -0.887034
2.16222 -0.896081
2.20026 -0.820544
2.18988 -0.852991
2.1708 -0.86838
2.17049 -0.830711
2.11981 -0.895776
2.10947 -0.880765
2.09172 -0.902812
2.12895 -0.875383
2.15302 -0.858242
2.10963 -0.96868
2.11699 -0.956287
2.14707 -0.944569
2.15117 -0.955274
2.14736 -0.973991
2.17189 -0.925684
2.18778 -0.943987
2.19408 -0.950259
2.21994 -0.875111
2.2105 -0.900873
2.27154 -0.797252
2.28289 -0.813215
2.23546 -0.896081
2.27213 -0.758509
2.23891 -0.842465
2.28154 -0.789385
2.29348 -0.777322
2.24022 -0.895019
2.30862 -0.732049
2.28421 -0.822574
2.31156 -0.755624
2.25031 -0.917655
2.29317 -0.854918
2.37701 -0.617508
2.3062 -0.836006
2.34309 -0.751102
2.33596 -0.793227
2.35805 -0.772113
2.35026 -0.794096
2.29963 -0.915108
2.34316 -0.855194
2.32139 -0.927704
2.35007 -0.840448
2.31294 -0.868646
2.29858 -0.858874
2.32829 -0.776279
2.33493 -0.799194
2.35441 -0.763397
2.30444 -0.840868
2.30738 -0.77527
2.30078 -0.763332
2.30505 -0.767685
2.30169 -0.744755
2.24056 -0.869576
2.22559 -0.860235
2.22684 -0.858722
2.2341 -0.840753
2.24847 -0.81473
2.27391 -0.786306
2.29775 -0.731332
2.25325 -0.870787
2.3075 -0.78986
2.29937 -0.875202
2.35004 -0.810888
2.34749 -0.799593
2.33799 -0.81824
2.30449 -0.907143
2.31947 -0.884167
2.29873 -0.907404
2.2852 -0.928809
2.26098 -1.01622
2.33185 -0.841135
2.24919 -0.959403
2.27513 -0.805236
2.23722 -0.864115
2.23386 -0.817612
2.25017 -0.75712
2.21032 -0.878666
2.23484 -0.84045
2.24903 -0.83383
2.13329 -1.0812
2.16911 -1.00509
2.22202 -0.911869
2.23263 -0.866939
2.22851 -0.879262
2.26938 -0.756891
2.24661 -0.821506
2.25775 -0.822619
2.22879 -0.941023
2.27896 -0.880208
2.30648 -0.839632
2.27818 -0.881371
2.24937 -0.912567
2.27523 -0.800925
2.28405 -0.735138
2.25309 -0.772898
2.25994 -0.753224
2.26976 -0.838278
2.29893 -0.825171
2.33354 -0.751483
2.27072 -0.871912
2.26585 -0.835763
2.24889 -0.89918
2.25655 -0.862118
2.25294 -0.865747
2.2048 -0.945096
2.19617 -0.9593
2.18354 -0.998392
2.15449 -1.05107
2.17315 -1.01381
2.21512 -0.989441
2.25948 -0.954503
2.22657 -1.01468
2.23289 -0.964698
2.22323 -0.995043
2.22286 -0.954303
2.18867 -0.981293
2.15594 -0.993313
2.11343 -1.02152
2.13467 -0.991495
2.13402 -1.01769
2.1738 -0.94894
2.15159 -0.98188
2.18304 -1.0016
2.24005 -0.937843
2.26244 -0.882653
2.19025 -0.98503
2.18084 -0.962137
2.15635 -0.968655
2.14558 -0.93542
2.15059 -0.940391
2.13719 -1.00353
2.18804 -0.865134
2.17031 -0.866681
2.13625 -0.952561
2.12949 -0.972025
2.1779 -0.925246
2.18476 -0.985832
2.17893 -1.02178
2.2168 -0.955022
2.17679 -0.988993
2.15497 -0.963326
2.13353 -0.947751
2.06335 -1.06907
2.11106 -1.00376
2.14493 -0.960778
2.09506 -1.02717
2.11503 -0.973559
2.07912 -1.01833
2.0462 -1.05991
2.08555 -1.01252
2.0819 -1.04135
2.08403 -1.00528
2.12708 -0.880736
2.03484 -1.05577
2.05987 -1.00327
2.07198 -1.0054
2.00584 -1.1586
2.05122 -1.15714
2.08835 -1.12817
2.09713 -1.11213
2.06061 -1.13465
2.04864 -1.09505
2.01179 -1.10217
2.04691 -1.03623
2.09967 -0.980018
2.08567 -1.00448
2.09191 -1.00041
2.10835 -0.95958
2.13952 -0.938913
2.2021 -0.926828
2.15175 -1.02847
2.198 -0.925952
2.18193 -0.898259
2.12523 -1.03592
2.18471 -0.982255
2.2017 -0.963521
2.1955 -0.933647
2.22895 -0.845404
2.1633 -1.01041
2.20341 -0.941164
2.19995 -0.94108
2.24453 -0.846548
2.14903 -0.987275
2.14517 -0.977244
2.1777 -0.941917
2.16695 -0.946784
2.17111 -0.890863
2.14471 -0.907469
2.13034 -0.933025
2.13408 -0.933552
2.10349 -0.975314
2.136 -0.940736
2.13773 -0.95096
2.14719 -0.895282
2.11119 -0.925242
2.12857 -0.921307
2.16054 -0.947004
2.1422 -1.00609
2.15695 -0.971196
2.16544 -0.954764
2.12042 -0.985905
2.08703 -1.01233
2.12165 -0.959744
2.11128 -0.974468
2.12185 -0.926474
2.09579 -0.904178
2.10665 -0.830796
2.02882 -0.963207
2.04035 -0.966953
2.06981 -0.966735
2.10888 -0.99554
2.11569 -1.04042
2.11822 -1.05271
2.1425 -1.08044
2.13574 -1.12404
2.16231 -1.05352
2.09362 -1.11584
2.11116 -1.0574
2.06933 -1.11195
2.06515 -1.11222
2.06891 -1.0959
2.0525 -1.10509
2.04862 -1.09657
2.08761 -1.0504
2.12454 -1.04543
2.13138 -1.0336
2.09811 -1.07935
2.0808 -1.1087
2.10421 -1.05986
2.09794 -1.09404
2.01738 -1.23783
2.02613 -1.22437
2.09254 -1.0939
2.09535 -1.11413
2.15636 -1.04117
2.1115 -1.10964
2.10108 -1.11915
2.12455 -1.10252
2.1049 -1.09628
2.08259 -1.10253
2.03261 -1.18146
2.0808 -1.13017
2.12783 -1.01089
2.11313 -1.02681
2.14113 -0.949643
2.11696 -0.989035
2.08355 -1.02785
2.1193 -0.998992
2.1212 -1.04801
2.22281 -0.971487
2.18748 -1.14648
2.26272 -1.09936
2.26214 -1.09176
2.21823 -1.11763
2.26847 -0.975274
2.20924 -1.05722
2.23351 -0.96302
2.1933 -0.965919
2.1212 -0.987561
2.09904 -0.962222
2.05806 -1.04471
2.17166 -0.912777
2.21493 -0.933476
2.23224 -0.969796
2.2396 -1.02594
2.27962 -0.964152
2.22394 -1.07523
2.21499 -1.06701
2.21637 -1.05099
2.22721 -1.02473
2.1135 -1.14952
2.17347 -1.02791
2.17924 -1.01021
2.14589 -1.03867
2.11579 -1.04238
2.11603 -0.957606
2.04384 -1.04076
2.07753 -0.998266
2.12307 -0.919533
2.12561 -0.957791
2.07094 -1.10421
2.04524 -1.10658
2.01793 -1.12377
2.05142 -1.05062
2.03614 -1.08794
2.07764 -1.0634
2.0794 -1.09028
2.04316 -1.18067
2.05639 -1.14167
2.10051 -1.08772
2.11088 -1.0867
2.10333 -1.11738
2.06547 -1.13327
2.03095 -1.11422
2.06472 -1.02636
2.05781 -1.00032
2.02469 -1.0316
2.05086 -0.974798
2.02121 -0.978647
2.0142 -0.945573
2.02518 -0.905773
1.97725 -0.979967
1.99453 -0.950378
1.97734 -1.02443
2.02057 -0.998
2.08024 -0.950745
2.07167 -1.03918
2.04133 -1.12478
2.07605 -1.03494
2.02995 -1.0953
2.03739 -1.12186
2.05532 -1.1111
2.07387 -1.14518
2.11465 -1.13132
2.09112 -1.19743
2.09916 -1.17569
2.10912 -1.15705
2.0486 -1.25996
2.03191 -1.27728
2.08069 -1.20431
2.06636 -1.21025
1.98646 -1.27047
2.01583 -1.19923
2.00418 -1.21343
2.01024 -1.18412
2.00756 -1.12667
1.97125 -1.12044
1.93639 -1.14027
1.92941 -1.13958
1.94178 -1.1232
2.00401 -1.00374
1.94847 -1.08698
1.91218 -1.12377
1.94845 -1.07302
1.87117 -1.21564
1.90131 -1.1912
1.98132 -1.1064
1.95126 -1.16693
1.94251 -1.18915
1.88883 -1.22481
1.8664 -1.21811
1.8737 -1.21021
1.87454 -1.21572
1.94154 -1.11889
1.90201 -1.18718
1.90597 -1.19328
2.00714 -1.0922
2.003 -1.10022
1.94818 -1.15625
1.99965 -1.05815
2.01528 -1.09158
2.01625 -1.16212
2.06377 -1.16416
2.02483 -1.26838
2.04761 -1.21789
2.07101 -1.14203
2.01002 -1.19479
2.04178 -1.10024
1.99456 -1.11901
1.99666 -1.04054
1.98301 -1.02254
1.9521 -1.02767
1.92538 -1.04956
1.92152 -1.02704
1.9057 -1.0897
1.96342 -1.05284
1.97606 -1.05714
1.94081 -1.11726
1.91213 -1.14298
1.95356 -1.08204
1.97348 -1.04809
1.8857 -1.16246
1.87181 -1.13616
1.83919 -1.15708
1.86789 -1.09878
1.84577 -1.09253
1.84608 -1.07145
1.89012 -0.995333
1.88006 -1.01421
1.88483 -1.0257
1.94275 -0.927342
1.88915 -0.981319
1.79516 -1.1324
1.84378 -1.10619
1.8713 -1.10568
1.91157 -1.08559
1.8762 -1.12816
1.85984 -1.13379
1.8766 -1.10165
1.94194 -1.01289
1.92839 -1.05136
1.93721 -1.03713
1.94675 -1.02954
1.91131 -1.08637
1.87794 -1.12073
1.8666 -1.12557
1.79629 -1.20464
1.82419 -1.1566
1.90678 -1.06612
1.96238 -1.03321
1.89854 -1.16134
1.93701 -1.117
1.96519 -1.04925
1.95026 -1.04416
1.90716 -1.0669
1.83925 -1.11881
1.83636 -1.10693
1.85197 -1.0785
1.88282 -1.06014
1.91957 -1.05179
1.8617 -1.1955
1.8466 -1.2069
1.8808 -1.08887
1.89561 -1.02716
1.84641 -1.06206
1.86498 -1.02664
1.84667 -1.03899
1.74896 -1.0996
1.73452 -1.07215
1.71624 -1.04821
1.73542 -1.01569
1.72391 -1.04007
1.67015 -1.09823
1.61431 -1.16638
1.57424 -1.19836
1.58788 -1.1942
1.58635 -1.20648
1.65816 -1.16566
1.67872 -1.20649
1.72756 -1.20915
1.75963 -1.23202
1.78618 -1.24542
1.79022 -1.25397
1.81062 -1.18324
1.72895 -1.19686
1.77207 -1.1313
1.77653 -1.09665
1.72028 -1.17162
1.73598 -1.14006
1.7003 -1.18057
1.7638 -1.11536
1.76653 -1.09783
1.76639 -1.09552
1.84313 -0.979731
1.81352 -1.02239
1.82047 -1.02642
1.82992 -1.02071
1.81157 -1.06872
1.83758 -1.05182
1.83981 -1.05494
1.89196 -0.959744
1.81858 -1.09557
1.76652 -1.16967
1.76471 -1.14153
1.79979 -1.07665
1.82118 -1.02501
1.77262 -1.04191
1.74027 -1.01908
1.79628 -0.923841
1.81576 -0.913453
1.7981 -0.916615
1.77383 -0.949643
1.78387 -0.933203
1.77937 -0.929116
1.73059 -0.998089
1.7998 -0.961802
1.81227 -1.02912
1.81179 -1.03111
1.81964 -1.01447
1.81708 -0.994534
1.83282 -1.00883
1.78637 -1.05746
1.81993 -1.0328
1.77947 -1.06938
1.85465 -0.954916
1.79292 -1.05062
1.83598 -0.990669
1.76307 -1.08375
1.74318 -1.08685
1.7578 -1.05602
1.78067 -1.02712
1.79505 -0.993191
1.80578 -0.989
1.77048 -1.04218
1.81578 -0.981788
1.82522 -0.969675
1.83501 -0.976729
1.85195 -0.990796
1.82672 -1.04662
1.83336 -1.03351
1.82579 -1.02541
1.82403 -1.00045
1.8316 -0.982185
1.85079 -0.987284
1.83649 -1.00076
1.80642 -1.02142
1.81897 -0.998109
1.8055 -0.99946
1.82264 -0.974036
1.79026 -1.05561
1.79802 -1.06236
1.78783 -1.13189
1.80478 -1.18317
1.85286 -1.1697
1.91647 -1.1384
1.86615 -1.22812
1.90496 -1.17072
1.92671 -1.14002
1.87441 -1.20291
1.86351 -1.18319
1.78872 -1.22709
1.81224 -1.14178
1.78826 -1.15478
1.75572 -1.15456
1.73785 -1.14535
1.74027 -1.14289
1.77987 -1.10689
1.80139 -1.07521
1.76888 -1.08192
1.7495 -1.09885
1.82416 -0.996781
1.77552 -1.06723
1.72817 -1.14961
1.74967 -1.12236
1.78034 -1.06966
1.71486 -1.13445
1.68348 -1.17162
1.71547 -1.15235
1.70345 -1.16211
1.69751 -1.17758
1.79224 -1.08715
1.77305 -1.12195
1.77175 -1.11392
1.76361 -1.08791
1.64859 -1.13728
1.60125 -1.15637
1.61897 -1.10414
1.56887 -1.1462
1.61414 -1.10504
1.63589 -1.11151
1.66667 -1.14037
1.74241 -1.10134
1.73002 -1.17073
1.73896 -1.14166
1.75679 -1.08566
1.713 -1.07698
1.6545 -1.12015
1.72254 -1.02229
1.69728 -1.03225
1.68142 -1.03585
1.73326 -1.02103
1.78413 -1.02246
1.74423 -1.09575
1.75139 -1.09544
1.75981 -1.10363
1.72643 -1.17333
1.76939 -1.14299
1.77115 -1.14111
1.70298 -1.1831
1.74841 -1.13277
1.73559 -1.13293
1.72838 -1.15645
1.71452 -1.17901
1.73195 -1.17954
1.68021 -1.23787
1.66627 -1.25279
1.68134 -1.22499
1.68188 -1.21138
1.76286 -1.12804
1.75624 -1.09744
1.71671 -1.10892
1.70099 -1.11686
1.7582 -1.09347
1.74634 -1.1225
1.79865 -1.06275
1.77105 -1.08839
1.75611 -1.09928
1.76629 -1.06068
1.72157 -1.08715
1.72227 -1.04577
1.6938 -1.05613
1.68465 -1.06135
1.72 -1.04825
1.65127 -1.15866
1.72124 -1.09889
1.75097 -1.05996
1.71408 -1.0621
1.68271 -1.04894
1.6793 -1.02839
1.69105 -1.00111
1.60657 -1.0907
1.70008 -0.958268
1.57914 -1.07383
1.6089 -1.02961
1.64294 -0.977097
1.61557 -0.994735
1.60249 -1.00987
1.61581 -0.97693
1.59426 -0.976192
1.56867 -1.03894
1.58462 -1.02443
1.63619 -0.992497
1.66646 -1.01201
1.69398 -1.02222
1.69657 -1.02515
1.65401 -1.07645
1.7615 -0.939131
1.67896 -1.04276
1.66584 -1.05951
1.65819 -1.03757
1.62514 -1.02362
1.56975 -1.0274
1.55948 -0.998852
1.5647 -1.00034
1.56153 -1.02281
1.53633 -1.06117
1.54841 -1.06274
1.46677 -1.15342
1.47511 -1.14947
1.50545 -1.15712
1.52713 -1.1811
1.55366 -1.16617
1.54329 -1.15752
1.51695 -1.15327
1.545 -1.09825
1.53847 -1.09198
1.54336 -1.11255
1.5901 -1.05357
1.53587 -1.10318
1.57921 -1.00669
1.53553 -1.02426
1.55188 -1.01667
1.51003 -1.08405
1.51546 -1.08933
1.51806 -1.08919
1.54648 -1.04395
1.42149 -1.15761
1.49142 -1.09134
1.47223 -1.09658
1.44233 -1.13705
1.46307 -1.13724
1.53467 -1.09082
1.52661 -1.12096
1.57928 -1.0652
1.56809 -1.05257
1.57238 -1.05443
1.54466 -1.04842
1.5367 -1.02117
1.54953 -0.991038
1.55754 -0.953317
1.47707 -1.00903
1.51992 -0.966744
1.4752 -1.01457
1.47077 -1.00471
1.52701 -0.934437
1.52384 -0.897729
1.46032 -0.945558
1.44525 -0.934015
1.47314 -0.895979
1.51247 -0.867324
1.49972 -0.890642
1.50173 -0.878613
1.45366 -0.916575
1.42348 -0.914251
1.44848 -0.896985
1.51717 -0.885127
1.48864 -0.951498
1.52614 -0.901003
1.52122 -0.892635
1.48165 -0.898726
1.49862 -0.876675
1.4837 -0.923159
1.4937 -0.953836
1.47335 -1.0048
1.47415 -0.985361
1.42293 -1.00662
1.49004 -0.913012
1.51914 -0.90369
1.5431 -0.881176
1.52941 -0.909281
1.51166 -0.941167
1.49318 -0.991582
1.53476 -0.95967
1.52876 -0.973007
1.49834 -1.02208
1.51379 -1.00584
1.50832 -1.01957
1.47776 -1.04066
1.43072 -1.09968
1.50099 -1.03104
1.4947 -1.015
1.46794 -1.03085
1.41282 -1.06328
1.42117 -1.0556
1.47367 -1.03054
1.40566 -1.09402
1.36415 -1.10862
1.38782 -1.07453
1.39526 -1.02961
1.32747 -1.05872
1.37911 -0.990856
1.41289 -0.992929
1.39604 -1.00346
1.3735 -1.01059
1.30649 -1.04002
1.31367 -0.985848
1.33856 -0.956088
1.3239 -0.971397
1.35789 -0.949443
1.3407 -0.929105
1.3606 -0.880688
1.35505 -0.893045
1.3524 -0.879769
1.25047 -0.970153
1.2443 -0.944403
1.14275 -1.00183
1.1774 -0.952627
1.15934 -0.985022
1.19 -0.974776
1.18497 -1.01109
1.28306 -0.975546
1.24737 -1.01686
1.26751 -1.00915
1.298 -1.00418
1.2836 -1.01175
1.27388 -1.01427
1.19356 -1.09062
1.18353 -1.10852
1.23794 -1.07031
1.23925 -1.0406
1.23311 -1.02782
1.17833 -1.0497
1.25256 -0.998623
1.21591 -1.03055
1.22612 -1.05027
1.20022 -1.08308
1.21557 -1.05602
1.21195 -1.04372
1.21315 -1.02405
1.20105 -1.01592
1.13011 -1.02114
1.15757 -0.983704
1.17323 -0.964486
1.22038 -0.945563
1.1965 -0.959996
1.2128 -0.931755
1.23955 -0.902384
1.22205 -0.908618
1.15045 -0.970539
1.14706 -1.00867
1.10662 -1.05194
1.16682 -1.02731
1.17196 -1.03015
1.0893 -1.09756
1.21536 -1.03583
1.20101 -1.06839
1.25373 -1.04245
1.26051 -1.05606
1.2544 -1.08269
1.28246 -1.08872
1.24186 -1.10041
1.2744 -1.06443
1.26396 -1.04219
1.30273 -1.00241
1.2178 -1.06201
1.25771 -1.04353
1.25862 -1.05255
1.30838 -1.01956
1.2904 -1.04449
1.3224 -1.01003
1.30767 -1.02546
1.32908 -1.03642
1.35339 -1.00647
1.32657 -1.01001
1.28565 -1.02765
1.26176 -1.01318
1.23404 -0.991545
1.23241 -0.962453
1.2488 -0.984398
1.25121 -1.01977
1.25732 -1.04511
1.30018 -1.00534
1.25347 -1.02274
1.24597 -1.0329
1.24942 -1.05822
1.32315 -1.02482
1.35012 -1.01443
1.30629 -1.04138
1.27534 -1.03647
1.25025 -1.02583
1.23023 -1.00694
1.16667 -1.00052
1.09251 -1.02456
1.11151 -0.977582
1.10698 -0.979152
1.08996 -0.99319
1.16564 -0.962997
1.05671 -0.991413
1.12156 -0.938533
1.08293 -0.958087
1.099 -0.953248
1.05725 -1.00217
1.05923 -0.992701
0.980155 -1.01756
0.857075 -1.05498
0.887237 -1.06537
0.895166 -1.07774
0.920149 -1.08721
0.894217 -1.09363
0.982522 -1.03148
0.906351 -1.02861
0.925987 -1.01495
0.89837 -1.01587
0.960928 -0.987887
0.890451 -1.01803
0.908563 -0.993072
0.954075 -0.976911
0.921008 -0.988876
0.978553 -0.966479
0.938748 -0.984116
0.932939 -0.995168
0.930641 -0.97054
0.923995 -0.951642
0.965877 -0.913088
0.94503 -0.913758
0.930931 -0.916228
0.96378 -0.883223
0.911854 -0.903608
0.843669 -0.928775
0.858725 -0.933746
0.754358 -0.981623
0.785953 -0.993037
0.836965 -0.986191
0.839776 -0.980599
0.813937 -1.00861
0.882118 -0.986858
0.860882 -0.996233
0.832688 -1.00164
0.812023 -1.02592
0.819477 -1.03227
0.838079 -1.04971
0.871304 -1.05709
0.844919 -1.08087
0.896496 -1.08093
0.953519 -1.07106
0.99168 -1.08015
1.00672 -1.07405
1.03137 -1.06098
1.04647 -1.03816
1.02002 -1.01636
0.994835 -1.02189
0.996117 -1.00661
1.02452 -0.963129
0.998351 -0.938516
1.02134 -0.920865
0.96668 -0.946445
0.944063 -0.979943
0.991212 -0.984066
0.969366 -1.01848
1.00186 -1.01515
1.04249 -0.997812
1.02025 -1.00429
1.03871 -0.991985
1.054 -0.96332
1.03265 -0.954144
0.992446 -0.944537
0.99811 -0.966989
1.02722 -0.97587
1.0355 -0.967094
1.08323 -0.941225
0.992596 -0.990969
1.0417 -1.00919
1.04972 -1.02289
0.998512 -1.04324
1.04971 -1.03196
0.973386 -1.05455
0.935735 -1.08554
0.900595 -1.09636
0.819002 -1.11497
0.812368 -1.12446
0.867298 -1.12644
0.857305 -1.12897
0.845327 -1.126
0.894625 -1.08199
0.924166 -1.05527
0.938621 -1.02765
0.938859 -0.997595
0.936337 -0.99969
0.912668 -0.999575
0.931208 -0.988715
0.903173 -1.01036
0.895131 -0.998143
0.894315 -0.981046
0.953379 -0.965839
0.939613 -0.969498
0.902042 -0.989772
0.917778 -0.979758
0.85697 -0.965495
0.872246 -0.968922
0.846118 -0.969059
0.829193 -0.961017
0.795516 -0.980684
0.789381 -0.990695
0.770348 -0.996761
0.792468 -0.989837
0.852009 -0.971618
0.879177 -0.967465
0.849856 -0.956654
0.837827 -0.953885
0.801586 -0.96702
0.861182 -0.969081
0.856543 -0.96691
0.795058 -0.966371
0.855786 -0.966271
0.823891 -0.96587
0.823153 -0.961315
0.802884 -0.959708
0.767267 -0.97679
0.800118 -0.976733
0.813534 -0.963101
0.864256 -0.970459
0.910741 -1.00729
0.935134 -1.02688
0.990598 -1.01738
0.938042 -1.03572
0.949964 -1.00741
0.920857 -1.00779
0.880005 -1.0068
0.929317 -0.995786
0.836887 -1.01098
0.901299 -0.989296
0.885305 -0.984935
0.90187 -0.95483
0.902409 -0.952817
0.908084 -0.92036
0.856855 -0.925843
0.819779 -0.925103
0.801823 -0.951501
0.772603 -0.970111
0.769392 -0.981472
0.866887 -0.957394
0.858156 -0.968377
0.854079 -0.977152
0.853544 -0.977483
0.83825 -0.989077
0.871611 -0.97478
0.880109 -0.975919
0.856838 -0.981442
0.83368 -0.996457
0.867255 -1.0034
0.907989 -0.990694
0.867063 -1.00308
0.880585 -1.00688
0.899603 -1.00745
0.816109 -1.0311
0.837287 -1.0277
0.824649 -1.00823
0.790157 -0.998693
0.772977 -0.998738
0.789996 -1.01474
0.76554 -1.02093
0.776022 -1.05614
0.81956 -1.04807
0.756731 -1.06334
0.749689 -1.05667
0.800989 -1.05854
0.767619 -1.0822
0.783047 -1.09426
0.774438 -1.08558
0.79081 -1.08072
0.813468 -1.08853
0.763062 -1.07255
0.782359 -1.08263
0.762728 -1.0676
0.714736 -1.0075
0.734458 -1.00926
0.657774 -1.00655
0.683178 -1.0239
0.698829 -1.01046
0.707003 -1.00086
0.685365 -1.04813
0.667278 -1.04187
0.689733 -1.04
0.694866 -1.02978
0.715765 -1.01144
0.706642 -1.01846
0.667702 -1.0368
0.641791 -1.03119
0.588616 -1.03401
0.645656 -1.03298
0.699267 -1.00704
0.677584 -1.01001
0.659909 -0.988617
0.70633 -0.989808
0.653865 -1.00615
0.721149 -1.0311
0.671536 -1.0503
0.639395 -1.06134
0.681426 -1.05594
0.65398 -1.0368
0.640549 -1.04181
0.658572 -1.04974
0.623692 -1.06254
0.564908 -1.06756
0.583466 -1.06694
0.637533 -1.06845
0.640789 -1.07847
0.692275 -1.09227
0.695322 -1.0834
0.734598 -1.09313
0.765288 -1.07423
0.753738 -1.06022
0.693519 -1.0584
0.785258 -1.05784
0.733984 -1.06659
0.736938 -1.0763
0.760619 -1.08691
0.766189 -1.08158
0.74394 -1.08611
0.748987 -1.09386
0.705172 -1.0739
0.672775 -1.04679
0.682869 -1.06028
0.701278 -1.07708
0.701713 -1.08926
0.658773 -1.08286
0.718798 -1.0812
0.672101 -1.07044
0.645629 -1.0637
0.652233 -1.05973
0.545302 -1.08146
0.503176 -1.08205
0.577202 -1.08321
0.620997 -1.05947
0.632273 -1.05935
0.525735 -1.04653
0.558229 -1.03458
0.601813 -1.04018
0.583199 -1.04191
0.630504 -1.05613
0.552303 -1.04343
0.589933 -1.06787
0.671934 -1.04487
0.690095 -1.06096
0.686345 -1.06535
0.710141 -1.04239
0.72182 -1.02859
0.680449 -1.04879
0.743547 -1.0471
0.680782 -1.04206
0.650044 -1.0756
0.617428 -1.10585
0.601915 -1.10855
0.530327 -1.09262
0.521758 -1.08869
0.463918 -1.07399
0.437199 -1.06041
0.449375 -1.08805
0.36781 -1.07417
0.36651 -1.07096
0.378178 -1.06422
0.326767 -1.00332
0.323056 -0.981738
0.35848 -1.02618
0.318863 -1.02231
0.399514 -1.03142
0.284827 -0.944763
0.335009 -0.951338
0.33524 -0.970937
0.257635 -0.932881
0.273362 -0.954527
0.26749 -0.932772
0.314956 -0.970892
0.364085 -1.00698
0.340842 -1.00406
0.34492 -0.983227
0.348702 -0.969286
0.342206 -0.98858
0.312176 -1.00107
0.2934 -1.01748
0.300317 -1.00803
0.282303 -1.00054
0.329899 -1.02501
0.311995 -1.01776
0.294887 -0.991016
0.2738 -0.954442
0.282085 -0.961667
0.251116 -0.956948
0.204673 -0.940151
0.255994 -0.98177
0.154806 -0.96091
0.149986 -0.948948
0.2002 -0.993601
0.163575 -0.96231
0.179946 -1.00333
0.139815 -1.00258
0.153693 -1.01078
0.130886 -0.98219
0.208274 -1.02537
0.166426 -0.97314
0.208408 -0.944591
0.228172 -0.966439
0.231773 -0.986882
0.200418 -1.00339
0.1737 -0.997841
0.137818 -0.992032
0.128231 -1.00956
0.16024 -1.02576
0.169886 -0.999644
0.243502 -1.01218
0.255726 -0.991144
0.217256 -0.998841
0.246497 -1.02076
0.222037 -1.01399
0.198316 -0.994247
0.192285 -0.982115
0.210277 -0.980683
0.187892 -0.94903
0.241651 -0.981904
0.225882 -0.9892
0.324277 -1.00473
0.34872 -0.990632
0.315473 -0.988337
0.347211 -0.994756
0.376456 -1.01999
0.318377 -1.0011
0.37586 -1.01311
0.330322 -0.997364
0.32972 -0.989805
0.35101 -0.965598
0.369877 -0.955807
0.376268 -0.956323
0.397373 -0.996206
0.344731 -0.989468
0.417347 -1.02455
0.374365 -1.02454
0.364923 -1.0067
0.330926 -0.997711
0.300528 -1.00376
0.328384 -1.01408
0.263889 -1.00069
0.257564 -0.984209
0.307986 -0.993044
0.294533 -0.992647
0.26552 -1.00541
0.257144 -1.0028
0.268313 -1.00499
0.326616 -1.01735
0.335548 -0.996561
0.305225 -0.986445
0.239486 -0.965351
0.218464 -0.943873
0.190445 -0.9554
0.210544 -0.988708
0.216463 -0.977934
0.233455 -0.967118
0.237145 -0.950697
0.174209 -0.927171
0.183036 -0.952315
0.171903 -0.977943
0.0979432 -0.940961
0.113486 -0.964833
0.0696659 -0.955187
0.041959 -0.944062
0.0616307 -0.93724
0.0500033 -0.924469
0.0574659 -0.923878
0.0645258 -0.943336
0.0626711 -0.935045
0.0724555 -0.95281
0.00317433 -0.94688
-0.0241848 -0.916515
0.0479001 -0.999961
0.0386927 -0.981201
0.0297119 -0.981264
0.03168 -0.979449
0.0402449 -0.995015
0.0291247 -0.956139
0.021015 -0.955463
-0.00686993 -0.951274
-0.0418099 -0.971559
-0.0785468 -0.997949
-0.0985885 -0.958436
-0.0689339 -0.990042
-0.0121717 -1.01165
-0.0514133 -0.977907
-0.0544373 -0.997799
-0.0896421 -0.996449
-0.0693666 -1.04739
-0.0227177 -1.06535
-0.0277785 -1.05541
-0.0790497 -1.03616
-0.0087941 -1.06914
-0.0182392 -1.03147
-0.0360029 -1.04036
-0.0707105 -1.04252
-0.0612643 -1.08491
-0.130137 -1.02415
-0.161933 -0.998535
-0.0834957 -1.05956
-0.13195 -1.03753
-0.0966629 -1.0531
-0.106159 -1.04628
-0.0727734 -1.04614
-0.0583914 -1.03064
-0.107082 -0.989064
-0.174108 -0.937023
-0.139231 -0.979293
-0.195351 -0.932044
-0.192328 -0.938614
-0.145165 -0.979837
-0.129938 -0.962038
-0.100535 -0.998834
-0.128285 -0.971666
-0.0963536 -0.985438
-0.051854 -1.01237
-0.046672 -1.0105
-0.0197756 -0.970281
-0.037932 -0.962464
0.0118689 -1.01985
0.00961394 -1.00906
0.0279802 -1.03841
-0.013786 -1.01084
0.0270606 -1.05125
0.0112567 -1.02815
-0.0358287 -1.01909
-0.0284985 -1.01576
-0.041768 -1.02468
-0.0181891 -1.02124
0.00845302 -1.02511
0.000234585 -1.03662
-0.0231774 -1.03156
0.00239676 -1.04467
0.0544476 -1.08248
-0.0188586 -1.02719
-0.0425694 -0.986716
4.72979e-05 -1.02655
-0.0465641 -0.990913
-0.00779915 -1.00363
0.0599941 -1.02425
0.0462243 -1.01776
0.016646 -1.03299
0.0191006 -1.04227
-0.0152329 -1.01743
-0.0447553 -1.01211
-0.0124342 -0.998838
0.0414705 -1.01621
0.0228187 -0.970857
0.0822666 -1.02197
0.0115557 -0.981167
0.00726771 -0.972446
-0.036478 -0.934072
-0.0116663 -0.942302
0.00489984 -0.936116
-0.0277274 -0.930504
-0.0508084 -0.923506
0.0627982 -0.968356
0.0638994 -0.939748
0.084116 -0.964182
0.0534026 -0.938269
0.0391026 -0.935688
0.0484614 -0.954967
0.0433585 -0.962487
0.0800658 -1.01714
0.0664206 -1.05235
0.0289819 -1.03125
-0.00265063 -1.02597
-0.0159616 -0.987028
-0.000739532 -0.985361
0.0105641 -0.97739
0.00806522 -0.987598
-0.00199626 -0.992296
-0.041516 -0.926401
-0.0218038 -0.929906
-0.0203045 -0.94493
-0.00441876 -0.958936
-0.0238137 -0.981986
-0.0463887 -1.012
-0.0558757 -1.01763
-0.0223687 -0.997938
0.0510389 -1.08504
0.0230052 -1.08267
-0.00588813 -1.05497
0.0432254 -1.11045
0.0261057 -1.10121
-0.0309068 -1.04559
0.0175005 -1.08421
-0.00378992 -1.08011
-0.0102996 -1.0906
-0.0377326 -1.06414
-0.00473257 -1.08947
0.0140734 -1.10322
-0.00424295 -1.08523
-0.023635 -1.03821
0.0188386 -1.03351
-0.0391937 -0.997744
-0.0336147 -0.976302
-0.0454209 -0.934023
-0.013871 -0.973361
-0.0536174 -0.946587
-0.0803868 -0.909825
-0.0408939 -0.928601
-0.0327469 -0.918346
-0.100454 -0.846874
-0.108033 -0.882634
-0.115873 -0.943337
-0.0782666 -0.977561
-0.055608 -0.992739
-0.0567634 -1.01696
-0.0332046 -0.995742
0.0670601 -1.05436
0.0023243 -1.0189
0.0153862 -1.04283
-0.0590777 -0.986244
-0.0465879 -1.00674
-0.0278982 -1.00243
-0.0304417 -0.954819
-0.00150843 -0.945425
0.0103823 -0.957807
-0.0129311 -0.953964
0.0127597 -0.962467
0.0388901 -0.979368
0.0435005 -0.990778
0.00386407 -0.968602
-0.0229373 -0.956143
0.0399559 -1.03186
0.00918461 -1.03204
0.0348973 -1.06996
-0.000691114 -1.05454
-0.0419263 -1.00206
0.037999 -1.01384
0.13478 -1.0341
0.130845 -1.01546
0.134925 -1.00788
0.109154 -1.01878
0.0920092 -1.02961
0.0609909 -0.978219
0.0680666 -0.958132
0.0405543 -0.943482
0.0689451 -1.00264
0.0615869 -0.989289
0.0495114 -0.985757
0.0708141 -0.988441
0.131892 -1.00089
0.140772 -0.99902
0.107578 -0.98935
0.0993061 -0.99717
0.0542315 -0.977776
0.0768038 -0.96702
0.126558 -1.01022
0.0874048 -0.954288
0.0862046 -0.988901
0.138155 -1.03814
0.112025 -1.01094
0.0691309 -0.983446
0.0924507 -0.982797
0.091254 -0.956926
0.133119 -0.988293
0.1131 -0.961216
0.102089 -0.93566
0.102881 -0.969202
0.0552784 -0.952051
-0.0491486 -0.872154
-0.0310609 -0.93995
-0.0472331 -0.959739
-0.0980642 -0.918489
-0.0292572 -0.983253
-0.0445067 -0.984139
-0.039885 -1.00194
-0.0554873 -0.989084
-0.0114228 -1.04872
-0.00586095 -1.0597
-0.00552169 -1.06276
0.00119149 -1.0662
0.0261367 -1.09007
0.0729067 -1.09883
0.025038 -1.04728
0.0905018 -1.08175
0.0310305 -1.01901
0.0390231 -0.998389
0.0109 -0.983376
-0.0190493 -1.00751
-0.0529568 -0.989649
-0.0748953 -0.93938
-0.0405593 -0.937967
-0.014498 -0.942404
-0.00940349 -0.926039
0.00610223 -0.967566
0.016302 -0.973998
0.013046 -0.974033
0.000775059 -0.980602
-0.0123672 -1.00821
-0.0180272 -1.04661
-0.00728012 -1.05961
0.00544513 -1.05159
-0.0115664 -1.04639
0.0393029 -1.05572
0.061423 -1.06242
0.030834 -1.04897
0.0608933 -1.05888
0.0487239 -1.02307
0.114245 -1.05461
0.0938725 -1.00661
0.107149 -0.967459
0.0984707 -0.964404
0.131156 -0.988129
0.0778525 -0.934712
0.0838408 -0.962879
0.0611387 -0.951085
0.0832286 -0.939378
0.0607169 -0.916424
0.149735 -0.974088
0.0949589 -0.958791
0.105067 -1.0108
0.0519171 -0.988414
0.0845947 -1.01707
0.078862 -1.02936
0.107277 -1.02108
0.110865 -1.01506
0.0986253 -1.00206
0.107513 -0.979266
0.13711 -0.962739
0.109831 -0.944939
0.0944425 -0.954112
0.0121857 -0.896781
0.0403527 -0.948464
0.0509767 -0.950282
0.046129 -0.92272
0.0337428 -0.937816
0.0418731 -0.922434
0.0755954 -0.92977
0.144573 -0.986679
0.130366 -0.984212
0.0691988 -0.933829
0.0703756 -0.963864
0.0618025 -0.91609
0.0889442 -0.93853
0.0727278 -0.959193
0.041018 -0.955451
0.0756899 -0.988742
0.0524651 -0.990075
0.0568235 -1.01477
0.0665903 -1.0263
0.00608967 -1.01614
-0.065613 -0.937169
-0.0180279 -0.98511
0.0225545 -1.02448
0.0341221 -1.0244
0.0458786 -1.00644
0.0761309 -1.01689
0.0827091 -1.02349
0.0201432 -0.996114
0.00205415 -1.00093
-0.0386951 -0.973192
-0.0507356 -0.970036
-0.00833774 -0.992395
0.0218913 -0.989298
0.0297521 -0.980118
0.075087 -1.017
0.0376602 -1.00485
-0.0630669 -0.937372
0.0262862 -0.980751
0.0218107 -0.951887
0.0189146 -0.9442
0.0590099 -0.992445
0.0252029 -0.935549
0.0362565 -0.971848
0.0158605 -0.988899
-0.0224965 -0.970682
-0.0603617 -0.975275
-0.119204 -0.956764
-0.0781326 -1.01306
-0.0815027 -1.00889
-0.00810365 -1.04545
-0.051921 -1.02362
-0.065187 -1.0315
-0.0368359 -1.05001
-0.0592513 -1.01617
-0.0957568 -1.01099
-0.14536 -0.984201
-0.0925537 -1.0128
-0.0946899 -0.999794
-0.103812 -1.01385
-0.121599 -0.972094
-0.156191 -0.919797
-0.0927156 -0.96099
-0.14258 -0.893637
-0.195037 -0.871212
-0.158774 -0.956027
-0.212912 -0.903741
-0.17585 -0.885726
-0.173771 -0.851744
-0.153199 -0.860833
-0.20829 -0.865259
-0.208087 -0.903934
-0.226519 -0.958965
-0.236516 -1.00809
-0.25048 -0.986848
-0.246264 -0.972023
-0.233382 -0.934563
-0.209298 -0.960696
-0.204579 -1.00578
-0.193677 -1.01212
-0.245883 -0.991316
-0.234608 -1.02315
-0.256995 -1.02117
-0.198182 -1.09844
-0.228024 -1.06497
-0.227986 -1.05925
-0.290478 -0.949558
-0.214226 -0.975736
-0.173457 -0.955086
-0.0978341 -0.984545
-0.126568 -0.933072
-0.0712064 -0.956079
-0.103862 -0.930973
-0.051466 -0.979604
-0.088102 -0.954528
-0.086801 -1.00696
-0.097164 -0.994913
-0.130594 -0.979269
-0.113815 -1.00656
-0.0895702 -1.0004
-0.146639 -0.938545
-0.0987911 -0.971305
-0.129448 -0.91076
-0.135165 -0.964709
-0.143554 -0.982199
-0.130256 -1.02308
-0.207604 -0.98964
-0.233244 -1.0022
-0.243795 -1.01096
-0.267937 -1.01544
-0.277056 -1.02786
-0.289235 -1.01572
-0.223947 -1.03025
-0.219661 -1.03385
-0.252591 -1.00098
-0.222926 -1.01968
-0.201819 -1.07813
-0.170741 -1.08474
-0.235658 -1.05299
-0.255 -1.02767
-0.194494 -1.07788
-0.238287 -1.04833
-0.272967 -1.04145
-0.220451 -1.0902
-0.243594 -1.07009
-0.28622 -0.992019
-0.301539 -0.974937
-0.255679 -1.02769
-0.266357 -1.05233
-0.322841 -0.99637
-0.265187 -1.03349
-0.269765 -1.02458
-0.282432 -0.98057
-0.23088 -1.0017
-0.248239 -1.00185
-0.303351 -0.955456
-0.250467 -0.962846
-0.211879 -0.965784
-0.203605 -0.994983
-0.206057 -1.00383
-0.193748 -1.01448
-0.184498 -1.04832
-0.233425 -1.04328
-0.233374 -1.03496
-0.199963 -1.03169
-0.164574 -1.02552
-0.160945 -1.02566
-0.157546 -1.05745
-0.220019 -0.996643
-0.17907 -1.02474
-0.183237 -0.989461
-0.160593 -1.01386
-0.13605 -1.02569
-0.0900606 -1.01881
-0.0472775 -1.00112
-0.115992 -0.916198
-0.0358157 -0.977079
-0.0649798 -0.933609
-0.0641061 -0.964766
-0.0876671 -0.965625
-0.0845052 -1.00691
-0.130121 -0.986958
-0.11871 -1.00724
-0.076312 -1.02031
-0.00541462 -1.04023
-0.0519992 -0.966027
-0.014053 -0.982233
-0.00447872 -0.990754
0.0234492 -1.00221
0.0168155 -0.978248
-0.00327975 -0.977153
0.0471092 -0.999574
0.0283528 -0.944408
0.0195658 -0.960672
-0.0120097 -0.949912
0.0179477 -0.960784
0.0620753 -0.970065
0.160134 -0.969022
0.158425 -0.944532
0.143322 -0.932292
0.184124 -0.942107
0.170559 -0.959845
0.205053 -0.969635
0.198489 -0.963289
0.17741 -0.958653
0.156639 -0.942849
0.197053 -0.967812
0.170918 -0.947234
0.185413 -0.94369
0.222673 -0.983155
0.17806 -0.999443
0.20168 -1.01656
0.219582 -1.00607
0.206233 -0.982487
0.23236 -0.967634
0.151831 -0.937715
0.18372 -0.993468
0.173261 -0.994514
0.192524 -0.986671
0.188755 -0.959591
0.163699 -0.950067
0.115861 -0.919327
0.137193 -0.918911
0.130224 -0.900989
0.149743 -0.923675
0.143331 -0.911251
0.154136 -0.939479
0.127469 -0.929159
0.173494 -0.949202
0.136327 -0.93135
0.141686 -0.922184
0.181933 -0.939617
0.195496 -0.937866
0.202124 -0.944649
0.227445 -0.969016
0.222793 -0.978118
0.172658 -0.942948
0.0946659 -0.951128
0.11997 -0.962336
0.152153 -0.96383
0.172047 -0.97218
0.243744 -0.998358
0.190431 -0.9895
0.162921 -1.02272
0.141986 -1.00895
0.122553 -0.996682
0.177569 -0.972094
0.210368 -0.960313
0.200697 -0.934659
0.261993 -0.931019
0.195858 -0.879803
0.212562 -0.881314
0.226238 -0.886319
0.21873 -0.919356
0.186403 -0.92619
0.165618 -0.950384
0.151503 -0.94659
0.104104 -0.941017
0.143274 -0.96855
0.157178 -0.984403
0.187991 -0.980506
0.215861 -0.995328
0.249322 -0.974096
0.232716 -0.952903
0.24676 -0.959753
0.247365 -0.980593
0.245072 -0.987604
0.255091 -0.999565
0.264281 -0.992531
0.253001 -0.992343
0.254403 -0.999474
0.31655 -1.01732
0.241796 -1.00182
0.284081 -1.01723
0.305593 -1.00946
0.364094 -1.01815
0.304456 -0.984557
0.320633 -0.983529
0.258549 -0.956025
0.268635 -0.949722
0.230028 -0.907579
0.25602 -0.921491
0.250298 -0.910941
0.265688 -0.933161
0.202127 -0.931515
0.184984 -0.957513
0.149823 -0.935235
0.126975 -0.925861
0.179126 -0.956706
0.175809 -0.965811
0.176015 -0.976143
0.155599 -0.981474
0.204662 -0.999463
0.195369 -0.987341
0.226307 -0.995065
0.210798 -1.00067
0.200992 -0.990896
0.232709 -1.0124
0.220669 -1.00614
0.253108 -0.997531
0.269994 -0.99949
0.289553 -1.00062
0.257315 -0.961386
0.255906 -0.946408
0.244124 -0.932138
0.249719 -0.935621
0.255016 -0.930408
0.302133 -0.922136
0.272474 -0.909535
0.257633 -0.901929
0.273364 -0.922205
0.320838 -0.940264
0.35896 -0.975607
0.313377 -0.976775
0.289918 -1.00753
0.248774 -1.01446
0.241077 -1.02861
0.232198 -1.04544
0.254216 -1.08483
0.288442 -1.11193
0.326351 -1.08155
0.301321 -1.07774
0.240134 -1.04779
0.186434 -1.00705
0.180104 -0.987292
0.183928 -0.992216
0.166464 -0.958928
0.161947 -0.934993
0.140382 -0.935496
0.177345 -0.969437
0.169508 -0.990491
0.172291 -0.973676
0.1974 -0.976733
0.226812 -0.990543
0.201237 -0.997598
0.204501 -1.02335
0.210692 -1.04615
0.264752 -1.06672
0.165539 -1.04395
0.198804 -1.04581
0.19155 -1.02192
0.161968 -1.01892
0.168331 -1.01675
0.170805 -1.01063
0.149238 -0.991789
0.14093 -0.989038
0.132309 -1.00272
0.182 -1.02674
0.200693 -1.0313
0.201886 -1.00604
0.232293 -1.00772
0.249194 -1.00499
0.222027 -0.975377
0.296783 -0.991395
0.2367 -0.975754
0.258098 -1.00115
0.314896 -1.02017
0.249521 -0.981276
0.267738 -0.994641
0.293693 -1.01644
0.311525 -1.02875
0.298041 -1.03365
0.344232 -1.04197
0.313282 -1.001
0.283832 -0.984005
0.304836 -0.960003
0.326448 -0.969477
0.34472 -0.987844
0.371372 -0.989883
0.319008 -0.965865
0.350185 -0.957913
0.360811 -0.972084
0.341786 -0.947808
0.334696 -0.930708
0.288145 -0.913881
0.290932 -0.923255
0.319754 -0.932523
0.371298 -0.914703
0.423766 -0.914459
0.373387 -0.918858
0.35354 -0.938925
0.457911 -0.976429
0.430543 -0.984396
0.392946 -0.985391
0.289861 -0.972943
0.323715 -0.988916
0.270728 -0.997598
0.248497 -1.01218
0.247586 -0.972686
0.322466 -0.989748
0.296831 -0.995523
0.278656 -1.01416
0.282845 -0.997436
0.328462 -1.00145
0.351945 -1.03494
0.316606 -1.02813
0.277115 -1.00569
0.271298 -1.0025
0.213884 -1.00223
0.243929 -1.00972
0.23825 -1.00211
0.158447 -0.98558
0.232146 -1.03703
0.23636 -1.04967
0.254133 -1.05957
0.230045 -1.04463
0.287653 -1.04141
0.254525 -1.02731
0.250694 -1.03115
0.276972 -1.05743
0.247882 -1.0634
0.194834 -1.05472
0.203904 -1.04786
0.229197 -1.03205
0.25336 -1.02325
0.230125 -0.975283
0.22732 -0.993694
0.218038 -1.03265
0.148013 -0.9994
0.134941 -0.99099
0.0996607 -1.00026
0.104262 -0.994586
0.143832 -1.00741
0.16939 -1.02674
0.169293 -0.997909
0.140784 -0.98408
0.0934954 -0.953801
0.0857866 -0.961202
0.128674 -0.978394
0.0512408 -0.949063
0.0629941 -0.984427
0.0556691 -0.974314
0.067777 -0.962872
0.0699108 -0.943225
0.0773696 -0.933093
0.08552 -0.962059
0.0134881 -0.91826
0.0181582 -0.965139
-0.00528692 -0.959757
0.0631361 -0.994142
0.0617137 -0.949153
0.057341 -0.919759
0.0464023 -0.914734
0.0485603 -0.93272
0.0220818 -0.907174
0.0106366 -0.921297
0.0105088 -0.913958
0.00294889 -0.93136
-0.019301 -0.915847
0.0462221 -0.935544
0.0572157 -0.929509
0.0880539 -0.93647
0.134375 -0.942776
0.120864 -0.916945
0.131573 -0.941047
0.13406 -0.979838
0.176657 -1.01435
0.121596 -0.959372
0.152374 -0.95148
0.128301 -0.925868
0.126069 -0.908679
0.0834987 -0.890702
0.100124 -0.901146
0.0737323 -0.875229
0.118616 -0.894716
0.0953963 -0.924447
0.0578372 -0.903507
0.0667314 -0.934286
0.0675363 -0.968078
0.0797472 -0.988308
0.0582392 -0.993505
0.0973267 -1.04115
0.0566216 -1.04707
0.0387386 -1.0343
0.00886635 -1.0009
0.00911152 -0.997714
0.0101881 -0.999864
0.0542691 -0.997319
0.0968274 -0.980786
0.112221 -0.986823
0.160832 -1.00509
0.147186 -0.980045
0.166886 -0.984766
0.155475 -0.970012
0.16655 -0.960473
0.145618 -0.956537
0.162983 -0.957424
0.187604 -1.00499
0.164765 -1.00537
0.0998503 -1.00264
0.0550445 -0.962006
0.125896 -1.00758
0.160988 -1.02369
0.12261 -1.00759
0.125989 -0.999078
0.126738 -1.01763
0.0423902 -0.974804
0.109772 -1.02646
0.0263119 -0.991579
0.032808 -1.00308
0.055926 -1.04247
0.0636849 -1.03172
0.0609766 -1.02639
0.0265132 -1.00768
0.00655166 -0.999156
0.0335498 -0.986734
0.0919135 -1.01141
0.095621 -1.02909
0.067606 -1.02775
0.00837572 -1.00538
-0.0122772 -1.01935
-0.00647812 -1.02713
-0.0172063 -1.04625
-0.0744695 -1.01042
-0.0539064 -1.01763
-0.073941 -0.974511
-0.130585 -0.963721
-0.152453 -0.957589
-0.14539 -0.958972
-0.0905952 -0.996019
-0.0773625 -1.00086
-0.084468 -1.02148
-0.156939 -0.985243
-0.155796 -1.00218
-0.174046 -0.980581
-0.185219 -0.980181
-0.20621 -0.945781
-0.216047 -0.966648
-0.207367 -0.985257
-0.219743 -0.956274
-0.182223 -0.981779
-0.18991 -0.983747
-0.252876 -0.932831
-0.192669 -1.03966
-0.217419 -1.0026
-0.196572 -1.03023
-0.169019 -1.04136
-0.213303 -0.977208
-0.126374 -1.03095
-0.174834 -0.973403
-0.196191 -0.987196
-0.200497 -0.972038
-0.238713 -0.936499
-0.305521 -0.881083
-0.289493 -0.90152
-0.303039 -0.870488
-0.318412 -0.915649
-0.289815 -0.972364
-0.321665 -0.946255
-0.351534 -0.938174
-0.33596 -0.966758
-0.278725 -0.996457
-0.298152 -0.971468
-0.224607 -1.02727
-0.191503 -1.01441
-0.167201 -1.01325
-0.140244 -1.0248
-0.136648 -1.02297
-0.161904 -1.02991
-0.155241 -1.04061
-0.182563 -0.997733
-0.177466 -1.00707
-0.180378 -1.00411
-0.167541 -0.988532
-0.21091 -0.946411
-0.177077 -0.955366
-0.143503 -0.972298
-0.1526 -0.940081
-0.146656 -0.933913
-0.113787 -0.952477
-0.181168 -0.915368
-0.145505 -0.972641
-0.154441 -0.966573
-0.147612 -0.948549
-0.0618852 -0.982875
-0.114095 -0.93384
-0.0806011 -0.94506
-0.0424297 -0.970034
-0.0603248 -0.938436
-0.0372641 -0.938093
-0.0137978 -0.961358
0.0271738 -0.965755
-0.0122555 -0.944716
-0.0119346 -0.964023
-0.029836 -0.95815
-0.0299235 -0.959937
0.00558182 -0.963341
0.0240505 -0.955454
0.0192232 -0.915656
0.0556233 -0.936047
0.052774 -0.94064
0.03525 -0.941083
-0.00408649 -0.909448
0.0658007 -0.945938
0.123561 -0.975665
0.163069 -0.967268
0.156048 -0.961093
0.194916 -0.992883
0.183077 -0.973942
0.153956 -0.960215
0.20654 -0.998427
0.210388 -0.977803
0.216701 -0.993548
0.264402 -1.00775
0.287998 -1.01356
0.252898 -0.998043
0.267839 -0.985261
0.275626 -0.972082
0.257203 -0.946432
0.283851 -0.954974
0.23862 -0.957142
0.175804 -0.930899
0.205784 -0.956974
0.22841 -0.961404
0.286936 -0.976341
0.361773 -0.992227
0.405692 -0.997871
0.390607 -1.01944
0.386533 -1.04989
0.3837 -1.05917
0.362809 -1.04425
0.358175 -1.03489
0.297397 -1.02502
0.236346 -1.05854
0.262375 -1.10044
0.226141 -1.07612
0.199892 -1.03731
0.185986 -1.01717
0.171109 -1.00422
0.166925 -1.00053
0.210556 -1.00488
0.16305 -0.973448
0.154982 -0.981285
0.174556 -0.976865
0.178998 -0.978091
0.129757 -0.940604
0.141944 -0.944965
0.165828 -0.954121
0.215606 -0.983017
0.219422 -1.0065
0.229176 -1.01449
0.175835 -0.993153
0.13102 -0.945762
0.171297 -0.976319
0.132271 -0.950937
0.148579 -0.976456
0.136412 -0.970428
0.166313 -0.984821
0.194204 -1.01669
0.154544 -0.993709
0.154963 -0.991212
0.166788 -0.965049
0.118186 -0.927842
0.107637 -0.920077
0.0851579 -0.93101
0.0591993 -0.957576
0.0600464 -0.975522
0.0524702 -0.982364
0.0434382 -0.964877
0.1144 -0.996624
0.0620578 -0.982846
0.0504534 -0.973874
0.0300266 -0.958053
0.0147152 -0.922104
0.0272498 -0.947021
0.00430923 -0.963973
0.00960018 -0.964376
0.0476937 -0.977885
0.0405272 -0.967319
0.124651 -0.976518
0.145185 -0.993385
0.132333 -0.986771
0.129641 -0.980069
0.173785 -1.00832
0.105917 -0.995432
0.129735 -1.00949
0.040773 -0.97341
0.0325571 -0.966668
0.0217288 -0.960884
0.0626921 -0.972384
0.0465454 -0.950675
0.104476 -0.964717
0.106801 -0.934611
0.131479 -0.938213
0.0805948 -0.928161
0.0791323 -0.942073
0.0649996 -0.958431
0.0683385 -0.97265
0.0694473 -0.996253
0.0424743 -1.00049
-0.0228801 -0.979104
-0.0149096 -1.00555
-0.0633988 -0.978105
-0.115641 -0.964256
-0.05468 -0.992667
-0.0444608 -1.01075
-0.103598 -0.956801
-0.106264 -0.930401
-0.0875528 -0.942399
-0.0965254 -0.927982
-0.081574 -0.921361
-0.116973 -0.859182
-0.0496029 -0.888908
-0.044233 -0.869738
-0.0508687 -0.90705
-0.0364372 -0.951557
-0.0415508 -0.958252
-0.0299115 -0.956602
-0.0474813 -0.94186
-0.0152591 -0.988312
-0.0613383 -0.994866
-0.0712237 -1.01523
-0.12428 -0.988932
-0.145195 -0.970231
-0.151009 -0.988673
-0.113499 -1.02675
-0.055358 -1.06404
-0.0477467 -1.0322
-0.00793936 -0.994907
-0.00250152 -0.971798
-0.00743467 -0.968341
-0.0524019 -0.953374
-0.0791984 -0.940569
-0.144878 -0.91833
-0.153558 -0.938437
-0.169542 -0.908122
-0.0643983 -0.955662
-0.0354634 -0.979193
-0.0437439 -0.951558
-0.000511841 -0.964594
-0.0229448 -0.922259
-0.01528 -0.90982
0.0336782 -0.94148
0.0268981 -0.934726
0.0631922 -0.953618
0.0372534 -0.935152
0.0206175 -0.93851
0.0532406 -0.959493
0.0405594 -0.932681
0.0959046 -0.933694
0.0423297 -0.88218
0.0749941 -0.899949
0.0463688 -0.892769
0.0890816 -0.933127
0.102634 -0.926513
0.131948 -0.928937
0.111687 -0.904892
0.110862 -0.912216
0.137428 -0.952427
0.0778993 -0.948738
0.111656 -0.938851
0.110316 -0.938059
0.060914 -0.921376
0.0444669 -0.906813
0.0839792 -0.943657
0.159537 -0.980022
0.129245 -0.977499
0.0657841 -0.931537
0.010586 -0.935759
0.0185408 -0.969117
-0.0124662 -0.955454
0.0292876 -0.973949
0.0342953 -0.972998
0.0297882 -0.936272
0.0776027 -0.965687
0.106999 -0.999278
0.147067 -1.00965
0.18155 -1.02629
0.180525 -1.02971
0.153902 -0.984598
0.202811 -1.0076
0.21693 -1.00818
0.183636 -0.998096
0.176114 -0.991056
0.169728 -0.980667
0.0995812 -0.940731
0.156606 -0.932637
0.0998012 -0.912268
0.127326 -0.916334
0.116355 -0.932258
0.0949782 -0.958422
0.0931256 -0.97739
0.125643 -0.970294
0.126813 -0.944539
0.16198 -0.966234
0.162181 -0.994126
0.140364 -1.00174
0.160244 -0.997482
0.164663 -1.0011
0.147958 -1.0099
0.182545 -1.0291
0.126621 -0.99376
0.130914 -1.00014
0.138167 -0.999188
0.116763 -0.97207
0.0973146 -0.911656
0.132406 -0.910765
0.138184 -0.90972
0.156848 -0.913871
0.166877 -0.920073
0.130443 -0.896739
0.205108 -0.931066
0.133871 -0.939169
0.109199 -0.942544
0.0724657 -0.93417
0.0606542 -0.951218
0.0528097 -0.971458
0.0507317 -0.983242
0.04476 -0.993199
0.118987 -0.994132
0.144794 -0.981266
0.188605 -0.972116
0.183405 -0.984088
0.177744 -0.975662
0.130089 -0.954637
0.12872 -0.962343
0.117658 -0.993594
0.0958256 -0.965045
0.12174 -0.982887
0.0916414 -0.986601
0.040136 -1.0018
0.0267127 -0.993874
0.0851285 -1.01362
0.0249847 -0.956344
0.0150143 -0.918908
0.060911 -0.949055
0.0892726 -0.930691
0.100772 -0.925379
0.09519 -0.912093
0.0759061 -0.908895
0.060183 -0.903503
0.0607925 -0.889353
0.0789819 -0.888385
0.0820336 -0.870747
0.0930488 -0.868743
0.0882151 -0.872797
0.0879879 -0.900222
0.0656839 -0.876474
0.116298 -0.903094
0.0581301 -0.897406
0.0651277 -0.918007
0.0925092 -0.949387
0.0963871 -0.946148
0.159553 -0.969956
0.164044 -0.984723
0.133417 -0.949087
0.199959 -0.979964
0.119292 -0.94537
0.116853 -0.970622
0.111285 -0.964694
0.0789955 -0.931961
0.0501903 -0.906504
0.0680941 -0.886254
0.139 -0.929475
0.114048 -0.902811
0.0860948 -0.877582
0.04995 -0.866884
0.0410264 -0.886137
0.0684887 -0.891275
0.0723279 -0.904517
-0.00518403 -0.864975
0.0835634 -0.934147
0.0387908 -0.954418
0.00770404 -0.959428
0.0296588 -0.979171
0.00876386 -0.976803
0.00593518 -0.952374
0.0096625 -0.978094
-0.0358393 -0.966564
0.0305814 -1.01189
0.0243455 -1.00747
-0.0244951 -0.976785
0.0194757 -0.985615
-0.00338064 -0.973413
-0.0327483 -0.955177
-0.0476893 -0.931576
-0.0390947 -0.922944
-0.0491028 -0.90868
-0.0917547 -0.911439
-0.114789 -0.927296
-0.110704 -0.953138
-0.0704942 -0.973513
-0.0657511 -0.941837
-0.025844 -0.938022
-0.0505799 -0.908652
-0.0331372 -0.941619
-0.0202415 -0.972279
-0.00829673 -0.982459
0.000913257 -0.952745
-0.00407661 -0.937701
-0.012176 -0.919885
-0.0246409 -0.903978
-0.0236417 -0.902683
0.00621023 -0.958097
-0.0283618 -0.940065
-0.0420786 -0.944849
-0.0261649 -0.948643
0.0212713 -0.972377
0.0597809 -0.989846
0.0765785 -0.987702
0.0722122 -0.95971
0.019992 -0.935363
0.00870635 -0.937039
0.001845 -0.937557
-0.0603958 -0.934205
-0.0780574 -0.965012
-0.0952488 -0.959598
-0.111004 -0.922153
-0.0665082 -0.944413
-0.0136466 -0.946355
0.0268889 -0.911383
0.0436318 -0.932211
-0.0318956 -0.88994
0.00773995 -0.941794
-0.0518971 -0.928382
-0.027679 -0.955749
-0.0605287 -0.950948
-0.008763 -0.971962
0.0287001 -0.986306
0.00565109 -0.945329
-0.0332245 -0.918423
-0.0258429 -0.940374
-0.0311866 -0.937762
-0.0348839 -0.920732
-0.0258723 -0.932451
-0.03811 -0.903747
-0.0421277 -0.879367
-0.0204248 -0.902152
-0.0671916 -0.895344
-0.07429 -0.924344
-0.128099 -0.918756
-0.102212 -0.9531
-0.0776295 -0.93693
-0.0822061 -0.924014
-0.052271 -0.940183
-0.0270377 -0.95044
0.000739004 -0.980712
-0.0471213 -0.941203
-0.0419935 -0.936238
-0.0889303 -0.90438
-0.0804467 -0.920765
-0.04891 -0.946331
-0.0318521 -0.963972
-0.0371688 -0.936676
-0.0448746 -0.928881
-0.0253992 -0.931732
0.0119827 -0.951376
0.00219885 -0.96786
0.000791202 -0.955264
-0.034753 -0.94545
-0.0253987 -0.932607
-0.0604481 -0.89598
-0.0551204 -0.912257
-0.0786521 -0.898485
-0.0619908 -0.905751
-0.0329521 -0.911465
-0.0622055 -0.886855
-0.00792125 -0.949331
-0.0426087 -0.911774
-0.0138709 -0.911949
-0.0165892 -0.908984
-0.00764887 -0.912109
-0.0143476 -0.900296
-0.0681765 -0.896917
-0.0998487 -0.911147
-0.0691147 -0.923345
-0.123702 -0.912198
-0.144308 -0.911318
-0.186345 -0.881597
-0.153106 -0.894538
-0.0564025 -0.930033
-0.0840695 -0.904302
-0.0676444 -0.924225
-0.10574 -0.9356
-0.105174 -1.00195
-0.106989 -1.01232
-0.0536604 -1.04722
-0.0757633 -1.04202
-0.00599721 -1.0566
-0.0273725 -1.0155
-0.0211773 -1.03102
-0.0461279 -1.02718
-0.0592908 -1.06655
-0.153855 -1.00696
-0.100258 -1.02608
-0.0843608 -1.00383
-0.0768874 -0.986461
-0.0695997 -0.989996
-0.0123019 -1.01322
-0.0397278 -0.982514
0.00471785 -1.02071
-0.0497455 -0.98897
-0.0268225 -1.01396
-0.0112624 -1.02412
-0.0428423 -1.00146
-0.00505252 -1.0354
-0.0181096 -1.02876
0.0254369 -1.02438
0.013317 -0.997103
-0.0184549 -0.962992
0.026879 -0.994376
0.0189362 -0.971555
0.0416721 -1.0147
-0.0136588 -0.977932
-0.0294376 -0.975482
-0.0294243 -0.946252
-0.0427912 -0.91642
-0.0417966 -0.920747
-0.0208149 -0.921219
0.0174238 -0.934903
0.0701324 -0.919394
0.0811704 -0.917212
