# Supplementary material for: Stochastic bond dynamics facilitates alignment of malaria parasite at erythrocyte membrane upon invasion
Source: eLife. 2020 May 18;9:e56500. doi: 10.7554/eLife.56500 (PMC7269671; doi:10.7554/eLife.56500)
Supplement: Figure 2—source data 1. [file elife-56500-fig2-data1.zip › PARA_POSITIONS/pos12.dat]

4.11468 0.196842
4.16588 0.0880748
4.16781 0.236912
4.17337 0.129206
4.17851 0.161603
4.18191 0.149053
4.19866 0.195858
4.20307 0.16901
4.23572 0.142907
4.18837 0.465734
4.20594 0.467347
4.26169 0.326361
4.2619 0.420394
4.27326 0.333521
4.21252 0.479498
4.17458 0.416726
4.16312 0.294158
4.13152 0.247214
4.11086 0.273586
4.08935 0.322897
4.10294 0.259561
4.04561 0.427664
4.00151 0.534524
4.00715 0.34722
3.93989 0.598172
3.90746 0.448608
3.84624 0.465311
3.80249 0.414352
3.80257 0.249031
3.78863 0.319396
3.83639 0.157752
3.87771 0.355376
3.94212 0.200091
3.97052 0.207557
3.96953 0.417641
4.01128 0.331542
3.99421 0.360297
3.98044 0.262048
3.91989 0.339593
3.93807 0.179515
3.88188 0.375173
3.85814 0.500289
3.8507 0.49207
3.85251 0.473262
3.8828 0.344084
3.91747 0.282938
3.85519 0.671854
3.89613 0.586493
3.9466 0.424875
3.95048 0.454638
3.94666 0.494805
3.95794 0.39837
3.90509 0.465607
3.94213 0.241402
3.95293 0.338468
3.96115 0.486737
4.03168 0.448498
4.09574 0.365809
4.10876 0.54611
4.12836 0.427245
4.08882 0.505523
4.07638 0.470999
4.04564 0.419706
4.01007 0.480832
3.99256 0.506223
3.98354 0.514419
4.01437 0.349814
4.03918 0.356606
4.07116 0.377113
4.11323 0.344569
4.07144 0.573497
4.07174 0.31197
4.02957 0.463147
4.02107 0.445682
3.97981 0.483047
4.018 0.286142
3.98855 0.504918
4.00058 0.554542
4.07784 0.381916
4.07558 0.441699
4.11074 0.403732
4.14909 0.300719
4.19188 0.229884
4.20959 0.214365
4.20351 0.460766
4.20343 0.406956
4.16474 0.588048
4.21083 0.361076
4.1715 0.659263
4.19555 0.514958
4.21254 0.459742
4.18256 0.706167
4.18401 0.761887
4.24112 0.581574
4.25642 0.546809
4.16421 0.86033
4.16666 0.712308
4.15304 0.660199
4.15204 0.588642
4.1719 0.531542
4.18562 0.589627
4.21438 0.76175
4.19958 0.840732
4.16201 0.884865
4.13142 0.819178
4.07812 0.869904
4.0593 0.916084
4.06965 0.853685
4.07137 0.790605
4.02057 1.04346
4.12265 0.819028
4.17628 0.70315
4.13083 0.831036
4.14517 0.692012
4.01449 1.03036
4.06994 0.680372
4.05951 0.635069
4.01614 0.808084
4.03109 0.774046
4.04754 0.61945
3.99203 0.724723
3.94342 0.771857
3.92752 0.689072
3.87086 0.804761
3.85611 0.802024
3.81675 0.921851
3.88811 0.772832
3.93752 0.500742
3.88041 0.608641
3.89088 0.538517
3.91216 0.537693
3.87837 0.778259
3.91195 0.847114
3.95397 0.708127
3.93868 0.792012
3.88829 0.948037
3.90827 0.851133
3.9301 0.765232
3.93817 0.680566
3.91247 0.703021
3.88013 0.727897
3.89007 0.698152
3.89101 0.758565
3.93312 0.69139
3.93502 0.80703
3.97258 0.84069
4.05553 0.768467
4.1062 0.856538
4.14561 0.882505
4.17086 0.848269
4.17028 0.842762
4.16755 0.860806
4.16496 0.766199
4.16163 0.743972
4.22083 0.63346
4.17113 0.962376
4.21993 0.801096
4.23232 0.778893
4.17702 0.866321
4.13245 0.903552
4.08584 0.93817
4.07185 0.966008
4.11186 0.838357
4.05266 0.993779
4.05667 0.962352
4.03227 1.00145
4.07696 0.789799
4.06064 0.87657
4.00189 1.0171
3.96758 1.06418
3.94418 1.06399
3.92802 1.04225
3.94372 0.997067
3.95406 0.99946
3.97896 0.820469
3.81442 1.18307
3.79225 1.07042
3.70084 1.16442
3.69069 1.13886
3.7332 0.980443
3.60945 1.33808
3.70852 1.14183
3.75728 1.05456
3.80827 0.908449
3.70327 1.17721
3.7368 1.04982
3.74615 0.939657
3.67005 1.11389
3.68159 1.07523
3.67392 1.16923
3.73019 1.11445
3.69867 1.24223
3.70102 1.18106
3.64753 1.29917
3.73677 1.03433
3.67012 1.13081
3.54541 1.27878
3.59406 1.06388
3.45026 1.36967
3.53288 1.24608
3.53373 1.25569
3.54522 1.20077
3.57609 1.13509
3.56977 1.14973
3.48284 1.34523
3.5745 1.09008
3.54692 1.13983
3.5538 1.12559
3.59174 1.03656
3.43447 1.41302
3.55194 1.21136
3.56942 1.17985
3.53813 1.22147
3.57883 1.09976
3.52799 1.22548
3.59301 1.10597
3.58204 1.16043
3.57918 1.23593
3.57769 1.34526
3.59636 1.42614
3.62561 1.45242
3.68195 1.36055
3.61611 1.48998
3.66179 1.39319
3.62086 1.41156
3.63064 1.33675
3.69594 1.20947
3.69515 1.32451
3.73202 1.27754
3.68617 1.33179
3.67786 1.2746
3.64872 1.30633
3.5726 1.43607
3.62137 1.28846
3.56329 1.36897
3.64919 1.22596
3.6567 1.2899
3.70514 1.29665
3.79797 1.24141
3.77156 1.43745
3.89161 1.18246
3.82487 1.25981
3.7664 1.2805
3.68803 1.36227
3.60661 1.42401
3.59335 1.41205
3.65478 1.2681
3.58992 1.36151
3.55318 1.4176
3.56768 1.32008
3.51348 1.32253
3.40958 1.41704
3.47243 1.14214
3.45843 1.09829
3.40454 1.22185
3.38283 1.2777
3.40917 1.29563
3.44853 1.28422
3.46812 1.28402
3.52804 1.11058
3.50327 1.0945
3.4449 1.16248
3.42571 1.12216
3.37528 1.22591
3.3925 1.19701
3.40358 1.18279
3.36827 1.31843
3.43629 1.23549
3.44794 1.26446
3.51404 1.14676
3.55547 1.0795
3.53384 1.14893
3.5002 1.27838
3.57533 1.16698
3.53895 1.33767
3.63443 1.11972
3.60268 1.14844
3.53724 1.21121
3.50177 1.19406
3.38717 1.34211
3.33087 1.35928
3.3919 1.12939
3.3734 1.05698
3.32092 1.10306
3.33892 1.06417
3.37557 0.96941
3.35062 1.04421
3.36706 1.0908
3.37131 1.11997
3.39831 1.04389
3.33339 1.18599
3.37615 1.12983
3.33608 1.23345
3.33595 1.18867
3.33565 1.14544
3.29883 1.17919
3.28528 1.1631
3.31763 1.02263
3.30376 1.02904
3.18663 1.26763
3.16813 1.24191
3.20972 1.13045
3.25068 1.00697
3.19843 1.10489
3.18877 1.16308
3.26347 0.990474
3.29451 0.932604
3.29471 0.98367
3.23069 1.11493
3.22126 1.13659
3.17584 1.21649
3.20407 1.17389
3.31186 0.945155
3.23752 1.14498
3.20583 1.24785
3.22861 1.23784
3.14016 1.41834
3.19242 1.29125
3.13565 1.4164
3.11286 1.42578
3.06657 1.47894
3.15684 1.3033
3.20973 1.13159
3.18304 1.17756
3.19616 1.13895
3.22464 1.07682
3.18839 1.16342
3.18844 1.18619
3.21564 1.12661
3.14009 1.29328
3.08936 1.41445
3.1529 1.26197
3.02338 1.46535
3.09911 1.32384
3.02161 1.43228
3.08676 1.29121
3.13397 1.18646
3.09861 1.19559
3.02639 1.28006
3.03046 1.25465
2.98995 1.28605
3.0091 1.2061
2.90237 1.33628
2.92246 1.21272
2.91306 1.13247
2.84656 1.16926
2.8226 1.12866
2.78552 1.2156
2.81699 1.18619
2.78766 1.2551
2.79193 1.21165
2.68309 1.35186
2.76283 1.19613
2.68786 1.33805
2.72041 1.29617
2.74698 1.18499
2.7362 1.1384
2.67575 1.15835
2.6967 1.04435
2.67482 1.03708
2.64895 1.04587
2.65141 0.995463
2.60148 1.09562
2.61283 1.08504
2.68544 0.94338
2.66117 1.03069
2.703 0.943655
2.68967 1.02901
2.75997 0.921886
2.72133 0.987436
2.67959 1.07222
2.69371 1.03301
2.64835 1.12195
2.65877 1.1078
2.72343 1.02748
2.67868 1.14361
2.73546 1.07284
2.75283 1.06919
2.78901 1.00138
2.72433 1.08956
2.68296 1.16794
2.75967 0.968121
2.7156 1.0168
2.70816 0.964979
2.6141 1.09216
2.67079 0.962149
2.65365 0.989638
2.65564 0.988959
2.71411 0.882374
2.68083 0.994226
2.62652 1.09704
2.69364 0.944584
2.66726 0.992434
2.67114 0.953196
2.6509 0.953412
2.66393 0.905447
2.69268 0.804657
2.64885 0.898628
2.65934 0.814599
2.58111 1.00834
2.61212 0.940831
2.61769 0.93121
2.65463 0.857565
2.6905 0.817996
2.66138 0.946086
2.6509 0.994809
2.6736 0.971326
2.65411 1.02392
2.63512 1.04569
2.63927 0.974742
2.60351 1.07114
2.59092 1.13885
2.6776 0.961073
2.69669 0.939468
2.70517 0.971213
2.69425 1.01903
2.72067 0.962405
2.79024 0.752625
2.7378 0.874556
2.74193 0.837127
2.74857 0.751092
2.74589 0.741372
2.68686 0.879553
2.67637 0.81447
2.64323 0.899045
2.67224 0.857968
2.64436 0.910413
2.64351 0.89727
2.62625 0.898805
2.62603 0.87129
2.61323 0.873944
2.62914 0.853665
2.67559 0.750551
2.6511 0.790254
2.62194 0.799283
2.62359 0.697477
2.57702 0.788771
2.59655 0.767958
2.52567 0.979188
2.60695 0.77131
2.58842 0.784375
2.5545 0.836305
2.61786 0.637234
2.55187 0.846815
2.57993 0.806338
2.58377 0.837084
2.57357 0.946219
2.62699 0.872555
2.62949 0.956948
2.64498 1.03751
2.73334 0.868778
2.67678 1.04756
2.75525 0.893411
2.75619 0.98924
2.81411 0.930182
2.78687 1.06479
2.83092 0.933042
2.79569 0.999708
2.82891 0.878298
2.78728 1.00917
2.80475 0.990241
2.80898 1.00095
2.78312 1.06702
2.79144 1.02829
2.73343 1.12737
2.75267 1.06598
2.78662 1.03929
2.85504 0.929086
2.81234 1.06376
2.81529 1.053
2.82906 0.999696
2.84658 0.940377
2.7682 1.1032
2.77772 1.07223
2.8136 1.05967
2.85903 1.06792
2.85275 1.11719
2.91376 1.06595
2.91923 1.1258
2.89475 1.23588
2.89754 1.2819
2.93891 1.24854
2.97324 1.16254
2.95885 1.1795
2.97846 1.04534
2.88922 1.17929
2.85097 1.2183
2.86593 1.16513
2.7481 1.37812
2.78439 1.32123
2.82276 1.27255
2.80058 1.32494
2.89137 1.19701
2.90901 1.18268
2.94879 1.07907
2.88252 1.17961
2.88137 1.14096
2.92204 1.04981
2.93067 1.02868
2.89207 1.10339
2.92896 0.983351
2.94309 0.928614
2.93791 0.860246
2.86638 0.966346
2.85326 0.945704
2.83966 0.956451
2.84037 0.902066
2.85756 0.813049
2.80871 0.896381
2.83124 0.827471
2.79416 0.921518
2.8313 0.804019
2.82938 0.734025
2.76856 0.867
2.74735 0.812148
2.75175 0.718046
2.71074 0.807451
2.68057 0.937329
2.74008 0.839894
2.74863 0.797761
2.74839 0.817506
2.71062 0.916633
2.723 0.827835
2.70402 0.851357
2.70779 0.825522
2.64947 0.99161
2.64992 0.993942
2.66876 0.946224
2.59133 1.09268
2.67664 0.886845
2.70883 0.756226
2.67798 0.781077
2.67758 0.826825
2.70865 0.812108
2.69051 0.908107
2.67229 0.975801
2.67954 0.912717
2.69204 0.785123
2.62837 0.846009
2.53804 1.01758
2.57178 0.93574
2.60788 0.896647
2.65978 0.788094
2.64355 0.802214
2.61444 0.809007
2.61515 0.823456
2.63743 0.784308
2.64606 0.812878
2.69107 0.676514
2.63217 0.793486
2.53929 0.941686
2.57657 0.805703
2.55902 0.881653
2.57827 0.803634
2.55499 0.931038
2.58573 0.94439
2.59838 0.880757
2.59945 0.88742
2.59116 0.975742
2.63355 0.92123
2.60594 1.00581
2.6462 0.942385
2.6371 1.05081
2.69651 0.993681
2.66887 1.08205
2.772 0.861607
2.68619 1.0592
2.70959 1.00238
2.71297 0.988705
2.66292 1.05892
2.64065 0.981811
2.66711 0.836462
2.63175 0.891218
2.61852 0.867212
2.56414 0.923493
2.57113 0.877932
2.58892 0.831105
2.54437 0.916766
2.54578 0.8703
2.55195 0.82709
2.54984 0.800365
2.52499 0.75611
2.4902 0.789743
2.44452 0.889554
2.47814 0.828828
2.52587 0.717691
2.44951 0.96462
2.44568 0.991287
2.51617 0.835714
2.51559 0.853303
2.51255 0.923352
2.511 0.970048
2.47785 1.02102
2.47312 1.00376
2.45895 1.04458
2.49569 0.983149
2.52661 0.934097
2.49496 0.969067
2.56764 0.750611
2.45841 0.980782
2.45348 0.957785
2.41798 0.992082
2.38672 1.01379
2.37993 1.02702
2.3753 1.05356
2.4462 0.878752
2.32323 1.11901
2.4066 0.904533
2.37569 0.971289
2.38195 0.983246
2.4181 0.933112
2.3788 1.02999
2.34509 1.0842
2.37003 1.03285
2.33774 1.14433
2.33677 1.18158
2.3942 1.12002
2.39034 1.14584
2.39227 1.11186
2.36161 1.19634
2.42325 1.11198
2.39536 1.19136
2.5329 0.917236
2.46753 1.06633
2.49178 0.914955
2.37357 1.08158
2.3388 1.06334
2.3201 1.03045
2.29991 1.0203
2.30118 1.02261
2.3069 1.00522
2.28366 1.07037
2.32575 0.971076
2.28214 1.02695
2.33089 0.931557
2.32657 0.999586
2.3085 1.1546
2.35085 1.12282
2.32865 1.19169
2.35778 1.13468
2.24954 1.33621
2.33327 1.23479
2.37843 1.18915
2.43382 1.08888
2.40433 1.15353
2.48258 0.978018
2.40476 1.17072
2.43373 1.10508
2.3144 1.28693
2.27402 1.30062
2.24966 1.27685
2.2351 1.27167
2.21348 1.2851
2.20265 1.29253
2.25397 1.1421
2.26444 1.05377
2.1887 1.16265
2.25211 1.02165
2.18 1.10844
2.14771 1.08636
2.16535 1.01482
2.1792 1.00291
2.20444 0.967865
2.19091 1.03572
2.21761 1.01366
2.18978 1.09333
2.2236 1.05953
2.22177 1.06744
2.15544 1.16259
2.12457 1.21032
2.16474 1.1578
2.18663 1.15082
2.21045 1.10789
2.21039 1.11506
2.22748 1.1123
2.15281 1.26259
2.26069 1.11045
2.24417 1.12752
2.27695 1.05349
2.25973 1.10121
2.27168 1.05268
2.20046 1.14897
2.20213 1.10842
2.16685 1.10769
2.16903 1.08032
2.16274 1.09307
2.21793 0.935488
2.11286 1.10376
2.17917 0.950854
2.20673 0.941392
2.25913 0.8667
2.25527 0.859348
2.22223 0.911649
2.16422 0.994306
2.10394 1.099
2.14286 1.03665
2.10435 1.12919
2.1808 1.03571
2.11616 1.17572
2.15867 1.10797
2.1726 1.04812
2.11648 1.09161
2.02817 1.15704
2.07112 1.01474
2.06876 0.967136
1.99307 1.08988
2.01131 1.07255
2.02186 1.10842
2.08256 1.07063
2.10751 1.02447
2.12426 1.01359
2.10448 1.0838
2.08657 1.15877
2.11113 1.14446
2.1804 1.04287
2.24609 0.904584
2.23016 0.949967
2.22077 0.969395
2.18246 1.00232
2.12706 1.04199
2.12696 0.999331
2.12274 1.00993
2.10004 1.07319
2.14962 1.0277
2.12723 1.1131
2.20501 0.961915
2.1589 1.00915
2.14203 1.01032
2.17093 0.923395
2.13854 0.950395
2.10458 0.961187
2.12 0.923796
2.12423 0.884355
2.08631 0.87026
2.0777 0.871704
2.08313 0.830333
2.07148 0.849048
2.01381 0.991218
2.06684 0.919817
2.0171 1.04067
2.05403 0.99829
2.05212 1.0449
2.0332 1.1374
2.04739 1.16725
2.13968 1.06816
2.15205 1.10516
2.19105 1.08717
2.19989 1.08702
2.20845 1.0641
2.16609 1.07986
2.17607 0.998243
2.15715 0.97439
2.14872 0.981476
2.06764 1.06512
2.0455 1.0497
1.9712 1.14137
1.94992 1.17704
1.93346 1.24502
2.04609 1.11716
2.03581 1.21358
2.11733 1.159
2.21764 1.06732
2.18831 1.20753
2.27718 1.06231
2.16239 1.22906
2.10954 1.2863
2.21921 1.15083
2.24924 1.13601
2.26631 1.11404
2.25945 1.09284
2.1914 1.20085
2.2868 1.00192
2.27465 0.97654
2.24382 1.00989
2.25436 0.955976
2.202 0.999834
2.12376 1.02719
2.16095 0.866404
2.11499 0.927114
2.11715 0.904241
2.1114 0.914598
2.10301 0.891072
2.09637 0.859642
2.10739 0.898009
2.12092 0.927623
2.13478 0.955284
2.17451 0.966039
2.18186 1.0155
2.14414 1.08002
2.20175 0.922059
2.16652 0.956926
2.15449 1.01935
2.17151 1.01696
2.16926 1.02928
2.17865 0.968078
2.11299 1.02887
2.19551 0.912198
2.2553 0.826361
2.17579 1.03252
2.19214 0.968966
2.16858 0.978191
2.16021 0.979801
2.16814 0.898585
2.1265 0.969384
2.11623 0.998158
2.17612 0.921501
2.16453 0.980467
2.16174 1.00324
2.18458 0.934757
2.14521 1.00956
2.17371 0.959257
2.22236 0.875815
2.16213 0.977067
2.1194 1.03469
2.13941 0.968086
2.10183 1.04099
2.16327 0.960632
2.24725 0.8338
2.23514 0.880494
2.20711 0.89085
2.15017 0.949899
2.14807 0.921175
2.12257 0.92814
2.09883 0.974574
2.12887 0.893724
2.13391 0.886003
2.17575 0.802074
2.17757 0.812545
2.12837 0.962051
2.14745 0.945339
2.11223 1.04121
2.19733 0.894822
2.18719 0.936915
2.18771 0.970519
2.17608 1.0313
2.16775 1.02723
2.16809 1.0148
2.22071 0.964469
2.27394 0.944467
2.22615 1.10048
2.24777 1.06756
2.22932 1.10674
2.29143 0.973424
2.19136 1.12433
2.25839 0.992634
2.24078 1.03602
2.26011 1.00342
2.23475 1.02635
2.23237 1.02396
2.23489 1.03862
2.22093 1.09058
2.29896 1.02441
2.34657 0.982154
2.30909 1.11703
2.36254 1.06051
2.36407 1.06471
2.36003 1.09378
2.43372 0.903154
2.3977 0.955228
2.35704 0.984375
2.30785 1.037
2.30411 1.04791
2.32338 1.03382
2.29393 1.08488
2.31617 0.988453
2.29287 0.987465
2.30129 0.951509
2.28706 0.998204
2.34993 0.902844
2.34079 0.930713
2.3628 0.832819
2.27434 1.00085
2.29052 0.909341
2.34274 0.76533
2.33032 0.844035
2.29156 0.97036
2.36974 0.832389
2.33821 0.938192
2.33816 0.934707
2.35845 0.873808
2.34494 0.878114
2.34546 0.851908
2.28839 0.931128
2.26794 0.944686
2.28958 0.907547
2.26436 0.934028
2.30476 0.81279
2.21234 1.02996
2.23832 0.954528
2.28787 0.808867
2.27998 0.767064
2.22712 0.849659
2.25211 0.733471
2.18507 0.887075
2.19893 0.854878
2.20797 0.813093
2.17644 0.863822
2.20111 0.883094
2.23541 0.869239
2.26888 0.853059
2.29199 0.858248
2.27609 0.917155
2.2397 0.981509
2.26854 0.902111
2.28837 0.863064
2.23673 0.936176
2.19671 0.984966
2.25697 0.8496
2.19485 0.991953
2.15395 1.07341
2.20524 0.994694
2.23689 0.952419
2.24991 0.902396
2.20929 0.965403
2.25863 0.867931
2.25908 0.868304
2.18388 1.00247
2.21445 0.898401
2.23206 0.867318
2.21136 0.923827
2.24794 0.824603
2.21822 0.905243
2.24064 0.898944
2.28277 0.833565
2.24977 0.968162
2.29411 0.893666
2.33255 0.802719
2.28329 0.928887
2.22874 0.97093
2.23827 0.881486
2.23184 0.907049
2.18799 0.991536
2.21078 0.893534
2.21386 0.871599
2.08968 1.08139
2.17634 0.915212
2.2197 0.891416
2.26126 0.868839
2.2265 0.98215
2.23638 0.972066
2.22337 1.02094
2.23287 1.07853
2.24809 1.1045
2.24528 1.15712
2.21509 1.25423
2.34821 1.01589
2.34437 1.03612
2.27294 1.16334
2.29174 1.0857
2.24423 1.14818
2.2881 1.03057
2.27283 1.05263
2.22625 1.13518
2.20004 1.1688
2.12005 1.30949
2.17396 1.26295
2.25741 1.19638
2.2467 1.27549
2.30289 1.17954
2.30333 1.16712
2.21999 1.27561
2.22364 1.28998
2.24319 1.2545
2.29246 1.14246
2.21722 1.22307
2.29281 1.09321
2.35138 1.00731
2.22864 1.23521
2.24555 1.16928
2.24604 1.09169
2.28146 0.970954
2.2487 1.0028
2.28885 0.902299
2.2938 0.883691
2.2511 0.929677
2.2311 0.898069
2.24386 0.844955
2.18361 0.963949
2.24769 0.8401
2.22872 0.860086
2.23125 0.84811
2.24794 0.803958
2.24451 0.84152
2.25162 0.846808
2.29249 0.809154
2.30188 0.87594
2.32461 0.873554
2.30503 0.953828
2.32697 0.962866
2.30972 1.0385
2.34521 0.972837
2.36159 0.889224
2.29997 0.978646
2.20257 1.11239
2.25876 0.992562
2.24299 1.01475
2.29181 0.949394
2.27 1.04522
2.3511 0.903585
2.3388 0.927981
2.34366 0.857147
2.31773 0.926317
2.33439 0.912293
2.29526 1.02218
2.29342 1.04308
2.33248 0.981281
2.31427 1.00493
2.28468 1.02941
2.34816 0.849191
2.33914 0.894075
2.34045 0.911655
2.32466 0.92191
2.31179 0.881763
2.25637 0.968071
2.26449 0.901995
2.22705 0.976959
2.1527 1.1298
2.25222 0.990195
2.23979 1.03245
2.20624 1.12329
2.26543 0.976524
2.25248 1.01345
2.26117 1.02892
2.24116 1.10108
2.28719 1.05793
2.27445 1.10006
2.30249 1.06243
2.22126 1.17907
2.32706 0.972998
2.32666 0.959759
2.30517 1.0111
2.33868 0.956255
2.31234 1.01997
2.33307 0.972393
2.36387 0.89673
2.31953 0.967404
2.27705 1.03459
2.2943 0.94072
2.27875 1.00201
2.32322 0.974664
2.3234 1.01239
2.33027 0.98445
2.35076 0.911223
2.35828 0.876652
2.38099 0.866363
2.35828 0.957596
2.31532 1.06789
2.3834 0.925304
2.31551 1.09372
2.32847 1.07187
2.33574 1.073
2.29868 1.17842
2.33914 1.14875
2.31927 1.2336
2.40496 1.13968
2.37632 1.22311
2.39472 1.21924
2.39826 1.22591
2.40818 1.15962
2.38976 1.18086
2.30444 1.3319
2.40536 1.13134
2.41136 1.09263
2.4145 1.09788
2.40529 1.13779
2.42845 1.07418
2.39648 1.07779
2.28296 1.20571
2.36902 0.961024
2.301 1.08948
2.21923 1.23646
2.29848 1.13065
2.30794 1.13297
2.31427 1.12234
2.36346 1.07265
2.41802 1.08089
2.48762 1.00483
2.50264 0.941504
2.48343 0.951296
2.48862 0.85228
2.44318 0.942443
2.4144 0.994119
2.4341 0.982528
2.42806 1.00815
2.44468 0.913437
2.40628 0.929669
2.41956 0.847685
2.38609 0.903775
2.39082 0.954866
2.45625 0.874745
2.4572 0.933242
2.48907 0.907831
2.45668 1.03399
2.517 0.929883
2.53098 0.857329
2.5112 0.857687
2.41801 1.02399
2.39783 1.02349
2.41006 0.975557
2.38394 1.01555
2.41245 0.910054
2.41965 0.849655
2.38936 0.934126
2.41651 0.932588
2.45877 0.855891
2.48972 0.766258
2.4895 0.729789
2.43073 0.803108
2.37557 0.914697
2.39553 0.869748
2.38446 0.948478
2.45164 0.909287
2.45849 1.00428
2.50625 0.900961
2.47519 0.911736
2.43464 0.9342
2.39344 1.01765
2.39018 1.04183
2.51508 0.775475
2.45875 0.936138
2.47476 0.887573
2.4399 1.02079
2.43369 1.06231
2.47117 0.974784
2.50245 0.90296
2.47112 0.99699
2.48523 0.930974
2.45133 0.964124
2.4041 1.04029
2.48689 0.880748
2.51387 0.811105
2.45492 0.903505
2.39813 1.01935
2.4195 0.943285
2.42469 0.88115
2.42165 0.87925
2.42386 0.868651
2.38392 0.96736
2.40028 0.912055
2.38776 0.946978
2.38242 0.947583
2.36694 0.972676
2.33954 1.04768
2.33844 1.04811
2.36907 0.974621
2.3886 0.941535
2.42218 0.87138
2.35203 1.02336
2.33056 1.08737
2.39272 0.981801
2.33264 1.07042
2.24338 1.19284
2.32296 1.00481
2.34984 0.934649
2.29217 1.0603
2.28621 1.07948
2.24315 1.15567
2.27242 1.09779
2.25245 1.1497
2.35145 0.985677
2.3308 1.04312
2.28585 1.16715
2.36291 0.996601
2.31668 1.09719
2.32381 1.07867
2.33958 1.04347
2.33268 1.02298
2.26504 1.1523
2.29263 1.111
2.32759 1.05244
2.28979 1.06799
2.25565 1.13101
2.27489 1.10416
2.24349 1.20125
2.2962 1.14737
2.28041 1.16862
2.29491 1.07872
2.26242 1.11372
2.29651 1.02906
2.33575 0.977782
2.33943 1.01061
2.37576 0.96957
2.31886 1.05331
2.26926 1.09346
2.17593 1.23722
2.25213 1.13272
2.22128 1.181
2.24152 1.14494
2.20656 1.18602
2.16924 1.198
2.22876 1.0467
2.19577 1.12496
2.25906 1.06594
2.25832 1.12113
2.305 1.02241
2.24963 1.1189
2.28196 1.05871
2.2565 1.11996
2.26704 1.12509
2.26872 1.15757
2.25618 1.18872
2.30059 1.1559
2.31364 1.20854
2.3851 1.10438
2.41287 1.03122
2.33878 1.11525
2.26618 1.12923
2.23854 1.04309
2.16322 1.10858
2.15654 1.12567
2.22472 1.02422
2.27828 0.925469
2.27379 0.936799
2.21544 1.05355
2.26219 0.934961
2.28118 0.906111
2.29372 0.876614
2.25029 0.983762
2.22514 1.06764
2.20982 1.09963
2.27521 1.00521
2.27474 1.05539
2.30439 1.03723
2.25885 1.15061
2.25704 1.13194
2.19474 1.22657
2.2168 1.19402
2.25652 1.15798
2.27475 1.13674
2.27176 1.14113
2.24499 1.1973
2.20424 1.25073
2.24436 1.14983
2.23014 1.1251
2.2416 1.09566
2.22471 1.12225
2.23028 1.09867
2.29356 0.974539
2.23511 1.05335
2.16543 1.10573
2.12322 1.16647
2.19546 1.065
2.18998 1.08298
2.21776 1.02562
2.11906 1.20617
2.21502 1.08269
2.22165 1.10405
2.23521 1.11835
2.23932 1.12007
2.18751 1.19294
2.28733 0.98599
2.30489 0.97112
2.31727 0.976173
2.2471 1.12371
2.25233 1.11546
2.29708 1.03406
2.2235 1.18374
2.24034 1.15842
2.24187 1.15291
2.26544 1.08098
2.27005 1.0467
2.23089 1.13319
2.21575 1.17607
2.22394 1.13631
2.25944 1.05227
2.23286 1.07463
2.25987 0.985254
2.14765 1.1987
2.21956 1.04851
2.2118 1.07378
2.16708 1.1384
2.198 1.03134
2.14041 1.0693
2.15217 0.974506
2.13097 0.943462
2.11355 0.94053
2.11133 0.92674
2.1158 0.930952
2.12274 1.01866
2.22318 0.902119
2.15595 1.10725
2.21586 1.05282
2.26688 1.00818
2.24459 1.09683
2.24181 1.07537
2.22308 1.09842
2.20142 1.12861
2.17292 1.19681
2.26108 1.07878
2.25773 1.08128
2.22069 1.11526
2.13976 1.21926
2.17002 1.09864
2.08499 1.19633
2.12504 1.07758
2.19395 0.935134
2.25388 0.843045
2.15235 1.09381
2.17103 1.05766
2.16023 1.06256
2.15446 1.08805
2.11188 1.11732
2.06345 1.16983
2.05495 1.15947
2.00489 1.24892
2.08008 1.17423
2.09344 1.20844
2.16182 1.11471
2.09797 1.2107
2.12635 1.15789
2.15776 1.10582
2.1785 1.08032
2.1604 1.1279
2.09073 1.21421
2.12857 1.08707
2.05123 1.17471
2.01901 1.18117
2.03455 1.13674
2.06861 1.06545
2.0247 1.09315
2.02951 1.03801
2.05137 1.00099
2.08626 0.917228
2.06811 0.963794
2.05936 1.01691
1.9796 1.20434
2.13057 0.989891
2.1137 1.08093
2.09697 1.15048
2.10122 1.14259
2.11377 1.07357
2.07827 1.09192
2.11085 0.973836
2.04039 1.06589
1.98893 1.12447
2.06886 0.976903
2.04644 0.996341
2.05782 1.01041
2.08281 0.996807
2.04424 1.0814
2.08651 0.996815
2.02906 1.04922
1.96921 1.12433
2.01837 1.05067
2.02685 1.07316
2.06257 1.04031
2.07136 1.08814
2.07177 1.11187
2.07295 1.12712
2.06453 1.17009
2.00822 1.23601
2.03418 1.14447
1.95269 1.21757
1.97235 1.20501
1.96548 1.233
2.02184 1.13228
2.02547 1.07716
2.01287 1.09714
2.00215 1.12748
2.00134 1.13106
2.01346 1.10444
1.93531 1.20189
2.01747 1.05796
1.93618 1.17467
2.03517 1.00018
1.9834 1.10468
2.03093 1.03853
2.07036 0.972149
2.00483 1.09847
2.01442 1.07172
2.00763 1.08813
1.98498 1.11226
2.02315 0.988135
1.98677 1.0012
1.90994 1.1316
1.96555 1.07078
2.00251 1.03657
2.02394 1.0075
1.94968 1.09884
1.97522 0.967666
1.9445 0.961225
1.88986 1.0236
1.91592 0.978215
1.94536 0.947414
1.96037 0.930327
1.93889 0.98346
1.92288 1.06104
1.98413 1.0087
2.02349 0.959242
1.9681 1.09336
2.05859 0.918805
2.085 0.855007
2.04063 0.953141
2.05581 0.88464
2.01277 0.9941
2.0154 0.948547
2.03108 0.848637
1.99694 0.907416
1.99665 0.962308
2.02318 0.948803
2.05468 0.938162
2.02204 1.0671
2.04514 1.03947
2.0463 1.04235
2.01305 1.0856
1.98471 1.1335
2.01982 1.07777
2.06218 0.989263
2.01185 1.09323
1.93674 1.16499
1.96495 1.03948
1.89134 1.14908
1.95058 1.06057
1.94896 1.11653
2.01391 1.04126
2.01679 1.05029
1.99925 1.06137
2.02983 0.981244
1.98527 1.06697
1.99839 1.02935
2.07198 0.852018
1.97597 1.03526
2.01638 0.977771
2.01953 0.903216
1.92575 1.01482
1.85691 1.0428
1.83422 1.08545
1.8202 1.16164
1.84239 1.16331
1.8357 1.15812
1.82021 1.13927
1.82334 1.11012
1.78958 1.15354
1.804 1.10725
1.88437 0.961785
1.86483 1.03571
1.86176 1.06661
1.8757 1.06643
1.86637 1.14496
1.90905 1.09911
1.91855 1.06368
1.85346 1.14456
1.89901 1.04855
1.91545 1.05552
1.88959 1.10629
1.93768 1.02922
1.8812 1.09903
1.88433 1.06538
1.83578 1.13155
1.84862 1.07175
1.82804 1.08354
1.8392 1.03313
1.83096 0.987534
1.80037 1.00612
1.76211 1.04152
1.74732 1.05516
1.77057 1.05733
1.78891 1.07166
1.7736 1.13215
1.77279 1.16852
1.82701 1.12946
1.86986 1.12977
1.84225 1.2066
1.88142 1.16779
1.89209 1.114
1.84424 1.14406
1.75578 1.23621
1.78843 1.15435
1.78543 1.15509
1.87761 1.02929
1.82095 1.1553
1.83145 1.11591
1.88556 0.997755
1.91084 0.935579
1.89204 0.950323
1.83136 1.02931
1.85531 0.992016
1.832 1.03414
1.82285 1.08232
1.84608 1.02864
1.82689 1.04276
1.80238 1.05795
1.73343 1.1841
1.80895 1.10545
1.81111 1.15113
1.82207 1.19068
1.80803 1.2567
1.95194 1.09738
1.91322 1.17878
1.87056 1.24375
1.93236 1.15901
1.8431 1.24914
1.90378 1.13761
1.87883 1.17081
1.87724 1.16824
1.95572 1.04374
1.9631 1.03389
1.94686 1.05367
1.8999 1.12178
1.9469 1.02932
1.95711 0.999472
1.9179 1.04904
1.90284 1.04624
1.9162 1.03014
1.90007 1.06649
1.92402 1.00029
1.93954 0.919977
1.92675 0.916541
1.92173 0.889389
1.89832 0.934875
1.88383 0.971367
1.87856 1.01177
1.86744 1.01463
1.88861 0.994292
1.88516 0.97473
1.87405 0.986927
1.77848 1.12029
1.77912 1.06844
1.73421 1.11579
1.73125 1.15417
1.81909 1.04844
1.8513 1.02435
1.84057 1.06693
1.79923 1.1655
1.87534 1.05107
1.83078 1.13377
1.87054 1.09011
1.88428 1.03924
1.73773 1.2131
1.82312 1.06618
1.8018 1.06983
1.84077 0.989279
1.73016 1.19356
1.80201 1.13242
1.79605 1.17941
1.82502 1.14603
1.89802 1.03847
1.91487 1.01887
1.86813 1.08168
1.94645 0.959738
1.88498 1.11445
1.90322 1.09318
1.8945 1.10138
1.9126 1.06015
1.9086 1.08119
1.92251 1.07373
1.93593 1.09794
1.91357 1.15242
2.05726 0.897015
1.96759 1.06553
1.96486 1.06764
1.99963 1.00845
2.01507 0.960476
1.97243 0.977335
1.93417 1.00774
2.02901 0.811559
1.99896 0.950594
2.02918 0.941027
2.0364 0.959954
1.99487 1.05728
2.10591 0.900218
2.09088 0.98712
2.1147 0.958431
2.11373 0.960324
2.10642 0.91125
2.06672 0.903033
2.06665 0.809452
1.99459 0.9038
2.03316 0.805451
2.02799 0.864766
2.02995 0.849035
1.97467 0.878372
1.93631 0.919463
1.95991 0.857315
1.95928 0.869585
1.98932 0.878653
2.03171 0.882017
2.03822 0.975566
2.08893 0.928252
2.06179 1.0213
2.01904 1.07079
2.04397 1.02862
2.02886 1.03273
2.06398 0.888249
1.98845 0.989265
2.01458 0.9223
1.95194 1.01739
1.9521 0.980173
2.02422 0.803125
1.94151 0.969194
1.91393 1.02075
1.8905 1.11166
1.9649 1.0272
1.95412 1.08807
2.03546 0.994815
2.07983 0.920593
2.01071 1.03358
1.95479 1.10573
2.0099 0.99709
2.06471 0.914964
2.05386 0.957722
1.9811 1.06223
2.00652 0.991451
2.01623 0.978658
2.03087 0.989568
2.00629 0.987253
1.95679 0.995435
1.96397 0.920471
1.94218 0.923456
1.92933 0.932449
1.97078 0.863166
1.98301 0.852791
1.99352 0.839235
1.97202 0.875039
1.9515 0.965842
1.94125 1.02216
2.02982 0.894912
1.9939 1.02387
2.05165 0.958029
2.04591 1.02586
2.03677 1.05525
1.99344 1.13854
2.06094 0.997935
1.98835 1.11215
1.94522 1.16512
1.96721 1.12388
1.9643 1.06599
1.88948 1.12582
1.90651 1.04922
1.91524 0.939961
1.79754 1.07393
1.80806 1.07281
1.83049 1.05592
1.86299 1.00646
1.83417 1.09157
1.87736 1.05191
1.88801 1.11529
1.95178 1.06495
1.96729 1.0848
2.00135 1.04063
1.92508 1.1929
1.98859 1.11106
1.98741 1.09733
1.96074 1.11523
1.91973 1.1841
1.94137 1.15722
1.9736 1.12672
1.99159 1.10462
1.96834 1.15916
1.9637 1.20967
2.0215 1.08969
1.96139 1.16905
1.94122 1.18793
2.018 1.07142
1.9703 1.13526
1.96156 1.0765
1.92829 1.04901
1.90307 1.06407
1.94246 0.990333
1.92476 1.00427
1.88549 1.04649
1.91683 1.01697
1.97348 0.971165
1.97259 1.0607
1.9732 1.07595
1.96698 1.08834
1.92893 1.15265
1.93358 1.15636
1.95628 1.13485
2.02753 1.04084
2.02928 1.04902
1.88901 1.226
1.93503 1.10094
1.92382 1.04826
1.87771 1.1107
1.95159 1.01112
2.01779 0.916915
1.99818 0.940749
1.9401 1.07602
1.94134 1.09579
2.007 0.978756
1.97954 1.0145
2.02108 0.901057
1.96998 1.00895
1.99661 0.979333
1.98175 0.995986
1.9524 1.01103
1.96852 0.956961
1.94207 0.975566
1.94203 1.01085
1.95697 1.03714
1.95084 1.06758
1.94276 1.10154
1.9788 1.04588
1.97521 1.05918
1.96758 1.07801
1.9848 1.04939
1.98188 1.05434
2.0382 0.916735
1.98525 1.01407
1.9404 1.09439
1.87974 1.20497
1.968 1.06064
1.92951 1.11877
1.94217 1.11984
1.98208 1.10677
2.03699 1.02487
2.00775 1.10136
2.02041 1.0536
1.97588 1.11983
2.01548 1.01988
2.01753 0.997767
2.03454 0.953133
1.98973 1.04784
2.02463 1.01679
2.04005 1.00768
1.98024 1.13564
2.009 1.13609
1.97115 1.19238
2.00967 1.13144
2.03469 1.10126
2.0809 1.04671
2.0661 1.08239
2.01944 1.12839
2.02719 1.07547
2.0437 1.03259
2.022 1.0603
2.02907 1.00047
1.96403 1.03876
1.92775 1.04049
1.88887 1.06551
1.9292 0.965266
1.94836 0.971027
1.98001 0.965598
2.02204 0.906938
2.02788 0.896396
2.03208 0.900883
2.01493 0.936024
2.03057 0.914368
1.98441 0.96549
1.9358 1.01485
1.9223 0.9973
1.9236 0.976449
1.90591 1.02357
1.8459 1.15941
1.89393 1.11743
1.95091 1.05984
2.00316 1.01753
2.0044 1.07294
2.00605 1.09438
1.98012 1.20703
2.04415 1.15372
2.05919 1.16456
2.10442 1.07375
2.04772 1.16431
2.05434 1.1131
2.03818 1.1044
2.05809 1.06916
2.12014 0.963436
2.12211 0.982118
2.02955 1.18617
2.05288 1.11412
2.10126 0.987577
2.04595 1.09056
2.06989 1.03112
1.99452 1.12872
1.9794 1.10366
1.94187 1.13546
1.95762 1.05184
1.93961 1.07075
1.98494 0.971493
1.95678 0.994963
1.88316 1.12422
1.88815 1.1521
1.92953 1.15082
1.9276 1.20223
1.89925 1.28511
1.96033 1.15741
1.91589 1.2009
1.85369 1.267
1.89925 1.14961
1.84985 1.2417
1.87937 1.20499
1.92694 1.1234
1.93287 1.11407
1.89729 1.17491
1.92504 1.12791
1.93706 1.05951
1.93097 0.998957
1.88361 1.01444
1.87885 0.949157
1.79177 1.06865
1.83242 0.940705
1.80215 1.00896
1.83247 0.970462
1.7867 1.12684
1.83222 1.07427
1.80232 1.1154
1.79654 1.1178
1.88362 0.953934
1.8478 1.01645
1.86107 0.989354
1.84279 1.02771
1.81922 1.08112
1.81119 1.10357
1.85198 1.0455
1.84471 1.05822
1.8757 1.05243
1.89801 1.0688
1.84926 1.14465
1.87122 1.11531
1.95259 0.959821
1.89043 1.06825
1.91087 1.03073
1.87247 1.07244
1.91427 0.985062
1.82103 1.12717
1.89822 0.970024
1.87004 1.01514
1.88257 0.952188
1.84111 1.00087
1.83711 0.972386
1.82872 1.01107
1.86641 0.973161
1.85095 1.0024
1.84924 1.00201
1.80904 1.0426
1.79401 1.06784
1.78835 1.09901
1.76056 1.15996
1.80077 1.1236
1.80967 1.1446
1.84221 1.11216
1.79398 1.17953
1.81291 1.13267
1.88966 0.980342
1.85465 1.01015
1.89856 0.918723
1.90379 0.91998
1.90993 0.918436
1.8635 1.03053
1.87802 1.00804
1.83786 1.04007
1.8103 1.02797
1.73884 1.10128
1.77623 1.00277
1.69329 1.1399
1.7954 0.987293
1.78819 0.992671
1.7412 1.05166
1.78123 1.00316
1.75789 1.07196
1.77268 1.05639
1.787 1.03049
1.77266 1.08187
1.82455 1.01406
1.74733 1.15908
1.79061 1.06771
1.77962 1.08274
1.74386 1.14496
1.82442 0.985436
1.80924 1.00626
1.77093 1.09477
1.81315 1.01502
1.8203 1.00335
1.7482 1.06854
1.73718 1.03446
1.71924 1.00862
1.67503 1.06503
1.71515 1.01066
1.67974 1.11422
1.74091 1.02558
1.71539 1.04433
1.75772 0.972791
1.75303 1.01802
1.77749 0.987912
1.77932 1.00969
1.80539 1.00787
1.84575 0.974441
1.8275 0.999125
1.79205 1.01547
1.74525 1.07113
1.81602 0.936363
1.78534 1.01723
1.84187 0.939928
1.87165 0.875085
1.7972 1.00247
1.77315 0.988666
1.78759 0.917848
1.70253 1.07895
1.79593 0.969436
1.81418 0.982821
1.81741 0.966911
1.79597 0.966839
1.80083 0.911654
1.77618 0.935205
1.74834 1.00891
1.77035 0.987403
1.72594 1.09402
1.76803 1.0265
1.7832 1.00101
1.84105 0.921709
1.8808 0.886796
1.83991 0.97974
1.83835 0.969175
1.87163 0.866567
1.82444 0.949003
1.83821 0.899228
1.79934 0.976813
1.84515 0.898228
1.87676 0.858115
1.82842 0.994346
1.77395 1.13096
1.8001 1.10622
1.80377 1.14055
1.79385 1.21576
1.84722 1.11419
1.7947 1.15032
1.80377 1.08226
1.8434 0.976827
1.8308 0.968128
1.82143 0.979662
1.80106 0.976128
1.7633 1.02713
1.78735 0.983288
1.7971 0.984581
1.84694 0.932521
1.80484 1.03132
1.74659 1.11862
1.73797 1.07012
1.78784 0.927869
1.70202 1.10199
1.76538 1.02556
1.68789 1.15506
1.68561 1.09706
1.65592 1.12648
1.64702 1.11613
1.64778 1.09045
1.65624 1.0645
1.62724 1.12764
1.61834 1.12744
1.64689 1.06201
1.60265 1.10902
1.65585 1.06603
1.7092 1.01345
1.66869 1.11802
1.69782 1.08414
1.67719 1.08143
1.65925 1.09158
1.59917 1.19216
1.64703 1.09211
1.59454 1.181
1.59598 1.17283
1.63611 1.07643
1.65455 1.03206
1.64565 1.03783
1.5968 1.1237
1.62577 1.0536
1.54451 1.13513
1.55278 1.06126
1.55089 1.07872
1.56568 1.09232
1.57769 1.08162
1.66393 0.904626
1.5819 1.03153
1.61883 0.958556
1.62905 0.970128
1.63819 0.995775
1.62396 1.04431
1.62981 1.03728
1.61123 1.08436
1.59621 1.11321
1.65403 1.01637
1.61075 1.11927
1.68375 1.00356
1.63257 1.11165
1.68546 0.997123
1.64157 1.02988
1.62649 1.01353
1.64504 0.950592
1.60908 0.980879
1.61242 0.965341
1.57638 1.05195
1.63948 0.966366
1.62143 1.03994
1.61777 1.1001
1.60822 1.14174
1.70881 0.951594
1.63361 1.05864
1.6159 1.03757
1.5305 1.1513
1.6041 1.02475
1.5702 1.07181
1.59135 1.01988
1.5619 1.05588
1.59124 1.00565
1.51895 1.10551
1.50617 1.08807
1.58524 0.963054
1.59665 0.966861
1.52706 1.0975
1.55093 1.0254
1.54033 1.00634
1.52961 1.03852
1.59039 0.992229
1.63754 0.994246
1.5987 1.10543
1.60834 1.10827
1.65246 1.03175
1.60279 1.13519
1.62499 1.08808
1.62887 1.09489
1.65958 1.0866
1.65924 1.09367
1.65563 1.09471
1.66445 1.06754
1.58748 1.15562
1.59935 1.10171
1.64521 1.03867
1.68178 1.02225
1.67741 1.06576
1.73896 0.946683
1.72453 0.99814
1.73688 0.947206
1.66023 1.05178
1.6195 1.02286
1.63736 0.931739
1.56859 1.02654
1.55607 1.03723
1.55887 1.05507
1.60267 1.05533
1.6166 1.07365
1.62395 1.08206
1.60369 1.11569
1.66887 1.01043
1.61866 1.08866
1.61211 1.0882
1.6092 1.03282
1.59153 1.05036
1.60083 1.01856
1.57168 1.06043
1.59412 1.02785
1.62164 1.00125
1.64265 0.954047
1.62958 0.958694
1.55928 1.02983
1.60818 0.928452
1.5844 1.0162
1.5989 1.01173
1.55777 1.08133
1.59358 1.05607
1.6143 1.02833
1.55278 1.12925
1.56576 1.10104
1.56896 1.06322
1.53258 1.10643
1.61637 0.980132
1.63768 1.03931
1.66038 1.02055
1.67131 0.972723
1.61947 1.06551
1.62388 1.04506
1.69013 0.949344
1.60918 1.13473
1.65201 1.08167
1.6393 1.14485
1.70815 1.04413
1.67987 1.06282
1.68838 1.01084
1.62875 1.05831
1.60307 1.06042
1.60399 1.05288
1.61241 0.998013
1.58703 1.04515
1.59916 1.04885
1.60114 1.03863
1.60799 1.03054
1.60456 1.06222
1.68042 0.939323
1.67798 0.989248
1.58777 1.20316
1.64657 1.16693
1.72547 1.07665
1.66509 1.16854
1.6251 1.19313
1.66403 1.09348
1.62295 1.15113
1.69108 1.02056
1.59104 1.16262
1.58581 1.13761
1.61297 1.02533
1.60742 0.98685
1.6648 0.845104
1.59979 0.950689
1.64065 0.879259
1.6338 0.911698
1.63319 0.870992
1.5986 0.925825
1.58029 0.946827
1.57837 1.0294
1.65986 0.960341
1.65032 1.01882
1.57893 1.08044
1.58815 1.02842
1.57289 1.06384
1.54736 1.06
1.52061 1.08153
1.55723 1.00518
1.57019 0.998444
1.54625 1.07872
1.54069 1.11181
1.56369 1.07765
1.53515 1.12286
1.57083 1.11213
1.55007 1.15098
1.55545 1.13169
1.57109 1.07926
1.57928 1.0631
1.60085 0.988998
1.61031 0.923261
1.60897 0.931803
1.59919 0.970529
1.60505 0.942092
1.5654 0.943801
1.60394 0.839523
1.56305 0.903614
1.54936 0.929558
1.5434 0.933873
1.56745 0.882318
1.54979 0.873251
1.53979 0.836791
1.51331 0.903731
1.52986 0.911659
1.52352 0.966631
1.53472 0.978735
1.54741 1.01152
1.58296 0.951281
1.58249 0.951814
1.56079 0.945131
1.50084 0.972062
1.45112 1.03127
1.45967 0.998685
1.44916 1.02289
1.38849 1.1186
1.41648 1.0647
1.40211 1.08924
1.38239 1.11118
1.40837 1.07309
1.38153 1.16021
1.36639 1.1595
1.38764 1.1256
1.39318 1.12652
1.41149 1.06518
1.39043 1.06153
1.37097 1.04661
1.36401 1.01203
1.28189 1.08461
1.29804 1.03906
1.34675 0.986676
1.40855 0.910364
1.39889 0.929632
1.37328 1.01585
1.36703 0.974181
1.35984 0.982994
1.39878 0.998895
1.39504 1.02143
1.41216 1.04904
1.41981 1.08414
1.46691 1.06317
1.43495 1.11115
1.46328 1.0145
1.47135 0.932108
1.42414 0.968111
1.45023 0.91742
1.40379 0.991091
1.39513 0.972698
1.33426 1.05047
1.40387 0.945382
1.40899 0.974346
1.4265 0.981168
1.46744 0.939472
1.49232 0.889021
1.47117 0.904128
1.43394 0.945692
1.3592 1.07321
1.4299 0.94607
1.39114 1.0391
1.39878 1.00584
1.37313 1.03693
1.32005 1.07805
1.3447 1.00997
1.32938 1.04413
1.31926 1.02058
1.358 0.934576
1.332 0.946703
1.23791 1.05681
1.3286 0.886749
1.26511 0.99298
1.25469 1.03091
1.28966 0.961015
1.32766 0.873196
1.26274 1.04018
1.3198 0.991915
1.34694 0.947104
1.27548 1.05001
1.35721 0.905873
1.3055 1.04892
1.33316 0.991692
1.35422 0.993643
1.40563 0.959547
1.35264 1.07591
1.40603 0.961637
1.41173 1.00322
1.44969 0.927565
1.39769 1.01886
1.38276 1.02566
1.3907 0.993785
1.3762 1.01623
1.38972 1.01036
1.37028 1.0467
1.42529 0.987912
1.41651 1.01152
1.39087 1.06672
1.39501 1.09925
1.45223 1.071
1.51318 0.990834
1.46774 1.08033
1.47339 1.04561
1.46723 1.06151
1.40006 1.15712
1.4535 1.08788
1.45691 1.05333
1.44036 1.0463
1.43099 1.04296
1.45416 0.944971
1.37355 1.04265
1.37033 1.01581
1.38801 0.951193
1.34907 1.01055
1.36869 0.937736
1.36579 0.931436
1.40852 0.864956
1.38582 0.965197
1.38567 0.95411
1.36584 1.04585
1.42113 0.958849
1.34586 1.13869
1.35563 1.12623
1.39362 1.02936
1.38608 1.0206
1.38821 1.01944
1.41351 0.996181
1.36893 1.0737
1.38123 0.993742
1.30644 1.0903
1.30175 1.05062
1.30994 1.01365
1.3424 0.927682
1.30251 0.972487
1.30286 0.971881
1.32088 0.94812
1.33465 0.913847
1.35094 0.909488
1.28735 1.02283
1.37967 0.865659
1.3551 0.891008
1.32701 0.947698
1.37205 0.879685
1.33827 0.967267
1.33356 0.960269
1.33007 0.941781
1.26653 1.01792
1.2928 0.95687
1.23384 1.04296
1.20301 1.04752
1.17785 1.08231
1.19491 1.00691
1.20704 0.9545
1.2184 0.988151
1.21632 1.0362
1.27198 0.895889
1.17864 1.01601
1.14041 1.0633
1.12004 1.08437
1.17317 1.04942
1.19456 1.03229
1.20484 1.06959
1.24087 1.0228
1.23055 1.0258
1.22522 1.00791
1.19073 1.06158
1.21656 1.01122
1.14522 1.14975
1.20885 1.09975
1.24431 1.0899
1.2188 1.13916
1.30448 1.009
1.2563 1.10897
1.21617 1.12665
1.19793 1.14211
1.15215 1.15242
1.14876 1.16008
1.21588 1.06408
1.18047 1.09801
1.1369 1.16205
1.10558 1.19549
1.1077 1.16226
1.16152 1.06451
1.1439 1.09705
1.14627 1.08406
1.11777 1.10116
1.14956 1.05547
1.19089 0.970386
1.11987 1.12331
1.17383 1.04601
1.1699 1.06906
1.17563 1.05955
1.15027 1.11042
1.17341 1.06145
1.23628 0.939988
1.15469 1.06428
1.17245 0.994637
1.18661 0.969811
1.13847 1.03344
1.16187 0.932811
1.1438 0.972319
1.19656 0.910575
1.13306 1.00051
1.12996 0.966416
1.11764 0.922343
1.03592 1.05451
1.06724 1.00118
1.05285 1.04968
1.06344 0.98316
1.03286 1.0127
1.02274 0.988242
1.01708 0.98836
0.990061 0.995151
1.01664 0.993671
1.0562 0.949018
1.03517 1.0041
1.07565 0.937922
0.962275 1.07458
0.903093 1.10008
0.895597 1.05164
0.953811 0.975876
0.973779 0.940145
0.966605 0.995649
1.05099 0.871157
1.05196 0.86802
1.00366 0.911669
1.00131 0.956402
0.997794 0.949896
0.998466 0.925911
1.0356 0.860774
0.934201 1.07767
1.00278 0.994375
1.05777 0.968928
1.01325 1.02448
0.994194 1.06833
1.04546 0.944573
1.05316 0.86193
1.00282 0.862464
0.934812 0.918897
0.938815 0.845122
0.932229 0.874287
0.956451 0.885957
0.981222 0.88169
0.921918 0.986922
0.958406 0.920111
0.932907 0.975348
0.926795 1.0457
0.919745 1.10106
0.991458 0.969313
0.955393 1.01563
0.906668 1.07912
0.932431 1.05108
0.95134 1.01025
0.944518 1.06859
0.979162 1.04369
0.990575 1.04038
0.987807 1.03199
0.954521 1.06488
0.924032 1.1164
1.00155 1.0359
0.934068 1.12369
0.897662 1.19129
0.933558 1.1548
0.97058 1.09817
0.953575 1.08747
0.958701 1.07174
0.926138 1.10875
0.964723 1.04871
0.953438 1.07265
0.988854 1.00956
0.973817 1.00608
0.980451 0.971916
0.940488 1.05037
0.930687 1.09496
0.977505 1.09158
1.01909 1.02538
0.991907 1.01516
0.910354 1.07389
0.860692 1.08695
0.832082 1.09777
0.865895 1.07777
0.939621 0.98071
0.910624 1.02359
0.931098 0.98897
0.887819 1.02838
0.902307 0.989818
0.926424 0.972936
0.895647 1.00644
0.855797 1.05417
0.830729 1.09063
0.884612 1.03166
0.924283 1.02108
0.971645 0.97773
0.931863 1.01722
0.912656 1.00267
0.921896 1.00939
0.945824 1.02783
0.9701 1.00647
1.01682 0.897683
0.957462 0.997891
0.997885 0.900364
0.962046 0.990809
0.942015 0.999945
0.923012 0.988799
0.931346 0.941573
0.913997 0.958031
0.899491 0.962248
0.898183 0.936992
0.922235 0.921492
0.902678 1.00241
0.977203 0.931086
0.955215 0.97251
0.906654 1.02766
0.92456 0.996248
0.938189 0.994009
0.965905 0.99439
0.972612 1.03064
0.981308 1.03602
0.938401 1.0942
0.997823 0.976034
1.00047 0.981667
0.968922 1.01775
0.983594 1.03229
1.03431 1.00517
0.96261 1.12123
1.01387 0.993664
0.965462 1.03989
1.01214 0.952912
0.97392 1.00368
1.01705 0.909983
0.961213 0.965915
1.00996 0.948868
1.03296 0.97317
1.06858 0.965574
1.00354 1.0881
1.04874 1.06419
1.06554 1.01876
1.0766 0.9935
1.06332 1.04135
1.0694 1.0192
1.06638 1.02745
1.09793 0.969831
1.03006 1.0548
1.01894 1.0383
1.04932 0.973994
1.0307 1.03395
0.981255 1.0957
0.991885 1.04585
0.968009 1.08124
0.915102 1.12034
1.00218 0.985423
0.940731 1.09143
0.979042 1.06592
1.0042 1.06361
0.981862 1.10563
0.944143 1.16063
0.98363 1.07191
0.954154 1.08998
0.921792 1.11594
0.937604 1.05855
0.912412 1.06337
0.897935 1.09912
0.913822 1.10899
0.945759 1.05058
0.878871 1.15251
0.870385 1.13712
0.886438 1.11911
0.831632 1.16938
0.829214 1.11716
0.813489 1.11591
0.836943 1.0699
0.824073 1.07711
0.79367 1.13794
0.873937 1.08103
0.857753 1.08437
0.821443 1.09544
0.747393 1.21361
0.775295 1.18421
0.785627 1.17789
0.842415 1.1345
0.863425 1.11074
0.812733 1.14243
0.839967 1.07546
0.805911 1.13274
0.817859 1.12137
0.777596 1.16723
0.84717 1.08887
0.844682 1.06448
0.80753 1.08498
0.741842 1.1238
0.793683 1.00289
0.788626 1.03163
0.794056 0.993447
0.743949 1.06112
0.784692 1.02162
0.81745 0.978436
0.781835 1.02502
0.788689 1.02099
0.758825 1.03367
0.769253 1.01129
0.747864 1.00669
0.766898 0.970494
0.754934 0.989896
0.760991 0.990244
0.734324 1.01331
0.76343 0.945136
0.747109 0.960719
0.719193 1.01697
0.763616 0.927249
0.722301 0.964236
0.704228 0.998865
0.627169 1.08139
0.65607 1.05913
0.710241 1.007
0.678753 1.06242
0.724019 1.0057
0.72104 1.02825
0.712706 1.05512
0.700172 1.07802
0.69811 1.09773
0.684057 1.1409
0.79603 1.02099
0.727992 1.10866
0.76919 1.06968
0.814457 0.98774
0.81728 0.99398
0.770001 1.06728
0.812678 0.981027
0.784221 1.00141
0.789363 0.967003
0.784162 0.982035
0.786475 1.00218
0.806513 0.976395
0.74811 1.08958
0.75633 1.07214
0.781247 1.0185
0.774289 1.00502
0.751237 1.02625
0.782977 0.971904
0.739137 1.04858
0.74206 1.08276
0.788292 1.03444
0.773701 1.05461
0.760906 1.04126
0.751496 1.00089
0.777967 0.926829
0.727941 0.982692
0.717567 0.940266
0.693409 0.982177
0.679692 0.970845
0.674961 0.965749
0.718204 0.883027
0.702691 0.906596
0.694077 0.947099
0.711572 0.932457
0.67575 0.982249
0.698872 0.963196
0.723186 0.987037
0.730035 1.00855
0.747598 0.999024
0.699764 1.04767
0.728138 0.96262
0.73233 0.983586
0.731496 1.00749
0.725479 1.02749
0.688752 1.05824
0.699169 1.0792
0.719572 1.0524
0.72039 1.07097
0.769398 1.01544
0.726508 1.02154
0.709632 1.00911
0.685314 0.994877
0.667042 1.03989
0.710577 0.988545
0.698433 1.00942
0.653616 1.04631
0.682017 0.96629
0.663423 0.914903
0.648732 0.931898
0.661755 0.947345
0.670949 0.97992
0.620147 1.05151
0.651427 1.03316
0.629156 1.08277
0.703842 1.03119
0.707026 1.01506
0.746144 0.935008
0.683129 1.02182
0.604849 1.08746
0.60613 1.06989
0.685316 0.956355
0.611251 1.08731
0.677025 1.0015
0.650488 0.988921
0.593844 1.02728
0.624835 1.02967
0.606144 1.04557
0.587683 1.06019
0.59274 1.01366
0.621177 0.999964
0.589232 1.03998
0.601261 1.03289
0.63993 0.987111
0.581974 1.05667
0.589118 1.06965
0.532343 1.1122
0.475151 1.11446
0.463762 1.10773
0.514128 1.08403
0.545349 1.06195
0.552931 1.07708
0.604869 0.988959
0.581958 0.996843
0.582968 1.03596
0.560651 1.03141
0.485849 1.05998
0.49767 1.0062
0.47857 0.97874
0.455723 0.999758
0.449177 1.04208
0.534792 0.969941
0.533365 0.980333
0.530004 0.994019
0.49013 1.03069
0.471362 1.0556
0.434305 1.1147
0.498243 1.08818
0.486003 1.12866
0.50136 1.10429
0.491491 1.07758
0.512202 1.04991
0.541924 1.01653
0.565304 1.015
0.563997 1.02974
0.533064 1.09012
0.512404 1.10198
0.474296 1.09542
0.450206 1.13038
0.417539 1.16182
0.485195 1.12319
0.512752 1.15085
0.569785 1.10553
0.603043 1.05745
0.530087 1.10738
0.548807 1.10249
0.598137 1.0594
0.593304 1.08308
0.625313 1.08222
0.599091 1.11666
0.632853 1.02136
0.664302 0.942029
0.568136 1.04164
0.526596 1.05073
0.562907 0.998493
0.598666 0.964689
0.591411 0.984107
0.599221 0.97305
0.620782 0.931487
0.557135 1.00425
0.542929 0.996297
0.504042 1.02503
0.486179 1.0487
0.502727 1.06025
0.543637 1.03688
0.532554 1.03009
0.518036 1.0178
0.552673 0.976317
0.527363 0.998328
0.547495 0.998324
0.519803 1.01995
0.540206 0.952186
0.495096 1.02832
0.532047 0.976437
0.506448 1.03181
0.566426 0.965959
0.524118 0.990698
0.50726 0.940819
0.500113 0.899731
0.427327 0.95831
0.460231 0.972741
0.513222 0.909879
0.518545 0.932672
0.485675 0.998028
0.478751 0.997386
0.472912 1.00702
0.508743 0.95751
0.499738 0.99714
0.460079 0.988598
0.461149 0.969106
0.418121 0.974429
0.37837 0.95943
0.378382 0.969961
0.389834 0.94439
0.426685 0.901956
0.349149 0.954651
0.441111 0.886796
0.45711 0.923059
0.491209 0.91773
0.492771 0.937415
0.496969 0.952556
0.446923 1.00823
0.425427 0.994505
0.411102 1.00348
0.452367 1.00097
0.514275 0.969204
0.468611 1.04841
0.450288 1.06364
0.453059 1.05573
0.515775 0.97875
0.47259 1.05748
0.489019 1.02859
0.575628 0.965772
0.572459 1.02592
0.570951 1.08128
0.568759 1.08686
0.561981 1.05026
0.572973 1.00325
0.509889 1.03939
0.495725 1.03033
0.48675 1.01448
0.452984 1.03242
0.488719 0.99128
0.468751 1.02379
0.546222 0.963479
0.509572 1.00331
0.586323 0.935038
0.49312 1.02939
0.5302 0.952538
0.51288 0.977769
0.562492 0.962815
0.568729 0.995191
0.598085 0.982427
0.60244 0.976233
0.599446 0.968382
0.570872 1.00068
0.602997 0.966501
0.575214 0.991106
0.573708 0.973408
0.598264 0.958196
0.624405 0.957089
0.611407 1.02904
0.624558 0.997221
0.679929 0.933018
0.671604 0.953664
0.659041 0.973772
0.66341 0.984909
0.607967 1.01623
0.611876 1.02255
0.687964 0.959996
0.677799 1.01737
0.670976 1.06726
0.720603 1.03042
0.672642 1.05505
0.698255 0.978333
0.631288 1.00366
0.649552 0.958472
0.626062 0.962171
0.604429 0.989185
0.604733 1.0244
0.637565 1.02386
0.672287 1.04224
0.643488 1.0527
0.630294 1.03247
0.675174 0.957993
0.630233 1.01665
0.677648 1.01362
0.715677 0.989118
0.671565 1.02249
0.598389 1.06117
0.627485 0.997623
0.598751 1.04206
0.634234 1.0361
0.674973 1.04543
0.701279 1.06196
0.776479 0.979044
0.642483 1.08475
0.646975 1.02301
0.58524 1.04996
0.544759 1.02125
0.572908 0.967924
0.512659 1.03945
0.616498 0.956578
0.661623 0.921293
0.647109 0.942575
0.624733 0.950259
0.572807 0.973445
0.634576 0.916018
0.617734 0.947906
0.596462 0.960078
0.625559 0.969371
0.624058 1.00535
0.655902 0.98156
0.662487 1.01031
0.74788 0.926466
0.727009 0.979211
0.713696 0.981571
0.678662 1.0141
0.703659 0.9456
0.664611 0.96548
0.63581 0.952577
0.624006 0.941928
0.643075 0.906375
0.646559 0.897137
0.60528 0.949725
0.641371 0.922627
0.624868 0.977249
0.665381 0.925713
0.660799 0.920074
0.669703 0.932765
0.687345 0.931157
0.636371 0.972304
0.643792 0.926684
0.627777 0.916048
0.61749 0.932697
0.561951 1.0063
0.561839 1.02028
0.612688 0.998318
0.630832 0.977417
0.685415 0.92578
0.687627 0.950821
0.71123 0.90818
0.66662 0.960874
0.709309 0.88841
0.666131 0.935726
0.695857 0.88106
0.719326 0.882504
0.739977 0.863255
0.692989 0.937025
0.656447 0.950466
0.689381 0.915527
0.629377 1.01869
0.697146 0.961366
0.712895 0.966915
0.674972 0.988582
0.653578 0.983605
0.648186 0.955577
0.656126 0.937685
0.645795 0.9703
0.640683 0.982473
0.623119 0.998553
0.642139 0.973926
0.547144 1.05896
0.637692 0.958759
0.631503 0.957716
0.63459 0.968804
0.611502 0.999736
0.678346 0.940628
0.651955 0.938138
0.611754 0.964696
0.616901 0.972707
0.625976 0.988361
0.620362 1.0257
0.636054 1.0376
0.654944 1.00798
0.604483 1.04344
0.59384 1.01754
0.589418 1.02987
0.579483 1.06505
0.57957 1.08493
0.665476 1.0302
0.714939 0.988331
0.719875 0.995276
0.761685 0.923458
0.726471 0.943125
0.706281 0.938318
0.642483 0.990071
0.684515 0.906552
0.670492 0.89019
0.630257 0.955831
0.637846 0.978903
0.607216 1.02456
0.626779 1.02499
0.619046 1.06725
0.667907 1.05721
0.68235 1.05908
0.672946 1.08191
0.67243 1.05931
0.707983 0.977322
0.663336 0.958336
0.629514 0.980636
0.612923 0.964036
0.54179 1.01343
0.55406 0.969561
0.559993 0.954323
0.602569 0.919588
0.551962 0.992085
0.585544 0.952834
0.630366 0.874204
0.575195 0.904249
0.584203 0.892383
0.54486 0.936425
0.561138 0.933071
0.553236 0.920566
0.496543 0.992133
0.538184 0.95078
0.520532 0.95644
0.511703 0.935028
0.469249 0.944235
0.479034 0.937791
0.471124 0.983835
0.454016 1.0156
0.443544 1.01117
0.445167 1.0029
0.457092 1.00344
0.464888 1.00918
0.503241 0.989264
0.458847 1.0224
0.412593 1.04983
0.415149 1.02989
0.4589 0.944901
0.369097 0.976885
0.333761 1.0087
0.356358 1.00391
0.380025 0.982591
0.375914 1.00092
0.375291 1.0116
0.34498 1.04142
0.361754 1.01785
0.341023 1.00289
0.347884 0.99588
0.321546 1.02653
0.407694 0.940286
0.382609 0.981992
0.36505 0.994547
0.368851 0.960319
0.366584 0.994346
0.382347 0.972303
0.363939 0.990513
0.418124 0.946
0.42553 0.98117
0.407113 0.981465
0.393443 0.974913
0.407309 0.976606
0.378579 1.02225
0.410204 1.01273
0.416037 1.01935
0.460484 0.98365
0.465467 0.985174
0.477905 0.949979
0.468807 0.961091
0.392341 1.00835
0.387785 0.984369
0.401117 0.981245
0.389724 0.993641
0.437756 0.990641
0.424966 1.02481
0.462044 0.99007
0.412725 1.03226
0.425197 0.99646
0.462885 0.930971
0.485151 0.909323
0.465979 0.902645
0.479026 0.880758
0.483829 0.872904
0.47519 0.900432
0.494044 0.92607
0.512941 0.936842
0.491844 0.985514
0.495403 0.992235
0.503149 0.966109
0.49538 0.989361
0.550618 0.917043
0.52962 0.926961
0.473743 0.943169
0.444364 0.932942
0.457654 0.957309
0.500507 0.971729
0.54709 0.941102
0.580421 0.961096
0.531121 0.986077
0.480379 1.01853
0.505771 0.982491
0.52077 0.993633
0.558472 0.953452
0.565909 0.974583
0.583311 0.97013
0.593493 0.93758
0.538847 0.98115
0.571516 0.949001
0.527965 0.999056
0.536116 1.0064
0.521027 1.01509
0.520548 1.02684
0.572536 1.02776
0.597613 1.03457
0.621074 1.03984
0.583648 1.08657
0.595533 1.04636
0.636927 1.00202
0.619625 1.05238
0.624066 1.03344
0.639615 0.987079
0.537214 1.0731
0.525822 1.05556
0.531163 1.02489
0.513583 1.07027
0.57574 1.04791
0.556357 1.09996
0.602833 1.05303
0.553138 1.06589
0.585586 1.03065
0.54349 1.05833
0.552477 1.0279
0.547995 1.00699
0.486127 1.02162
0.512994 0.959717
0.512403 0.970633
0.489604 1.05442
0.583442 0.978614
0.557656 1.015
0.609905 1.00297
0.58845 1.05867
0.606494 1.03925
0.567272 1.08199
0.573263 1.04335
0.537796 1.07287
0.572655 1.05639
0.625262 0.99451
0.534537 1.05973
0.525685 1.03643
0.518603 0.995709
0.485777 1.03369
0.523973 0.987191
0.468958 1.03415
0.453286 1.06687
0.529255 1.03487
0.470751 1.09858
0.468898 1.11021
0.537172 1.03469
0.474225 1.08377
0.482009 1.02501
0.515272 0.966812
0.499055 0.960931
0.439025 1.01473
0.458116 0.98421
0.455436 1.00068
0.439485 1.03216
0.42783 1.04854
0.435301 1.01149
0.465736 0.945728
0.400142 0.992845
0.433253 0.939642
0.416264 0.981554
0.447476 0.95052
0.457848 0.954022
0.443205 0.986479
0.450799 0.996427
0.464582 1.01649
0.452413 1.03746
0.486555 1.02204
0.454259 1.04026
0.415181 1.08948
0.429423 1.05321
0.391119 1.04665
0.365645 1.02793
0.402982 0.954494
0.363788 0.991636
0.395975 0.988084
0.382531 1.01172
0.336912 1.06468
0.273626 1.11578
0.266552 1.11489
0.41522 1.04436
0.369403 1.10583
0.434418 1.08934
0.408973 1.0938
0.405751 1.07204
0.3438 1.12255
0.403121 1.07349
0.367282 1.08891
0.387271 1.04403
0.382289 0.991651
0.370476 0.980087
0.351601 0.984053
0.3207 0.967043
0.292408 0.97824
0.288581 0.945744
0.29138 0.947799
0.251687 1.00471
0.279711 1.00712
0.23665 1.0355
0.272512 1.00196
0.209358 1.04651
0.14911 1.06552
0.116355 1.06092
0.18263 1.0194
0.204461 1.00657
0.235865 0.990403
0.246494 1.0037
0.272863 1.00497
0.243192 1.03423
0.196992 1.07026
0.214141 1.05597
0.197569 1.09276
0.207183 1.10363
0.197642 1.09078
0.215536 1.0617
0.154157 1.10718
0.181501 1.0622
0.207095 1.01824
0.213424 1.01712
0.187057 1.02741
0.21788 1.02415
0.251455 1.00208
0.232129 1.03042
0.266024 1.00402
0.241015 1.04014
0.327324 0.962535
0.280618 1.00804
0.291071 1.00881
0.237651 1.04719
0.24888 1.04336
0.194399 1.07543
0.182912 1.09142
0.213743 1.07544
0.264469 1.02672
0.269109 1.04883
0.242163 1.05273
0.346511 1.00019
0.359586 1.02462
0.413323 1.00763
0.374622 1.03615
0.366036 0.982407
0.375928 0.957544
0.328481 1.00136
0.357421 0.982466
0.309633 1.0405
0.396628 0.954047
0.32573 0.987033
0.314601 0.99161
0.36259 0.960709
0.352446 0.977744
0.358969 0.98109
0.309592 1.06776
0.361386 1.02843
0.326021 1.05588
0.353409 1.04406
0.341614 1.02365
0.385459 0.969897
0.299525 1.04114
0.343048 1.01785
0.304316 1.05519
0.325475 1.03289
0.353077 1.01232
0.33467 1.04003
0.369161 0.999013
0.376588 0.990782
0.341827 0.991704
0.331541 0.986869
0.341411 0.994607
0.426389 0.928048
0.361556 0.987338
0.348993 1.01481
0.355671 1.02986
0.415138 0.988231
0.435693 0.998443
0.47291 0.981683
0.4524 1.02839
0.441695 1.03963
0.455552 1.04597
0.451391 1.04839
0.463758 1.06254
0.442463 1.08687
0.376058 1.10319
0.330741 1.08612
0.337438 1.02819
0.281994 1.038
0.238008 1.04708
0.240912 1.03067
0.211476 1.04009
0.217986 1.01099
0.230387 0.991675
0.260931 1.00334
0.280884 1.00476
0.241498 1.04752
0.285868 1.02965
0.26153 1.058
0.238956 1.07982
0.281654 1.06713
0.345472 1.0367
0.314153 1.09641
0.364407 1.088
0.34693 1.0973
0.331165 1.08749
0.353167 1.03471
0.348398 1.03942
0.35214 1.02006
0.41499 1.02418
0.369602 1.06915
0.418965 1.00827
0.415975 0.949939
0.33899 0.977707
0.33017 0.934163
0.311058 0.956684
0.325321 0.95145
0.341036 0.955251
0.350605 0.968276
0.319889 1.03066
0.296728 1.06408
0.268339 1.09651
0.269438 1.10019
0.348389 1.04023
0.322271 1.04131
0.354175 1.03245
0.374292 1.01435
0.385131 1.01234
0.345664 1.01545
0.362667 0.985286
0.311827 1.00901
0.358279 0.988304
0.335257 1.00603
0.348326 0.961794
0.347564 0.948564
0.334196 0.958933
0.366945 0.91953
0.345893 0.913734
0.311624 0.913979
0.248454 0.992837
0.239065 1.02693
0.292266 1.00451
0.27039 1.02552
0.283134 1.05645
0.369864 1.06454
0.375189 1.11499
0.39318 1.10579
0.414241 1.07223
0.352949 1.12724
0.33723 1.1178
0.273042 1.14453
0.327489 1.08628
0.272033 1.10099
0.358239 0.989835
0.294664 1.04483
0.30233 1.01793
0.337124 0.957533
0.305176 0.982778
0.291036 0.967021
0.292262 0.963127
0.314043 0.961804
0.276584 1.00228
0.278105 0.993985
0.309819 0.960569
0.287874 0.978033
0.281716 0.991764
0.27365 1.01883
0.298734 0.991312
0.302287 0.999613
0.316574 0.9907
0.278322 1.01814
0.354254 1.0152
0.297149 1.08636
0.287948 1.1072
0.333821 1.08502
0.388306 1.04484
0.390381 1.06005
0.374418 1.04864
0.431643 0.999983
0.410214 0.999698
0.388492 1.00355
0.374337 1.00219
0.363177 1.00927
0.353406 1.02255
0.383418 1.01122
0.443457 0.991073
0.505097 0.982486
0.550745 0.965189
0.488146 1.03442
0.497604 0.998032
0.432691 1.02399
0.338794 1.08228
0.361282 1.05573
0.361894 1.07439
0.461419 1.01449
0.453053 1.03513
0.401649 1.08113
0.396472 1.08613
0.415212 1.06174
0.473852 0.999782
0.42134 1.02643
0.438213 1.02463
0.435638 1.04253
0.483312 0.998582
0.51199 0.990923
0.531044 0.992825
0.548863 1.00129
0.516012 1.04079
0.477606 1.06389
0.449302 1.0772
0.550537 0.986442
0.533468 1.03978
0.499057 1.05875
0.464791 1.06256
0.484012 1.04527
0.514307 1.04868
0.485907 1.06353
0.500563 1.00367
0.484092 0.997386
0.444357 1.01787
0.424515 1.00656
0.484889 0.937603
0.431966 1.02772
0.498592 0.956914
0.461121 1.01735
0.4864 1.01448
0.480846 1.05374
0.521622 0.990452
0.508687 1.02938
0.533948 0.995642
0.485626 1.03003
0.437305 1.04873
0.435768 1.0535
0.458302 0.987507
0.437257 0.990423
0.432782 0.99728
0.476037 0.940847
0.429922 0.993361
0.429707 0.977462
0.405435 0.989589
0.488995 0.910213
0.416175 1.02872
0.398885 1.06256
0.474262 1.00146
0.419297 1.0577
0.432325 1.07315
0.47098 1.04725
0.459601 1.05311
0.406916 1.07214
0.418815 1.01288
0.324902 1.04028
0.323895 1.00436
0.2706 1.03405
0.264253 1.01842
0.302481 1.03083
0.332502 1.01684
0.384962 0.991917
0.364629 0.996175
0.323187 0.987885
0.320181 0.957903
0.348914 0.927733
0.36751 0.914628
0.345798 0.954446
0.285926 0.997779
0.318542 0.984701
0.248859 1.02369
0.27877 1.00973
0.285568 1.01098
0.313195 0.995164
0.273362 1.0158
0.28225 0.974673
0.246954 0.992244
0.303208 0.962398
0.28583 0.99735
0.254863 1.02596
0.321632 0.968622
0.305348 0.989804
0.256759 1.03372
0.2269 1.04467
0.294368 1.01146
0.281108 1.0207
0.231019 1.04919
0.246508 1.01109
0.236807 0.978066
0.289744 0.927593
0.302376 0.933045
0.330548 0.93241
0.30578 0.941427
0.296833 0.943169
0.322577 0.972201
0.360406 0.965062
0.354698 0.970171
0.333965 1.00208
0.326341 0.997108
0.274472 1.05706
0.296892 1.07469
0.33549 1.08164
0.370981 1.02493
0.288044 1.07905
0.330772 1.0318
0.292714 1.06642
0.242534 1.08443
0.247909 1.06058
0.226987 1.0461
0.204681 1.03254
0.232698 0.990929
0.29441 0.938935
0.271689 0.954819
0.300899 0.933591
0.237652 0.985091
0.235483 0.975628
0.236627 0.967874
0.237067 1.00746
0.278414 0.982505
0.307398 0.982519
0.298095 1.00071
0.252294 1.05726
0.281524 1.03682
0.276839 1.02439
0.30276 0.988829
0.239194 1.02174
0.231111 1.0121
0.184317 1.05273
0.196056 1.03158
0.227494 0.987671
0.27531 0.969065
0.249159 0.983567
0.258612 0.990113
0.279697 0.992088
0.350317 0.946503
0.31794 0.966067
0.262597 1.00314
0.235631 1.01478
0.233787 1.00624
0.224053 0.994574
0.218553 1.02214
0.241376 1.01981
0.293211 1.00117
0.294164 1.00595
0.34662 0.958815
0.366744 0.991205
0.386988 0.986178
0.375308 1.01701
0.368586 0.994147
0.303759 1.00185
0.282221 0.979569
0.255144 0.998306
0.29864 0.969957
0.339938 0.946871
0.315926 0.993979
0.270562 1.02722
0.290944 1.01053
0.272318 1.03428
0.287344 1.02959
0.287153 1.00719
0.259178 1.02292
0.249525 1.016
0.281452 0.988804
0.29869 0.981882
0.283461 0.984914
0.311248 0.945626
0.312714 0.948264
0.295321 0.94736
0.289882 0.928925
0.298824 0.950141
0.339781 0.990362
0.325583 1.01839
0.360847 0.986417
0.33963 1.00319
0.341923 0.97482
0.31219 0.976645
0.315638 0.938083
0.280203 0.954896
0.263019 0.978935
0.324352 0.918895
0.348302 0.936602
0.409473 0.87835
0.466175 0.841118
0.439621 0.905356
0.411635 0.944372
0.416887 0.936833
0.460881 0.918117
0.453188 0.924181
0.433666 0.959802
0.465786 0.943549
0.486525 0.926612
0.491948 0.959325
0.469089 1.00714
0.478231 0.974984
0.431634 1.00445
0.392016 1.03269
0.40741 0.993307
0.417014 0.989955
0.416924 1.01775
0.41191 1.00278
