# Supplementary material for: Stochastic bond dynamics facilitates alignment of malaria parasite at erythrocyte membrane upon invasion
Source: eLife. 2020 May 18;9:e56500. doi: 10.7554/eLife.56500 (PMC7269671; doi:10.7554/eLife.56500)
Supplement: Figure 2—source data 1. [file elife-56500-fig2-data1.zip › PARA_POSITIONS/pos13.dat]

2.80172 0.814801
2.77628 0.87752
2.80718 0.781492
2.77906 0.853494
2.83546 0.744969
2.76137 1.01037
2.8106 0.935016
2.78837 0.985175
2.82887 0.867777
2.73534 1.0903
2.75473 1.03661
2.76091 1.0048
2.8443 0.833268
2.81463 0.952339
2.79027 1.0362
2.75996 1.08459
2.79224 0.889952
2.7504 0.932267
2.73189 0.958098
2.74664 0.911977
2.75494 0.866028
2.70964 0.940733
2.72908 0.87495
2.68035 0.996903
2.76272 0.810596
2.76204 0.846557
2.77032 0.884961
2.75779 0.90974
2.78359 0.871385
2.76805 0.896206
2.76995 0.882616
2.79848 0.75519
2.7829 0.794349
2.72602 0.98257
2.73748 0.998553
2.80403 0.915357
2.77637 1.11983
2.85325 1.1502
2.88488 1.21799
2.97889 1.1455
3.02081 1.17478
2.95451 1.31991
3.01415 1.21959
3.0579 1.13721
3.07598 1.15504
3.08649 1.17041
3.1353 1.13063
3.11415 1.25016
3.11403 1.25543
3.0427 1.35797
3.04734 1.30494
3.1248 1.13468
3.08335 1.27871
3.12555 1.24832
3.18766 1.12604
3.14581 1.23114
3.14726 1.17639
3.13778 1.1809
3.05094 1.39329
3.10253 1.28707
3.12187 1.28141
3.03448 1.4473
3.03824 1.37808
3.03248 1.32105
2.97253 1.37231
3.02565 1.24595
2.99606 1.28998
2.95082 1.40308
2.94651 1.46587
3.05744 1.35415
2.98379 1.57791
3.05342 1.4777
3.0344 1.50004
3.02862 1.47643
3.00315 1.48053
2.90595 1.61595
2.94638 1.50502
3.02143 1.2745
2.95908 1.31703
2.9026 1.39462
2.83598 1.53073
2.80653 1.61638
2.86671 1.51461
2.88243 1.50594
2.95455 1.41792
2.97329 1.43767
2.95732 1.53818
2.98714 1.51495
2.98636 1.52723
3.04123 1.41111
2.97846 1.52628
2.98173 1.49635
2.93532 1.58385
2.93417 1.55685
2.90055 1.56669
2.84673 1.63373
2.9357 1.45931
2.91581 1.53579
3.03035 1.33227
2.90945 1.58393
2.89805 1.55483
2.96474 1.35391
2.87508 1.48453
2.83713 1.5338
2.85417 1.4699
2.90436 1.40048
2.85238 1.50957
2.90022 1.44253
2.94237 1.40537
2.8968 1.54601
2.96605 1.43491
2.92064 1.52514
2.87048 1.58695
2.92135 1.49687
2.86755 1.59726
2.99983 1.40821
2.9803 1.49866
2.95718 1.53936
2.86723 1.65566
2.92911 1.47134
2.91654 1.49768
2.9352 1.48444
2.84361 1.67623
2.85876 1.67044
2.91998 1.57067
2.92873 1.57215
2.95792 1.49505
2.91499 1.59471
2.93918 1.61037
2.89129 1.72288
2.95897 1.63708
2.95469 1.63483
2.98012 1.5897
2.92846 1.70187
3.04083 1.53709
3.0687 1.49922
3.05014 1.58487
3.0483 1.62225
3.07137 1.60664
3.11009 1.53053
3.09566 1.53541
3.13571 1.41008
3.06001 1.57074
3.08453 1.57364
3.03081 1.68734
3.08039 1.61774
3.03823 1.67969
3.10988 1.53789
3.08158 1.56807
2.97621 1.74064
3.02955 1.6497
3.00372 1.72
3.04232 1.68877
3.02289 1.74468
3.07518 1.68593
3.06111 1.74889
3.06282 1.7653
3.08872 1.76453
3.16478 1.68366
3.10248 1.85006
3.22346 1.68343
3.17794 1.78712
3.18369 1.7788
3.16798 1.74991
3.13586 1.74949
3.13286 1.74362
3.19631 1.6088
3.11504 1.76661
3.13961 1.72984
3.14721 1.7521
3.20967 1.63145
3.20626 1.6101
3.12359 1.74547
3.09809 1.76546
3.1629 1.64748
3.1628 1.63003
3.21452 1.48388
3.20943 1.45699
3.10378 1.61741
3.0532 1.60447
3.09338 1.43034
3.00882 1.54614
3.0995 1.30468
3.04547 1.3829
3.01418 1.42766
3.02068 1.42632
3.01524 1.44592
2.98699 1.45968
2.98465 1.41746
2.90425 1.53625
2.98332 1.34086
2.87643 1.56286
2.90734 1.46469
2.89087 1.47543
2.87811 1.47856
2.91032 1.40758
2.85827 1.56629
2.846 1.64526
2.89935 1.58715
2.89739 1.61207
2.87669 1.68332
2.87908 1.71928
2.8716 1.73302
2.91415 1.61125
2.88657 1.64904
2.91822 1.60688
2.89862 1.62042
2.94592 1.54645
2.89539 1.65854
2.95836 1.56641
2.92997 1.64911
2.83339 1.83836
3.01313 1.56193
3.01793 1.60564
2.88464 1.8194
3.03017 1.56224
3.02347 1.53459
3.00871 1.49814
2.98712 1.51408
2.98136 1.51206
2.91706 1.62777
2.97397 1.51775
2.97646 1.49368
3.01215 1.34074
2.96368 1.37787
2.9847 1.31513
2.93529 1.38213
2.93352 1.3998
2.98466 1.34146
2.93365 1.49788
2.89549 1.65178
3.01248 1.49153
2.96231 1.6261
2.94739 1.66394
3.01724 1.46592
2.93421 1.5893
2.96988 1.50056
2.98799 1.50812
2.98952 1.54745
2.938 1.63028
2.97124 1.53328
3.0027 1.42412
2.88429 1.60358
2.88677 1.58651
2.87682 1.5989
2.88677 1.59697
2.95867 1.501
3.03979 1.36972
3.00809 1.50888
3.02768 1.46815
3.05141 1.36472
3.07338 1.29118
2.95517 1.54297
2.96317 1.55465
2.94378 1.62182
2.96938 1.57556
2.97696 1.55052
2.99175 1.48089
3.02152 1.33341
2.90802 1.50057
2.85214 1.55073
2.90795 1.39523
2.88519 1.39723
2.89562 1.32825
2.86568 1.36316
2.90783 1.21646
2.84331 1.29615
2.85015 1.18284
2.78452 1.27817
2.77971 1.25955
2.75473 1.29277
2.68064 1.44348
2.68406 1.41268
2.7354 1.2933
2.6876 1.42108
2.694 1.39754
2.66922 1.42763
2.67502 1.40396
2.77618 1.18354
2.76007 1.22132
2.73856 1.29059
2.69634 1.35032
2.6686 1.34191
2.65575 1.29593
2.63169 1.3201
2.60386 1.36712
2.6257 1.35599
2.67033 1.26369
2.68316 1.22273
2.68074 1.17804
2.6661 1.19767
2.67868 1.13715
2.63653 1.22174
2.6293 1.24636
2.66619 1.14969
2.61244 1.2887
2.66633 1.16662
2.63354 1.22662
2.67184 1.13873
2.57691 1.3719
2.63323 1.20214
2.62844 1.19073
2.60694 1.21016
2.57356 1.25955
2.5707 1.20955
2.59329 1.08393
2.49289 1.2974
2.49689 1.3114
2.54873 1.2369
2.61734 1.13784
2.63062 1.18999
2.63431 1.30892
2.67137 1.2049
2.70066 1.06964
2.6971 1.03439
2.67262 1.04813
2.66106 1.08081
2.66942 1.12432
2.65436 1.14389
2.64756 1.12151
2.6108 1.19006
2.64931 1.06817
2.53569 1.31753
2.56934 1.21906
2.55685 1.25132
2.58451 1.22089
2.54135 1.32153
2.61571 1.14451
2.5349 1.31983
2.56196 1.17469
2.49621 1.23665
2.52951 1.13819
2.48516 1.28829
2.55029 1.15418
2.49521 1.24475
2.53048 1.12918
2.49915 1.20742
2.58252 1.07269
2.57115 1.17909
2.57264 1.22616
2.63231 1.07392
2.58864 1.10813
2.54738 1.12736
2.54357 1.07103
2.50284 1.16267
2.48859 1.16424
2.48287 1.14243
2.47476 1.19817
2.5235 1.10852
2.49758 1.1648
2.48925 1.17011
2.50994 1.0898
2.50591 1.10711
2.509 1.10507
2.50375 1.13372
2.55196 1.01046
2.52998 1.06055
2.54037 1.08008
2.53756 1.06093
2.50145 1.14068
2.48047 1.21046
2.52578 1.11844
2.50757 1.17994
2.4717 1.24895
2.50876 1.20306
2.52417 1.19979
2.56975 1.13922
2.54799 1.2091
2.56525 1.16765
2.51162 1.28593
2.55024 1.20125
2.51957 1.2508
2.48345 1.34491
2.51411 1.28621
2.54293 1.17387
2.51404 1.24096
2.53192 1.17015
2.54138 1.14192
2.51033 1.24088
2.4899 1.30984
2.50459 1.309
2.44543 1.41135
2.52488 1.21043
2.55929 1.11862
2.4736 1.31271
2.42693 1.38107
2.39376 1.40469
2.46728 1.17481
2.40929 1.35764
2.44775 1.28517
2.48854 1.19654
2.4457 1.24528
2.47363 1.11754
2.39775 1.19359
2.34324 1.27688
2.34611 1.24084
2.38909 1.16905
2.39226 1.20285
2.38532 1.2433
2.39439 1.21832
2.37114 1.27863
2.39375 1.23795
2.38681 1.29189
2.4678 1.13548
2.44312 1.19769
2.43974 1.14183
2.33915 1.27024
2.32655 1.20085
2.2953 1.21479
2.3624 1.0168
2.32441 1.15239
2.34572 1.09734
2.2709 1.30231
2.37439 1.04421
2.3328 1.19999
2.38057 1.12307
2.3544 1.28993
2.41548 1.14985
2.34248 1.29229
2.37449 1.22186
2.44836 1.08651
2.38934 1.26578
2.41454 1.27415
2.43088 1.21724
2.39269 1.2309
2.41901 1.1272
2.35029 1.2324
2.38011 1.02797
2.35169 1.02564
2.32597 1.07931
2.32699 1.06409
2.31109 1.14104
2.37794 1.07288
2.34525 1.23285
2.34351 1.2211
2.35325 1.16547
2.33623 1.16272
2.38982 1.01245
2.35229 1.07971
2.31939 1.1211
2.33856 1.04546
2.39017 0.94749
2.34492 1.0968
2.40128 0.91238
2.39916 0.947546
2.34662 1.08935
2.3747 1.05957
2.3763 1.10793
2.39996 1.06403
2.38445 1.11417
2.38032 1.07651
2.40119 1.02361
2.37424 1.08019
2.39122 1.02056
2.40174 1.00644
2.38121 1.04481
2.35242 1.07801
2.38993 1.0192
2.41258 1.00994
2.4186 0.929255
2.39869 0.956159
2.38712 1.02387
2.3826 0.965295
2.33427 1.08243
2.34259 1.09624
2.34123 1.08316
2.35211 1.04222
2.39128 0.959965
2.42262 0.974369
2.41898 1.05682
2.39827 1.18194
2.4483 1.08111
2.42655 1.14152
2.46272 1.05106
2.43789 1.14833
2.46059 1.16308
2.47885 1.13419
2.46686 1.14583
2.53558 1.01039
2.49722 1.14129
2.47195 1.17822
2.48965 1.08782
2.45345 1.13872
2.43996 1.12851
2.36216 1.27803
2.38125 1.21823
2.34927 1.29774
2.37922 1.26007
2.41318 1.2187
2.43625 1.29311
2.45229 1.34516
2.52128 1.26277
2.57761 1.25338
2.55554 1.32719
2.5385 1.32117
2.55917 1.19972
2.50922 1.19037
2.50557 1.17746
2.46038 1.23024
2.48304 1.1126
2.49116 1.03238
2.45717 1.11368
2.44358 1.11229
2.48763 0.925094
2.40085 1.16407
2.40778 1.16108
2.39583 1.21208
2.38465 1.25801
2.47314 1.00447
2.46667 1.01975
2.47498 0.952321
2.41865 1.14469
2.4425 1.03578
2.43948 0.996118
2.41258 1.00587
2.45323 0.821129
2.40061 1.01585
2.44331 0.898164
2.42684 1.03921
2.4659 0.984224
2.46981 1.01207
2.41497 1.18123
2.50237 0.931068
2.49503 0.990099
2.50734 0.938
2.4535 1.05502
2.46432 0.937242
2.45977 0.870282
2.42562 0.886128
2.40348 0.87094
2.37795 0.92603
2.35072 0.946481
2.36925 0.887204
2.3371 1.00535
2.33925 1.03335
2.40793 0.825404
2.38563 0.859296
2.45418 0.687054
2.45142 0.781652
2.4177 0.959729
2.45562 0.897345
2.47454 0.861546
2.41994 1.08816
2.36457 1.19172
2.35837 1.19168
2.33312 1.24054
2.37379 1.13426
2.42311 1.06823
2.41635 1.1642
2.45145 1.10938
2.49096 1.00777
2.52373 0.95538
2.47882 1.07618
2.50183 0.980676
2.47858 1.01863
2.4617 0.969139
2.40745 1.01251
2.39081 0.980251
2.36531 1.01045
2.41005 0.892266
2.40736 0.889874
2.4421 0.869527
2.45442 0.85155
2.46939 0.806675
2.43791 0.87346
2.39692 0.971845
2.41091 0.932804
2.41313 0.9944
2.42067 1.05931
2.43427 0.993384
2.46008 0.912774
2.43147 1.01063
2.38561 1.12901
2.42305 1.07966
2.43912 1.01668
2.42607 1.03022
2.42335 1.05286
2.45758 1.00961
2.45328 1.01073
2.47826 0.941407
2.48056 0.865116
2.40493 1.04402
2.37824 1.04249
2.34844 1.0388
2.372 0.925045
2.39465 0.876515
2.41325 0.851047
2.40826 0.929169
2.36625 1.05193
2.40239 0.981737
2.39374 1.05188
2.40289 1.06766
2.42157 1.03692
2.37816 1.10932
2.38707 0.995566
2.36581 0.989275
2.39059 0.914186
2.40318 0.87289
2.42745 0.824294
2.41839 0.848027
2.40393 0.840637
2.36554 0.908441
2.34002 0.990013
2.36295 0.930378
2.39851 0.776192
2.31706 1.0536
2.42656 0.727268
2.42135 0.803547
2.36958 0.923524
2.39445 0.800329
2.32312 0.950072
2.32501 0.892971
2.32154 0.968317
2.36352 0.966944
2.38485 0.958989
2.4022 0.987052
2.41812 0.907767
2.40285 1.01394
2.41983 1.0793
2.51685 0.849321
2.44578 1.07937
2.45543 1.01799
2.47479 0.80191
2.44748 0.888994
2.40084 0.974161
2.39106 0.985031
2.41489 0.891446
2.39519 0.926055
2.366 1.04194
2.39652 1.0122
2.44484 0.935033
2.4373 0.94777
2.39666 1.00243
2.37789 1.07583
2.41887 1.01186
2.42844 1.12619
2.47673 1.05735
2.44944 1.08967
2.41469 1.12493
2.44048 0.932754
2.39932 1.01379
2.44577 0.839615
2.3893 1.02256
2.36783 1.04744
2.35341 1.04189
2.30759 1.12989
2.3934 0.908665
2.39958 1.05088
2.44171 1.0468
2.43087 1.07544
2.45739 1.05494
2.46761 1.09429
2.5212 0.990004
2.53119 1.04018
2.44211 1.1843
2.4516 1.09082
2.42326 1.09214
2.42581 1.02858
2.4326 0.999951
2.39029 1.03262
2.41805 0.821437
2.39466 0.817161
2.34629 0.961939
2.40418 0.760352
2.3325 1.00875
2.31222 1.06409
2.39865 0.7982
2.32564 0.983103
2.29471 1.00025
2.2886 0.996618
2.30257 0.939831
2.32676 0.953935
2.34219 0.866764
2.34078 0.807398
2.30814 0.874462
2.32354 0.803432
2.328 0.84813
2.3116 0.887513
2.30263 0.955299
2.36839 0.730715
2.35853 0.836523
2.40702 0.744221
2.39532 0.828474
2.37781 0.81785
2.38049 0.788716
2.34426 0.892571
2.29108 1.00764
2.29872 0.995493
2.35423 0.824484
2.39238 0.71279
2.35835 0.878068
2.36265 0.966902
2.40791 0.900087
2.38401 1.03718
2.46347 0.849309
2.4371 0.943473
2.3986 1.04724
2.39382 1.07959
2.41394 1.02731
2.39502 1.04939
2.37757 1.03041
2.37721 0.979392
2.34644 1.06636
2.38436 0.958659
2.36971 1.0324
2.44992 0.860124
2.46276 0.859064
2.42301 0.947241
2.38085 0.924227
2.30524 1.08768
2.40016 0.831601
2.42735 0.85153
2.40152 1.00254
2.39074 1.02813
2.39737 0.908276
2.36051 0.93431
2.35025 0.876207
2.35835 0.914383
2.43628 0.764493
2.4283 0.949647
2.43134 0.874375
2.38755 0.939722
2.38932 0.851153
2.37177 0.86245
2.33958 1.00584
2.36961 0.958347
2.34646 1.04496
2.37226 0.977433
2.35415 1.00485
2.37787 0.884839
2.3653 1.02015
2.41283 0.959189
2.42078 0.990919
2.40143 1.08605
2.37853 1.15906
2.48037 0.936929
2.43816 1.07613
2.47535 0.999709
2.43287 1.23202
2.47245 1.22857
2.50053 1.16924
2.48454 1.22693
2.47977 1.20006
2.47949 1.07402
2.44123 1.03054
2.38258 1.13242
2.34472 1.23616
2.36153 1.21851
2.3972 1.16551
2.38306 1.19999
2.30166 1.32337
2.37869 1.12169
2.34773 1.20969
2.41271 1.08654
2.35277 1.27123
2.37316 1.27137
2.3615 1.30289
2.30139 1.37291
2.32797 1.3039
2.38218 1.20979
2.36799 1.28228
2.28292 1.48295
2.33651 1.38421
2.36125 1.28685
2.34684 1.3055
2.38935 1.19607
2.31932 1.35782
2.33733 1.31166
2.38612 1.21276
2.35214 1.24278
2.33866 1.18721
2.38213 1.05215
2.35388 1.10313
2.30492 1.19259
2.30996 1.14459
2.33634 1.12849
2.37159 1.02039
2.3493 1.11413
2.33532 1.0812
2.33779 1.05093
2.37761 0.933736
2.35517 1.04153
2.36683 1.00673
2.35264 1.0256
2.29265 1.11938
2.32707 0.950288
2.30007 0.994136
2.26517 1.12255
2.33482 0.956153
2.36175 0.8631
2.32314 1.03246
2.32053 1.01329
2.35177 0.900899
2.31223 1.05354
2.34605 0.99695
2.35057 0.968052
2.34168 1.04134
2.34429 1.06263
2.36205 0.994125
2.37665 1.01254
2.37921 0.972231
2.40812 0.921768
2.42359 0.942468
2.38072 1.03376
2.39976 0.884104
2.40678 0.736173
2.3963 0.776176
2.36731 0.916953
2.37719 0.844693
2.39333 0.766707
2.37013 0.906109
2.38266 0.941381
2.42842 0.808466
2.41199 0.926036
2.37204 0.984829
2.31975 1.09975
2.33539 1.00615
2.37287 0.827002
2.33829 1.01491
2.38425 0.921082
2.40475 0.877125
2.42255 0.805679
2.42684 0.79894
2.39684 0.889616
2.35773 0.99078
2.42734 0.74825
2.34209 1.03985
2.41395 0.822785
2.36513 1.03103
2.42627 0.927326
2.39539 0.991561
2.34608 1.10679
2.38092 0.948327
2.33515 1.05241
2.32168 1.09136
2.33526 1.04937
2.38229 0.937225
2.40754 0.930983
2.39409 1.02845
2.38485 1.07228
2.47516 0.778664
2.37816 1.13737
2.39703 1.12695
2.42878 1.05528
2.46486 0.909085
2.43375 0.945369
2.38846 1.06016
2.37757 1.04046
2.3591 1.02276
2.33545 1.01154
2.32891 0.943406
2.30725 1.00053
2.31191 1.01463
2.35064 0.96249
2.35435 1.01307
2.30584 1.14788
2.25 1.24568
2.32907 1.03814
2.23093 1.24239
2.2928 1.05948
2.20803 1.21766
2.24089 1.08881
2.20917 1.15223
2.21176 1.12799
2.26767 1.03054
2.26843 1.00224
2.23579 1.05963
2.1649 1.21724
2.18257 1.13815
2.21887 1.09933
2.22044 1.12006
2.2422 1.07935
2.25215 1.00169
2.24755 0.863972
2.19742 0.973671
2.21672 0.899174
2.18166 1.02881
2.21053 0.987726
2.18205 1.12128
2.21109 1.06061
2.25075 0.996235
2.19957 1.11639
2.22019 1.08815
2.24367 1.14922
2.26781 1.1398
2.25985 1.1707
2.28559 1.0863
2.25612 1.16033
2.27319 1.07817
2.22004 1.15927
2.21715 1.09349
2.19499 1.107
2.24199 0.997849
2.18938 1.18573
2.21396 1.16934
2.24778 1.08617
2.2958 0.981515
2.2883 1.03968
2.30857 0.970285
2.31937 0.886632
2.24858 1.04458
2.26949 0.939724
2.23786 1.09205
2.23728 1.1243
2.28016 0.985444
2.27102 1.07765
2.26429 1.13323
2.3196 1.01039
2.30855 1.07277
2.29394 1.13559
2.32128 1.0713
2.30197 1.17163
2.31274 1.1702
2.28014 1.29267
2.30949 1.25864
2.34205 1.21958
2.31568 1.25212
2.34221 1.10847
2.31042 1.07757
2.28586 1.16949
2.2859 1.1843
2.25627 1.2029
2.25553 1.12081
2.24826 1.04758
2.23306 1.06562
2.27599 0.983846
2.24797 1.09282
2.26154 1.00975
2.28524 0.940971
2.20942 1.15519
2.21126 1.12563
2.26212 1.14204
2.24148 1.24947
2.26023 1.29621
2.30596 1.13024
2.24124 1.24874
2.27489 1.16119
2.24778 1.16508
2.23865 1.15778
2.27049 0.976574
2.25846 0.959041
2.23916 0.982484
2.22686 1.09078
2.23982 1.07477
2.23683 1.10806
2.27243 1.01807
2.32599 0.953356
2.29816 1.03505
2.25022 1.13936
2.29934 1.01857
2.25246 1.10618
2.30297 0.966819
2.28746 1.04873
2.27409 1.05584
2.30947 0.863192
2.30718 0.819166
2.29399 0.856105
2.25525 0.940965
2.27024 0.831868
2.2779 0.784136
2.27513 0.753866
2.28207 0.720012
2.2287 0.881707
2.23278 0.741489
2.19866 0.826626
2.19495 0.819467
2.20989 0.736899
2.18236 0.920957
2.16586 1.02176
2.2434 0.860582
2.2152 0.948091
2.25333 0.910341
2.25668 0.925317
2.22336 1.03013
2.18386 1.06315
2.23148 0.972171
2.24124 1.01991
2.23882 1.03154
2.25021 0.988382
2.22792 0.963483
2.19489 0.992677
2.16509 1.11125
2.21651 0.996951
2.20717 0.961014
2.17698 0.8824
2.16474 0.895265
2.12083 1.01053
2.109 1.07642
2.12776 1.13557
2.22659 1.00929
2.18534 1.20422
2.17389 1.1608
2.18137 1.09919
2.2102 0.987713
2.16004 1.06212
2.16612 1.02983
2.09678 1.21348
2.13119 1.04175
2.14731 0.895094
2.09767 1.04165
2.12428 0.975469
2.12667 0.96735
2.16987 0.894801
2.1191 0.94667
2.08744 1.01221
2.06515 1.05804
2.04225 1.14785
2.02281 1.25633
2.10986 1.14018
2.09968 1.09296
2.04058 1.14936
2.018 1.15916
1.99075 1.21161
2.03533 1.13877
2.01947 1.14396
2.02802 1.20274
2.01367 1.29406
2.03914 1.25636
1.97761 1.35749
2.03303 1.242
1.91307 1.41347
1.90882 1.35187
1.92925 1.31336
1.92535 1.31898
1.92223 1.34225
1.93208 1.29963
1.90366 1.35214
1.9212 1.32119
1.9014 1.35266
1.90292 1.39135
1.93893 1.29511
1.85681 1.42668
1.82037 1.43547
1.93046 1.18035
1.82678 1.4352
1.85688 1.37803
1.85794 1.38212
1.84155 1.44181
1.85416 1.36936
1.8175 1.40755
1.82234 1.30179
1.78625 1.29655
1.73739 1.29427
1.68302 1.38239
1.69856 1.32199
1.69077 1.36606
1.68635 1.39897
1.67509 1.39637
1.70666 1.27716
1.65087 1.39758
1.68439 1.34512
1.71725 1.27157
1.71199 1.21379
1.69286 1.2202
1.66725 1.2304
1.65201 1.1915
1.60845 1.18098
1.57034 1.17646
1.59386 1.05028
1.55142 1.14304
1.60935 1.04217
1.6174 1.12598
1.64773 1.0294
1.59457 1.11368
1.51328 1.30834
1.55168 1.24559
1.54243 1.3411
1.6441 1.12514
1.61248 1.2429
1.64811 1.13685
1.60478 1.30905
1.64977 1.28741
1.75205 1.08837
1.73022 1.12743
1.74321 1.03171
1.73208 1.02717
1.72326 1.09661
1.75778 0.967783
1.6642 1.20719
1.65497 1.22958
1.72258 1.08057
1.722 1.12689
1.70727 1.17096
1.7461 1.07123
1.76407 1.06813
1.7567 1.05382
1.7184 1.12786
1.71046 1.15935
1.66047 1.25384
1.73525 1.18583
1.75557 1.19896
1.77313 1.20035
1.73053 1.36053
1.82907 1.20711
1.81161 1.26606
1.80649 1.24799
1.79341 1.30929
1.78034 1.22363
1.77995 1.09141
1.6917 1.24853
1.78871 0.900522
1.72903 1.01547
1.70731 1.03874
1.67474 1.06095
1.70608 1.10581
1.76776 1.03147
1.74947 1.0842
1.71424 1.15044
1.74216 1.03927
1.73583 1.06836
1.75878 1.01539
1.74262 1.07654
1.71203 1.1438
1.76285 1.07721
1.7727 1.1356
1.75283 1.15988
1.72811 1.22714
1.74512 1.18068
1.75409 1.15595
1.80557 1.08435
1.7944 1.17617
1.82227 1.13497
1.81748 1.20187
1.81895 1.15679
1.76442 1.24311
1.76297 1.19883
1.745 1.21274
1.7261 1.25257
1.75996 1.21323
1.77177 1.17836
1.76024 1.15241
1.72748 1.185
1.71001 1.20939
1.71299 1.1683
1.65843 1.31405
1.78198 1.0522
1.74671 1.22516
1.79823 1.14966
1.78205 1.22183
1.80725 1.27398
1.88424 1.17023
1.87911 1.23441
1.80742 1.41431
1.92696 1.19703
1.93124 1.21983
1.87016 1.3
1.90111 1.20813
1.87621 1.27456
1.83203 1.28086
1.81644 1.31478
1.76578 1.36295
1.79107 1.2914
1.7854 1.32235
1.72982 1.43322
1.85849 1.24378
1.84151 1.37624
1.85048 1.38261
1.9065 1.25407
1.90094 1.2644
1.81675 1.35365
1.81281 1.27942
1.79358 1.2307
1.75707 1.28218
1.79714 1.1945
1.74282 1.32585
1.73891 1.32421
1.78696 1.28691
1.83012 1.18816
1.7997 1.2503
1.81382 1.19961
1.79537 1.22089
1.80955 1.14345
1.77706 1.25885
1.78358 1.34011
1.81055 1.23674
1.79121 1.18318
1.74431 1.21425
1.72574 1.22704
1.69534 1.34135
1.75807 1.26418
1.83731 1.14552
1.8749 1.1101
1.8793 1.07043
1.88808 1.11079
1.88908 1.16192
1.90848 1.10699
1.8526 1.22984
1.88975 1.13426
1.80804 1.27602
1.78256 1.28063
1.8106 1.19334
1.81575 1.14563
1.8585 1.13293
1.80033 1.29535
1.81808 1.33283
1.92381 1.18127
1.90626 1.19456
1.90699 1.16131
1.86386 1.24206
1.87546 1.11499
1.79887 1.23485
1.77521 1.23082
1.72972 1.25336
1.7229 1.24652
1.76557 1.24863
1.79277 1.30329
1.72048 1.45761
1.77666 1.42143
1.7093 1.56914
1.80558 1.44428
1.82 1.44822
1.91714 1.24572
1.87801 1.36
1.89394 1.37166
1.94772 1.3071
1.89652 1.48039
2.00312 1.34905
2.00331 1.39226
1.98064 1.4149
2.0245 1.28836
2.01385 1.27151
1.9877 1.30653
1.97344 1.27523
1.94128 1.31648
1.97 1.27973
1.97248 1.30295
1.99215 1.28748
2.01411 1.22178
2.08142 1.03208
2.00932 1.18595
2.02294 1.16072
1.97616 1.26145
1.95925 1.26896
1.97516 1.25222
1.93286 1.29291
1.93653 1.30314
1.98076 1.2804
1.97371 1.3747
2.01005 1.3562
2.01187 1.40657
2.0829 1.2854
2.05328 1.39991
2.01572 1.43595
2.03705 1.44188
2.15246 1.23143
2.05856 1.39526
2.08669 1.22865
2.03504 1.26576
2.03658 1.24577
2.0765 1.13553
2.01771 1.31107
2.01774 1.30279
2.01147 1.27837
1.98107 1.3153
1.91222 1.44727
1.93339 1.31803
1.9458 1.26167
1.88818 1.34669
1.96547 1.15647
1.95982 1.13431
1.90693 1.25753
1.97323 1.11484
2.01992 1.07782
2.0524 1.03344
2.01667 1.10257
1.98 1.15182
2.03335 1.06945
1.98575 1.13871
2.02353 1.09389
2.00427 1.18105
2.05116 1.15968
2.05382 1.1783
2.01855 1.26371
1.97338 1.28573
1.97535 1.21889
1.93173 1.28152
1.93002 1.31368
1.93111 1.38302
1.97489 1.35507
1.94749 1.44289
2.01027 1.3195
2.03303 1.3533
2.08063 1.30279
2.05418 1.37184
2.09903 1.24273
2.08766 1.25543
2.04242 1.3734
2.0377 1.33697
1.97921 1.4161
1.97422 1.37221
1.98173 1.32935
2.02801 1.22698
2.01281 1.2069
1.99407 1.21286
2.02028 1.11969
2.02574 1.13326
2.06727 1.02014
2.04578 1.10478
2.00482 1.17856
1.94809 1.19636
1.89211 1.29917
1.92156 1.23767
1.92155 1.29646
2.01267 1.14533
1.95979 1.30398
1.99506 1.25139
1.96212 1.23661
1.98544 1.13934
1.90247 1.286
1.91888 1.2319
1.93258 1.15711
1.89726 1.19187
1.83384 1.28831
1.84572 1.29907
1.92766 1.14054
1.90151 1.24961
1.97053 1.18565
1.95208 1.26896
2.03737 1.14471
2.01197 1.25454
2.06916 1.16173
2.02948 1.22325
1.90099 1.4438
1.90709 1.37937
1.87951 1.38726
1.9076 1.31089
1.91474 1.26477
1.93703 1.18715
1.97436 1.0582
1.92365 1.07479
1.85166 1.24359
1.91176 1.14854
1.9241 1.15404
1.91896 1.13469
1.90221 1.16486
1.88494 1.26918
1.95542 1.15598
1.97551 1.16255
1.96709 1.22638
2.01358 1.2311
2.0363 1.18249
1.99807 1.29783
2.02175 1.29747
1.99564 1.31998
2.02447 1.24789
1.97514 1.41999
2.02082 1.37055
2.04167 1.36732
2.08902 1.28468
2.06728 1.33575
2.19568 1.14599
2.08785 1.37025
2.11505 1.29364
2.12594 1.30148
2.0775 1.39991
2.03909 1.41053
2.06435 1.33324
1.99951 1.38155
2.05113 1.19518
1.9275 1.41256
1.9528 1.30856
1.9992 1.20746
2.00485 1.15577
1.91002 1.35631
1.98271 1.26688
2.02654 1.27563
2.08453 1.22672
2.08189 1.25704
2.07963 1.28817
2.08389 1.1653
2.02812 1.22603
2.0471 1.15242
2.07166 1.08933
2.06097 1.10976
2.02803 1.15831
2.07308 0.952412
1.97854 1.13094
1.99074 1.02927
1.96058 1.11224
2.02101 0.993746
2.00833 0.989117
1.99065 1.00639
1.94168 1.0651
1.96604 0.989872
1.90514 1.15709
1.92266 1.08077
1.88156 1.10547
1.84678 1.13373
1.86997 1.14683
1.84466 1.21328
1.86905 1.16338
1.87931 1.18652
1.89644 1.18383
1.90888 1.14221
1.89813 1.17441
1.80704 1.35608
1.89849 1.17587
1.91157 1.14353
1.86322 1.33845
1.90223 1.2477
1.8827 1.23606
1.89975 1.09858
1.85051 1.12622
1.81045 1.19677
1.78658 1.22849
1.7977 1.18734
1.76757 1.19256
1.73175 1.21538
1.69853 1.24564
1.71095 1.2366
1.75379 1.18517
1.74397 1.2448
1.75037 1.28274
1.81217 1.22313
1.83281 1.20838
1.8583 1.18918
1.80473 1.29398
1.84066 1.21046
1.84275 1.22578
1.80823 1.33821
1.79781 1.38145
1.81724 1.29993
1.75376 1.35992
1.79868 1.29722
1.80941 1.30692
1.7548 1.35079
1.75335 1.27694
1.72926 1.29374
1.78077 1.13761
1.75388 1.15509
1.71617 1.24495
1.76791 1.08909
1.75277 1.01744
1.71208 1.07319
1.70053 1.09304
1.70987 1.05979
1.69505 1.02162
1.68144 1.05766
1.72947 0.956894
1.71097 1.04045
1.70067 1.10131
1.67377 1.05721
1.64888 0.987248
1.60409 0.966203
1.56695 1.08793
1.64414 1.01836
1.66264 0.994828
1.67858 0.997664
1.64808 1.05098
1.64848 0.989821
1.61088 1.06659
1.5827 1.06739
1.58834 1.04631
1.5724 1.16743
1.55439 1.27808
1.59589 1.2323
1.59816 1.32872
1.63333 1.24847
1.59602 1.31264
1.6056 1.26891
1.69907 1.07397
1.61758 1.22008
1.62378 1.22824
1.56963 1.25329
1.56788 1.17582
1.57723 1.10099
1.56988 1.09001
1.54444 1.16013
1.50086 1.21999
1.55268 1.0674
1.49862 1.15093
1.5121 1.12047
1.56508 1.06244
1.55868 1.06267
1.52279 1.07843
1.48766 1.06891
1.41292 1.18546
1.49701 1.04897
1.56059 1.04424
1.53654 1.11659
1.60628 0.963851
1.55175 1.09415
1.52834 1.09775
1.53677 1.06991
1.50322 1.1073
1.49901 1.12162
1.53757 1.03583
1.52828 1.10995
1.49283 1.15771
1.4823 1.15857
1.47612 1.19779
1.5029 1.15625
1.54293 1.12562
1.61448 0.992433
1.63254 0.972102
1.58603 1.05305
1.56333 1.04293
1.58789 0.912505
1.51084 1.01908
1.50023 1.02971
1.47345 1.00779
1.49747 0.985941
1.51561 0.959182
1.55849 0.93248
1.49421 1.08803
1.55254 0.951687
1.52451 1.09683
1.54204 1.12689
1.52429 1.09996
1.55344 1.04996
1.52079 1.13318
1.57756 0.992056
1.55133 1.07772
1.53151 1.12201
1.49804 1.13354
1.47562 1.07696
1.52801 1.00316
1.55917 0.977715
1.52619 1.11043
1.55315 1.06152
1.52849 1.0988
1.4808 1.15342
1.4141 1.19028
1.42317 1.13734
1.44483 1.0946
1.45681 1.11882
1.45463 1.1432
1.4424 1.09889
1.46498 1.00341
1.39006 1.19133
1.42994 1.16491
1.46976 1.11736
1.48279 1.14192
1.49187 1.1365
1.48071 1.16739
1.50378 1.11416
1.51812 1.06321
1.46808 1.1246
1.45137 1.1257
1.46735 1.06449
1.44998 1.09835
1.3937 1.17961
1.38516 1.18953
1.43981 1.0955
1.45265 1.04917
1.52133 0.922854
1.46087 1.03553
1.46027 1.05834
1.44013 1.22625
1.48086 1.13017
1.41237 1.25059
1.39672 1.25274
1.4086 1.18368
1.38694 1.20968
1.36456 1.26913
1.36339 1.30073
1.40128 1.1839
1.42192 1.12451
1.39986 1.14799
1.39521 1.12483
1.40228 1.05365
1.32343 1.10009
1.34108 1.07804
1.32975 1.06771
1.29686 1.10969
1.33059 1.01764
1.30374 1.14664
1.35429 1.06982
1.32435 1.16229
1.36977 1.1213
1.34796 1.17418
1.29688 1.22252
1.32185 1.22855
1.34066 1.20832
1.34805 1.16829
1.34255 1.20517
1.33225 1.1349
1.33437 1.06921
1.30974 1.05782
1.33866 1.01458
1.31973 1.08407
1.31022 1.12228
1.35054 1.08513
1.37337 1.09653
1.35753 1.20501
1.34329 1.23877
1.28587 1.34662
1.33297 1.271
1.33251 1.30534
1.38156 1.27112
1.39393 1.2625
1.43333 1.22325
1.44243 1.1875
1.46035 1.13648
1.40013 1.2522
1.44009 1.14072
1.44516 1.09793
1.42835 1.01255
1.36023 1.12664
1.34201 1.15175
1.38533 1.12187
1.33086 1.19438
1.32111 1.23361
1.31511 1.26704
1.31057 1.26883
1.33862 1.20912
1.38436 1.19619
1.33365 1.3245
1.4109 1.17818
1.34136 1.28826
1.38921 1.17017
1.3049 1.25003
1.28456 1.17452
1.31708 1.08162
1.28806 1.07183
1.20206 1.16101
1.25367 1.00308
1.26474 0.997634
1.25791 0.981623
1.25334 1.02197
1.21976 1.09745
1.28393 0.975142
1.22003 1.08007
1.12634 1.17378
1.18865 1.07927
1.13312 1.15982
1.14227 1.15617
1.15041 1.19622
1.17583 1.15937
1.17361 1.08976
1.09183 1.14601
1.12293 1.10735
1.13719 1.14394
1.1356 1.13927
1.15135 1.11397
1.11939 1.18364
1.10571 1.21527
1.11803 1.19809
1.16689 1.17747
1.22834 1.14458
1.25782 1.09203
1.23422 1.12861
1.19296 1.1409
1.1774 1.08198
1.1602 1.10875
1.10548 1.14781
1.11184 1.14885
1.10078 1.20553
1.10049 1.24065
1.14898 1.15637
1.11656 1.15706
1.06799 1.15143
1.0686 1.12646
1.05509 1.12004
1.0537 1.08005
0.961289 1.161
1.00952 1.0581
0.982216 1.15266
1.03445 1.11377
1.02373 1.18897
1.06797 1.12428
1.09208 1.12455
1.15377 1.06165
1.14872 1.12142
1.11913 1.11515
1.098 1.11653
1.00344 1.26438
1.02972 1.14642
1.07972 1.06386
1.07143 1.0196
1.01571 1.06603
0.964559 1.11039
1.01249 0.998672
0.932257 1.14448
0.935462 1.14494
0.929583 1.13503
0.90927 1.09141
0.913353 1.09702
0.923896 1.07878
0.933184 1.04655
0.843245 1.11777
0.909935 0.932824
0.828336 1.08338
0.844458 1.03469
0.877335 0.9873
0.871576 0.960524
0.798847 1.00883
0.787565 1.00479
0.79373 0.976075
0.824354 0.940172
0.75871 1.11551
0.700933 1.20308
0.775014 1.08707
0.724996 1.1785
0.738244 1.0936
0.768509 1.03701
0.700001 1.04987
0.716443 0.992878
0.716473 1.00028
0.741849 0.942664
0.754657 0.9683
0.711087 1.10545
0.73891 1.07453
0.719035 1.0325
0.741852 0.985522
0.701279 1.05516
0.689166 1.11355
0.780693 1.00426
0.690431 1.14824
0.745088 1.01205
0.709251 1.07428
0.729012 1.04613
0.72494 1.01202
0.707196 1.05112
0.751864 1.0398
0.76088 1.07368
0.746471 1.10288
0.713319 1.12634
0.573277 1.21933
0.622666 1.13144
0.615181 1.07965
0.652299 0.986177
0.606183 1.05319
0.54621 1.1405
0.646089 1.07587
0.65365 1.16151
0.711413 1.13743
0.742008 1.15792
0.730333 1.17454
0.774257 1.10538
0.796799 1.08011
0.817863 1.10661
0.78586 1.15348
0.762495 1.13236
0.681109 1.18051
0.65484 1.17125
0.676898 1.12309
0.660974 1.15624
0.713115 1.10533
0.689752 1.07597
0.715151 1.01559
0.713509 0.982505
0.701174 0.99468
0.667727 1.08232
0.713537 0.997673
0.653345 1.06179
0.66895 1.00426
0.624491 1.07272
0.674619 1.012
0.660176 0.974158
0.713393 0.901006
0.654956 0.995471
0.687973 0.951586
0.707529 0.922434
0.700401 0.962894
0.703414 1.02816
0.748611 1.01687
0.72953 1.00228
0.674035 1.05458
0.690751 1.03646
0.651897 1.09703
0.678241 1.06847
0.629521 1.13085
0.672675 1.07481
0.674156 1.11624
0.722352 1.08764
0.715641 1.08682
0.74186 1.02645
0.724009 1.04432
0.652992 1.05579
0.650613 1.05227
0.632932 1.08401
0.684997 0.98827
0.641141 1.02901
0.62039 1.11914
0.599768 1.10804
0.662406 1.00174
0.633724 1.05138
0.611939 1.12769
0.661452 1.10263
0.62081 1.16652
0.6321 1.13385
0.622717 1.16597
0.579665 1.15461
0.620022 1.08427
0.628334 1.09316
0.662795 1.0895
0.636312 1.17347
0.743889 1.02657
0.747616 1.02124
0.690392 1.08943
0.682265 1.10174
0.702841 1.08138
0.73367 1.03802
0.658439 1.16026
0.636845 1.18562
0.676671 1.13043
0.722311 1.08624
0.67176 1.14063
0.699729 1.10186
0.76737 0.982176
0.721283 1.12107
0.739993 1.1227
0.696626 1.19461
0.740668 1.13369
0.74035 1.16386
0.80093 1.08705
0.800703 1.11308
0.799214 1.1491
0.822235 1.06312
0.825798 1.01441
0.730043 1.10302
0.727774 1.01837
0.744486 0.975348
0.722849 0.966058
0.71709 0.975973
0.696817 1.06443
0.670532 1.17954
0.742003 1.07182
0.717296 1.12421
0.674968 1.13827
0.649671 1.13074
0.633471 1.20177
0.662739 1.16091
0.648232 1.15115
0.677382 1.05601
0.577847 1.15455
0.636873 1.0614
0.635951 1.03209
0.619119 1.06752
0.616295 1.0228
0.614855 0.992063
0.625269 1.00076
0.629033 1.04828
0.694411 0.992582
0.712208 1.00822
0.704947 1.09007
0.745582 1.02159
0.772854 0.998171
0.724979 1.03429
0.754005 1.01853
0.772169 1.00515
0.764095 1.02386
0.723195 1.07876
0.696424 1.07089
0.697508 1.05806
0.737828 1.0588
0.774563 1.03414
0.811005 0.97282
0.679477 1.10584
0.714677 1.02171
0.669656 1.07936
0.671336 1.13362
0.679373 1.14082
0.726496 1.12134
0.765712 1.07339
0.762806 1.09679
0.714444 1.16407
0.748726 1.16782
0.768866 1.15113
0.85115 1.12965
0.932617 1.07998
0.853414 1.21767
0.895907 1.18336
0.903673 1.11059
0.859769 1.13868
0.801108 1.16806
0.849276 1.06269
0.840562 1.06221
0.857164 1.02906
0.832678 1.08282
0.811345 1.11965
0.843991 1.06262
0.836405 1.08674
0.841501 1.15177
0.799874 1.20938
0.903325 1.08286
0.865149 1.10663
0.896316 1.08813
0.867224 1.14374
0.889757 1.12859
0.938891 1.04726
0.909341 1.08233
0.893274 1.09198
0.869707 1.13723
0.894775 1.10139
0.936032 1.02732
0.924276 1.04912
0.913124 1.1176
0.840096 1.2066
0.878713 1.09764
0.867049 1.11457
0.941088 0.995365
0.89353 1.03376
0.839489 1.04251
0.851488 0.987905
0.815898 0.965901
0.769099 0.972886
0.746865 1.00886
0.814903 0.968763
0.808565 0.965392
0.762066 1.02399
0.767034 1.01909
0.793946 0.956875
0.74938 1.04843
0.746232 1.09543
0.750774 1.08015
0.670145 1.1621
0.737726 1.08059
0.691277 1.15554
0.737799 1.06869
0.717423 1.11039
0.665025 1.20809
0.680823 1.20535
0.730646 1.15358
0.701002 1.16906
0.737458 1.0908
0.730806 1.09731
0.713891 1.14415
0.739175 1.11118
0.752988 1.04656
0.712173 1.072
0.730314 1.00576
0.661492 1.05938
0.661559 1.10591
0.705558 1.11924
0.742625 1.10142
0.747545 1.09466
0.727528 1.09116
0.731228 1.04173
0.726491 1.03816
0.687326 1.05809
0.68308 1.02189
0.681342 1.00853
0.681451 0.982668
0.689938 0.988341
0.714179 0.984239
0.765075 0.989775
0.746343 0.993838
0.682988 1.04333
0.679207 1.02386
0.689208 1.05541
0.726315 1.07146
0.757079 1.06656
0.78434 1.0223
0.790212 1.02626
0.852563 0.96915
0.866076 1.04329
0.882413 1.08153
0.889805 1.05652
0.831854 1.13512
0.872074 1.04875
0.819353 1.08587
0.783098 1.06812
0.694274 1.16136
0.749155 1.06401
0.747365 1.07488
0.758243 1.06721
0.773152 1.07076
0.7462 1.11419
0.736024 1.12307
0.701954 1.1447
0.718202 1.08972
0.742413 1.03886
0.699995 1.07562
0.69699 1.03032
0.636999 1.08815
0.61286 1.08853
0.620588 1.09629
0.664046 1.06146
0.64958 1.12489
0.697519 1.09924
0.675461 1.17826
0.719619 1.19976
0.80734 1.13314
0.806682 1.14348
0.72597 1.23534
0.833542 1.07478
0.774476 1.14635
0.884261 1.02716
0.851749 1.11176
0.86994 1.10876
0.877331 1.08467
0.917838 1.00886
0.866125 1.06629
0.839027 1.09936
0.87673 1.0375
0.893552 1.05373
0.862717 1.10468
0.894896 1.08401
0.881595 1.09904
0.837337 1.14847
0.916408 1.04496
0.930045 1.02625
0.91619 1.03802
0.897132 1.03357
0.840095 1.10492
0.836646 1.09111
0.816604 1.10117
0.818852 1.1222
0.844441 1.11132
0.836103 1.12883
0.828875 1.13
0.80645 1.16971
0.77189 1.21412
0.849187 1.12541
0.801274 1.17546
0.848113 1.0902
0.812833 1.1559
0.800628 1.14984
0.793416 1.16068
0.773899 1.14921
0.841042 1.05591
0.867461 1.01613
0.87988 0.986984
0.816078 1.0896
0.890479 0.959465
0.826115 1.05568
0.82057 1.13539
0.931673 1.02379
0.918421 1.05352
0.918413 1.09109
0.890234 1.12284
0.941838 1.01766
0.906099 1.02324
0.908184 1.00788
0.93638 0.950431
0.861856 1.04937
0.775811 1.14282
0.798475 1.09913
0.835915 0.998626
0.809685 0.990737
0.770885 1.01917
0.739335 1.0481
0.755394 1.06082
0.783607 1.07686
0.833983 1.03457
0.86287 1.00209
0.832008 1.08403
0.850759 1.11514
0.832361 1.15136
0.880155 1.13953
0.896069 1.14287
0.893129 1.12837
1.01441 0.967091
0.970168 1.0575
0.944313 1.10003
0.958963 1.08283
0.912554 1.11946
0.923458 1.07431
0.872041 1.13219
0.858036 1.15328
0.861719 1.16248
0.913061 1.08419
0.892429 1.1283
0.87303 1.15806
0.776299 1.27724
0.895239 1.14461
0.87663 1.16461
0.895466 1.14019
0.912834 1.12133
0.934549 1.1055
0.886213 1.15523
0.920179 1.09049
0.894712 1.11159
0.834453 1.18764
0.891055 1.0911
0.891506 1.05364
0.921098 1.03231
0.882959 1.11398
0.842544 1.19142
0.936843 1.05805
0.924459 1.04957
0.887825 1.10298
0.895141 1.05378
0.899726 1.09278
0.999112 0.967248
0.956803 1.08674
1.0039 1.01286
0.958209 1.03407
0.903944 1.07938
0.902502 1.07801
0.889391 1.05159
0.902863 1.06684
0.917639 1.08223
0.956422 1.09098
1.00351 1.06871
1.01785 1.06023
1.08256 1.01115
1.04299 1.1162
1.06056 1.08318
1.01671 1.11031
1.02626 1.06897
1.07362 0.979985
1.03473 1.13097
0.991363 1.24967
1.05632 1.17364
1.04765 1.22903
1.08072 1.20388
1.03877 1.24282
1.02105 1.18493
1.02972 1.11101
1.01014 1.13897
0.918041 1.20967
0.985629 1.09655
1.00537 1.06134
0.9916 1.08069
0.9816 1.05958
0.939237 1.09395
0.942154 1.09697
1.01388 1.03357
0.960396 1.08837
0.939574 1.05411
0.899554 1.09398
0.895004 1.10963
0.925131 1.06228
0.917543 1.04312
0.892896 1.10157
0.894092 1.06937
0.89012 1.12777
0.918865 1.09645
0.932361 1.07881
0.930481 1.08233
0.881263 1.13664
0.891678 1.12249
0.945593 1.05045
0.920966 1.06258
0.935365 1.01794
0.947789 0.980909
0.896657 1.10275
0.909552 1.06675
0.917688 1.06201
0.914684 1.0572
0.879308 1.05367
0.869391 1.0943
0.928818 1.04446
0.888856 1.10256
0.821057 1.18209
0.859178 1.1224
0.886591 1.08687
0.82268 1.19787
0.834604 1.22825
0.874683 1.19112
0.928461 1.1473
0.881242 1.18213
0.899005 1.13352
0.907511 1.13378
0.887868 1.1872
0.939957 1.14303
0.913996 1.15943
0.916115 1.16185
0.969813 1.11598
0.975714 1.16218
0.99286 1.16074
1.04797 1.13091
1.0795 1.11101
1.05919 1.12546
1.07683 1.09316
1.03236 1.10159
0.951238 1.13545
0.930851 1.1223
0.953647 1.06881
0.931434 1.09992
0.896338 1.16998
0.917923 1.21025
0.968483 1.19983
0.979558 1.23156
0.98279 1.23113
0.96477 1.27552
1.01003 1.2676
1.01462 1.27947
1.00933 1.29162
1.04987 1.21944
1.07166 1.10073
1.00475 1.11653
1.00084 1.06992
0.961622 1.09527
1.0063 1.01172
1.01069 1.00374
0.991505 1.02606
0.9629 1.05972
0.986592 1.08485
1.03306 1.07454
1.05957 1.09603
1.06561 1.08807
1.00165 1.1667
0.978622 1.13253
0.983018 1.08152
0.956097 1.10325
0.927849 1.12771
1.01373 1.0128
1.02569 1.00921
0.981314 1.04846
0.983486 0.996673
0.942761 1.03705
0.985902 0.961551
0.939349 1.00846
0.969821 0.95077
0.951446 1.01856
0.948411 1.00955
0.956336 1.00354
0.939364 0.990856
0.926357 1.00401
0.885102 1.05276
0.879725 1.03675
0.848236 1.0938
0.922483 1.03097
0.960957 1.03564
0.952392 1.08943
0.961768 1.08903
0.925388 1.17147
0.995845 1.09332
0.960016 1.16591
0.903267 1.26815
0.915669 1.26612
0.970055 1.20745
1.03344 1.12038
1.01677 1.08789
0.936995 1.18958
0.933427 1.19246
0.922831 1.17737
0.871349 1.19199
0.85677 1.16123
0.875784 1.12127
0.966971 1.00646
0.951768 1.04472
0.953315 1.06611
1.02461 1.00126
0.992445 1.0642
0.954022 1.073
0.931213 1.08079
0.945295 1.01321
0.88175 1.11835
0.906865 1.10079
0.950229 1.0834
0.857081 1.19651
0.879723 1.14336
0.880005 1.14
0.934726 1.0817
0.92263 1.07651
0.934974 1.05879
0.886512 1.15341
0.906318 1.10542
0.934151 1.03839
0.968742 0.930398
0.93568 0.952725
0.866307 1.02343
0.804982 1.09733
0.84313 1.07082
0.876495 1.06476
0.827274 1.11836
0.842804 1.09625
0.893096 1.01111
0.910506 1.00122
0.872783 1.02412
0.860831 0.978392
0.867321 0.991256
0.87394 1.0218
0.878759 1.04775
0.965768 0.973901
0.898603 1.08531
0.896552 1.08605
0.909955 1.06385
0.878859 1.09695
0.915211 1.06887
0.91806 1.04241
0.902324 1.10209
0.97296 1.04745
0.968107 1.0564
0.938249 1.07425
0.993312 1.00195
0.944629 1.04157
0.970899 0.992542
0.965436 0.967125
0.918158 1.07204
1.02724 0.886934
0.938028 1.03964
0.902589 1.07944
0.921367 1.04426
0.933211 1.0207
0.939095 0.997738
0.948811 1.00894
0.915643 1.04282
0.900503 1.04967
0.919822 1.01633
0.909665 1.03565
0.958859 0.929034
0.893318 1.04464
0.899187 1.02045
0.9072 1.02865
0.922832 1.03483
0.934259 1.02563
0.888101 1.10076
0.902611 1.10348
0.926003 1.05402
0.895881 1.1075
0.887871 1.08837
0.841962 1.13306
0.881562 1.10434
0.888057 1.09173
0.89704 1.11996
0.943205 1.06035
0.906976 1.06532
0.88239 1.06074
0.894885 1.01097
0.883261 1.02722
0.829487 1.1054
0.831751 1.14256
0.917707 1.09859
0.935294 1.15074
1.04765 1.04271
0.979251 1.15934
0.903994 1.21377
0.956629 1.0548
0.847293 1.1584
0.801587 1.15497
0.814124 1.09274
0.722609 1.1934
0.792833 1.10006
0.781992 1.06124
0.714607 1.14862
0.731113 1.17301
0.846237 1.06461
0.794992 1.1403
0.81076 1.1408
0.783404 1.19249
0.807458 1.17548
0.85545 1.04337
0.784877 1.07766
0.717248 1.105
0.72379 1.09036
0.755854 1.04826
0.751153 1.03484
0.755137 1.02735
0.767323 1.0109
0.735635 1.05421
0.757412 1.06126
0.727525 1.08823
0.739207 1.08789
0.769328 1.06255
0.751676 1.09912
0.821572 1.06402
0.873584 1.04288
0.856248 1.08534
0.874077 1.07111
0.868839 1.07325
0.880958 1.10417
0.884401 1.11408
0.917632 1.10131
0.932185 1.0715
0.883504 1.14805
0.906225 1.11179
0.952997 1.06661
0.908572 1.13303
0.974016 1.06318
0.947863 1.11018
0.95344 1.09764
0.981795 1.09103
1.06219 1.0241
1.02744 1.07099
1.03324 1.07567
1.0799 0.990985
0.991047 1.07633
0.892883 1.12995
0.950221 0.990179
0.98712 0.939545
0.927589 1.0297
0.970619 1.04128
0.969926 1.09875
0.977618 1.12318
0.976903 1.14537
1.0185 1.12493
1.03446 1.11947
1.1332 1.03478
1.09463 1.07275
1.04031 1.11358
1.07702 1.06003
1.05486 1.09005
1.02167 1.09931
1.03648 1.0206
1.00719 1.013
0.970354 1.04917
0.976494 1.02858
0.92156 1.11131
0.930188 1.09001
0.95441 1.00817
0.983342 0.964974
0.966761 0.988399
0.972699 0.970297
0.954479 1.00464
0.999986 0.994155
1.01448 0.994315
1.0392 0.94734
0.946865 1.04909
0.941104 1.01869
0.907645 1.08076
0.957714 1.02549
0.979851 1.01874
1.00763 1.02298
1.00578 1.03446
0.944075 1.11931
0.934489 1.07933
0.962043 1.03882
0.944227 1.04921
0.897606 1.11341
0.859872 1.16656
0.876815 1.13137
0.870444 1.16102
0.893864 1.12822
0.953422 1.05896
0.905421 1.07896
0.888426 1.06414
0.847029 1.12122
0.886368 1.09644
0.892681 1.11073
0.874882 1.14946
0.954954 1.05896
0.980558 0.99041
0.935142 0.964336
0.88265 1.03727
0.848902 1.04504
0.858816 1.00103
0.829652 1.01448
0.806199 1.02931
0.779978 1.0557
0.784201 1.03559
0.82493 0.956186
0.800485 0.989137
0.770978 1.05055
0.831473 0.969598
0.836904 0.999137
0.882936 0.987834
0.909068 0.973135
0.923873 0.974958
0.821782 1.02658
0.801385 0.997701
0.742304 1.06535
0.786319 1.0351
0.818933 1.01218
0.827775 1.04269
0.864666 0.998902
0.855187 1.04307
0.812605 1.08356
0.868338 1.01757
0.822645 1.0568
0.766187 1.09136
0.724369 1.10667
0.784463 1.03122
0.769416 1.03276
0.738164 1.08415
0.844508 0.949623
0.768194 1.0033
0.79353 0.980281
0.76742 1.01113
0.736016 1.04163
0.759874 1.01456
0.763072 1.03856
0.73056 1.0957
0.73968 1.10392
0.689489 1.18524
0.822152 1.05373
0.78657 1.10281
0.775051 1.10927
0.768724 1.12755
0.79678 1.09651
0.74555 1.14639
0.799002 1.09953
0.748714 1.11844
0.757284 1.12936
0.725101 1.16318
0.650503 1.22238
0.719078 1.13954
0.689797 1.1798
0.74143 1.1325
0.751748 1.08552
0.681326 1.14284
0.732586 1.05679
0.668546 1.07883
0.666752 1.07792
0.657423 1.11818
0.705283 1.07888
0.777242 1.0065
0.764742 1.0518
0.813015 1.01153
0.751427 1.0762
0.735242 1.10581
0.789 1.00175
0.732641 1.05369
0.713872 1.08026
0.735543 1.04124
0.676677 1.09592
0.719887 1.02269
0.712525 1.04979
0.668836 1.10603
0.714536 1.02556
0.646225 1.08005
0.637927 1.10651
0.638341 1.11167
0.637935 1.1199
0.697219 1.10087
0.659812 1.16846
0.653412 1.16614
0.68943 1.12609
0.643571 1.15364
0.658627 1.10418
0.632988 1.11442
0.670654 1.06245
0.667141 1.07345
0.677986 1.00671
0.622146 1.04377
0.567627 1.05187
0.624735 0.985689
0.587711 1.08048
0.583562 1.10939
0.620214 1.06362
0.658978 1.02967
0.632422 1.03736
0.58364 1.08055
0.572309 1.07942
0.580755 1.0829
0.534794 1.11048
0.485448 1.12966
0.479038 1.0784
0.497389 1.04699
0.490567 1.02556
0.471719 1.05641
0.539903 1.06161
0.567027 1.07144
0.604698 1.09776
0.615191 1.13052
0.638664 1.11854
0.684389 1.09937
0.712805 1.04867
0.697661 1.07874
0.637897 1.07965
0.594885 1.11071
0.590208 1.07997
0.626849 1.02453
0.605715 1.06733
0.594449 1.06566
0.542375 1.10806
0.58136 1.11057
0.604457 1.14759
0.571955 1.2087
0.622062 1.16468
0.555028 1.19856
0.605441 1.14251
0.595078 1.14112
0.566959 1.14451
0.594159 1.13877
0.579807 1.17639
0.580003 1.15637
0.615135 1.11014
0.593905 1.12327
0.599997 1.13675
0.668663 1.01543
0.614105 1.00734
0.598567 1.02174
0.572865 1.03285
0.527159 1.10497
0.533358 1.08645
0.527214 1.09495
0.529526 1.05082
0.595495 0.988185
0.575634 0.990084
0.563155 1.05957
0.597795 1.05217
0.614758 1.03395
0.597352 1.04706
0.591393 1.08212
0.577705 1.10285
0.643374 1.04713
0.656951 0.995113
0.636968 0.989389
0.612681 0.976167
0.589554 0.939646
0.591412 0.95041
0.595692 0.941365
0.603596 0.902045
0.574696 0.932393
0.64264 0.864421
0.613206 0.950752
0.578866 1.02562
0.632193 1.01211
0.642278 1.02449
0.565435 1.12224
0.594671 1.16702
0.627603 1.18912
0.634082 1.17454
0.652603 1.12636
0.659699 1.05683
0.641 1.06783
0.635417 1.06298
0.656545 0.997067
0.622681 1.01064
0.546496 1.0253
0.569829 0.999826
0.612115 0.932677
0.57941 1.01132
0.556315 1.09867
0.639651 1.00755
0.558383 1.0984
0.578826 1.05936
0.601924 1.01487
0.538246 1.09592
0.539276 1.09624
0.555877 1.07739
0.504111 1.13582
0.528932 1.08214
0.536277 1.08141
0.518792 1.107
0.472229 1.168
0.525684 1.08894
0.427003 1.14196
0.416978 1.11016
0.427155 1.05798
0.435032 1.08154
0.45043 1.07982
0.491422 1.05017
0.470781 1.04098
0.44389 1.05921
0.395942 1.08759
0.417259 1.08673
0.429081 1.10277
0.427767 1.12336
0.399011 1.12556
0.419548 1.10117
0.410036 1.08254
0.416737 1.05997
0.350136 1.14013
0.334752 1.13916
0.382747 1.06841
0.350374 1.09627
0.444683 1.02743
0.428104 1.08871
0.450016 1.07312
0.492947 1.05312
0.418414 1.12973
0.406931 1.13588
0.389524 1.16866
0.413218 1.10756
0.388822 1.14465
0.368702 1.1577
0.362659 1.15943
0.300682 1.19297
0.315096 1.12946
0.252609 1.1593
0.257365 1.15276
0.318735 1.10232
0.31165 1.10733
0.307059 1.13114
0.376921 1.05252
0.324051 1.06195
0.323428 0.969769
0.296731 1.00604
0.309094 1.0171
0.291412 1.10461
0.368443 1.05037
0.409598 1.0282
0.348472 1.11967
0.412238 1.00477
0.299453 1.08326
0.300866 1.04359
0.324396 1.01966
0.368729 0.962543
0.305904 1.03844
0.359242 0.963645
0.287721 1.02335
0.277268 1.02395
0.272778 1.05836
0.301879 1.08985
0.318973 1.09942
0.310071 1.10465
0.283755 1.11712
0.301149 1.102
0.248386 1.16676
0.262067 1.13331
0.314931 1.0713
0.282809 1.05131
0.248133 1.06777
0.268071 1.05882
0.251644 1.08676
0.292285 1.07205
0.29216 1.08457
0.317596 1.03419
0.245001 1.0749
0.304266 0.979301
0.281247 1.01822
0.207522 1.08648
0.223274 1.05919
0.194556 1.12331
0.17831 1.158
0.246398 1.11828
0.328456 1.06886
0.38205 1.03523
0.321827 1.12464
0.365421 1.08652
0.315751 1.12675
0.292526 1.11279
0.312277 1.1006
0.228167 1.1591
0.264492 1.09342
0.307163 1.05955
0.28294 1.08509
0.347616 1.02635
0.346919 1.03163
0.36653 1.02772
0.358544 1.04157
0.424885 0.992141
0.39936 1.0676
0.499605 0.981972
0.396604 1.11863
0.41879 1.04413
0.396706 1.02133
0.326165 1.08582
0.343733 1.05288
0.340148 1.10387
0.383237 1.06357
0.407972 1.03089
0.375819 1.08255
0.388292 1.03276
0.357838 1.03578
0.346628 1.0069
0.342327 1.03709
0.297684 1.04143
0.300786 1.01175
0.265459 1.04055
0.285323 0.993883
0.287478 0.973809
0.263991 1.03727
0.291511 1.06609
0.358796 1.0594
0.33706 1.10267
0.310042 1.16025
0.33352 1.16242
0.36319 1.16564
0.407083 1.08667
0.377805 1.10122
0.388154 1.03081
0.3335 1.0532
0.297249 1.03845
0.271773 1.04899
0.287627 1.03916
0.267043 1.0488
0.310123 1.03071
0.29583 1.03573
0.204106 1.1344
0.256218 1.09324
0.302337 1.05981
0.278243 1.09842
0.263249 1.07098
0.291243 1.04849
0.287876 1.02852
0.231254 1.10131
0.233902 1.07706
0.22929 1.08942
0.267435 1.07174
0.321462 1.04934
0.290929 1.0702
0.352479 1.01005
0.333953 1.03337
0.313983 1.05833
0.347757 0.98792
0.350829 0.943545
0.288692 1.0008
0.317629 1.00297
0.278613 1.06636
0.225768 1.1124
0.23783 1.12013
0.256706 1.09136
0.225055 1.08535
0.247409 1.1027
0.224254 1.13196
0.280716 1.07359
0.331344 0.992154
0.298911 1.01496
0.224742 1.08005
0.205525 1.09441
0.223495 1.10575
0.16739 1.13421
0.230075 1.0995
0.252742 1.1279
0.268797 1.1471
0.352072 1.1071
0.300683 1.17559
0.278747 1.206
0.327308 1.13684
0.257499 1.16722
0.191404 1.17506
0.188057 1.14144
0.202275 1.10574
0.300711 1.04123
0.26472 1.09556
0.282892 1.10098
0.298195 1.08486
0.280014 1.08148
0.278565 1.07832
0.27256 1.06635
0.250868 1.03477
0.215778 1.034
0.176166 1.02378
0.16388 1.06772
0.248461 1.0333
0.302482 1.06218
0.293284 1.12682
0.371289 1.04914
0.258503 1.12502
0.292651 1.06799
0.183601 1.11483
0.233428 1.05966
0.2286 1.03461
0.217744 1.05756
0.193243 1.14516
0.258051 1.07672
0.261303 1.11515
0.291602 1.08612
0.304344 1.03844
0.229746 1.0434
0.25076 1.00232
0.215419 1.02154
0.17136 1.04649
0.157432 1.04144
0.158376 1.09234
0.144566 1.09107
0.161065 1.09247
0.168495 1.07481
0.156495 1.09672
0.153007 1.04764
0.123789 1.06221
0.137925 1.06175
0.151466 1.06352
0.187039 1.07684
0.210436 1.03558
0.23987 1.03616
0.242967 1.04878
0.228901 1.10416
0.265407 1.10399
0.237875 1.13742
0.28359 1.09152
0.306665 1.07623
0.293887 1.09832
0.359101 1.06448
0.333075 1.08704
0.284982 1.1468
0.351301 1.05039
0.307807 1.05756
0.337226 1.03495
0.32997 1.05754
0.288713 1.09837
0.290849 1.09943
0.299483 1.10586
0.280612 1.09636
0.304333 1.0612
0.298201 1.05835
0.268364 1.07063
0.280588 1.07863
0.266121 1.08402
0.333867 1.06455
0.291863 1.13735
0.347248 1.0602
0.300932 1.03821
0.301223 0.986998
0.306699 0.986971
0.316386 1.0022
0.365411 1.00564
0.263919 1.09999
0.263085 1.04609
0.224008 1.06066
0.19368 1.03824
0.145159 1.06894
0.207407 1.03941
0.198779 1.0552
0.176262 1.09873
0.174571 1.07542
0.203613 1.07384
0.165471 1.10769
0.232647 1.00961
0.207329 1.01334
0.182976 1.00785
0.15569 1.01029
0.179779 0.976409
0.150223 1.0136
0.171954 1.01138
0.15458 1.02133
0.200251 0.996724
0.212586 1.01582
0.223765 0.999066
0.209449 0.985791
0.198025 1.01919
0.210635 0.977282
0.174869 0.951673
0.135752 0.940474
0.127652 0.963261
0.122042 0.960257
0.117378 1.00374
0.173697 0.977221
0.114214 1.06019
0.135953 1.06404
0.17462 1.01124
0.198853 1.02861
0.204768 1.00593
0.164457 1.08082
0.194315 1.05467
0.208689 1.07418
0.210942 1.09735
0.267577 1.09138
0.22448 1.12313
0.264948 1.07214
0.16994 1.16003
0.253091 1.13878
0.326768 1.08597
0.330968 1.0923
0.334225 1.06891
0.326105 1.06389
0.272017 1.12984
0.317545 1.08976
0.286488 1.12115
0.320335 1.12007
0.298245 1.1794
0.292858 1.21366
0.305032 1.19792
0.346675 1.15464
0.431551 1.04639
0.338453 1.12618
0.458245 0.98326
0.392663 1.05306
0.429852 1.0259
0.436397 1.01929
0.429972 1.02345
0.38738 1.04977
0.402139 1.04388
0.481115 1.00194
0.485762 1.04191
0.490695 1.06668
0.470692 1.04317
0.395263 1.08403
0.410996 1.09089
0.474794 1.06529
0.475882 1.11743
0.480504 1.11872
0.526542 1.05445
0.485295 1.0426
0.378655 1.15036
0.41703 1.13886
0.437874 1.15311
0.45449 1.14942
0.437706 1.15375
0.463616 1.1391
0.428775 1.1697
0.440437 1.15911
0.482964 1.15559
0.489009 1.12573
0.507622 1.0593
0.4368 1.11242
0.438238 1.11661
0.387644 1.1686
0.45345 1.11795
0.439704 1.19585
0.542529 1.12189
0.572661 1.133
0.5588 1.16088
0.558288 1.12049
0.612706 1.06442
0.55696 1.1431
0.613376 1.12869
0.628243 1.10026
0.565773 1.12961
0.608247 0.997923
0.547673 1.01828
0.518115 0.970776
0.460417 1.00652
0.434387 1.00931
0.482631 0.949775
0.464721 0.995657
0.484456 0.984558
0.436828 0.987068
0.375346 1.03894
0.383084 1.00646
0.410993 0.973979
0.446753 0.974083
0.442503 1.00417
0.471915 0.983983
0.465395 1.01212
0.462086 1.05519
0.507793 1.02027
0.515031 1.00836
0.503866 1.02938
0.526896 1.00418
0.457253 1.08053
0.455689 1.11286
0.490886 1.04593
0.515488 0.988592
0.499115 1.00875
0.436642 1.07859
0.415059 1.10304
0.42886 1.09324
0.491527 1.07568
0.509629 1.05557
0.398113 1.15822
0.381299 1.15722
0.382293 1.15363
0.419592 1.07627
0.428466 1.06998
0.363927 1.13565
0.420972 1.08556
0.377194 1.09838
0.400171 1.06022
0.355994 1.11056
0.292045 1.1879
0.365325 1.14566
0.385539 1.14149
0.382146 1.14035
0.343245 1.14034
0.26962 1.20896
0.288687 1.16431
0.345196 1.10942
0.351234 1.10193
0.306875 1.13323
0.336527 1.12064
0.3548 1.10896
0.348849 1.1279
0.354374 1.10124
0.396597 1.06673
0.327891 1.11373
0.387934 1.09292
0.415532 1.0965
0.412765 1.14895
0.50127 1.0983
0.451467 1.1945
0.523098 1.1036
0.446494 1.16287
0.4407 1.14421
0.424973 1.11019
0.388483 1.12311
0.450185 1.07563
0.399835 1.11624
0.4216 1.05046
0.400999 1.02365
0.374071 1.08366
0.462921 1.01346
0.346941 1.11573
0.39348 1.03584
0.367446 0.995954
0.432969 0.925266
0.503396 0.947214
0.498688 1.0457
0.547035 1.04997
0.574884 1.05424
0.556179 1.06616
0.486729 1.10658
0.504869 1.11477
0.532031 1.11526
0.588399 1.0752
0.533802 1.12554
0.564281 1.0558
0.528981 1.059
0.569891 1.03441
0.567073 1.05558
0.60644 1.01267
0.534519 1.07296
0.557497 1.03041
0.563418 0.995335
0.523211 1.01045
0.547743 0.995718
0.547691 0.995315
0.501438 1.04814
0.526035 1.0096
0.506313 0.987864
0.42951 1.04625
0.459298 1.05203
0.503473 1.04946
0.490027 1.09624
0.513512 1.06841
0.529453 1.01972
0.530882 1.0246
0.556094 1.0217
0.526916 1.07063
0.470023 1.11985
0.510204 1.05866
0.48297 1.06033
0.472032 1.06816
0.489951 1.07344
0.486437 1.11994
0.4707 1.14444
0.398526 1.22552
0.469942 1.18484
0.578979 1.10332
0.508292 1.15714
0.513345 1.14788
0.515152 1.13819
0.51493 1.11803
0.596157 1.01994
0.581366 1.02422
0.537957 1.02078
0.501329 1.01561
0.470724 1.03357
0.463708 1.02811
0.529439 0.951305
0.473603 1.03031
0.480384 1.02151
0.465355 1.03029
0.521698 0.987416
0.542813 1.00614
0.532763 1.08808
0.570766 1.10886
0.565674 1.12617
0.54122 1.1336
0.485662 1.1729
0.580616 1.08304
0.592494 1.04187
0.581572 1.05362
0.553405 1.06605
0.511743 1.05372
0.515208 1.01062
0.564313 0.95762
0.534692 0.986119
0.561205 0.97494
0.525358 1.02256
0.537615 1.0193
0.580864 1.01021
0.555391 1.05683
0.566174 1.02514
0.567883 1.04317
0.598981 1.03165
0.618219 0.980039
0.578957 1.05264
0.58743 1.08955
0.605986 1.06577
0.536354 1.09945
0.53678 1.07785
0.508046 1.1044
0.526257 1.09175
0.519242 1.09918
0.45394 1.17502
0.451938 1.19234
0.556325 1.08325
0.514442 1.108
0.575074 1.04709
0.60232 1.04325
0.573524 1.05084
0.605737 1.02817
0.588319 1.03838
0.584522 1.06168
0.601829 1.05909
0.635404 1.0626
0.670309 1.04466
0.626513 1.0958
0.647865 1.08251
0.709926 1.02908
0.696383 1.03735
0.655197 1.0598
0.628388 1.06087
0.71381 0.978715
0.661294 1.04559
0.673346 1.03563
0.73305 0.996847
0.725927 1.00427
0.696409 1.01286
0.684569 1.02456
0.703527 0.966955
0.715999 0.951893
0.720399 0.948703
0.688056 0.998977
0.748111 0.917921
0.714615 0.950525
0.701743 0.965298
0.67582 0.959691
0.672075 0.953408
0.601825 1.02624
0.67185 0.977753
0.680716 1.01537
0.72002 0.989849
0.656957 1.07682
0.726672 1.04126
0.72132 1.0713
0.755578 1.04868
0.712773 1.09453
0.700806 1.09918
0.749315 1.02331
0.746928 0.991819
0.637684 1.10391
0.675855 1.04372
0.678094 1.02287
0.670967 1.01494
0.690618 0.969189
0.672548 0.958468
0.61637 0.991178
0.637221 0.971039
0.708602 0.92469
0.680618 1.02222
0.774662 0.933813
0.708215 1.00284
0.686512 1.01667
0.688669 1.02845
0.688602 1.01177
0.658935 1.01228
0.673782 0.9621
0.607545 1.00698
0.620013 0.994225
0.663959 0.97361
0.717546 0.968416
0.72106 0.993018
0.703693 1.04983
0.74779 1.04234
0.804537 1.00109
0.714467 1.06715
0.680081 1.09223
0.725791 1.05717
0.71865 1.08744
0.691115 1.10078
0.644964 1.13126
0.701061 1.06535
0.689044 1.01273
0.645375 1.02909
0.703866 0.952738
0.679034 0.993186
0.678716 1.01913
0.688079 1.04523
0.694315 1.07718
0.694211 1.07118
0.645596 1.10282
0.671594 1.05094
0.629704 1.06032
0.630485 1.03582
0.585359 1.06698
0.678737 1.01175
0.697967 0.998649
0.699463 1.00369
0.714505 0.98399
0.712402 0.986065
0.686152 0.994738
0.648859 1.039
0.686694 1.0545
0.735791 1.06235
0.757474 1.04711
0.741439 1.07086
0.680994 1.09381
0.623584 1.10691
0.58364 1.12853
0.567494 1.12655
0.558437 1.11437
0.623078 1.06539
0.688922 1.03187
0.65094 1.03638
0.673411 0.985842
0.700531 0.943637
0.668114 0.97264
0.65739 0.959654
0.661817 0.92981
0.623935 0.95047
0.599051 0.962976
0.611986 0.947058
0.609938 0.970919
0.596078 1.01234
0.605506 1.04682
0.719883 0.976395
0.736447 0.998836
0.728753 1.00485
0.706587 0.981266
0.680857 0.975163
0.690512 0.94225
0.632187 0.975177
0.681517 0.956561
0.671255 0.959451
0.676196 0.957187
0.684505 0.915098
0.663191 0.946727
0.65167 0.960431
0.68344 0.931626
0.660565 0.969729
0.615602 1.0223
0.645543 0.99908
0.641514 0.991785
0.578167 1.03016
0.654478 0.939159
0.622379 0.975143
0.610373 0.976142
0.574927 1.03712
0.622638 1.01958
0.667998 1.0115
0.699664 0.985105
0.659251 1.01899
0.637936 1.0233
0.641388 1.01541
0.601954 1.03928
0.582177 1.06872
0.584587 1.08338
0.686038 1.02295
0.628347 1.09802
0.609521 1.10869
0.657452 1.07679
0.667228 1.05981
0.669864 1.02487
0.624252 1.03753
0.620404 1.01346
0.682431 0.95379
0.62896 1.03244
0.696665 0.974671
0.680559 0.997055
0.681465 1.00691
0.61819 1.03779
0.670511 0.995168
0.672465 1.00497
0.712585 0.998764
0.694892 0.998636
0.672009 1.01954
0.697579 1.02091
0.694074 1.07603
0.759443 1.01035
0.75321 0.988954
0.710333 1.02427
0.72015 1.02433
0.692804 1.05827
0.731777 1.03026
0.744098 1.02539
0.724191 1.07308
0.810639 0.995485
0.769847 1.03876
0.708535 1.05145
0.719265 0.995399
0.709381 0.977983
0.729111 1.01088
0.755707 1.02213
0.763077 1.04009
0.748389 1.07525
0.753688 1.05279
0.734634 1.05236
0.751276 1.01262
0.678762 1.08521
0.666997 1.09121
0.705026 1.05044
0.74919 0.983975
0.714833 1.00413
0.698542 0.996484
0.680318 1.02353
0.718375 1.00183
0.727893 1.00931
0.760795 0.998924
0.719888 1.03697
0.693865 1.03434
0.715106 0.980133
0.654139 1.04254
0.652183 1.0293
0.670949 1.00386
0.623593 1.04583
0.646101 1.01166
0.630298 1.04501
0.656164 1.00247
0.635333 0.995356
0.610946 1.01239
0.64081 0.968997
0.668802 0.953929
0.635314 1.0217
0.668598 0.965489
0.685448 0.945969
0.638754 0.999191
0.605574 1.05223
0.634871 1.02188
0.664372 1.02984
0.622013 1.07062
0.550631 1.09708
0.556736 1.08886
0.549832 1.09093
0.563213 1.06979
0.585862 1.04556
0.626773 0.968386
0.53068 1.02988
0.502955 1.02612
0.472066 1.01965
0.462569 0.992856
0.459405 0.992346
0.442232 1.02746
0.465412 1.00828
0.527449 0.968097
0.470606 0.997835
0.438201 1.02522
0.486152 0.999876
0.482901 1.02072
0.511253 0.988126
0.477365 0.977113
0.484854 0.950096
0.494213 0.917741
0.546739 0.890722
0.56789 0.939753
0.594949 0.956365
0.596446 0.962669
0.593933 0.970626
0.598333 0.990274
0.610198 1.01276
0.615135 1.03113
0.583496 1.01938
0.501203 1.02856
0.457324 1.02342
0.461294 1.01989
0.500052 1.00882
0.564148 0.960626
0.581755 0.981614
0.56091 0.970059
0.498068 0.987177
0.507527 0.999359
0.552328 0.960299
0.569124 0.94892
0.570688 0.971208
0.512224 1.05172
0.591732 0.968793
0.54597 0.992361
0.546397 0.995838
0.537476 0.98961
0.469728 1.01535
0.547721 0.930977
0.504757 0.942913
0.543362 0.911906
0.532235 0.934624
0.515204 0.978021
0.549836 0.987871
0.556974 1.01809
0.596555 1.02026
0.592071 1.02627
0.550534 1.04501
0.570999 1.01986
0.529303 1.0602
0.470933 1.1072
0.571658 1.05219
0.598937 1.06707
0.605121 1.06682
0.632236 1.03083
0.573155 1.09665
0.651201 1.02376
0.582185 1.07333
0.660208 0.981103
0.592508 1.01082
0.542892 1.00648
0.550737 0.976597
0.584251 0.946346
0.600867 0.941601
0.623289 0.94943
0.602515 0.983386
0.615644 0.955472
0.642132 0.960054
0.553621 1.06003
0.56069 1.03147
0.572037 1.03175
0.536527 1.04228
0.543533 1.00792
0.528841 1.01055
0.545874 1.04307
0.592255 1.05144
0.633728 1.00256
0.605036 1.04011
0.558685 1.08148
0.620818 1.01819
0.593121 1.05156
0.580762 1.07136
0.636592 0.995612
0.560275 1.02231
0.495068 1.03304
0.515578 1.03411
0.599078 0.979561
0.579443 1.02272
0.593277 1.01391
0.590242 0.978569
0.568829 0.955384
0.452234 1.03719
0.459359 1.05048
0.452037 1.06594
0.486637 1.0616
0.481067 1.08982
0.490068 1.10308
0.540151 1.06779
0.560699 1.02872
0.534478 1.0326
0.545644 1.00678
0.471759 1.06226
0.491807 1.03843
0.509481 1.01704
0.518143 1.00314
0.481373 1.05787
0.481227 1.08422
0.630389 0.916426
0.59799 0.947838
0.563582 0.953553
0.602206 0.895011
0.582035 0.907032
0.541362 0.994836
0.565902 0.957454
0.574054 0.929812
0.517856 0.969694
0.515013 0.95725
0.488115 1.00322
0.495026 1.01917
0.527964 0.993572
0.563967 1.01608
0.599912 1.04338
0.591452 1.08908
0.619748 1.02878
0.507998 1.09331
0.487741 1.0786
0.497044 1.06117
0.39341 1.13006
