# Supplementary material for: Stochastic bond dynamics facilitates alignment of malaria parasite at erythrocyte membrane upon invasion
Source: eLife. 2020 May 18;9:e56500. doi: 10.7554/eLife.56500 (PMC7269671; doi:10.7554/eLife.56500)
Supplement: Figure 2—source data 1. [file elife-56500-fig2-data1.zip › PARA_POSITIONS/pos48.dat]

3.51341 1.22228
3.59012 1.10621
3.53257 1.27046
3.5472 1.29563
3.56388 1.32101
3.65085 1.06597
3.57332 1.09898
3.48561 1.21115
3.48323 1.15227
3.47602 1.09738
3.43233 1.19951
3.49353 1.08309
3.47455 1.13871
3.4514 1.10048
3.46935 0.892423
3.36695 1.08174
3.44846 0.871707
3.44674 0.93459
3.48622 0.907658
3.51534 0.879214
3.51932 0.917832
3.51038 0.983563
3.53608 0.952317
3.55611 0.879393
3.52205 0.903507
3.47328 0.993727
3.43738 1.03203
3.39672 1.11043
3.40535 1.08558
3.49772 0.965806
3.47149 1.06153
3.44727 1.19066
3.51577 1.01226
3.50496 0.972335
3.48588 0.964811
3.51141 0.894339
3.45827 1.09685
3.54195 0.908463
3.52609 1.00522
3.57265 0.972469
3.57278 1.03126
3.55714 1.0953
3.58072 0.989083
3.50458 1.09969
3.52278 1.03315
3.61011 0.721542
3.55467 0.91547
3.57187 0.928734
3.58622 0.972734
3.65455 0.837736
3.6572 0.908888
3.68958 0.791737
3.68312 0.837918
3.61126 1.09393
3.67116 0.963198
3.73826 0.783951
3.75362 0.846284
3.709 1.04169
3.7846 0.809678
3.79309 0.750396
3.76577 0.73677
3.74248 0.869633
3.76321 0.90822
3.81564 0.791084
3.82664 0.748881
3.83404 0.664268
3.80364 0.715875
3.80419 0.585906
3.71434 0.82466
3.72792 0.641926
3.70496 0.682502
3.72254 0.53873
3.66712 0.775878
3.71167 0.682332
3.7654 0.56474
3.75142 0.767922
3.70208 0.993952
3.78849 0.652775
3.77978 0.680916
3.76509 0.646353
3.73149 0.719402
3.74125 0.705792
3.75631 0.741101
3.76315 0.794744
3.78383 0.77727
3.81373 0.881579
3.87251 0.846046
3.88889 0.948319
3.89724 0.910421
3.82723 0.952519
3.80348 0.823789
3.69116 1.05886
3.68842 1.05823
3.7435 0.926796
3.77704 0.784793
3.72843 0.944796
3.73946 0.844101
3.67256 0.90765
3.632 0.995318
3.6491 0.921877
3.61158 0.945683
3.56158 0.933728
3.46831 1.07558
3.50004 0.811493
3.47244 0.808659
3.49208 0.650067
3.49798 0.715957
3.51926 0.757676
3.54918 0.779559
3.56745 0.821108
3.61272 0.844858
3.6173 1.01893
3.7027 1.00299
3.77368 0.953708
3.71656 1.14664
3.75288 1.0036
3.67957 1.09397
3.64467 1.05199
3.61128 1.07889
3.64095 0.9931
3.68772 0.919807
3.77081 0.745896
3.69186 1.05981
3.77186 0.907075
3.65445 1.2721
3.67631 1.21045
3.65258 1.2321
3.7063 1.02492
3.58853 1.21693
3.55932 1.14327
3.55136 0.987313
3.49466 1.02192
3.48658 0.990727
3.53643 0.876421
3.53972 0.868678
3.48601 1.04331
3.50917 0.909306
3.48669 0.861484
3.37431 1.0745
3.38364 1.02476
3.41203 0.955173
3.47716 0.894446
3.45279 1.03221
3.4225 1.15778
3.48903 1.07386
3.49238 1.09002
3.51438 1.08077
3.55481 1.12599
3.61818 1.04793
3.64979 1.07007
3.64095 1.08049
3.53933 1.24339
3.52687 1.1862
3.50949 1.1785
3.5331 1.05722
3.51506 1.09658
3.4563 1.21519
3.51522 1.05586
3.4715 1.06837
3.43752 1.10741
3.40049 1.14984
3.41168 1.04214
3.37293 1.04667
3.38949 0.95687
3.38885 0.973809
3.3672 1.02448
3.32043 1.11071
3.31026 1.1021
3.35689 0.913755
3.35633 0.86853
3.28353 0.964849
3.29699 0.944207
3.31343 0.986316
3.36533 1.00545
3.37808 1.12328
3.39401 1.14521
3.41033 1.16127
3.37739 1.23493
3.4201 1.14913
3.44065 0.997996
3.42472 0.873275
3.33855 1.04394
3.38723 0.912648
3.31118 1.1145
3.33492 1.06998
3.34701 1.07735
3.33958 1.12658
3.4005 0.865685
3.29865 1.09586
3.32662 1.02071
3.39099 0.846397
3.34954 0.929539
3.31566 0.982743
3.33377 1.00237
3.38442 0.918889
3.37085 0.998733
3.35851 1.06046
3.39534 1.01702
3.39974 1.06368
3.33967 1.19319
3.36349 1.1389
3.43211 1.05326
3.37604 1.09952
3.3065 1.13494
3.21709 1.28457
3.2935 1.05178
3.25592 1.09518
3.25302 1.09232
3.29851 1.03977
3.29968 1.09391
3.32444 1.03879
3.28775 1.09388
3.30933 1.01539
3.33114 0.974942
3.2775 1.07875
3.30023 0.969452
3.27742 1.01945
3.32545 0.94279
3.32825 0.962398
3.34234 0.974433
3.36538 1.00437
3.37523 1.04464
3.3434 1.14452
3.33866 1.11858
3.37317 0.952506
3.34054 1.00262
3.23288 1.17177
3.23726 1.15295
3.25902 1.08041
3.33677 0.918861
3.35868 0.86819
3.34381 0.968588
3.36882 0.973229
3.38875 0.900115
3.39409 0.905069
3.33375 1.06871
3.31465 1.12803
3.30829 1.14256
3.38087 0.96856
3.36732 1.04176
3.31592 1.18103
3.31373 1.18175
3.31106 1.19804
3.25365 1.33504
3.275 1.32387
3.20064 1.4267
3.33675 1.1252
3.2629 1.25678
3.20389 1.3416
3.18882 1.34151
3.18072 1.34589
3.27984 1.23752
3.2432 1.39694
3.32563 1.25798
3.3886 1.18703
3.37515 1.24141
3.4159 1.18853
3.3925 1.24998
3.44912 1.03712
3.36562 1.18827
3.33785 1.16177
3.30903 1.19269
3.35162 1.12976
3.39716 1.03083
3.32519 1.18455
3.30451 1.22045
3.34372 1.14788
3.35652 1.10938
3.32989 1.19743
3.32726 1.19581
3.36341 1.1197
3.34954 1.2213
3.32074 1.29935
3.33843 1.22924
3.35389 1.16848
3.32203 1.18299
3.30667 1.1466
3.29691 1.06325
3.28402 1.08254
3.32349 1.01142
3.32615 1.08726
3.28732 1.26157
3.34295 1.18241
3.39961 1.07688
3.38548 1.14641
3.34452 1.24198
3.30314 1.30816
3.32879 1.27773
3.41947 1.03265
3.27367 1.3479
3.36715 1.18652
3.35019 1.23575
3.44752 1.05809
3.40658 1.20959
3.47458 1.09414
3.4834 1.06642
3.43725 1.15395
3.45566 1.07571
3.44906 1.0725
3.37729 1.23167
3.31994 1.26754
3.29093 1.27737
3.22768 1.40596
3.33992 1.22232
3.36491 1.19128
3.32894 1.28059
3.40033 1.12917
3.31882 1.30323
3.286 1.38761
3.33013 1.34589
3.37894 1.35898
3.34551 1.49012
3.42643 1.37457
3.40734 1.39757
3.41274 1.35961
3.45584 1.18182
3.33506 1.37185
3.33374 1.37175
3.37962 1.26083
3.33214 1.37752
3.37299 1.30997
3.43232 1.19266
3.27699 1.48937
3.29197 1.43555
3.32906 1.31156
3.29357 1.29455
3.12349 1.53194
3.10471 1.47096
3.03993 1.46431
3.07801 1.36301
3.01051 1.43916
3.05158 1.3173
2.96589 1.33883
2.95078 1.21001
2.8263 1.2145
2.72656 1.23529
2.70099 1.20163
2.74698 1.03815
2.72536 0.996569
2.67175 0.979891
2.72738 0.863971
2.76479 0.811686
2.69552 0.99197
2.75794 0.910772
2.71257 1.00841
2.64475 1.08604
2.62182 1.04993
2.61562 1.05384
2.61736 1.07092
2.68817 0.994626
2.69198 1.04875
2.73049 0.955943
2.70787 0.995192
2.69472 0.943283
2.7076 0.886205
2.65652 0.925632
2.62362 0.977363
2.66024 0.872756
2.64472 0.936707
2.52969 1.05043
2.57132 0.929954
2.53908 0.978429
2.57673 0.943007
2.63745 0.893121
2.63298 0.845294
2.65771 0.752821
2.57795 0.851891
2.53063 0.848526
2.48753 0.89245
2.43116 0.984017
2.46242 0.932145
2.42446 0.958078
2.46244 0.866619
2.43913 0.882173
2.4926 0.722968
2.42372 0.805932
2.45149 0.820215
2.42935 0.904169
2.40945 0.94874
2.44744 0.916076
2.45187 0.93645
2.44283 0.982045
2.44204 0.939997
2.42148 0.989334
2.44155 0.966119
2.55795 0.810334
2.50697 0.958416
2.4958 1.00676
2.54374 0.929335
2.44906 0.993314
2.3966 1.04146
2.39146 1.06622
2.48361 0.938758
2.4144 1.06631
2.45425 0.992928
2.45072 0.99233
2.44015 0.920403
2.42197 0.881098
2.35558 0.945431
2.37117 0.913702
2.40804 0.884963
2.33827 0.994368
2.37147 0.946887
2.32964 0.95354
2.26814 0.950661
2.23456 0.960493
2.26369 0.864309
2.30763 0.815159
2.32059 0.778031
2.34659 0.709602
2.31045 0.744299
2.32865 0.721065
2.29564 0.797688
2.29425 0.871596
2.29447 0.870981
2.2964 0.910923
2.27355 0.934843
2.30621 0.907351
2.26998 0.983047
2.31515 0.943329
2.30025 0.942551
2.31256 0.890904
2.2767 0.925641
2.33002 0.822284
2.34555 0.839563
2.29353 0.929381
2.26965 0.961259
2.27705 0.928234
2.28687 0.896322
2.28035 0.927252
2.33037 0.823184
2.20966 0.979739
2.30837 0.747466
2.2938 0.770522
2.22694 0.872356
2.20453 0.906181
2.22182 0.899785
2.2493 0.865691
2.33348 0.733851
2.2491 0.903963
2.24654 0.932675
2.29651 0.848642
2.26841 0.900553
2.29349 0.876564
2.21837 0.967794
2.25521 0.930522
2.25595 0.909264
2.27553 0.871809
2.27199 0.881916
2.20068 0.955644
2.26325 0.841964
2.26333 0.912167
2.22217 0.951462
2.22467 0.95946
2.17153 1.02504
2.20798 1.03021
2.20635 1.04133
2.16246 1.09972
2.14172 1.15537
2.17068 1.15541
2.17982 1.15263
2.09921 1.23095
2.17725 1.14168
2.0273 1.25082
2.12793 1.11234
2.04368 1.12422
2.04461 1.06224
1.97457 1.05681
2.01024 0.984759
1.9276 1.0199
1.94771 0.96257
1.923 0.960159
1.91903 0.950488
1.85933 1.01872
1.84777 1.01767
1.88501 0.980996
1.83432 1.00296
1.82929 1.01869
1.77943 1.01179
1.7708 1.01131
1.81477 0.975573
1.83384 0.957348
1.80995 0.960682
1.83658 0.966225
1.78544 0.963286
1.80466 0.922925
1.83741 0.881551
1.7269 0.947534
1.79039 0.889019
1.8012 0.922458
1.81712 0.955371
1.78961 0.985358
1.84631 0.950649
1.80517 1.00048
1.84121 0.971063
1.80275 0.983835
1.88095 0.877244
1.85188 0.880742
1.75729 0.930534
1.79023 0.909639
1.82476 0.893215
1.85349 0.855943
1.89203 0.827251
1.84146 0.870136
1.85636 0.859105
1.82883 0.915278
1.79274 0.959206
1.77011 0.993936
1.77937 0.976624
1.89521 0.962531
1.88256 1.048
1.96218 0.971867
1.87381 1.04863
1.88326 1.02101
1.89987 1.008
1.8682 1.04447
1.88873 0.988635
1.77681 1.03718
1.83466 0.980314
1.75566 1.04822
1.71378 1.08772
1.72087 1.10044
1.8436 1.02312
1.87477 1.026
1.84457 1.08887
1.87534 1.07941
1.95896 0.973289
1.96247 0.977142
1.87148 1.04128
1.82141 1.05596
1.81468 1.05696
1.83299 1.025
1.77873 1.08164
1.73573 1.10064
1.76761 1.07342
1.8089 1.03704
1.73756 1.12327
1.77038 1.08979
1.73752 1.11643
1.75342 1.11297
1.74996 1.10238
1.69278 1.17968
1.72223 1.15964
1.70474 1.16831
1.61143 1.15891
1.5918 1.13466
1.65004 1.05398
1.60755 1.07134
1.6228 1.04782
1.58025 1.07696
1.56609 1.07795
1.61461 1.06659
1.54943 1.12529
1.54973 1.11553
1.57321 1.13353
1.65913 1.0974
1.66881 1.06429
1.67476 1.06315
1.60827 1.09852
1.56613 1.0747
1.60364 1.03992
1.58724 1.04875
1.64885 0.971723
1.55604 1.00109
1.60171 0.979198
1.61505 1.00332
1.60489 1.01064
1.60044 1.03652
1.54819 1.07227
1.57671 1.0485
1.55069 1.04845
1.49109 1.06586
1.45569 1.08778
1.47304 1.06269
1.48032 1.05721
1.42035 1.07431
1.47941 1.08122
1.47969 1.1079
1.47799 1.14403
1.48873 1.15351
1.50986 1.12066
1.54256 1.08174
1.54163 1.02668
1.4599 1.02084
1.42666 1.02918
1.44946 1.0254
1.45313 1.03124
1.42228 1.04223
1.42239 1.0216
1.43861 0.992871
1.45826 0.997978
1.45048 1.01214
1.41393 1.02513
1.40058 1.03683
1.4869 0.974174
1.44359 1.0004
1.4119 0.97994
1.39602 0.963775
1.44768 0.930457
1.46328 0.945661
1.41563 0.967531
1.4523 0.976128
1.44303 0.992787
1.33357 1.02636
1.40338 0.984581
1.37972 0.979699
1.43091 0.947722
1.38712 0.965504
1.43154 0.940711
1.42384 0.94663
1.34974 1.01924
1.39925 1.04235
1.41054 1.03584
1.42451 1.06744
1.3082 1.13251
1.3411 1.10526
1.29326 1.11946
1.28419 1.12883
1.23844 1.12118
1.31547 1.04885
1.27558 1.06844
1.24611 1.0935
1.27921 1.07444
1.26073 1.08439
1.30204 1.08026
1.2659 1.10079
1.29371 1.0984
1.31637 1.09718
1.38076 1.05814
1.36991 1.04292
1.42218 1.0104
1.30288 1.06608
1.40085 1.00307
1.42166 0.981646
1.33643 1.01511
1.42257 0.983911
1.40519 1.03291
1.4024 1.02952
1.4544 0.984636
1.42841 1.00686
1.40112 1.02248
1.45458 0.985514
1.40193 1.01621
1.35436 1.03334
1.4239 1.0204
1.40234 1.0639
1.37405 1.07253
1.37545 1.08577
1.36454 1.10174
1.32813 1.08688
1.39855 1.08147
1.41688 1.014
1.41537 1.00476
1.45962 0.962498
1.45809 0.947091
1.47417 0.945715
1.4667 0.997692
1.46865 0.989459
1.40084 1.0174
1.40899 1.01848
1.41898 1.01177
1.39062 1.01806
1.38488 0.969045
1.40498 0.969895
1.43623 0.968656
1.39464 0.972834
1.42418 0.997365
1.45019 0.999221
1.46373 0.970862
1.47182 0.964936
1.4321 1.02966
1.46155 1.01292
1.40536 1.02267
1.33061 1.04438
1.3578 0.997189
1.39047 0.95155
1.38614 0.951832
1.42124 0.923923
1.3609 0.968613
1.3914 0.95667
1.34704 1.0014
1.41018 0.993217
1.4146 1.02084
1.46523 0.996772
1.47349 0.979101
1.4394 1.02121
1.46716 1.0655
1.46711 1.09758
1.50703 1.09282
1.4349 1.1445
1.47129 1.14423
1.51538 1.12593
1.40871 1.15606
1.49135 1.10948
1.52932 1.1342
1.53208 1.12462
1.55477 1.11412
1.56668 1.10493
1.58587 1.07439
1.55557 1.10319
1.5891 1.07764
1.50626 1.1058
1.52489 1.10777
1.56905 1.06214
1.57882 1.0837
1.57418 1.07903
1.59673 1.06195
1.54444 1.07851
1.53155 1.06213
1.54605 1.0243
1.62853 0.992678
1.59361 1.02238
1.64939 1.00552
1.65366 1.02576
1.67814 1.02334
1.6905 1.06566
1.73415 1.04314
1.69737 1.07508
1.76041 1.02925
1.68606 1.06982
1.68887 1.05338
1.64902 1.0916
1.65514 1.08727
1.69766 1.05211
1.61301 1.08748
1.66526 1.04105
1.66338 1.02585
1.73051 0.998013
1.6679 1.03088
1.68985 1.03019
1.66113 1.08722
1.6598 1.06508
1.65958 1.05472
1.69274 1.00905
1.63617 1.01076
1.68557 0.915745
1.65415 0.930363
1.58595 0.975224
1.64326 0.94148
1.65338 0.94054
1.68265 0.897827
1.57027 0.999439
1.59603 1.00302
1.68324 0.953027
1.65345 0.960449
1.73282 0.922918
1.68427 0.96157
1.69084 0.970348
1.64674 1.03468
1.6407 1.06403
1.65145 1.06913
1.70647 1.03245
1.71794 1.04131
1.7157 1.05024
1.72793 1.01674
1.76634 0.991723
1.78123 1.02209
1.82108 1.00563
1.81293 0.986107
1.77554 0.984487
1.81423 0.950454
1.84124 0.91613
1.813 0.98657
1.79509 1.03004
1.76786 1.05112
1.70925 1.11066
1.78673 1.07566
1.69768 1.14832
1.78138 1.16981
1.7342 1.22223
1.81205 1.18824
1.92705 1.12498
1.8659 1.18161
1.83547 1.18023
1.89684 1.11329
1.85333 1.11102
1.84121 1.0746
1.73149 1.13104
1.74782 1.091
1.77099 1.0616
1.72378 1.10531
1.78185 1.02858
1.71409 1.04873
1.75402 1.02813
1.74868 1.0027
1.75515 1.00197
1.75259 1.00485
1.76861 0.9655
1.70948 1.0372
1.65937 1.05319
1.63682 1.06539
1.74091 0.978722
1.78956 0.949842
1.79906 0.927384
1.7707 0.944625
1.72827 0.941906
1.74501 0.913635
1.70922 0.966546
1.72189 0.936446
1.73592 0.914966
1.66055 0.97586
1.6706 0.945721
1.67179 0.93249
1.67527 0.918084
1.67772 0.936409
1.70206 0.938128
1.74645 0.944069
1.66528 1.01808
1.66522 1.01824
1.67714 1.01568
1.68247 1.04039
1.74301 1.0042
1.75986 0.99483
1.69495 1.04358
1.73039 0.99427
1.74822 1.02303
1.69715 1.12452
1.72751 1.13357
1.78083 1.14824
1.82861 1.16623
1.7597 1.18482
1.76982 1.16201
1.86374 1.09536
1.85623 1.12302
1.91291 1.03508
1.85482 1.06801
1.88949 1.01995
1.786 1.07168
1.79476 1.03227
1.7167 1.07817
1.77072 1.05044
1.65297 1.10266
1.76433 1.00247
1.75711 0.956969
1.72552 0.953672
1.74557 0.898161
1.71343 0.890838
1.71658 0.90932
1.83498 0.835299
1.74628 0.929714
1.74502 0.956167
1.72876 0.959681
1.75992 0.93878
1.70927 0.968906
1.7523 0.968454
1.73507 0.992601
1.72768 1.01727
1.72344 1.06237
1.69574 1.06953
1.63762 1.05832
1.70346 1.00783
1.78814 0.9711
1.72008 1.02648
1.78744 0.995962
1.77364 1.03265
1.79744 1.02119
1.69546 1.07506
1.71794 1.03426
1.63356 1.05744
1.58026 1.05797
1.6184 0.995818
1.60216 0.979438
1.67217 0.923414
1.67102 0.941189
1.7246 0.917011
1.7327 0.907728
1.66002 0.966978
1.69999 0.959212
1.73913 0.971966
1.80857 0.935183
1.81593 0.961314
1.80642 0.95889
1.75786 0.958126
1.75906 0.955042
1.76709 0.946726
1.73947 0.944419
1.72942 0.916065
1.69265 0.922892
1.67691 0.970749
1.63396 0.964999
1.60621 1.02203
1.64992 0.98223
1.60039 1.05489
1.67741 1.01392
1.69159 1.00878
1.69011 0.995749
1.65214 1.02554
1.61677 1.03925
1.58522 1.03281
1.60625 1.02023
1.60296 1.02404
1.5566 1.00694
1.52325 1.01065
1.67132 0.946175
1.61058 1.0027
1.64362 1.00987
1.6616 1.03143
1.62535 1.10685
1.72597 1.05015
1.64229 1.14107
1.78764 1.0597
1.74255 1.10615
1.72843 1.1196
1.66081 1.18416
1.6804 1.13435
1.73685 1.10024
1.67692 1.15676
1.70197 1.1505
1.66093 1.22428
1.69444 1.19652
1.62596 1.20906
1.65183 1.1654
1.66738 1.13251
1.62482 1.14802
1.57597 1.09194
1.61153 1.02699
1.59154 1.02367
1.59429 1.00443
1.64107 0.961024
1.57305 1.01788
1.64189 0.978201
1.60008 1.02981
1.60493 1.05519
1.65783 1.04091
1.72144 1.04602
1.70074 1.07531
1.71988 1.06467
1.69736 1.11273
1.76246 1.06074
1.74767 1.07533
1.70751 1.09429
1.76951 1.05729
1.80782 1.01512
1.815 0.96376
1.79659 0.940507
1.80984 0.948253
1.71254 1.02217
1.70112 1.04076
1.62859 1.07278
1.60867 1.10004
1.60635 1.09664
1.58326 1.09854
1.62272 1.08497
1.58816 1.10391
1.73384 1.00165
1.68124 1.04466
1.62233 1.0412
1.62215 0.977903
1.54888 1.02175
1.54977 1.01383
1.49107 1.05571
1.46769 1.10778
1.54783 1.08683
1.54475 1.0899
1.58281 1.05374
1.61464 1.02316
1.62111 1.00809
1.61199 1.01892
1.56355 1.05977
1.56847 1.07226
1.59855 1.06163
1.57417 1.08681
1.5888 1.10164
1.64053 1.08325
1.64251 1.08874
1.59082 1.14629
1.60124 1.1567
1.62535 1.1601
1.62676 1.13425
1.5884 1.09431
1.62768 1.02508
1.63943 1.00384
1.64715 0.97725
1.65569 0.929151
1.57522 1.01232
1.5876 0.980881
1.56951 0.999481
1.53069 1.00086
1.52046 1.00751
1.49734 1.0462
1.50811 1.08047
1.51418 1.10277
1.48181 1.12135
1.43823 1.10939
1.5605 1.02738
1.55717 1.00645
1.51094 1.01208
1.4694 0.993214
1.54662 0.939558
1.45759 0.962778
1.42407 0.978417
1.3684 0.987324
1.37962 1.01134
1.46507 1.00826
1.45543 1.03313
1.51137 1.05201
1.47004 1.08567
1.48202 1.09947
1.49849 1.09799
1.53182 1.02227
1.48688 1.02673
1.46478 1.05174
1.49285 1.04039
1.42689 1.09076
1.37699 1.14666
1.46262 1.1205
1.43022 1.11994
1.45282 1.08604
1.52501 1.06409
1.51327 1.0896
1.4826 1.08676
1.52728 1.08853
1.54724 1.06833
1.54399 1.07684
1.49402 1.07437
1.53074 1.04253
1.52975 1.03657
1.49398 1.03951
1.53812 0.996976
1.51317 1.0243
1.60393 0.979327
1.54912 1.03303
1.64775 0.964264
1.59881 1.00079
1.52187 1.03919
1.56219 1.01756
1.61764 0.998217
1.64264 1.00945
1.67251 0.982188
1.62802 1.02552
1.75909 0.907479
1.71187 0.946545
1.62909 1.04563
1.68187 1.00805
1.67005 0.98675
1.64292 0.95528
1.62784 0.969633
1.67221 0.951992
1.70835 0.928115
1.73857 0.924357
1.69048 0.953868
1.69007 0.930287
1.68775 0.935503
1.66867 0.921088
1.71358 0.902828
1.71859 0.94036
1.72472 0.960554
1.72683 0.992272
1.70986 1.0436
1.71708 1.0668
1.74489 1.03726
1.78267 0.979814
1.71158 0.99255
1.6594 1.02231
1.70442 0.977724
1.67752 0.980102
1.62899 0.99543
1.63126 0.998847
1.66852 0.94741
1.65138 0.982468
1.63529 1.03109
1.6516 1.04003
1.7269 1.02496
1.75473 1.01693
1.73668 1.0338
1.72924 1.05859
1.67615 1.06524
1.68329 1.05492
1.66262 1.096
1.6316 1.10763
1.63186 1.07404
1.589 1.09383
1.60036 1.08838
1.61001 1.09764
1.59934 1.07507
1.5277 1.12284
1.62083 1.08776
1.60304 1.09249
1.63229 1.1056
1.52748 1.15593
1.56164 1.10913
1.58206 1.07564
1.53892 1.07646
1.51462 1.09872
1.63654 1.03502
1.58379 1.04555
1.58366 1.04165
1.57247 1.04495
1.52358 1.0549
1.52192 1.06379
1.46612 1.11251
1.45305 1.10231
1.39823 1.11629
1.50317 1.02192
1.44742 1.06765
1.50013 1.04217
1.5581 1.00965
1.54909 0.999985
1.41862 1.06569
1.42653 1.03787
1.39983 1.05214
1.41781 1.05315
1.44645 1.05346
1.52494 0.991181
1.49864 1.00973
1.49009 1.00342
1.52763 0.976596
1.59904 0.919399
1.60486 0.941309
1.56995 0.974844
1.5759 0.956488
1.55039 0.967456
1.59449 0.944574
1.59506 0.963173
1.57485 0.976772
1.62274 0.936285
1.6642 0.888518
1.70392 0.849121
1.67183 0.858586
1.6614 0.891278
1.58634 0.938707
1.62422 0.933007
1.60021 0.952278
1.58325 0.974762
1.53729 0.987026
1.53083 1.00431
1.59728 0.962572
1.60073 0.976075
1.63806 0.957448
1.59407 0.977887
1.62994 0.932371
1.57607 0.941047
1.51268 0.964012
1.52906 0.961179
1.53956 0.966462
1.47395 1.00501
1.524 0.95355
1.51517 0.961123
1.52935 0.92717
1.52182 0.902399
1.49366 0.915255
1.54832 0.888915
1.54501 0.880427
1.42872 0.939641
1.45708 0.941844
1.43979 0.954208
1.41905 0.992581
1.51556 0.945158
1.45506 1.00991
1.50922 0.979712
1.45803 1.03288
1.4314 1.06146
1.52079 1.03737
1.46739 1.04344
1.46571 1.06468
1.36899 1.10222
1.44967 1.02575
1.42865 0.980136
1.48209 0.938374
1.47884 0.925189
1.52858 0.886527
1.46028 0.937733
1.47873 0.954547
1.48592 0.973436
1.50808 0.968584
1.471 1.00341
1.49205 0.997238
1.46691 1.02425
1.4885 1.01961
1.57802 1.00365
1.55729 1.07006
1.56002 1.07995
1.68478 1.01641
1.60453 1.11071
1.65149 1.12625
1.64544 1.11191
1.66915 1.07322
1.57414 1.11011
1.48024 1.11747
1.42139 1.13659
1.42641 1.15437
1.34598 1.201
1.37104 1.1695
1.42739 1.14742
1.35914 1.16401
1.34906 1.15796
1.4538 1.09285
1.40697 1.11929
1.49093 1.03482
1.38095 1.08566
1.32188 1.09296
1.28663 1.09096
1.33515 1.0598
1.25424 1.09738
1.36618 1.06269
1.32308 1.06975
1.35464 1.03649
1.31037 1.04845
1.36534 1.01784
1.29159 1.0756
1.2705 1.09095
1.22697 1.09648
1.30681 1.04476
1.31628 1.02236
1.40222 0.973461
1.30974 1.00446
1.22041 1.04046
1.24577 1.02032
1.17167 1.03986
1.223 1.03644
1.249 1.01482
1.15358 1.03708
1.15249 1.01913
1.1592 1.00056
1.2181 0.972266
1.19972 0.970129
1.24405 0.955706
1.25288 0.933939
1.12996 0.960639
1.18158 0.932672
1.20762 0.905878
1.10307 0.913046
1.0815 0.944583
1.10269 0.947675
1.08343 0.943979
1.1414 0.957829
1.13675 0.974324
1.11701 1.01377
1.09838 1.05171
1.05065 1.09167
1.07855 1.08512
1.06881 1.08207
1.17372 1.02937
1.10854 1.03624
1.10931 1.03533
1.02342 1.05953
1.00874 1.03974
1.03631 1.04662
1.0028 1.0427
0.963938 1.06605
1.02571 1.07758
1.04614 1.09361
1.08751 1.08665
1.09419 1.09488
1.08317 1.10352
1.12264 1.10094
1.06552 1.11853
1.06138 1.12559
1.0514 1.12371
0.998515 1.08384
1.03297 1.03628
1.04401 1.04972
0.986634 1.05121
1.02297 1.05431
0.97508 1.09071
1.03007 1.10049
0.958218 1.10946
0.932594 1.12475
0.928908 1.123
0.892066 1.11213
0.920356 1.1168
0.919618 1.10372
1.0379 1.09419
0.971172 1.09023
0.938389 1.06718
0.969086 1.03887
0.919041 1.04447
0.984186 1.03984
0.876221 1.05729
0.942908 1.05734
0.980539 1.06384
0.961789 1.07179
0.947585 1.04517
0.924111 1.04982
0.984532 1.08815
0.956993 1.09629
0.887901 1.10147
0.971699 1.07384
0.933759 1.06739
0.90425 1.07878
0.940958 1.08697
0.99173 1.06976
0.941708 1.08539
0.986217 1.07628
1.02664 1.07338
1.06138 1.09384
1.01673 1.12554
1.0148 1.16662
1.00158 1.2263
1.07178 1.25973
1.05131 1.27467
1.02463 1.26959
0.937305 1.28503
1.04096 1.25518
0.901418 1.24838
0.881399 1.21571
0.874569 1.16281
0.820019 1.14978
0.846847 1.13354
0.822346 1.11749
0.808682 1.0816
0.83948 1.05108
0.841847 1.04743
0.830226 1.03921
0.860542 1.04181
0.908766 1.06455
0.881284 1.06523
0.990613 1.05302
0.945087 1.03443
0.855502 1.03907
0.873964 1.01791
0.814866 1.00548
0.824929 0.989796
0.879864 0.972457
0.848102 0.93352
0.857202 0.9296
0.87742 0.918215
0.920843 0.935795
0.862379 0.969116
0.848391 1.03758
0.909109 1.05192
0.886944 1.07036
0.979154 1.05006
0.944213 1.0663
0.974622 1.06808
0.947287 1.06166
0.925415 1.04411
0.809463 1.04891
0.793706 1.05602
0.836723 1.0624
0.787254 1.06433
0.854287 1.02622
0.802113 1.03024
0.830147 1.00924
0.867142 1.01359
0.800305 1.00044
0.859156 1.02359
0.858419 1.03193
0.833098 1.02442
0.935979 1.03296
0.892878 1.06804
0.962721 1.05263
0.987726 1.04576
0.913691 1.04732
0.904684 1.01628
0.918612 1.02969
0.88808 1.01945
1.01061 0.980341
0.969389 0.981109
0.900637 0.991303
0.874891 1.00841
0.891532 1.03021
0.881691 1.04814
0.882087 1.06678
0.84823 1.06282
0.933646 1.04218
0.82169 1.05538
0.844455 1.06401
0.865153 1.06388
0.857852 1.06933
0.849211 1.10542
0.908934 1.1215
0.827466 1.10771
0.730636 1.10658
0.671341 1.11335
0.576413 1.12041
0.5856 1.15505
0.57427 1.1634
0.540703 1.14665
0.461899 1.12691
0.50146 1.14547
0.623728 1.1558
0.587633 1.13195
0.66329 1.10947
0.590785 1.09843
0.568161 1.10789
0.560687 1.07358
0.576059 1.08501
0.635036 1.0747
0.560741 1.07372
0.619952 1.06725
0.558661 1.06085
0.545383 1.07404
0.572553 1.0958
0.545024 1.05126
0.607298 1.0596
0.589788 1.03927
0.634068 1.03235
0.571305 1.01861
0.659542 1.02307
0.550716 1.00582
0.560116 1.0384
0.556659 1.0363
0.560478 1.05714
0.626143 1.09509
0.574815 1.09131
0.584663 1.0762
0.590798 1.07302
0.698591 1.0683
0.631069 1.05233
0.647376 1.04861
0.702966 1.08081
0.744848 1.11026
0.696491 1.12198
0.694189 1.10768
0.701016 1.07066
0.727088 1.05931
0.719588 1.03534
0.743522 1.01984
0.73864 1.03878
0.778808 1.06403
0.816019 1.06657
0.71962 1.05626
0.682239 1.04206
0.721663 1.06199
0.763944 1.10702
0.824781 1.1138
0.793181 1.12179
0.730341 1.11097
0.758313 1.10891
0.773417 1.08972
0.821093 1.0908
0.78717 1.08335
0.767397 1.09688
0.785819 1.08997
0.844476 1.05063
0.793052 1.05404
0.734064 1.06891
0.739519 1.07069
0.827538 1.08702
0.86803 1.09986
0.881498 1.07475
0.848263 1.0433
0.901327 1.0293
0.852927 1.04126
0.833652 1.05801
0.873607 1.04286
0.759173 1.06251
0.728304 1.0928
0.745863 1.12193
0.776268 1.09629
0.812436 1.09911
0.785398 1.08548
0.792593 1.09716
0.841897 1.08908
0.913053 1.09481
0.852027 1.11245
0.878856 1.10131
0.817881 1.12561
0.863246 1.14205
0.843446 1.19014
0.806693 1.197
0.805877 1.21181
0.731609 1.22469
0.778923 1.21986
0.859181 1.22531
0.72703 1.23017
0.782539 1.19708
0.715335 1.15123
0.763096 1.13084
0.764657 1.06652
0.703079 1.05531
0.680668 1.07538
0.712227 1.07392
0.632322 1.06226
0.666924 1.0514
0.621734 1.07566
0.667313 1.08191
0.704005 1.09146
0.662429 1.08213
0.752833 1.08305
0.648443 1.08181
0.706654 1.10754
0.716696 1.13478
0.749871 1.15497
0.766 1.14065
0.802747 1.12453
0.700095 1.13182
0.768606 1.15734
0.837817 1.14997
0.92492 1.13206
0.87148 1.14083
0.849749 1.13805
0.894594 1.11848
0.75367 1.14933
0.842381 1.1531
0.836064 1.15047
0.715989 1.15752
0.815807 1.1394
0.879109 1.12798
0.907541 1.1238
0.857733 1.12635
0.873357 1.10353
0.826355 1.1081
0.908586 1.10058
0.87493 1.09996
0.828792 1.08803
0.829233 1.09165
0.870478 1.09229
0.907784 1.09933
0.862051 1.1184
0.781236 1.10102
0.841361 1.08479
0.819663 1.07831
0.908601 1.05171
0.884164 1.05085
0.877855 1.07057
0.904872 1.05726
0.916734 1.06794
0.804551 1.07454
0.925455 1.05082
0.804202 1.07838
0.845485 1.06906
0.985267 1.0746
0.914029 1.10843
0.963979 1.12028
0.997858 1.14673
0.945967 1.17463
0.969564 1.16648
0.973137 1.15844
0.993849 1.16942
1.03938 1.17908
1.04263 1.18737
0.969171 1.21313
1.01176 1.23918
0.962393 1.26009
1.09403 1.2593
1.03292 1.27294
1.03071 1.24409
1.08283 1.1853
1.09646 1.14638
1.06763 1.12171
1.04957 1.11345
1.06955 1.10015
1.04364 1.07237
0.991121 1.06163
1.00728 1.05349
0.986104 1.03495
1.07297 0.998423
1.03503 1.02113
1.06071 1.05708
1.00305 1.08109
1.06111 1.05039
1.1234 1.03457
1.09462 1.0328
1.16725 1.03463
1.1239 1.09881
1.12484 1.12157
1.14084 1.14568
1.04071 1.1736
1.0659 1.16485
1.15596 1.13898
1.21657 1.10887
1.16559 1.10204
1.11822 1.10796
1.09808 1.11059
1.10909 1.09369
1.15314 1.06636
1.13861 1.06214
1.07605 1.09218
0.937518 1.07871
1.02915 1.06794
1.13016 1.05993
1.10647 1.07655
1.0872 1.06935
1.06635 1.05785
1.03703 1.03375
1.02357 1.05643
1.02388 1.06951
0.971796 1.07724
0.997296 1.05487
0.980657 1.03017
0.941646 1.01811
0.984435 1.02076
0.961853 1.04811
0.91694 1.07393
0.929525 1.07387
0.851971 1.10364
0.910138 1.12792
0.876939 1.12609
0.888966 1.11831
0.918542 1.11315
0.906943 1.11405
0.969738 1.09425
0.975528 1.07953
0.888223 1.10592
0.944148 1.10703
0.875429 1.1055
0.849024 1.10025
0.893816 1.10608
0.941629 1.08706
0.896715 1.09678
0.83776 1.08426
0.85811 1.09233
0.84328 1.11059
0.883532 1.10842
0.864369 1.10008
0.833993 1.09896
0.839064 1.08166
0.893453 1.09991
0.764215 1.10506
0.831447 1.12787
0.890536 1.12207
0.946491 1.12378
0.94455 1.14329
0.866214 1.18721
0.871813 1.18915
0.842151 1.1969
0.864131 1.17749
0.834382 1.15429
0.821404 1.13488
0.788493 1.13224
0.834981 1.11323
0.874675 1.09535
0.803162 1.11852
0.825493 1.13927
0.971376 1.13642
0.909328 1.13531
0.859158 1.11576
0.924572 1.09714
0.924512 1.09702
0.89547 1.10052
0.900545 1.09482
0.917307 1.09448
0.914437 1.08857
0.875179 1.11173
0.788563 1.12183
0.849177 1.14694
0.870145 1.12181
0.86218 1.08224
0.892938 1.04449
0.850851 1.02279
0.902025 1.01404
0.882067 1.06839
0.863699 1.10228
0.872634 1.13404
0.832565 1.14439
0.786444 1.13759
0.773464 1.14041
0.762052 1.13564
0.684875 1.11568
0.724158 1.11612
0.716688 1.08822
0.76451 1.06932
0.698638 1.06761
0.769075 1.06986
0.819461 1.07456
0.79454 1.06863
0.764649 1.07534
0.753782 1.10798
0.774598 1.08865
0.721888 1.10087
0.77331 1.09795
0.71007 1.09171
0.729312 1.08262
0.744202 1.09233
0.775962 1.13103
0.858389 1.12901
0.792957 1.13761
0.784795 1.13807
0.664129 1.1289
0.68579 1.11667
0.848006 1.10163
0.774407 1.12319
0.773839 1.11562
0.793569 1.12663
0.804746 1.11375
0.760536 1.14265
0.778164 1.13854
0.826784 1.14725
0.828981 1.16041
0.789987 1.14278
0.877915 1.12623
0.783567 1.10216
0.769586 1.0777
0.770909 1.05511
0.78777 1.10187
0.798468 1.10492
0.828732 1.10431
0.818333 1.09824
0.827033 1.06798
0.833357 1.02495
0.894772 1.03183
0.875722 1.05962
0.987157 1.06209
0.898395 1.07093
0.985546 1.05563
0.901124 1.05753
0.894545 1.04642
0.860921 1.03338
0.80061 1.01847
0.881901 0.990931
0.850311 1.00058
0.802257 0.995358
0.825068 0.972921
0.836804 0.966275
0.784074 0.962588
0.834367 0.97568
0.778132 0.991545
0.776501 0.986301
0.763937 0.977892
0.768113 0.963329
0.773576 0.985841
0.802297 0.981823
0.790114 0.986363
0.781274 0.98716
0.813624 0.979179
0.797685 0.995913
0.8659 0.993295
0.834928 1.01593
0.807423 1.02722
0.742945 1.03168
0.854182 1.03637
0.758868 1.03919
0.796906 1.03845
0.822295 1.04154
0.790598 1.03254
0.808913 1.03289
0.772517 1.03079
0.818426 1.01219
0.795268 1.01058
0.776938 1.01232
0.793177 1.01525
0.787295 1.01525
0.802118 1.00686
0.753857 1.01102
0.781443 1.02083
0.827629 1.02846
0.868308 1.01758
0.880116 0.988971
0.806071 1.00921
0.800881 1.02265
0.726451 1.03789
0.73819 1.05608
0.753981 1.0868
0.733833 1.08363
0.74039 1.08718
0.808705 1.10042
0.775616 1.08655
0.800876 1.08268
0.772602 1.07585
0.878009 1.06807
0.781508 1.06325
0.819239 1.06404
0.814489 1.0594
0.827636 1.06192
0.778469 1.06301
0.776095 1.06097
0.759978 1.05606
0.735681 1.07028
0.751582 1.07176
0.764056 1.05883
0.68063 1.07363
0.783963 1.0812
0.767203 1.06042
0.77284 1.06627
0.768655 1.07506
0.757398 1.05552
0.757893 1.02357
0.767821 1.02659
0.779954 1.01022
0.716297 0.994047
0.726135 0.968369
0.743717 0.966405
0.720123 0.968054
0.745108 0.968826
0.760473 0.99836
0.746683 1.01537
0.714188 1.03778
0.757755 1.05078
0.730725 1.05849
0.683897 1.02711
0.735021 0.996253
0.770562 1.00256
0.72787 0.990171
0.714771 1.01911
0.738615 1.03086
0.702515 1.01902
0.792569 1.00764
0.738869 0.983649
0.736297 0.983668
0.722529 0.991435
0.693145 1.00156
0.67864 0.976873
0.65587 0.964433
0.683995 0.954275
0.694384 0.951481
0.717373 0.919298
0.7264 0.897803
0.730918 0.918346
0.746873 0.918235
0.847151 0.926502
0.808032 0.936123
0.8036 0.942098
0.777521 0.938861
0.795513 0.893637
0.799812 0.894987
0.786171 0.912355
0.79191 0.920446
0.803468 0.940454
0.774406 0.957577
0.895674 0.982325
0.884949 0.992727
0.746878 1.02047
0.795756 1.01457
0.827208 1.00151
0.725725 0.978526
0.695204 1.00375
0.695101 0.985657
0.678592 0.984255
0.726992 0.995413
0.72718 1.01039
0.817168 1.02484
0.738052 1.0443
0.75479 1.0835
0.581663 1.09061
0.6485 1.08816
0.627124 1.04956
0.710972 1.02713
0.713442 1.00268
0.709806 0.97287
0.723178 1.00933
0.720145 1.02283
0.717566 1.03344
0.746229 1.02683
0.704936 1.02098
0.669349 1.03091
0.701891 1.03792
0.787552 1.03711
0.730285 1.03273
0.68628 1.04272
0.710919 1.06171
0.726796 1.05915
0.748979 1.04998
0.724656 1.02687
0.756958 1.01105
0.748241 0.991545
0.778753 0.998905
0.750604 1.02764
0.738386 1.06707
0.738318 1.08897
0.793419 1.08636
0.743213 1.06267
0.751352 1.03813
0.787657 1.0027
0.773196 0.996902
0.696055 1.01015
0.763838 1.02139
0.75331 1.03309
0.699083 1.0188
0.71256 1.00155
0.7423 1.00149
0.766163 1.01973
0.720741 1.04393
0.775126 1.08869
0.721948 1.09417
0.742178 1.09865
0.693088 1.10717
0.765179 1.09456
0.724122 1.05853
0.776847 1.0149
0.83547 0.996846
0.76613 1.01393
0.712103 1.02194
0.800871 1.06004
0.697748 1.07772
0.709844 1.0701
0.724627 1.07547
0.702919 1.09066
0.676576 1.09251
0.646183 1.08344
0.662102 1.11086
0.618563 1.08431
0.662758 1.06307
0.592693 1.05549
0.659505 1.06238
0.600887 1.08115
0.510763 1.09339
0.547142 1.09426
0.552818 1.10878
0.481036 1.10085
0.401504 1.06942
0.44421 1.05816
0.462584 1.03412
0.410329 1.029
0.485194 1.05164
0.46914 1.05957
0.477163 1.05449
0.497729 1.07388
0.49381 1.05088
0.514022 1.0412
0.522092 1.0492
0.526002 1.0671
0.497375 1.07329
0.528513 1.08643
0.566998 1.09199
0.523994 1.09169
0.545499 1.08474
0.488275 1.08526
0.482724 1.06404
0.497517 1.06021
0.453068 1.06551
0.436214 1.0683
0.35493 1.05435
0.38526 1.0525
0.435429 1.06331
0.43858 1.04301
0.452152 1.04166
0.400989 1.02316
0.472645 1.0514
0.491627 1.07199
0.510253 1.08438
0.441704 1.07775
0.391813 1.09256
0.354321 1.10967
0.382503 1.14002
0.37894 1.15339
0.366391 1.16422
0.465639 1.17478
0.451923 1.14974
0.52797 1.15353
0.449822 1.13193
0.479977 1.11865
0.421313 1.10346
0.447296 1.09299
0.416198 1.07723
0.52699 1.06656
0.509047 1.02955
0.461422 0.982838
0.490122 0.968663
0.425301 0.944687
0.372613 0.960896
0.364489 0.978301
0.379663 0.986845
0.330186 0.95653
0.410364 0.97865
0.37879 0.966755
0.510394 1.00547
0.444046 0.991608
0.423466 0.999266
0.411773 1.00651
0.387945 0.992563
0.477676 1.00606
0.446416 1.01449
0.398973 1.02017
0.484628 1.04092
0.456706 1.03575
0.50033 1.03485
0.465733 1.01168
0.551525 1.0277
0.625976 1.04461
0.612168 1.04691
0.578058 1.01572
0.50702 1.00461
0.529746 1.00278
0.510163 0.985964
0.557648 1.0053
0.532649 1.00399
0.430235 0.999817
0.498484 1.02348
0.485293 1.04373
0.53553 1.05449
0.4359 1.02463
0.411997 0.992421
0.582898 1.0149
0.553085 0.992907
0.583739 0.965794
0.557618 0.99127
0.574862 1.01201
0.589182 1.05937
0.565019 1.10152
0.580318 1.1069
0.56077 1.10743
0.486366 1.06886
0.481765 1.06425
0.466507 1.07913
0.416097 1.09765
0.434012 1.11653
0.387885 1.10263
0.365355 1.06656
0.426617 1.06745
0.470703 1.05635
0.470889 1.04629
0.459046 1.05006
0.437774 1.02264
0.428161 1.01711
0.40276 0.996368
0.488966 1.03574
0.443185 1.03474
0.518798 1.06284
0.447377 1.06103
0.407785 1.05064
0.378726 1.04135
0.334991 1.04828
0.330659 1.0498
0.350125 1.03505
0.303922 1.00226
0.298034 1.01371
0.32086 1.01487
0.303074 1.03423
0.281687 1.04426
0.325535 1.06117
0.330091 1.0681
0.38502 1.11647
0.3841 1.10828
0.338408 1.08106
0.299831 1.0604
0.265597 1.065
0.346764 1.12363
0.230668 1.10064
0.252844 1.1095
0.301826 1.1098
0.258327 1.05711
0.316628 1.03493
0.296566 1.00264
0.320481 0.978589
0.301912 0.99695
0.337641 1.0383
0.268626 1.06555
0.168824 1.05464
0.29819 1.10617
0.252502 1.08495
0.197136 1.07801
0.250673 1.08957
0.232923 1.08496
0.241771 1.09912
0.231425 1.1279
0.20388 1.14985
0.217608 1.13438
0.263997 1.13283
0.296681 1.11572
0.279107 1.08922
0.381099 1.0873
0.326866 1.06101
0.32549 1.07112
0.269524 1.07514
0.204978 1.06195
0.232406 1.11328
0.245179 1.13278
0.182006 1.09805
0.221609 1.11024
0.227332 1.1039
0.259466 1.11634
0.345416 1.11931
0.344782 1.09974
0.264912 1.05284
0.243665 1.0339
0.297799 1.08262
0.361152 1.10199
0.249445 1.04689
0.33794 1.06229
0.315298 1.05248
0.330927 1.02458
0.360191 1.0093
0.446428 1.03468
0.403427 1.03988
0.3262 1.01709
0.344121 0.997861
0.335956 0.970156
0.322866 0.967867
0.398814 0.988803
0.456598 1.01251
0.415829 1.0094
0.348884 1.03163
0.393912 1.06791
0.345893 1.06579
0.413778 1.10276
0.349778 1.09348
0.392208 1.09212
0.379909 1.08722
0.387827 1.08337
0.435151 1.08824
0.392586 1.07194
0.421996 1.05838
0.341532 1.00962
0.417955 1.02422
0.359117 1.01066
0.413275 1.04119
0.379028 1.05043
0.4184 1.01353
0.436906 1.01913
0.427233 1.01624
0.412213 1.0306
0.446881 1.04329
0.410555 1.05541
0.507513 1.10695
0.506971 1.0899
0.499834 1.08695
0.538209 1.11287
0.470114 1.12019
0.577581 1.12559
0.497686 1.11067
0.587258 1.08072
0.55851 1.06423
0.56814 1.01691
0.575107 0.998753
0.534314 0.97693
0.539704 0.981854
0.563209 0.97966
0.526069 0.990581
0.540778 0.983338
0.60102 1.00516
0.623117 1.00054
0.582649 0.980052
0.502149 0.984065
0.551737 1.02216
0.498661 0.990023
0.544555 0.998637
0.560517 1.02503
0.502545 1.02275
0.485178 1.02514
0.436877 1.01302
0.487671 1.03849
0.406609 1.02816
0.450119 1.0819
0.470004 1.06394
0.427821 1.05213
0.329529 1.02606
0.442154 1.06951
0.391461 1.04619
0.38385 1.00919
0.412868 0.993922
0.398107 0.978026
0.407154 0.984217
0.394156 1.01842
0.393354 1.06898
0.415841 1.08467
0.367414 1.05597
0.412794 1.04472
0.380602 1.01791
0.357904 0.988537
0.397989 0.98226
0.391793 0.976669
0.438425 0.974045
0.447174 0.968149
0.469278 0.965189
0.459822 0.973582
0.456255 0.9624
0.496871 0.967226
0.47551 0.960333
0.578957 0.983844
0.552059 0.968156
0.518505 0.965075
0.484102 0.973179
0.56178 0.997468
0.549572 0.990421
0.467872 0.975762
0.481728 0.977911
0.498915 0.975313
0.498397 0.982278
0.506091 0.985926
0.554755 0.970353
0.529469 0.971205
0.600097 0.967733
0.657953 0.982821
0.618554 0.989412
0.699238 1.00978
0.628093 1.02578
0.62346 1.02107
0.698823 1.01588
0.730077 1.02565
0.780894 1.02828
0.806197 1.00849
0.832868 1.02439
0.767502 1.03371
0.755261 1.05852
0.685681 1.04721
0.724138 1.05852
0.660338 1.05524
0.611549 1.02911
0.671905 1.02645
0.705196 1.03457
0.709752 1.06141
0.695499 1.09972
0.678573 1.10626
0.654975 1.10443
0.774732 1.10361
0.680276 1.09923
0.762389 1.10188
0.806727 1.11005
0.754391 1.10792
0.748704 1.09969
0.776173 1.10899
0.764076 1.11009
0.736115 1.1073
0.835276 1.08313
0.784043 1.09967
0.855053 1.09899
0.869405 1.09331
0.883896 1.08908
0.881395 1.10238
0.842358 1.11195
0.785207 1.13798
0.76478 1.12796
0.754168 1.11747
0.799117 1.09188
0.851187 1.08783
0.852019 1.08254
0.908085 1.06196
0.968835 1.03383
0.97542 1.01993
0.900141 1.04961
0.897595 1.05659
0.874993 1.05101
0.900001 1.03702
0.917461 1.05863
0.822622 1.08484
0.854383 1.08294
0.831574 1.06744
0.755566 1.07276
0.724759 1.08999
0.730303 1.08677
0.772229 1.08513
0.696111 1.07835
0.717778 1.06875
0.698571 1.05413
0.817474 1.03384
0.757349 1.05033
0.762419 1.04901
0.734276 1.05334
0.80411 1.01168
0.784699 0.967109
0.795356 0.949179
0.778543 0.937197
0.814044 0.929107
0.766091 0.935178
0.727978 0.969801
0.724989 0.991953
0.672114 1.02241
0.714 1.03569
0.639053 1.0197
0.691737 1.02095
0.677042 1.03761
0.594945 1.03965
0.632634 1.04384
0.599882 1.03185
0.689518 1.02633
0.669238 1.01532
0.755469 1.02539
0.782888 1.03096
0.758681 1.041
0.740897 1.04159
0.746439 1.08444
0.781558 1.08795
0.735636 1.11657
0.669347 1.09958
0.59693 1.07815
0.672356 1.04762
0.556035 1.02769
0.682311 1.03147
0.640578 1.02233
0.634958 1.0525
0.615093 1.05228
0.683294 1.04991
0.668258 1.05678
0.697992 1.05022
0.66876 1.05318
0.699308 1.0566
0.687522 1.04823
0.764912 1.05435
0.756994 1.05176
0.717596 1.04581
0.810068 1.03047
0.750316 1.05825
0.760173 1.06924
0.804703 1.06131
0.749925 1.06037
0.741605 1.04457
0.785272 1.02875
0.739248 1.04493
0.812735 1.06107
0.797428 1.08059
0.766777 1.08661
0.752465 1.06229
0.780098 1.04279
0.768325 1.02801
0.690412 1.03822
0.701026 1.04488
0.691544 1.0305
0.70831 1.05
0.676282 1.05277
0.731327 1.06306
0.754878 1.09485
0.837356 1.09669
0.791706 1.09924
0.740395 1.08084
0.790427 1.06389
0.74473 1.05557
0.763125 1.05903
0.734709 1.07602
0.779085 1.10256
0.764177 1.11363
0.747234 1.1067
0.742583 1.10109
0.691303 1.09329
0.787961 1.07678
0.750224 1.07604
0.751677 1.06571
0.783159 1.04825
0.858112 1.03955
0.804516 1.03392
0.777348 1.02564
0.71238 1.03575
0.726469 1.024
0.778924 1.01386
0.71455 0.997781
0.738432 0.988843
0.810881 0.981648
0.780766 0.996847
0.728507 1.01841
0.689173 1.01878
0.840737 0.996946
0.721465 1.02004
0.741259 1.03654
0.781458 1.04674
0.753109 1.05583
0.709361 1.05377
0.725497 1.05194
0.66255 1.04446
0.679869 1.03842
0.686018 1.0219
0.709749 0.981551
0.644065 0.97317
0.656253 0.973784
0.775034 0.960445
0.690364 0.981741
0.672803 1.01674
0.694025 1.01937
0.73933 1.03927
0.672276 1.05667
0.801075 1.08347
0.703612 1.09543
0.715614 1.1016
0.743708 1.10291
0.746056 1.10438
0.750768 1.08767
0.761305 1.06271
0.773741 1.02883
0.79898 1.03007
0.782278 1.04751
0.81509 1.05956
0.772333 1.09815
0.825557 1.11888
0.744119 1.13691
0.7167 1.12951
0.798668 1.13142
0.726659 1.10737
0.834252 1.13245
0.817906 1.17082
0.750251 1.15793
0.804927 1.16678
0.785497 1.17256
0.781927 1.17433
0.733304 1.17546
0.738204 1.14316
0.7201 1.10651
0.679847 1.07024
0.644896 1.05964
0.588811 1.05752
0.675327 1.06341
0.67607 1.07425
0.735912 1.06389
0.746352 1.0555
0.692967 1.0485
0.72116 1.03326
0.6378 1.0389
0.608623 1.04599
0.654286 1.05181
0.665079 1.03758
0.657898 1.02681
0.612006 0.993106
0.711855 0.9757
0.7203 0.981182
0.669376 1.00727
0.707942 0.998019
0.676107 1.01634
0.631983 1.02396
0.625079 1.02754
0.619607 1.03804
0.6243 1.04343
0.549659 1.03589
0.656887 1.02633
0.654576 1.00981
0.653351 1.00919
0.702662 0.989916
0.595178 0.977829
0.585339 0.972995
0.570829 1.0146
0.511383 1.03844
0.507126 1.044
0.498804 1.03702
0.479401 1.05887
0.545718 1.06015
0.616941 1.06416
0.705993 1.05232
0.677845 1.0922
0.646152 1.12547
0.603002 1.13441
0.591188 1.12505
0.561212 1.11195
0.547788 1.06788
0.614634 1.05605
0.639802 1.0589
0.729291 1.06542
0.739563 1.05507
0.772024 1.02846
0.808197 1.01443
0.725469 1.04794
0.705837 1.07681
0.677672 1.09752
0.66552 1.09681
0.717743 1.06336
0.665904 1.04202
0.601533 1.03834
0.597097 1.03625
0.606747 1.04496
0.551915 1.02786
0.594245 1.01352
0.477515 1.00379
0.466276 1.01602
0.547582 1.02157
0.468245 1.00767
0.518279 1.02417
0.532892 1.06067
0.444784 1.04451
0.45233 1.02535
0.489583 1.02493
0.460991 0.988792
0.423339 0.95416
0.43356 0.97039
0.406734 1.00875
0.437123 1.04923
0.429568 1.09655
0.410872 1.10372
0.410347 1.10388
0.427919 1.10981
0.434174 1.11912
0.426832 1.13811
0.467347 1.1329
0.527206 1.11564
0.559515 1.10051
0.531786 1.07799
0.534771 1.08676
0.527514 1.08703
0.509025 1.08302
0.438544 1.0653
0.537161 1.06418
0.48811 1.03798
0.488155 0.991278
0.500928 0.982263
0.57464 1.0108
0.497702 0.999071
0.503769 1.0126
0.523401 1.04302
0.482648 1.0631
0.454728 1.06485
0.498328 1.0614
0.521522 1.0572
0.544824 1.04086
0.558428 1.03904
0.563744 1.02021
0.545078 0.976052
0.478985 0.953154
0.473234 0.969789
0.504683 0.992531
0.628448 0.991492
0.619694 1.00298
0.676584 0.9927
0.605711 0.992702
0.586404 0.97654
0.595353 0.972616
0.534101 0.964856
0.537874 0.967695
0.537819 0.981256
0.56247 0.994081
0.570376 0.978539
0.571773 0.95779
0.612402 0.970003
0.599905 0.96936
0.609461 0.966946
0.604816 0.971929
0.603868 0.9866
0.632296 1.00206
0.597615 1.01509
0.611299 1.02978
0.650498 1.02637
0.622251 1.01689
0.59349 1.00986
0.573459 0.99262
0.577347 0.993659
0.54546 0.973812
0.59167 0.967288
0.608874 0.969153
0.634748 0.975372
0.597148 0.972993
0.584508 0.97625
0.55719 0.971719
0.583476 0.99054
0.54552 0.989657
0.568046 1.01817
0.63905 1.01176
0.535073 1.01549
0.571191 0.991913
0.475289 0.96209
0.506999 0.991344
0.534772 1.00489
0.563542 1.0137
0.544475 1.02975
0.499926 1.01901
0.465633 1.02919
0.525962 1.02481
0.47744 1.02272
0.48536 1.02561
0.470403 1.00947
0.434995 0.964266
0.413785 0.932119
0.492487 0.970276
0.466529 0.962805
0.496655 0.963089
0.471839 0.98379
0.395577 0.994028
0.474988 1.01347
0.4547 1.01908
0.505551 1.0233
0.414481 1.01931
0.460239 1.01852
0.456439 1.01657
0.486502 1.03667
0.512585 1.05825
0.421053 1.05213
0.459209 1.06579
0.478507 1.05249
0.516862 1.06296
0.528388 1.03409
0.635673 1.02931
0.638667 1.04097
0.610603 1.02603
0.479168 0.988345
0.514373 0.991164
0.518228 0.977874
0.457775 0.976942
0.453042 0.949375
0.507483 0.936326
0.505957 0.938304
0.556418 0.971851
0.567574 0.996085
0.576458 1.0151
0.506401 1.02454
0.481496 1.02778
0.448869 1.03097
0.398832 1.01695
0.366179 1.01073
0.353962 1.0381
0.358296 1.06764
0.37537 1.09319
0.308728 1.07885
0.301515 1.1101
0.288966 1.09567
0.328162 1.08958
0.383999 1.10982
0.318269 1.10989
0.3147 1.0794
0.211666 1.03245
0.247576 1.04479
0.296917 1.04693
0.299878 1.02749
0.271457 1.01077
0.352566 1.0427
0.36784 1.04946
0.343182 1.08117
0.409781 1.11219
0.304187 1.11361
0.369532 1.11122
0.2547 1.08071
0.27759 1.10416
0.238146 1.12427
0.207984 1.14122
0.266052 1.16705
0.296737 1.16754
0.331017 1.15206
0.312121 1.13364
0.35808 1.12375
0.362274 1.10702
0.307546 1.0949
0.223626 1.05005
0.211864 1.04543
0.284269 1.05371
0.250113 1.02396
0.203631 1.01887
0.239771 1.03417
0.270639 1.03705
0.296512 1.02551
0.317733 1.03943
0.317713 1.0397
0.291633 1.06186
0.310138 1.07844
0.315459 1.08125
0.312268 1.08156
0.361609 1.09141
0.285546 1.06791
0.316982 1.04441
0.414908 1.02409
0.477146 0.986464
0.423623 0.961156
0.496486 0.951795
0.426881 0.956861
0.469923 0.971629
0.435776 0.970696
0.438973 0.978566
0.404355 1.00064
0.439993 1.01078
0.410466 1.00428
0.478619 0.997172
0.408042 0.969387
0.476418 1.01088
0.412523 1.02721
0.435211 1.0251
0.454376 1.0163
0.426956 0.983191
0.40763 0.945954
0.443071 0.952653
0.431521 0.942506
0.365361 0.960956
0.394555 0.98677
0.393351 1.01274
0.380464 1.03712
0.392333 1.02721
0.449914 1.01772
0.457668 0.991568
0.417379 0.974595
0.471877 1.01257
0.451908 1.00227
0.503929 1.00283
0.489948 1.03867
0.51031 1.04575
0.500292 1.0263
0.581743 1.00502
0.600812 0.985856
0.671257 0.980658
0.677167 0.964902
0.593409 0.951288
0.628204 0.93402
0.570189 0.903957
0.577019 0.897272
0.570707 0.920086
0.578093 0.94418
0.504937 0.951374
0.519738 0.983888
0.553452 1.00906
0.54681 1.02923
0.562578 1.0445
0.538125 1.02666
0.630292 0.989322
0.550977 0.983615
0.472297 0.978812
0.502243 1.00539
0.562939 1.02556
0.549438 1.02671
0.508205 1.02713
0.604802 1.0244
0.588578 1.0233
0.575355 1.03401
0.670522 1.03464
0.654785 1.05107
0.623782 1.06799
0.545621 1.08038
0.538949 1.06615
0.615791 1.08397
0.579214 1.06229
0.616161 1.04658
0.606785 1.02942
0.63254 1.01805
0.643046 1.02795
0.57467 1.05674
0.611744 1.08181
0.59311 1.06865
0.54695 1.07326
0.530491 1.05932
0.546744 1.06991
0.586993 1.08261
0.567179 1.07853
0.607139 1.05165
0.525086 1.05771
0.53202 1.04194
0.551841 1.01937
0.537962 1.00249
0.501371 1.02342
0.467933 1.04406
0.49893 1.06124
0.47995 1.09079
0.462987 1.11141
0.475831 1.10751
0.502961 1.09651
0.478406 1.09989
0.535294 1.08512
0.469708 1.04912
0.505536 1.03759
0.45588 0.996428
0.419296 0.951075
0.443332 0.957367
0.429717 0.944841
0.413857 0.932822
0.421933 0.939512
0.40735 0.902273
0.434988 0.908962
0.533342 0.941057
0.512467 0.959344
0.481955 0.98086
0.448791 0.955238
0.432764 0.954854
0.430072 0.959846
0.414019 0.979866
0.465922 1.0191
0.472995 1.0419
0.532167 1.02706
0.454762 0.990286
0.454928 0.971802
0.558918 0.983998
0.555837 0.986142
0.531407 0.987648
0.530126 0.98762
0.490127 0.969557
0.535449 0.968795
0.48508 0.969883
0.46806 0.969635
0.522049 0.969129
0.503086 0.956985
0.492668 0.946921
0.517837 0.934356
0.446601 0.926252
0.421662 0.93079
0.441608 0.936341
0.407335 0.93751
0.426705 0.948156
0.363134 0.944894
0.404371 0.967907
0.383664 0.974389
0.463446 0.999207
0.395277 1.00054
0.351361 1.0169
0.379973 1.02455
0.43779 1.06415
0.367093 1.03163
0.445344 1.05522
0.40769 1.04614
0.38147 1.04328
0.373523 1.05003
0.359252 1.04809
0.351154 1.04733
0.41236 1.03212
0.444138 1.02395
0.341513 1.00376
0.371501 1.00471
0.36362 0.995632
0.305245 0.98006
0.344705 0.99652
0.328017 0.979606
0.327698 0.980099
0.307921 0.993627
0.385751 1.0438
0.381865 1.06215
0.372249 1.07972
0.321067 1.07045
0.325988 1.07249
0.326357 1.07466
0.376256 1.08728
0.342856 1.04959
0.367672 1.08735
0.425955 1.10852
0.384681 1.08442
0.418974 1.06059
0.425203 1.08986
0.339653 1.04191
0.395211 1.03772
0.335127 1.00297
0.385335 1.01462
0.385305 1.02516
0.325237 1.00213
0.37546 0.9904
0.420336 0.984506
0.414502 0.963164
0.441858 0.968277
0.40716 0.943484
0.421748 0.97187
0.428656 0.964364
0.308683 0.932934
0.334475 0.951203
0.324762 0.964341
0.318631 0.968143
0.333802 0.986556
0.473946 1.04471
0.383804 1.05662
0.394287 1.08244
0.374931 1.11594
0.437564 1.16181
0.299844 1.14321
0.300935 1.12411
0.327806 1.10862
0.351471 1.10387
0.341904 1.08423
0.386355 1.07382
0.402918 1.04479
0.375181 1.0349
0.404168 1.04397
0.454996 1.03724
0.418701 1.02744
0.392271 1.01731
0.427511 1.01496
0.391523 0.972936
0.404546 0.962689
0.422069 0.953353
0.462335 0.943148
0.430253 0.944994
0.456794 0.96696
0.445121 0.994788
0.501298 1.02108
0.458607 1.01967
0.423217 1.01428
0.492266 1.03538
0.459297 1.04333
0.392986 1.01069
0.378166 1.02298
0.347641 1.03713
0.320275 1.02697
0.368387 1.049
0.303702 1.03294
0.393137 1.05585
0.302836 1.03172
0.430676 1.06738
0.487127 1.07165
0.477101 1.06576
0.396379 1.03008
0.497671 1.04745
0.441934 1.0496
0.402052 1.04373
0.426898 1.0406
0.327599 1.0132
0.378496 1.05787
0.433195 1.05896
0.479325 1.04319
0.458687 0.995974
0.498843 0.993003
0.508237 0.993336
0.550982 0.967215
0.51104 0.959161
0.494953 0.961101
0.392234 0.94859
0.416012 0.976477
0.461916 0.988238
0.344817 0.982084
0.428124 0.993174
0.429537 1.01123
0.491313 1.00667
0.472845 0.979319
0.489416 0.992312
0.459045 0.99238
0.418078 0.982961
0.426054 1.01175
0.43466 1.03846
0.400777 1.02095
0.388031 1.03213
0.395767 1.02921
0.312142 0.984825
0.347813 0.986152
0.390245 0.993334
0.317185 0.998666
0.311091 1.01971
0.310592 1.01387
0.320342 1.02044
0.313765 1.01703
0.403787 1.04032
0.413576 1.06228
0.366958 1.06849
0.316808 1.07351
0.330726 1.09259
0.313422 1.07761
0.294405 1.08844
0.189583 1.07491
0.192213 1.06626
0.30001 1.10434
0.336133 1.11388
0.343667 1.10727
0.39794 1.0762
0.281252 1.02353
0.318053 1.04696
0.281452 1.03984
0.245046 1.01585
0.219245 1.02748
0.195829 1.02187
0.199984 1.03464
0.215873 1.02609
0.204582 1.00421
0.194275 0.988259
0.224388 1.00376
0.273932 1.00384
0.230924 0.963962
0.245328 0.945572
0.286515 0.950664
0.24461 0.9569
0.244094 0.969752
0.26782 1.01399
0.22783 0.974067
0.252364 0.95838
0.227386 0.928061
0.194779 0.921798
0.22552 0.92522
0.297581 0.940666
0.239061 0.930342
0.247833 0.947277
0.300541 0.962183
0.28864 0.957156
0.295403 0.975098
0.313627 0.972342
0.298855 0.966874
0.323192 1.00244
0.304992 0.98234
0.259422 0.967592
0.236492 0.956915
0.302205 0.973021
0.289645 0.968861
0.313307 1.00682
0.328659 0.995628
0.377407 1.01518
0.410147 1.03458
0.377005 0.997389
0.42572 1.0403
0.419018 1.04713
0.383661 1.07365
0.470266 1.10195
0.358816 1.05938
0.472153 1.07286
0.436647 1.05095
0.475654 1.03789
0.43797 1.0024
0.403616 1.01116
0.356839 1.03246
0.366503 1.06734
0.403018 1.09224
0.345351 1.09193
0.412062 1.10077
0.417199 1.08023
0.43684 1.07181
0.393141 1.06347
0.436963 1.07774
0.358272 1.07037
0.375946 1.0698
0.307822 1.07469
0.401553 1.09192
0.421142 1.09149
0.42805 1.05061
0.370362 0.999192
0.429991 1.0116
0.406192 0.996489
0.407628 1.00572
0.415154 1.02292
0.438886 1.04934
0.355218 1.04545
0.398764 1.04592
0.444499 1.0316
0.442486 1.02817
0.466572 0.991977
0.442106 1.01396
0.422635 1.0377
0.416624 1.05656
0.385572 1.08096
0.340951 1.09483
0.342517 1.10073
0.38231 1.1167
0.369415 1.08483
0.384868 1.07721
0.419921 1.07847
0.345938 1.05207
0.369549 1.0526
0.443482 1.05209
0.391513 1.0149
0.372358 1.00485
0.435917 1.01955
0.384923 1.02205
0.435285 1.02037
0.438144 1.02453
0.38592 1.02434
0.351588 1.02722
0.302612 1.04407
0.364275 1.10388
0.421759 1.1429
0.332615 1.13813
0.410675 1.15531
0.454277 1.13391
0.424222 1.08856
0.40021 1.05875
0.458045 1.06595
0.463844 1.04575
0.430455 1.05186
0.373433 1.01035
0.421902 0.994348
0.404897 0.972951
0.421542 0.965765
0.442657 0.95729
0.434661 0.956984
0.438788 0.960639
0.415859 0.981668
0.37764 0.996721
0.422251 1.03026
0.352339 1.01851
0.406175 1.04546
0.410286 1.04328
0.361574 1.03762
0.335668 1.04259
0.372003 1.04702
0.310623 1.01372
0.37575 1.01985
0.381319 1.02078
0.332222 0.985424
0.437368 0.980858
0.399363 0.956904
0.460704 0.955891
0.347792 0.925262
0.376096 0.946755
0.294885 0.934795
0.314115 0.973044
0.300213 0.96946
0.286357 0.972652
0.27276 0.953035
0.258897 0.923157
0.312654 0.936858
0.307415 0.92168
0.248067 0.925968
0.268326 0.935928
0.290601 0.926697
0.280525 0.907034
0.307639 0.927423
0.336021 0.938056
0.3022 0.936271
0.363045 0.970402
0.419187 1.00948
0.444783 1.0436
0.349205 1.06155
0.319623 1.06759
0.251945 1.06454
0.264618 1.05528
0.33858 1.06454
0.308414 1.0408
0.329198 1.02421
0.331508 1.01896
0.409622 1.03565
0.365989 1.04325
0.370399 1.04282
0.345872 1.02733
0.296972 0.996251
0.286638 0.967513
0.239345 0.939999
0.333256 0.978787
0.283822 0.992449
0.3075 0.990338
0.210013 0.94557
0.325387 0.942895
0.283104 0.900114
0.29937 0.92659
0.347671 0.935144
0.256991 0.931871
0.271123 0.940866
0.298049 0.933016
0.332912 0.954061
0.363485 0.967727
0.432631 1.00926
0.381738 1.00897
0.408332 1.02151
0.415175 1.03776
0.441562 1.05026
0.424934 1.05257
0.445443 1.07955
0.388951 1.10132
0.384965 1.1068
0.454706 1.10757
0.433912 1.10022
0.358497 1.07082
0.423043 1.07252
0.485071 1.07678
0.515714 1.05331
0.528774 1.04876
0.547374 1.04041
0.593345 1.05359
0.576362 1.07342
0.55568 1.08693
0.574726 1.07479
0.574128 1.10382
0.604544 1.11044
0.722313 1.08898
0.678565 1.07165
0.629205 1.06825
0.607983 1.07065
0.601215 1.05376
0.59186 1.04121
0.640288 1.03516
0.561575 0.995073
0.672708 0.976871
0.629717 0.986001
0.618557 0.977985
0.661013 0.995387
0.613764 1.02329
0.675661 1.04595
0.542127 1.0437
0.601691 1.0408
0.578772 1.03444
0.603837 1.04875
0.577115 1.05958
0.623341 1.07977
0.582201 1.0919
0.564835 1.08106
0.567547 1.08054
0.563996 1.09105
0.599646 1.09115
0.61598 1.07503
0.578527 1.03833
0.66025 1.0258
0.579651 0.984515
0.633767 1.00227
0.65336 1.00874
0.643253 0.999366
0.627757 1.02246
0.58687 1.02785
0.629353 1.04482
0.658973 1.0515
0.714845 1.02668
0.740598 1.026
0.739885 1.02709
0.708777 1.01121
0.729041 1.01062
0.639287 1.02284
0.621111 1.0496
0.73717 1.0555
0.660319 1.05678
0.74531 1.05674
0.721127 1.07957
0.790255 1.09219
0.767877 1.09394
0.741597 1.08405
0.756603 1.06728
0.655915 1.07932
0.691336 1.11214
0.613492 1.12411
0.628351 1.10974
0.595317 1.10528
0.630735 1.0953
0.541874 1.08058
0.605363 1.05768
0.556999 1.04554
0.575867 1.02341
0.614385 1.02036
0.648302 0.99475
0.661292 0.990485
0.626543 0.962752
0.640151 0.96478
0.647369 0.978791
0.723872 0.97594
0.662202 1.00177
0.657647 0.990723
0.690165 0.991313
0.614461 1.03607
0.604171 1.0386
0.553789 1.03324
0.57742 1.03287
0.519613 1.01777
0.599929 0.998966
0.607221 1.00107
0.628293 1.0341
0.631923 1.03334
0.608679 1.05803
0.597786 1.05488
0.575827 1.03807
0.588067 1.02501
0.572852 1.0009
0.564357 1.01533
0.603049 1.01464
0.55549 1.00175
0.527906 0.992904
0.619408 1.00307
0.623177 0.994997
0.628814 1.00584
0.694433 1.01276
0.724417 0.998051
0.685605 1.00032
0.756306 1.00759
0.608113 1.03481
0.752169 1.0344
0.695904 1.02967
0.647007 1.03554
0.631634 1.04165
0.718565 1.02139
0.66148 1.03817
0.626595 1.03467
0.594231 1.00025
0.617082 1.00675
0.601285 0.977453
0.573188 0.954396
0.577366 0.948191
0.553284 0.945488
0.566836 0.946167
0.572435 0.969689
0.64294 0.989734
0.596737 1.01848
0.551877 1.05498
0.581905 1.09176
0.577199 1.07779
0.670805 1.04873
0.692286 0.993921
0.703143 0.984307
0.639427 1.02011
0.661146 1.0323
0.650564 1.02845
0.653212 1.05075
0.63828 1.06355
0.708897 1.03344
0.636194 1.04717
0.707442 1.04039
0.72022 1.05959
0.684785 1.05639
0.717854 1.04225
0.695558 1.02961
0.616256 1.00261
0.67186 0.98604
0.628681 0.960541
0.607278 0.946542
0.635228 0.929916
0.630745 0.925439
0.636104 0.962717
0.699573 0.993943
0.696177 1.03251
0.732683 1.05291
0.722541 1.05289
0.68518 1.06893
0.686082 1.08083
0.672433 1.08321
0.64881 1.06562
0.684736 1.07258
0.684559 1.07841
0.642749 1.10399
0.692676 1.09458
0.720916 1.07805
0.750356 1.07037
0.789331 1.05149
0.83293 1.05476
0.832637 1.06945
0.842394 1.09074
0.804063 1.11116
0.793858 1.09855
0.74614 1.07748
0.80301 1.04415
0.751304 1.05093
0.715361 1.03448
0.679545 1.04336
0.719292 1.04839
0.714716 1.04716
0.712853 1.05621
0.756418 1.04988
0.757735 1.04635
0.72294 1.0244
0.762566 1.03456
0.733236 1.05454
0.659415 1.0778
0.727708 1.09878
0.64722 1.13686
0.661356 1.16422
0.687527 1.14373
0.632566 1.13642
0.581811 1.10902
0.640774 1.07877
0.650676 1.06906
0.667697 1.01732
0.670954 0.995699
0.650118 0.993599
0.591989 1.00747
0.561205 1.01195
0.563863 1.008
0.521689 1.01677
0.520319 1.01999
0.524367 1.01708
0.564484 1.04083
0.488994 1.06196
0.55021 1.10519
0.596105 1.117
0.544214 1.13495
0.609387 1.12086
0.535712 1.09736
0.61491 1.06687
0.555578 1.0412
0.621176 1.06458
0.575339 1.08712
0.634367 1.09552
0.659068 1.09023
0.61252 1.07424
0.577139 1.07406
0.588296 1.04517
0.611831 1.04171
0.613875 1.05917
0.613463 1.07822
0.696897 1.08716
0.685868 1.06714
0.69057 1.04094
0.759627 1.02767
0.732019 1.03998
0.697795 1.02504
0.777383 1.02726
0.734322 1.02709
0.826502 1.0091
0.852175 1.00143
0.843721 0.989879
0.820337 0.993737
0.79913 1.01404
0.751844 1.04039
0.81934 1.02738
0.809035 1.0585
0.865284 1.06193
0.870863 1.09887
0.877826 1.13513
0.807767 1.20316
0.956311 1.17818
0.994286 1.1697
0.862024 1.17574
0.928724 1.13742
0.899012 1.12556
1.01102 1.07827
1.00373 1.08336
0.950846 1.0751
0.86089 1.06551
0.904382 1.02853
0.815451 1.04221
0.712099 1.03776
0.69414 1.01079
0.748217 1.00927
0.758117 1.02831
0.876305 1.01143
0.813501 1.03862
0.737875 1.06862
0.854325 1.06717
0.754299 1.08538
0.713887 1.08245
0.808266 1.07359
0.88065 1.04082
0.799053 1.01055
0.835312 0.969822
0.780239 0.973551
0.820021 0.977427
0.765353 0.9867
0.833715 0.959997
0.741692 0.974665
0.772617 1.0051
0.789054 1.04117
0.812499 1.04206
0.8688 1.0611
0.934116 1.06235
0.939894 1.07301
0.939214 1.05777
1.01426 1.04302
0.902032 1.07345
0.944866 1.04718
0.900421 1.02497
0.912238 1.02365
0.882759 1.02234
0.865721 1.04098
0.870239 1.05153
0.908909 1.00929
0.826654 0.991649
0.833131 0.985113
0.861723 0.992942
0.853345 1.01255
0.842087 1.0308
0.88132 1.02379
0.825333 1.01898
0.855035 1.00198
0.798805 1.01094
0.783705 1.01706
0.813127 1.03414
0.699226 1.07817
0.697881 1.1029
0.720133 1.10876
0.760791 1.11393
0.764494 1.0879
0.740876 1.08654
0.836437 1.08081
0.741786 1.09338
0.849586 1.08524
0.864144 1.09394
0.795595 1.07416
0.78696 1.08657
0.748192 1.09687
0.780551 1.10412
0.732323 1.09553
0.747511 1.0752
0.785499 1.04999
0.803699 1.02336
0.813371 0.976957
0.851919 0.969718
0.873392 1.01277
0.906208 1.03468
0.847494 1.0645
0.858234 1.07381
0.775599 1.09254
0.752767 1.06869
0.80766 1.04459
0.780989 1.03152
0.856852 1.03334
0.836171 1.06629
0.917737 1.05817
0.857395 1.08764
0.845618 1.09484
0.780557 1.09621
0.823501 1.09239
0.810546 1.08808
0.739843 1.09604
0.755125 1.08315
0.712069 1.09208
0.789004 1.08082
0.750962 1.08442
0.79556 1.06062
0.810608 1.0571
0.828946 1.0404
0.761368 1.07923
0.805374 1.09157
0.809467 1.08519
0.703516 1.086
0.723388 1.05353
0.756562 1.02755
0.869427 0.992708
0.874699 0.988688
0.833147 1.00386
0.852303 1.01887
0.800288 1.04359
0.764925 1.0459
0.885877 1.01907
0.820864 1.04657
0.819786 1.04106
0.859827 1.03429
0.850739 1.05161
0.870249 1.03887
0.785079 1.05557
0.777359 1.04916
0.737767 1.05187
0.79904 1.04725
0.710829 1.03224
0.778543 1.01298
0.767857 0.993693
0.707227 0.977277
0.6757 0.971655
0.692958 0.967323
0.640993 0.97843
0.628724 0.980225
0.678502 0.9669
0.674229 0.95673
0.673896 0.946044
0.692497 0.949247
0.723816 0.983568
0.756873 1.00248
0.763474 1.0283
0.699146 1.0469
0.70974 1.04221
0.693458 1.04461
0.707747 1.0523
0.747308 1.06879
0.775473 1.07969
0.817991 1.05289
0.736785 1.0511
0.757551 1.0537
0.714926 1.05181
0.669243 1.04599
0.671053 1.04975
0.728356 1.0229
0.707804 1.01073
0.716783 0.993851
0.80859 0.99849
0.728821 1.01488
0.727901 1.01394
0.660729 1.01197
0.752363 1.01104
0.71524 1.03923
0.663296 1.04366
0.735523 1.03513
0.72618 1.05088
0.675635 1.03502
0.778101 1.00586
0.681828 1.01587
0.697795 1.01845
0.651258 0.99556
0.705212 1.01565
0.735037 1.00785
0.711428 1.01349
0.783455 1.01242
0.744109 1.05394
0.727638 1.06362
0.681941 1.07959
0.692155 1.08062
0.658168 1.07657
0.66732 1.06999
0.667043 1.09132
0.688239 1.07922
0.658896 1.04961
0.705656 1.01981
0.707423 1.01821
0.729935 0.997514
