# Supplementary material for: Stochastic bond dynamics facilitates alignment of malaria parasite at erythrocyte membrane upon invasion
Source: eLife. 2020 May 18;9:e56500. doi: 10.7554/eLife.56500 (PMC7269671; doi:10.7554/eLife.56500)
Supplement: Figure 2—source data 1. [file elife-56500-fig2-data1.zip › PARA_POSITIONS/pos74.dat]

3.79453 -0.229728
3.78653 -0.279049
3.7493 -0.183622
3.7327 -0.253085
3.73209 -0.356266
3.7439 -0.351887
3.7417 -0.300473
3.73858 -0.536164
3.75442 -0.323571
3.72349 -0.178072
3.67254 -0.131273
3.64262 -0.428705
3.64554 -0.257636
3.62988 -0.312167
3.6079 -0.313218
3.62621 -0.262308
3.63998 -0.220046
3.6354 -0.308138
3.61197 -0.354112
3.63194 -0.133378
3.64874 -0.143069
3.63924 -0.27161
3.64714 -0.0842844
3.67685 -0.120999
3.67971 -0.322412
3.66576 -0.215969
3.68886 -0.217195
3.71367 -0.378083
3.72277 -0.376463
3.73591 -0.331901
3.72631 -0.366201
3.71649 -0.329533
3.70416 -0.506153
3.70344 -0.562321
3.68938 -0.38847
3.69152 -0.30938
3.68873 -0.375013
3.65387 -0.316322
3.65453 -0.321532
3.65792 -0.345234
3.67668 -0.300782
3.66699 -0.61725
3.69122 -0.402402
3.68019 -0.381675
3.65586 -0.561484
3.66716 -0.417293
3.66629 -0.406705
3.67336 -0.376918
3.6806 -0.421852
3.67605 -0.401075
3.66454 -0.323406
3.65495 -0.38934
3.62961 -0.271492
3.56546 -0.247442
3.50935 -0.300604
3.47144 -0.408021
3.46062 -0.408398
3.45892 -0.467235
3.4588 -0.477398
3.4594 -0.500423
3.4656 -0.509907
3.50689 -0.342415
3.51742 -0.37235
3.55975 -0.334507
3.56938 -0.469355
3.59771 -0.483122
3.63331 -0.405143
3.66212 -0.417774
3.63643 -0.588475
3.64788 -0.457062
3.65024 -0.400005
3.64594 -0.480705
3.6817 -0.371949
3.67666 -0.550327
3.67184 -0.608726
3.70273 -0.542467
3.70781 -0.58944
3.69561 -0.597549
3.69882 -0.4846
3.70407 -0.527751
3.72853 -0.595189
3.78783 -0.368532
3.78874 -0.532642
3.7799 -0.637054
3.75525 -0.636268
3.73099 -0.759345
3.69882 -0.832377
3.6874 -0.723524
3.71518 -0.558746
3.70154 -0.635487
3.66536 -0.749361
3.65949 -0.538986
3.61932 -0.626675
3.59085 -0.563
3.55954 -0.543458
3.55359 -0.508191
3.5385 -0.594729
3.54491 -0.407726
3.52846 -0.545036
3.49277 -0.666315
3.51886 -0.509163
3.51601 -0.602856
3.58762 -0.537148
3.64259 -0.601505
3.65516 -0.657079
3.66396 -0.642335
3.63263 -0.689002
3.63645 -0.562789
3.64213 -0.601388
3.68702 -0.548568
3.72824 -0.513128
3.7536 -0.522043
3.7599 -0.622287
3.78022 -0.660015
3.75765 -0.671605
3.73405 -0.752212
3.74908 -0.63412
3.72708 -0.738158
3.77607 -0.537241
3.78346 -0.712689
3.82909 -0.676039
3.82248 -0.886094
3.85319 -0.708518
3.82201 -0.835369
3.86057 -0.608042
3.85289 -0.797305
3.8529 -0.838765
3.9143 -0.697221
3.93845 -0.67328
3.94698 -0.728053
3.97102 -0.607185
3.98518 -0.590146
3.95271 -0.71786
3.92805 -0.559428
3.89198 -0.745199
3.96968 -0.502368
4.03049 -0.579417
4.10588 -0.555565
4.18878 -0.403556
4.20048 -0.575195
4.20628 -0.527355
4.18118 -0.385843
4.07833 -0.682337
4.00098 -0.513253
3.9586 -0.541829
3.92437 -0.684136
3.91914 -0.721497
3.92005 -0.628387
3.94788 -0.614373
3.9418 -0.38038
3.86615 -0.697145
3.82452 -0.82709
3.86487 -0.434733
3.8636 -0.436885
3.85617 -0.531365
3.85395 -0.526692
3.87634 -0.489681
3.90189 -0.397178
3.90709 -0.442609
3.90551 -0.512124
3.9007 -0.506642
3.88898 -0.548631
3.86143 -0.508983
3.76326 -0.619405
3.73583 -0.559974
3.74428 -0.515665
3.74307 -0.464306
3.74186 -0.446063
3.73669 -0.487777
3.74255 -0.438279
3.7167 -0.5252
3.73178 -0.590379
3.74109 -0.65145
3.7354 -0.788233
3.79034 -0.712178
3.80755 -0.763869
3.82236 -0.682536
3.76932 -0.687035
3.7438 -0.721052
3.68625 -0.758332
3.65725 -0.555231
3.66393 -0.467587
3.6478 -0.65606
3.67484 -0.574481
3.72486 -0.555682
3.73504 -0.594607
3.70719 -0.640404
3.70256 -0.412512
3.64599 -0.689404
3.66459 -0.652747
3.68834 -0.564868
3.67134 -0.717502
3.67007 -0.639919
3.65925 -0.66874
3.67 -0.642712
3.67088 -0.603089
3.68509 -0.563875
3.67799 -0.707441
3.71656 -0.573361
3.70715 -0.654372
3.68907 -0.701442
3.67271 -0.709165
3.66961 -0.66312
3.65764 -0.737803
3.68561 -0.545573
3.70842 -0.517429
3.69691 -0.769495
3.73178 -0.54217
3.71166 -0.635777
3.7184 -0.520344
3.72569 -0.643268
3.708 -0.631025
3.69145 -0.753489
3.69448 -0.559617
3.66392 -0.512552
3.61485 -0.758801
3.64299 -0.627301
3.62194 -0.680121
3.67186 -0.664144
3.73539 -0.58058
3.76328 -0.527804
3.74547 -0.697476
3.7465 -0.685101
3.76198 -0.560144
3.76578 -0.737005
3.79153 -0.582273
3.82314 -0.425951
3.81214 -0.491156
3.80885 -0.512773
3.78729 -0.697647
3.80887 -0.675063
3.76388 -0.76162
3.73199 -0.585718
3.67348 -0.708598
3.6092 -0.719081
3.52195 -0.908056
3.56953 -0.725608
3.50408 -1.02197
3.58327 -0.814309
3.62964 -0.717673
3.6623 -0.572389
3.67273 -0.602104
3.70566 -0.568112
3.73591 -0.657321
3.79875 -0.593703
3.81289 -0.77814
3.86146 -0.812531
3.94322 -0.752753
3.96453 -0.718432
3.9646 -0.559254
3.875 -0.790702
3.85275 -0.729451
3.82032 -0.759031
3.80287 -0.707643
3.794 -0.698489
3.82592 -0.564288
3.82885 -0.58349
3.82194 -0.752735
3.82317 -0.771805
3.82668 -0.642531
3.81454 -0.729937
3.83032 -0.640967
3.79952 -0.661402
3.76353 -0.642685
3.75866 -0.544318
3.76976 -0.56298
3.77331 -0.403988
3.74773 -0.605169
3.72582 -0.609619
3.71778 -0.590533
3.70182 -0.586604
3.67305 -0.556594
3.65527 -0.728065
3.70738 -0.548686
3.6812 -0.748216
3.71693 -0.589686
3.74433 -0.472969
3.7379 -0.641241
3.75716 -0.700836
3.78813 -0.690121
3.80508 -0.712269
3.76778 -0.797831
3.76788 -0.703939
3.65445 -1.01286
3.63737 -1.02025
3.65872 -0.894098
3.67745 -0.874453
3.66913 -0.832985
3.63745 -0.836019
3.59142 -0.904866
3.57435 -0.830116
3.60225 -0.648485
3.59539 -0.680996
3.58403 -0.742448
3.5836 -0.791465
3.57467 -0.794906
3.59574 -0.791253
3.52783 -1.05231
3.61644 -0.825629
3.61126 -1.00346
3.67797 -0.922626
3.68106 -1.03335
3.70008 -1.04059
3.72031 -0.949366
3.67214 -1.08701
3.64373 -1.09816
3.68329 -0.980546
3.6823 -1.05184
3.74739 -0.896857
3.7192 -1.04063
3.71511 -1.07955
3.70674 -1.00391
3.728 -0.888788
3.67142 -1.05718
3.69976 -0.955148
3.74571 -0.943593
3.70341 -1.11084
3.76234 -0.912419
3.74 -0.946128
3.66487 -1.0188
3.6344 -0.913662
3.55157 -1.03645
3.54413 -1.02483
3.53119 -0.968639
3.58661 -0.835085
3.60892 -0.837272
3.65797 -0.801839
3.65209 -0.838165
3.65636 -0.797264
3.61079 -0.791299
3.5645 -0.851643
3.52482 -0.904143
3.53059 -0.843108
3.47332 -1.03987
3.55258 -0.871887
3.59085 -0.854479
3.62272 -0.909211
3.6218 -0.895172
3.63322 -0.859079
3.59255 -0.97005
3.58564 -0.929153
3.56628 -0.996008
3.5605 -0.982704
3.56206 -1.02768
3.59376 -0.944798
3.63055 -0.870743
3.66772 -0.849564
3.64458 -0.860924
3.66679 -0.822155
3.61811 -0.97396
3.65826 -0.856638
3.67866 -0.846368
3.71763 -0.847875
3.70978 -0.832826
3.68271 -0.818688
3.65194 -0.810988
3.59141 -0.848283
3.61664 -0.801327
3.60645 -0.829747
3.56618 -1.02199
3.60035 -0.821537
3.59644 -0.912708
3.63033 -0.897492
3.62054 -0.996002
3.64248 -0.900763
3.60357 -0.971446
3.54823 -0.999134
3.5218 -1.01166
3.49988 -1.09105
3.43714 -1.19059
3.4366 -1.16226
3.42782 -1.16905
3.51412 -0.973315
3.48466 -1.06124
3.551 -0.968745
3.56729 -0.890929
3.5427 -0.9736
3.52982 -1.01247
3.49996 -1.00345
3.4807 -1.06754
3.4495 -1.02723
3.41129 -1.15774
3.41725 -1.157
3.45067 -1.08426
3.47371 -1.18748
3.51788 -1.18606
3.55254 -1.15326
3.5784 -1.14755
3.58897 -1.02112
3.55809 -1.06792
3.468 -1.20272
3.49297 -1.11285
3.4779 -1.18275
3.48388 -1.27248
3.54808 -1.25811
3.58504 -1.23219
3.5824 -1.17465
3.62705 -0.96618
3.59661 -0.807898
3.4913 -0.831469
3.43909 -0.854086
3.37931 -0.876661
3.37391 -0.815331
3.35822 -0.706239
3.34331 -0.841591
3.33034 -0.910799
3.32933 -0.935966
3.36661 -0.824266
3.38395 -0.849067
3.3793 -0.804008
3.38232 -0.838413
3.35064 -0.898816
3.35717 -0.730759
3.32064 -0.835052
3.3163 -0.857476
3.34879 -0.804481
3.41129 -0.665507
3.36787 -0.870103
3.4002 -0.800142
3.39543 -0.883598
3.40675 -0.842127
3.37153 -0.961282
3.39406 -0.979408
3.42516 -0.931033
3.40832 -1.09563
3.38223 -1.12781
3.36078 -1.03533
3.30737 -1.06497
3.27459 -1.02019
3.28749 -0.996489
3.23802 -1.01316
3.18312 -0.977277
3.21985 -0.771533
3.15627 -0.869494
3.1646 -0.851514
3.1944 -0.737104
3.18269 -0.795584
3.13107 -0.847999
3.13061 -0.868404
3.16377 -0.804742
3.16405 -0.815931
3.12027 -0.936194
3.13704 -0.893899
3.20754 -0.66388
3.12478 -0.950646
3.13735 -0.915218
3.15323 -0.884251
3.17639 -0.823589
3.17951 -0.874105
3.16927 -0.910089
3.14225 -0.901552
3.17823 -0.874155
3.1969 -0.874487
3.26035 -0.712884
3.31818 -0.643444
3.31186 -0.759458
3.33347 -0.769978
3.32308 -0.716893
3.28647 -0.755668
3.24746 -0.80598
3.18911 -0.929523
3.22373 -0.751512
3.19188 -0.861256
3.18163 -0.877769
3.22664 -0.75607
3.18646 -0.849927
3.12471 -0.868344
3.14097 -0.714953
3.12814 -0.685132
3.11546 -0.755496
3.10211 -0.772022
3.10209 -0.680623
3.10065 -0.724359
3.09857 -0.68572
3.11144 -0.727172
3.12215 -0.722025
3.16013 -0.784731
3.18333 -0.774666
3.19079 -0.820574
3.22608 -0.72853
3.15899 -0.937122
3.16943 -0.943158
3.20212 -0.808921
3.23156 -0.689789
3.22226 -0.800517
3.24761 -0.890308
3.24762 -0.920002
3.25684 -0.923842
3.28773 -0.900545
3.29361 -0.962603
3.30134 -0.89975
3.28118 -0.932473
3.26766 -0.923437
3.23223 -0.985421
3.27553 -0.892753
3.29672 -0.838955
3.28005 -0.940545
3.32181 -0.872206
3.35955 -0.86687
3.33399 -0.921884
3.36855 -0.802814
3.33089 -0.958139
3.3568 -0.877994
3.25152 -1.10012
3.28374 -0.883618
3.24433 -0.927607
3.26176 -0.717845
3.27775 -0.767759
3.24227 -0.85684
3.31153 -0.659952
3.28984 -0.731641
3.27985 -0.841479
3.30499 -0.743291
3.30921 -0.812401
3.33244 -0.80537
3.33439 -0.892708
3.26556 -1.03464
3.29951 -0.977658
3.30702 -0.993644
3.31601 -1.02233
3.399 -0.841828
3.38171 -0.953859
3.39467 -0.953516
3.41376 -0.888293
3.37651 -0.94225
3.30703 -1.03506
3.25969 -1.08884
3.21688 -1.14801
3.22378 -1.18917
3.2035 -1.26133
3.24559 -1.24208
3.27041 -1.20047
3.22014 -1.3069
3.20645 -1.33094
3.21478 -1.24553
3.16428 -1.30661
3.20435 -1.14565
3.1775 -1.12163
3.22305 -1.06993
3.32967 -0.892701
3.34371 -0.932875
3.37599 -0.918387
3.41834 -0.95004
3.4036 -1.06918
3.38753 -1.11586
3.35671 -1.07861
3.34651 -1.02992
3.30586 -1.0316
3.27297 -1.00178
3.23143 -0.964041
3.1661 -0.970543
3.18388 -0.796956
3.18048 -0.757954
3.16698 -0.823758
3.20392 -0.775415
3.22958 -0.719788
3.24945 -0.701818
3.22069 -0.883369
3.23568 -0.778686
3.23233 -0.784118
3.23722 -0.836053
3.25823 -0.928013
3.26544 -0.973642
3.32247 -0.811387
3.29736 -0.919126
3.31438 -0.858736
3.30391 -0.868632
3.33755 -0.812208
3.321 -0.907937
3.31979 -0.842302
3.3408 -0.749089
3.28682 -0.942252
3.29381 -1.0027
3.23081 -1.15875
3.23628 -1.1144
3.24417 -0.991122
3.21206 -1.02722
3.19628 -1.05185
3.18488 -1.03201
3.20292 -0.832127
3.13392 -1.04506
3.17768 -0.879677
3.18313 -0.873433
3.23649 -0.789018
3.25551 -0.905807
3.2983 -0.988027
3.36001 -0.985813
3.39059 -1.00498
3.41985 -0.95779
3.45084 -0.815533
3.39795 -0.890631
3.36275 -0.912354
3.35439 -0.789514
3.36097 -0.777084
3.35868 -0.889608
3.41921 -0.823638
3.45451 -0.734399
3.49827 -0.726732
3.48317 -0.806191
3.53092 -0.737185
3.54598 -0.834598
3.61475 -0.746659
3.6566 -0.771249
3.67623 -0.90663
3.69648 -0.815149
3.68583 -1.01048
3.68028 -1.02302
3.69419 -0.964156
3.69638 -0.932947
3.68699 -0.965567
3.68944 -0.959804
3.65884 -1.09945
3.65582 -1.17208
3.63371 -1.17115
3.63768 -1.07955
3.55026 -1.15622
3.59143 -0.922339
3.58075 -0.802557
3.5146 -0.937131
3.52227 -0.910641
3.59627 -0.868107
3.61565 -0.852515
3.67084 -0.760374
3.64451 -0.823016
3.55906 -0.918758
3.49412 -0.841714
3.42899 -1.00672
3.41713 -1.02735
3.42042 -1.09352
3.46905 -1.01833
3.46402 -1.01473
3.50275 -0.914171
3.45712 -0.967425
3.41469 -1.05938
3.4821 -0.937896
3.53706 -0.769025
3.47795 -1.03935
3.47603 -1.06091
3.49672 -0.957836
3.48703 -0.931624
3.49476 -0.82913
3.46137 -0.769859
3.41968 -0.85867
3.36027 -0.963508
3.33116 -0.915707
3.32219 -0.830126
3.28621 -0.842448
3.2875 -0.783907
3.28206 -0.752783
3.27044 -0.814176
3.25902 -0.76533
3.21805 -0.776892
3.19183 -0.660514
3.16719 -0.508146
3.15832 -0.627129
3.13781 -0.697404
3.09463 -0.80572
3.08799 -0.716645
3.09392 -0.637862
3.08262 -0.754339
3.116 -0.710016
3.08069 -0.788553
3.11291 -0.686503
3.12137 -0.653089
3.14583 -0.55957
3.17986 -0.542519
3.20275 -0.57976
3.24453 -0.559219
3.26641 -0.629243
3.2449 -0.717587
3.24176 -0.745342
3.22873 -0.92073
3.27519 -0.821011
3.30281 -0.79057
3.33889 -0.632135
3.33815 -0.669684
3.29882 -0.663068
3.27844 -0.733827
3.25754 -0.847348
3.28004 -0.670641
3.30202 -0.769386
3.27188 -0.930519
3.35752 -0.757542
3.35599 -0.840921
3.38957 -0.767704
3.3772 -0.784969
3.39419 -0.716597
3.3522 -0.825748
3.36039 -0.783194
3.36626 -0.757613
3.3639 -0.782167
3.3547 -0.846283
3.3538 -0.88249
3.36192 -0.877772
3.36993 -0.760988
3.34705 -0.894535
3.34203 -0.879132
3.33248 -0.838585
3.28328 -0.933218
3.27938 -0.915637
3.26049 -0.821372
3.25636 -0.800033
3.23117 -0.889766
3.22986 -0.924108
3.22748 -0.873032
3.26494 -0.805807
3.29024 -0.840073
3.31782 -0.795856
3.34518 -0.858448
3.37517 -0.745032
3.33145 -0.86454
3.3113 -0.814401
3.29278 -0.863682
3.25267 -0.865999
3.27282 -0.839949
3.24787 -0.8394
3.24908 -0.891809
3.24773 -0.896501
3.24905 -0.958662
3.23148 -0.949099
3.21358 -0.986482
3.1649 -1.0361
3.16745 -1.01453
3.20791 -0.885117
3.20862 -0.9322
3.20827 -0.880192
3.15779 -0.934486
3.16089 -0.804079
3.13966 -0.87512
3.11537 -0.944543
3.13181 -0.893579
3.14257 -0.945201
3.18095 -0.98865
3.19244 -0.998548
3.19532 -0.987271
3.15965 -0.970619
3.14858 -0.942488
3.18277 -0.919274
3.213 -0.8168
3.19215 -0.885314
3.18214 -0.980057
3.2497 -0.88176
3.2776 -0.864386
3.32093 -0.779607
3.30518 -0.80805
3.26127 -0.913941
3.24198 -0.868995
3.16979 -0.937629
3.16675 -0.802809
3.12712 -0.855568
3.16703 -0.840992
3.14538 -0.981037
3.22178 -0.811466
3.20398 -0.9605
3.21498 -0.932605
3.21362 -1.01708
3.20753 -0.975559
3.15461 -1.14554
3.19849 -1.11124
3.27361 -1.04434
3.26701 -1.08096
3.25078 -1.15916
3.2665 -1.04919
3.28537 -1.09391
3.29349 -1.08487
3.2607 -1.00829
3.23738 -0.905495
3.15464 -0.952363
3.06539 -1.04945
3.05649 -0.95597
3.02715 -0.964066
3.02126 -0.894607
2.99645 -1.00091
3.02725 -0.955306
3.07397 -0.861001
3.0575 -0.95187
3.03264 -1.02352
3.04709 -0.949686
2.98482 -1.05882
2.97817 -0.968451
2.94288 -0.985731
3.00675 -0.896045
3.00648 -0.936753
3.0037 -0.95008
2.98171 -0.950983
2.99651 -0.890873
2.9806 -0.919048
2.93279 -1.0237
2.96806 -0.94076
2.97835 -0.967129
2.99047 -0.943055
2.98637 -0.983084
3.05653 -0.850585
3.08777 -0.901741
3.1134 -0.863999
3.11424 -0.882422
3.08492 -0.950397
3.06604 -0.964829
3.03079 -0.950285
2.9938 -0.944895
2.95827 -0.950082
2.9832 -0.926737
3.01701 -0.866615
3.07426 -0.756229
3.06733 -0.881243
3.10493 -0.674371
3.06439 -0.783884
3.00982 -0.886331
2.96376 -0.950833
2.95854 -0.912152
2.98142 -0.870361
2.99792 -0.88614
2.99623 -0.936785
3.02225 -0.920064
3.02663 -1.0338
3.01456 -1.04289
3.01837 -1.06998
3.04354 -0.965501
3.00717 -1.04607
3.03542 -0.94642
3.04423 -0.864789
2.97264 -0.916832
2.97951 -0.832055
2.9919 -0.869675
3.00843 -0.839642
3.02795 -0.85711
3.02778 -0.813662
2.96917 -0.940713
2.99813 -0.881546
3.00002 -0.994569
3.01974 -0.923468
2.96434 -1.05912
3.03436 -0.781127
3.01097 -0.842539
3.04327 -0.799317
3.02464 -0.881743
3.07755 -0.806394
3.09125 -0.782854
3.09406 -0.927689
3.14134 -0.927718
3.17004 -0.939976
3.19934 -0.907391
3.21145 -0.959801
3.23877 -0.844096
3.24253 -0.909731
3.30602 -0.845239
3.32652 -1.02992
3.36882 -1.06217
3.43786 -1.04275
3.49322 -0.970599
3.46647 -1.15179
3.54094 -0.933261
3.52844 -1.00815
3.50003 -1.03116
3.47975 -0.940859
3.4649 -1.00072
3.44346 -0.956839
3.44038 -0.846517
3.42888 -0.861418
3.42882 -0.907885
3.45989 -0.823864
3.40731 -1.01879
3.36381 -0.998125
3.31036 -1.04151
3.29496 -1.01389
3.29172 -0.936279
3.26452 -1.08364
3.32815 -1.03906
3.36305 -0.970482
3.4288 -0.819407
3.46692 -0.802876
3.42367 -0.976469
3.44135 -0.949743
3.4503 -0.874614
3.45208 -0.887263
3.40544 -1.01681
3.36827 -0.993193
3.33975 -0.99497
3.35293 -0.915543
3.30445 -0.961114
3.2833 -0.827785
3.28054 -0.817223
3.24237 -0.845048
3.2309 -0.738186
3.21056 -0.816453
3.20176 -0.772842
3.1802 -0.768421
3.21387 -0.796767
3.22484 -0.777942
3.20446 -0.93242
3.25127 -0.813914
3.23266 -0.912597
3.27394 -0.879041
3.21765 -0.976581
3.23697 -0.849704
3.22714 -0.786353
3.19871 -0.81769
3.24033 -0.790209
3.19892 -0.919339
3.18947 -0.897247
3.13112 -1.01488
3.18746 -0.888692
3.13264 -1.04529
3.18893 -0.9127
3.18197 -1.0001
3.23538 -0.877597
3.28306 -0.935877
3.35585 -0.823764
3.39553 -0.825965
3.36793 -0.885729
3.36642 -0.843344
3.32132 -0.990551
3.30629 -0.965865
3.29659 -1.02007
3.29531 -0.939867
3.26839 -0.982112
3.25877 -0.928468
3.24456 -0.892794
3.22565 -0.867982
3.1947 -0.876105
3.1182 -1.04404
3.11235 -1.03121
3.09421 -1.03404
3.08961 -0.995329
2.98831 -1.03647
2.92596 -0.983652
2.93005 -0.891641
2.87621 -0.926476
2.94274 -0.68106
2.98228 -0.595342
2.99675 -0.673224
3.02596 -0.565128
2.9992 -0.744338
2.98597 -0.792175
2.99056 -0.748071
2.98155 -0.772225
2.91765 -0.960929
2.95955 -0.843971
2.99308 -0.64893
3.00815 -0.622619
3.00371 -0.742468
3.05303 -0.673988
3.05335 -0.734209
3.08819 -0.700607
3.12875 -0.699341
3.13947 -0.786418
3.15535 -0.722433
3.08576 -0.943936
3.12246 -0.832959
3.1653 -0.697951
3.14808 -0.796271
3.16608 -0.723621
3.14515 -0.788661
3.1815 -0.810406
3.23639 -0.901776
3.37612 -0.692306
3.37224 -0.918833
3.39966 -0.940395
3.36475 -1.03133
3.4113 -0.959117
3.45629 -0.859047
3.46815 -1.01822
3.57888 -0.793881
3.56297 -0.930342
3.57172 -1.00353
3.56264 -1.06899
3.5804 -0.935061
3.56865 -1.021
3.53883 -1.05797
3.58445 -0.974431
3.58536 -0.947234
3.54495 -1.00629
3.56799 -0.898739
3.51572 -1.13958
3.60568 -1.03379
3.62058 -1.09322
3.59571 -1.1656
3.58586 -1.20127
3.58428 -1.20133
3.63651 -1.01095
3.66808 -0.88074
3.65463 -0.830228
3.64237 -0.88021
3.66576 -0.899812
3.71848 -0.817682
3.77236 -0.811868
3.80219 -0.802216
3.79911 -0.747218
3.75201 -0.965744
3.61589 -1.27675
3.67034 -1.12078
3.71393 -0.967879
3.67078 -1.09858
3.71796 -0.999011
3.68612 -1.14259
3.68592 -1.11581
3.63522 -1.06974
3.54001 -1.19806
3.58299 -1.01488
3.53756 -1.07834
3.4797 -1.12571
3.47979 -1.07981
3.52911 -0.920233
3.44629 -1.18527
3.4366 -1.11976
3.48851 -0.907738
3.47874 -0.868554
3.44575 -0.983687
3.41974 -1.08677
3.44655 -1.08729
3.49747 -1.10215
3.50113 -1.20033
3.51325 -1.29585
3.46897 -1.33505
3.44382 -1.33659
3.46914 -1.2224
3.43431 -1.25949
3.39258 -1.28943
3.41103 -1.30279
3.45766 -1.18306
3.4554 -1.28047
3.47444 -1.21102
3.52209 -1.1493
3.48218 -1.26492
3.56841 -1.20529
3.59612 -1.27877
3.64832 -1.19908
3.62746 -1.26959
3.6785 -1.10873
3.67587 -1.15008
3.56333 -1.3679
3.56782 -1.33866
3.53836 -1.28278
3.48023 -1.2638
3.45053 -1.22983
3.46199 -1.04733
3.38409 -1.15525
3.41016 -1.02289
3.40076 -1.0148
3.37402 -1.03917
3.34967 -1.01222
3.3051 -1.08284
3.29399 -1.12873
3.30626 -1.09445
3.34377 -1.0635
3.34387 -1.05125
3.31716 -1.10708
3.30321 -1.07154
3.30468 -1.04508
3.31465 -1.102
3.40922 -0.896014
3.42085 -0.992903
3.41643 -0.991606
3.45385 -0.902699
3.47315 -0.879055
3.44107 -0.962248
3.47374 -0.946274
3.46945 -1.09115
3.52269 -1.0325
3.53526 -1.03428
3.5481 -1.04518
3.57889 -0.855558
3.54727 -0.963156
3.52901 -0.960047
3.57702 -0.854143
3.55247 -0.940001
3.55821 -0.91749
3.51461 -1.07087
3.52929 -0.989573
3.58018 -0.867911
3.53825 -1.00613
3.56868 -0.940411
3.5871 -0.99938
3.62863 -0.907973
3.61501 -0.952608
3.57528 -1.0409
3.57268 -0.913007
3.53028 -0.922131
3.47587 -0.975263
3.50434 -0.920581
3.53854 -0.866219
3.57428 -0.755469
3.57364 -0.753079
3.55248 -0.746644
3.52962 -0.858329
3.54219 -0.772778
3.57557 -0.637397
3.58455 -0.688362
3.5522 -0.791195
3.57301 -0.69709
3.54003 -0.827572
3.57872 -0.758751
3.57384 -0.855543
3.59376 -0.815955
3.61726 -0.770349
3.62346 -0.864852
3.70652 -0.659656
3.76086 -0.684471
3.81041 -0.770855
3.8725 -0.751841
3.90407 -0.854255
3.91745 -0.870347
3.94352 -0.836309
3.94211 -0.739338
3.87734 -0.898623
3.88392 -0.748177
3.82167 -0.971859
3.83831 -0.883147
3.80145 -0.917989
3.7864 -0.86701
3.80109 -0.868844
3.8301 -0.850526
3.87205 -0.742411
3.81118 -0.916596
3.78148 -0.892105
3.77095 -0.847338
3.75881 -0.832826
3.73089 -0.866358
3.79226 -0.724299
3.80571 -0.759637
3.8319 -0.756916
3.87884 -0.608996
3.85239 -0.560091
3.81202 -0.561668
3.77186 -0.600383
3.74181 -0.557289
3.69753 -0.635298
3.65777 -0.735179
3.63422 -0.649708
3.64906 -0.615806
3.65166 -0.521499
3.66217 -0.625069
3.73391 -0.372353
3.71923 -0.438983
3.69302 -0.336526
3.62095 -0.531046
3.57395 -0.591972
3.56855 -0.566746
3.56806 -0.561528
3.53067 -0.702124
3.56004 -0.435137
3.54804 -0.524355
3.57272 -0.433067
3.58323 -0.361143
3.59796 -0.398073
3.61259 -0.453258
3.5874 -0.548619
3.57035 -0.593005
3.55816 -0.444623
3.54632 -0.472661
3.51695 -0.627148
3.5421 -0.505989
3.52985 -0.627028
3.57417 -0.50319
3.57228 -0.612518
3.55993 -0.597693
3.56329 -0.587747
3.56076 -0.569435
3.54714 -0.655719
3.55307 -0.644159
3.53541 -0.726248
3.52074 -0.589432
3.50453 -0.350987
3.45787 -0.489582
3.44348 -0.428803
3.44278 -0.5773
3.46194 -0.624944
3.49953 -0.454051
3.51005 -0.530875
3.4997 -0.604944
3.47535 -0.691269
3.49759 -0.544218
3.49477 -0.501954
3.496 -0.484444
3.5285 -0.466389
3.555 -0.461879
3.56035 -0.50995
3.56592 -0.486404
3.57356 -0.513351
3.59403 -0.557312
3.59776 -0.646615
3.59771 -0.8132
3.6779 -0.698025
3.68856 -0.684812
3.66543 -0.744847
3.61725 -0.949618
3.64118 -0.859125
3.64771 -0.948197
3.63808 -1.02254
3.68228 -0.964906
3.66443 -1.01818
3.68711 -0.910768
3.63607 -0.95948
3.63372 -0.79967
3.60045 -0.708325
3.5373 -0.764734
3.51502 -0.739431
3.47214 -0.894184
3.4906 -0.800882
3.50629 -0.765175
3.5071 -0.755239
3.50046 -0.824509
3.52574 -0.666153
3.47611 -0.657065
3.46427 -0.710795
3.44836 -0.668552
3.40628 -0.776989
3.44215 -0.668843
3.42048 -0.791739
3.43486 -0.787785
3.44472 -0.704444
3.39813 -0.835451
3.41575 -0.714954
3.42732 -0.768171
3.44434 -0.833816
3.46864 -0.803447
3.50846 -0.734629
3.51394 -0.733383
3.51169 -0.771844
3.52671 -0.726933
3.5513 -0.690472
3.54155 -0.778734
3.51479 -0.828051
3.51406 -0.778432
3.45234 -1.01145
3.46882 -0.990862
3.504 -0.964713
3.50859 -1.03668
3.59902 -0.823157
3.58002 -0.917566
3.61065 -0.785725
3.5961 -0.806058
3.61093 -0.716263
3.5506 -0.922339
3.54288 -0.897887
3.57632 -0.690105
3.5379 -0.881429
3.53419 -0.751984
3.48473 -0.894239
3.50086 -0.742908
3.47336 -0.709432
3.46816 -0.628715
3.44299 -0.707811
3.43009 -0.735448
3.38956 -0.828667
3.41123 -0.824299
3.4646 -0.699332
3.49458 -0.823641
3.53002 -0.987477
3.65774 -0.779811
3.61613 -1.14251
3.69225 -1.02301
3.70247 -1.04533
3.75471 -0.812362
3.64703 -1.06148
3.66216 -0.938146
3.66228 -0.999013
3.70569 -1.00856
3.77613 -0.817923
3.79803 -0.841392
3.78952 -0.934033
3.78057 -0.897138
3.72318 -0.908613
3.64591 -0.907925
3.64063 -0.828529
3.61457 -0.957743
3.62137 -0.944236
3.66286 -0.832352
3.58989 -1.08925
3.61016 -1.07312
3.65129 -0.934314
3.64116 -1.0221
3.64537 -0.960238
3.61266 -0.922149
3.61947 -0.928945
3.67427 -0.764347
3.66412 -0.838417
3.71698 -0.691451
3.67751 -0.880098
3.72477 -0.748114
3.72933 -0.765818
3.7309 -0.773541
3.73595 -0.685188
3.71589 -0.787645
3.70218 -0.640999
3.66256 -0.679141
3.66114 -0.761378
3.68029 -0.794435
3.70253 -0.844009
3.758 -0.74126
3.79982 -0.638523
3.77587 -0.792598
3.772 -0.778694
3.76349 -0.836014
3.76469 -0.821993
3.73948 -0.736128
3.72395 -0.780682
3.7172 -0.769194
3.71287 -0.720429
3.74158 -0.560709
3.68907 -0.682875
3.6575 -0.668914
3.63694 -0.575442
3.59889 -0.765413
3.59027 -0.741614
3.59534 -0.737212
3.60128 -0.679766
3.56739 -0.859285
3.56779 -0.834383
3.49067 -1.06226
3.52958 -0.86683
3.50626 -0.900076
3.4878 -0.966687
3.43545 -1.13622
3.42129 -1.13691
3.50507 -0.91982
3.46671 -0.975916
3.4753 -0.89826
3.49622 -0.78693
3.52002 -0.708977
3.5395 -0.782254
3.58359 -0.701593
3.60012 -0.748198
3.63684 -0.758405
3.63132 -0.854406
3.62291 -0.889516
3.62882 -0.82974
3.63075 -0.751377
3.60483 -0.771173
3.64522 -0.640346
3.67365 -0.643456
3.69698 -0.649389
3.67169 -0.770523
3.71478 -0.530865
3.69987 -0.689231
3.66861 -0.919667
3.70516 -0.790124
3.70034 -0.908389
3.68202 -1.05068
3.66293 -1.09636
3.66669 -1.11754
3.75471 -0.975188
3.74224 -1.0465
3.74833 -1.00259
3.75533 -0.888294
3.72217 -0.907439
3.71216 -0.901126
3.74364 -0.846341
3.70862 -0.973884
3.70167 -0.951105
3.70284 -0.878305
3.70129 -0.91766
3.72421 -0.987342
3.7908 -0.901493
3.87049 -0.836925
3.87596 -0.899432
3.91642 -0.833219
3.92792 -0.822578
3.9314 -0.783417
3.91808 -0.741038
3.86445 -0.850231
3.84156 -0.655454
3.77866 -0.720314
3.68819 -0.876414
3.68814 -0.814658
3.71333 -0.854225
3.79477 -0.719243
3.85198 -0.665763
3.86663 -0.775922
3.89954 -0.789433
3.91821 -0.771163
3.88865 -0.767004
3.87612 -0.766938
3.85232 -0.850272
3.87518 -0.719637
3.85 -0.888272
3.87401 -0.777415
3.88539 -0.656647
3.8836 -0.740047
3.86345 -0.750778
3.83504 -0.861996
3.86499 -0.622421
3.85444 -0.687031
3.88421 -0.726402
3.89563 -0.623583
3.88037 -0.595107
3.80257 -0.766744
3.78205 -0.667234
3.7105 -0.717885
3.70669 -0.67958
3.66141 -0.738571
3.69199 -0.583781
3.71462 -0.526071
3.72366 -0.55379
3.74626 -0.495039
3.73839 -0.592149
3.72586 -0.525191
3.69457 -0.662615
3.66773 -0.743624
3.68861 -0.643278
3.65985 -0.90213
3.69786 -0.75897
3.68785 -0.7662
3.66849 -0.765493
3.63108 -0.844313
3.58021 -0.854007
3.60313 -0.773499
3.60667 -0.788952
3.5944 -0.823854
3.55884 -0.846066
3.54825 -0.797268
3.53885 -0.905199
3.56288 -0.821645
3.58554 -0.847275
3.59854 -0.787539
3.59597 -0.896735
3.62864 -0.833747
3.62663 -0.901243
3.61992 -0.914321
3.64738 -0.861784
3.62569 -0.879931
3.62253 -0.89775
3.65515 -0.730654
3.67439 -0.719808
3.67071 -0.767988
3.70828 -0.765868
3.69299 -0.734319
3.67251 -0.872655
3.63772 -0.922551
3.61165 -1.00485
3.61421 -1.07733
3.54183 -1.25667
3.61014 -1.02267
3.64443 -0.875309
3.57406 -1.05028
3.5709 -0.95772
3.53574 -0.978627
3.5067 -0.923511
3.49399 -0.966347
3.48189 -0.96967
3.47444 -0.976303
3.44572 -1.08216
3.43869 -1.06769
3.45006 -1.00858
3.43204 -1.11914
3.43446 -1.06922
3.35754 -1.1997
3.30056 -1.20493
3.37247 -0.97352
3.26558 -1.14149
3.24185 -1.09207
3.21102 -1.1161
3.21596 -1.14281
3.16367 -1.20277
3.22614 -0.953833
3.18752 -1.01039
3.18967 -0.943427
3.14676 -1.03976
3.1401 -0.992949
3.11254 -1.08886
3.13111 -1.04214
3.1629 -1.05516
3.2412 -0.888993
3.23311 -0.976924
3.23676 -1.0185
3.20035 -1.0759
3.2339 -1.02533
3.26246 -0.946292
3.27307 -1.01409
3.24949 -1.11675
3.25802 -1.20285
3.28035 -1.16637
3.26302 -1.21215
3.29361 -1.15453
3.32683 -1.07995
3.3408 -1.07734
3.3424 -1.10646
3.33723 -1.20216
3.32721 -1.25965
3.43907 -1.0426
3.39516 -1.16321
3.32753 -1.2908
3.33215 -1.19106
3.26997 -1.15879
3.24948 -1.09748
3.25961 -1.03209
3.25633 -1.05565
3.24429 -1.12564
3.27539 -1.05901
3.28276 -1.0335
3.32432 -0.978843
3.28887 -1.14519
3.28528 -1.15245
3.27799 -1.12605
3.29708 -1.05617
3.29865 -1.09779
3.35935 -0.996602
3.37949 -0.933965
3.34191 -1.06223
3.34251 -1.0441
3.33759 -1.0233
3.27749 -1.07299
3.30962 -0.786685
3.24815 -1.01317
3.20084 -1.12085
3.30702 -0.948503
3.27879 -1.05539
3.26247 -0.994177
3.27394 -0.959819
3.21923 -0.99653
3.20674 -0.975879
3.17216 -1.01149
3.18906 -1.02742
3.23672 -0.968958
3.25783 -0.926594
3.27176 -0.979681
3.24029 -1.04661
3.19278 -1.11674
3.17727 -1.02211
3.13242 -0.977435
3.11007 -0.949772
3.09928 -0.933692
3.0871 -0.926689
3.07972 -0.924218
3.05943 -0.917676
3.07245 -0.906636
3.01732 -1.01682
3.04546 -0.877796
3.01323 -0.995056
3.02374 -0.893823
3.03506 -0.891708
3.04696 -0.970252
3.0604 -0.976608
3.02534 -1.07072
3.04602 -1.06311
3.12003 -0.949658
3.15026 -1.01927
3.19605 -0.988267
3.20386 -0.985411
3.18951 -0.957046
3.14856 -1.01044
3.15323 -0.970453
3.1248 -0.965159
3.09106 -0.989037
3.08978 -0.863686
3.07042 -0.801094
3.0727 -0.771951
3.09096 -0.840939
3.10055 -0.94204
3.11704 -0.911749
3.0885 -0.933221
3.07761 -0.996843
3.05212 -1.01628
3.06204 -0.963847
3.04958 -0.963469
3.05975 -0.892477
3.04572 -1.0076
3.10224 -0.947418
3.16717 -0.818573
3.19458 -0.837875
3.20994 -0.866083
3.1437 -1.11269
3.19389 -1.05049
3.17911 -1.09859
3.12122 -1.14472
3.14656 -1.02981
3.07382 -1.10898
3.04522 -1.15547
3.09913 -0.998182
3.15509 -0.960498
3.21829 -0.884898
3.21263 -1.07821
3.22132 -1.09371
3.24888 -1.03896
3.26946 -1.0428
3.29259 -1.08502
3.30578 -1.14246
3.33439 -1.26379
3.3817 -1.2925
3.43028 -1.2181
3.50745 -1.11366
3.52798 -1.07903
3.53124 -1.07594
3.52878 -1.17274
3.59128 -1.02648
3.45184 -1.36317
3.4764 -1.28694
3.4391 -1.30033
3.42851 -1.27736
3.43272 -1.27344
3.39917 -1.34714
3.43711 -1.15301
3.41823 -1.17713
3.46857 -1.05747
3.48772 -0.981488
3.44903 -1.15697
3.42537 -1.22941
3.43936 -1.19902
3.48749 -1.11885
3.44167 -1.18703
3.43767 -1.1653
3.42162 -1.20232
3.42661 -1.13253
3.39856 -1.15116
3.34552 -1.12528
3.32422 -1.13717
3.30462 -1.158
3.28496 -1.24839
3.31743 -1.14494
3.32827 -1.09376
3.28867 -1.14666
3.23413 -1.25889
3.27154 -1.09295
3.20783 -1.12363
3.23591 -1.00205
3.21984 -0.970012
3.15622 -1.17819
3.23106 -0.965255
3.21194 -1.05516
3.25493 -0.990566
3.23487 -1.14431
3.22684 -1.155
3.28594 -1.0075
3.21087 -1.18078
3.17987 -1.24286
3.19765 -1.21584
3.13728 -1.37005
3.15206 -1.35223
3.23621 -1.18031
3.2428 -1.1182
3.22076 -1.20118
3.2836 -1.08699
3.25486 -1.22371
3.29836 -1.13851
3.23251 -1.26615
3.28869 -1.11382
3.25168 -1.13806
3.23177 -1.16248
3.21325 -1.17703
3.2053 -1.19008
3.20095 -1.26298
3.16991 -1.41076
3.2182 -1.31752
3.25672 -1.27647
3.29981 -1.17185
3.25991 -1.21335
3.1799 -1.34103
3.12438 -1.35255
3.104 -1.38104
3.2229 -1.20244
3.31642 -1.02349
3.27086 -1.19465
3.31231 -1.16669
3.3084 -1.17293
3.30528 -1.24121
3.38498 -1.15416
3.39211 -1.16905
3.28392 -1.33854
3.2617 -1.28656
3.28422 -1.19101
3.23458 -1.23981
3.26047 -1.09767
3.2277 -1.19076
3.16558 -1.30919
3.17132 -1.22814
3.1752 -1.09431
3.08989 -1.17289
3.01233 -1.21517
3.03402 -1.19096
3.11992 -0.973141
3.18588 -0.901809
3.18434 -0.989582
3.20662 -0.981233
3.23958 -0.843252
3.22977 -0.88237
3.22323 -0.917926
3.18462 -1.05287
3.17595 -1.06101
3.24324 -0.901393
3.26919 -0.854615
3.24512 -0.99296
3.25566 -1.01816
3.32481 -0.967249
3.35872 -0.856355
3.33649 -0.99172
3.31835 -1.02715
3.32375 -0.991423
3.35193 -0.947457
3.34468 -0.975668
3.37729 -0.908576
3.35705 -1.02502
3.41226 -0.985165
3.43461 -0.931149
3.44661 -0.832159
3.39181 -0.899773
3.35612 -0.923375
3.33486 -0.863926
3.30872 -0.813973
3.28387 -0.822433
3.30191 -0.734149
3.3102 -0.883209
3.39164 -0.710993
3.40948 -0.781419
3.42341 -0.869386
3.38053 -0.974538
3.42449 -0.781645
3.38699 -0.820479
3.37128 -0.716231
3.31208 -0.762881
3.3027 -0.658762
3.27599 -0.665121
3.283 -0.714982
3.31556 -0.641578
3.32412 -0.674752
3.36362 -0.666786
3.40834 -0.738916
3.42006 -0.780703
3.45249 -0.746558
3.43641 -0.702438
3.4024 -0.687866
3.3756 -0.632634
3.33753 -0.731581
3.32418 -0.73025
3.32973 -0.76055
3.35152 -0.767285
3.38993 -0.703462
3.3911 -0.798764
3.40093 -0.780263
3.43679 -0.732135
3.47868 -0.682873
3.43916 -0.922109
3.51897 -0.721476
3.53094 -0.724076
3.53518 -0.6727
3.50732 -0.754226
3.50938 -0.68782
3.48553 -0.767608
3.49184 -0.805296
3.51183 -0.683773
3.56979 -0.519687
3.52147 -0.818994
3.59004 -0.599214
3.58171 -0.761894
3.59623 -0.70471
3.59546 -0.843055
3.60632 -0.84411
3.65842 -0.682865
3.63686 -0.833964
3.60734 -0.867553
3.60792 -0.758397
3.56694 -0.749361
3.53686 -0.759354
3.53613 -0.726369
3.51063 -0.821706
3.56102 -0.749369
3.58258 -0.764801
3.62194 -0.715171
3.67715 -0.655841
3.7029 -0.750715
3.73045 -0.769514
3.74499 -0.79996
3.72075 -0.799075
3.69172 -0.802265
3.65902 -0.750608
3.60662 -0.818704
3.62869 -0.760142
3.62063 -0.813559
3.63759 -0.792406
3.6137 -0.900302
3.65551 -0.863624
3.65094 -0.882407
3.70611 -0.706175
3.71636 -0.606682
3.68813 -0.675307
3.63712 -0.724975
3.62029 -0.613161
3.57522 -0.701153
3.54524 -0.714472
3.53212 -0.686073
3.54632 -0.666879
3.55092 -0.590477
3.54626 -0.656075
3.55806 -0.570911
3.51494 -0.791131
3.53229 -0.582006
3.54011 -0.494962
3.50363 -0.579647
3.46104 -0.729371
3.46065 -0.610406
3.41066 -0.607144
3.39237 -0.642285
3.40021 -0.626856
3.43665 -0.591998
3.47554 -0.450077
3.486 -0.617638
3.52149 -0.49336
3.52544 -0.603375
3.53554 -0.677254
3.51011 -0.684074
3.5052 -0.637565
3.48675 -0.581219
3.45156 -0.673194
3.45519 -0.568175
3.4379 -0.511437
3.42572 -0.468087
3.39925 -0.406687
3.36924 -0.428552
3.36514 -0.472189
3.37168 -0.564643
3.40172 -0.50979
3.37723 -0.711402
3.41435 -0.602103
3.42007 -0.424012
3.40957 -0.586713
3.40071 -0.672983
3.40398 -0.560032
3.39685 -0.577175
3.36157 -0.630387
3.35903 -0.51673
3.3776 -0.540517
3.3781 -0.586641
3.39545 -0.585689
3.39725 -0.669834
3.38686 -0.643569
3.40686 -0.570089
3.41385 -0.709585
3.40287 -0.828964
3.44902 -0.643076
3.42317 -0.672493
3.4034 -0.698052
3.40824 -0.647033
3.36979 -0.819491
3.41327 -0.67353
3.4341 -0.711934
3.40795 -0.761736
3.3935 -0.880927
3.41239 -0.75685
3.37978 -0.822653
3.29926 -0.980992
3.33023 -0.796732
3.31188 -0.827815
3.35443 -0.707367
3.34964 -0.717128
3.36175 -0.620724
3.38076 -0.678961
3.40322 -0.678059
3.41835 -0.75713
3.4111 -0.881805
3.44804 -0.793572
3.40974 -0.911441
3.40526 -0.811464
3.37056 -0.85397
3.36755 -0.731765
3.40048 -0.640834
3.44214 -0.59349
3.45462 -0.652151
3.44339 -0.675213
3.43898 -0.693896
3.43422 -0.572334
3.41671 -0.629525
3.34353 -0.8439
3.34192 -0.695321
3.30428 -0.750093
3.27536 -0.688331
3.22788 -0.798396
3.20935 -0.775911
3.20935 -0.76659
3.258 -0.583004
3.26308 -0.592145
3.29277 -0.677291
3.34535 -0.703772
3.39327 -0.66154
3.38107 -0.748709
3.38306 -0.760858
3.3725 -0.808904
3.37466 -0.755518
3.35222 -0.751723
3.37327 -0.630949
3.39172 -0.567788
3.36365 -0.602523
3.37125 -0.577452
3.34312 -0.6435
3.29243 -0.756372
3.267 -0.753602
3.28522 -0.736234
3.30558 -0.767441
3.31832 -0.805369
3.36956 -0.702268
3.38709 -0.811454
3.40251 -0.791765
3.39455 -0.83865
3.3791 -0.924534
3.35441 -0.892209
3.34786 -0.829776
3.34665 -0.832157
3.31949 -0.895672
3.34587 -0.798242
3.36623 -0.714604
3.34988 -0.832586
3.36759 -0.736837
3.35912 -0.865035
3.34203 -0.88347
3.35211 -0.803225
3.34306 -0.703985
3.35048 -0.768455
3.38101 -0.598441
3.39199 -0.578933
3.36519 -0.750609
3.38471 -0.746388
3.3964 -0.860294
3.43434 -0.916112
3.49609 -0.844297
3.45955 -0.950851
3.4955 -0.695588
3.50658 -0.776307
3.51169 -0.657394
3.50494 -0.712135
3.48123 -0.723607
3.47109 -0.555313
3.47227 -0.480332
3.42075 -0.716134
3.41748 -0.752975
3.42168 -0.772421
3.45354 -0.707491
3.44476 -0.807145
3.47126 -0.83097
3.5269 -0.677358
3.54809 -0.747823
3.55961 -0.745113
3.57392 -0.703209
3.52623 -0.893313
3.49261 -0.878908
3.4538 -0.840556
3.44274 -0.746861
3.44424 -0.727102
3.4628 -0.768376
3.51969 -0.802539
3.56895 -0.841462
3.60057 -0.781955
3.64348 -0.746807
3.55629 -0.928749
3.5452 -0.929325
3.57948 -0.756263
3.58227 -0.755535
3.57683 -0.77331
3.59114 -0.752865
3.55678 -0.758867
3.5339 -0.686988
3.54931 -0.692794
3.57711 -0.655217
3.5907 -0.756887
3.63263 -0.490865
3.60438 -0.749662
3.61489 -0.702876
3.61995 -0.708853
3.64232 -0.64747
3.61699 -0.754708
3.61766 -0.771508
3.63228 -0.77887
3.68484 -0.636118
3.71897 -0.759216
3.79562 -0.477839
3.80783 -0.636307
3.78612 -0.743842
3.78541 -0.634044
3.75218 -0.643756
3.72688 -0.695812
3.69062 -0.714324
3.66733 -0.629916
3.66857 -0.583964
3.67016 -0.629689
3.65035 -0.653251
3.64398 -0.612961
3.63607 -0.638828
3.66504 -0.596888
3.65687 -0.588023
3.65944 -0.54641
3.58883 -0.75392
3.56574 -0.814263
3.59376 -0.552905
3.54575 -0.653664
3.48824 -0.769841
3.48485 -0.716767
3.49922 -0.595615
3.48982 -0.583151
3.50588 -0.560858
3.53598 -0.60048
3.57223 -0.476622
3.5398 -0.883298
3.5759 -0.842852
3.60712 -0.750232
3.6317 -0.633024
3.55889 -0.866764
3.55939 -0.69787
3.54034 -0.770947
3.56414 -0.790042
3.56641 -0.769425
3.54787 -0.731613
3.53743 -0.698587
3.54635 -0.576447
3.48458 -0.804723
3.53434 -0.60572
3.51659 -0.744605
3.493 -0.881391
3.52224 -0.822176
3.54377 -0.821779
3.5583 -0.79184
3.57788 -0.715403
3.57347 -0.834882
3.59869 -0.8079
3.63328 -0.614477
3.61479 -0.77853
3.57441 -0.894391
3.58166 -0.796853
3.56189 -0.851277
3.49696 -0.944262
3.51091 -0.815898
3.51967 -0.670737
3.47306 -0.86338
3.4425 -0.919536
3.45301 -0.903609
3.47569 -0.889319
3.50331 -0.841808
3.51477 -0.734525
3.47258 -0.764505
3.50984 -0.679501
3.49971 -0.821994
3.5162 -0.82085
3.52665 -0.761901
3.50969 -0.830444
3.53079 -0.783314
3.529 -0.788518
3.56985 -0.800895
3.55705 -0.791007
3.52181 -0.854582
3.49759 -0.766265
3.49265 -0.763917
3.52257 -0.702114
3.54259 -0.656689
3.52508 -0.678495
3.51996 -0.797353
3.54997 -0.738165
3.61316 -0.716814
3.67083 -0.714422
3.69618 -0.850659
3.74209 -0.795229
3.76904 -0.617048
3.72609 -0.832192
3.71335 -0.695216
3.6998 -0.625146
3.68788 -0.507217
3.66935 -0.697963
3.6941 -0.600569
3.70679 -0.622497
3.70201 -0.739183
3.7192 -0.680817
3.71708 -0.737977
3.70046 -0.75741
3.71282 -0.622393
3.69247 -0.737815
3.6978 -0.865723
3.71596 -0.793549
3.73376 -0.705735
3.71666 -0.893534
3.75914 -0.752168
3.74343 -0.794448
3.70901 -0.930512
3.71888 -0.819521
3.65308 -0.864207
3.62979 -0.876544
3.6707 -0.738213
3.67307 -0.792241
3.67538 -0.890563
3.76834 -0.591709
3.7539 -0.647985
3.74812 -0.497997
3.71712 -0.618944
3.71457 -0.590276
3.70136 -0.740122
3.75331 -0.696364
3.77555 -0.53312
3.76424 -0.708975
3.7778 -0.653472
3.7919 -0.424487
3.82105 -0.445881
3.84272 -0.525732
3.85075 -0.677614
3.88379 -0.49555
3.84673 -0.603716
3.79782 -0.562473
3.75699 -0.669363
3.73118 -0.621078
3.74684 -0.524209
3.74868 -0.618282
3.76297 -0.592717
3.79765 -0.588609
3.81487 -0.770094
3.84197 -0.731697
3.81207 -0.778185
3.77159 -0.80099
3.67815 -0.93714
3.68954 -0.790308
3.69452 -0.828252
3.72174 -0.73148
3.71128 -0.635388
3.7187 -0.760025
3.70623 -0.623709
3.67236 -0.851048
3.66497 -0.851034
3.69888 -0.814348
3.75845 -0.835745
3.84273 -0.650927
3.83006 -0.873322
3.85439 -0.790355
3.88608 -0.856916
3.83869 -0.914334
3.81305 -0.956929
3.88132 -0.802106
3.90143 -0.851639
3.95891 -0.65415
3.9263 -0.625828
3.86084 -0.725317
3.84864 -0.665936
3.87648 -0.537703
3.88596 -0.476493
3.89783 -0.504845
3.85038 -0.531804
3.80675 -0.669052
3.82464 -0.516028
3.82295 -0.490003
3.81683 -0.450305
3.81406 -0.614458
3.79477 -0.743874
3.83041 -0.669372
3.85237 -0.632214
3.84569 -0.666753
3.83099 -0.705403
3.81864 -0.640405
3.77628 -0.548936
3.79757 -0.456182
3.78538 -0.471918
3.78592 -0.367197
3.77997 -0.48421
3.81169 -0.394549
3.83007 -0.290982
3.85669 -0.555387
3.84405 -0.582957
3.84218 -0.535281
3.8382 -0.587046
3.84324 -0.551781
3.85962 -0.5259
3.85039 -0.587508
3.86306 -0.601006
3.86099 -0.523875
3.87245 -0.71968
3.87514 -0.77332
3.91211 -0.42566
3.87517 -0.441381
3.81469 -0.4635
3.79463 -0.384831
3.78784 -0.329892
3.80838 -0.328664
3.7788 -0.396051
3.77794 -0.453995
3.82854 -0.291841
3.84765 -0.479039
3.87152 -0.490225
3.86234 -0.694364
3.87619 -0.540019
3.8649 -0.613201
3.84181 -0.557823
3.80045 -0.633637
3.80295 -0.425308
3.7816 -0.489075
3.78694 -0.522406
3.76285 -0.577712
3.78659 -0.478229
3.80344 -0.545863
3.78157 -0.397422
3.78415 -0.313087
3.77594 -0.42031
3.75149 -0.290159
3.72699 -0.127272
3.7053 -0.322827
3.69296 -0.242505
3.68709 -0.243022
3.72684 -0.252241
3.75678 -0.452169
3.80112 -0.410388
3.83844 -0.378993
3.88257 -0.342486
3.89086 -0.355051
3.89833 -0.213672
3.82505 -0.15947
3.81474 -0.0838014
3.815 -0.144461
3.80592 -0.135971
3.77336 -0.0958522
3.80976 -0.237843
3.80509 -0.189446
3.81855 -0.316275
3.82417 -0.412357
3.86894 -0.450271
3.9029 -0.408482
3.90148 -0.281207
3.88633 -0.408963
3.86665 -0.397024
3.83398 -0.471603
3.80615 -0.503147
3.77551 -0.415393
3.73606 -0.609855
3.70225 -0.496611
3.70359 -0.35023
3.68253 -0.230937
3.65031 -0.388604
3.64351 -0.268885
3.70795 -0.318626
3.76062 -0.278311
3.76355 -0.112365
3.758 -0.288729
3.70933 -0.375726
3.71702 -0.439788
3.72109 -0.336336
3.74705 -0.384793
3.75098 -0.303874
3.79914 -0.307366
3.78134 -0.198845
3.77086 -0.283539
3.79084 -0.20983
3.7987 -0.222724
3.80035 -0.231091
3.81625 -0.412721
3.85578 -0.225973
3.87081 -0.244602
3.87804 -0.402437
3.89446 -0.526538
3.88063 -0.497388
3.83757 -0.552456
3.84272 -0.489431
3.81916 -0.55248
3.83413 -0.580846
3.80522 -0.38787
3.75882 -0.450079
3.71982 -0.376982
3.6529 -0.370997
3.65403 -0.51098
3.64407 -0.346295
3.71596 -0.437514
3.74097 -0.329904
3.73566 -0.290395
3.74686 -0.228062
3.68672 -0.332799
3.62537 -0.298163
3.6036 -0.267392
3.61649 -0.339753
3.65255 -0.36188
3.67799 -0.404932
3.68519 -0.373902
3.68271 -0.533577
3.69407 -0.419047
3.67223 -0.321452
3.61922 -0.399311
3.59766 -0.400131
3.59818 -0.455222
3.56 -0.471679
3.53769 -0.534481
3.52095 -0.41137
3.49257 -0.451293
3.53907 -0.585962
3.60487 -0.471249
3.63987 -0.333028
3.61782 -0.552927
3.57537 -0.513449
3.53285 -0.487778
3.53337 -0.347014
3.50258 -0.380674
3.49925 -0.340329
3.48344 -0.377984
3.49095 -0.362883
3.50079 -0.270487
3.50596 -0.365123
3.52963 -0.413703
3.5731 -0.316888
3.61427 -0.410964
3.62759 -0.352871
3.60681 -0.344367
3.58088 -0.416432
3.52389 -0.517182
3.51796 -0.392264
3.49891 -0.475544
3.49985 -0.557258
3.51825 -0.428975
3.56758 -0.407626
3.5973 -0.449811
3.6046 -0.442093
3.63972 -0.478927
3.63597 -0.517494
3.62713 -0.441045
3.60046 -0.32271
3.58413 -0.321722
3.5614 -0.381145
3.54418 -0.220575
3.53561 -0.415554
3.54059 -0.544278
3.56933 -0.424915
3.5757 -0.521892
3.55619 -0.47084
3.567 -0.443595
3.56574 -0.268389
3.53837 -0.192853
3.5248 -0.29981
3.47032 -0.396008
3.46877 -0.325148
3.45987 -0.290647
3.47719 -0.427954
3.50217 -0.428977
3.5096 -0.35112
3.50142 -0.450431
3.4607 -0.307954
3.45886 -0.334315
3.44706 -0.450193
3.456 -0.292798
3.47471 -0.283808
3.44932 -0.417379
3.4733 -0.426962
3.48503 -0.287772
3.5037 -0.312248
3.56144 -0.347723
3.63968 -0.338544
3.6848 -0.228497
3.70598 -0.189808
3.69443 -0.361862
3.66517 -0.287235
3.61154 -0.255196
3.58483 -0.274552
3.59152 -0.26513
3.58963 -0.423339
3.62528 -0.409553
3.67717 -0.484094
3.69023 -0.368308
3.64433 -0.459642
3.65612 -0.374865
3.62274 -0.361403
3.63183 -0.462654
3.65777 -0.45014
3.714 -0.354315
3.76721 -0.455441
3.7931 -0.407869
3.75569 -0.609124
3.73952 -0.560191
3.73485 -0.410857
3.74706 -0.220239
3.78627 -0.364468
3.79338 -0.0638817
3.80045 -0.226995
3.797 -0.241058
3.78364 -0.103672
3.7942 -0.153114
3.78237 -0.383655
3.75183 -0.39691
3.77789 -0.254403
3.82334 -0.293988
3.85548 -0.137917
3.86224 -0.294959
3.7979 -0.333868
3.74878 -0.313914
3.75143 -0.226407
3.71486 -0.181699
3.7163 -0.282487
3.72468 -0.250515
3.72299 -0.176571
3.70357 -0.30099
3.72634 -0.232818
3.75095 -0.33157
3.79169 -0.22678
3.79297 -0.310283
3.79155 -0.490923
3.78391 -0.495952
3.77756 -0.494978
3.73848 -0.462906
3.74682 -0.568604
3.74843 -0.555238
3.78228 -0.415803
3.76746 -0.577332
3.77603 -0.417575
3.78003 -0.435163
3.7791 -0.365893
3.77761 -0.459511
3.76912 -0.348645
3.76378 -0.358455
3.76494 -0.283226
3.80152 -0.283654
3.82571 -0.321958
3.78975 -0.295995
3.81848 -0.339922
3.79766 -0.387816
3.80098 -0.376611
3.81483 -0.24801
3.79964 -0.557783
3.77218 -0.469884
3.77925 -0.405925
3.77267 -0.484602
3.7415 -0.460213
3.72309 -0.45019
3.72349 -0.349763
3.70838 -0.487296
3.70091 -0.370008
3.74932 -0.413147
3.79602 -0.30294
3.80684 -0.36464
3.82857 -0.431848
3.86493 -0.290193
3.84121 -0.39905
3.82902 -0.367047
3.81094 -0.329775
3.80026 -0.534564
3.79279 -0.589808
3.7661 -0.600305
3.76789 -0.639216
3.80307 -0.555553
3.76064 -0.632644
3.79563 -0.482808
3.82206 -0.397891
3.82863 -0.364515
3.83687 -0.431903
3.83151 -0.601427
3.82432 -0.515868
3.78703 -0.462665
3.7896 -0.470832
3.78601 -0.413865
3.80571 -0.344899
3.8405 -0.318321
3.87681 -0.145088
3.8831 -0.12037
3.91254 -0.0839128
3.95903 -0.0360453
3.95523 0.0887704
4.00352 -0.0255806
4.01677 0.0742442
3.96289 0.0618022
3.97546 0.0110604
3.9203 0.0545755
3.88472 0.0247107
3.8603 0.0023871
3.8318 -0.0971377
3.82451 -0.186507
3.81796 -0.226068
3.82256 -0.185703
3.84602 -0.22106
3.83839 -0.134738
3.84616 -0.0316044
3.87046 -0.192825
3.8585 -0.0744131
3.89585 -0.223159
3.88361 -0.0645774
3.88984 -0.0626476
3.88803 -0.203206
3.84608 -0.208368
3.82455 -0.305913
3.84499 -0.346472
3.87828 -0.245409
3.8498 -0.317959
3.84036 -0.0834204
3.82175 -0.135616
3.81839 -0.0856529
3.83521 -0.0382537
3.87324 -0.0884784
3.85694 -0.0426336
3.85871 -0.0400067
3.83346 -0.116819
3.78621 -0.0167245
3.77633 -0.0268014
3.76735 -0.0676137
3.77329 -0.128241
3.76724 -0.0366563
3.70767 -0.0385257
3.67176 -0.172154
3.63677 -0.0450064
3.60505 0.0435489
3.62269 -0.059134
3.61026 0.116956
3.61601 0.000734279
3.58275 -0.0718248
3.55587 0.00368404
3.57744 -0.211389
3.58577 -0.194093
3.57473 -0.0624964
3.60238 -0.188741
3.62411 -0.0309099
3.67679 0.00288642
3.7186 0.0468308
3.73195 -0.0287103
3.72013 0.0807382
3.75096 0.0767964
3.76576 0.0101234
3.80063 0.0692958
3.81918 0.0330656
3.86325 0.0479411
3.92666 -0.0462823
3.95937 -0.131885
3.93696 -0.127348
3.91261 -0.117015
3.88481 -0.0981596
3.84492 -0.21949
3.80214 -0.0971058
3.7908 -0.153818
3.74966 -0.173793
3.77739 -0.172003
3.8286 -0.159238
3.87964 -0.0736807
3.9356 -0.349376
3.90335 -0.377221
3.89754 -0.491529
3.8998 -0.564268
3.91799 -0.468907
3.86363 -0.564569
3.8428 -0.61599
3.83167 -0.486505
3.84665 -0.551564
3.86969 -0.435381
3.90307 -0.202126
3.88149 -0.380484
3.90965 -0.387619
3.90305 -0.319281
3.89228 -0.274897
3.91811 -0.223228
3.92797 -0.25653
3.91828 -0.393233
3.89932 -0.214742
3.89746 -0.354056
3.87579 -0.281443
3.8472 -0.199984
3.8138 -0.330585
3.79323 -0.287637
3.75684 -0.402705
3.74285 -0.247704
3.73905 -0.350888
3.74287 -0.305574
3.72902 -0.294721
3.71802 -0.413953
3.71999 -0.160588
3.70138 -0.206281
3.66836 -0.383282
3.67174 -0.263616
3.71268 -0.295587
3.76964 -0.257913
3.83728 -0.280712
3.85167 -0.445403
3.85715 -0.255011
3.87742 -0.339493
3.82403 -0.37495
3.85105 -0.336914
3.856 -0.369929
3.81572 -0.481091
3.81118 -0.40453
3.76882 -0.419206
3.7486 -0.383615
3.72783 -0.373322
3.68853 -0.157996
3.66663 -0.305762
3.68645 -0.353014
3.66955 -0.337771
3.65943 -0.440525
3.65451 -0.247859
3.61548 -0.131349
3.59643 -0.27918
3.55554 -0.112131
3.52201 -0.168257
3.50561 -0.0300618
3.51789 -0.191893
3.55388 -0.19321
3.63289 -0.247255
3.6497 -0.310202
3.675 -0.379293
3.68315 -0.531805
3.72547 -0.583009
3.71167 -0.620832
3.72148 -0.640144
3.73552 -0.558898
3.75957 -0.566203
3.76001 -0.531965
3.75615 -0.577631
3.74079 -0.394736
3.72627 -0.508147
3.73081 -0.590889
3.74471 -0.600984
3.80016 -0.518022
3.81272 -0.625521
3.85466 -0.44169
3.88514 -0.430152
3.8944 -0.429741
3.95326 -0.213905
3.98072 -0.305727
4.01658 -0.367673
4.01215 -0.257668
3.9616 -0.244117
3.97695 -0.181722
4.00532 -0.274368
4.0142 -0.304288
4.00005 -0.368097
3.98107 -0.354671
3.998 -0.534565
4.01026 -0.502065
4.00386 -0.606447
4.0349 -0.416208
4.03275 -0.610392
4.04979 -0.479595
4.03557 -0.626415
4.07368 -0.550898
4.10069 -0.491756
4.09582 -0.62461
4.06725 -0.604962
4.05446 -0.456777
3.98473 -0.632845
3.98415 -0.59366
3.96256 -0.613542
3.95378 -0.584808
3.93751 -0.699347
3.91121 -0.755204
3.91977 -0.570562
3.92801 -0.713198
3.95623 -0.578817
3.96198 -0.516261
3.94468 -0.641404
3.91777 -0.620249
3.86483 -0.452639
3.88735 -0.414228
3.86946 -0.607543
3.88669 -0.428111
3.94514 -0.401565
3.95196 -0.410202
3.96988 -0.342074
3.95586 -0.237438
3.95923 -0.144879
3.93647 -0.337722
3.90469 -0.190491
3.85222 -0.327033
3.81609 -0.282697
3.79886 -0.171385
3.79304 -0.0327373
3.83427 -0.221561
3.88936 -0.0363204
3.90141 -0.260333
3.83573 -0.0978188
3.79528 -0.0953749
3.7644 -0.177614
3.76117 -0.126399
3.7993 -0.18828
3.82759 -0.147612
3.83306 -0.20049
3.83984 -0.323402
3.90297 -0.29811
3.9554 -0.287643
4.01328 -0.265021
4.03315 -0.324419
4.00142 -0.160259
3.9819 -0.268246
3.97793 -0.318852
3.92953 -0.269604
3.92917 -0.215305
3.91579 -0.285194
3.88827 -0.266212
3.87961 -0.505523
3.89996 -0.388494
3.92564 -0.491861
3.94047 -0.252811
3.94477 -0.272091
3.94065 -0.371098
3.92361 -0.351753
3.91731 -0.252354
3.92218 -0.229727
3.93091 -0.234937
3.90888 -0.449486
3.93453 -0.34582
3.91034 -0.259912
3.89027 -0.269785
3.8672 -0.242897
3.82293 -0.346933
3.77177 -0.426251
3.74915 -0.405484
3.75731 -0.325765
3.76192 -0.251081
3.77412 -0.384304
3.81637 -0.483015
3.84557 -0.372034
3.88729 -0.357957
3.82746 -0.339743
3.81827 -0.233729
3.78555 -0.282887
3.71917 -0.132463
3.7616 -0.416391
3.78046 -0.311759
3.78058 -0.203484
3.76255 -0.294706
3.76382 -0.28886
3.79559 -0.351749
3.79965 -0.358587
3.76359 -0.319171
3.74665 -0.3103
3.76037 -0.38604
3.73824 -0.288864
3.68948 -0.550326
3.68389 -0.47516
3.65189 -0.56479
3.65429 -0.463778
3.64141 -0.612917
3.61732 -0.463526
3.61308 -0.467182
3.62476 -0.642761
3.64249 -0.499398
3.601 -0.640432
3.61023 -0.596756
3.63971 -0.503776
3.72574 -0.517207
3.80536 -0.454576
3.81365 -0.535125
3.80256 -0.584684
3.81351 -0.543134
3.79256 -0.57058
3.77741 -0.474241
3.73966 -0.557214
3.72135 -0.403539
3.69079 -0.305843
3.70423 -0.31967
3.70464 -0.256628
3.69602 -0.269075
3.71628 -0.165757
3.72772 -0.068455
3.71993 -0.103287
3.73245 0.0292766
3.7532 -0.133038
3.74486 -0.191412
3.73027 -0.137329
3.71593 -0.0599576
3.72335 -0.112633
3.69217 -0.150969
3.72573 -0.172289
3.74379 -0.255077
3.74655 -0.242003
3.80181 -0.317047
3.76146 -0.114232
3.74926 -0.208512
3.73172 -0.19289
3.69635 -0.25215
3.64178 -0.3764
3.66398 -0.374238
3.68331 -0.369973
3.69533 -0.266624
3.77601 -0.226859
3.82644 -0.253658
3.85464 -0.24888
3.82262 -0.207931
3.80009 -0.272169
3.75462 -0.292966
3.69581 -0.143474
3.6803 -0.25959
3.71646 -0.238542
3.75113 -0.242254
3.78279 -0.245217
3.80893 -0.335453
3.8029 -0.247975
3.79063 -0.377364
3.74955 -0.256621
3.77225 -0.220824
3.76891 -0.223994
3.75228 -0.0372313
3.74764 -0.19676
3.79187 -0.151357
3.80268 -0.211115
3.8298 -0.168614
3.86538 -0.170977
3.84169 -0.261374
3.7928 -0.218162
3.79193 -0.079618
3.81463 -0.0225974
3.82393 -0.200932
3.83156 -0.145533
3.85098 -0.0776465
3.82102 -0.0333223
3.80947 -0.0860829
3.78606 -0.127161
3.78167 -0.132041
3.78218 -0.0387451
3.77756 -0.00879407
3.75777 -0.112287
3.76266 -0.106283
3.77134 -0.159812
3.78549 -0.202679
3.76178 -0.212395
3.7517 -0.210695
3.72387 -0.23538
3.71891 -0.242406
3.68997 -0.195326
3.70214 -0.191971
3.68249 -0.0867422
3.70142 -0.34529
3.71895 -0.286593
3.73322 -0.308485
3.7198 -0.21948
3.73549 -0.391182
3.71703 -0.432399
3.6402 -0.35167
3.5978 -0.441538
3.55975 -0.457734
3.60459 -0.565275
3.67429 -0.441175
3.7079 -0.472045
3.76521 -0.337657
3.81163 -0.496848
3.84146 -0.336562
3.8545 -0.320688
3.89005 -0.448766
3.86895 -0.52603
3.82809 -0.399676
3.77408 -0.418225
3.73587 -0.38607
3.71225 -0.402461
3.69128 -0.365466
3.68488 -0.451962
3.66756 -0.426861
3.63828 -0.418563
3.61347 -0.309046
3.5851 -0.352339
3.52173 -0.333002
3.53044 -0.205691
3.52364 -0.255177
3.56864 -0.243636
3.6018 -0.26568
3.55018 -0.149855
3.54298 -0.346114
3.54461 -0.404572
3.54008 -0.377635
3.55384 -0.517641
3.5598 -0.439396
3.61917 -0.445671
3.69004 -0.393636
3.7265 -0.446967
3.73213 -0.345041
3.70681 -0.351458
3.6524 -0.380631
3.60609 -0.258229
3.60654 -0.344543
3.57931 -0.372592
3.5756 -0.356579
3.55514 -0.327536
3.53364 -0.279764
3.47904 -0.226008
3.48624 -0.312286
3.44538 -0.223807
3.41977 -0.181929
3.41156 -0.00740437
3.43761 -0.126117
3.46658 -0.250186
3.44221 -0.0846475
3.46362 -0.24552
3.45027 -0.160172
3.43009 -0.199103
3.46834 -0.284135
3.4689 -0.211962
3.49673 -0.159165
3.49577 -0.105552
3.53941 -0.071763
3.52865 0.0197026
3.53606 -0.113724
3.49036 -0.045935
3.42129 -0.00157098
3.37704 -0.10028
3.35782 -0.189878
3.30704 -0.15474
3.30957 -0.161775
3.31828 -0.162759
3.35615 -0.121845
3.38219 0.0596154
3.43538 0.0426249
3.43906 -0.00438532
3.48404 -0.00682191
3.4819 -0.183503
3.47859 -0.212404
3.47268 -0.152569
3.49538 -0.227602
3.47213 -0.0369559
3.47835 -0.095496
3.48657 -0.0401611
3.46581 0.0250586
3.47754 0.00637962
3.47395 -0.0305443
3.41866 0.00308169
3.40316 -0.110563
3.37817 -0.127989
3.38012 -0.146861
3.375 -0.145817
3.36872 -0.148698
3.39537 -0.16316
3.38115 -0.155861
3.37912 -0.167691
3.38313 -0.0673803
3.41615 -0.124225
3.42152 -0.202751
3.46893 -0.103755
3.43242 -0.0935902
3.37184 0.0464281
3.36897 0.0583208
3.33753 -0.00328987
3.28903 0.028746
3.28423 -0.0537424
3.26825 0.0869615
3.2714 -0.0901352
3.27204 -0.107722
3.33255 -0.123093
3.38247 -0.0925577
3.44045 -0.109472
3.38815 -0.0569399
3.38792 -0.144336
3.33167 -0.0508266
3.35182 -0.166089
3.33857 -0.0639145
3.32413 -0.0486194
3.34026 -0.185965
3.35817 -0.178612
3.35616 -0.163316
3.36531 -0.140867
3.37796 -0.166198
3.39556 -0.155187
3.4007 -0.22119
3.40648 -0.088215
3.41048 -0.152657
3.38992 -0.20421
3.33616 -0.23244
3.3132 -0.188328
3.30642 -0.174415
3.32343 -0.0977271
3.35197 -0.256994
3.36824 -0.186748
3.34124 -0.124093
3.33545 -0.137438
3.34209 -0.208521
3.39249 -0.151142
3.47305 -0.207891
3.5007 -0.204991
3.47948 -0.185844
3.5461 -0.190031
3.54187 -0.215905
3.58498 -0.135364
3.53898 -0.0472394
3.46528 0.010308
3.3965 0.0451352
3.38882 -0.00812419
3.46629 -0.0427182
3.49821 0.00578619
3.52714 0.00369061
3.49206 0.147936
3.50253 0.149308
3.53849 0.046797
3.51705 0.152711
3.52156 -0.00717045
3.51566 -0.056307
3.56698 -0.0980566
3.54766 0.0132812
3.58462 -0.130503
3.58531 -0.0939125
3.57114 0.0397722
3.59685 -0.0661704
3.58355 -0.0548966
3.66048 -0.187958
3.5845 -0.085189
3.62296 -0.297517
3.63799 -0.221596
3.64206 -0.381251
3.63517 -0.359488
3.62755 -0.338667
3.59482 -0.292425
3.57462 -0.319987
3.56529 -0.452815
3.60721 -0.234183
3.60006 -0.347827
3.62479 -0.380682
3.66372 -0.174305
3.70366 -0.173654
3.78745 -0.159088
3.73927 -0.113346
3.73813 -0.205194
3.73247 -0.246988
3.69922 -0.385467
3.65982 -0.365112
3.71026 -0.459382
3.74157 -0.416851
3.77994 -0.487466
3.81516 -0.395101
3.82391 -0.373673
3.79076 -0.433855
3.78022 -0.488423
3.73728 -0.420193
3.68484 -0.305525
3.63459 -0.311618
3.62721 -0.286295
3.61728 -0.316978
3.63472 -0.51059
3.66535 -0.294455
3.71438 -0.428681
3.73643 -0.317138
3.69403 -0.302289
3.71483 -0.24714
3.69159 -0.253684
3.68341 -0.285936
3.71144 -0.152844
3.72164 -0.213078
3.69001 -0.041804
3.72595 -0.129967
3.73587 -0.23013
3.73549 -0.289233
3.72112 -0.245277
3.72168 -0.291494
3.70928 -0.187952
3.67235 -0.144578
3.64551 -0.226943
3.66895 -0.311092
3.66078 -0.301558
3.65179 -0.413722
3.65743 -0.363315
3.64833 -0.311162
3.65527 -0.358012
3.61927 -0.568387
3.57242 -0.372148
3.57431 -0.321338
3.6109 -0.415802
3.60334 -0.434953
3.6083 -0.40032
3.56744 -0.37031
3.53847 -0.410788
3.47803 -0.291449
3.47766 -0.339949
3.49936 -0.344065
3.494 -0.185417
3.51746 -0.251059
3.51689 -0.187847
3.51527 -0.203632
3.52013 -0.257258
3.52134 -0.153917
3.52564 -0.233893
3.54851 -0.315559
3.60908 -0.330838
3.59749 -0.27062
3.60133 -0.290247
3.5736 -0.302513
3.52962 -0.189669
3.48359 -0.132671
3.45783 -0.265524
3.45098 -0.249329
3.45198 -0.249599
3.42749 -0.228554
3.40855 -0.164683
3.43043 -0.303526
3.44409 -0.317524
3.4932 -0.35414
3.49771 -0.209249
3.52271 -0.188993
3.54492 -0.249127
3.52774 -0.223745
3.52683 -0.138712
3.52996 -0.176031
3.5432 -0.301869
3.5885 -0.320743
3.5822 -0.41651
3.58149 -0.412843
3.57357 -0.391427
3.51727 -0.365009
3.47417 -0.335547
3.46547 -0.445445
3.50994 -0.427159
3.51057 -0.26387
3.48853 -0.19579
3.50492 -0.210915
3.51187 -0.225718
3.5018 -0.162946
3.51652 -0.111455
3.45121 -0.26726
3.44322 -0.194011
3.44024 -0.20297
3.42892 -0.175427
3.4906 -0.269401
3.52857 -0.238941
3.57199 -0.199789
3.581 -0.22937
3.58385 -0.22986
3.57644 -0.281487
3.57578 -0.215782
3.57378 -0.101119
3.56435 0.0628986
3.60124 -0.0222616
3.57643 -0.073292
3.5978 -0.00587882
3.6135 -0.0191024
3.68958 -0.203813
3.67459 -0.19693
3.6686 -0.346151
3.66856 -0.198495
3.65561 -0.14268
3.68809 -0.0958962
3.71006 -0.103853
3.78285 0.00462772
3.83141 -0.0241109
3.84209 0.0532443
3.84278 -0.0935319
3.7835 -0.0435879
3.75936 -0.160561
3.68222 0.010203
3.66242 -0.00242929
3.68764 -0.116037
3.68083 -0.149367
3.6767 -0.12313
3.7007 -0.0613198
3.70584 -0.0675608
3.70255 -0.0163313
3.67974 -0.0758692
3.65034 -0.0323894
3.61677 -0.107233
3.59332 -0.0192874
3.59547 0.0460244
3.60986 0.127801
3.67214 -0.0589079
3.67843 0.104016
3.68985 0.0651496
3.73648 -0.10984
3.70203 0.00633357
3.70674 0.0483847
3.62356 -0.0466146
3.6639 -0.279582
3.64076 -0.060251
3.65902 0.0235738
3.6762 0.0438755
3.72189 -0.0288801
3.73211 0.124648
3.72928 0.0712443
3.69329 0.0252225
3.72559 -0.042792
3.69428 0.105218
3.71819 0.0847692
3.69728 0.234986
3.73588 0.138398
3.72453 0.0681313
3.75797 0.143866
3.75487 0.0593945
3.77982 0.100609
3.75085 0.0327504
3.7256 0.0758916
3.76642 0.0276344
3.801 -0.0851252
3.86385 -0.160136
3.89882 -0.186904
3.92016 -0.0130651
3.94636 -0.108354
3.89147 -0.0813624
3.86967 0.0342444
3.85011 0.00800011
3.7988 0.0258762
3.77613 0.141457
3.75958 0.128384
3.75642 0.0641098
3.76827 0.101975
3.78548 -0.145328
3.77686 -0.14032
3.75093 -0.158758
3.66302 0.0403852
3.64427 -0.109096
3.61898 -0.0206871
3.63817 -0.0613059
3.67257 0.0564318
3.67778 0.0265673
3.6572 0.0779396
3.64134 -0.0939375
3.59259 -0.0644833
3.54999 0.135716
3.60663 -0.006091
3.66376 0.158683
3.72701 0.195343
3.77655 0.0978261
3.78563 0.232058
3.7858 0.156808
3.77543 0.158783
3.75643 0.201949
3.81927 0.0851512
3.77807 0.00892887
3.79763 0.0685025
3.76842 0.162772
3.76969 0.040002
3.82374 0.0795554
3.76491 0.107395
3.74239 0.272426
3.68071 0.376834
3.66303 0.405435
3.62791 0.53242
3.64475 0.40149
3.60086 0.457153
3.66675 0.429773
3.66803 0.427654
3.69667 0.421373
3.64403 0.452606
3.65167 0.392832
3.62685 0.421015
3.70181 0.324198
3.69169 0.27715
3.70149 0.275618
3.65621 0.357339
3.56199 0.45019
3.51685 0.522252
3.51122 0.432516
3.49476 0.415121
3.45943 0.51537
3.47761 0.517695
3.49788 0.476694
3.52014 0.409848
3.5995 0.261901
3.57701 0.231806
3.56449 0.251244
3.55346 0.234605
3.55212 0.126785
3.53592 0.208717
3.49682 0.276763
3.54083 0.282623
3.48207 0.442705
3.56031 0.303018
3.54599 0.467726
3.62095 0.312508
3.58823 0.442548
3.57849 0.508171
3.62454 0.341634
3.59771 0.372736
3.62224 0.362706
3.6184 0.434182
3.59445 0.455341
3.62777 0.383274
3.59436 0.364552
3.59379 0.325151
3.58626 0.284559
3.5728 0.327168
3.61544 0.274602
3.64821 0.245631
3.65827 0.294927
3.64562 0.278379
3.68518 0.169609
3.58687 0.377015
3.57963 0.271581
3.52717 0.272029
3.51082 0.239811
3.48718 0.143323
3.48724 -0.0167318
3.51516 0.200569
3.61361 0.166382
3.66995 0.247892
3.74439 0.20038
3.82013 0.0974278
3.79777 0.384722
3.84364 0.275833
3.74789 0.415721
3.77809 0.300756
3.757 0.257476
3.71403 0.212316
3.64877 0.293368
3.67625 0.125233
3.68214 0.137258
3.67519 0.17725
3.67761 0.236055
3.73782 0.133576
3.78337 0.147889
3.78123 0.13172
3.78993 0.223427
3.81705 0.226543
3.80506 0.174322
3.75621 0.392243
3.83218 0.201633
3.77811 0.352085
3.80205 0.316988
3.79118 0.159211
3.71821 0.298523
3.65395 0.356971
3.65165 0.303808
3.56585 0.414096
3.65019 0.158382
3.62205 0.301624
3.6196 0.138162
3.6065 0.161776
3.5828 0.16685
3.60088 0.184165
3.5226 0.422645
3.55306 0.302882
3.56854 0.226776
3.5933 0.180563
3.57535 0.323327
3.56774 0.288184
3.6479 0.176487
3.6826 0.224147
3.68647 0.219159
3.67108 0.126829
3.63824 0.09553
3.66038 0.151091
3.62476 0.219784
3.59806 0.244989
3.56621 0.234785
3.56173 0.336638
3.55796 0.360038
3.49808 0.416258
3.51901 0.283304
3.50298 0.269056
3.4743 0.257966
3.47655 0.219164
3.47447 0.212617
3.48355 0.28539
3.49442 0.253365
3.50528 0.231129
3.51454 0.272971
3.58594 0.277571
3.57599 0.308297
3.61704 0.344527
3.59395 0.328201
3.58438 0.291203
3.48611 0.240373
3.44223 0.301563
3.40739 0.340475
3.40308 0.377115
3.46762 0.301953
3.44399 0.392499
3.48708 0.213372
3.5054 0.219869
3.45315 0.357197
3.46443 0.254909
3.46909 0.282408
3.53435 0.26943
3.61846 0.263146
3.67353 0.219921
3.72537 0.0846473
3.72635 0.243921
3.75185 0.0816663
3.7194 0.0991729
3.70763 0.19088
3.71632 0.233798
3.68673 0.286721
3.68579 0.191756
3.6601 0.188756
3.60835 0.28128
3.62962 0.246117
3.62606 0.295844
3.68288 0.159159
3.72324 0.223959
3.81073 0.129812
3.86372 0.042151
3.87971 0.125144
3.82751 0.168442
3.76156 0.255252
3.76587 0.153328
3.7591 -0.0124024
3.7233 0.12276
3.67354 0.168898
3.6515 0.192779
3.69469 0.179035
3.69727 0.390293
3.7323 0.281664
3.75026 0.28952
3.70673 0.218534
3.72136 0.273696
3.73197 0.30559
3.71462 0.283573
3.70506 0.249485
3.77463 -0.042406
3.73787 0.0784006
3.69199 0.149046
3.70674 0.116875
3.65656 0.313761
3.62672 0.392971
3.68887 0.328413
3.73824 0.298984
3.75848 0.305813
3.78151 0.213597
3.81532 0.18146
3.84463 0.16559
3.90004 0.132429
3.90852 0.0810537
3.88096 0.215294
3.87478 0.165953
3.86954 0.146668
3.85539 0.0443214
3.84109 0.134718
3.85872 0.175409
3.83882 0.269323
3.88862 0.228286
3.89586 0.207904
3.86606 0.317218
3.8441 0.321656
3.8278 0.282758
3.83772 0.268205
3.83221 0.118058
3.80248 0.134632
3.78779 -0.021097
3.78222 -0.00536052
3.77129 -0.0533751
3.7403 -0.126142
3.71214 -0.0256728
3.6859 -0.0158845
3.67334 0.199154
3.70017 0.170551
3.6997 0.110486
3.69252 0.221715
3.7187 0.102332
3.70143 0.160009
3.70109 0.256003
3.70125 0.305124
3.72763 0.176517
3.71147 0.317047
3.75702 0.208295
3.79062 0.181741
3.77624 0.301346
3.80786 0.211954
3.79968 0.196162
3.77101 0.203872
3.762 0.146957
3.74287 0.126915
3.69882 0.267814
3.67832 0.304417
3.65182 0.277285
3.68531 0.222125
3.67957 0.322776
3.6714 0.393901
3.77577 0.246102
3.804 0.224936
3.79076 0.32649
3.81049 0.327074
3.81814 0.280388
3.7725 0.413532
3.78781 0.418037
3.76363 0.520662
3.81829 0.349475
3.77012 0.529992
3.72969 0.552202
3.79753 0.375887
3.80498 0.337176
3.78888 0.381538
3.77474 0.362582
3.75007 0.390257
3.72674 0.474821
3.69486 0.486399
3.68978 0.45338
3.64449 0.535117
3.6538 0.543826
3.65705 0.592257
3.68731 0.437813
3.67104 0.428527
3.64864 0.380076
3.60497 0.33617
3.58868 0.434037
3.6285 0.337839
3.56062 0.557873
3.58291 0.452697
3.54217 0.559423
3.55063 0.444994
3.52544 0.617026
3.56626 0.482562
3.56625 0.434648
3.57252 0.41428
3.55645 0.471585
3.56119 0.441646
3.54587 0.441891
3.50167 0.579391
3.54149 0.617025
3.58522 0.648419
3.62849 0.569893
3.63406 0.574115
3.65173 0.520914
3.58412 0.641561
3.60135 0.525466
3.55462 0.557791
3.5575 0.519514
3.62539 0.485566
3.70281 0.41647
3.73122 0.369133
3.73909 0.396563
3.65633 0.507654
3.62762 0.576059
3.62945 0.596915
3.59945 0.65543
3.55564 0.654305
3.52112 0.588875
3.46602 0.636018
3.46255 0.630115
3.50122 0.570395
3.51911 0.44377
3.46106 0.463101
3.39706 0.521124
3.41197 0.44636
3.38069 0.489304
3.43746 0.537302
3.44407 0.384822
3.4333 0.408799
3.39317 0.436407
3.38854 0.543953
3.38205 0.61473
3.45923 0.44656
3.39823 0.651173
3.43009 0.532615
3.37071 0.577266
3.39757 0.515842
