# Supplementary material for: Stochastic bond dynamics facilitates alignment of malaria parasite at erythrocyte membrane upon invasion
Source: eLife. 2020 May 18;9:e56500. doi: 10.7554/eLife.56500 (PMC7269671; doi:10.7554/eLife.56500)
Supplement: Figure 2—source data 1. [file elife-56500-fig2-data1.zip › PARA_POSITIONS/pos60.dat]

3.83256 -0.819316
3.8685 -0.795229
3.89065 -0.913095
3.95002 -0.981204
3.97565 -0.978596
3.95173 -0.958064
3.9233 -0.876315
3.86904 -0.969858
3.86427 -0.754226
3.77626 -0.949355
3.7412 -0.916742
3.66377 -1.04019
3.72482 -0.880113
3.70895 -0.91215
3.74455 -0.796542
3.77036 -0.783015
3.76399 -0.817793
3.78597 -0.863551
3.80033 -0.792628
3.76292 -0.868608
3.74477 -0.914323
3.7781 -0.916368
3.79296 -0.981086
3.82511 -0.903234
3.81399 -0.903152
3.79575 -0.915517
3.78068 -0.952695
3.74084 -0.945766
3.7267 -0.898909
3.68944 -1.013
3.74732 -0.871397
3.73381 -1.05299
3.77089 -0.995484
3.7637 -1.02874
3.71956 -1.06386
3.71397 -1.10731
3.69454 -1.18264
3.664 -1.23286
3.70264 -1.17575
3.64826 -1.28136
3.72657 -1.1335
3.70205 -1.15807
3.69998 -1.13776
3.68744 -1.12994
3.73069 -1.01123
3.74629 -1.03383
3.74686 -1.04599
3.74265 -1.11725
3.73289 -1.12523
3.76523 -1.1585
3.7832 -1.23612
3.72147 -1.42515
3.81788 -1.1811
3.7385 -1.28693
3.76409 -1.17509
3.72348 -1.21221
3.77213 -1.03258
3.70614 -1.15421
3.68376 -1.20432
3.63486 -1.22097
3.67848 -1.04783
3.69313 -0.988815
3.69262 -1.0607
3.65036 -1.18151
3.67263 -1.14544
3.68618 -1.15465
3.76869 -0.924083
3.75447 -0.957002
3.7673 -0.832955
3.78412 -0.886245
3.8334 -0.781355
3.82518 -0.915808
3.8423 -0.928462
3.87032 -0.952347
3.92767 -0.827303
3.91764 -0.754577
3.8622 -0.91744
3.81838 -0.843565
3.7637 -0.874954
3.75012 -0.769786
3.74385 -0.82067
3.76852 -0.986195
3.82846 -0.813382
3.87104 -0.847498
3.91953 -0.742108
3.91661 -0.866452
3.86713 -0.799491
3.84476 -0.84394
3.76857 -0.97896
3.75023 -0.964015
3.74612 -0.921559
3.76338 -0.934238
3.865 -0.823681
3.87946 -0.797395
3.89825 -0.794297
3.89279 -0.661374
3.86977 -0.799691
3.85667 -0.697489
3.81456 -0.867634
3.84292 -0.772306
3.86949 -0.774389
3.8893 -0.812622
3.88714 -0.808968
3.81482 -0.907705
3.72702 -1.065
3.75545 -0.882847
3.73806 -0.954969
3.69515 -1.03281
3.62051 -1.11988
3.6477 -0.893516
3.60604 -0.877883
3.56426 -0.889866
3.55521 -0.802435
3.53933 -0.827726
3.53182 -0.827909
3.54217 -0.819029
3.54639 -0.747543
3.56382 -0.757487
3.52816 -0.933662
3.56351 -0.851162
3.56988 -0.896011
3.51321 -0.929517
3.40898 -0.996854
3.37632 -1.01309
3.3786 -0.845813
3.42902 -0.782618
3.42895 -0.800381
3.42194 -0.804795
3.42489 -0.779125
3.41917 -0.627935
3.39039 -0.715893
3.35399 -0.868163
3.40401 -0.661881
3.45633 -0.639526
3.52277 -0.523147
3.53168 -0.623029
3.50851 -0.740321
3.51717 -0.692497
3.51822 -0.706004
3.51799 -0.696141
3.48693 -0.75045
3.50733 -0.791649
3.49452 -0.945387
3.52014 -0.873002
3.51429 -0.860673
3.46702 -0.916642
3.49457 -0.727002
3.4495 -0.819373
3.4662 -0.677486
3.43515 -0.687274
3.45246 -0.598319
3.41869 -0.706561
3.40417 -0.703956
3.4454 -0.416419
3.40089 -0.449422
3.33739 -0.629915
3.31831 -0.616985
3.31104 -0.629817
3.37427 -0.5998
3.40515 -0.683229
3.42561 -0.726758
3.4349 -0.689435
3.44634 -0.595859
3.43451 -0.757625
3.47599 -0.554717
3.52621 -0.571155
3.53518 -0.567366
3.58294 -0.588318
3.62373 -0.587986
3.65133 -0.576329
3.68005 -0.544699
3.63091 -0.510432
3.58203 -0.526721
3.53967 -0.514924
3.50208 -0.588532
3.50524 -0.578639
3.55346 -0.50756
3.57801 -0.657819
3.61369 -0.748096
3.68621 -0.796217
3.72252 -0.893367
3.81371 -0.843064
3.85532 -0.842438
3.84016 -0.721121
3.82549 -0.655772
3.78858 -0.617466
3.72464 -0.5787
3.69305 -0.653181
3.70164 -0.71551
3.75116 -0.733997
3.79766 -0.684137
3.75266 -0.818024
3.76003 -0.749116
3.71977 -0.835996
3.74165 -0.610667
3.68867 -0.683253
3.63795 -0.699521
3.60552 -0.624697
3.59857 -0.602815
3.56946 -0.703587
3.64472 -0.601781
3.6883 -0.539358
3.71474 -0.575572
3.71716 -0.576121
3.75183 -0.491465
3.71516 -0.562316
3.71803 -0.461613
3.70077 -0.571804
3.73783 -0.401199
3.81153 -0.477254
3.84205 -0.573094
3.90863 -0.445047
3.88661 -0.716708
3.94283 -0.596144
3.97238 -0.582253
3.93778 -0.562506
3.93303 -0.427491
3.88683 -0.560047
3.88316 -0.427051
3.88136 -0.586713
3.9067 -0.381721
3.8936 -0.344057
3.84689 -0.426365
3.8042 -0.38427
3.78188 -0.210815
3.74785 -0.436815
3.73345 -0.419181
3.72136 -0.422693
3.71587 -0.474976
3.71875 -0.439613
3.70445 -0.416174
3.68739 -0.517397
3.67019 -0.470907
3.63359 -0.481749
3.59372 -0.460383
3.59815 -0.379394
3.58548 -0.247712
3.55712 -0.346206
3.55215 -0.236111
3.56129 -0.264437
3.54496 -0.256874
3.53707 -0.270295
3.53662 -0.463836
3.55092 -0.342793
3.53632 -0.581874
3.53809 -0.650298
3.51796 -0.613269
3.52882 -0.527906
3.53896 -0.701951
3.57121 -0.631587
3.58615 -0.632362
3.59435 -0.515305
3.56547 -0.540842
3.49842 -0.563139
3.45853 -0.570236
3.4711 -0.556622
3.49629 -0.597456
3.48829 -0.63907
3.49503 -0.643518
3.46685 -0.632667
3.45078 -0.641521
3.50799 -0.461838
3.52841 -0.395285
3.50169 -0.62374
3.5268 -0.622725
3.55244 -0.462507
3.52297 -0.531247
3.52329 -0.643313
3.51198 -0.564343
3.49796 -0.531789
3.50226 -0.588835
3.53439 -0.556604
3.53761 -0.671365
3.57137 -0.552767
3.52451 -0.6531
3.5283 -0.529022
3.54217 -0.55421
3.50924 -0.685159
3.5212 -0.683105
3.53973 -0.664474
3.54049 -0.693857
3.5472 -0.749045
3.58443 -0.706309
3.581 -0.744626
3.55633 -0.835478
3.6071 -0.79403
3.66 -0.767437
3.71295 -0.754702
3.76033 -0.760085
3.72428 -0.803089
3.7538 -0.494312
3.68857 -0.624211
3.6622 -0.657222
3.67452 -0.473232
3.65805 -0.485178
3.60357 -0.611673
3.57938 -0.617118
3.61322 -0.501181
3.59779 -0.681554
3.648 -0.628465
3.66231 -0.622615
3.71151 -0.485169
3.72984 -0.58873
3.74601 -0.434478
3.74289 -0.645614
3.73655 -0.464299
3.7698 -0.436531
3.75144 -0.471952
3.75838 -0.505588
3.773 -0.423124
3.75559 -0.387453
3.72714 -0.336625
3.71552 -0.480809
3.71118 -0.453351
3.73649 -0.46052
3.74453 -0.534933
3.78266 -0.440267
3.76309 -0.575013
3.76875 -0.547606
3.76643 -0.419567
3.76003 -0.527301
3.76159 -0.485151
3.78927 -0.48814
3.80189 -0.553193
3.79822 -0.418051
3.80025 -0.369019
3.80954 -0.435706
3.83072 -0.215039
3.82013 -0.327718
3.8255 -0.283688
3.79157 -0.35478
3.81416 -0.300948
3.82004 -0.397271
3.8035 -0.240227
3.82844 -0.254542
3.86054 -0.249689
3.91959 -0.339466
3.93563 -0.222491
3.8849 -0.212062
3.8966 -0.179448
3.89411 -0.0605214
3.92142 -0.0879161
3.93562 -0.0894438
3.96367 0.0336585
3.98893 -0.095348
3.97312 -0.018252
3.98267 -0.0552299
3.9926 -0.0772295
3.99813 0.0925735
4.0439 0.0259267
4.07326 0.0270982
4.11731 -0.0761916
4.14459 -0.0365326
4.10489 0.0119354
4.06693 0.0412685
4.03891 -0.13016
3.99265 0.0189191
3.9697 0.111289
4.01506 -0.0207722
4.06202 -0.04129
4.09689 0.00505905
4.08989 -0.0928021
4.08417 0.116951
4.04161 0.112583
4.00444 0.111302
3.97638 -0.033903
3.90873 0.128635
3.92986 0.0738424
3.89614 0.129641
3.8855 0.216914
3.90456 0.159152
3.92281 0.138292
3.92272 0.125925
3.88702 0.290585
3.87437 0.218793
3.83558 0.284302
3.82171 0.359983
3.87527 0.329958
3.92848 0.195285
3.89945 0.395103
3.92577 0.475327
3.91773 0.355224
3.84587 0.361529
3.81122 0.497496
3.8308 0.453723
3.8702 0.3608
3.77259 0.552079
3.81433 0.442266
3.70402 0.525085
3.70064 0.463537
3.69391 0.569461
3.72077 0.529024
3.67241 0.524205
3.68566 0.498816
3.66412 0.404042
3.63671 0.354285
3.64678 0.255303
3.57453 0.460657
3.55599 0.406244
3.54094 0.246383
3.54978 0.325888
3.56157 0.322095
3.54009 0.331907
3.51222 0.463362
3.51397 0.465697
3.5158 0.452882
3.49223 0.528057
3.51509 0.43984
3.54846 0.349081
3.53698 0.395298
3.52739 0.518737
3.55893 0.403692
3.53862 0.30526
3.4922 0.257394
3.47649 0.276099
3.45329 0.296164
3.43782 0.251851
3.38843 0.29047
3.36775 0.293521
3.36447 0.361083
3.3726 0.318976
3.40462 0.28069
3.38955 0.3279
3.42929 0.330954
3.47883 0.317931
3.48761 0.235949
3.4527 0.280856
3.35011 0.451442
3.35431 0.327334
3.32193 0.352164
3.26111 0.486215
3.30828 0.318838
3.28781 0.464633
3.28122 0.38013
3.25848 0.442258
3.28394 0.408901
3.35437 0.233243
3.38592 0.31554
3.40678 0.315228
3.40094 0.188629
3.38742 0.267876
3.39865 0.31161
3.40339 0.397081
3.42156 0.28393
3.43941 0.429837
3.48956 0.354259
3.48148 0.456941
3.51108 0.354608
3.46335 0.488448
3.45865 0.427163
3.43671 0.409296
3.46368 0.410423
3.4784 0.363451
3.51152 0.293587
3.57893 0.333499
3.5999 0.388743
3.6734 0.289844
3.68648 0.380787
3.71778 0.452408
3.74212 0.33022
3.75263 0.435984
3.76539 0.43676
3.73194 0.433494
3.70338 0.579634
3.67308 0.705252
3.76047 0.501257
3.69281 0.688403
3.75057 0.564889
3.74386 0.609017
3.74881 0.575074
3.7516 0.64521
3.76992 0.598327
3.76804 0.616344
3.76302 0.515722
3.77783 0.474579
3.67313 0.678371
3.66863 0.64011
3.71462 0.541738
3.68085 0.693321
3.63951 0.695124
3.67861 0.597383
3.68559 0.522641
3.70601 0.45974
3.72888 0.465122
3.66829 0.490461
3.67706 0.339583
3.63915 0.473037
3.6953 0.469007
3.68342 0.567286
3.70734 0.595032
3.70639 0.610257
3.69823 0.540713
3.63552 0.679432
3.61905 0.660392
3.54544 0.7419
3.54909 0.719166
3.57619 0.776927
3.61422 0.672197
3.59759 0.789242
3.59499 0.811982
3.63342 0.720245
3.64701 0.768958
3.69544 0.778171
3.72037 0.695288
3.69383 0.755582
3.65657 0.762894
3.60619 0.891503
3.66348 0.841787
3.64899 0.863777
3.64738 0.903126
3.66626 0.888029
3.66867 0.829564
3.56907 0.948194
3.59513 0.830214
3.58342 0.801904
3.59216 0.774607
3.62243 0.714254
3.61247 0.72676
3.65193 0.704378
3.6556 0.679663
3.63146 0.718651
3.58167 0.790981
3.57161 0.81242
3.56114 0.76558
3.52776 0.811675
3.56754 0.84801
3.54912 0.77551
3.60334 0.629905
3.61615 0.597455
3.62018 0.60731
3.65957 0.491369
3.64648 0.464275
3.65626 0.455722
3.62803 0.568864
3.62027 0.62156
3.61166 0.604346
3.58644 0.760255
3.56941 0.73965
3.59465 0.622669
3.56661 0.764086
3.54843 0.792718
3.62847 0.768749
3.6861 0.733153
3.74171 0.66971
3.75526 0.559365
3.7097 0.599109
3.6639 0.51358
3.64963 0.535916
3.63879 0.5134
3.62565 0.576295
3.64939 0.543831
3.63114 0.628987
3.63529 0.630296
3.55808 0.81044
3.57301 0.771897
3.62801 0.753168
3.63841 0.751228
3.59153 0.770326
3.6178 0.63742
3.62849 0.601937
3.5744 0.720685
3.57686 0.763986
3.59379 0.69344
3.60543 0.727944
3.63525 0.726266
3.65417 0.816769
3.76642 0.6044
3.74095 0.67321
3.6712 0.813253
3.66472 0.686562
3.66059 0.624747
3.61051 0.755103
3.60442 0.783424
3.61029 0.790004
3.66325 0.620707
3.66501 0.754477
3.68279 0.72385
3.69389 0.822659
3.79755 0.612143
3.74556 0.836357
3.82017 0.704722
3.81325 0.579251
3.76452 0.66498
3.67034 0.746863
3.64177 0.766598
3.60919 0.724974
3.60667 0.683747
3.56657 0.754327
3.54824 0.761976
3.56784 0.762833
3.6233 0.694505
3.63878 0.76412
3.69093 0.718596
3.68251 0.793247
3.76373 0.586255
3.71365 0.688535
3.6701 0.72954
3.67508 0.740783
3.65892 0.720634
3.64887 0.727331
3.58941 0.85512
3.62411 0.818198
3.63844 0.723018
3.6394 0.740677
3.69162 0.658347
3.7361 0.585086
3.72068 0.6239
3.71632 0.543417
3.67816 0.663353
3.6305 0.765571
3.64748 0.682855
3.64843 0.679617
3.68131 0.589536
3.66177 0.657418
3.58132 0.757493
3.65961 0.538137
3.61616 0.673082
3.58049 0.707651
3.56956 0.749509
3.5852 0.576213
3.52986 0.614841
3.49955 0.582681
3.49487 0.449423
3.41035 0.506016
3.43764 0.431665
3.46855 0.426343
3.48039 0.370798
3.50049 0.479416
3.52897 0.455364
3.51139 0.512181
3.53877 0.485498
3.55845 0.438104
3.57636 0.422174
3.5527 0.445965
3.56708 0.53491
3.538 0.687457
3.62069 0.528093
3.64949 0.59816
3.65591 0.648484
3.71516 0.592821
3.66173 0.652909
3.64901 0.651591
3.6443 0.496002
3.52316 0.74404
3.59078 0.499943
3.59827 0.563081
3.59915 0.565196
3.60869 0.5542
3.62063 0.589678
3.6491 0.49028
3.69114 0.433344
3.67415 0.62528
3.70727 0.674472
3.77169 0.544321
3.75132 0.66707
3.75423 0.55442
3.73284 0.434794
3.68752 0.46883
3.70239 0.386973
3.6482 0.469048
3.65169 0.498043
3.65975 0.47851
3.65636 0.542379
3.65731 0.587472
3.65702 0.588142
3.68866 0.499126
3.66849 0.434432
3.63546 0.493187
3.65587 0.421847
3.66043 0.401892
3.67978 0.294567
3.63724 0.351045
3.57324 0.416892
3.62701 0.218274
3.55341 0.323754
3.53759 0.373231
3.546 0.327089
3.55554 0.273526
3.57276 0.301105
3.57355 0.373328
3.59801 0.215897
3.60787 0.294323
3.58599 0.316282
3.56555 0.300291
3.48527 0.4685
3.51379 0.393781
3.54772 0.295881
3.54102 0.340213
3.56842 0.403514
3.57742 0.416942
3.58182 0.332398
3.5976 0.289556
3.56173 0.422634
3.55613 0.247452
3.53067 0.274715
3.50214 0.207377
3.458 0.159656
3.44512 0.145506
3.39618 0.0408359
3.33502 0.202402
3.35303 0.0209219
3.32311 0.0796496
3.38364 0.111989
3.45385 0.160978
3.52451 0.132196
3.53204 0.240514
3.53425 0.136574
3.50059 0.211461
3.50055 0.220644
3.4787 0.211644
3.4761 0.214182
3.46077 0.00545086
3.44312 -0.0644818
3.3878 -0.0738826
3.32917 0.0573584
3.29418 0.137137
3.31357 0.179775
3.31702 0.206122
3.402 0.0591507
3.46229 0.152372
3.47961 0.142437
3.47948 0.184112
3.47594 0.0554855
3.44949 0.104311
3.44785 0.111605
3.45668 0.0167408
3.44777 0.185186
3.45118 0.142977
3.41023 0.237787
3.39872 0.263879
3.47801 0.25366
3.48595 0.369614
3.50731 0.335048
3.47243 0.33818
3.48592 0.183584
3.43214 0.200785
3.42952 0.167674
3.48045 0.218012
3.50234 0.337527
3.5554 0.435826
3.60679 0.276665
3.59988 0.359228
3.59933 0.368508
3.618 0.391357
3.63624 0.411532
3.69026 0.440079
3.72044 0.537454
3.72913 0.578077
3.73685 0.524548
3.74964 0.61476
3.782 0.548739
3.75136 0.572186
3.74427 0.578029
3.71422 0.529968
3.67178 0.550183
3.64946 0.542222
3.66118 0.489989
3.74153 0.288623
3.74599 0.465985
3.73406 0.399633
3.77532 0.353362
3.7615 0.25843
3.75878 0.309575
3.72169 0.310102
3.7232 0.332407
3.64299 0.404211
3.66346 0.371486
3.63652 0.444391
3.67475 0.427972
3.72689 0.28498
3.75032 0.421742
3.79211 0.461822
3.88623 0.39184
3.92542 0.506887
3.94284 0.505523
3.97927 0.60507
3.94564 0.568205
3.88223 0.669605
3.84798 0.617642
3.88038 0.495252
3.83489 0.56081
3.904 0.367316
3.94562 0.39136
3.96931 0.354276
3.99553 0.499168
3.99828 0.446734
3.98659 0.434791
3.93662 0.520183
3.92622 0.581493
3.89358 0.645636
3.85815 0.737317
3.86883 0.828866
3.87457 0.873117
3.9468 0.740153
3.92794 0.791494
3.92979 0.802043
3.8648 0.910011
3.9051 0.641087
3.83953 0.680388
3.78411 0.733748
3.74653 0.832175
3.80853 0.739761
3.84351 0.60973
3.81132 0.723916
3.85205 0.623237
3.82063 0.775685
3.82528 0.789302
3.83182 0.703737
3.80264 0.74324
3.76786 0.782725
3.78742 0.681156
3.77899 0.54212
3.72768 0.647143
3.72229 0.622082
3.68091 0.738694
3.70137 0.659792
3.75353 0.529339
3.70807 0.578079
3.69673 0.575484
3.69925 0.53546
3.70232 0.472258
3.76172 0.461272
3.78062 0.456391
3.76014 0.434947
3.72654 0.499454
3.70336 0.490408
3.68666 0.579718
3.72335 0.504789
3.70933 0.686192
3.76517 0.631387
3.78909 0.621403
3.78968 0.626831
3.77155 0.624459
3.75398 0.624873
3.70119 0.643676
3.73358 0.507988
3.7311 0.557053
3.75142 0.447373
3.77334 0.349023
3.79557 0.36904
3.80655 0.195034
3.71891 0.581906
3.69157 0.532515
3.69128 0.395419
3.69613 0.465274
3.65551 0.537532
3.64939 0.515544
3.69715 0.483804
3.69773 0.658354
3.70742 0.567849
3.70296 0.612145
3.71358 0.599124
3.72759 0.552978
3.71307 0.605556
3.73293 0.559354
3.70243 0.545838
3.75393 0.583691
3.78983 0.536627
3.75223 0.713906
3.80063 0.604032
3.84747 0.584997
3.76541 0.717306
3.83199 0.561443
3.76286 0.661899
3.81796 0.590348
3.76887 0.541304
3.77987 0.603698
3.72583 0.710926
3.68763 0.704946
3.70113 0.548624
3.66542 0.582481
3.66531 0.623008
3.71489 0.485868
3.69313 0.580911
3.65074 0.551027
3.5997 0.651998
3.5495 0.758963
3.59295 0.741885
3.6522 0.755946
3.69681 0.80115
3.66954 0.882288
3.70557 0.784521
3.63836 0.863105
3.62309 0.884948
3.65037 0.816906
3.66965 0.751977
3.55808 0.946664
3.64358 0.733165
3.6719 0.618223
3.62718 0.776966
3.51926 1.00235
3.57222 0.862762
3.64842 0.594965
3.56561 0.768144
3.59217 0.639383
3.64106 0.632918
3.69797 0.673735
3.72458 0.633383
3.702 0.708535
3.66166 0.728025
3.70018 0.620691
3.70752 0.541318
3.64934 0.669955
3.70884 0.485865
3.66932 0.676974
3.67019 0.774152
3.69294 0.830329
3.68239 0.814956
3.65484 0.837949
3.62472 0.762603
3.58226 0.836806
3.61243 0.764731
3.65019 0.597014
3.65244 0.593968
3.64839 0.640586
3.63592 0.694473
3.65057 0.739624
3.71387 0.710662
3.67924 0.810757
3.70726 0.741369
3.65523 0.822747
3.64801 0.774121
3.65288 0.830657
3.68238 0.724086
3.66285 0.816304
3.64207 0.773682
3.60715 0.825633
3.69991 0.6517
3.71355 0.669127
3.70318 0.699592
3.68993 0.695325
3.55978 0.807548
3.56292 0.794001
3.58021 0.773801
3.51147 0.911276
3.42769 0.977656
3.52799 0.647553
3.4198 0.763277
3.4271 0.623504
3.37335 0.687152
3.42394 0.612279
3.34867 0.773007
3.38016 0.783662
3.36291 0.940954
3.50342 0.658736
3.46839 0.805794
3.4978 0.754411
3.53162 0.75989
3.50014 0.900447
3.51038 0.882532
3.51857 0.888084
3.55713 0.822616
3.53934 0.859819
3.51689 0.858132
3.39701 1.04838
3.51456 0.87381
3.43657 0.931729
3.48225 0.861021
3.42455 1.01784
3.49994 0.942896
3.60428 0.70763
3.58657 0.884297
3.61692 0.838065
3.60592 0.918225
3.57545 0.909072
3.61271 0.717284
3.64509 0.682345
3.65509 0.704009
3.67023 0.687691
3.65951 0.636013
3.56725 0.681821
3.58062 0.596661
3.53902 0.711964
3.5366 0.685283
3.50948 0.750312
3.60437 0.661378
3.69744 0.553897
3.72774 0.677847
3.84512 0.512845
3.78073 0.664581
3.84097 0.623672
3.87858 0.487162
3.82015 0.59361
3.73731 0.730208
3.77189 0.589492
3.70763 0.684118
3.77804 0.683062
3.82401 0.570923
3.86051 0.549162
3.84485 0.540187
3.81653 0.543234
3.79651 0.547179
3.80455 0.594301
3.77891 0.585856
3.7329 0.766087
3.78338 0.714483
3.87001 0.51332
3.81099 0.571019
3.79576 0.576885
3.82609 0.486813
3.77943 0.482992
3.77036 0.440908
3.82914 0.355146
3.84731 0.385742
3.82819 0.388752
3.87261 0.296195
3.84613 0.387016
3.86993 0.490809
3.83952 0.44966
3.81997 0.482179
3.89289 0.287625
3.84423 0.445283
3.84182 0.366736
3.76578 0.587582
3.83465 0.413017
3.86021 0.318587
3.81746 0.381445
3.8496 0.267877
3.81521 0.258904
3.79105 0.402443
3.77877 0.412434
3.81214 0.384061
3.75968 0.517108
3.80313 0.418505
3.74487 0.595676
3.78453 0.540593
3.83068 0.507843
3.81971 0.51155
3.85792 0.361356
3.84285 0.389773
3.77301 0.44594
3.73011 0.534727
3.73174 0.521399
3.75826 0.462536
3.82795 0.389784
3.8335 0.539977
3.8946 0.439355
3.8825 0.502393
3.93599 0.393602
3.9006 0.367444
3.79028 0.49849
3.74433 0.41426
3.69953 0.267703
3.7084 0.287482
3.73723 0.315356
3.72245 0.368956
3.73954 0.237881
3.71072 0.327459
3.70589 0.284283
3.63451 0.401664
3.60303 0.285151
3.60704 0.159876
3.63795 0.153881
3.6829 0.328286
3.76264 0.298039
3.79583 0.342592
3.83753 0.235667
3.80568 0.345498
3.75644 0.351423
3.6797 0.504562
3.69692 0.382096
3.69602 0.336944
3.66169 0.412045
3.70044 0.289195
3.65682 0.471171
3.65359 0.377044
3.64141 0.272394
3.63698 0.2214
3.62972 0.347214
3.64387 0.294512
3.69569 0.237617
3.72012 0.132154
3.72579 0.213445
3.69853 0.219144
3.68065 0.321352
3.68639 0.170238
3.68209 0.171505
3.6632 0.117258
3.64667 0.138298
3.63941 0.100754
3.66417 -0.0310238
3.65467 -0.0308817
3.65645 -0.116466
3.65403 0.0212657
3.70314 -0.0468763
3.73554 0.0400714
3.74331 0.116539
3.71937 0.172498
3.70753 0.204885
3.63457 0.259702
3.61884 0.196274
3.59045 0.249513
3.60507 0.11084
3.59679 0.140639
3.54748 0.0954915
3.52742 0.090268
3.51749 0.200289
3.49292 0.236153
3.51085 0.298895
3.50484 0.218884
3.41967 0.269488
3.37372 0.311252
3.37119 0.127788
3.37871 0.0931137
3.36486 0.214711
3.37587 0.194846
3.43911 0.190046
3.49408 0.0594932
3.47144 0.275889
3.47363 0.338966
3.48042 0.304713
3.50991 0.212968
3.54526 0.156932
3.58561 0.129807
3.62241 0.147695
3.6339 0.0176033
3.65762 0.143838
3.67012 0.172584
3.67794 0.29205
3.71199 0.161131
3.67291 0.272267
3.61764 0.36533
3.58983 0.331373
3.53344 0.360398
3.5247 0.357848
3.53923 0.275185
3.60567 0.338895
3.63737 0.333548
3.66204 0.318586
3.66705 0.338659
3.69979 0.235317
3.64468 0.282758
3.61833 0.256534
3.61126 0.222764
3.64563 0.0973809
3.6656 0.167439
3.66394 0.236435
3.66663 0.145838
3.64456 0.143154
3.62221 0.249323
3.61656 0.191674
3.62125 0.207086
3.60526 0.312085
3.62221 0.201275
3.615 0.288375
3.62582 0.25894
3.62949 0.376393
3.64341 0.209161
3.63422 0.235531
3.58751 0.368375
3.61385 0.296017
3.6309 0.28825
3.6695 0.155627
3.67165 0.152106
3.64829 0.140045
3.64046 0.135982
3.61296 0.206956
3.62916 0.0759988
3.65332 0.10293
3.71724 0.159462
3.72904 0.139529
3.72601 0.160513
3.76784 0.000629322
3.81822 -0.0219534
3.80084 0.150869
3.80694 0.0905496
3.80117 0.0672093
3.76685 0.0474762
3.75449 -0.0149084
3.78367 -0.00219574
3.80268 0.0133291
3.80365 -0.00542133
3.75111 0.0894048
3.72904 -0.0760323
3.7153 -0.214368
3.67708 -0.0585167
3.66812 -0.131121
3.6624 -0.112083
3.71946 -0.176477
3.75362 -0.180292
3.79126 -0.15084
3.8196 -0.0106957
3.84839 -0.14341
3.85562 0.00253176
3.86106 -0.0359752
3.81086 0.103711
3.77857 -0.0578714
3.73957 0.0868301
3.79201 -0.00632589
3.78323 0.0393566
3.77917 0.0552422
3.73863 -0.0447394
3.69292 -0.0372942
3.70567 -0.050476
3.68201 -0.192068
3.69834 -0.103817
3.65942 -0.0436713
3.6637 0.006581
3.7033 0.0265024
3.71235 0.0573457
3.71158 0.0789621
3.70209 0.158846
3.71153 0.0729348
3.74441 -0.0590599
3.70796 -0.095212
3.67973 -0.0533324
3.68559 -0.075154
3.6867 -0.285516
3.69588 -0.183279
3.70793 -0.223229
3.67927 -0.242499
3.65383 -0.259096
3.64564 -0.207861
3.634 -0.161827
3.63745 -0.222492
3.61692 -0.30692
3.61751 -0.339712
3.60439 -0.277252
3.59424 -0.290289
3.65373 -0.186836
3.67403 -0.235725
3.69193 -0.150381
3.65039 -0.112291
3.59482 -0.0152605
3.51555 -0.100316
3.50228 -0.0577049
3.50729 -0.133007
3.51725 -0.13164
3.52131 -0.12664
3.50882 -0.117394
3.53088 -0.20508
3.54197 -0.112147
3.53191 -0.0595287
3.54837 -0.0275698
3.55584 0.0810196
3.55354 0.00441446
3.60204 -0.0565163
3.62818 -0.0903606
3.65631 -0.146561
3.61179 -0.119232
3.57844 -0.146039
3.54001 -0.261045
3.46522 -0.154229
3.46756 -0.189336
3.43959 -0.210193
3.45456 -0.344105
3.50652 -0.279691
3.54764 -0.243364
3.57641 -0.372598
3.55907 -0.228477
3.54619 -0.353454
3.52051 -0.226218
3.51904 -0.249529
3.54863 -0.24547
3.56756 -0.204937
3.54904 -0.18346
3.56568 -0.189552
3.56295 -0.112562
3.53923 -0.227812
3.52324 0.0139144
3.47807 0.0538555
3.45186 -0.0458256
3.49045 -0.168354
3.50371 -0.174159
3.57605 -0.0207626
3.53325 -0.128464
3.52983 -0.105873
3.50957 -0.0991495
3.47011 -0.109498
3.46487 -0.174535
3.38338 -0.28286
3.36351 -0.183226
3.34561 -0.0998394
3.37203 -0.131775
3.38382 -0.11337
3.41017 -0.0523691
3.41293 -0.00918402
3.41983 0.0154473
3.45829 0.0270375
3.45271 -0.104611
3.45378 -0.166533
3.39174 -0.185732
3.3978 -0.194241
3.37259 -0.0782245
3.36045 -0.128255
3.31877 -0.0475301
3.34377 -0.163247
3.34251 -0.0668744
3.3861 -0.0918547
3.40758 -0.157199
3.42312 -0.132234
3.44273 -0.233546
3.43476 -0.0325102
3.45478 -0.139206
3.47134 -0.0648518
3.43504 -0.136032
3.43851 -0.226785
3.45146 -0.212571
3.50173 -0.136371
3.52175 -0.208023
3.50668 -0.252247
3.49041 -0.18975
3.48754 -0.0888194
3.48974 -0.0336298
3.47846 -0.00630194
3.48733 0.0396674
3.49995 -0.00908899
3.57902 -0.0016775
3.56979 0.0947615
3.64511 -0.064973
3.63239 0.00475204
3.60313 -0.043439
3.60589 -0.109486
3.54775 -0.0481475
3.58402 -0.108503
3.53963 -0.0177434
3.47009 0.151882
3.53343 -0.0149431
3.55704 -0.0834199
3.58363 0.0544042
3.59489 0.0182745
3.57208 0.0470016
3.59587 -0.126303
3.59816 -0.0296778
3.60455 -0.00980819
3.59892 -0.00290685
3.56819 0.0618848
3.56014 0.0503935
3.55917 0.144111
3.61747 0.0268321
3.60839 0.0816614
3.56881 0.134355
3.62636 -0.00100247
3.60972 0.0600433
3.62247 0.0532614
3.65568 -0.0358199
3.64635 -0.0325968
3.65573 -0.0512953
3.67498 0.0535804
3.69651 0.0528418
3.67434 -0.0143031
3.68383 0.0275233
3.66791 0.020421
3.64277 0.0619755
3.59903 0.0562318
3.62882 -0.0164448
3.6294 0.0279067
3.61367 0.117966
3.61999 -0.0385668
3.57427 0.0595938
3.58109 0.00607282
3.57099 -0.0453768
3.52089 0.0335895
3.51423 0.153167
3.48745 0.222079
3.51056 0.183979
3.50834 0.103279
3.51458 0.12384
3.5568 0.086577
3.57983 -0.0404554
3.57374 0.0446188
3.5773 -0.0908559
3.57097 -0.0727977
3.62033 -0.167547
3.61607 -0.078001
3.6187 -0.2132
3.58989 -0.193939
3.59029 -0.0168521
3.62983 -0.0445018
3.63318 0.0978212
3.65459 0.00386898
3.63708 0.121357
3.59065 0.194946
3.63943 0.0779353
3.57 0.117359
3.50875 0.0141161
3.45814 0.160431
3.43062 0.147105
3.43854 0.13213
3.51782 0.071011
3.50408 0.190583
3.50646 0.124103
3.49081 0.158133
3.4329 0.213695
3.48137 0.025297
3.50573 -0.00134352
3.51393 -0.0300938
3.52973 0.0301623
3.5111 0.149506
3.52867 0.0296154
3.4893 0.0757529
3.4638 0.0542999
3.41916 0.102729
3.38336 0.0838291
3.40995 0.0351412
3.38393 0.173312
3.39868 0.267385
3.4847 0.166523
3.4815 0.33799
3.47724 0.399341
3.45121 0.447735
3.49436 0.39509
3.49923 0.380336
3.48609 0.44812
3.45519 0.513664
3.4915 0.478901
3.53584 0.426234
3.51298 0.455169
3.51104 0.431101
3.48513 0.352941
3.4716 0.41302
3.41328 0.343682
3.40614 0.360803
3.40096 0.341624
3.34793 0.286405
3.36141 0.224334
3.35458 0.280084
3.42119 0.25541
3.41762 0.255771
3.42851 0.241454
3.45056 0.254678
3.44197 0.190954
3.42807 0.268303
3.47943 0.230674
3.44687 0.285519
3.44197 0.317732
3.46096 0.28288
3.39466 0.301889
3.40475 0.286678
3.40246 0.34017
3.37934 0.275059
3.42671 0.238382
3.48799 0.13317
3.54433 0.125412
3.53488 0.27719
3.50369 0.259397
3.45851 0.192845
3.40893 0.374374
3.32455 0.411442
3.39088 0.374134
3.40638 0.339443
3.41153 0.359838
3.42003 0.315487
3.39633 0.358988
3.37024 0.359724
3.42692 0.291372
3.43851 0.430237
3.46712 0.499753
3.50379 0.538524
3.41708 0.734011
3.45092 0.64655
3.51877 0.56631
3.52177 0.473519
3.54373 0.539091
3.55555 0.580039
3.57469 0.377465
3.61919 0.341816
3.56528 0.288461
3.55204 0.266525
3.52257 0.286619
3.4444 0.430009
3.52076 0.428196
3.49576 0.543377
3.53959 0.495987
3.57575 0.509076
3.51621 0.621787
3.53949 0.676985
3.50736 0.700855
3.51622 0.581798
3.48694 0.538245
3.46073 0.439685
3.48603 0.356078
3.51027 0.371297
3.46633 0.469059
3.47231 0.518316
3.53022 0.54308
3.51629 0.647933
3.47344 0.638555
3.4896 0.70709
3.52722 0.64934
3.46969 0.689512
3.4241 0.732045
3.39026 0.67918
3.40412 0.7429
3.4408 0.693677
3.50596 0.696485
3.50406 0.705046
3.46071 0.816067
3.57099 0.719308
3.57914 0.709123
3.51766 0.730475
3.48774 0.699578
3.49229 0.666386
3.50916 0.631429
3.49041 0.636061
3.48716 0.678543
3.45173 0.766675
3.41896 0.823301
3.48124 0.659916
3.43942 0.88339
3.44523 0.900997
3.46817 0.833272
3.48978 0.701864
3.5218 0.68581
3.52449 0.66971
3.56138 0.721281
3.51725 0.774109
3.51933 0.780963
3.49239 0.893641
3.45991 0.97455
3.4121 1.00216
3.4386 0.987615
3.47712 0.953351
3.53521 0.873027
3.57468 0.865053
3.58866 0.808926
3.54423 0.798141
3.56701 0.658506
3.48105 0.72076
3.52796 0.660463
3.55919 0.580122
3.52949 0.65926
3.53971 0.666387
3.63414 0.57536
3.66782 0.706867
3.67679 0.805532
3.76704 0.59821
3.70265 0.614202
3.6386 0.728778
3.58951 0.647983
3.608 0.584931
3.52429 0.723423
3.50912 0.71131
3.50327 0.66538
3.4509 0.780569
3.48078 0.685706
3.46658 0.790499
3.42376 0.838954
3.41439 0.715719
3.39969 0.657477
3.37698 0.663007
3.2596 0.79821
3.20529 0.73108
3.233 0.673293
3.17286 0.689258
3.08944 0.829898
3.10804 0.782792
3.13705 0.703848
3.11888 0.718703
3.09702 0.773915
3.13166 0.740446
3.19756 0.629549
3.16961 0.716213
3.16775 0.665682
3.16448 0.707787
3.17322 0.643077
3.16762 0.631093
3.12566 0.735193
3.15558 0.7147
3.21526 0.643289
3.22654 0.74304
3.22147 0.795629
3.25729 0.765065
3.22513 0.750531
3.26744 0.659358
3.18543 0.725988
3.18804 0.63921
3.23713 0.487019
3.15945 0.577356
3.13136 0.578215
3.14416 0.570246
3.12297 0.624418
3.11934 0.613853
3.12188 0.657053
3.16819 0.664492
3.14472 0.658319
3.17835 0.68681
3.20799 0.68663
3.14353 0.819256
3.23431 0.727399
3.23336 0.702155
3.20497 0.727444
3.18941 0.708645
3.143 0.838462
3.18615 0.76593
3.16527 0.815637
3.13708 0.856581
3.20562 0.873514
3.23283 0.899834
3.20886 0.996986
3.24944 0.909474
3.28021 0.857077
3.24041 0.865206
3.23181 0.872491
3.21666 0.827584
3.1985 0.91492
3.24446 0.85886
3.32196 0.741033
3.2885 0.759455
3.26257 0.871431
3.27146 0.872781
3.34704 0.822638
3.3627 0.849775
3.41439 0.712353
3.3797 0.821722
3.40584 0.82928
3.36478 0.938754
3.41848 0.854916
3.43763 0.903472
3.51706 0.806695
3.50844 0.898079
3.53761 0.88665
3.61063 0.795273
3.65047 0.784991
3.57176 0.910944
3.58369 0.83231
3.5453 0.822715
3.47202 0.848163
3.44771 0.809552
3.39808 0.868263
3.43918 0.868188
3.36455 0.986474
3.38346 0.95207
3.32479 1.04363
3.39955 0.935077
3.4592 0.892491
3.51456 0.830268
3.51045 0.899283
3.5504 0.876681
3.61107 0.773864
3.56291 0.894302
3.56877 0.815398
3.55766 0.781086
3.46896 0.879549
3.38121 1.01549
3.39679 0.915617
3.35793 1.00624
3.43024 1.00294
3.37875 1.19294
3.4912 1.11848
3.46216 1.11016
3.48314 1.04922
3.44931 0.97617
3.30861 1.11057
3.34501 0.964186
3.36457 0.904895
3.31829 0.967598
3.37535 0.946592
3.40732 0.982323
3.39134 1.06767
3.3734 1.13542
3.39755 1.08235
3.316 1.11715
3.37625 0.951395
3.26493 1.01891
3.19612 1.03801
3.25794 0.946352
3.26737 0.972764
3.29437 1.02734
3.28698 1.09854
3.38083 1.01567
3.36203 1.0755
3.39205 0.931996
3.40706 0.938129
3.38479 0.863267
3.20852 1.0433
3.27097 0.903437
3.25201 0.934626
3.21926 0.977266
3.21829 0.943828
3.12733 1.05964
3.17065 1.03605
3.14948 1.03949
3.11331 1.03764
3.11053 0.939747
3.03076 0.979045
2.985 1.00875
3.04625 0.949533
3.05163 1.00277
3.03934 1.08673
3.04072 1.02856
2.96912 1.10302
2.8837 1.22297
3.00269 1.15856
3.02901 1.14618
3.02684 1.11817
2.99356 1.17931
3.04731 1.10566
3.03 1.18229
3.16879 1.11872
3.27482 1.10779
3.27809 1.16436
3.23727 1.26282
3.24671 1.25741
3.2352 1.32131
3.24105 1.27809
3.16463 1.28102
3.18823 1.21374
3.22038 1.19746
3.1842 1.26825
3.15542 1.324
3.24071 1.23818
3.17659 1.34236
3.1324 1.40546
3.20664 1.33482
3.16566 1.40946
3.20129 1.3625
3.25152 1.36274
3.32492 1.22485
3.43803 1.02288
3.36898 1.05766
3.40695 0.980239
3.30621 1.05283
3.27156 1.05658
3.29995 0.930524
3.19042 0.989409
3.14739 1.03484
3.24404 0.912626
3.22243 1.00051
3.28733 0.95619
3.26922 1.09151
3.27402 1.05826
3.23928 1.05838
3.29079 0.905095
3.22501 0.94887
3.14544 0.998773
3.16057 0.963455
3.12021 1.00389
3.17123 0.984321
3.2883 0.921257
3.32246 1.0245
3.33062 1.08132
3.36207 1.09687
3.25166 1.2106
3.18725 1.22734
3.19543 1.2564
3.14183 1.23726
3.09575 1.25554
3.10817 1.28072
3.19271 1.22627
3.25943 1.0824
3.22588 1.08981
3.29521 0.952588
3.29229 0.985827
3.39794 0.755523
3.38288 0.786131
3.30899 1.04434
3.31734 0.93829
3.21768 1.07583
3.24507 1.06306
3.2802 1.01757
3.21822 1.09979
3.30903 1.02343
3.32378 0.954384
3.27306 1.01285
3.3151 0.894107
3.34336 0.89173
3.34795 1.04796
3.44466 0.950115
3.40707 1.04912
3.48997 0.968193
3.43982 1.09077
3.46047 1.05795
3.49246 0.983688
3.43527 1.00004
3.44643 0.958097
3.44438 0.957217
3.4214 0.970603
3.4135 0.958703
3.40924 0.933033
3.34626 1.041
3.40654 0.946452
3.44063 0.907252
3.37332 1.02866
3.42467 1.0873
3.42306 1.09937
3.44078 1.14975
3.38608 1.24425
3.38524 1.17431
3.29668 1.25582
3.29508 1.2378
3.35229 1.16657
3.33404 1.15493
3.22589 1.20809
3.21665 1.23257
3.21585 1.18343
3.20041 1.1329
3.21554 1.16406
3.20726 1.2556
3.19355 1.30775
3.23837 1.24393
3.30088 1.18151
3.36168 1.11735
3.27393 1.17844
3.16508 1.36532
3.24854 1.22599
3.31786 1.14521
3.2818 1.14956
3.28615 1.12535
3.304 1.08407
3.28469 1.08727
3.23787 1.06051
3.18426 1.10651
3.23837 1.00771
3.22255 1.06878
3.1768 1.14838
3.16208 1.15667
3.26142 1.09002
3.2594 1.18557
3.24664 1.19605
3.34658 1.07217
3.31912 1.09956
3.38444 1.0053
3.32448 0.980161
3.25829 1.10075
3.24503 1.08046
3.34124 1.06753
3.33238 1.06168
3.2658 1.12762
3.22295 1.16721
3.21028 1.13195
3.25687 1.10907
3.30388 1.02244
3.28136 1.01924
3.20806 1.07756
3.20458 1.05749
3.14956 1.101
3.12943 1.17214
3.18095 1.1097
3.12057 1.24495
3.21865 1.14821
3.21837 1.14245
3.28366 1.07929
3.23448 1.17334
3.15811 1.22461
3.16425 1.21065
3.25442 1.11546
3.18585 1.19687
3.14463 1.24353
3.24125 1.14662
3.2291 1.2114
3.21948 1.19309
3.24981 1.17212
3.10501 1.37576
3.08643 1.35522
3.05946 1.32203
3.07685 1.32593
3.09761 1.35907
3.19318 1.35241
3.28756 1.30901
3.32212 1.31335
3.4377 1.11046
3.27502 1.26201
3.23199 1.25892
3.15319 1.26472
3.24943 1.09091
3.174 1.17528
3.31474 1.05694
3.33231 1.06576
3.40812 1.08346
3.43706 1.14845
3.54079 1.02255
3.53015 0.996001
3.49536 1.09777
3.49979 1.0242
3.43202 0.997715
3.36714 1.06816
3.36842 1.02962
3.3594 1.04809
3.35046 1.01491
3.36219 0.980704
3.33331 0.948605
3.28496 0.959852
3.31118 0.866598
3.23353 0.927818
3.18027 0.989897
3.24421 0.94742
3.21401 1.01458
3.20561 1.09388
3.25243 1.08055
3.20055 1.18457
3.13098 1.24794
3.21343 1.14726
3.21889 1.16814
3.18944 1.16567
3.08926 1.2471
3.10751 1.19209
3.03117 1.31191
3.10183 1.21916
3.04644 1.26856
2.98987 1.30927
3.08721 1.20247
3.12512 1.20472
3.06746 1.26025
3.24334 1.02614
3.26872 0.990331
3.21438 1.08307
3.13158 1.1801
3.08673 1.20089
3.07782 1.2107
2.99932 1.31202
3.07466 1.21334
3.09304 1.188
3.13026 1.2011
3.15843 1.22269
3.17398 1.20438
3.24392 1.1471
3.13945 1.26451
3.15732 1.16411
3.13561 1.13278
3.20724 1.00094
3.19243 1.03298
3.18885 1.15162
3.25034 1.21147
3.31472 1.16117
3.30314 1.21501
3.40449 1.04293
3.26627 1.27846
3.30436 1.1871
3.16567 1.31409
3.24892 1.19137
3.27869 1.08904
3.2353 1.21204
3.31317 1.13802
3.35237 1.11188
3.3683 1.09932
3.33991 1.1513
3.30728 1.14679
3.31836 1.01182
3.26466 1.03313
3.2487 0.978733
3.2286 1.02867
3.26206 0.986844
3.29273 0.917162
3.24535 0.896249
3.24218 0.881973
3.28725 0.843515
3.3269 0.799375
3.36131 0.887796
3.36695 0.761744
3.27309 0.910137
3.25116 0.914936
3.22043 0.936698
3.21035 0.978128
3.21823 0.992103
3.2099 1.00918
3.22002 1.02667
3.22388 0.980494
3.17213 1.00871
3.12399 1.02815
3.13037 0.963212
3.1413 0.941107
3.06974 1.01263
3.11081 1.01933
3.18819 0.858144
3.17985 0.865162
3.14381 0.853962
3.09616 0.869569
3.10159 0.787919
3.11911 0.815215
3.09395 0.933456
3.11187 0.958496
3.16145 0.894855
3.12918 0.934508
3.15026 0.836549
3.1616 0.866972
3.15307 0.880428
3.08224 0.949353
3.13022 0.8692
3.15047 0.814551
3.07443 0.893156
3.11621 0.830343
3.14535 0.810632
3.14872 0.858561
3.18403 0.84766
3.2519 0.778068
3.17325 0.89608
3.21367 0.868993
3.23825 0.844649
3.12465 0.91614
3.18816 0.813089
3.15091 0.85323
3.18549 0.733675
3.0957 0.888817
3.11647 0.883623
3.16578 0.872769
3.07558 1.01583
3.1427 1.02134
3.14897 1.00829
3.11203 1.1108
3.11246 1.02305
3.10408 1.00755
3.03854 1.06648
2.96534 1.17589
2.99911 1.11359
3.01818 1.09445
2.94792 1.13761
2.96549 1.09425
3.04895 0.980057
2.96159 1.06107
3.05935 0.94014
3.08992 0.926975
3.12661 0.946519
3.16393 0.924796
3.20337 0.882121
3.17397 0.972629
3.19509 0.994679
3.24598 1.00133
3.23246 1.03395
3.27168 0.979066
3.23315 1.09906
3.26034 1.12569
3.2874 1.07508
3.27248 1.15352
3.26988 1.17945
3.32797 1.09324
3.236 1.16254
3.32615 1.04324
3.25052 1.05739
3.19737 1.05294
3.2698 0.93854
3.21511 0.976335
3.20956 0.958435
3.21778 0.958586
3.25613 0.932126
3.2263 0.976907
3.24259 0.910029
3.22161 0.986289
3.26484 0.979386
3.23216 1.04187
3.24444 0.907662
3.2014 0.957578
3.20179 0.999734
3.16927 0.983493
3.16353 1.01465
3.22947 0.929872
3.30015 0.891024
3.26477 0.990598
3.35333 0.822028
3.234 0.997864
3.28526 0.970414
3.38989 0.927802
3.33744 0.989285
3.20007 1.18672
3.25748 1.06236
3.27451 1.02765
3.24375 1.07171
3.27271 1.10381
3.22139 1.10069
3.22114 1.08041
3.1673 1.06363
3.13607 1.00806
3.12165 0.989438
3.05907 1.07499
3.03531 1.0986
3.03223 1.04719
3.01766 1.07677
3.03984 1.12076
2.99817 1.1652
3.02369 1.15584
3.02285 1.13846
3.01767 1.20341
3.01497 1.32515
3.08842 1.26227
3.11653 1.28865
3.08744 1.38336
3.08814 1.36811
3.04438 1.38286
3.09809 1.27701
3.04751 1.23023
3.01952 1.16561
3.02306 1.12831
3.05999 1.06774
3.11145 1.07903
3.09205 1.12619
3.1388 1.06059
2.93813 1.25024
3.03449 1.18893
3.05493 1.18964
3.19108 1.0819
3.16585 1.13844
3.20606 1.1343
3.24223 1.10542
3.27366 1.04387
3.21696 1.04658
3.17908 1.08097
3.11709 1.16548
3.07888 1.14675
3.17573 1.01151
3.01158 1.19424
3.06625 1.14828
3.12702 1.09435
3.04215 1.21465
3.07883 1.15374
2.99089 1.25716
3.09129 1.13851
3.03035 1.22014
3.14685 1.07429
3.21602 1.02104
3.09183 1.13523
3.11574 1.17214
3.19076 1.05132
3.19905 1.0589
3.16288 1.08486
3.09175 1.08742
3.05127 1.11763
3.01707 1.12226
3.04883 1.09664
2.97659 1.13104
3.03107 1.01215
2.99055 1.03094
3.04628 0.917566
3.02907 0.931586
3.11162 0.834792
3.07935 0.84202
3.12611 0.761782
3.05955 0.854398
3.15819 0.748954
3.13344 0.781047
3.06392 0.822667
2.99003 0.888135
2.98631 0.861094
2.97014 0.889127
3.06657 0.727775
3.02197 0.799588
3.07999 0.730607
3.07227 0.859156
3.07283 0.895387
3.1336 0.820576
3.07123 0.900683
3.1092 0.81037
3.09307 0.855709
3.03807 0.894357
3.06187 0.809663
3.0877 0.702067
3.06515 0.813974
3.16195 0.674659
3.14704 0.729654
3.10557 0.828597
3.12035 0.863155
3.11502 0.806591
2.98428 0.959624
3.02351 0.900186
3.0719 0.821118
3.08161 0.776302
3.05367 0.782855
3.09356 0.711147
3.11104 0.676188
3.09796 0.660875
3.08953 0.57007
3.03075 0.697598
3.03255 0.675946
3.0274 0.622535
2.95317 0.7361
2.99697 0.604707
3.03867 0.607002
3.08429 0.663197
3.1898 0.625756
3.17376 0.860562
3.29517 0.790926
3.35492 0.770266
3.31689 0.872599
3.24469 0.898289
3.26787 0.805954
3.23073 0.85802
3.2975 0.834616
3.32589 0.89646
3.40172 0.837751
3.50599 0.699976
3.55358 0.684185
3.55939 0.669966
3.49734 0.756355
3.49429 0.74108
3.47716 0.714046
3.48648 0.700652
3.41875 0.774823
3.37566 0.770777
3.34822 0.748367
3.31521 0.754135
3.34693 0.800037
3.34668 0.759628
3.33037 0.757619
3.35836 0.74812
3.3038 0.818002
3.34088 0.82317
3.37235 0.760443
3.35905 0.818509
3.40757 0.808474
3.32081 0.954805
3.30548 0.88023
3.2782 0.839053
3.19781 0.894597
3.21752 0.872424
3.20041 0.82452
3.14912 0.920326
3.21796 0.753307
3.16592 0.854971
3.20743 0.77588
3.1777 0.856503
3.20251 0.696087
3.21134 0.682583
3.18788 0.781445
3.18377 0.774652
3.1637 0.74041
3.1592 0.793818
3.14846 0.880658
3.15236 0.924164
3.16321 0.869936
3.17669 0.860604
3.14219 0.8959
3.13465 0.926198
3.22188 0.846569
3.22176 0.898544
3.23316 0.925206
3.21301 1.00632
3.2137 0.938954
3.22556 0.874772
3.14977 0.964885
3.18781 0.890712
3.13147 0.945616
3.13503 0.918516
3.13619 0.872654
3.16154 0.829376
3.16479 0.865349
3.16219 0.916216
3.21981 0.863573
3.07636 1.06096
3.17996 0.884284
3.09334 0.94667
3.13915 0.86058
3.1429 0.850925
3.15905 0.809917
3.1469 0.822122
3.19855 0.733499
3.13117 0.926867
3.20759 0.816336
3.17665 0.82782
3.09833 0.871967
3.10616 0.849234
3.08538 0.826117
3.03825 0.860243
3.06089 0.864516
3.15736 0.801286
3.16867 0.834113
3.16606 0.847968
3.15057 0.844397
3.20911 0.74362
3.16833 0.87526
3.11155 0.87674
3.12216 0.866746
3.13005 0.901583
3.22413 0.881057
3.16115 1.02977
3.28242 0.896387
3.26211 0.969227
3.22772 1.03999
3.2252 1.00075
3.12481 1.04147
3.14825 0.974276
3.14178 0.91625
3.15056 0.868849
3.1625 0.892889
3.181 0.873556
3.18272 0.913001
3.19405 0.877776
3.14994 0.888411
3.13466 0.902913
3.1255 0.897838
3.06234 1.01826
3.04345 1.07963
3.18996 0.933038
3.18383 1.02495
3.17729 1.11538
3.10782 1.20598
3.22556 1.0496
3.27444 0.950218
3.29635 0.952561
3.35396 0.840155
3.32134 0.895535
3.36016 0.824275
3.36358 0.815396
3.30486 0.917984
3.3345 0.912495
3.31448 0.938639
3.36299 0.918626
3.31903 1.00534
3.28289 1.0626
3.32789 0.948883
3.34265 0.843266
3.19825 0.972215
3.16266 0.967146
3.18756 0.890984
3.17375 0.870528
3.16615 0.869182
3.1435 0.93036
3.08636 1.03145
3.08769 1.00989
3.10486 0.951522
3.01092 1.0541
3.05217 0.96635
3.06971 0.967394
3.09177 0.931745
3.10859 0.880112
3.05463 0.86177
3.05547 0.801126
2.98284 0.891869
2.9626 0.87415
2.94102 0.980377
2.98786 0.993109
2.96629 1.00205
2.89832 1.10973
2.90565 1.08256
2.86817 1.09481
2.90799 1.03255
2.94241 1.00951
2.9847 0.980188
2.89463 1.15123
2.99087 1.02523
2.95078 1.01818
2.85394 1.13326
2.82298 1.07925
2.81012 1.06576
2.81699 1.00139
2.81697 1.05262
2.83377 1.10749
2.89959 1.08966
2.98375 0.985578
2.8847 1.19371
2.84548 1.23547
2.88789 1.19742
2.86184 1.20907
2.84445 1.19208
2.82658 1.23112
2.92027 1.16113
2.83378 1.25681
2.94231 1.11923
2.92909 1.14046
2.86388 1.1914
2.85756 1.17102
2.83317 1.15403
2.86272 1.07109
2.8544 1.14154
2.80381 1.15661
2.83533 1.07582
2.75115 1.11913
2.74688 1.04729
2.77667 1.02466
2.70056 1.05586
2.71992 0.995504
2.75987 0.969241
2.79748 0.958564
2.71886 1.03554
2.7174 1.08752
2.61906 1.2068
2.7034 1.14077
2.63726 1.21684
2.61843 1.19121
2.62276 1.15869
2.5568 1.15433
2.51093 1.15131
2.59411 1.01722
2.53612 1.0375
2.54042 1.03685
2.54682 1.01592
2.54245 0.970478
2.56321 0.969848
2.56685 0.973378
2.58399 0.894182
2.56629 0.91536
2.53939 0.946236
2.50201 1.00569
2.56642 0.966222
2.5471 1.02788
2.61838 1.01211
2.58614 1.07037
2.62529 1.02649
2.56193 1.08163
2.5558 1.12237
2.68785 1.07818
2.66771 1.10357
2.64877 1.13158
2.66905 1.06055
2.63419 1.0265
2.62516 0.970232
2.568 1.0033
2.55088 1.01201
2.58855 0.993254
2.55194 1.04853
2.61421 0.977425
2.51297 1.06016
2.51051 1.03112
2.48563 1.10688
2.53539 1.05928
2.52979 1.01409
2.48773 1.08012
2.48663 1.09323
2.44916 1.1393
2.47838 1.06968
2.39306 1.14242
2.40429 1.14
2.44189 1.08628
2.41572 1.08929
2.42013 1.05089
2.43628 0.947155
2.41725 0.912124
2.40734 0.876374
2.33667 0.951354
2.37303 0.871174
2.30034 0.894585
2.30496 0.884079
2.27539 0.930467
2.27365 0.984345
2.33385 0.985011
2.38466 0.967143
2.2916 1.00985
2.32362 0.953044
2.30726 0.948428
2.32608 0.915077
2.36188 0.85644
2.3187 0.890664
2.2253 0.917901
2.22295 0.855917
2.20222 0.885152
2.20529 0.878392
2.19895 0.864636
2.19228 0.850005
2.17432 0.804539
2.1562 0.839862
2.15002 0.822293
2.11994 0.842636
2.16078 0.768133
2.08665 0.838691
2.13934 0.793363
2.04409 0.904283
2.08082 0.899663
2.09196 0.901479
2.08445 0.874655
2.10357 0.872697
2.05495 0.869561
2.14001 0.779733
2.07946 0.769051
2.04257 0.795185
2.06991 0.7578
2.0019 0.799797
2.05354 0.807595
2.06184 0.848858
1.99828 0.903472
2.04412 0.867996
2.05448 0.878981
2.01928 0.883767
2.07859 0.824968
1.97991 0.86232
1.96651 0.829689
1.89725 0.831921
1.928 0.823654
1.98805 0.861139
2.05347 0.876415
2.00383 0.955818
2.00528 0.978986
2.04925 0.999386
1.95296 1.06691
1.97857 1.07931
1.9502 1.11606
2.06258 1.09765
2.03436 1.17753
2.09573 1.12724
2.10095 1.10367
2.10967 1.06083
2.12387 1.06581
2.05738 1.06459
1.98812 1.10049
2.07259 1.05244
1.99834 1.11032
2.05573 1.08686
2.00853 1.14842
2.04197 1.12222
2.06582 1.14651
2.02918 1.16611
2.01572 1.1976
1.93934 1.20841
2.00048 1.17463
1.94342 1.25765
1.97223 1.24441
2.02956 1.19728
2.03695 1.20966
1.99195 1.25274
2.02679 1.24704
2.04814 1.20241
1.98432 1.25456
2.00757 1.25996
2.02641 1.22318
1.93779 1.27032
2.02111 1.21249
1.96883 1.23962
1.97442 1.19317
1.97293 1.14715
1.99662 1.10184
2.02239 1.08112
1.95964 1.15236
1.95071 1.16775
1.90119 1.18245
1.87464 1.19654
1.81209 1.2243
1.86748 1.17327
1.86121 1.12325
1.86284 1.11347
1.88214 1.09377
1.92724 1.06567
1.86965 1.04173
1.84771 1.0475
1.88328 1.02352
1.81837 1.09044
1.76059 1.10813
1.67678 1.13486
1.70435 1.14062
1.69763 1.11874
1.56894 1.1718
1.69826 1.0959
1.71176 1.08414
1.84784 1.06768
1.81462 1.06483
1.81087 1.0527
1.81256 1.04781
1.75736 1.10049
1.78105 1.09546
1.7442 1.16312
1.86828 1.11376
1.86659 1.08167
1.79523 1.15709
1.90654 1.1086
1.90437 1.11394
1.92328 1.12605
1.98795 1.08678
2.01033 1.07416
1.96024 1.10465
1.89727 1.14592
1.90721 1.16709
1.90702 1.19084
1.81187 1.22883
1.8524 1.21304
1.88489 1.16121
1.85197 1.12777
1.91762 1.08175
1.96419 1.01867
2.00562 1.00981
1.93006 1.04335
1.94761 1.0074
1.88028 1.0932
1.85069 1.09688
1.85037 1.07868
1.81488 1.08932
1.84409 1.09881
1.76948 1.15774
1.85067 1.15785
1.867 1.13814
1.86809 1.12637
1.84743 1.11449
1.84127 1.13755
1.90412 1.11979
1.90483 1.147
1.83726 1.22296
1.88359 1.19591
1.9088 1.18713
2.01177 1.0951
1.91894 1.17918
1.88601 1.21512
1.87366 1.25446
1.84951 1.26811
1.8603 1.27034
1.89565 1.21415
1.87129 1.23317
1.96261 1.11526
1.91167 1.1001
1.91167 1.10571
1.9158 1.10316
1.94435 1.06402
1.99583 1.01134
1.99902 0.940128
2.00582 0.950579
1.95458 0.947916
1.98108 0.877259
1.98205 0.912152
1.95 0.947077
1.95773 0.964475
1.93499 0.965737
1.96614 0.966628
2 0.961394
2.03742 0.984957
2.05476 0.979344
2.06095 0.959522
1.9958 0.980216
1.99126 0.988308
2.03619 0.948197
2.04744 0.927676
2.09135 0.923801
2.04521 0.982338
2.06972 0.922907
1.97859 1.0383
1.94146 1.00752
1.98583 0.935926
1.89289 0.984384
1.93571 0.938068
1.92378 0.963508
2.01755 0.882416
1.98263 0.909206
2.03307 0.88204
1.94989 0.936423
2.01527 0.853665
1.91127 0.986645
1.89005 1.06288
1.9213 1.07911
1.98314 1.04793
2.0102 1.03175
1.91052 1.11069
1.99933 1.08388
1.95453 1.11963
1.95786 1.0991
1.9111 1.11243
1.94485 1.06165
1.90755 1.06066
1.92539 1.07939
1.93366 1.04995
1.88754 1.05947
1.85555 1.10036
1.86092 1.08835
1.84391 1.09554
1.85597 1.10344
1.83673 1.13184
1.89435 1.12241
1.88454 1.13154
1.89007 1.1457
1.8535 1.20882
1.84905 1.23729
1.84894 1.26116
1.82793 1.27293
1.88049 1.25842
1.76931 1.29294
1.73642 1.29316
1.77499 1.25927
1.7483 1.25767
1.70886 1.25798
1.72558 1.19503
1.77083 1.16653
1.75029 1.12325
1.74276 1.09684
1.72218 1.09371
1.71986 1.08494
1.69812 1.10626
1.73553 1.08127
1.7415 1.0656
1.7202 1.06958
1.63505 1.09941
1.63695 1.08831
1.69842 1.06354
1.73191 1.04278
1.67918 1.05482
1.73072 1.01475
1.60967 1.03725
1.66582 1.01562
1.69666 1.0024
1.74089 0.975278
1.68295 0.992481
1.60889 1.01432
1.7136 0.934252
1.72947 0.95072
1.70939 0.950463
1.67542 0.983479
1.74083 0.930955
1.72412 0.932392
1.67978 0.945738
1.69498 0.979088
1.74566 1.01376
1.72888 1.00365
1.75764 1.00198
1.73334 1.00138
1.75324 1.01054
1.74232 0.980199
1.72044 0.979164
1.69443 0.959376
1.70789 0.934346
1.72683 0.895197
1.74128 0.913889
1.72615 0.933971
1.71628 0.943953
1.80458 0.888902
1.72523 0.924428
1.69416 0.909322
1.71233 0.895423
1.72114 0.841541
1.63122 0.868165
1.69091 0.841726
1.64587 0.905163
1.65041 0.949864
1.69876 0.936104
1.67003 0.968202
1.6809 0.966245
1.73221 0.970419
1.80875 0.969583
1.80185 0.979957
1.82396 0.983701
1.79011 1.00513
1.76993 0.976528
1.68454 0.998084
1.75574 0.976536
1.72003 0.957775
1.75036 0.915646
1.74372 0.94376
1.77871 0.978142
1.81249 1.02886
1.87948 1.00662
1.93086 0.973938
1.95534 1.01242
1.91319 1.0503
1.91565 1.03469
1.91152 1.06248
1.93294 1.05067
1.99848 1.04643
1.95157 1.03214
1.91896 1.05067
1.93205 1.01323
1.99195 0.975552
1.94332 0.977915
1.97393 0.942279
1.98621 0.922899
1.92774 0.968993
1.92082 0.971963
1.9689 0.968182
1.95573 0.990673
1.97287 1.01759
2.03363 0.993876
1.98591 1.03493
2.01244 1.021
1.95315 1.03542
1.9693 0.997292
1.96846 1.00933
1.94778 0.992002
1.9616 0.968461
1.91871 1.01818
1.97287 0.989229
1.94259 1.01575
1.92625 1.03593
1.93969 1.00875
1.96479 1.00111
1.95965 1.02257
1.9316 0.996354
1.95169 0.975024
1.96235 0.973068
1.98939 0.910134
1.99007 0.900636
2.01201 0.836905
1.95056 0.862181
1.97069 0.839601
1.95777 0.832444
1.96077 0.831565
1.95564 0.876524
1.91406 0.89144
1.9705 0.818677
1.93349 0.852916
1.88552 0.903084
1.9025 0.913275
1.91873 0.924014
1.86983 0.961716
1.84487 1.01433
1.89322 1.00033
1.95259 0.989638
1.99746 0.990927
1.99358 0.976735
2.08941 0.893146
2.11104 0.8667
2.03817 0.953361
2.01849 1.0224
1.98052 1.04623
1.97563 1.04708
1.90732 1.10487
1.91686 1.0879
1.95459 1.05145
2.03419 1.01639
2.03824 1.04292
2.09975 1.03768
2.10988 0.995815
2.05488 1.03654
2.01423 1.06115
2.07859 1.05976
2.03949 1.12139
2.04109 1.14466
2.05751 1.09881
1.98661 1.09382
2.00925 1.03715
1.98945 1.04419
1.97372 1.03059
2.00219 1.03148
2.00308 1.0043
1.92112 1.05434
1.94706 0.980341
1.93835 0.935106
1.91737 0.955038
1.83045 0.998023
1.79892 1.02593
1.8974 0.96664
1.93794 1.00073
2.00736 0.973674
1.99021 0.957454
1.93986 0.999565
2.02989 0.946141
2.03336 0.94069
2.01786 0.998118
1.96105 1.03406
1.93014 0.981473
1.94405 0.954837
1.93727 0.988153
2.01747 0.915262
2.00263 0.91201
1.98336 0.899793
1.9793 0.906489
2.01239 0.861854
1.95755 0.915837
1.99167 0.893327
1.90816 0.921644
1.95843 0.872302
1.99875 0.83075
1.94066 0.858411
1.90176 0.859309
1.88566 0.896981
1.91703 0.923104
1.93123 0.923148
1.9486 0.92886
1.86053 0.972371
1.9037 0.920341
1.85442 0.941701
1.85761 0.933527
1.81921 0.940193
1.89796 0.899096
1.85022 0.94999
1.83034 0.942977
1.89174 0.926025
1.84542 0.981747
1.82761 1.01933
1.86148 0.976298
1.8068 0.96341
1.79732 0.93042
1.89244 0.835396
1.77687 0.929147
1.7545 0.920452
1.79823 0.886719
1.84063 0.859784
1.85044 0.846462
1.80751 0.906054
1.81482 0.877736
1.8609 0.817016
1.82004 0.861436
1.82877 0.878702
1.81646 0.94319
1.87341 0.930178
1.81185 0.973828
1.79422 0.998137
1.76021 1.0498
1.78475 1.05401
1.77175 1.07927
1.81234 1.04906
1.83708 1.04745
1.80241 1.04756
1.8589 1.01768
1.86949 1.02694
1.76875 1.11062
1.868 1.04564
1.82941 1.04977
1.8603 1.04255
1.7689 1.04293
1.78765 1.03457
1.7685 1.06043
1.69318 1.0849
1.67471 1.04746
1.68275 1.02877
1.65164 1.07012
1.6735 1.0612
1.67074 1.03235
1.69384 1.00586
1.66368 1.01353
1.69789 0.99238
1.69778 0.970464
1.60905 1.01736
1.61248 1.02693
1.62145 0.998089
1.62689 0.987823
1.71064 0.924448
1.75313 0.915578
1.7119 0.956911
1.66099 0.970422
1.67421 1.00588
1.75188 0.941948
1.68341 1.00792
1.70487 1.0263
1.62967 1.08056
1.63633 1.068
1.66979 1.03789
1.70711 1.0179
1.68965 1.00657
1.72661 0.973147
1.71821 0.979464
1.71496 0.972468
1.65121 0.9907
1.73699 0.937526
1.69979 1.00402
1.69374 1.02919
1.70628 1.04924
1.7077 1.03533
1.6102 1.11617
1.57565 1.11925
1.5595 1.10913
1.54816 1.10677
1.58303 1.10469
1.60522 1.12683
1.63893 1.14349
1.60996 1.14229
1.61126 1.166
1.62917 1.18231
1.65776 1.15718
1.60817 1.14558
1.58464 1.14202
1.59368 1.12495
1.62547 1.06847
1.61761 1.04667
1.67721 0.97484
1.63215 0.988438
1.65668 0.992013
1.62394 1.00494
1.68172 0.952891
1.65021 0.963384
1.60479 0.964739
1.67781 0.934659
1.69366 0.934145
1.67022 0.983938
1.7798 0.922275
1.65623 1.01739
1.65265 1.00548
1.6291 1.04707
1.66123 1.03571
1.66025 1.03307
1.6717 0.990791
1.5956 1.01515
1.57335 1.02574
1.61382 0.998576
1.64814 1.00014
1.61929 1.04719
1.66152 1.06581
1.64321 1.09802
1.63487 1.07382
1.62243 1.07483
1.63397 1.08516
1.66054 1.07266
1.61993 1.08087
1.67662 1.07416
1.69923 1.05276
1.70595 1.04312
1.76434 0.988987
1.76576 0.988327
1.73125 1.02544
1.71225 1.0461
1.75505 1.01139
1.72152 1.0504
1.72886 1.04151
1.79585 0.992558
1.76424 1.01262
1.75157 0.982579
1.73084 0.982412
1.74963 0.980565
1.75409 0.987431
1.77957 0.964235
1.84829 0.887473
1.72039 0.994864
1.76003 0.963638
1.71266 0.987998
1.74816 0.986385
1.77148 0.985309
1.74669 1.03737
1.75104 1.02635
1.76701 1.03239
1.7545 1.07197
1.75583 1.08917
1.88593 1.01899
1.86116 1.02279
1.76351 1.03624
1.73198 1.0525
1.73875 1.0606
1.81197 1.04254
1.8395 1.02694
1.84973 1.05088
1.81143 1.05544
1.80402 1.02908
1.70748 1.08463
1.85255 1.00341
1.79608 1.06115
1.80759 1.08722
1.78671 1.11897
1.79991 1.09511
1.85288 1.10304
1.82193 1.13099
1.81822 1.09692
1.82093 1.07472
1.82172 1.04123
1.74511 1.04776
1.75702 1.00611
1.75799 0.945765
1.69504 0.956589
1.73221 0.95218
1.77129 0.92179
1.75933 0.922028
1.71007 0.96688
1.74792 0.959046
1.76671 0.957047
1.79369 0.979593
1.76918 1.02924
1.82185 0.992809
1.82044 0.974371
1.80436 1.00769
1.78247 1.01066
1.74629 1.01913
1.7334 0.995857
1.78722 0.953796
1.77307 0.973058
1.75468 0.979733
1.7266 0.98852
1.65321 1.04774
1.74149 1.06785
1.7479 1.08844
1.72172 1.06763
1.74907 1.05304
1.75162 1.04324
1.72272 1.04562
1.76924 1.04433
1.70792 1.09161
1.75825 1.10158
1.7462 1.137
1.8672 1.07473
1.873 1.07167
1.84986 1.09039
1.90668 1.06787
1.86209 1.09077
1.82072 1.08489
1.76114 1.08651
1.72837 1.08507
1.7676 1.05436
1.77766 1.07297
1.69572 1.12543
1.7299 1.08156
1.74632 1.035
1.82164 1.0058
1.828 0.986161
1.80226 1.03679
1.7637 1.03413
1.69238 1.09016
1.68306 1.08913
1.78421 1.00759
1.7551 1.00227
1.74621 1.02247
1.77244 1.01149
1.78517 0.978802
1.75582 0.995178
1.79443 0.96198
1.7405 1.01598
1.68445 1.07064
1.75841 1.06102
1.75086 1.08359
1.72681 1.0776
1.79858 0.994514
1.80309 0.992089
1.82917 0.936689
1.75134 0.990096
1.81807 0.932389
1.6777 1.02167
1.75926 0.973568
1.75878 0.94032
1.67325 1.00249
1.69765 1.00141
1.69362 0.995489
1.71689 0.959675
1.73524 0.932243
1.72515 0.937128
1.75358 0.931382
1.74021 0.935739
1.70502 0.914906
1.71851 0.894059
1.77165 0.844899
1.73671 0.871854
1.70131 0.907476
1.69947 0.922324
1.64611 0.964039
1.69827 0.914275
1.65064 0.900617
1.66036 0.909249
1.70332 0.868611
1.67724 0.922462
1.7226 0.88165
1.6946 0.927245
1.74584 0.921673
1.74092 0.961638
1.74277 0.941421
1.72328 0.969927
1.68007 0.969041
1.7387 0.921841
1.75672 0.912736
1.76628 0.865949
1.74359 0.82175
1.69727 0.837096
1.69066 0.80957
1.69806 0.804646
1.64701 0.858258
1.66055 0.864145
1.65451 0.862135
1.69347 0.846088
1.70339 0.872093
1.73926 0.852521
1.72918 0.844132
1.73395 0.831249
1.7582 0.852878
1.72343 0.880753
1.72892 0.861998
1.79653 0.840367
1.70261 0.878934
1.73627 0.832268
1.70228 0.867892
1.73029 0.865324
1.72243 0.915676
1.78225 0.861439
1.77718 0.849733
1.74779 0.88448
1.75598 0.906374
1.76702 0.923195
1.80938 0.935656
1.74142 0.982303
1.70057 1.03857
1.76437 0.977203
1.69011 1.02075
1.73577 1.00758
1.75893 0.97374
1.70885 0.945795
1.73836 0.910825
1.79082 0.864067
1.71068 0.918121
1.73326 0.900486
1.6704 0.918885
1.63917 0.985311
1.70176 0.95973
1.67873 0.948102
1.71256 0.94736
1.73525 0.951909
1.74953 0.956284
1.68742 1.00296
1.73411 1.01403
1.71915 1.03567
1.73366 1.0409
1.67383 1.08124
1.69501 1.08588
1.71428 1.05391
1.64352 1.07371
1.6671 1.05562
1.61404 1.10743
1.68151 1.06554
1.74668 1.04573
1.70717 1.08151
1.70787 1.08294
1.78359 1.05359
1.72581 1.12459
1.78317 1.1227
1.76411 1.13864
1.76862 1.1388
1.81846 1.11058
1.86627 1.09408
1.8986 1.10606
1.87117 1.06619
1.80646 1.07649
1.77354 1.0737
1.77735 1.05449
1.69952 1.06045
1.73039 1.0273
1.78589 0.979985
1.76278 1.0131
1.76537 1.00929
1.78134 1.02464
1.69762 1.06988
1.70324 1.0534
1.81157 0.978624
1.7176 1.05813
1.72434 1.0641
1.72135 1.05153
1.75153 0.985768
1.73436 0.934033
1.80054 0.896726
1.73897 0.933182
1.7338 0.895313
1.7065 0.934013
1.75043 0.874387
1.70825 0.881659
1.66363 0.898357
1.65659 0.862913
1.6874 0.852551
1.71413 0.884552
1.705 0.921786
1.74717 0.897699
1.75043 0.903752
1.7382 0.958438
1.78849 0.946882
1.70037 1.03068
1.73216 0.998152
1.75138 1.01451
1.78328 0.993559
1.74605 0.95403
1.72049 0.91434
1.74567 0.888846
1.76813 0.895565
1.77787 0.906456
1.78151 0.878082
1.79747 0.863586
1.71027 0.892256
1.76083 0.809947
1.737 0.796072
1.67839 0.80912
1.70278 0.783098
1.66228 0.814522
1.70674 0.80961
1.69049 0.802026
1.75123 0.750195
1.69977 0.742544
1.79571 0.711236
1.78863 0.734206
1.84719 0.720871
1.83054 0.743272
1.7687 0.823405
1.78576 0.852005
1.82653 0.833665
1.86467 0.840956
1.85979 0.905492
1.92874 0.894063
1.97045 0.903
1.96651 0.97344
1.96903 1.01336
1.96785 0.979741
1.91788 1.00207
1.91708 0.989711
1.9234 0.949347
1.9228 0.918318
2.01023 0.89351
1.94508 0.889054
1.91179 0.86565
1.85271 0.863894
1.8316 0.860053
1.89867 0.781816
1.87729 0.831282
1.93543 0.829645
1.89749 0.820452
1.90771 0.779664
1.89279 0.823258
1.89492 0.785483
1.9591 0.76269
1.88249 0.8643
1.9347 0.819844
1.91977 0.815316
2.01069 0.765599
1.94548 0.846519
1.94682 0.880071
1.99149 0.870451
2.00766 0.851859
1.99787 0.886996
1.97227 0.897181
1.95695 0.909167
1.92063 0.955976
1.90033 0.985321
1.90916 0.971046
1.86209 1.01479
1.86887 1.01548
1.88667 1.01259
1.93557 0.945787
1.94577 0.896696
1.93988 0.865211
1.93348 0.875042
1.92795 0.871162
1.93842 0.870103
1.94392 0.892614
1.96578 0.924584
1.90835 0.953901
1.89847 0.921604
1.86041 0.96514
1.85449 0.985658
1.94238 0.937312
2.00131 0.924746
2.06177 0.925217
1.98142 1.00427
2.00361 0.994981
1.96031 1.04773
2.03325 0.979053
1.99733 1.00699
2.02983 1.02952
1.97472 1.06101
2.02026 0.978298
2.05711 0.927609
1.99378 0.987423
1.92019 1.04331
1.92101 1.02377
1.92588 1.01369
1.91973 1.00072
1.99971 0.979521
1.99139 1.0152
2.01673 0.997559
2.01053 0.969748
2.02381 0.957653
1.97077 0.948854
1.94201 0.973896
1.92081 0.961885
1.93646 0.966151
1.86108 0.993384
1.92324 0.914998
1.89897 0.90991
1.89243 0.868236
1.83974 0.875094
1.87764 0.802357
1.88085 0.85421
1.82608 0.88271
1.90053 0.815845
1.89267 0.862467
1.93129 0.85888
1.99229 0.825671
1.94121 0.923255
1.99751 0.847395
1.98091 0.888942
2.04286 0.87329
1.95616 0.958096
1.93373 0.938546
1.94074 0.914805
1.92592 0.921688
1.89493 0.922582
1.9158 0.925411
1.93444 0.923112
1.88885 0.990217
1.81669 1.01067
1.83076 1.02014
1.90043 0.99649
1.94432 1.01308
2.00622 1.02759
1.98546 1.05699
1.98974 1.04507
2.02625 1.00598
1.95689 0.982272
1.90308 0.987888
1.95297 0.87272
1.94585 0.855856
1.90289 0.878462
1.89999 0.881845
1.88625 0.865536
1.91553 0.838724
1.86438 0.890379
1.93136 0.849589
1.91541 0.841009
1.90015 0.854736
1.8805 0.858629
1.91227 0.858281
1.91532 0.869401
1.91113 0.863223
1.97153 0.88692
1.96988 0.924434
1.88597 1.00718
1.93136 0.960714
1.8533 0.9994
1.89039 0.92497
1.89935 0.905237
1.93446 0.867454
1.93814 0.875361
1.9281 0.895502
1.94501 0.876216
1.9695 0.91973
1.95342 0.944438
1.96425 0.92599
1.94113 0.945376
1.99617 0.882971
1.98778 0.916359
2.01078 0.830636
2.00089 0.794358
1.97313 0.792636
1.8956 0.858657
1.92011 0.869281
1.88719 0.902769
1.96799 0.839884
1.94851 0.886525
2.01454 0.943845
1.98027 1.02321
2.00347 1.03439
2.02065 1.06213
1.97328 1.08611
1.96658 1.09134
1.99809 1.04728
1.98445 1.03934
2.00395 0.978298
1.95914 0.975957
1.97667 0.954975
1.94738 0.997622
1.94557 1.03592
1.90058 1.03628
1.83395 1.10808
1.87136 1.05692
1.87671 1.06074
1.85852 1.08304
1.83712 1.07512
1.88438 1.00701
1.90848 0.945221
1.87529 0.925735
1.93545 0.867162
1.919 0.852191
1.92532 0.829331
1.89596 0.808614
1.8507 0.834691
1.82841 0.836872
1.84669 0.820727
1.79059 0.835167
1.79895 0.852981
1.90164 0.801208
1.87393 0.81416
1.94769 0.781893
1.90651 0.857554
1.91965 0.864737
1.90084 0.904763
1.89488 0.894028
1.9164 0.885362
1.85351 0.952368
1.88044 0.930622
1.88995 0.940368
1.89651 0.986816
1.9095 0.986445
1.94065 0.983607
1.93774 0.985486
1.92624 0.985244
1.95386 0.929463
1.97124 0.888312
1.93986 0.903791
1.9468 0.851523
1.90034 0.820228
1.87686 0.760459
1.82777 0.752502
1.84541 0.705916
1.81628 0.738149
1.80477 0.755129
1.86188 0.761001
1.80365 0.772024
1.83939 0.745452
1.78076 0.765968
1.84916 0.762519
1.77871 0.81445
1.83524 0.770187
1.77904 0.79583
1.77778 0.858021
1.77489 0.854431
1.78054 0.823505
1.84963 0.799079
1.86043 0.802857
1.89209 0.754255
1.83738 0.789379
1.846 0.774724
1.79023 0.81854
1.79444 0.784141
1.78133 0.809288
1.76907 0.84231
1.75957 0.879204
1.89525 0.793266
1.81785 0.843947
1.85055 0.830266
1.89417 0.785427
1.87694 0.780532
1.83943 0.795675
1.81951 0.823046
1.76152 0.856135
1.69205 0.898294
1.78202 0.830607
1.77247 0.867082
1.76998 0.865071
1.87536 0.788286
1.81108 0.825448
1.79447 0.839871
1.82656 0.774469
1.7799 0.821157
1.72718 0.8292
1.79913 0.754015
1.77442 0.790429
1.77289 0.783245
1.7662 0.784955
1.73802 0.779298
1.77601 0.763034
1.81375 0.779113
1.82656 0.836166
1.81483 0.848721
1.79221 0.848849
1.74404 0.880136
1.75333 0.881627
1.72493 0.879372
1.81169 0.854841
1.78048 0.827134
1.79856 0.790234
1.87673 0.706927
1.84155 0.739755
1.81978 0.748383
1.86666 0.694611
1.76039 0.764474
