# Supplementary material for: Stochastic bond dynamics facilitates alignment of malaria parasite at erythrocyte membrane upon invasion
Source: eLife. 2020 May 18;9:e56500. doi: 10.7554/eLife.56500 (PMC7269671; doi:10.7554/eLife.56500)
Supplement: Figure 2—source data 1. [file elife-56500-fig2-data1.zip › PARA_POSITIONS/pos61.dat]

4.15163 -0.563923
4.10322 -0.859804
4.16974 -0.482898
4.14197 -0.617645
4.08042 -0.771051
4.12135 -0.436665
4.09025 -0.707375
4.09483 -0.733271
4.12066 -0.609029
4.09417 -0.793603
4.12923 -0.577303
4.14813 -0.427989
4.09867 -0.680699
4.12315 -0.57586
4.10102 -0.690298
4.06212 -0.788187
4.05291 -0.770123
4.06039 -0.615219
4.07503 -0.602545
4.11957 -0.496159
4.15024 -0.549517
4.16319 -0.555613
4.18443 -0.572761
4.19211 -0.526368
4.17662 -0.520516
4.1331 -0.538506
4.04399 -0.719288
3.96846 -0.818339
3.96329 -0.675682
3.95459 -0.791149
3.98394 -0.78914
4.05446 -0.751314
4.10054 -0.755907
4.14608 -0.576436
4.04877 -1.01961
4.05991 -0.937753
4.04217 -0.97647
4.05234 -0.885219
4.0157 -0.970675
4.02445 -0.855064
4.00024 -0.84008
3.97721 -0.864109
3.92298 -1.12787
4.02265 -0.79748
4.05367 -0.751088
4.0781 -0.829845
4.10833 -0.756137
4.11283 -0.640879
4.03756 -0.842442
3.98802 -0.847426
3.98597 -0.536604
3.92038 -0.638726
3.91891 -0.421595
3.87655 -0.606635
3.87934 -0.636664
3.86729 -0.658949
3.92257 -0.262056
3.90768 -0.477597
3.91111 -0.555397
3.92732 -0.634532
3.92466 -0.754308
3.93938 -0.749071
3.94679 -0.765171
3.9357 -0.796263
3.94752 -0.829414
3.95106 -0.72729
3.93851 -0.800664
3.96616 -0.632238
3.97159 -0.610577
3.96008 -0.691095
3.95884 -0.649342
3.96525 -0.510277
3.89042 -0.941557
3.86844 -1.01219
3.89317 -0.806515
3.79797 -1.06134
3.79979 -0.881723
3.72254 -1.01957
3.71881 -0.802754
3.68268 -0.760821
3.60533 -1.01309
3.63937 -0.782066
3.66126 -0.647453
3.65957 -0.698165
3.65336 -0.737975
3.63529 -0.849514
3.64132 -0.819474
3.65206 -0.774319
3.59188 -0.984799
3.63213 -0.875702
3.6425 -0.863711
3.63204 -0.8866
3.53238 -1.15802
3.59497 -0.865085
3.62805 -0.73316
3.55821 -1.03066
3.61347 -0.934554
3.638 -1.00461
3.67792 -1.06007
3.76853 -0.932835
3.81765 -0.914569
3.78398 -1.11267
3.802 -1.10559
3.80169 -1.17305
3.79037 -1.28453
3.861 -1.14285
3.85243 -1.17542
3.84011 -1.19617
3.78706 -1.30726
3.80155 -1.23134
3.78185 -1.24862
3.77607 -1.19117
3.7541 -1.15215
3.74127 -1.13427
3.72739 -1.13039
3.69955 -1.20429
3.73719 -1.07065
3.76927 -0.956217
3.71772 -1.15092
3.72667 -1.2157
3.82423 -0.998581
3.81488 -1.15443
3.78878 -1.30324
3.81654 -1.2212
3.81705 -1.23131
3.79696 -1.25502
3.7437 -1.35145
3.70719 -1.37295
3.74415 -1.23483
3.69932 -1.33505
3.67296 -1.28263
3.63655 -1.23734
3.6232 -1.1964
3.57614 -1.32581
3.69079 -1.13931
3.71504 -1.23744
3.71619 -1.38364
3.73902 -1.37897
3.74315 -1.33515
3.70597 -1.37727
3.71385 -1.28775
3.68013 -1.28408
3.64797 -1.27894
3.64781 -1.17737
3.58956 -1.29743
3.53575 -1.39308
3.58162 -1.27949
3.57552 -1.29305
3.54086 -1.3255
3.52185 -1.23919
3.46553 -1.27697
3.49306 -1.15492
3.53539 -1.03656
3.48072 -1.2549
3.48267 -1.27083
3.48155 -1.2904
3.49334 -1.20884
3.45543 -1.24496
3.41072 -1.38758
3.46739 -1.35741
3.52055 -1.34382
3.56781 -1.34263
3.52031 -1.54245
3.65464 -1.2573
3.62167 -1.3668
3.6896 -1.14729
3.64291 -1.18752
3.62704 -1.17439
3.65735 -1.11956
3.65905 -1.17341
3.62429 -1.31009
3.63116 -1.30588
3.65805 -1.2881
3.65261 -1.34884
3.78049 -0.992811
3.73548 -1.15065
3.71909 -1.14259
3.60488 -1.39552
3.66043 -1.09845
3.62706 -1.13833
3.60553 -1.18724
3.60148 -1.24506
3.69195 -1.04088
3.70409 -0.993682
3.69351 -1.03085
3.72309 -0.916729
3.67451 -1.07661
3.72309 -0.937153
3.64869 -1.23025
3.69903 -1.11217
3.6994 -1.173
3.69823 -1.20874
3.73805 -1.13067
3.67316 -1.40219
3.73732 -1.24183
3.77638 -1.11243
3.74489 -1.15325
3.74171 -1.14847
3.70199 -1.2702
3.76835 -1.08502
3.80593 -0.97849
3.7714 -1.04801
3.70789 -1.11554
3.68553 -1.10496
3.64236 -1.30717
3.72806 -1.104
3.73995 -1.18411
3.77698 -1.17719
3.82585 -1.08535
3.74612 -1.33319
3.82403 -1.09515
3.7882 -1.17654
3.75551 -1.29051
3.72315 -1.38343
3.74855 -1.37841
3.76976 -1.44097
3.81747 -1.42324
3.87741 -1.28543
3.79369 -1.55709
3.88268 -1.46824
3.92894 -1.46772
4.0047 -1.26331
3.92097 -1.50845
3.95181 -1.49057
3.916 -1.61041
4.06916 -1.24022
4.01402 -1.42022
4.06432 -1.32876
4.12099 -1.27567
4.18208 -1.19328
4.2559 -1.07311
4.27907 -1.09283
4.2202 -1.29097
4.17542 -1.25842
4.09603 -1.25688
4.05343 -1.18396
4.00764 -1.24007
3.9868 -1.27479
4.02682 -1.17949
3.98648 -1.36929
3.98826 -1.44718
4.09388 -1.19631
3.99467 -1.44842
4.06156 -1.16104
4.00647 -1.20776
3.90319 -1.43219
3.92404 -1.31301
3.89897 -1.38304
3.94266 -1.31978
3.9221 -1.43761
3.93602 -1.36327
3.90446 -1.41251
3.85841 -1.47741
3.89027 -1.37137
3.85575 -1.42806
3.8394 -1.39803
3.77206 -1.46487
3.75033 -1.43172
3.73094 -1.45068
3.81286 -1.23354
3.81165 -1.25179
3.8088 -1.21967
3.74839 -1.36102
3.77686 -1.21378
3.70886 -1.27828
3.6474 -1.29871
3.62737 -1.3106
3.63406 -1.23848
3.60151 -1.31109
3.65947 -1.15717
3.60507 -1.27002
3.58607 -1.27274
3.51997 -1.44228
3.61061 -1.21501
3.61776 -1.13972
3.59013 -1.13996
3.46004 -1.44125
3.4454 -1.45017
3.50462 -1.31586
3.4525 -1.44475
3.45251 -1.49052
3.55275 -1.32786
3.52086 -1.46111
3.56639 -1.42495
3.60318 -1.38217
3.67279 -1.22579
3.59282 -1.41667
3.55038 -1.44033
3.51114 -1.46088
3.48255 -1.46622
3.47454 -1.43389
3.46786 -1.40867
3.48145 -1.37066
3.40204 -1.51236
3.4605 -1.35106
3.4081 -1.40648
3.4077 -1.34415
3.33715 -1.41864
3.3011 -1.3845
3.24671 -1.42093
3.27651 -1.29346
3.23037 -1.393
3.33144 -1.18675
3.32293 -1.23785
3.30393 -1.27499
3.24738 -1.34535
3.17969 -1.38587
3.20459 -1.19775
3.15723 -1.24086
3.10436 -1.33617
3.19424 -1.16109
3.22148 -1.14661
3.21453 -1.14453
3.19379 -1.14353
3.22509 -1.04971
3.10137 -1.37761
3.17293 -1.20864
3.2208 -1.10451
3.20547 -1.21345
3.15456 -1.31662
3.16688 -1.23219
3.19168 -1.12655
3.15024 -1.20147
3.13624 -1.21682
3.11296 -1.26929
3.09269 -1.33589
3.14173 -1.2515
3.12725 -1.29272
3.10593 -1.28248
3.0722 -1.27073
2.93906 -1.48207
2.92771 -1.48766
3.06488 -1.19618
3.06155 -1.3016
3.09541 -1.2826
3.06414 -1.3871
3.14782 -1.177
3.06185 -1.37024
3.04644 -1.38133
3.11178 -1.20819
3.09321 -1.23848
3.07061 -1.26973
3.0652 -1.25738
3.1094 -1.10364
3.08681 -1.09776
3.07675 -1.06195
3.02868 -1.16003
3.03401 -1.11104
3.06882 -0.97661
3.05423 -0.993249
3.02806 -1.01332
2.98833 -1.10116
2.99372 -1.10881
2.96286 -1.20983
2.98186 -1.24331
2.97081 -1.36844
2.99892 -1.3475
2.99101 -1.36493
2.98801 -1.32843
2.9282 -1.39932
2.9857 -1.23582
2.97985 -1.24582
2.92533 -1.39818
3.0143 -1.26792
3.0628 -1.22217
3.03215 -1.36052
3.05713 -1.36234
3.10069 -1.30245
3.05256 -1.46579
3.0381 -1.52758
3.02428 -1.5719
3.01263 -1.58197
3.00345 -1.57596
3.11219 -1.34057
3.05971 -1.48596
3.13566 -1.35457
3.10559 -1.42044
3.09989 -1.38174
2.9961 -1.50471
2.90078 -1.58629
2.91598 -1.48485
2.89421 -1.48066
2.90838 -1.4319
2.93686 -1.38304
2.9101 -1.43536
2.94632 -1.35604
2.92664 -1.40137
2.9405 -1.33976
2.97107 -1.23645
2.96577 -1.20289
2.8677 -1.34966
2.88327 -1.24319
2.8378 -1.28872
2.85718 -1.21344
2.81555 -1.29438
2.798 -1.29328
2.73039 -1.36584
2.76432 -1.21426
2.72505 -1.23891
2.74776 -1.15211
2.73807 -1.16301
2.74924 -1.13599
2.76901 -1.03935
2.67335 -1.22843
2.69843 -1.15767
2.71877 -1.05389
2.72145 -0.984326
2.69101 -1.03388
2.7092 -0.9896
2.71548 -1.01921
2.74851 -0.963346
2.7528 -0.982008
2.69047 -1.08912
2.68933 -1.05669
2.65531 -1.11327
2.64025 -1.11263
2.66129 -1.04623
2.70641 -0.933714
2.63895 -1.06571
2.66526 -0.891025
2.56513 -1.05135
2.59885 -0.891601
2.56702 -0.936002
2.54652 -0.920435
2.55146 -0.851466
2.55304 -0.865226
2.54932 -0.883499
2.58279 -0.807294
2.58064 -0.872069
2.58544 -0.883669
2.59491 -0.880326
2.61511 -0.836489
2.64411 -0.767322
2.6257 -0.899452
2.64435 -0.920081
2.64633 -0.995174
2.64503 -1.02564
2.67536 -0.945724
2.68081 -0.91693
2.67437 -0.994941
2.68228 -0.999866
2.70428 -0.909796
2.67133 -0.960736
2.66243 -0.910301
2.63152 -0.959516
2.59086 -1.04718
2.66281 -0.855216
2.68248 -0.775385
2.61111 -0.958361
2.60575 -0.919203
2.602 -0.875193
2.56608 -0.959734
2.59254 -0.836321
2.54276 -0.891204
2.53073 -0.826732
2.48781 -0.847099
2.4545 -0.926603
2.47477 -0.881526
2.50584 -0.854801
2.50745 -0.858369
2.48216 -0.831255
2.4467 -0.817446
2.39174 -0.970813
2.46143 -0.854747
2.49438 -0.81247
2.47846 -0.880879
2.4755 -0.885273
2.47939 -0.793567
2.46489 -0.782258
2.43707 -0.872843
2.44805 -0.811072
2.4143 -0.853934
2.45223 -0.693108
2.40946 -0.883385
2.42674 -0.907562
2.44717 -0.893365
2.48338 -0.806025
2.48342 -0.792338
2.47594 -0.772507
2.48526 -0.70484
2.44821 -0.815181
2.42922 -0.880334
2.40818 -0.964442
2.46052 -0.856872
2.48578 -0.845009
2.45572 -0.972211
2.53884 -0.801815
2.58827 -0.762676
2.59291 -0.882004
2.59197 -0.934716
2.5845 -0.878957
2.59433 -0.829406
2.57598 -0.861885
2.57643 -0.873146
2.60044 -0.725372
2.56491 -0.742748
2.55886 -0.656467
2.50065 -0.741324
2.45797 -0.794393
2.48709 -0.704818
2.48195 -0.780077
2.49772 -0.813921
2.49787 -0.853411
2.50653 -0.874022
2.55282 -0.846934
2.56632 -0.872149
2.58464 -0.803401
2.54637 -0.867486
2.57212 -0.770295
2.56213 -0.814374
2.55368 -0.904293
2.55381 -0.887692
2.5412 -0.89947
2.53098 -0.885085
2.51626 -0.939439
2.53672 -0.914849
2.61468 -0.815203
2.61213 -0.923042
2.61484 -0.923755
2.59907 -0.901581
2.59832 -0.805029
2.56718 -0.845424
2.55534 -0.82481
2.52662 -0.871357
2.53594 -0.835074
2.48225 -0.996122
2.52123 -0.907218
2.54816 -0.797934
2.55775 -0.771865
2.50291 -0.884999
2.53902 -0.772397
2.55409 -0.744099
2.56595 -0.701896
2.52998 -0.841558
2.53539 -0.753436
2.51781 -0.788918
2.47767 -0.898007
2.52225 -0.741569
2.49922 -0.782337
2.44387 -0.866375
2.43464 -0.829896
2.43837 -0.806964
2.46433 -0.739918
2.45642 -0.831066
2.49969 -0.79215
2.48504 -0.882759
2.47743 -0.929951
2.51324 -0.868872
2.46544 -0.974347
2.48402 -0.895866
2.48678 -0.87679
2.45357 -0.965201
2.49795 -0.921548
2.49264 -0.90059
2.47569 -0.917736
2.46113 -0.965401
2.43167 -1.02347
2.46364 -0.922469
2.44656 -0.902483
2.42123 -0.886946
2.43563 -0.869026
2.43324 -0.915302
2.44968 -0.920856
2.4894 -0.846264
2.52411 -0.776635
2.51479 -0.838963
2.51377 -0.840316
2.50929 -0.886346
2.5322 -0.858049
2.53851 -0.813556
2.54808 -0.712561
2.50363 -0.762025
2.50564 -0.772103
2.49301 -0.772916
2.48623 -0.696463
2.42315 -0.912667
2.45706 -0.869299
2.47117 -0.893579
2.47148 -0.948046
2.54554 -0.821324
2.51737 -0.988237
2.55466 -0.952879
2.61197 -0.83661
2.54674 -0.956709
2.50908 -0.976322
2.55392 -0.846639
2.56066 -0.862292
2.53982 -0.868205
2.52189 -0.897883
2.56836 -0.788126
2.58326 -0.814109
2.56495 -0.939687
2.59226 -0.925874
2.58148 -1.00605
2.59294 -0.985854
2.57863 -0.973053
2.55078 -0.990985
2.56236 -0.962245
2.5362 -1.09018
2.58865 -0.983234
2.62619 -0.849028
2.5788 -0.895017
2.59468 -0.776006
2.61662 -0.72204
2.59012 -0.857125
2.59776 -0.894813
2.59776 -0.932501
2.56593 -0.993605
2.57668 -0.981018
2.5678 -1.01679
2.60585 -0.963414
2.65905 -0.847351
2.62746 -0.916043
2.61657 -0.899939
2.64321 -0.808443
2.59378 -0.928167
2.60127 -0.847151
2.58275 -0.799608
2.54067 -0.858775
2.52149 -0.900347
2.554 -0.767264
2.51827 -0.861019
2.53734 -0.809457
2.51637 -0.958232
2.5882 -0.849034
2.59839 -0.896255
2.63329 -0.850986
2.61517 -0.919318
2.62197 -0.948452
2.60989 -1.00796
2.5718 -1.07976
2.64626 -0.855161
2.61954 -0.84212
2.59058 -0.868089
2.56904 -0.905604
2.58971 -0.832599
2.60863 -0.792732
2.5305 -0.94726
2.52654 -0.812958
2.5091 -0.810718
2.51489 -0.848437
2.53159 -0.889795
2.50046 -1.01033
2.49579 -0.950165
2.49157 -0.880439
2.44665 -0.955771
2.46563 -0.902849
2.47394 -0.904927
2.50145 -0.837774
2.49355 -0.841753
2.50204 -0.783472
2.4243 -0.988308
2.4675 -0.93022
2.46212 -0.926778
2.46426 -0.896096
2.49347 -0.784046
2.47517 -0.802969
2.47491 -0.735504
2.4457 -0.804403
2.44202 -0.726896
2.39819 -0.814343
2.40416 -0.798892
2.41464 -0.833201
2.43976 -0.820784
2.43701 -0.829939
2.45412 -0.782047
2.43532 -0.831145
2.46979 -0.730056
2.45552 -0.778121
2.43094 -0.868524
2.47543 -0.765654
2.5219 -0.642261
2.49468 -0.717539
2.49684 -0.712597
2.47218 -0.842252
2.46564 -0.878414
2.52595 -0.76323
2.55741 -0.738833
2.52415 -0.849401
2.56557 -0.656262
2.50802 -0.804343
2.51455 -0.758772
2.4755 -0.853591
2.50698 -0.741482
2.4935 -0.820702
2.51953 -0.757642
2.48663 -0.841071
2.48274 -0.827693
2.48402 -0.850258
2.44606 -0.926647
2.49216 -0.802277
2.47876 -0.841488
2.4571 -0.881172
2.4737 -0.826387
2.53844 -0.580906
2.45106 -0.892193
2.50038 -0.828247
2.50793 -0.864592
2.4876 -0.905363
2.47879 -0.930852
2.53185 -0.778443
2.49169 -0.974344
2.51084 -0.919631
2.50933 -0.968129
2.51366 -0.990097
2.54024 -0.884382
2.5411 -0.825776
2.54608 -0.772946
2.52561 -0.772279
2.48509 -0.856564
2.50046 -0.712304
2.43914 -0.85503
2.44482 -0.784423
2.46754 -0.789277
2.45861 -0.940849
2.52898 -0.807962
2.51714 -0.905281
2.51784 -1.02011
2.59432 -0.987636
2.6003 -1.09575
2.60314 -1.13491
2.65737 -1.00875
2.64107 -1.01592
2.5809 -1.11368
2.65936 -0.918027
2.58027 -1.10344
2.55933 -1.09108
2.56182 -0.996087
2.533 -0.950984
2.51082 -0.915302
2.48045 -0.93439
2.51361 -0.837599
2.50088 -0.883702
2.54768 -0.76189
2.52925 -0.832409
2.45982 -1.05134
2.50432 -0.972646
2.57409 -0.81855
2.51546 -0.971708
2.53561 -0.888747
2.51066 -0.932566
2.53355 -0.864961
2.548 -0.844274
2.55113 -0.871327
2.58873 -0.802556
2.57047 -0.886292
2.55139 -0.964894
2.59205 -0.858759
2.57965 -0.902363
2.60643 -0.844146
2.55759 -1.00599
2.5692 -1.00953
2.58863 -1.01033
2.60813 -1.01075
2.62972 -0.970386
2.586 -1.05439
2.57074 -1.0951
2.5099 -1.21596
2.57318 -1.07293
2.57971 -1.06467
2.55626 -1.11222
2.55341 -1.10108
2.53639 -1.09684
2.4905 -1.08183
2.48374 -1.02856
2.45474 -1.03103
2.48012 -0.971891
2.44755 -1.06274
2.4218 -1.12859
2.45824 -1.03912
2.41317 -1.04928
2.40965 -1.02127
2.4563 -0.931607
2.42721 -1.01735
2.44184 -0.979312
2.38994 -1.07267
2.38283 -1.01574
2.33962 -1.04341
2.29956 -1.07286
2.25409 -1.13081
2.28068 -1.06759
2.31328 -1.05148
2.29224 -1.14114
2.39479 -0.988677
2.35659 -1.01855
2.30334 -1.04275
2.28132 -1.08958
2.35704 -1.00965
2.33061 -1.13318
2.35603 -1.11367
2.34738 -1.11349
2.33277 -1.12394
2.34298 -1.07086
2.37013 -1.01373
2.35646 -1.0287
2.3838 -0.969321
2.35708 -1.01504
2.38226 -0.911264
2.35494 -0.898855
2.26163 -1.03794
2.23657 -1.03348
2.26877 -0.916844
2.24048 -0.943917
2.19724 -1.02243
2.24 -0.977146
2.24372 -1.0324
2.24108 -1.03518
2.25075 -0.982042
2.20774 -1.08653
2.24319 -1.02166
2.24392 -1.04566
2.20499 -1.15969
2.26929 -1.06838
2.28054 -1.04331
2.28415 -1.04376
2.30084 -0.98237
2.27077 -0.993525
2.23981 -1.0458
2.27402 -0.950563
2.2616 -0.967222
2.28118 -0.960557
2.325 -0.869404
2.28097 -0.980467
2.28731 -0.97388
2.27713 -1.02604
2.34995 -0.855107
2.30299 -0.964628
2.35694 -0.82629
2.27815 -0.980194
2.28925 -0.960817
2.30924 -0.904192
2.32907 -0.861444
2.32415 -0.905289
2.38461 -0.895283
2.41525 -0.958764
2.46829 -0.870374
2.47256 -0.871009
2.46194 -0.95471
2.5008 -0.971121
2.53741 -1.01626
2.59395 -1.02703
2.61258 -1.0487
2.6332 -1.02122
2.67506 -0.901703
2.59916 -1.02669
2.62844 -0.918487
2.63291 -0.881477
2.59513 -0.972613
2.60757 -0.875635
2.57557 -0.888592
2.5242 -0.95791
2.51752 -0.947666
2.51755 -0.940841
2.55614 -0.85036
2.5712 -0.821768
2.60816 -0.763782
2.59869 -0.881748
2.6434 -0.765928
2.59821 -0.844886
2.57125 -0.847281
2.61613 -0.681746
2.58499 -0.813147
2.58399 -0.802605
2.59838 -0.731882
2.57831 -0.731904
2.54344 -0.778015
2.48754 -0.878761
2.534 -0.747548
2.53303 -0.741606
2.51113 -0.76563
2.50041 -0.719484
2.51864 -0.61097
2.47927 -0.779223
2.49734 -0.736938
2.47165 -0.849774
2.49024 -0.830029
2.53066 -0.718158
2.54979 -0.705708
2.56067 -0.759419
2.52987 -0.905636
2.57186 -0.907314
2.61495 -0.801655
2.56671 -0.907581
2.58924 -0.752026
2.54378 -0.830258
2.53174 -0.780855
2.4927 -0.82448
2.48421 -0.789515
2.45996 -0.790136
2.45035 -0.78051
2.38678 -0.949426
2.42359 -0.894628
2.42954 -0.874001
2.47755 -0.710207
2.44823 -0.79147
2.43842 -0.860188
2.52502 -0.692692
2.48067 -0.821385
2.48629 -0.821315
2.46978 -0.883884
2.44712 -0.970254
2.47343 -0.923784
2.4874 -0.930016
2.41081 -1.06932
2.38137 -1.0744
2.39219 -1.01638
2.41843 -0.993687
2.41607 -1.01014
2.46555 -0.914968
2.43765 -1.00271
2.43276 -1.00306
2.4301 -0.996026
2.41938 -1.03412
2.441 -1.00044
2.4521 -0.985398
2.40705 -1.11173
2.49506 -0.943392
2.48165 -0.969398
2.48141 -0.984632
2.49787 -0.937564
2.43722 -1.04658
2.43756 -1.04544
2.49707 -0.979011
2.52067 -0.980401
2.50087 -1.07444
2.46259 -1.12363
2.45123 -1.09915
2.45788 -1.02032
2.45321 -0.981354
2.44965 -0.989084
2.46243 -0.935628
2.43863 -1.00176
2.45084 -0.950604
2.42326 -0.975665
2.39442 -1.01116
2.4034 -0.994693
2.44862 -0.936629
2.46982 -0.941731
2.47749 -0.950443
2.45388 -1.00416
2.42662 -1.05224
2.42964 -1.0022
2.47678 -0.900223
2.43411 -1.01078
2.47876 -0.88334
2.42898 -0.977853
2.42207 -0.966487
2.37224 -1.07037
2.40934 -0.99833
2.43362 -0.946028
2.49504 -0.822956
2.48276 -0.928663
2.53013 -0.802252
2.47553 -0.966109
2.50877 -0.90845
2.50449 -0.981001
2.51287 -0.968394
2.50218 -0.975645
2.47503 -0.951774
2.49113 -0.852661
2.50282 -0.787133
2.50603 -0.79454
2.50357 -0.827047
2.52508 -0.72329
2.50698 -0.772876
2.47413 -0.824509
2.46343 -0.87015
2.47904 -0.907821
2.53824 -0.840753
2.53582 -0.854158
2.53965 -0.82219
2.53564 -0.854608
2.50106 -0.997912
2.53136 -0.963606
2.51119 -1.04563
2.48371 -1.12787
2.48208 -1.09077
2.47831 -1.09094
2.45366 -1.11329
2.47677 -1.0685
2.40284 -1.23209
2.44117 -1.16373
2.43205 -1.14822
2.44278 -1.12291
2.43806 -1.07824
2.37444 -1.15241
2.36416 -1.14214
2.36568 -1.10476
2.31384 -1.18162
2.33485 -1.14079
2.32656 -1.1817
2.26936 -1.29839
2.3108 -1.26461
2.3613 -1.24581
2.40033 -1.26185
2.43562 -1.25323
2.36698 -1.38982
2.43425 -1.26277
2.49034 -1.11043
2.43137 -1.16661
2.38637 -1.18963
2.40328 -1.11808
2.3813 -1.12774
2.36625 -1.10538
2.33957 -1.11928
2.37595 -1.0251
2.36952 -0.98926
2.33186 -1.04582
2.37114 -0.92064
2.36552 -0.910258
2.30451 -1.03317
2.24309 -1.12784
2.24667 -1.11621
2.26454 -1.13296
2.31725 -1.08251
2.32233 -1.08759
2.34584 -1.02512
2.32159 -1.06598
2.35378 -1.01061
2.32019 -1.11419
2.3349 -1.10769
2.34112 -1.11566
2.35959 -1.059
2.34467 -1.1339
2.34475 -1.17828
2.35293 -1.20728
2.34269 -1.23437
2.34767 -1.21454
2.38227 -1.18408
2.44161 -1.10686
2.44851 -1.09188
2.4555 -1.03551
2.45089 -1.02674
2.4386 -1.06082
2.42903 -1.10375
2.40384 -1.1527
2.36399 -1.17901
2.29556 -1.25632
2.31801 -1.19099
2.24728 -1.31356
2.30571 -1.21699
2.35929 -1.14479
2.36534 -1.11122
2.37388 -1.08945
2.36807 -1.05715
2.33796 -1.11251
2.36565 -1.10276
2.33646 -1.19899
2.33849 -1.15324
2.34475 -1.12441
2.33835 -1.1439
2.32252 -1.17867
2.30315 -1.17519
2.29705 -1.19452
2.31643 -1.14954
2.35129 -1.12553
2.39189 -1.1237
2.41051 -1.16865
2.50272 -1.01218
2.49898 -1.08236
2.45992 -1.18024
2.49766 -1.1059
2.45618 -1.1537
2.49066 -1.06344
2.46449 -1.14629
2.53501 -1.01987
2.50516 -1.12177
2.47889 -1.14565
2.41386 -1.20814
2.42346 -1.11788
2.42381 -1.09309
2.41451 -1.11091
2.399 -1.12019
2.41873 -1.04959
2.40934 -1.00237
2.40033 -0.98458
2.36576 -1.05245
2.32043 -1.13967
2.32011 -1.11673
2.36965 -0.995681
2.34055 -1.02926
2.36131 -0.957643
2.36685 -0.920916
2.41582 -0.840398
2.40387 -0.833313
2.38622 -0.813884
2.36209 -0.858285
2.37166 -0.828336
2.37261 -0.883268
2.42256 -0.849461
2.39467 -0.986264
2.41726 -0.928153
2.37298 -1.00906
2.40087 -0.951946
2.4015 -0.970957
2.41607 -0.93296
2.44281 -0.835695
2.43513 -0.818616
2.4016 -0.845904
2.38142 -0.856361
2.36728 -0.882265
2.36038 -0.916223
2.30536 -1.02674
2.37897 -0.87456
2.33417 -0.928729
2.29405 -1.00545
2.26833 -1.07167
2.32749 -1.01526
2.32523 -1.07995
2.34802 -1.06232
2.37359 -1.06
2.41502 -0.990756
2.40612 -1.01835
2.40851 -0.977464
2.37939 -0.988206
2.35813 -0.967651
2.35836 -0.958185
2.37944 -0.859536
2.31841 -0.961265
2.35543 -0.900197
2.36693 -0.89703
2.36568 -0.917861
2.3604 -0.963639
2.34419 -1.01324
2.33261 -1.01655
2.29594 -1.07268
2.27477 -1.08575
2.24679 -1.13712
2.26526 -1.09212
2.33822 -0.995836
2.28232 -1.13445
2.27461 -1.12261
2.33118 -0.951716
2.29623 -1.03959
2.3112 -0.981815
2.32021 -0.893717
2.32873 -0.808907
2.29465 -0.84121
2.26913 -0.813591
2.22531 -0.819934
2.20923 -0.898295
2.26129 -0.800015
2.25866 -0.839166
2.23649 -0.885217
2.25105 -0.825682
2.24076 -0.836792
2.27453 -0.710581
2.2621 -0.748094
2.28285 -0.759155
2.29142 -0.80521
2.29267 -0.844247
2.27356 -0.907293
2.25392 -0.931353
2.30233 -0.847751
2.27025 -0.976317
2.35353 -0.778196
2.35186 -0.851471
2.38213 -0.769866
2.42514 -0.629716
2.35456 -0.874027
2.40353 -0.812707
2.34306 -1.00698
2.4244 -0.769888
2.37605 -0.922548
2.40563 -0.837062
2.35071 -0.970939
2.39223 -0.884258
2.35243 -0.948242
2.37213 -0.862627
2.37534 -0.830678
2.33179 -0.8935
2.34413 -0.807954
2.36635 -0.749382
2.3777 -0.705139
2.30046 -0.993565
2.37069 -0.911582
2.40507 -0.882614
2.40311 -0.933852
2.41815 -0.925106
2.40195 -0.973586
2.42127 -0.905655
2.3821 -0.951814
2.36724 -0.936649
2.36453 -0.931902
2.3538 -0.974991
2.35036 -0.962899
2.31287 -1.027
2.33127 -0.986346
2.36349 -0.921868
2.34494 -0.990402
2.35396 -0.968323
2.37035 -0.899377
2.37194 -0.955772
2.41256 -0.895156
2.35392 -1.01938
2.37064 -0.922977
2.28512 -1.02835
2.246 -1.03438
2.25414 -0.99245
2.32246 -0.834498
2.28211 -0.954446
2.27822 -0.97836
2.29738 -0.931427
2.25396 -1.05313
2.21878 -1.14645
2.30426 -1.02577
2.26587 -1.13656
2.29317 -1.12071
2.33601 -1.05424
2.37444 -1.01354
2.3286 -1.12526
2.35206 -1.06625
2.31465 -1.07908
2.25496 -1.11969
2.26742 -0.979679
2.23539 -0.973661
2.23525 -0.915437
2.1988 -0.994741
2.209 -0.970167
2.16295 -1.03658
2.18425 -0.993882
2.12922 -1.10538
2.17667 -1.06067
2.14754 -1.13516
2.15995 -1.17314
2.20105 -1.11516
2.27614 -1.02224
2.25965 -1.04231
2.17867 -1.1636
2.2102 -1.15694
2.25725 -1.14444
2.29885 -1.12633
2.33328 -1.02179
2.17601 -1.24328
2.21571 -1.1483
2.18193 -1.19959
2.22362 -1.10333
2.18516 -1.21618
2.18783 -1.20943
2.25888 -1.08227
2.23561 -1.07957
2.23713 -1.0563
2.242 -1.00335
2.22962 -1.02312
2.15892 -1.14492
2.20287 -1.05977
2.17164 -1.12857
2.17623 -1.12199
2.06407 -1.27355
2.02305 -1.29236
2.09828 -1.18193
2.04436 -1.26925
2.10746 -1.19303
2.08829 -1.23341
2.17252 -1.08051
2.11023 -1.15305
2.14076 -1.08567
2.13385 -1.12109
2.18315 -1.05285
2.13704 -1.1685
2.22917 -1.04097
2.18327 -1.09404
2.16402 -1.07175
2.17091 -0.998591
2.05862 -1.17172
2.08331 -1.14513
2.09165 -1.16095
2.08725 -1.19271
2.08361 -1.20838
2.10897 -1.15704
2.12409 -1.15577
2.14341 -1.13516
2.05074 -1.2876
2.14596 -1.15051
2.17722 -1.11938
2.23563 -1.0626
2.21238 -1.11634
2.203 -1.0864
2.1054 -1.20907
2.13122 -1.15946
2.14881 -1.16122
2.13693 -1.23336
2.1583 -1.23961
2.14043 -1.22898
2.18805 -1.11946
2.26397 -0.957327
2.23424 -1.02971
2.25387 -1.04504
2.23779 -1.07651
2.24412 -1.07715
2.24473 -1.10109
2.16887 -1.22149
2.14365 -1.26395
2.19555 -1.17774
2.11475 -1.33648
2.10632 -1.38084
2.17081 -1.30406
2.174 -1.30343
2.12196 -1.35986
2.1694 -1.26159
2.14362 -1.25438
2.14487 -1.20387
2.15403 -1.13115
2.14808 -1.10666
2.10392 -1.1387
2.07824 -1.12813
2.04027 -1.10257
2.03143 -0.994519
2.02104 -0.927043
1.99698 -0.921865
1.97802 -0.899303
1.92774 -0.98445
1.99862 -0.904647
2.02618 -0.90899
2.00314 -1.02036
2.05542 -0.995878
1.97291 -1.17794
2.05722 -1.05956
2.02802 -1.14341
2.09019 -1.09038
2.04037 -1.18383
2.09728 -1.06192
2.09675 -1.02498
2.12166 -0.94395
2.07578 -0.985303
2.03563 -1.0287
2.06937 -0.966818
2.03052 -1.05708
2.01308 -1.14734
2.10548 -1.04176
2.10394 -1.07102
2.11232 -1.062
2.08864 -1.127
2.11221 -1.10694
2.09392 -1.1597
2.12998 -1.09022
2.12568 -1.10287
2.11723 -1.08093
2.03419 -1.17334
2.14947 -0.943294
2.07362 -1.07014
2.10079 -1.02496
2.08431 -1.07454
2.11152 -1.10505
2.10988 -1.19965
2.19742 -1.09993
2.15783 -1.19176
2.08708 -1.28542
2.06784 -1.31177
2.07414 -1.33041
2.17745 -1.17657
2.11379 -1.2776
2.10895 -1.26022
2.14589 -1.14816
2.05258 -1.27224
2.06962 -1.23669
2.07103 -1.20021
2.04937 -1.18066
2.00516 -1.15241
1.96718 -1.16538
1.92954 -1.16539
1.87478 -1.27016
1.90812 -1.25467
1.95103 -1.22356
1.92669 -1.24989
1.91686 -1.25858
1.94909 -1.19319
1.91782 -1.20142
1.98553 -1.08524
1.93009 -1.14204
1.93874 -1.08104
1.88532 -1.0891
1.79527 -1.12404
1.79829 -1.07944
1.82576 -1.0247
1.8179 -1.01326
1.80079 -1.01209
1.75068 -1.08323
1.84044 -1.02415
1.84083 -1.11312
1.89097 -1.08951
1.93995 -1.04101
1.93013 -1.09759
1.92804 -1.0929
1.88255 -1.15797
1.94557 -1.03683
1.92523 -1.02308
1.87693 -1.08929
1.85186 -1.12307
1.86018 -1.08579
1.86939 -1.04423
1.87449 -1.07395
1.94528 -0.958825
1.84619 -1.08874
1.89816 -0.995723
1.88201 -1.05237
1.92182 -1.01354
1.97865 -0.923101
1.93089 -1.02397
1.98475 -0.918625
1.89954 -1.04156
1.91035 -1.03038
1.88995 -1.05051
1.88756 -1.07787
1.93723 -1.00254
1.96161 -0.960784
1.93082 -1.00145
1.90065 -1.0753
1.90151 -1.1027
1.91832 -1.08178
1.88325 -1.11602
1.82997 -1.20127
1.91183 -1.06575
1.88412 -1.15598
1.91731 -1.14734
1.90636 -1.18212
1.99979 -1.06492
1.99244 -1.1329
1.95588 -1.21913
1.99166 -1.16387
2.02061 -1.11638
1.98381 -1.14163
1.89298 -1.21419
1.88132 -1.16857
1.81519 -1.23904
1.89311 -1.11759
1.90786 -1.10255
1.84797 -1.14571
1.88217 -1.0388
1.79787 -1.08805
1.79009 -1.05396
1.80992 -1.04159
1.85668 -0.99624
1.86364 -1.04263
1.85496 -1.10831
1.80267 -1.22028
1.88114 -1.14554
1.88745 -1.1328
1.88943 -1.10964
1.90483 -1.08715
1.87584 -1.10288
1.85368 -1.12117
1.87335 -1.12862
1.8909 -1.10198
1.8846 -1.0715
1.85412 -1.0782
1.81638 -1.13983
1.81415 -1.12617
1.76044 -1.20163
1.71842 -1.24909
1.79667 -1.14052
1.80618 -1.13943
1.78521 -1.16752
1.815 -1.12777
1.84394 -1.11583
1.80321 -1.1707
1.80932 -1.16352
1.82476 -1.14221
1.87257 -1.07515
1.90135 -1.06698
1.90116 -1.07219
1.83173 -1.17335
1.88686 -1.08527
1.85939 -1.12666
1.80751 -1.21063
1.87495 -1.11733
1.88497 -1.10154
1.83263 -1.15308
1.8989 -1.00439
1.86427 -1.03968
1.88654 -1.03158
1.87134 -1.05954
1.85412 -1.04605
1.80888 -1.09834
1.79499 -1.09792
1.78727 -1.10282
1.87084 -0.993427
1.85678 -1.08202
1.91224 -1.0667
1.96602 -1.05456
1.96131 -1.11744
1.99589 -1.08803
1.98247 -1.10897
1.998 -1.08034
2.05253 -1.01839
1.94175 -1.19537
1.93091 -1.20373
1.94273 -1.17287
1.88407 -1.22595
1.88567 -1.18288
1.85516 -1.19067
1.8368 -1.16771
1.84596 -1.12315
1.81561 -1.16941
1.84652 -1.1327
1.87585 -1.07321
1.82514 -1.11834
1.85197 -1.07134
1.96297 -0.882469
1.90146 -0.986209
1.84066 -1.07118
1.83044 -1.06914
1.83428 -1.07057
1.82898 -1.07229
1.77494 -1.15866
1.84833 -1.05493
1.83727 -1.07508
1.78995 -1.1853
1.89411 -1.08697
1.88387 -1.1267
1.87739 -1.13374
1.86964 -1.1351
1.83468 -1.17528
1.83431 -1.19942
1.8375 -1.20626
1.87298 -1.15208
1.82404 -1.18699
1.87363 -1.09004
1.82758 -1.13532
1.86545 -1.07459
1.79695 -1.13247
1.89962 -0.977864
1.8711 -1.01062
1.86675 -1.00124
1.88311 -0.980274
1.84522 -1.03156
1.80691 -1.06346
1.85749 -0.972062
1.81555 -1.09039
1.84695 -1.10286
1.90774 -1.06831
1.87416 -1.12884
1.89999 -1.08928
1.90404 -1.04267
1.85712 -1.05347
1.84685 -1.01733
1.8081 -1.03348
1.80958 -1.00767
1.83577 -0.981185
1.82852 -1.0274
1.82334 -1.05138
1.86712 -0.998921
1.84848 -1.03994
1.84925 -1.05936
1.87712 -0.99311
1.89206 -0.976186
1.87297 -1.02453
1.84285 -1.07725
1.86361 -1.0527
1.87704 -1.05832
1.86491 -1.09518
1.93857 -1.01175
1.90645 -1.08083
1.94491 -1.03376
1.92321 -1.05577
1.96285 -1.00737
1.9067 -1.1165
1.93148 -1.09497
1.9305 -1.08355
1.93468 -1.07164
1.93254 -1.083
1.9101 -1.1445
1.89828 -1.17917
1.95177 -1.10508
1.93826 -1.121
1.86519 -1.21677
1.82663 -1.3048
1.94784 -1.17298
1.89841 -1.27369
1.95126 -1.22019
1.93636 -1.23212
1.8616 -1.28458
1.89164 -1.23384
1.98572 -1.11622
1.97388 -1.12495
1.92982 -1.17483
1.92293 -1.13294
1.91027 -1.11172
1.9285 -1.056
1.84179 -1.17206
1.84821 -1.17253
1.85433 -1.16861
1.85191 -1.17751
1.92136 -1.07228
1.93381 -1.04339
1.88916 -1.07916
1.92481 -1.03452
1.9117 -1.03951
1.87247 -1.12317
1.86871 -1.16461
1.93851 -1.11679
1.94479 -1.14317
1.95093 -1.14766
1.93394 -1.14136
1.86796 -1.22375
1.91022 -1.18592
1.90271 -1.20236
1.93299 -1.20735
1.91989 -1.23966
1.97401 -1.1467
1.95071 -1.21053
1.95724 -1.18266
1.94828 -1.14445
1.94301 -1.10817
1.9544 -1.08388
1.91983 -1.13504
1.92259 -1.13495
1.88078 -1.1759
1.8674 -1.19499
1.90991 -1.13538
1.91983 -1.12988
1.93455 -1.09294
1.91495 -1.13021
1.9309 -1.10759
1.92895 -1.1346
1.94494 -1.1293
2.00012 -1.06388
1.94786 -1.1254
1.90724 -1.15707
1.89535 -1.14826
1.87043 -1.17563
1.8587 -1.1724
1.8716 -1.15374
1.87944 -1.15109
1.89407 -1.15458
1.86427 -1.20281
1.84936 -1.23947
1.91373 -1.155
1.92331 -1.14818
1.94556 -1.11784
1.86548 -1.23666
1.88308 -1.21047
1.94367 -1.1259
1.88128 -1.22556
1.83835 -1.29582
1.94267 -1.12336
1.84933 -1.24392
1.89036 -1.18743
1.87244 -1.20901
1.95806 -1.04883
1.90184 -1.08995
1.91178 -1.05293
1.94896 -1.00378
1.89951 -1.06899
1.89136 -1.04696
1.90735 -1.01707
1.88878 -1.06135
1.93236 -1.01211
1.89938 -1.07935
1.89073 -1.09864
1.97235 -0.97322
1.89586 -1.0988
1.95754 -1.00803
1.93662 -1.01295
1.91733 -1.02504
1.80435 -1.15817
1.83089 -1.14636
1.90137 -1.0272
1.86926 -1.04853
1.84409 -1.06188
1.77559 -1.18532
1.84147 -1.14272
1.85302 -1.14653
1.91064 -1.06479
1.9188 -1.00488
1.88461 -1.02144
1.90204 -0.975579
1.85884 -1.02246
1.86629 -0.996205
1.86599 -0.971014
1.86493 -1.00655
1.86037 -1.0413
1.89989 -0.991206
1.94357 -0.956037
1.94427 -1.00498
1.92495 -1.09887
1.94983 -1.11339
1.95174 -1.12896
1.97386 -1.11332
1.92018 -1.17599
1.90366 -1.20823
1.97921 -1.12803
1.95759 -1.14456
1.92276 -1.17018
1.90945 -1.10615
1.86871 -1.01599
1.80895 -1.00092
1.7685 -1.06025
1.83808 -0.963155
1.82187 -1.01329
1.81287 -1.04667
1.79445 -1.06644
1.82402 -1.02095
1.75764 -1.14285
1.80495 -1.12349
1.84596 -1.10005
1.86209 -1.11642
1.80816 -1.17296
1.80005 -1.1561
1.82171 -1.09077
1.84274 -1.06309
1.81933 -1.10197
1.79508 -1.1246
1.81447 -1.08689
1.75846 -1.15348
1.85408 -1.04883
1.69434 -1.29241
1.78434 -1.19731
1.76261 -1.2308
1.77891 -1.18775
1.79945 -1.11708
1.80392 -1.11272
1.77755 -1.13485
1.75075 -1.16045
1.73843 -1.18656
1.75563 -1.15729
1.66373 -1.24397
1.70286 -1.15489
1.68758 -1.13401
1.66418 -1.15839
1.70969 -1.09341
1.72289 -1.05853
1.74083 -1.01312
1.73511 -1.00747
1.77114 -0.992281
1.69584 -1.12494
1.74289 -1.03306
1.75185 -1.00524
1.72786 -1.0177
1.69905 -1.04097
1.7208 -1.0318
1.69648 -1.0821
1.74535 -1.00627
1.73464 -1.00096
1.68323 -1.04164
1.68313 -1.06783
1.72219 -1.06537
1.74662 -1.08364
1.84349 -0.953901
1.80754 -0.980948
1.72498 -1.05501
1.66163 -1.11398
1.69906 -1.05281
1.69851 -1.07397
1.71577 -1.07628
1.76138 -0.979126
1.74558 -0.979795
1.75978 -0.959459
1.72695 -1.01827
1.73858 -0.951385
1.71604 -0.969885
1.73089 -0.971589
1.68109 -1.06651
1.75092 -1.03041
1.79608 -0.993153
1.78065 -0.982006
1.72521 -1.01695
1.72032 -0.995658
1.68556 -1.03514
1.65614 -1.07486
1.66502 -1.09043
1.6415 -1.12405
1.60906 -1.13993
1.60148 -1.14855
1.62977 -1.10575
1.59789 -1.14619
1.63782 -1.10346
1.60861 -1.14804
1.6814 -1.08974
1.622 -1.16797
1.68257 -1.07028
1.63961 -1.09841
1.663 -1.05505
1.63683 -1.03645
1.60324 -1.04197
1.55713 -1.05116
1.57284 -1.00872
1.58527 -0.979013
1.55957 -1.04383
1.63527 -0.967089
1.63021 -1.01351
1.64984 -0.994918
1.66364 -0.996966
1.61046 -1.07688
1.61775 -1.08871
1.62116 -1.09283
1.64085 -1.1059
1.59108 -1.17281
1.67951 -1.06391
1.67088 -1.08959
1.66122 -1.11591
1.72904 -1.03702
1.72216 -0.985948
1.66401 -1.05498
1.70551 -0.993066
1.63923 -1.04888
1.55792 -1.13825
1.54286 -1.17084
1.62024 -1.1103
1.59584 -1.16821
1.67864 -1.13364
1.73593 -1.13939
1.77679 -1.1762
1.74509 -1.26411
1.7384 -1.24625
1.69704 -1.24885
1.73502 -1.15299
1.66235 -1.22605
1.72585 -1.13615
1.74556 -1.06881
1.6356 -1.1566
1.67164 -1.08771
1.65088 -1.09773
1.6941 -1.06992
1.70318 -1.06563
1.66864 -1.11216
1.68628 -1.08767
1.65098 -1.12774
1.64922 -1.12869
1.63049 -1.15511
1.72405 -1.10815
1.73178 -1.13767
1.74032 -1.18389
1.76624 -1.17295
1.74328 -1.22302
1.76984 -1.1938
1.69886 -1.28823
1.76198 -1.20094
1.72546 -1.22381
1.66296 -1.22921
1.62173 -1.25087
1.63848 -1.19791
1.60761 -1.2074
1.60904 -1.15839
1.53396 -1.17735
1.59188 -1.0753
1.60519 -1.02971
1.54129 -1.07725
1.55819 -1.06172
1.54881 -1.09237
1.52363 -1.12896
1.55111 -1.04975
1.50709 -1.04475
1.45065 -1.08445
1.4719 -1.03532
1.41449 -1.10061
1.44467 -1.07989
1.45451 -1.11322
1.53762 -1.07208
1.58553 -1.07528
1.56893 -1.13484
1.59368 -1.11251
1.54586 -1.13954
1.52569 -1.12664
1.56284 -1.07646
1.48778 -1.16756
1.54765 -1.11055
1.48353 -1.18393
1.52387 -1.13691
1.54075 -1.08986
1.51465 -1.10606
1.55457 -1.03305
1.54591 -1.06286
1.58342 -1.03331
1.53963 -1.06942
1.56707 -0.994014
1.50358 -1.06554
1.47771 -1.09787
1.49236 -1.11716
1.55117 -1.0863
1.47941 -1.17902
1.54539 -1.12724
1.47338 -1.19661
1.53589 -1.11612
1.50553 -1.14322
1.562 -1.05615
1.48002 -1.14736
1.44923 -1.13087
1.43879 -1.1072
1.4306 -1.10217
1.43899 -1.10441
1.39891 -1.14926
1.45055 -1.07881
1.44201 -1.06848
1.39572 -1.1148
1.35582 -1.14498
1.39431 -1.10702
1.41118 -1.09113
1.41078 -1.12156
1.43087 -1.11757
1.4542 -1.1002
1.48893 -1.06459
1.4378 -1.09881
1.45205 -1.05133
1.4868 -1.01456
1.41577 -1.10878
1.38654 -1.14872
1.44565 -1.09787
1.45966 -1.13603
1.47083 -1.13842
1.4405 -1.15738
1.44289 -1.13277
1.39085 -1.17305
1.4184 -1.13153
1.43974 -1.11249
1.44654 -1.07673
1.46569 -0.987005
1.39236 -1.01754
1.378 -1.02817
1.31357 -1.0747
1.34831 -1.03865
1.3672 -1.00909
1.35923 -1.01501
1.39096 -0.951822
1.29283 -1.00633
1.31564 -0.968832
1.3034 -0.996225
1.26705 -1.03562
1.29681 -1.01182
1.29546 -1.01668
1.30611 -1.02098
1.32011 -1.06398
1.33676 -1.10271
1.37786 -1.0969
1.30493 -1.19052
1.42169 -1.10259
1.38034 -1.13892
1.42852 -1.07262
1.43855 -1.07871
1.48758 -1.04628
1.49125 -1.03912
1.48615 -1.04548
1.37908 -1.16245
1.38726 -1.14172
1.4494 -1.06315
1.4046 -1.11895
1.37456 -1.13842
1.37507 -1.1326
1.40266 -1.10657
1.43814 -1.08781
1.45509 -1.06815
1.39977 -1.13402
1.38364 -1.16082
1.42848 -1.13058
1.42287 -1.13573
1.43821 -1.10691
1.42257 -1.10682
1.46235 -1.05301
1.4245 -1.09511
1.41534 -1.11612
1.45874 -1.09271
1.45104 -1.08953
1.4758 -1.07156
1.49976 -1.07889
1.5064 -1.06999
1.52665 -1.03208
1.46243 -1.11814
1.4758 -1.09013
1.41952 -1.16941
1.42462 -1.1767
1.43225 -1.18955
1.42481 -1.18592
1.44221 -1.14856
1.38694 -1.21649
1.45629 -1.16379
1.47331 -1.16525
1.52966 -1.09553
1.56333 -1.08613
1.53826 -1.14624
1.53428 -1.15977
1.55525 -1.13125
1.61362 -1.05255
1.57317 -1.06979
1.54839 -1.0895
1.52797 -1.09837
1.51301 -1.11405
1.4824 -1.10043
1.41688 -1.1249
1.4054 -1.13644
1.43934 -1.08192
1.45848 -1.02188
1.42074 -1.00153
1.34594 -1.0515
1.39665 -0.982497
1.36801 -1.03261
1.38282 -1.05092
1.43174 -1.007
1.43776 -1.02135
1.42484 -1.08011
1.43652 -1.10861
1.4967 -1.06251
1.53367 -1.02012
1.487 -1.08661
1.44702 -1.12218
1.50923 -1.03114
1.48846 -1.07951
1.49627 -1.11352
1.53727 -1.09868
1.49211 -1.17564
1.51886 -1.16474
1.50327 -1.15879
1.53813 -1.07485
1.52057 -1.10141
1.40684 -1.24685
1.47659 -1.175
1.49822 -1.13397
1.51968 -1.08766
1.45678 -1.12617
1.4544 -1.08622
1.39227 -1.12842
1.43919 -1.05276
1.46187 -1.03211
1.4283 -1.07129
1.36479 -1.13097
1.44024 -1.05733
1.405 -1.08164
1.41381 -1.06386
1.44487 -1.00852
1.35173 -1.11157
1.45655 -1.04958
1.47573 -1.05056
1.37518 -1.15175
1.43992 -1.03587
1.39595 -1.04025
1.39941 -0.999875
1.38928 -1.02702
1.40084 -1.0083
1.37659 -1.03911
1.3429 -1.04767
1.36958 -0.992402
1.34737 -0.979947
1.35988 -0.957327
1.32505 -1.03639
1.298 -1.12532
1.325 -1.16414
1.39698 -1.12654
1.44452 -1.13246
1.44627 -1.13062
1.47108 -1.08982
1.44839 -1.09031
1.43094 -1.09109
1.40718 -1.09945
1.39571 -1.10948
1.40895 -1.10065
1.48694 -1.01408
1.46906 -1.03302
1.42962 -1.06231
1.4045 -1.07031
1.46647 -1.03069
1.47927 -1.0572
1.47945 -1.07667
1.5152 -1.04759
1.48066 -1.05946
1.4865 -1.02873
1.40257 -1.10478
1.35833 -1.14937
1.42456 -1.09113
1.3509 -1.16473
1.41167 -1.1164
1.3363 -1.16511
1.3725 -1.12318
1.39742 -1.12014
1.44326 -1.06274
1.44768 -1.03037
1.42052 -1.04191
1.39483 -1.0661
1.35934 -1.0959
1.39569 -1.09284
1.32098 -1.19596
1.43717 -1.14517
1.4081 -1.23818
1.53177 -1.15783
1.47913 -1.21821
1.50669 -1.17986
1.50579 -1.15854
1.41644 -1.20765
1.42316 -1.17346
1.39702 -1.17247
1.36655 -1.16557
1.36165 -1.14107
1.39364 -1.11834
1.3384 -1.17576
1.40292 -1.07525
1.31514 -1.11633
1.32421 -1.07839
1.30386 -1.09058
1.25235 -1.1424
1.25623 -1.19242
1.31909 -1.19204
1.34133 -1.19126
1.29443 -1.21566
1.35668 -1.13994
1.31817 -1.17491
1.37003 -1.12016
1.31847 -1.1627
1.3679 -1.10964
1.39056 -1.06019
1.27685 -1.13857
1.28304 -1.10177
1.26622 -1.0807
1.31693 -1.03852
1.35889 -1.04376
1.32055 -1.11194
1.2832 -1.1707
1.38883 -1.07834
1.37351 -1.1022
1.3584 -1.13689
1.3895 -1.13531
1.42991 -1.10631
1.48795 -1.05015
1.45006 -1.08801
1.38111 -1.12023
1.41072 -1.0734
1.39845 -1.04626
1.37931 -1.04846
1.39889 -1.02614
1.40216 -0.991043
1.40164 -0.990636
1.41063 -0.984041
1.38741 -1.01895
1.38386 -0.988632
1.36875 -0.97404
1.3519 -0.97069
1.32458 -1.0105
1.31966 -1.0178
1.2957 -1.0388
1.29191 -1.0583
1.30946 -1.04636
1.32407 -1.02659
1.27869 -1.07772
1.31971 -1.03432
1.34035 -1.01268
1.33068 -1.05713
1.31292 -1.09192
1.25704 -1.16012
1.3224 -1.1181
1.35615 -1.11702
1.34953 -1.13466
1.31805 -1.17494
1.38484 -1.09107
1.31375 -1.12831
1.30048 -1.08832
1.22056 -1.11222
1.27894 -1.00765
1.26935 -1.00478
1.24875 -0.995347
1.21882 -0.984291
1.19457 -1.00647
1.21204 -1.00473
1.2435 -0.99194
1.30179 -0.962058
1.30327 -0.989896
1.2844 -0.967806
1.2326 -1.00937
1.25405 -0.989999
1.27459 -0.961196
1.2793 -0.919639
1.25871 -0.941741
1.27246 -0.922267
1.20643 -0.983656
1.23315 -0.941974
1.20018 -0.968503
1.18905 -0.999142
1.22048 -0.999924
1.18843 -1.07011
1.23502 -1.04968
1.2595 -1.03444
1.24319 -1.04278
1.16497 -1.08862
1.17007 -1.07344
1.15409 -1.06524
1.20179 -1.01437
1.2273 -1.01953
1.21665 -1.06439
1.25262 -1.03934
1.2406 -1.04265
1.16251 -1.10611
1.19637 -1.07501
1.20075 -1.08236
1.15782 -1.10165
1.20603 -1.06596
1.2346 -1.04334
1.24497 -1.01849
1.24658 -0.997601
1.20096 -1.02887
1.22575 -1.0544
1.23625 -1.07388
1.21809 -1.09658
1.25959 -1.05289
1.2221 -1.04748
1.21278 -1.0268
1.1928 -1.04175
1.18625 -1.01105
1.15206 -1.02422
1.15605 -1.00473
1.20174 -0.96529
1.24305 -0.954391
1.22081 -1.00008
1.24918 -0.9789
1.20892 -1.00759
1.17745 -1.02569
1.14422 -1.05083
1.14789 -1.06204
1.17558 -1.03349
1.21595 -0.998231
1.14618 -1.06525
1.18264 -1.0544
1.20522 -1.05769
1.24354 -1.05494
1.30853 -1.01296
1.26524 -1.10389
1.23871 -1.14454
1.26788 -1.11718
1.22935 -1.13649
1.2308 -1.12664
1.20239 -1.12029
1.17751 -1.1291
1.22067 -1.09724
1.22021 -1.09947
1.18882 -1.12406
1.23659 -1.09131
1.2055 -1.12337
1.19921 -1.1306
1.22202 -1.12264
1.21941 -1.12302
1.21848 -1.1306
1.24221 -1.1083
1.20981 -1.12864
1.24441 -1.06819
1.14368 -1.12949
1.19817 -1.05417
1.14613 -1.0928
1.17495 -1.07567
1.19364 -1.06573
1.21271 -1.05978
1.22349 -1.06787
1.28393 -1.02792
1.25524 -1.07758
1.23306 -1.08241
1.18233 -1.13246
1.20376 -1.10652
1.18248 -1.10341
1.15211 -1.10988
1.2084 -1.06572
1.22715 -1.04977
1.18085 -1.10021
1.15978 -1.084
1.12264 -1.0835
1.10521 -1.07608
1.14852 -1.04431
1.15124 -1.04666
1.17074 -1.0272
1.15376 -1.04624
1.14172 -1.07165
1.14275 -1.103
1.19835 -1.05102
1.16162 -1.09981
1.15323 -1.12898
1.13233 -1.15699
1.18257 -1.10778
1.19184 -1.11061
1.21371 -1.0955
1.19099 -1.10335
1.22175 -1.07716
1.27238 -1.02785
1.26 -1.03443
1.26637 -1.02386
1.22592 -1.06911
1.26063 -1.00255
1.18603 -1.04886
1.2089 -0.998825
1.18963 -0.987126
1.17047 -0.993529
1.20387 -0.964677
1.20167 -0.959815
1.23468 -0.924813
1.13539 -1.05242
1.18969 -1.0405
1.15978 -1.08818
1.19776 -1.05531
1.21145 -1.03392
1.2134 -1.01848
1.1497 -1.06355
1.17095 -1.01003
1.22482 -0.967818
1.20732 -1.03985
1.20154 -1.06737
1.16959 -1.06178
1.15258 -1.04911
1.14113 -1.04978
1.14285 -1.05399
1.17735 -1.00767
1.12295 -1.05826
1.14187 -1.03328
1.038 -1.10277
1.07639 -1.08435
1.07207 -1.08885
1.10627 -1.07509
1.11172 -1.09501
1.16074 -1.06215
1.16219 -1.05632
1.23602 -0.99267
1.18942 -1.04169
1.21934 -1.04156
1.14883 -1.09647
1.20522 -1.02182
1.12025 -1.07167
1.14851 -1.03697
1.17211 -0.992348
1.11453 -1.008
1.14419 -0.916356
1.11566 -0.943116
1.09055 -0.97817
1.14962 -0.916224
1.1421 -0.936559
1.14682 -0.931885
1.12285 -0.973258
1.14148 -0.968872
1.11704 -1.0228
1.12363 -1.02182
1.13043 -1.03579
1.16155 -1.03723
1.15281 -1.00808
1.07028 -1.0265
1.08837 -0.99883
1.05609 -1.02918
1.03709 -1.053
1.04446 -1.05343
1.065 -1.03625
1.05672 -1.04607
1.13086 -0.985255
1.08958 -1.03666
1.11937 -1.02757
1.09109 -1.05059
1.08804 -1.03406
1.06462 -1.01639
1.02854 -1.04659
1.05508 -1.03786
1.07089 -1.04644
1.06035 -1.05695
1.10278 -1.05732
1.16971 -1.02417
1.10919 -1.0659
1.11577 -1.03838
1.09041 -1.02972
1.00606 -1.08159
0.976708 -1.08593
0.940021 -1.0996
1.01402 -1.0599
1.03056 -1.05676
1.02269 -1.05168
1.06021 -1.0441
0.97396 -1.10424
0.951777 -1.1062
0.965307 -1.07004
0.908391 -1.10409
0.930961 -1.08731
0.947927 -1.0814
0.953413 -1.1126
1.04456 -1.04938
0.995939 -1.07619
0.962589 -1.05881
0.931886 -1.03806
0.876956 -1.05626
0.902765 -1.04983
0.849642 -1.08696
0.849853 -1.06281
0.836965 -1.06148
0.81414 -1.07164
0.8088 -1.06658
0.782034 -1.07876
0.84216 -1.03112
0.842942 -1.04096
0.921504 -0.995753
0.910113 -0.990212
0.825903 -1.04431
0.859558 -1.00213
0.83219 -1.0427
0.859979 -1.03466
0.797385 -1.06073
0.862138 -0.975387
0.78172 -1.00414
0.791531 -0.984298
0.771653 -0.994169
0.78207 -1.01567
0.803496 -1.01017
0.783979 -1.00644
0.736235 -1.01187
0.662413 -1.03241
0.644795 -1.03854
0.648588 -1.03652
0.677043 -1.02823
0.671615 -1.03878
0.747756 -0.993785
0.6786 -1.05251
0.675257 -1.06154
0.720123 -1.02512
0.788609 -0.961278
0.693279 -0.997724
0.705086 -0.998461
0.690581 -1.00783
0.725124 -1.00606
0.783509 -0.984207
0.76625 -0.98851
0.765454 -0.961987
0.725515 -0.975466
0.652074 -0.975964
0.711205 -0.932529
0.678858 -0.946716
0.672674 -0.930855
0.616272 -0.924723
0.559997 -0.934364
0.591466 -0.899231
0.517937 -0.928667
0.512603 -0.928607
0.517514 -0.924483
0.507926 -0.947959
0.561888 -0.947608
0.625555 -0.939275
0.589186 -0.961588
0.551029 -0.961073
0.508842 -0.971139
0.500586 -0.949922
0.444721 -0.961972
0.475145 -0.952187
0.527402 -0.962849
0.532848 -0.96475
0.574848 -0.948047
0.573521 -0.984825
0.596771 -1.00471
0.594808 -0.996796
0.576844 -0.987825
0.545279 -0.997702
0.559171 -0.985286
0.549133 -0.991123
0.613436 -0.963882
0.606223 -0.960401
0.619441 -0.936694
0.60868 -0.935115
0.619318 -0.923322
0.611189 -0.934956
0.637707 -0.950478
0.58755 -0.994583
0.592102 -1.00104
0.619399 -0.982922
0.567658 -1.00108
0.604216 -1.00482
0.592146 -1.01799
0.549516 -1.04943
0.612533 -1.03727
0.575745 -1.05213
0.583107 -1.03988
0.539006 -1.04674
0.516163 -1.02642
0.55636 -0.989828
0.534084 -0.991503
0.558983 -0.982143
0.571451 -0.977372
0.566694 -0.9785
0.631981 -0.968292
0.628778 -0.995787
0.687933 -0.976805
0.712181 -0.958145
0.683682 -0.99505
0.650897 -1.0247
0.590386 -1.04947
0.539805 -1.04685
0.522433 -1.04265
0.576682 -0.978626
0.542374 -0.961982
0.539927 -0.993356
0.593071 -1.00634
0.592991 -1.02768
0.641722 -0.981227
0.600329 -1.00612
0.627456 -0.980629
0.62631 -0.967728
0.582087 -0.991645
0.600756 -0.964015
0.562424 -0.988155
0.5338 -1.01817
0.509436 -1.01995
0.547654 -0.965609
0.520854 -0.969891
0.511319 -0.965757
0.527026 -0.963353
0.536246 -0.974603
0.498869 -0.975939
0.500727 -0.959783
0.49803 -0.953021
0.445635 -0.997
0.449073 -1.01837
0.498241 -1.03304
0.560795 -1.04047
0.565581 -1.05618
0.519334 -1.06951
0.50366 -1.06906
0.514766 -1.05687
0.533383 -1.0468
0.565176 -1.0314
0.571293 -1.05093
0.542475 -1.06034
0.580962 -1.03947
0.657635 -1.0021
0.549653 -1.06636
0.566633 -1.05052
0.501722 -1.06689
0.501337 -1.04525
0.549026 -1.01841
0.497698 -1.03486
0.549442 -0.998514
0.524387 -1.01605
0.570146 -1.00653
0.523472 -1.012
0.586197 -0.971923
0.518808 -1.01973
0.561703 -0.994374
0.52294 -1.01306
0.547061 -0.997235
0.521114 -0.984295
0.485265 -0.977259
0.521648 -0.946953
0.489589 -0.943062
0.49801 -0.938013
0.479553 -0.930527
0.473166 -0.926435
0.472713 -0.933949
0.482719 -0.940423
0.413903 -0.989963
0.433203 -1.00693
0.524705 -0.985461
0.492622 -1.00521
0.521091 -0.980358
0.513741 -0.974561
0.535892 -0.954264
0.557505 -0.939802
0.578323 -0.916019
0.550447 -0.936413
0.535685 -0.95308
0.484278 -0.986829
0.537053 -0.957889
0.530971 -0.95233
0.51296 -0.96807
0.488888 -0.963735
0.495942 -0.952345
0.477775 -0.960547
0.437329 -0.986923
0.452022 -0.990428
0.458924 -0.988382
0.515538 -0.964559
0.458664 -0.994454
0.541497 -0.980626
0.58665 -0.979705
0.529103 -1.01963
0.466664 -1.05086
0.41278 -1.05822
0.381653 -1.04176
0.415367 -1.00636
0.307921 -1.01872
0.355919 -0.987631
0.34312 -0.99757
0.436419 -0.972056
0.365568 -1.00675
0.37156 -0.998772
0.264626 -1.01341
0.222205 -1.00298
0.308853 -0.968007
0.267529 -0.968884
0.192125 -0.959713
0.278263 -0.928341
0.22253 -0.928295
0.262053 -0.923466
0.292445 -0.910103
0.302019 -0.895225
0.24927 -0.90866
0.324629 -0.910184
0.34849 -0.914437
0.343675 -0.922141
0.370999 -0.92254
0.360429 -0.925103
0.37483 -0.932504
0.323862 -0.955125
0.296206 -0.98148
0.260235 -0.9892
0.31457 -0.982308
0.253857 -1.00859
0.274995 -1.01069
0.349271 -0.99739
0.394393 -0.974591
0.308891 -0.983984
0.307847 -0.981054
0.269863 -0.978677
0.269861 -0.95434
0.278047 -0.952362
0.206674 -0.964962
0.288007 -0.937649
0.335631 -0.913189
0.286895 -0.940195
0.306302 -0.944244
0.354073 -0.938351
0.332008 -0.955988
0.34396 -0.956228
0.291862 -0.991992
0.298993 -0.972809
0.345397 -0.939524
0.296582 -0.931448
0.26466 -0.921107
0.233439 -0.924792
0.239226 -0.916454
0.26236 -0.895634
0.221323 -0.914889
0.200437 -0.908649
0.204163 -0.908382
0.2341 -0.911456
0.256706 -0.925362
0.221019 -0.950962
0.158622 -0.944548
0.234171 -0.922247
0.261728 -0.899915
0.251886 -0.906373
0.320041 -0.908944
0.283744 -0.915425
0.241074 -0.923135
0.19493 -0.946259
0.205635 -0.958128
0.198144 -0.972361
0.144919 -1.00306
0.217163 -0.998524
0.153505 -0.981049
0.169056 -0.990409
0.145846 -1.00572
0.146036 -0.987147
0.16794 -0.987883
0.188867 -0.993627
0.20047 -0.997205
0.261476 -0.994253
0.219408 -0.997737
0.210893 -1.00759
0.227635 -1.01578
0.220065 -1.01176
0.172427 -1.00885
0.185344 -0.982554
0.220257 -0.964206
0.216457 -0.979096
0.259129 -0.976509
0.275601 -0.983664
0.180455 -1.00037
0.126276 -1.00303
0.0882548 -0.987638
0.134572 -0.978699
0.123974 -0.985609
0.122777 -0.98451
0.128615 -0.989216
0.0691487 -1.0001
0.0938597 -0.9891
0.0803066 -0.968168
0.10813 -0.936913
0.0476884 -0.936006
0.103195 -0.922888
0.133675 -0.892963
0.119214 -0.887534
0.120569 -0.889156
0.105636 -0.886485
0.0788257 -0.877082
0.107956 -0.875977
0.149997 -0.887328
0.123979 -0.894483
0.0994761 -0.910806
0.0254225 -0.942837
0.0473624 -0.972758
0.0118738 -0.99669
-0.0710906 -0.986871
-0.0366499 -0.990909
-0.0505687 -1.00369
0.00702864 -1.0256
0.0429261 -1.00977
0.0798981 -0.974954
0.070386 -0.976124
0.034525 -0.993097
0.0938913 -0.990058
0.0841587 -0.980445
0.0649318 -0.973181
0.100815 -0.950852
0.0867513 -0.935813
0.068922 -0.924892
0.0798068 -0.938737
0.102496 -0.942963
0.0767655 -0.960523
0.0728262 -0.960801
0.00687105 -0.93237
0.030466 -0.91588
-4.55209e-05 -0.925638
0.0130008 -0.931872
0.0679545 -0.93739
0.0561305 -0.949177
0.0968488 -0.965524
0.125775 -0.961233
0.0668803 -0.960253
0.0724099 -0.971419
0.0709413 -0.984143
0.0500883 -0.996143
0.0650984 -1.00998
0.0758385 -1.00647
0.0944371 -1.00546
0.142872 -0.981942
0.180857 -0.959545
0.198544 -0.949035
0.251468 -0.933627
0.209281 -0.916698
0.242332 -0.892234
0.150592 -0.894781
0.161971 -0.920326
0.160395 -0.923529
0.1491 -0.91932
0.221831 -0.921426
0.212856 -0.923613
0.215228 -0.945688
0.267979 -0.946633
0.202019 -0.966911
0.214058 -0.965678
0.181599 -0.967182
0.203257 -0.979239
0.207397 -0.971567
0.16138 -0.970665
0.221499 -0.951709
0.16812 -0.944782
0.16873 -0.917243
0.162395 -0.901398
0.187706 -0.888843
0.190039 -0.884281
0.16437 -0.885059
0.10359 -0.894894
0.120042 -0.894734
0.146907 -0.906066
0.158775 -0.904
0.120223 -0.917305
0.170618 -0.916561
0.165358 -0.917281
0.223573 -0.921434
0.236093 -0.913516
0.214217 -0.903578
0.202125 -0.909668
0.225528 -0.917198
0.254637 -0.923443
0.273753 -0.924308
0.333246 -0.933486
0.265319 -0.950119
0.204624 -0.959243
0.222411 -0.949825
0.121113 -0.943299
0.125851 -0.934737
0.164585 -0.936526
0.174134 -0.93599
0.199784 -0.925589
0.23168 -0.916875
0.214233 -0.925072
0.175365 -0.951136
0.198275 -0.962611
0.129211 -0.990929
0.18479 -1.00806
0.249419 -0.991592
0.222409 -1.00207
0.214236 -1.01107
0.236584 -1.00083
0.168826 -0.975797
0.216816 -0.964279
0.215196 -0.963003
0.191294 -0.966003
0.207855 -0.95156
0.195099 -0.943982
0.178478 -0.931299
0.165053 -0.928986
0.165393 -0.920925
0.163134 -0.919372
0.158997 -0.919888
0.206185 -0.919082
0.211975 -0.898633
0.161045 -0.901853
0.239123 -0.920783
0.256985 -0.937245
0.29041 -0.94765
0.258483 -0.973494
0.232445 -0.989963
0.205637 -1.00336
0.265644 -0.993478
0.263801 -0.98227
0.217026 -0.988829
0.233388 -0.98969
0.22464 -0.973619
0.228131 -0.952229
0.228595 -0.944534
0.140897 -0.945952
0.191342 -0.966732
0.101799 -0.981686
0.124224 -0.976446
0.170737 -0.973387
0.23093 -0.978684
0.194949 -0.985069
0.152496 -1.0074
0.195931 -1.00333
0.19282 -0.99973
0.17271 -1.0032
0.230821 -0.995457
0.168734 -0.986704
0.170986 -0.99564
0.174999 -1.0042
0.126867 -0.998542
0.199794 -0.975676
0.170547 -0.979243
0.208077 -0.973234
0.203122 -0.985823
0.221569 -0.9907
0.273429 -0.974779
0.194886 -0.978971
0.218087 -0.978009
0.170748 -0.980031
0.159724 -0.976529
0.151611 -0.981536
0.143907 -0.980443
0.203626 -0.958315
0.0894884 -0.972694
0.102529 -0.982318
0.0682517 -0.977202
0.0836348 -0.96269
0.107037 -0.957706
0.140639 -0.962343
0.224027 -0.936255
0.180383 -0.933885
0.16777 -0.9183
0.120053 -0.90331
0.127793 -0.891688
0.124874 -0.896414
0.0758622 -0.890487
0.0799504 -0.89065
0.0903797 -0.909806
0.0980838 -0.92372
0.0730579 -0.944484
0.0964861 -0.976573
0.097286 -0.987461
-0.027358 -0.951166
-0.0535331 -0.951013
-0.00832393 -0.954611
0.0237719 -0.970871
-0.0211985 -0.983909
-0.000661643 -0.977369
-0.0291175 -0.957675
0.021744 -0.93742
0.0964463 -0.927567
0.0785666 -0.916721
0.0793496 -0.908276
0.074386 -0.904869
0.0118156 -0.897344
0.0120955 -0.890728
0.0247688 -0.893805
-0.00245132 -0.890991
0.0463093 -0.882189
0.03635 -0.888612
0.00534728 -0.887582
-0.00443562 -0.871803
-0.0154974 -0.857239
0.033808 -0.860618
0.0527587 -0.855208
0.0832009 -0.876435
0.0362746 -0.894084
0.049309 -0.894968
0.0681481 -0.908536
0.0448881 -0.924871
0.0289191 -0.93791
0.0888743 -0.951206
0.0983666 -0.978542
0.110182 -1.00096
0.0702265 -1.01072
0.0584512 -1.00158
-0.0593066 -0.978298
-0.0308358 -0.972352
-0.0832151 -0.957839
-0.0469057 -0.955742
-0.0548124 -0.945762
0.00466541 -0.949276
-0.0373851 -0.937742
0.0122805 -0.937786
0.0276173 -0.940612
-0.057896 -0.931171
-0.0807713 -0.962689
-0.0177901 -0.984538
-0.00244438 -0.987206
0.00265404 -0.983262
-0.00788127 -0.972401
0.051264 -0.972696
-0.0238644 -0.989979
-0.0366721 -0.9736
-0.0298288 -0.948803
-0.00102776 -0.945255
0.0318028 -0.948392
0.07242 -0.949935
0.105441 -0.929915
0.106817 -0.917441
0.130366 -0.91805
0.052005 -0.930487
0.0614096 -0.949844
0.0442458 -0.940578
0.0507935 -0.924603
0.0417442 -0.93297
0.0506723 -0.941203
0.0159643 -0.923129
-0.00197712 -0.92633
-0.00693869 -0.91352
-0.0150678 -0.914794
-0.00612373 -0.917372
-0.0489643 -0.931567
-0.0822124 -0.93713
-0.0834684 -0.947754
-0.00390437 -0.943997
-0.0331199 -0.938784
0.00473978 -0.929729
-0.00777288 -0.934595
-0.0238322 -0.924923
-0.0200407 -0.909543
0.00523128 -0.916542
-0.00414925 -0.895467
0.010167 -0.903247
0.0400553 -0.923957
0.100764 -0.942485
0.095775 -0.951178
0.0999939 -0.973409
0.0255534 -0.961963
0.0152177 -0.942933
0.0638991 -0.935421
0.0128665 -0.920154
0.0436494 -0.906785
0.0534871 -0.895865
0.0919329 -0.893552
0.102402 -0.868025
0.0923838 -0.872665
0.0644791 -0.882375
0.0589848 -0.881019
0.0327374 -0.900647
0.0961249 -0.912406
0.0919864 -0.902222
0.0433135 -0.891246
0.0324007 -0.883282
0.0279438 -0.898259
0.0597663 -0.917753
0.0301832 -0.942765
0.0794828 -0.970281
0.0475513 -0.976162
0.0286962 -0.980086
-0.0208068 -0.967919
0.0101785 -0.947331
0.00580682 -0.946465
-0.0118582 -0.94378
0.0616884 -0.953488
0.0832342 -0.951748
0.105987 -0.949093
0.151283 -0.941994
0.0712533 -0.9348
0.00742189 -0.925747
0.0106315 -0.938989
-0.0248077 -0.948966
0.0076194 -0.952108
0.0039693 -0.93449
-0.0250358 -0.921716
0.0246685 -0.915246
-0.0506934 -0.882322
-0.00204646 -0.875418
-0.00786169 -0.885601
-0.070422 -0.883852
-0.0687815 -0.869157
-0.0161699 -0.861552
-0.0871793 -0.856232
-0.0639272 -0.870417
-0.0325198 -0.887056
-0.0267295 -0.900941
-0.0282308 -0.920608
0.00445865 -0.923676
0.0238994 -0.943252
0.0224577 -0.943006
-0.068602 -0.929951
-0.134726 -0.913089
-0.127196 -0.943771
-0.148903 -0.931293
-0.148675 -0.923026
-0.0832165 -0.939509
-0.0483991 -0.954783
0.00523588 -0.962061
-0.0867356 -0.943438
-0.12849 -0.936267
-0.103871 -0.937654
-0.131429 -0.92381
-0.162736 -0.912849
-0.102108 -0.921308
-0.105133 -0.916104
-0.129217 -0.931287
-0.167621 -0.926345
-0.145024 -0.926835
-0.148549 -0.905041
-0.15624 -0.913281
-0.163931 -0.912252
-0.150701 -0.910714
-0.116235 -0.921721
-0.190839 -0.913869
-0.226399 -0.921118
-0.186757 -0.965348
-0.179985 -0.974474
-0.128333 -0.964671
-0.122723 -0.98225
-0.198679 -0.98636
-0.179732 -0.987334
-0.164331 -0.992206
-0.229984 -0.979487
-0.227908 -0.982109
-0.245774 -1.00272
-0.245311 -1.00759
-0.277753 -0.979413
-0.262952 -0.974715
-0.267357 -0.976986
-0.244847 -0.970076
-0.248621 -0.937984
-0.224462 -0.922845
-0.243762 -0.903373
-0.282592 -0.883001
-0.273545 -0.887557
-0.310931 -0.882279
-0.313318 -0.908722
-0.267741 -0.946595
-0.323274 -0.951765
-0.302532 -0.985526
-0.269794 -1.02528
-0.333271 -1.03282
-0.331215 -1.04231
-0.330916 -1.0236
-0.324368 -0.99678
-0.386822 -0.975988
-0.325513 -0.998976
-0.30258 -1.00983
-0.239939 -1.00917
-0.31119 -0.984217
-0.193455 -1.00744
-0.259954 -1.00367
-0.257684 -0.991167
-0.240344 -0.987887
-0.210222 -0.997696
-0.158388 -0.999117
-0.141016 -0.983089
-0.139705 -0.981757
-0.0981125 -0.987217
-0.0796889 -0.993444
-0.0738131 -0.988373
-0.111105 -0.964766
-0.0402411 -0.949857
-0.0882655 -0.941907
-0.0802695 -0.926656
-0.0860457 -0.914948
-0.0701239 -0.918109
-0.0050856 -0.910848
-0.0414838 -0.903136
-0.00823004 -0.932106
0.0199144 -0.953002
0.0160319 -0.965262
0.000482139 -0.975191
-0.00423939 -0.978814
0.0167385 -0.972732
0.0144296 -0.96246
0.0604934 -0.9599
-0.0256413 -0.939258
0.0341898 -0.94958
0.00468277 -0.961887
-0.00660445 -0.95384
0.0417651 -0.939126
0.00120508 -0.931178
0.0119351 -0.911956
0.00042039 -0.906456
-0.0376063 -0.885892
-0.0212203 -0.882647
-0.00595924 -0.901549
-0.0512725 -0.903136
-0.0646822 -0.9024
-0.0276642 -0.910513
0.00952106 -0.921355
0.0554539 -0.916342
0.0330628 -0.922911
0.0449311 -0.945118
0.00110918 -0.97224
-0.0160476 -0.981026
0.00262635 -0.969391
-0.0193991 -0.951474
0.0121913 -0.955016
0.0237089 -0.978062
-0.025067 -0.998904
-0.0250285 -1.00163
0.00371722 -0.979249
0.0221986 -0.964311
0.030116 -0.967267
0.0242024 -0.976458
0.0304024 -0.978077
-0.0511899 -0.97626
-0.010543 -0.968553
-0.0564917 -0.952544
-0.0536774 -0.964111
-0.0416135 -0.966549
-0.0278251 -0.976513
-0.0293316 -0.981541
0.0325111 -0.976583
0.0249671 -0.954109
0.0262586 -0.934879
0.0499628 -0.937846
0.0190711 -0.943353
-0.00369986 -0.950371
-0.00617394 -0.945721
0.00436946 -0.939591
0.0605308 -0.935524
0.0898836 -0.909511
0.16216 -0.903183
0.080541 -0.926319
0.0738741 -0.911792
0.0562369 -0.880042
0.0193362 -0.873975
0.0316437 -0.869345
-0.0646458 -0.885293
0.0234791 -0.914873
-0.018665 -0.917525
0.052027 -0.943376
0.0424026 -0.925785
0.0135439 -0.928044
0.00596028 -0.922202
0.0426565 -0.923418
0.00200454 -0.924162
0.0488159 -0.92575
0.0309437 -0.948131
0.0305788 -0.948036
-0.0042933 -0.915143
0.0481472 -0.91103
0.0524539 -0.905186
0.035282 -0.899789
0.030185 -0.903606
-0.0137844 -0.905798
-0.00758507 -0.923624
-0.0787802 -0.922319
-0.0390844 -0.91574
-0.0125769 -0.919354
0.020128 -0.922154
0.0230895 -0.927351
0.0255748 -0.924877
-0.0146103 -0.928712
-0.0483438 -0.933368
-0.0245384 -0.927414
-0.0520589 -0.920747
-0.0972709 -0.926395
-0.0348287 -0.961844
-0.130849 -0.957327
-0.081687 -0.966116
-0.0693109 -0.962204
-0.0863766 -0.96308
-0.0774465 -0.962072
0.0178118 -0.970888
-0.0133367 -0.970016
0.032685 -0.983539
-0.106024 -0.968463
-0.0822523 -0.971426
-0.0546482 -0.971273
-0.0816555 -0.965932
-0.00308423 -0.97168
-0.0205705 -1.0064
0.0126903 -1.04749
-0.0342099 -1.04399
-0.0195987 -1.03454
7.29687e-06 -1.03734
0.0192513 -1.02806
0.0214268 -1.01953
-0.00933619 -1.02528
0.0035393 -1.00947
0.0204594 -1.00974
-0.00892811 -1.00555
-0.00912801 -0.996607
-0.0456205 -0.996284
-0.0140352 -0.980181
0.03519 -0.966014
0.0424382 -0.944598
0.0436257 -0.927872
0.0379032 -0.925498
0.0842441 -0.906078
0.0836637 -0.90558
0.102056 -0.897616
0.0848407 -0.900963
0.096227 -0.912744
0.103424 -0.925949
0.0249547 -0.950597
0.00562398 -0.966332
-0.0109594 -0.967192
-0.0545232 -0.952168
-0.00376942 -0.958441
0.0436118 -0.978444
0.000956115 -0.975823
0.0186491 -0.96058
-0.00549076 -0.949448
-0.00997427 -0.948996
-0.0337277 -0.961439
-0.0501655 -0.970053
0.0225073 -0.958141
0.00530095 -0.932787
-0.0247844 -0.92465
-0.0111944 -0.93719
0.00474364 -0.94312
0.0252203 -0.943906
0.0220782 -0.958319
-0.0137281 -0.953302
-0.00794899 -0.984428
-0.0727321 -1.00325
-0.128028 -1.00439
-0.115837 -1.00591
-0.132823 -1.00761
-0.108518 -0.99991
-0.0815751 -0.976023
-0.0860231 -0.947358
-0.082007 -0.920148
-0.12554 -0.903159
-0.102931 -0.894463
-0.118873 -0.901843
-0.140311 -0.91103
-0.192867 -0.922169
-0.203197 -0.937008
-0.171275 -0.96867
-0.213916 -0.98805
-0.148059 -1.01098
-0.0875714 -1.02339
-0.128482 -1.01733
-0.138802 -1.00237
-0.11507 -0.994671
-0.0782032 -0.992158
-0.101355 -0.964554
-0.132272 -0.951001
-0.140456 -0.963109
-0.126921 -0.957491
-0.107061 -0.932931
-0.0409 -0.932173
-0.0976434 -0.937164
-0.015804 -0.94075
-0.0386537 -0.954486
-0.0709352 -0.947816
-0.079414 -0.946746
-0.0561228 -0.951137
-0.0301318 -0.935557
-0.0634179 -0.910242
-0.0362192 -0.92604
-0.0714423 -0.924236
-0.050925 -0.917535
-0.0808477 -0.902329
-0.116436 -0.891355
-0.116943 -0.905324
-0.114675 -0.932299
-0.129621 -0.935696
-0.161106 -0.937631
-0.2377 -0.945694
-0.243558 -0.960069
-0.231855 -0.966258
-0.213129 -0.971066
-0.20189 -0.967659
-0.200465 -0.964586
-0.182902 -0.949038
-0.170516 -0.937008
-0.153765 -0.934266
-0.0443944 -0.938866
-0.109684 -0.915011
-0.112144 -0.906795
-0.109735 -0.914668
-0.126823 -0.918405
-0.0750508 -0.929413
-0.0793652 -0.937246
-0.0659365 -0.954278
-0.0824377 -0.963719
-0.113683 -0.951854
-0.131678 -0.962976
-0.136727 -0.961355
-0.143451 -0.950948
-0.129527 -0.944927
-0.119049 -0.933601
-0.111154 -0.930775
-0.0970078 -0.946335
-0.157045 -0.92257
-0.152052 -0.926062
-0.150773 -0.92095
-0.17682 -0.915337
-0.153384 -0.931574
-0.110217 -0.940143
-0.119109 -0.936838
-0.11419 -0.937371
-0.14968 -0.938758
-0.0903677 -0.940626
-0.135524 -0.918421
-0.168323 -0.909224
-0.137061 -0.90039
-0.12949 -0.889235
-0.107566 -0.888668
-0.158507 -0.880941
-0.121706 -0.89241
-0.138726 -0.888813
-0.139093 -0.889942
-0.06467 -0.921255
-0.0923372 -0.91031
-0.135289 -0.914168
-0.176486 -0.940851
-0.130854 -0.979124
-0.184372 -0.982696
-0.133882 -0.984386
-0.114752 -0.966629
-0.146244 -0.945816
-0.15333 -0.956946
-0.10208 -0.98433
-0.0521881 -0.979258
-0.116715 -0.947318
-0.119733 -0.945182
-0.12395 -0.946508
-0.142777 -0.928116
-0.145396 -0.936761
-0.110531 -0.939479
-0.108382 -0.940847
-0.133345 -0.935706
-0.0562627 -0.931436
-0.0564347 -0.92503
-0.0143859 -0.924569
-0.0792317 -0.934469
-0.0113725 -0.963825
-0.0262908 -0.978951
-0.0262261 -0.991722
-0.0991891 -0.982262
-0.0458198 -0.992317
0.0123465 -1.00572
-0.0178947 -1.00539
0.0299491 -1.00857
0.101897 -1.01605
0.109054 -0.99941
0.101067 -0.995346
0.133033 -1.01294
0.130554 -1.0062
0.210552 -1.00582
0.215056 -1.01812
0.246294 -1.02095
0.342043 -0.998894
0.277838 -0.999434
0.257572 -0.978208
0.219848 -0.966055
0.23782 -0.965449
0.194183 -0.953307
0.16432 -0.944054
0.235835 -0.924602
0.25379 -0.910422
0.257846 -0.918072
0.24194 -0.920075
0.250256 -0.925179
0.216631 -0.949826
0.13514 -0.955048
0.146237 -0.949456
0.147293 -0.924666
0.166171 -0.933539
0.111739 -0.937288
0.0944916 -0.923521
0.131657 -0.923062
0.17104 -0.939371
0.162759 -0.939147
0.166219 -0.936939
0.170117 -0.948735
0.187282 -0.947784
0.167263 -0.936831
0.211962 -0.928213
0.198981 -0.926921
0.221683 -0.941145
0.157426 -0.95233
0.177128 -0.948319
0.202114 -0.961106
0.152595 -0.965231
0.113416 -0.953209
0.116489 -0.953431
0.0765636 -0.951467
0.123752 -0.96562
0.111296 -0.990404
0.0968748 -0.98068
0.140755 -0.979863
0.146883 -0.986222
0.227687 -0.98521
0.244052 -0.991186
0.283529 -0.973467
0.279136 -0.984324
0.304594 -0.962122
0.332747 -0.939981
0.286553 -0.924528
0.23054 -0.914422
0.195003 -0.873441
0.194089 -0.869655
0.187185 -0.861721
0.20404 -0.850007
0.190482 -0.861148
0.199083 -0.884826
0.226099 -0.913338
0.247895 -0.929129
0.222245 -0.95026
0.192204 -0.969462
0.200805 -0.991659
0.144019 -1.01526
0.177761 -1.0223
0.177372 -1.02511
0.171452 -1.01815
0.134006 -1.0105
0.121935 -0.990616
0.11077 -0.968591
0.0955779 -0.951805
0.132334 -0.944167
0.126235 -0.949821
0.0823207 -0.946352
0.0760592 -0.966882
0.0542526 -0.966977
0.10907 -0.951932
0.136624 -0.929954
0.0788073 -0.91181
0.0623615 -0.917725
0.0809613 -0.948291
0.0899995 -0.968061
0.129485 -0.971223
0.194479 -0.958148
0.139776 -0.9471
0.114667 -0.946875
0.114221 -0.960205
0.113388 -0.960888
0.122754 -0.967669
0.153922 -0.979611
0.0942835 -0.969972
0.0964539 -0.958498
0.100082 -0.946766
0.144417 -0.953163
0.0972708 -0.95625
0.0974186 -0.955403
0.142813 -0.938144
0.166333 -0.924631
0.126414 -0.95511
0.0982507 -0.959664
0.0719953 -0.948876
0.137307 -0.93929
0.160512 -0.933604
0.167079 -0.938944
0.176925 -0.92612
0.217804 -0.919895
0.157569 -0.933307
0.190645 -0.932417
0.192233 -0.932464
0.255646 -0.933848
0.27613 -0.949777
0.317357 -0.992949
0.3157 -0.992159
0.292405 -0.975744
0.362765 -0.959825
0.290492 -0.958634
0.259102 -0.952735
0.3075 -0.948412
0.274073 -0.958829
0.308762 -0.949958
0.246354 -0.96013
0.29601 -0.975467
0.262554 -0.99389
0.300287 -0.958656
0.357944 -0.925587
0.349412 -0.909191
0.337115 -0.918684
0.312051 -0.926165
0.309871 -0.926583
0.28245 -0.933602
0.198367 -0.939005
0.214138 -0.941182
0.198911 -0.945144
0.142358 -0.941302
0.166953 -0.936091
0.22645 -0.945127
0.215832 -0.941493
0.13419 -0.940487
0.170895 -0.940649
0.187869 -0.958091
0.140885 -0.966878
0.103201 -0.969801
0.0905942 -0.972166
0.100975 -0.984009
0.122649 -0.984863
0.192734 -0.964273
0.17597 -0.957494
0.0897025 -0.966688
0.153338 -0.951347
0.15672 -0.951992
0.125986 -0.964232
0.149522 -0.964486
0.130299 -0.954228
0.0886486 -0.950675
0.114148 -0.935255
0.0983016 -0.933401
0.161068 -0.944447
0.171568 -0.955488
0.133917 -0.965431
0.150698 -0.982186
0.155697 -1.00031
0.137554 -1.00362
0.190113 -0.985202
0.155671 -0.978189
0.199328 -0.979192
