# Supplementary material for: Stochastic bond dynamics facilitates alignment of malaria parasite at erythrocyte membrane upon invasion
Source: eLife. 2020 May 18;9:e56500. doi: 10.7554/eLife.56500 (PMC7269671; doi:10.7554/eLife.56500)
Supplement: Figure 2—source data 1. [file elife-56500-fig2-data1.zip › PARA_POSITIONS/pos75.dat]

4.12038 0.0492379
4.07551 -0.168771
4.05285 0.0491912
4.04056 -0.110966
4.0225 -0.0487995
4.04502 -0.0789962
4.08565 0.0214174
4.11985 -0.0654891
4.13456 0.235418
4.15242 0.185334
4.13698 0.174121
4.12484 0.0933813
4.10125 -0.150796
4.08563 0.173778
4.05496 0.00556022
4.04685 0.290553
4.03548 0.132741
4.05858 0.085146
4.08536 0.000410999
4.1077 -0.100344
4.11232 0.18593
4.10609 -0.0358408
4.11889 0.0638193
4.13632 -0.110519
4.17483 -0.167159
4.19256 -0.209226
4.19139 0.264268
4.16761 -0.0165965
4.16339 0.0536655
4.11585 0.329506
4.10619 0.0343458
4.08856 0.351731
4.05557 0.164727
4.05002 0.237335
4.08096 0.193104
4.10644 0.247515
4.13905 0.156472
4.14686 0.137882
4.14762 0.203359
4.15102 -0.126128
4.13149 0.176465
4.10309 -0.112597
4.0816 0.013492
4.05595 0.140187
4.08551 0.175421
4.10908 0.26372
4.12517 0.199504
4.13178 0.356556
4.10862 0.376015
4.08973 0.389563
4.083 0.218516
4.09439 0.216289
4.137 0.319345
4.16359 0.0743627
4.19664 0.245223
4.21111 0.191305
4.20403 0.15747
4.21385 0.0605165
4.2304 0.274914
4.23086 0.1772
4.21558 0.281716
4.19042 0.215125
4.15523 0.467008
4.14817 0.277574
4.13322 0.271502
4.11411 0.364377
4.11651 0.186127
4.12649 0.11027
4.12531 0.477541
4.15469 0.425294
4.18531 0.22579
4.18965 0.0537425
4.19093 0.253151
4.18637 0.384099
4.18469 0.197498
4.19715 0.18691
4.17794 0.396929
4.17506 0.310643
4.14184 0.483239
4.15428 0.120279
4.18092 0.42616
4.21962 0.145244
4.2217 0.382401
4.2053 0.406632
4.18802 0.31952
4.18415 0.422509
4.24711 0.238493
4.26499 0.4174
4.28041 0.36904
4.29448 0.307563
4.31214 0.216783
4.31582 0.151641
4.30843 0.232211
4.30089 0.196051
4.28053 0.30749
4.24439 0.0393623
4.20457 0.49451
4.20453 0.344188
4.23533 0.0677041
4.25923 0.499535
4.29541 0.422916
4.32479 0.492391
4.338 0.380668
4.37319 0.236363
4.36918 0.44832
4.35292 0.385478
4.33038 0.309499
4.32867 0.500496
4.33786 0.575442
4.3516 0.489844
4.35862 0.355168
4.33218 0.709469
4.35377 0.625365
4.37102 0.365724
4.37114 0.511233
4.36122 0.240032
4.30651 0.702982
4.27981 0.612782
4.23551 0.731504
4.25315 0.527628
4.25469 0.546876
4.25225 0.648429
4.29037 0.4807
4.31379 0.536944
4.30811 0.762213
4.38436 0.468962
4.40413 0.473327
4.40506 0.492697
4.37285 0.501146
4.35121 0.222956
4.30421 0.242259
4.28211 0.34926
4.2893 0.184565
4.27447 0.424778
4.26707 0.198746
4.24474 0.214218
4.23958 0.163281
4.22485 0.411508
4.25417 0.115327
4.24765 0.264988
4.22942 0.454775
4.21642 0.286734
4.22066 0.391906
4.23398 0.382964
4.26137 0.324777
4.27489 0.121564
4.25522 0.455577
4.21937 0.311194
4.15853 0.179676
4.14361 0.200095
4.12134 0.452442
4.12304 0.182408
4.13568 0.366664
4.15153 0.160721
4.16126 0.426584
4.16198 0.328958
4.1771 0.235625
4.21794 0.401974
4.24233 0.549163
4.2928 0.416905
4.32169 0.319455
4.28712 0.514155
4.26551 0.368995
4.2309 0.455259
4.22913 0.337702
4.214 0.492247
4.19173 0.616385
4.21505 0.565484
4.21147 0.44494
4.17827 0.593129
4.16334 0.36623
4.11011 0.615684
4.11736 0.388909
4.11221 0.450561
4.0959 0.547693
4.10058 0.535136
4.10598 0.645194
4.08543 0.63788
4.09476 0.374201
4.06458 0.396238
4.07352 0.449264
4.07393 0.443828
4.06831 0.316517
4.06213 0.364125
4.06727 0.385828
4.06393 0.590192
4.08552 0.548636
4.07828 0.447172
4.04813 0.526838
4.0151 0.489602
4.01227 0.149314
4.01651 0.334625
4.00871 0.601342
4.00939 0.415357
4.01704 0.329512
4.00615 0.619726
3.99308 0.479951
3.94906 0.462985
3.94002 0.536616
3.93674 0.494446
3.95001 0.403804
3.98732 0.421875
4.00024 0.550081
4.04267 0.585296
4.08415 0.747741
4.12569 0.602072
4.13202 0.644932
4.13903 0.275556
4.09954 0.338494
4.06409 0.226142
4.04452 0.467987
4.04986 0.308075
4.04779 0.581532
4.0602 0.476688
4.05455 0.385533
4.03439 0.495861
4.05645 0.588992
4.08558 0.543952
4.10107 0.665236
4.15061 0.398841
4.15842 0.566005
4.10151 0.823269
4.07868 0.680819
4.05475 0.330475
3.99396 0.13242
3.9509 0.385248
3.87842 0.713651
3.88463 0.425054
3.91048 0.616139
3.9678 0.500182
4.03486 0.473781
4.09879 0.439314
4.13844 0.506831
4.14261 0.389455
4.10755 0.359545
4.10302 0.249365
4.07113 0.313714
4.07966 0.455423
4.08955 0.371304
4.07617 0.310057
4.0789 0.376627
4.09196 0.32507
4.08309 0.244821
4.05442 0.318441
4.05095 0.436036
4.07516 0.536799
4.12194 0.272359
4.15408 0.440384
4.17057 0.671353
4.20787 0.45276
4.21225 0.198332
4.20209 0.329491
4.22115 0.200979
4.21465 0.200338
4.19153 0.284645
4.17734 0.203678
4.18814 0.476184
4.22537 0.38368
4.24712 0.499864
4.23785 0.446366
4.21563 0.326962
4.18957 0.430787
4.14236 0.224238
4.13818 0.287368
4.12313 0.251233
4.10486 0.432316
4.05961 0.292207
4.02129 0.486632
4.00742 0.54301
4.00619 0.44144
4.04398 0.381356
4.0877 0.459367
4.08422 0.504203
4.10548 0.187021
4.08988 0.45899
4.06124 0.458693
4.02147 0.403681
4.0185 0.392464
3.97596 0.524208
3.97942 0.442684
3.97976 0.652123
3.96056 0.951689
4.0277 0.643863
4.07413 0.333942
4.05366 0.358045
4.05285 -0.0652146
4.05376 0.321816
4.05995 0.397547
4.05259 0.319275
3.9943 0.437488
3.96715 0.454841
3.96327 0.455421
3.97607 0.561876
3.97936 0.508907
3.97973 0.638932
3.97302 0.543424
3.951 0.618773
3.92081 0.726159
3.94026 0.553734
3.91731 0.545359
3.91931 0.568346
3.89151 0.626166
3.90941 0.294003
3.91465 0.583565
3.9236 0.720988
3.93484 0.734269
3.93146 0.760183
3.94012 0.850627
3.95639 0.57239
3.94668 0.377372
3.88351 0.528827
3.84532 0.802839
3.84978 0.516365
3.87206 0.500681
3.90285 0.337551
3.92239 0.470364
3.93336 0.632935
3.95064 0.483971
3.97046 0.544882
3.98064 0.709266
4.04742 0.410625
4.07884 0.603539
4.11883 0.550917
4.04777 0.901479
4.08248 0.556678
4.06614 0.523738
4.01708 0.662087
4.00018 0.685372
3.99384 0.693537
3.96536 0.852166
3.97972 0.883964
4.02363 0.553195
3.99704 0.798436
4.00069 0.352065
4.00202 0.534883
4.00146 0.50958
3.98701 0.894472
4.0667 0.638756
4.10122 0.439791
4.08929 0.404865
4.07811 0.639718
4.0252 0.70519
4.02333 0.488878
4.00573 0.36564
3.96626 0.663025
3.98253 0.431889
3.97434 0.666183
3.98692 0.561871
3.94768 0.892985
3.97558 0.747865
3.95471 0.46812
3.91733 0.658257
3.89004 0.482104
3.85138 0.665781
3.841 0.307063
3.82758 0.688501
3.87517 0.554996
3.90992 0.670741
3.95308 0.745077
3.98713 0.607372
3.98271 0.627188
3.98836 0.39696
3.96291 0.365323
3.9295 0.679617
3.93259 0.577883
3.93529 0.373938
3.90964 0.393991
3.86874 0.772891
3.90743 0.375737
3.90866 0.406003
3.93474 0.518589
3.97677 0.452829
3.99054 0.668868
4.01918 0.334908
4.02793 0.57867
4.03522 0.609183
4.0772 0.565612
4.08459 0.523812
4.0604 0.50436
4.038 0.382836
4.01404 0.648096
4.01008 0.332808
3.99868 0.211243
4.0027 0.426543
4.03817 0.380058
4.0715 0.176638
4.09127 0.3752
4.08577 0.349987
4.06929 0.377912
4.00415 0.694504
4.02018 0.409407
4.00353 0.266813
3.99948 0.229969
3.98462 0.495105
3.98894 0.16382
4.00085 0.39683
3.98251 0.638873
3.99461 0.432531
4.00737 0.372318
3.96712 0.410858
3.93939 0.423814
3.90698 0.372613
3.92065 0.493675
3.91078 0.651896
3.96683 0.436185
4.01203 0.382716
4.04492 0.399922
4.07343 0.422084
4.07484 0.609345
4.04859 0.492375
4.0311 0.551578
4.04344 0.625294
4.02652 0.679939
4.02908 0.772094
4.03495 0.598651
4.01052 0.632361
4.00294 0.73376
3.9628 0.816888
3.95259 0.74135
3.92511 0.631536
3.88235 0.553188
3.82729 0.859052
3.83235 0.745078
3.84442 0.890631
3.90087 0.86433
3.97189 0.631971
4.01727 0.605066
4.05892 0.709118
4.08045 0.735127
4.08567 0.851427
4.10048 0.748275
4.08703 0.750867
4.05324 0.715464
4.01047 0.774498
3.99413 0.799586
3.9696 0.966431
4.01994 0.641974
4.02892 0.762221
4.04041 0.672342
4.04926 0.645219
4.03044 0.739139
3.98271 0.830693
3.97953 0.79914
3.97159 0.912879
3.96692 0.870719
3.93504 0.881314
3.92366 0.690617
3.9305 0.486062
3.93086 0.51595
3.93361 0.741329
3.93476 0.964836
4.01199 0.520814
4.00256 0.810429
4.04176 0.700996
4.05146 0.543415
4.05308 0.751235
4.0411 0.603401
4.05358 0.814437
4.07256 0.75016
4.07851 0.754319
4.11631 0.563029
4.11859 0.606795
4.09683 0.515069
4.0927 0.740036
4.0775 0.430618
4.04575 0.589533
4.00263 0.660387
4.00683 0.512772
4.02654 0.704652
4.06811 0.464371
4.06282 0.549052
4.05712 0.609762
4.05286 0.685405
4.09796 0.511401
4.12333 0.586602
4.12676 0.760568
4.15809 0.454303
4.18314 0.556681
4.18903 0.620461
4.1769 0.769724
4.18082 0.838563
4.21254 0.503869
4.19439 0.714583
4.19411 0.556857
4.17933 0.616741
4.1423 0.82441
4.1704 0.76875
4.14853 0.772921
4.16334 0.72592
4.18929 0.627933
4.23538 0.516785
4.24368 0.725411
4.26187 0.81502
4.27109 0.884844
4.30046 0.615133
4.27583 0.611251
4.24556 0.667786
4.23005 0.393905
4.24944 0.250684
4.27108 0.0713979
4.29023 0.279576
4.26579 0.642069
4.26306 0.307808
4.21118 0.407049
4.17872 0.669697
4.10277 1.02697
4.13367 0.831271
4.1538 0.752249
4.20928 0.63195
4.21911 0.73219
4.23204 0.62804
4.24486 0.53127
4.28166 0.464944
4.27599 0.721084
4.31375 0.44387
4.33208 0.536892
4.31239 0.804298
4.35976 0.341064
4.35685 0.667711
4.36537 0.658626
4.37278 0.358789
4.39014 0.266851
4.40036 0.208901
4.41348 0.274781
4.42919 0.259119
4.44817 0.232216
4.42535 0.360377
4.38961 0.459913
4.34764 0.388037
4.28766 0.405712
4.22345 0.696555
4.19452 0.349585
4.14412 0.590879
4.12283 0.385026
4.12844 0.39577
4.12536 0.54286
4.14199 0.416022
4.13747 0.446569
4.15112 0.411073
4.15133 0.404434
4.16775 0.183696
4.14314 0.606891
4.14761 0.474913
4.10902 0.631607
4.1241 0.348337
4.13066 0.486269
4.16617 0.527611
4.21731 0.379159
4.18787 0.748823
4.17847 0.762307
4.20009 0.522268
4.19015 0.556246
4.19212 0.545268
4.18688 0.529906
4.17092 0.67701
4.16507 0.627768
4.1442 0.708429
4.14079 0.488171
4.15681 0.393072
4.17099 0.647134
4.23157 0.445632
4.26805 0.542002
4.29891 0.489238
4.31514 0.288934
4.31123 0.636231
4.29399 0.518293
4.30607 0.405251
4.28387 0.273894
4.24255 0.258753
4.23255 0.281975
4.20949 0.547463
4.19319 0.454517
4.15334 0.555408
4.11327 0.611973
4.12408 0.395034
4.10026 0.742062
4.14117 0.542827
4.16352 0.288325
4.14038 0.694469
4.17723 0.531283
4.18661 0.588015
4.20262 0.60845
4.20266 0.644244
4.21698 0.477289
4.21509 0.76732
4.25598 0.658553
4.28616 0.544471
4.3052 0.662431
4.35081 0.435126
4.38521 0.397149
4.40531 0.436782
4.41352 0.504101
4.43356 0.58455
4.44762 0.598505
4.42731 0.580371
4.37538 0.51345
4.27685 0.908949
4.25221 0.745706
4.21663 0.62551
4.1713 0.746407
4.12878 0.858552
4.0994 0.995246
4.14372 0.741773
4.17567 0.617281
4.19692 0.639519
4.19574 0.650521
4.18585 0.735936
4.14182 1.14794
4.21496 0.955164
4.25917 0.8624
4.2262 1.16058
4.28262 0.903361
4.22475 1.15862
4.19806 1.13058
4.10647 1.40913
4.13761 1.21317
4.0899 1.28737
4.13841 0.989837
4.07824 1.20879
4.10567 1.06223
4.07205 1.2972
4.13086 1.09776
4.1534 0.943866
4.13429 0.967302
4.12319 1.03589
4.09849 0.990264
4.10122 0.779486
4.09375 0.749593
4.02044 0.92987
3.9921 0.900532
3.98196 0.886975
3.96631 0.774563
3.86899 0.982448
3.80744 1.12134
3.79608 1.11081
3.88004 0.973342
3.89794 1.17571
4.00304 1.01936
4.03138 1.12028
4.06629 1.02696
4.08721 0.899194
4.04753 0.959797
3.99452 1.16953
3.97362 1.21109
3.95389 1.205
3.93606 1.21577
3.91921 1.24442
3.96137 1.13122
3.92932 1.32697
3.93029 1.33151
3.9748 1.06476
3.94098 1.02253
3.91795 0.970449
3.87529 1.02256
3.86984 0.997296
3.87293 0.791524
3.8592 0.875973
3.88138 1.00766
3.95652 0.886227
3.97966 0.996087
3.96753 1.13906
3.98586 1.04864
4.0528 0.563366
4.06996 0.478506
4.04195 0.88618
4.0618 0.754844
4.08427 0.861514
4.10099 0.966649
4.13701 1.07794
4.18938 0.935328
4.17434 1.05625
4.15482 0.998462
4.11786 1.04946
4.07212 1.07915
4.03622 1.1744
4.07945 0.809802
4.04845 1.09478
4.11425 0.805359
4.072 0.934676
4.07418 0.944064
4.04703 1.063
4.06953 0.835085
4.03401 0.882183
3.98565 0.964999
4.02871 0.720659
3.97174 1.14163
4.02044 1.13152
4.00846 1.14387
4.04435 1.07447
4.08571 0.844582
4.08607 0.831943
4.09217 0.561018
4.06269 0.835693
4.05474 0.904745
4.08824 0.533515
4.0803 0.617314
4.03351 0.731901
3.99827 0.885711
4.02916 0.616173
4.00481 0.879216
4.05576 0.796021
4.08107 0.894623
4.09073 0.892322
4.09364 0.802544
4.10051 0.802377
4.08661 0.81002
4.03705 0.869267
3.97865 0.93772
3.93031 1.01631
3.92879 0.863996
3.89091 1.06966
3.91956 0.707652
3.91666 0.677472
3.87496 0.872104
3.85789 0.919295
3.8482 0.807961
3.82546 1.1622
3.86305 0.93885
3.85346 0.928774
3.82977 1.10755
3.89559 0.983948
3.93874 1.09832
3.90136 1.3836
3.91257 1.28352
3.94257 1.20433
4.00663 0.948601
3.97446 1.10998
3.96946 1.00033
3.96601 0.97124
3.92927 1.04845
3.92256 0.991163
3.93528 0.874794
3.90482 1.08341
3.96051 0.822373
3.90835 0.970456
3.86934 0.918137
3.81142 0.980723
3.7379 1.04001
3.75228 0.78638
3.72975 0.739222
3.70667 0.908375
3.7652 0.635836
3.80509 0.53707
3.81843 0.826096
3.8575 0.672204
3.86054 0.577882
3.81632 0.75945
3.80377 0.744223
3.78019 0.919306
3.83065 0.908489
3.88196 0.839848
3.90209 0.823766
3.96539 0.522504
3.92437 0.980752
3.9443 0.701708
3.94342 0.742006
3.97493 0.667486
3.99474 0.510399
4.00135 0.613189
4.04048 0.579832
4.05203 0.662983
4.11845 0.475613
4.17444 0.481461
4.1811 0.72949
4.21063 0.58094
4.18901 0.786285
4.19325 0.64638
4.18473 0.597594
4.18061 0.639847
4.18288 0.69669
4.18358 0.70971
4.21413 0.836033
4.24773 0.751386
4.26129 0.822825
4.30311 0.580014
4.29758 0.62739
4.26681 0.815662
4.27526 0.7288
4.26932 0.707421
4.25599 0.81705
4.289 0.818737
4.33358 0.63307
4.32637 0.740068
4.29485 1.00203
4.32036 0.924026
4.30867 0.896733
4.30294 0.903059
4.30261 1.00386
4.34587 0.900939
4.39614 0.69663
4.39296 0.754289
4.40635 0.694843
4.36991 0.7359
4.35688 0.375508
4.2908 0.641843
4.27462 0.544406
4.28993 0.486324
4.28336 0.753092
4.31683 0.532308
4.32764 0.520112
4.27998 0.741688
4.22694 0.504601
4.16981 0.536525
4.11035 0.409184
4.06282 0.629093
4.04628 0.694482
4.05521 0.68713
4.02932 0.698367
4.05167 0.387379
4.04377 0.570057
4.03643 0.682707
4.03768 0.601562
4.02917 0.666112
4.00182 0.571593
3.93039 0.713729
3.92049 0.666138
3.90866 0.84892
3.92843 0.632867
3.97321 0.549747
3.96811 0.748942
3.98685 0.736182
3.98777 0.705946
3.97284 0.580121
3.97284 0.660428
3.99035 0.734414
4.02578 0.659667
4.02211 0.67922
4.00689 0.576708
3.95977 0.68469
3.95901 0.7127
3.93545 0.735035
3.8823 0.906773
3.884 0.722266
3.84313 1.01129
3.90732 0.652131
3.93665 0.7298
3.94424 0.62883
3.94696 0.467266
3.90068 0.592123
3.83937 0.697177
3.83333 0.69008
3.83701 0.769294
3.85508 0.624375
3.84944 0.648497
3.88253 0.684997
3.90761 0.624693
3.92556 0.539696
3.87576 0.836679
3.86032 0.815277
3.86275 0.637057
3.81507 0.824863
3.80233 0.711398
3.77676 0.726797
3.78963 0.650853
3.82101 0.591857
3.871 0.450609
3.89247 0.708722
3.95505 0.690705
4.0119 0.524293
4.03672 0.738665
4.06617 0.631338
4.04012 0.906465
4.0583 0.882836
4.05152 0.852987
4.02422 0.882903
4.01658 0.750544
4.01798 0.905112
4.06486 0.862726
4.12307 0.577921
4.11834 0.798743
4.16522 0.530094
4.17694 0.618849
4.21459 0.343181
4.19438 0.526373
4.10325 0.930332
4.09223 0.785172
4.05207 0.587032
4.01658 0.698965
3.98869 0.693428
3.96208 0.731956
3.97047 0.650066
3.98332 0.537886
4.01246 0.674313
4.061 0.495663
4.0764 0.61928
4.06139 0.511024
4.04699 0.605435
4.06968 0.397479
4.07133 0.66815
4.09477 0.63251
4.05099 0.914923
4.08156 0.704979
4.06734 0.774659
4.08592 0.361296
4.00679 0.847846
4.00018 0.689159
3.97156 0.782341
3.97202 0.870416
3.96254 0.892501
3.97722 0.849115
3.99277 0.96415
3.97424 1.1391
4.02993 0.944481
4.02631 0.937212
4.05601 0.752431
4.04214 0.934265
4.0223 0.939133
4.02305 0.863644
4.01698 0.840432
4.01859 0.743138
3.96603 0.85723
3.99245 0.709182
3.95966 0.901475
3.98976 0.7912
4.03247 0.79659
4.11489 0.591903
4.17505 0.587269
4.19673 0.767177
4.18211 0.722354
4.12837 0.790517
4.06592 0.844646
4.01828 0.907048
3.97017 1.0307
3.95418 0.99591
3.95569 0.999953
4.00051 0.805271
3.99644 0.837813
3.98654 0.965676
3.9919 0.788615
3.94338 0.858477
3.94483 0.772619
3.93155 0.762348
3.92784 0.734389
3.8798 1.05278
3.91735 0.869888
3.9263 0.859427
3.95155 0.926386
4.01159 0.862611
4.06526 0.715955
4.02354 1.0739
3.99708 1.15104
3.99471 1.09569
4.01788 0.939646
3.96515 1.12777
4.01519 0.864612
3.9163 1.37599
4.0479 0.880998
4.07335 1.02872
4.02148 1.25801
4.0901 1.0129
4.10271 0.972757
4.10582 0.966792
4.10128 0.975994
4.09758 0.851897
4.0421 1.07557
4.03853 0.980644
4.03494 1.07426
3.9696 1.34008
4.04519 1.09114
4.0897 1.04373
4.07239 1.08309
4.02694 1.10522
3.98888 1.05362
3.95532 1.09288
3.95233 1.17417
3.97575 1.08577
3.9327 1.24327
3.94851 1.26609
4.00379 1.04465
4.02362 1.09051
3.98873 1.3019
4.02746 1.2371
4.11303 0.991919
4.1015 1.08212
4.10209 0.980201
4.10218 0.618309
4.00783 0.979869
3.94444 1.0917
3.95304 0.894304
3.9312 0.947289
3.94996 0.735303
3.94287 0.776033
3.94152 0.959469
3.98035 0.918333
3.98545 1.05513
4.01996 0.724664
3.97691 0.908751
3.90635 1.16928
3.91122 0.980853
3.89052 0.993352
3.86968 1.21617
3.84672 1.38409
3.8361 1.45285
3.93054 1.15115
3.93476 1.28398
3.98794 1.05129
3.96067 1.07949
3.96528 0.991237
3.96465 0.881677
3.94486 0.90552
3.98462 0.790744
3.94754 0.788399
3.93451 0.586619
3.82379 1.18808
3.84862 0.91757
3.86342 0.77229
3.83468 0.930711
3.80758 1.04287
3.80847 1.01202
3.79717 0.986573
3.84273 0.78658
3.8177 1.00478
3.83079 0.967394
3.87727 0.660121
3.83332 0.775235
3.79152 0.924107
3.82969 0.877274
3.83049 0.809472
3.81337 0.556061
3.76357 0.759439
3.71112 0.775343
3.68788 0.828112
3.74197 0.586136
3.76841 0.662296
3.77643 0.906055
3.81436 0.828122
3.82555 1.00494
3.81515 1.13535
3.86978 1.06052
3.85428 1.17563
3.92986 0.7452
3.9042 0.951536
3.88874 0.879917
3.84326 0.929043
3.80806 1.09988
3.85869 0.785846
3.8206 0.860083
3.78563 1.07813
3.81243 1.04026
3.84725 1.02989
3.89612 0.755343
3.82345 1.16118
3.84604 1.01808
3.85584 0.90127
3.82733 0.905245
3.77265 0.987113
3.78143 0.848073
3.74278 1.04551
3.78454 0.893632
3.79906 0.914891
3.80651 1.09483
3.82615 1.01491
3.8618 0.940116
3.8274 0.906419
3.83375 0.698217
3.82248 0.648111
3.80494 0.917047
3.79588 0.996857
3.78818 0.98413
3.78543 0.964648
3.7874 0.805107
3.74654 0.845879
3.69362 1.0958
3.71938 0.812798
3.67071 1.03431
3.68583 0.764985
3.65494 0.881439
3.60118 1.0836
3.63066 0.985794
3.64539 0.914322
3.56402 1.18058
3.61114 1.00419
3.6405 0.848161
3.64284 0.897138
3.66927 0.929996
3.6491 1.07614
3.60376 1.21898
3.63262 1.02862
3.57492 1.10158
3.57509 1.10334
3.60537 1.05132
3.64496 1.12155
3.73408 0.936511
3.74626 1.13815
3.80268 1.04601
3.86486 0.931944
3.89457 0.926214
3.8768 0.92956
3.8679 0.930673
3.87595 0.804755
3.85922 0.847961
3.80414 1.04654
3.79641 0.994331
3.74693 1.2127
3.81714 0.875064
3.81195 1.00613
3.81423 0.989584
3.77135 1.07802
3.79694 0.926699
3.8083 0.764077
3.75185 0.951655
3.75539 0.80506
3.71966 1.01002
3.80326 0.595459
3.81604 0.719518
3.79662 0.862809
3.84794 0.656484
3.84108 0.836783
3.87032 0.748772
3.83586 0.870672
3.81947 0.728152
3.79881 0.711018
3.77451 0.733879
3.74097 0.837534
3.71983 0.865498
3.6976 0.858294
3.68739 0.813937
3.6576 0.881431
3.65841 0.868863
3.6517 0.819652
3.62392 0.839311
3.63346 0.797566
3.62241 0.789834
3.62464 0.649807
3.60213 0.913627
3.60224 1.07128
3.70138 0.677696
3.68222 0.817454
3.68607 0.760411
3.68177 0.795532
3.70411 0.55945
3.66566 0.750509
3.64522 0.737609
3.61875 0.988766
3.64033 0.87525
3.59616 0.987632
3.61311 0.913455
3.67769 0.556966
3.6561 0.732945
3.629 0.994535
3.62604 1.02539
3.68444 0.834446
3.65975 0.908751
3.60192 1.03806
3.52614 1.15102
3.53855 0.742279
3.47101 0.896149
3.50718 0.670924
3.50176 0.984127
3.5579 0.852355
3.58866 0.854215
3.62615 0.68947
3.58891 1.05298
3.69502 0.678934
3.66034 1.01489
3.74103 0.627409
3.76404 0.728536
3.79857 0.752541
3.85836 0.767358
3.92756 0.64725
3.96176 0.715325
3.94336 0.7493
3.92685 0.859004
3.86551 1.00262
3.8638 0.85172
3.85607 0.937167
3.87691 0.873157
3.8666 0.983422
3.89715 0.723432
3.85823 0.962704
3.88423 0.921659
3.906 0.7762
3.8414 1.03158
3.79342 0.889362
3.76764 0.811276
3.72143 1.03113
3.76903 0.717303
3.77958 0.750746
3.77124 0.91674
3.85267 0.695892
3.89142 0.617654
3.93408 0.567942
3.9468 0.77018
3.97087 0.371002
3.91671 0.868921
3.94342 0.740592
3.94387 0.723804
3.93339 0.87634
3.97501 0.653656
4.00089 0.753378
4.03353 0.705486
4.04014 0.874959
4.0646 0.749455
4.0587 0.633644
4.01547 0.684172
3.963 0.759113
3.93254 0.70067
3.947 0.623573
3.95413 0.689305
3.95981 0.811044
3.94306 0.957075
3.9326 0.93651
3.92508 0.886792
3.96117 0.657348
3.95393 0.855504
3.98072 0.824432
3.97311 0.966155
3.99599 0.903841
3.97598 0.97368
3.92851 1.17032
3.95423 1.02752
3.93454 1.09263
3.94321 0.995302
3.94901 0.993681
3.97057 1.0267
3.98396 1.159
4.03624 1.09841
4.09713 0.885927
4.04538 1.20369
4.05124 1.15203
4.05979 1.00064
4.07718 0.877555
4.07668 0.995757
4.088 1.07653
4.11922 1.09644
4.1847 0.850594
4.17314 1.0167
4.1826 0.90288
4.17197 0.794709
4.17206 0.618177
4.14369 0.753842
4.11245 0.909798
4.12506 0.802222
4.08156 0.976587
4.08081 0.827622
4.05745 0.871172
4.04721 0.927991
4.01739 1.0198
4.02155 0.925802
4.00447 0.978949
3.97205 1.06563
3.97645 0.937837
3.93009 1.12105
3.99105 0.91401
3.97231 1.10488
3.97648 1.11053
3.99512 1.07511
3.98884 1.14782
4.0425 0.952761
4.02852 0.94399
3.99409 1.05671
3.97294 0.95134
3.97293 0.878747
3.94879 0.808584
3.88211 0.904396
3.86921 0.814677
3.84125 0.821876
3.80037 0.861503
3.75046 1.00362
3.79722 0.779396
3.79115 0.914688
3.82831 0.856294
3.82331 0.948512
3.82695 0.959984
3.87932 0.788775
3.89312 0.968541
3.96013 0.9175
4.02614 0.878598
4.05614 0.966864
4.11798 0.825107
4.09142 0.879696
4.09337 0.729784
4.05482 0.779817
4.03654 0.722615
3.97292 1.07914
3.99508 1.00409
4.06295 0.799585
4.08413 0.72221
4.09123 0.681303
4.01205 0.959567
4.02204 0.680608
3.96293 0.694091
3.91054 0.89902
3.85866 0.981979
3.91097 0.698696
3.91228 0.773171
3.95191 0.818932
3.97402 0.862106
3.99627 0.827691
4.02578 0.766588
3.99895 0.966942
4.00932 0.879887
3.98022 0.917049
3.96884 0.860731
3.95441 0.922334
3.89188 1.26107
3.9576 0.872497
3.95651 0.896124
3.95559 0.919964
3.94887 0.888554
3.93231 0.84823
3.94135 0.817728
3.95234 0.856046
3.8806 1.21879
3.94467 0.986214
3.95163 1.13227
3.97775 1.15064
4.07207 0.824789
4.03077 1.17099
4.13616 0.756567
4.11053 1.00481
4.13542 0.970724
4.13195 0.900158
4.11075 0.946047
4.13678 0.881861
4.12546 0.786536
4.1472 0.61047
4.09759 0.93572
4.06814 1.03718
4.07523 0.978404
4.11593 0.888763
4.0964 0.944828
4.09432 0.986941
4.07376 1.11201
4.11473 1.07102
4.13699 1.11825
4.21569 0.849351
4.22017 0.980209
4.20259 0.987069
4.17739 0.867451
4.1205 1.0704
4.04664 1.27749
4.09402 0.971569
4.0082 1.23597
4.0901 0.780595
4.04015 0.953641
3.98826 1.1667
3.99794 1.08387
4.0392 0.834155
4.02108 0.85181
3.98566 0.842888
3.94186 0.90646
3.95625 0.701684
3.93488 0.789931
3.91016 0.97026
3.94638 0.966433
4.04418 0.843007
4.07567 0.966515
4.12399 0.910319
4.18076 0.877884
4.19401 0.81154
4.159 0.932232
4.08964 1.03862
4.05154 0.929091
3.99555 0.980868
3.96946 0.840711
3.89974 0.983623
3.87731 0.839006
3.80436 1.03244
3.78586 0.916938
3.78056 0.880479
3.78285 0.868756
3.81259 0.776169
3.83151 1.0099
3.88583 0.97835
3.94623 0.849596
3.95678 0.818185
3.94856 0.876038
3.9506 0.91912
3.95792 0.871373
3.9503 0.959337
3.96356 0.847269
3.86218 1.22382
3.91773 0.870549
3.92094 0.688763
3.87745 0.792032
3.84937 0.709572
3.77756 0.896022
3.79712 0.767547
3.80309 0.77904
3.81036 0.879759
3.77162 1.1066
3.82873 0.752744
3.82492 0.801103
3.80318 0.869847
3.81902 0.951759
3.85543 0.921143
3.8609 1.00606
3.87457 0.935599
3.88473 0.767973
3.91202 0.58535
3.87772 0.802733
3.86731 0.794071
3.88426 0.675638
3.87323 0.843268
3.9012 0.689428
3.82265 1.04397
3.83828 0.82061
3.81191 0.806796
3.82978 0.694961
3.80216 0.965561
3.813 0.899258
3.81736 0.891563
3.72956 1.24808
3.75211 1.06346
3.74999 1.02493
3.72042 0.920442
3.70275 0.931837
3.73867 0.670952
3.72531 0.680678
3.7168 0.859996
3.73063 0.961295
3.77645 0.924107
3.77699 0.828593
3.76362 1.01434
3.79803 0.843881
3.76868 1.08626
3.80785 0.941874
3.7622 1.15911
3.80387 0.961952
3.83759 0.811574
3.80914 1.08564
3.81538 1.11145
-3.20869 -1.39537
3.89781 0.784078
-3.16234 -1.35993
3.8139 0.850005
-3.0941 -1.28608
3.7574 0.896175
3.77943 0.780788
-3.09637 -1.31682
-3.13267 -1.28097
3.82089 0.984991
3.8969 0.816003
-3.19702 -1.40043
3.9781 0.83464
3.97526 0.964565
3.99738 0.996953
3.9975 0.895228
3.98385 0.922119
3.92991 0.863944
-3.10418 -1.42016
3.85285 0.74591
3.8167 0.925096
3.83903 0.799585
3.85155 1.02344
-3.11755 -1.39918
3.90989 0.96152
3.9521 0.859671
3.9807 0.90588
3.97226 0.981378
3.98995 0.789752
3.94407 0.979096
3.91645 0.830918
3.86034 0.989904
3.85086 0.936963
3.81729 1.18061
3.8522 0.853556
3.84401 0.890508
3.85069 0.786952
3.83766 0.695755
3.79752 0.728656
3.79563 0.626422
3.75566 0.937296
3.78856 0.757865
3.78104 0.85126
3.78392 0.893636
3.79369 0.870517
3.79671 0.839026
3.79388 0.831181
3.73478 1.02708
3.73821 0.963551
3.77302 0.807961
3.72772 0.98554
3.75206 0.820873
3.76854 0.928337
3.7819 0.979782
3.77882 0.981891
3.73337 1.08905
3.7109 1.1315
3.71076 1.13703
3.76066 0.979299
3.74555 1.14721
3.76367 1.14431
3.7317 1.32279
3.74561 1.176
3.72276 1.14061
3.72508 0.95952
3.63589 1.21435
3.6268 1.11191
3.57252 1.22666
3.61227 1.04048
3.62208 1.03554
3.64033 1.00044
3.58935 1.26753
3.62682 1.14564
3.64248 1.00754
3.58737 1.14287
3.63724 0.741575
3.5867 0.965847
3.56847 1.0839
3.56099 1.06901
3.51715 1.22519
3.55527 1.09811
3.59382 0.984344
3.60178 1.06926
3.68696 0.851032
3.73368 0.822429
3.77108 0.883337
3.8049 0.949121
3.82044 1.10012
3.85432 1.00668
3.875 0.982232
3.88079 0.85683
3.84002 0.98753
3.81348 0.954018
3.74699 1.09797
3.74261 1.00583
3.72104 1.02494
3.69862 1.01641
3.74998 0.779113
3.73355 0.954713
3.73542 0.936037
3.71902 1.15631
3.73667 1.1529
3.80362 0.853883
3.78303 0.842059
3.76164 0.899873
3.74901 0.846991
3.72011 0.8834
3.71178 1.04013
3.77032 0.850505
3.83422 0.779412
3.87101 0.85712
3.87752 1.17598
3.959 1.02164
4.00348 0.948757
3.96486 1.08782
3.92404 1.02053
3.88969 0.980979
3.84688 0.908154
3.7976 1.03697
3.76178 1.12139
3.7808 0.956344
3.7449 1.07612
3.74009 1.12072
3.81527 0.994971
3.84253 1.03019
3.9016 0.984325
3.91037 1.1113
3.9196 1.11413
3.95783 0.943714
3.87961 1.22975
3.92807 0.967873
3.82919 1.26759
3.86968 1.03393
3.88646 0.939425
3.87945 1.12648
3.9463 1.03698
3.96702 1.17183
4.02823 1.12045
4.01642 1.24615
4.06372 1.04366
3.97317 1.33928
3.96004 1.33618
3.93195 1.33115
3.88126 1.40587
3.94755 1.18198
3.9258 1.31487
3.91713 1.3698
3.97356 1.2096
4.00817 1.20417
4.04345 1.19277
4.09533 1.13925
4.11205 1.20503
4.07043 1.42031
4.11061 1.26942
3.98521 1.6214
4.08281 1.13728
3.9704 1.34644
3.93593 1.25613
3.92693 1.11223
3.87162 1.2347
3.89992 1.15559
3.92417 1.17553
3.9331 1.23994
3.9106 1.40216
3.96092 1.22943
4.00324 1.11433
4.03709 1.06816
4.03829 1.1164
4.04125 1.14994
4.00439 1.20056
4.04578 0.913002
3.9828 0.975858
3.835 1.44662
3.90967 1.16218
3.9451 0.951192
3.87777 1.21653
3.85759 1.29385
3.91526 1.06331
3.88875 1.18383
3.76552 1.45661
3.79279 1.24998
3.76504 1.27163
3.726 1.24645
3.73581 1.0635
3.7408 0.913545
3.70051 0.98729
3.66512 1.16436
3.70571 1.09774
3.73639 1.17929
3.75308 1.20689
3.75614 1.27917
3.76996 1.17108
3.77056 1.02497
3.73337 1.13531
3.7652 1.03245
3.75664 1.10655
3.69587 1.32498
3.71582 1.25702
3.65149 1.43561
3.63571 1.42314
3.57924 1.55151
3.70052 1.18044
3.72847 1.15411
3.66751 1.43032
3.7899 1.10141
3.77775 1.28058
3.70131 1.53213
3.69861 1.46163
3.67029 1.46673
3.62403 1.53242
3.60561 1.53295
3.6829 1.24862
3.6407 1.35433
3.57702 1.55134
3.61669 1.45979
3.60679 1.48686
3.70781 1.208
3.59224 1.51684
3.56601 1.63111
3.72487 1.23065
3.59001 1.68698
3.66446 1.52999
3.64663 1.56645
3.66145 1.55152
3.68499 1.54934
3.66662 1.60509
3.71649 1.44491
3.73417 1.3896
3.64109 1.56818
3.57556 1.63357
3.6057 1.52079
3.59617 1.56074
3.53581 1.66128
3.58501 1.49913
3.55148 1.55716
3.59095 1.41169
3.56502 1.46971
3.56103 1.49281
3.61731 1.37337
3.61686 1.38163
3.65079 1.26016
3.64773 1.22193
3.57027 1.37304
3.52514 1.41616
3.44588 1.49053
3.47043 1.30309
3.42394 1.34558
3.33104 1.47176
3.352 1.35268
3.39305 1.19709
3.43557 1.03568
3.40771 1.11024
3.32499 1.36062
3.3234 1.35727
3.37375 1.15842
3.35047 1.165
3.35065 1.14475
3.30684 1.31805
3.28454 1.39995
3.34703 1.27821
3.39867 1.16949
3.3502 1.34451
3.32718 1.45505
3.39923 1.27967
3.41538 1.25362
3.32853 1.46173
3.41017 1.18537
3.36839 1.25252
3.28607 1.40686
3.348 1.21246
3.3891 1.10549
3.37026 1.18313
3.39586 1.13815
3.4592 1.05014
3.42253 1.28856
3.47568 1.17678
3.43414 1.25792
3.42332 1.22459
3.36058 1.33738
3.36905 1.22821
3.30855 1.33203
3.30877 1.30654
3.32563 1.21481
3.30864 1.25293
3.27213 1.32127
3.27838 1.29971
3.32722 1.14018
3.28858 1.30592
3.27326 1.35323
3.29311 1.28046
3.27713 1.20887
3.24189 1.15466
3.1745 1.27645
3.17868 1.22013
3.13432 1.29161
3.06468 1.43034
3.10391 1.29984
3.05955 1.35016
3.048 1.33023
3.08498 1.16186
3.08914 1.14176
3.08112 1.22757
3.03547 1.36653
3.07297 1.26031
3.05846 1.27194
3.05251 1.23706
2.98592 1.40144
2.9799 1.38908
2.98899 1.34624
3.02969 1.24858
2.99753 1.31016
2.98228 1.28079
2.96389 1.25382
2.94521 1.23153
2.95388 1.18629
2.95761 1.25063
2.96015 1.25249
2.85886 1.43769
2.88612 1.31215
2.85387 1.28632
2.84308 1.27858
2.73653 1.55772
2.78902 1.45292
2.7587 1.46315
2.728 1.42483
2.66682 1.39386
2.62063 1.37581
2.64214 1.24629
2.64206 1.16959
2.58982 1.25845
2.52757 1.32184
2.56162 1.19618
2.57929 1.09295
2.52646 1.18983
2.548 1.17544
2.552 1.18986
2.52725 1.2934
2.50738 1.37641
2.5364 1.39436
2.55394 1.38198
2.54344 1.40867
2.50348 1.44074
2.54943 1.26955
2.4358 1.44412
2.52823 1.25034
2.54589 1.18953
2.4561 1.3408
2.40399 1.35173
2.37917 1.33239
2.34971 1.29468
2.30603 1.31068
2.24108 1.40799
2.29422 1.35355
2.30624 1.35294
2.35839 1.2316
2.35763 1.19845
2.30905 1.26819
2.3633 1.09593
2.31774 1.13646
2.38371 0.942105
2.35155 1.00894
2.33881 0.974964
2.19078 1.23058
2.25377 1.01944
2.25018 1.01746
2.24509 1.0048
2.23008 1.02705
2.2303 0.981749
2.25736 0.92501
2.28559 0.915812
2.30514 0.944047
2.27112 1.08737
2.32119 1.01041
2.3023 1.08124
2.35074 0.996515
2.40046 0.884996
2.36278 1.0234
2.3687 1.03072
2.36789 1.00164
2.36633 1.01846
2.36927 1.00495
2.37247 0.894852
2.28273 1.03161
2.30212 0.887291
2.30462 0.858529
2.24134 1.06033
2.22396 1.10937
2.29376 0.963244
2.30528 0.960387
2.36308 0.785818
2.34444 0.948675
2.33255 1.10437
2.39039 1.00441
2.35419 1.10181
2.38542 1.02174
2.37482 1.02659
2.36764 1.04658
2.29791 1.19833
2.34081 1.08601
2.39251 0.912753
2.34389 1.05131
2.36475 0.961935
2.38041 0.962644
2.40783 0.939339
2.37111 1.03735
2.41774 0.908075
2.40718 0.949763
2.42065 0.889997
2.36182 1.02014
2.35001 1.0373
2.37961 0.957824
2.3339 1.04619
2.31266 1.07366
2.29731 1.07924
2.3304 0.985285
2.34276 0.937957
2.31621 1.03027
2.37058 0.937696
2.33192 1.04035
2.34602 1.03508
2.29712 1.1602
2.36154 1.07658
2.35324 1.13933
2.30821 1.20922
2.28006 1.2372
2.33414 1.1294
2.37812 1.07045
2.36985 1.12547
2.30985 1.26273
2.34943 1.15959
2.35349 1.09717
2.28923 1.19794
2.28102 1.17236
2.29201 1.1367
2.30123 1.09754
2.31003 1.08784
2.2938 1.11556
2.29977 1.04938
2.24965 1.14795
2.3092 0.980552
2.2427 1.08328
2.30213 0.903984
2.23767 1.08464
2.27471 1.05717
2.27108 1.10559
2.28034 1.1455
2.28197 1.12295
2.24527 1.21985
2.30258 1.11678
2.31387 1.09318
2.26906 1.10197
2.27409 1.02087
2.21801 1.07821
2.20227 1.06211
2.26479 0.873724
2.2639 0.899725
2.24565 0.927925
2.25385 0.876413
2.22739 0.974205
2.25719 0.965748
2.31457 0.858651
2.32913 0.847467
2.31253 0.938662
2.36958 0.835561
2.33209 0.94622
2.32561 0.983901
2.36979 0.899253
2.32134 0.978551
2.24235 1.14242
2.26671 1.13131
2.29174 1.13399
2.35096 1.03492
2.30912 1.16174
2.32845 1.08445
2.32862 1.03905
2.34223 1.00653
2.35485 0.990403
2.36594 0.974017
2.32335 1.11774
2.3944 0.975876
2.37857 1.00059
2.35569 1.00931
2.31891 1.01212
2.33061 0.90099
2.32478 0.80664
2.24641 0.955628
2.2015 0.995006
2.21661 0.921925
2.21534 0.952316
2.16225 1.12076
2.22007 1.05319
2.27531 0.939979
2.24886 1.01126
2.25157 1.03417
2.23097 1.09927
2.21365 1.12661
2.24676 1.02073
2.1956 1.06391
2.17583 1.03172
2.14968 1.05909
2.1452 1.04575
2.16201 1.04178
2.23615 0.883793
2.18542 1.06142
2.19912 1.0437
2.20318 1.01939
2.22008 0.986304
2.19437 1.01867
2.18157 1.02006
2.18392 0.973321
2.21967 0.931792
2.22347 0.974613
2.25103 0.904036
2.22316 0.920428
2.21067 0.96458
2.23757 0.897365
2.26761 0.847422
2.25417 0.965292
2.27363 0.96618
2.27691 0.918743
2.22039 1.02439
2.225 0.961369
2.23758 0.958922
2.24859 0.968687
2.28332 0.947945
2.3158 0.948954
2.2973 1.02257
2.31721 0.962077
2.2802 1.03541
2.30352 0.950791
2.28678 1.00947
2.29322 0.953122
2.23857 1.01532
2.157 1.09184
2.17919 0.977527
2.16186 0.934588
-1.49776 -1.34188
2.10908 1.07361
2.18388 0.99793
2.16816 1.06702
2.25882 0.920819
2.18792 1.09903
2.26811 0.908216
2.20686 1.03777
2.21187 0.970715
2.20509 0.930853
2.14654 1.03559
2.13736 1.03869
2.10509 1.09548
2.13887 1.0599
2.18119 0.999886
2.1612 1.06964
2.17655 1.07044
2.17561 1.1218
2.18379 1.1403
2.19324 1.15207
2.18688 1.17889
-1.5151 -1.5063
-1.42625 -1.65221
2.18265 1.2137
2.1905 1.21006
2.22707 1.19932
2.30465 1.0892
-1.58723 -1.49287
-1.60539 -1.43536
2.35312 0.993722
2.30236 1.04961
2.29618 0.959926
2.27118 0.985063
-1.60954 -1.3021
-1.63017 -1.2392
2.29376 0.875505
2.28285 0.87753
2.23881 0.924056
2.22818 0.868486
-1.57467 -1.29578
-1.6072 -1.21903
2.2062 0.947459
-1.55628 -1.27745
-1.48455 -1.36587
-1.50371 -1.29122
-1.42303 -1.37442
2.19485 0.94489
-1.44224 -1.37306
-1.50315 -1.28791
-1.48085 -1.36862
-1.52171 -1.33736
-1.48009 -1.48684
-1.60413 -1.25484
-1.5773 -1.29754
2.27599 0.897793
-1.52199 -1.31017
-1.49275 -1.2615
-1.45314 -1.32067
-1.5172 -1.20962
-1.5045 -1.21495
-1.51614 -1.15449
-1.49913 -1.19959
-1.47941 -1.20702
-1.46776 -1.21668
-1.47633 -1.19663
-1.49144 -1.15582
-1.46028 -1.21127
2.1758 0.887589
-1.49192 -1.21721
-1.43648 -1.36009
-1.46805 -1.27948
2.13566 1.02477
2.14926 1.00775
-1.51769 -1.37753
-1.52302 -1.42465
2.13361 1.08386
-1.55077 -1.38466
-1.56353 -1.40105
-1.53644 -1.44944
2.09292 1.16028
-1.53352 -1.43245
-1.53698 -1.43491
2.16282 1.07234
-1.46512 -1.53733
-1.4693 -1.51907
-1.43078 -1.48296
2.16227 1.08038
-1.48611 -1.39514
-1.45198 -1.46458
-1.43135 -1.4923
-1.45859 -1.40208
-1.4249 -1.44294
-1.44756 -1.41619
2.02369 1.16002
-1.4017 -1.44462
-1.36295 -1.49952
2.08144 1.05315
-1.38865 -1.42115
2.03033 1.0866
2.01753 1.0373
1.98701 1.04706
1.95917 1.05432
-1.31146 -1.34597
2.02551 0.972755
-1.32401 -1.28804
-1.26016 -1.42099
-1.34706 -1.30684
-1.3478 -1.3278
-1.29754 -1.41724
2.0921 0.970508
-1.27942 -1.39594
-1.28818 -1.39959
-1.32353 -1.31567
-1.28124 -1.33129
-1.30265 -1.29719
-1.28771 -1.30633
-1.23735 -1.33657
-1.25737 -1.27919
-1.25136 -1.30424
-1.23886 -1.39699
-1.27748 -1.36454
-1.33416 -1.27899
-1.27587 -1.36218
-1.31797 -1.28019
-1.32647 -1.30919
-1.34808 -1.32275
-1.33596 -1.34149
-1.1579 -1.57175
-1.24621 -1.44714
-1.2132 -1.54709
-1.15275 -1.60542
-1.16586 -1.59214
-1.18797 -1.58926
-1.25252 -1.49038
-1.2885 -1.487
-1.2462 -1.56396
-1.25637 -1.5631
-1.26904 -1.54595
-1.30674 -1.46526
-1.25915 -1.45511
-1.24653 -1.41084
-1.30367 -1.35152
-1.31699 -1.34173
-1.32134 -1.29686
-1.25478 -1.36249
-1.23348 -1.41709
-1.28628 -1.30956
-1.23242 -1.38449
-1.27215 -1.32208
-1.27133 -1.25954
-1.28788 -1.21213
-1.21723 -1.2923
-1.12158 -1.39721
-1.14924 -1.33551
-1.14771 -1.32901
-1.20568 -1.20718
-1.14419 -1.29057
-1.20261 -1.10836
-1.16533 -1.11814
-1.12734 -1.20435
-1.10726 -1.23497
-1.07794 -1.25067
-1.13359 -1.19773
-1.13125 -1.20643
-1.12626 -1.29759
-1.17206 -1.23734
-1.22588 -1.16765
-1.21536 -1.22837
-1.24428 -1.24359
-1.26473 -1.24388
-1.23932 -1.29495
-1.12816 -1.41886
-1.16972 -1.32415
-1.15645 -1.37363
-1.18037 -1.32031
-1.19687 -1.32923
-1.15971 -1.43588
-1.24202 -1.39847
-1.31807 -1.26699
-1.26071 -1.33483
-1.19132 -1.44354
-1.21241 -1.38446
-1.12916 -1.49823
-1.20676 -1.37957
2.06086 0.915804
-1.22616 -1.37036
-1.32717 -1.22204
-1.26252 -1.37868
-1.24366 -1.37525
-1.18805 -1.39263
-1.24986 -1.26868
-1.22041 -1.32205
-1.12965 -1.44398
-1.23367 -1.22602
-1.21135 -1.18949
-1.14714 -1.25426
-1.16374 -1.23189
-1.14166 -1.25851
-1.19235 -1.20444
-1.19134 -1.23419
-1.17709 -1.29765
-1.26237 -1.14498
-1.20872 -1.25328
-1.1925 -1.30482
-1.21737 -1.26746
-1.27531 -1.21746
-1.20452 -1.35621
-1.20707 -1.3028
-1.21632 -1.31229
-1.26308 -1.23283
-1.16849 -1.36267
-1.22416 -1.30402
-1.25557 -1.25134
-1.26603 -1.23105
-1.2653 -1.2987
-1.28958 -1.27603
-1.27717 -1.29515
-1.28495 -1.22276
-1.29535 -1.18677
-1.2992 -1.21079
-1.19982 -1.40264
-1.21709 -1.37229
-1.25705 -1.31462
-1.23443 -1.35847
-1.31285 -1.20021
-1.26767 -1.2398
-1.22115 -1.32389
-1.26807 -1.32051
-1.28266 -1.25689
-1.30688 -1.29194
-1.29449 -1.31943
-1.26168 -1.37872
-1.22177 -1.43993
-1.2577 -1.38983
-1.27153 -1.37759
-1.3128 -1.32157
-1.3015 -1.3615
-1.33096 -1.30679
-1.1919 -1.48708
-1.26817 -1.32714
-1.25056 -1.33189
-1.21518 -1.36844
-1.20201 -1.35962
-1.15111 -1.37343
-1.16109 -1.26499
-1.17569 -1.24919
-1.20473 -1.18505
-1.165 -1.25623
-1.19896 -1.21565
-1.21658 -1.20241
-1.17227 -1.28478
-1.19768 -1.26317
-1.20272 -1.32638
-1.2294 -1.31532
-1.19281 -1.40089
-1.20345 -1.36767
-1.14875 -1.4541
-1.19181 -1.41365
-1.19764 -1.42347
-1.21664 -1.42074
-1.27694 -1.39157
-1.22216 -1.51975
-1.21927 -1.51536
-1.28414 -1.34341
-1.21528 -1.36458
-1.14237 -1.44713
-1.14306 -1.43244
-1.25838 -1.2899
-1.21933 -1.37777
-1.21977 -1.43099
-1.24509 -1.39647
-1.20426 -1.46976
-1.23713 -1.41239
-1.14359 -1.57251
-1.22273 -1.53476
-1.23922 -1.49746
-1.17104 -1.62612
-1.30471 -1.47642
-1.30077 -1.49504
-1.27991 -1.53692
-1.13795 -1.66876
-1.2743 -1.50727
-1.26598 -1.51638
-1.27944 -1.55179
-1.39215 -1.47802
-1.45626 -1.49337
-1.40676 -1.52492
-1.3575 -1.56128
-1.41522 -1.45159
-1.38879 -1.49363
-1.3721 -1.47405
-1.28005 -1.55103
-1.40068 -1.33375
-1.31154 -1.39326
-1.33056 -1.29934
-1.34869 -1.27865
-1.26248 -1.38891
-1.30464 -1.30949
-1.27923 -1.34484
-1.28602 -1.37996
-1.27974 -1.42308
-1.26722 -1.43499
-1.24561 -1.46557
-1.22426 -1.48554
-1.22582 -1.44231
-1.18267 -1.49945
-1.21513 -1.4438
-1.24653 -1.36739
-1.18526 -1.46862
-1.24112 -1.3455
-1.26139 -1.22053
-1.15043 -1.37565
-1.0805 -1.45015
-1.10156 -1.37042
-1.12831 -1.31394
-1.10514 -1.39496
-1.15291 -1.31848
-1.18761 -1.19514
-1.13278 -1.30022
-1.12811 -1.29997
-1.12219 -1.3423
-1.12303 -1.40069
-1.20041 -1.31926
-1.19072 -1.39354
-1.13778 -1.4993
-1.1372 -1.5578
-1.19962 -1.48908
-1.14366 -1.56494
-1.07717 -1.58451
-1.09143 -1.48962
-1.0915 -1.42271
-1.09982 -1.31784
-1.04651 -1.3445
-1.11226 -1.1895
-1.06979 -1.16911
-1.01877 -1.14637
-0.939125 -1.27396
-0.991506 -1.242
-0.969072 -1.33614
-1.02297 -1.29178
-1.00611 -1.4306
-1.06002 -1.34996
-1.09468 -1.32244
-1.05653 -1.37809
-1.0322 -1.38237
-1.1168 -1.27159
-1.11441 -1.27941
-1.10405 -1.29656
-1.10396 -1.24397
-1.04622 -1.27121
-1.07862 -1.23799
-1.09021 -1.23686
-1.14315 -1.21948
-1.09669 -1.33203
-1.16245 -1.24013
-1.07891 -1.39086
-1.10244 -1.37389
-1.16043 -1.29058
-1.14626 -1.29108
-1.13147 -1.29895
-1.07188 -1.38938
-1.10033 -1.31703
-1.07991 -1.31635
-1.06362 -1.31763
-0.978184 -1.3839
-1.0163 -1.33163
-0.970077 -1.39243
-1.02838 -1.30571
-0.993739 -1.33423
-1.02177 -1.30295
-1.10557 -1.20754
-1.123 -1.2105
-1.01993 -1.32545
-1.0307 -1.28267
-1.04229 -1.25368
-0.998966 -1.28819
-1.02353 -1.27719
-1.04917 -1.31456
-1.08061 -1.27214
-0.987938 -1.43133
-1.06619 -1.30768
-1.09659 -1.23619
-1.00988 -1.3676
-1.04281 -1.31133
-1.08965 -1.25699
-1.05793 -1.27047
-1.08767 -1.18214
-1.06297 -1.24477
-1.00808 -1.38047
-1.12078 -1.27741
-1.04736 -1.42099
-1.12768 -1.30621
-1.1243 -1.30391
-1.08845 -1.35957
-1.13794 -1.25664
-1.10977 -1.31631
-1.14504 -1.27937
-1.19821 -1.21115
-1.19651 -1.22134
-1.19161 -1.21942
-1.19687 -1.17521
-1.15264 -1.25124
-1.16427 -1.22228
-1.15336 -1.23028
-1.14782 -1.24569
-1.08712 -1.28703
-1.1635 -1.11712
-1.07997 -1.27141
-1.06659 -1.28578
-1.08245 -1.37667
-1.08902 -1.32312
-1.15848 -1.23229
-1.06842 -1.34956
-1.0047 -1.37337
-1.09745 -1.25119
-1.0798 -1.2983
-1.05952 -1.3454
-1.054 -1.39561
-1.06848 -1.42246
-1.16134 -1.3676
-1.1456 -1.373
-1.15337 -1.40693
-1.09779 -1.49396
-1.21265 -1.3138
-1.15448 -1.4223
-1.1948 -1.38655
-1.16506 -1.43279
-1.082 -1.51978
-1.16283 -1.41452
-1.15568 -1.37622
-1.14983 -1.38197
-1.14995 -1.33421
-1.06814 -1.4494
-1.02252 -1.52722
-1.08284 -1.42288
-1.14879 -1.33903
-1.1396 -1.34262
-1.13983 -1.32639
-1.0824 -1.3798
-1.04932 -1.40987
-1.09126 -1.33902
-1.06279 -1.37176
-1.00337 -1.4262
-1.10588 -1.24563
-1.03711 -1.36472
-0.968829 -1.41317
-0.94655 -1.3901
-1.00409 -1.36292
-0.968588 -1.45117
-1.07639 -1.31261
-0.990899 -1.46294
-1.05023 -1.41069
-1.08149 -1.34706
-1.03015 -1.3848
-1.01712 -1.42046
-1.00638 -1.41105
-1.0181 -1.33951
-1.03047 -1.29138
-1.03516 -1.31116
-1.0009 -1.38052
-0.992394 -1.37705
-0.981971 -1.39166
-0.952327 -1.4018
1.84294 0.944063
-0.972972 -1.37769
-0.987587 -1.37841
1.81178 0.968398
-0.93171 -1.44542
-0.986035 -1.40536
-1.05821 -1.32588
-1.01766 -1.39014
-1.09337 -1.28121
-0.99878 -1.34557
-1.02633 -1.33067
-1.05084 -1.32386
-1.02489 -1.3619
-1.01759 -1.32949
-0.936119 -1.41651
-0.949878 -1.39881
-0.952572 -1.42084
-0.932728 -1.44291
-1.02257 -1.32562
-0.966071 -1.43186
-1.02311 -1.36994
-0.987341 -1.36076
-0.922502 -1.40573
-0.905136 -1.34809
-0.933122 -1.24792
-0.85962 -1.33093
-0.86055 -1.3072
-0.879162 -1.21896
-0.808758 -1.25114
-0.811637 -1.26384
-0.785023 -1.29246
-0.789436 -1.29027
-0.797693 -1.32578
-0.759106 -1.36581
-0.733456 -1.43551
-0.790879 -1.42876
-0.863694 -1.36668
-0.810779 -1.43546
-0.823808 -1.39974
-0.860226 -1.36303
-0.865496 -1.34267
-0.847132 -1.32092
-0.79923 -1.33806
-0.805048 -1.31449
-0.812425 -1.29495
-0.825082 -1.2832
-0.787671 -1.31412
-0.833442 -1.2804
-0.824622 -1.28437
-0.748383 -1.33987
-0.776118 -1.29461
-0.771662 -1.28338
-0.760975 -1.28477
-0.769118 -1.28008
-0.782458 -1.30369
-0.779462 -1.33099
-0.71546 -1.41498
-0.82318 -1.30382
-0.774848 -1.33688
-0.794549 -1.32779
-0.760052 -1.35273
-0.743512 -1.36863
-0.820445 -1.28694
-0.745021 -1.3544
-0.748852 -1.32666
-0.795356 -1.26291
-0.769491 -1.28329
-0.731981 -1.31555
-0.788424 -1.27272
-0.837509 -1.22383
-0.820658 -1.27365
-0.853295 -1.25459
-0.860654 -1.27176
-0.837012 -1.31969
-0.832419 -1.36149
-0.837989 -1.36939
-0.840243 -1.34117
-0.835028 -1.35444
-0.858685 -1.31887
-0.816062 -1.34186
-0.801547 -1.34175
-0.783547 -1.32582
-0.796745 -1.31382
-0.832945 -1.26005
-0.86116 -1.23295
-0.791703 -1.32913
-0.821708 -1.281
-0.792542 -1.29364
-0.808294 -1.27412
-0.786806 -1.28646
-0.803923 -1.34015
-0.785724 -1.36881
-0.813927 -1.35842
-0.792052 -1.37563
-0.738245 -1.41478
-0.756163 -1.40868
-0.736254 -1.44004
-0.838344 -1.32774
-0.820236 -1.36206
-0.786871 -1.43035
-0.740396 -1.5058
-0.839691 -1.38175
-0.763149 -1.42729
-0.675256 -1.42356
-0.652125 -1.38517
-0.623839 -1.40317
-0.643278 -1.3786
-0.637353 -1.3958
-0.676135 -1.37983
-0.621013 -1.38797
-0.666856 -1.30637
-0.656522 -1.2917
-0.618567 -1.3108
-0.628537 -1.29111
-0.661578 -1.27985
-0.651408 -1.3111
-0.648982 -1.32826
-0.597651 -1.3443
1.29502 1.03999
-0.599384 -1.32427
-0.644829 -1.27503
1.25025 1.01209
-0.641945 -1.26227
-0.657547 -1.21676
-0.525401 -1.29198
-0.63677 -1.19021
-0.640603 -1.1893
-0.653928 -1.21657
-0.651964 -1.24826
-0.627978 -1.29278
1.24549 1.04715
-0.643404 -1.30449
1.30044 1.01268
1.32367 0.973943
1.31967 0.978056
-0.601627 -1.27594
-0.584025 -1.29071
1.31459 0.938463
1.26974 0.961109
1.25748 0.967521
-0.572837 -1.27667
1.19531 1.02943
-0.605613 -1.26619
-0.595937 -1.26917
1.15805 1.04617
-0.654139 -1.2512
1.28222 0.988056
1.28399 1.03362
1.33123 1.00311
1.29704 1.02819
-0.690856 -1.2683
-0.665657 -1.26792
-0.668368 -1.24215
-0.644812 -1.25521
1.28667 0.959868
1.26804 0.955483
-0.644818 -1.18883
-0.618416 -1.16522
-0.565964 -1.18604
-0.579025 -1.17618
-0.484054 -1.22737
1.15267 0.917808
-0.550733 -1.18974
-0.577258 -1.22234
1.15088 0.992551
1.1608 0.992204
-0.6264 -1.20624
-0.599931 -1.22433
-0.566805 -1.27477
1.17948 1.00774
1.17736 0.999714
1.18447 0.992175
-0.592592 -1.21882
1.19709 1.00147
-0.583508 -1.26774
1.20822 1.01932
-0.576254 -1.32642
1.17248 1.09349
1.21936 1.04586
1.19794 1.07709
-0.570127 -1.33686
1.16289 1.11673
1.13696 1.12944
-0.508615 -1.3659
1.10797 1.13489
1.14746 1.10034
-0.506736 -1.35584
-0.537901 -1.29919
1.14982 1.01516
1.18097 0.99562
1.21617 0.967884
-0.603188 -1.24729
1.23299 0.937076
1.18057 0.996891
1.20718 0.999818
-0.664447 -1.23262
-0.69609 -1.19735
1.17901 0.987914
-0.61098 -1.25779
-0.631244 -1.23189
-0.617323 -1.24536
1.11638 1.01937
1.06255 1.0144
-0.518317 -1.21582
1.02949 1.01145
1.06187 1.01449
1.06019 1.0278
1.08106 0.984924
1.02816 1.01638
-0.555431 -1.21641
1.0458 0.976398
-0.514652 -1.18607
0.96218 0.985493
0.984579 0.965985
-0.583236 -1.13839
-0.585353 -1.14801
1.00169 0.976885
-0.481345 -1.17874
0.940386 0.967438
0.903085 0.986689
-0.476969 -1.15012
0.943675 0.969475
0.968197 0.930069
0.957086 0.930232
-0.471011 -1.14004
0.964197 0.917416
-0.485248 -1.09856
0.95473 0.907185
-0.504281 -1.09366
-0.48531 -1.13221
-0.516791 -1.13007
-0.552246 -1.10649
-0.560616 -1.09854
-0.550824 -1.12103
0.982092 0.946293
-0.507116 -1.12272
-0.51577 -1.09452
-0.495196 -1.1001
-0.488771 -1.09932
-0.484041 -1.08691
-0.46838 -1.08423
-0.519226 -1.04241
0.913447 0.866676
-0.501458 -1.04808
-0.495038 -1.05897
-0.452992 -1.0776
-0.489131 -1.08644
-0.509087 -1.11058
0.883861 0.93694
-0.522682 -1.06148
-0.464274 -1.09239
0.856796 0.923513
0.867044 0.927807
-0.47987 -1.08668
0.870403 0.930625
0.898137 0.919764
0.915323 0.933536
0.925279 0.917974
0.903078 0.942623
-0.481908 -1.10883
0.848971 0.937059
0.89183 0.893862
0.891909 0.893936
0.864127 0.924412
0.873253 0.912201
0.875306 0.913954
0.838161 0.951673
0.852516 0.961836
0.850205 0.983704
0.87211 0.983926
0.886211 0.987286
0.903695 0.969691
0.927582 0.942528
0.87983 0.969151
0.873227 0.965183
0.836334 0.974748
0.804347 0.975223
0.809392 0.964258
0.807194 0.973995
0.835759 0.95996
0.839375 0.934536
0.842574 0.91076
0.841103 0.90126
0.830273 0.910185
0.827619 0.913207
0.821405 0.920141
-0.441072 -1.07596
-0.441936 -1.06833
0.826541 0.923783
0.814057 0.947184
0.832941 0.967016
-0.476201 -1.13872
-0.454821 -1.14469
-0.40036 -1.14598
-0.415975 -1.13336
0.866418 0.908059
0.838261 0.90365
0.864712 0.885321
0.869714 0.925557
0.888438 0.958935
0.905212 0.969851
0.885349 0.968917
-0.493768 -1.10082
0.833178 0.935015
-0.44868 -1.08512
0.802242 0.94457
0.821732 0.927655
0.829102 0.91756
0.813882 0.917212
0.834197 0.903491
-0.461331 -1.07895
0.827205 0.926822
-0.481708 -1.09774
-0.493031 -1.09639
-0.485538 -1.08294
-0.533004 -1.0625
0.808507 0.950418
0.806726 0.946741
0.810785 0.948316
0.815965 0.948451
-0.498592 -1.06598
0.80468 0.911164
-0.430668 -1.07056
0.880172 0.832351
-0.529604 -1.00534
0.761486 0.88953
0.757756 0.862024
0.750356 0.846335
0.745572 0.858363
-0.519669 -0.981144
0.808101 0.871485
-0.500568 -1.03559
-0.506646 -1.05059
-0.514345 -1.05535
0.789637 0.953842
0.783811 0.970116
0.800065 0.960462
0.78833 0.969763
0.782113 0.955594
-0.514685 -1.04228
0.815775 0.905842
-0.578401 -1.03498
0.835574 0.947113
-0.589968 -1.0655
0.868402 0.942498
0.846881 0.965517
-0.564924 -1.092
-0.551771 -1.11812
-0.592034 -1.09361
-0.537712 -1.12942
0.797253 1.01733
0.80087 1.012
-0.487603 -1.15202
-0.558208 -1.11317
-0.552669 -1.10965
-0.550558 -1.10231
-0.535468 -1.09449
-0.525866 -1.07897
-0.497304 -1.0797
-0.485377 -1.09272
-0.543543 -1.03513
-0.472043 -1.04892
-0.491007 -0.997494
-0.507476 -0.986656
-0.468136 -1.0259
-0.456579 -1.01363
-0.472255 -1.00979
0.812403 0.855402
-0.454098 -1.02427
-0.448355 -1.03253
-0.418613 -1.04893
-0.356669 -1.0795
-0.409684 -1.06677
-0.432334 -1.07641
-0.432208 -1.07433
-0.386646 -1.10041
-0.346746 -1.12806
0.663738 1.01781
-0.446676 -1.12134
0.70093 1.01185
0.735518 0.987817
0.740996 0.985978
-0.388034 -1.13799
-0.404945 -1.11234
0.713766 0.968239
-0.363216 -1.09555
-0.412754 -1.07162
0.758412 0.924109
-0.42834 -1.07774
-0.428283 -1.07955
-0.483248 -1.04104
0.804397 0.895599
-0.38267 -1.06222
-0.346432 -1.06987
0.748955 0.917803
-0.400536 -1.06423
-0.391963 -1.08288
-0.438553 -1.04639
-0.42944 -1.04438
-0.377652 -1.0871
-0.362882 -1.11185
-0.380368 -1.12846
-0.429989 -1.10834
-0.44714 -1.09679
-0.379702 -1.12526
-0.432805 -1.08612
-0.409235 -1.07891
-0.459861 -1.04971
-0.434971 -1.04865
-0.402103 -1.0504
-0.410331 -1.06119
-0.40196 -1.08451
-0.407383 -1.06161
-0.401216 -1.07887
-0.461196 -1.05793
-0.422647 -1.06901
-0.37187 -1.06795
-0.386855 -1.02856
-0.420002 -1.05715
-0.466711 -1.06361
-0.500114 -1.05518
-0.505385 -1.04627
-0.459285 -1.07132
0.772353 0.926846
-0.536986 -1.03551
-0.499732 -1.06207
-0.508478 -1.03025
-0.451998 -1.0779
-0.479388 -1.05998
0.786689 0.927012
-0.542946 -1.03682
-0.532263 -1.07405
-0.544346 -1.06443
-0.519206 -1.06686
-0.524352 -1.05449
-0.495818 -1.03951
-0.395819 -1.08216
0.706777 0.949717
-0.430917 -1.05464
-0.321482 -1.08498
-0.380992 -1.06671
-0.349637 -1.11349
-0.427212 -1.08399
-0.468414 -1.07298
-0.45169 -1.07419
-0.454576 -1.08461
-0.492001 -1.06909
-0.465748 -1.05754
-0.487895 -1.03821
-0.479297 -1.04068
-0.471049 -1.04467
-0.432726 -1.07201
-0.474649 -1.05202
-0.435426 -1.09406
-0.476991 -1.09371
-0.519651 -1.08705
-0.476937 -1.10948
-0.481992 -1.08895
-0.490417 -1.04564
-0.447887 -1.02728
-0.430417 -1.03056
-0.406235 -1.01671
-0.391578 -1.02259
-0.376594 -1.03223
-0.376339 -1.01907
-0.353311 -1.0271
-0.400492 -0.995446
-0.383244 -0.994078
-0.381524 -0.979502
-0.349471 -0.997961
-0.346428 -1.02574
-0.329797 -1.03259
-0.32923 -1.03957
-0.345199 -1.05851
-0.350394 -1.09486
-0.321894 -1.11455
-0.381469 -1.10797
-0.372743 -1.14252
-0.42463 -1.11637
-0.433511 -1.09619
-0.370658 -1.11127
-0.43523 -1.06197
-0.40346 -1.06466
-0.40455 -1.04591
-0.377328 -1.04837
-0.351983 -1.0175
-0.364946 -0.977512
-0.36327 -0.979672
-0.32153 -1.01983
-0.388101 -0.994037
-0.352727 -1.00462
-0.34332 -0.993192
-0.355377 -1.00466
-0.402563 -0.992626
-0.379299 -1.00382
-0.332402 -1.0256
-0.322162 -1.03612
-0.371088 -1.03477
-0.322818 -1.04912
-0.367812 -1.03098
-0.375079 -1.04054
-0.365956 -1.07244
-0.362551 -1.08499
-0.472996 -1.03966
-0.474343 -1.03898
-0.474728 -1.03657
-0.33762 -1.09749
-0.338685 -1.10815
-0.370249 -1.10284
-0.317897 -1.12642
-0.363824 -1.08932
-0.406905 -1.06122
-0.421304 -1.03235
-0.412189 -1.01439
-0.389194 -1.02193
-0.371654 -1.01146
-0.398704 -0.983238
-0.365798 -0.978375
-0.375976 -0.992067
-0.403843 -0.977608
-0.409788 -0.966383
-0.357818 -0.989568
-0.336989 -1.0106
-0.333039 -1.01438
-0.359241 -0.997154
-0.398268 -0.986547
-0.441557 -0.967377
-0.461408 -0.959666
-0.438155 -0.962842
-0.466707 -0.92424
-0.412761 -0.938416
-0.414477 -0.920837
-0.37769 -0.907716
-0.441817 -0.862205
-0.397519 -0.878418
-0.42169 -0.860035
-0.361282 -0.890567
-0.410116 -0.879107
-0.390511 -0.914225
-0.40687 -0.926211
-0.415603 -0.927714
-0.311876 -0.957159
-0.321816 -0.960421
-0.316717 -0.97509
-0.328632 -0.97488
-0.391494 -0.965498
-0.434887 -0.964757
-0.409376 -0.99605
-0.418862 -1.01159
-0.355739 -1.04655
-0.360437 -1.03787
-0.326254 -1.03378
-0.347862 -1.0177
-0.353076 -0.999618
-0.313898 -0.985909
-0.37034 -0.936208
-0.347253 -0.915492
-0.324574 -0.886292
-0.319137 -0.900574
-0.323787 -0.913898
-0.287477 -0.94922
-0.362786 -0.945397
-0.371682 -0.949597
-0.327533 -0.982689
-0.262984 -1.00316
-0.274227 -0.99992
-0.193179 -1.04377
-0.214699 -1.05896
-0.206019 -1.07086
-0.175899 -1.10439
-0.220698 -1.09479
-0.174865 -1.09676
-0.201233 -1.08579
-0.184486 -1.07961
-0.232685 -1.06347
-0.245676 -1.05581
-0.253524 -1.04278
-0.318671 -1.02536
-0.293289 -1.03286
-0.231588 -1.05031
-0.286569 -1.0396
-0.263666 -1.03472
-0.23197 -1.05806
-0.209475 -1.08636
-0.204396 -1.09707
-0.269014 -1.09471
-0.252702 -1.09547
-0.332784 -1.03051
-0.3398 -1.0075
-0.28456 -1.01584
-0.322255 -0.977068
-0.340148 -0.9552
-0.384879 -0.945486
-0.300139 -0.98741
-0.347674 -0.962668
-0.285435 -0.979654
-0.274673 -0.98892
-0.35255 -0.978266
-0.362258 -0.994782
-0.385291 -0.992135
-0.386727 -1.00269
-0.315368 -1.01438
-0.367105 -0.969546
-0.343848 -0.955642
-0.267768 -0.977685
-0.261976 -0.9629
-0.23504 -0.971838
-0.298826 -0.959565
-0.298502 -0.955548
-0.336437 -0.943845
-0.342623 -0.952425
-0.354436 -0.951316
-0.32044 -0.966883
-0.308812 -0.977648
-0.281254 -1.00577
-0.283999 -1.01596
-0.364015 -0.983507
-0.347108 -1.00051
-0.40147 -0.987498
-0.37223 -0.993629
-0.372746 -0.997348
-0.385038 -0.983087
-0.352379 -1.00033
-0.379358 -0.989166
-0.333553 -1.00823
-0.314426 -1.01727
-0.353379 -0.997053
-0.34061 -1.02258
-0.311118 -1.0408
-0.326674 -1.03765
-0.36213 -1.02884
-0.327613 -1.04128
-0.40953 -1.00092
-0.388531 -1.00311
-0.368539 -1.00261
-0.385478 -0.984161
-0.282871 -0.998262
-0.304391 -0.981921
-0.34117 -0.953206
-0.327153 -0.943294
-0.237975 -0.964203
-0.293448 -0.947038
-0.347653 -0.954382
-0.327345 -0.978134
-0.232396 -1.00104
-0.181606 -1.01458
-0.258411 -1.01173
-0.2188 -1.03183
-0.287783 -1.0327
-0.277946 -1.04554
-0.298634 -1.02237
-0.288563 -1.01621
-0.270759 -1.01327
-0.218705 -1.02588
-0.247204 -1.01081
-0.242536 -1.00926
-0.231284 -1.00403
-0.285886 -0.983053
-0.291393 -0.977257
-0.317738 -0.966449
-0.319578 -0.984801
-0.305368 -0.992492
-0.274035 -1.03891
-0.269557 -1.06231
-0.332898 -1.03179
-0.241929 -1.0337
-0.281206 -1.01731
-0.263559 -1.02519
-0.295575 -1.01776
-0.270655 -1.04149
-0.245222 -1.04033
-0.119873 -1.05289
-0.173389 -1.04684
-0.260297 -1.02849
-0.2178 -1.03289
-0.198535 -1.03004
-0.226221 -1.02489
-0.274689 -0.99852
-0.224176 -1.01499
-0.2097 -1.01671
-0.228128 -1.02214
-0.219596 -1.03868
-0.233588 -1.04554
-0.231206 -1.04488
-0.222103 -1.0433
-0.318845 -1.01286
-0.326783 -1.00457
-0.358964 -0.989944
-0.36291 -0.972054
-0.335553 -0.965992
-0.373417 -0.964996
-0.324191 -0.998728
-0.313058 -1.00804
-0.372895 -0.989065
-0.375682 -1.00048
-0.345023 -0.992073
-0.313197 -0.990877
-0.301732 -0.982369
-0.315917 -0.970471
-0.371819 -0.96375
-0.38995 -0.955225
-0.386738 -0.977749
-0.388512 -0.98752
-0.360093 -0.992721
-0.378104 -1.00518
-0.361141 -1.02686
-0.383929 -1.03324
-0.333637 -1.05608
-0.414566 -0.994599
-0.345664 -0.989267
-0.340115 -0.970068
-0.334289 -0.978038
-0.312431 -0.987528
-0.252345 -1.00881
-0.251561 -1.01843
-0.35743 -1.0001
-0.422571 -0.978952
-0.397292 -1.00312
-0.35344 -1.04032
-0.241074 -1.0705
-0.321618 -1.02978
-0.359011 -1.00921
-0.285306 -1.01485
-0.291926 -1.00202
-0.387564 -0.95418
-0.36528 -0.955621
-0.311377 -0.970862
-0.367779 -0.929693
-0.389053 -0.915761
-0.357 -0.944846
-0.357192 -0.973741
-0.345701 -1.01266
-0.337547 -1.02188
-0.305031 -1.03286
-0.343078 -1.05055
-0.394847 -1.03686
-0.30707 -1.0347
-0.336731 -1.00643
-0.328544 -1.01356
-0.353936 -1.01224
-0.386201 -0.990391
-0.375776 -0.996778
-0.354766 -0.99666
-0.363443 -0.997964
-0.419143 -0.969205
-0.366713 -1.00926
-0.352516 -1.03131
-0.373123 -1.024
-0.401676 -1.03514
-0.383566 -1.06106
-0.332779 -1.08704
-0.340533 -1.09087
-0.296713 -1.10953
-0.301524 -1.10111
-0.346574 -1.10061
-0.326509 -1.10688
-0.34036 -1.08894
-0.398953 -1.04391
-0.357571 -1.04997
-0.4218 -1.00607
-0.426185 -1.00317
-0.415161 -0.997876
-0.407215 -0.995239
-0.367358 -1.01489
-0.396097 -1.00689
-0.380794 -0.996691
-0.36592 -0.986174
-0.395707 -0.965889
-0.34599 -0.970626
-0.352035 -0.968558
-0.332696 -1.00141
-0.321304 -1.0154
-0.319424 -1.01717
-0.298493 -1.02242
-0.341478 -1.01746
-0.311981 -1.03823
-0.336602 -1.03316
-0.358236 -1.00503
-0.355292 -1.00002
-0.295865 -1.01911
-0.340276 -1.00242
-0.318773 -1.00975
-0.343826 -0.995762
-0.315908 -0.996313
-0.31084 -1.00405
-0.362049 -0.997039
-0.408605 -0.98662
-0.478793 -0.969595
-0.477615 -0.993513
-0.481502 -0.97466
-0.438893 -0.981125
-0.472006 -0.942149
-0.451339 -0.941498
-0.351522 -0.97599
-0.417604 -0.933692
-0.407672 -0.919782
-0.354096 -0.932233
-0.348444 -0.926379
-0.349841 -0.909821
-0.362452 -0.901628
-0.331062 -0.924146
-0.237885 -0.937799
-0.289105 -0.925497
-0.245764 -0.944912
-0.321775 -0.942747
-0.367657 -0.940893
-0.34595 -0.946352
-0.33503 -0.933976
-0.295326 -0.928994
-0.269426 -0.936404
-0.261805 -0.927971
-0.238764 -0.934113
-0.293009 -0.909863
-0.331417 -0.870819
-0.389264 -0.851799
-0.35217 -0.887882
-0.338427 -0.89778
-0.347196 -0.886745
-0.349812 -0.883565
-0.391037 -0.867014
-0.38164 -0.864518
-0.381422 -0.877997
-0.372957 -0.885171
-0.310032 -0.888671
-0.31332 -0.901139
-0.320041 -0.9349
-0.359004 -0.915769
-0.373035 -0.92161
-0.355689 -0.918782
-0.379729 -0.90353
-0.377404 -0.907329
-0.363771 -0.913962
-0.396525 -0.920815
-0.496253 -0.907377
-0.41676 -0.93983
-0.399384 -0.951311
-0.39312 -0.938746
-0.420602 -0.919519
-0.354927 -0.943822
-0.381031 -0.945386
-0.344831 -0.974735
-0.301405 -1.00299
-0.279724 -1.00837
-0.317858 -1.00194
-0.321518 -0.993107
-0.320204 -0.964605
-0.334391 -0.920093
-0.319384 -0.916911
-0.348603 -0.919124
-0.321844 -0.925708
-0.339668 -0.89991
-0.290674 -0.903974
-0.345915 -0.894477
-0.299136 -0.889304
-0.320444 -0.894526
-0.343314 -0.877436
-0.322084 -0.873416
-0.327742 -0.889349
-0.351899 -0.899276
-0.312134 -0.927908
-0.286075 -0.940729
-0.278077 -0.937714
-0.2466 -0.943857
-0.291189 -0.939887
-0.326091 -0.932308
-0.347401 -0.9265
-0.320286 -0.932853
-0.357007 -0.941755
-0.372924 -0.942402
-0.37969 -0.933902
-0.303335 -0.956622
-0.286997 -0.946229
-0.279022 -0.928381
-0.266066 -0.910868
-0.25442 -0.907636
-0.274944 -0.869095
-0.26128 -0.848974
-0.226823 -0.860827
-0.24074 -0.868341
-0.297596 -0.869814
-0.326073 -0.853166
-0.326853 -0.854631
-0.30474 -0.871941
-0.372218 -0.874344
-0.364954 -0.895928
-0.36033 -0.912586
-0.350933 -0.928475
-0.31127 -0.966911
-0.31032 -0.973975
-0.319645 -0.969154
-0.331306 -0.956063
-0.30152 -0.932359
-0.338699 -0.911592
-0.366262 -0.912474
-0.40125 -0.874988
-0.359904 -0.868614
-0.362797 -0.852655
-0.303541 -0.856836
-0.320546 -0.847733
-0.315053 -0.859596
-0.282545 -0.867838
-0.313227 -0.849277
-0.273621 -0.847102
-0.304576 -0.850091
-0.364908 -0.852673
-0.293128 -0.876894
-0.270812 -0.889255
-0.269384 -0.905841
-0.282626 -0.91459
-0.280665 -0.911058
-0.326188 -0.901044
-0.29978 -0.915318
-0.273667 -0.938957
-0.320274 -0.952224
-0.292206 -0.977667
-0.338908 -0.97353
-0.356247 -0.956015
-0.31364 -0.9504
-0.37241 -0.932826
-0.356632 -0.918031
-0.34843 -0.909615
-0.340518 -0.884707
-0.329683 -0.871777
-0.280344 -0.862265
-0.290287 -0.833482
-0.323493 -0.843822
-0.354219 -0.830966
-0.318312 -0.848143
-0.319891 -0.846352
-0.332719 -0.856875
-0.240311 -0.896841
-0.287401 -0.895155
-0.295208 -0.90544
-0.305611 -0.920656
-0.29145 -0.950299
-0.288812 -0.981783
-0.294741 -0.999832
-0.348291 -0.980027
-0.38691 -0.966517
-0.336872 -0.973978
-0.323572 -0.950164
-0.340804 -0.909622
-0.257899 -0.921863
-0.329298 -0.909286
-0.265987 -0.937185
-0.308374 -0.932901
-0.314954 -0.9214
-0.232785 -0.972229
-0.256901 -0.990006
-0.274347 -1.00551
-0.305491 -0.994379
-0.394254 -0.970067
-0.38612 -0.961899
-0.331358 -0.966127
-0.352887 -0.971278
-0.293889 -0.978439
-0.213422 -0.983783
-0.233143 -0.992223
-0.285039 -0.990637
-0.264443 -0.994271
-0.305339 -0.958221
-0.313392 -0.921837
-0.286613 -0.902235
-0.269703 -0.869368
-0.274351 -0.884769
-0.260613 -0.888912
-0.22324 -0.87283
-0.221924 -0.886744
-0.189108 -0.899984
-0.193245 -0.894054
-0.242733 -0.876113
-0.229409 -0.895557
-0.219256 -0.910061
-0.238456 -0.916869
-0.204349 -0.915745
-0.232878 -0.89526
-0.223095 -0.89768
-0.183554 -0.910349
-0.172476 -0.918816
-0.277579 -0.905495
-0.271211 -0.898863
-0.208526 -0.895101
-0.236874 -0.89058
-0.163891 -0.907201
-0.223553 -0.902599
-0.150048 -0.906465
-0.132116 -0.894895
-0.196143 -0.878941
-0.215788 -0.878599
-0.192613 -0.883431
-0.218854 -0.89365
-0.133715 -0.91548
-0.271919 -0.914483
-0.195237 -0.930515
-0.181004 -0.908879
-0.20847 -0.890632
-0.226988 -0.899989
-0.197681 -0.897579
-0.18629 -0.895102
-0.126574 -0.91782
-0.202585 -0.899718
-0.184859 -0.901905
-0.172134 -0.909294
-0.248958 -0.901631
-0.250374 -0.912125
-0.28866 -0.909173
-0.176212 -0.946681
-0.236155 -0.959983
-0.192279 -0.957896
-0.242257 -0.936124
-0.260626 -0.923381
-0.23154 -0.933905
-0.237216 -0.936635
-0.202587 -0.943544
-0.286262 -0.925327
-0.248619 -0.922273
-0.2211 -0.914054
-0.312578 -0.878906
-0.268325 -0.896006
-0.225044 -0.90804
-0.191711 -0.919462
-0.157274 -0.926314
-0.190421 -0.917341
-0.195674 -0.919132
-0.156906 -0.934482
-0.166189 -0.928339
-0.133381 -0.943849
-0.141541 -0.969312
-0.0916005 -1.00353
-0.0305041 -1.02739
-0.115437 -1.03878
-0.120762 -1.03759
-0.168551 -1.05172
-0.221941 -1.07268
-0.200886 -1.07401
-0.231667 -1.04324
-0.159386 -1.02878
-0.183209 -1.00058
-0.216672 -0.978904
-0.179766 -0.957951
-0.235686 -0.933663
-0.198106 -0.926506
-0.140182 -0.919895
-0.203682 -0.900481
-0.171944 -0.881794
-0.206734 -0.859094
-0.192456 -0.853585
-0.172063 -0.866716
-0.261239 -0.855909
-0.222408 -0.856515
-0.224511 -0.854185
-0.199201 -0.871106
-0.185677 -0.875833
-0.218814 -0.879251
-0.242179 -0.887434
-0.216626 -0.892106
-0.208256 -0.90989
-0.221167 -0.925951
-0.240335 -0.917771
-0.229956 -0.935301
-0.218423 -0.949611
-0.290968 -0.923426
-0.223902 -0.950226
-0.249011 -0.954243
-0.237322 -0.954108
-0.277853 -0.92925
-0.292367 -0.907685
-0.255612 -0.913527
-0.242774 -0.91251
-0.272905 -0.891308
-0.215001 -0.891487
-0.255655 -0.89359
-0.338942 -0.889317
-0.298994 -0.933605
-0.225162 -0.961105
-0.21758 -0.970828
-0.272947 -0.963941
