# Supplementary material for: Stochastic bond dynamics facilitates alignment of malaria parasite at erythrocyte membrane upon invasion
Source: eLife. 2020 May 18;9:e56500. doi: 10.7554/eLife.56500 (PMC7269671; doi:10.7554/eLife.56500)
Supplement: Figure 2—source data 1. [file elife-56500-fig2-data1.zip › PARA_POSITIONS/pos49.dat]

3.52978 -0.935932
3.50894 -1.1102
3.50598 -1.18275
3.53062 -1.14822
3.48347 -1.32206
3.55773 -1.14406
3.50204 -1.31138
3.47349 -1.31008
3.54176 -1.03695
3.51797 -1.11807
3.47347 -1.32453
3.53598 -1.28894
3.65296 -1.12002
3.60178 -1.39791
3.65022 -1.31643
3.63581 -1.19437
3.59579 -1.10097
3.52235 -1.09816
3.47462 -1.05396
3.43633 -1.00492
3.38824 -1.08616
3.38776 -1.0412
3.36717 -1.08991
3.38171 -1.08077
3.42194 -1.02527
3.44234 -1.03587
3.41461 -1.18672
3.50086 -1.05805
3.53316 -1.06195
3.56658 -1.01053
3.44727 -1.34405
3.47946 -1.28446
3.42679 -1.37307
3.4795 -1.25884
3.48558 -1.2734
3.52417 -1.21613
3.57351 -1.14414
3.54678 -1.22503
3.53587 -1.22884
3.48946 -1.29576
3.47231 -1.2526
3.43459 -1.25313
3.46329 -1.20449
3.45761 -1.25436
3.41652 -1.35472
3.55802 -0.897457
3.46796 -1.10245
3.40192 -1.14156
3.43321 -0.959894
3.40954 -0.930485
3.35588 -1.09024
3.38599 -0.977378
3.36897 -1.04314
3.37924 -1.07174
3.34797 -1.23041
3.40119 -1.13476
3.41386 -1.14462
3.41676 -1.15421
3.4383 -1.081
3.48425 -0.969643
3.42931 -1.14637
3.41188 -1.10622
3.39962 -0.986405
3.37763 -0.958408
3.39021 -0.844574
3.3866 -0.803459
3.30212 -1.10106
3.28504 -1.13108
3.24768 -1.20523
3.30796 -1.01081
3.25739 -1.14311
3.32631 -0.909882
3.31733 -0.945066
3.33448 -0.945672
3.33046 -1.06914
3.32474 -1.12206
3.33439 -1.17746
3.40861 -0.998688
3.3624 -1.15717
3.35619 -1.15742
3.35906 -1.06368
3.39388 -0.950913
3.36412 -1.06681
3.28432 -1.25784
3.3347 -1.06355
3.24923 -1.30506
3.3446 -1.04966
3.23877 -1.37009
3.35434 -1.1395
3.36093 -1.25855
3.44132 -1.07235
3.38868 -1.2441
3.44951 -1.08364
3.48461 -0.910855
3.37056 -1.1797
3.36894 -1.08278
3.37497 -1.00358
3.33926 -1.07752
3.33363 -1.07137
3.35395 -1.04707
3.38429 -0.988305
3.36668 -1.12492
3.4153 -1.02223
3.46245 -0.924809
3.51789 -0.91048
3.50305 -1.07962
3.5334 -1.08664
3.56414 -1.00114
3.545 -1.10434
3.52634 -1.18981
3.54623 -1.10521
3.53831 -1.13406
3.55399 -1.06654
3.49344 -1.19463
3.58212 -0.898687
3.50214 -1.08396
3.5304 -0.951917
3.4934 -1.09901
3.44405 -1.18046
3.43167 -1.19309
3.42723 -1.19595
3.37786 -1.33933
3.44631 -1.18253
3.40622 -1.26157
3.49597 -1.02613
3.46094 -1.17137
3.53712 -0.977052
3.49757 -1.12098
3.54336 -0.948167
3.49741 -1.16257
3.54489 -1.06199
3.53662 -1.09728
3.56047 -1.01203
3.53631 -1.08385
3.52202 -1.11671
3.51401 -1.07897
3.56078 -0.899176
3.60051 -0.870944
3.56679 -1.16705
3.61703 -1.17818
3.72239 -0.958299
3.71821 -1.12371
3.75901 -1.07749
3.65926 -1.30624
3.64584 -1.24438
3.61811 -1.20837
3.55667 -1.29322
3.60203 -1.1463
3.61627 -1.15591
3.61769 -1.21189
3.68176 -1.01039
3.63685 -1.08044
3.6049 -1.13866
3.64527 -0.948337
3.57609 -1.13383
3.55591 -1.12903
3.5128 -1.23441
3.58761 -1.01357
3.49635 -1.29194
3.5005 -1.26632
3.51556 -1.19591
3.51684 -1.17393
3.51591 -1.21305
3.49506 -1.30639
3.53394 -1.24174
3.56388 -1.12483
3.59452 -1.10919
3.63238 -0.997402
3.60484 -1.05318
3.5601 -1.16428
3.54272 -1.11759
3.48879 -1.12632
3.44123 -1.08985
3.38608 -1.20206
3.4729 -0.990155
3.4455 -1.11937
3.45261 -1.10496
3.39941 -1.30546
3.50591 -1.06051
3.47741 -1.20327
3.55165 -0.992729
3.51593 -1.13883
3.55639 -1.018
3.57477 -0.982511
3.54174 -1.12709
3.52063 -1.17638
3.56458 -1.00909
3.50533 -1.1381
3.51503 -1.11518
3.51737 -1.08643
3.56101 -0.919006
3.5442 -0.974642
3.55615 -0.793631
3.4737 -0.971101
3.43393 -0.948661
3.39502 -0.93613
3.38863 -0.884431
3.39001 -0.875476
3.41138 -0.899505
3.47023 -0.81288
3.47386 -0.940435
3.47237 -0.973005
3.48853 -0.830418
3.4519 -0.789634
3.34445 -1.0419
3.31214 -1.05742
3.32826 -1.01134
3.36258 -0.903393
3.35243 -0.923879
3.37672 -0.833058
3.33377 -0.975967
3.41512 -0.781723
3.38073 -1.01653
3.42075 -0.920743
3.36078 -1.11445
3.36576 -1.09488
3.40129 -0.987214
3.40728 -0.88398
3.36544 -0.915872
3.34139 -0.948258
3.32151 -0.991752
3.39667 -0.754928
3.38471 -0.892121
3.42753 -0.849748
3.38168 -0.997596
3.41908 -0.843401
3.40265 -0.847141
3.40755 -0.856343
3.43287 -0.779701
3.38591 -0.910968
3.40049 -0.864745
3.42332 -0.81621
3.41386 -0.864843
3.41957 -0.967208
3.40685 -1.07914
3.42809 -1.03396
3.46933 -0.898061
3.41831 -1.09691
3.47314 -0.958853
3.46773 -1.03397
3.51554 -0.928311
3.45896 -1.1492
3.51175 -1.0002
3.55455 -0.849849
3.50172 -1.06406
3.51879 -0.957739
3.49755 -0.943697
3.49795 -0.7782
3.45651 -0.785094
3.42102 -0.816367
3.34102 -1.02924
3.3564 -0.941292
3.35736 -0.920771
3.40736 -0.654782
3.33937 -0.853303
3.38866 -0.533212
3.34521 -0.769597
3.3675 -0.760304
3.3586 -0.829215
3.38907 -0.775042
3.38154 -0.835246
3.4017 -0.735062
3.39379 -0.76504
3.416 -0.746594
3.37802 -0.997023
3.42829 -0.747742
3.41472 -0.651748
3.37184 -0.78101
3.38777 -0.744619
3.42475 -0.651402
3.4376 -0.697065
3.48934 -0.627581
3.53897 -0.598783
3.56643 -0.675567
3.58752 -0.760501
3.61995 -0.706099
3.57372 -0.962397
3.64254 -0.849447
3.69619 -0.812292
3.72846 -0.803371
3.7661 -0.842344
3.80391 -0.893346
3.86063 -0.779586
3.80377 -1.13977
3.9134 -0.860402
3.95052 -0.845002
3.98696 -0.730785
4.02575 -0.682161
3.98046 -0.916566
3.90352 -1.04652
3.89626 -0.83621
3.82675 -0.887299
3.82718 -0.786418
3.79819 -0.828771
3.78071 -0.951059
3.84011 -0.810723
3.90928 -0.627545
3.93418 -0.686527
3.96471 -0.593989
3.98862 -0.445038
3.94906 -0.741849
3.93905 -0.785048
3.90292 -0.951977
3.91354 -0.917315
3.93184 -0.886601
3.98703 -0.667378
4.01753 -0.711463
4.0439 -0.750611
4.05597 -0.776148
4.03503 -0.818938
4.01682 -0.709786
3.99295 -0.707761
3.99388 -0.732373
3.97316 -0.855756
4.0078 -0.675461
4.01128 -0.491787
3.96136 -0.734299
3.98936 -0.570967
3.99982 -0.511928
4.0108 -0.443913
3.99416 -0.555779
3.986 -0.677421
4.02215 -0.652853
4.03505 -0.780786
4.08077 -0.666793
4.04554 -0.870208
4.04541 -0.757948
4.00921 -0.703715
3.9794 -0.581277
3.93173 -0.572262
3.91538 -0.661148
3.91881 -0.6178
3.91933 -0.555676
3.93118 -0.58438
3.91615 -0.653487
3.87573 -0.777141
3.84542 -0.764183
3.83726 -0.727961
3.9059 -0.522067
3.92642 -0.673443
3.9912 -0.643299
4.00053 -0.727512
4.02223 -0.935281
4.0555 -0.938424
4.05126 -0.892186
4.06534 -0.685102
4.01417 -0.867358
3.97857 -0.891415
3.97928 -0.816929
3.99586 -0.721223
4.02568 -0.637608
3.98625 -0.930691
4.02925 -0.907315
4.04334 -0.708138
3.97864 -0.957901
3.97125 -0.931009
3.97027 -0.914932
3.97518 -0.924648
3.93292 -1.01957
3.96364 -0.902184
3.98157 -0.839901
3.93542 -0.901941
3.99087 -0.551094
3.95268 -0.774166
3.88944 -0.97475
3.88156 -0.911969
3.87351 -0.981911
3.91897 -0.879521
3.98178 -0.67494
4.00353 -0.658633
3.98001 -0.841724
3.95038 -0.857252
3.94651 -0.822201
3.95431 -0.68572
3.89323 -0.882676
3.86057 -0.894085
3.85226 -0.738007
3.79363 -0.760736
3.71618 -0.860532
3.71049 -0.790441
3.70555 -0.778761
3.68392 -0.834688
3.70521 -0.756018
3.73573 -0.720186
3.73989 -0.822658
3.72882 -0.872131
3.7442 -0.782275
3.7399 -0.713066
3.72876 -0.786956
3.67251 -0.994584
3.67242 -0.948046
3.68277 -0.856248
3.66818 -0.881426
3.6755 -0.860645
3.71938 -0.644992
3.71424 -0.694275
3.6775 -0.828559
3.71378 -0.740843
3.71628 -0.838624
3.72593 -0.88592
3.77443 -0.780692
3.72465 -1.05723
3.76295 -0.943093
3.78417 -0.908383
3.73841 -1.04024
3.75164 -0.913336
3.73022 -0.801777
3.68051 -0.900821
3.65444 -0.927485
3.66004 -0.877619
3.69871 -0.758664
3.65918 -0.887083
3.62857 -0.890906
3.64321 -0.769231
3.57361 -0.878582
3.54969 -0.877592
3.54651 -0.842122
3.55313 -0.862685
3.53876 -1.01051
3.59002 -0.799442
3.57453 -0.939185
3.62071 -0.881172
3.6138 -0.945279
3.63041 -0.746366
3.5858 -0.718289
3.51306 -0.932022
3.53976 -0.793817
3.52871 -0.805495
3.50407 -0.89638
3.50821 -0.832787
3.52103 -0.704549
3.48884 -0.898195
3.50775 -0.854438
3.56638 -0.646467
3.57513 -0.722034
3.54289 -0.949991
3.58353 -0.861804
3.65516 -0.762523
3.64045 -0.817371
3.57541 -0.969253
3.60539 -0.693406
3.58454 -0.701714
3.55859 -0.802637
3.54541 -0.85057
3.57732 -0.692863
3.59867 -0.607007
3.59044 -0.688453
3.62413 -0.541276
3.61886 -0.668829
3.61745 -0.755794
3.66426 -0.71614
3.68866 -0.694889
3.70495 -0.722594
3.73663 -0.735647
3.76452 -0.711419
3.7956 -0.73125
3.8105 -0.831724
3.86422 -0.616834
3.82508 -0.803759
3.82459 -0.759605
3.82502 -0.85543
3.85421 -0.769189
3.84124 -0.866988
3.87181 -0.618058
3.85155 -0.685414
3.84941 -0.758564
3.86246 -0.734926
3.84381 -0.882157
3.89089 -0.806595
3.91751 -0.809844
3.89356 -0.932209
3.90993 -0.711918
3.80003 -1.04913
3.77695 -0.996047
3.77209 -0.864304
3.78977 -0.743015
3.80136 -0.641159
3.754 -0.765045
3.72375 -0.837372
3.75374 -0.707204
3.73512 -0.811535
3.72438 -0.839061
3.74645 -0.761456
3.8007 -0.587385
3.82582 -0.614982
3.83173 -0.767096
3.86512 -0.761513
3.86944 -0.74963
3.89459 -0.519902
3.86908 -0.720958
3.85915 -0.772932
3.90847 -0.644848
3.95933 -0.359655
3.96076 -0.679399
3.99221 -0.5665
3.99392 -0.645697
3.99172 -0.675435
3.99839 -0.580055
3.98781 -0.64973
3.99677 -0.764206
4.03039 -0.633421
4.01698 -0.700655
4.01467 -0.693298
4.01106 -0.637362
4.01648 -0.750097
4.03997 -0.752148
4.08722 -0.659726
4.09831 -0.599013
4.02943 -0.742795
4.02498 -0.620273
3.99009 -0.800042
4.00573 -0.857591
4.06595 -0.848443
4.08648 -0.949576
4.15456 -0.800713
4.17138 -0.658029
4.11113 -0.798286
4.07293 -0.777029
4.03301 -0.735843
4.03118 -0.550326
4.0284 -0.56289
4.04525 -0.540574
4.06143 -0.47229
4.08443 -0.365858
4.11163 -0.465636
4.15426 -0.603959
4.21171 -0.361351
4.20966 -0.436701
4.17507 -0.579717
4.15021 -0.603877
4.09381 -0.65957
4.05299 -0.628896
3.99842 -0.651259
3.98956 -0.500401
3.99849 -0.319739
3.97591 -0.462796
4.01109 -0.382006
4.03151 -0.463887
4.00669 -0.56913
3.9862 -0.564158
3.93564 -0.778595
3.96946 -0.552606
3.9819 -0.535616
3.99384 -0.606883
4.00438 -0.688947
4.00831 -0.496332
3.97615 -0.560435
3.9683 -0.373509
3.90965 -0.55956
3.88877 -0.502979
3.8542 -0.554728
3.84284 -0.460852
3.85465 -0.436072
3.8509 -0.48264
3.84872 -0.495665
3.8419 -0.489431
3.78773 -0.79013
3.81867 -0.564803
3.8136 -0.601776
3.82362 -0.622701
3.87409 -0.652698
3.9444 -0.422749
3.98855 -0.501434
4.03028 -0.439515
4.00499 -0.682006
4.0467 -0.560698
4.08472 -0.533184
4.09686 -0.61017
4.11459 -0.444372
4.0942 -0.52202
4.04496 -0.525989
3.97678 -0.544595
3.87572 -0.612089
3.83601 -0.474734
3.80379 -0.654585
3.80292 -0.552077
3.82947 -0.386494
3.84578 -0.328374
3.8636 -0.398507
3.88185 -0.414961
3.87462 -0.468608
3.90186 -0.380574
3.89307 -0.315779
3.86662 -0.521353
3.90712 -0.357426
3.93154 -0.481145
3.99601 -0.290084
4.02839 -0.316783
4.07542 -0.243027
4.07909 -0.1831
4.05774 -0.143244
4.0476 -0.313271
4.07053 -0.331612
4.08098 -0.371013
4.07223 -0.482971
4.06335 -0.576004
4.07341 -0.496003
4.04699 -0.573158
4.01552 -0.592066
3.98291 -0.526768
3.94175 -0.577114
3.89593 -0.618341
3.89666 -0.565385
3.90876 -0.54807
3.97904 -0.350855
4.00718 -0.378695
4.00883 -0.379922
4.03581 -0.254216
4.03998 -0.435634
4.04286 -0.509141
4.08789 -0.353716
4.10743 -0.397352
4.126 -0.387298
4.13666 -0.241251
4.14611 -0.198505
4.14521 -0.343335
4.1408 -0.349218
4.16707 -0.330418
4.17765 -0.216746
4.17468 -0.276519
4.15259 -0.423015
4.13472 -0.381307
4.10621 -0.515852
4.12141 -0.346203
4.11307 -0.232324
4.07272 -0.376572
4.0685 -0.441976
4.09355 -0.403641
4.11488 -0.290493
4.12596 -0.399625
4.11276 -0.480334
4.08986 -0.395849
4.0759 -0.372371
4.11014 -0.316452
4.16972 -0.186347
4.19545 -0.318302
4.24189 -0.141892
4.24442 -0.451805
4.25749 -0.427263
4.2537 -0.464144
4.23993 -0.262129
4.21825 -0.493532
4.21849 -0.517434
4.21908 -0.384336
4.19054 -0.528689
4.18011 -0.453023
4.19026 -0.29045
4.21259 -0.251406
4.21404 -0.355999
4.18918 -0.470772
4.17603 -0.401645
4.14111 -0.615348
4.16024 -0.339653
4.12788 -0.547148
4.12514 -0.560046
4.14083 -0.470469
4.16575 -0.291378
4.16123 -0.431428
4.189 -0.379621
4.23292 -0.406457
4.29071 -0.344118
4.31347 -0.433988
4.3296 -0.209716
4.32042 -0.470623
4.30273 -0.392956
4.28203 -0.349654
4.2727 -0.175185
4.28328 -0.178875
4.27084 -0.218997
4.24637 -0.120088
4.23604 -0.227098
4.22855 -0.296843
4.23779 -0.359891
4.24524 -0.252304
4.23009 -0.454147
4.24587 -0.279141
4.24637 -0.270809
4.24045 -0.305037
4.25117 -0.344199
4.27831 -0.110613
4.30506 -0.197629
4.33304 -0.0400243
4.36066 0.0493171
4.39056 -0.020021
4.41979 0.0507359
4.43512 0.0247285
4.45953 0.0632017
4.4706 -0.212614
4.46429 -0.114609
4.43462 -0.245025
4.39324 -0.306183
4.37697 -0.166365
4.37383 -0.0093022
4.34538 -0.324549
4.32508 -0.132134
4.26902 -0.37584
4.27385 -0.325003
4.30949 -0.163304
4.33084 -0.234765
4.33855 -0.253841
4.34624 -0.12502
4.34015 -0.00717066
4.34453 -0.207671
4.32582 -0.179264
4.2801 -0.37193
4.25395 -0.180424
4.22298 -0.0666483
4.21754 -0.0967293
4.23335 -0.149714
4.2655 -0.132481
4.2615 -0.309365
4.27467 -0.213839
4.27738 -0.234902
4.26444 -0.302156
4.28246 -0.203071
4.28391 -0.213312
4.29419 -0.0611216
4.31469 -0.118119
4.31118 -0.0521792
4.33356 -0.162799
4.33394 0.134513
4.32439 0.066129
4.30905 0.0236751
4.29875 0.00421187
4.29907 -0.0377284
4.2939 0.0344053
4.29934 0.013137
4.28088 0.0696805
4.26547 -0.0932875
4.27417 0.0749489
4.29485 -0.0532276
4.27999 0.061072
4.28274 0.162723
4.28178 0.0557094
4.28929 -0.104983
4.30104 0.0570008
4.29716 0.0669321
4.30925 0.0385259
4.28954 0.198118
4.26601 0.239215
4.25918 0.19533
4.24295 0.228218
4.23914 0.253692
4.2336 0.0439275
4.2062 0.223524
4.21613 0.0214976
4.20839 0.287338
4.20627 0.336416
4.22962 0.287522
4.21835 0.154503
4.1985 0.197163
4.19808 0.177647
4.15627 0.180676
4.16383 0.138411
4.15012 0.420027
4.20218 0.0918229
4.19933 0.353068
4.2034 0.38621
4.21427 0.194464
4.18723 0.405597
4.18772 0.218678
4.20206 0.302854
4.23782 0.17544
4.24439 0.143813
4.24243 0.22478
4.25059 0.00447641
4.22866 0.211066
4.23271 0.190573
4.23347 0.325007
4.2491 0.286269
4.26065 0.331602
4.26086 0.328175
4.24889 0.378525
4.27181 -0.0133754
4.23463 0.41324
4.24606 0.34465
4.26305 0.201411
4.23286 0.424011
4.21168 0.451934
4.21599 0.336277
4.22037 0.219641
4.21684 0.172393
4.19231 0.116079
4.14871 0.39937
4.15814 0.230116
4.1438 0.298118
4.16732 0.0835603
4.16662 0.101328
4.13094 0.29417
4.09476 0.255542
4.13079 0.119613
4.15384 0.0578312
4.13641 0.284368
4.15494 0.111039
4.11037 0.411683
4.12899 0.162446
4.12952 0.264308
4.14078 0.1498
4.11801 0.382103
4.14018 0.38758
4.17339 0.190115
4.19135 0.0860853
4.20721 0.189864
4.21997 0.104497
4.22804 -0.0174538
4.24673 -0.090519
4.27314 0.0558249
4.33604 0.0510666
4.38961 0.125881
4.42423 -0.0219134
4.41551 -0.181589
4.37771 0.0664428
4.34698 0.269869
4.3485 0.193436
4.3419 0.0463952
4.31543 0.194869
4.29268 0.288035
4.31982 0.0660001
4.34463 -0.113425
4.37817 0.00766789
4.37511 0.125865
4.3996 -0.143231
4.39698 -0.100622
4.41528 -0.055929
4.41886 -0.0051587
4.44494 -0.0676265
4.42992 -0.0757219
4.41141 -0.0817761
4.41945 -0.0877834
4.40552 -0.0133978
4.37932 0.10933
4.37004 0.131963
4.34224 0.049721
4.33318 0.0199248
4.30949 -0.0889097
4.29131 -0.129051
4.30125 0.0563953
4.29505 0.110492
4.28084 0.0230997
4.25459 0.0315636
4.2505 0.0492705
4.25812 -0.0910827
4.27027 -0.209137
4.26603 0.0042259
4.28865 -0.196432
4.28631 0.0421842
4.28963 -0.0509425
4.27957 0.01936
4.27249 0.0917446
4.24129 0.192298
4.22593 -0.054877
4.20049 -0.126206
4.20335 0.0302862
4.21666 -0.0301395
4.25359 -0.236035
4.28253 -0.101518
4.30338 -0.12474
4.33057 0.0256339
4.3358 -0.0649901
4.32939 0.0794719
4.32367 0.0701254
4.30061 0.204185
4.27216 0.164184
4.25747 -0.0401249
4.24517 0.0784215
4.24236 0.131948
4.24971 0.102679
4.24701 0.222768
4.26008 0.183198
4.28918 0.133237
4.29493 0.123972
4.31632 0.184034
4.3359 0.122883
4.31015 0.270002
4.28764 0.299983
4.29508 0.040955
4.31317 0.0920495
4.31251 0.334766
4.32881 0.169181
4.3136 0.380658
4.28731 0.576272
4.32697 0.375928
4.32038 0.36469
4.29825 0.398632
4.26933 0.430128
4.27564 0.288111
4.28608 0.245758
4.29092 0.426136
4.32186 0.331314
4.31794 0.538874
4.30749 0.523575
4.29836 0.496143
4.28936 0.434685
4.2687 0.459207
4.26515 0.415533
4.25061 0.487835
4.25313 0.540828
4.24936 0.559735
4.25297 0.592904
4.25934 0.549107
4.29382 0.392604
4.23361 0.6078
4.22311 0.5538
4.2058 0.591298
4.19323 0.573308
4.13015 0.769157
4.09686 0.829251
4.08087 0.864126
4.03643 0.942929
4.12447 0.726939
4.12221 0.751142
4.07445 0.865072
4.06709 0.935764
4.13328 0.709101
4.02415 1.03766
4.11802 0.719638
4.03711 0.988742
4.12286 0.674033
4.054 0.894926
4.06045 0.811733
4.07546 0.799643
4.08692 0.880814
4.17303 0.688949
4.15456 0.782873
4.10926 0.876492
4.08614 0.827211
4.00619 0.875094
4.02805 0.761716
3.98449 0.847813
3.93428 0.899582
3.9375 0.790449
3.87041 0.890296
3.84349 0.83223
3.78802 0.901149
3.71895 1.02303
3.71351 1.05152
3.69265 1.04914
3.7049 0.929653
3.7112 0.900157
3.66528 1.06425
3.74848 0.9079
3.73279 1.07526
3.70843 1.19881
3.7386 1.10674
3.79033 0.923347
3.79709 0.883378
3.82381 0.874589
3.82936 0.98666
3.86257 0.940077
3.88234 0.909334
3.94662 0.847548
3.96132 0.815721
3.94738 0.910925
3.96395 0.903286
3.95431 0.942405
3.95776 0.884352
3.8506 1.05041
3.86114 0.949905
3.84717 0.973292
3.82128 1.00822
3.77574 1.01345
3.77572 0.934561
3.73604 0.981426
3.74504 1.0295
3.8073 0.926024
3.85199 0.879135
3.84882 0.911349
3.85347 0.938933
3.84586 0.922658
3.76862 0.996509
3.73627 0.924846
3.63946 1.05308
3.6568 0.894803
3.57799 1.0771
3.56978 1.02535
3.58681 1.00345
3.59789 1.0148
3.63004 1.00872
3.59808 1.08164
3.6092 0.993709
3.55536 1.021
3.56229 0.907808
3.52677 0.905951
3.51957 0.929849
3.53787 0.931875
3.55603 0.921729
3.52509 1.06659
3.63328 0.75306
3.60021 0.803404
3.57828 0.87815
3.54509 0.912546
3.51107 0.970798
3.55431 0.840105
3.53538 0.891245
3.4746 1.10162
3.49254 1.07849
3.50638 1.07184
3.49682 1.09078
3.50657 1.04756
3.44086 1.17175
3.52817 0.966207
3.57117 0.777594
3.47379 0.927544
3.4652 0.851425
3.34753 1.04992
3.37037 1.01233
3.39215 0.960594
3.41571 0.941626
3.37973 1.08771
3.43684 1.05204
3.47424 1.0429
3.51286 1.01728
3.50973 1.02848
3.55377 0.922295
3.5325 0.995105
3.5481 0.85532
3.49835 0.923779
3.40826 1.03898
3.44091 0.969229
3.45392 0.795542
3.36472 0.932744
3.35576 0.923062
3.4074 0.863582
3.42661 0.855206
3.43012 0.932729
3.4401 1.00997
3.47594 1.06253
3.55551 0.986141
3.50672 1.08825
3.54795 0.969103
3.50727 1.01781
3.49699 1.00776
3.4766 1.01594
3.43437 1.11099
3.51193 0.922971
3.51284 0.957873
3.45617 1.05295
3.49121 0.969351
3.50861 0.879714
3.46068 0.905927
3.49999 0.834803
3.48191 0.879102
3.49955 0.816041
3.46267 0.873495
3.43982 0.885937
3.46316 0.812189
3.41816 0.89305
3.40942 0.878628
3.38957 0.874875
3.41052 0.878464
3.42854 0.899673
3.39718 0.992842
3.36596 1.04757
3.43141 0.887955
3.41835 0.929431
3.43381 0.885091
3.45121 0.823085
3.38491 0.909605
3.37738 0.885191
3.36725 0.872706
3.36722 0.910692
3.42333 0.824127
3.46758 0.884198
3.51535 0.899124
3.58301 0.846848
3.54907 1.02557
3.58463 1.02433
3.6009 1.02505
3.60348 0.96929
3.57988 0.948148
3.49202 1.08215
3.47064 1.03549
3.42269 1.07302
3.47667 0.949992
3.42835 1.06109
3.45781 1.02352
3.37018 1.21164
3.40949 1.15245
3.3985 1.14972
3.35202 1.21039
3.40019 1.21838
3.50185 1.12765
3.61201 0.937944
3.60137 1.02087
3.63168 0.989453
3.68096 0.944
3.69423 0.988423
3.73108 0.947894
3.7615 1.02244
3.77526 0.960117
3.82641 0.793014
3.75639 0.831365
3.68167 0.915424
3.62621 0.935742
3.63673 0.851833
3.63782 0.877529
3.58036 0.967664
3.59791 0.962337
3.59799 0.995592
3.65673 0.810169
3.60077 0.896444
3.62819 0.76033
3.58541 0.856687
3.56785 0.897452
3.62855 0.743237
3.60495 0.848136
3.6111 0.868433
3.66677 0.841998
3.75267 0.81552
3.75093 0.993845
3.77516 1.03119
3.85526 0.808219
3.766 0.913312
3.71284 0.855505
3.59503 1.01181
3.53155 1.06969
3.54003 1.08525
3.58899 1.06491
3.61094 1.13466
3.72504 0.95351
3.73052 0.990388
3.68082 1.08944
3.66478 0.989088
3.52086 1.16146
3.43628 1.17626
3.41755 1.127
3.46274 1.03578
3.38264 1.24726
3.47899 1.17189
3.60605 0.97121
3.55592 1.18225
3.59763 1.06665
3.56902 1.09861
3.52765 1.09106
3.34421 1.39572
3.38948 1.19399
3.3056 1.28391
3.33396 1.16147
3.35155 1.0638
3.34325 1.06993
3.41422 0.97906
3.4382 1.03742
3.45697 1.06206
3.51118 1.00882
3.4756 1.12584
3.51474 1.07878
3.50287 1.14366
3.50941 1.0588
3.42818 1.22762
3.45091 1.13335
3.39086 1.24804
3.43904 1.14238
3.47298 1.06855
3.40024 1.19236
3.43629 1.05883
3.40424 1.12704
3.41171 1.15109
3.48159 1.02042
3.46469 1.11722
3.48645 1.08954
3.38796 1.26013
3.44043 1.19129
3.44276 1.21983
3.50482 1.12182
3.46298 1.25913
3.46025 1.25142
3.42003 1.31499
3.49584 1.08812
3.42747 1.19052
3.46687 1.08931
3.41919 1.13179
3.47516 0.933656
3.47231 1.03241
3.44791 1.19653
3.51511 1.1337
3.52775 1.21447
3.5457 1.25654
3.65326 1.07014
3.60055 1.19245
3.62024 1.16084
3.65586 1.08932
3.64712 1.14511
3.68035 1.1107
3.61232 1.24378
3.61702 1.22214
3.60718 1.2127
3.57593 1.23028
3.63123 1.0739
3.54322 1.21934
3.61132 1.09476
3.50465 1.2831
3.53327 1.19347
3.56337 1.09547
3.5386 1.12165
3.59374 0.999303
3.62078 0.944891
3.62442 0.994805
3.68904 0.793573
3.69724 0.825872
3.65536 0.935714
3.63657 0.907552
3.64772 0.819458
3.58077 0.942868
3.61517 0.858049
3.58324 0.943686
3.62785 0.890756
3.65561 0.821256
3.57768 1.06831
3.60562 0.999201
3.60884 0.987097
3.64848 0.910116
3.66938 0.919537
3.66658 1.02186
3.64954 1.10501
3.73629 0.925115
3.66908 1.05537
3.59879 1.06535
3.59763 0.976836
3.5392 1.00078
3.56415 0.913978
3.50765 1.03919
3.51585 1.05197
3.58086 0.96342
3.48112 1.25688
3.51071 1.24483
3.45331 1.33134
3.48433 1.19207
3.48499 1.09989
3.43172 1.0649
3.35109 1.14185
3.33904 1.13495
3.35897 1.05266
3.34217 1.08893
3.39158 1.01262
3.38792 1.11483
3.42171 1.08374
3.43559 1.14711
3.45374 1.12203
3.40835 1.09575
3.42234 0.9961
3.38451 1.02096
3.3503 0.989621
3.3007 1.06526
3.27681 1.08216
3.31604 1.01239
3.35319 1.00053
3.35366 1.11537
3.37558 1.09884
3.35997 1.07513
3.34572 1.03006
3.29469 1.04202
3.28257 1.06853
3.27035 1.05517
3.28099 0.945644
3.26221 0.882694
3.17894 1.03823
3.1783 1.05526
3.19147 1.05753
3.2456 1.00521
3.22407 1.16206
3.29706 1.11449
3.38188 1.00125
3.34581 1.12332
3.36944 1.10327
3.40058 1.0882
3.39758 1.137
3.40775 1.13444
3.41762 1.1166
3.37112 1.11444
3.33947 1.11135
3.29413 1.12469
3.28323 1.07801
3.27606 1.09673
3.27366 1.08728
3.28039 1.05367
3.35534 0.87919
3.348 0.985224
3.34969 1.00232
3.36748 0.973885
3.40386 0.935662
3.36993 1.05176
3.41598 0.992928
3.36423 1.0957
3.3906 1.01077
3.39261 0.898547
3.35995 0.928609
3.36033 0.871206
3.27665 1.07046
3.42469 0.733203
3.37618 0.964422
3.42394 0.932438
3.46924 0.856656
3.4498 0.960083
3.4283 0.946991
3.43631 0.865492
3.38423 0.952808
3.37177 0.907935
3.329 0.945076
3.34852 0.822514
3.3272 0.877008
3.35582 0.847028
3.33406 0.94846
3.35111 0.94817
3.43539 0.730441
3.39166 0.843317
3.42383 0.714354
3.37735 0.791803
3.37488 0.873564
3.37794 0.895351
3.35734 0.969779
3.357 0.914064
3.35184 0.842274
3.27279 0.898165
3.24234 0.947315
3.26457 0.819022
3.28965 0.718143
3.31129 0.650842
3.26408 0.793963
3.30672 0.68875
3.28951 0.697626
3.2054 0.882966
3.23561 0.764601
3.23803 0.775537
3.23808 0.840431
3.2657 0.768259
3.26308 0.779926
3.24398 0.821363
3.28731 0.690805
3.28596 0.709121
3.25025 0.801153
3.21509 0.884275
3.26593 0.727664
3.18 0.918542
3.17 0.851473
3.24891 0.697826
3.18937 0.906098
3.2043 0.853143
3.27377 0.727853
3.2501 0.874789
3.33028 0.70159
3.30444 0.806271
3.30124 0.844319
3.33814 0.764918
3.29044 0.866941
3.30426 0.860003
3.29405 0.875954
3.36881 0.763651
3.37294 0.852096
3.41316 0.830947
3.3726 0.970468
3.42055 0.852817
3.41285 0.897237
3.38877 0.949536
3.37114 0.936617
3.24291 1.15631
3.32469 0.981695
3.34342 0.924876
3.30178 0.964618
3.2848 0.90313
3.19786 1.00529
3.25235 0.788286
3.22106 0.882676
3.23677 0.901124
3.2207 1.01011
3.25578 0.934391
3.22649 1.00478
3.2559 1.06139
3.28383 1.07959
3.36443 1.00687
3.3766 1.10137
3.35459 1.15475
3.33447 1.13268
3.26874 1.16978
3.26673 1.10186
3.17277 1.17752
3.12587 1.206
3.20703 1.05565
3.25408 1.0204
3.23778 1.15399
3.22726 1.17732
3.28732 1.03184
3.21577 1.14163
3.23632 1.02153
3.27262 0.852236
3.19548 0.997778
3.24377 0.804058
3.18902 0.908391
3.12332 1.05568
3.14137 1.0603
3.14549 1.10283
3.20478 1.01758
3.19711 1.02385
3.19636 0.976534
3.127 1.04173
3.10168 1.0354
3.15816 0.955447
3.14508 1.02223
3.19398 1.00036
3.16654 1.03916
3.14273 1.05946
3.16943 0.991017
3.14111 1.0277
3.16924 0.930923
3.12294 0.95126
3.09655 0.979576
3.11866 0.926083
3.11172 1.00475
3.11906 0.997222
3.1915 0.918674
3.20849 0.937476
3.22134 0.933639
3.16395 1.04396
3.27544 0.795673
3.18466 1.00056
3.19843 0.941754
3.16693 1.0038
3.21612 0.941748
3.24142 0.949039
3.28256 0.932009
3.29346 0.982582
3.29865 0.981298
3.29762 0.965447
3.24038 0.977623
3.21514 0.892848
3.18652 0.928571
3.23411 0.764139
3.15389 0.981545
3.21974 0.834966
3.24696 0.792685
3.22413 0.897579
3.27173 0.836317
3.26596 0.903625
3.25947 0.951169
3.27502 0.908806
3.27949 0.91348
3.27997 1.01354
3.28165 1.06498
3.32135 1.05961
3.41117 0.927894
3.35915 1.08052
3.39174 1.01752
3.38006 1.08978
3.39118 1.10306
3.40876 1.06836
3.45352 0.990255
3.41432 1.08533
3.49638 0.847865
3.37622 1.0859
3.4122 0.979163
3.45033 0.882513
3.4502 0.967783
3.49474 0.879376
3.50865 0.88084
3.52578 0.913219
3.48591 0.98909
3.627 0.779163
3.6196 0.918241
3.57139 1.06208
3.61728 0.989404
3.57227 1.14636
3.58676 1.1685
3.62652 1.13761
3.71214 0.964318
3.67429 1.09568
3.65049 1.1282
3.64873 1.05524
3.50511 1.32788
3.54063 1.2244
3.50467 1.19522
3.4736 1.2489
3.46074 1.30465
3.55609 1.14681
3.51203 1.28318
3.43514 1.42057
3.40784 1.44102
3.45654 1.29001
3.38877 1.35101
3.45643 1.26696
3.50301 1.21269
3.42008 1.34548
3.49232 1.11463
3.41916 1.16453
3.40488 1.12246
3.37736 1.05474
3.30504 1.20263
3.33403 1.17715
-1.14928 -2.123
3.42603 1.14806
3.40989 1.22312
3.46704 1.16429
-1.16695 -2.11382
-1.13372 -2.10578
3.41062 1.10688
-1.08916 -2.11835
3.35878 1.13174
3.31107 1.17509
3.33372 1.2018
3.3175 1.20748
-1.17677 -2.09215
3.39023 1.09631
-1.14136 -2.1399
3.44885 1.03156
3.4084 1.08637
-1.15306 -2.04634
-1.15746 -1.93873
-1.12274 -1.9813
3.24593 1.11997
-1.10696 -1.97463
-1.15045 -1.95162
3.27598 1.10684
3.31027 1.104
3.26928 1.24433
-1.22495 -2.10678
-1.1825 -2.13704
3.20749 1.2533
-1.21853 -2.07269
-1.24979 -2.04269
-1.24704 -2.05729
3.20525 1.20466
3.19213 1.20618
-1.19808 -2.00177
3.13598 1.19963
3.13108 1.18314
-1.21434 -2.00169
3.11667 1.14281
3.0501 1.23136
-1.17266 -1.95948
3.09191 1.05411
3.04695 1.1096
3.05341 1.08371
-1.20114 -1.91472
3.02717 1.0991
3.02662 1.00163
3.04827 0.9353
2.9533 1.08587
2.98676 0.997832
2.95364 1.04281
3.01347 0.951415
3.05627 0.901103
2.94972 1.12445
2.91407 1.13404
2.8777 1.13992
2.83744 1.15502
2.79464 1.20078
2.72245 1.27417
2.8043 1.13626
2.80053 1.16787
2.8044 1.17111
2.84894 1.14206
2.82984 1.21084
2.87922 1.12502
2.87915 1.10074
2.80956 1.13986
2.84993 1.02819
2.88094 0.998239
2.85278 1.03456
2.89788 0.920382
2.81501 0.994754
2.79574 0.946616
2.76243 0.88368
2.72752 0.884332
2.72117 0.892101
2.80704 0.747152
2.72846 0.928488
2.71888 0.90799
2.63851 1.01037
2.58347 1.07919
2.59836 1.02681
2.6444 0.95417
2.6753 0.890296
2.54557 1.05847
2.61072 0.894118
2.62808 0.811994
2.60116 0.854647
2.65955 0.796349
2.68628 0.820394
2.65904 0.890824
2.7049 0.838794
2.6856 0.875622
2.70218 0.784428
2.61946 0.904827
2.61688 0.915503
2.63932 0.884575
2.72851 0.723624
2.62489 0.918386
2.65074 0.856141
2.68769 0.699541
2.58902 0.898916
2.62 0.849011
2.63837 0.812368
2.60078 0.892523
2.61694 0.851143
2.61066 0.878729
2.59815 0.862211
2.62553 0.839212
2.65735 0.763792
2.63835 0.795004
2.66095 0.728567
2.64467 0.706886
2.67071 0.646699
2.65622 0.710876
2.62914 0.735463
2.57852 0.764253
2.57911 0.698396
2.5447 0.758456
2.5146 0.857891
2.53164 0.826326
2.55318 0.808007
2.59543 0.688195
2.53071 0.807516
2.52968 0.786709
2.55834 0.76971
2.53239 0.887912
2.63748 0.753393
2.60377 0.91397
2.5947 0.939749
2.62901 0.889825
2.55313 1.02409
2.59902 0.953838
2.60771 0.931165
2.64777 0.895372
2.61595 1.01191
2.65904 0.981273
2.71821 0.896078
2.62532 1.08659
2.61501 1.05829
2.61537 1.08361
2.61603 1.09349
2.66885 1.0405
2.69671 1.07354
2.77149 0.984467
2.75001 1.06232
2.78832 0.949823
-0.872742 -1.81521
2.71921 0.944865
2.64044 1.04974
2.65819 0.966416
2.70304 0.80803
2.66089 0.862662
2.64885 0.854515
2.63213 0.831635
-0.853053 -1.58441
2.61091 0.814638
2.61776 0.82525
2.60734 0.847128
-0.935369 -1.52811
2.55837 0.784258
2.53023 0.782693
2.51871 0.844124
2.54178 0.790687
2.57517 0.774793
2.58867 0.78015
2.56239 0.825246
2.5523 0.858782
-0.859957 -1.58171
-0.847826 -1.61552
2.58166 0.934856
2.58075 0.986306
-0.851711 -1.70996
-0.870518 -1.75929
-0.820732 -1.8324
-0.908717 -1.67302
2.63166 0.916741
-0.848293 -1.65179
-0.879149 -1.58407
-0.842384 -1.61611
-0.86803 -1.58785
-0.878607 -1.55964
-0.905662 -1.61511
-0.905094 -1.65148
-0.849178 -1.7955
-0.905328 -1.72019
-0.917396 -1.71044
-0.872725 -1.67813
-0.806305 -1.76207
-0.865994 -1.63727
-0.898055 -1.56759
-0.88017 -1.52325
2.50725 0.869518
-0.854597 -1.52028
-0.791862 -1.58039
2.47505 0.849014
-0.731517 -1.65887
-0.750909 -1.57893
2.46095 0.792574
-0.703845 -1.55654
2.38989 0.852388
-0.679405 -1.55454
-0.643692 -1.5523
2.39956 0.770738
2.37636 0.799397
-0.703066 -1.50581
-0.703678 -1.50343
-0.683577 -1.48133
-0.707928 -1.42598
-0.723037 -1.43488
-0.716303 -1.3798
-0.722477 -1.45655
-0.760669 -1.41368
-0.745859 -1.52502
-0.815422 -1.49415
2.39174 0.838634
-0.790388 -1.55536
-0.738122 -1.57906
-0.761994 -1.4847
-0.754298 -1.46109
-0.636024 -1.61004
-0.756614 -1.46586
-0.77056 -1.50365
-0.772 -1.49729
-0.695125 -1.56068
-0.673667 -1.55773
-0.681265 -1.56415
-0.710874 -1.56333
-0.741178 -1.53721
-0.729207 -1.5302
-0.744875 -1.53719
-0.746487 -1.53214
2.30519 0.892048
-0.736537 -1.61521
-0.80542 -1.51296
-0.774847 -1.57077
-0.780166 -1.54923
-0.786659 -1.47337
-0.745268 -1.51145
-0.783957 -1.43079
-0.717585 -1.53389
-0.834591 -1.39533
2.24556 0.838571
-0.779503 -1.43631
-0.832766 -1.40235
-0.843011 -1.33013
-0.85361 -1.3664
-0.844638 -1.32257
-0.859025 -1.34473
-0.861634 -1.37343
-0.865689 -1.39984
-0.803807 -1.45097
-0.846253 -1.33446
-0.863485 -1.27625
-0.861914 -1.3187
-0.868731 -1.30285
-0.811756 -1.33132
2.3496 0.571311
-0.802616 -1.27227
-0.766949 -1.34666
-0.847035 -1.23149
-0.873968 -1.29664
-0.849846 -1.35508
-0.805134 -1.4165
-0.854904 -1.40155
-0.886552 -1.3883
-0.819278 -1.48095
-0.877915 -1.42562
-0.860278 -1.41272
-0.889502 -1.37138
-0.85496 -1.45542
-0.895778 -1.36604
-0.846722 -1.5112
-0.846122 -1.47703
-0.814132 -1.51445
-0.777765 -1.52625
-0.83668 -1.42555
-0.804563 -1.39174
-0.748327 -1.41528
-0.748075 -1.38739
-0.717881 -1.36039
-0.733009 -1.30428
-0.644298 -1.47256
-0.672711 -1.39627
-0.70904 -1.38883
-0.691076 -1.43281
-0.735789 -1.34719
-0.740178 -1.37487
-0.774555 -1.36721
-0.775021 -1.38977
-0.772703 -1.40042
-0.791024 -1.3294
-0.751745 -1.44594
-0.780415 -1.38549
-0.77646 -1.43231
-0.784509 -1.45494
-0.800567 -1.42492
-0.831685 -1.42001
-0.836661 -1.445
-0.859278 -1.4238
-0.87838 -1.3566
-0.984512 -1.30556
-0.997024 -1.28414
-1.01911 -1.25126
-1.06196 -1.29055
-1.03697 -1.38678
-0.989527 -1.42622
-0.991684 -1.36981
-0.907262 -1.48906
-0.99134 -1.38161
-0.980482 -1.35952
-0.967018 -1.36903
-0.993603 -1.31973
-1.00423 -1.239
-0.991576 -1.2579
-0.978546 -1.39234
-1.00139 -1.41055
-0.982403 -1.48466
-1.0295 -1.45513
-1.07055 -1.47357
-0.987486 -1.49417
-1.00125 -1.40045
-0.965978 -1.36931
-1.01912 -1.18643
-0.977849 -1.20164
-0.912893 -1.30345
-0.920408 -1.23006
-0.979444 -1.22406
-0.877615 -1.43957
-0.93532 -1.30684
-1.02787 -1.26333
-0.997807 -1.34423
-1.03071 -1.33891
-1.07887 -1.23372
-1.0487 -1.30795
-0.994442 -1.2616
-0.998625 -1.24312
-1.00494 -1.2628
-0.976011 -1.30183
-1.02388 -1.17527
-1.00711 -1.17479
-1.01204 -1.18553
-1.02423 -1.24036
-1.06921 -1.2381
-1.06853 -1.34952
-1.14218 -1.29077
-1.1213 -1.41832
-1.18526 -1.31417
-1.19579 -1.43109
-1.20694 -1.49629
-1.22031 -1.40042
-1.1792 -1.46739
-1.14296 -1.5154
-1.23467 -1.34778
-1.17952 -1.36279
2.52256 0.772395
-1.13155 -1.45272
-1.18316 -1.33006
2.54738 0.783368
-1.16606 -1.42173
-1.10753 -1.54755
-1.20143 -1.34715
-1.19872 -1.37392
-1.14803 -1.48889
-1.23118 -1.31609
-1.15232 -1.45579
-1.17603 -1.48777
-1.24782 -1.41275
-1.18289 -1.52449
-1.18537 -1.62467
-1.22397 -1.5479
-1.16634 -1.58925
-1.23197 -1.48501
-1.21674 -1.4831
-1.13438 -1.59271
-1.15338 -1.49977
-1.11793 -1.47348
-1.16573 -1.32754
-1.10143 -1.29825
-1.12878 -1.20964
-1.12208 -1.2084
-1.07268 -1.34873
-1.15377 -1.28102
-1.14013 -1.38472
-1.09454 -1.4612
-1.14569 -1.337
-1.04154 -1.53219
-1.02937 -1.47803
-1.0862 -1.36751
-1.14042 -1.29301
-1.09764 -1.28552
-1.11491 -1.23521
-1.0871 -1.41152
-1.09149 -1.40085
-1.09454 -1.26441
-1.03415 -1.34768
-1.03837 -1.30518
-1.03719 -1.30626
-1.02496 -1.27001
-1.01056 -1.32517
-0.997467 -1.29567
-0.956855 -1.36625
-0.940092 -1.37664
-0.973851 -1.27786
-0.889367 -1.44455
-0.941805 -1.3931
-0.913267 -1.41876
-0.997874 -1.28584
-1.06828 -1.22412
-1.04903 -1.23672
-1.00233 -1.33641
-1.04351 -1.31237
-1.04585 -1.29318
-1.04324 -1.33831
-0.997292 -1.43304
-1.00337 -1.40049
-0.920375 -1.52681
-0.986641 -1.40754
-1.04683 -1.36741
-1.04512 -1.35603
-1.04235 -1.39931
-1.03245 -1.41886
-1.00449 -1.53205
-1.02704 -1.5394
-1.04753 -1.53232
-1.06586 -1.45527
-1.0571 -1.5263
-1.13624 -1.45829
-1.21285 -1.38908
-1.18551 -1.49301
-1.11269 -1.61045
-1.16122 -1.57686
-1.12598 -1.5704
-1.11703 -1.60034
-1.06848 -1.608
-1.07471 -1.56189
-1.15827 -1.45549
-1.08622 -1.56008
-1.10029 -1.60941
-1.13989 -1.56921
-1.18392 -1.48191
-1.18337 -1.5191
-1.1864 -1.51665
-1.1841 -1.57566
-1.19315 -1.55849
-1.25783 -1.50422
-1.22116 -1.61584
-1.176 -1.6326
-1.24807 -1.47763
-1.17015 -1.55234
-1.17628 -1.45987
-1.1069 -1.54721
-1.01013 -1.63301
-0.968916 -1.56835
-0.916937 -1.65255
-0.915469 -1.62608
-0.881228 -1.6746
-0.908739 -1.61456
-0.945111 -1.58118
-0.946597 -1.59317
-0.876336 -1.69274
-0.981025 -1.55365
-0.900643 -1.61599
-0.882718 -1.58435
-0.940068 -1.48363
-0.876771 -1.60746
-0.938891 -1.55414
-0.923638 -1.53604
-0.855681 -1.6654
-0.881192 -1.66008
-0.926827 -1.57678
-0.83578 -1.71314
-0.90461 -1.6056
-0.862858 -1.65242
-0.875724 -1.57782
-0.81629 -1.59134
-0.753853 -1.69138
-0.829299 -1.56862
-0.744024 -1.59803
-0.729148 -1.54243
-0.715825 -1.51012
-0.725158 -1.53384
-0.658718 -1.59772
-0.667883 -1.57423
-0.65775 -1.55073
-0.746665 -1.50585
-0.730471 -1.52205
-0.693526 -1.59335
-0.784721 -1.53838
-0.75941 -1.55214
-0.749305 -1.49174
-0.7437 -1.51599
-0.769637 -1.52965
-0.717438 -1.59754
-0.753705 -1.57101
-0.710744 -1.58804
-0.681552 -1.62503
-0.649753 -1.6553
-0.595446 -1.70743
-0.643181 -1.66371
-0.559541 -1.74326
-0.595842 -1.64464
-0.63475 -1.54235
-0.519094 -1.6473
-0.641805 -1.47985
-0.617824 -1.52918
-0.631661 -1.54273
-0.605722 -1.50908
-0.551197 -1.52864
-0.544752 -1.556
-0.565685 -1.58496
-0.540291 -1.65431
-0.534935 -1.70939
-0.581577 -1.65689
-0.568367 -1.59923
-0.492247 -1.66291
-0.561568 -1.62569
-0.55592 -1.61066
-0.523616 -1.63294
-0.515231 -1.60587
-0.516128 -1.5823
-0.441312 -1.60932
-0.421876 -1.55797
-0.409259 -1.56474
-0.390465 -1.53683
-0.397032 -1.51781
-0.428686 -1.44992
-0.473208 -1.38396
-0.399935 -1.46807
-0.387391 -1.4646
-0.41124 -1.47074
-0.453546 -1.48559
-0.526816 -1.45342
-0.492239 -1.50942
-0.480674 -1.55628
-0.458545 -1.61402
-0.464656 -1.61837
-0.548498 -1.5562
-0.556966 -1.56474
-0.526104 -1.60755
-0.536889 -1.60943
-0.515349 -1.61146
-0.494966 -1.5926
-0.529446 -1.55555
-0.462466 -1.63815
-0.498216 -1.55819
-0.502034 -1.54284
-0.469604 -1.57065
-0.450467 -1.59579
-0.538257 -1.50223
-0.492272 -1.59161
-0.485274 -1.56229
-0.526571 -1.51376
-0.515404 -1.49696
-0.480993 -1.57358
-0.410849 -1.58375
-0.386315 -1.61934
-0.402979 -1.61184
-0.325764 -1.65193
-0.361904 -1.6488
-0.28986 -1.68281
-0.353133 -1.68215
-0.42585 -1.64359
-0.496633 -1.61769
-0.467979 -1.65972
-0.481709 -1.64866
-0.437898 -1.60391
-0.436832 -1.59045
-0.418465 -1.58581
-0.398821 -1.59562
-0.438202 -1.4769
-0.396179 -1.48282
-0.338012 -1.52442
-0.294153 -1.5513
-0.353902 -1.4887
-0.347352 -1.49506
-0.439956 -1.4577
-0.459336 -1.46443
-0.501173 -1.38989
-0.468953 -1.45244
-0.438651 -1.47338
-0.36317 -1.54704
-0.43639 -1.50002
-0.353541 -1.57196
-0.3299 -1.58689
-0.315868 -1.63035
-0.392132 -1.56962
-0.383568 -1.57536
-0.352805 -1.593
-0.429439 -1.51832
-0.409869 -1.52307
-0.357197 -1.57173
-0.385809 -1.50276
-0.301152 -1.57299
-0.347894 -1.55856
-0.288532 -1.64051
-0.290155 -1.61871
-0.321579 -1.58877
-0.243345 -1.61142
-0.261484 -1.59935
-0.223161 -1.6424
-0.226681 -1.64061
-0.2772 -1.58019
-0.134932 -1.62762
-0.168676 -1.56605
-0.181963 -1.53818
-0.192226 -1.5312
-0.222626 -1.54039
-0.229385 -1.57243
-0.203927 -1.62702
-0.226601 -1.65386
-0.285842 -1.60556
-0.148962 -1.68302
-0.285862 -1.61456
-0.196397 -1.6443
-0.153953 -1.65569
-0.217885 -1.62066
-0.17985 -1.60292
-0.120115 -1.61975
-0.140853 -1.58667
-0.132062 -1.53778
-0.146236 -1.55595
-0.209811 -1.46564
-0.101651 -1.47164
-0.0772819 -1.45177
-0.140491 -1.36845
-0.0993773 -1.40594
-0.107788 -1.43738
-0.0836862 -1.46336
-0.154025 -1.45479
-0.0187231 -1.51375
0.0700022 -1.56345
0.0345589 -1.59341
0.0189502 -1.58011
0.0685355 -1.62319
0.0370146 -1.599
-0.0053056 -1.57583
-0.026785 -1.55729
-0.0415102 -1.5411
-0.108576 -1.50071
-0.0537472 -1.51048
-0.0455236 -1.49196
-0.0201052 -1.49483
-0.113217 -1.48221
-0.095028 -1.5171
-0.103226 -1.51999
-0.106846 -1.52331
-0.116625 -1.54926
-0.161129 -1.57633
-0.127479 -1.59593
-0.0781915 -1.61515
-0.145223 -1.58993
-0.105366 -1.60873
-0.16597 -1.57846
-0.163583 -1.57031
-0.0967613 -1.6171
-0.0826328 -1.6465
-0.107887 -1.61891
-0.168185 -1.59007
-0.198494 -1.60072
-0.193139 -1.60755
-0.23048 -1.58808
-0.24238 -1.5597
-0.198499 -1.55318
-0.153059 -1.54952
-0.156264 -1.54
-0.0419072 -1.58509
-0.0756403 -1.57442
-0.0810906 -1.59034
-0.038058 -1.6082
-0.0858739 -1.57798
-0.0298524 -1.57772
-0.0382515 -1.61591
-0.0127433 -1.67017
-0.015123 -1.66061
-0.0194147 -1.63934
-0.00574665 -1.64623
-0.0282243 -1.62087
-0.00157047 -1.61052
0.0177001 -1.60111
-0.0676926 -1.58767
-0.0461295 -1.64559
-0.0615864 -1.61676
0.025095 -1.64957
0.0304145 -1.64864
-0.0296458 -1.61112
0.00625086 -1.63344
0.0291491 -1.62417
0.0217106 -1.60541
-0.00572964 -1.6186
0.0398799 -1.62904
-0.0651159 -1.58555
0.122531 -1.67935
0.0183903 -1.62541
-0.0187563 -1.61281
0.00615847 -1.62493
-0.0379559 -1.61601
-0.0377643 -1.63571
-0.0352591 -1.66774
-0.0621523 -1.66756
-0.0199128 -1.67825
0.0488765 -1.71146
0.095557 -1.74392
0.00364648 -1.68088
0.100154 -1.71552
0.0438567 -1.67535
0.146306 -1.71618
0.175545 -1.7081
0.194616 -1.72342
0.123267 -1.70644
0.0694045 -1.67529
0.0512934 -1.67879
0.0990871 -1.66476
0.0489155 -1.62649
0.123115 -1.62141
0.0359166 -1.58933
0.131868 -1.62836
0.0650651 -1.62416
0.0304529 -1.6285
0.028907 -1.64846
0.0365865 -1.66211
0.0758016 -1.64516
0.0877852 -1.62461
0.0846379 -1.62545
0.145312 -1.64965
0.0732675 -1.64205
0.049454 -1.62801
0.00369848 -1.5764
0.0654448 -1.59901
0.0405665 -1.56824
0.0343913 -1.56247
0.0983055 -1.57913
0.0713764 -1.60531
0.0769882 -1.61088
0.0895951 -1.62041
0.0790569 -1.60889
0.143779 -1.63567
0.0689934 -1.63357
0.00565033 -1.60486
0.0401295 -1.62224
0.103583 -1.62988
0.107988 -1.62348
0.0963488 -1.60882
0.125456 -1.60637
0.134309 -1.56921
0.21465 -1.58297
0.186991 -1.57809
0.207021 -1.61935
0.236163 -1.61333
0.22793 -1.597
0.186181 -1.60361
0.0681442 -1.56805
0.109753 -1.59536
0.136206 -1.59302
0.0730464 -1.56173
0.189335 -1.60315
0.158981 -1.60041
0.222687 -1.63421
0.145034 -1.61157
0.155452 -1.59691
0.103525 -1.54082
0.107643 -1.54118
0.120121 -1.53997
0.150371 -1.55027
0.0561041 -1.5523
0.127777 -1.61172
0.124176 -1.63689
0.235911 -1.65055
0.169682 -1.60951
0.290568 -1.64012
0.36145 -1.674
0.328666 -1.69244
0.276092 -1.68952
0.256545 -1.69597
0.260612 -1.68499
0.251993 -1.66131
0.217616 -1.67333
0.294807 -1.71519
0.300595 -1.7265
0.343581 -1.72771
0.287695 -1.71873
0.179738 -1.6835
0.188227 -1.67146
0.186608 -1.66242
0.163299 -1.62543
0.183764 -1.58543
0.254455 -1.6007
0.25004 -1.55806
0.247739 -1.55287
0.252983 -1.56525
0.291548 -1.57187
0.207734 -1.56035
0.210873 -1.55645
0.172561 -1.56682
0.209398 -1.58309
0.182978 -1.58579
0.208312 -1.62282
0.253507 -1.62826
0.188173 -1.58852
0.21109 -1.58624
0.227925 -1.57629
0.321327 -1.5535
0.225009 -1.52987
0.204617 -1.53592
0.138757 -1.5275
0.178575 -1.5516
0.149782 -1.56247
0.188718 -1.55947
0.167516 -1.57366
0.210855 -1.56279
0.31751 -1.58787
0.276695 -1.57505
0.234568 -1.59888
0.219037 -1.60002
0.210228 -1.59038
0.198878 -1.59647
0.257766 -1.6069
0.233799 -1.59455
0.25369 -1.60642
0.232506 -1.60614
0.308275 -1.63454
0.340873 -1.64029
0.399347 -1.64064
0.370748 -1.65476
0.257319 -1.64268
0.252605 -1.66528
0.209742 -1.65644
0.10276 -1.61704
0.107883 -1.60183
0.0871636 -1.59644
0.0542246 -1.58365
0.129033 -1.60539
0.148531 -1.5996
0.154823 -1.56583
0.140618 -1.523
0.186295 -1.53682
0.177012 -1.53742
0.171632 -1.54508
0.189654 -1.56849
0.249605 -1.60483
0.265254 -1.61916
0.208466 -1.60102
0.233181 -1.59626
0.199627 -1.58329
0.192032 -1.57896
0.180371 -1.60693
0.0963081 -1.59868
0.0957472 -1.60251
0.103597 -1.62065
0.267301 -1.63259
0.212155 -1.61157
0.242134 -1.60529
0.180339 -1.61907
0.151999 -1.63635
0.0903175 -1.6382
0.0385211 -1.61493
0.0988845 -1.6254
0.107851 -1.60604
0.13905 -1.5979
0.070109 -1.54883
0.0899325 -1.54633
0.058971 -1.53234
-0.0233975 -1.48289
0.169624 -1.53741
0.10295 -1.53257
0.222615 -1.57862
0.172842 -1.57642
0.237782 -1.59485
0.247919 -1.60822
0.218668 -1.60756
0.257936 -1.61824
0.227898 -1.59694
0.191518 -1.57216
0.189423 -1.57436
0.226876 -1.5856
0.227184 -1.56904
0.233742 -1.6065
0.216126 -1.61218
0.172945 -1.62311
0.116442 -1.63537
0.150099 -1.6515
0.186526 -1.65499
0.183753 -1.62711
0.207194 -1.63179
0.217912 -1.65757
0.183591 -1.63347
0.17293 -1.59257
0.144033 -1.59979
0.198175 -1.59303
0.169111 -1.57215
0.15093 -1.57198
0.133333 -1.55495
0.0646777 -1.52734
0.0893612 -1.54375
0.0980833 -1.5468
0.100134 -1.54003
0.106358 -1.5836
0.124221 -1.54002
0.111876 -1.52145
0.176994 -1.53735
0.13715 -1.5321
0.12172 -1.53776
0.0563908 -1.51078
0.0667965 -1.55891
0.150797 -1.64054
0.0953496 -1.64964
0.0495105 -1.64841
0.127415 -1.65418
0.0447128 -1.63721
0.143717 -1.65982
0.0520153 -1.58397
0.100486 -1.57586
0.124066 -1.55537
0.213301 -1.55667
0.145412 -1.51163
0.1453 -1.50241
0.0794208 -1.46968
0.0390896 -1.44636
0.0829692 -1.45534
0.0506052 -1.43308
0.0788561 -1.43086
0.183907 -1.47312
0.153493 -1.44291
0.18069 -1.44661
0.143237 -1.44701
0.115317 -1.45653
0.198207 -1.4935
0.104455 -1.50023
0.141693 -1.54727
0.0858126 -1.52808
0.0718268 -1.5061
1.45738 0.892809
0.101043 -1.4715
0.0694526 -1.45302
0.0776961 -1.43832
0.112009 -1.44896
0.150844 -1.48318
0.121164 -1.49697
0.13584 -1.51442
0.118954 -1.53025
0.19993 -1.58087
0.155875 -1.58651
0.205185 -1.58151
0.124847 -1.56858
0.201476 -1.56735
0.0688361 -1.50895
0.160452 -1.54309
0.0822531 -1.4972
0.182549 -1.51427
0.208967 -1.51962
0.184741 -1.50174
0.156685 -1.4954
0.119925 -1.5021
0.165881 -1.5218
1.37945 0.937747
0.199778 -1.57292
0.169313 -1.57044
0.147801 -1.55913
0.191195 -1.58253
0.181809 -1.57269
0.143602 -1.53792
0.114587 -1.51185
1.39915 0.941996
1.39543 0.962722
0.082356 -1.51769
0.109886 -1.53244
0.0818102 -1.52331
1.42715 0.969647
0.0851777 -1.54906
0.133618 -1.58683
0.126138 -1.57217
1.4253 0.937162
1.42272 0.951103
0.0819979 -1.54444
0.103938 -1.56274
1.45046 0.930751
0.104516 -1.5483
0.118417 -1.52418
0.130876 -1.56606
0.0448046 -1.55264
0.0842661 -1.57258
0.0392776 -1.55508
1.45939 0.930118
0.086263 -1.47496
0.142959 -1.47683
0.0990725 -1.46281
0.128812 -1.45763
0.110848 -1.45511
1.43466 0.850754
0.139041 -1.4681
0.170671 -1.51019
0.114993 -1.52088
1.40182 0.949737
0.0949828 -1.53729
0.143192 -1.52814
1.34096 0.94982
1.36384 0.928379
1.33877 0.942485
1.33805 0.939066
0.208198 -1.55235
1.3069 0.943496
0.175752 -1.52929
1.37176 0.966772
1.35999 0.967403
1.37532 0.953836
0.143978 -1.57262
1.39263 1.00107
0.16094 -1.64226
1.41185 1.0486
1.38939 1.0884
1.42636 1.07919
0.19542 -1.70102
0.167906 -1.69574
1.46722 1.09003
0.221995 -1.72051
0.226432 -1.7227
0.240351 -1.72158
1.37482 1.05284
0.351588 -1.66956
1.33607 1.02008
1.33241 1.01916
1.36457 0.982585
0.254049 -1.60249
1.40172 0.986653
1.36437 0.98221
1.37806 0.955705
1.35958 0.937741
1.36335 0.907278
1.36661 0.918037
0.287166 -1.54994
0.318987 -1.54258
0.256973 -1.57907
0.280036 -1.60073
0.224209 -1.60652
1.3716 1.00626
1.35279 1.01784
1.36748 0.980765
0.303356 -1.62185
0.241345 -1.60173
0.261026 -1.60461
0.239668 -1.59769
0.262978 -1.61205
0.160885 -1.60063
1.3711 0.978444
0.165236 -1.58321
0.147728 -1.57516
0.138858 -1.58259
0.134346 -1.56607
0.211047 -1.62385
0.15507 -1.60925
0.142207 -1.63528
0.170508 -1.65053
0.167059 -1.64004
1.40743 1.03964
1.43903 1.00809
0.197289 -1.64626
0.105856 -1.62544
0.158146 -1.63883
0.124145 -1.60735
0.0729554 -1.61027
0.0907416 -1.60146
0.075325 -1.59461
0.0572127 -1.59241
0.0568062 -1.60485
1.47646 0.987284
1.43507 1.01155
0.0321272 -1.62511
0.122828 -1.62474
1.37144 1.02565
1.36791 1.02374
0.175511 -1.59699
0.226945 -1.59314
0.153373 -1.54011
0.230445 -1.55226
0.139621 -1.53013
0.14654 -1.53399
0.198921 -1.56768
0.129051 -1.56418
0.0954497 -1.59813
0.0303572 -1.63602
-0.0143682 -1.66687
0.0685575 -1.74342
-0.0412517 -1.71344
0.102051 -1.71332
0.148604 -1.69534
0.0304825 -1.60723
0.0893263 -1.62631
0.106951 -1.60622
0.073834 -1.58259
0.112539 -1.59045
0.11 -1.58427
0.111283 -1.59285
0.0922158 -1.60115
0.0409194 -1.59977
0.0319015 -1.61166
0.00112916 -1.60187
-0.0575539 -1.55649
0.0435818 -1.61315
0.00585218 -1.6127
0.0245377 -1.59945
0.123045 -1.6106
0.143336 -1.61998
0.11256 -1.5898
0.122787 -1.57325
0.104786 -1.59462
0.0553871 -1.58635
0.0820848 -1.61581
0.0247427 -1.59054
0.118225 -1.57924
0.105513 -1.57881
0.0893583 -1.54716
0.129151 -1.54652
0.198888 -1.55078
0.186307 -1.53925
0.179742 -1.52724
0.108991 -1.49667
0.110035 -1.521
0.0917631 -1.55497
0.113414 -1.56425
0.066975 -1.54192
0.149578 -1.5739
0.163001 -1.55927
0.283199 -1.60362
0.200531 -1.61064
0.31319 -1.649
0.20563 -1.6381
0.139037 -1.65544
0.183655 -1.64939
0.187621 -1.64377
0.135924 -1.61503
0.0768258 -1.59105
0.104217 -1.60572
0.104836 -1.62819
0.124469 -1.62661
0.164481 -1.64575
0.119914 -1.62526
0.159302 -1.63547
0.156696 -1.64892
0.238828 -1.67543
0.152523 -1.62732
0.269275 -1.63863
0.26243 -1.6121
0.241959 -1.5529
0.288291 -1.53706
0.377051 -1.54683
0.287491 -1.56303
0.315313 -1.59199
0.314417 -1.60429
0.301965 -1.58872
0.29523 -1.59082
0.294031 -1.56771
0.273999 -1.54571
0.243466 -1.54604
0.204091 -1.56234
0.223903 -1.58253
0.254799 -1.60628
0.299807 -1.61725
0.237667 -1.60887
0.25202 -1.62573
0.290304 -1.63644
0.233078 -1.63847
0.305509 -1.6437
0.31234 -1.62833
0.222266 -1.61714
0.260052 -1.60203
0.290323 -1.5645
0.252253 -1.54759
0.223896 -1.55838
0.273111 -1.60592
0.193566 -1.59372
0.250656 -1.60476
0.234955 -1.60045
0.29564 -1.61698
0.233224 -1.54434
0.248343 -1.5421
0.312469 -1.50539
0.243427 -1.49651
0.34067 -1.51928
0.37771 -1.55022
0.315878 -1.57597
0.323192 -1.57724
0.354956 -1.58079
0.296334 -1.54216
0.313976 -1.55901
0.31055 -1.5512
0.37136 -1.55056
0.423692 -1.53956
0.359899 -1.51903
0.313946 -1.49056
0.29144 -1.47863
0.321764 -1.49138
0.284367 -1.50787
0.266498 -1.52873
0.258133 -1.56524
0.275424 -1.5723
0.219803 -1.55386
0.255146 -1.5911
0.214629 -1.58039
0.250259 -1.61536
0.239355 -1.56315
0.243886 -1.54516
0.347568 -1.52798
0.27197 -1.50392
0.345158 -1.51543
0.360118 -1.50301
0.31358 -1.51913
0.292197 -1.51255
0.133267 -1.45771
0.201694 -1.48706
0.178638 -1.46065
0.256882 -1.4493
0.225384 -1.44893
0.281626 -1.47671
0.262364 -1.49209
0.324023 -1.53046
0.332157 -1.56454
0.245174 -1.57773
0.317288 -1.60865
0.267494 -1.59658
0.279827 -1.59899
0.344562 -1.62221
0.274792 -1.61504
0.260201 -1.61049
0.248525 -1.59177
0.340357 -1.62028
0.289226 -1.59027
0.42006 -1.60549
0.306487 -1.58836
0.37623 -1.59687
0.39708 -1.61882
0.356096 -1.64245
0.282921 -1.67353
0.297181 -1.72001
0.346586 -1.74014
0.294567 -1.725
0.281006 -1.71324
0.259161 -1.67633
0.28064 -1.68212
0.277848 -1.68322
0.260944 -1.66305
0.250351 -1.62932
0.294897 -1.64573
0.355702 -1.62696
0.28543 -1.6199
0.270839 -1.60133
0.284561 -1.60983
0.37894 -1.62356
0.316905 -1.61794
0.32881 -1.65404
0.280946 -1.64657
0.254045 -1.65934
0.380696 -1.66854
0.294697 -1.66718
0.446838 -1.68045
0.361541 -1.67675
0.28627 -1.67271
0.249019 -1.70148
0.291066 -1.71594
0.326509 -1.70749
0.253042 -1.68786
0.273223 -1.70162
0.315888 -1.71756
0.228712 -1.72
0.167109 -1.7188
0.274116 -1.76524
0.232479 -1.73672
0.161819 -1.74687
0.179238 -1.74642
0.215173 -1.75291
0.133418 -1.71362
0.139459 -1.71967
0.138636 -1.7265
0.167269 -1.75364
0.0733282 -1.72154
0.0345388 -1.71826
0.0631764 -1.72449
0.0213186 -1.71728
-0.0260685 -1.70529
0.0208536 -1.69186
0.031138 -1.71997
0.0779105 -1.67296
0.0487663 -1.60527
0.0901197 -1.63619
0.088678 -1.63442
0.0373324 -1.59254
0.0494545 -1.59458
0.0351835 -1.5827
-0.0112482 -1.53206
-0.00790255 -1.51519
0.00663737 -1.50878
-0.0113662 -1.46264
-0.0224531 -1.41995
-0.032651 -1.43746
-0.050177 -1.44543
-0.0803963 -1.47013
-0.10467 -1.493
-0.0782582 -1.54156
-0.162887 -1.52785
-0.101831 -1.58826
-0.211711 -1.50028
-0.1056 -1.57882
-0.153435 -1.51239
-0.156146 -1.48824
-0.195878 -1.4502
-0.16822 -1.43817
-0.162072 -1.43727
-0.0806212 -1.4787
-0.0832219 -1.46987
-0.108937 -1.44042
-0.126572 -1.42951
-0.106759 -1.45078
-0.126666 -1.46054
-0.132095 -1.45787
-0.169072 -1.41859
-0.21139 -1.42192
-0.17234 -1.49968
-0.187392 -1.52905
-0.198088 -1.54523
-0.226238 -1.56059
-0.194173 -1.6273
-0.127036 -1.68262
-0.154974 -1.65108
-0.193346 -1.63304
-0.15708 -1.65955
-0.159958 -1.69864
-0.174007 -1.65381
-0.118467 -1.69315
-0.122516 -1.67125
-0.201162 -1.59518
-0.179513 -1.6084
-0.167296 -1.60461
-0.20488 -1.60971
-0.204257 -1.61807
-0.186408 -1.62552
-0.183463 -1.57348
-0.178106 -1.55787
-0.209212 -1.51308
-0.238747 -1.50025
-0.226101 -1.47867
-0.119266 -1.55897
-0.10765 -1.55145
-0.149137 -1.56517
-0.173817 -1.56334
-0.186811 -1.55502
-0.171601 -1.5701
-0.232407 -1.56768
-0.224103 -1.56835
-0.265 -1.53411
-0.187609 -1.58539
-0.264717 -1.53665
-0.249113 -1.53032
-0.150684 -1.57429
-0.172777 -1.53763
-0.185593 -1.52814
-0.153872 -1.52049
-0.0844249 -1.54965
-0.0410829 -1.51839
-0.0667236 -1.49015
-0.106503 -1.48652
-0.140628 -1.46637
-0.115215 -1.51906
-0.101483 -1.54067
-0.185721 -1.52952
-0.137894 -1.57847
-0.130312 -1.57893
-0.173326 -1.57505
-0.179942 -1.57797
-0.130228 -1.59759
-0.113336 -1.57594
-0.110578 -1.55123
-0.123049 -1.5101
-0.0386878 -1.57076
-0.164953 -1.52322
-0.180596 -1.56024
-0.221223 -1.58476
-0.198059 -1.62204
-0.25463 -1.61017
-0.233241 -1.64233
-0.29829 -1.59129
-0.303916 -1.53973
-0.181957 -1.6327
-0.259004 -1.56584
-0.205772 -1.61334
-0.288093 -1.59222
-0.263403 -1.5926
-0.270544 -1.56911
-0.219225 -1.61083
-0.247599 -1.57992
-0.212318 -1.60506
-0.26017 -1.58164
-0.313783 -1.52645
-0.229199 -1.58323
-0.275213 -1.55536
-0.296517 -1.50946
-0.224572 -1.56412
-0.267791 -1.52864
-0.236096 -1.56561
-0.220012 -1.57303
-0.260117 -1.56858
-0.126417 -1.62346
-0.107924 -1.61087
-0.151051 -1.5654
-0.132517 -1.57477
-0.121743 -1.58153
-0.141738 -1.60585
-0.131039 -1.62846
-0.166078 -1.61764
-0.259177 -1.55609
-0.190455 -1.63798
-0.252104 -1.60443
-0.266059 -1.62239
-0.254698 -1.60971
-0.232619 -1.60597
-0.183406 -1.62429
-0.201669 -1.58725
-0.212249 -1.57155
-0.126388 -1.62249
-0.203584 -1.58955
-0.16386 -1.63307
-0.208521 -1.57233
-0.141037 -1.6233
-0.158046 -1.59172
-0.18088 -1.55795
-0.186523 -1.52216
-0.211075 -1.5163
-0.17208 -1.52753
-0.179151 -1.50578
-0.185891 -1.4949
-0.130667 -1.57944
-0.261502 -1.49457
-0.275352 -1.5024
-0.274044 -1.49586
-0.29047 -1.51125
-0.229681 -1.59521
-0.212582 -1.5804
-0.262564 -1.54391
-0.260209 -1.51324
-0.176069 -1.59355
-0.176991 -1.58087
-0.121151 -1.60144
-0.0847819 -1.61551
-0.089364 -1.66306
-0.106744 -1.67282
-0.110094 -1.64597
-0.182505 -1.60891
-0.136562 -1.65052
-0.173087 -1.62938
-0.0945834 -1.66822
-0.177059 -1.66961
-0.214213 -1.67536
-0.0572504 -1.76022
-0.072202 -1.7412
-0.104489 -1.6774
-0.0608462 -1.64646
0.0328451 -1.63651
0.0481223 -1.60775
0.0461343 -1.5961
0.00303196 -1.59756
-0.027916 -1.62512
-0.00842139 -1.62336
0.0325953 -1.64623
-0.0466486 -1.62227
-0.028873 -1.61248
-0.0632345 -1.54565
-0.0968992 -1.54728
-0.0632709 -1.56959
-0.132962 -1.54154
-0.128072 -1.53897
-0.175833 -1.54921
-0.159867 -1.53191
-0.123923 -1.56678
-0.166577 -1.49878
-0.0951473 -1.54692
-0.11123 -1.5151
-0.0662788 -1.53933
-0.072589 -1.51622
-0.0591022 -1.50796
-0.0411209 -1.50798
-0.0393718 -1.51046
-0.0159837 -1.53743
0.0228857 -1.56966
0.0288398 -1.57483
-0.0253703 -1.55577
-0.0705937 -1.554
-0.0716403 -1.5804
-0.119697 -1.57932
-0.188544 -1.57724
-0.124007 -1.63666
-0.204525 -1.59487
-0.139808 -1.67866
-0.162038 -1.63345
-0.140687 -1.59235
-0.0829197 -1.58223
-0.0524935 -1.58089
-0.0475093 -1.58557
-0.0468118 -1.59262
-0.0749801 -1.58927
-0.0812787 -1.61968
-0.0136067 -1.68443
-0.0758773 -1.6783
-0.0880247 -1.68823
-0.0478115 -1.71114
-0.00760568 -1.74403
-0.0262531 -1.70787
-0.0336611 -1.71135
-0.0374976 -1.65661
0.0394547 -1.64839
0.0664416 -1.62042
0.0129339 -1.55523
0.0134739 -1.55893
-0.0477463 -1.54315
-0.0728384 -1.50659
-0.00135033 -1.52847
-0.0693245 -1.53806
-0.102417 -1.55497
-0.155148 -1.56508
-0.0760719 -1.5877
-0.105186 -1.55759
-0.093305 -1.57477
-0.0380432 -1.6194
-0.147529 -1.53232
-0.152471 -1.53551
-0.165668 -1.54416
-0.12193 -1.54418
-0.13127 -1.5166
-0.126415 -1.47873
-0.0477334 -1.50029
-0.0764515 -1.46885
-0.0684992 -1.48266
-0.127577 -1.45764
-0.0989747 -1.47675
-0.0802523 -1.51633
-0.076619 -1.56545
-0.0625147 -1.56221
-0.0893563 -1.5343
-0.0978893 -1.55473
-0.0683395 -1.60667
-0.0857975 -1.59623
-0.155421 -1.59638
-0.116882 -1.63348
-0.140521 -1.64224
-0.131487 -1.61572
-0.0951676 -1.63288
-0.161053 -1.58095
-0.233559 -1.54403
-0.190839 -1.54561
-0.164192 -1.57004
-0.225956 -1.56461
-0.196739 -1.59885
-0.284132 -1.54879
-0.277844 -1.55835
-0.196523 -1.63094
-0.233928 -1.60483
-0.235042 -1.58591
-0.217473 -1.59183
-0.206363 -1.59027
-0.249982 -1.5641
-0.119557 -1.59609
-0.146038 -1.58556
-0.0971935 -1.60397
-0.186458 -1.55992
-0.200753 -1.53214
-0.132901 -1.58271
-0.120985 -1.57929
-0.189316 -1.57636
-0.2158 -1.60754
-0.245708 -1.63117
-0.236032 -1.63212
-0.254165 -1.62083
-0.228345 -1.6677
-0.204608 -1.67294
-0.247176 -1.60806
-0.266013 -1.60867
-0.189943 -1.64152
-0.228799 -1.57637
-0.110577 -1.59832
-0.0918355 -1.5787
-0.0471533 -1.58409
-0.136588 -1.53051
-0.103309 -1.55516
-0.0269128 -1.57567
-0.0984825 -1.54613
-0.0505613 -1.59198
-0.0857271 -1.60029
-0.0694272 -1.63397
-0.0783448 -1.6654
-0.0831595 -1.6948
-0.0795799 -1.68459
-0.0610913 -1.67821
-0.134921 -1.59152
-0.0447723 -1.59153
-0.00262221 -1.58062
-0.0451278 -1.54524
0.00179919 -1.52702
-0.0588565 -1.49559
-0.0734894 -1.49432
-0.0772532 -1.47871
-0.0934395 -1.46146
-0.109779 -1.41052
-0.0512618 -1.45666
0.0064018 -1.48338
0.01917 -1.49147
0.0185093 -1.50681
-0.0196517 -1.52028
-0.100087 -1.4758
-0.0461054 -1.50259
-0.000639404 -1.49762
-0.0577745 -1.45784
-0.06209 -1.45318
-0.0203054 -1.4671
-0.0217736 -1.49807
-0.00530419 -1.52834
-0.0767413 -1.47586
-0.0573313 -1.49368
-0.100316 -1.4762
-0.122437 -1.46535
-0.0430872 -1.52638
-0.0753098 -1.53124
-0.0421236 -1.5266
0.00561695 -1.54575
-0.0955294 -1.48505
-0.0276712 -1.52779
-0.0687309 -1.49228
-0.0056833 -1.52236
0.02328 -1.55142
0.0237451 -1.55332
0.0103482 -1.52174
0.0713372 -1.49148
0.079436 -1.47724
0.0496735 -1.44435
0.0495669 -1.47541
0.0262675 -1.46433
0.0220526 -1.47795
0.0442251 -1.49502
0.0593013 -1.46974
0.122709 -1.5079
0.0163541 -1.49377
0.0547605 -1.52991
0.0503424 -1.52144
-0.000940781 -1.5139
0.0430129 -1.55733
0.0320203 -1.57525
-0.020145 -1.5752
-0.0640321 -1.5486
-0.0326672 -1.53923
-0.0361226 -1.54724
-0.00473948 -1.55339
0.0862621 -1.58399
-0.00530405 -1.5685
-0.0825421 -1.53898
-0.0231718 -1.57413
-0.0351979 -1.59254
-0.0312967 -1.61966
-0.0315357 -1.6428
-0.0820788 -1.65733
-0.00823341 -1.67634
-0.0258516 -1.68027
0.0179915 -1.67945
0.0468195 -1.65795
0.0749642 -1.60933
0.085562 -1.58772
0.02265 -1.56883
0.143659 -1.61693
0.198532 -1.63169
0.186196 -1.64431
0.201511 -1.65974
0.175003 -1.63959
0.156963 -1.64966
0.228338 -1.67189
0.178088 -1.67038
0.116443 -1.63887
0.185957 -1.67374
0.21264 -1.66623
0.145691 -1.67863
0.154508 -1.67434
0.152369 -1.68429
0.196855 -1.67307
0.0733472 -1.61291
0.107952 -1.62779
0.0863144 -1.62294
0.194959 -1.64155
0.189816 -1.631
0.207395 -1.61381
0.249072 -1.59075
0.343118 -1.59458
0.30185 -1.60359
0.335278 -1.61197
0.193406 -1.58078
0.195445 -1.58495
0.218163 -1.55061
0.161939 -1.55017
0.123838 -1.51058
0.0605737 -1.49579
0.130785 -1.52218
0.156929 -1.53435
0.176344 -1.51957
0.246261 -1.57577
0.273384 -1.58642
0.372034 -1.61573
0.292146 -1.60081
0.379731 -1.57108
0.400964 -1.55098
0.289809 -1.54033
0.215217 -1.54925
0.193962 -1.58099
0.207849 -1.58843
0.163336 -1.58988
0.188198 -1.58864
0.155563 -1.57305
0.223686 -1.60141
0.231393 -1.61395
0.25001 -1.61986
0.25736 -1.6137
0.253793 -1.60757
0.296817 -1.62443
0.236987 -1.59112
0.215188 -1.5677
0.326349 -1.58245
0.250321 -1.55569
0.320964 -1.56249
0.248943 -1.52002
0.303704 -1.52375
0.337502 -1.52807
0.330752 -1.53372
0.325331 -1.52397
0.314686 -1.52652
0.294483 -1.52545
0.347686 -1.52673
0.350913 -1.54484
0.415133 -1.56124
0.359959 -1.57743
0.348756 -1.5731
0.394214 -1.58191
0.448211 -1.58243
0.411848 -1.58855
0.441353 -1.61405
0.425282 -1.6258
0.39235 -1.61181
0.339806 -1.59039
0.3384 -1.57033
0.438648 -1.60228
0.399334 -1.59051
0.381308 -1.56434
0.398731 -1.55686
0.374757 -1.53874
0.410756 -1.52642
0.448835 -1.5397
0.324136 -1.53488
0.27828 -1.55608
0.336158 -1.57146
0.343687 -1.57426
0.34346 -1.58628
0.364706 -1.61405
0.390146 -1.64002
0.426947 -1.66859
0.379067 -1.63845
0.370432 -1.62176
0.446559 -1.57568
0.446623 -1.55277
0.371575 -1.53485
0.401198 -1.50211
0.351571 -1.4961
0.358087 -1.5119
0.342285 -1.53208
0.374552 -1.54693
0.394687 -1.55269
0.411802 -1.57883
0.290371 -1.55631
0.337725 -1.58595
0.41239 -1.59675
0.430256 -1.62712
0.39788 -1.62298
0.401291 -1.63326
0.399201 -1.63535
0.383149 -1.63542
0.370522 -1.6416
0.3092 -1.6134
0.331854 -1.61555
0.275569 -1.60543
0.394436 -1.63842
0.272334 -1.61663
0.391534 -1.64783
0.369243 -1.6349
0.340817 -1.5877
0.372749 -1.5881
0.352687 -1.5972
0.384464 -1.60488
0.281943 -1.59388
0.286259 -1.60871
0.240213 -1.57781
0.270682 -1.55454
0.298974 -1.55667
0.359467 -1.60225
0.35563 -1.64651
0.235537 -1.65448
0.324718 -1.69186
0.261156 -1.69106
0.258465 -1.70002
0.329143 -1.68834
0.260672 -1.64687
0.272597 -1.61217
0.34238 -1.60311
0.338992 -1.56388
0.342088 -1.52474
0.375889 -1.53733
0.365526 -1.55797
0.345748 -1.54882
0.265045 -1.56231
0.295672 -1.55851
0.324277 -1.56934
0.254309 -1.57759
0.187326 -1.57944
0.226962 -1.61789
0.164539 -1.62635
0.215207 -1.63468
0.225114 -1.62911
0.241599 -1.63179
0.300968 -1.63101
0.272124 -1.5993
0.307792 -1.59372
0.301157 -1.60433
0.217737 -1.54668
0.233724 -1.55755
0.244814 -1.55867
0.233782 -1.59491
0.173123 -1.59485
0.244794 -1.6347
0.249687 -1.66268
0.18222 -1.63162
0.225129 -1.65094
0.206348 -1.64458
0.254926 -1.62493
0.26428 -1.59583
0.242333 -1.59263
0.238848 -1.59883
0.284963 -1.63212
0.285335 -1.64014
0.268349 -1.67209
0.2595 -1.65219
0.236954 -1.65478
0.216663 -1.67335
0.171834 -1.64108
0.222093 -1.63916
0.151652 -1.6382
0.162212 -1.65989
0.18917 -1.68296
0.145149 -1.6917
0.134576 -1.68379
0.148208 -1.65639
0.170592 -1.65157
0.234785 -1.64666
0.17477 -1.60224
0.064392 -1.53048
0.100974 -1.52617
0.116339 -1.51963
0.118778 -1.52211
0.15742 -1.55453
0.0798681 -1.53702
0.0175807 -1.53408
0.0972138 -1.58535
0.00717715 -1.59571
0.041402 -1.62669
0.0428139 -1.6581
-0.0105709 -1.6935
0.0241269 -1.71056
-0.0341418 -1.67164
0.0777373 -1.68695
0.0279387 -1.67173
0.067147 -1.69469
0.131217 -1.71809
0.076349 -1.69034
0.0251556 -1.67197
0.117769 -1.71267
0.149468 -1.73212
0.0748362 -1.71658
-0.0204252 -1.67418
0.187203 -1.73183
0.0989673 -1.70123
0.0838124 -1.69183
0.0444643 -1.66521
0.204519 -1.70222
0.151397 -1.68296
0.163822 -1.66883
0.184099 -1.68531
0.16363 -1.70645
0.305799 -1.71783
0.239611 -1.73241
0.218356 -1.74863
0.280186 -1.74887
0.235289 -1.72943
0.231847 -1.7393
0.185395 -1.73161
0.267777 -1.74498
0.218799 -1.69259
0.302636 -1.67622
0.304545 -1.66339
0.240175 -1.62779
0.240945 -1.58556
0.285938 -1.58199
0.320499 -1.58093
0.325299 -1.58715
0.387695 -1.61378
0.352641 -1.63591
0.412481 -1.6498
0.410369 -1.64755
0.383276 -1.61641
0.456429 -1.63176
0.319248 -1.62517
0.243095 -1.61583
0.389631 -1.68895
0.343639 -1.71652
0.414546 -1.75415
0.363131 -1.77052
0.413932 -1.78967
0.436207 -1.82346
0.491093 -1.86197
0.496956 -1.87101
0.466058 -1.8828
0.398571 -1.86236
0.439432 -1.86618
0.411542 -1.86643
0.400097 -1.83034
0.467074 -1.79803
0.48253 -1.76985
0.430652 -1.76512
0.511143 -1.7577
0.499451 -1.77485
0.543227 -1.77666
0.435179 -1.76579
0.492511 -1.7639
0.465299 -1.7624
0.58148 -1.72966
0.512513 -1.6955
0.487909 -1.66747
0.535203 -1.63167
0.426067 -1.6126
0.429895 -1.59583
0.352983 -1.60127
0.308608 -1.61487
0.362733 -1.63215
0.32658 -1.65828
0.303704 -1.66091
0.28065 -1.64871
0.344191 -1.6674
0.390381 -1.69344
0.299753 -1.68229
0.297096 -1.67466
0.395095 -1.6697
0.365268 -1.63815
0.292724 -1.61055
0.33647 -1.62469
0.345293 -1.62955
0.344074 -1.63652
0.426936 -1.65454
0.466265 -1.67856
0.336972 -1.67809
0.421358 -1.69574
0.455754 -1.6827
0.436943 -1.6542
0.490176 -1.67623
0.537384 -1.68933
0.470195 -1.70011
0.451748 -1.69331
0.418584 -1.69812
0.536098 -1.67538
0.402527 -1.66342
0.40661 -1.64121
0.460956 -1.62414
0.486525 -1.60024
0.528821 -1.58922
0.490618 -1.55953
0.493914 -1.58369
0.626902 -1.59572
0.608587 -1.61796
0.605363 -1.60746
0.554989 -1.64685
0.514997 -1.65407
0.556939 -1.63375
0.564582 -1.64112
0.509489 -1.63182
0.559979 -1.59646
0.537449 -1.58774
0.601299 -1.59099
0.622372 -1.63604
0.607563 -1.64795
0.660631 -1.63662
0.654827 -1.59814
0.695937 -1.55564
0.647881 -1.53948
0.613446 -1.55296
0.658852 -1.54641
0.677995 -1.5232
0.500944 -1.54068
0.605706 -1.53068
0.642432 -1.54755
0.50225 -1.53584
0.545515 -1.52507
0.516115 -1.50847
0.461123 -1.50897
0.389026 -1.51499
0.413147 -1.52269
0.450303 -1.53539
0.480904 -1.53638
0.501786 -1.52838
0.501407 -1.53747
0.476132 -1.54477
0.49414 -1.54554
0.46698 -1.53625
0.46083 -1.51562
0.536532 -1.51639
0.544307 -1.51391
0.517284 -1.51981
0.562809 -1.52191
