# Supplementary material for: Stochastic bond dynamics facilitates alignment of malaria parasite at erythrocyte membrane upon invasion
Source: eLife. 2020 May 18;9:e56500. doi: 10.7554/eLife.56500 (PMC7269671; doi:10.7554/eLife.56500)
Supplement: Figure 2—source data 1. [file elife-56500-fig2-data1.zip › PARA_POSITIONS/pos88.dat]

3.65467 1.06222
3.69388 0.894858
3.62756 1.05596
3.63003 1.02351
3.57904 1.12126
3.53136 1.27908
3.55544 1.30045
3.63928 1.14963
3.70746 1.12599
3.76561 1.13212
3.80999 1.1199
3.77337 1.2177
3.78499 1.09921
3.75666 1.08865
3.71549 1.1789
3.75111 1.08691
3.7196 1.13426
3.73874 1.04138
3.72153 1.12181
3.72911 1.17122
3.72671 1.2343
3.77659 1.12818
3.85001 0.946137
3.82325 1.03797
3.859 0.911799
3.8564 0.923504
3.80314 1.0662
3.75078 1.14559
3.78329 0.995048
3.70662 1.17527
3.70204 1.23133
3.69426 1.22801
3.76374 1.10743
3.76687 1.0589
3.708 1.17386
3.65726 1.23395
3.68729 1.05406
3.56255 1.30008
3.58898 1.1414
3.57626 1.1659
3.52059 1.25235
3.59239 1.10388
3.54095 1.25491
3.65281 0.993177
3.65229 0.994087
3.62889 1.03133
3.56753 1.15821
3.52915 1.19936
3.49802 1.21435
3.52362 1.11631
3.45983 1.29158
3.57734 1.1023
3.52987 1.29436
3.56837 1.30251
3.57089 1.30721
3.62402 1.12165
3.56633 1.16302
3.51834 1.21284
3.46761 1.24191
3.44238 1.26429
3.449 1.22993
3.46607 1.21769
3.46288 1.22539
3.4185 1.34605
3.46063 1.23334
3.47134 1.19936
3.45461 1.19942
3.37837 1.31936
3.36356 1.28336
3.41441 1.22675
3.42345 1.31461
3.51637 1.1791
3.49144 1.29537
3.51067 1.27006
3.47739 1.38135
3.50376 1.27144
3.44449 1.33055
3.41151 1.36708
3.46359 1.29048
3.44829 1.37335
3.43729 1.3962
3.43222 1.3545
3.35816 1.44831
3.36508 1.39856
3.4491 1.22742
3.37921 1.35928
3.5079 1.07193
3.48637 1.06015
3.38606 1.18897
3.37102 1.10653
3.42892 0.8482
3.34762 0.979238
3.30505 1.05215
3.3402 0.971471
3.35628 0.90353
3.33251 0.968255
3.36547 0.838773
3.27306 1.0668
3.3184 0.942957
3.28386 1.02277
3.33095 0.884738
3.26489 1.08597
3.24956 1.09566
3.28676 0.919898
3.28473 0.826249
3.21343 0.981084
3.25492 0.829444
3.20786 0.972657
3.25669 0.787524
3.22529 0.826793
3.20883 0.833094
3.21594 0.756244
3.15973 0.835961
3.14662 0.811857
3.11264 0.942401
3.17384 0.76807
3.15242 0.780773
3.08222 0.8914
3.07296 0.869336
3.11287 0.797979
3.10596 0.881063
3.07113 0.942605
3.02654 0.982505
3.02092 0.869685
2.9534 0.878924
2.92495 0.821134
2.82872 0.955592
2.84297 0.839937
2.85283 0.781435
2.87859 0.716913
2.90147 0.601882
2.85099 0.666251
2.76813 0.817091
2.78205 0.74617
2.82249 0.599195
2.83957 0.604498
2.85463 0.657647
2.88666 0.580152
2.84608 0.750701
2.85245 0.719632
2.84793 0.767803
2.82095 0.881788
2.88993 0.785723
2.89646 0.865292
2.97809 0.668379
2.96731 0.758029
2.97746 0.673593
2.92067 0.832746
2.9032 0.813474
2.90603 0.816542
2.91963 0.814481
2.91766 0.82129
2.88778 0.877875
2.87914 0.79684
2.8927 0.705048
2.89693 0.65853
2.87943 0.746213
2.89801 0.762154
2.89752 0.796375
2.92699 0.705532
2.86775 0.785762
2.83278 0.749635
2.79244 0.784478
2.7855 0.81233
2.80014 0.786838
2.84973 0.644463
2.80128 0.794254
2.80892 0.807143
2.86497 0.755976
2.84902 0.83287
2.90432 0.720149
2.9238 0.663314
2.93296 0.684457
2.90738 0.808321
2.96325 0.606195
2.90348 0.814286
2.92416 0.703898
2.85508 0.872019
2.87604 0.774775
2.87078 0.809748
2.81139 0.969159
2.8475 0.904542
2.89453 0.794686
2.8796 0.870631
2.94528 0.675217
2.90861 0.70327
2.82453 0.828053
2.81089 0.762719
2.84137 0.655364
2.80572 0.764887
2.79394 0.781443
2.80593 0.772339
2.80049 0.798529
2.84047 0.74775
2.85227 0.771351
2.86151 0.821188
2.89893 0.794947
2.89841 0.847338
2.93195 0.815631
2.94264 0.828628
2.92495 0.884914
2.90179 0.913421
2.9157 0.856647
2.94143 0.760692
2.81108 1.00178
2.75769 1.03763
2.80268 0.851041
2.78815 0.775626
2.71408 0.885942
2.67535 0.916786
2.71574 0.821864
2.70763 0.870781
2.72935 0.83287
2.76154 0.740844
2.75538 0.819196
2.78492 0.752464
2.74828 0.870723
2.73937 0.919789
2.80412 0.796587
2.82542 0.724216
2.79261 0.776324
2.81381 0.643919
2.75026 0.78656
2.74844 0.761459
2.75415 0.712446
2.75521 0.688125
2.73134 0.731552
2.67181 0.836485
2.69604 0.692382
2.68138 0.742316
2.67932 0.780822
2.65262 0.890479
2.72003 0.741316
2.66689 0.869987
2.70831 0.668887
2.68247 0.780562
2.67656 0.79253
2.70573 0.677223
2.67897 0.769033
2.67211 0.759189
2.65877 0.72545
2.67497 0.581044
2.68613 0.440145
2.62798 0.6175
2.60933 0.621296
2.6054 0.656791
2.60284 0.725261
2.62442 0.65857
2.58004 0.798894
2.5187 1.03347
2.61368 0.904453
2.64361 0.839136
2.65077 0.70469
2.62141 0.768454
2.56011 0.90205
2.53497 0.943474
2.55337 0.859782
2.53157 0.871752
2.53568 0.879715
2.54902 0.869471
2.55672 0.862123
2.56342 0.819073
2.53565 0.804515
2.53287 0.770781
2.50736 0.80445
2.49556 0.801671
2.48868 0.816633
2.48877 0.778805
2.44123 0.883271
2.47799 0.807231
2.50496 0.746664
2.51041 0.765982
2.49307 0.807275
2.50661 0.729789
2.51051 0.681522
2.43972 0.920543
2.46187 0.917084
2.50416 0.885106
2.54638 0.829496
2.59732 0.675687
2.534 0.833318
2.47774 0.93653
2.53097 0.782954
2.47919 0.97179
2.55622 0.770793
2.50647 0.905445
2.50465 0.911003
2.48903 1.01481
2.57082 0.856083
2.57247 0.952434
2.64092 0.773603
2.60155 0.920456
2.6287 0.917963
2.70319 0.782389
2.68181 0.91753
2.71869 0.850034
2.66043 1.01275
2.64551 1.08475
2.69313 1.02597
2.75416 0.913683
2.72275 0.972804
2.73951 0.869424
2.72789 0.888597
2.74157 0.79633
2.70869 0.890587
2.74883 0.687037
2.68922 0.88812
2.72881 0.710049
2.69163 0.763447
2.66859 0.808022
2.65255 0.777423
2.64852 0.724751
2.61874 0.809675
2.597 0.879577
2.59641 0.895721
2.5962 0.925887
2.6053 0.963569
2.68369 0.863314
2.70175 0.946506
2.73201 0.979321
2.78937 0.897298
2.80738 0.88874
2.80138 0.876606
2.76981 0.884338
2.67557 1.10789
2.60747 1.22623
2.6642 1.06844
2.68872 0.951058
2.61749 1.07895
2.67566 0.9124
2.64883 0.987386
2.67412 0.94498
2.72549 0.849032
2.70698 0.9069
2.64086 1.05818
2.69814 0.932338
2.65587 1.1115
2.69241 1.12392
2.7385 1.13527
2.78982 1.10344
2.80069 1.12768
2.8507 1.08839
2.87371 1.10261
2.89543 1.15572
2.89036 1.24614
2.9229 1.22869
2.96501 1.22888
2.97523 1.26693
3.01623 1.20483
3.08056 1.06781
3.06854 1.06738
3.04659 1.08194
2.98214 1.15311
2.95511 1.14721
2.96749 0.965087
2.90882 1.07021
2.9129 1.04506
2.92419 0.961667
2.93103 0.892123
2.89203 0.980877
2.92292 0.869403
2.91803 0.862649
2.88513 0.918639
2.84428 0.969348
2.8765 0.838941
2.8641 0.887333
2.84164 0.979189
2.89802 0.771395
2.86099 0.834925
2.85101 0.866346
2.8767 0.806543
2.85338 0.852165
2.83741 0.832146
2.84753 0.693622
2.7662 0.860682
2.76307 0.810695
2.7938 0.644099
2.81065 0.54468
2.72275 0.808342
2.6941 0.775558
2.71218 0.615645
2.67463 0.717671
2.71113 0.528243
2.64858 0.707703
2.62439 0.742755
2.66332 0.561069
2.68471 0.512738
2.67261 0.597866
2.6448 0.678827
2.63427 0.726885
2.67396 0.640744
2.67223 0.704598
2.66113 0.725362
2.63638 0.845745
2.6948 0.698033
2.72629 0.587765
2.67916 0.720307
2.64051 0.800241
2.6835 0.582809
2.64089 0.759551
2.64217 0.771471
2.65703 0.795647
2.71356 0.602791
2.64234 0.807589
2.68616 0.525124
2.6322 0.71804
2.66336 0.60646
2.65248 0.636383
2.6301 0.678402
2.64127 0.65028
2.61652 0.7206
2.60208 0.710258
2.58308 0.687352
2.57865 0.60122
2.55113 0.622838
2.52092 0.665212
2.4928 0.727831
2.49227 0.783765
2.5438 0.648507
2.48875 0.872453
2.54281 0.784361
2.52923 0.87176
2.5355 0.913009
2.53032 1.00482
2.61514 0.788829
2.61037 0.840149
2.60623 0.928173
2.65553 0.887523
2.66351 1.01182
2.66978 1.10207
2.65087 1.18278
2.68409 1.09153
2.66185 1.14581
2.74858 0.921487
2.77194 0.888838
2.71802 1.00539
2.6815 0.966795
2.61208 1.0365
2.58617 1.01631
2.53846 1.085
2.59448 0.973732
2.60349 0.94278
2.55236 1.06013
2.58738 0.938671
2.57559 0.995464
2.6367 0.910749
2.68404 0.795494
2.62193 0.950667
2.58253 1.0209
2.5115 1.11799
2.47382 1.12171
2.48971 1.06201
2.53407 1.02433
2.49825 1.10914
2.53458 1.02469
2.57027 0.951127
2.59655 0.851355
2.54658 0.990676
2.5244 1.06077
2.53654 1.0592
2.52139 1.09184
2.58265 0.893161
2.50904 1.0432
2.52654 0.936661
2.52137 0.907232
2.51469 0.900615
2.48361 0.943713
2.53815 0.787817
2.47577 0.968731
2.52772 0.762614
2.49487 0.850271
2.49878 0.84246
2.52615 0.771933
2.50638 0.897681
2.51157 0.91112
2.4694 1.03721
2.47137 1.0041
2.50777 0.941303
2.47876 1.07366
2.55375 0.912333
2.52947 0.999111
2.53841 0.984908
2.52774 0.962078
2.50999 0.932476
2.49201 0.902896
2.49508 0.847285
2.46851 0.896341
2.45208 0.932071
2.40423 1.04744
2.41426 1.02907
2.44862 0.948149
2.39481 1.13246
2.39062 1.20858
2.38744 1.28198
2.43737 1.19537
2.4587 1.09454
2.5443 0.836089
2.50899 1.02687
2.52283 1.04597
2.53136 1.0796
2.59012 0.961726
2.55522 1.01451
2.52089 1.07591
2.47219 1.2041
2.54319 1.03769
2.49803 1.1259
2.48422 1.13789
2.50678 1.07276
2.53648 0.952079
2.48225 1.06361
2.50882 0.968606
2.50072 1.0008
2.49794 1.05669
2.51661 1.07883
2.47773 1.22423
2.5336 1.1134
2.49845 1.22329
2.58889 1.06281
2.58995 1.07294
2.58739 1.13937
2.58198 1.17407
2.65972 0.90809
2.64632 0.955272
2.60491 1.05759
2.59965 1.04295
2.5971 1.09597
2.63087 1.0182
2.64206 0.946699
2.60319 0.987898
2.58774 0.928612
2.56297 0.935597
2.54619 0.893337
2.53386 0.862881
2.51564 0.849916
2.53302 0.719771
2.52057 0.726757
2.54235 0.676124
2.52867 0.763489
2.48386 0.902101
2.46237 0.929308
2.45474 0.879466
2.48043 0.810529
2.48739 0.830636
2.53192 0.719528
2.52336 0.783611
2.55115 0.772895
2.56169 0.89275
2.65585 0.740235
2.57193 1.01033
2.56319 1.01804
2.58008 0.948199
2.57854 0.957445
2.60705 0.93649
2.6626 0.83161
2.71631 0.638703
2.60775 0.936679
2.60178 0.915435
2.57982 0.96837
2.5603 0.988547
2.58911 0.885926
2.59001 0.853916
2.54934 0.94434
2.55243 0.95717
2.60265 0.829587
2.57187 0.927657
2.60147 0.813151
2.57151 0.852489
2.55698 0.88159
2.57366 0.845949
2.52852 0.972306
2.52613 0.969084
2.51167 1.01144
2.52781 0.991259
2.55518 0.972503
2.54603 1.05015
2.62022 0.932515
2.62219 0.945513
2.64699 0.861883
2.63725 0.886656
2.63832 0.910125
2.62594 0.926932
2.64581 0.844725
2.64122 0.879013
2.64001 0.850492
1.93276 0.912425
1.92853 0.760487
1.89968 0.836812
1.93363 0.806627
1.89016 0.937441
1.93503 0.889347
1.93016 0.849541
1.94649 0.819528
1.91893 0.89663
1.91894 0.805785
1.93455 0.886019
1.89796 0.903937
1.88393 0.860714
1.91932 0.85196
1.87035 1.02769
1.9023 0.841315
1.9128 0.691774
1.87355 0.824288
1.8753 0.74821
1.84794 0.899799
1.88476 0.824173
1.8887 0.829018
1.8618 0.948575
1.90905 0.931408
1.88767 0.857665
1.85895 0.812107
2.66507 0.941306
2.67699 0.944569
1.85391 0.871357
2.70383 0.857907
2.73061 0.78631
2.73024 0.807857
2.74663 0.820579
2.7486 0.749064
2.72382 0.725479
2.69517 0.798923
2.70264 0.854876
2.69742 0.88445
2.68714 0.855121
2.68735 0.836507
2.72755 0.64936
2.69267 0.71704
2.67194 0.783971
2.71125 0.664396
2.73008 0.595548
2.69025 0.740308
2.70842 0.650525
2.70888 0.672019
2.70037 0.78174
2.71745 0.748138
2.74709 0.603002
2.72681 0.667751
2.73765 0.581109
2.70386 0.672727
2.69727 0.66554
2.70015 0.65195
2.67726 0.707392
2.69714 0.521166
2.65608 0.640579
2.65461 0.538284
2.65341 0.525964
2.6039 0.64362
2.58282 0.655593
2.60331 0.574371
2.63917 0.358165
2.57906 0.674495
2.62931 0.543184
2.66186 0.455579
2.6587 0.453353
2.6288 0.50848
2.62501 0.460459
2.61502 0.568787
2.62375 0.626043
2.64475 0.591489
2.62128 0.753247
2.66596 0.714309
2.64384 0.828125
2.65107 0.869503
2.65667 0.945271
2.67566 0.948903
2.71762 0.787056
2.73163 0.643316
2.65551 0.782811
2.5753 0.991979
2.66103 0.791255
2.67833 0.732925
2.68898 0.66836
2.71552 0.64853
2.72143 0.73072
2.74086 0.714087
2.72725 0.785198
2.67394 0.949921
2.72491 0.792304
2.6843 0.921589
2.69094 1.00685
2.69856 1.09888
2.78149 0.98486
2.72423 1.13794
2.80075 0.936879
2.73305 1.11285
2.73089 1.15007
2.80147 1.07735
2.82153 1.13184
2.906 1.0235
2.88369 1.10823
2.8647 1.15993
2.84707 1.22492
2.83504 1.26128
2.92166 1.12799
2.90083 1.26024
2.94818 1.13132
2.90991 1.12107
2.88821 0.978629
2.82513 1.01379
2.80311 1.01326
2.81528 0.927794
2.83399 0.867815
2.79008 0.994551
2.80295 0.908956
2.78982 0.914176
2.74906 0.978008
2.7203 0.994652
2.71484 0.975773
2.68061 1.07816
2.763 0.80777
2.73023 0.860819
2.67014 0.953121
2.71181 0.700452
2.67183 0.760521
2.64725 0.779221
2.67221 0.6329
2.66654 0.614467
2.63168 0.699667
2.63118 0.671542
2.65971 0.516524
2.64648 0.513863
2.60696 0.66745
2.62375 0.590243
2.60794 0.582991
2.6044 0.5863
2.60539 0.588135
2.60503 0.598244
1.63656 1.02877
2.59183 0.714673
2.65687 0.483014
2.59356 0.731151
2.60896 0.704203
2.5918 0.777507
2.62222 0.750565
2.65907 0.665532
2.67688 0.622863
2.66307 0.673927
2.65649 0.650336
2.6368 0.599285
2.61395 0.648427
2.64746 0.500161
2.64454 0.544052
2.64205 0.647462
2.63739 0.698141
2.63599 0.698102
2.61591 0.819642
2.5938 0.892224
2.64812 0.684979
2.64793 0.664573
2.59044 0.794769
2.60365 0.722783
2.5391 0.932329
2.55702 0.903345
2.56879 0.891065
2.53361 0.995712
2.55278 0.897608
2.53857 0.996682
2.59703 0.954205
2.62751 0.925867
2.62895 0.968901
2.68847 0.778977
2.6413 0.929906
2.69097 0.73527
2.64643 0.867255
2.62306 0.963016
2.64248 0.885709
2.61492 0.935496
2.61436 0.906864
2.62672 0.86655
2.61988 0.8683
2.62783 0.899991
2.65311 0.85512
2.69601 0.662411
2.62123 0.860216
2.65167 0.678886
2.61578 0.772826
2.59921 0.852814
2.62204 0.888634
2.65062 0.856717
2.63451 0.888335
2.61874 0.889003
2.58043 0.962106
2.58175 0.928353
2.57807 0.944773
2.54871 1.08817
2.6493 0.891339
2.62794 0.960224
2.62056 0.946875
2.61285 0.844342
2.60238 0.780494
2.58169 0.797315
2.61093 0.729893
2.58867 0.801643
2.58564 0.831315
2.55823 0.940541
2.60021 0.831702
2.5875 0.892687
2.60783 0.861082
2.62475 0.85516
2.61741 0.850326
2.62143 0.749703
2.58452 0.81993
2.55988 0.914144
2.60869 0.846543
2.55633 1.00206
2.61319 0.837995
2.60947 0.879543
2.62933 0.810327
2.60609 0.871667
2.63489 0.795089
2.62659 0.85263
2.63666 0.860729
2.63041 0.880087
2.61953 0.906961
2.62826 0.844143
2.62323 0.80719
2.58935 0.879441
2.60839 0.765711
2.5919 0.782425
2.55185 0.854252
2.52602 0.801066
2.51307 0.765879
2.4784 0.80469
2.42762 0.921292
2.46765 0.793948
2.39689 0.967121
2.46219 0.792148
2.42359 0.927309
2.46106 0.87308
2.46594 0.904599
2.49732 0.90751
2.47095 0.977703
2.40868 1.09146
2.46982 0.926803
2.49827 0.843653
2.46806 0.906459
2.48798 0.808064
2.46789 0.835548
2.39248 0.964739
2.40387 0.856991
2.4168 0.78688
2.40773 0.761344
-1.65191 -1.11431
2.38418 0.870145
-1.63116 -1.14591
-1.64907 -1.13551
-1.63053 -1.16705
2.41103 0.888846
2.43822 0.763313
2.4526 0.650804
2.41467 0.753742
2.40516 0.75718
2.35035 0.860197
2.36058 0.743585
2.35498 0.756167
2.35777 0.735106
2.37891 0.63846
2.35899 0.726544
2.3832 0.661686
2.36434 0.741053
2.346 0.794197
2.33387 0.834495
-1.61257 -1.2245
2.2723 0.968014
-1.52242 -1.33372
2.27751 0.911082
2.2938 0.876723
2.34574 0.801688
2.36444 0.787976
2.33019 0.882121
2.32748 0.8826
-1.63257 -1.11801
-1.66494 -1.1513
2.30919 0.922723
2.33285 0.848597
-1.56321 -1.25289
-1.61868 -1.1232
-1.57533 -1.17014
-1.57843 -1.21017
-1.57957 -1.13115
-1.57003 -1.09893
-1.50619 -1.17118
-1.58363 -1.02733
-1.56805 -1.1717
-1.53174 -1.1386
-1.52341 -1.09328
-1.44336 -1.2142
-1.52202 -1.06748
-1.53949 -1.12107
-1.50264 -1.22447
-1.56645 -1.1104
-1.59256 -1.11072
-1.57066 -1.12084
-1.55796 -1.14977
-1.57767 -1.05562
-1.56085 -1.06028
-1.56066 -1.04046
2.25668 0.73634
-1.51551 -0.990101
-1.5164 -1.01937
-1.48421 -1.13733
-1.57256 -0.975935
2.22154 0.802375
-1.51588 -1.16504
-1.56303 -1.11179
-1.53799 -1.18809
-1.53739 -1.19993
2.22047 0.865363
2.18444 0.990892
-1.57392 -1.24284
-1.57563 -1.29254
-1.60156 -1.23089
2.22601 0.926979
-1.58044 -1.19034
2.24875 0.905046
-1.58047 -1.17972
2.23661 0.887896
-1.53665 -1.20347
-1.56965 -1.0819
2.25474 0.851369
2.25053 0.859877
-1.55924 -1.11502
-1.59242 -1.00644
2.23331 0.741827
2.2442 0.687102
-1.59595 -0.93848
-1.60985 -0.916636
-1.56043 -0.983433
2.21911 0.660847
2.23133 0.590161
2.18161 0.781872
-1.57838 -1.04644
-1.59105 -1.0551
-1.62202 -1.00674
2.25693 0.794371
2.24439 0.792102
2.21252 0.806645
2.21019 0.766378
2.2013 0.750898
2.18987 0.78877
2.21415 0.769839
2.23452 0.75665
2.20172 0.831657
2.18257 0.832554
2.19193 0.778972
2.21157 0.715056
2.18089 0.766267
-1.5728 -1.01044
2.2259 0.788329
2.21595 0.876597
2.26784 0.763242
2.23826 0.884365
2.23893 0.86297
2.2411 0.830999
2.23255 0.755532
2.20043 0.832721
2.19687 0.832924
2.21291 0.75347
2.18758 0.773202
-1.61541 -1.02084
2.20209 0.816196
2.24859 0.849926
2.27009 0.842002
2.2659 0.837717
-1.69294 -1.03703
2.26682 0.849533
-1.61525 -1.15127
2.25508 0.924673
2.30421 0.874479
2.3211 0.881699
-1.66415 -1.18184
2.33748 0.836867
2.29676 0.891547
2.31874 0.78084
2.31184 0.709802
2.27482 0.809958
2.29168 0.748941
2.31012 0.708094
2.27394 0.834512
2.25145 0.864727
2.22016 0.933974
2.2481 0.810303
2.2337 0.863009
2.28807 0.754393
2.3041 0.816033
2.30999 0.89598
2.32629 0.934613
2.29321 1.02616
2.27324 1.04332
2.28958 1.00683
2.30657 0.9738
2.26967 1.0264
2.28234 0.957701
2.30749 0.821515
2.26058 0.886345
2.27689 0.785986
2.2585 0.803477
2.20694 0.929689
2.23916 0.836672
2.23066 0.889708
2.30729 0.739855
2.30375 0.795668
2.32991 0.733632
2.3066 0.814378
2.31171 0.823997
2.33187 0.844948
2.32633 0.904243
2.3544 0.82842
2.35706 0.798754
2.32091 0.840749
2.28454 0.827232
2.22446 0.886217
2.20569 0.922298
2.2059 0.935525
2.27043 0.834828
2.29955 0.778149
2.26481 0.907586
2.22495 1.01884
2.30835 0.797859
2.27604 0.865304
2.26412 0.844511
2.28436 0.691868
2.17356 0.941528
2.17492 0.915922
2.18305 0.911963
2.22854 0.762133
2.22629 0.778043
2.2141 0.814493
2.24702 0.643014
2.19675 0.812104
2.21955 0.773426
2.22406 0.78539
2.20802 0.79865
2.20934 0.739653
2.1715 0.799495
2.17722 0.80119
2.18258 0.835067
2.17694 0.851039
2.15872 0.921643
2.19911 0.820672
2.21856 0.719513
2.19531 0.770245
2.16961 0.788799
2.13969 0.806775
2.13056 0.848269
2.11164 0.913426
2.13069 0.797325
2.11726 0.789714
2.0533 0.974679
2.12384 0.873478
2.13573 0.925635
2.20456 0.805105
2.19456 0.885045
2.19368 0.822644
2.17726 0.792321
2.17723 0.716427
2.16982 0.713549
2.14561 0.719678
2.08576 0.841002
2.11395 0.714609
2.09083 0.75662
2.06253 0.828836
2.09203 0.638108
2.06462 0.629453
2.0232 0.728334
2.03444 0.724797
2.0486 0.763685
2.06543 0.777662
2.07837 0.802648
2.07127 0.82448
2.09845 0.758392
2.09005 0.813348
2.07963 0.839788
2.08296 0.808748
2.04475 0.841635
2.06486 0.67953
2.01189 0.843485
1.98488 0.920198
1.97277 0.882155
1.98246 0.815668
1.97117 0.806511
1.96171 0.860296
1.9866 0.784926
1.95852 0.829931
1.94601 0.809518
1.94346 0.812616
1.96452 0.764744
1.91022 0.934528
1.96078 0.784032
1.89953 0.926692
1.88707 0.901146
1.90682 0.802032
1.90064 0.826457
1.89889 0.894267
1.93301 0.929067
1.98492 0.882281
1.99696 0.902021
1.99208 0.843764
1.96061 0.928559
1.94797 0.97965
1.98218 0.903086
1.94684 0.986801
1.94844 0.999258
1.98567 0.959154
2.0356 0.88368
2.03135 0.894157
2.05469 0.80793
2.05934 0.789046
1.99871 0.916345
2.0115 0.909947
1.98546 1.00941
2.06008 0.860802
1.99711 0.99745
1.99849 0.979945
2.03939 0.980725
2.09255 0.941588
2.10858 0.937444
2.08543 1.00208
2.05954 1.03483
2.0459 1.0184
2.03615 0.985341
1.99575 1.0608
2.03318 0.972397
1.98956 1.06215
2.00062 1.03461
2.0542 0.909679
2.01696 0.975341
1.9806 1.02735
2.02943 0.936652
1.97813 1.05761
2.04513 0.871922
2.02974 0.909414
2.0199 0.887771
2.0289 0.824605
1.95518 0.976061
1.96756 0.921396
1.9959 0.865251
2.01517 0.890808
2.05726 0.780093
2.03804 0.722188
2.00254 0.817614
2.01915 0.836665
2.07433 0.741749
2.08804 0.667605
2.02433 0.785282
2.0015 0.755825
1.99295 0.754667
1.99019 0.769867
2.00189 0.73565
1.93333 0.853488
1.93559 0.789715
1.9662 0.715077
1.98362 0.727744
1.99744 0.793583
1.97846 0.926359
1.98875 0.987598
2.08611 0.879526
2.08568 0.975182
2.0924 0.966316
2.06804 1.02086
2.11634 0.904142
2.07767 0.957844
2.02499 1.08818
2.06867 0.970603
2.02668 1.03281
2.05258 0.935601
2.03081 1.01982
2.04966 0.960333
2.04685 0.944782
1.98313 1.03086
1.9956 1.00872
2.03068 0.94409
2.03225 0.92114
2.05652 0.899174
2.08756 0.842228
2.05666 0.91987
2.04672 0.945267
2.0479 0.919976
2.11588 0.638841
2.04933 0.794509
2.04498 0.737249
1.96488 0.908118
1.95142 0.914725
1.9903 0.729128
1.90676 0.911447
1.89924 0.90033
1.86264 0.996071
1.91334 0.877914
1.90315 0.853383
1.868 0.851442
1.86479 0.766365
1.81564 0.863683
1.78776 0.926539
1.86269 0.801727
1.79849 0.960626
1.82178 0.874051
1.80746 0.874081
1.85824 0.774146
1.88979 0.760777
1.8752 0.877195
1.93743 0.762292
1.94239 0.756754
1.88038 0.893283
1.94326 0.72483
1.94103 0.775497
1.95736 0.768921
1.93412 0.831426
1.92374 0.811837
1.92075 0.80116
1.92658 0.774082
1.92878 0.77757
1.89252 0.868206
1.8837 0.882282
1.73494 0.536889
1.91189 0.883577
1.95125 0.860222
1.98229 0.849797
1.97853 0.856386
1.96442 0.916595
1.96662 0.934217
1.97744 0.900879
1.96657 0.911849
1.94477 0.959274
1.95771 0.916377
1.92562 0.987686
1.9242 1.0102
1.89298 1.07575
1.7697 0.438504
1.81906 1.13232
1.86681 0.992818
-2.04406 -0.197079
1.7991 1.09703
1.85306 0.948587
1.73961 1.11753
1.80366 0.984352
1.77889 1.09186
1.81091 1.07596
1.83612 1.0318
1.78706 1.08952
1.82515 0.969926
1.79874 1.00925
1.81213 0.986588
1.74548 1.08864
1.83385 0.938947
1.86245 0.980202
1.83676 1.08003
1.87268 1.02613
1.85179 1.07851
1.83973 1.06103
1.79562 1.10198
1.83089 1.0558
1.89354 0.974374
1.83059 1.12642
1.78325 1.21422
1.76328 1.20641
1.80773 1.12454
1.89067 1.02926
1.91393 1.04014
1.95099 0.973069
1.9234 1.05999
1.86251 1.15845
1.83501 1.19734
1.86891 1.14564
1.88062 1.1582
1.8627 1.20967
1.83816 1.22592
1.8428 1.18513
1.88718 1.07675
1.88332 1.09602
1.86423 1.1427
1.87667 1.14634
1.88191 1.12928
1.89591 1.02409
1.82958 1.0728
1.82644 1.03482
1.83365 0.979569
1.82837 1.00477
1.83044 1.00688
1.84892 0.957774
1.8525 0.91592
1.84426 0.96747
1.84857 0.981459
1.87553 0.961466
1.87419 0.990788
1.90435 0.951755
1.91028 0.967732
1.9068 1.00757
-2.14169 -0.157457
1.63404 0.497337
-2.15994 -0.21367
-2.15759 -0.236925
1.64361 0.537754
-2.10214 -0.270783
-2.09161 -0.226501
-2.09099 -0.196947
-2.10749 -0.0405542
-2.13833 -0.14522
-2.17754 -0.201798
-2.1724 -0.230984
-2.15834 -0.176872
-2.13147 -0.255448
-2.1097 -0.065173
-2.10699 -0.251656
-2.12455 -0.257693
-2.13831 -0.172386
-2.14797 -0.218354
-2.12769 -0.244348
-2.11576 -0.221418
-2.07892 -0.305433
-2.07618 -0.310318
-2.08345 -0.160939
-2.06324 -0.314521
-2.05549 -0.221718
-2.01007 -0.232152
-1.96707 -0.177863
-1.93726 -0.223566
-1.95369 -0.277772
-1.96909 -0.364492
-1.99279 -0.289615
-1.9882 -0.373005
-1.96741 -0.33436
-1.93666 -0.418084
-1.93545 -0.431865
-1.97314 -0.251279
-1.9453 -0.439571
-1.94606 -0.392239
-1.93793 -0.405729
-1.97006 -0.366987
-2.03075 -0.317067
-2.06486 -0.220587
-2.07828 -0.305575
-2.10706 -0.197647
-2.10627 -0.226819
-2.08846 -0.269882
-2.0997 -0.230401
-2.09833 -0.22485
1.91171 0.975935
1.74487 0.358284
1.9326 1.0213
1.90521 1.12606
1.90622 1.14205
1.85507 1.23287
1.87965 1.1771
1.917 1.10554
1.90441 1.15659
1.84886 1.25389
1.94147 1.07049
1.93892 1.03553
1.9271 1.01272
1.87065 1.11848
1.94739 0.969367
1.8791 1.06853
1.92013 1.00108
1.92632 0.974047
1.91594 0.991781
1.93025 0.96834
1.92528 0.974679
1.89052 1.03209
1.89017 1.01861
1.86549 1.061
1.8294 1.13623
1.86442 1.0401
1.84371 1.02472
1.83448 1.02554
1.86698 0.917193
1.86321 0.879674
1.81618 0.983841
1.88797 0.805523
1.8777 0.845014
1.90223 0.823202
1.91339 0.837566
1.89354 0.917812
1.95058 0.850795
1.89716 0.942807
1.91336 0.804702
1.80007 0.967435
1.8051 0.853086
1.76384 0.884081
1.79742 0.85134
1.81495 0.833598
1.79008 0.926766
1.7835 0.944131
1.80762 0.94257
1.81864 0.969634
1.9075 0.880246
1.92147 0.931701
1.9103 0.95459
1.9739 0.831087
1.8956 1.02376
1.91981 1.01016
1.95168 1.00871
1.97741 0.977365
1.90663 1.13761
1.94827 1.03044
1.96489 0.910763
1.886 0.970978
1.85773 0.938879
1.83327 0.911311
1.77802 0.959402
1.77243 0.921704
1.72133 0.989688
1.74245 0.91517
1.76375 0.792507
1.7605 0.78474
1.75585 0.826817
1.78703 0.73855
1.76706 0.869209
1.77732 0.899221
1.81354 0.81994
1.79632 0.862057
1.79781 0.855761
1.8299 0.800483
1.82372 0.89972
1.90236 0.769499
1.89831 0.781465
1.90677 0.732215
1.8757 0.746386
1.85643 0.833458
1.85775 0.870007
1.84486 0.907789
1.88181 0.861554
1.92215 0.73755
1.88676 0.858326
1.86591 0.949121
1.87169 0.973351
1.88786 0.956991
1.86916 1.01943
1.90281 0.971539
1.93058 0.936216
1.91236 0.940814
1.85638 1.01672
1.93393 0.906467
1.94369 0.920046
1.90978 0.963403
1.85947 1.00379
1.86042 0.984934
1.90524 0.89412
1.89526 0.935577
1.89535 0.976011
1.92668 0.869011
1.86614 0.933402
1.85024 0.921855
1.82404 0.977382
1.87563 0.925295
1.92983 0.856844
1.9313 0.947251
1.92444 1.03698
1.96338 1.00351
1.99478 0.984334
1.98339 1.03284
1.9333 1.12389
1.97108 1.03971
2.01031 0.94891
2.02598 0.960494
2.0661 0.901267
2.02965 0.983366
2.01214 0.941134
1.93553 0.986705
1.94293 0.925023
1.92214 0.962101
1.92375 0.953506
1.94568 0.891927
1.8918 1.0246
1.88204 0.979518
1.90545 0.850011
1.8788 0.812955
1.84487 0.861046
1.86782 0.823105
1.8803 0.894107
1.91211 0.899173
1.8789 1.00329
1.94883 0.876792
1.94461 0.920915
1.98896 0.889138
1.97271 0.981429
1.97319 0.958346
1.97265 0.911414
1.965 0.919692
1.95659 0.925673
1.9608 0.892337
1.99742 0.834564
2.01965 0.802016
2.02319 0.794382
2.00044 0.866251
2.02492 0.882661
2.08257 0.790845
2.07019 0.823557
2.11669 0.723605
2.05563 0.873845
2.02776 0.926597
2.03458 0.90569
2.03566 0.884776
2.02092 0.919518
2.05223 0.850221
2.07462 0.86036
2.06201 0.899849
2.06589 0.870202
2.10208 0.714394
2.03734 0.846069
2.02656 0.763286
2.0067 0.741136
1.99977 0.729241
1.98384 0.797436
1.96846 0.859036
1.99564 0.731091
1.95947 0.783457
1.97961 0.702119
1.96799 0.825294
2.04016 0.702406
2.03444 0.800126
2.01574 0.831213
2.04127 0.798298
2.04176 0.780749
2.00014 0.915552
2.03142 0.816667
2.00805 0.821673
1.99514 0.847652
1.96046 0.924753
2.00216 0.807532
2.00499 0.767853
2.01898 0.733392
1.98018 0.776408
1.95031 0.819069
2.04213 0.596239
2.0131 0.80187
2.04285 0.724516
2.06422 0.674878
2.04169 0.802208
2.05253 0.824017
2.09848 0.744321
2.0573 0.85608
2.06633 0.815445
2.04867 0.896384
2.06445 0.923283
2.10989 0.794284
2.03638 0.949537
2.05566 0.86163
2.00362 0.971924
2.02164 0.914475
1.95623 0.998915
1.98887 0.921656
1.96802 0.974724
1.96114 0.976715
1.95339 0.988405
2.00135 0.836561
1.94584 0.915284
1.91332 0.90636
1.9267 0.831426
1.95039 0.789173
1.94382 0.769846
1.89914 0.859477
1.88349 0.870078
1.84047 0.991199
1.86516 0.961307
1.88424 0.942669
1.94322 0.818295
1.88435 0.988109
1.86973 0.990263
1.91711 0.902795
1.89232 0.944297
1.902 0.877138
1.86501 0.938121
1.85674 0.946489
1.89846 0.830816
1.87764 0.881392
1.87728 0.866555
1.92183 0.739203
1.90213 0.774538
1.85716 0.808429
1.8148 0.905469
1.83929 0.831468
1.79891 0.858578
1.78564 0.914117
1.84386 0.760652
1.80169 0.889405
1.84304 0.82738
1.83343 0.895853
1.87935 0.761895
1.82045 0.885089
1.83901 0.844408
1.85566 0.862221
1.90611 0.803218
1.89717 0.896631
1.88771 0.930391
1.90088 0.908813
1.91875 0.914162
1.94696 0.86125
1.95151 0.887603
1.93357 0.965684
1.99371 0.80019
1.99833 0.735795
1.92874 0.892083
1.94263 0.832819
1.92444 0.803037
1.91276 0.803563
1.87766 0.915846
1.92599 0.848954
1.89609 0.94115
1.98212 0.736201
1.92454 0.82928
1.84514 0.949799
1.8373 0.877754
1.80794 0.889965
1.80282 0.866866
1.78026 0.897994
1.76626 0.927421
1.84691 0.746767
1.77066 0.924479
1.63206 0.501715
1.61881 0.491432
1.6435 0.475123
1.62116 0.554237
1.63622 0.439387
1.67761 0.376002
1.7054 0.462742
1.71473 0.450432
-1.96388 -0.314313
1.69602 0.428506
1.67493 0.479383
1.67297 0.474964
1.66009 0.480025
1.65596 0.466999
1.64985 0.447209
1.6418 0.535313
1.62328 0.529943
1.63258 0.48317
1.65364 0.459212
1.68941 0.372176
1.69083 0.49325
1.69355 0.517082
1.69774 0.489516
1.70496 0.43824
1.66927 0.609106
1.67879 0.528448
1.66956 0.529656
-1.83821 -0.340884
1.63067 0.412534
1.61434 0.365943
1.58987 0.41912
1.61147 0.40793
1.57157 0.51662
1.58847 0.397455
1.6197 0.365821
1.65163 0.416218
1.68539 0.366104
1.68731 0.36059
1.69882 0.350317
1.6838 0.402747
1.70589 0.319721
1.70238 0.388476
1.73449 0.413124
1.75162 0.366217
1.76498 0.316861
1.74667 0.265444
1.73164 0.341401
1.73464 0.297346
1.72702 0.377493
-1.85143 -0.205906
1.66017 0.326894
1.61307 0.280476
1.5741 0.374722
1.56574 0.223543
1.55243 0.228392
1.55911 0.231495
1.56966 0.278351
1.5943 0.237938
1.62912 0.21643
1.67595 0.194958
1.69471 0.22298
1.70003 0.178309
1.70133 0.0807386
1.71142 0.110754
1.69158 0.172224
1.69083 0.165097
1.67803 0.167367
1.66197 0.181863
1.67369 0.188927
1.67721 0.245351
1.70703 0.187713
1.69436 0.188976
-1.87824 -0.056777
1.62867 0.227147
1.59985 0.213859
-1.82995 -0.0357955
-1.83047 0.0325318
-1.8201 -0.0261403
-1.81471 0.0199364
1.67161 0.259656
-1.81213 -0.174598
-1.80066 -0.20182
-1.80061 -0.195141
-1.79129 -0.154186
-1.76812 -0.078288
-1.76607 -0.1534
1.7732 0.244973
-1.76524 -0.247429
-1.78489 -0.0632368
-1.78075 -0.158007
-1.74649 -0.27591
-1.73698 -0.196726
-1.70837 -0.242794
1.59632 0.345442
1.57872 0.380265
-1.67907 -0.280966
-1.68142 -0.189333
-1.66749 -0.14729
-1.69907 -0.271065
-1.74485 -0.177624
1.64117 0.431763
-1.7145 -0.304075
-1.68961 -0.33288
-1.67003 -0.250193
-1.6542 -0.230174
-1.63812 -0.281374
-1.6503 -0.177453
-1.66121 -0.15878
-1.68661 -0.104695
-1.69533 -0.237676
-1.71334 -0.160864
-1.7071 -0.174138
-1.70479 -0.235045
-1.68963 -0.344225
-1.71238 -0.263674
-1.70991 -0.343306
-1.70436 -0.30533
-1.68433 -0.27584
-1.65084 -0.197209
-1.61635 -0.177109
-1.62331 -0.232243
-1.63582 -0.263626
-1.64767 -0.260017
-1.65055 -0.280344
-1.66961 -0.334416
-1.68062 -0.395024
-1.70545 -0.326423
-1.7075 -0.313049
-1.68727 -0.357526
-1.65568 -0.304902
-1.61548 -0.252146
-1.61705 -0.251484
-1.62442 -0.136765
-1.64568 -0.160213
-1.68117 -0.214158
-1.68776 -0.287617
-1.6703 -0.304021
-1.65884 -0.275082
1.6044 0.332925
1.57177 0.382164
-1.64081 -0.216097
-1.65028 -0.212881
-1.62472 -0.247195
-1.59338 -0.271642
-1.60049 -0.219549
-1.61193 -0.304338
-1.63519 -0.282398
-1.66327 -0.252124
-1.65822 -0.351933
-1.6406 -0.350708
-1.64814 -0.364723
-1.66276 -0.274635
-1.65639 -0.252635
-1.65914 -0.236578
-1.65399 -0.175471
-1.62921 -0.340784
-1.63217 -0.271149
-1.63494 -0.307699
-1.6333 -0.259448
-1.61001 -0.335589
-1.62067 -0.304941
-1.61262 -0.444923
-1.61454 -0.274336
-1.58648 -0.307519
-1.59547 -0.234151
-1.58423 -0.315707
-1.58641 -0.341854
-1.58359 -0.34277
-1.57244 -0.337026
-1.55929 -0.344665
-1.5469 -0.352193
-1.54322 -0.27926
-1.53737 -0.393159
-1.59507 -0.195314
-1.58051 -0.302885
-1.59476 -0.263702
-1.6022 -0.259302
-1.58892 -0.294936
-1.57794 -0.350237
-1.59098 -0.211482
-1.61894 -0.143957
-1.6049 -0.308876
-1.61159 -0.187746
-1.60349 -0.192884
-1.6 -0.295762
-1.62973 -0.314352
-1.6382 -0.259562
-1.65566 -0.184236
-1.64156 -0.223835
-1.65799 -0.234558
-1.64823 -0.256388
-1.60428 -0.318815
-1.60899 -0.118993
-1.58575 -0.222621
-1.58204 -0.231713
-1.56563 -0.141307
-1.58148 -0.186426
-1.5879 -0.16408
-1.60848 -0.188016
-1.63253 -0.224806
-1.62627 -0.244661
-1.62838 -0.279151
-1.60364 -0.323182
-1.58433 -0.198251
-1.56335 -0.232863
-1.56353 -0.111825
-1.57806 -0.187689
-1.58478 -0.110531
-1.59096 -0.0704757
-1.59683 -0.198169
-1.58843 -0.113275
-1.56395 -0.214656
-1.56175 -0.180222
-1.54681 -0.12059
-1.53467 -0.153064
-1.55219 -0.200561
-1.57153 -0.238111
-1.56412 -0.266478
-1.57408 -0.222531
-1.59305 -0.279439
-1.60132 -0.33076
-1.5975 -0.294692
-1.58909 -0.161711
-1.54408 -0.290862
-1.49147 -0.330364
-1.50471 -0.30629
-1.53809 -0.262675
-1.55076 -0.19181
-1.58193 -0.17999
-1.58902 -0.192549
-1.57705 -0.265692
-1.56221 -0.309096
-1.57265 -0.305818
-1.58446 -0.339696
-1.60913 -0.264908
-1.59725 -0.329739
-1.5858 -0.282049
-1.56708 -0.233226
-1.53454 -0.104226
-1.48835 -0.139517
-1.44958 -0.175968
-1.44054 -0.251608
-1.45544 -0.166471
-1.4522 -0.243713
-1.44797 -0.224511
-1.43188 -0.237828
-1.43994 -0.225347
-1.43883 -0.210236
-1.46877 -0.141785
-1.481 -0.171736
-1.47659 -0.272889
-1.47208 -0.342055
-1.46344 -0.311149
-1.47996 -0.234454
-1.4524 -0.309004
-1.43151 -0.294194
-1.41933 -0.178461
-1.41017 -0.258546
-1.4363 -0.166178
-1.40644 -0.224461
-1.4078 -0.186292
-1.39531 -0.115265
-1.40855 -0.0953748
-1.40943 -0.160379
-1.43099 -0.165599
-1.44365 -0.146925
-1.45751 -0.146109
-1.45705 -0.0875019
-1.43362 -0.19502
-1.37244 -0.212998
-1.31619 -0.306536
-1.26739 -0.293602
-1.24323 -0.256199
-1.23006 -0.26067
-1.24857 -0.216212
-1.27306 -0.255465
-1.3095 -0.194427
-1.31237 -0.212384
-1.32003 -0.0635461
-1.33049 -0.1448
-1.34506 -0.173232
-1.37962 -0.0720676
-1.40217 -0.217279
-1.38754 -0.210296
-1.38782 -0.099732
-1.36094 -0.275203
-1.34374 -0.164244
-1.30301 -0.214911
-1.26871 -0.153422
-1.24284 -0.191405
-1.22359 -0.195332
-1.22948 -0.207153
-1.23025 -0.238799
-1.23273 -0.202164
-1.21993 -0.250682
-1.19866 -0.162781
-1.18419 -0.209501
-1.17723 -0.202647
-1.2075 -0.0968785
-1.24092 -0.213356
-1.24865 -0.196192
-1.25029 -0.195656
-1.27226 -0.219954
-1.28879 -0.0745611
-1.269 -0.181181
-1.2657 -0.173683
-1.27324 -0.176001
-1.27965 -0.235053
-1.27315 -0.162892
-1.28077 -0.242996
-1.29208 -0.215369
-1.29431 -0.154156
-1.28981 -0.190983
-1.27242 -0.171534
-1.22541 -0.246126
-1.21175 -0.30171
-1.22326 -0.27388
-1.25112 -0.241843
-1.25969 -0.252433
-1.28298 -0.195308
-1.2945 -0.227734
-1.30281 -0.159318
-1.29926 -0.281436
-1.31576 -0.334679
-1.33522 -0.279239
-1.3659 -0.251102
-1.38735 -0.175472
-1.41929 -0.179215
-1.42567 -0.170269
-1.40122 -0.155597
-1.38765 -0.184614
-1.37974 -0.202926
-1.3665 -0.134332
-1.36425 -0.166139
-1.35779 -0.247624
-1.35648 -0.235118
-1.37451 -0.197451
-1.40153 -0.140583
-1.41613 -0.238535
-1.44102 -0.159733
-1.44488 -0.213036
-1.42654 -0.139622
-1.37671 -0.210799
-1.35557 -0.237594
-1.38018 -0.224484
-1.37666 -0.264752
-1.39994 -0.185357
-1.38719 -0.107251
-1.37445 -0.145043
-1.38959 -0.258136
-1.38156 -0.282104
-1.40034 -0.154156
1.52745 0.249395
-1.43753 -0.131483
1.52921 0.109831
-1.44874 -0.109485
-1.47052 -0.0833861
-1.48387 -0.151217
-1.51642 -0.0850448
-1.53274 -0.101429
-1.52303 -0.055597
-1.50516 0.00154818
-1.49198 0.0303972
-1.47988 -0.0537247
-1.46804 -0.0458422
-1.45961 -0.111916
-1.45005 -0.130426
-1.42875 -0.159418
-1.40432 -0.159657
-1.37787 -0.12083
-1.35428 -0.167378
-1.33965 -0.0847879
-1.3233 -0.076251
-1.34945 -0.0960448
-1.35513 -0.131077
-1.35277 -0.156115
-1.33737 -0.108714
-1.3065 -0.14832
-1.31895 -0.184031
-1.32883 0.00247762
-1.32901 -0.186799
-1.3273 -0.142826
-1.36111 -0.101672
-1.36783 -0.199806
-1.35657 -0.205383
-1.31791 -0.166833
-1.28622 -0.0413268
-1.26927 -0.0736968
-1.26967 -0.0858597
-1.27148 -0.146989
-1.2867 -0.0394477
-1.29019 -0.0101309
-1.27871 -0.0932261
-1.27028 -0.032386
-1.27366 -0.0685723
-1.28373 -0.0357372
-1.28515 -0.0949643
-1.29225 -0.0267441
-1.30134 -0.120186
-1.33134 -0.0663006
-1.37666 -0.0575673
-1.40367 -0.177948
-1.41069 -0.114717
-1.39946 -0.136449
-1.38071 -0.165021
-1.3821 0.0053505
-1.37232 -0.0670083
-1.39022 -0.0109931
-1.40274 -0.0253257
-1.39875 -0.0562161
-1.39898 -0.0763083
-1.38862 -0.0406243
-1.35468 -0.0764747
-1.32636 -0.0567177
-1.29917 -0.0200058
-1.2883 -0.129631
-1.29331 -0.0402344
-1.28788 0.0700024
-1.30684 0.0191884
-1.32745 -0.110239
-1.34207 -0.115755
-1.33782 -0.0645212
1.58338 0.152884
-1.32308 -0.094065
-1.28627 -0.0435862
-1.25078 -0.0282169
-1.1863 -0.072304
-1.11866 0.0147706
-1.10134 -0.044425
-1.08941 0.0246836
1.46785 0.0315481
-1.12771 0.000594858
-1.12033 0.0369434
-1.1256 -0.0530347
1.44941 -0.0220361
1.48269 -0.0152917
-1.13772 -0.0199282
1.50617 0.00366411
-1.14393 0.0348844
1.50912 -0.102676
1.53497 -0.011062
1.55916 -0.0662901
1.5916 -0.0383906
1.61022 -0.0497118
1.60259 -0.0462102
1.58358 -0.00281806
-1.28551 -0.0586003
1.58487 0.0712096
1.57891 0.0232438
1.55906 0.0838614
-1.18056 0.0056764
-1.1978 -0.0704687
1.52178 0.0640904
1.52741 0.0559799
-1.24035 -0.119561
1.51218 0.166762
1.5153 0.107167
-1.25622 -0.0384979
-1.26884 -0.0864524
-1.28562 -0.0769925
1.59987 0.0858494
1.60147 0.0783392
1.60865 0.0608209
1.62401 0.0697033
1.63228 0.126854
-1.3543 -0.2023
-1.34886 -0.227233
1.547 0.208507
1.50536 0.336389
-1.32376 -0.217225
1.54002 0.243246
-1.33178 -0.261215
-1.35927 -0.269794
1.58171 0.355497
1.62185 0.238459
1.63418 0.249948
1.64558 0.220698
1.63363 0.226248
-1.40827 -0.213515
-1.42521 -0.228882
-1.41841 -0.192433
-1.41236 -0.212477
-1.42375 -0.161822
1.56073 0.204187
1.5596 0.220426
1.56145 0.20699
-1.41014 -0.126014
1.56491 0.207291
-1.43182 -0.109413
-1.46034 -0.0903829
-1.45656 -0.166261
-1.49869 -0.128239
1.63796 0.209386
-1.54919 -0.0819689
-1.5471 -0.191573
-1.55108 -0.125576
-1.5579 -0.222138
-1.54532 -0.250024
-1.5351 -0.159277
-1.48436 -0.0472186
-1.44905 -0.0844016
-1.41402 -0.114883
-1.39631 -0.0968449
-1.39759 -0.140576
-1.41031 -0.0972147
-1.41941 -0.182879
-1.43369 -0.187965
-1.42203 -0.168181
1.54985 0.22826
-1.41989 -0.224506
-1.40929 -0.211069
1.53021 0.299466
-1.40973 -0.153509
-1.41635 -0.107151
1.49931 0.196415
-1.3703 -0.124204
-1.38208 -0.021538
-1.39047 -0.149668
-1.39526 -0.0879852
-1.39618 -0.115546
1.54854 0.150135
-1.41965 -0.106615
1.57322 0.0583414
1.56509 0.0837101
-1.41728 -0.00109613
-1.40033 -0.0161301
-1.40831 -0.026757
-1.39062 -0.0738284
-1.37737 -0.0122638
1.47794 0.0728039
1.48233 0.0274676
-1.34056 -0.0421198
-1.35904 -0.126687
-1.36667 -0.169853
-1.35616 -0.0817799
-1.34954 -0.186338
-1.34526 -0.109533
-1.33534 -0.177742
-1.34861 -0.134555
-1.36141 -0.157916
-1.36379 -0.161468
-1.35849 -0.251602
-1.38073 -0.136762
-1.39246 -0.176596
1.56012 0.219721
-1.4116 -0.0816926
-1.41614 -0.0460908
-1.40287 -0.116679
-1.38459 -0.1835
-1.3825 -0.192239
-1.36262 -0.0700279
-1.37083 -0.250414
-1.38059 -0.150972
-1.36508 -0.160439
-1.38262 -0.159328
-1.35921 -0.23213
-1.35324 -0.128071
-1.33932 -0.135254
-1.322 -0.105913
-1.28797 -0.181743
-1.2783 -0.037625
-1.27167 -0.122343
-1.26811 -0.110036
-1.22708 -0.139158
-1.21951 -0.0910962
-1.24454 -0.115559
-1.26958 -0.145369
-1.2739 -0.138335
-1.26993 -0.183656
-1.26289 -0.216475
-1.24241 -0.17902
-1.23143 -0.115328
-1.21903 -0.196435
-1.24498 -0.17882
-1.2794 -0.0886839
-1.30341 -0.104113
-1.30607 -0.146795
-1.28085 -0.0788177
-1.24618 -0.183549
-1.2049 -0.157171
-1.1628 -0.136714
-1.15446 -0.0687168
-1.1891 -0.108957
-1.21129 -0.135411
-1.24723 -0.0392599
-1.2643 -0.0744795
-1.27287 -0.0763544
-1.26768 -0.1593
-1.25862 -0.100299
-1.22179 -0.167945
-1.20337 -0.141905
-1.16558 -0.107399
-1.16197 -0.0944322
-1.1793 -0.0619613
-1.17768 -0.0118901
-1.13 -0.142297
-1.12202 -0.0333744
-1.13725 0.000631545
-1.14891 -0.0544265
-1.15643 -0.0394411
-1.17311 -0.0528024
-1.18285 -0.119612
-1.1561 -0.115931
-1.13134 -0.0871646
-1.12112 -0.128124
-1.11232 -0.155154
-1.12361 -0.0897856
-1.13261 -0.0653078
-1.17002 -0.129495
-1.19593 -0.0906563
-1.19587 -0.142222
-1.18679 -0.0683477
-1.18235 -0.0699476
-1.17682 -0.0539347
-1.17564 -0.087786
-1.18479 -0.146496
-1.18225 -0.0504116
-1.14586 0.040256
-1.13872 -0.0392104
-1.12544 -0.0284299
-1.13579 -0.077899
-1.15088 0.0610508
-1.16158 0.0488788
-1.16356 -0.00446341
-1.16772 -0.0442275
-1.17541 0.00416709
-1.16114 0.0188022
-1.17375 0.00396791
-1.15243 0.0380284
-1.11907 0.0923199
-1.12879 0.0334128
-1.15126 -0.0442383
-1.14867 0.0973977
-1.16098 0.00631953
-1.17227 -0.016028
-1.18231 -0.0995653
-1.19602 -0.0226104
-1.18413 -0.0539524
-1.17374 -0.00694542
-1.15905 0.0364385
-1.1179 0.0774891
-1.10627 0.0122191
-1.11715 -0.0754147
-1.11633 -0.05877
-1.10721 -0.039556
-1.09224 -0.0879405
-1.07423 -0.0638565
-1.10003 -0.067648
-1.08899 -0.0787094
-1.09069 -0.00609302
-1.08196 -0.0182272
-1.03508 0.0978482
-1.01986 0.130538
-1.04879 0.0972125
-1.09366 0.0797241
-1.13351 0.0199114
-1.14557 -0.0632002
-1.13524 -0.052587
-1.12628 -0.071259
-1.10534 -0.142958
-1.09024 -0.0802009
-1.0961 -0.0462371
-1.10779 0.0438748
-1.11034 0.00853238
-1.1018 0.0318607
-1.11022 0.0836055
-1.11734 0.139011
-1.14333 0.0505045
-1.14471 -0.0479287
-1.10944 -0.0488345
-1.07285 -0.00829049
-1.06737 0.0124072
-1.07246 -0.0143012
-1.09469 0.0125431
-1.11601 0.0269622
-1.12937 0.0119829
-1.11162 -0.015543
-1.08607 -0.0454104
-1.06798 -0.0730821
-1.06923 -0.0166794
-1.10864 0.0415191
-1.12167 -0.0893699
-1.13431 -0.094
-1.14469 -0.081027
-1.13675 -0.0179402
-1.12583 0.00567296
-1.10987 0.0607933
-1.10003 0.0338074
-1.09812 -0.0873927
-1.09636 -0.0735094
-1.1015 -0.0879961
-1.08904 -0.107348
-1.0794 -0.026102
-1.06034 -0.0050336
-1.03305 0.0435874
-1.01674 0.0281491
-1.01741 0.039366
-1.03352 -0.0398494
-1.03487 -0.058371
-0.973262 -0.130326
-0.967538 0.0072282
-0.955672 -0.0398908
-0.93917 -0.0498163
-0.936106 -0.0471151
-0.939497 -0.00667688
-0.954814 -0.0286104
-0.956344 -0.0594645
-0.961616 -0.0956221
-0.942888 -0.0529554
-0.890304 0.0426892
-0.889873 0.00226219
-0.896266 0.0829032
-0.926199 0.0603816
-0.946535 0.075612
-0.955058 0.00813451
-0.951019 0.029034
-0.946662 -0.0462817
-0.92338 0.0270505
-0.902664 0.0430943
-0.863593 0.161384
-0.826745 0.100745
-0.823672 0.130697
-0.809919 0.161831
-0.836032 0.0823049
-0.848891 0.0454396
-0.855278 0.0180661
-0.836846 0.0564374
-0.802204 0.16304
-0.779109 0.161759
-0.731069 0.310992
-0.745015 0.190497
-0.75625 0.117709
-0.725118 0.18518
-0.724064 0.0881042
-0.702524 0.0735469
-0.69885 0.0822662
-0.695519 0.0216071
-0.712494 0.130321
-0.730061 0.0602186
-0.740882 0.0943952
-0.789075 0.124142
-0.813449 0.0976823
-0.807493 0.204809
-0.807944 0.147148
-0.82034 0.12528
-0.811084 0.175424
-0.820951 0.148828
-0.82215 0.060501
-0.816342 0.166278
-0.830578 0.0835953
-0.795276 0.126789
-0.783739 0.0485602
-0.735439 0.0703226
-0.701035 0.0732541
-0.674676 0.0460654
-0.671971 0.0981805
-0.687449 0.0286438
-0.698737 0.0636039
-0.710562 0.075592
-0.718913 0.130516
-0.753163 0.0950794
-0.783375 0.0748395
-0.77957 0.0884867
-0.750487 0.152213
-0.717173 0.192624
-0.686625 0.192085
-0.69767 0.169547
-0.723357 0.0650694
-0.753544 0.0830815
-0.7759 0.0734988
-0.79567 0.0986927
-0.798714 0.23054
-0.802208 0.135397
-0.756995 0.165935
-0.699495 0.15827
-0.628098 0.148358
-0.609099 0.122062
-0.62138 0.064163
-0.635177 0.110523
-0.63128 0.0671183
-0.619668 0.080282
-0.592545 0.126863
-0.575727 0.132346
-0.594643 0.096448
-0.628878 0.215997
-0.693017 0.168304
-0.691326 0.301113
-0.722449 0.213966
-0.725302 0.277657
-0.730636 0.253882
-0.732829 0.280907
-0.725844 0.336937
-0.739411 0.289716
-0.720561 0.251241
-0.688023 0.253694
-0.669991 0.263379
-0.637623 0.327514
-0.679472 0.208209
-0.653077 0.27315
-0.65828 0.210772
-0.689759 0.144068
-0.706449 0.149624
-0.70581 0.192175
-0.675596 0.279951
-0.655993 0.2761
-0.652819 0.294577
-0.646064 0.295529
-0.664733 0.252018
-0.675173 0.281414
-0.68897 0.30411
-0.710836 0.195046
-0.694307 0.208279
-0.683851 0.161167
-0.642105 0.303014
-0.649392 0.299673
-0.68099 0.219038
-0.65617 0.286765
-0.693115 0.200146
-0.678244 0.243811
-0.701063 0.282856
-0.721973 0.304621
-0.745153 0.266231
-0.7277 0.26436
-0.726119 0.19156
-0.663321 0.285423
-0.687862 0.211008
-0.669322 0.220289
-0.669088 0.249235
-0.685038 0.197172
-0.701821 0.188304
-0.72758 0.187701
-0.712355 0.189968
-0.699919 0.245741
-0.706458 0.279749
-0.693204 0.299976
-0.699419 0.255789
-0.697406 0.28197
-0.700935 0.26913
-0.692999 0.208885
-0.667709 0.186734
-0.622469 0.196901
-0.582344 0.248881
-0.572838 0.27411
-0.564674 0.246862
-0.584574 0.227065
-0.575504 0.224696
-0.565971 0.253484
-0.534483 0.271314
-0.524786 0.308909
-0.54682 0.287689
-0.545344 0.287764
-0.568348 0.249848
-0.543972 0.334205
-0.536441 0.326129
-0.546797 0.307242
-0.571589 0.208291
-0.564115 0.243665
-0.517246 0.302746
-0.534648 0.246692
-0.510012 0.278502
-0.535519 0.24027
-0.544174 0.264061
-0.548326 0.322146
-0.59641 0.163
-0.613748 0.147052
-0.610434 0.187581
-0.60546 0.280816
-0.648069 0.214868
-0.626334 0.221678
-0.655816 0.141607
-0.628482 0.187006
-0.600295 0.26623
-0.602312 0.261739
-0.587211 0.279627
-0.588302 0.277785
-0.584876 0.235542
-0.544825 0.25996
-0.501163 0.283585
-0.515423 0.210802
-0.471966 0.279206
-0.480207 0.264839
-0.456251 0.284368
-0.468699 0.225623
-0.447205 0.280693
-0.453842 0.292375
-0.430276 0.323014
-0.447694 0.248965
-0.386278 0.366491
-0.416934 0.328362
-0.441534 0.345681
-0.459351 0.385957
-0.473365 0.377151
-0.470443 0.363061
-0.45851 0.295352
-0.445266 0.256181
-0.409402 0.347544
-0.432969 0.29506
-0.400819 0.342661
-0.364749 0.401731
-0.400849 0.326431
-0.454881 0.292174
-0.490883 0.291142
-0.502957 0.329764
-0.522402 0.29999
-0.51429 0.294355
-0.470019 0.366233
-0.464945 0.338385
-0.489373 0.321306
-0.476973 0.345549
-0.490735 0.355626
-0.49803 0.389738
-0.536388 0.288511
-0.488142 0.385715
-0.503374 0.38133
-0.529459 0.333758
-0.504153 0.345069
-0.49758 0.302181
-0.469795 0.299869
-0.468303 0.333804
-0.49158 0.301933
-0.498641 0.325843
-0.548139 0.218982
-0.591208 0.203962
-0.575734 0.310314
-0.609931 0.343609
-0.652254 0.28832
-0.672649 0.24828
-0.670589 0.313481
-0.715038 0.288134
-0.710175 0.280395
-0.685847 0.289184
-0.676653 0.263162
-0.670021 0.287445
-0.69006 0.191673
-0.666432 0.199139
-0.645352 0.229707
-0.643935 0.199547
-0.646557 0.218091
-0.6436 0.193091
-0.640879 0.230979
-0.642604 0.212897
-0.680802 0.13207
-0.689987 0.192377
-0.712786 0.178875
-0.733984 0.144392
-0.756316 0.187305
-0.799175 0.140883
-0.798935 0.154227
-0.793086 0.144365
-0.779372 0.101276
-0.759749 0.0537342
-0.758657 0.0633664
-0.757255 0.078232
-0.734282 0.0976138
-0.723742 0.17178
-0.720796 0.176947
-0.732466 0.100311
-0.747302 0.116973
-0.746211 0.129046
-0.770381 0.115743
-0.785804 0.112281
-0.795812 0.127301
-0.818117 0.124499
-0.818964 0.141073
-0.775901 0.291518
-0.771774 0.251152
-0.771728 0.217229
-0.779139 0.202799
-0.764034 0.202996
-0.738578 0.17589
-0.715528 0.165021
-0.710229 0.133525
-0.698251 0.0997659
-0.705101 0.0495035
-0.725054 0.117531
-0.757794 0.0974374
-0.787461 0.166571
-0.804069 0.0695251
-0.793519 0.10303
-0.810996 0.119072
-0.830575 0.115169
-0.82318 0.190456
-0.835534 0.121962
-0.81254 0.102097
-0.806291 0.115315
-0.81703 0.100032
-0.837901 0.104861
-0.864959 0.0470802
-0.856438 0.162833
-0.83966 0.0929512
-0.810542 0.149053
-0.829332 0.102966
-0.8617 0.097551
-0.859863 0.183282
-0.881669 0.095732
-0.897989 0.148986
-0.901134 0.114333
-0.877964 0.141155
-0.86589 0.159923
-0.851621 0.208127
-0.871688 0.136939
-0.894473 0.15558
-0.910987 0.121379
-0.893781 0.187703
-0.872033 0.181162
-0.840992 0.208529
-0.841533 0.0699118
-0.808044 0.155854
-0.805631 0.155655
-0.81823 0.192743
-0.840795 0.0867574
-0.865046 0.0416314
-0.87596 0.0869471
-0.879286 0.177416
-0.903099 0.138401
-0.902447 0.141237
-0.909477 0.136812
-0.91626 0.097914
-0.864734 0.100561
-0.810946 0.112737
-0.799606 0.0679981
-0.803097 0.184479
-0.799547 0.16953
-0.821046 0.172247
-0.819833 0.218455
-0.818628 0.210513
-0.849098 0.114685
-0.829621 0.150585
-0.805516 0.213031
-0.793427 0.198975
-0.792411 0.132754
-0.782029 0.165786
-0.78302 0.0703047
-0.780432 0.089981
-0.761907 0.0769924
-0.726374 0.0762623
-0.702886 0.113497
-0.722327 0.118988
-0.723788 0.148698
-0.729706 0.111372
-0.699811 0.107871
-0.650192 0.199045
-0.643573 0.251902
-0.685772 0.20828
-0.721124 0.158228
-0.733865 0.226289
-0.74802 0.18817
-0.729825 0.203143
-0.697461 0.263463
-0.706412 0.22412
-0.703991 0.225771
-0.704307 0.225913
-0.692813 0.26673
-0.691599 0.261629
-0.681804 0.267555
-0.706686 0.272177
-0.719305 0.261364
-0.74148 0.286142
-0.791424 0.218439
-0.756931 0.227941
-0.740492 0.174116
-0.71793 0.182178
-0.700779 0.171083
-0.665545 0.236058
-0.644929 0.186284
-0.620431 0.149546
-0.602814 0.155775
-0.568217 0.190937
-0.538304 0.220274
-0.560779 0.190119
-0.571348 0.118723
-0.55102 0.219957
-0.566982 0.200272
-0.569825 0.206337
-0.586813 0.21517
-0.55192 0.231709
-0.543532 0.138897
-0.567109 0.124374
-0.579299 0.0952718
-0.596811 0.182328
-0.603687 0.189514
-0.571991 0.281676
-0.584848 0.229838
-0.599321 0.208656
-0.621887 0.159671
-0.644339 0.201035
-0.675364 0.178113
-0.662353 0.254775
-0.681819 0.188086
-0.678806 0.199398
-0.666196 0.175529
-0.687729 0.100515
-0.660965 0.135589
-0.611887 0.135287
-0.578423 0.151578
-0.595357 0.139696
-0.608403 0.0728191
-0.574073 0.142386
-0.567153 0.117416
-0.5431 0.146146
-0.515715 0.118453
-0.518754 0.137679
-0.508819 0.116765
-0.484197 0.130304
-0.491576 0.156428
-0.506254 0.197166
-0.53957 0.155431
-0.562585 0.142111
-0.573649 0.132804
-0.563369 0.214322
-0.563779 0.154738
-0.568015 0.145428
-0.560521 0.215801
-0.555884 0.125653
-0.524808 0.224546
-0.528007 0.20511
-0.53777 0.160649
-0.53761 0.163545
-0.536562 0.173414
-0.552116 0.12743
-0.547401 0.198417
-0.585145 0.130463
-0.608862 0.183222
-0.650688 0.0972289
-0.650115 0.109346
-0.631014 0.139671
-0.614013 0.138234
-0.610709 0.0864406
-0.585418 0.114499
-0.537454 0.176979
-0.50392 0.214797
-0.506195 0.215439
-0.527683 0.21006
-0.538644 0.195612
-0.53898 0.178394
-0.542285 0.178564
-0.560044 0.210229
-0.525304 0.22161
-0.506359 0.278864
-0.519754 0.246107
-0.509803 0.246797
-0.525377 0.25384
-0.565752 0.205007
-0.562408 0.207902
-0.589258 0.218294
-0.597681 0.201552
-0.62514 0.193642
-0.632529 0.15538
-0.607093 0.17917
-0.581073 0.197455
-0.541421 0.164644
-0.536765 0.140878
-0.529904 0.227816
-0.545344 0.251527
-0.57633 0.206855
-0.540251 0.278519
-0.500151 0.227809
-0.506762 0.162389
-0.524708 0.180697
-0.583003 0.118518
-0.627002 0.198407
-0.642886 0.215878
-0.668911 0.204924
-0.650705 0.226819
-0.618485 0.29768
-0.631577 0.250655
-0.647985 0.195253
-0.646907 0.215224
-0.658975 0.180336
-0.635006 0.193507
-0.612729 0.208579
-0.599945 0.169482
-0.576479 0.191311
-0.576577 0.197595
-0.565076 0.230254
-0.554285 0.293685
-0.581365 0.186121
-0.607446 0.102963
-0.599957 0.130974
-0.578159 0.192808
-0.565094 0.220864
-0.559845 0.240516
-0.544474 0.230749
-0.514734 0.313644
-0.557137 0.256429
-0.536176 0.291211
-0.555218 0.279455
-0.586687 0.199797
-0.577405 0.210551
-0.592777 0.163836
-0.548464 0.230443
-0.525916 0.221646
-0.500792 0.275377
-0.500363 0.274215
-0.541539 0.192969
-0.55463 0.20561
-0.56608 0.130268
-0.523693 0.243098
-0.494942 0.263358
-0.470921 0.271048
-0.466475 0.1872
-0.451211 0.212884
-0.442726 0.293675
-0.432217 0.332048
-0.461381 0.314444
-0.450193 0.351319
-0.449548 0.363691
-0.429638 0.389381
-0.449164 0.346551
-0.442611 0.293401
-0.422938 0.298784
-0.411053 0.321577
-0.390324 0.313709
-0.395982 0.293564
-0.414772 0.331268
-0.359619 0.394018
-0.368343 0.361543
-0.348572 0.38495
-0.375731 0.377309
-0.382645 0.341503
-0.366992 0.370335
-0.317575 0.421122
-0.290901 0.451842
-0.272528 0.483456
-0.298892 0.430192
-0.321039 0.37401
-0.292966 0.365827
-0.289185 0.330458
-0.277471 0.304857
-0.28031 0.304468
-0.323154 0.267327
-0.319053 0.317508
-0.315775 0.346794
-0.321506 0.32608
-0.272076 0.357305
-0.269767 0.339312
-0.257236 0.333796
-0.250799 0.34434
-0.239738 0.382774
-0.246428 0.356361
-0.223004 0.348534
-0.27123 0.330342
-0.27574 0.357843
-0.309199 0.303592
-0.29417 0.310198
-0.283757 0.336462
-0.28666 0.394153
-0.313543 0.328219
-0.300284 0.305118
-0.250649 0.337251
-0.21871 0.341732
-0.23411 0.330554
-0.224596 0.361566
-0.287592 0.271473
-0.257878 0.348051
-0.262757 0.345157
-0.277956 0.338937
-0.328159 0.325314
-0.392806 0.209764
-0.374987 0.284119
-0.391285 0.281426
-0.371585 0.337409
-0.433459 0.267005
-0.445598 0.235799
-0.396472 0.356451
-0.425038 0.24946
-0.414037 0.276854
-0.424117 0.241364
-0.434397 0.238769
-0.440829 0.197836
-0.418198 0.244061
-0.430274 0.202166
-0.444486 0.165163
-0.467441 0.212717
-0.47154 0.271737
-0.513122 0.168752
-0.495353 0.214818
-0.453603 0.284647
-0.456814 0.210636
-0.410207 0.299183
-0.39079 0.360417
-0.412205 0.354768
-0.372456 0.41609
-0.383505 0.336662
-0.361478 0.294491
-0.351699 0.254868
-0.335004 0.298357
-0.286569 0.345225
-0.264025 0.363898
-0.250018 0.336977
-0.20305 0.383934
-0.243266 0.350844
-0.304237 0.297753
-0.326929 0.312188
-0.308173 0.383434
-0.31266 0.366145
-0.286084 0.394115
-0.294778 0.415377
-0.308663 0.369138
-0.286333 0.385451
-0.283629 0.415906
-0.296622 0.382296
-0.294732 0.396856
-0.258655 0.430147
-0.270165 0.355738
-0.267065 0.342473
-0.229482 0.40454
-0.285642 0.351645
-0.281279 0.312732
-0.263113 0.375464
-0.251124 0.384588
-0.234272 0.36649
-0.204283 0.415759
-0.202161 0.415592
-0.152871 0.473893
-0.15927 0.499132
-0.172573 0.45866
-0.165171 0.47456
-0.172329 0.478084
-0.175909 0.461905
-0.196972 0.42497
-0.15185 0.456111
-0.144693 0.483807
-0.128157 0.477935
-0.128663 0.513665
-0.124866 0.521918
-0.137425 0.530644
-0.141918 0.519957
-0.189778 0.468584
-0.166481 0.457621
-0.198053 0.38652
-0.137514 0.468958
-0.130146 0.4766
-0.167274 0.479043
-0.169 0.516336
-0.192325 0.472063
-0.138436 0.505804
-0.187376 0.436965
-0.150966 0.4035
-0.108076 0.425635
-0.138797 0.390031
-0.114369 0.430167
-0.136739 0.377644
-0.0793686 0.43219
-0.103853 0.387022
-0.0845906 0.405659
-0.0762885 0.383774
-0.0849251 0.360128
-0.0854361 0.348183
-0.0554317 0.352616
-0.076419 0.347517
-0.094416 0.407287
-0.149277 0.379337
-0.131676 0.404625
-0.142009 0.396365
-0.159206 0.363927
-0.138639 0.396806
-0.184966 0.349652
-0.197173 0.366489
-0.249824 0.3177
-0.191971 0.404636
-0.193358 0.353526
-0.140576 0.355699
-0.133204 0.334515
-0.146685 0.351477
-0.159437 0.36617
-0.180257 0.371952
-0.18515 0.39556
-0.213946 0.393396
-0.218653 0.434044
-0.280228 0.424923
-0.312461 0.3937
-0.242895 0.472916
-0.26181 0.47691
-0.24608 0.47476
-0.254324 0.438401
-0.29089 0.425148
-0.30525 0.449602
-0.300838 0.486587
-0.306814 0.510932
-0.367704 0.410393
-0.313821 0.468724
-0.330716 0.382093
-0.313146 0.370586
-0.248211 0.454429
-0.275578 0.432367
-0.299625 0.419686
-0.296016 0.430929
-0.268308 0.472297
-0.296227 0.451649
-0.321288 0.400843
-0.314212 0.409322
-0.299775 0.445233
-0.362034 0.419393
-0.335232 0.439993
-0.348806 0.413698
-0.343084 0.433166
-0.354449 0.406823
-0.378949 0.431342
-0.38043 0.495607
-0.443593 0.440494
-0.461598 0.47669
-0.458382 0.548756
-0.467975 0.56011
-0.451132 0.552917
-0.440178 0.531588
-0.410514 0.518549
-0.369947 0.455111
-0.338795 0.464605
-0.29121 0.499354
-0.308574 0.536052
-0.346923 0.525088
-0.377984 0.423372
-0.374312 0.445207
-0.3805 0.417532
-0.388084 0.42837
-0.39539 0.410854
-0.339958 0.447599
-0.369673 0.355354
-0.338731 0.405111
-0.373788 0.406864
-0.374496 0.474479
-0.40834 0.475087
-0.425508 0.425913
-0.428807 0.409124
-0.445308 0.455904
-0.458116 0.439148
-0.463605 0.504596
-0.46849 0.523205
-0.523932 0.469768
-0.567978 0.361178
-0.548349 0.412907
-0.536852 0.403121
-0.500604 0.424898
-0.492013 0.35532
-0.413077 0.379431
-0.35971 0.373819
-0.363093 0.321046
-0.359555 0.329393
-0.352384 0.38709
-0.387524 0.40959
-0.417972 0.410178
-0.439183 0.395408
-0.479815 0.373767
-0.510204 0.356262
-0.50947 0.301529
-0.44367 0.362643
-0.410579 0.370419
-0.410166 0.362042
-0.40346 0.403439
-0.437391 0.380221
-0.472877 0.326025
-0.468366 0.386215
-0.485244 0.332407
-0.530135 0.299512
-0.555035 0.283412
-0.519845 0.394902
-0.547997 0.328254
-0.531282 0.331944
-0.552415 0.298773
-0.573109 0.285247
-0.546354 0.308499
-0.551895 0.34336
-0.542834 0.266971
-0.530138 0.282422
-0.560537 0.169015
-0.607132 0.136682
-0.599473 0.224119
-0.624678 0.161284
-0.639709 0.189505
-0.659802 0.226923
-0.648353 0.225582
-0.668324 0.18702
-0.626996 0.291693
-0.591461 0.304708
-0.603371 0.173462
-0.587514 0.207727
-0.572914 0.243655
-0.587827 0.233084
-0.607587 0.204013
-0.609839 0.213472
-0.639212 0.129899
-0.629358 0.266224
-0.666126 0.215527
-0.65174 0.197479
-0.628622 0.23623
-0.633626 0.174999
-0.602545 0.286217
-0.60876 0.271533
-0.595039 0.269441
-0.605699 0.167541
-0.611747 0.137214
-0.576065 0.222046
-0.546348 0.278564
-0.552286 0.190011
-0.542727 0.187632
-0.542953 0.219161
-0.56939 0.212562
-0.60983 0.125703
-0.604382 0.181715
-0.635137 0.190344
-0.647341 0.172023
-0.587411 0.193327
-0.548865 0.229687
-0.572131 0.138648
-0.543689 0.194913
-0.530233 0.2502
-0.562572 0.145703
-0.52989 0.201529
-0.518179 0.188415
-0.523461 0.132117
-0.543463 0.0848001
-0.564861 0.0980729
-0.597331 0.142785
-0.612591 0.124795
-0.630972 0.114039
-0.653025 0.0913876
-0.662247 0.0903182
-0.672642 0.124833
-0.682347 0.0912063
-0.653106 0.147832
-0.653243 0.0827754
-0.61619 0.148255
-0.606367 0.188434
-0.610334 0.180662
-0.593768 0.202567
-0.573507 0.164666
-0.548422 0.158545
-0.506855 0.258281
-0.557389 0.152035
-0.56148 0.13781
-0.566096 0.127887
-0.584017 0.131298
-0.610357 0.143989
-0.615178 0.219468
-0.679453 0.205362
-0.696643 0.183323
-0.693029 0.180279
-0.703505 0.101225
-0.705111 0.117036
-0.646045 0.202814
-0.642822 0.159701
-0.628949 0.162468
-0.62695 0.147869
-0.602852 0.179294
-0.599424 0.176227
-0.567188 0.205523
-0.581904 0.195579
-0.593592 0.166588
-0.595648 0.235166
-0.607343 0.208288
-0.579689 0.248248
-0.576043 0.189162
-0.583358 0.149958
-0.592087 0.0742442
-0.599055 0.0898521
-0.611661 0.149532
-0.584514 0.175815
-0.561656 0.23421
-0.558244 0.179549
-0.562901 0.163822
-0.560299 0.166224
-0.554504 0.184128
-0.539126 0.177362
-0.534296 0.222134
-0.536312 0.253098
-0.521042 0.345722
-0.492446 0.447607
-0.51947 0.418092
-0.487408 0.509836
-0.577716 0.38891
-0.578423 0.436237
-0.5623 0.470551
-0.635407 0.328768
-0.642833 0.304787
-0.644796 0.324725
-0.618312 0.3006
-0.604941 0.181272
-0.539802 0.233769
-0.516547 0.248376
-0.499931 0.26254
-0.467258 0.336878
-0.475266 0.318145
-0.461365 0.341087
-0.451681 0.365417
-0.44598 0.409454
-0.476893 0.343813
-0.50633 0.373769
-0.507016 0.366761
-0.514806 0.386531
-0.450407 0.436973
-0.426901 0.425609
-0.399148 0.457006
-0.385322 0.450528
-0.389648 0.378526
-0.385299 0.344794
-0.376573 0.342601
-0.368925 0.312605
-0.369108 0.314488
-0.337616 0.29225
-0.312551 0.330163
-0.352527 0.312992
-0.372874 0.296573
-0.387357 0.293688
-0.35281 0.389605
-0.405876 0.346101
-0.430401 0.335149
-0.461972 0.2869
-0.454782 0.334312
-0.46761 0.322118
-0.471295 0.37495
-0.4753 0.354537
-0.464414 0.339949
-0.417209 0.346244
-0.401722 0.334111
-0.370283 0.345831
-0.377099 0.286985
-0.390344 0.237433
-0.388355 0.293433
-0.409768 0.22906
-0.401964 0.339202
-0.445953 0.259117
-0.457747 0.288805
-0.442531 0.328965
-0.460292 0.260834
-0.44464 0.330744
-0.482991 0.237547
-0.447405 0.309068
-0.424852 0.308223
-0.439813 0.20936
-0.426279 0.279881
-0.417196 0.341861
-0.437202 0.287082
-0.434298 0.324017
-0.451865 0.270343
-0.440405 0.326611
-0.456172 0.294319
-0.437345 0.320912
-0.46457 0.270985
-0.458228 0.295047
-0.475674 0.261717
-0.47918 0.225994
-0.475375 0.300359
-0.497902 0.282073
-0.49166 0.253813
-0.435662 0.337594
-0.421773 0.295591
-0.409467 0.292803
-0.412334 0.26942
-0.394697 0.298009
-0.342199 0.355436
-0.344176 0.342509
-0.344792 0.364344
-0.377763 0.318579
-0.407853 0.32796
-0.440079 0.301832
-0.4528 0.299556
-0.453333 0.263481
-0.434684 0.237311
-0.408475 0.223871
-0.343547 0.31938
-0.360073 0.265378
-0.3788 0.236132
-0.376317 0.245752
-0.420293 0.189978
-0.433949 0.209113
-0.436163 0.237467
-0.454774 0.170953
-0.430205 0.228139
-0.440609 0.1568
-0.454123 0.119049
-0.418856 0.260837
-0.442372 0.20112
-0.410248 0.228363
-0.39529 0.256618
-0.396069 0.250772
-0.42715 0.219931
-0.468147 0.168592
-0.507297 0.077027
-0.538579 0.146086
-0.530214 0.199321
-0.513317 0.222916
-0.527293 0.218058
-0.523638 0.230336
-0.535306 0.253104
-0.536711 0.242188
-0.505523 0.251872
-0.488203 0.215887
-0.446087 0.317673
-0.493768 0.275147
-0.536066 0.2335
-0.542215 0.244442
-0.531736 0.230246
-0.484538 0.272853
-0.455517 0.254891
-0.443326 0.241192
-0.465772 0.208308
-0.472417 0.225727
-0.466207 0.22916
-0.440067 0.25871
-0.445746 0.267377
-0.468502 0.22406
-0.470447 0.198062
-0.457545 0.240527
-0.448189 0.280243
-0.460383 0.252781
-0.449595 0.2543
-0.434536 0.298514
-0.440534 0.263336
-0.442668 0.293842
-0.452533 0.301435
-0.448744 0.289615
-0.410884 0.291156
-0.392785 0.290392
-0.418518 0.213044
-0.416201 0.276074
-0.432773 0.293201
-0.433804 0.312594
-0.377976 0.393475
-0.391857 0.291574
-0.333392 0.343234
-0.369138 0.252889
-0.332975 0.330669
-0.348512 0.297153
-0.349385 0.263912
-0.32434 0.283028
-0.328827 0.21144
-0.317336 0.244376
-0.307416 0.281889
-0.309946 0.269414
-0.273253 0.300075
-0.293864 0.241695
-0.299974 0.16901
-0.311616 0.197518
-0.31316 0.229447
-0.335381 0.208508
-0.339937 0.23196
-0.357245 0.232033
-0.341521 0.318925
-0.340872 0.299886
-0.358036 0.285954
-0.356916 0.325379
-0.40157 0.26913
-0.425131 0.257175
-0.440784 0.258654
-0.439929 0.248097
-0.399637 0.29601
-0.3694 0.29616
-0.344644 0.324736
-0.355037 0.342485
-0.354821 0.354621
-0.382863 0.309444
-0.397608 0.239951
-0.387793 0.31857
-0.372899 0.292725
-0.381337 0.294743
-0.362624 0.309244
-0.337356 0.334121
-0.350021 0.293249
-0.379421 0.258137
-0.348884 0.286577
-0.297409 0.350609
-0.286239 0.317442
-0.30175 0.317722
-0.290571 0.357912
-0.321693 0.275546
-0.271467 0.316136
-0.212383 0.359124
-0.21284 0.316249
-0.216367 0.301076
-0.22886 0.328787
-0.240992 0.366781
-0.276174 0.369585
-0.254741 0.401123
-0.267329 0.373095
-0.26103 0.346318
-0.269163 0.298835
-0.256232 0.338707
-0.26672 0.334022
-0.282437 0.282755
-0.271182 0.30901
-0.272818 0.285914
-0.286317 0.237252
-0.309124 0.2753
-0.309293 0.313449
-0.351911 0.284533
-0.351816 0.295653
-0.389603 0.245496
-0.407866 0.203512
-0.409266 0.218309
-0.425222 0.149681
-0.416025 0.222599
-0.416494 0.198478
-0.39011 0.251867
-0.391355 0.259045
-0.388518 0.234136
-0.382908 0.237881
-0.379275 0.246927
-0.355673 0.323583
-0.408615 0.257175
-0.457787 0.213485
-0.457092 0.238673
-0.445467 0.217948
-0.418144 0.192648
-0.396959 0.233442
-0.432123 0.198904
-0.433156 0.20801
-0.446254 0.229395
-0.498929 0.0952913
-0.503552 0.206382
-0.534507 0.164671
-0.562478 0.230154
-0.551782 0.267973
-0.558128 0.210184
-0.575269 0.205787
-0.550174 0.300512
-0.565155 0.242306
-0.552638 0.263429
-0.578366 0.213393
-0.592406 0.205094
-0.607864 0.1366
-0.615659 0.180604
-0.636189 0.192487
-0.647401 0.157947
-0.666856 0.188881
-0.671524 0.16651
-0.652901 0.178126
-0.6535 0.117254
-0.635146 0.133868
-0.628609 0.156832
-0.632507 0.184409
-0.628595 0.162758
-0.608047 0.205767
-0.624934 0.129597
-0.632107 0.153232
-0.645532 0.200202
-0.684667 0.134976
-0.646334 0.206424
-0.653787 0.144892
-0.637922 0.198328
-0.633068 0.121268
-0.641775 0.168803
-0.628511 0.215246
-0.649895 0.0745508
-0.649676 0.165216
-0.667393 0.0579283
-0.666615 0.109236
-0.686074 0.111362
-0.68692 0.0473858
-0.68446 0.00748287
-0.669072 0.056258
-0.665284 0.0340845
-0.628525 0.11586
-0.646417 0.0871004
-0.645489 0.0786565
-0.610531 0.13426
-0.606865 0.163874
-0.627542 0.148939
-0.659459 0.165933
-0.707592 0.123758
-0.708391 0.146996
-0.699799 0.146211
-0.700791 0.149235
-0.721364 0.16666
-0.71578 0.20369
-0.731716 0.157433
-0.76227 0.111541
-0.757949 0.126931
-0.759746 0.133687
-0.783697 0.0831765
-0.795376 0.00340118
-0.826345 0.0224929
-0.827229 0.0764325
-0.823628 0.111109
-0.812575 0.117683
-0.825375 0.0674062
-0.826824 0.0650883
-0.825644 0.041341
-0.80221 0.112247
-0.797783 0.0765301
-0.798754 0.0650178
-0.779507 0.136507
-0.793345 0.0305691
-0.779042 0.0940819
-0.775689 0.130389
-0.764609 0.118058
-0.744394 0.167332
-0.693523 0.194329
-0.699476 0.171587
-0.721938 0.102731
-0.726431 0.158888
-0.721171 0.123705
