# Supplementary material for: Stochastic bond dynamics facilitates alignment of malaria parasite at erythrocyte membrane upon invasion
Source: eLife. 2020 May 18;9:e56500. doi: 10.7554/eLife.56500 (PMC7269671; doi:10.7554/eLife.56500)
Supplement: Figure 2—source data 1. [file elife-56500-fig2-data1.zip › PARA_POSITIONS/pos63.dat]

4.07645 0.330827
4.06582 0.112041
4.03774 0.502553
4.0052 0.211602
3.96762 0.546994
3.97057 0.463689
3.9904 0.345433
4.00356 0.377568
4.00755 0.526057
3.99635 0.371878
3.9896 0.281
4.00379 0.0851252
4.03816 0.389903
4.05658 0.141689
4.03999 0.279134
4.002 0.132961
3.95006 0.205577
3.92038 0.0739982
3.91302 0.237983
3.89879 0.0781871
3.90556 0.11675
3.92609 0.155402
3.92989 0.203282
3.91768 0.316688
3.94272 0.292615
3.94584 0.296654
3.97494 0.213161
4.00133 0.209918
3.99699 0.0973283
3.96625 -0.0332851
3.95433 0.0676247
3.94107 0.35026
3.90962 0.265708
3.89614 0.102028
3.86864 0.234647
3.8619 0.279993
3.84298 0.130339
3.85224 0.11642
3.87107 0.384565
3.89704 0.15131
3.91264 0.41705
3.90913 0.401018
3.87821 0.229865
3.85566 0.0673245
3.85258 0.187056
3.87858 0.154361
3.92757 0.105775
3.9456 0.147144
3.94957 0.191325
3.91638 0.442436
3.89832 0.371514
3.92331 0.00195476
3.94161 0.16427
3.93744 0.0814811
3.94208 0.218001
3.90958 0.400936
3.89887 0.126668
3.88329 0.136982
3.86518 0.243649
3.86547 0.201973
3.87688 0.171507
3.90103 0.176771
3.92168 0.428099
3.94385 0.360012
3.9557 0.105787
3.99059 -0.038456
4.03387 0.202296
4.06613 0.192602
4.08946 0.186682
4.07399 0.0880564
4.07838 0.229281
4.034 -0.128024
4.01889 0.0654838
4.01336 0.183287
4.00665 0.108651
4.01148 0.0672123
4.01891 0.224391
3.99946 0.287217
3.99231 0.0863131
3.94787 0.304543
3.86712 0.38622
3.832 0.0172293
3.7754 0.30067
3.75677 0.0363016
3.73364 0.240047
3.73551 0.300873
3.73042 0.230222
3.71732 0.261011
3.74072 0.310612
3.76091 0.357363
3.79218 0.124514
3.8434 0.190348
3.91056 0.369151
3.93744 0.169364
3.96211 0.235395
3.98902 0.0573153
4.0147 0.152726
4.01824 0.219881
4.02891 0.359923
4.02661 0.206112
4.00311 -0.0903938
3.99699 0.329668
3.96764 0.0677407
3.95086 -0.152745
3.94445 0.0926483
3.95399 0.179358
3.94977 0.376394
3.95607 0.0921493
3.95216 0.295695
3.95465 0.227106
3.96473 0.0785423
3.98185 0.217131
3.98613 0.0590927
3.99721 0.194919
3.99745 0.255618
4.01341 0.301029
4.02947 0.366522
4.03797 0.279364
4.02454 0.330533
3.99321 0.306857
3.96274 0.0628282
3.96348 0.133084
3.94548 0.234675
3.92967 0.0149139
3.91345 0.138577
3.90332 0.144906
3.88288 0.294247
3.8988 0.207552
3.89499 -0.0998589
3.90029 0.23568
3.84957 0.116949
3.80694 0.0613712
3.75947 -0.234051
3.73168 -0.199297
3.71596 -0.127928
3.72904 -0.161068
3.77887 0.00733909
3.83284 0.0324342
3.87661 -0.0158963
3.86784 -0.178012
3.86194 -0.0540348
3.84211 0.0731153
3.82286 0.0785516
3.80831 0.0104811
3.77262 -0.175425
3.78512 -0.00443123
3.79258 -0.0263095
3.77229 -0.0696257
3.76584 0.362878
3.75241 0.0358993
3.7304 0.210798
3.7237 0.143681
3.70685 0.109085
3.68859 0.269661
3.67361 0.264031
3.70683 0.205927
3.73218 -0.0139859
3.74817 0.128703
3.75885 0.203195
3.76439 0.16031
3.78697 -0.0366019
3.82161 0.18299
3.81273 -0.119342
3.83686 0.191226
3.83934 0.0816545
3.78795 0.461413
3.73974 0.109047
3.72069 0.146778
3.70805 0.408029
3.71048 0.486321
3.75969 0.223451
3.80852 0.415311
3.85742 0.375938
3.92716 0.357453
4.00248 0.461233
4.07729 0.41376
4.10893 0.275006
4.13644 0.201179
4.12486 0.379328
4.08022 0.478138
4.06984 0.239691
4.06017 0.0520473
4.04461 0.0983117
4.06676 0.268394
4.08505 0.319273
4.14145 0.360739
4.16503 0.255499
4.16554 0.0743867
4.15874 0.144991
4.15386 0.106329
4.13756 -0.054982
4.11111 0.240232
4.09331 0.233337
4.06801 0.235618
4.05126 0.423855
4.03505 0.255751
4.04405 0.230228
4.03053 0.305419
4.01087 0.482593
3.98285 0.34484
3.94443 0.194505
3.91785 0.135523
3.90554 0.355031
3.88799 0.288749
3.87717 0.139651
3.87236 0.538913
3.91096 0.271058
3.93367 0.438014
3.96375 0.392024
3.93794 0.622173
3.92269 0.459259
3.92545 0.225514
3.92727 0.38633
3.9809 0.0805898
4.01611 0.104959
4.03745 0.225993
3.99834 0.754196
4.02409 0.396
3.98725 0.578993
3.98542 0.350443
3.95181 0.191153
3.93829 0.432364
3.9075 0.612062
3.91511 0.276658
3.91855 0.533022
3.93582 0.531061
3.96342 0.336785
3.96492 0.341763
3.95472 0.506571
3.94956 0.407023
3.91497 0.405782
3.86845 0.61793
3.86813 0.321195
3.86942 0.570028
3.89774 0.422277
3.92726 0.479274
3.9647 0.152808
3.95247 0.379658
3.99248 0.367962
4.027 0.305475
4.01871 0.459038
3.99828 0.215659
3.98934 0.320008
3.99435 0.236798
4.01011 0.353286
4.02671 0.257221
4.02724 0.26455
4.01104 0.288384
3.99091 0.0991898
3.98748 0.245137
3.99283 0.196582
3.9759 0.00695432
3.99836 0.224319
3.9628 0.329081
3.9753 0.25077
3.95895 0.118695
3.95918 0.172308
3.93612 0.422263
3.94411 0.217709
3.92872 0.312722
3.91805 0.0707936
3.89951 0.201297
3.88012 0.340215
3.88003 0.116039
3.8576 0.0904313
3.83026 -0.10292
3.82735 0.215566
3.82317 0.240538
3.84566 0.152189
3.86118 0.251937
3.86635 0.010622
3.8585 0.266685
3.83933 0.084372
3.83257 0.229741
3.82124 0.0488948
3.82866 0.195657
3.83651 0.142072
3.80841 0.0984028
3.80231 0.21146
3.79635 0.266661
3.80019 0.229864
3.79609 0.290418
3.82502 0.136986
3.85858 0.153675
3.88549 0.1002
3.88119 0.30639
3.87383 -0.0259834
3.85905 0.0937894
3.82172 0.304412
3.82465 -0.00228336
3.81595 0.108085
3.82032 0.122854
3.84271 0.149017
3.84979 0.204027
3.8762 0.0921779
3.90302 -0.0374868
3.93469 0.206844
3.93448 0.107293
3.92271 0.290272
3.91848 0.258486
3.90367 0.138472
3.87952 0.13045
3.86278 0.0332402
3.84938 0.217057
3.83669 -0.0662016
3.83934 0.0634031
3.81588 0.125263
3.80477 0.102322
3.79923 0.255452
3.83012 0.145672
3.85438 0.0728922
3.88965 0.0987875
3.96198 0.12223
4.02466 0.153299
4.05987 0.299491
4.10567 0.217725
4.08991 0.00796055
4.05579 -0.00611042
4.00243 0.0822828
3.96594 -0.0701194
3.97595 -0.0546147
4.03284 0.0449472
4.07686 0.121039
4.07827 0.0129914
4.0906 0.251496
4.09359 0.0638446
4.11382 0.154072
4.13426 -0.17256
4.17688 0.0486937
4.19253 -0.0360092
4.17436 0.0195678
4.15404 -0.121782
4.13038 0.02683
4.09423 0.0640192
4.04192 -0.210125
4.03169 0.0577137
4.03509 0.318185
4.06781 0.167269
4.05754 0.0680323
4.0677 0.243673
4.08792 0.190302
4.14357 0.103621
4.21361 0.341134
4.25123 -0.0196178
4.25992 0.116438
4.20032 0.0819657
4.15457 0.0476705
4.13364 0.204325
4.12484 0.305171
4.10073 0.11336
4.08636 0.0870196
4.07589 0.470689
4.0619 0.300911
4.05575 0.109184
4.06953 0.308986
4.08049 0.123564
4.05683 0.317573
4.03908 0.370633
4.01415 0.307085
4.00963 0.2814
4.00246 0.262187
3.99767 0.204583
3.98481 0.189864
3.97423 0.130775
4.0067 0.121932
3.99493 0.409026
4.01899 0.30924
4.04743 0.262518
4.0433 0.281198
4.00162 0.479824
3.99062 0.336723
3.93661 0.0742151
3.94577 0.166439
3.95159 0.208287
3.95709 0.301864
3.97078 0.388824
3.99816 0.280995
3.994 0.509345
3.99649 0.411985
3.9601 0.515175
3.95351 0.317889
3.9804 0.202921
4.03702 0.40924
4.1553 0.127474
4.21208 0.148342
4.24362 0.206074
4.21143 0.0344386
4.17109 0.104951
4.16329 0.342109
4.14563 0.393039
4.12413 0.698278
4.08809 0.402129
4.03679 0.174144
4.00913 0.242616
3.96994 0.241635
3.98051 0.225001
3.96555 0.599841
3.98127 0.193984
4.00742 0.242955
3.96694 0.456914
3.9432 0.312386
3.91275 0.347714
3.91387 0.204352
3.89339 0.184171
3.90548 0.178934
3.9082 0.315345
3.92867 0.248322
3.90561 0.344225
3.85089 0.409382
3.85494 0.356956
3.8426 0.170939
3.81982 0.255115
3.79546 0.204805
3.79199 0.150181
3.80036 0.323013
3.76929 0.301674
3.73572 0.178114
3.67918 0.347507
3.67951 0.156061
3.67906 0.150419
3.68617 0.246676
3.65531 0.153276
3.62717 0.251091
3.62864 0.150611
3.67302 0.166004
3.69933 0.186094
3.72087 0.0279718
3.71486 0.209721
3.68697 -0.0399959
3.65754 0.360458
3.63438 0.356897
3.6423 0.197791
3.64098 0.0461988
3.6529 0.227445
3.6814 0.251024
3.67067 0.157046
3.6927 0.126556
3.70217 0.0893801
3.65704 -0.137174
3.65773 0.112467
3.63157 0.0964544
3.63104 0.158469
3.63155 0.0952848
3.65934 -0.136045
3.70521 0.0103691
3.73373 -0.0524797
3.74153 0.141318
3.76123 0.0943372
3.76463 0.154872
3.73673 0.043454
3.73246 -0.0942574
3.70544 0.0759532
3.67617 0.294353
3.6611 0.03627
3.65295 0.028565
3.6159 -0.192716
3.5971 -0.12075
3.60223 -0.0274269
3.59013 0.0537621
3.59808 0.20847
3.5961 0.159823
3.56956 0.103095
3.5858 0.245078
3.58008 0.102988
3.56174 0.14293
3.51695 -0.0182836
3.53192 0.255865
3.52343 0.216495
3.53182 0.0754456
3.53684 -0.0331444
3.52412 0.309394
3.51743 0.325646
3.49122 -0.0269531
3.52362 -0.00584897
3.51956 0.4048
3.55589 0.228584
3.58301 0.185841
3.60814 0.215223
3.60746 0.288891
3.60386 0.2866
3.5992 0.103848
3.60104 0.0395768
3.60278 0.364443
3.60102 -0.0490159
3.61946 0.234687
3.59119 -0.0283659
3.60355 0.0494328
3.5752 0.0565807
3.5702 0.062564
3.583 0.130238
3.61612 0.195531
3.64463 0.200466
3.62805 0.00731914
3.63357 -0.218479
3.6309 -0.0155641
3.66515 0.183916
3.69204 0.0475866
3.69739 -0.231447
3.67595 -0.0264139
3.62296 0.220287
3.55509 -0.0295212
3.50246 0.15441
3.47532 0.463606
3.50638 0.0878648
3.52382 0.118128
3.50293 -0.168144
3.48595 0.0167136
3.47677 0.19769
3.44442 0.262669
3.4447 -0.0452267
3.42403 -0.0935275
3.3895 -0.056761
3.36445 0.00943105
3.36065 -0.00369499
3.36452 -0.0729869
3.38908 -0.12288
3.46316 0.158864
3.47143 -0.0800104
3.54777 0.0350858
3.568 0.154904
3.53889 -0.0957844
3.52066 0.0276499
3.50861 0.132271
3.52376 0.149589
3.54712 0.0736994
3.58562 0.112159
3.59616 -0.0452144
3.59852 -0.0505606
3.60404 0.0194819
3.58089 0.165651
3.56102 0.22553
3.54615 0.094902
3.5391 -0.0804541
3.56285 0.286674
3.55528 0.256751
3.53697 0.140879
3.51524 0.12425
3.49459 0.148973
3.49251 0.00550868
3.47268 -0.204799
3.51146 0.562409
3.54765 0.299978
3.55859 0.0852672
3.58769 0.3569
3.58141 0.21043
3.60507 0.313259
3.62103 0.378233
3.62278 0.0582079
3.63804 0.271296
3.63521 0.00946335
3.6648 0.186802
3.6904 0.363439
3.69204 0.0959636
3.70412 -0.0602582
3.68505 -0.0794506
3.6839 0.170159
3.65085 0.101522
3.63036 0.351816
3.6406 0.156491
3.65276 0.227816
3.65253 0.0810276
3.65249 0.322412
3.66397 0.370784
3.71476 0.289982
3.66739 0.233312
3.68918 0.25991
3.68319 0.203295
3.67334 0.25864
3.66678 0.259796
3.63638 0.369098
3.61544 0.604101
3.61528 0.315217
3.66715 0.282038
3.67756 0.118571
3.71097 0.144829
3.68561 0.179556
3.70767 0.118594
3.70001 0.0127161
3.64957 0.0459031
3.63367 0.00777167
3.62258 -0.0767472
3.61988 0.0494537
3.58506 0.0344739
3.53909 0.0111897
3.52861 0.0115278
3.55172 0.0325482
3.56393 0.234728
3.61074 0.266449
3.62922 0.344428
3.68715 0.323581
3.72014 -0.145948
3.76022 0.0767492
3.79385 0.0427326
3.80546 -0.188338
3.88948 0.0868387
3.9087 0.326877
3.92836 0.2072
3.89767 0.481104
3.8447 0.227834
3.792 0.235961
3.77727 0.0417338
3.74137 0.36905
3.73115 0.156374
3.74277 0.262107
3.7615 0.380584
3.78318 0.48632
3.81947 0.391927
3.83418 0.259881
3.85069 0.153929
3.8281 -0.00302282
3.85216 0.385764
3.80915 0.165441
3.81558 0.48303
3.82157 0.228341
3.83348 0.217709
3.79412 0.00426497
3.78202 0.298684
3.77611 0.394798
3.79606 0.431487
3.79925 0.348807
3.75991 0.49781
3.75253 0.293891
3.74747 0.276459
3.74191 0.353842
3.69827 0.599773
3.68798 0.333374
3.67735 0.234546
3.65594 0.291067
3.6568 0.184093
3.66801 0.455393
3.65961 0.193284
3.66481 0.223219
3.66261 0.215899
3.65508 0.319047
3.69086 0.160387
3.71363 -0.0798529
3.75791 0.346616
3.82964 0.202216
3.83058 0.294371
3.83014 0.181103
3.78553 0.345244
3.72059 0.46388
3.69007 0.21344
3.70753 0.097631
3.74178 0.198619
3.76047 0.207348
3.85525 0.104316
3.92516 0.31054
3.97224 0.163454
3.95747 -0.102207
3.95612 0.101414
3.91875 0.0468019
3.89444 0.115037
3.91354 0.0756938
3.88693 -0.0205509
3.88939 0.0265088
3.84319 0.0396344
3.82886 0.186131
3.81782 0.517616
3.83694 0.201019
3.86121 0.150607
3.86007 0.00210982
3.87732 0.0248773
3.89196 -0.018496
3.92144 0.0298799
3.91953 -0.23341
3.92315 -0.324301
3.97116 -0.214016
3.93809 -0.0134208
3.9177 -0.0414295
3.89652 0.127498
3.86574 -0.0667117
3.86307 0.117474
3.86548 0.0914367
3.85051 0.0671419
3.83883 0.261876
3.85147 0.123121
3.82347 0.104324
3.85739 0.166035
3.90101 -0.0789578
3.95517 0.0146701
3.97558 0.175738
3.96964 -0.141112
3.96928 -0.222204
3.93319 -0.214432
3.98105 0.135612
3.96473 -0.117351
3.94408 0.117801
3.96093 0.0962205
3.97267 0.217563
3.996 0.174138
3.9998 -0.0102803
3.98651 0.0506441
3.9981 -0.0645427
3.96981 -0.200742
3.92909 -0.0320537
3.8722 -0.334286
3.83346 -0.029135
3.79345 -0.0385703
3.78067 0.243357
3.77146 0.170555
3.73981 -0.00406232
3.79435 0.2521
3.79332 0.201706
3.81536 0.0184107
3.81466 0.0438199
3.82036 0.218192
3.7907 0.475749
3.7628 0.13482
3.71544 -0.0301652
3.71042 0.449374
3.72204 0.264721
3.74515 0.141472
3.75879 0.0860688
3.76926 0.312346
3.76306 0.093649
3.73959 0.1211
3.72308 0.205213
3.71445 0.341365
3.7146 0.292681
3.72354 0.268638
3.76457 0.0865965
3.76965 0.310138
3.78123 0.228829
3.76779 0.428653
3.75169 0.226547
3.74612 0.170005
3.73612 0.188562
3.75885 0.282752
3.78457 0.0170991
3.80261 0.172357
3.82056 0.247544
3.83718 0.466934
3.83243 0.244598
3.81141 0.331337
3.79 0.710452
3.78079 0.550447
3.78009 0.530314
3.76003 0.659879
3.75508 0.561938
3.79233 0.373491
3.79908 0.580047
3.83707 0.669359
3.8527 0.544833
3.83744 0.668608
3.81274 0.70746
3.80821 0.670153
3.80763 0.485482
3.81405 0.579232
3.81248 0.455339
3.828 0.601592
3.83929 0.62675
3.83056 0.611081
3.79794 0.415656
3.7386 0.524795
3.74506 0.537592
3.7351 0.431908
3.73406 0.320379
3.7231 0.217664
3.73806 0.372165
3.75039 0.51557
3.76422 0.283525
3.77061 0.310153
3.75433 0.359727
3.71148 0.191307
3.66703 0.096603
3.63334 0.376524
3.60677 0.367951
3.57853 0.407005
3.58243 0.320427
3.62162 0.136474
3.66076 0.132408
3.7059 0.0661281
3.77036 0.47403
3.82952 0.248584
3.83467 0.205864
3.8309 0.379467
3.83533 0.484999
3.82663 0.43171
3.83303 0.463964
3.83168 0.593378
3.84518 0.552564
3.86327 0.471172
3.87497 0.441748
3.87769 0.446639
3.82728 0.66488
3.79906 0.393874
3.79462 0.564058
3.77586 0.571715
3.80821 0.516256
3.80761 0.713039
3.85962 0.221094
3.87758 0.391646
3.8725 0.322291
3.85158 0.36975
3.83866 0.527727
3.82993 0.557199
3.84164 0.529354
3.81448 0.789955
3.83138 0.7243
3.84289 0.495808
3.79414 0.821121
3.76417 0.769172
3.76919 0.440719
3.72105 0.740228
3.75295 0.489345
3.7415 0.475748
3.78932 0.44176
3.76952 0.72903
3.76888 0.660272
3.75441 0.529524
3.7586 0.573422
3.72656 0.46353
3.73489 0.685242
3.72084 0.633711
3.70728 0.780053
3.70475 0.705971
3.71529 0.412314
3.66193 0.523506
3.60801 0.558374
3.57084 0.690843
3.57406 0.396413
3.53771 0.74291
3.54876 0.572832
3.56511 0.794223
3.64121 0.68769
3.69991 0.736151
3.75028 0.408155
3.75966 0.761383
3.79993 0.603178
3.81138 0.755938
3.83303 0.687019
3.79705 0.774415
3.82759 0.624659
3.8212 0.651015
3.79231 0.5397
3.75806 0.547369
3.72583 0.611678
3.71084 0.821504
3.75596 0.859549
3.80932 0.775865
3.84731 0.843578
3.87103 0.917311
3.8719 0.932582
3.93188 0.69452
3.93243 0.82218
3.91616 0.954724
3.95969 0.572566
3.92912 0.430533
3.93864 0.420898
3.92852 0.397761
3.92028 0.406503
3.91039 0.630638
3.91497 0.51795
3.91906 0.646488
3.866 0.782276
3.82901 0.973569
3.84664 0.817388
3.89204 0.517669
3.89256 0.748906
3.94771 0.719817
3.9522 0.721088
3.95603 0.696749
3.93978 0.602354
3.86811 0.79223
3.89555 0.622621
3.87942 0.658557
3.9154 0.370473
3.94662 0.376575
3.96829 0.457015
3.9499 0.532472
3.91674 0.620017
3.90326 0.701535
3.90468 0.654573
3.91389 0.677814
3.95808 0.610225
3.97941 0.570606
3.97584 0.627271
3.97809 0.653196
4.01853 0.4476
4.01614 0.639491
4.00696 0.343372
3.99303 0.458161
3.97144 0.613216
3.9705 0.491516
3.95294 0.510694
3.93609 0.672481
3.91291 0.623791
3.93093 0.569999
3.89927 0.669097
3.91033 0.645173
3.88247 0.606399
3.8621 0.601451
3.80688 0.77164
3.8381 0.208682
3.82319 0.529445
3.84406 0.493231
3.8677 0.217434
3.87202 0.568027
3.88879 0.406941
3.8966 0.380049
3.88371 0.353723
3.89149 0.383654
3.87115 0.455293
3.85403 0.566782
3.84296 0.530961
3.81803 0.602397
3.79409 0.505767
3.77812 0.463238
3.72312 0.501275
3.73121 0.414462
3.70181 0.512585
3.72326 0.289998
3.73795 0.605728
3.79043 0.641449
3.8504 0.112319
3.84356 0.623856
3.86084 0.679187
3.85212 0.354543
3.86434 0.1806
3.88553 0.406952
3.88598 0.461496
3.8637 0.627154
3.8156 0.781079
3.80154 0.466199
3.75743 0.533497
3.76951 0.473513
3.77749 0.503887
3.82009 0.383697
3.81061 0.643946
3.81141 0.884779
3.83214 0.794771
3.82798 0.599443
3.80646 0.52479
3.73773 0.749462
3.70221 0.817748
3.74211 0.579903
3.71219 0.83551
3.77273 0.493568
3.76164 0.793626
3.80074 0.721046
3.84084 0.638403
3.85427 0.558126
3.77457 0.814816
3.76611 0.630098
3.70783 0.60387
3.6543 0.660563
3.64998 0.752281
3.66284 0.692073
3.65579 0.754547
3.65576 0.859068
3.67762 0.636477
3.66933 0.777862
3.69272 0.446665
3.70824 0.27778
3.71237 0.701741
3.6741 0.605998
3.6905 0.578513
3.68113 0.569188
3.6159 0.839623
3.64351 0.59173
3.63897 0.435153
3.64696 0.633029
3.66875 0.253466
3.64692 0.462914
3.63132 0.56988
3.64492 0.430478
3.65427 0.437022
3.6302 0.679971
3.6227 0.580336
3.65488 0.498704
3.65109 0.663267
3.70612 0.490951
3.7284 0.460223
3.70606 0.726537
3.69034 0.651073
3.65494 0.777035
3.65898 0.724937
3.63612 0.536069
3.6404 0.847916
3.66313 0.72428
3.69267 0.699163
3.66929 1.03681
3.68536 0.739954
3.66149 0.803953
3.70472 0.614805
3.7874 0.588601
3.82529 0.69659
3.84579 0.623893
3.85481 0.617493
3.85785 0.494845
3.8394 0.923079
3.86369 0.702467
3.84652 0.622162
3.7934 0.768274
3.71773 0.877154
3.69992 0.858674
3.70447 0.819043
3.65038 0.993326
3.67744 0.788745
3.6498 0.967335
3.69104 0.655568
3.68247 0.604322
3.73184 0.329135
3.72304 0.703622
3.70929 0.597595
3.67025 0.399904
3.64016 0.586704
3.61919 0.297103
3.62317 0.687778
3.60346 0.672708
3.65762 0.734659
3.65216 0.480023
3.63008 0.800684
3.59574 1.04118
3.64278 0.635134
3.64464 0.678351
3.62863 0.744694
3.67285 0.446467
3.63471 0.494552
3.60034 0.503504
3.59412 0.51675
3.58873 0.635698
3.60253 0.598949
3.6211 0.335106
3.63146 0.648045
3.63532 0.811618
3.56589 0.974089
3.5635 0.671956
3.49407 0.841473
3.49112 0.590992
3.46996 0.543014
3.44789 0.753339
3.46219 0.66004
3.4802 0.622448
3.4558 0.567081
3.46847 0.704173
3.50504 0.727446
3.54955 0.825316
3.61268 0.57508
3.71377 0.392234
3.72246 0.438505
3.69661 0.508598
3.7014 0.508105
3.64432 0.346928
3.63254 0.363797
3.65404 0.473627
3.65457 0.399614
3.62792 0.601469
3.58514 0.606894
3.5553 0.318899
3.53941 0.346917
3.5225 0.237568
3.51182 0.465511
3.45196 0.38034
3.39289 0.262546
3.38823 0.350341
3.40326 0.251066
3.4042 0.476041
3.46115 0.482357
3.51866 0.516257
3.57968 0.369191
3.61899 0.306871
3.60446 0.227143
3.59389 0.48832
3.53793 0.480783
3.49829 0.359084
3.47456 0.140562
3.4937 0.565932
3.51982 0.425142
3.47953 0.603148
3.4694 0.475154
3.43908 0.354288
3.38841 0.550302
3.34508 0.220566
3.3078 0.516813
3.30521 0.540506
3.30819 0.391005
3.26956 0.51751
3.18052 0.404275
3.11603 0.70519
3.10739 0.835005
3.12593 0.285404
3.13689 0.553683
3.12565 0.627532
3.11942 0.350513
3.12347 0.591404
3.16215 0.534798
3.15214 0.616646
3.16241 0.632179
3.17697 0.469778
3.17617 0.41467
3.16141 0.399541
3.15047 0.410926
3.12506 0.478029
3.12762 0.493388
3.12159 0.443086
3.08876 0.311884
3.05036 0.292436
3.03279 0.440164
2.95477 0.347886
2.96315 0.352171
2.93319 0.403229
2.95454 0.411478
2.99678 0.385352
2.99976 0.56943
3.03492 0.536276
3.02713 0.591841
3.05253 0.501562
3.0177 0.208209
3.00362 0.518874
3.00278 0.376044
3.00741 0.514674
3.03879 0.157296
3.06285 0.319055
3.13476 0.242005
3.18367 0.538512
3.20891 0.508859
3.2391 0.278077
3.21826 0.575924
3.17799 0.424165
3.20833 0.542051
3.22056 0.169655
3.24015 0.380785
3.2006 0.494611
3.13881 0.416929
3.11734 0.167483
3.12585 0.426332
3.14693 0.553633
3.14803 0.536439
3.16975 0.450458
3.18738 0.273494
3.21809 0.348517
3.26191 0.546511
3.33312 0.480314
3.31581 0.118894
3.29222 0.41985
3.23883 0.487885
3.15203 0.297476
3.10145 0.345634
3.08352 0.226852
3.10743 0.461277
3.17914 0.270487
3.20566 0.594737
3.25224 0.41367
3.29708 0.230639
3.35718 0.35633
3.37977 0.416394
3.43638 0.451958
3.47293 0.341258
3.45235 0.49067
3.44689 0.0915569
3.44787 0.389726
3.39274 0.480224
3.35928 0.540317
3.35384 0.439782
3.3692 0.357866
3.38783 0.303329
3.38201 0.341957
3.35974 0.475201
3.34646 0.259098
3.25831 0.0882096
3.29368 0.341352
3.27997 0.255989
3.32379 0.282405
3.33896 0.479958
3.32902 0.402569
3.33508 0.374396
3.31313 0.537944
3.2766 0.237605
3.27259 0.288851
3.22128 0.401386
3.23429 0.525512
3.2397 0.602446
3.30878 0.33658
3.30571 0.310953
3.34756 0.187554
3.34127 0.408762
3.2898 0.111408
3.31927 0.39166
3.36624 0.551469
3.368 0.41181
3.35274 0.47334
3.29149 0.499113
3.30106 0.58543
3.28043 0.581703
3.2555 0.212946
3.2619 0.630855
3.23946 0.461492
3.25146 0.560191
3.28696 0.362842
3.30236 0.446604
3.30717 0.487544
3.29311 0.0817962
3.22106 0.51617
3.18369 0.411613
3.18659 0.233131
3.20941 0.312608
3.21115 0.316909
3.21664 0.531784
3.1808 0.339125
3.14767 0.495269
3.13242 0.262825
3.14993 0.439999
3.12474 0.313729
3.13476 0.465765
3.09246 0.266941
3.11905 0.374929
3.15277 0.247101
3.13491 0.622599
3.13292 0.555643
3.14193 0.58822
3.05064 0.617533
3.01638 0.578349
2.97734 0.401398
2.93035 0.441582
2.90039 0.54014
2.92118 0.349889
2.91534 0.744689
2.97787 0.534804
3.03235 0.377281
3.02895 0.625826
3.04006 0.495687
3.00732 0.587215
2.97655 0.401363
2.94843 0.454133
2.98084 0.308952
3.00032 0.352278
3.02895 0.440109
3.05907 0.409073
3.04739 0.496205
3.04501 0.463251
3.04124 0.460701
3.00361 0.542223
2.98161 0.493017
2.96557 0.527924
2.98137 0.246888
2.97329 0.379942
2.98049 0.4502
2.97007 0.50853
2.97183 0.416616
2.92423 0.62507
2.92763 0.57145
2.9016 0.320657
2.86711 0.514118
2.84053 0.359621
2.79157 0.6793
2.76448 0.348313
2.76403 0.438101
2.78487 0.338929
2.80114 0.411701
2.86295 0.317026
2.93138 0.506938
2.92217 0.496943
3.02054 0.517818
3.04428 0.412617
3.0812 0.43937
3.08472 0.623872
3.05689 0.65177
3.02752 0.31395
3.00165 0.601809
2.94436 0.703428
2.96288 0.433918
2.94235 0.41192
3.01379 0.421546
3.10886 0.5203
3.18071 0.430343
3.22308 0.426025
3.23302 0.60766
3.28228 0.408479
3.26407 0.570539
3.24833 0.206947
3.18114 0.506834
3.1929 0.604055
3.20461 0.422356
3.22922 0.433131
3.30802 0.373965
3.33309 0.274331
3.33805 0.344863
3.33348 0.573748
3.30642 0.515283
3.28521 0.477368
3.24447 0.686332
3.19335 0.647826
3.15734 0.617576
3.16803 0.680482
3.18477 0.44863
3.12589 0.607671
3.15971 0.444391
3.18539 0.316244
3.23314 0.417047
3.25207 0.519086
3.22952 0.361387
3.15787 0.0869325
3.09633 0.344313
3.06658 0.417701
3.05444 0.400177
3.0882 0.454429
3.14431 0.545898
3.17205 0.125311
3.228 0.129817
3.21869 0.214916
3.21454 0.226217
3.20154 0.34989
3.19027 0.565187
3.17311 0.174076
3.21004 0.442154
3.18468 0.32769
3.22875 0.197507
3.22531 0.265207
3.27776 0.512992
3.24911 0.210056
3.29658 0.344494
3.30654 0.200816
3.3228 0.418169
3.2752 0.188303
3.28019 0.589872
3.27849 0.310073
3.26086 -0.0526791
3.26332 0.450667
3.29765 0.39742
3.30531 0.619314
3.32422 0.412506
3.36029 0.527074
3.3798 0.436789
3.36995 0.00998242
3.35437 0.682203
3.34299 0.341839
3.28424 0.342055
3.26142 0.365319
3.26143 0.305983
3.23339 0.490878
3.23504 0.26499
3.24788 0.293781
3.26639 0.530862
3.26479 0.342354
3.269 0.54128
3.20385 0.218672
3.219 0.264002
3.22517 0.283687
3.24801 0.265231
3.24747 0.447048
3.26827 0.279207
3.26396 0.253384
3.26207 0.198636
3.30472 0.521007
3.28382 0.167688
3.26374 0.299704
3.19543 0.335197
3.1417 0.491806
3.08466 0.392852
3.05098 0.236062
3.0612 0.155124
3.031 0.282716
3.01382 0.466699
3.02309 0.320875
2.98539 0.471119
2.99321 0.0687985
2.99752 0.192188
2.98731 0.111724
2.98685 0.3249
2.9528 0.37938
2.89799 0.0986505
2.91431 0.372381
2.9036 0.446579
2.9442 0.284198
2.9491 0.319077
2.97222 0.215625
2.97614 0.264369
3.01453 0.379675
2.99953 0.350934
2.98022 0.229216
3.02385 0.276877
3.03311 0.280257
3.02456 0.166322
2.96414 0.236822
2.96089 0.0928586
2.94999 0.28451
2.94476 0.124117
2.9558 0.394237
2.96109 0.253774
2.94688 0.148741
2.95654 0.26178
2.9654 -0.136052
3.00444 0.0901161
3.02091 0.124535
3.06797 0.433557
3.04649 0.392223
3.1043 0.184957
3.15342 0.13715
3.17204 0.333633
3.12919 0.235445
3.09805 0.171033
3.12582 0.288147
3.14489 0.374059
3.15423 0.216915
3.22992 0.27318
3.21461 0.377004
3.24068 0.288313
3.18513 0.0595289
3.2052 0.414917
3.24577 0.47415
3.24304 0.315522
3.28308 0.343994
3.32184 0.538809
3.35611 0.372351
3.33685 0.326036
3.27221 0.175398
3.25206 0.529854
3.26224 0.468585
3.24241 0.463934
3.22046 0.357868
3.26019 0.401413
3.30399 0.275385
3.32796 0.18028
3.29958 0.596139
3.31738 0.19704
3.29149 0.44766
3.27398 0.402175
3.30055 0.271411
3.32292 0.299735
3.27243 0.186484
3.30107 0.176305
3.28763 0.0923548
3.30161 -0.127065
3.34497 -0.0957372
3.37781 0.10727
3.35313 0.0258929
3.36974 0.160663
3.39523 0.208166
3.37762 0.218677
3.3649 0.165672
3.34151 -0.0160545
3.29287 0.0167992
3.3126 0.219339
3.31715 0.125556
3.29818 0.179656
3.27435 0.266664
3.31 0.192524
3.32981 0.317866
3.28919 -0.103729
3.32911 0.0135918
3.30799 0.200239
3.3224 0.17323
3.30393 0.19875
3.3177 0.140489
3.26705 0.0253191
3.31612 0.14236
3.30134 -0.0272652
3.29925 0.351135
3.27391 0.111884
3.2737 0.439991
3.25125 0.127405
3.28099 0.146905
3.26494 -0.0457007
3.33819 0.139302
3.34411 -0.0856285
3.36292 -0.25641
3.43106 0.39406
3.36202 0.119051
3.32423 -0.129172
3.26875 0.19028
3.30316 0.0182069
3.25998 0.0170943
3.28088 0.347703
3.28085 0.51455
3.28202 -0.00204716
3.34057 0.0237729
3.40026 0.276687
3.37821 0.0182212
3.4302 0.444505
3.42118 0.210007
3.42186 0.50315
3.403 0.226266
3.41416 0.134208
3.3929 0.115293
3.41228 0.410919
3.44923 0.104831
3.46186 0.216821
3.48023 0.186546
3.46365 0.0859565
3.44976 0.130153
3.46013 -0.00780638
3.45307 -0.0466339
3.49044 -0.124197
3.48924 0.0287382
3.48981 -0.0596976
3.46473 -0.24238
3.46218 -0.162683
3.50872 0.0582759
3.48264 -0.250211
3.49436 -0.16099
3.48171 -0.133928
3.45933 -0.0957036
3.43078 -0.0831736
3.44784 0.0499642
3.44433 0.154501
3.42937 -0.00387978
3.45327 0.0287306
3.38446 -0.220134
3.3719 -0.207348
3.39098 0.156274
3.36923 -0.0403053
3.40242 0.356444
3.32511 -0.123967
3.30472 -0.108719
3.26578 -0.174817
3.24224 -0.179539
3.2495 -0.0367679
3.31477 0.156785
3.34967 0.17325
3.35142 -0.23958
3.37811 0.0479248
3.32024 -0.0352335
3.34721 -0.00941038
3.27188 -0.147057
3.31007 0.190617
3.36656 0.128398
3.34876 -0.0791873
3.39659 0.28524
3.37938 0.0992238
3.41828 0.334821
3.40166 0.283974
3.36813 0.224712
3.36104 0.236398
3.36366 0.412615
3.35553 0.10964
3.37885 -0.00143385
3.36857 0.236419
3.32843 0.00692013
3.37147 0.00804463
3.42254 0.152978
3.45161 0.0392338
3.50224 0.35165
3.54984 0.409905
3.50821 0.207546
3.48 -0.0331572
3.47688 0.0287258
3.50044 0.477801
3.52405 0.362346
3.51151 0.270877
3.53655 0.361356
3.48295 0.0474607
3.43291 0.35764
3.37891 0.175848
3.34885 0.367286
3.30153 0.494518
3.34355 0.460887
3.37527 0.227587
3.35999 0.387195
3.33963 0.168861
3.35885 0.204995
3.41477 0.306516
3.40259 0.346467
3.29388 0.414024
3.23802 0.628488
3.24006 0.55388
3.18668 0.144281
3.19618 0.684613
3.18081 0.228858
3.17881 0.105713
3.22913 0.298165
3.27337 0.352991
3.27673 0.433002
3.25499 -0.0395461
3.24563 -0.0171463
3.26898 0.13854
3.31534 0.227794
3.35045 0.444189
3.34285 0.230701
3.34296 0.400718
3.29229 0.441058
3.25876 0.431377
3.22099 0.612319
3.25202 0.552281
3.26191 0.246145
3.2573 0.372886
3.27863 0.315492
3.28593 0.594749
3.31166 0.462626
3.22427 0.418725
3.21449 0.212617
3.16157 0.204352
3.22001 0.128325
3.2784 0.364846
3.33214 0.111304
3.35704 0.306408
3.37978 0.177204
3.36419 0.333464
3.34689 0.0751917
3.32962 0.258853
3.2725 0.0303882
3.26017 0.353938
3.24201 0.416095
3.24078 0.174482
3.29023 0.369036
3.27394 0.613281
3.32354 0.601115
3.30418 0.563313
3.28431 0.567675
3.30378 0.619428
3.30193 0.698059
3.31644 0.377249
3.31296 0.307796
3.29526 0.49548
3.29221 0.369045
3.2558 0.400163
3.23135 0.326422
3.19074 0.609079
3.21527 0.340849
3.22991 0.394142
3.31212 0.475621
3.3322 0.776976
3.3695 0.713837
3.35816 0.288075
3.35626 0.369779
3.32614 0.335234
3.29172 0.547998
3.25041 0.39338
3.24929 0.46542
3.18818 0.313498
3.19462 0.201991
3.17344 0.485673
3.18162 0.476112
3.12487 0.316898
3.07031 0.363859
3.04571 0.361221
3.07151 0.398415
3.13773 0.349305
3.12547 0.39935
3.15595 0.353097
3.15729 0.443572
3.09325 0.471561
3.05294 0.452877
3.00903 0.412668
2.97318 0.434263
2.94892 0.567115
2.96647 0.474196
3.00683 0.274857
3.02116 0.308287
3.02198 0.321542
3.03576 0.476277
2.99408 0.39114
3.07062 0.43806
3.10433 0.313285
3.1904 0.386259
3.19832 0.507858
3.1225 0.260628
3.1356 0.38926
3.14084 0.693263
3.15197 0.343481
3.15421 0.561086
3.18839 0.460308
3.18121 0.235106
3.19164 0.30725
3.17837 0.266772
3.16413 0.480934
3.12266 0.220969
3.1934 0.460855
3.18482 0.337074
3.16982 0.43178
3.13999 0.217499
3.12984 0.328593
3.14439 0.372759
3.13862 0.39526
3.14801 0.644848
3.14026 0.636898
3.1386 0.491583
3.08634 0.657052
3.06402 0.256198
3.03951 0.582822
3.06978 0.385464
3.07768 0.772487
3.12299 0.742934
3.16416 0.635285
3.20531 0.657202
3.22414 0.371387
3.24668 0.389362
3.23183 0.542477
3.16125 0.528915
3.14531 0.699955
3.13769 0.534742
3.18165 0.507146
3.22175 0.588559
3.1992 0.47509
3.16513 0.636704
3.17156 0.42125
3.11753 0.673565
3.1088 0.480234
3.08788 0.5832
3.08062 0.481441
3.01387 0.654782
3.00244 0.338551
3.02036 0.514637
3.07468 0.447024
3.11893 0.512087
3.13516 0.46035
3.14142 0.645226
3.17872 0.500262
3.24582 0.286026
3.1863 0.592883
3.17364 0.505532
3.20051 0.403642
3.24131 0.497776
3.25736 0.585066
3.25289 0.460598
3.22898 0.318358
3.23989 0.416076
3.24037 0.506659
3.25048 0.554315
3.24178 0.680517
3.25653 0.335698
3.26465 0.388713
3.31015 0.299689
3.32726 0.445536
3.36004 0.515295
3.35862 0.538056
3.36712 0.320071
3.31701 0.387637
3.26105 0.127776
3.19253 0.321871
3.20084 0.578398
3.24336 0.472419
3.25676 0.565367
3.25563 0.424394
3.28838 0.364055
3.28282 0.228958
3.30298 0.399918
3.28696 0.337869
3.25739 0.180444
3.24563 0.530103
3.25734 0.640533
3.2828 0.44351
3.2597 0.604817
3.252 0.464503
3.22582 0.603453
3.21729 0.603023
3.21197 0.440029
3.21948 0.683029
3.26005 0.202166
3.2494 0.392567
3.28222 0.179069
3.26665 0.0968442
3.29713 0.306399
3.36196 0.425965
3.39074 0.210172
3.38978 0.235822
3.43138 0.335687
3.43522 0.747833
3.45108 0.413601
3.44736 0.699406
3.4065 0.566172
3.38543 0.73895
3.40861 0.333452
3.43657 0.447389
3.47628 0.391037
3.52792 0.579186
3.52387 0.399133
3.57107 0.390895
3.53833 0.551697
3.50743 0.540465
3.4462 0.30018
3.41607 0.544634
3.39564 0.47768
3.4189 0.687665
3.47858 0.623706
3.51938 0.508167
3.59311 0.317384
3.62344 0.436161
3.62283 0.209941
3.61742 0.456478
3.59728 0.383351
3.5693 0.421108
3.54885 0.393196
3.53737 0.448517
3.49668 0.2277
3.48187 0.302996
3.47028 0.449045
3.47456 0.710047
3.474 0.697408
3.43878 0.762267
3.43543 0.549102
3.37718 0.779983
3.35423 0.829013
3.37652 0.547879
3.3164 0.69138
3.32562 0.744975
3.3319 0.586609
3.39075 0.785231
3.44229 0.881934
3.43554 0.723513
3.43141 0.905928
3.46681 0.656935
3.45221 0.971407
3.46847 0.813796
3.45683 0.887851
3.50138 0.846533
3.50385 0.90497
3.51017 0.616547
3.4539 0.678028
3.41045 0.792174
3.37467 0.941592
3.3714 0.937778
3.37001 0.985877
3.34855 0.481459
3.30854 1.00373
3.29818 0.813534
3.33478 0.758289
3.29093 0.980814
3.3128 0.862374
3.32543 0.73326
3.26398 0.656876
3.20578 0.7879
3.1835 0.963385
3.24563 0.70788
3.26966 0.506196
3.24847 0.774592
3.2614 0.685551
3.2182 0.674415
3.16052 0.926787
3.1611 0.659766
3.15354 0.697197
3.1279 1.07399
3.16572 0.903902
3.22833 0.647476
3.21827 0.936072
3.24826 0.755077
3.26788 0.793462
3.28823 0.656634
3.29177 0.801945
3.27399 0.920965
3.3088 0.717281
3.34508 0.837334
3.36938 0.906048
3.3154 0.908663
3.29222 1.02143
3.23698 0.972059
3.23749 0.606643
3.1977 0.909011
3.1974 0.77942
3.22895 0.88944
3.23473 0.988113
3.31744 0.715821
3.36181 0.983636
3.3946 0.997381
3.47263 0.81629
3.40972 0.839499
3.41149 0.913181
3.42404 0.849811
3.40898 0.540416
3.381 0.636845
3.329 0.860028
3.32106 0.7829
3.33764 0.470641
3.28567 0.751524
3.31457 0.770785
3.35797 0.59641
3.34039 0.676791
3.32508 0.511885
3.3164 0.774095
3.337 0.605098
3.32555 0.687024
3.27333 0.960418
3.27697 0.763091
3.32039 0.617935
3.33494 0.811337
3.3795 0.772935
3.3964 0.887303
3.39956 0.580454
3.3997 0.775348
3.41475 0.614028
3.39842 0.874732
3.41448 0.819664
3.3808 0.799204
3.40985 0.717236
3.39364 0.917135
3.37502 0.894204
3.38142 0.670739
3.32905 0.951574
3.3338 0.795157
3.30577 0.846925
3.3333 0.63366
3.34776 0.684331
3.32201 0.642292
3.29138 0.687675
3.31297 0.617939
3.28274 0.72899
3.29254 0.697703
3.28617 0.568119
3.26593 0.871755
3.33791 0.525967
3.33855 0.651927
3.31693 0.409467
3.29837 0.50581
3.34273 0.539899
3.33696 0.64887
3.32863 0.81491
3.29265 0.749597
3.28884 0.607421
3.2532 0.679675
3.29768 0.624421
3.29879 0.673119
3.30931 0.768751
3.32198 0.868856
3.35208 0.58411
3.28328 0.784102
3.31609 0.622403
3.31494 0.757006
3.32188 0.705014
3.30121 0.864406
3.32613 0.395229
3.33194 0.780896
3.30534 0.713995
3.34568 0.585489
3.35659 0.62863
3.35254 0.54723
3.2977 0.89145
3.36195 0.686874
3.31772 0.695232
3.29786 0.725494
3.31458 0.884782
3.30017 0.959764
3.30183 0.919795
3.30673 0.73132
3.34749 0.716719
3.33933 0.767022
3.38268 0.883013
3.42791 0.735948
3.44709 0.89969
3.47135 0.76673
3.45437 0.720502
3.40154 0.818359
3.38959 0.63601
3.35655 0.88232
3.38729 0.640106
3.37416 0.674409
3.4004 0.752999
3.38794 0.647165
3.37144 0.621161
3.3244 1.02982
3.31579 1.01797
3.33512 0.791887
3.29465 1.04552
3.27302 1.16988
3.27346 0.824701
3.2807 0.712665
3.241 0.977884
3.26524 0.801169
3.2511 0.790792
3.28682 0.739735
3.34547 0.84033
3.42733 0.862914
3.56027 0.69227
3.56804 0.922928
3.59932 0.734777
3.55195 0.719663
3.50813 0.841578
3.47926 0.562218
3.43668 0.848987
3.43901 0.74837
3.40737 0.608145
3.40506 0.578441
3.38832 0.594461
3.38457 0.546573
3.35841 0.780152
3.3616 0.691612
3.38107 0.756758
3.38071 0.877541
3.40703 0.775069
3.42651 0.729479
3.39863 0.972255
3.41287 0.726665
3.40395 0.912571
3.42371 0.942332
3.37794 1.41046
3.36858 1.4147
3.45319 0.823835
3.41407 1.28212
3.40958 1.08377
3.41772 1.18068
3.39411 1.18928
3.40939 0.977392
3.37862 1.02644
3.3518 0.966276
3.32948 0.774047
3.22795 1.39252
3.24211 1.45172
3.30644 1.31997
3.40849 1.12934
3.43673 1.2012
3.4326 1.26906
3.44748 1.0771
3.45056 1.025
3.36193 1.1461
3.35199 1.14884
3.32816 1.31256
3.34421 1.17001
3.27872 1.33962
3.32081 1.18023
3.27037 1.30758
3.32855 1.05608
3.29831 1.13294
3.29761 1.15231
3.19556 1.41487
3.14258 1.38651
3.11828 1.32556
3.13094 1.12141
3.10681 1.09787
3.12103 1.18037
3.11958 1.35229
3.16998 1.12219
3.12604 1.18895
3.1515 1.13068
3.13573 1.00848
3.17132 0.977124
3.19971 1.14744
3.22975 1.04857
3.25462 0.832799
3.22134 1.00752
3.22284 0.922067
3.25409 0.839856
3.2061 1.08584
3.29522 1.07444
3.31398 1.13096
3.32488 0.83412
3.33418 1.02511
3.35667 1.03707
3.39589 0.96504
3.41598 0.929618
3.43097 1.03697
3.47393 1.03031
3.4509 1.23019
3.47247 1.03157
3.46131 1.01484
3.45394 0.832708
3.41673 1.01383
3.38852 1.03595
3.38494 1.20142
3.41005 0.996731
3.47959 0.813929
3.43501 1.21325
3.51478 0.961675
3.46766 1.20804
3.44165 1.30918
3.41771 1.20289
3.38603 1.03318
3.34075 1.10477
3.30335 1.26247
3.33103 1.13848
3.33486 1.23341
3.42447 0.974042
3.42831 0.940327
3.38378 1.01654
3.33245 1.15994
3.31462 1.04957
3.35821 0.73652
3.32413 0.78949
3.23778 1.17697
3.20837 0.884008
3.20128 1.00842
3.25539 0.981777
3.35712 0.955333
3.35997 1.10525
3.33552 1.25785
3.78254 1.53499
3.60385 1.9517
3.62209 1.86685
3.57445 1.94459
3.54643 1.98657
3.36006 0.660242
3.60441 1.87241
3.61446 1.84619
3.53352 1.98295
3.53222 1.98096
3.42492 2.16394
3.54749 1.92749
3.58981 1.8773
3.60928 1.89072
3.63335 1.91564
3.56361 2.11647
3.57496 2.11565
3.64832 1.91168
3.591 2.03872
3.61827 1.97674
3.58666 1.98069
3.62134 1.85117
3.61707 1.9018
3.56136 1.9913
3.54435 1.94022
3.54835 1.8642
3.44903 2.02778
3.4779 1.97275
3.46283 2.01143
3.43337 2.04465
3.57268 1.79399
3.65983 1.66255
3.56495 1.99195
3.61627 1.95495
3.62888 1.8969
3.59357 1.95328
3.52657 2.1115
3.67531 1.79797
3.64619 1.80993
3.31284 0.634563
3.29078 0.687198
3.27782 0.870555
3.27153 0.882248
3.31533 0.827428
3.3357 0.855751
3.34905 0.851633
3.37713 0.76657
3.40014 0.760439
3.39863 0.862002
3.38887 1.04573
3.44126 0.40675
3.39756 0.974125
3.42349 0.698927
3.43437 0.739078
3.44005 0.632214
3.3992 0.88627
3.36317 0.870513
3.32168 0.979002
3.29171 0.868546
3.29284 0.817489
3.29478 0.884355
3.23644 1.08714
3.26222 0.832873
3.26732 1.05264
3.33718 0.86809
3.32055 0.661298
3.31086 0.816705
3.31994 0.840502
3.33441 0.700233
3.31175 0.686674
3.32762 0.839449
3.36562 0.833807
3.35834 0.760761
3.37113 0.923253
3.42139 0.753515
3.43597 0.665018
3.42044 0.540684
3.34667 0.706594
3.34885 0.906654
3.35553 0.681263
3.36415 0.692432
3.38666 0.814026
3.4162 0.643875
3.44537 0.714025
3.46534 0.983215
3.51534 0.983892
3.56563 0.739908
3.53994 0.850207
3.57963 0.519165
3.51888 0.81056
3.47039 0.905287
3.45101 1.07834
3.47832 0.870815
3.51504 0.60483
3.47926 1.01646
3.46236 0.857423
3.40419 1.08094
3.45734 0.717676
3.4517 0.665373
3.39459 0.74379
3.36307 0.833604
3.32942 0.802142
3.34749 0.695109
3.34914 0.560998
3.34792 0.660119
3.31099 0.646242
3.33993 0.667253
3.34887 0.808855
3.36494 0.694293
3.36052 0.590782
3.36337 0.59062
3.37294 0.56508
3.36628 0.804151
3.29845 0.875192
3.27121 0.853008
3.16631 1.87503
3.09922 1.95574
3.22987 0.719565
3.16891 1.87358
3.16726 1.9654
3.21709 1.97108
3.33996 1.76363
3.37388 0.864985
3.27691 1.86179
3.31234 1.82226
3.28531 1.86663
3.25919 1.95311
3.33873 1.87034
3.31917 1.96354
3.36462 1.88109
3.34085 1.87239
3.34487 1.80824
3.42231 1.50897
3.29341 1.76252
3.25302 1.84388
3.41504 1.47855
3.25365 1.96816
3.36815 1.72818
3.35208 1.78584
3.48439 1.32509
3.34903 1.69199
3.32153 1.72289
3.35173 1.6488
3.35792 1.71238
3.4012 1.60023
3.31788 1.87083
3.34423 1.70503
3.35243 1.63507
3.26361 1.75919
3.29961 1.57349
3.25932 1.65283
3.21229 1.78815
3.22171 1.72388
3.26161 1.60925
3.25023 1.64534
3.23456 1.70483
3.28627 1.63905
3.2888 1.70357
3.29544 1.65811
3.29539 1.73938
3.33726 1.72959
3.29518 1.8848
3.2795 1.82206
3.1638 1.96639
3.12611 1.91452
3.07234 1.94992
3.15136 1.86544
3.21202 1.87008
3.19206 1.97261
3.20177 2.01356
3.29065 1.81053
3.23571 1.86105
3.15504 1.95323
3.09262 1.98528
3.34786 0.941997
3.34993 0.608842
3.05763 2.01939
3.36503 0.517382
3.3545 0.673038
3.39019 0.762628
3.40184 0.973138
3.43383 0.804384
3.45489 0.726182
3.49537 0.63288
3.48006 0.788877
3.47813 0.804829
3.44261 0.856222
3.411 0.819132
3.38033 0.659083
3.33979 0.747745
3.28879 0.975986
3.30369 0.717723
3.31484 0.562438
3.30067 0.777322
3.29794 0.657028
3.30407 0.486286
3.28105 0.610062
3.24265 0.530209
3.23727 0.576387
3.22387 0.48381
3.18673 0.593308
3.15976 0.682099
3.19053 0.381425
3.24444 0.407027
3.29142 0.444536
3.31859 0.608685
3.34145 0.485099
3.3022 0.780434
2.97779 2.21434
3.0154 2.09317
2.94435 2.12541
3.00669 2.00548
3.02758 1.96368
2.98156 2.0949
2.92207 2.244
3.01725 2.12366
3.11092 1.96609
3.06294 2.05688
3.10766 1.94534
3.09896 1.85227
3.0608 1.83212
2.97642 1.97327
3.11273 1.71145
3.00652 1.94822
3.09013 1.84109
3.14077 1.73242
3.10595 1.83037
3.10838 1.88065
3.13563 1.82951
3.20073 1.76425
3.13597 1.89292
3.15958 1.77983
3.18686 1.68842
3.13068 1.77554
3.14355 1.70305
3.17514 1.67773
3.18928 1.68166
3.14455 1.8447
3.1542 1.86585
3.19379 1.76098
3.19246 1.7958
3.1872 1.79583
3.10559 1.9477
3.1859 1.88369
3.22667 1.80123
3.23175 1.75803
3.23023 1.70282
3.274 1.54503
3.25546 1.53976
3.22963 1.67547
3.22562 1.69544
3.34074 1.47748
3.29844 1.65348
3.28362 1.70215
3.32266 1.58358
3.28763 1.62416
3.27347 1.62716
3.25263 1.65782
3.35663 1.4643
3.25551 1.75266
3.40417 1.51097
3.32138 1.84664
3.45256 1.70037
3.47986 1.79477
3.42358 2.0141
3.52901 1.86188
3.52921 1.8912
3.6408 1.63587
3.63406 1.60303
3.52443 1.81307
3.50382 1.76938
3.61777 1.32136
3.53638 1.39124
3.41793 1.61116
3.36642 1.65728
3.35768 1.67306
3.41583 1.58357
3.3972 1.64501
3.39323 1.62757
3.44435 1.44935
3.34588 1.66261
3.37468 1.56383
3.38661 1.53902
3.43049 1.40076
3.39445 1.51288
3.37023 1.58406
3.37361 1.58001
3.36732 1.62074
3.42102 1.53284
3.33616 1.70067
3.35544 1.61903
3.39392 1.45398
3.29984 1.60241
3.35776 1.39977
3.30637 1.48505
3.27944 1.5161
3.29314 1.43188
3.31558 1.37531
3.34124 1.33828
3.38553 1.31769
3.29759 1.6249
3.35908 1.51033
3.37591 1.45831
3.30256 1.60786
3.32875 1.5141
3.28623 1.5664
3.33044 1.35587
3.35156 1.24629
3.30122 1.37655
3.28371 1.37346
3.29978 1.27608
3.2614 1.40281
3.13537 1.66865
3.22676 1.42287
3.20286 1.46277
3.25609 1.27279
3.15905 1.49821
3.2098 1.43072
3.24902 1.38613
3.27795 1.35085
3.36762 1.15251
3.28716 1.41995
3.30991 1.33216
3.28863 1.39904
3.40534 1.12705
3.34441 1.38873
3.37928 1.3375
3.44023 1.19745
3.39254 1.32654
3.36176 1.3795
3.37132 1.29979
3.35854 1.31574
3.3722 1.36651
3.34155 1.56192
3.46507 1.24658
3.3778 1.43138
3.39829 1.34072
3.40179 1.31902
3.41105 1.29358
3.47765 1.08867
3.44156 1.23118
3.47159 1.23386
3.44576 1.40981
3.49348 1.34231
3.48365 1.4629
3.50699 1.48732
3.56531 1.35504
3.58694 1.19583
3.57762 1.11495
3.54042 1.17833
3.56728 1.063
3.47518 1.35319
3.48501 1.3161
3.49429 1.26302
3.48732 1.21403
3.5055 1.05811
3.47786 1.11638
3.43316 1.31896
3.40291 1.48303
3.49265 1.34026
3.51447 1.332
3.59543 1.09155
3.57023 1.14939
3.56181 1.1608
3.48014 1.41026
3.5449 1.25802
3.53926 1.36054
3.62873 1.17304
3.66658 1.07148
3.64938 1.10208
3.62131 1.19903
3.57879 1.23438
3.5535 1.13267
3.55898 0.978529
3.42905 1.25848
3.44911 1.14354
3.42641 1.22632
3.44013 1.19954
3.43722 1.18569
3.39336 1.27126
3.41144 1.13235
3.33144 1.24623
3.24835 1.37307
3.33667 1.11687
3.33831 1.06746
3.2942 1.14096
3.29413 1.06325
3.21758 1.24377
3.27832 1.08024
3.2236 1.25852
3.24666 1.14511
3.22992 1.04082
3.2306 0.949667
3.15501 1.0868
3.19929 0.81504
3.15533 0.955999
3.1268 1.04267
3.14227 0.957766
3.15983 0.873106
3.1207 0.981322
3.10724 0.988849
3.06768 1.07276
3.08023 1.06103
3.14531 0.880137
3.10423 1.02604
3.09142 1.07927
3.05528 1.12999
3.04078 1.02488
3.02631 0.906314
2.96437 0.962793
2.92234 0.954163
2.92372 0.869848
2.83267 1.08648
2.90648 0.920684
2.91177 0.967006
2.93795 0.958661
2.93122 1.03218
2.89762 1.12259
3.00784 0.837842
2.98349 0.916322
2.94986 0.954238
2.90821 0.99932
2.85175 1.12392
2.86469 0.985299
2.80723 0.996193
2.75621 1.01959
2.75021 0.950609
2.70077 1.03931
2.78389 0.821746
2.74267 0.932325
2.66327 1.0884
2.72438 0.892625
2.67133 1.00116
2.68758 1.00865
2.74285 0.946423
2.78224 0.875808
2.74754 0.958827
2.76972 0.84408
2.7581 0.8596
2.725 0.907787
2.74395 0.701862
2.70364 0.677426
2.65703 0.739795
2.64069 0.797352
2.64233 0.833531
2.5902 1.03175
2.73464 0.783228
2.70241 0.892837
2.68517 0.880346
2.67309 0.837069
2.64891 0.877223
2.6368 0.890501
2.62082 0.961845
2.63493 0.915586
2.67242 0.780836
2.56252 1.00275
2.59117 0.881005
2.55991 0.861908
2.5729 0.733174
2.52681 0.839104
2.5368 0.828554
2.58159 0.752022
2.58985 0.780181
2.55797 0.887221
2.60144 0.764363
2.57905 0.884808
2.69102 0.606135
2.6704 0.693451
2.70398 0.646456
2.71246 0.666381
2.74556 0.477829
2.70615 0.58058
2.68735 0.625792
2.73173 0.473117
2.71533 0.622229
2.68443 0.662014
2.62332 0.751195
2.60593 0.738265
2.58865 0.728977
2.57395 0.74892
2.57227 0.793153
2.59273 0.705876
2.69185 0.459437
2.67724 0.628533
2.72122 0.503292
2.70516 0.633087
2.72814 0.578191
2.6513 0.798847
2.65938 0.72136
2.67187 0.675011
2.67091 0.592078
2.64228 0.560218
2.61842 0.552862
2.58557 0.641228
2.51896 0.793697
2.57566 0.523542
2.51493 0.660658
2.41704 0.823416
2.44303 0.670703
2.43465 0.659115
2.42745 0.693378
2.45558 0.674646
2.42841 0.804644
2.46763 0.713561
2.50014 0.590568
2.47096 0.664541
2.46914 0.739127
2.52374 0.610109
2.4446 0.829088
2.48863 0.689113
2.54266 0.540172
2.52358 0.623235
2.50567 0.687967
2.49461 0.762884
2.54504 0.628909
2.56325 0.597131
2.59598 0.518751
2.60275 0.53999
2.64022 0.522404
2.68934 0.486695
2.69091 0.570732
2.71122 0.491101
2.62687 0.758745
2.60354 0.793101
2.68843 0.472865
2.6509 0.548416
2.58717 0.633276
2.59012 0.493577
2.55608 0.491465
2.53355 0.540141
2.5223 0.590793
2.54905 0.641044
2.56369 0.582508
2.53093 0.606326
2.55657 0.428357
2.50477 0.568748
2.54036 0.460532
2.60073 0.413106
2.64654 0.445727
2.65691 0.553327
2.65375 0.536201
2.67825 0.398705
2.661 0.471027
2.64086 0.528558
2.60011 0.62877
2.56496 0.703993
2.57567 0.619324
2.60959 0.470493
2.6318 0.373488
2.60164 0.545526
2.61127 0.540679
2.59579 0.552743
2.56827 0.596384
2.57371 0.554935
2.57426 0.581531
2.51267 0.727391
2.52374 0.646179
2.51873 0.64737
2.54017 0.633438
2.59175 0.499769
2.60556 0.469862
2.55337 0.614381
2.53021 0.595109
2.49069 0.604243
2.50332 0.511113
2.47804 0.593381
2.51292 0.502813
2.54854 0.357328
2.53511 0.375746
2.49881 0.436073
2.48221 0.482709
2.49383 0.487078
2.46668 0.555919
2.41693 0.652598
2.42899 0.587664
2.38245 0.714547
2.40601 0.723294
2.46789 0.6255
2.48673 0.504618
2.44201 0.509105
2.3907 0.574392
2.4219 0.492739
2.48426 0.32095
2.43912 0.563382
2.43632 0.610414
2.49906 0.437274
2.50289 0.458505
2.49134 0.480371
2.50971 0.490262
2.52546 0.482757
2.55562 0.347488
2.52655 0.481079
2.54932 0.44187
2.49789 0.618907
2.51565 0.585429
2.54447 0.565736
2.55732 0.4796
2.51168 0.558458
2.52402 0.581256
2.57198 0.546982
2.57882 0.567712
2.61719 0.434832
2.56777 0.583647
2.56261 0.468388
2.50328 0.615009
2.50545 0.603746
2.54113 0.517322
2.53102 0.43201
2.4714 0.534866
2.43884 0.557695
2.35806 0.705332
2.37698 0.58226
2.39083 0.488055
2.39665 0.445719
2.39771 0.461325
2.37662 0.571356
2.35504 0.613697
2.3358 0.707359
2.37025 0.569076
2.38964 0.459846
2.37114 0.496557
2.36196 0.552846
2.32906 0.639128
2.39237 0.469123
2.38104 0.497997
2.39444 0.44852
2.36789 0.47182
2.34302 0.486128
2.35296 0.477758
2.32903 0.602483
2.35956 0.605434
2.40354 0.411462
2.33052 0.638343
2.37387 0.431119
2.35057 0.488097
2.35951 0.449167
2.36333 0.361159
2.38587 0.293767
2.33904 0.482956
2.3371 0.425396
2.38471 0.23231
2.37237 0.352924
2.37179 0.417134
2.36712 0.441286
2.38614 0.402037
2.40661 0.271532
2.38355 0.340587
2.3903 0.375038
2.39887 0.36398
2.42165 0.347953
2.39405 0.420042
2.43355 0.305601
2.43768 0.379461
2.45701 0.32304
2.46771 0.349325
2.46391 0.449988
2.43842 0.584749
2.50646 0.411912
2.51348 0.315783
2.49365 0.353038
2.47634 0.387755
2.50895 0.240813
2.50843 0.359703
2.54073 0.281143
2.54288 0.293784
2.53802 0.393679
2.55924 0.443509
2.60813 0.33273
2.60143 0.395077
2.58595 0.366529
2.56898 0.327338
2.48958 0.521539
2.49239 0.412875
2.47804 0.435751
2.461 0.310441
2.40135 0.48582
2.36426 0.495864
2.33173 0.451449
2.2784 0.534669
2.2914 0.382413
2.24349 0.485934
2.22549 0.552324
2.29067 0.416895
2.24738 0.497177
2.30881 0.343675
2.25501 0.543356
2.29116 0.565395
2.38241 0.408025
2.41082 0.414875
2.40298 0.446073
2.39907 0.451177
2.39304 0.44142
2.40034 0.443747
2.4216 0.375011
2.41001 0.467675
2.35854 0.568867
2.40484 0.475281
2.40426 0.457933
2.35921 0.542057
2.3817 0.450373
2.39925 0.384411
2.37508 0.519014
2.35365 0.477315
2.34378 0.388924
2.32099 0.451804
2.31013 0.47032
2.3096 0.508859
2.33805 0.455278
2.33507 0.476309
2.29783 0.543409
2.38666 0.374003
2.36145 0.48264
2.38047 0.418752
2.36847 0.473338
2.39635 0.409249
2.39187 0.382484
2.37273 0.345886
2.38794 0.296384
2.38515 0.331692
2.36209 0.349811
2.35514 0.327165
2.33319 0.3389
2.29569 0.377021
2.29266 0.36523
2.30079 0.344152
2.3096 0.28943
2.28928 0.322161
2.28549 0.273676
2.27465 0.264642
2.20347 0.458516
2.2068 0.372817
2.2164 0.273582
2.18451 0.381393
2.20727 0.275853
2.1798 0.356916
2.2037 0.402752
2.25788 0.373083
2.29325 0.359442
2.28864 0.404959
2.34071 0.268175
2.34403 0.203344
2.33635 0.232042
2.3355 0.192342
2.33861 0.127773
2.31143 0.254069
2.32149 0.200588
2.33875 0.279147
2.37267 0.178116
2.34533 0.327671
2.39351 0.203458
2.40485 0.124807
2.35586 0.306902
2.35266 0.203216
2.3059 0.303514
2.30429 0.174064
2.25403 0.333437
2.2642 0.254523
2.23221 0.303277
2.23776 0.249299
2.20039 0.320484
2.20179 0.314112
2.23785 0.205378
2.23064 0.227674
2.21956 0.296437
2.24543 0.240184
2.23617 0.286442
2.25412 0.149337
2.20693 0.310996
2.21441 0.273032
2.22036 0.244368
2.23839 0.201598
2.23572 0.313282
2.25311 0.207207
2.27151 0.152673
2.29665 0.210362
2.33852 0.244457
2.38186 0.136019
2.36883 0.249425
2.3655 0.110871
2.31569 0.178445
2.31167 0.16917
2.31166 0.231704
2.34447 0.206104
2.29514 0.396574
2.34916 0.193085
2.29638 0.274699
2.29066 0.135186
2.26583 0.2788
2.30321 0.130506
2.29176 0.195641
2.29356 0.109467
2.24534 0.225069
2.22021 0.182212
2.19262 0.200184
2.17461 0.218545
2.14761 0.245046
2.1611 0.213282
2.15056 0.186735
2.14342 0.255502
2.16517 0.249138
2.20274 0.131821
2.22203 0.13859
2.22765 0.16258
2.2301 0.11394
2.23083 0.217587
2.23855 0.197538
2.2441 0.209769
2.21783 0.300553
2.1931 0.281589
2.19438 0.2708
2.21577 0.281701
2.19692 0.355836
2.21698 0.235268
2.20873 0.222837
2.16542 0.367873
2.18601 0.270823
2.19776 0.165073
2.19548 0.217768
2.23342 0.273922
2.2612 0.283372
2.29493 0.328479
2.36228 0.23176
2.37558 0.261384
2.38318 0.261027
2.38665 0.270678
2.39592 0.292434
2.40938 0.223474
2.38242 0.260128
2.37295 0.196009
2.36617 0.175787
2.34315 0.225847
2.35408 0.209949
2.3515 0.185787
2.35605 0.290143
2.32587 0.35845
2.34493 0.317493
2.38309 0.286345
2.40146 0.284895
2.41691 0.220048
2.42995 0.162369
2.38501 0.395202
2.37729 0.416632
2.38527 0.284997
2.40173 0.255579
2.38893 0.305858
2.36374 0.331459
2.3416 0.347025
2.31107 0.328615
2.24144 0.463458
2.21754 0.425502
2.20506 0.395183
2.23364 0.249874
2.18007 0.393505
2.19326 0.371155
2.24364 0.236479
2.20992 0.294452
2.19925 0.297428
2.20767 0.265758
2.23386 0.273602
2.23454 0.384875
2.27941 0.405952
2.33136 0.349578
2.33312 0.440065
2.33457 0.40918
2.36457 0.312477
2.35724 0.340029
2.36713 0.275288
2.39019 0.246614
2.40776 0.216008
2.40447 0.193049
2.33616 0.348573
2.33882 0.252504
2.34849 0.240229
2.31466 0.323122
2.31722 0.283063
2.33058 0.188637
2.27143 0.390902
2.28848 0.301806
2.27162 0.302583
2.29478 0.213206
2.30969 0.27252
2.30372 0.32986
2.28382 0.322161
2.30984 0.198784
2.28303 0.309833
2.26979 0.35935
2.23756 0.44775
2.22313 0.456723
2.20336 0.427421
2.21963 0.332392
2.16507 0.458452
2.18767 0.344968
2.15432 0.367521
2.15416 0.32593
2.15945 0.285767
2.15305 0.344997
2.14402 0.344316
2.16803 0.290152
2.17563 0.339658
2.18265 0.320571
2.18403 0.371747
2.22011 0.324487
2.2172 0.365175
2.24347 0.34323
2.27542 0.181859
2.24959 0.360141
2.2609 0.304327
2.27178 0.288168
2.27897 0.297105
2.28241 0.330552
2.22069 0.441616
2.22663 0.333636
2.25072 0.209392
2.23058 0.292362
2.22252 0.218568
2.20259 0.235389
2.21446 0.269657
2.25073 0.0801188
2.25183 0.255565
2.29647 0.0933647
2.30346 0.159901
2.32084 0.119102
2.32813 0.255193
2.32107 0.295866
2.26703 0.416492
2.27425 0.325799
2.29825 0.174748
2.29038 0.223552
2.32509 0.166326
2.30895 0.34087
2.2796 0.446044
2.31763 0.328032
2.27174 0.445108
2.26535 0.371299
2.26194 0.340154
2.2201 0.417307
2.23375 0.254825
2.20556 0.232648
2.20524 0.194984
2.15649 0.397564
2.20858 0.221639
2.12586 0.395229
2.13952 0.310818
2.09986 0.499826
2.15913 0.39016
2.17332 0.416606
2.21636 0.345527
2.21013 0.37422
2.21116 0.361433
2.2373 0.360624
2.21347 0.391184
2.195 0.432547
2.19531 0.440057
2.27006 0.167148
2.22096 0.372558
2.2212 0.290776
2.21325 0.335246
2.22325 0.324753
2.17777 0.458245
2.17916 0.424737
2.17404 0.379662
2.17911 0.334146
2.17804 0.382828
2.15571 0.50388
2.20552 0.365944
2.2232 0.403147
2.24494 0.381152
2.25907 0.320947
2.27167 0.409601
2.322 0.294632
2.31125 0.428912
2.36397 0.378992
2.38563 0.316125
2.35059 0.466939
2.40124 0.290384
2.38475 0.348418
2.3951 0.295505
2.38297 0.466957
2.42246 0.356504
2.43551 0.419132
2.47257 0.423605
2.49868 0.422664
2.53034 0.423477
2.54398 0.448693
2.59222 0.336863
2.60575 0.319435
2.60137 0.377905
2.59944 0.400466
2.54371 0.606132
2.57473 0.476786
2.57037 0.469846
2.56029 0.451985
2.47016 0.703798
2.52414 0.513907
2.49373 0.713502
2.52884 0.678547
2.58571 0.451633
2.52381 0.618399
2.49368 0.66728
2.54383 0.443138
2.50885 0.532226
2.51795 0.457296
2.49227 0.493778
2.48792 0.492489
2.39665 0.684291
2.39059 0.639601
2.40651 0.536749
2.38534 0.597375
2.3695 0.670207
2.36744 0.744579
2.50144 0.467303
2.48869 0.508868
2.4821 0.401257
2.503 0.26271
2.47953 0.366652
2.50219 0.328928
2.50588 0.453253
2.53647 0.377559
2.50803 0.469987
2.51106 0.403247
2.46277 0.486351
2.43699 0.521274
2.42579 0.535908
2.42936 0.448514
2.41628 0.422119
2.42386 0.335808
2.36969 0.580208
2.43229 0.474095
2.50843 0.320537
2.50864 0.451841
2.50052 0.447787
2.48545 0.473616
2.47524 0.490798
2.52757 0.359339
2.52129 0.529744
2.50818 0.559125
2.47875 0.543978
2.47278 0.40286
2.4143 0.527509
2.40922 0.498997
2.43326 0.399525
2.40625 0.471268
2.38038 0.572906
2.40135 0.511718
2.42787 0.37533
2.40565 0.413841
2.38616 0.436592
2.38641 0.510682
2.41564 0.428096
2.43568 0.428077
2.4334 0.466614
2.44765 0.500178
2.43974 0.475068
2.39817 0.556772
2.39457 0.565956
2.43652 0.415585
2.42662 0.491906
2.38617 0.6709
2.42513 0.562345
2.46038 0.475419
2.45102 0.528213
2.45346 0.495973
2.42209 0.621002
2.42436 0.571814
2.45305 0.502656
2.49305 0.411397
2.46035 0.602644
2.49796 0.547918
2.47428 0.613124
2.52418 0.424295
2.49859 0.538414
2.47151 0.634192
2.48771 0.563538
2.50857 0.525896
2.48529 0.716241
2.50654 0.70576
2.5167 0.68196
2.52206 0.590069
2.50394 0.455215
2.42548 0.632856
2.45298 0.418377
2.41545 0.454284
2.40458 0.460091
2.36319 0.543354
2.35351 0.547208
2.31071 0.662068
2.33807 0.576574
2.29023 0.70215
2.33373 0.634265
2.3304 0.729486
2.38673 0.580327
2.3749 0.644447
2.42178 0.572978
2.42272 0.619978
2.40454 0.725036
2.41035 0.69749
2.43878 0.463697
2.37143 0.561363
2.33748 0.614049
2.28939 0.719425
2.32665 0.606496
2.34173 0.620807
2.35561 0.63588
2.42379 0.500132
2.42161 0.625577
2.48763 0.556175
2.50644 0.561788
2.47006 0.708401
2.52098 0.539056
2.53722 0.493205
2.54282 0.482197
2.50695 0.608251
2.51738 0.60551
2.54905 0.500133
2.55506 0.516267
2.56607 0.469766
2.58744 0.447006
2.57542 0.506853
2.57855 0.478976
2.54901 0.604024
2.548 0.523204
2.53625 0.492906
2.55179 0.343572
2.53315 0.406694
2.51019 0.461589
2.49922 0.448855
2.48104 0.443978
2.44004 0.465799
2.40649 0.56712
2.45003 0.345471
2.39848 0.538158
2.38098 0.548463
2.33507 0.655642
2.37868 0.476467
2.34224 0.636038
2.34417 0.678126
2.37616 0.519073
2.33458 0.560023
2.35431 0.41756
2.33607 0.458132
2.33521 0.514051
2.36783 0.484174
2.4007 0.470331
2.41298 0.508487
2.46805 0.447053
2.45082 0.616989
2.43417 0.623431
2.48733 0.409586
2.48321 0.520096
2.49219 0.520822
2.52371 0.362828
2.48978 0.40285
2.45988 0.433415
2.45376 0.37389
2.44691 0.290489
2.44041 0.260481
2.41317 0.433484
2.39757 0.532584
2.42026 0.489443
2.45805 0.363145
2.45673 0.453183
2.47332 0.445036
2.46365 0.491175
2.48978 0.460139
2.48243 0.514938
2.48802 0.522474
2.49152 0.513693
2.47665 0.54503
2.47174 0.482418
2.42794 0.632347
2.44485 0.550647
2.42502 0.522982
2.37971 0.565166
2.3813 0.520723
2.36647 0.586204
2.37588 0.5464
2.39002 0.446373
2.38298 0.440306
2.40189 0.422692
2.408 0.422868
2.38381 0.536182
2.36054 0.591731
2.36775 0.512949
2.3491 0.545477
2.37509 0.488455
2.35211 0.598756
2.35281 0.550999
2.36327 0.471049
2.38214 0.385477
2.41702 0.372978
2.4459 0.387137
2.48406 0.250422
2.48601 0.256669
2.46005 0.334834
2.4415 0.415876
2.4507 0.359438
2.444 0.485584
2.45093 0.375649
2.41767 0.352725
2.37683 0.409548
2.34642 0.416937
2.33758 0.354131
2.32007 0.350651
2.32747 0.216669
2.27417 0.406523
2.28332 0.268638
2.25937 0.381275
2.25813 0.414799
2.27485 0.349511
2.28581 0.359141
2.29018 0.346335
2.29499 0.395421
2.28754 0.441147
2.31929 0.175374
2.32448 0.193549
2.27426 0.428192
2.31091 0.249374
2.3019 0.338379
2.27846 0.383679
2.29143 0.296771
2.27183 0.372822
2.27886 0.394741
2.27032 0.404931
2.26825 0.32794
2.22737 0.37202
2.2565 0.271915
2.29118 0.263215
2.36104 0.186545
2.39425 0.310055
2.40546 0.373006
2.40868 0.397094
2.43744 0.26007
2.43107 0.233782
2.40775 0.226398
2.40377 0.155859
2.34642 0.399856
2.33607 0.273937
2.29539 0.421297
2.31747 0.23839
2.2727 0.249565
2.21319 0.300027
2.19627 0.229654
2.1805 0.270144
2.16815 0.348447
2.16855 0.438146
2.21465 0.323325
2.20155 0.387539
2.22559 0.234407
2.25873 0.230178
2.2759 0.324587
2.28837 0.338114
2.31263 0.197527
2.27104 0.36711
2.28384 0.272179
2.27707 0.251874
2.27368 0.277182
2.23296 0.288881
2.18737 0.264922
2.12984 0.364049
2.13685 0.234292
2.12521 0.245279
2.10955 0.288003
2.08139 0.397928
2.12131 0.228736
2.1154 0.359784
2.15107 0.255406
2.1562 0.315811
2.19373 0.241483
2.21134 0.248063
2.23194 0.223626
2.22726 0.315947
2.2534 0.204383
2.26045 0.164323
2.24246 0.275374
2.25181 0.297628
2.26126 0.298269
2.28369 0.246459
2.27521 0.324396
2.2544 0.386955
2.25556 0.4663
2.27406 0.430615
2.27687 0.441534
2.23713 0.567411
2.26597 0.523833
2.24875 0.528573
2.22248 0.528096
2.19568 0.518208
2.20653 0.452569
2.18957 0.482254
2.18647 0.53101
2.20364 0.506174
2.19854 0.498253
2.18458 0.548576
2.22508 0.474519
2.22519 0.568073
2.26058 0.547796
2.30711 0.428355
2.31736 0.470719
2.28948 0.58976
2.32309 0.378284
2.27695 0.448728
2.23161 0.572778
2.27991 0.368977
2.30308 0.349599
2.3134 0.498359
2.36276 0.316202
2.31592 0.394889
2.28553 0.413417
2.25015 0.539751
2.28954 0.425654
2.29426 0.528212
2.33049 0.409743
2.35416 0.33938
2.31599 0.510538
2.32953 0.456006
2.30685 0.57269
2.3404 0.520317
2.37238 0.388436
2.33967 0.471855
2.30728 0.558491
2.3031 0.539113
2.27125 0.618939
2.25657 0.684956
2.29781 0.550266
2.26101 0.664405
2.25204 0.676336
2.28258 0.606051
2.25195 0.704457
2.27144 0.711885
2.29766 0.648681
2.31037 0.648261
2.3176 0.622635
2.30831 0.595858
2.2833 0.668647
2.32387 0.507643
2.28859 0.584346
2.29037 0.480966
2.2836 0.461854
2.26589 0.507507
2.26857 0.546217
2.32926 0.44897
2.34307 0.572085
2.36722 0.551946
2.38418 0.546468
2.3905 0.491165
2.35988 0.574307
2.36384 0.541834
2.32577 0.585263
2.33993 0.463374
2.27292 0.586463
2.25532 0.555972
2.2468 0.554817
2.24024 0.611895
2.29697 0.461938
2.25194 0.628622
2.2365 0.596857
2.25541 0.532055
2.22347 0.614756
2.26958 0.445711
2.22037 0.628796
2.21195 0.665821
2.27113 0.505013
2.258 0.553806
2.26392 0.521267
2.2926 0.394323
2.2732 0.523306
2.30031 0.442792
2.26906 0.564736
2.29993 0.381287
2.30505 0.318716
2.25907 0.510402
2.24657 0.494543
2.25513 0.321556
2.19644 0.429655
2.17525 0.436761
2.16485 0.475176
2.23998 0.344753
2.27272 0.355691
2.29375 0.422069
2.31912 0.470382
2.37057 0.429582
2.38238 0.467991
2.39589 0.444052
2.34285 0.599843
2.32234 0.508644
2.29822 0.494876
2.2518 0.587014
2.24397 0.509297
2.21923 0.500261
2.2198 0.456381
2.18417 0.533181
2.17604 0.53499
2.18127 0.550496
2.19477 0.546816
2.21741 0.55117
2.23996 0.558295
2.28904 0.464227
2.32088 0.420249
2.31645 0.5402
2.37653 0.416396
2.38175 0.418403
2.3632 0.501986
2.33448 0.475351
2.28735 0.572764
2.32499 0.386455
2.31243 0.435348
2.29527 0.555401
2.26827 0.543327
2.26659 0.296236
2.18567 0.478244
2.19875 0.263946
2.19328 0.341616
2.23444 0.312233
2.26419 0.340768
2.26322 0.38998
2.26756 0.364529
2.24866 0.425781
2.26036 0.40179
2.24533 0.447511
2.21883 0.489253
2.18834 0.537022
2.16558 0.536936
2.19898 0.380543
2.19718 0.334538
2.16617 0.376319
2.16779 0.339647
2.18175 0.293051
2.24345 0.246499
2.29371 0.323008
2.35551 0.265365
2.34156 0.382209
2.30501 0.436502
2.27315 0.461815
2.24059 0.508406
2.23995 0.364077
