# Supplementary material for: Stochastic bond dynamics facilitates alignment of malaria parasite at erythrocyte membrane upon invasion
Source: eLife. 2020 May 18;9:e56500. doi: 10.7554/eLife.56500 (PMC7269671; doi:10.7554/eLife.56500)
Supplement: Figure 2—source data 1. [file elife-56500-fig2-data1.zip › PARA_POSITIONS/pos77.dat]

3.39807 0.841939
3.43545 0.779594
3.39085 0.959426
3.37741 0.972284
3.3694 0.957839
3.43086 0.750916
3.43316 0.828788
3.47197 0.786114
3.46305 0.895549
3.47316 0.883614
3.48656 0.858865
3.44511 0.99389
3.50476 0.859717
3.45142 1.00657
3.53638 0.799111
3.5552 0.842348
3.60119 0.78868
3.5919 0.839456
3.5913 0.815475
3.55973 0.859834
3.53902 0.839911
3.5619 0.708922
3.55837 0.651656
3.54445 0.6777
3.52199 0.671607
3.46573 0.847238
3.53143 0.686409
3.54453 0.714596
3.56311 0.759542
3.60695 0.626731
3.60057 0.702423
3.62945 0.665609
3.59593 0.760668
3.61695 0.702833
3.63072 0.649886
3.58827 0.779602
3.56643 0.735005
3.50625 0.807623
3.4966 0.697637
3.39891 0.894631
3.40778 0.849215
3.39526 0.892411
3.44759 0.750142
3.46023 0.754775
3.49369 0.699454
3.52958 0.701942
3.57515 0.690314
3.55155 0.895186
3.57204 0.90859
3.56937 0.877999
3.51038 0.952645
3.5165 0.853557
3.46211 0.876088
3.38421 1.05595
3.45799 0.910551
3.4705 0.844143
3.48687 0.834451
3.49269 0.898276
3.47276 0.97328
3.50133 1.03121
3.5673 0.918786
3.56214 0.864074
3.47201 1.0071
3.43575 0.994756
3.43459 0.904254
3.33642 1.10246
3.38134 0.995345
3.46895 0.801521
3.45723 0.924596
3.49001 0.935907
3.51218 1.00223
3.51957 1.04658
3.55547 0.956287
3.53446 0.983637
3.5013 1.0153
3.45701 1.11522
3.49829 1.00356
3.51731 0.925759
3.49541 0.93806
3.48594 0.940705
3.42975 0.979017
3.40472 0.948774
3.33978 1.01253
3.36177 0.837068
3.36733 0.797267
3.33568 0.838627
3.37373 0.739141
3.35342 0.799895
3.34844 0.851386
3.36082 0.870975
3.38955 0.816881
3.34597 0.882282
3.26941 0.960303
3.28989 0.716847
3.27665 0.645108
3.18307 0.819928
3.21625 0.735551
3.21794 0.852366
3.28681 0.780929
3.37506 0.758168
3.45858 0.786544
3.50628 0.875772
3.53827 0.915196
3.54336 0.989733
3.56985 0.890726
3.60846 0.711203
3.52598 0.820943
3.45892 0.803526
3.37961 0.91097
3.3725 0.913626
3.42655 0.79294
3.42037 0.922487
3.40943 0.963477
3.46055 0.769832
3.45266 0.837203
3.43734 0.98215
3.51493 0.867184
3.52826 0.92566
3.57063 0.856841
3.48836 1.05593
3.50099 1.02698
3.54134 0.934256
3.44891 1.18682
3.42139 1.18075
3.51384 0.889619
3.43194 1.09797
3.44231 1.10831
3.49872 0.907882
3.44434 0.944214
3.3295 1.16935
3.34187 1.07978
3.32858 1.07264
3.33025 1.06132
3.39497 0.958574
3.38255 1.06267
3.50508 0.830346
3.47355 0.987797
3.47286 1.05025
3.51249 0.993028
3.4789 1.10992
3.55095 0.923676
3.49456 1.00813
3.54173 0.848118
3.48482 1.02596
3.54371 0.808243
3.46489 1.02509
3.5198 0.886181
3.54786 0.871545
3.52498 1.01968
3.52961 1.08215
3.5546 1.04026
3.57772 0.986516
3.55918 1.02946
3.54752 1.08229
3.57472 1.0514
3.54718 1.10929
3.46583 1.22083
3.46017 1.16522
3.44023 1.13687
3.42677 1.10086
3.40481 1.12632
3.38489 1.13831
3.4248 1.02275
3.43411 1.01624
3.40761 1.14581
3.48298 1.02469
3.44987 1.21376
3.50765 1.13103
3.44125 1.33042
3.49823 1.26758
3.55352 1.17796
3.53905 1.13449
3.5166 1.06576
3.47197 1.01102
3.39686 1.07932
3.36143 1.06715
3.30305 1.13817
3.36838 0.981668
3.39654 0.987355
3.46452 0.859345
3.40368 1.09134
3.41674 1.04608
3.41783 1.06941
3.41886 1.13015
3.46271 1.07855
3.43491 1.24661
3.53214 1.01743
3.56438 0.922392
3.47766 1.18251
3.48965 1.0565
3.46018 1.04576
3.4578 0.942628
3.40564 0.935844
3.29505 1.11164
3.25926 1.07508
3.23974 0.971872
3.23971 0.890609
3.23984 0.873057
3.25793 0.82145
3.26792 0.887072
3.28799 0.91215
3.26656 1.02358
3.25951 1.07541
3.24061 1.15614
3.34823 0.841713
3.32112 0.839189
3.25805 0.973286
3.24964 0.967798
3.23599 0.967994
3.30489 0.699835
3.28282 0.75892
3.26382 0.831551
3.22546 1.0006
3.21352 0.970695
3.19487 0.888985
3.13381 0.938029
3.10901 0.940479
3.05415 1.0632
3.13381 0.879324
3.14952 0.854291
3.12043 0.887614
3.09024 0.904126
3.10099 0.885963
3.12649 0.920166
3.2214 0.82612
3.28767 0.799147
3.23217 1.06078
3.28363 0.857986
3.21701 0.96146
3.21262 0.845724
3.12999 1.06105
3.1641 0.98745
3.18104 0.96722
3.18739 0.897626
3.18995 0.819782
3.12084 0.999175
3.18189 0.796314
3.16434 0.843083
3.16279 0.760002
3.0598 1.01356
3.13823 0.81672
3.1436 0.845344
3.14447 0.795015
3.12014 0.781998
3.08893 0.862084
3.12491 0.761625
3.14608 0.65962
3.13666 0.718361
3.16565 0.614343
3.13251 0.707258
3.09425 0.808972
3.07729 0.813881
3.08065 0.806806
3.00644 0.983953
2.99947 1.09008
3.11126 0.903752
3.12444 0.942833
3.08253 1.03538
3.08903 0.96753
3.06494 0.978763
2.99549 1.08557
3.04403 0.962461
3.00059 1.0958
3.07849 0.896179
3.0184 1.07127
3.03547 1.07285
3.05032 1.06153
3.09971 0.928659
3.02653 1.05291
3.07752 0.840314
3.02663 0.887856
2.99424 0.959401
3.00981 0.930992
3.09182 0.710379
3.01297 0.915694
3.00416 0.843201
2.96833 0.823928
2.95253 0.821938
2.93378 0.870395
2.95398 0.869235
2.99405 0.802316
2.97729 0.820316
2.95976 0.812372
2.92112 0.85054
2.95693 0.68619
2.97083 0.636603
2.97362 0.63786
2.913 0.857301
2.8933 0.800538
2.86399 0.769956
2.83181 0.880919
2.89 0.739363
2.87581 0.776185
2.88475 0.673467
2.86611 0.687553
2.84176 0.703948
2.83111 0.663444
2.81699 0.732055
2.81525 0.818442
2.78839 0.908488
2.79591 0.829864
2.79432 0.837401
2.78647 0.820395
2.73774 0.890515
2.77379 0.71059
2.7102 0.816205
2.74273 0.604876
2.69583 0.648778
2.67256 0.707599
2.69765 0.657492
2.71236 0.640241
2.7144 0.680797
2.67085 0.796891
2.65246 0.770409
2.64234 0.752803
2.67929 0.6925
2.71292 0.663345
2.70291 0.73898
2.70192 0.703802
2.68061 0.784505
2.68277 0.782908
2.73536 0.590194
2.65685 0.823812
2.5982 0.946094
2.64938 0.801367
2.6752 0.685533
2.65629 0.7342
2.64709 0.759699
2.62101 0.82206
2.62746 0.70084
2.56943 0.807932
2.60381 0.699225
2.62179 0.704503
2.57998 0.885155
2.60418 0.833386
2.64692 0.707785
2.61494 0.83764
2.57239 0.961398
2.60693 0.885992
2.60618 0.922625
2.65416 0.828637
2.68504 0.809729
2.66925 0.943065
2.70716 0.844954
2.73713 0.7219
2.70883 0.738378
2.69116 0.747162
2.67263 0.756596
2.64648 0.839972
2.67843 0.770093
2.688 0.773824
2.66922 0.780927
2.70105 0.588007
2.67285 0.633181
2.68494 0.599867
2.6883 0.55946
2.67594 0.554131
2.65451 0.557734
2.613 0.591929
2.57309 0.717254
2.6141 0.576643
2.61255 0.610368
2.593 0.699992
2.61778 0.557242
2.56844 0.64915
2.56824 0.591456
2.59911 0.425109
2.55605 0.593531
2.55295 0.656135
2.57664 0.615223
2.58476 0.663819
2.60509 0.623531
2.63218 0.595203
2.61613 0.717182
2.66219 0.601532
2.62162 0.765313
2.65558 0.644777
2.6035 0.810213
2.63592 0.770486
2.64147 0.773049
2.67078 0.705415
2.64702 0.74723
2.62853 0.735933
2.64393 0.65969
2.64589 0.601025
2.64003 0.60447
2.6319 0.528081
2.56725 0.62705
2.53529 0.651882
2.54429 0.569534
2.54941 0.558637
2.56289 0.529557
2.58849 0.506403
2.57746 0.593192
2.5771 0.681132
2.60938 0.626247
2.60719 0.633212
2.59119 0.65311
2.59038 0.672247
2.57135 0.804055
2.59607 0.759034
2.60962 0.76755
2.59811 0.783268
2.57036 0.783289
2.5872 0.664869
2.59692 0.657768
2.5981 0.713601
2.61896 0.681768
2.62259 0.664116
2.57776 0.706919
2.52723 0.760925
2.49909 0.762926
2.50039 0.76794
2.5327 0.76015
2.58395 0.654332
2.53911 0.871708
2.59674 0.672986
2.57708 0.732079
2.57881 0.795944
2.62335 0.705208
2.66534 0.651451
2.6719 0.642371
2.64278 0.681358
2.54297 0.922298
2.56349 0.822334
2.58587 0.782571
2.59759 0.860799
2.62428 0.820521
2.60461 0.923636
2.61049 0.918371
2.5818 0.93515
2.62157 0.753775
2.5429 0.937464
2.50588 1.03351
2.57907 0.851517
2.57405 0.921149
2.58148 0.996198
2.5633 1.11707
2.63621 0.900277
2.54471 0.990986
2.52239 0.904651
2.49941 0.846098
2.48561 0.790699
2.48448 0.760067
2.48662 0.764609
2.52273 0.602625
2.45975 0.746158
2.4506 0.729028
2.43535 0.782866
2.41059 0.898683
2.44343 0.893946
2.45024 0.941447
2.4617 0.962899
2.49012 0.88386
2.48099 0.900258
2.49264 0.858403
2.51795 0.777061
2.50446 0.809259
2.4642 0.865772
2.45114 0.839561
2.44921 0.790062
2.42953 0.763797
2.41395 0.768141
2.38111 0.848217
2.40533 0.746536
2.4136 0.714685
2.4381 0.55336
2.3922 0.717982
2.40256 0.683041
2.41634 0.610493
2.36681 0.75213
2.36842 0.75094
2.37762 0.73132
2.32183 0.907183
2.38914 0.725751
2.42098 0.683475
2.4506 0.674507
2.46918 0.603049
2.45232 0.634638
2.46289 0.536856
2.40988 0.707217
2.45476 0.565547
2.47426 0.507709
2.47693 0.510613
2.42659 0.756517
2.44069 0.749649
2.45619 0.642336
2.45492 0.663391
2.4883 0.610039
2.47751 0.648971
2.44038 0.759508
2.45734 0.746196
2.49354 0.682579
2.46898 0.758027
2.47825 0.70764
2.47949 0.722634
2.44731 0.84409
2.46032 0.851621
2.46832 0.901857
2.49313 0.908874
2.53136 0.839786
2.51008 0.893982
2.50621 0.919513
2.53392 0.864435
2.58014 0.754318
2.57455 0.753548
2.53801 0.828509
2.52846 0.748425
2.51378 0.703726
2.50133 0.766884
2.54212 0.682054
2.52797 0.772955
2.55079 0.702818
2.53362 0.713106
2.46478 0.923433
2.54449 0.761237
2.57465 0.790451
2.58055 0.832563
2.58595 0.79931
2.60508 0.703565
2.62221 0.65256
2.62097 0.796184
2.63191 0.81875
2.64384 0.753031
2.64039 0.726799
2.61784 0.693404
2.59567 0.711633
2.56944 0.783317
2.56949 0.727357
2.52489 0.817093
2.55588 0.667117
2.50784 0.847108
2.5403 0.792856
2.57135 0.745927
2.57293 0.908678
2.5958 0.960363
2.59942 1.02971
2.6383 0.925951
2.63776 0.873956
2.65207 0.818011
2.6646 0.776432
2.63575 0.893449
2.65045 0.887957
2.64939 0.857021
2.65933 0.839127
2.65586 0.879559
2.63827 0.971356
2.63589 1.00169
2.66193 0.997795
2.70444 0.996125
2.73328 1.01071
2.73716 1.03693
2.70345 1.06847
2.71676 0.984398
2.66963 1.05771
2.70629 0.99755
2.64799 1.16618
2.67289 1.11376
2.64834 1.18515
2.66516 1.19878
2.75511 1.01148
2.77325 0.98683
2.76731 1.04944
2.78717 1.01338
2.73452 1.11102
2.71361 1.11671
2.70113 1.12589
2.74652 1.02307
2.76287 1.00414
2.7239 1.10602
2.72548 1.04585
2.67749 1.11092
2.59836 1.27029
2.67409 1.10084
2.70902 1.04911
2.63422 1.24574
2.73648 1.00078
2.67575 1.10986
2.69642 1.02337
2.7269 0.847031
2.65627 0.976312
2.72484 0.754433
2.68667 0.888226
2.71099 0.847732
2.63785 1.00003
2.65787 0.899523
2.5954 1.00987
2.64152 0.896313
2.65178 0.926832
2.68657 0.901672
2.66488 0.955049
2.59309 1.11068
2.60399 1.10314
2.60761 1.1382
2.67061 1.03589
2.62321 1.16855
2.63169 1.10833
2.5767 1.17681
2.49546 1.26946
2.56571 1.08676
2.55909 1.08832
2.50428 1.16741
2.46596 1.17893
2.49012 1.08973
2.45228 1.15937
2.50267 1.06056
2.45531 1.15405
2.50171 1.02559
2.4869 1.07442
2.50395 1.04459
2.56244 0.872662
2.54425 0.880368
2.46426 0.995132
2.47965 0.830232
2.4444 0.850847
2.43927 0.822859
2.41086 0.863966
2.43739 0.799551
2.45971 0.752626
2.44509 0.842647
2.44278 0.898932
2.42032 0.946982
2.44738 0.830362
2.42433 0.92998
2.45324 0.917524
2.50492 0.840346
2.44928 1.0528
2.45901 1.09148
2.50329 0.98374
2.51817 0.925834
2.49584 0.969911
2.46825 1.00181
2.41304 1.09369
2.36166 1.12607
2.35385 1.07969
2.40878 0.962744
2.42503 0.9027
2.39365 0.993093
2.42714 0.895096
2.39425 0.977665
2.40389 0.952254
2.39955 0.979461
2.43996 0.861501
2.4357 0.872908
2.44987 0.829737
2.43172 0.886525
2.41975 0.942653
2.47744 0.792488
2.41657 0.993671
2.43288 0.942357
2.45584 0.870734
2.40261 0.989408
2.39738 0.964158
2.43498 0.780836
2.38563 0.866382
2.36158 0.979675
2.45734 0.787247
2.38399 1.02338
2.4364 0.960362
2.48105 0.868235
2.42074 0.971759
2.3886 0.964195
2.38037 0.936006
2.37345 0.988238
2.2978 1.18745
2.32452 1.08916
2.35872 0.991917
2.34265 0.970468
2.29911 0.9848
2.27458 1.0188
2.3125 0.94892
2.32559 0.923376
2.37059 0.830801
2.35595 0.866801
2.31058 0.923129
2.24678 1.01592
2.23471 0.952848
2.21968 0.869304
2.17458 0.896162
2.10326 1.00243
2.03396 1.11996
2.05875 1.02628
2.0601 0.98659
2.05152 0.990567
2.07378 0.913191
2.07829 0.849517
2.08736 0.83489
2.07213 0.885342
2.1179 0.742369
2.05566 0.937809
2.06347 0.902761
2.11405 0.733304
2.0454 0.906525
2.09491 0.786779
2.10472 0.831528
2.09369 0.870626
2.05387 0.981981
2.11082 0.877262
2.15904 0.731907
2.11566 0.93458
2.12475 0.930372
2.12015 0.981247
2.16319 0.91334
2.16241 0.949712
2.23718 0.793157
2.22664 0.916731
2.2973 0.700185
2.22515 0.925427
2.20661 0.944877
2.20899 0.878285
2.21021 0.834789
2.18301 0.937922
2.22503 0.844851
2.24834 0.832907
2.241 0.885636
2.23087 0.869333
2.23372 0.823255
2.18793 0.910961
2.14051 1.06541
2.16888 1.00816
2.1606 1.05586
2.27686 0.779069
2.23962 0.904358
2.23929 0.843115
2.25345 0.793048
2.2134 0.999342
2.27605 0.888572
2.27 0.875181
2.24961 0.881636
2.24693 0.879106
2.24463 0.828853
2.20543 0.969107
2.22651 0.890118
2.23004 0.928486
2.21354 0.978687
2.26221 0.847754
2.25248 0.883187
2.24277 0.938036
2.27196 0.921013
2.30615 0.816237
2.31329 0.811799
2.31079 0.764539
2.21541 1.0037
2.21826 0.995278
2.24926 0.941215
2.20052 1.04478
2.22993 0.965011
2.22055 0.903953
2.23674 0.825923
2.22009 0.871016
2.26537 0.796656
2.24855 0.81247
2.24449 0.800355
2.24525 0.721578
2.2616 0.610933
2.188 0.858029
2.17864 0.775279
2.14119 0.792717
2.11982 0.814903
2.10957 0.850051
2.10858 0.906722
2.1007 0.968602
2.16543 0.754914
2.17108 0.823385
2.10204 0.988963
2.09995 0.951813
2.13294 0.869053
2.12237 0.884956
2.15866 0.776352
2.12837 0.858149
2.08597 0.964079
2.08432 0.971054
2.10237 0.889137
2.01805 1.10766
2.05172 1.0166
2.03358 1.03611
2.02885 1.06887
2.08508 1.02036
2.12349 0.979358
2.10881 1.00719
2.11442 0.976409
2.1317 0.904464
2.05587 1.04754
2.02623 1.07045
2.07784 0.945391
2.02579 1.0446
2.07098 0.912268
2.05659 0.873186
2.02129 0.927446
2.07417 0.783684
2.02286 0.928784
2.03872 0.856986
2.01015 0.913994
1.99096 1.02396
2.02342 1.00794
2.06848 0.973713
2.08031 0.935229
2.11776 0.821226
2.06505 0.96026
2.04252 0.95639
2.00534 1.01857
2.02081 0.986927
2.06408 0.93586
2.05021 0.992871
2.09523 0.909254
2.07887 0.955928
2.03844 1.04514
2.01544 1.06179
2.06993 0.972437
2.12831 0.897101
2.18336 0.829627
2.16381 0.900588
2.13433 0.941543
2.1094 0.940843
2.13087 0.807695
2.08731 0.883904
2.08451 0.891417
2.06441 0.948046
2.08786 0.886353
2.10942 0.850395
2.10137 0.892804
2.13136 0.817714
2.1291 0.929544
2.15521 0.849001
2.11479 0.990719
2.13361 0.967894
2.14354 0.952
2.09178 1.09555
2.10203 1.05611
2.15773 0.868556
2.1456 0.846771
2.06286 1.03039
2.07103 0.989372
2.10905 0.902881
2.12691 0.844566
2.09447 0.904989
2.0854 0.864682
2.065 0.932398
2.04539 0.950476
2.05059 0.995244
2.12552 0.854811
2.10752 0.910299
2.0441 1.06155
2.08666 0.943788
2.05366 1.05402
2.10348 0.912684
2.05069 1.06803
2.07893 1.03523
2.09262 1.0422
2.09062 1.05722
2.10015 1.0502
2.15733 0.91814
2.09357 1.02211
2.08402 0.989194
2.12562 0.873199
2.10672 0.89475
2.10705 0.918719
2.11205 0.851512
2.07172 0.91432
2.10907 0.773724
2.14422 0.739306
2.1273 0.839876
2.11413 0.975245
2.15087 0.914769
2.14943 0.968456
2.13115 0.992814
2.10074 1.04356
2.11149 0.970786
2.10639 0.909702
2.07481 0.933048
2.07825 0.84297
2.02022 0.890687
2.05167 0.695631
2.04235 0.745986
2.06659 0.688769
2.05511 0.735266
2.04253 0.701465
2.00493 0.722704
2.01073 0.67449
2.01676 0.722403
2.00352 0.799969
2.03151 0.779077
2.05262 0.799049
2.05218 0.829007
2.0755 0.741817
2.06786 0.791318
2.07802 0.738825
2.06062 0.815462
2.05941 0.842795
2.06654 0.798085
2.04482 0.819341
2.04911 0.82788
2.05373 0.832014
2.05004 0.818634
1.98361 0.958558
2.00043 0.86638
1.99865 0.899564
2.01907 0.86258
2.06384 0.763167
2.09641 0.752878
2.06959 0.786655
2.05168 0.809635
2.04377 0.86499
2.04559 0.901856
2.05186 0.880417
2.09302 0.790821
2.02819 0.961773
2.06177 0.794599
1.95835 1.02473
1.93115 1.04586
1.96731 0.951351
1.9915 0.934878
2.03433 0.901544
2.02379 0.901108
1.96531 1.0131
2.00739 0.817371
2.00948 0.81539
1.99803 0.900885
1.9546 1.02083
1.98025 0.914839
1.96822 0.859047
1.95444 0.841216
1.93558 0.865867
1.91972 0.928266
1.97161 0.797516
1.92166 0.952138
1.96503 0.829919
1.93584 0.932028
1.96689 0.828351
1.96316 0.887835
2.00961 0.858606
2.01223 0.850899
1.96928 0.983712
2.03075 0.824113
2.03502 0.859835
2.06273 0.903445
2.09625 0.875434
2.10574 0.886887
2.13001 0.764279
2.04425 0.995689
2.06582 0.932281
2.10911 0.81899
2.06915 0.944968
2.10924 0.81275
2.06764 0.927279
2.05155 0.932847
2.03411 0.87991
2.05312 0.820603
2.03709 0.90148
2.09478 0.771744
2.08801 0.776143
2.03924 0.903909
2.02004 0.929104
2.01241 0.942362
2.00856 0.944687
2.04445 0.835777
2.02936 0.946032
2.06615 1.00716
2.10745 0.947963
2.11621 0.933612
2.11359 0.91564
2.11751 0.906949
2.11361 0.910646
2.136 0.851957
2.10631 0.968549
2.11133 0.959385
2.10561 0.933577
2.14288 0.804484
2.10404 0.852744
2.09997 0.8472
2.08919 0.92489
2.06805 0.963773
2.0326 1.00389
2.03434 0.937251
1.96543 1.07635
2.01551 0.911891
2.07528 0.806716
2.01833 0.987476
2.02181 0.920292
1.99266 0.860742
1.96884 0.780904
1.87179 1.02074
1.91422 0.937637
1.94858 0.882698
1.99845 0.669193
1.97622 0.722903
1.97162 0.823718
1.93567 0.945857
1.92393 0.961364
1.91027 1.00615
1.98351 0.839858
1.94298 0.983642
1.91978 1.00123
1.90285 0.914635
1.85801 0.944969
1.82727 0.946272
1.81758 0.962019
1.78099 1.01368
1.69541 1.13563
1.74606 1.02865
1.74762 1.05804
1.746 1.02864
1.77475 0.881114
1.73831 0.917639
1.74062 0.831891
1.71194 0.925639
1.75912 0.823398
1.75489 0.942508
1.81534 0.885315
1.8357 0.92495
1.84266 0.939404
1.88024 0.887502
1.88071 0.852035
1.89605 0.787069
1.82021 0.986986
1.8031 1.003
1.80783 0.945025
1.84924 0.764197
1.77722 0.962791
1.83732 0.804553
1.81319 0.882037
1.84656 0.805049
1.8543 0.824179
1.85787 0.893264
1.88038 0.908339
1.88736 0.937765
1.91609 0.942278
1.92738 0.923635
1.92002 0.916588
1.89145 0.932165
1.85239 0.959369
1.83558 0.94996
1.8246 1.00911
1.86492 0.91935
1.91402 0.789468
1.89337 0.879174
1.88131 0.895015
1.86603 0.931404
1.85247 0.931073
1.88148 0.885975
1.91241 0.828594
1.91406 0.83181
1.84487 0.937
1.87201 0.780384
1.82897 0.911895
1.89014 0.758912
1.85524 0.849772
1.86522 0.804512
1.84554 0.953401
1.87856 0.96325
1.92246 0.93829
1.92571 0.996007
1.95996 0.914134
1.93055 0.991444
1.92225 0.998482
1.94158 0.953208
1.92925 0.991863
1.93543 1.00394
1.97011 0.899734
1.96053 0.890817
1.95502 0.860135
1.92107 0.939446
1.89823 1.01699
1.96751 0.836404
1.95165 0.832338
1.9196 0.876504
1.88081 0.946522
1.85679 0.991224
1.88144 0.932181
1.93457 0.811916
1.85841 1.01948
1.91957 0.86558
1.87637 1.00458
1.92345 0.896076
1.94268 0.804332
1.91923 0.747841
1.84961 0.878174
1.84965 0.807651
1.83197 0.942629
1.87009 0.779434
1.86415 0.766273
1.79983 0.908899
1.78938 0.870586
1.80673 0.812732
1.76975 0.912824
1.79505 0.928009
1.83885 0.845732
1.81109 0.995068
1.82604 0.911155
1.76711 1.04562
1.75883 1.03525
1.74055 1.02832
1.74065 1.06096
1.81133 0.923143
1.80631 0.981581
1.81816 0.921956
1.82047 0.858298
1.76138 0.932502
1.7606 0.859991
1.78079 0.82103
1.76853 0.84631
1.7737 0.752594
1.72761 0.906778
1.68673 0.979214
1.75599 0.84404
1.79031 0.857193
1.79633 0.812396
1.7413 0.943187
1.74366 0.890503
1.74702 0.873275
1.75369 0.868298
1.74074 0.871641
1.74 0.800926
1.64586 0.948301
1.61284 0.893091
1.57064 0.96119
1.59241 0.878714
1.60198 0.86164
1.62561 0.830857
1.63558 0.834374
1.62181 0.9391
1.63432 0.942435
1.65627 0.887252
1.65011 0.860227
1.65934 0.821693
1.63256 0.934115
1.6707 0.882585
1.68189 0.849942
1.66183 0.9336
1.6819 0.920992
1.66213 0.979798
1.66192 0.968396
1.6076 1.01619
1.6102 0.943503
1.55204 1.01156
1.52951 1.00355
1.51392 0.977109
1.53346 0.928878
1.5378 0.95186
1.54411 0.908292
1.52544 0.982038
1.53585 0.904298
1.46698 0.981489
1.43197 1.01101
1.42531 0.935174
1.43225 0.850734
1.37891 0.934073
1.42733 0.875789
1.41506 0.985549
1.48306 0.925431
1.48267 0.943038
1.41 1.02772
1.43589 0.93975
1.49768 0.842967
1.45624 1.03822
1.53061 0.92617
1.51461 0.969592
1.52778 0.943775
1.48391 0.984892
1.40792 1.10462
1.49222 0.955705
1.49707 0.929333
1.48328 0.917597
1.49625 0.89304
1.46917 0.930747
1.47803 0.884167
1.44037 0.936357
1.42693 0.990956
1.41744 0.970095
1.4145 0.94587
1.39339 0.991933
1.40673 0.97594
1.43208 0.898488
1.40339 1.03095
1.42092 1.01567
1.45387 0.971832
1.43591 1.00076
1.41103 1.06167
1.44141 0.879499
1.38436 0.915622
1.3569 0.913007
1.36922 0.830653
1.37492 0.838417
1.39317 0.846505
1.40826 0.837612
1.38711 0.921806
1.44321 0.887372
1.45933 0.914909
1.46666 0.92032
1.47977 0.948408
1.4805 0.946449
1.44523 0.966971
1.4869 0.876505
1.45981 0.888211
1.43563 0.895383
1.43565 0.847544
1.42318 0.903677
1.41938 0.881365
1.40112 0.870569
1.42153 0.860558
1.40603 0.908541
1.32946 1.02165
1.39189 0.888311
1.35111 1.02804
1.40069 0.980544
1.39254 0.962057
1.41847 0.961679
1.40024 0.990719
1.39613 0.964204
1.30785 0.999131
1.33776 0.907861
1.30773 0.963431
1.29218 1.00944
1.38918 0.812855
1.32704 0.939418
1.31104 0.892047
1.2479 0.966733
1.27167 0.859559
1.18216 0.980033
1.19229 0.909633
1.19554 0.935885
1.15378 1.01361
1.20598 0.897059
1.21557 0.849583
1.22703 0.846423
1.23573 0.855326
1.24688 0.883474
1.25454 0.882143
1.28223 0.91381
1.287 0.970773
1.3212 1.02425
1.36458 1.06607
1.40921 1.01944
1.38376 1.1309
1.39176 1.125
1.33144 1.15401
1.33164 1.12755
1.33341 1.14761
1.36385 1.04961
1.3301 1.00661
1.27762 1.05558
1.30931 0.988535
1.30075 0.960238
1.29978 0.989971
1.2651 1.01898
1.26657 0.937767
1.27792 0.91598
1.28277 0.90297
1.28167 0.895512
1.25527 0.955921
1.23155 1.00801
1.27755 0.925098
1.26743 0.950358
1.30221 0.928305
1.3597 0.850721
1.34524 0.904461
1.33272 0.926222
1.3491 0.914517
1.30018 0.987264
1.32632 0.93865
1.32815 0.898235
1.27719 0.930799
1.26757 0.915903
1.2632 0.925101
1.2349 0.972729
1.28991 0.914168
1.31801 0.878072
1.30372 0.883728
1.26461 0.926101
1.27025 0.946241
1.26544 0.971559
1.25704 1.01107
1.26775 1.03322
1.29013 0.984889
1.25806 1.03616
1.30212 0.928326
1.31838 0.876967
1.29592 0.942032
1.28903 0.897999
1.27523 0.871869
1.20456 0.940309
1.2212 0.885247
1.21606 0.876722
1.23744 0.813428
1.21515 0.84835
1.20651 0.928048
1.23001 0.905998
1.209 1.00856
1.28726 0.949173
1.30958 0.948272
1.28508 1.04699
1.29094 1.04808
1.34839 0.898013
1.30466 1.03755
1.33786 1.04051
1.37104 1.01031
1.31115 1.10134
1.34428 1.05021
1.3906 0.966195
1.33045 1.04585
1.30989 1.0772
1.39385 0.972945
1.40177 0.960953
1.36472 1.07138
1.37823 1.01112
1.3873 0.938858
1.36167 0.863683
1.25962 0.995572
1.22395 0.922873
1.21643 0.851723
1.13443 0.9966
1.18541 0.9035
1.15082 0.996056
1.17906 1.03591
1.21745 1.02683
1.27517 0.978419
1.30189 0.950537
1.25104 1.00517
1.17986 1.12273
1.20733 1.09012
1.23913 1.04052
1.24966 1.00701
1.22216 1.00382
1.23709 0.954639
1.24861 0.886302
1.23478 0.890681
1.19387 0.98959
1.21698 0.9074
1.18878 0.980345
1.22137 0.939858
1.17098 1.00707
1.1546 0.966395
1.07676 1.03005
1.04717 1.03295
1.10672 0.929025
1.13499 0.931348
1.10954 0.969957
1.13518 0.834008
1.04465 0.982305
1.08356 0.891675
1.0595 0.918686
1.0332 0.936123
1.04977 0.838209
1.02706 0.845505
1.02765 0.871464
1.02294 0.895371
1.03821 0.868746
1.0196 0.888717
1.00535 0.924336
0.976954 0.944514
0.994045 0.956579
1.02678 0.926554
1.03293 0.939403
1.06898 0.914302
1.05397 0.896095
1.02386 0.9584
1.03482 0.927994
1.00497 0.951963
1.0102 0.949222
1.01632 0.929811
1.044 0.887086
0.98676 1.03875
1.03757 0.951753
0.979902 1.02541
0.993919 0.997098
0.982063 0.993907
0.945324 0.982154
0.908526 0.983887
0.935977 0.940986
0.942951 0.985669
1.0051 0.939615
1.02526 0.885307
0.933656 1.02817
0.987468 0.904114
0.952321 0.953771
0.953286 0.936126
0.92781 0.977519
0.920814 0.949279
0.851665 0.999277
0.839189 0.989926
0.896788 0.931092
0.816272 1.03167
0.825367 0.987748
0.803798 1.02118
0.829419 1.03507
0.854381 1.07278
0.850926 1.04705
0.834329 1.05529
0.814264 1.05494
0.823062 1.01749
0.79668 1.00313
0.764144 1.04039
0.771912 0.996504
0.750253 1.06359
0.796584 1.01517
0.810315 0.97896
0.8238 0.965373
0.739174 1.05601
0.813322 0.945032
0.786882 0.965595
0.790665 0.944039
0.746404 1.04152
0.709567 1.05003
0.779219 0.984129
0.777646 1.02759
0.825229 0.940106
0.83537 0.89265
0.792107 0.978472
0.736739 1.10058
0.798134 1.02652
0.853648 0.968653
0.845791 0.977912
0.819203 0.984336
0.754267 1.04259
0.80024 0.926871
0.780617 0.930643
0.738155 1.04238
0.791313 0.983023
0.783245 0.952126
0.764643 0.990227
0.797911 0.96705
0.81172 0.958441
0.815639 0.97827
0.850713 0.956747
0.871734 0.914757
0.759098 1.09635
0.829817 0.99895
0.84094 0.981139
0.795531 1.05247
0.839317 1.05866
0.907313 0.94798
0.877911 0.99324
0.86955 0.982609
0.80581 1.00687
0.840788 0.900713
0.775026 0.950824
0.731442 0.995383
0.746913 0.96579
0.778534 0.911875
0.744643 0.957533
0.735872 0.959983
0.786538 0.905012
0.821322 0.825971
0.788742 0.872416
0.750908 0.927053
0.738478 0.951299
0.772254 0.967968
0.793166 0.99238
0.815575 0.930217
0.879441 0.913086
0.90882 0.940005
0.834604 1.07228
0.886628 1.00536
0.857106 1.01964
0.780841 1.07244
0.734946 1.09846
0.766104 1.05634
0.708354 1.11761
0.72994 1.06333
0.737123 1.05824
0.724695 1.06218
0.795813 1.00187
0.786723 1.03586
0.769628 1.05052
0.757409 1.06154
0.750104 1.06472
0.807979 0.968148
0.744691 1.04558
0.778257 1.03808
0.843317 0.992799
0.832781 1.00216
0.826252 1.0236
0.814498 0.988002
0.82159 0.957258
0.822134 0.926955
0.794974 0.938284
0.730341 1.00362
0.731606 0.9631
0.724613 0.953816
0.750758 0.900925
0.715243 0.942241
0.716579 0.946162
0.756683 0.92441
0.744563 0.958871
0.791628 0.91769
0.802051 0.888289
0.774735 0.917069
0.7221 0.933661
0.613178 1.04689
0.622759 0.989481
0.642465 0.961634
0.605225 0.994029
0.576793 1.00066
0.634385 0.893644
0.615967 0.887823
0.550369 0.978322
0.594783 0.952891
0.593066 0.973735
0.605663 0.972977
0.654732 0.935778
0.663233 0.929305
0.617195 0.97613
0.618099 0.937021
0.604615 0.943894
0.626116 0.876624
0.576943 0.882091
0.573347 0.893362
0.546852 0.889248
0.569827 0.854434
0.558269 0.903903
0.600122 0.913126
0.650316 0.885198
0.636524 0.907336
0.635633 0.916542
0.606709 0.962825
0.630398 0.914466
0.584304 0.95587
0.581915 0.9382
0.618029 0.919377
0.656122 0.875196
0.610124 0.932616
0.646336 0.929495
0.657508 0.862592
0.657934 0.856773
0.664763 0.867845
0.669108 0.886375
0.617533 0.956983
0.636083 0.909233
0.590773 0.947299
0.651149 0.883966
0.647669 0.919851
0.623758 0.96453
0.631641 0.957566
0.615182 0.963455
0.609182 0.955232
0.603551 0.944863
0.608395 0.943797
0.579711 0.99141
0.585833 0.963712
0.618336 0.844793
0.577068 0.885647
0.537003 0.916926
0.57111 0.910778
0.588665 0.919055
0.599449 0.897204
0.629217 0.886962
0.591413 0.975103
0.633664 0.909654
0.647874 0.940368
0.621141 1.03358
0.622877 1.05691
0.579206 1.09344
0.56123 1.06916
0.538312 1.08379
0.58265 1.02505
0.547918 1.04572
0.543838 1.04621
0.522461 1.06645
0.577465 0.976872
0.610631 0.931602
0.578943 0.976772
0.618986 0.940048
0.630695 0.963946
0.601057 1.03092
0.634108 0.97424
0.645282 0.975029
0.613645 0.990601
0.5817 0.997957
0.586941 0.979327
0.562203 0.992607
0.568577 0.998197
0.638099 0.920481
0.616476 0.969604
0.663112 0.895666
0.656898 0.853373
0.600527 0.871986
0.589575 0.916052
0.594689 0.918594
0.591183 0.938919
0.601767 0.973142
0.635942 0.961235
0.639544 0.940559
0.617147 0.942088
0.614353 0.939094
0.6042 0.930273
0.627786 0.926594
0.697778 0.878984
0.647156 0.948299
0.700867 0.896338
0.684512 0.945635
0.675082 0.977781
0.649078 1.0292
0.659174 1.00064
0.691925 0.959535
0.680024 0.93633
0.648049 0.982715
0.723828 0.909892
0.693619 0.98465
0.730424 0.971863
0.775202 0.978745
0.803775 0.967666
0.763811 1.01968
0.81273 0.992512
0.792126 1.00394
0.777633 1.04439
0.845414 1.00346
0.873715 0.990309
0.871928 0.983336
0.906221 0.937123
0.907601 0.954568
0.940588 0.882528
0.926056 0.931948
0.931072 0.925396
0.935648 0.955217
0.896898 1.03213
0.884172 1.00611
0.858851 1.0258
0.886776 0.942561
0.797516 1.00778
0.826081 0.920394
0.781237 0.984583
0.809442 0.925867
0.801083 0.913562
0.79123 0.931962
0.774291 0.972381
0.719295 1.0399
0.771897 0.967163
0.779347 0.950749
0.760547 0.990512
0.754093 1.01195
0.744873 1.0586
0.75725 1.0916
0.776607 1.10771
0.828802 1.09574
0.834056 1.09325
0.841325 1.09034
0.91403 0.984914
0.886962 1.01105
0.833356 1.01815
0.768504 1.05289
0.754672 1.01989
0.764997 0.981076
0.772814 0.931556
0.732157 1.00168
0.794742 0.919505
0.797817 0.877101
0.815979 0.862306
0.795115 0.936341
0.799253 0.927551
0.798805 0.923132
0.77927 0.962308
0.798657 0.969219
0.854153 0.953951
0.889779 0.955284
0.864284 0.996571
0.801485 1.0667
0.856187 0.948336
0.823254 0.96928
0.804716 0.96218
0.793611 0.974102
0.867261 0.894302
0.902443 0.868884
0.914145 0.875648
0.943297 0.820209
0.921439 0.844709
0.860435 0.911163
0.825396 0.918715
0.840663 0.89333
0.887917 0.84071
0.883761 0.915028
0.858749 0.965507
0.855192 0.969233
0.895163 0.912887
0.849225 1.01244
0.905691 0.933121
0.90214 0.952512
0.854469 0.99986
0.848182 1.00125
0.901982 0.892447
0.87739 0.974672
0.992692 0.805876
0.953281 0.874189
0.982458 0.872021
0.938118 0.937601
0.974574 0.916893
0.95617 1.02418
1.02433 0.980652
1.06642 0.95311
1.07874 0.923291
1.03093 0.992205
1.0128 0.956822
1.04026 0.914706
1.00479 0.942393
1.01834 0.869069
0.998072 0.863099
0.964692 0.924258
0.983097 0.902163
0.96511 0.946335
0.982194 0.983993
1.03999 0.900271
1.00598 0.982936
1.02978 0.922898
1.04181 0.913488
1.01817 0.928889
0.996443 0.989441
1.05489 0.908858
0.978653 1.04579
1.03414 0.917055
1.01904 0.921819
0.986629 0.933692
0.95418 1.01191
1.00954 0.932983
0.988145 0.985786
1.03328 0.949444
1.01903 0.992003
1.05468 0.974078
1.02895 0.995136
1.01509 0.926259
0.96864 0.999389
0.948999 1.04224
0.944438 1.04086
0.976323 1.01289
1.04912 0.956334
1.0348 1.00761
1.06735 0.963762
1.02446 0.990807
1.05618 0.88954
0.997872 0.964744
0.999797 0.91748
0.987864 0.951878
0.956175 1.03909
0.970769 0.981499
0.929128 1.02752
0.994374 0.928155
1.00371 0.94686
1.00382 1.02826
1.00322 1.05907
0.991773 1.10063
1.0594 0.975917
0.991152 1.02911
0.986762 0.993556
0.967631 0.971602
0.972814 0.919772
0.968106 0.921802
0.98181 0.921856
1.00999 0.907937
1.00976 0.961682
1.0421 0.85425
0.92206 0.98381
0.889527 0.980858
0.901939 0.925697
0.904538 0.906281
0.879095 0.958787
0.90992 0.942823
0.898971 1.00696
0.942104 0.914672
0.895676 0.976134
0.889764 0.948762
0.9144 0.936524
0.89541 0.976076
0.931569 0.93909
0.97618 0.848692
0.940463 0.934809
0.921727 0.978529
0.931685 0.892191
0.946042 0.844266
0.896736 0.930631
0.875943 0.964244
0.907336 0.90358
0.9272 0.821252
0.896929 0.828055
0.898409 0.847471
0.892763 0.881407
0.882014 0.9179
0.877031 0.931084
0.913036 0.862799
0.943538 0.801652
0.842225 0.953739
0.880625 0.871893
0.871794 0.839195
0.853278 0.859946
0.844319 0.924715
0.867628 0.933433
0.869317 0.944808
0.911391 0.838665
0.916739 0.859215
0.870401 0.924155
0.908382 0.86456
0.902915 0.913092
0.956838 0.880785
0.936294 0.975627
1.01627 0.866938
0.975133 0.984463
1.0048 0.961352
1.02082 0.977398
1.06948 0.940242
1.08774 0.930829
1.07918 0.964135
0.991235 1.1058
0.977416 1.05825
0.988344 0.984918
1.00314 0.973642
1.01478 0.950735
0.969903 0.981808
1.01962 0.884185
1.00128 0.890186
0.931591 0.960338
0.895924 0.988678
0.966165 0.874401
0.978501 0.917692
0.967267 0.977228
0.952079 0.976215
0.978174 0.911961
0.914132 0.996406
0.867129 1.05816
0.836083 1.09781
0.856409 1.07683
0.863369 1.07682
0.886901 1.03104
0.879094 1.03858
0.921427 0.946538
0.863163 0.959926
0.847905 0.945901
0.836012 0.929154
0.836223 0.899954
0.81099 0.884189
0.786973 0.883579
0.789883 0.866736
0.768571 0.881129
0.741265 0.908083
0.731089 0.924862
0.678203 0.923353
0.701025 0.894902
0.694977 0.919474
0.721763 0.937501
0.740542 0.948609
0.770299 0.920373
0.779131 0.924035
0.774363 0.934466
0.774363 0.930627
0.734013 0.980252
0.714506 0.999171
0.752658 0.916097
0.758904 0.934277
0.764453 0.903391
0.775044 0.855402
0.751722 0.908517
0.803784 0.879284
0.795277 0.88165
0.718695 0.933464
0.713196 0.913876
0.727528 0.893044
0.698067 0.961903
0.687518 1.01865
0.75537 0.961576
0.774688 0.961919
0.744951 1.00528
0.730111 1.01732
0.730801 0.993972
0.698592 1.01142
0.684408 1.0296
0.665972 1.0319
0.580168 1.14339
0.684142 1.0566
0.697629 1.04168
0.66453 1.05971
0.726212 1.01215
0.7484 0.955512
0.665003 1.03069
0.678929 0.949331
0.606659 0.978754
0.583949 0.991097
0.634369 0.936858
0.628226 0.983354
0.615557 1.0194
0.672572 0.922769
0.666097 0.910382
0.59359 0.978928
0.626508 0.972877
0.675128 0.932665
0.604749 1.02641
0.601152 1.02461
0.576546 1.02829
0.646975 0.947658
0.595736 1.00542
0.676697 0.936405
0.6862 0.911195
0.665108 0.949573
0.644519 0.968906
0.665844 0.937772
0.622595 0.951721
0.5464 0.969212
0.473451 0.982725
0.446645 0.964169
0.485671 0.936534
0.53355 0.911745
0.510967 0.953296
0.580145 0.916407
0.606901 0.90025
0.559562 0.958352
0.565159 0.942899
0.518116 0.991741
0.498922 0.988481
0.484737 0.971719
0.527564 0.903883
0.573772 0.869809
0.604661 0.870247
0.548395 0.973018
0.58383 0.905183
0.515392 0.954954
0.515987 0.948961
0.561219 0.912285
0.540436 0.947204
0.544651 0.964709
0.572897 0.92841
0.56393 0.933111
0.55411 0.958036
0.558033 0.941404
0.590212 0.904714
0.53049 0.970647
0.543509 0.966725
0.523664 0.967391
0.523316 0.927525
0.523878 0.916689
0.488663 0.939975
0.526924 0.923541
0.530975 0.92546
0.492947 0.979554
0.488465 0.987816
0.454548 1.00513
0.438446 0.996591
0.474062 0.962294
0.464414 0.956554
0.435459 0.975788
0.459225 0.94935
0.457362 0.96594
0.511382 0.936303
0.519815 0.950752
0.504468 0.980065
0.555143 0.943833
0.519595 0.993891
0.53126 0.99376
0.524773 1.02341
0.515371 1.02668
0.535527 0.981986
0.500644 0.988546
0.498809 1.00147
0.56583 0.956678
0.561376 0.980646
0.587738 0.970538
0.614337 0.945974
0.593139 0.951511
0.578198 0.937718
0.495521 1.00716
0.523232 0.977785
0.532487 0.998322
0.544914 0.998178
0.608645 0.934148
0.624076 0.902916
0.565586 0.956758
0.555349 0.927289
0.473649 0.966916
0.47951 0.970371
0.495954 0.94714
0.457226 0.963632
0.433877 0.968982
0.506197 0.912578
0.483875 0.948782
0.454136 0.974541
0.443525 0.97168
0.435323 0.973315
0.447412 0.95066
0.444461 0.951044
0.47733 0.933708
0.476495 0.927543
0.436063 0.952494
0.452249 0.951415
0.443831 0.934945
0.493029 0.899396
0.437609 0.946874
0.447907 0.93227
0.441813 0.935299
0.453585 0.924117
0.428956 0.967477
0.467702 0.967942
0.491463 0.936969
0.5299 0.906887
0.492573 0.934612
0.493651 0.964446
0.502346 0.994412
0.61467 0.942777
0.617161 0.968974
0.620313 0.970568
0.631026 0.945675
0.60308 0.94666
0.605017 0.936464
0.61295 0.931747
0.603712 0.948524
0.648374 0.918162
0.657395 0.91442
0.648398 0.917147
0.670368 0.90365
0.623699 0.981847
0.666643 0.911252
0.63678 0.905484
0.614117 0.914813
0.627345 0.889949
0.582817 0.920187
0.561801 0.923851
0.530697 0.948621
0.573557 0.935051
0.509789 1.0015
0.617831 0.932296
0.598447 1.00192
0.632275 1.0074
0.642309 1.00535
0.597024 1.04104
0.638409 0.971348
0.608347 0.984033
0.603456 0.967452
0.573468 0.954869
0.513977 0.983703
0.576206 0.945217
0.539683 0.963552
0.519121 0.951359
0.479048 0.965702
0.496957 0.964368
0.535085 0.943138
0.523379 0.96209
0.57932 0.928121
0.567196 0.95607
0.584702 0.949565
0.564994 0.971517
0.592028 0.930568
0.567151 0.947355
0.588958 0.95799
0.605999 0.979695
0.627418 0.961633
0.617501 0.960119
0.576119 0.984263
0.590053 0.940083
0.544787 0.955429
0.598426 0.910003
0.591159 0.94381
0.608451 0.93476
0.62362 0.909396
0.588307 0.945711
0.587295 0.949862
0.598878 0.904869
0.55966 0.894619
0.5114 0.889895
0.512604 0.841465
0.43611 0.85793
0.462722 0.802541
0.476967 0.807244
0.50077 0.850311
0.517166 0.895295
0.544076 0.886595
0.489719 0.928388
0.504198 0.888298
0.449927 0.91359
0.461735 0.904636
0.485504 0.903716
0.514527 0.93253
0.560638 0.915434
0.527782 0.938913
0.546717 0.904801
0.550946 0.910254
0.544386 0.897671
0.501862 0.925002
0.498918 0.94166
0.563818 0.914013
0.540852 0.957049
0.603178 0.906698
0.599484 0.937047
0.565271 0.975424
0.489689 1.04093
0.473317 1.02775
0.456668 1.00203
0.408729 1.00574
0.418285 0.969713
0.451014 0.937154
0.457827 0.911593
0.4928 0.893118
0.458744 0.924587
0.490437 0.927629
0.510673 0.931101
0.496145 0.934147
0.467877 0.960519
0.476341 0.980722
0.548855 0.96
0.512966 1.027
0.58764 0.984985
0.608603 1.00513
0.596669 1.03863
0.605468 1.00488
0.608629 0.971168
0.584133 0.967247
0.524745 0.970526
0.53779 0.919543
0.469959 0.945171
0.500419 0.898839
0.474913 0.918115
0.483157 0.87448
0.44499 0.888249
0.448685 0.879626
0.433076 0.909924
0.458787 0.935855
0.477106 0.965212
0.505149 0.966463
0.52842 0.927409
0.529936 0.91656
0.446014 0.990253
0.423111 0.987235
0.435297 0.980493
0.365651 1.01629
0.359114 1.01695
0.327895 1.00516
0.339526 0.994513
0.398002 0.947827
0.413722 0.923446
0.392295 0.932531
0.392723 0.951083
0.379489 0.948859
0.387636 0.975726
0.421541 0.977395
0.463241 0.958519
0.439408 0.9556
0.42822 0.923997
0.395818 0.942914
0.423709 0.93204
0.437719 0.943011
0.422337 0.948683
0.402644 0.93478
0.364974 0.918964
0.334239 0.940434
0.350377 0.937656
0.367062 0.898747
0.323807 0.9558
0.377829 0.939793
0.324021 0.970387
0.339117 0.941075
0.338116 0.911744
0.247639 0.948763
0.243136 0.931298
0.275489 0.912307
0.230858 0.945693
0.258371 0.929501
0.252681 0.947345
0.280776 0.942498
0.341219 0.908664
0.297159 0.943331
0.238317 0.957018
0.268597 0.929757
0.273373 0.938039
0.256169 0.947229
0.262178 0.941391
0.314128 0.91303
0.202788 0.943229
0.213046 0.900904
0.11108 0.938881
0.156612 0.924916
0.151362 0.928564
0.156543 0.931069
0.184502 0.918244
0.161936 0.934491
0.189935 0.923734
0.233902 0.926205
0.176509 0.976746
0.234229 0.940712
0.249237 0.914081
0.258203 0.919324
0.179063 0.971308
0.281809 0.945814
0.209819 0.983578
0.167726 0.983382
0.191982 0.973049
0.224383 0.97767
0.237538 0.969737
0.205105 0.972332
0.216617 0.968311
0.198816 0.989875
0.265015 0.961984
0.254704 0.940048
0.29488 0.901494
0.314074 0.875353
0.257302 0.89301
0.277658 0.873935
0.290705 0.87168
0.303374 0.883674
0.339664 0.904513
0.376231 0.930945
0.397511 0.934788
0.380121 0.942919
0.420392 0.902745
0.393064 0.933647
0.33763 0.985203
0.374517 0.939024
0.315019 0.99275
0.414279 0.932069
0.404617 0.949325
0.427897 0.931767
0.415719 0.948841
0.390589 0.9827
0.45107 0.965925
0.450032 0.99301
0.480066 0.979925
0.488117 0.958675
0.414662 0.980404
0.404474 0.947458
0.375059 0.933181
0.37264 0.904427
0.337303 0.933937
0.358311 0.910625
0.429711 0.835378
0.401818 0.858037
0.341375 0.881536
0.381474 0.842336
0.308293 0.889854
0.297252 0.927119
0.349045 0.927458
0.319108 0.965021
0.357328 0.963078
0.388506 0.937176
0.350706 0.938259
0.402078 0.885183
0.379363 0.884042
0.373826 0.882737
0.341271 0.874078
0.34521 0.842597
0.292217 0.871746
0.342184 0.829452
0.243349 0.919727
0.285366 0.915013
0.333335 0.897224
0.355869 0.890087
0.386358 0.84819
0.371369 0.894961
0.402549 0.922919
0.395093 0.942866
0.415595 0.929334
0.406438 0.928018
0.396681 0.937548
0.411282 0.924791
0.351739 0.94173
0.320469 0.960022
0.316085 0.969499
0.31281 0.979769
0.360272 0.947778
0.298559 1.01353
0.307628 1.04812
0.340355 1.04236
0.41671 0.972567
0.399192 0.973941
0.347262 0.98984
0.379762 0.949608
0.392641 0.954537
0.378467 0.973422
0.385662 0.967343
0.342771 0.99343
0.362789 0.976599
0.40295 0.935259
0.410047 0.936345
0.363278 0.993396
0.44607 0.918363
0.406368 0.961122
0.402769 0.977123
0.450482 0.942725
0.458253 0.926031
0.399857 0.968543
0.403199 0.959758
0.391363 0.943831
0.353945 0.976058
0.427793 0.888942
0.366214 0.92306
0.29941 0.961811
0.290823 0.94659
0.309031 0.940312
0.336111 0.931853
0.335242 0.936869
0.350285 0.940885
0.416786 0.900195
0.401687 0.921324
0.423197 0.922444
0.413742 0.923153
0.342246 0.954591
0.328957 0.949626
0.318052 0.962398
0.331967 0.961511
0.382036 0.943753
0.340767 0.972192
0.401872 0.92921
0.350424 0.971555
0.34464 0.966452
0.346702 0.91296
0.376714 0.852873
0.325119 0.874791
0.257202 0.900315
0.244049 0.9202
0.247888 0.929287
0.245433 0.926384
0.286902 0.906229
0.19601 0.93196
0.197539 0.923823
0.168231 0.951906
0.154924 0.959315
0.199131 0.956597
0.214648 0.939547
0.241432 0.912513
0.208286 0.923715
0.238928 0.90643
0.216849 0.905473
0.184994 0.911854
0.179382 0.886246
0.158694 0.878624
0.149416 0.890657
0.17245 0.8727
0.171003 0.871008
0.171903 0.882396
0.183299 0.88952
0.14756 0.911752
0.137881 0.907673
0.0749642 0.936259
0.124676 0.918524
0.0975298 0.922384
0.0802708 0.914953
0.0882389 0.93102
0.101003 0.934861
0.112449 0.954117
0.0903463 0.967966
0.117324 0.950664
0.0924738 0.944888
0.0651258 0.950235
0.129102 0.899837
0.10217 0.901651
0.12074 0.896028
0.127708 0.888546
0.0917582 0.911315
0.0852605 0.910524
0.100246 0.914606
0.0440302 0.957713
0.0321561 0.956429
0.0651173 0.906505
0.0820508 0.877662
0.0658504 0.882347
-0.000634596 0.899637
-0.0365663 0.916113
-0.0520865 0.926127
0.0279244 0.907057
0.0843603 0.917509
0.0720251 0.930763
0.0423124 0.928074
0.0101006 0.940979
-0.00975572 0.958846
-0.0503495 0.958865
0.0401985 0.884974
0.0118946 0.882256
0.031267 0.883136
0.00188384 0.892385
-0.0312265 0.891336
0.00262468 0.884496
0.0120251 0.882749
0.00274758 0.887333
-0.024651 0.915564
0.016584 0.903255
-0.0405249 0.926237
-0.00174334 0.924413
0.0676553 0.905687
-0.0693928 0.946268
-0.0238562 0.908634
-0.0184653 0.869542
-0.00788788 0.871148
0.0234371 0.873309
0.0293477 0.878363
-0.0587322 0.918745
-0.00880372 0.90389
-0.0175519 0.913372
-0.0796496 0.948259
-0.0239828 0.945767
0.0628922 0.925002
0.0226987 0.972718
0.0733097 0.96014
0.0316354 0.986135
0.0586624 0.983029
0.0862766 0.956458
0.0871574 0.949322
0.112261 0.934772
0.14444 0.905707
0.137826 0.887735
0.105347 0.878655
0.0194274 0.919373
0.0445061 0.894582
-0.00337715 0.920912
-0.0261185 0.922491
-0.00648427 0.904779
0.00932705 0.931471
-0.0581147 0.987202
-0.0807469 1.01729
-0.0290825 1.01666
-0.0437078 1.0309
-0.0262919 1.01195
-0.0482113 1.00629
-0.00734167 0.973454
0.0167046 0.955759
0.0238994 0.940638
0.0724729 0.91521
-0.029258 0.943124
-0.0268448 0.925688
-0.00797106 0.915734
0.0212901 0.907414
0.0264873 0.904087
0.0136573 0.900805
-0.00521596 0.885554
-0.00138854 0.891215
-0.020673 0.904456
0.0418415 0.893323
-0.0217329 0.929631
0.0273388 0.914388
0.0267634 0.914952
-0.0397111 0.947211
-0.0551982 0.953387
-0.0578269 0.948396
-0.0529324 0.955542
-0.0119603 0.955812
-0.0232062 0.984898
-0.0881049 1.00523
-0.0808159 1.00552
-0.0896722 1.01886
-0.0825978 1.0115
-0.138715 1.0102
-0.0961717 0.999872
-0.0993147 1.02242
-0.134967 1.01536
-0.180157 0.998592
-0.133682 0.999946
-0.108895 1.0025
-0.173191 0.9809
-0.241212 0.982781
-0.161244 0.986902
-0.160012 0.974257
-0.0789179 0.96521
-0.0820015 0.952511
-0.01974 0.96623
-0.0607345 0.993892
-0.0761906 1.01916
-0.0849312 1.04232
-0.0958656 1.02594
-0.120105 1.01388
-0.123907 1.01019
-0.142217 1.00571
-0.13289 0.979178
-0.13586 0.965654
-0.0794208 0.945779
-0.0907298 0.919266
-0.0653433 0.908359
-0.0899435 0.933374
-0.065083 0.917843
-0.0855756 0.922645
-0.0356565 0.939252
-0.0508029 0.975827
-0.101368 0.970697
-0.0573703 0.959641
-0.0604527 0.949502
-0.103441 0.930944
-0.0371619 0.909887
-0.0482246 0.908724
-0.0559801 0.927148
-0.138268 0.943447
-0.127721 0.976794
-0.0787478 0.991364
-0.105862 0.985731
-0.1164 0.989025
-0.0588933 1.01298
-0.104186 1.02742
-0.0642875 1.0172
-0.109339 0.995222
-0.0507029 0.990205
-0.0430456 1.00195
-0.013153 1.00896
-0.0196881 1.01523
0.000911755 0.988357
-0.0242556 0.967987
-0.0238801 0.950019
-0.0431588 0.920941
-0.0423886 0.918129
-0.0990102 0.930747
-0.0356041 0.91622
-0.042105 0.917519
-0.0249849 0.915284
-0.0550036 0.93342
-0.0622984 0.925437
-0.0587343 0.934948
-0.127761 0.925674
-0.104871 0.928927
-0.049355 0.926323
-0.077984 0.932708
-0.0783406 0.940599
-0.123085 0.942658
-0.091051 0.930308
-0.122206 0.941969
-0.0944771 0.941833
-0.102093 0.95009
-0.138661 0.968655
-0.130987 0.977164
-0.0752708 0.975235
-0.123116 0.981651
-0.0947426 0.972425
-0.137234 0.963537
-0.119159 0.968418
-0.116551 0.971227
-0.138222 0.972262
-0.118458 0.966203
-0.0603915 0.942491
-0.128947 0.955452
-0.111696 0.937783
-0.168982 0.944508
-0.137953 0.950911
-0.0991974 0.937869
-0.0657189 0.936365
-0.0531906 0.943018
-0.0498163 0.940788
-0.0525584 0.959165
-0.0507638 0.961539
-0.064804 0.96897
-0.0554827 0.968515
-0.0871349 0.979295
-0.164333 0.986493
-0.148017 0.967274
-0.124999 0.95523
-0.0947202 0.930635
-0.122157 0.928843
-0.11038 0.953765
-0.147593 0.961157
-0.0989741 0.966758
-0.0819796 0.96368
-0.120223 0.968015
-0.11409 0.975285
-0.0643675 0.989857
-0.0649353 0.992738
-0.0392596 0.973046
-0.0454886 0.963716
-0.0601154 0.975644
-0.0710226 0.981664
-0.0507165 0.973018
-0.00453368 0.96947
-0.054632 0.978204
-0.0326566 0.962141
-0.0027582 0.931184
-0.0204899 0.939094
0.0263404 0.913836
-0.0286202 0.937852
0.0581827 0.95042
-0.0238072 0.998368
-0.00920866 1.01837
0.0322201 1.00185
0.0302432 0.996502
0.0249387 1.0093
0.0131386 1.00652
0.00801003 0.985922
0.00495771 0.982135
0.0619144 0.948261
0.0571769 0.916848
0.0629688 0.908527
0.0403084 0.908931
0.0457119 0.911054
0.0140855 0.930733
0.0216509 0.949064
0.0594568 0.938047
0.0175967 0.953712
0.043805 0.951005
0.00461373 0.950599
0.00626973 0.942416
-0.0147083 0.957145
-0.0162721 0.939359
-0.0150018 0.925677
-0.0179626 0.938722
0.00591632 0.928545
0.00257302 0.929473
0.069388 0.923636
0.0265221 0.937874
0.0392546 0.9453
0.0301576 0.940541
0.0374587 0.940342
0.0516145 0.930492
0.0561533 0.937664
0.0580563 0.929815
0.0293765 0.929644
0.0803316 0.934903
0.0614832 0.951946
0.0146445 0.971254
0.0484765 0.971412
0.0181704 0.953654
-0.00474016 0.944151
-0.0297868 0.954074
0.00461452 0.947801
-0.00986776 0.945107
0.0214242 0.951868
0.033796 0.970193
0.0651759 0.97017
0.148464 0.949023
0.0850233 0.9648
0.0800911 0.95339
0.00453982 0.971004
0.0407182 0.958305
0.0386372 0.965766
0.0548002 0.979034
0.0476083 1.00227
0.0917133 0.985535
0.0434023 1.00906
0.0255138 1.00742
-0.00549408 0.993673
0.0554014 0.972124
0.0487404 0.967178
0.0286911 0.976529
0.00615389 0.973179
-0.0150361 0.970969
0.0395875 0.945414
0.00767553 0.951023
0.0677031 0.953671
0.118273 0.939382
0.0880389 0.960189
0.151069 0.939038
0.101344 0.949273
0.0691549 0.9504
0.0506652 0.961336
0.0474036 0.960492
0.0180609 0.955978
-0.0691604 0.967103
-0.0640356 0.958701
-0.104547 0.940573
-0.087568 0.938155
-0.109236 0.96197
-0.000781546 0.95167
0.00158473 0.981829
0.0280591 1.00288
0.0458727 0.998997
0.0827289 0.984252
0.0115748 0.996591
-0.00928508 0.976979
-0.0140463 0.981413
-0.0340953 0.998029
-0.0591872 0.982502
-0.0664222 0.983092
0.00720875 0.989312
0.0123488 0.997301
0.0144047 0.985983
0.0302863 0.945421
0.0195196 0.934861
-0.0279151 0.950237
-0.0680889 0.979633
-0.0160039 0.986441
0.00153279 1.00149
-0.0688726 1.02469
-0.0649496 1.03213
-0.0192149 1.033
-0.052413 1.01645
-0.0441088 1.01138
-0.0956405 1.03044
-0.111688 1.01043
-0.114294 0.989631
-0.121221 0.964026
-0.108154 0.947716
-0.186073 0.938436
-0.200277 0.912528
-0.164981 0.909937
-0.159666 0.930022
-0.118594 0.941864
-0.177698 0.97482
-0.0825594 0.952215
-0.14289 0.950043
-0.138461 0.949842
-0.161147 0.943827
-0.211427 0.933507
-0.233097 0.920985
-0.214226 0.903007
-0.213243 0.912563
-0.133346 0.910866
-0.167412 0.916695
-0.138812 0.911188
-0.181231 0.933034
-0.15994 0.939049
-0.108206 0.938486
-0.121577 0.944724
-0.0867198 0.934082
-0.120558 0.914744
-0.168748 0.912385
-0.167094 0.896643
-0.225013 0.914386
-0.203488 0.922431
-0.212413 0.934283
-0.153138 0.956418
-0.140414 0.965017
-0.0914072 0.980925
-0.102616 1.0021
-0.160667 0.99645
-0.127521 0.984305
-0.111028 0.955802
-0.0729155 0.935996
-0.084104 0.926423
-0.126597 0.920186
-0.144972 0.905007
-0.161596 0.894784
-0.220885 0.897549
-0.149847 0.88416
-0.169623 0.876885
-0.161668 0.885446
-0.156702 0.89079
-0.12597 0.902176
-0.139026 0.930054
-0.187041 0.958046
-0.188206 0.970114
-0.178998 0.97905
-0.135007 0.985273
-0.0935735 0.981522
-0.123661 0.988466
-0.0442991 0.985558
-0.0774338 1.01974
-0.0829473 1.03713
-0.0405892 1.03248
-0.052723 1.03364
-0.0556862 1.00909
-0.0924971 1.00421
-0.0433002 0.983735
-0.0585337 0.980114
-0.0496307 0.986055
-0.0604456 0.985396
-0.0209839 0.966132
-0.0597406 0.968576
-0.0941924 0.973296
-0.108996 0.958413
-0.0624574 0.956993
-0.104533 0.948017
-0.110551 0.94137
-0.123672 0.953023
-0.118177 0.970844
-0.145508 0.974036
-0.106825 0.982554
-0.135112 1.0035
-0.11974 0.9936
-0.113984 0.98836
-0.149413 0.967461
-0.0849415 0.963697
0.00936451 0.942499
-0.0511075 0.952027
-0.0528839 0.94401
-0.0775205 0.925629
-0.151453 0.929436
-0.157353 0.929912
-0.142511 0.944068
-0.106967 0.959491
-0.0595158 0.954209
-0.0865978 0.969111
-0.0621041 0.987161
-0.0454594 0.983497
-0.0349045 0.985199
-0.0322183 0.988698
-0.106464 0.991387
-0.0256051 0.954141
0.00160318 0.915827
-0.0365958 0.892787
-0.0720244 0.871297
-0.10479 0.86051
-0.119571 0.854018
-0.114525 0.85122
-0.140086 0.86141
-0.15018 0.892845
-0.137887 0.904274
-0.111779 0.914191
-0.124359 0.940627
-0.132026 0.948202
-0.181487 0.969384
-0.1788 0.970566
-0.162652 0.988868
-0.107145 0.983656
-0.0960273 0.9744
-0.138144 0.982107
-0.211934 0.991886
-0.194156 0.982656
-0.180507 0.970667
-0.224936 0.975038
-0.186769 0.975863
-0.190304 0.981001
-0.155159 0.97941
-0.197363 0.99951
-0.164437 1.00493
-0.19172 1.01218
-0.187863 0.992168
-0.19833 0.983358
-0.179034 0.977782
-0.160777 0.956479
-0.16794 0.952922
-0.106701 0.940932
-0.121013 0.941399
-0.124833 0.928018
-0.106095 0.902236
-0.180202 0.895137
-0.216489 0.890952
-0.207669 0.893519
-0.145271 0.885146
-0.14498 0.889784
-0.0840935 0.90854
-0.13992 0.924413
-0.179454 0.930158
-0.191413 0.942609
-0.171291 0.956303
-0.170596 0.954993
-0.191522 0.93417
-0.121296 0.928729
-0.171267 0.935428
-0.200584 0.927233
-0.244866 0.914284
-0.189524 0.921967
-0.180083 0.94919
-0.195573 0.974954
-0.179182 0.986243
-0.169261 0.990083
-0.248015 1.00741
-0.253318 1.01769
-0.209809 1.008
-0.21859 1.00588
-0.204225 1.00636
-0.235102 0.9914
-0.22268 0.965717
-0.177742 0.957423
-0.201934 0.951713
-0.204198 0.930908
-0.16702 0.901755
-0.151093 0.919493
-0.122755 0.94559
-0.129146 0.956708
-0.119877 0.952551
-0.201354 0.954079
-0.209824 0.952571
-0.170791 0.973248
-0.167824 0.989014
-0.12178 0.996748
-0.154294 0.993228
-0.112996 0.994254
-0.122623 1.02017
-0.0881589 1.02777
-0.148665 1.0282
-0.190568 1.02132
-0.134043 0.998988
-0.15024 0.984783
-0.14176 0.971451
-0.132385 0.947973
-0.1494 0.93604
-0.130239 0.920514
-0.0882864 0.916577
-0.0475201 0.916385
-0.0120588 0.920757
0.0126019 0.917026
-0.0158465 0.909763
-0.0446759 0.91647
-0.050839 0.916651
-0.0197587 0.918995
-0.0740391 0.941803
-0.0710638 0.928953
-0.0965974 0.915806
-0.0903725 0.899256
-0.082049 0.920307
-0.0337687 0.93047
-0.0724719 0.919579
-0.0439765 0.896471
-0.0458534 0.901808
-0.064284 0.887473
-0.0742414 0.891326
-0.04391 0.884452
-0.0652913 0.883143
-0.128492 0.897872
-0.127521 0.913769
-0.0749673 0.922886
-0.115746 0.940685
-0.0635161 0.934469
-0.0757146 0.948332
-0.0407685 0.929757
-0.0728812 0.942129
-0.11743 0.969147
-0.116526 0.976824
-0.147167 0.973034
-0.124137 0.955617
-0.123652 0.969481
-0.172761 0.976129
-0.179211 0.968007
-0.127548 0.952356
-0.184423 0.947781
-0.145053 0.931039
-0.157007 0.935804
-0.148393 0.932229
-0.101963 0.950793
-0.0502284 0.968903
-0.0329719 0.974472
-0.0122264 0.975755
-0.0451923 0.979867
-0.0414226 0.975711
-0.0390174 0.996293
-0.0297851 0.995401
-0.0609743 1.00593
0.020096 0.993099
-0.000613186 1.01646
0.0445824 0.994924
0.0751778 0.980956
0.0206381 0.99751
0.00779593 0.9873
-0.0196914 0.995529
0.0313194 0.985142
0.0608805 0.967918
0.044272 0.976383
0.0901842 0.960031
0.0702701 0.956603
0.0171457 0.95831
0.0750238 0.911993
0.0769567 0.90832
0.0669497 0.921155
0.108178 0.904365
0.0754557 0.921883
0.0289237 0.937777
0.0292806 0.912942
-0.021014 0.921522
-0.0527992 0.941553
-0.0475467 0.940386
-0.0629719 0.936243
-0.117901 0.951666
-0.0926361 0.97446
-0.0196231 0.98817
0.0682274 0.966666
0.0695031 0.973
0.0819369 0.974223
-0.00285233 1.00865
-0.0621672 0.998169
-0.0689907 0.977413
-0.0525804 0.96888
-0.0187369 0.963547
0.0266698 0.927317
0.00205175 0.93882
0.0720658 0.928318
0.0470066 0.946193
0.0315165 0.944548
-0.0180506 0.946529
-0.0259513 0.932789
-0.0475342 0.931702
-0.025836 0.936107
-0.0589123 0.950446
-0.0971992 0.943312
-0.0284219 0.919069
-0.0056133 0.937424
-0.0197448 0.949923
-0.0301152 0.959319
-0.056272 0.978322
-0.00502438 0.971259
-0.0466661 0.983862
-0.0527883 0.981819
-0.0537892 0.973086
0.00565044 0.953172
-0.00366357 0.966517
0.0291728 0.962364
0.0256314 0.955322
0.0328394 0.945126
0.0681513 0.922901
0.0376619 0.950379
0.0855932 0.942018
0.0906679 0.92816
0.0755982 0.914725
0.0565311 0.907607
0.0119209 0.926116
0.0366066 0.913287
0.0527492 0.927934
-0.0101126 0.939459
-0.00865127 0.921559
-0.0180606 0.935124
-0.0436553 0.962139
-0.00364668 0.960225
-0.00125782 0.96425
-0.000494804 0.957452
-0.00230096 0.955384
0.0365627 0.922973
-0.0136081 0.918367
-0.0167339 0.903327
-0.0363221 0.901288
-0.000134642 0.902982
0.03735 0.925982
0.0154626 0.937217
0.0302673 0.947307
0.0397139 0.949656
0.0710534 0.939582
0.0100241 0.952222
0.0369191 0.957512
0.0202676 0.975845
0.0480437 0.980962
0.0644853 0.972253
0.0648265 0.989764
0.0636779 0.989607
0.0342741 0.992978
0.00855343 1.00727
0.0498374 0.999952
-0.0157113 1.02446
0.0146484 0.979278
0.0277964 0.958562
0.0381053 0.952457
0.00844388 0.973325
-0.0212169 0.973639
0.0211818 0.954968
0.0555692 0.947484
0.0911498 0.926034
0.0244541 0.937405
0.0855345 0.931528
0.120464 0.929815
0.134762 0.920501
0.0939248 0.949263
0.109341 0.943055
0.118355 0.941453
0.0353921 0.935772
0.0378318 0.93582
0.0228704 0.948064
0.0204576 0.959786
-0.00238135 0.956289
0.0859451 0.927621
0.0842519 0.94324
-0.029079 0.993214
0.0361654 0.996561
0.00484839 0.976433
0.0122827 0.953617
0.0801458 0.959132
0.035353 0.982303
0.0698061 0.98734
0.0470222 0.995439
0.052167 0.975433
0.114662 0.968701
0.082817 0.991809
0.0524073 0.990308
0.026577 0.981759
0.00553538 0.958485
0.038101 0.937043
0.0188428 0.943379
-0.00741803 0.946762
-0.0123362 0.95755
0.0117318 0.951183
0.00826983 0.95683
0.0501616 0.962156
0.0387596 0.977051
0.0436223 0.990953
0.0716958 0.98606
0.0857259 0.995455
0.0687569 1.01538
0.0697238 1.00289
0.0362871 0.998886
0.0754685 0.974585
0.0552514 0.959766
0.0828282 0.948769
0.138074 0.921665
0.17654 0.900421
0.0869368 0.936913
0.101587 0.917692
0.0913486 0.918509
0.0968815 0.926862
0.0969833 0.925989
0.154513 0.923293
0.17595 0.95648
0.160645 0.979759
0.164189 0.99703
0.159365 0.978683
0.196412 0.944613
0.126973 0.951786
0.127739 0.940955
0.14352 0.928471
0.132967 0.933084
0.144715 0.93252
0.137012 0.936476
0.0792207 0.946509
0.0563457 0.94431
0.081157 0.927692
0.0511115 0.922812
0.0146595 0.932013
0.0413803 0.942224
0.0559854 0.958628
0.0303299 0.960317
0.0554109 0.936946
0.0181108 0.938059
0.0244642 0.957059
0.0970772 0.956533
0.0589466 0.983472
0.0453881 0.979285
0.0614198 0.948276
0.0742585 0.946257
0.099224 0.944267
0.125958 0.93694
0.193376 0.922259
0.153137 0.949857
0.116356 0.947981
0.125686 0.910546
0.089975 0.903397
0.0870608 0.88597
0.0788641 0.896314
0.144295 0.891421
0.132017 0.913336
0.165078 0.933552
0.194305 0.912901
0.203344 0.906795
0.19822 0.91365
0.199145 0.923063
0.140125 0.95995
0.12527 0.964118
0.129202 0.986204
0.185524 0.970482
0.134204 0.985757
0.194951 0.923176
0.166756 0.938551
0.209668 0.909455
0.166174 0.926685
0.155584 0.930829
0.176179 0.916603
0.157791 0.921386
0.163138 0.9168
0.159271 0.906388
0.143925 0.928019
0.123638 0.953623
0.1321 0.944841
0.139501 0.927343
0.103394 0.93932
0.173963 0.931566
0.162368 0.970353
0.18413 1.00051
0.176194 1.00271
0.154134 0.98679
0.106268 0.969519
0.118748 0.948443
0.104565 0.93374
0.11958 0.913086
0.12355 0.92585
0.0979496 0.926475
0.0867861 0.913584
0.130724 0.900938
0.0815707 0.928364
0.135734 0.908155
0.158708 0.895517
0.175682 0.918091
0.0962587 0.957505
0.0763067 0.976624
0.140364 0.958126
0.099797 0.971464
0.1054 0.96365
0.154932 0.951466
0.174919 0.94694
0.123011 0.979664
0.117255 0.973116
0.151144 0.935005
0.0824349 0.969151
0.189426 0.947552
0.191264 0.982905
0.212219 0.991697
0.245669 0.974856
0.172045 0.976851
0.181334 0.958913
0.199876 0.936727
0.164955 0.946838
0.192309 0.937811
0.135711 0.965332
0.181312 0.946881
0.224569 0.923662
0.250251 0.902619
0.217832 0.93145
0.259503 0.919883
0.248047 0.935563
0.241001 0.954004
0.259572 0.941228
0.272954 0.930962
0.216999 0.957953
0.160377 0.955005
0.171578 0.928444
0.154002 0.935662
0.179646 0.926274
0.185411 0.956902
0.169926 0.962829
0.237675 0.918891
0.204188 0.947382
0.215864 0.946749
0.251345 0.945846
0.241921 0.973271
0.230634 0.97699
0.219882 0.977609
0.201046 0.991334
0.255572 0.981936
0.212592 1.01901
0.253064 1.03106
0.242218 1.05676
0.294775 1.03639
0.36169 0.974345
0.274246 1.00754
0.23823 1.00349
0.208732 0.984693
0.169002 0.998052
0.192962 0.964871
0.200328 0.954675
0.257286 0.906825
0.218746 0.921624
0.224123 0.914307
0.236407 0.902546
0.23977 0.886728
0.19721 0.887667
0.189685 0.87481
0.125779 0.90575
0.135472 0.914457
0.120852 0.926176
0.118702 0.948173
0.158459 0.957201
0.245899 0.959567
0.24674 0.97703
0.192669 1.008
0.259932 0.97617
0.282021 0.973698
0.274234 0.974195
0.255194 0.982706
0.239979 1.00071
0.221014 1.00795
0.174472 1.01898
0.169245 0.991931
0.135882 0.978023
0.207313 0.942735
0.143935 0.983163
0.118915 0.999364
0.125624 0.998406
0.18696 0.983026
0.181336 0.968629
0.170677 0.955116
0.180992 0.918321
0.168969 0.901076
0.144267 0.8905
0.1327 0.87555
0.0586874 0.896521
0.155128 0.85057
0.126978 0.869726
0.0863244 0.890027
0.0911827 0.905049
0.123751 0.923344
0.184909 0.922296
0.142416 0.975177
0.151818 0.990268
0.129396 1.01256
0.120404 1.03093
0.150127 1.01665
0.123771 1.0252
0.111337 1.03354
0.167973 1.0152
0.142398 1.00441
0.189006 0.967257
0.185761 0.969856
0.189617 0.955103
0.168681 0.961179
0.188611 0.936458
0.219153 0.906034
0.209818 0.922802
0.227292 0.923234
0.26363 0.902936
0.243445 0.916314
0.254075 0.934219
0.325294 0.918416
0.302586 0.940848
0.307506 0.922182
0.327664 0.906518
0.354958 0.904356
0.382209 0.918543
0.384539 0.928982
0.333899 0.948289
0.384602 0.906599
0.279467 0.943689
0.276922 0.920932
0.272134 0.937588
0.29432 0.945915
0.302577 0.955517
0.306414 0.995997
0.326428 1.0003
0.280207 1.01604
0.335023 1.00167
0.320538 1.00646
0.323241 0.989349
0.303904 1.01208
0.377253 0.966352
0.335472 0.977355
0.383135 0.920687
0.368285 0.907465
0.393816 0.862446
0.352407 0.883142
0.319793 0.89165
0.313742 0.863777
0.343284 0.838716
0.346681 0.841215
0.354718 0.83971
0.359552 0.848898
0.335498 0.877116
0.318932 0.87292
0.350854 0.845734
0.309641 0.876127
0.304664 0.894839
0.364257 0.898345
0.336685 0.940457
0.364535 0.930125
0.366869 0.930016
0.353116 0.917202
0.328526 0.906115
0.325323 0.897018
0.304695 0.922782
0.313015 0.895282
0.280438 0.918673
0.253661 0.931737
0.303998 0.897462
0.302769 0.895739
0.289566 0.924003
0.274103 0.943217
0.263641 0.959257
0.287526 0.948146
0.261955 0.969588
0.205543 0.986576
0.261427 0.955697
0.26122 0.940593
0.26775 0.930484
0.203163 0.947121
0.185856 0.946325
0.2117 0.900549
0.182694 0.91078
0.245294 0.889121
0.21792 0.921179
0.213486 0.89365
0.187049 0.898376
0.20407 0.892684
0.206606 0.872731
0.140724 0.912493
0.158808 0.924079
0.151403 0.938038
0.137971 0.939909
0.180468 0.940491
0.164604 0.970573
0.235314 0.96208
0.187487 0.987947
0.176152 0.997526
0.232417 0.983529
0.220421 0.988608
0.244228 0.960683
0.209158 0.95361
0.236254 0.942316
0.207572 0.951419
0.186618 0.956134
0.216298 0.956134
0.226895 0.948932
0.247917 0.931461
0.269568 0.933659
0.232193 0.954866
0.287859 0.922798
0.31702 0.909173
0.239075 0.93639
0.301484 0.905434
0.254736 0.941043
0.24106 0.960513
0.254227 0.961719
0.238246 0.957258
0.295855 0.94096
0.261793 0.967158
0.222532 0.965888
0.230536 0.94021
0.16615 0.96616
0.228835 0.941472
0.193792 0.943965
0.253378 0.888019
0.211818 0.875796
0.220489 0.877039
0.189997 0.904701
0.156115 0.924391
0.190909 0.925554
0.234147 0.898416
0.255416 0.893522
0.257859 0.875175
0.263725 0.865691
0.240486 0.893684
0.283419 0.896108
0.324629 0.889658
0.305928 0.91747
0.293642 0.918858
0.253104 0.944486
0.202051 0.988635
0.226703 0.966379
0.223506 0.97797
0.275787 0.953029
0.201735 0.981079
0.202148 0.954221
0.147716 0.963998
0.204338 0.956047
0.20202 0.971257
0.248185 0.950665
0.237785 0.956714
0.228959 0.959496
0.148031 0.979413
0.153267 0.97501
0.159489 0.991955
0.148859 0.987319
0.168771 0.963295
0.137505 0.991653
0.205671 0.960508
0.184978 0.966578
0.206406 0.950112
0.289688 0.904025
0.262996 0.927981
0.250959 0.936577
0.232271 0.934109
0.183317 0.947429
0.189956 0.925189
0.141674 0.941669
0.100591 0.956975
0.113655 0.955702
0.136144 0.953158
0.122034 0.961828
0.128782 0.946065
0.145435 0.947033
0.129593 0.962168
0.168868 0.967873
0.155704 0.98406
0.231584 0.935892
0.196904 0.93384
0.195514 0.930737
0.184163 0.945204
0.211278 0.921692
0.165418 0.94285
0.189029 0.894566
0.186702 0.891147
0.0856143 0.931605
0.125872 0.923962
0.15877 0.927655
0.139978 0.952962
0.147158 0.95183
0.133494 0.950871
0.178131 0.923596
0.152885 0.930966
0.128648 0.93191
0.132013 0.929171
0.0724791 0.946474
0.109714 0.944485
0.105973 0.94651
0.0487846 0.95071
0.105358 0.95488
0.0803087 0.979755
0.0282375 0.994435
0.0786363 0.980423
0.103764 0.991809
0.118316 0.986472
0.108799 0.991666
0.134565 0.983556
0.109204 0.971502
0.0752912 0.961975
0.0784545 0.930548
0.0421978 0.915429
0.123845 0.9109
0.101987 0.929915
0.0527143 0.952996
0.0512629 0.978992
0.0797283 0.980394
0.0414867 0.998504
0.153948 0.95059
0.163023 0.955913
0.168419 0.962725
0.185062 0.985473
0.182023 1.00484
0.185891 1.01801
0.187611 1.00911
0.184784 0.994066
0.193385 0.971652
0.209122 0.965123
0.150096 0.993258
0.198441 0.977016
0.179068 0.978093
0.183682 0.958524
0.219416 0.93278
0.202893 0.924779
0.131729 0.939523
0.157132 0.914767
0.155845 0.903542
0.160785 0.917543
0.183214 0.911697
0.1899 0.9126
0.118743 0.945914
0.131643 0.954863
0.165086 0.946598
0.129765 0.986029
0.156338 0.989723
0.174965 0.986575
0.193207 0.964281
0.238973 0.930739
0.252861 0.940939
0.248152 0.944577
0.301293 0.939715
0.319876 0.934823
0.303135 0.941634
0.295755 0.945553
0.261411 0.97314
0.272386 0.958324
0.241646 0.950013
0.190399 0.954028
0.220793 0.922668
0.149107 0.938313
0.162719 0.937123
0.205432 0.929305
0.19864 0.942244
