# Supplementary material for: Stochastic bond dynamics facilitates alignment of malaria parasite at erythrocyte membrane upon invasion
Source: eLife. 2020 May 18;9:e56500. doi: 10.7554/eLife.56500 (PMC7269671; doi:10.7554/eLife.56500)
Supplement: Figure 2—source data 1. [file elife-56500-fig2-data1.zip › PARA_POSITIONS/pos76.dat]

2.72031 1.08017
2.6839 1.12777
2.69654 1.09021
2.68339 1.16592
2.75348 1.02686
2.61793 1.33762
2.72619 1.10069
2.71266 1.11847
2.6973 1.16431
2.74054 1.07115
2.74098 1.03728
2.76358 0.915869
2.70433 1.05039
2.7137 0.982451
2.70393 1.07709
2.6839 1.17303
2.70055 1.19084
2.69067 1.26254
2.69786 1.25865
2.7207 1.21743
2.75584 1.12345
2.67731 1.31635
2.77822 1.04934
2.7277 1.16039
2.71795 1.15355
2.68643 1.24051
2.69332 1.22757
2.71159 1.20278
2.71178 1.17258
2.69129 1.19191
2.63979 1.21813
2.60594 1.23004
2.68568 0.990866
2.60321 1.12765
2.58991 1.05885
2.53865 1.12188
2.56018 0.992234
2.55663 0.927043
2.52045 0.961346
2.54951 0.761463
2.52659 0.77977
2.50262 0.832078
2.50594 0.72894
2.47823 0.771254
2.44197 0.830293
2.38499 0.957286
2.46084 0.751068
2.39701 0.994572
2.41872 0.994539
2.40884 1.04242
2.47119 0.87429
2.43296 0.965159
2.39799 1.0665
2.36573 1.11403
2.38996 1.00259
2.29622 1.1594
2.34399 0.950019
2.21012 1.20322
2.26764 1.08044
2.26114 1.14143
2.25168 1.21315
2.31599 1.06213
2.32381 1.01117
2.32998 0.951296
2.30026 0.971978
2.23479 1.06963
2.25399 0.987033
2.23553 1.02021
2.21688 1.00473
2.24687 0.907064
2.2042 0.987848
2.1666 1.04305
2.19456 0.95272
2.20804 0.959074
2.19403 1.07092
2.29951 0.891976
2.34149 0.841426
2.31851 0.962392
2.30326 0.96375
2.26485 0.985379
2.25017 1.02603
2.27899 0.956108
2.2949 0.934718
2.24395 1.0958
2.27309 0.997922
2.29344 0.890445
2.29039 0.946073
2.32976 0.929082
2.35503 0.926576
2.31438 1.0832
2.39047 0.851385
2.36939 0.914157
2.40699 0.83411
2.36034 1.03111
2.35857 1.06898
2.34624 1.03402
2.36144 0.91891
2.33112 0.984361
2.34908 0.932626
2.3221 1.00961
2.34877 1.00805
2.39797 0.982223
2.42813 0.955481
2.44132 0.895765
2.40943 0.944607
2.40547 0.908726
2.39947 0.862144
2.35236 0.964007
2.29765 1.05095
2.33419 0.896943
2.28982 0.927062
2.28481 0.917881
2.28613 0.866834
2.29589 0.861317
2.27886 0.960944
2.31073 0.925955
2.35692 0.802243
2.37435 0.770774
2.32465 0.934459
2.32427 0.956563
2.35936 0.867307
2.3683 0.760128
2.33918 0.806194
2.34299 0.805047
2.35172 0.817542
2.32982 0.861237
2.29035 0.972666
2.32737 0.854542
2.29202 0.949218
2.24327 1.08561
2.31457 0.899046
2.30618 0.922248
2.3205 0.899145
2.35779 0.729565
2.29767 0.909661
2.30935 0.884522
2.27565 1.04934
2.31734 0.969624
2.28921 1.01952
2.31036 1.01294
2.38085 0.741341
2.31696 0.869181
2.28368 0.846634
2.25545 0.838588
2.2602 0.77373
2.2781 0.753127
2.27978 0.758611
2.2636 0.77544
2.22498 0.905571
2.23065 0.9087
2.24974 0.861209
2.20926 0.996268
2.23134 0.969493
2.31492 0.752135
2.24032 1.00831
2.27561 0.913882
2.21023 1.05824
2.25637 0.898856
2.23428 0.9965
2.25436 0.989169
2.24365 1.00434
2.20015 1.07817
2.18964 1.0613
2.20011 1.06606
2.13472 1.26499
2.21497 1.0936
2.16 1.21518
2.20667 1.12564
2.18547 1.24193
2.24277 1.16245
2.19695 1.28952
2.2693 1.17324
2.23436 1.25657
2.24368 1.21268
2.21033 1.24064
2.22209 1.22413
2.1692 1.28913
2.19398 1.20432
2.25329 1.01172
2.22535 1.04732
2.25905 0.931097
2.2113 1.02117
2.20062 0.925972
2.12168 0.984069
2.11351 0.942287
2.08709 0.953638
2.08615 0.914834
2.09585 0.901276
2.06783 0.930023
2.0422 0.95248
2.02309 0.975275
2.01054 1.0425
2.06167 0.932342
2.04767 1.01218
2.11536 0.885341
2.10376 0.941677
2.09112 0.974429
2.09751 0.928113
2.08124 0.950627
2.05949 0.951123
2.00383 1.01961
2.00551 0.984946
2.05098 0.844141
2.03094 0.897916
2.02861 0.822341
2.00762 0.841445
2.00886 0.903826
2.04905 0.86879
2.05399 0.8887
2.04434 0.94903
2.06727 0.962739
2.04473 0.978675
2.06783 0.88266
2.02036 0.993329
2.06003 0.853601
2.0659 0.787061
2.04091 0.793326
2.01416 0.787286
1.99725 0.810402
1.98018 0.905425
2.01848 0.804072
2.01354 0.85382
1.98802 0.965466
2.01775 0.933662
2.017 0.894136
2.02628 0.876946
2.01698 0.892045
2.03318 0.883226
2.03803 0.875099
2.08996 0.776255
2.07978 0.82579
2.06233 0.884856
2.0755 0.890379
2.05658 0.92951
2.01769 1.04398
2.01711 1.11527
2.10388 0.9564
2.10006 0.983754
2.11353 0.907891
2.10403 0.956958
2.12808 0.945301
2.11538 0.949126
2.12618 0.882366
2.10738 0.891279
2.09922 0.877654
2.04633 0.963394
2.05902 0.888846
2.0586 0.917537
2.08155 0.884293
2.04856 0.969744
2.02013 1.02664
2.10529 0.903092
2.13072 0.896225
2.09867 0.948299
2.07586 0.945704
2.10425 0.880513
2.12881 0.849439
2.14191 0.820078
2.06978 0.991684
2.16695 0.719881
2.15159 0.741089
2.11521 0.774577
2.09125 0.813008
2.07943 0.905809
2.09542 0.903145
2.09066 0.878604
2.12546 0.810389
2.0887 0.904594
2.10176 0.89946
2.0948 0.978849
2.13721 0.949709
2.16809 0.996271
2.22777 0.939589
2.23122 0.922651
2.24578 0.838088
2.23037 0.809803
2.17303 0.916625
2.17616 0.827222
2.10672 0.937824
2.11389 0.854483
2.12078 0.830817
2.10281 0.929401
2.15277 0.868557
2.15672 0.926045
2.12626 0.968275
2.11539 0.961814
2.13365 0.925329
2.14147 0.973181
2.11385 1.02582
2.15883 0.935824
2.1025 1.02999
2.10079 1.00016
2.10601 0.983262
2.09815 0.985305
2.08481 0.938409
2.05395 0.965637
2.09519 0.85345
2.09029 0.942797
2.13005 0.897424
2.10673 0.926807
2.08005 0.948066
1.9966 1.11601
2.09601 0.881218
2.12331 0.899787
2.03591 1.13887
2.10082 0.988001
2.04008 1.09286
1.96802 1.18404
1.98509 1.09639
1.9699 1.17258
2.02539 1.11022
2.04931 1.0635
2.04525 1.07982
2.05908 1.0413
2.08212 0.966185
2.01885 1.08864
2.04966 1.00212
2.03357 1.01875
1.95193 1.14326
1.9656 1.05381
1.93465 1.07891
1.98205 0.954795
1.92364 1.13645
1.97965 1.06237
1.99781 1.06566
2.06397 0.948271
2.07083 0.94003
2.08321 0.937955
2.07019 1.00483
2.0743 1.03476
2.07502 1.0406
2.03847 1.08892
2.04994 1.02893
2.02774 1.09373
2.11079 0.8984
2.09537 0.920733
2.07693 0.938293
2.0621 0.935347
2.06063 0.932847
2.09766 0.861215
2.08158 0.92684
2.04582 1.02708
2.05351 1.03351
2.09983 1.01276
2.13355 0.98087
2.15254 0.978643
2.1333 1.04409
2.15181 0.921254
2.02567 1.17655
2.10268 1.02978
2.09611 1.06759
2.07441 1.13954
2.0989 1.0994
2.14564 1.01189
2.13277 1.01368
2.12719 1.03118
2.1277 1.02105
2.16888 0.896925
2.12982 0.944698
2.10288 0.934115
2.06319 0.947459
2.10197 0.842155
2.10889 0.84698
2.1337 0.802498
2.11511 0.885919
2.15112 0.752127
2.04305 1.01494
2.08331 0.884589
1.9953 1.06224
1.98179 1.12077
2.03802 1.06816
2.06686 1.10772
2.08596 1.15134
2.15104 1.06069
2.14607 1.07296
2.08478 1.21599
2.17204 1.06313
2.17441 1.03607
2.14208 1.04215
2.12208 1.03035
2.08486 1.08183
2.06161 1.09748
2.02258 1.16788
2.03781 1.13177
2.04615 1.09485
2.0656 1.03528
2.01022 1.12319
2.01751 1.13173
2.06309 1.03733
2.03052 1.12812
2.02441 1.07953
1.96394 1.11824
1.94217 1.1064
1.96161 1.01971
1.93227 1.05042
1.97232 0.940681
1.95693 0.971774
1.9558 0.994098
1.95375 1.05969
1.96309 1.08008
1.94612 1.14084
1.9128 1.1908
1.98213 1.06377
1.9593 1.16135
2.01642 1.08877
1.98212 1.14994
2.03162 0.998455
1.96775 1.1113
1.90533 1.19484
1.94645 1.09438
1.9337 1.11051
1.98092 1.05369
1.93365 1.15885
1.94277 1.16827
1.94489 1.18265
1.90382 1.28638
1.90702 1.30624
1.97048 1.25653
1.99909 1.28138
2.08328 1.19505
2.06793 1.23664
2.11415 1.16428
2.10113 1.19134
2.11411 1.14391
2.01756 1.28377
2.09592 1.08559
1.99383 1.21421
2.01243 1.10481
2.02476 1.0638
2.01951 1.05563
1.99203 1.05057
1.98765 1.02679
1.98355 1.02511
1.98655 1.02698
1.95733 1.05058
1.96451 0.991639
1.92737 1.04587
1.92593 0.979777
1.83037 1.13152
1.88126 1.00447
1.88747 1.02302
1.93625 0.966819
1.9465 0.937005
1.96917 0.900014
1.90869 1.01358
1.91137 0.978339
1.91983 0.969367
1.88871 1.09399
1.95646 1.01656
1.93674 1.13105
1.98775 1.05297
1.98491 1.07513
1.98038 1.08194
1.96803 1.08875
2.0679 0.870467
1.9776 1.05554
2.05781 0.857163
2.00043 0.959002
2.00262 0.914938
1.92268 1.04135
1.91197 1.03743
1.91255 0.999196
1.89085 1.04928
1.94084 0.965963
1.94108 0.952731
1.91989 0.992398
1.94722 0.949055
1.90113 1.03126
1.91017 1.04252
1.93339 1.01722
1.99904 0.929271
2.04136 0.896166
2.0546 0.900843
1.99846 1.00969
2.0119 0.889124
2.02435 0.807513
1.9725 0.93571
1.96456 0.936739
1.94946 0.966901
1.93778 1.007
1.98743 0.893995
1.96421 0.961289
2.00057 0.870184
1.97817 0.910515
1.99049 0.898508
1.99757 0.924528
2.02113 0.88951
2.01555 0.887654
2.00424 0.868226
1.93683 0.986795
1.92422 0.986463
1.93566 0.995026
1.96006 0.990651
2.00005 0.97941
1.97929 1.02554
1.98957 0.978231
1.9443 1.04983
1.99113 0.897496
1.99647 0.852584
1.95933 0.921415
1.93279 0.953169
1.93951 0.913208
1.94989 0.950834
1.96553 0.935405
1.96074 0.976946
1.96096 0.972142
1.95866 0.949603
1.91688 1.00239
1.91523 1.01565
1.95295 0.980993
1.96751 0.983997
1.93103 1.09667
1.94818 1.06594
1.96226 1.02712
1.91168 1.12543
1.90626 1.09992
1.91873 1.07133
1.89284 1.10607
1.91363 1.02047
1.87099 1.06996
1.88741 1.00058
1.86132 1.0306
1.88809 0.919892
1.85412 0.985494
1.87671 0.934517
1.84619 0.959121
1.8492 0.833944
1.82679 0.82415
1.8139 0.766837
1.77013 0.868545
1.77769 0.846976
1.81257 0.809601
1.83558 0.741325
1.81295 0.837791
1.79496 0.847337
1.79108 0.860573
1.79237 0.890536
1.73987 0.984557
1.74364 0.930328
1.7096 0.972469
1.76913 0.804857
1.73955 0.90739
1.76954 0.861395
1.79578 0.793361
1.78907 0.769304
1.77333 0.728702
1.75805 0.732983
1.71778 0.807895
1.70821 0.808047
1.72109 0.804127
1.74576 0.74685
1.74347 0.802138
1.7956 0.756156
1.82757 0.766849
1.84341 0.763265
1.78307 0.899593
1.80939 0.769571
1.77201 0.876348
1.77992 0.879916
1.82101 0.79866
1.78457 0.9055
1.75607 0.938435
1.78195 0.886129
1.79531 0.866256
1.76121 0.957873
1.82338 0.865397
1.85981 0.830277
1.87387 0.834112
1.79215 1.06886
1.86445 0.984162
1.86435 0.986965
1.90341 0.897968
1.84228 1.03252
1.81842 1.03598
1.84247 1.00483
1.88953 0.931349
1.79647 1.11211
1.80633 1.05561
1.83795 0.946993
1.84499 0.927427
1.82102 1.00675
1.79571 1.05429
1.82956 0.959328
1.78921 1.04817
1.85379 0.887257
1.81211 0.986231
1.84616 0.932316
1.81641 1.00854
1.81116 0.996567
1.78921 1.00053
1.81797 0.877583
1.77178 0.960246
1.80019 0.893754
1.82038 0.833776
1.80376 0.867911
1.77828 0.869116
1.75365 0.910408
1.77512 0.858088
1.81083 0.784609
1.81315 0.901844
1.84552 0.953428
1.91044 0.891256
1.86309 1.06804
1.87152 1.0593
1.87557 0.972318
1.86193 0.881529
1.79511 1.00776
1.81466 0.985619
1.86535 0.899844
1.8523 0.864839
1.82281 0.873963
1.80391 0.873941
1.76381 0.951059
1.74709 0.994067
1.78529 0.935253
1.80454 0.887738
1.76898 0.940677
1.76099 0.907385
1.73509 0.943526
1.68923 1.01752
1.66906 1.01923
1.72346 0.834549
1.7409 0.809647
1.70092 0.938553
1.74877 0.82035
1.72331 0.926136
1.7315 0.899295
1.70735 0.944333
1.77809 0.766159
1.73554 0.872435
1.75011 0.825468
1.74627 0.834814
1.70331 0.876532
1.73985 0.765759
1.75291 0.769673
1.72089 0.928336
1.78943 0.7667
1.7431 0.884567
1.75794 0.839633
1.76896 0.833024
1.76427 0.872511
1.76488 0.892553
1.76216 0.852151
1.6792 0.980851
1.70674 0.881324
1.69303 0.937223
1.7098 0.955835
1.72771 0.952386
1.72442 0.911486
1.68293 0.922861
1.66172 0.941233
1.67402 0.940467
1.70796 0.948923
1.68483 1.04524
1.74308 0.96983
1.78975 0.908351
1.7397 1.01882
1.73772 1.0314
1.76943 0.982492
1.78993 0.968117
1.75295 1.06854
1.827 0.967456
1.8925 0.855118
1.82231 0.962911
1.79639 0.944651
1.77381 0.919815
1.76418 0.909353
1.79023 0.814346
1.75208 0.894146
1.7148 0.919102
1.71471 0.926909
1.74461 0.89501
1.74146 0.965475
1.76725 0.951191
1.73602 0.999449
1.69275 1.10149
1.69465 1.05363
1.71102 1.04795
1.7651 0.959565
1.76466 0.993805
1.8024 0.898479
1.77773 0.982965
1.7811 0.909187
1.71591 1.00489
1.73029 0.900438
1.68963 0.915563
1.65175 0.935505
1.67722 0.879556
1.65504 0.937725
1.66855 0.968611
1.7104 0.903233
1.65569 1.02016
1.66891 0.960827
1.66537 0.930115
1.57534 1.05861
1.60144 0.977102
1.60856 1.01339
1.64448 0.961482
1.61084 1.01785
1.6265 0.939068
1.59555 0.971286
1.56817 0.988297
1.55547 0.989259
1.54356 1.03465
1.61516 0.999071
1.60316 1.08849
1.60212 1.06719
1.58851 1.08559
1.5546 1.14124
1.57202 1.08487
1.59015 1.06815
1.49348 1.17442
1.56129 1.04009
1.58042 1.02951
1.54532 1.09448
1.55055 1.05311
1.57551 0.984839
1.57503 0.964338
1.57393 0.958293
1.53689 1.01644
1.5917 0.898378
1.55779 1.00434
1.62382 0.877326
1.57091 0.921375
1.53391 0.965921
1.52027 0.993096
1.5503 0.969454
1.55223 0.958163
1.51771 1.05698
1.58031 0.978834
1.57847 1.03724
1.61993 1.07673
1.70239 0.897195
1.64213 1.04613
1.56432 1.14584
1.52727 1.18934
1.57368 1.09843
1.56028 1.09549
1.58088 1.03321
1.53288 1.05865
1.51958 1.00242
1.45106 1.06961
1.42727 1.0763
1.47542 0.969614
1.45311 1.02074
1.4679 1.02954
1.44238 1.03453
1.45493 1.02289
1.45684 1.02072
1.49989 1.00207
1.5038 1.03145
1.48263 1.07448
1.47501 1.06471
1.48396 1.03933
1.46329 1.02297
1.42511 1.01672
1.41448 1.02173
1.44428 0.996915
1.38439 1.10545
1.40664 1.06782
1.44759 0.926262
1.39664 0.939843
1.36412 0.976655
1.3311 1.00519
1.41922 0.816375
1.38783 0.878378
1.33014 1.02348
1.39745 0.918816
1.40194 0.865082
1.34233 0.958586
1.35089 0.954461
1.38267 0.876653
1.36535 0.936763
1.35097 0.901893
1.31761 0.930601
1.32667 0.951242
1.31724 0.965455
1.341 0.910998
1.30525 0.958897
1.30039 1.00537
1.30639 1.07457
1.35073 1.05921
1.40255 1.03183
1.40951 1.05483
1.35614 1.09045
1.33763 1.0707
1.31326 1.01868
1.23509 1.09191
1.17472 1.13277
1.23926 1.0049
1.20814 0.992829
1.16437 1.00847
1.19195 0.967903
1.14632 1.0806
1.15775 1.10655
1.17462 1.11914
1.27407 0.993192
1.2755 1.00375
1.27067 1.00353
1.27846 1.00809
1.29872 0.952299
1.24217 1.07493
1.34686 0.939157
1.29611 1.02374
1.27428 1.00587
1.28501 0.889162
1.27805 0.853971
1.21948 0.950018
1.21278 0.981584
1.19104 1.0357
1.20354 1.05046
1.25965 0.969683
1.20924 1.06955
1.2336 1.05079
1.27637 1.01384
1.23491 1.14103
1.27102 1.12582
1.25584 1.16727
1.27274 1.1555
1.20815 1.2408
1.23869 1.16752
1.2455 1.11604
1.25747 1.08055
1.23582 1.05662
1.158 1.16269
1.19 1.12099
1.22864 1.05873
1.22506 1.06631
1.20826 1.11516
1.20446 1.08835
1.21383 0.9824
1.10748 1.05391
1.1292 0.950558
1.1429 0.948774
1.19516 0.94613
1.23694 0.943872
1.22639 1.04374
1.24718 1.05812
1.27061 0.996686
1.23756 1.07749
1.29134 1.0316
1.28671 1.0972
1.3155 1.11277
1.28587 1.15633
1.31329 1.06079
1.26571 1.06983
1.25786 1.05228
1.21302 1.10224
1.24189 1.04385
1.23701 1.0301
1.22217 1.05382
1.19685 1.11779
1.24869 1.04399
1.21823 1.09346
1.21239 1.08539
1.29379 0.932791
1.23993 1.0807
1.24038 1.06933
1.2539 1.07401
1.27629 1.04797
1.25922 1.09905
1.30367 1.06968
1.33257 1.04151
1.25288 1.17936
1.3459 0.994716
1.36168 0.965326
1.34655 0.990626
1.32893 0.995238
1.2917 1.01878
1.22109 1.05709
1.24785 0.969954
1.23581 0.979029
1.30216 0.884273
1.31263 0.862584
1.24607 0.99017
1.29198 0.869223
1.3064 0.834549
1.20018 1.02373
1.21966 0.997094
1.23998 0.976242
1.17345 1.08169
1.20574 1.03219
1.19814 1.058
1.21872 1.04992
1.2379 1.00631
1.23334 0.995071
1.25784 0.950344
1.20242 1.05493
1.22355 1.00243
1.19856 1.04003
1.20775 0.974937
1.17374 0.92622
1.11549 0.950371
1.04854 1.01527
1.06455 0.985211
1.09262 0.994131
1.096 1.07893
1.14663 1.0988
1.14405 1.12392
1.16791 1.08429
1.18964 1.06626
1.08489 1.23163
1.1769 1.10731
1.14406 1.10255
1.12956 1.06041
1.12344 1.04168
1.14544 1.0496
1.16492 1.05882
1.18042 1.04898
1.1551 1.0699
1.15017 1.108
1.19012 1.03437
1.19643 1.02698
1.21312 0.996732
1.09667 1.12482
1.11977 1.02756
1.05855 1.06129
1.09382 0.987402
1.07581 1.06551
1.07296 1.1223
1.07973 1.13951
1.10869 1.10308
1.13508 1.07914
1.10426 1.08695
1.13229 1.02886
1.15713 1.00472
1.08433 1.13859
1.08497 1.11556
1.00426 1.20635
1.05646 1.13123
1.00569 1.20105
1.06014 1.1779
1.09565 1.13674
1.07674 1.12585
1.06391 1.13946
0.998622 1.22423
1.05614 1.14246
1.07091 1.08832
1.03135 1.089
1.03259 0.97272
0.959831 0.998552
0.934681 0.956593
0.855944 1.02339
0.880555 0.952523
0.940753 0.846853
0.893248 0.921427
0.913097 0.932173
0.916203 0.979844
0.972144 0.943564
0.99209 0.951872
0.992182 1.00628
0.919457 1.11929
0.892979 1.16641
0.933288 1.11674
0.966695 1.06653
0.967547 1.10684
1.00911 1.02114
0.974975 1.02199
0.948675 0.964481
0.919158 0.946618
0.88978 1.00145
0.942556 0.962663
1.00081 0.924853
0.936718 1.05863
1.05514 0.856575
1.00687 0.930023
0.991541 0.946319
0.938957 0.970896
0.901334 0.975631
0.864246 1.00245
0.860174 0.984274
0.868937 0.992561
0.854604 1.05707
0.891883 1.03473
0.854548 1.07308
0.906763 0.99978
0.881316 1.00008
0.861555 0.999001
0.84111 0.959976
0.835988 0.970852
0.788288 1.07694
0.808698 1.04497
0.857113 0.977427
0.833576 1.02329
0.811797 0.981546
0.832644 0.958539
0.82595 1.01451
0.825438 1.05958
0.869172 1.00528
0.837005 1.06904
0.84408 1.05512
0.8354 1.04499
0.807976 1.09242
0.826989 1.08941
0.859386 1.03765
0.807712 1.12416
0.846055 1.06328
0.823529 1.09465
0.85413 1.01923
0.843382 1.05908
0.820394 1.09322
0.828799 1.07758
0.853722 1.04981
0.874763 0.97929
0.860887 0.968442
0.864702 0.896206
0.890039 0.916557
0.895231 0.941951
0.841265 1.03421
0.87472 0.991814
0.852687 1.07862
0.851686 1.08064
0.91864 0.969986
0.859792 1.02912
0.840491 1.03711
0.837677 1.02308
0.894945 0.984148
0.911505 1.06096
0.920162 1.02862
0.922786 1.00627
0.87278 1.02227
0.843625 0.973134
0.817101 1.01024
0.832676 1.01501
0.889086 1.00513
0.911273 1.00473
0.938702 1.02098
0.918633 1.05752
0.893869 1.08564
0.921877 1.02267
0.935512 0.995114
0.890449 1.11025
0.931172 1.04272
0.887186 1.05898
0.860988 1.08633
0.882945 1.05245
0.874336 1.05081
0.881074 1.02259
0.877156 1.01594
0.85069 1.02573
0.860938 1.01685
0.896183 0.959149
0.890731 0.960862
0.918574 0.950874
0.932625 0.978724
0.964026 0.967715
0.933669 1.01181
0.879604 1.02753
0.79619 1.07309
0.778484 1.05019
0.779806 1.02699
0.815625 0.983224
0.821507 0.984621
0.772241 1.04967
0.745555 1.05218
0.711302 1.06564
0.689349 1.10759
0.740175 1.099
0.743893 1.13247
0.79621 1.10784
0.862601 1.04616
0.858275 1.05466
0.861487 1.03637
0.856563 1.0713
0.894578 1.02431
0.845293 1.08376
0.800251 1.11258
0.800078 1.08581
0.816417 1.02854
0.859476 0.975752
0.841678 1.00572
0.843042 0.99592
0.866552 0.954809
0.840334 1.01527
0.838338 1.05488
0.839712 1.04714
0.809399 1.07658
0.799579 1.07797
0.838808 1.01146
0.830997 1.00162
0.869134 0.997233
0.874983 1.0491
0.87379 1.07743
0.871516 1.05634
0.87004 1.03465
0.893767 1.00527
0.891477 1.03351
0.957058 0.944864
0.939718 0.989619
0.904943 1.02779
0.875524 1.07579
0.869346 1.09868
0.893748 1.07766
0.845692 1.10937
0.884825 1.06499
0.908029 1.01185
0.897532 1.02895
0.905693 1.03669
0.879801 1.07717
0.928336 0.983909
0.871962 1.04341
0.814836 1.0604
0.835427 0.946173
0.795463 0.980596
0.811051 1.00681
0.817376 1.07208
0.824909 1.08066
0.833063 1.0636
0.876715 0.996197
0.832557 1.08195
0.883703 1.04388
0.930575 1.01582
0.935041 1.00407
0.863529 1.10545
0.835851 1.0969
0.791095 1.10645
0.840132 1.01437
0.848221 1.0246
0.813339 1.06155
0.844431 1.04167
0.847876 1.06496
0.866758 1.03654
0.889442 1.0248
0.850007 1.05792
0.860191 1.07613
0.887699 1.05518
0.893215 1.06389
0.895593 1.09329
0.960526 1.03035
0.956276 1.09208
0.955003 1.11274
0.994026 1.05233
1.01225 1.03931
0.953547 1.1256
0.982588 1.05733
0.980801 1.02915
0.982362 1.01609
0.961084 1.03711
0.967838 1.02459
0.972947 1.07939
0.985329 1.12889
1.09114 1.02842
1.08171 1.0343
1.05261 1.04273
1.01815 1.05823
0.980383 1.08661
1.02136 1.03758
0.974629 1.08199
0.958141 1.08986
0.975407 1.07719
1.04184 0.98293
0.933791 1.12094
1.05111 0.969796
1.07132 0.905386
1.03343 0.973582
1.02411 1.0337
1.0219 1.02254
1.06402 0.96194
1.04377 1.02564
0.97624 1.13469
1.04383 1.04705
1.03292 1.08787
1.03254 1.10665
1.0431 1.0801
1.1166 0.957609
1.08342 1.00462
1.03043 1.08364
1.05266 1.06159
1.00344 1.11886
1.03885 1.10112
1.08727 1.04432
1.10732 1.00704
1.13106 0.964133
1.07094 1.00277
1.08131 0.895744
1.0406 0.919299
1.01018 0.933535
0.99079 0.984632
1.04979 0.937503
1.05582 0.963554
1.04028 0.963843
1.01715 0.937541
1.03591 0.884039
0.966402 0.999582
0.979527 1.01557
1.03703 0.995914
1.07199 0.987929
1.04186 1.05029
1.0203 1.07599
1.03382 1.09785
1.09393 1.01692
1.12861 0.984062
1.0855 1.03878
1.05443 1.04349
1.04445 1.00973
0.98823 1.05154
1.00423 1.02486
0.993162 1.08662
1.00701 1.10231
1.00602 1.11602
1.03424 1.08674
1.04054 1.04481
1.01479 1.06817
0.978256 1.11838
1.03293 1.05597
0.993749 1.08761
0.956204 1.09948
0.944956 1.06763
0.933034 1.07803
0.92608 1.08199
0.844947 1.15536
0.873835 1.11524
0.848321 1.12747
0.826961 1.16582
0.860368 1.12987
0.857392 1.12539
0.858925 1.12101
0.872185 1.091
0.876 1.05332
0.889883 0.994746
0.881546 0.965831
0.817114 1.02578
0.772763 1.06019
0.781066 1.04787
0.763882 1.05487
0.825026 0.972059
0.775044 1.05037
0.777832 1.06273
0.814321 1.03724
0.801646 1.02816
0.796267 1.01312
0.774094 1.0257
0.79035 1.02504
0.813614 1.02336
0.837279 1.00468
0.853693 0.9918
0.855481 1.00526
0.876382 0.992375
0.881307 1.02822
0.903619 1.01668
0.896641 1.03057
0.925116 0.957711
0.853029 1.01561
0.853916 0.966101
0.899695 0.886884
0.855259 0.995503
0.845236 0.966304
0.875891 0.925713
0.832469 0.970252
0.841937 0.967571
0.788308 1.10062
0.855529 1.0314
0.808662 1.09077
0.866735 1.03956
0.879645 1.05785
0.911568 1.0387
0.962091 0.999387
0.927364 1.04079
0.912705 1.02614
0.838904 1.10817
0.865859 1.07151
0.865307 1.05084
0.917021 1.04378
0.951623 0.973368
0.906866 0.975367
0.909294 0.96263
0.896697 1.00074
0.884602 1.05352
0.94782 1.04651
0.963016 1.09069
1.03736 1.03255
1.04642 1.07902
1.05464 1.10204
1.06902 1.02718
1.05248 1.02518
1.01152 1.03626
0.961919 1.02919
0.999649 0.922085
0.965096 0.953451
1.00434 0.905987
0.985059 0.946327
1.02617 0.896394
1.06903 0.854757
0.991702 0.972634
1.02196 0.923208
0.9562 1.00753
0.951937 1.00975
0.938414 1.05768
0.959157 1.02557
0.870466 1.16295
0.957265 1.09478
1.0167 1.05372
1.05212 1.03318
1.00153 1.1244
1.0124 1.09456
1.008 1.09085
0.949125 1.13346
0.916489 1.11453
0.896465 1.07208
0.88797 1.07296
0.858512 1.13616
0.95551 1.00341
0.945309 1.05749
0.949468 1.08269
0.943107 1.11276
1.04473 0.970843
0.987201 1.0385
0.954492 1.04933
0.982551 0.976978
0.934142 1.00882
0.947325 0.929105
0.9191 0.941968
0.945525 0.880605
0.897332 0.923956
0.877679 0.946455
0.873691 0.925709
0.839785 0.929939
0.830217 0.966288
0.846026 0.989616
0.899583 0.984275
0.959818 0.93512
0.933057 0.963454
0.939863 0.966286
0.973959 0.951286
0.958574 0.983912
0.955031 0.966854
0.921258 1.00773
0.89906 1.07106
0.901757 1.09709
0.968827 1.06622
0.97049 1.08373
1.0388 0.956207
0.99311 1.0391
0.997302 1.05759
1.00447 1.03794
1.00155 1.03004
0.955673 1.08954
1.01967 1.00148
1.04796 1.00947
1.06055 1.02305
0.98418 1.11845
1.0142 1.03886
0.984742 1.01939
0.948214 1.0603
0.998225 0.990082
0.962782 1.04506
0.924564 1.05422
0.942065 1.00969
0.905826 1.04518
0.942346 0.989473
0.976882 0.959235
0.943928 1.02251
0.962285 0.970449
0.929721 1.01227
0.97141 0.944476
0.965097 0.977972
0.960744 1.00353
0.986015 1.01231
0.97111 1.07301
0.98579 1.04289
0.965907 1.04681
0.934762 1.08507
0.965022 1.04146
1.00654 1.00254
0.982498 1.03848
1.02525 0.98486
0.979807 1.04322
0.976551 1.04105
0.994544 1.01622
1.00527 1.03649
1.04053 0.982337
1.01669 1.03498
1.0358 0.973139
0.970097 1.07322
0.981141 1.05713
1.02724 1.01701
1.01168 1.00162
0.971512 1.01164
0.991707 0.980105
1.00895 0.919687
0.972147 0.949103
0.94343 0.994104
0.944326 0.953042
0.920654 0.972058
0.928317 0.995577
0.94126 1.02695
0.976315 1.03093
0.92803 1.10519
0.933598 1.06859
0.917589 1.07302
0.908789 1.08135
0.943659 1.07028
0.961962 1.05825
1.04183 0.980839
1.01797 1.02878
1.01703 1.00608
0.981414 0.980576
0.936415 1.02111
0.87831 1.05651
0.892346 0.977375
0.916303 0.927458
0.897922 0.98097
0.905368 0.988267
0.913239 0.952655
0.888939 0.975775
0.837944 1.01344
0.854507 1.00865
0.92806 0.937973
0.977102 0.940782
0.917964 1.05448
0.986115 0.940872
0.943727 0.996753
1.00227 0.887969
0.936958 0.985152
0.920107 1.02382
0.946025 0.982921
0.97182 0.933816
0.951657 0.975269
0.971048 0.917857
0.847507 1.0658
0.873641 0.990407
0.867401 0.976284
0.842552 1.02491
0.842726 1.04705
0.891772 1.03241
0.882102 1.05005
0.895978 1.01633
0.864108 1.02446
0.843609 0.982283
0.740121 1.09394
0.772074 1.0646
0.796989 1.05662
0.818209 1.05827
0.853078 0.99626
0.841666 0.986496
0.856347 0.939405
0.807481 0.969338
0.823131 0.945735
0.754951 1.05589
0.779687 1.03383
0.78073 1.02282
0.760511 1.05362
0.759332 1.06322
0.774594 1.06684
0.824711 1.02368
0.818674 1.00741
0.793193 1.01679
0.773837 1.02878
0.755043 1.03504
0.678284 1.11159
0.727114 1.0743
0.744507 1.03107
0.715652 1.06686
0.720592 1.05658
0.727855 1.00444
0.703235 1.01051
0.720575 0.967412
0.726535 0.997182
0.711034 0.995983
0.73052 0.977334
0.707134 1.0176
0.800532 0.93319
0.769503 1.01477
0.757278 1.06671
0.848956 0.973472
0.805448 1.04253
0.867535 1.00625
0.90208 0.94848
0.840934 1.04438
0.797939 1.05581
0.779154 1.09903
0.832736 1.03104
0.811935 1.07729
0.834681 1.03993
0.876818 1.00373
0.852568 1.04498
0.87215 1.04828
0.889002 1.03299
0.835156 1.05376
0.814641 1.0604
0.826714 1.05391
0.885728 1.00078
0.888116 1.04042
0.893436 1.11248
0.88901 1.14714
0.884397 1.16942
0.89465 1.14281
0.926924 1.12555
0.981827 1.06138
1.01039 1.01267
0.985518 1.00413
0.930645 1.06914
0.953825 0.981899
0.929359 0.956258
0.907614 0.9595
0.898544 0.951117
0.892433 0.963
0.910567 0.941772
0.948766 0.915685
0.934664 0.9525
0.996414 0.925934
1.00196 0.942107
0.970904 0.989217
0.961157 1.01135
0.945783 1.03752
0.920491 1.06738
0.941547 1.03375
0.948329 1.03972
0.942664 1.02493
0.967793 0.937919
0.940523 0.916494
0.942777 0.873922
0.9008 0.900685
0.889764 0.902261
0.905009 0.884616
0.892167 0.942396
0.874064 0.998494
0.873607 1.005
0.808312 1.12893
0.870954 1.0832
0.941455 1.02147
0.932563 1.14211
1.0309 1.02478
1.00361 1.05627
1.01746 0.987881
0.940873 1.05951
0.932595 1.00973
0.902231 1.01838
0.922048 0.985026
0.92086 0.977604
0.896972 1.03046
0.876322 1.07127
0.899371 1.07648
0.920136 1.0588
0.904629 1.07289
0.960476 0.964128
0.841057 1.10418
0.894154 1.01485
0.892792 0.999137
0.925788 0.96112
0.951944 0.957322
0.926437 0.981048
0.905925 0.99468
0.871976 1.02745
0.845632 1.07014
0.843231 1.11558
0.92157 1.02848
0.882244 1.13925
0.918914 1.13402
0.989013 1.05974
1.00656 1.04177
0.968474 1.104
0.890804 1.12156
0.831963 1.12045
0.826527 1.06995
0.872904 0.952577
0.834819 0.963782
0.800855 0.979245
0.741568 1.03642
0.727268 1.06397
0.795848 1.01751
0.835389 1.01499
0.822814 1.06526
0.786696 1.12667
0.745715 1.15448
0.840091 1.08013
0.819697 1.13641
0.854365 1.12929
0.892114 1.10698
0.835733 1.17231
0.865215 1.11675
0.887844 1.08136
0.852047 1.10703
0.840293 1.07853
0.892752 1.03579
0.853103 1.12375
0.919261 1.02039
0.845651 1.12947
0.896885 1.02619
0.869936 1.05113
0.874455 1.0462
0.914854 0.956246
0.918529 0.940282
0.871364 1.01333
0.920859 0.957474
0.905532 0.994378
0.914831 0.99021
0.946224 0.942753
0.89784 1.00649
0.914969 0.948613
0.906114 0.930603
0.934163 0.842968
0.879346 0.985557
0.910589 0.936635
0.934115 0.869731
0.871879 0.991123
0.868663 0.994791
0.909623 0.975103
0.934219 0.966681
0.913936 0.997638
0.941342 0.962136
0.905275 0.982295
0.876971 1.01872
0.860063 1.05488
0.912154 0.971023
0.938653 0.961173
0.882324 1.07557
0.901594 1.05058
0.922179 0.98793
0.902315 0.974635
0.936872 0.954824
0.97619 0.932733
0.972119 1.00967
1.01495 0.941737
1.00309 0.922768
0.956187 0.995911
0.969578 1.01127
0.976902 1.00166
0.96601 1.03037
0.904422 1.10293
0.961134 1.01127
0.929331 1.09318
0.931532 1.09286
0.90809 1.10216
0.928732 1.09494
0.91988 1.12279
0.95452 1.08195
0.992198 1.00766
0.964623 1.05715
1.01565 0.918782
0.917287 1.05701
0.966475 0.976164
0.8982 1.07729
0.93362 0.968179
0.900438 1.03643
0.930332 0.996746
0.933647 0.993719
0.958253 1.00042
0.945424 1.04572
0.952236 1.04037
0.976963 1.05382
0.978805 1.12403
1.05598 1.12
1.05399 1.16592
1.04264 1.15715
1.03804 1.10429
1.0686 1.01302
1.0553 1.02124
1.04843 1.02927
0.982354 1.10073
0.982779 1.08463
0.988423 1.06194
1.00024 1.02043
0.998328 1.00862
0.972213 1.01979
0.930874 0.982313
0.915188 0.996773
0.886309 1.08511
0.940292 1.03891
0.945549 1.12453
0.954314 1.11958
0.937039 1.16404
0.951903 1.1051
0.929668 1.12145
0.941959 1.07329
0.962874 1.05875
0.915256 1.12901
0.924877 1.05793
0.875919 1.13293
0.889942 1.11831
0.848095 1.1239
0.88113 1.10053
0.897313 1.03285
0.883173 1.0595
0.904329 0.988948
0.886387 1.00387
0.878819 0.959567
0.883366 0.850301
0.82091 0.945486
0.828747 0.970246
0.822551 1.0015
0.862055 0.960941
0.882945 0.909579
0.766609 1.06016
0.757169 1.06225
0.805742 0.993206
0.796221 1.02122
0.783336 1.06742
0.821053 1.01206
0.807069 1.01244
0.799816 0.990185
0.804565 1.01483
0.836339 1.00778
0.838755 0.962337
0.792739 1.01864
0.784224 0.976371
0.754173 0.947339
0.718748 1.00007
0.761736 0.953836
0.764161 1.01922
0.841212 0.971537
0.834942 0.998966
0.81049 1.05994
0.841495 0.990221
0.791707 1.03073
0.794724 0.997047
0.812806 0.981141
0.752371 1.07997
0.805166 1.06395
0.781895 1.0564
0.705931 1.08312
0.720565 1.00819
0.674124 1.07003
0.669634 1.07591
0.67023 1.08294
0.748557 1.02376
0.755445 1.06828
0.809888 1.04027
0.766786 1.11507
0.769559 1.11122
0.757543 1.14275
0.756587 1.12522
0.726477 1.13737
0.767539 1.08961
0.741782 1.06724
0.686644 1.10031
0.668107 1.10137
0.634242 1.0916
0.626611 1.07667
0.669406 1.09473
0.654514 1.12226
0.737754 1.00122
0.671977 1.10992
0.664341 1.08153
0.723893 0.979668
0.708444 1.01374
0.683363 1.06553
0.737059 1.00694
0.731659 1.03754
0.66799 1.08428
0.685927 1.01815
0.652981 1.06902
0.765286 0.965813
0.746921 1.04994
0.751355 1.06873
0.749541 1.07548
0.755066 1.01208
0.755934 1.02461
0.732992 1.03943
0.704047 1.05326
0.748616 0.987998
0.697152 1.08072
0.771302 0.997578
0.722189 1.064
0.760844 1.07968
0.817311 1.02702
0.829744 1.05894
0.847494 1.0312
0.754395 1.14043
0.822799 1.04073
0.813592 1.0566
0.81173 1.03472
0.825586 1.03935
0.779936 1.09354
0.812243 0.980657
0.736754 1.0894
0.728346 1.11926
0.738212 1.13904
0.732295 1.16929
0.829843 1.04812
0.796325 1.12295
0.84179 1.07461
0.835723 1.04601
0.909908 0.930341
0.890127 0.953275
0.842295 1.00841
0.903138 0.979008
0.915718 0.981291
0.917285 0.959117
0.921236 0.938083
0.920437 0.922365
0.9292 0.912608
0.895665 1.00778
0.893007 1.0136
0.882083 1.0493
0.838863 1.10925
0.790642 1.14295
0.801916 1.10544
0.779822 1.11685
0.742988 1.13622
0.693411 1.18699
0.777366 1.0468
0.796695 1.04981
0.769047 1.08263
0.806875 0.961503
0.737629 1.01695
0.76736 0.976465
0.812677 0.923155
0.803652 0.987442
0.827934 0.994362
0.80142 1.03332
0.837146 0.961845
0.840154 1.00127
0.888547 0.958719
0.857396 1.02071
0.898111 0.981061
0.906096 0.987419
0.927023 1.00507
0.937815 1.00311
0.948345 1.00852
0.953195 1.00918
0.939508 0.964631
0.862494 1.0994
0.890866 1.02798
0.87932 0.993376
0.88426 0.970868
0.787822 1.07446
0.839931 0.965246
0.881944 0.939892
0.821584 1.08008
0.868577 1.01613
0.87882 1.00794
0.894518 0.988866
0.780567 1.15607
0.864875 0.992854
0.846113 0.96082
0.808128 1.02535
0.830094 1.00946
0.834937 1.02272
0.812053 1.06994
0.844204 1.04716
0.805954 1.09091
0.825773 1.0803
0.872196 1.04267
0.843361 1.07455
0.826913 1.12507
0.808897 1.13613
0.819755 1.12371
0.804456 1.09207
0.823149 1.00732
0.7861 1.07169
0.791091 1.05482
0.778378 1.05577
0.771832 1.00372
0.802656 0.94914
0.793667 0.944991
0.806226 0.954136
0.78415 1.06217
0.827715 1.05127
0.87073 1.01845
0.887376 0.963783
0.84778 1.01913
0.73632 1.11537
0.777244 1.0667
0.845175 0.96962
0.834769 0.967257
0.815896 0.970879
0.789092 0.986141
0.797518 0.896467
0.757666 0.984104
0.75867 0.962463
0.777262 0.900846
0.805149 0.890726
0.824261 0.963969
0.880016 0.939092
0.898669 0.972166
0.901458 0.960972
0.854894 0.986174
0.857362 0.983231
0.841549 0.983618
0.867085 0.896484
0.86325 0.898297
0.792302 1.01558
0.81513 0.952524
0.791646 0.981668
0.814161 1.01349
0.859565 1.01995
0.913111 0.951123
0.854422 1.0471
0.829426 1.04034
0.842132 1.0235
0.83546 1.06604
0.854738 1.0234
0.858198 0.990469
0.826393 1.02842
0.862736 0.971688
0.882638 0.942052
0.905721 0.955936
0.910428 1.03411
0.959575 0.952009
0.908254 1.0246
0.923849 0.965233
0.850464 1.07276
0.853229 1.08171
0.839344 1.12086
0.899331 1.06051
0.95116 0.969442
0.893055 1.06014
0.878692 1.03904
0.903421 0.987237
0.939377 0.929037
0.861143 1.0682
0.866274 1.07756
0.915771 1.0305
0.883459 1.06088
0.910047 0.988879
0.880104 1.04087
0.883969 1.00985
0.847154 1.06304
0.863836 1.0371
0.870175 1.04457
0.884061 1.03845
0.805359 1.13011
0.793051 1.10747
0.776989 1.10536
0.802385 1.03883
0.822241 1.07649
0.806126 1.15647
0.812913 1.10747
0.820913 1.04047
0.808565 1.03186
0.747377 1.11823
0.785511 1.02107
0.722005 1.08489
0.756936 1.0377
0.781264 1.02426
0.728391 1.12784
0.752821 1.08174
0.795351 0.985689
0.782899 0.981617
0.80462 0.961432
0.785429 0.974418
0.765297 0.92951
0.733734 0.990932
0.720801 1.02862
0.758543 0.960423
0.765828 0.995278
0.743664 1.0431
0.75574 1.0309
0.756558 1.03313
0.771735 1.00831
0.793036 0.999369
0.781116 1.04612
0.806168 1.00842
0.814824 1.00114
0.807541 1.017
0.847514 0.987645
0.81419 1.03977
0.784986 1.05691
0.765589 1.0542
0.75802 1.07087
0.802265 0.996431
0.75387 1.11949
0.748882 1.1198
0.774357 1.07902
0.820417 0.985105
0.825795 0.950476
0.729745 1.07751
0.791408 0.972325
0.792535 1.00154
0.751796 1.042
0.804288 0.951495
0.763023 1.06279
0.760781 1.12728
0.830938 1.01965
0.808539 1.07041
0.83888 0.993437
0.828693 0.998062
0.817855 0.982938
0.80994 1.0164
0.795754 1.00979
0.771393 1.1178
0.843898 0.987239
0.839845 0.98766
0.823858 1.03095
0.861639 0.934235
0.848209 0.973386
0.848064 0.987512
0.827562 1.06149
0.868014 0.94685
0.821079 0.954607
0.803971 0.958995
0.777014 0.974544
0.719999 1.03704
0.712719 1.04861
0.742121 0.9857
0.66833 1.14743
0.758318 1.06824
0.752741 1.09664
0.747389 1.12172
0.740362 1.11026
0.706666 1.10242
0.707093 1.05174
0.65497 1.07604
0.619928 1.10774
0.684465 1.01791
0.627471 1.07549
0.625892 1.05226
0.656837 1.03654
0.678387 1.01855
0.708636 1.02007
0.705938 1.03539
0.736369 1.00494
0.729217 1.06137
0.771615 1.01592
0.769003 1.10289
0.751297 1.11842
0.748397 1.08703
0.760634 1.09551
0.82192 0.989384
0.772078 1.05918
0.782558 1.0183
0.711007 1.1359
0.704566 1.10758
0.770964 1.01868
0.744904 1.07174
0.725447 1.13068
0.689941 1.13
0.660421 1.14927
0.639583 1.14584
0.656724 1.11986
0.677999 1.11308
0.769618 0.985462
0.717976 1.04321
0.719267 1.01129
0.680965 0.988063
0.665281 0.959045
0.705828 0.938139
0.666107 1.05166
0.614475 1.16531
0.661751 1.16088
0.624485 1.25165
0.677707 1.19054
0.638279 1.25271
0.671051 1.20483
0.673401 1.22941
0.626783 1.25923
0.594796 1.28685
0.581836 1.26576
0.603471 1.20004
0.566597 1.18817
0.557094 1.10828
0.480984 1.11756
0.438394 1.12641
0.447754 1.11189
0.451259 1.14165
0.477824 1.14574
0.433579 1.21242
0.447088 1.19164
0.48166 1.14013
0.490326 1.09298
0.424801 1.11906
0.382498 1.13912
0.396275 1.13015
0.411028 1.12286
0.393352 1.16513
0.506026 1.07113
0.52893 1.0703
0.59401 0.970579
0.548896 1.06096
0.548408 1.08489
0.589281 1.03623
0.523979 1.10336
0.55914 1.06985
0.498835 1.12762
0.529082 1.08498
0.559768 1.0736
0.569989 1.09966
0.60348 1.11082
0.623024 1.12363
0.659156 1.11876
0.673499 1.14945
0.724257 1.11797
0.758666 1.06923
0.694241 1.11875
0.716894 1.07967
0.710138 1.0872
0.778817 1.00235
0.720675 1.08511
0.662985 1.16837
0.71963 1.09589
0.710631 1.15236
0.753573 1.13496
0.799756 1.0567
0.766008 1.05502
0.743016 1.01678
0.722566 1.05486
0.669554 1.0874
0.748191 0.977846
0.731294 1.02378
0.760041 1.04382
0.784223 0.997339
0.809796 0.981862
0.801966 0.98116
0.796349 1.00032
0.729822 1.07802
0.758359 0.997582
0.754824 0.993116
0.711276 1.00431
0.689728 1.02451
0.670635 1.03517
0.699511 1.00407
0.729993 0.965612
0.704601 1.01284
0.710039 1.01418
0.656079 1.08595
0.71286 1.023
0.687283 1.10375
0.717224 1.11343
0.731583 1.09684
0.760623 1.00057
0.705745 1.01847
0.665886 1.01635
0.683141 0.980949
0.680839 0.950988
0.666712 0.933249
0.609732 1.00813
0.646198 0.906093
0.653968 0.901679
0.65336 0.936375
0.632106 1.02852
0.686646 1.01264
0.635406 1.13212
0.655365 1.14368
0.688677 1.12049
0.704322 1.11035
0.686798 1.12312
0.618292 1.19025
0.636459 1.14661
0.671231 1.0832
0.628667 1.12943
0.646808 1.09746
0.575373 1.16485
0.619577 1.09414
0.557447 1.13253
0.613751 1.0446
0.491432 1.15422
0.545708 1.05813
0.532386 1.06502
0.535627 1.12537
0.580012 1.13807
0.60432 1.12001
0.638948 1.07819
0.64944 1.01647
0.618097 0.99761
0.554115 1.03415
0.516018 1.05244
0.597639 1.02646
0.589572 1.04532
0.623621 1.01295
0.614814 1.0068
0.661321 0.958463
0.675914 0.947592
0.599138 1.02995
0.587072 1.01673
0.573149 1.02265
0.594632 0.976272
0.608559 0.994062
0.682711 0.948267
0.667187 0.939605
0.64464 0.957197
0.612308 0.968118
0.631974 0.964103
0.650836 0.9413
0.578337 1.04131
0.625258 1.02207
0.611455 1.06588
0.659069 1.04978
0.669432 1.05848
0.663875 1.05981
0.612767 1.09932
0.6347 1.09762
0.698321 1.05756
0.69912 1.05993
0.73637 1.03879
0.722169 1.07952
0.719287 1.06541
0.715582 1.021
0.724601 0.987951
0.665837 1.04125
0.686454 1.01224
0.652371 1.0389
0.651618 1.04164
0.71961 1.01824
0.683517 1.09789
0.750981 1.03915
0.768529 1.03299
0.7733 1.05176
0.748542 1.0531
0.738634 1.02321
0.752391 1.00512
0.774685 0.97635
0.743006 1.01885
0.748417 1.0242
0.788332 0.952128
0.759317 0.94114
0.682537 0.953139
0.678024 0.881449
0.625835 0.966463
0.6622 0.961963
0.683134 0.967937
0.653051 1.0238
0.652503 1.01117
0.667021 1.04665
0.721313 0.994045
0.698177 1.0364
0.777229 0.940834
0.731802 1.00038
0.752129 0.981512
0.726771 1.01351
0.74861 0.984761
0.772907 0.937341
0.744459 0.983602
0.768082 0.97743
0.766629 1.00285
0.801877 0.94603
0.739098 1.01635
0.728686 0.98171
0.747223 0.963087
0.694285 1.02417
0.677955 1.03595
0.626145 1.08269
0.661854 1.02931
0.67103 1.03901
0.689314 1.01451
0.685516 1.0315
0.712705 1.00854
0.679084 1.05649
0.64668 1.06642
0.724309 0.990295
0.756559 0.976142
0.726182 1.02914
0.738814 1.03268
0.828183 0.936229
0.811285 0.990798
0.797393 1.036
0.792095 1.04244
0.778079 1.03632
0.772273 0.984083
0.728352 1.00061
0.722021 1.00704
0.806206 0.919139
0.740877 1.00203
0.709643 1.0169
0.68138 1.05084
0.735288 1.00237
0.7094 1.04757
0.687388 1.06742
0.715713 1.04565
0.761649 0.988063
0.72388 1.02879
0.767261 0.974012
0.700385 1.06966
0.692427 1.05974
0.691718 1.04587
0.690774 1.02699
0.635624 1.07529
0.648617 1.06631
0.60619 1.09259
0.665082 1.00193
0.648206 1.00026
0.64909 1.00474
0.628189 1.02362
0.642681 1.04458
0.647381 1.01431
0.623904 1.06019
0.616214 1.0714
0.681918 0.990496
0.673439 1.00693
0.679689 0.993554
0.668519 0.987527
0.664705 0.967279
0.635651 0.963593
0.641644 0.940438
0.64564 0.913019
0.609148 0.906957
0.593152 0.906535
0.619569 0.885506
0.61493 0.885011
0.59206 0.93309
0.636567 0.902606
0.639994 0.957255
0.611501 1.00957
0.586056 1.06416
0.594205 1.07927
0.697876 1.00331
0.701001 1.02197
0.671769 1.02971
0.63725 1.03569
0.634191 1.03917
0.613991 1.05038
0.588789 1.11793
0.610931 1.07912
0.581907 1.08636
0.60608 1.02285
0.541885 1.06975
0.552455 1.05766
0.596407 0.992403
0.598176 1.00379
0.568148 1.01788
0.578529 1.00371
0.60782 0.97825
0.577147 1.01756
0.568962 1.02995
0.562617 1.04588
0.605804 0.999858
0.589772 0.990953
0.535818 1.02101
0.547989 0.979658
0.547318 0.957121
0.543442 0.989224
0.51075 1.03296
0.577681 0.937688
0.490865 1.03043
0.528564 0.968982
0.527038 0.973231
0.550235 0.942233
0.561959 0.928042
0.557055 0.943734
0.519112 0.981108
0.576453 0.883109
0.448446 1.01383
0.470199 0.985823
0.484073 0.943219
0.444624 0.98749
0.50461 0.912401
0.492258 0.91676
0.463584 0.940003
0.487918 0.914002
0.492663 0.935038
0.472808 0.988606
0.490286 0.98811
0.47131 0.998568
0.452864 1.03471
0.485656 1.04864
0.496082 1.04081
0.438259 1.06475
0.472781 1.02049
0.46377 0.998705
0.418635 0.995176
0.404888 0.976269
0.423262 0.983339
0.421459 1.00457
0.385898 0.995565
0.413364 0.965404
0.366243 0.981094
0.352138 0.961334
0.300396 0.978865
0.283914 1.02525
0.333457 0.982668
0.329548 0.990796
0.346584 0.974434
0.339005 0.980044
0.302213 1.01874
0.316658 1.01358
0.275812 1.03996
0.283991 1.02795
0.291136 1.02226
0.274036 1.03596
0.286517 1.01613
0.278061 1.04854
0.288412 1.05259
0.279481 1.05508
0.317799 1.02561
0.332133 1.03114
0.309789 1.07063
0.260617 1.11047
0.218629 1.14335
0.269926 1.11506
0.308769 1.08607
0.311121 1.08519
0.290847 1.12505
0.316281 1.08236
0.296131 1.08743
0.277663 1.08564
0.289622 1.06411
0.310396 1.03873
0.332161 1.00816
0.284582 1.02731
0.280285 1.02917
0.283267 1.01681
0.254767 1.02559
0.268948 1.02471
0.256901 1.04756
0.311903 1.00622
0.259882 1.07143
0.217775 1.09168
0.277769 1.04905
0.262455 1.05439
0.245541 1.04917
0.25336 1.03546
0.2546 1.04918
0.241043 1.0765
0.297115 1.04244
0.348402 1.01591
0.35554 1.01666
0.390025 1.01724
0.424652 1.0275
0.458761 0.997284
0.418627 1.05734
0.444826 1.00896
0.46116 0.970723
0.392704 1.00345
0.407731 0.961481
0.390664 0.977164
0.401596 0.951568
0.352717 1.00691
0.3744 1.00679
0.475678 0.962016
0.461272 0.95817
0.466937 0.956095
0.475943 0.947433
0.427878 0.994193
0.444684 0.968853
0.468369 0.939666
0.457564 0.947054
0.452131 0.957268
0.462278 0.964891
0.390074 1.01129
0.438469 0.957521
0.404599 0.97305
0.416848 0.97294
0.460837 0.967681
0.477175 0.978897
0.530257 0.933202
0.516499 0.959794
0.453504 1.0154
0.405731 1.02503
0.454895 0.989082
0.482397 0.96687
0.470048 0.967802
0.434025 0.964582
0.406207 0.982604
0.438556 0.968691
0.477263 0.995061
0.601151 0.925929
0.540752 0.991515
0.556412 0.931134
0.527423 0.941022
0.540323 0.933098
0.521802 0.921221
0.497607 0.95797
0.498317 0.950428
0.455879 1.00769
0.478964 0.980792
0.482632 1.00494
0.57668 0.948238
0.517227 1.01089
0.487024 1.02769
0.511202 0.996041
0.515748 1.00427
0.5211 1.0387
0.500434 1.07178
0.546311 1.05197
0.468785 1.08043
0.473171 1.03191
0.50916 0.962507
0.414167 1.02503
0.478802 0.960435
0.465135 0.964399
0.454448 0.942143
0.455187 0.913872
0.441157 0.935649
0.456088 0.931494
0.483015 0.890643
0.478146 0.88819
0.495808 0.89252
0.520657 0.920262
0.526363 0.955621
0.508348 0.982261
0.545564 0.937897
0.518079 0.958253
0.516392 0.95313
0.482903 0.986752
0.439719 1.04714
0.461962 1.0657
0.469593 1.08647
0.530127 1.04297
0.442829 1.09462
0.440971 1.10091
0.422074 1.11942
0.424875 1.09424
0.37675 1.10026
0.395591 1.08142
0.463029 1.02916
0.425811 1.04981
0.457313 1.0059
0.447826 0.990123
0.42645 0.960876
0.399618 0.975283
0.400749 0.954307
0.392517 0.990594
0.472966 0.967756
0.454097 1.02185
0.472959 1.03541
0.422467 1.07424
0.390644 1.09661
0.379944 1.06707
0.375255 1.04282
0.316743 1.04717
0.328808 1.02338
0.326538 1.00931
0.368613 0.998754
0.388629 1.00804
0.412105 0.996751
0.427726 0.961425
0.385153 0.969106
0.4013 0.909191
0.384837 0.898652
0.388595 0.887989
0.344795 0.938717
0.322424 0.993047
0.338433 0.971046
0.353825 0.952628
0.378571 0.941206
0.327345 1.00373
0.376222 0.971738
0.335219 1.00437
0.394996 0.944036
0.37082 1.00443
0.411138 0.968963
0.377855 0.97472
0.379674 0.97033
0.308582 0.991485
0.30943 0.958821
0.280143 0.972317
0.301307 0.970797
0.296812 1.00414
0.303843 1.00055
0.33125 0.994921
0.328866 0.994548
0.308283 1.00259
0.351608 0.969703
0.372531 0.936604
0.380896 0.94405
0.417314 0.936277
0.43715 0.945065
0.42667 0.977753
0.479829 0.939807
0.457419 0.954623
0.494722 0.937095
0.443604 1.0138
0.523941 0.962348
0.460416 1.02556
0.474057 1.03631
0.550466 0.995832
0.556063 0.993422
0.527282 1.03447
0.536613 0.986356
0.472212 1.00402
0.458838 0.987735
0.507847 0.930078
0.544485 0.910392
0.506581 0.941682
0.436433 0.957032
0.42229 0.944867
0.41474 0.954071
0.451497 0.90872
0.426312 0.941094
0.448178 0.90722
0.442423 0.889743
0.388114 0.944987
0.344956 0.984584
0.391294 0.968072
0.449049 0.901565
0.460699 0.901311
0.437773 0.909817
0.454543 0.884128
0.435299 0.893481
0.384596 0.946584
0.358989 0.968234
-0.802948 -0.764442
0.335146 0.987462
0.309651 0.989748
0.321311 0.973182
0.321688 1.00951
-0.810956 -0.792874
-0.817769 -0.789079
0.279719 1.04393
0.286731 1.01929
-0.852913 -0.739843
0.305502 0.962474
0.283242 0.974001
0.302529 0.98124
0.313611 0.972217
0.277279 1.01558
0.28614 0.999505
-0.800459 -0.742045
0.331881 0.933621
0.281539 0.922876
0.284207 0.903591
-0.818847 -0.65489
-0.80448 -0.683028
0.294298 0.948498
0.3072 0.947964
0.306755 0.953245
-0.767511 -0.787536
0.25422 1.04788
0.236447 1.03515
0.208054 1.0537
0.181721 1.08424
0.224033 1.0683
0.205371 1.06537
-0.789668 -0.775392
0.210291 1.04387
0.173825 1.07152
0.181893 1.09556
0.170964 1.09496
0.169593 1.05608
0.193383 1.04617
0.193589 1.04904
0.19492 1.04361
0.159254 1.06468
0.218757 1.03284
0.236431 1.03433
0.200038 1.03691
0.188424 1.00495
0.177117 0.978868
0.14023 0.995476
0.18149 0.968849
0.218011 0.941104
0.203441 0.963921
0.202165 0.96663
0.201077 0.972816
0.25069 0.929103
0.1695 1.00066
0.181321 0.999203
0.211773 0.999775
0.19646 1.01346
-0.824835 -0.697965
0.206659 1.01267
0.201026 0.994607
0.215458 0.998207
0.21605 1.00095
0.1817 1.0249
-0.85785 -0.702227
0.20658 1.02731
0.246343 1.00599
0.225163 1.03991
-0.88393 -0.710185
0.219085 1.01955
0.223005 1.01615
-0.840582 -0.70985
0.190322 0.989522
-0.830266 -0.666629
-0.815368 -0.671493
0.22544 0.962282
-0.868367 -0.6875
-0.873357 -0.69209
0.182544 0.996736
-0.789191 -0.69828
-0.795731 -0.698085
0.131296 1.03033
0.141448 1.05614
0.153652 1.07996
0.159711 1.07648
-0.825236 -0.738606
0.150477 1.06205
0.139821 1.0705
0.133184 1.03374
-0.806731 -0.717068
-0.786205 -0.753832
0.134773 1.03349
0.16561 0.997894
-0.771814 -0.702158
0.1852 0.974081
-0.781701 -0.699605
-0.763628 -0.72378
-0.757739 -0.719338
0.124989 1.03207
0.131542 1.03905
-0.794228 -0.731645
-0.761794 -0.749616
-0.777797 -0.71203
-0.762572 -0.716285
-0.785227 -0.699411
-0.743575 -0.701035
-0.715749 -0.705596
-0.700835 -0.696853
-0.700606 -0.700342
-0.723099 -0.678641
-0.671065 -0.690796
-0.712047 -0.660756
-0.698106 -0.664465
0.0708058 0.974483
0.0961816 0.967978
0.109434 0.984563
0.159517 0.957903
-0.757801 -0.703443
0.257449 0.97325
-0.77469 -0.729042
-0.779814 -0.742309
-0.763898 -0.751298
-0.766722 -0.742982
-0.79494 -0.700471
-0.757589 -0.723825
0.180677 0.969383
0.168256 0.960609
-0.745143 -0.670961
-0.750254 -0.666337
-0.782974 -0.624346
-0.743407 -0.63824
-0.697175 -0.665273
-0.661164 -0.703416
-0.620249 -0.732232
-0.670942 -0.720059
-0.693406 -0.719395
-0.736433 -0.702394
-0.71901 -0.71416
-0.725316 -0.731929
-0.731402 -0.72384
-0.729383 -0.722988
-0.701922 -0.732133
-0.6948 -0.737618
-0.714434 -0.727625
-0.72339 -0.72126
-0.716035 -0.733916
-0.721245 -0.723778
-0.702756 -0.719135
-0.683512 -0.743727
-0.638708 -0.789362
-0.64499 -0.806761
-0.606154 -0.829271
-0.582264 -0.82044
-0.59374 -0.81222
-0.62474 -0.798898
-0.587308 -0.821467
-0.639305 -0.802289
-0.634616 -0.785243
-0.643533 -0.749334
-0.589125 -0.746308
-0.61826 -0.721044
-0.651633 -0.711169
-0.629532 -0.733746
-0.670754 -0.709727
-0.620326 -0.730027
-0.61989 -0.748977
-0.637589 -0.754198
-0.615178 -0.758461
-0.619988 -0.764954
-0.666299 -0.76128
-0.670727 -0.815222
-0.617908 -0.866987
-0.754451 -0.810326
-0.779272 -0.787082
-0.748759 -0.776943
-0.752007 -0.76575
-0.707796 -0.774794
-0.677131 -0.740521
-0.584074 -0.763731
-0.629379 -0.722447
-0.643432 -0.721831
-0.649655 -0.743894
-0.675744 -0.742497
-0.671351 -0.75017
-0.6185 -0.771638
-0.652461 -0.740784
-0.663899 -0.753019
-0.670456 -0.76905
-0.626106 -0.798548
0.328626 0.939641
-0.656499 -0.793425
-0.587192 -0.827833
-0.638077 -0.804311
0.30481 0.971987
0.31496 0.970768
0.297045 0.963466
-0.61466 -0.767219
-0.601043 -0.756911
-0.602516 -0.754339
0.260216 0.920646
-0.593919 -0.790187
-0.612818 -0.809941
-0.616946 -0.850615
0.337134 0.99966
0.367929 0.991715
0.371389 0.989464
0.322959 1.01464
0.313961 1.0158
0.342006 1.01692
0.342595 1.00405
0.288957 1.03587
0.343326 0.999597
0.326633 1.02921
0.317448 1.02658
0.303563 1.0457
-0.671888 -0.851211
0.32437 1.0056
-0.675893 -0.814008
0.325001 0.969301
0.303468 0.960679
0.323429 0.932524
0.293235 0.913827
0.289489 0.886255
-0.649809 -0.720753
0.291227 0.881033
-0.682759 -0.727349
-0.699261 -0.760071
0.370102 0.946862
-0.70193 -0.786209
-0.668266 -0.808016
-0.68683 -0.802462
0.301038 0.978623
-0.586648 -0.81883
-0.622533 -0.757127
0.20053 0.939379
-0.603434 -0.755451
-0.6044 -0.745001
0.189309 0.95113
0.229244 0.954445
-0.672507 -0.787627
-0.695211 -0.807695
0.247632 1.01827
-0.721158 -0.771741
-0.696543 -0.763055
-0.67503 -0.761155
-0.687512 -0.741108
-0.709421 -0.692593
-0.67075 -0.681783
-0.671502 -0.690464
-0.699661 -0.66366
-0.643232 -0.694342
-0.685482 -0.681651
-0.687858 -0.681974
-0.678242 -0.699081
-0.673686 -0.694698
-0.662709 -0.688209
-0.713327 -0.648133
-0.716521 -0.653244
-0.715575 -0.674369
-0.649224 -0.730827
0.127017 0.98019
-0.665701 -0.701224
-0.698165 -0.658071
-0.686439 -0.645011
-0.65917 -0.653937
-0.663896 -0.651593
-0.598419 -0.688065
-0.582997 -0.68838
-0.585185 -0.672882
-0.571851 -0.674454
-0.570435 -0.660625
-0.567234 -0.657595
-0.542529 -0.658936
-0.569831 -0.653744
-0.589048 -0.657947
-0.561332 -0.664908
-0.575719 -0.66397
-0.561916 -0.679192
-0.550944 -0.690335
-0.561124 -0.681318
0.00921072 0.956064
0.0271266 0.975614
0.0366353 1.00801
-0.608606 -0.746927
0.0709924 1.01715
-0.631538 -0.736871
-0.639458 -0.711194
-0.629189 -0.704129
0.0678095 0.964403
-0.65433 -0.66711
0.0405586 0.957844
-0.683716 -0.640373
-0.00856124 0.96516
-0.0215059 0.971993
-0.642121 -0.645014
-0.678087 -0.655372
0.0685033 0.969614
0.0730338 0.970507
0.0580418 0.959603
0.0601094 0.938258
-0.643086 -0.644388
0.0576063 0.934289
0.04605 0.966777
-0.64161 -0.690285
0.0614797 0.973391
0.0779043 0.957775
-0.614738 -0.667694
-0.587111 -0.666012
0.0252082 0.929016
-0.612499 -0.633752
-0.664817 -0.628102
0.1069 0.912328
0.102056 0.918711
-0.630516 -0.676636
0.158782 0.918924
0.0989747 0.971217
0.138749 0.941602
0.103571 0.957731
0.0950615 0.968271
0.0512186 0.991446
0.0602575 1.00592
0.127374 1.00988
0.123617 1.00995
0.163515 1.01109
0.153023 1.01678
0.173563 0.995498
0.146328 0.988359
-0.521418 -0.766509
0.149713 0.919454
0.148814 0.905734
-0.546259 -0.715686
0.170386 0.90001
0.167807 0.892753
0.184004 0.894593
-0.519976 -0.725897
-0.480215 -0.732856
-0.49019 -0.757479
-0.501561 -0.785487
-0.511465 -0.80597
-0.538719 -0.804913
0.194361 0.962243
-0.552071 -0.802997
-0.554239 -0.839007
-0.609958 -0.845648
-0.588231 -0.873616
-0.576495 -0.876483
-0.553743 -0.876248
-0.523716 -0.87173
-0.527296 -0.865868
-0.594102 -0.808655
-0.531962 -0.811096
-0.541485 -0.79651
-0.565967 -0.789612
-0.546022 -0.803314
-0.582002 -0.774416
-0.639665 -0.759189
-0.650751 -0.7429
-0.598906 -0.739998
-0.581407 -0.736632
-0.598381 -0.734117
-0.626754 -0.736831
-0.565485 -0.802738
-0.613878 -0.784485
-0.607527 -0.795899
-0.603289 -0.794001
-0.615322 -0.764002
-0.59672 -0.778229
-0.629939 -0.771873
-0.644559 -0.768992
-0.551939 -0.823709
-0.566891 -0.815106
-0.573322 -0.803067
-0.562364 -0.786455
-0.54758 -0.782676
-0.534872 -0.78279
-0.53925 -0.798355
-0.563216 -0.774816
-0.582177 -0.772857
-0.588761 -0.789638
-0.627146 -0.774531
-0.612819 -0.788586
-0.644789 -0.76498
-0.621478 -0.771762
-0.613638 -0.810015
-0.659622 -0.798989
-0.633221 -0.834553
-0.620392 -0.821993
-0.562223 -0.853864
-0.568295 -0.847598
-0.581023 -0.820879
-0.578932 -0.817179
-0.579622 -0.811974
-0.575907 -0.808999
-0.600193 -0.795305
-0.538249 -0.836974
-0.540362 -0.84124
-0.543004 -0.835105
-0.553794 -0.805128
-0.563972 -0.807592
0.312329 0.942595
-0.590212 -0.815786
-0.566841 -0.826911
-0.522562 -0.852287
-0.565509 -0.808296
0.331459 0.91901
-0.625068 -0.776385
-0.590658 -0.791462
-0.536473 -0.814468
-0.55513 -0.776242
-0.576256 -0.751923
-0.581154 -0.783355
0.351774 0.90406
0.34493 0.915644
-0.578167 -0.814698
0.324969 0.954257
-0.586796 -0.842984
0.334895 0.973821
-0.575338 -0.857168
-0.594886 -0.83127
0.299695 0.95421
0.281885 0.958508
0.314362 0.945765
-0.580492 -0.799021
0.346788 0.887848
0.274709 0.922342
0.288681 0.900834
-0.603413 -0.754198
0.314326 0.906103
0.350694 0.904532
0.347261 0.911653
0.334565 0.925636
0.332074 0.931946
0.3293 0.953688
0.331156 0.971112
0.328804 0.981802
0.271482 0.99684
0.270866 0.993226
-0.527868 -0.865392
0.273886 0.977258
0.284339 0.946699
0.279386 0.935632
-0.480509 -0.841237
-0.498504 -0.837702
0.318901 0.918143
0.321178 0.919599
0.344666 0.912742
-0.540498 -0.804135
0.275326 0.932389
-0.531914 -0.820254
-0.539415 -0.815265
0.277157 0.94035
0.372472 0.899021
-0.541904 -0.82576
0.352183 0.912945
0.343273 0.91225
-0.570881 -0.813762
-0.569629 -0.815045
0.330777 0.935686
0.287243 0.962059
0.303119 0.949347
0.353279 0.929059
-0.591765 -0.840153
0.34396 0.962259
-0.557017 -0.881215
0.359075 0.978473
0.354834 0.971463
0.321378 0.976913
0.356796 0.969182
0.352035 0.978198
-0.563628 -0.882481
-0.580746 -0.858552
0.411357 0.91555
-0.537378 -0.834929
0.359451 0.90678
-0.518315 -0.830265
0.333888 0.898304
0.345988 0.885817
0.314338 0.901578
0.320611 0.898582
0.361563 0.894486
0.347229 0.923358
0.314424 0.942135
-0.579491 -0.811766
-0.615499 -0.787025
0.299061 0.93152
0.287667 0.939434
0.303555 0.950231
-0.642279 -0.794629
0.309826 0.948523
0.320841 0.94316
-0.612415 -0.810808
0.342304 0.928761
-0.633649 -0.774812
-0.606245 -0.77649
0.319737 0.920716
-0.591396 -0.782905
-0.63352 -0.744648
-0.548744 -0.768918
0.291099 0.871827
-0.561228 -0.757738
0.314443 0.880196
-0.609692 -0.762612
-0.602467 -0.77567
-0.516404 -0.825278
-0.502323 -0.84623
-0.4873 -0.874826
-0.477681 -0.883964
-0.517328 -0.891879
-0.457623 -0.96076
-0.510101 -0.959049
-0.500742 -0.965381
-0.537524 -0.954427
-0.486794 -0.969417
-0.477349 -0.952504
-0.482262 -0.954265
-0.443079 -0.965585
-0.410019 -0.958548
-0.470319 -0.92644
-0.503885 -0.895589
-0.488823 -0.886075
-0.490054 -0.851226
-0.505636 -0.822393
-0.472731 -0.812855
-0.480671 -0.784208
-0.480044 -0.773754
-0.487214 -0.781684
-0.481493 -0.802148
-0.494152 -0.833667
-0.48703 -0.852621
-0.46741 -0.881227
-0.45701 -0.890698
-0.422876 -0.894222
-0.454899 -0.883585
-0.484258 -0.889839
-0.476762 -0.883913
-0.429332 -0.881693
-0.513929 -0.84038
-0.541603 -0.821092
-0.546346 -0.807464
-0.592935 -0.775741
-0.600906 -0.796429
-0.543343 -0.831418
-0.565671 -0.845544
-0.505113 -0.898497
-0.539545 -0.861145
-0.559337 -0.817379
-0.506903 -0.806615
-0.524789 -0.79432
-0.497232 -0.828778
-0.516038 -0.819261
-0.544978 -0.847256
-0.512505 -0.890781
-0.583912 -0.880976
-0.570438 -0.917803
-0.605135 -0.917706
-0.632408 -0.9137
-0.634881 -0.920559
-0.595502 -0.944434
-0.543536 -0.955573
-0.520287 -0.934385
-0.563631 -0.883064
-0.524667 -0.904695
-0.548403 -0.882623
-0.561604 -0.884707
-0.580449 -0.863995
-0.596893 -0.824963
-0.593623 -0.832975
-0.657779 -0.792389
-0.630875 -0.796603
-0.663293 -0.765325
-0.61355 -0.802797
-0.613416 -0.805331
-0.620602 -0.802296
-0.597777 -0.790973
-0.543256 -0.812664
-0.599364 -0.793911
-0.582149 -0.803958
-0.592299 -0.799005
-0.626079 -0.801618
-0.550502 -0.863161
-0.572897 -0.833609
-0.526848 -0.856302
-0.479299 -0.887437
-0.515963 -0.873979
-0.483904 -0.875262
-0.503946 -0.875138
-0.547149 -0.862778
-0.53712 -0.887634
-0.524404 -0.914778
-0.499248 -0.939233
-0.502412 -0.943137
-0.541929 -0.944953
-0.53833 -0.971213
-0.570059 -0.954425
-0.540026 -0.96867
-0.582211 -0.933959
-0.53761 -0.936259
-0.593765 -0.91197
-0.612877 -0.899948
-0.598436 -0.898753
-0.502317 -0.933751
-0.511256 -0.908453
-0.5386 -0.898101
-0.518722 -0.933126
-0.565165 -0.931685
-0.582133 -0.926173
-0.602806 -0.899202
-0.582595 -0.913734
-0.60757 -0.887985
-0.609351 -0.905804
-0.635076 -0.89837
-0.622145 -0.913706
-0.575325 -0.961263
-0.626362 -0.947196
-0.647627 -0.92544
-0.641328 -0.933851
-0.616686 -0.965842
-0.646905 -0.964784
-0.580383 -1.03401
-0.622144 -1.01188
-0.646305 -0.994769
-0.665694 -1.00376
-0.667886 -0.989179
-0.692872 -0.949852
-0.608695 -0.976446
-0.608245 -0.947488
-0.602482 -0.921921
-0.534477 -0.932342
-0.531437 -0.904656
-0.576483 -0.892703
-0.585524 -0.924657
-0.595377 -0.919015
-0.575618 -0.923978
-0.530853 -0.939136
-0.502254 -0.943983
-0.539067 -0.918662
-0.501222 -0.929568
-0.491098 -0.941222
-0.420705 -0.95351
-0.368591 -0.962032
-0.429559 -0.92014
-0.452972 -0.910402
-0.485314 -0.90087
-0.472719 -0.913193
-0.477856 -0.92293
-0.420208 -0.932256
-0.45588 -0.916195
-0.421043 -0.96649
-0.392341 -0.986761
-0.453662 -0.944626
-0.414322 -0.972387
-0.441618 -0.965205
-0.446484 -0.966324
-0.398099 -0.964619
-0.414012 -0.939568
-0.424178 -0.932036
-0.44811 -0.916244
-0.442162 -0.926928
-0.495248 -0.913956
-0.427923 -0.950611
-0.454554 -0.958114
-0.479914 -0.955057
-0.440974 -0.962178
-0.478126 -0.917316
-0.40453 -0.934245
-0.486251 -0.896558
-0.475586 -0.916699
-0.438332 -0.951155
-0.471955 -0.938134
-0.473417 -0.947582
-0.438903 -0.988483
-0.468648 -0.979836
-0.413677 -0.999218
-0.415482 -0.991169
-0.415792 -0.972252
-0.426385 -0.965583
-0.427381 -0.977152
-0.377365 -0.98324
-0.492625 -0.939746
-0.488644 -0.95196
-0.512057 -0.943548
-0.501279 -0.96374
-0.544485 -0.941213
-0.577792 -0.910647
-0.549405 -0.918869
-0.549552 -0.908866
-0.491492 -0.921353
-0.504786 -0.915149
-0.515394 -0.906882
-0.455693 -0.934495
-0.397308 -0.974525
-0.399789 -0.964548
-0.398924 -0.963008
-0.354781 -0.998242
-0.41758 -0.977957
-0.406106 -1.00543
-0.433355 -0.99601
-0.407366 -1.01712
-0.412959 -1.02324
-0.416155 -1.02854
-0.424949 -1.01694
-0.417699 -1.00651
-0.409822 -0.999233
-0.431928 -0.998072
-0.427606 -0.976456
-0.433378 -0.941582
-0.412407 -0.947679
-0.455645 -0.917268
-0.468687 -0.923661
-0.437353 -0.96405
-0.484655 -0.958672
-0.623545 -0.868386
-0.539749 -0.913416
-0.532558 -0.912226
-0.489839 -0.921277
-0.519043 -0.90296
-0.536115 -0.901615
-0.492487 -0.92138
-0.478008 -0.91522
-0.518103 -0.89334
-0.562448 -0.897914
-0.534792 -0.911513
-0.473436 -0.928595
-0.478378 -0.921007
-0.475972 -0.934471
-0.459576 -0.944948
-0.534748 -0.913663
-0.432094 -0.959968
-0.458597 -0.961445
-0.423876 -0.98371
-0.434809 -1.00905
-0.481979 -1.02197
-0.403658 -1.06468
-0.504769 -1.02253
-0.538665 -0.993082
-0.507697 -0.991235
-0.399299 -1.02419
-0.377509 -1.01792
-0.370429 -0.984289
-0.408208 -0.924643
-0.441005 -0.90651
-0.425071 -0.937013
-0.461112 -0.946686
-0.395843 -0.989141
-0.422152 -0.980995
-0.440046 -0.952131
-0.420739 -0.950255
-0.40921 -0.942696
-0.373839 -0.947929
-0.367204 -0.965968
-0.335235 -0.973832
-0.438237 -0.936056
-0.368336 -0.940223
-0.351025 -0.906265
-0.399667 -0.872778
-0.341205 -0.896779
-0.319356 -0.888583
-0.313131 -0.892607
-0.313391 -0.891292
-0.329725 -0.908212
-0.327131 -0.922405
-0.38133 -0.936973
-0.374648 -0.95159
-0.329807 -0.971081
-0.319804 -0.996865
-0.338186 -1.02203
-0.299196 -1.05271
-0.319535 -1.05915
-0.295858 -1.05803
-0.322207 -1.03566
-0.301765 -1.02336
-0.310664 -1.01662
-0.430768 -0.988914
-0.407635 -1.00697
-0.378822 -1.01352
-0.380081 -1.01298
-0.372643 -0.990298
-0.364926 -0.987456
-0.453443 -0.937147
-0.385208 -0.960965
-0.447172 -0.942148
-0.457028 -0.919572
-0.439584 -0.924459
-0.357034 -0.954338
-0.458612 -0.91626
-0.41922 -0.934146
-0.467064 -0.918166
-0.42269 -0.953435
-0.468928 -0.944128
-0.517445 -0.910437
-0.497075 -0.912867
-0.480567 -0.91854
-0.4589 -0.953558
-0.534194 -0.909374
-0.428779 -0.95777
-0.472805 -0.936581
-0.506235 -0.921093
-0.467805 -0.928635
-0.428277 -0.926835
-0.474573 -0.905069
-0.468352 -0.933376
-0.392301 -0.977737
-0.430212 -0.957998
-0.464065 -0.944693
-0.430128 -0.958804
-0.421946 -0.989047
-0.433006 -1.01367
-0.375188 -1.05571
-0.400642 -1.04807
-0.427512 -1.04794
-0.378762 -1.06451
-0.3662 -1.04783
-0.338595 -1.05397
-0.40481 -1.03194
-0.399866 -1.04083
-0.4441 -1.01928
-0.44552 -1.00033
-0.417072 -0.984274
-0.43018 -0.95573
-0.39846 -0.965816
-0.474096 -0.948194
-0.463549 -0.950047
-0.461306 -0.956545
-0.477912 -0.94389
-0.511487 -0.919566
-0.460602 -0.94492
-0.462167 -0.959244
-0.422094 -0.969357
-0.38891 -0.972235
-0.421005 -0.957683
-0.410629 -0.982313
-0.399423 -1.0047
-0.377954 -1.0199
-0.399447 -1.00053
-0.409818 -0.990162
-0.386497 -0.9939
-0.263044 -1.02337
-0.289717 -1.03268
-0.348684 -1.0203
-0.33616 -1.02864
-0.338257 -1.04296
-0.398278 -1.02583
-0.297905 -1.03886
-0.387961 -0.996929
-0.353725 -1.01617
-0.391438 -1.00005
-0.405756 -0.98732
-0.390822 -0.986879
-0.40911 -0.97053
-0.383671 -0.957348
-0.41393 -0.963946
-0.425205 -0.974226
-0.369662 -0.993866
-0.327836 -1.03034
-0.393497 -1.00392
-0.417375 -0.97845
-0.427161 -0.972268
-0.402665 -0.969404
-0.343505 -0.971952
-0.396477 -0.953874
-0.395225 -0.950177
-0.396813 -0.960686
-0.440462 -0.962222
-0.496975 -0.930667
-0.449215 -0.936029
-0.403455 -0.949626
-0.369912 -0.951877
-0.405272 -0.942078
-0.398223 -0.941798
-0.394838 -0.952027
-0.399464 -0.958023
-0.354924 -0.948948
-0.420674 -0.922222
-0.328033 -0.959895
-0.397273 -0.896597
-0.36685 -0.894776
-0.311683 -0.910635
-0.352772 -0.881808
-0.336841 -0.891629
-0.333672 -0.897239
-0.31821 -0.896891
-0.297038 -0.91165
-0.263864 -0.958976
-0.257236 -0.993718
-0.31083 -1.00138
-0.304168 -1.0171
-0.346363 -1.01773
-0.324029 -1.03193
-0.255673 -1.04428
-0.348706 -0.998187
-0.29509 -0.995671
-0.341881 -0.962155
-0.315692 -0.964007
-0.372594 -0.941726
-0.328421 -0.961807
-0.288185 -0.974309
-0.333728 -0.951133
-0.30798 -0.952222
-0.30175 -0.949698
-0.334412 -0.932865
-0.313231 -0.956231
-0.292855 -0.953338
-0.308581 -0.945916
-0.310706 -0.924254
-0.257427 -0.911009
-0.299746 -0.885155
-0.282518 -0.868653
-0.325514 -0.858553
-0.254544 -0.885488
-0.312918 -0.88309
-0.269323 -0.902842
-0.282316 -0.903692
-0.260732 -0.911576
-0.247949 -0.908134
-0.224637 -0.918405
-0.228297 -0.931778
-0.257779 -0.910837
-0.249141 -0.928981
-0.304006 -0.941101
-0.256767 -0.981554
-0.281563 -0.97174
-0.303993 -0.959137
-0.299069 -0.96074
-0.274272 -0.987481
-0.320462 -0.97895
-0.345716 -0.96752
-0.30629 -0.981309
-0.336308 -0.966709
