# Supplementary material for: Stochastic bond dynamics facilitates alignment of malaria parasite at erythrocyte membrane upon invasion
Source: eLife. 2020 May 18;9:e56500. doi: 10.7554/eLife.56500 (PMC7269671; doi:10.7554/eLife.56500)
Supplement: Figure 2—source data 1. [file elife-56500-fig2-data1.zip › PARA_POSITIONS/pos62.dat]

3.90696 0.80024
3.88372 0.812314
3.89834 0.751446
3.92017 0.735364
3.94796 0.748993
3.98511 0.738375
3.98882 0.800025
3.98418 0.716152
3.90227 0.926318
3.88545 0.882661
3.91569 0.634475
3.86953 0.813688
3.8687 0.886664
3.93909 0.758478
3.94799 0.885297
3.99356 0.807964
4.01334 0.784556
3.95948 0.998048
4.03544 0.800094
4.01133 0.917277
3.99508 0.926377
3.94605 1.03186
3.91796 1.08763
3.97307 0.911241
3.92479 1.1161
3.9432 1.07217
4.02815 0.759255
3.99331 0.944887
3.95854 1.01591
3.94984 1.00808
3.91555 1.12486
3.86642 1.26705
3.9535 1.09224
4.00616 1.03293
4.01998 1.03617
4.04703 0.944744
3.99776 1.04025
4.01491 0.852793
3.94413 1.02176
3.96839 0.935114
3.92464 1.06188
3.92827 1.09005
3.9761 0.973815
4.00627 0.923798
3.99602 0.935421
3.96703 1.06004
3.94526 1.07771
3.9336 0.963921
3.89178 1.01807
3.89516 0.978727
3.91493 0.995174
3.90718 1.14702
3.99487 1.01419
4.02517 1.02047
4.00934 1.01361
3.94468 1.10103
3.88019 1.13556
3.89656 0.965191
3.84508 1.00231
3.84001 0.968107
3.81637 0.959628
3.85503 0.877187
3.85496 0.967584
3.89243 0.922691
3.92391 0.953702
3.94104 1.01845
3.9587 0.95793
3.90808 1.07641
3.92202 0.999994
3.91325 1.02395
3.90222 1.01803
3.89665 1.01274
3.95259 0.804364
3.9439 0.813732
3.96191 0.699037
3.89329 0.937659
3.92132 0.740589
3.92169 0.730134
3.89868 0.783396
3.93456 0.646294
3.90165 0.762932
3.87105 0.83111
3.84747 0.898398
3.81595 0.928633
3.81538 0.866965
3.81999 0.70415
3.76553 0.76972
3.76444 0.679337
3.70402 0.715025
3.6679 0.711562
3.61975 0.717874
3.61423 0.699943
3.59998 0.668949
3.5874 0.748988
3.63388 0.684584
3.66833 0.621651
3.66841 0.654671
3.64538 0.713875
3.61989 0.688968
3.59689 0.741068
3.61014 0.714663
3.59202 0.8436
3.63624 0.708392
3.6197 0.796681
3.63733 0.777007
3.62269 0.887021
3.65675 0.82362
3.6672 0.819958
3.64711 1.04396
3.7079 0.916262
3.75576 0.862279
3.77747 0.936155
3.80732 0.966161
3.7722 1.06077
3.76806 1.03633
3.77145 0.935618
3.79843 0.864656
3.80613 0.850852
3.80439 0.834993
3.78206 0.947976
3.76964 1.07841
3.83156 0.881923
3.86402 0.688092
3.77984 0.952458
3.734 1.01285
3.76876 0.8689
3.70516 1.02518
3.76592 0.765747
3.78377 0.537377
3.70184 0.77082
3.70806 0.664932
3.69727 0.748786
3.70499 0.712489
3.71584 0.535093
3.64891 0.80068
3.6809 0.679014
3.6736 0.728771
3.65028 0.78036
3.59674 0.977992
3.627 0.888184
3.56126 1.09088
3.61409 0.943867
3.6526 0.815735
3.64697 0.80581
3.58476 0.900177
3.60491 0.701494
3.57402 0.744566
3.54293 0.743498
3.47699 0.838316
3.463 0.798175
3.4489 0.840295
3.46324 0.796671
3.45045 0.835257
3.45349 0.830739
3.41611 0.962183
3.38086 1.09286
3.4118 0.97937
3.44391 0.881503
3.35002 1.05214
3.37693 0.891904
3.36094 0.859922
3.35403 0.847581
3.34652 0.839467
3.36145 0.784705
3.31345 0.881978
3.32712 0.812299
3.30386 0.878999
3.31829 0.849533
3.31533 0.872115
3.28624 1.01572
3.33397 0.929778
3.32865 0.898959
3.2356 1.07062
3.24316 0.946223
3.19861 0.953005
3.22688 0.73899
3.21903 0.797955
3.25423 0.813531
3.33786 0.675424
3.32237 0.987631
3.43708 0.838502
3.46859 0.942847
3.48361 0.988649
3.50106 0.942843
3.46168 0.921712
3.42461 0.96902
3.47523 0.787367
3.41684 0.974876
3.45628 0.794889
3.42833 0.939936
3.43462 0.959435
3.439 0.962042
3.39272 1.07301
3.39035 1.06927
3.45541 0.923513
3.49291 0.854517
3.41987 1.13195
3.47099 1.01879
3.49368 1.02835
3.49894 1.10143
3.53825 1.0256
3.53248 1.04893
3.46753 1.19755
3.47541 1.1068
3.39016 1.2273
3.42808 1.04037
3.4234 0.972025
3.35777 1.13069
3.35867 1.09665
3.36311 1.05269
3.29941 1.18421
3.33279 1.16314
3.39128 1.07521
3.47858 0.919593
3.44695 0.952809
3.38524 1.07657
3.38813 1.04298
3.34776 1.12177
3.42547 0.927332
3.40156 0.998582
3.41277 0.959941
3.38703 0.979193
3.3451 1.0487
3.35389 0.993123
3.3372 1.03822
3.36745 0.9877
3.34588 1.12132
3.4108 1.00242
3.40622 1.02211
3.40957 0.980301
3.42391 0.968803
3.43116 0.949236
3.41496 0.976203
3.32394 1.19451
3.34366 1.06188
3.30827 1.05655
3.30762 0.948882
3.31764 0.749167
3.28251 0.750756
3.22873 0.843549
3.21298 0.872706
3.22238 0.766934
3.20052 0.863314
3.20375 0.80617
3.1865 0.787693
3.15368 0.821707
3.10065 0.927405
3.13891 0.80076
3.10465 0.938749
3.14404 0.854208
3.24783 0.602092
3.20884 0.857085
3.23843 0.836747
3.23056 0.960638
3.27525 0.965128
3.3062 1.00322
3.33507 0.916945
3.35609 0.840357
3.27487 0.963838
3.2617 0.911001
3.2433 0.935619
3.22928 0.960174
3.25538 0.904526
3.23483 1.07679
3.2349 1.11854
3.29236 1.055
3.27226 1.09881
3.22593 1.19687
3.20425 1.24478
3.22421 1.22803
3.31635 1.03102
3.31705 1.02158
3.28666 1.08867
3.17625 1.28423
3.21262 1.11411
3.17526 1.05591
3.13293 1.04039
3.08501 1.064
3.05505 1.12695
3.0869 1.07406
3.12866 1.02958
3.09998 1.12644
3.15564 1.06999
3.17323 1.05548
3.23266 0.886364
3.23246 0.901261
3.26386 0.840437
3.23139 0.914519
3.20826 0.916323
3.18079 0.931255
3.18419 0.912672
3.11959 1.08016
3.16768 0.970094
3.22247 0.880572
3.17981 1.04445
3.11861 1.19198
3.14454 1.16729
3.14914 1.2146
3.21913 1.06572
3.28414 0.936594
3.22153 1.16713
3.32323 0.944336
3.32602 1.0104
3.3543 0.981434
3.32047 1.12306
3.28811 1.25977
3.34188 1.14887
3.27473 1.31848
3.34863 1.24483
3.37289 1.32038
3.37776 1.43046
3.50718 1.29467
3.55147 1.34942
3.66997 1.11406
3.61104 1.22194
3.51177 1.35439
3.561 1.11025
3.49088 1.17062
3.46416 1.14647
3.41711 1.17615
3.39572 1.17372
3.39628 1.1801
3.42446 1.12862
3.47998 1.03789
3.45775 1.19849
3.56747 0.982317
3.53098 1.09459
3.46297 1.25303
3.43889 1.26974
3.45516 1.15295
3.41394 1.24597
3.4234 1.18603
3.44648 1.11981
3.45784 1.14363
3.47144 1.17975
3.53895 1.05514
3.51635 1.14688
3.55566 1.07845
3.50407 1.16648
3.4849 1.0982
3.39421 1.27906
3.45008 1.10864
3.4805 1.00991
3.45788 1.03442
3.47295 0.953044
3.48126 0.974099
3.49967 0.970594
3.55752 0.815533
3.5192 0.995751
3.53005 0.98727
3.53016 0.986745
3.52608 0.94498
3.42659 1.1691
3.40557 1.14886
3.37115 1.13967
3.35243 1.08092
3.34429 0.958604
3.30787 1.00666
3.2993 0.987992
3.30504 0.960535
3.2807 1.03946
3.30548 0.9996
3.35121 0.831954
3.31478 0.966607
3.24788 1.14977
3.31776 1.04002
3.25567 1.29527
3.34677 1.14309
3.35763 1.17923
3.36478 1.14542
3.35018 1.12721
3.34545 1.09938
3.2819 1.18416
3.26614 1.17903
3.25483 1.15804
3.24309 1.14753
3.28105 1.07426
3.26755 1.1926
3.3482 1.08475
3.36688 1.05035
3.30755 1.19778
3.3359 1.06719
3.32954 1.03336
3.23038 1.20773
3.2282 1.1434
3.20398 1.15953
3.2085 1.1523
3.18034 1.19751
3.25294 0.989357
3.17932 1.15235
3.20264 1.01931
3.17833 0.998197
3.16431 1.05177
3.17293 1.09954
3.14945 1.19899
3.16556 1.22593
3.18483 1.22111
3.23049 1.15317
3.23146 1.22084
3.24628 1.20267
3.25681 1.13001
3.22413 1.10892
3.17271 1.15201
3.12503 1.18885
3.15194 1.1009
3.21311 0.948554
3.17995 1.11624
3.16648 1.19431
3.19247 1.15984
3.20302 1.1276
3.2527 0.996752
3.21765 1.08933
3.23296 1.04052
3.21973 1.05831
3.24913 0.991489
3.24729 0.995219
3.18482 1.13174
3.19387 1.05634
3.13163 1.15768
3.1165 1.1755
3.16677 1.09355
3.17854 1.13879
3.30074 0.960537
3.31876 1.11529
3.40684 1.0654
3.43344 1.147
3.45505 1.15744
3.44197 1.2061
3.47212 1.07318
3.45194 1.0677
3.32569 1.30159
3.35953 1.1774
3.39546 1.13727
3.34298 1.2647
3.41826 1.08984
3.37113 1.20753
3.33891 1.29459
3.37863 1.216
3.36836 1.23181
3.35689 1.25281
3.35606 1.28621
3.40731 1.17039
3.3263 1.30499
3.27609 1.35158
3.35921 1.1276
3.34949 1.14073
3.33664 1.18956
3.37765 1.14847
3.40354 1.16825
3.42771 1.18293
3.46756 1.08046
3.44726 1.12886
3.34501 1.31722
3.40917 1.07396
3.37709 1.11695
3.39595 1.11883
3.4383 1.13822
3.48403 1.16758
3.56769 1.10957
3.64499 0.997266
3.62322 1.05323
3.60414 0.988215
3.53698 1.08352
3.56391 0.940808
3.46586 1.12049
3.4695 1.05014
3.50471 0.928583
3.47517 1.03157
3.48546 1.05994
3.46145 1.19972
3.50817 1.13034
3.53018 1.05117
3.52022 1.1085
3.58032 0.865517
3.44254 1.21549
3.47159 1.05254
3.43131 1.09848
3.42388 1.01717
3.40106 1.08842
3.42302 1.06478
3.31115 1.36421
3.36757 1.256
3.42758 1.0886
3.37287 1.20408
3.40072 1.18562
3.39327 1.20658
3.42405 1.12137
3.38345 1.26151
3.35475 1.33574
3.41765 1.15202
3.40721 1.1573
3.33858 1.25583
3.33649 1.19968
3.36897 1.08692
3.34662 1.10206
3.33173 1.07189
3.29431 1.15759
3.32344 1.12255
3.36361 1.04399
3.38657 1.02509
3.31844 1.30391
3.37443 1.2245
3.39639 1.21518
3.36464 1.26789
3.32623 1.35841
3.43446 1.07795
3.43875 1.08677
3.37336 1.20355
3.38309 1.15695
3.45966 0.924712
3.36705 1.16341
3.37564 1.1347
3.34295 1.15962
3.34958 1.08901
3.34624 1.08763
3.34805 1.07012
3.35417 1.03817
3.3485 1.07976
3.4212 0.980432
3.44114 1.02055
3.47153 0.958605
3.44043 1.03714
3.37465 1.11577
3.39508 1.00914
3.39675 0.996287
3.38968 1.03931
3.35402 1.14145
3.33673 1.2404
3.40911 1.10189
3.41973 1.07746
3.34678 1.23294
3.29037 1.31022
3.3457 1.14358
3.32355 1.17884
3.3743 1.06132
3.33472 1.17098
3.42409 0.991251
3.36337 1.14896
3.34922 1.17297
3.41149 0.974227
3.28581 1.23965
3.34095 1.07061
3.30282 1.12019
3.30739 1.12427
3.33836 1.13024
3.43004 1.01812
3.35154 1.28537
3.49124 0.95839
3.47064 0.994849
3.41516 1.09828
3.4193 0.945857
3.31258 1.10274
3.26367 1.13396
3.3172 0.977446
3.25017 1.2118
3.29039 1.15529
3.30203 1.29293
3.40559 1.1455
3.36615 1.27993
3.41427 1.12339
3.38956 1.14442
3.33455 1.19548
3.35846 1.08955
3.30589 1.19981
3.37413 0.959469
3.35245 0.986749
3.34661 0.992984
3.32722 1.01992
3.34618 0.958911
3.35097 1.00833
3.34709 1.14002
3.39777 1.16394
3.39966 1.29529
3.47431 1.17855
3.33841 1.48192
3.36103 1.41872
3.39202 1.29974
3.37059 1.29083
3.32265 1.35007
3.32955 1.2753
3.30891 1.29521
3.33704 1.21767
3.31432 1.30312
3.35408 1.28854
3.42537 1.18623
3.41136 1.26614
3.44107 1.24332
3.45354 1.23212
3.44226 1.22943
3.41843 1.19253
3.29541 1.40262
3.27534 1.38736
3.30579 1.36198
3.28335 1.41914
3.40681 1.2015
3.3783 1.24536
3.45863 0.986663
3.36354 1.1525
3.33817 1.17099
3.31737 1.20825
3.31944 1.21682
3.38564 1.09941
3.30057 1.37289
3.44595 1.11143
3.46782 1.08183
3.45339 1.08284
3.47761 0.939276
3.41234 1.07196
3.37057 1.07954
3.41171 0.944002
3.40101 0.950206
3.40089 0.980795
3.38414 1.03136
3.39254 0.914821
3.3628 0.924268
3.32412 1.04859
3.37866 0.86118
3.39991 0.842196
3.42795 0.918513
3.45383 1.01353
3.4265 1.19044
3.49653 1.04547
3.5471 0.943693
3.46789 1.121
3.49394 0.991075
3.48589 1.03911
3.40323 1.24392
3.51017 0.945055
3.47279 0.991315
3.38185 1.10715
3.3402 1.1095
3.28457 1.18117
3.2541 1.2025
3.31075 1.03657
3.32176 0.972184
3.34446 0.927112
3.33452 0.984213
3.34588 1.00471
3.38854 0.879174
3.29755 1.06544
3.27358 1.11863
3.25341 1.06556
3.26328 0.952517
3.26289 0.966347
3.2783 0.940386
3.242 1.0683
3.25909 1.07034
3.21929 1.20156
3.21914 1.27261
3.19207 1.31282
3.20243 1.30324
3.30516 1.08978
3.31276 1.09967
3.32464 1.14588
3.31551 1.22156
3.36165 1.10531
3.33246 1.19071
3.3949 1.07894
3.36633 1.18342
3.37111 1.24679
3.34356 1.30909
3.41301 1.13398
3.42469 1.12781
3.37432 1.29493
3.33931 1.38933
3.29184 1.47012
3.33374 1.39097
3.33495 1.3359
3.32374 1.28671
3.25408 1.42968
3.34302 1.26397
3.38987 1.2067
3.42752 1.18543
3.28042 1.51041
3.3037 1.38818
3.20697 1.46686
3.23145 1.3002
3.1637 1.37877
3.05135 1.59682
3.15512 1.43845
3.26917 1.2252
3.27389 1.25893
3.2961 1.16505
3.22413 1.24735
3.24319 1.14555
3.16098 1.27004
3.1726 1.24909
3.09308 1.37679
3.07204 1.39574
3.13962 1.26866
3.17555 1.23225
3.13191 1.31225
3.12976 1.2636
3.12389 1.24526
3.1219 1.26822
3.09677 1.35103
3.09662 1.34848
3.11655 1.28142
3.09416 1.29587
3.05534 1.32529
3.06752 1.28456
3.00703 1.42499
3.08274 1.29508
3.08878 1.29311
3.05877 1.34584
3.15882 1.1045
2.9999 1.42635
2.99337 1.39002
2.99623 1.36077
2.97749 1.40931
3.02613 1.36084
3.10433 1.24253
2.99439 1.42746
3.02163 1.30891
2.89443 1.49076
2.99098 1.29339
2.87114 1.52764
2.98801 1.33459
3.0063 1.26084
3.02318 1.24452
3.01885 1.27029
3.05674 1.20188
3.00578 1.28827
3.03183 1.24807
3.08217 1.14012
3.02887 1.19317
2.99197 1.23841
3.04475 1.14903
3.04511 1.1922
3.08829 1.1026
3.05872 1.14841
3.0442 1.12523
3.00039 1.09402
2.93909 1.12273
2.88771 1.19095
2.8545 1.21985
2.85329 1.21819
2.90363 1.12166
2.82941 1.22955
2.85175 1.12647
2.84323 1.08027
2.78676 1.1765
2.81695 1.09127
2.8279 1.05683
2.78485 1.13194
2.80685 1.05699
2.86342 0.894154
2.78469 1.067
2.84425 0.885339
2.78783 0.938345
2.74169 0.939296
2.70302 1.02803
2.78505 0.779208
2.71292 0.958612
2.68764 0.991369
2.67429 1.01025
2.65253 1.01182
2.65495 0.968486
2.63351 0.991872
2.62519 0.965921
2.61317 0.964367
2.63379 0.873671
2.5971 0.88348
2.57383 0.924041
2.56414 0.938467
2.58526 0.891803
2.64385 0.70789
2.56129 0.921738
2.5871 0.847413
2.571 0.91137
2.61795 0.900241
2.65773 0.941312
2.65551 1.01221
2.72015 0.897257
2.64071 1.08173
2.64687 1.10369
2.67691 1.01968
2.64186 1.07175
2.63733 1.03584
2.63719 0.988923
2.60199 0.972926
2.55938 0.97075
2.5607 0.889038
2.55126 0.817766
2.53905 0.756673
2.44321 0.936511
2.50135 0.74064
2.42786 0.898686
2.43977 0.88749
2.48996 0.774577
2.49084 0.779802
2.48425 0.831849
2.53798 0.776578
2.57308 0.757011
2.56657 0.780291
2.51677 0.899063
2.48864 0.988786
2.49843 0.979485
2.52525 0.918566
2.48225 1.03626
2.50388 0.959059
2.54473 0.821299
2.46823 0.95057
2.46745 0.85115
2.36843 1.03268
2.40723 0.976085
2.47274 0.830588
2.44357 0.952431
2.36408 1.10094
2.35335 1.09565
2.33933 1.13623
2.39089 1.06667
2.40518 1.09083
2.36114 1.19454
2.46838 1.03938
2.46932 1.10737
2.46822 1.1186
2.42998 1.18588
2.42322 1.19913
2.44603 1.13708
2.5061 1.05758
2.56064 0.984171
2.5547 0.989572
2.50462 1.03194
2.4502 1.05468
2.36686 1.18846
2.43503 1.03208
2.46421 1.00019
2.42527 1.08605
2.43381 1.03443
2.2964 1.24091
2.41415 1.01731
2.36454 1.05053
2.33883 1.03185
2.35574 0.933593
2.27224 1.07992
2.27809 1.0756
2.29656 1.06843
2.24844 1.19721
2.24686 1.20359
2.26435 1.17824
2.28743 1.16561
2.31056 1.16279
2.31834 1.15225
2.30174 1.20319
2.34602 1.15495
2.36921 1.12983
2.40533 1.04229
2.35999 1.11785
2.25266 1.26025
2.25099 1.22566
2.19746 1.30585
2.24214 1.22466
2.11955 1.38576
2.2614 1.1478
2.21979 1.21301
2.27883 1.10485
2.32684 1.03814
2.32869 1.02946
2.31675 1.03742
2.31475 1.03431
2.27966 1.08286
2.27213 1.08407
2.287 1.05592
2.2999 1.03955
2.29025 1.05443
2.30816 1.04114
2.24719 1.14045
2.32176 0.996337
2.33363 0.962992
2.29607 0.99036
2.2187 1.09101
2.24119 0.973785
2.24927 0.938408
2.2086 1.00672
2.20168 1.0131
2.21319 0.977295
2.1608 1.06401
2.20743 0.978372
2.25648 0.911994
2.24915 0.952155
2.26773 0.918047
2.25256 0.938162
2.20264 0.989029
2.1608 1.0619
2.20107 0.996348
2.21398 0.993917
2.20465 0.994981
2.1766 1.03108
2.15586 1.05385
2.21409 0.966537
2.20875 1.00513
2.16346 1.12344
2.21072 1.06039
2.14453 1.17943
2.20414 1.05639
2.11555 1.20159
2.18492 1.08116
2.20073 0.987504
2.13521 1.10983
2.1169 1.1249
2.09811 1.12516
2.10519 1.08528
2.04249 1.18489
2.0002 1.22424
2.00527 1.19942
2.03536 1.20535
2.06058 1.20989
2.09441 1.20342
2.08933 1.23464
2.08811 1.23453
2.15487 1.19029
2.18798 1.19199
2.18928 1.22404
2.18609 1.24048
2.2285 1.19575
2.20549 1.24452
2.19914 1.26431
2.17538 1.28681
2.19471 1.26661
2.20797 1.25393
2.22425 1.21501
2.18205 1.25683
2.23104 1.16142
2.23711 1.12491
2.23697 1.08766
2.24675 1.00682
2.17173 1.09667
2.24194 0.910258
2.15276 1.03397
2.11919 1.04995
2.12687 1.00903
2.11087 1.02295
2.09651 1.03827
2.06446 1.11195
1.95161 1.26561
1.98312 1.24356
2.05559 1.19008
2.1186 1.1304
2.11777 1.17682
2.10626 1.20976
2.12522 1.2151
2.17977 1.17026
2.22352 1.09277
2.19814 1.13002
2.09478 1.27724
2.13985 1.20806
2.17824 1.17122
2.16139 1.22956
2.14517 1.27902
2.09286 1.3607
2.08206 1.36963
2.0845 1.34275
2.08141 1.28294
2.04636 1.278
2.0534 1.22215
2.08287 1.17471
2.03222 1.19787
2.01246 1.13358
1.99606 1.07786
1.97157 1.09315
1.92412 1.10314
1.88752 1.17033
1.93015 1.16022
1.95037 1.16405
1.88961 1.24713
1.96436 1.15355
1.99022 1.15837
1.99472 1.21454
2.01296 1.1918
2.02763 1.17277
1.96788 1.24383
1.93469 1.28491
2.0191 1.16585
1.98521 1.20768
2.02953 1.13989
1.97114 1.19773
1.95853 1.14669
1.94737 1.1384
1.91934 1.18101
1.99534 1.08099
1.9547 1.13873
1.95632 1.11973
1.97896 1.06251
1.92136 1.15251
1.93351 1.09274
1.91906 1.10752
1.9596 1.01092
1.86603 1.11036
1.90556 0.998977
1.90303 0.965431
1.85164 1.06614
1.86425 1.07568
1.92975 1.00556
1.88783 1.08674
1.93134 1.04253
1.92163 1.03906
1.89078 1.07197
1.91258 0.995763
1.90283 0.97588
1.89145 0.92655
1.8731 0.91076
1.82854 0.941455
1.87683 0.892727
1.90067 0.87744
1.88326 0.892907
1.84487 0.937723
1.90736 0.834965
1.80838 0.998543
1.87355 0.909637
1.88202 0.898184
1.88254 0.895024
1.89993 0.866637
1.86315 0.956443
1.95897 0.805147
1.95324 0.811088
1.94453 0.806801
1.93138 0.839801
1.90175 0.903791
1.94 0.857513
1.91328 0.957166
1.93782 0.894619
1.91391 0.938212
1.83031 1.06504
1.85063 1.01787
1.86366 1.06028
1.92873 1.01579
1.92909 1.04478
1.89619 1.1262
1.88416 1.17563
1.99632 1.01187
1.98312 1.04646
1.98321 1.08712
1.93234 1.19901
1.93953 1.20034
1.96961 1.14736
1.93419 1.20138
1.89167 1.27745
1.93412 1.24121
1.97461 1.18819
1.94937 1.21389
1.90079 1.25797
1.98774 1.12679
1.96131 1.17335
1.96015 1.19723
2.02972 1.11162
1.98129 1.15973
1.93379 1.19797
1.88779 1.22066
2.01722 1.02382
1.94226 1.13799
1.97104 1.13806
1.93126 1.21388
1.92836 1.24243
1.99747 1.13763
2.04179 1.08414
2.03119 1.13961
1.99134 1.23117
2.01148 1.2364
2.05176 1.18443
2.04521 1.18873
2.06322 1.17289
2.0177 1.25751
2.10301 1.18984
2.10645 1.22467
2.09007 1.27894
2.02702 1.38323
2.13112 1.2887
2.1842 1.21603
2.15089 1.25768
2.18092 1.23233
2.18656 1.21219
2.16965 1.26022
2.19344 1.23278
2.24568 1.14391
2.20518 1.17256
2.07751 1.31518
2.16335 1.20251
2.14813 1.21539
2.10961 1.27549
2.19305 1.14987
2.11343 1.23653
2.14237 1.17685
2.19282 1.06806
2.16052 1.11668
2.17471 1.12365
2.14672 1.19352
2.22085 1.09457
2.20293 1.12191
2.23647 1.03189
2.18471 1.05736
2.14956 1.02887
2.07361 1.0715
2.01413 1.1491
2.06571 1.08871
2.00732 1.18246
2.03104 1.10523
2.02389 1.12726
2.11231 1.02258
2.04955 1.15039
2.0949 1.13006
2.20357 1.00711
2.20028 1.03419
2.12622 1.14599
2.16101 1.10246
2.18216 1.06691
2.14788 1.10386
2.09016 1.19154
2.1045 1.18523
2.1436 1.14028
2.14153 1.17419
2.19707 1.10995
2.11 1.25324
2.10566 1.23768
2.09915 1.19052
2.12377 1.09672
1.97682 1.30426
2.01791 1.26695
2.11107 1.12519
2.03508 1.25681
2.07874 1.16508
2.03901 1.2167
2.06491 1.12201
2.07991 1.04764
1.98832 1.17688
2.04294 1.0863
1.96098 1.20534
1.96272 1.17216
1.86772 1.26893
1.90634 1.16432
1.8565 1.19656
1.90214 1.10196
1.87159 1.16145
1.9176 1.07093
1.90782 1.04352
1.89626 1.01738
1.87611 0.996863
1.87068 0.98644
1.83415 1.06846
1.90272 1.00443
1.88818 1.06061
1.92831 1.05323
1.97388 1.03762
1.95366 1.06542
1.96461 1.06157
1.94126 1.12041
2.08893 0.890333
2.00936 1.1093
2.08311 1.01654
2.03644 1.11682
2.11307 0.996586
2.04526 1.11051
2.14485 0.92577
2.06022 1.05204
2.04982 1.07173
2.05089 1.04527
2.03281 1.04726
1.96328 1.12729
1.99109 1.03991
1.92839 1.12756
1.9343 1.11226
1.94619 1.06983
1.99109 0.968369
1.95701 1.04632
1.945 1.05623
1.95709 1.05463
1.98999 1.03681
2.01412 1.00204
1.98308 1.06514
1.98727 1.05811
1.96328 1.0829
1.91913 1.16682
1.97326 1.0833
2.00721 1.01972
1.96691 1.11808
1.9515 1.13111
1.96604 1.0889
1.96517 1.0728
2.02148 0.955538
1.98834 1.02778
2.00665 1.0261
1.97033 1.08676
1.9205 1.10613
1.89421 1.07174
1.91878 1.01493
1.92913 1.01506
1.89686 1.0751
1.92881 1.02064
1.93902 0.996714
1.96088 0.972417
1.9601 0.983127
1.96099 0.993694
2.00634 0.875955
1.97195 0.922846
1.93688 0.92553
1.89222 1.03585
1.97217 0.920484
1.9401 0.981341
1.96008 0.933371
1.86438 1.08874
1.92468 0.977381
1.94267 0.968555
1.96178 1.02066
2.0201 0.970072
1.89174 1.20665
2.01079 1.04106
2.04052 0.984968
2.01667 1.00095
2.01506 0.975963
2.04872 0.900262
2.03683 0.908352
1.96707 1.02454
1.9634 1.03387
2.02246 0.955032
1.96731 1.05743
1.92558 1.12175
1.92826 1.11611
1.93766 1.13543
1.92296 1.18027
1.97937 1.11993
2.00964 1.08937
2.03028 1.05115
1.99688 1.04085
1.99122 0.978037
1.94679 0.994501
1.92119 1.02214
1.90063 1.03891
1.87388 1.04935
1.9413 0.862167
1.85993 0.975376
1.84695 0.962869
1.84548 0.960712
1.80442 1.03331
1.84401 0.968371
1.87021 0.975893
1.91345 0.929698
1.89621 0.98462
1.88036 1.02541
1.88219 1.01519
1.85854 1.0197
1.84072 1.05788
1.88062 1.0444
1.91961 1.02109
1.89854 1.07104
1.95417 0.970108
1.96129 0.917577
1.89697 1.00461
1.90974 0.979181
1.95681 0.904806
1.9824 0.883708
1.97043 0.903722
1.8989 1.00585
1.87492 1.02353
1.94496 0.905815
1.91675 0.970621
1.90053 1.01683
1.89565 1.03361
1.92915 0.97104
1.90885 1.01612
1.92387 0.960858
1.88976 1.00398
1.91587 0.952764
1.88247 1.00301
1.90258 0.976923
1.93412 0.959484
1.92559 1.01502
1.95213 1.02105
1.97995 1.01319
1.99913 1.02405
1.93618 1.15015
2.02484 1.03309
1.99447 1.08665
1.98032 1.0914
1.9587 1.08701
1.87422 1.14356
1.91849 1.0365
1.88802 1.09304
1.89553 1.10353
1.93543 1.06969
1.95517 1.04945
1.88593 1.14512
1.95944 1.01672
1.88887 1.07653
1.914 1.02907
1.90094 1.05894
1.95891 0.999108
1.98509 1.00845
1.98173 1.02943
2.01401 1.01382
1.99317 1.06055
2.06489 0.988579
1.93653 1.18354
2.00364 1.09486
1.96922 1.1886
1.96368 1.20995
1.97781 1.17951
2.00206 1.13527
2.05477 1.07429
1.98988 1.16914
2.03795 1.10362
2.0218 1.15322
2.05383 1.09774
2.09611 1.00449
2.07549 1.07737
2.09444 1.05228
2.14535 0.983094
2.12488 1.04403
2.11053 1.1272
2.14117 1.11862
2.22587 1.05691
2.20987 1.11122
2.22893 1.07741
2.1494 1.21204
2.23809 1.07621
2.23983 1.07952
2.18005 1.13036
2.18725 1.13613
2.22638 1.10058
2.24683 1.08106
2.27458 1.00488
2.22261 1.04187
2.27422 0.936907
2.19826 1.05938
2.23187 0.99558
2.2171 1.03188
2.16682 1.10087
2.15787 1.1075
2.14616 1.17081
2.17488 1.1316
2.19957 1.1073
2.19045 1.10763
2.19748 1.06517
2.22685 1.01968
2.20727 1.04232
2.23193 1.03501
2.24521 1.04169
2.1897 1.11965
2.18172 1.08193
2.17226 1.08752
2.15979 1.08917
2.17816 1.05297
2.18729 0.988337
2.13482 1.02942
2.20551 0.892429
2.19157 0.932185
2.17968 0.982013
2.16783 0.997927
2.10684 1.01061
2.05328 1.04407
1.97759 1.17691
2.01463 1.1279
2.06908 1.09395
2.06983 1.08935
2.04661 1.12699
2.07247 1.09409
1.9625 1.24674
2.08162 1.07713
2.06794 1.1514
2.10608 1.12312
2.14809 1.08775
2.10185 1.21489
2.17527 1.17947
2.21379 1.14114
2.18266 1.22441
2.19713 1.22641
2.20683 1.21428
2.17633 1.25116
2.19581 1.21662
2.18245 1.20746
2.15313 1.20866
2.19588 1.11814
2.17885 1.12024
2.21057 1.07016
2.18053 1.12681
2.17888 1.11445
2.18616 1.07948
2.1341 1.12191
2.16436 1.07613
2.13203 1.14259
2.21834 0.970755
2.14344 1.08732
2.10704 1.11263
2.14722 1.02618
2.17822 0.926875
2.04609 1.13307
2.10075 1.01567
2.05757 1.08009
2.03619 1.11556
2.07085 1.05601
2.08874 1.02875
2.13395 1.0014
2.13994 0.993106
2.07249 1.07344
2.08561 1.01288
2.06969 1.03196
2.11889 0.963091
2.0529 1.05261
2.1108 0.933601
2.05741 1.01788
2.08307 0.990665
2.09644 1.01525
2.06949 1.08553
2.08747 1.06779
2.07505 1.07798
2.11861 0.990039
2.13374 0.940241
2.08776 0.956382
2.13281 0.838811
2.06947 0.962823
2.03052 1.00671
2.01023 1.00881
1.98463 1.04589
2.00353 1.04843
1.98772 1.09943
2.08464 0.906963
2.09855 0.918469
2.02098 1.04071
1.97744 1.05351
2.0493 0.9043
2.06783 0.878452
2.05099 0.942948
2.05965 0.900354
1.99472 0.952238
2.01683 0.902589
2.00078 0.917221
2.03496 0.84346
2.04517 0.851468
2.04238 0.894119
2.0452 0.923106
2.03574 0.929728
2.0278 0.901618
1.99007 0.966874
1.98555 1.00912
1.9878 1.03079
2 1.01882
2.02846 0.967632
2.02861 0.91611
2.0163 0.953148
2.03908 0.921768
2.02348 0.980115
2.02961 0.991149
2.04997 0.926901
2.0606 0.907363
2.06582 0.879255
2.04866 0.93652
2.05291 0.895266
2.07358 0.798413
2.00047 0.960497
2.02605 0.909834
2.03893 0.841535
2.00167 0.956809
2.05144 0.857295
2.06179 0.838842
2.04564 0.878938
2.03722 0.87172
2.02536 0.886433
2.02877 0.875121
2.00487 0.926626
2.02239 0.929067
2.03847 0.991442
2.0705 1.02019
2.08921 1.03241
2.08514 1.04282
2.11971 0.977022
2.13558 0.94324
2.06078 1.01507
1.98884 1.06283
2.02187 0.92688
1.94689 1.00684
1.87911 1.09811
1.92169 1.05651
1.9656 0.988229
1.95975 1.01262
1.98334 1.01545
2.01751 0.987684
2.11084 0.879496
2.05042 1.05325
2.08984 0.967718
2.08241 1.00646
2.07318 1.04623
2.0628 1.10311
2.05087 1.11409
2.03965 1.14094
2.0972 1.06655
2.14097 0.962107
2.10531 1.0221
2.11078 1.01845
2.10243 1.0008
2.00065 1.10426
2.02908 1.01995
2.003 1.10291
2.05312 1.03875
2.04578 1.06653
2.01251 1.10305
2.03546 1.02011
1.991 1.09955
1.99149 1.11041
1.98682 1.144
1.96855 1.1962
1.88905 1.29065
1.93271 1.2482
1.99197 1.19296
2.02371 1.14117
1.98331 1.20998
2.04362 1.13514
2.04 1.15686
2.04536 1.14286
1.96331 1.22561
1.91884 1.23366
1.95092 1.14646
2.04325 0.971572
2.00077 1.07154
2.05468 0.994348
2.01597 1.06362
2.01842 1.06567
1.99971 1.06941
2.01098 1.009
1.95563 1.06035
1.904 1.1308
1.90002 1.12504
1.96394 1.03217
2.01143 0.98677
2.00064 1.03291
2.00598 1.0379
2.04932 0.997909
2.07913 0.979577
2.09062 0.986422
2.10129 1.01878
2.11298 1.02051
2.10428 1.04072
2.0871 1.05478
2.10967 0.95935
2.04791 1.02658
2.07055 0.946256
2.08147 0.929114
2.04952 1.03414
2.07044 1.02672
2.05488 1.04995
2.04711 1.02911
2.08475 1.00104
2.07073 1.05578
2.10035 1.02485
2.10034 1.0586
2.09924 1.07255
2.09445 1.12109
2.11893 1.11196
2.10309 1.17017
2.17764 1.07792
2.17107 1.06551
2.19088 1.00136
2.19725 0.96146
2.18622 0.989558
2.18666 0.986684
2.16137 1.00311
2.15621 0.98856
2.13592 1.00705
2.13068 0.999068
2.09999 1.05295
2.12357 1.0029
2.0556 1.11586
2.08308 1.12268
2.15145 1.06461
2.15229 1.0945
2.13361 1.13033
2.12197 1.17694
2.12352 1.19496
2.23618 1.07385
2.24896 1.05636
2.29756 0.921536
2.1845 1.09654
2.14267 1.13462
2.19736 1.03411
2.15806 1.10126
2.11057 1.12841
2.16312 1.02306
2.19275 0.952153
2.15893 0.993869
2.16403 0.94314
2.19214 0.880307
2.17164 0.831868
2.14331 0.85669
2.1674 0.793407
2.14302 0.861568
2.14778 0.853656
2.14151 0.912355
2.13679 0.948328
2.12158 0.980856
2.16319 0.933412
2.15441 0.970445
2.16998 0.95707
2.17817 0.971563
2.23106 0.906335
2.24617 0.879399
2.22583 0.940666
2.25632 0.884657
2.25719 0.878312
2.25386 0.866399
2.25311 0.894336
2.18335 0.9977
2.17315 0.991477
2.27338 0.842177
2.26149 0.892146
2.24913 0.889359
2.20482 0.932282
2.2106 0.892932
2.18286 0.932433
2.20172 0.939992
2.19152 0.980097
2.19445 0.985866
2.21344 0.939173
2.22496 0.906956
2.17876 0.993605
2.22655 0.876558
2.22141 0.925231
2.17463 1.02565
2.16246 1.01094
2.12779 0.997022
2.13273 0.9757
2.17453 0.921113
2.12809 1.01705
2.0718 1.10156
2.11863 1.01302
2.06239 1.09659
2.05056 1.11011
2.07169 1.13037
2.11756 1.07609
2.18034 1.0208
2.20774 1.00448
2.15457 1.10871
2.10985 1.19173
2.13924 1.14847
2.13912 1.12347
2.143 1.09026
2.09551 1.19681
2.17183 1.12609
2.16091 1.15683
2.15443 1.15662
2.1741 1.10067
2.09785 1.20109
2.13132 1.14034
2.12448 1.16034
2.17318 1.11791
2.15954 1.17727
2.21452 1.15186
2.14393 1.29977
2.23647 1.16036
2.22192 1.17941
2.2183 1.15987
2.22367 1.08355
2.15289 1.13484
2.1525 1.13473
2.03638 1.26956
2.0642 1.1924
2.06551 1.21545
2.10081 1.18694
2.0249 1.3312
2.1012 1.24371
2.17218 1.16
2.15023 1.21861
2.08031 1.33719
2.13935 1.29825
2.12344 1.32799
2.22431 1.20146
2.226 1.15981
2.25302 1.08065
2.25697 1.05343
2.24623 1.10023
2.25764 1.05602
2.2417 1.04042
2.18887 1.11814
2.22306 1.04837
2.1998 1.12461
2.15925 1.18145
2.20308 1.07838
2.21094 1.0789
2.2142 1.06329
2.19302 1.0952
2.11891 1.19416
2.09941 1.20839
2.15511 1.12752
2.21079 1.07002
2.2082 1.08696
2.17108 1.12955
2.14846 1.13229
2.14953 1.1586
2.16927 1.14617
2.22121 1.10445
2.17576 1.17418
2.15811 1.17058
2.16491 1.13294
2.13116 1.23228
2.22887 1.14209
2.23133 1.13852
2.22675 1.16996
2.24938 1.10108
2.17775 1.16674
2.20323 1.0894
2.13748 1.1765
2.2381 0.984459
2.2264 0.995277
2.23206 0.979211
2.13741 1.16122
2.14602 1.11077
2.18107 1.0034
2.17215 1.03362
2.21034 1.01363
2.20942 1.04297
2.17734 1.0674
2.17997 1.05199
2.22039 0.996539
2.15233 1.09882
2.20896 0.985372
2.21456 0.979056
2.21593 0.927453
2.20826 0.880683
2.19767 0.89804
2.23933 0.797049
2.22385 0.772641
2.18017 0.831723
2.17977 0.849712
2.20118 0.793987
2.14151 0.91231
2.14851 0.93269
2.19585 0.907185
2.17925 0.971049
2.11901 1.07418
2.1923 1.00497
2.2081 1.00162
2.1824 1.023
2.15801 1.03702
2.10874 1.09531
2.19077 1.0061
2.15883 1.06827
2.11392 1.10778
2.09461 1.07973
2.0952 1.0445
2.12188 0.970791
2.16737 0.913855
2.18822 0.942681
2.20352 0.971766
2.19236 1.01481
2.25964 0.964223
2.21109 1.08676
2.24674 1.1059
2.27619 1.10848
2.26191 1.16491
2.26088 1.16098
2.27917 1.15338
2.18629 1.2717
2.18199 1.28534
2.24626 1.21349
2.24661 1.23407
2.27778 1.21106
2.2633 1.24914
2.29273 1.21808
2.27338 1.28269
2.27537 1.31438
2.31633 1.27393
2.32555 1.2454
2.23616 1.34355
2.24311 1.31472
2.31477 1.19908
2.29883 1.2334
2.3435 1.18935
2.34747 1.1446
2.33861 1.10209
2.36653 1.03704
2.33387 1.10164
2.37606 1.05448
2.34797 1.13643
2.35078 1.12241
2.37559 1.09063
2.36224 1.0855
2.32624 1.12694
2.29079 1.11794
2.29961 1.07604
2.25769 1.12413
2.21359 1.15001
2.24357 1.07786
2.16959 1.19655
2.18785 1.15887
2.25196 1.07756
2.22584 1.14112
2.25973 1.11409
2.24779 1.15432
2.22576 1.20908
2.25846 1.20266
2.23115 1.27431
2.22783 1.30715
2.25663 1.27195
2.25323 1.27791
2.23702 1.2822
2.17386 1.31899
2.23386 1.21762
2.26789 1.16176
2.20527 1.22839
2.17129 1.22802
2.13248 1.19232
2.16782 1.08433
2.10978 1.12763
2.17246 1.00956
2.16144 1.00743
2.10167 1.05348
2.1027 1.02536
2.11656 0.999128
2.16373 0.926127
2.15096 0.985434
2.11146 1.01519
2.05005 1.06813
2.08129 1.00338
2.08092 0.955474
2.00494 1.06815
2.03021 1.04324
2.00787 1.11709
1.98741 1.16764
2.04573 1.15087
2.02142 1.23613
2.12235 1.13093
2.12347 1.14815
2.0842 1.22981
2.08615 1.2346
2.10542 1.18323
2.09685 1.173
2.12957 1.05344
2.03313 1.12798
2.04993 1.10181
2.04439 1.07959
2.00545 1.13046
1.99493 1.15606
2.10815 1.01589
2.02416 1.176
2.08127 1.11052
2.10987 1.08636
2.05559 1.17991
2.08837 1.17584
2.16254 1.13888
2.13908 1.23947
2.19621 1.15475
2.14252 1.22469
2.16823 1.16477
2.10941 1.18953
2.10989 1.18124
2.11914 1.20198
2.11061 1.24211
2.13304 1.26018
2.18807 1.21361
2.19389 1.19842
2.2023 1.16627
2.16094 1.22039
2.23183 1.11661
2.20431 1.19135
2.2432 1.17498
2.30785 1.1412
2.28006 1.23208
2.2663 1.29071
2.28873 1.28343
2.28344 1.26571
2.34183 1.18796
2.35328 1.16798
2.35884 1.12437
2.31358 1.12861
2.26893 1.11581
2.26429 1.0533
2.18009 1.12271
2.23779 0.97719
2.19002 1.03382
2.12111 1.10789
2.1439 1.03533
2.05765 1.13332
2.08336 1.05728
2.04332 1.0926
2.08822 1.04518
2.1205 1.0127
2.12352 1.05717
2.14806 1.00264
2.0913 1.04762
2.06064 1.04792
-0.743827 -1.39859
2.05854 0.973835
2.02737 1.04201
2.03581 1.06033
2.07333 1.06117
2.13042 1.01956
2.09142 1.1599
2.18335 1.06647
2.16514 1.13048
2.20118 1.07637
2.18654 1.12102
2.1839 1.13678
2.19947 1.13487
2.14361 1.2205
2.25465 1.04856
2.1697 1.15041
2.18401 1.01698
2.14868 1.01358
2.21839 0.809724
2.17986 0.886692
2.17262 0.879821
2.18156 0.832505
2.12459 0.937844
2.09272 0.984263
2.14088 0.944427
2.14248 0.934734
2.08829 0.990774
2.02166 1.10707
2.11751 0.998829
2.08887 1.10989
2.10905 1.08069
2.07295 1.14226
2.14903 1.01934
2.18269 0.978937
2.11679 1.11902
2.10704 1.15639
2.11937 1.16847
2.13133 1.16298
2.14052 1.15731
2.16013 1.11693
2.20791 1.04352
2.20707 1.03638
2.20132 1.04137
2.20664 1.03224
2.12791 1.16311
2.20095 1.04581
2.15393 1.06374
2.10414 1.07333
2.02011 1.15632
2.00605 1.15848
2.00848 1.16526
2.09831 1.0808
2.04174 1.16853
2.04911 1.19554
2.07269 1.19686
2.12721 1.14876
2.09169 1.22822
2.14033 1.20493
2.15265 1.209
2.15881 1.22853
2.18587 1.13481
2.03289 1.28343
2.07213 1.21151
1.99703 1.27442
2.06941 1.17651
2.06304 1.1463
2.03534 1.18667
2.10739 1.06843
2.08278 1.11484
2.13174 1.05019
2.06132 1.18088
2.10908 1.13311
2.13107 1.12584
2.15889 1.08906
2.1654 1.07982
2.14969 1.09165
2.17232 1.01277
2.08353 1.14566
2.07192 1.1437
1.989 1.21116
2.04194 1.13465
2.05009 1.13914
2.10341 1.06562
2.10614 1.08531
2.15056 1.01723
2.13262 1.07501
2.09512 1.12406
2.09979 1.15017
2.07668 1.18472
2.04175 1.25565
2.11164 1.16784
2.00692 1.29144
2.04824 1.1998
2.02211 1.19595
2.04548 1.1228
2.0595 1.07848
2.04852 1.09156
2.05994 1.05181
2.07893 1.01655
2.08216 1.03405
2.0656 1.0931
2.07718 1.11483
2.12085 1.03497
2.1237 1.02009
2.08635 1.04404
2.1365 0.945105
2.07823 1.02836
2.05551 1.03642
2.06178 1.05013
2.03126 1.14715
2.0305 1.15173
2.01171 1.20346
2.0486 1.17046
2.0607 1.15634
2.0167 1.15862
2.06963 1.02717
2.02928 1.05274
2.00267 1.07667
2.05011 0.991366
2.00781 1.05481
1.98583 1.04216
1.98418 1.01927
1.99171 1.00189
2.07012 0.951879
2.10118 0.944396
2.05485 1.00582
2.08194 0.976893
2.08934 1.00753
2.10427 1.02068
2.15107 1.00114
2.14289 1.02133
2.10992 1.00213
2.08569 0.970977
2.12817 0.886123
2.07378 0.988685
2.14223 0.839391
2.1036 0.877301
2.09171 0.874144
2.08245 0.908636
2.11335 0.885031
2.05572 0.975429
2.11462 0.822237
2.03377 0.973309
2.06144 0.906504
2.04833 0.965525
2.12085 0.867489
2.13304 0.894415
2.12321 0.945773
2.15833 0.880854
2.12414 0.958144
2.20779 0.824128
2.17426 0.892163
2.20267 0.854151
2.20123 0.82871
2.15449 0.853538
2.14558 0.829817
2.09548 0.931986
2.07355 0.971109
2.15912 0.822759
2.10913 0.915003
2.09696 0.982573
2.15833 0.847437
2.13086 0.858219
2.17315 0.758085
2.08188 0.911074
2.11646 0.830208
2.09049 0.848277
2.04523 0.890129
2.02726 0.876658
2.0346 0.857403
2.01827 0.934109
2.07212 0.909671
2.14379 0.846731
2.13155 0.941302
2.17337 0.884601
2.18777 0.895783
2.16115 0.941198
2.15919 0.928666
2.12058 0.995241
2.07351 1.06515
2.11024 1.0579
2.15432 1.03093
2.18086 0.980255
2.15899 1.04318
2.14432 1.04762
2.16148 1.02076
2.16138 1.03304
2.1995 0.985234
2.21734 0.943793
2.16606 1.01123
2.20834 0.929514
2.14705 1.04731
2.15621 1.01535
2.18118 1.01318
2.17454 1.04436
2.25716 0.903684
2.2812 0.894515
2.26142 0.954385
2.3051 0.912428
2.31051 0.880097
2.22511 0.954762
2.16568 1.00597
2.1601 0.971773
2.1477 0.982375
2.11979 1.0221
2.15943 0.962563
2.10157 1.06635
2.16369 1.02764
2.1782 1.05818
2.29478 0.84867
2.28263 0.893028
2.28053 0.904231
2.2761 0.897953
2.20852 0.996663
2.24475 0.916938
2.25819 0.936176
2.26686 0.912908
2.21836 0.99199
2.2579 0.931082
2.22458 0.990688
2.2821 0.874866
2.24006 0.949672
2.23848 0.937982
2.23738 0.952322
2.18332 1.06372
2.22624 1.01676
2.16313 1.12815
2.20661 1.07183
2.12647 1.19581
2.21172 1.10299
2.17791 1.11996
2.19043 1.1043
2.17593 1.11167
2.23188 1.01389
2.20467 1.05337
2.22021 1.00053
2.14279 1.05006
2.09942 1.0451
2.06818 1.07004
2.04384 1.09667
2.05968 1.07678
2.0841 1.00862
2.12109 1.00631
2.16152 0.96975
2.15319 1.00886
2.13735 1.09935
2.17895 1.04265
2.15689 1.07122
2.10852 1.13398
2.09787 1.15881
2.13422 1.1003
2.07884 1.17564
2.12722 1.12276
2.11249 1.14949
2.14734 1.10678
2.16344 1.03934
2.1051 1.08199
2.11099 1.0804
2.12181 1.07919
2.09982 1.11107
2.1389 1.08389
2.13704 1.09847
2.14614 1.08187
2.13573 1.06319
2.15006 1.04692
2.18708 0.993962
2.17773 1.02447
2.1473 1.07727
2.11407 1.12132
2.15092 1.09652
2.13958 1.08954
2.18613 0.982107
2.14827 0.976816
2.13853 0.905145
2.11524 0.904237
2.13059 0.832494
2.0496 0.888888
2.0223 0.938
2.03603 0.922168
2.03432 0.918565
2.09616 0.783811
2.03841 0.880001
2.03665 0.918081
2.01861 1.0337
2.05516 1.05837
2.11988 1.00183
2.08554 1.07133
2.17633 1.00891
2.12881 1.12031
2.15639 1.10587
2.2198 1.07172
2.22822 1.13034
2.3311 1.05088
2.34893 1.05423
2.27643 1.24473
2.29936 1.26534
2.28098 1.29978
2.27093 1.32723
2.27521 1.33244
2.3007 1.27133
2.31193 1.16537
2.25676 1.19615
2.1991 1.2009
2.14528 1.20256
2.15111 1.14195
2.17037 1.05981
2.11608 1.09724
2.11138 1.05871
2.13537 0.966232
2.0773 0.998769
2.01759 1.05709
1.97125 1.08417
2.00064 1.04925
1.93354 1.16132
1.98552 1.1106
1.96488 1.19862
1.94596 1.25113
2.05318 1.1506
2.08189 1.119
1.99472 1.24978
2.04012 1.23456
2.10535 1.18808
2.08421 1.25955
2.14464 1.24984
2.06297 1.3766
2.0704 1.3897
2.09018 1.37162
2.10239 1.35078
2.03675 1.41965
2.11913 1.35531
2.13034 1.34158
2.20361 1.20207
2.20586 1.13916
2.13143 1.2175
2.12625 1.21218
2.19245 1.13684
2.11125 1.24548
2.16973 1.16762
2.19092 1.15432
2.13834 1.25104
2.15957 1.19905
2.17049 1.17229
2.09876 1.23517
2.16076 1.0728
2.13881 1.06575
2.12838 1.03443
2.13042 0.99671
2.14505 0.958243
2.16642 0.94847
2.15694 0.947431
2.194 0.867864
2.09383 1.00905
2.04973 1.05898
2.08122 0.988622
2.11931 0.986405
2.16023 0.990678
2.11334 1.08892
2.17012 1.00074
2.11968 1.1062
2.19895 0.963643
2.21119 0.954715
2.13093 1.11045
2.14434 1.08904
2.11405 1.14196
2.09334 1.14128
2.1213 1.07604
2.12746 1.07307
2.11673 1.08964
2.1352 1.05587
2.15168 1.02044
2.10542 1.08909
2.13917 1.0281
2.15496 1.01022
2.15549 1.01499
2.1384 1.05124
2.03076 1.20594
2.16588 1.0144
2.06388 1.15255
2.12262 1.05835
2.08763 1.07866
2.05007 1.13443
2.10512 1.04571
2.04476 1.17414
2.14791 1.05237
2.06127 1.15618
2.11717 1.05908
2.15363 0.976233
2.12664 1.00726
2.14249 0.943741
2.05258 1.08713
2.10317 1.00861
2.11117 1.0352
2.15138 0.983498
2.10587 1.07138
2.13721 0.98495
2.06324 1.04909
2.1032 0.989205
2.08848 1.04985
2.07592 1.0729
2.04068 1.12737
2.05537 1.09845
2.01783 1.15966
2.06069 1.14259
2.02417 1.21286
2.04278 1.247
2.14783 1.14622
2.08975 1.25235
2.08306 1.27522
2.11103 1.2246
2.1255 1.2211
2.09357 1.27909
2.20186 1.14573
2.21388 1.15
2.26159 1.04481
2.23471 1.06762
2.18796 1.10795
2.18741 1.00615
2.13797 1.05463
2.17975 0.990087
2.10928 1.12044
2.09117 1.1198
2.10691 1.05642
2.1215 0.965522
2.0863 0.997825
2.07751 1.00652
2.11621 0.91334
2.10729 0.919493
2.10906 0.895318
2.05946 0.935991
2.07368 0.882767
2.12074 0.787115
2.05607 0.926937
2.12389 0.802217
2.06788 0.891089
2.11611 0.813086
2.11287 0.86828
2.14744 0.831825
2.16505 0.846
2.11718 0.960251
2.14317 0.951119
2.13388 0.956969
2.19823 0.782277
2.19666 0.793631
2.18828 0.834017
2.21439 0.789252
2.15803 0.923416
2.19125 0.863674
2.18904 0.928685
2.18704 0.955083
2.20759 0.916429
2.15636 0.976876
2.21 0.873931
2.20424 0.874786
2.20517 0.857615
2.13735 0.939151
2.12041 0.902976
2.15518 0.828844
2.18186 0.763188
2.13906 0.861117
2.11458 0.90652
2.10242 0.942705
2.09722 0.986999
2.03406 1.10955
2.11143 1.03896
2.14409 1.05842
2.16517 1.11461
2.20961 1.08446
2.24667 1.07031
2.22469 1.12228
2.18274 1.18906
2.21097 1.14622
2.17234 1.19852
2.1763 1.17715
2.18524 1.17692
2.19912 1.15322
2.25253 1.09968
2.26508 1.09103
2.30784 1.03293
2.21546 1.14685
2.21753 1.13248
2.2531 1.04482
2.19883 1.12226
2.18287 1.13334
2.16546 1.17688
2.15019 1.22434
2.23253 1.09962
2.19811 1.15777
2.23384 1.1538
2.18285 1.23081
2.2123 1.23845
2.22311 1.27164
2.36091 1.07612
2.28236 1.2403
2.23767 1.29866
2.20326 1.33312
2.28794 1.21886
2.20691 1.29699
2.31875 1.08414
2.18527 1.27204
2.27427 1.10736
2.31648 0.990542
2.21925 1.09663
2.28175 0.992661
2.20251 1.06255
2.25594 0.919749
2.20616 0.970729
2.19573 0.940454
2.21846 0.881725
2.19661 0.890424
2.18551 0.91381
2.17356 0.915021
2.15368 0.925938
2.15042 0.946761
2.20608 0.927499
2.19168 0.954228
2.15839 0.955286
2.19566 0.94816
2.19876 1.04177
2.24664 1.03192
2.21532 1.12771
2.24221 1.11607
2.2708 1.06278
2.23975 1.10409
2.27973 1.01208
2.21496 1.08046
2.24917 1.00819
2.22349 1.02882
2.13891 1.10226
2.1471 1.07477
2.13433 1.04989
2.16033 1.00808
2.20144 0.960902
2.24861 0.927505
2.2665 0.898956
2.22144 0.984426
2.24536 0.936022
2.22286 0.975378
2.20081 0.996813
2.22236 0.92413
2.27047 0.864189
2.24802 0.904236
2.18507 1.00754
2.19562 1.00188
2.22143 0.929377
2.13316 1.0937
2.11987 1.10779
2.17913 1.03367
2.11966 1.13436
2.16102 1.10579
2.10114 1.25793
2.19213 1.14168
2.24456 1.08934
2.24368 1.15901
2.22516 1.18778
2.21068 1.19373
2.23792 1.09132
2.14277 1.18814
2.18312 1.13651
2.14668 1.18052
2.15763 1.13665
2.10871 1.13992
2.1076 1.09785
2.09186 1.09238
2.12102 1.0214
2.08412 1.06802
2.06061 1.1268
2.14421 1.00946
2.15869 1.01398
2.16047 1.00999
2.09545 1.09723
2.11667 1.05977
2.13795 1.05757
2.06936 1.18762
2.10914 1.18039
2.16084 1.14075
2.21107 1.14248
2.20428 1.20627
2.24537 1.17919
2.32463 1.07122
2.23122 1.23927
2.26287 1.19991
2.27486 1.16816
2.20095 1.2643
2.18737 1.28763
2.23718 1.22975
2.23007 1.20275
2.17829 1.27298
2.16839 1.25741
2.15012 1.26048
2.18421 1.22248
2.16379 1.25586
2.17077 1.22986
2.21883 1.10471
2.15272 1.17031
2.22964 1.05966
2.18358 1.16587
2.18896 1.19365
2.22575 1.13923
2.27504 1.07128
2.21813 1.15385
2.19381 1.13822
2.17503 1.13307
2.20118 1.05289
2.22173 1.00526
2.17188 1.09305
2.24118 0.960696
2.17153 1.09295
2.16865 1.08543
2.15098 1.09726
2.15455 1.07906
2.16271 1.10302
2.19111 1.07752
2.14538 1.15555
2.21458 1.06152
2.22841 1.05111
2.24898 1.01224
2.22199 1.04446
2.12559 1.16931
2.19735 1.05748
2.19043 1.06237
2.23623 1.06581
2.22492 1.13319
2.22082 1.15733
2.22569 1.12989
2.19231 1.12603
2.13113 1.17334
2.13194 1.1665
2.11079 1.20897
2.1074 1.21605
2.14787 1.12556
2.13045 1.12253
2.11656 1.13953
2.13922 1.12761
2.14268 1.1475
2.19238 1.1108
2.16461 1.16852
2.08741 1.25428
2.14552 1.16635
2.11801 1.23055
2.08643 1.25479
2.12181 1.17555
2.15869 1.07997
2.08513 1.17457
2.15425 1.03649
2.11439 1.09362
2.16214 1.0817
2.1951 1.04116
2.16121 1.12546
2.20823 1.10421
2.21525 1.15621
2.21657 1.19515
2.28944 1.08932
2.26836 1.12301
2.29401 1.06066
2.26525 1.06656
2.27672 0.984137
2.23135 1.05194
2.16782 1.17158
2.15596 1.17209
2.13735 1.15187
2.11679 1.15672
2.107 1.1473
2.09151 1.16532
2.11413 1.12723
2.12702 1.09461
2.14098 1.04278
2.14989 0.992521
2.13377 0.978107
2.09982 0.994758
2.08908 0.956619
2.03929 0.99793
2.07452 0.925081
1.95784 1.08966
2.00536 1.00319
1.91831 1.168
2.069 0.971424
2.04756 1.01318
2.07779 0.989255
2.07542 1.00528
2.05223 1.04363
2.06475 1.07533
2.10276 1.07256
2.01762 1.18115
2.00943 1.17633
2.04903 1.12501
2.08038 1.05686
2.08203 1.02366
2.04606 1.05158
2.05596 1.00151
1.97279 1.0882
1.93093 1.08519
1.95422 1.03254
1.94947 1.04505
1.94109 1.06341
1.94425 1.04729
2.00966 0.973065
1.99478 0.970512
1.94424 1.04863
1.99315 1.0007
2.03117 0.954103
1.9581 1.06257
2.01066 0.950598
1.98368 0.994202
1.96495 1.02543
1.98816 0.970699
1.96573 0.967928
1.94548 0.996274
1.96832 1.00817
2.02675 0.989801
2.0279 1.01904
1.97967 1.06362
2.05624 0.943819
2.04512 0.933083
1.97598 0.974514
1.9667 0.969938
1.94575 1.02057
1.96039 0.987462
1.92598 1.01524
1.91877 1.03579
1.94453 1.04983
1.93102 1.08268
1.93681 1.0798
1.98071 1.0764
2.05409 1.01595
2.0343 1.07031
2.03024 1.09372
2.0472 1.12661
2.11867 1.071
2.07636 1.18625
2.07801 1.19524
2.073 1.20865
2.04955 1.22936
1.98837 1.2729
2.05842 1.19237
2.05283 1.2183
2.0892 1.19685
2.08917 1.19589
2.0897 1.16231
2.03024 1.2462
2.01888 1.25696
2.07159 1.19278
2.03653 1.2029
2.05054 1.18768
2.06749 1.13477
2.07772 1.0809
2.11555 1.06279
2.09241 1.14076
2.0531 1.17145
2.02091 1.18913
2.08253 1.08212
2.06015 1.10036
2.10828 1.02362
2.07313 1.08547
2.11641 1.01703
2.1233 1.01149
2.13226 0.981397
2.05733 1.02172
2.01289 1.07593
2.00572 1.0926
2.05819 1.0829
2.0673 1.12963
2.0144 1.22686
2.09091 1.12205
2.08831 1.15727
2.15339 1.11143
2.08343 1.22144
2.09907 1.18955
2.11223 1.1841
2.146 1.12774
2.11499 1.18528
2.0747 1.25228
2.0908 1.26695
2.09431 1.29289
2.09382 1.31469
2.04446 1.39827
2.13444 1.2826
2.0911 1.27038
2.01012 1.30347
1.99494 1.27516
2.02561 1.21145
2.06296 1.1538
2.10873 1.07768
1.94079 1.23903
2.05851 1.0681
1.9932 1.1355
1.99212 1.10653
2.01888 1.08743
1.99375 1.19131
2.02313 1.16686
2.01865 1.18103
2.0162 1.19697
2.03145 1.16018
2.01821 1.16232
1.99616 1.18977
2.04737 1.11065
1.98152 1.15691
1.97579 1.14281
1.99435 1.08225
1.93232 1.15756
1.93961 1.13452
1.99442 1.05548
2.06121 1.03754
2.10719 1.01193
2.03942 1.13476
2.06329 1.08819
2.11354 1.01778
2.05447 1.11496
2.09047 1.09071
2.01064 1.18477
2.07178 1.06749
2.05934 1.04285
2.07606 1.0083
2.02046 1.05827
2.00743 1.06067
1.99728 1.08491
1.99705 1.06942
2.05852 0.970461
2.04815 1.02539
2.07177 1.01206
2.10379 0.948057
2.08678 0.94135
2.0329 1.03099
2.05886 0.972703
1.96711 1.082
1.93621 1.11591
1.99733 1.031
1.98143 1.05876
1.97753 1.05784
2.01539 1.01606
2.04695 0.943227
2.00137 0.979705
2.02159 0.897215
1.97382 0.951735
2.00199 0.902118
1.92542 1.01639
1.9502 0.948555
1.92956 0.981115
1.94391 1.01078
1.93939 1.08878
2.01961 0.996469
1.95347 1.07831
1.95933 1.04795
2.00402 0.924194
1.98973 0.961406
1.92666 1.08261
1.93903 1.09592
1.9713 1.02008
1.93774 1.07521
1.93825 1.0667
1.95826 1.07606
2.02865 1.02015
2.05903 0.97868
2.02209 1.01966
2.04358 0.96747
2.02356 0.9828
2.0534 0.941956
2.01609 1.02751
2.02454 1.03693
1.99795 1.04736
1.97969 1.0383
1.96761 1.06385
1.92891 1.12813
2.03472 0.971246
2.01069 1.04554
1.97512 1.076
2.03202 0.981091
2.02833 0.991161
2.00342 1.02481
2.02998 0.983657
2.01823 0.991989
1.96289 1.04757
2.00754 0.966356
1.93229 1.08644
1.91081 1.14482
1.94639 1.12191
1.93959 1.15525
1.93044 1.1704
1.93462 1.14455
1.93788 1.10651
1.98427 1.02111
1.97644 1.02874
1.99102 1.0172
1.9555 1.04476
1.9331 1.05018
1.89666 1.04807
1.877 1.05174
1.81432 1.12681
1.8356 1.09111
1.83527 1.10169
1.88722 1.03947
1.92283 0.984387
1.87649 1.03782
1.86635 1.02298
1.87277 0.980851
1.88658 0.909011
1.80726 1.02096
1.77693 1.0665
1.82656 1.03338
1.77487 1.16307
1.88855 1.03398
1.82901 1.13008
1.81602 1.19717
1.81117 1.22413
1.87415 1.17092
1.93858 1.12677
1.9073 1.19026
1.94579 1.1739
1.94315 1.1793
1.9159 1.2367
1.98984 1.16779
1.91683 1.24907
1.96795 1.1763
1.91716 1.21832
1.93917 1.18901
2.01731 1.08459
2.05041 1.07332
2.01293 1.13204
2.01331 1.11477
2.00024 1.14221
2.01411 1.13731
2.03024 1.13813
1.97901 1.21894
2.00444 1.22707
1.98627 1.23954
1.99199 1.26916
2.04273 1.23016
2.04245 1.23405
2.05482 1.21761
2.03765 1.21356
2.06634 1.13276
2.04552 1.14001
2.07784 1.09353
2.04234 1.15699
2.05645 1.1527
2.07906 1.12126
2.0651 1.10876
1.95951 1.21435
2.05526 1.116
2.07222 1.14131
2.06442 1.1851
2.11058 1.14911
2.11684 1.09044
2.05633 1.15871
2.02023 1.2018
2.08233 1.13582
2.00724 1.25884
2.03591 1.26387
2.04053 1.29552
2.10472 1.23084
2.11673 1.20123
2.11647 1.18433
2.12957 1.11756
2.10756 1.09602
2.10388 1.07664
2.08504 1.08081
2.04643 1.09021
2.06877 1.03692
1.95526 1.15116
2.06774 0.9812
2.05817 0.987757
2.0192 1.03239
2.08045 0.948414
2.03778 1.01419
2.04971 0.9935
2.05421 1.00504
2.00056 1.10031
2.02697 1.04698
1.97448 1.10781
1.92393 1.17043
1.92195 1.14238
1.96898 1.09562
2.01332 1.07472
2.01708 1.09256
2.03798 1.06952
2.04047 1.08874
2.04917 1.11894
2.0893 1.09215
2.03645 1.17531
2.0276 1.16507
1.98897 1.16391
2.02965 1.08289
1.93586 1.14709
1.91895 1.16372
2.00853 0.9765
1.99176 1.00833
2.02127 0.966935
2.05228 0.963584
2.01268 1.06985
1.98908 1.09966
2.01651 1.06051
1.99841 1.10418
2.04591 1.03324
2.04366 1.07226
2.05295 1.07989
2.10016 0.991896
2.02731 1.08386
2.02533 1.02281
1.9891 0.987989
1.9538 1.00471
1.92638 1.0343
1.99286 0.937821
1.99866 0.915124
1.93489 0.994781
1.93822 0.980048
1.92224 0.996902
1.90272 1.00627
1.85524 1.10741
1.873 1.12123
1.97425 1.07616
1.99397 1.12935
2.02155 1.12462
2.05333 1.08861
2.04036 1.12242
2.06262 1.06306
1.99839 1.12693
2.01479 1.0724
2.01621 1.03325
1.95604 1.03149
1.98672 0.968005
1.98141 1.01045
1.98913 1.0235
2.00911 0.989314
1.93396 1.08734
1.98569 1.02218
2.02246 0.936777
1.93016 1.08214
1.94238 1.03766
1.93089 1.03515
1.91315 1.04575
1.89951 1.10956
1.90102 1.13855
1.98179 1.0694
1.94231 1.12717
1.9024 1.19458
1.88935 1.20655
1.94055 1.18471
1.99695 1.14646
2.04113 1.11971
2.08708 1.08898
2.06665 1.09557
2.04797 1.08586
2.02914 1.10609
2.07809 1.01274
2.06186 1.0011
2.01575 1.04765
1.95882 1.12227
1.9512 1.1399
1.98598 1.11834
1.98113 1.13591
2.04117 1.06712
1.99783 1.07216
1.98188 1.06885
2.0029 1.01412
1.9913 1.017
1.94773 1.0628
1.9519 1.03915
1.97669 0.979494
1.97958 0.985521
1.95387 1.06561
2.01891 0.967946
1.95463 1.08814
1.97431 1.05884
1.92321 1.13241
1.98767 1.06115
1.96735 1.10677
1.95604 1.14573
1.96839 1.12068
1.99973 1.06901
1.96784 1.12415
2.01236 1.1215
1.97737 1.18963
2.0498 1.11143
2.08184 1.08842
2.08387 1.08898
2.06753 1.1027
2.04301 1.15583
2.05466 1.11927
2.06517 1.10518
2.0294 1.14779
1.99624 1.20697
2.00349 1.20098
1.99088 1.24308
2.02088 1.24965
2.08856 1.19259
2.05621 1.29859
2.10793 1.20628
2.08798 1.2641
2.1404 1.19219
2.16007 1.10246
2.12109 1.09068
2.08719 1.09482
2.12882 0.988863
2.05228 1.06183
2.02972 1.0979
2.03485 1.10876
2.00305 1.1337
2.08667 1.02858
2.09516 1.02943
2.05439 1.07381
2.07905 1.01397
2.03428 1.07414
1.98467 1.14327
1.9938 1.13912
1.96967 1.19744
2.01573 1.18916
2.03004 1.18355
2.05266 1.16894
2.12837 1.0628
2.0491 1.16896
2.06804 1.11208
2.07894 1.04841
2.00575 1.06817
2.06893 0.900828
1.94486 1.07435
1.97286 0.981367
1.96551 0.986109
1.95886 1.02363
2.0265 0.946872
1.9968 0.976693
1.89846 1.09303
1.88206 1.14297
1.99394 1.05066
1.94159 1.1362
2.01886 1.0176
1.95496 1.12214
1.96778 1.11661
1.95595 1.11589
2.01009 1.09394
2.05798 1.0445
2.03268 1.04564
2.00707 1.07009
1.97553 1.10589
1.96906 1.06888
1.92929 1.09468
1.91248 1.07847
1.898 1.03427
1.89611 1.01021
1.90814 1.02361
1.9201 1.04387
1.9125 1.1088
1.99851 1.02641
2.00208 1.0588
1.99483 1.09343
1.98413 1.13521
1.9551 1.16909
2.01058 1.07934
2.0108 1.06623
1.97025 1.10189
1.96782 1.09852
1.96517 1.06504
1.97265 0.996284
1.91044 1.06736
1.93589 1.02258
1.93687 1.04445
1.99214 1.02594
1.94624 1.12334
2.00059 1.04812
1.96511 1.10395
2.04915 1.01322
2.00882 1.11276
2.07962 0.97444
2.07303 0.961071
2.0038 1.04576
2.03924 0.969562
2.00045 1.00963
2.0216 0.951884
1.9046 1.07948
1.99019 0.962375
1.93478 1.05425
1.99099 1.00616
1.99511 1.01975
2.00735 1.04692
1.99811 1.10226
2.004 1.13121
1.99504 1.14846
2.01071 1.16259
2.00893 1.1708
2.04746 1.08379
2.05026 1.08866
2.02254 1.10895
2.0175 1.07269
1.99045 1.03448
1.95135 1.06175
1.95914 1.02912
1.92543 1.07725
1.96349 1.05315
1.97442 1.0354
1.94533 1.05375
1.85489 1.12598
1.90454 1.06486
1.91651 1.05089
1.92724 1.06313
2.00958 0.988458
1.96217 1.09739
1.9532 1.10907
1.95874 1.09481
1.97248 1.09454
1.96857 1.09332
1.90145 1.14863
1.93703 1.0753
1.95421 1.06384
1.9825 1.03461
2.00963 0.977572
1.96718 1.0366
1.96265 1.02218
1.97969 0.958859
1.99428 0.960997
1.92236 1.1001
1.96189 1.0646
1.98371 1.03554
1.99384 1.01528
1.95214 1.09649
1.94823 1.16093
2.032 1.03988
2.03208 1.04423
2.00154 1.07795
1.96815 1.11394
1.92254 1.17532
1.92853 1.152
1.95402 1.0802
1.91267 1.111
1.89941 1.12049
1.95588 1.06523
1.95402 1.08489
1.9473 1.13101
1.9977 1.08104
1.99495 1.05221
1.95996 1.13592
2.03472 1.05445
2.01297 1.06801
2.04773 0.987597
2.0051 0.995603
1.9568 1.02107
1.96707 0.987549
1.92883 1.01091
1.94492 1.0367
1.94706 1.05905
1.92858 1.06686
1.97784 0.972744
1.90388 1.06253
1.88751 1.04345
1.90377 1.01238
1.90506 1.0037
1.91316 0.969963
1.88139 1.04463
1.9018 0.99446
1.93941 0.933167
1.90183 0.987772
1.90749 0.999645
1.94772 0.932612
1.89277 1.00603
1.91407 0.965099
1.91376 0.937312
1.85851 1.00987
1.88289 1.0211
1.90427 1.01366
1.94201 0.971372
1.90963 0.9797
1.8854 0.929839
1.87771 0.926517
1.82834 1.02421
1.919 0.960912
1.94926 0.945241
1.9739 0.900624
1.95196 0.923896
1.90278 0.987723
1.98909 0.841092
1.92649 0.95371
1.91213 0.942575
1.88894 0.939202
1.85726 0.96778
1.89148 0.930521
1.87043 0.96381
1.88479 0.954169
1.85705 0.985042
1.77521 1.08002
1.84334 1.00435
1.84231 1.02595
1.86794 0.98854
1.87527 0.991574
1.84261 1.07052
1.87835 1.04033
1.86972 1.04764
1.83972 1.08514
1.83262 1.09747
1.87034 1.05262
1.83378 1.10678
1.87063 1.09672
1.83492 1.1907
1.91633 1.13536
1.82602 1.22662
1.8423 1.16287
1.8772 1.1076
1.84482 1.1275
1.78528 1.19299
1.78528 1.21144
1.79169 1.21345
1.83435 1.19017
1.92058 1.0772
1.87752 1.13464
1.85814 1.14194
1.9146 1.08238
1.93348 1.06521
1.87964 1.12389
1.93763 1.03277
1.98856 0.967394
1.92529 1.05517
1.94594 1.03886
1.92731 1.06924
1.886 1.08069
1.87679 1.07053
1.84522 1.14557
1.82535 1.25019
1.95443 1.1704
1.90388 1.26293
1.87329 1.29116
1.9646 1.20901
1.94215 1.26885
1.91502 1.30714
1.98923 1.21995
1.89526 1.33011
1.96659 1.22419
1.89947 1.29636
1.96574 1.2503
1.89597 1.34697
1.95795 1.3006
2.03275 1.25146
1.9777 1.28628
2.02943 1.2027
2.02567 1.17693
1.98297 1.20074
2.01098 1.14611
1.98905 1.18372
2.00251 1.1551
1.96667 1.15602
1.9425 1.12493
1.87951 1.1646
1.86817 1.17326
1.8816 1.15671
1.87095 1.15369
1.91223 1.09116
1.88551 1.13204
1.78448 1.24265
1.84808 1.1892
1.8546 1.21342
1.85202 1.213
1.84148 1.22396
1.88887 1.15456
1.8753 1.15332
1.82655 1.2042
1.87866 1.16442
1.87814 1.1492
1.91368 1.09802
1.91776 1.1095
1.90135 1.14506
1.87054 1.15967
1.90643 1.11695
1.94161 1.0907
1.86033 1.18952
1.86013 1.2041
1.84934 1.20352
1.86953 1.18144
1.91547 1.12615
1.89042 1.15334
1.82686 1.21274
1.81853 1.17492
1.7666 1.16966
1.75923 1.15377
1.73251 1.17309
1.73401 1.21124
1.80696 1.17261
1.82993 1.15804
1.85036 1.1044
1.75558 1.17302
1.72901 1.15187
1.68671 1.2079
1.65597 1.25281
1.66527 1.26532
1.7053 1.26073
1.78252 1.19864
1.81751 1.14151
1.78872 1.1543
1.84599 1.0812
1.88671 1.03288
1.89128 1.01863
1.78344 1.14283
1.84731 1.07786
1.83592 1.09051
1.82376 1.09822
-0.595813 -1.45877
1.78146 1.12453
1.71974 1.22677
1.82678 1.16711
1.75706 1.30958
1.81726 1.27735
1.78716 1.33675
1.87836 1.24842
1.88326 1.2448
1.90619 1.19699
1.90486 1.18056
1.83211 1.21356
1.80136 1.20913
1.83035 1.15907
1.86408 1.10351
1.85532 1.10161
1.88787 1.02585
1.80745 1.09616
1.74323 1.12488
1.70171 1.1731
1.71365 1.2033
1.75279 1.1668
1.82916 1.13086
1.74233 1.25418
1.89204 1.07624
1.88644 1.07187
1.86954 1.08539
1.80758 1.16599
1.80028 1.14015
1.84331 1.06374
1.81436 1.11459
1.74462 1.2204
1.72388 1.25757
1.76649 1.2312
1.76637 1.22766
1.75463 1.24059
1.74945 1.26201
1.77739 1.25865
1.79991 1.23913
1.88254 1.15451
1.83379 1.1815
1.85497 1.13264
1.90805 1.04032
1.9054 1.05139
1.84622 1.09881
1.8992 0.986483
1.80763 1.12211
1.89121 1.04188
1.93835 0.9729
1.92437 0.966757
1.84577 1.06375
1.89426 1.01601
1.89542 1.01673
1.85808 1.09152
1.92927 1.00955
1.93603 1.03157
1.89101 1.12113
1.85412 1.18007
1.85649 1.19213
1.83085 1.19634
1.80307 1.21455
1.82519 1.19218
1.83023 1.18045
1.86908 1.14885
1.90449 1.10601
1.93036 1.04133
1.91304 1.06656
1.89156 1.11207
1.92414 1.07402
1.89842 1.12343
1.86185 1.17132
1.88244 1.1606
1.90868 1.1286
-0.618378 -1.50007
-0.589319 -1.49114
1.82783 1.17874
1.80142 1.18621
1.79936 1.1443
1.8515 1.04913
1.84377 1.01279
1.85647 0.92793
1.79481 0.938147
1.78213 0.921304
1.79072 0.92035
1.82769 0.873663
1.79451 0.946183
1.79993 0.968613
1.78828 1.00644
1.84072 0.97071
1.85717 0.993286
-0.502672 -1.38607
-0.514774 -1.41639
1.88532 1.05015
-0.550767 -1.42514
1.86791 1.04085
-0.47879 -1.42062
1.88111 1.03925
-0.550689 -1.40783
-0.527642 -1.43397
-0.539313 -1.39718
-0.487079 -1.40747
-0.523595 -1.35145
1.95007 0.928755
1.90237 1.01966
1.93933 0.958147
-0.517209 -1.33471
1.89784 0.937484
1.8714 0.949751
-0.471087 -1.29658
-0.47661 -1.30856
-0.439874 -1.35043
-0.458611 -1.3794
1.91749 0.989738
-0.497132 -1.36164
-0.479968 -1.36763
-0.460243 -1.36262
-0.44205 -1.3579
-0.438737 -1.3137
-0.387323 -1.35553
-0.464202 -1.31875
-0.496893 -1.33528
-0.54909 -1.28816
-0.551044 -1.28081
-0.590224 -1.30727
-0.596099 -1.28206
-0.512933 -1.40483
-0.535393 -1.37949
-0.481844 -1.44254
-0.506989 -1.39035
-0.434138 -1.45352
-0.416409 -1.45343
-0.329101 -1.51886
-0.451444 -1.39633
-0.420465 -1.45814
-0.411963 -1.45259
-0.380891 -1.46382
-0.385855 -1.44866
-0.447407 -1.38428
-0.350337 -1.4841
-0.448914 -1.36605
-0.423309 -1.35825
-0.343822 -1.41428
-0.420708 -1.35538
-0.527114 -1.27077
-0.524824 -1.29712
-0.555043 -1.24147
-0.546189 -1.27538
-0.507905 -1.32144
-0.530666 -1.33443
-0.562864 -1.36066
-0.593921 -1.37936
-0.566311 -1.4617
-0.623122 -1.43978
-0.648295 -1.4416
-0.616054 -1.51887
-0.547228 -1.56846
-0.545957 -1.55464
-0.49193 -1.53413
-0.531656 -1.48118
-0.512659 -1.49327
-0.556368 -1.42913
-0.619792 -1.35667
-0.620896 -1.35345
-0.661166 -1.30035
-0.633738 -1.27459
-0.599483 -1.32613
-0.575296 -1.32594
-0.620118 -1.31154
-0.564514 -1.38791
-0.64891 -1.26002
-0.526827 -1.41304
-0.601104 -1.35064
-0.604314 -1.37977
-0.638563 -1.3486
-0.538168 -1.44388
-0.54774 -1.4803
-0.615353 -1.45165
-0.601979 -1.47361
-0.625463 -1.42619
-0.669272 -1.40177
-0.699996 -1.34257
-0.682668 -1.35171
-0.724989 -1.2695
-0.593492 -1.38758
-0.607879 -1.39663
-0.553272 -1.45667
-0.560381 -1.43226
-0.55505 -1.43939
-0.626723 -1.37904
-0.645505 -1.32414
-0.639885 -1.32106
-0.657332 -1.25211
-0.633271 -1.26447
-0.606205 -1.26325
-0.612716 -1.25808
-0.504473 -1.36221
-0.583762 -1.30859
-0.633029 -1.38937
-0.703598 -1.2944
-0.648588 -1.32333
-0.657904 -1.32551
-0.659251 -1.31932
-0.735113 -1.26378
-0.803055 -1.16639
-0.779277 -1.23951
-0.758585 -1.31302
-0.766683 -1.31731
-0.796704 -1.29827
-0.817809 -1.27695
-0.784203 -1.31479
-0.818705 -1.26591
-0.782064 -1.30568
-0.744507 -1.32281
-0.751105 -1.2924
-0.758266 -1.21377
-0.709361 -1.27301
-0.67029 -1.33763
-0.719292 -1.26109
-0.71011 -1.2652
-0.700497 -1.27705
-0.617315 -1.40789
-0.711444 -1.32839
-0.626301 -1.40267
-0.579434 -1.42308
-0.567572 -1.43783
-0.677247 -1.34246
-0.681937 -1.34167
-0.628626 -1.33643
-0.6422 -1.31809
-0.572708 -1.36095
-0.652736 -1.26365
-0.698144 -1.27778
-0.686018 -1.26668
