# Supplementary material for: Stochastic bond dynamics facilitates alignment of malaria parasite at erythrocyte membrane upon invasion
Source: eLife. 2020 May 18;9:e56500. doi: 10.7554/eLife.56500 (PMC7269671; doi:10.7554/eLife.56500)
Supplement: Figure 2—source data 1. [file elife-56500-fig2-data1.zip › PARA_POSITIONS/pos89.dat]

3.55868 -0.574375
3.6089 -0.477804
3.62623 -0.571322
3.65786 -0.374886
3.66369 -0.297658
3.55148 -0.618086
3.59747 -0.172443
3.59133 -0.233829
3.57038 -0.509813
3.59384 -0.350225
3.58117 -0.529208
3.59004 -0.444648
3.59959 -0.273932
3.54288 -0.415093
3.53086 -0.423636
3.56194 -0.311082
3.61593 -0.292803
3.5999 -0.126884
3.58362 -0.282571
3.57213 -0.0587433
3.52758 -0.0916422
3.54514 -0.162561
3.5685 -0.224624
3.59562 -0.220956
3.62488 0.0936487
3.57413 -0.406278
3.57488 -0.40074
3.61412 -0.0711761
3.59696 -0.125684
3.57762 -0.178989
3.64136 -0.104539
3.65131 -0.0484211
3.70276 -0.195028
3.69492 -0.207764
3.68417 -0.295696
3.70488 -0.0346784
3.6575 -0.0598953
3.63375 -0.0233171
3.61005 -0.184781
3.55439 -0.391076
3.58813 -0.0570544
3.56929 -0.0997866
3.59546 0.0832835
3.5976 -0.204467
3.62212 -0.13497
3.62314 -0.128932
3.61212 -0.120591
3.62212 0.00283976
3.66026 0.0286003
3.68267 -0.0233382
3.71244 -0.0648869
3.75841 0.0370494
3.74619 -0.116852
3.76724 -0.143765
3.76561 0.00302284
3.70397 -0.251747
3.73437 0.000359396
3.7121 -0.0353831
3.6805 -0.311194
3.71928 -0.282331
3.71267 -0.171149
3.73977 -0.106775
3.74854 -0.0283457
3.73284 -0.140274
3.75081 -0.0710121
3.77776 0.0659089
3.76462 -0.1429
3.80242 -0.0349197
3.79368 -0.224289
3.79763 -0.0353001
3.80563 -0.00296394
3.83108 -0.0609156
3.85679 -0.195091
3.90588 -0.255414
3.92244 -0.495967
3.9718 -0.0787753
3.95745 -0.0146315
3.94609 -0.165463
3.86756 -0.322852
3.8606 -0.154881
3.82106 -0.349868
3.80452 -0.367844
3.81935 -0.40759
3.83804 -0.414429
3.81955 -0.19952
3.78728 -0.078063
3.73012 -0.262354
3.68931 -0.29381
3.67966 -0.31872
3.66681 -0.194645
3.68296 -0.020324
3.64154 -0.408867
3.67648 -0.334672
3.6939 -0.34611
3.72344 -0.227944
3.7274 -0.17665
3.73866 -0.164095
3.71 -0.146991
3.71102 -0.138046
3.65424 -0.317282
3.61619 -0.0436979
3.56457 -0.343518
3.6022 -0.211885
3.69055 -0.0128831
3.69682 -0.277785
3.74303 -0.222466
3.77906 0.0344976
3.77984 0.0292444
3.77635 -0.0872907
3.69585 -0.555543
3.74056 -0.0848379
3.70951 -0.160587
3.70827 -0.209355
3.71266 -0.24052
3.68102 -0.235967
3.70347 -0.33786
3.785 -0.230037
3.82197 -0.282827
3.83839 -0.305409
3.81915 0.0390485
3.74226 -0.126683
3.74247 -0.202438
3.76745 -0.0505011
3.77571 -0.186986
3.75967 -0.385283
3.75459 -0.306469
3.72717 -0.195831
3.65669 -0.568559
3.6776 -0.303145
3.65274 -0.283606
3.6103 -0.346993
3.61451 -0.40315
3.60788 -0.0886889
3.60042 -0.289517
3.60961 -0.314963
3.61139 -0.35367
3.55459 -0.710822
3.60597 -0.381719
3.66316 -0.100362
3.65587 -0.308376
3.61621 -0.413868
3.64447 -0.200356
3.58768 -0.221578
3.62806 -0.14994
3.59436 -0.276975
3.60673 -0.213652
3.57316 -0.272376
3.51619 -0.13506
3.45599 -0.0805311
3.43501 -0.252272
3.45359 -0.222444
3.51302 0.00460734
3.5223 -0.219217
3.56313 -0.252887
3.58857 -0.188694
3.50358 -0.521009
3.5095 -0.265424
3.51567 -0.196519
3.46479 -0.534941
3.46407 -0.526907
3.50717 -0.479915
3.56375 -0.35081
3.58279 -0.341874
3.6055 -0.391216
3.60712 -0.258323
3.5636 -0.379789
3.5119 -0.367481
3.4696 -0.498669
3.48982 -0.398888
3.52288 -0.427839
3.5581 -0.174613
3.50792 -0.525728
3.53279 -0.339202
3.51964 -0.421854
3.48645 -0.533992
3.56812 -0.396891
3.59727 -0.461966
3.62044 -0.433141
3.62357 -0.294102
3.5543 -0.43422
3.53217 -0.406041
3.52763 -0.267157
3.48526 -0.400701
3.47693 -0.440085
3.43543 -0.715976
3.46593 -0.647604
3.53888 -0.589087
3.59732 -0.499581
3.60232 -0.435497
3.59941 -0.464539
3.61885 -0.438606
3.60191 -0.502983
3.64627 -0.493704
3.6751 -0.468357
3.71335 -0.239158
3.72736 -0.434611
3.72784 -0.396714
3.67345 -0.733428
3.68984 -0.548614
3.75131 -0.545591
3.77587 -0.500108
3.75455 -0.255847
3.72206 -0.476605
3.74386 -0.430029
3.77601 -0.386337
3.82713 -0.4311
3.84478 -0.481513
3.87982 -0.516258
3.86838 -0.505038
3.84487 -0.386818
3.78972 -0.494778
3.79211 -0.219517
3.73647 -0.276976
3.76528 -0.242452
3.74958 -0.197061
3.74794 -0.304873
3.75223 0.0480228
3.68776 -0.364938
3.70879 -0.274697
3.69253 -0.411317
3.68214 -0.26972
3.64272 -0.530903
3.6563 -0.298813
3.66176 -0.256648
3.65795 -0.456088
3.69044 -0.363211
3.65088 -0.450721
3.69077 -0.229627
3.64606 -0.489985
3.66927 -0.490352
3.72864 -0.193833
3.73431 0.139859
3.6734 -0.376973
3.59571 -0.542765
3.59678 -0.248267
3.57192 -0.297632
3.58318 -0.0946255
3.5391 -0.31198
3.53241 -0.162828
3.50667 -0.377177
3.4474 -0.629409
3.47622 -0.154351
3.46783 -0.286065
3.49016 -0.211047
3.48454 -0.120675
3.5139 -0.255313
3.54212 -0.406812
3.53868 -0.468536
3.53511 -0.461841
3.51375 -0.405916
3.47945 -0.570185
3.48966 -0.50695
3.50447 -0.438758
3.50534 -0.346678
3.47585 -0.441621
3.48597 -0.270533
3.42231 -0.540166
3.50111 -0.0228615
3.4453 -0.265355
3.41752 -0.400948
3.43171 -0.236596
3.40908 -0.318408
3.38899 -0.428587
3.39014 -0.458624
3.39772 -0.438679
3.39789 -0.473831
3.46873 -0.304582
3.46554 -0.44593
3.4993 -0.537266
3.50554 -0.519143
3.5054 -0.550408
3.52426 -0.46842
3.51445 -0.466558
3.50149 -0.587885
3.53058 -0.657359
3.54467 -0.577596
3.52648 -0.489842
3.48367 -0.550778
3.44857 -0.521024
3.47829 -0.394212
3.4995 -0.407458
3.41815 -0.468143
3.41355 -0.449868
3.37769 -0.431484
3.35625 -0.47926
3.34062 -0.567069
3.33716 -0.650981
3.37646 -0.631987
3.39915 -0.446771
3.40358 -0.393231
3.44103 -0.329066
3.45537 -0.412191
3.49391 -0.432744
3.51085 -0.266878
3.4538 -0.405459
3.41933 -0.435815
3.40032 -0.498912
3.2974 -0.839555
3.35793 -0.412812
3.36912 -0.320356
3.30052 -0.684299
3.34961 -0.535314
3.36993 -0.43485
3.39667 -0.278793
3.33385 -0.504801
3.37436 -0.349206
3.40107 -0.394434
3.38946 -0.523157
3.41852 -0.496213
3.47596 -0.270267
3.44678 -0.391571
3.49769 -0.143328
3.47225 -0.453733
3.49503 -0.350324
3.51867 -0.170724
3.50291 -0.357016
3.5465 -0.229724
3.56759 -0.216199
3.4914 -0.507262
3.52261 -0.284252
3.50218 -0.384242
3.49544 -0.316159
3.50851 -0.279354
3.47448 -0.255962
3.49248 -0.255379
3.40266 -0.407188
3.42328 -0.150583
3.36582 -0.210901
3.41026 -0.196555
3.4732 -0.0427869
3.50972 0.0355361
3.53323 -0.353043
3.55462 -0.218708
3.50507 -0.409908
3.47034 -0.486119
3.47627 -0.284838
3.49027 -0.190422
3.45104 -0.326869
3.42463 -0.312206
3.40316 -0.384894
3.40747 -0.530935
3.38555 -0.656959
3.3907 -0.641494
3.46481 -0.402379
3.48247 -0.126501
3.43079 -0.454659
3.44412 -0.335882
3.40369 -0.500965
3.4679 -0.413533
3.4729 -0.414505
3.50298 -0.145951
3.42374 -0.519077
3.414 -0.522627
3.41467 -0.372954
3.37835 -0.512521
3.40359 -0.534079
3.45114 -0.38345
3.48659 -0.374418
3.46466 -0.345563
3.453 -0.517536
3.4523 -0.375404
3.48831 -0.183542
3.55002 -0.090718
3.54545 -0.228242
3.44762 -0.545845
3.46949 -0.30366
3.42632 -0.334846
3.40344 -0.416763
3.4333 -0.323178
3.48636 -0.0824004
3.46301 -0.518665
3.52025 -0.388808
3.50303 -0.406275
3.52299 -0.205959
3.47166 -0.601863
3.57832 -0.162462
3.56581 -0.408247
3.56347 -0.391108
3.55093 -0.184721
3.49849 -0.33627
3.44012 -0.648427
3.45514 -0.426039
3.52703 -0.176282
3.54943 -0.349659
3.58714 -0.234885
3.58869 -0.286939
3.5655 -0.466552
3.58575 -0.296026
3.52165 -0.557051
3.55773 -0.371991
3.55622 -0.182252
3.53461 -0.131275
3.46339 -0.137651
3.41635 -0.379525
3.42586 -0.332527
3.4586 -0.589044
3.51812 -0.384583
3.57338 -0.17582
3.57456 -0.193682
3.5908 -0.103507
3.57582 -0.339245
3.56734 -0.327063
3.61648 0.111056
3.57065 -0.144669
3.55723 -0.333399
3.53681 -0.458877
3.55745 -0.426077
3.6235 -0.227983
3.63483 -0.133032
3.66261 -0.135663
3.62611 0.0299364
3.54367 -0.30936
3.45573 -0.365766
3.46815 -0.240032
3.45197 -0.174786
3.4593 -0.205328
3.53259 -0.0889636
3.52998 -0.374819
3.56239 -0.265741
3.59595 -0.00306445
3.59479 -0.1324
3.55919 -0.426545
3.54495 -0.186763
3.57243 -0.128546
3.57519 -0.183789
3.63797 0.0890322
3.63217 0.0236277
3.63309 -0.108563
3.61522 -0.101509
3.611 -0.320637
3.62642 -0.344406
3.68728 -0.126438
3.69408 -0.357946
3.6964 -0.341576
3.74878 0.0520186
3.70243 -0.145167
3.65802 -0.237345
3.66621 0.138934
3.62503 -0.187005
3.58255 -0.17818
3.53752 -0.385222
3.61997 -0.307175
3.60191 -0.34577
3.5985 -0.328975
3.59043 -0.348006
3.59217 -0.24983
3.60293 -0.271953
3.59879 -0.538305
3.6695 -0.229248
3.69141 -0.249882
3.72464 -0.191128
3.74475 -0.0402083
3.69934 -0.161861
3.6639 -0.288799
3.67407 -0.248066
3.71735 -0.18639
3.71582 -0.401085
3.7713 -0.275651
3.7249 -0.455886
3.69436 -0.229704
3.64495 -0.279799
3.58317 -0.45239
3.52969 -0.639057
3.59336 -0.289808
3.5219 -0.466145
3.48851 -0.489423
3.47919 -0.580526
3.477 -0.586075
3.48358 -0.413237
3.41351 -0.613805
3.45115 -0.368947
3.44126 -0.43701
3.4436 -0.48809
3.38847 -0.638837
3.40341 -0.268514
3.34975 -0.272736
3.25437 -0.617272
3.30101 -0.324368
3.29904 -0.401271
3.36568 -0.254136
3.35007 -0.517541
3.36078 -0.460447
3.3787 -0.432662
3.37564 -0.380038
3.37434 -0.522761
3.37645 -0.424517
3.39162 -0.322632
3.39005 -0.389558
3.39342 -0.17652
3.35124 -0.33533
3.3507 -0.530786
3.40491 -0.286487
3.42165 -0.456574
3.46432 -0.431722
3.42185 -0.42951
3.44699 -0.353995
3.38289 -0.580105
3.37682 -0.388476
3.34558 -0.43301
3.35135 -0.494532
3.31741 -0.561226
3.32725 -0.515804
3.37921 -0.370907
3.29373 -0.80687
3.35657 -0.540497
3.36878 -0.45901
3.36085 -0.639554
3.40427 -0.548444
3.33745 -0.630686
3.34636 -0.628558
3.34753 -0.574277
3.37413 -0.75117
3.43339 -0.808059
3.45672 -0.749093
3.48944 -0.90335
3.57643 -0.696302
3.60055 -0.781601
3.52831 -1.00619
3.62029 -0.583837
3.43269 -1.16992
3.53578 -0.55225
3.466 -0.74582
3.54888 -0.610823
3.5312 -0.629454
3.50245 -0.919071
3.50529 -0.940658
3.55569 -0.844483
3.46947 -1.05495
3.53295 -0.887963
3.38537 -1.16908
3.48633 -0.811447
3.47067 -0.76228
3.42101 -0.768047
3.44423 -0.490208
3.40898 -0.614455
3.3731 -0.806007
3.39243 -0.7836
3.48121 -0.648723
3.42498 -1.02299
3.49452 -0.988715
3.55013 -0.914686
3.57792 -0.917779
3.48953 -1.16486
3.51297 -0.862551
3.42772 -1.00327
3.45858 -0.884994
3.45364 -0.624069
3.37127 -0.813907
3.35681 -0.924866
3.39906 -0.938153
3.36034 -1.14206
3.46457 -1.01479
3.54542 -0.718331
3.44869 -1.14873
3.5286 -0.789847
3.46862 -0.988609
3.49416 -0.961189
3.59403 -0.636363
3.54328 -0.816196
3.60821 -0.524525
3.59034 -0.659943
3.58961 -0.551844
3.57418 -0.551617
3.55604 -0.593147
3.55034 -0.629737
3.52517 -0.596114
3.5316 -0.640685
3.51875 -0.578879
3.48898 -0.65345
3.53301 -0.516996
3.52171 -0.468848
3.47728 -0.623733
3.52982 -0.404476
3.52322 -0.578206
3.56982 -0.436251
3.52228 -0.616711
3.47388 -0.72282
3.47798 -0.489274
3.47094 -0.389316
3.48583 -0.349414
3.4717 -0.48959
3.40567 -0.763491
3.42579 -0.720055
3.51663 -0.368339
3.50851 -0.497449
3.55251 -0.468448
3.64991 -0.331846
3.63802 -0.598681
3.67183 -0.613291
3.66688 -0.540628
3.61643 -0.617621
3.56344 -0.698769
3.54045 -0.58914
3.4692 -0.829237
3.56908 -0.447684
3.57783 -0.493506
3.50934 -0.72376
3.50078 -0.704783
3.46957 -0.739337
3.45179 -0.712092
3.47652 -0.674258
3.47043 -0.606386
3.52184 -0.460749
3.48773 -0.791897
3.53022 -0.845184
3.56776 -0.738855
3.60174 -0.731527
3.56594 -0.711649
3.52178 -0.694126
3.47775 -0.879623
3.51528 -0.754056
3.50624 -0.753573
3.43018 -0.949213
3.47928 -0.764748
3.42794 -1.05208
3.51331 -0.843872
3.49579 -0.80796
3.48834 -0.662677
3.42815 -0.69663
3.31646 -0.986532
3.36836 -0.729225
3.39231 -0.765458
3.39283 -0.751147
3.40867 -0.829891
3.47025 -0.591297
3.44589 -0.656308
3.41761 -0.655826
3.43044 -0.622231
3.44366 -0.515873
3.37555 -0.805435
3.3658 -0.796954
3.39019 -0.672409
3.35403 -0.974116
3.42862 -0.509322
3.33382 -0.788982
3.31668 -0.719922
3.31549 -0.705971
3.33307 -0.739074
3.36024 -0.711967
3.35477 -0.780785
3.44172 -0.501176
3.36677 -0.774224
3.34245 -0.649492
3.27007 -0.824388
3.28506 -0.685885
3.27904 -0.766079
3.26742 -0.815061
3.30837 -0.640008
3.30487 -0.769335
3.35042 -0.601926
3.35446 -0.536395
3.3234 -0.61581
3.30083 -0.699367
3.24315 -0.978197
3.33497 -0.709968
3.34355 -0.607538
3.28914 -0.870682
3.24375 -0.942249
3.31008 -0.632522
3.27862 -0.808707
3.28005 -0.68836
3.28911 -0.784124
3.30036 -0.504415
3.32793 -0.409491
3.32708 -0.568973
3.32051 -0.467701
3.25897 -0.715644
3.27508 -0.561008
3.27047 -0.590268
3.31846 -0.418902
3.28458 -0.848699
3.43906 -0.416185
3.3695 -0.72678
3.40025 -0.593202
3.31529 -0.830556
3.32376 -0.686504
3.3289 -0.52823
3.30793 -0.504274
3.28019 -0.60788
3.3311 -0.469327
3.34971 -0.693776
3.37707 -0.592318
3.42162 -0.509034
3.38202 -0.528411
3.40689 -0.468433
3.36637 -0.433005
3.37913 -0.420216
3.34142 -0.61305
3.3554 -0.520131
3.33861 -0.44383
3.28125 -0.681196
3.28564 -0.628053
3.26109 -0.89016
3.34563 -0.788879
3.38141 -0.892624
3.40638 -0.751386
3.44322 -0.526494
3.43309 -0.668693
3.43747 -0.81157
3.54782 -0.396818
3.52065 -0.584143
3.49649 -0.75078
3.56962 -0.394443
3.53509 -0.543228
3.51432 -0.553603
3.41739 -0.775095
3.37861 -0.853803
3.3559 -0.782108
3.31781 -0.793862
3.41094 -0.522479
3.37086 -0.803703
3.39215 -0.781635
3.4476 -0.535295
3.43813 -0.626996
3.42846 -0.719738
3.46899 -0.51276
3.42425 -0.646014
3.41573 -0.597274
3.45936 -0.595698
3.41639 -0.757398
3.49427 -0.617264
3.50468 -0.614137
3.47043 -0.692285
3.40866 -0.699535
3.40618 -0.448958
3.35146 -0.497785
3.29669 -0.670563
3.32676 -0.575906
3.31591 -0.564693
3.30558 -0.511326
3.28933 -0.5059
3.33442 -0.329023
3.29508 -0.656977
3.38048 -0.525518
3.38944 -0.434405
3.32155 -0.717162
3.31167 -0.740706
3.3196 -0.663838
3.33542 -0.654262
3.30446 -0.776423
3.33602 -0.636762
3.33105 -0.618905
3.33293 -0.646921
3.27998 -0.927573
3.31139 -0.756749
3.26229 -0.844796
3.27382 -0.733186
3.27998 -0.564864
3.27255 -0.654144
3.25936 -0.61444
3.20918 -0.801598
3.2677 -0.705606
3.28595 -0.742081
3.33595 -0.728398
3.32216 -0.845826
3.39819 -0.715008
3.43581 -0.75836
3.39947 -0.846935
3.40717 -0.782061
3.35096 -0.800038
3.30152 -0.774079
3.22144 -0.860278
3.17227 -0.77667
3.15989 -0.755902
3.21154 -0.697808
3.24288 -0.799788
3.31366 -0.778797
3.35422 -0.879004
3.37776 -0.921698
3.44118 -0.674966
3.40135 -0.921381
3.50473 -0.575842
3.42314 -0.812952
3.39622 -0.783244
3.32706 -0.905458
3.32329 -0.902136
3.29334 -0.874298
3.29048 -0.754885
3.22473 -0.860162
3.20599 -0.855333
3.2171 -0.904974
3.18288 -1.13116
3.28522 -0.903039
3.37947 -0.829289
3.48577 -0.607592
3.41623 -0.968792
3.41155 -0.945212
3.37186 -0.839392
3.32492 -0.886179
3.31757 -0.827797
3.2206 -1.02578
3.27383 -0.681512
3.28459 -0.676931
3.21477 -0.880433
3.19467 -0.969161
3.23048 -0.893018
3.30314 -0.763451
3.32584 -0.712606
3.34359 -0.702019
3.2893 -0.854367
3.27186 -0.838611
3.27197 -0.886604
3.26274 -0.805818
3.2959 -0.832243
3.36998 -0.729959
3.38609 -0.65793
3.33542 -0.755177
3.25081 -0.908304
3.24939 -0.699449
3.21582 -0.603375
3.17874 -0.701089
3.16273 -0.761753
3.20304 -0.765414
3.27069 -0.763304
3.25242 -1.01028
3.35631 -0.718454
3.33257 -0.804814
3.35572 -0.529727
3.3363 -0.673879
3.3301 -0.784157
3.318 -0.777609
3.34685 -0.715795
3.39327 -0.684641
3.44597 -0.59701
3.50037 -0.544955
3.50097 -0.740888
3.52986 -0.72219
3.64388 -0.399611
3.6749 -0.552769
3.64013 -0.751158
3.61295 -0.727427
3.57446 -0.828912
3.61408 -0.706089
3.61707 -0.693397
3.62721 -0.533589
3.56346 -0.52459
3.53311 -0.581221
3.47341 -0.692187
3.52714 -0.417927
3.5093 -0.722152
3.53579 -0.358657
3.51379 -0.413237
3.49151 -0.351853
3.46096 -0.486817
3.42188 -0.623019
3.42332 -0.611566
3.42601 -0.734051
3.43207 -0.622639
3.41779 -0.523267
3.39544 -0.554198
3.37174 -0.647043
3.42552 -0.250493
3.35921 -0.600831
3.40666 -0.449864
3.43532 -0.480673
3.42627 -0.716406
3.53258 -0.557122
3.55507 -0.61643
3.57208 -0.463584
3.54437 -0.567749
3.48152 -0.608048
3.48178 -0.439263
3.47297 -0.620309
3.45549 -0.597192
3.47183 -0.589375
3.46439 -0.654613
3.49336 -0.58828
3.52489 -0.471489
3.49157 -0.654949
3.43738 -0.674436
3.37574 -0.868509
3.46227 -0.467428
3.37604 -0.714519
3.40468 -0.535123
3.37691 -0.509325
3.34487 -0.400664
3.28649 -0.394515
3.2648 -0.386074
3.30076 -0.252645
3.3279 -0.282418
3.33932 -0.571892
3.35223 -0.668324
3.37514 -0.512086
3.34652 -0.542305
3.33713 -0.484401
3.35049 -0.475916
3.37176 -0.450066
3.38428 -0.519644
3.41101 -0.485773
3.39249 -0.588273
3.41844 -0.412375
3.36001 -0.563602
3.33492 -0.571837
3.37398 -0.480419
3.38789 -0.356445
3.37155 -0.54021
3.35776 -0.380852
3.31075 -0.427391
3.32301 -0.199441
3.32534 -0.195791
3.29291 -0.406973
3.27223 -0.390676
3.23245 -0.464095
3.2668 -0.230792
3.25989 -0.527926
3.28104 -0.547923
3.34416 -0.384124
3.30854 -0.550343
3.30437 -0.228282
3.28564 -0.313982
3.24263 -0.450533
3.29201 -0.482521
3.33529 -0.335425
3.32041 -0.419602
3.27655 -0.555285
3.2914 -0.501906
3.33366 -0.414164
3.31345 -0.451018
3.30336 -0.516381
3.31986 -0.331551
3.3061 -0.279251
3.29286 -0.210178
3.26158 -0.331519
3.25698 -0.397541
3.26191 -0.245993
3.24676 -0.39238
3.25998 -0.502629
3.32176 -0.265951
3.32788 -0.333645
3.35315 -0.263961
3.37435 -0.333355
3.34909 -0.456101
3.3552 -0.411284
3.34951 -0.275364
3.30376 -0.415836
3.23608 -0.627478
3.26114 -0.344184
3.26288 -0.340507
3.24669 -0.475765
3.24565 -0.23269
3.22742 -0.280541
3.22632 -0.299419
3.24565 -0.434575
3.25247 -0.417949
3.25221 -0.613471
3.28994 -0.477609
3.24127 -0.488561
3.2593 -0.255527
3.19034 -0.426299
3.17785 -0.565497
3.23085 -0.289297
3.26122 -0.325994
3.31235 -0.297139
3.29592 -0.459274
3.33706 -0.0944284
3.30721 -0.29966
3.31281 -0.209159
3.24538 -0.588742
3.25678 -0.500692
3.28106 -0.209592
3.28919 -0.37132
3.32267 -0.219207
3.31254 -0.363165
3.27865 -0.331861
3.26145 -0.409972
3.2513 -0.471026
3.27977 -0.28629
3.30153 -0.415522
3.34062 -0.426064
3.39821 -0.382624
3.40982 -0.636332
3.45941 -0.516126
3.45156 -0.597659
3.38618 -0.663611
3.4109 -0.591772
3.47404 -0.399948
3.48887 -0.524998
3.45158 -0.618332
3.41822 -0.68362
3.39463 -0.617432
3.40854 -0.239556
3.3369 -0.708161
3.39824 -0.376943
3.42195 -0.180053
3.34776 -0.243443
3.23615 -0.672777
3.2441 -0.571807
3.2948 -0.314809
3.29577 -0.473609
3.31455 -0.436157
3.29314 -0.502143
3.29441 -0.552577
3.38938 -0.399407
3.39402 -0.506974
3.39448 -0.458416
3.43435 -0.209534
3.37015 -0.333283
3.3031 -0.463634
3.31569 -0.234607
3.33054 -0.185342
3.32963 -0.273884
3.34852 -0.447278
3.4309 -0.0945875
3.48575 -0.0883589
3.45118 -0.303719
3.43108 -0.306149
3.41512 -0.635121
3.49118 -0.275034
3.47315 -0.193781
3.42193 -0.203562
3.39568 -0.365638
3.38323 -0.322313
3.36722 -0.453968
3.38943 -0.410256
3.3723 -0.38039
3.34402 -0.353028
3.24172 -0.629163
3.27231 -0.306399
3.2995 -0.289871
3.32993 -0.243276
3.35807 -0.14669
3.35657 -0.29566
3.39183 -0.161921
3.37453 -0.121011
3.31048 -0.337727
3.30507 -0.298284
3.29833 -0.146906
3.23044 -0.42001
3.26701 -0.204113
3.32189 -0.0647376
3.30753 -0.362343
3.32331 -0.28282
3.35199 -0.355809
3.34125 -0.38173
3.36429 -0.235239
3.35291 -0.173553
3.32018 -0.207122
3.24515 -0.291071
3.24758 -0.223454
3.18953 -0.458514
3.25386 -0.256185
3.29507 -0.284783
3.31995 -0.19923
3.34245 -0.233488
3.38272 -0.446334
3.45378 -0.218862
3.42674 -0.118063
3.41901 -0.27748
3.43282 -0.243639
3.46505 -0.147773
3.48764 -0.289403
3.53597 -0.227379
3.53597 -0.23825
3.53164 0.10625
3.4992 -0.146132
3.48756 -0.147768
3.50537 -0.116843
3.47682 -0.474216
3.54683 -0.21103
3.54396 -0.364386
3.57791 -0.0117385
3.56128 -0.266883
3.54235 -0.19094
3.52852 -0.160181
3.47113 -0.341901
3.45742 -0.175051
3.40352 -0.340274
3.40643 -0.0775161
3.36676 -0.388742
3.37541 -0.359678
3.39137 -0.437873
3.40261 -0.343473
3.42325 -0.112457
3.38789 -0.372225
3.41189 -0.203993
3.40472 -0.182666
3.38156 -0.314183
3.40488 -0.311428
3.40912 -0.423385
3.36065 -0.504477
3.36447 -0.329626
3.34671 -0.369595
3.30086 -0.502673
3.36043 -0.222248
3.33343 -0.545474
3.40249 -0.242827
3.41461 -0.218555
3.38705 -0.498665
3.42367 -0.394798
3.38162 -0.527089
3.41417 -0.196201
3.42855 -0.300465
3.43233 -0.419783
3.41157 -0.460845
3.43553 -0.30585
3.43231 -0.477918
3.50975 -0.335282
3.51757 -0.358508
3.504 -0.486781
3.50085 -0.499169
3.54845 -0.312392
3.54963 -0.372469
3.53994 -0.499908
3.54723 -0.418098
3.55884 -0.257281
3.55104 -0.348313
3.54735 -0.443397
3.50959 -0.546504
3.50206 -0.423376
3.435 -0.330476
3.38544 -0.439192
3.36388 -0.554116
3.39654 -0.38778
3.45178 -0.253285
3.47361 -0.409567
3.50814 -0.314053
3.47244 -0.52721
3.48587 -0.311602
3.48556 -0.403875
3.49167 -0.334928
3.48328 -0.403116
3.49877 -0.392721
3.49715 -0.299431
3.46078 -0.336548
3.45618 -0.394787
3.49462 -0.222839
3.41822 -0.427908
3.36155 -0.638362
3.43114 -0.246271
3.47653 -0.231662
3.49756 -0.313372
3.52331 -0.193336
3.47922 -0.511642
3.50825 -0.254637
3.4645 -0.531048
3.47303 -0.443844
3.49505 -0.378808
3.50775 -0.187689
3.49975 -0.178608
3.43659 -0.366169
3.42569 -0.442115
3.39321 -0.504599
3.34391 -0.629894
3.3623 -0.530747
3.40742 -0.368043
3.41472 -0.577222
3.48995 -0.483807
3.52046 -0.553563
3.58931 -0.374936
3.50059 -0.666968
3.49198 -0.332282
3.443 -0.345902
3.43057 -0.374054
3.46342 -0.243774
3.44668 -0.438759
3.50221 -0.461766
3.52096 -0.256586
3.51581 -0.402708
3.53473 -0.512909
3.57353 -0.133477
3.53608 -0.459301
3.48978 -0.585895
3.48518 -0.137493
3.37547 -0.456706
3.36953 -0.250818
3.3076 -0.341031
3.28527 -0.424624
3.30426 -0.303293
3.30992 -0.332126
3.3735 -0.276386
3.38295 -0.144138
3.37783 -0.172177
3.30432 -0.308506
3.2561 -0.448895
3.29225 -0.182227
3.33558 -0.228823
3.36579 -0.376146
3.43043 -0.350216
3.50538 0.0309254
3.48989 -0.159278
3.48396 -0.293233
3.4607 -0.349477
3.43969 -0.372837
3.44111 -0.209233
3.38887 -0.435636
3.37887 -0.295942
3.36714 -0.100792
3.31791 -0.366675
3.3308 -0.259737
3.30535 -0.428107
3.34594 -0.193437
3.32053 -0.371698
3.35876 -0.0849617
3.31459 -0.427068
3.33588 -0.363668
3.39247 -0.16984
3.42171 -0.0283267
3.47859 -0.0769435
3.50547 -0.236143
3.50494 -0.267725
3.50522 -0.194647
3.52621 -0.189045
3.5345 -0.221784
3.5595 -0.322817
3.56523 -0.100539
3.55999 -0.106274
3.54078 -0.395692
3.56679 -0.124806
3.59529 -0.314028
3.62933 -0.311885
3.6461 -0.340474
3.66778 -0.443088
3.66286 -0.462955
3.68898 -0.324006
3.65923 -0.289716
3.6302 -0.255455
3.59849 -0.40691
3.594 -0.405565
3.61692 -0.27936
3.66911 -0.148126
3.67867 -0.1678
3.6402 -0.403426
3.68011 -0.233114
3.64852 -0.264123
3.62906 -0.439779
3.63295 -0.266796
3.67907 -0.176313
3.67648 -0.158497
3.6463 -0.186336
3.62517 -0.0320776
3.54569 -0.28511
3.51217 -0.269732
3.5166 -0.223434
3.47319 -0.367369
3.48572 -0.165517
3.46129 -0.159647
3.47752 -0.0266127
3.4689 -0.0316422
3.49942 -0.0291808
3.44576 -0.509517
3.52492 -0.295823
3.59592 -0.284272
3.64964 -0.358094
3.67284 -0.551278
3.72999 -0.270211
3.71633 -0.390171
3.63941 -0.443537
3.63165 -0.280365
3.61314 -0.231009
3.58987 -0.459626
3.59949 -0.467852
3.64167 -0.326844
3.64999 -0.419314
3.6847 -0.196192
3.70251 -0.266884
3.73525 -0.0701316
3.75551 0.0149745
3.74699 -0.125338
3.68726 -0.0699891
3.65839 -0.305724
3.61922 -0.310003
3.65457 -0.205378
3.67462 -0.33005
3.74274 -0.136736
3.76114 -0.130431
3.76536 -0.234003
3.80009 -0.290399
3.83548 0.030979
3.8717 -0.211574
3.8817 -0.258086
3.92556 -0.0761766
3.91644 -0.138726
3.90056 -0.194506
3.88524 -0.258231
3.87351 -0.284259
3.88212 -0.254793
3.87602 -0.408692
3.87414 -0.258226
3.83077 -0.357512
3.81842 -0.316144
3.79651 -0.342274
3.78478 -0.119158
3.74762 -0.333881
3.73221 -0.162235
3.75055 -0.13701
3.72954 -0.388409
3.76329 -0.140798
3.77864 0.0554577
3.77534 -0.250897
3.7769 -0.240488
3.7951 -0.314899
3.79412 -0.168568
3.77815 -0.460681
3.81052 -0.180344
3.80143 0.0856743
3.7848 -0.0198102
3.73497 -0.375392
3.74776 0.101721
3.73567 0.220977
3.67265 -0.258784
3.69038 -0.0715131
3.68254 0.0703996
3.64702 -0.263495
3.64802 -0.105104
3.66466 0.0892591
3.63883 -0.217192
3.66737 -0.047484
3.68259 -0.144809
3.64386 -0.228986
3.63078 0.0388247
3.62375 0.16503
3.59518 0.0613496
3.56995 -0.169871
3.59616 -0.114714
3.58519 0.0348232
3.5845 -0.0649209
3.59999 -0.0166517
3.61087 0.0784405
3.60981 0.119503
3.57945 0.00337211
3.62752 0.126973
3.61706 0.024437
3.60823 -0.00315582
3.60883 -0.0470714
3.61532 -0.0342959
3.61877 -0.00167377
3.59245 -0.0442076
3.57104 -0.0504349
3.61145 0.125354
3.57099 0.167193
3.56223 0.130675
3.56961 0.209108
3.61279 0.131452
3.64861 0.104193
3.63384 -0.0130077
3.6304 0.0860186
3.58778 -0.168961
3.57214 -0.0568114
3.56941 0.12011
3.55738 -0.13262
3.60969 0.30159
3.56938 0.0881218
3.56305 -0.0124464
3.55315 0.0141195
3.56885 0.0134876
3.55142 0.243887
3.48935 0.212534
3.4548 -0.0903695
3.47826 0.00197757
3.47965 -0.0978925
3.5149 0.175195
3.49345 0.299684
3.52907 0.105552
3.51442 -0.0360799
3.49257 -0.0460302
3.48845 -0.0313535
3.46916 -0.124799
3.50204 0.0460005
3.54975 0.0239266
3.58271 0.0157599
3.60809 0.184413
3.58611 -0.0503709
3.59398 0.118376
3.60131 0.204457
3.61429 0.249594
3.65094 0.0688761
3.64906 0.11266
3.64105 -0.067539
3.65796 -0.0895457
3.72768 0.167257
3.73844 -0.0751539
3.76179 0.321756
3.78892 0.207573
3.78162 0.457184
3.7577 0.208659
3.72315 0.138104
3.69545 0.193307
3.71068 0.529506
3.69594 0.357586
3.74219 -0.0713045
3.7915 0.469324
3.84561 0.422163
3.82948 0.374024
3.76791 0.365357
3.73133 0.516072
3.70214 0.510652
3.71757 0.302245
3.75955 0.324603
3.77372 0.494479
3.82048 0.371097
3.83807 0.266721
3.84519 0.158392
3.85953 0.215722
3.87049 0.329478
3.88688 0.553031
3.94413 0.302856
3.93945 0.19704
3.92325 0.521689
3.88208 0.578182
3.85019 0.495432
3.81179 0.486404
3.82206 0.33345
3.81739 0.7914
3.8641 0.619082
3.87503 0.612242
3.89875 0.626871
3.92895 0.372316
3.96123 0.314172
3.94893 0.234536
3.92772 0.597325
3.96659 0.563958
3.95231 0.507492
3.91186 0.129099
3.90485 0.214702
3.91369 0.13742
3.93546 0.353092
3.95867 0.219113
3.98683 0.259165
4.00923 0.148745
4.02189 0.303003
4.02393 0.427341
3.97502 0.848993
3.99184 0.426941
3.98798 0.369339
3.96543 0.627954
3.95084 0.429399
3.91193 0.659069
3.86596 0.453923
3.84637 0.0784088
3.80717 0.309308
3.81841 0.312304
3.81993 0.718593
3.90097 0.263296
3.94527 0.24289
3.9674 0.330589
3.95461 0.572024
3.91632 0.508998
3.90921 0.576411
3.89574 0.535787
3.88833 0.482646
3.87975 0.569539
3.87065 0.658616
3.89587 0.490401
3.9084 0.726804
3.95948 0.458115
3.98812 0.629077
4.04981 0.68627
4.06162 0.562494
4.10213 0.330809
4.06657 0.671302
3.99983 0.757189
3.96682 0.540385
3.94924 0.245034
3.92139 0.618599
3.91847 0.663671
3.96388 0.261508
3.96663 0.416316
3.96105 0.61996
3.97958 0.500236
3.96289 0.333428
3.94386 0.493533
3.96542 0.265502
3.97066 0.144511
3.96353 0.337297
3.96922 0.195557
4.00231 0.393581
3.98501 0.215769
3.97331 0.354055
3.9289 0.304566
3.85599 0.310125
3.80116 0.328764
3.75615 0.246103
3.70759 0.300703
3.66608 0.356613
3.65032 0.50672
3.66185 0.32012
3.69022 0.276466
3.75094 0.159135
3.76363 0.181414
3.75942 0.377714
3.74274 0.428365
3.72349 0.49386
3.67805 0.356356
3.64639 0.448381
3.66866 0.411857
3.66757 0.228522
3.64355 0.608231
3.61459 0.514279
3.59714 0.503139
3.54395 0.260868
3.5318 0.513804
3.53949 0.327248
3.55286 0.282987
3.61705 0.280066
3.61652 0.399096
3.64276 0.367343
3.61146 0.35903
3.63689 0.210713
3.61834 0.42893
3.57157 0.638041
3.54503 0.378925
3.51633 0.45641
3.48708 0.517404
3.46965 0.5322
3.47512 0.871624
3.53585 0.522705
3.56352 0.707522
3.56686 0.79729
3.58624 0.542901
3.62267 0.561112
3.59589 0.450623
3.58766 0.531315
3.51678 0.619809
3.54457 0.447536
3.50514 0.543903
3.5277 0.466043
3.51022 0.558179
3.51673 0.418776
3.50107 0.336118
3.51968 0.397704
3.52166 0.470775
3.52191 0.427199
3.52028 0.380018
3.56387 0.629211
3.57297 0.47394
3.62912 0.42206
3.69472 0.614034
3.69729 0.51127
3.64903 0.200615
3.64085 0.635117
3.63817 0.161247
3.60682 0.576688
3.5968 0.419255
3.57188 0.335272
3.55262 0.325099
3.52358 0.414973
3.50707 0.0951548
3.50692 0.219226
3.53467 0.0938363
3.554 0.121819
3.55294 0.559469
3.53552 0.352545
3.58877 0.356029
3.58695 0.269868
3.58514 0.578883
3.62839 0.391803
3.63754 0.471309
3.61193 0.568898
3.60764 0.317528
3.58607 0.289905
3.58843 0.302218
3.61851 0.387021
3.63694 0.211328
3.68405 0.459617
3.6688 0.59036
3.70606 0.422557
3.70764 0.425544
3.69782 0.551519
3.68339 0.454111
3.614 0.255132
3.64525 0.40882
3.64818 0.356124
3.67548 0.321427
3.69246 0.396095
3.6964 0.497165
3.7244 0.436839
3.68819 0.429543
3.69048 0.424889
3.67759 0.126177
3.65966 0.398209
3.63644 0.495564
3.66192 0.644479
3.70222 0.501935
3.74321 0.171637
3.75686 0.519441
3.77191 0.514656
3.76197 0.547027
3.74791 0.454376
3.74218 0.324403
3.7032 0.481653
3.68192 0.192687
3.68956 0.703827
3.71965 0.454733
3.69319 0.837655
3.7226 0.567113
3.74241 0.398799
3.74576 0.566026
3.72326 0.631247
3.67769 0.112099
3.6421 0.588475
3.61877 0.210742
3.57545 0.40255
3.59164 0.627392
3.6012 0.521702
3.57718 0.724929
3.60908 0.577363
3.62052 0.515985
3.60168 0.654235
3.58856 0.766192
3.61014 0.496282
3.65766 0.476761
3.64583 0.525287
3.6043 0.44085
3.60618 0.500654
3.56655 0.599977
3.55961 0.463897
3.52586 0.660307
3.5051 0.511302
3.50104 0.724203
3.48759 0.791669
3.5414 0.773463
3.53585 0.729199
3.52736 0.769861
3.56305 0.68837
3.59735 0.852924
3.61449 0.855835
3.64072 0.632739
3.60665 0.891739
3.61252 0.711177
3.61154 0.713253
3.61945 0.549835
3.60233 0.755595
3.61253 0.422748
3.64639 0.546721
3.60003 0.780483
3.56837 0.996891
3.58812 0.614783
3.57616 0.621576
3.56822 0.559402
3.57214 0.632515
3.56994 0.80875
3.59821 0.444309
3.55019 0.770212
3.54263 0.85854
3.60715 0.559473
3.66046 0.367442
3.71535 0.655454
3.78849 0.244111
3.8603 0.487731
3.90218 0.555278
3.93372 0.264519
3.91979 0.349862
3.87395 0.286622
3.82377 0.535039
3.81163 0.301124
3.8085 0.555892
3.79738 0.812138
3.87971 0.526155
3.94738 0.468852
3.98945 0.317144
3.99519 0.681787
4.00288 0.561975
3.96184 0.451159
3.91006 0.647587
3.84816 0.880171
3.84592 0.676672
3.80321 0.803229
3.72092 1.00164
3.78972 0.613368
3.76821 0.767013
3.749 0.831829
3.80475 0.739861
3.78733 0.805985
3.82396 0.689932
3.84849 0.559319
3.86297 0.537071
3.83533 0.448048
3.84163 0.621751
3.83275 0.469145
3.78174 0.624845
3.79971 0.578194
3.80144 0.753662
3.82135 0.503258
3.8227 0.760133
3.80167 0.725187
3.77337 0.393599
3.75228 0.573974
3.72537 0.602751
3.75017 0.410955
3.80096 0.497764
3.83597 0.357888
3.84547 0.7445
3.90654 0.451956
3.90996 0.451563
3.86813 0.825172
3.87941 0.666143
3.85838 0.555267
3.83888 0.721546
3.79766 0.769446
3.7834 0.670681
3.77961 0.36177
3.78348 0.556025
3.78462 0.67911
3.78116 0.368957
3.80608 0.479391
3.79997 0.195885
3.78298 0.641865
3.77954 0.691771
3.75564 0.695987
3.74456 0.550797
3.72938 0.606296
3.71376 0.568508
3.67918 0.517728
3.65313 0.36101
3.67733 0.238226
3.66036 0.697198
3.68852 0.366745
3.69106 0.370934
3.68554 0.503538
3.65589 0.35381
3.58921 0.415921
3.57511 0.580444
3.59478 0.531752
3.59633 0.382748
3.61625 0.272643
3.63243 0.456226
3.67766 0.312218
3.67526 0.504612
3.67381 0.544438
3.60889 0.452448
3.59093 0.509446
3.59492 0.292788
3.57302 0.490603
3.5797 0.351424
3.58391 0.499734
3.59928 0.547926
3.62809 0.632072
3.64067 0.569531
3.67464 0.196655
3.67726 0.646563
3.72526 0.337949
3.72852 0.414842
3.7049 0.485196
3.68448 0.320287
3.67232 0.588359
3.67562 0.272957
3.68579 0.227076
3.68293 0.383373
3.65618 0.365867
3.61196 0.428377
3.59711 0.438553
3.58799 0.487139
3.55982 0.357535
3.5243 0.574637
3.54209 0.603154
3.58327 0.656404
3.5956 0.752941
3.66155 0.407864
3.65894 0.508085
3.63898 0.59642
3.70312 0.549434
3.71966 0.629453
3.77148 0.265363
3.77842 0.387703
3.75147 0.34085
3.75067 0.225057
3.74456 0.485499
3.70208 0.70229
3.74538 0.558392
3.79046 0.502
3.81862 0.440733
3.83442 0.344498
3.83453 0.332827
3.81871 0.316247
3.80041 0.336737
3.79827 0.481304
3.80851 0.61077
3.83182 0.167083
3.84958 0.173095
3.88511 0.428372
3.89824 0.117145
3.88535 0.344132
3.88817 0.342636
3.89889 0.424821
3.92522 0.497806
3.97334 0.428116
3.99958 0.219733
3.99582 0.391633
4.01229 0.411654
4.0066 0.382224
3.99647 0.0408583
3.9815 0.125482
3.96559 0.33627
3.95453 0.0668543
3.89216 0.306749
3.88525 0.261867
3.85669 0.0759048
3.8388 0.333509
3.86922 -0.00746563
3.88959 0.431181
3.90046 0.256675
3.89666 0.351955
3.87389 0.338134
3.8197 0.0531736
3.83824 0.273583
3.84728 0.280737
3.86354 0.445976
3.86931 0.132136
3.82707 0.314836
3.80593 0.247261
3.81511 0.190237
3.82013 0.135426
3.8534 0.247868
3.87993 0.188786
3.93445 0.284185
3.91784 0.175561
3.90865 0.205045
3.90642 0.323228
3.92862 0.290697
3.93785 0.27797
3.95482 0.374305
3.93835 0.23628
3.93279 0.299242
3.93354 0.169827
3.93047 0.0500109
3.96265 0.123478
3.96099 0.30459
3.99795 0.26848
4.00774 0.100861
4.01911 0.376656
4.01078 0.198218
4.00925 0.0755001
4.00921 0.308365
4.01675 0.221158
4.03118 0.0737333
4.01394 0.429201
3.98647 0.244415
3.97607 0.27638
3.95273 0.340666
3.96342 0.551928
3.93597 0.328859
3.85899 0.176414
3.82849 0.407147
3.81924 0.175515
3.79781 0.278923
3.79224 0.28326
3.78794 0.529924
3.81908 0.380987
3.81626 0.338308
3.8277 0.355107
3.82963 0.487699
3.86703 0.424821
3.88617 0.523964
3.90482 0.232694
3.89532 0.174269
3.87865 0.0667765
3.87933 0.294575
3.89974 0.474173
3.93624 0.222816
3.91107 0.222199
3.89662 0.287095
3.82486 0.477117
3.75055 0.360095
3.69074 0.195954
3.65995 0.338047
3.65909 0.192279
3.65941 0.397482
3.75153 0.0408165
3.83961 -0.039759
3.88489 0.300357
3.88254 -0.141477
3.88759 0.0978495
3.88519 0.0520836
3.8728 -0.0103068
3.86236 -0.0113656
3.86468 -0.0410624
3.89884 0.10239
3.9047 -0.192954
3.99572 -0.0379331
4.03095 -0.12588
4.04598 0.00567555
4.00059 -0.304347
3.99805 -0.456487
3.99596 -0.478954
4.03218 -0.21361
3.96189 -0.566588
3.93088 -0.306097
3.88006 -0.379614
3.92341 -0.252345
3.90918 -0.036592
3.88906 -0.126097
3.89497 -0.0955119
3.83673 -0.232019
3.81442 -0.321893
3.80931 -0.321678
3.78602 -0.432967
3.75862 -0.161433
3.71933 -0.423793
3.76659 -0.064438
3.79002 -0.163696
3.8139 -0.130683
3.77199 -0.353683
3.7592 -0.386163
3.78591 -0.135623
3.79874 -0.154034
3.83115 -0.182955
3.8506 -0.2104
3.85081 -0.257391
3.82308 -0.241428
3.78822 -0.23634
3.81273 -0.388833
3.87051 -0.170695
3.85575 -0.391255
3.88923 -0.0935517
3.83643 0.0106513
3.82006 -0.178716
3.81195 -0.124027
3.81296 -0.251559
3.84242 -0.0512286
3.83301 -0.205441
3.8222 -0.314128
3.80588 -0.353903
3.8459 -0.227678
3.86467 -0.216709
3.82943 -0.383389
3.84611 -0.31591
3.85414 -0.207795
3.8362 -0.162737
3.80126 -0.156059
3.79968 -0.150413
3.80026 -0.207845
3.81668 -0.0893718
3.81212 -0.156899
3.80317 -0.131536
3.84973 -0.235422
3.86635 0.0173907
3.82934 -0.304032
3.85782 0.0543627
3.85692 -0.0275862
3.84965 -0.127281
3.84685 -0.139899
3.88324 -0.237104
3.90883 -0.066261
3.91464 -0.0657712
3.89818 -0.328871
3.97916 -0.431397
4.07178 -0.208106
4.07502 -0.56999
4.11992 -0.353967
4.1482 -0.387258
4.16825 -0.495819
4.24197 -0.20044
4.26058 -0.145662
4.24735 -0.256966
4.22568 -0.00853461
4.19327 -0.0216634
4.1966 0.29181
4.1695 -0.0618116
4.17024 0.00342075
4.18532 0.0766542
4.21299 0.0938478
4.19097 -0.275725
4.21 0.0355507
4.19841 -0.0674897
4.19339 0.0900389
4.18593 -0.0634131
4.16852 -0.186069
4.17032 -0.0937344
4.18673 -0.0882344
4.17408 0.0682416
4.11642 -0.182471
4.10153 -0.333478
4.11074 -0.177835
4.12228 -0.0932899
4.1173 0.0234164
4.09089 -0.0808276
4.03372 -0.0588006
3.98358 -0.210428
3.98214 -0.0526209
3.99346 -0.279289
4.02196 -0.237841
4.05462 -0.166727
4.05509 -0.316128
4.08607 -0.0884521
4.03662 -0.270626
3.98628 -0.46426
3.99672 -0.0238486
3.90823 -0.312985
3.90196 -0.298815
3.90102 -0.33228
2.67783 3.1172
3.98149 -0.180324
4.02706 -0.144698
4.05796 -0.137
4.04926 -0.150907
4.0574 0.0299138
4.03807 -0.247097
4.00814 -0.18348
3.95214 -0.497945
2.51155 3.29289
3.97829 -0.315268
3.98147 -0.0773479
2.45604 3.30107
2.72401 2.99576
2.54436 3.15823
2.6534 2.97596
-3.01551 -2.8068
2.5643 3.06472
3.86721 -0.257228
3.88949 -0.029209
-3.07852 -2.74105
-3.01151 -2.82017
-3.02275 -2.80928
2.59292 3.0306
-2.99093 -2.83808
3.89756 -0.13276
3.93177 -0.119529
3.94307 -0.100079
3.96232 -0.208497
3.9509 -0.076958
3.95481 -0.00141315
3.90254 -0.324956
3.94769 0.163487
3.96449 0.00727307
3.93772 0.137047
3.93299 0.0740888
3.93485 -0.100755
3.91122 -0.292466
3.92166 -0.196979
3.92007 -0.300057
3.96396 0.0718647
3.97202 -0.138137
3.97928 -0.130816
3.98013 -0.112832
3.93961 -0.129966
3.92015 -0.123387
-3.07349 -2.87589
-3.02189 -2.971
3.95864 0.140153
3.95939 0.299022
3.95892 0.223833
3.92803 -0.0345636
3.89143 -0.0409099
2.62749 3.21515
-2.90972 -2.96044
3.85191 -0.0124737
3.85604 -0.117558
-2.85535 -2.99313
-2.95371 -2.94554
3.95019 0.0131386
3.94623 -0.171078
3.95696 -0.21455
-2.84735 -3.15574
3.88985 -0.222709
3.83528 -0.357162
3.85965 -0.337351
3.86794 -0.180156
3.87688 -0.105678
-2.88955 -3.06051
3.8944 -0.0627134
3.89492 0.0345107
3.90654 -0.026063
3.92609 -0.0644483
3.91812 -0.158387
3.88615 -0.276895
3.91098 0.0122707
3.83772 -0.295389
3.83549 -0.329595
3.84691 -0.234365
3.82426 -0.52186
3.83689 -0.209868
3.84261 -0.0837957
3.81923 -0.159602
3.77537 -0.332005
3.77492 -0.300599
3.7833 -0.190829
3.74824 -0.109203
3.74441 -0.295622
3.79943 -0.175994
3.85429 -0.00788301
3.86529 -0.278003
3.88419 -0.296537
3.90805 -0.0879583
3.89111 0.17034
3.83341 -0.0889222
3.77522 0.00298915
3.72174 -0.176913
3.67517 -0.296805
3.64661 -0.240778
3.64651 -0.134216
3.67403 -0.17451
3.70681 -0.327854
3.75981 -0.255548
3.80586 -0.342981
3.81583 -0.344632
3.79433 0.000422218
3.74006 0.066444
3.67445 -0.332724
3.68939 -0.0634311
3.692 -0.0854482
3.68364 -0.127116
3.70155 -0.110872
3.73976 0.219546
3.74904 -0.0583458
3.78201 -0.14277
3.79351 -0.166797
3.79348 -0.133907
3.81555 0.0364534
3.80415 -0.0746924
3.81472 0.0922145
3.81488 0.220612
3.82155 -0.0665853
3.86182 0.092669
3.87326 0.0361335
3.89283 -0.211134
3.92339 -0.267105
3.9171 -0.250026
3.95738 -0.0706017
3.91235 -0.345511
3.93373 -0.154222
3.90564 -0.139665
3.89681 0.118657
3.90528 -0.0257182
3.94868 0.0274212
3.97215 -0.0227171
4.01373 -0.0372048
4.02276 -0.166904
4.05007 -0.0192002
4.05883 0.0900143
4.02691 -0.0143554
4.01944 0.228775
3.98914 0.36196
3.97161 0.0443912
3.99558 0.294282
4.01645 0.245903
4.04289 0.275129
4.07632 0.0738836
4.08966 0.0373431
4.10271 -0.0355973
4.10917 -0.0914562
4.07762 -0.168479
4.05843 -0.186827
4.1038 0.103466
4.07992 -0.23836
4.10319 -0.24849
4.12774 -0.220802
4.16765 -0.0274545
4.18891 0.00360627
4.16174 -0.124796
4.15179 -0.187335
4.16024 -0.154003
4.15295 -0.0506194
4.11764 -0.106544
4.09534 -0.278608
4.07229 -0.135305
4.10211 -0.183905
4.13532 0.164994
4.15446 0.137382
4.12596 -0.0481808
4.14216 0.026214
4.14409 -0.0834571
4.15041 0.0581648
4.13819 -0.0466535
4.1287 -0.141384
4.09483 -0.120862
4.05579 0.00351413
4.02032 -0.124902
3.97475 -0.0394114
3.96254 -0.0828532
3.93047 0.133576
3.93627 -0.183698
3.98629 0.0143231
3.98891 0.157679
3.99595 0.195702
4.02055 0.297019
4.0162 -0.0139779
4.01103 0.214999
3.97461 -0.261927
3.99413 -0.0284326
3.95733 -0.37858
3.97072 -0.268487
3.99075 -0.147538
3.98894 -0.224249
3.98407 -0.0565214
3.97143 -0.00234588
3.93994 0.0446498
3.8936 0.0241806
3.86992 0.120853
3.87836 0.109824
3.87525 0.164832
3.8442 0.0577793
3.88054 0.260057
3.90667 0.193756
3.94644 0.0148775
3.9523 0.22853
3.97046 0.281011
3.9781 -0.0386024
3.99707 0.16564
4.03293 0.154555
4.06753 0.253805
4.05299 0.390748
4.07841 0.278444
4.06921 0.270178
4.0428 0.194968
4.05658 0.207257
4.01282 -0.0508752
4.02268 -0.0283299
3.94818 -0.241067
3.96029 -0.0869018
3.96541 0.0704989
3.95309 -0.0523826
3.95974 -0.0282876
4.01533 0.139339
4.05589 0.0947844
4.07769 0.270433
4.06789 0.0565528
4.05263 0.119431
3.98581 -0.0810117
3.95676 -0.0772282
3.93703 -0.145138
3.9547 0.154617
3.96212 0.160788
3.92028 0.14776
3.9019 0.214233
3.87058 -0.133647
3.8528 -0.0330841
3.84542 0.0736059
3.83687 0.355751
3.83601 0.231406
3.86751 0.128354
3.87948 -0.147454
3.88366 -0.0724661
3.89765 0.0749637
3.89581 0.102147
3.8605 -0.0157146
3.83258 0.0637971
3.80844 -0.0285596
3.80279 -0.0896829
3.82033 -0.0551843
3.83565 0.0110089
3.83712 0.295512
3.83218 -0.0829909
3.83588 -0.0170853
3.85232 0.151985
3.82726 -0.0939058
3.82598 -0.177836
3.85497 -0.0768187
3.85632 -0.195103
3.89368 0.0694645
3.86466 -0.237822
3.88416 -0.0112651
3.85992 -0.0164921
3.85325 -0.0660543
3.83701 -0.135864
3.84973 -0.0554315
3.85158 -0.0775825
3.87109 -0.259716
3.89684 0.131703
3.92299 0.154969
3.92824 0.0106317
3.90187 -0.241713
3.88946 -0.0379522
3.89367 -0.0958278
3.9152 -0.0841514
3.93025 -0.125004
3.98123 -0.114144
4.04565 -0.0895816
4.09457 0.0943866
4.05541 0.0529597
4.00729 0.22059
3.97794 0.0803178
3.94744 -0.0033125
3.95046 -0.034028
4.03338 0.160375
4.08787 -0.0175149
4.15876 0.0719856
4.19968 0.0799761
4.2413 0.227069
4.25467 -0.00610377
4.26552 0.24273
4.25228 0.205194
4.22037 0.156393
4.2016 0.171154
4.20718 0.341122
4.21852 0.426798
4.22294 0.452925
4.24243 0.171394
4.25866 0.498587
4.28137 0.360179
4.25193 0.333243
4.25639 0.160552
4.24583 0.326561
4.24251 0.0347117
4.26256 -0.0217792
4.27247 0.124377
4.30365 0.243856
4.30155 0.0233627
4.29149 0.196091
4.27714 -0.0502742
4.26417 -0.214271
4.23834 -0.240607
4.24283 -0.118056
4.23182 0.0648304
4.16195 -0.240976
4.15448 -0.0449748
4.11773 0.0368734
4.10989 0.141132
4.10752 -0.123462
4.07237 -0.405555
4.14106 -0.173222
4.13331 -0.344713
4.11641 -0.407167
4.15446 -0.0841561
4.15276 -0.123097
4.16435 -0.240021
4.19689 -0.269191
4.23525 -0.462094
4.28644 -0.331873
4.28905 -0.392145
4.25999 -0.31409
4.22211 -0.109027
4.15405 -0.305662
4.07748 -0.462351
4.06724 -0.343516
4.02641 -0.504431
4.00194 -0.401759
4.019 -0.136051
4.04487 -0.0805898
4.03861 -0.144232
4.02612 -0.39187
4.04646 -0.300716
4.08453 -0.0519689
4.10338 -0.0472802
4.11938 -0.0707023
4.06543 -0.347149
4.06361 -0.210707
4.028 -0.379989
4.02553 -0.0720684
4.00913 -0.155637
4.01004 0.113357
3.98241 -0.0540193
3.97676 0.118326
3.95346 -0.187406
3.90977 -0.169912
3.94275 -0.145386
3.98258 -0.23894
4.05855 -0.256489
4.11474 -0.0525503
4.10254 -0.161766
4.07739 -0.126654
4.0703 -0.00284034
4.0672 0.0271713
4.0314 -0.2699
3.99219 -0.241624
3.9912 -0.11888
4.00089 -0.213734
4.04485 -0.0602475
4.07774 -0.215897
4.13141 -0.094346
4.15984 -0.268566
4.19324 -0.0259537
4.17704 -0.349041
4.17734 -0.494988
4.18641 -0.389214
4.15613 -0.489405
4.12678 -0.615351
4.11373 -0.412411
4.07863 -0.387759
4.02626 -0.61499
4.03973 -0.446449
4.02586 -0.488802
4.02571 -0.399409
4.04111 -0.374315
4.07975 -0.253654
4.12714 -0.00698629
4.1513 0.0580329
4.13632 -0.138235
4.15497 -0.104041
4.14422 0.0349682
4.07307 -0.427275
4.05956 -0.0498599
4.00636 -0.263682
3.9428 -0.127022
3.92791 0.187725
3.93315 0.121135
3.94131 -0.0850155
3.98294 0.0879864
3.98547 -0.154684
3.99982 -0.431537
4.05632 -0.166494
4.06576 -0.191715
4.06411 -0.0541152
4.05816 0.0652699
4.02141 -0.0702702
3.9888 0.04832
3.97336 -0.120467
3.92252 -0.155361
3.95608 -0.0925887
3.97206 -0.082709
3.97101 -0.289493
3.98446 -0.193448
3.98496 0.121701
3.94808 -0.0113281
3.9253 -0.0158326
3.95687 -0.0655459
3.99363 0.13101
3.97586 0.0068817
3.96262 0.138887
3.94111 0.107722
3.87446 -0.0113317
3.82332 0.239271
3.8002 -0.0361796
3.80913 -0.145805
3.82014 0.153838
3.81669 0.0721414
3.79241 -0.232741
3.76061 -0.129178
3.7512 -0.103961
3.72595 -0.00843073
3.73339 -0.0617779
3.74858 0.249965
3.78271 0.0560339
3.83883 0.0942691
3.85044 0.0455048
3.87327 0.0913762
3.8665 0.0322475
3.84055 0.28186
3.82502 0.117858
3.78829 0.0969207
3.78232 0.0823673
3.77017 0.0318212
3.82389 0.197535
3.85434 0.150666
3.87761 0.112492
3.88727 0.189574
3.87362 0.0938565
3.84446 -0.171747
3.84572 0.0306608
3.79177 0.00156187
3.77783 0.140889
3.78531 0.135264
3.77399 0.0793045
3.77475 -0.188196
3.81569 -0.121104
3.8459 -0.15983
3.87664 0.0279555
3.87179 0.0908975
3.85434 0.158592
3.84898 0.313908
3.86484 0.264481
3.86184 0.161134
3.8435 0.0318188
3.86922 0.0407684
3.88419 0.232613
3.88423 0.0613372
3.89017 -0.0303845
3.88898 0.0314204
3.85717 -0.250396
3.87676 0.289921
3.88556 0.264502
3.85986 0.13816
3.83464 0.247197
3.81056 0.166939
3.75093 0.441464
3.69185 0.123407
3.65872 0.0255333
3.61593 -0.153956
3.63418 0.012201
3.61193 -0.0362759
3.65201 0.0406388
3.6738 0.0828872
3.70497 0.318456
3.70136 0.158812
3.70789 0.331465
3.70274 0.0418509
3.7064 0.108751
3.71593 0.192524
3.72125 -0.0350106
3.73109 0.0222874
3.75781 0.0608716
3.76065 0.0195721
3.7635 0.158235
3.76951 0.299724
3.79566 -0.0215686
3.78999 0.119888
3.7719 0.101561
3.6974 -0.15909
3.69314 -0.0193282
3.65896 -0.00384757
3.63695 -0.205055
3.62479 0.142977
3.61059 -0.0598404
3.63454 0.0203176
3.6366 -0.251495
3.70895 0.133514
3.7437 -0.0877863
3.75486 -0.0477558
3.78609 0.152515
3.79152 0.0182814
3.77532 -0.0875762
3.79878 -0.130554
3.83684 0.0669616
3.85375 0.131737
3.88931 0.185795
3.88455 -0.215816
3.93549 -0.0166265
3.95675 0.117035
3.9708 -0.0723132
3.96569 -0.154426
3.95376 -0.0626422
3.91592 0.0642126
3.90466 -0.00430477
3.92924 -0.0376816
3.93974 -0.102884
3.95651 -0.186964
3.95611 -0.188479
3.96767 -0.235547
3.99184 -0.225049
3.96362 -0.208778
3.94422 0.023784
3.87127 -0.379338
3.87361 -0.128207
3.83576 -0.361556
3.80177 -0.292629
3.81245 -0.204008
3.84681 -0.202009
3.86251 -0.144556
3.88115 -0.246112
3.87399 -0.46166
3.93519 -0.111837
3.92664 -0.287089
3.96061 -0.238702
3.95302 -0.233115
3.94033 -0.107425
3.93707 -0.132079
3.92297 -0.298394
3.92732 -0.0217877
3.90137 -0.0767311
3.86777 -0.184562
3.85257 -0.0958539
3.83826 -0.113413
3.83243 0.0710286
3.86402 0.026092
3.87888 0.144516
3.8381 0.00727162
3.80309 0.0913789
3.80082 0.0221103
3.74873 -0.416019
3.78886 -0.0318744
3.81816 -0.110776
3.83879 -0.095998
3.81622 -0.0621383
3.76464 -0.4522
3.79293 -0.335963
3.82315 -0.282052
3.85186 -0.0867547
3.81293 -0.0429759
3.79938 -0.114971
3.81445 -0.199131
3.8358 -0.202494
3.87906 -0.229359
3.90441 -0.440314
3.96508 -0.292198
3.98658 -0.205538
3.9731 -0.380098
3.97466 -0.322178
3.98942 -0.298504
3.95315 -0.538658
3.96218 -0.371325
3.94267 -0.384633
3.91143 -0.374069
3.89189 -0.19133
3.85742 -0.283355
3.80549 -0.400205
3.78245 -0.327817
3.75983 -0.320402
3.72643 -0.353396
3.7246 -0.331131
3.77542 -0.248575
3.80872 -0.430158
3.82215 -0.287229
3.83869 -0.113026
3.83266 -0.08701
3.79666 -0.228453
3.7688 -0.114038
3.75121 -0.215955
3.77637 0.103026
3.79049 -0.0218789
3.79861 -0.164248
3.79621 -0.321803
3.79637 -0.177122
3.82706 0.122448
3.81857 -0.0985108
3.8334 -0.129419
3.85032 -0.122629
3.85108 0.102942
3.83363 -0.1236
3.80714 -0.333341
3.77408 -0.35442
3.79474 -0.0434838
3.7628 -0.106898
3.73378 -0.162966
3.74725 -0.15514
3.7663 0.0902548
3.79409 -0.082846
3.84821 0.0356258
3.85716 -0.0940395
3.83496 -0.41371
3.83982 -0.321417
3.81734 -0.353274
3.80279 -0.381352
3.78885 -0.175151
3.75023 -0.419687
3.74981 -0.362061
3.75471 -0.142628
3.73589 -0.409191
3.70944 -0.379408
3.72032 -0.337736
3.76825 -0.393168
3.76763 -0.457454
3.7957 -0.414037
3.83333 -0.396964
3.85776 -0.296552
3.81805 -0.578356
3.80574 -0.529439
3.79509 -0.343667
3.73037 -0.499023
3.73408 -0.367151
3.71046 -0.524721
3.74909 -0.299147
3.73082 -0.377702
3.74064 -0.475045
3.81307 -0.249828
3.83018 -0.367745
3.84945 -0.160154
3.79637 -0.489409
3.80849 -0.255872
3.80625 -0.142258
3.78468 -0.277575
3.81609 -0.221432
3.83424 -0.246338
3.79899 -0.544595
3.7827 -0.563382
3.78255 -0.532832
3.81345 -0.0456543
3.77127 -0.308614
3.75423 -0.30275
3.7161 -0.195067
3.66001 -0.523939
3.70852 -0.412884
3.72343 -0.300127
3.67507 -0.546263
3.71537 -0.0222977
3.675 -0.19564
3.66712 -0.277509
3.66012 -0.204657
3.66538 -0.264519
3.67602 -0.157108
3.68334 -0.396662
3.73034 -0.245727
3.689 -0.476661
3.7163 -0.340757
3.7132 -0.510052
3.73208 -0.148345
3.66482 -0.40953
3.64659 -0.261004
3.66578 -0.340126
3.68111 -0.356688
3.72568 -0.250408
3.74061 -0.231793
3.68543 -0.390168
3.63401 -0.491668
3.61064 -0.176911
3.54024 -0.436724
3.49923 -0.309631
3.50957 -0.390481
3.52986 -0.297368
3.55749 -0.322329
3.60299 -0.291352
3.56786 -0.575781
3.53164 -0.425302
3.55716 -0.262727
3.53171 -0.196957
3.49135 -0.303676
3.49065 -0.372211
3.48933 -0.470226
3.54906 -0.398433
3.61349 -0.28422
3.64902 -0.289398
3.68091 -0.272275
3.70436 -0.280064
3.68664 -0.498257
3.72334 -0.24919
3.66389 -0.49536
3.67862 -0.351006
3.70543 -0.27849
3.66884 -0.441633
3.70135 -0.394211
3.78651 -0.0831473
3.77879 -0.330488
3.81716 -0.137998
3.80242 -0.280954
3.80068 -0.19243
3.79383 -0.172585
3.78579 -0.143222
3.78323 -0.214643
3.79276 -0.444411
3.81472 -0.384094
3.86128 -0.437582
3.91701 -0.320985
3.9544 -0.0711481
3.88795 0.0250626
3.7935 -0.176249
3.75613 0.0336431
3.75012 0.0876525
3.76902 0.0858393
3.77584 -0.0552483
3.82235 0.0388271
3.80131 -0.181013
3.81818 -0.063341
3.80792 -0.250962
3.83829 0.21514
3.80282 0.0320436
3.74954 -0.137384
3.69989 -0.208186
3.71957 0.272328
3.72426 -0.114225
3.76115 0.15401
3.75372 -0.0401976
3.74176 0.0229641
3.72817 -0.175703
3.73706 -0.150641
3.70699 -0.365929
3.70794 -0.239994
3.71202 0.187075
3.67247 -0.0151863
3.65435 0.0387132
3.67385 0.0443624
3.6909 -0.115365
3.73783 -0.0599259
3.81135 0.23278
3.80755 0.259811
3.81537 -0.0240994
3.82249 -0.154199
3.84006 -0.0459264
3.84283 0.0312906
3.79997 0.0320956
3.80882 0.259419
3.7825 -0.139542
3.77321 0.314161
3.75762 0.198065
3.76323 0.288518
3.76539 0.312479
3.77792 0.24777
3.77479 0.392414
3.74402 0.0256873
3.71905 0.165334
3.68948 0.113067
3.66927 0.356658
3.59017 0.439439
3.60776 0.348679
3.62569 0.19281
3.58642 0.00651045
3.59623 0.221833
3.58723 -0.0425855
3.59138 0.0434046
3.57263 0.116903
3.59548 0.218424
3.61516 0.281577
3.66454 0.163662
3.68838 0.589772
3.71407 0.496563
3.70895 0.527514
3.63543 0.19255
3.60895 0.39677
3.56439 0.262227
3.5658 0.140502
3.58457 -0.0412086
3.66107 0.263994
3.70504 0.0591857
3.71344 -0.00846449
3.74092 0.123152
3.69463 0.337868
3.67605 0.0258236
3.68887 0.16392
3.70301 -0.0913762
3.73921 -0.0672469
3.80402 0.189104
3.76132 -0.148242
3.72368 -0.195473
3.7144 0.196669
3.65263 -0.00362819
3.67794 0.174174
3.74286 0.267784
3.78476 0.0486561
3.83026 0.0823438
3.85521 -0.0892116
3.87084 -0.0897562
3.84901 -0.16294
3.86925 0.000423253
3.86019 -0.00720066
3.86459 -0.0720928
3.87714 0.142997
3.87433 0.178757
3.9041 0.45057
3.90235 0.216349
3.88457 0.256026
3.81444 0.0441258
3.77751 0.184184
3.74585 0.017763
3.72439 0.0745457
3.7239 -4.3883e-05
3.76979 0.16694
3.76762 0.162176
3.7687 0.090435
3.78387 0.244093
3.78485 0.073072
3.78525 0.42481
3.77591 0.235492
3.72811 0.451241
3.72344 0.216823
3.69455 0.368593
3.71009 0.273951
3.68231 0.117803
3.6573 0.0828486
3.6317 0.207379
3.56831 0.451787
3.57862 0.145094
3.54108 0.217
3.50689 0.162184
3.4819 -0.0146006
3.50654 0.106425
3.54767 0.101339
3.58073 0.483911
3.62486 0.209916
3.64055 0.339459
3.66446 0.162852
3.62312 0.30689
3.64227 0.282014
3.65973 0.457175
3.6961 0.282152
3.71716 0.14685
3.70998 0.255378
3.67878 0.205066
3.66484 0.0595362
3.65248 0.150889
3.60919 -0.0196594
3.57096 0.0761765
3.554 0.0549487
3.54167 0.178898
3.54625 0.18502
3.5492 0.215212
3.52486 -0.00812993
3.51663 0.106496
3.53162 0.0469193
3.57402 0.139734
3.62591 0.192174
3.63692 -0.237194
3.64552 -0.0574481
3.65235 0.0203923
3.656 0.103851
3.64407 0.0219175
3.6376 0.257219
3.65206 0.124695
3.67766 0.0670395
3.67668 0.298926
3.70655 0.297385
3.72182 0.0853224
3.73489 0.0130682
3.76031 0.195414
3.74768 0.166633
3.74375 0.00833422
3.73116 0.270954
3.70426 0.443081
3.68633 0.0665805
3.6584 0.374426
3.6388 0.314597
3.59951 0.0735075
3.60427 0.320431
3.62905 0.170643
3.63408 -0.147
3.66538 0.091468
3.67836 0.203039
3.69644 0.004486
3.71288 0.0179805
3.73915 0.180706
3.71872 -0.0575545
3.74575 0.143428
3.72676 0.215022
3.70084 -0.0161266
3.71739 -0.0288742
3.72699 0.333006
3.69579 0.252981
3.6875 0.0538354
3.69812 0.165922
3.73618 0.269478
3.77897 0.200535
3.78686 0.272953
3.80586 0.207893
3.8084 0.0759376
3.85352 0.129347
3.86236 -0.180119
3.88494 -0.0879585
3.85581 -0.353243
3.84454 0.0489016
3.83488 0.223437
3.77842 0.154823
3.76561 0.0357325
3.78554 0.444196
3.80563 0.0958389
3.8337 0.228364
3.8666 0.441254
3.90338 0.294672
3.87451 -0.172728
3.89421 0.0465424
3.89326 0.00183341
3.86585 0.177282
3.85267 0.148745
3.82588 0.170959
3.79874 0.24493
3.83843 0.18511
3.83266 0.182746
3.85959 0.131713
3.86002 0.0954701
3.86663 0.0341021
3.84589 0.248084
3.8329 0.146911
3.82228 0.0476164
3.80258 0.196015
3.79683 0.245681
3.77939 -0.277133
3.78269 -0.241386
3.854 0.311204
3.83182 -0.332099
3.89675 -0.0262932
3.86996 0.39558
3.84416 0.0894569
3.83408 0.397848
3.86621 0.245823
3.84514 0.176818
3.88957 0.277401
3.89529 0.331204
3.87182 0.325331
3.85161 0.0258851
3.84786 0.211403
3.87842 0.140482
3.91819 0.355637
3.97989 0.21287
4.03375 -0.13557
4.07645 0.105396
4.06475 -0.166907
4.04333 0.203586
3.96378 0.263755
3.91794 0.0816657
3.95221 0.209626
3.9841 0.0552751
4.0124 0.227665
4.07602 0.345975
4.08723 0.290174
4.08746 0.10034
4.08077 0.300581
4.04621 0.159444
3.991 0.402123
3.95564 0.498807
3.90324 0.164131
3.86953 0.412578
3.82934 0.326887
3.82541 0.332464
3.80064 0.494743
3.80318 0.428502
3.82711 0.588823
3.82483 0.284314
3.80956 0.356542
3.78744 0.356281
3.77949 0.463996
3.74 0.298356
3.70692 0.591582
3.68107 0.304803
3.64925 0.327108
3.65945 0.396011
3.67205 0.467644
3.67896 0.318973
3.66841 0.304123
3.67943 0.119629
3.66713 0.36889
3.68027 0.300092
3.72167 0.345916
3.75145 0.386606
3.75645 0.562101
3.79064 0.46581
3.75498 0.29073
3.69814 0.349313
3.64761 0.408855
3.61463 0.609002
3.60564 0.50447
3.58188 0.271925
3.57608 0.391576
3.60281 0.303
3.59623 0.260705
3.61918 0.528834
3.63341 0.323212
3.68163 0.28862
3.76713 0.545644
3.75623 0.457139
3.76743 0.103312
3.77157 0.207666
3.74083 0.23812
3.70991 0.244761
3.74625 0.0712665
3.7691 0.0894003
3.73829 0.0427961
3.71839 0.279982
3.70028 0.0592349
3.66135 0.239961
3.67039 0.336185
3.68918 0.259553
3.7064 0.361384
3.69507 0.607714
3.6953 -0.00238983
3.74753 0.280448
3.75358 0.155185
3.7278 -0.0751109
3.74468 0.216891
3.78579 0.0781593
3.81077 0.151368
3.81914 0.160647
3.827 0.00652557
3.7678 -0.38897
3.78834 0.077854
3.73585 -0.149995
3.71656 0.107556
3.686 0.307611
3.69344 0.0753621
3.7361 0.294913
3.76615 0.114475
3.8398 0.227075
3.88815 0.340873
3.89105 0.174359
3.8721 0.163299
3.92877 0.110557
3.9446 0.235817
3.96076 0.339047
3.93457 0.194256
3.87702 0.119701
3.8316 0.0882846
3.83863 0.304742
3.80418 0.197861
3.80279 0.249425
3.78139 0.419146
3.71502 0.254345
3.68684 0.186914
3.66271 0.373325
3.64768 0.106674
3.67667 0.525047
3.7551 0.494436
3.80711 0.434962
3.8329 0.392786
3.83676 0.51687
3.80612 0.207384
3.78285 0.270228
3.72669 0.418983
3.69347 0.507318
3.68029 0.0550675
3.67979 0.486012
3.71476 0.28814
3.76814 0.610204
3.8082 0.704444
3.81625 0.479637
3.76925 0.473044
3.686 0.648544
3.67459 0.480613
3.62531 0.62702
3.60986 0.606624
3.56002 0.514884
3.55729 0.617437
3.53948 0.777153
3.56051 0.722023
3.57569 0.762585
3.58713 0.498363
3.56093 0.50761
3.52622 0.615132
3.54947 0.683404
3.589 0.534454
3.58612 0.795193
3.5802 0.59166
3.60137 0.498012
3.5637 0.533005
3.57077 0.678742
3.55055 0.553409
3.52759 0.614056
3.56493 0.4013
3.55807 0.242946
3.58455 0.405946
3.57811 0.30545
3.59547 0.412365
3.58779 0.0165414
3.60057 0.59877
3.60868 0.392659
3.58207 0.327872
3.54939 0.425347
3.54847 0.424699
3.54046 0.505933
3.57112 0.241778
3.56772 0.621591
3.58578 0.460754
3.63119 0.232875
3.64394 0.383551
3.61919 0.620049
3.63137 0.219158
3.62459 0.237591
3.63447 0.288513
3.62578 0.573751
3.61632 0.272783
3.62671 0.24294
3.61295 0.144316
3.60733 0.241719
3.58249 0.194021
3.51836 0.258551
3.53649 0.446792
3.52255 0.167874
3.49422 0.453624
3.44729 0.115926
3.41355 0.269658
3.41488 0.287208
3.46235 0.484641
3.49869 0.536203
3.51011 0.506171
3.50394 0.296592
3.51977 0.374098
3.51096 0.497821
3.50182 0.5166
3.49056 0.435026
3.4993 0.399613
3.46905 0.692801
3.46218 0.415257
3.47567 0.66056
3.52008 0.377311
3.54752 0.336005
3.52179 0.411347
3.50029 0.314907
3.50365 0.535484
3.55808 0.513334
3.61818 0.307251
3.62589 0.535583
3.67513 0.29098
3.67608 0.246711
3.67156 0.438337
3.66469 0.13586
3.652 0.31566
3.70016 0.288144
3.68816 0.555335
3.69124 0.38871
3.66739 0.676785
3.66479 0.392615
3.63889 0.538644
3.65249 0.385988
3.676 0.563274
3.71 0.459476
3.76059 0.280281
3.7968 0.536314
3.81624 0.366147
3.7837 0.492189
3.75206 0.541715
3.66939 0.387853
3.63581 0.602595
3.60525 0.193414
3.57649 0.494675
3.5661 0.507175
3.55717 0.561141
3.56794 0.512075
3.64468 0.407848
3.65403 0.391536
3.69176 0.321824
3.69334 0.553287
3.70474 0.312275
3.68886 0.604381
3.70474 0.566652
3.69778 0.465787
3.67399 0.696946
3.64174 0.143989
3.59938 0.263655
3.57396 0.454903
3.59818 0.472412
3.56033 0.650505
3.57949 0.453237
3.59608 0.323916
3.59409 0.376758
3.6224 0.349222
3.62223 0.411924
3.62379 0.444892
3.59301 0.295633
3.55903 0.438994
3.52795 0.388525
3.50392 -0.0126498
3.54167 0.350488
3.50752 0.647383
3.52475 0.449895
3.54314 0.62575
3.57067 0.318222
3.58878 0.318125
3.58336 0.361373
3.6011 0.547805
3.55743 0.58662
3.54211 0.388278
3.53916 0.456286
3.49801 0.4697
3.49814 0.482729
3.48391 0.686644
3.48631 0.638168
3.53602 0.247704
3.57123 0.318288
3.56968 0.131406
3.62067 0.43928
3.62864 0.442925
3.60273 0.279472
3.54703 0.593869
3.53561 0.490845
3.53658 0.370824
3.57561 0.115753
3.64139 0.367467
3.65624 0.393379
3.63085 0.385871
3.63459 0.0957038
3.68068 0.287425
3.72539 0.268834
3.71052 0.105342
3.70345 0.239906
3.679 0.60961
3.68739 0.741657
3.6993 0.335046
3.69075 0.177926
3.67797 0.335308
3.6403 0.2999
3.66222 0.161419
3.70226 0.158646
3.75143 -0.00837323
3.77659 0.484378
3.77041 0.224717
3.71725 0.0769459
3.72213 0.375456
3.7097 0.389407
3.67554 0.193154
3.65817 0.36032
3.67679 0.438018
3.62976 0.462853
3.60839 0.519348
3.58727 0.548998
3.60065 0.300354
3.61268 0.344239
3.62816 0.322274
3.65717 0.468311
3.67614 0.273788
3.69712 0.269157
3.70466 0.233624
3.74214 0.404519
3.74638 0.300223
3.77606 0.407617
3.82269 0.661758
3.82625 0.224138
3.81275 0.532992
3.8121 0.426842
3.83761 0.422195
3.85982 0.587073
3.88565 0.610868
3.91574 0.524294
3.92869 0.777981
3.92963 0.521195
3.90253 0.719905
3.90065 0.636091
3.89679 0.534541
3.84788 0.409965
3.82137 0.427237
3.82239 0.625505
3.82863 0.432066
3.82754 0.299338
3.77803 0.394232
3.75116 0.480312
3.7813 0.536915
3.80452 0.677732
3.84845 0.637333
3.86706 0.306282
3.84236 0.202694
3.82277 0.333886
3.79058 0.493979
3.80654 0.502944
3.77039 0.487389
3.77138 0.539119
3.78109 0.40056
3.84169 0.301196
3.8547 0.609747
3.8944 0.518907
3.91134 0.40553
3.92555 0.41266
3.91356 0.444591
3.87152 0.621007
3.82695 0.492786
3.83651 0.258326
3.79837 0.364492
3.77691 0.366943
3.75968 0.50093
3.79586 0.478409
3.83742 0.759736
3.893 0.294803
3.9157 0.125548
3.93965 0.347187
3.88307 0.458367
3.82068 0.412064
3.79717 0.295987
3.77481 0.330151
3.74882 0.135936
3.78413 0.478811
3.7914 0.451949
3.83708 0.285581
3.8448 0.30672
3.83369 0.447666
3.79643 0.45938
3.77114 0.478351
3.74119 0.331872
3.7065 0.274228
3.69939 0.119025
3.69734 0.500944
3.72928 0.297573
3.74212 0.417615
3.77711 0.392017
3.74753 0.446329
3.70689 0.654936
3.72145 0.492309
3.75313 0.184659
3.79026 0.220887
3.827 0.56394
3.81627 0.352692
3.80059 0.223779
3.76212 0.205325
3.70306 0.485761
3.66657 0.245568
3.67099 0.377259
3.68145 0.340572
3.71823 0.223269
3.72126 0.440639
3.73747 0.624006
3.70486 0.757821
3.65454 0.592664
3.65079 0.508065
3.6571 0.357693
3.69623 0.260545
3.70244 0.426615
3.67731 0.434537
3.65699 0.503226
3.65087 0.378706
3.64594 0.511383
3.65657 0.318624
3.67457 0.647565
3.66569 0.700548
3.66579 0.489192
3.64728 0.51545
3.69013 0.336341
3.66784 0.771655
3.66601 0.576574
3.62822 0.300574
3.61124 0.210956
3.59399 0.520319
3.62462 0.43852
3.64558 0.262221
3.62376 0.363288
3.64407 0.50818
3.61859 0.35341
3.61333 0.608385
3.5999 0.451697
3.65442 0.325036
3.68239 0.538765
3.72234 0.493271
3.72747 0.565086
3.69132 0.495435
3.62922 0.55646
3.5849 0.343505
3.58363 0.496354
3.59444 0.590164
3.60155 0.701241
3.59689 0.777672
3.66256 0.587882
3.65508 0.865585
3.70885 0.433876
3.7282 0.320833
3.71509 0.637435
3.66314 0.593201
3.63946 0.502914
3.62491 0.587608
3.55771 0.358666
3.49973 0.306782
3.45646 0.241564
3.49754 0.603833
3.53049 0.51564
3.54539 0.313972
3.53419 0.509268
3.52727 0.351138
3.51332 0.204379
3.53757 0.301074
3.57899 0.122271
3.5804 0.30828
3.58943 0.471166
3.59728 0.420591
3.55809 0.296523
3.53295 0.54322
3.49537 0.374844
3.51936 0.283757
3.54148 0.486971
3.57997 0.250758
3.54273 0.37971
3.54696 0.255431
3.52109 0.418075
3.48384 0.202403
3.50647 0.35881
3.52651 0.355664
3.54909 0.141264
3.56257 0.426404
3.56933 0.221631
3.5345 0.309613
3.5364 0.174588
3.49234 0.245038
3.52663 0.105178
3.52789 0.450176
3.54612 0.0630418
3.51863 0.410407
3.52114 0.421744
3.4813 0.184038
3.44714 -0.0283657
3.4949 0.334776
3.51594 0.0653292
3.55949 0.119073
3.60393 0.208968
3.63804 0.178793
3.63074 0.19173
3.58805 0.343407
3.53875 0.408172
3.50175 0.522935
3.46619 0.359485
3.46759 0.376205
3.46501 0.200168
3.44935 0.250915
3.43814 0.1614
3.42117 0.181688
3.43994 0.118217
3.43889 0.138527
3.44199 0.0381452
3.46344 0.361407
3.45725 0.210371
3.4609 0.295222
3.46249 0.323917
3.40355 0.179535
3.38851 -0.0862023
3.44874 -0.140122
3.46652 0.110991
3.49594 0.269143
3.48162 0.146392
3.53741 0.305357
3.58047 0.135864
3.63577 0.156051
3.69095 0.257343
3.73744 0.0073636
3.77551 0.343444
3.75591 0.437218
3.71037 0.160986
3.68381 0.227741
3.69333 0.351755
3.71873 0.108794
3.73893 0.0561832
3.76439 0.326657
3.76001 0.176629
3.72523 0.23198
3.72482 0.114528
3.73502 0.214955
3.78198 0.317149
3.81172 0.255911
3.871 0.41331
3.89852 0.581156
3.99379 0.183347
3.99516 0.20125
3.99967 0.0315699
3.98559 0.129326
3.9491 -0.0696401
3.90667 0.31116
3.88766 0.0978288
3.8658 0.285158
3.84299 0.549828
3.81832 0.501474
3.81699 0.317766
3.7816 0.509051
3.76954 0.256365
3.75893 0.605544
3.72437 0.584266
3.72244 0.616262
3.6988 0.500395
3.69876 0.461942
3.70753 0.468662
3.68562 0.423107
3.67813 0.289498
3.68667 0.229196
3.70383 0.377788
3.70451 0.424023
3.71079 0.48744
3.7323 0.259025
3.69776 0.55555
3.66144 0.453042
3.61247 0.63757
3.61447 0.450373
3.62792 0.391886
3.62468 0.595174
3.66183 0.408885
3.69263 0.640478
