# Supplementary material for: Stochastic bond dynamics facilitates alignment of malaria parasite at erythrocyte membrane upon invasion
Source: eLife. 2020 May 18;9:e56500. doi: 10.7554/eLife.56500 (PMC7269671; doi:10.7554/eLife.56500)
Supplement: Figure 2—source data 1. [file elife-56500-fig2-data1.zip › PARA_POSITIONS/pos99.dat]

3.97834 0.904664
3.91541 1.11559
3.94778 0.971813
3.90725 1.0535
3.93651 0.800957
3.86631 0.896488
3.78887 1.08013
3.80616 0.956818
3.76066 1.04011
3.72928 1.03109
3.71104 0.970253
3.68469 0.933094
3.64526 0.992162
3.69416 0.773207
3.72551 0.630482
3.70226 0.753682
3.70746 0.781517
3.71335 0.790209
3.72128 0.851199
3.74019 0.820762
3.73559 0.848847
3.72699 0.812241
3.67351 1.00827
3.7177 0.831287
3.71007 0.851599
3.69025 0.868431
3.68932 0.794788
3.65003 0.852941
3.63426 0.881524
3.67232 0.696204
3.60873 0.957868
3.63549 0.914388
3.66154 0.939898
3.71314 0.809947
3.71138 0.863486
3.70514 0.97088
3.74318 0.889871
3.76535 0.849222
3.72567 1.03384
3.78236 0.825712
3.76861 0.952568
3.80123 0.929298
3.77757 1.05815
3.84252 0.820815
3.83075 0.771145
3.80449 0.659909
3.75481 0.75458
3.72564 0.868727
3.73091 0.865012
3.70426 0.898538
3.72141 0.775114
3.66849 0.934574
3.66166 0.872671
3.70277 0.650043
3.67115 0.806912
3.58666 1.09259
3.60458 0.979777
3.64363 0.748745
3.61761 0.709275
3.60174 0.622433
3.5435 0.811958
3.55649 0.790964
3.61106 0.692643
3.64948 0.667414
3.6485 0.800722
3.65023 0.896524
3.70587 0.683591
3.68507 0.714211
3.66767 0.74037
3.69277 0.673529
3.72083 0.643919
3.72229 0.717836
3.69228 0.810059
3.66498 0.820205
3.6723 0.719204
3.63372 0.865252
3.61716 0.922577
3.6223 0.937649
3.68866 0.681172
3.61823 0.958761
3.69169 0.677634
3.68149 0.788693
3.75691 0.511212
3.74779 0.778268
3.76928 0.864791
3.85889 0.740379
3.8933 0.813084
3.93934 0.737443
3.93456 0.910972
3.86521 1.18334
3.93921 0.985212
3.92952 0.9816
3.89797 1.02202
3.87231 0.965937
3.83654 0.97368
3.77101 1.19173
3.79294 1.09685
3.83515 0.876376
3.78393 0.950329
3.76833 0.973329
3.74665 1.00349
3.70867 1.10522
3.66426 1.20105
3.6973 1.10524
3.75217 0.93565
3.74079 1.03922
3.7914 0.903098
3.79964 0.862857
3.76765 0.92757
3.7856 0.734521
3.73592 0.822966
3.69079 0.945741
3.66746 1.01855
3.66126 1.00776
3.69699 0.880544
3.67037 1.01071
3.74259 0.827289
3.72609 0.969554
3.69287 1.05208
3.72985 0.860599
3.70086 0.881357
3.69849 0.85509
3.64237 1.04813
3.64766 1.11272
3.70566 1.06734
3.77686 1.07638
3.85472 1.10943
3.93542 1.08959
3.93701 1.24463
3.98256 1.22353
4.02496 1.17495
4.0674 1.07451
3.99028 1.23755
3.96817 1.14739
3.87014 1.16043
3.8411 1.05064
3.81074 1.05527
3.82283 0.993217
3.8205 0.990865
3.72495 1.2213
3.70019 1.24472
3.7615 1.05242
3.71522 1.25335
3.77014 1.25926
3.7661 1.41242
3.86457 1.28162
3.84343 1.40845
3.88823 1.29391
3.88706 1.22205
3.82167 1.33321
3.81624 1.26903
3.87049 1.10931
3.8362 1.20446
3.91378 0.933046
3.87843 1.1272
3.87513 1.204
3.90858 1.14322
3.92786 1.17738
3.96842 1.12371
3.93617 1.19904
3.94151 1.16072
3.92455 1.19244
3.86567 1.36432
3.88743 1.33713
3.90512 1.26345
3.83559 1.42972
3.77471 1.54906
3.81015 1.43704
3.7781 1.46393
3.7832 1.41276
3.78954 1.37376
3.85901 1.2021
3.90366 1.11994
3.82714 1.38733
3.86424 1.27153
3.81626 1.38206
3.91263 1.04158
3.81343 1.34949
3.83392 1.34705
3.77591 1.47039
3.83037 1.29656
3.82557 1.29572
3.81826 1.32746
3.86524 1.21651
3.79284 1.36565
3.80559 1.28987
3.78097 1.29982
3.73797 1.34186
3.76544 1.1858
3.74921 1.13435
3.68945 1.20444
3.7132 1.03857
3.70741 1.03945
3.70221 1.06022
3.68904 1.11203
3.6857 1.19106
3.67571 1.28136
3.62123 1.44527
3.61404 1.53185
3.69246 1.42507
3.73871 1.33822
3.72292 1.34877
3.73371 1.30927
3.77256 1.16966
3.75808 1.13366
3.72664 1.11425
3.6028 1.32801
3.66976 1.0929
3.61644 1.17624
3.65491 1.02372
3.67031 0.959335
3.64481 0.980348
3.67917 0.872849
3.66868 0.95921
3.71262 0.861927
3.64998 1.13554
3.6586 1.11785
3.69416 1.04447
3.65106 1.13093
3.60791 1.22452
3.61622 1.21531
3.65419 1.18405
3.67359 1.15526
3.73838 1.04893
3.77059 0.974579
3.76757 0.959805
3.67871 1.13124
3.65274 1.16654
3.5901 1.28069
3.61199 1.13772
3.63139 1.03187
3.55353 1.24182
3.62749 1.15003
3.72619 0.984712
3.7835 0.968331
3.72635 1.18315
3.75609 1.10448
3.77514 1.02451
3.70681 1.17517
3.64455 1.26295
3.67933 1.12206
3.5624 1.43869
3.69315 1.20536
3.75513 1.13267
3.73266 1.25585
3.8444 1.01062
3.86238 0.967107
3.80539 1.14659
3.81289 1.11271
3.74646 1.25312
3.78777 1.09472
3.82567 0.909177
3.7327 1.10746
3.72008 1.0773
3.74905 0.971497
3.75206 1.00908
3.74178 1.16138
3.82549 1.07163
3.86936 1.17825
3.88958 1.18643
3.91471 0.995579
3.85581 0.989191
3.75036 1.11666
3.74826 0.990685
3.7393 0.913354
3.71569 0.990353
3.81032 0.833657
3.79252 1.02111
3.87632 0.774063
3.88687 0.861046
3.86607 0.961619
3.86211 0.933297
3.78102 1.03998
3.75084 0.964692
3.71019 0.971101
3.7202 0.829702
3.65224 1.04548
3.72181 0.944494
3.77872 0.975201
3.78346 1.08197
3.83766 1.00386
3.75197 1.2039
3.77858 1.05657
3.70988 1.21519
3.67135 1.2805
3.74974 1.11002
3.74172 1.20616
3.80977 1.12095
3.84502 1.12267
3.93653 0.944568
3.94912 0.888087
3.88921 1.01054
3.82549 1.13893
3.81966 1.09995
3.81616 1.05529
3.80493 1.08958
3.82112 1.06984
3.85708 1.02527
3.88071 1.06121
3.89884 0.982471
3.89676 0.898593
3.82698 0.991931
3.8003 0.857049
3.64928 1.15063
3.61792 1.17534
3.70957 0.98572
3.73322 1.03741
3.78397 0.985045
3.79553 1.11327
3.92235 0.827505
3.84345 1.08395
3.84592 1.06403
3.81974 1.0734
3.81656 1.07092
3.80257 0.99502
3.75951 1.00786
3.77923 0.891951
3.80856 0.702903
3.77767 0.85346
3.76846 0.9334
3.83822 0.814616
3.82121 0.92634
3.8254 0.904554
3.80447 0.97737
3.76868 1.14717
3.83498 1.15507
3.93695 1.01336
3.9374 1.09447
4.00129 0.936331
3.94368 1.10189
3.9276 0.990158
3.82931 1.03777
3.77413 0.967511
3.76924 0.89939
3.80984 0.694344
3.72736 0.942524
3.73518 0.944471
3.82007 0.636149
3.7582 0.862621
3.75983 0.831672
3.76339 0.805945
3.7099 1.09872
3.75172 1.06565
3.78841 1.03381
3.83342 0.894928
3.86378 0.783371
3.79926 0.995356
3.81162 0.92164
3.811 0.87797
3.8006 0.859865
3.85133 0.623143
3.79328 0.749058
3.80525 0.650308
3.7486 0.878752
3.76057 0.91484
3.77692 0.879786
3.81674 0.708458
3.79518 0.754161
3.79506 0.724111
3.76047 0.775186
3.72447 0.835081
3.68493 0.892025
3.65186 0.969785
3.72639 0.680765
3.68008 0.882741
3.65476 0.898183
3.63829 0.837386
3.59072 1.00009
3.62679 0.908168
3.64353 0.940413
3.6555 1.0227
3.78433 0.793114
3.82244 0.827415
3.85867 0.737722
3.80605 0.920929
3.78728 1.01089
3.84755 0.829013
3.80323 0.941039
3.85305 0.792664
3.80164 1.03503
3.78922 1.05911
3.80903 0.926167
3.72905 1.08176
3.69834 1.14346
3.69119 1.13687
3.70643 1.0493
3.72788 0.981396
3.71204 1.06469
3.76737 0.907109
3.72381 1.11338
3.78792 0.984017
3.6998 1.23848
3.70524 1.21351
3.72062 1.15311
3.67509 1.20437
3.64165 1.24467
3.64662 1.16752
3.62439 1.22296
3.62718 1.18724
3.688 0.988635
3.6457 1.10896
3.70747 0.972661
3.66293 1.16752
3.65562 1.2287
3.73661 1.08836
3.76461 1.04226
3.75558 1.13443
3.79518 1.06328
3.7502 1.25448
3.7726 1.16327
3.7931 1.03035
3.71928 1.09908
3.70643 1.05977
3.6596 1.13351
3.69833 0.996437
3.7025 0.95543
3.7395 0.891254
3.72801 0.944994
3.77649 0.897853
3.76045 1.09625
3.74222 1.24736
3.90352 0.898127
3.88672 0.946534
3.8934 0.736007
3.79261 0.961435
3.81841 0.838338
3.801 0.819042
3.81193 0.796185
3.84339 0.765524
3.87852 0.692941
3.92468 0.743544
4.01045 0.617708
4.05132 0.609528
4.02978 0.749816
3.97072 0.932284
3.91831 0.875527
3.88443 0.817413
3.8547 0.875333
3.80559 1.0665
3.82717 1.01563
3.91148 0.747642
3.85977 0.80134
3.80552 0.933207
3.85217 0.746969
3.83601 0.821475
3.81202 0.865458
3.85741 0.553335
3.8381 0.582924
3.80735 0.694829
3.83215 0.592453
3.74966 0.881155
3.71843 0.840944
3.71009 0.712111
3.58609 1.01037
3.59061 1.04777
3.67411 0.924016
3.66814 0.985163
3.73479 0.937092
3.72145 1.0654
3.67418 1.24104
3.73786 1.18361
3.76652 1.04624
3.6679 1.15828
3.64182 1.15252
3.64624 1.16136
3.66311 1.16091
3.74303 0.98662
3.70288 1.09485
3.73675 1.0399
3.70686 1.00924
3.58619 1.2577
3.69067 1.04301
3.65534 1.14665
3.75156 0.918415
3.77733 0.832403
3.71934 0.97341
3.65688 1.14765
3.62141 1.19296
3.60221 1.23622
3.64841 1.12944
3.64009 1.12402
3.55328 1.29172
3.56905 1.24279
3.59116 1.22958
3.55488 1.30871
3.56648 1.27433
3.60218 1.18672
3.64343 1.1585
3.68176 1.10903
3.67529 1.1293
3.68044 1.11288
3.60594 1.24653
3.67979 1.01423
3.63479 1.12595
3.54752 1.31178
3.65014 1.05882
3.56548 1.23877
3.58832 1.12247
3.54405 1.16595
3.4976 1.25
3.57583 1.09306
3.57391 1.13749
3.50078 1.28322
3.58314 1.17329
3.56988 1.19351
3.58934 1.21556
3.59844 1.11948
3.61002 1.12471
3.6274 1.15207
3.64138 1.17168
3.64665 1.19741
3.64979 1.19689
3.59024 1.32296
3.61386 1.25633
3.62589 1.23945
3.54978 1.42314
3.57973 1.35885
3.49606 1.43957
3.52797 1.34567
3.43553 1.49895
3.46011 1.45214
3.38608 1.5282
3.3988 1.48474
3.49006 1.26729
3.43246 1.29903
3.32987 1.401
3.32301 1.38006
3.32012 1.34797
3.36194 1.27416
3.38611 1.23965
3.343 1.30858
3.42735 1.16356
3.47678 1.15319
3.47931 1.25667
3.42078 1.42976
3.47001 1.3937
3.43816 1.46563
3.55978 1.22624
3.58212 1.1652
3.5639 1.15932
3.56842 1.09969
3.56973 1.05646
3.49164 1.22993
3.46295 1.25532
3.46353 1.24238
3.49529 1.23852
3.58857 1.06286
3.61283 1.13432
3.66266 1.15167
3.71403 1.18103
3.66384 1.38145
3.67395 1.41715
3.69894 1.36578
3.65253 1.43752
3.64938 1.37979
3.65093 1.38269
3.71115 1.31102
3.67847 1.41459
3.70868 1.37648
3.64701 1.47096
3.67194 1.33877
3.59796 1.38941
3.55813 1.38963
3.59861 1.26056
3.45886 1.48983
3.54304 1.27467
3.59014 1.09297
3.4628 1.29558
3.51746 1.25711
3.65475 0.943228
3.55205 1.19499
3.66971 0.935573
3.61334 0.987942
3.53961 1.18118
3.63756 0.977511
3.65986 0.939285
3.56263 1.22624
3.62339 1.22783
3.71304 1.20571
3.71615 1.299
3.70851 1.28902
3.75925 1.10727
3.70113 1.08026
3.58346 1.23344
3.56713 1.13854
3.51548 1.13281
3.48883 1.11917
3.50485 1.04861
3.48453 1.03341
3.49424 0.935755
3.44669 1.0941
3.40813 1.14426
3.43066 1.17289
3.4902 1.07241
3.46479 1.1349
3.48044 1.0517
3.5151 1.00341
3.52963 0.93242
3.52997 0.912889
3.47687 0.989547
3.48069 0.998873
3.54989 0.886957
3.60565 0.830667
3.61577 0.878222
3.63023 0.929026
3.63623 0.938379
3.60438 0.979447
3.60081 0.857714
3.54507 0.909629
3.53923 0.876803
3.49897 0.92056
3.53636 0.844958
3.56983 0.831772
3.5396 0.9992
3.58726 0.924026
3.66285 0.808497
3.6718 0.82412
3.6239 0.910601
3.63565 0.706948
3.51931 0.914407
3.49668 0.927808
3.52704 0.717028
3.49511 0.795368
3.52973 0.706356
3.55032 0.644289
3.48251 0.90722
3.54894 0.817653
3.56905 0.844913
3.59822 0.789726
3.58616 0.876465
3.6257 0.710871
3.51645 0.95839
3.52665 0.864933
3.5272 0.905948
3.54854 0.879709
3.50668 1.00317
3.54476 0.905027
3.59204 0.870742
3.64483 0.850657
3.65303 0.996644
3.73576 0.771204
3.7013 0.916881
3.74471 0.795719
3.69426 0.917036
3.61192 1.00654
3.63777 0.782098
3.53985 0.911885
3.52494 0.740885
3.48048 0.742773
3.44481 0.750744
3.45755 0.648753
3.43631 0.753441
3.46874 0.756997
3.54251 0.70297
3.5527 0.768634
3.57019 0.764349
3.5722 0.730805
3.53668 0.788561
3.48814 0.808593
3.4283 0.750351
3.3394 0.842863
3.36292 0.802773
3.40112 0.738695
3.40682 0.736696
3.41125 0.736252
3.42407 0.688141
3.35762 0.903414
3.39253 0.787099
3.37809 0.85434
3.38996 0.873179
3.39953 0.943957
3.49344 0.728613
3.46545 0.832105
3.48698 0.740959
3.44128 0.8447
3.41267 0.745001
3.33899 0.972274
3.48253 0.736826
3.44881 0.914651
3.47313 0.937056
3.53131 0.833074
3.48218 0.905153
3.46303 0.914371
3.43743 0.908021
3.37355 0.967257
3.31951 0.926054
3.38006 0.705141
3.33556 0.825534
3.3622 0.767114
3.37911 0.820506
3.39598 0.891129
3.46943 0.760296
3.47983 0.860511
3.53901 0.761485
3.5181 0.760104
3.48947 0.800231
3.49631 0.770481
3.44773 0.889593
3.48487 0.81371
3.48956 0.883002
3.44572 1.07482
3.56818 0.842682
3.58717 0.85876
3.54946 1.03955
3.51259 1.07659
3.42016 1.15572
3.45112 1.03959
3.44897 1.03387
3.37817 1.23157
3.47431 1.07222
3.50393 1.10656
3.60965 0.81102
3.49357 1.08416
3.53804 0.938268
3.51229 0.974883
3.49737 0.964488
3.46617 1.05091
3.50354 0.954422
3.41532 1.11548
3.42866 0.9452
3.37624 1.01965
3.34743 1.0716
3.40919 0.981174
3.41659 1.02004
3.44983 0.980326
3.45475 0.975156
3.50648 0.840301
3.48269 0.961816
3.46629 1.02901
3.51132 0.964412
3.45727 1.14047
3.50051 0.957395
3.48606 1.02031
3.52673 0.983234
3.48971 1.0634
3.48941 1.05848
3.50726 0.959175
3.47516 1.03501
3.48154 0.985962
3.47427 0.969894
3.44082 1.03296
3.44539 1.02057
3.41882 1.13958
3.51997 0.963196
3.5268 0.99944
3.57289 0.917847
3.59177 0.995428
3.6568 0.921051
3.58798 1.15216
3.59127 1.16021
3.68811 0.979533
3.6091 1.19345
3.65338 1.14415
3.66148 1.04518
3.62815 1.04895
3.56623 1.13391
3.56173 1.0521
3.54464 1.01555
3.60136 0.792184
3.49712 1.06677
3.45858 1.09119
3.43269 0.984163
3.4183 0.958559
3.40422 0.879946
3.45101 0.664781
3.37292 0.949377
3.48754 0.729654
3.45146 0.969466
3.49301 0.95942
3.51572 0.959214
3.44323 1.16379
3.4956 1.08757
3.43058 1.2438
3.45971 1.15026
3.48843 1.05626
3.51869 0.992738
3.46934 1.10509
3.5307 0.93344
3.41983 1.20721
3.49373 1.12757
3.43743 1.27167
3.50933 1.10985
3.51802 1.04615
3.46593 1.13797
3.47999 1.09033
3.39957 1.3123
3.51083 1.11577
3.53282 1.08498
3.46464 1.18907
3.50212 0.991839
3.44991 1.05776
3.51588 0.89299
3.45975 1.10854
3.53331 0.988157
3.57135 1.04876
3.65313 0.926438
3.60502 1.07938
3.61186 1.02074
3.61048 1.05778
3.58449 1.11342
3.6109 1.00008
3.57878 1.00158
3.52211 1.00289
3.44377 1.14686
3.5174 0.977712
3.49121 1.06549
3.49585 1.04191
3.52663 0.95808
3.44484 1.11201
3.47678 1.05029
3.44813 1.1291
3.44929 0.994325
3.46025 0.844597
3.38461 1.02684
3.36252 1.02164
3.38242 0.935573
3.39147 0.902072
3.37784 0.952165
3.31714 1.17137
3.342 1.09935
3.36651 1.009
3.37543 0.990565
3.27741 1.1897
3.31995 0.963566
3.2293 1.00752
3.20234 0.989051
3.19134 0.928034
3.19254 0.950105
3.24408 0.896434
3.24351 1.06074
3.24968 1.14514
3.32275 1.08623
3.44813 0.811624
3.28453 1.24862
3.32076 1.09778
3.30703 1.09772
3.2081 1.31272
3.32601 1.07708
3.32055 1.14431
3.32233 1.21637
3.31828 1.28202
3.31834 1.25212
3.32361 1.20051
3.30977 1.15928
3.32333 1.13266
3.29718 1.21676
3.28292 1.30157
3.393 1.13945
3.4307 1.15651
3.33001 1.39428
3.3851 1.25059
3.39859 1.16205
3.3591 1.20385
3.40395 1.16525
3.43788 1.1209
3.32509 1.38887
3.3667 1.30917
3.40427 1.26075
3.43263 1.23537
3.34213 1.41159
3.36783 1.2888
3.26252 1.43181
3.32464 1.23939
3.35625 1.09147
3.32884 1.18344
3.37989 1.10342
3.3853 1.06055
3.32572 1.16492
3.35725 1.02097
3.29952 1.08611
3.27398 1.06599
3.2187 1.19442
3.21475 1.21106
3.19909 1.17248
3.23007 1.05474
3.20536 1.13363
3.25019 1.00881
3.15 1.25967
3.2268 1.08988
3.226 1.08533
3.25942 1.00538
3.25502 1.01006
3.20402 1.14209
3.10077 1.36868
3.19056 1.1352
3.14735 1.23567
3.17197 1.18223
3.13691 1.24614
3.08013 1.32379
3.11104 1.22736
3.2068 1.02834
3.19249 1.07459
3.17686 1.14024
3.12809 1.28906
3.11756 1.34456
3.13957 1.26701
3.1316 1.28449
3.16301 1.2512
3.17362 1.26118
3.24094 1.13958
3.20609 1.2255
3.26437 1.05872
3.1922 1.15775
3.24785 1.04333
3.23963 1.12322
3.29339 1.05832
3.26818 1.21672
3.32191 1.2222
3.28969 1.35291
3.42556 1.19126
3.41597 1.3073
3.42626 1.27274
3.38718 1.35355
3.40688 1.25952
3.32635 1.39798
3.34225 1.35089
3.28708 1.46206
3.31825 1.42624
3.32859 1.37058
3.28298 1.44143
3.32388 1.34667
3.37646 1.18803
3.26692 1.36607
3.26385 1.29658
3.35067 1.12456
3.30983 1.27469
3.40094 1.21506
3.33868 1.37325
3.3939 1.27707
3.37331 1.31116
3.37539 1.32266
3.3169 1.43493
3.32574 1.44148
3.31786 1.4325
3.30831 1.38018
3.22891 1.40835
3.217 1.44107
3.36521 1.20339
3.32821 1.31925
3.34617 1.34431
3.36272 1.38538
3.37115 1.37462
3.41206 1.31525
3.36232 1.47873
3.43404 1.38014
3.43841 1.39406
3.49356 1.31203
3.50635 1.26938
3.48715 1.22277
3.27329 1.54599
3.36236 1.35329
3.36182 1.33387
3.32818 1.40066
3.36314 1.34193
3.22739 1.59527
3.29272 1.5435
3.38254 1.4585
3.35327 1.51058
3.39415 1.43678
3.35439 1.4893
3.35777 1.48466
3.33547 1.50802
3.41814 1.41649
3.47643 1.37833
3.53953 1.29876
3.49284 1.41184
3.49312 1.41478
3.57235 1.24661
3.52358 1.36801
3.48167 1.40373
3.48255 1.42057
3.43502 1.45519
3.48463 1.25107
3.34859 1.411
3.3497 1.31159
3.31669 1.30467
3.363 1.16969
3.27335 1.3199
3.26047 1.32232
3.27836 1.30655
3.25036 1.43663
3.30889 1.41232
3.32226 1.46081
3.28975 1.55048
3.25199 1.58127
3.2352 1.59524
3.1985 1.64531
3.33778 1.36795
3.26566 1.51156
3.35968 1.29342
3.30858 1.41774
3.31779 1.35463
3.33563 1.26321
3.22694 1.46663
3.20021 1.44778
3.19939 1.36672
3.22459 1.23123
3.17558 1.28195
3.18145 1.21091
3.04523 1.4387
3.11677 1.2415
3.06402 1.35021
3.09898 1.22828
3.0877 1.20987
3.01354 1.30947
3.00157 1.23956
2.96147 1.23647
2.95116 1.16837
2.95411 1.05031
2.93028 1.02367
2.86023 1.14061
2.89771 1.00807
2.90012 0.877816
2.85033 0.882926
2.86056 0.753451
2.82084 0.857209
2.84568 0.748692
2.81333 0.756341
2.73557 0.93669
2.67555 1.05811
2.72549 0.951801
2.73618 0.96048
2.7693 0.866495
2.72377 1.01583
2.77415 0.87645
2.78061 0.867313
2.76591 0.943968
2.7937 0.847997
2.78694 0.827098
2.78165 0.815228
2.78334 0.744545
2.73511 0.861839
2.72058 0.897281
2.77102 0.747805
2.74897 0.762216
2.75552 0.584966
2.65583 0.84616
2.67985 0.694681
2.67172 0.685274
2.63301 0.745627
2.67899 0.599233
2.64625 0.736544
2.63377 0.836357
2.70674 0.55627
2.66338 0.650624
2.58849 0.867013
2.64862 0.714627
2.64876 0.807096
2.6592 0.81751
2.65376 0.775829
2.59745 0.915223
2.66473 0.778088
2.71722 0.627331
2.74706 0.531114
2.69779 0.765146
2.69389 0.792294
2.70283 0.6978
2.68352 0.699361
2.63295 0.775837
2.62644 0.68841
2.61484 0.687697
2.63027 0.666946
2.5882 0.837002
2.61527 0.809916
2.67801 0.667812
2.67591 0.801691
2.69768 0.816178
2.70732 0.784995
2.68581 0.760829
2.6694 0.745781
2.68757 0.616132
2.65115 0.728519
2.6458 0.687519
2.67213 0.572399
2.64269 0.718794
2.63468 0.714296
2.60662 0.774749
2.65764 0.600548
2.61777 0.782468
2.63118 0.715603
2.6381 0.631454
2.61221 0.653275
2.61687 0.591123
2.59414 0.68092
2.63242 0.539298
2.62876 0.606176
2.64435 0.633402
2.65306 0.646913
2.65387 0.57256
2.62317 0.700688
2.69079 0.487361
2.6586 0.684569
2.67143 0.677538
2.68908 0.633728
2.63712 0.812268
2.68149 0.691305
2.69826 0.60671
2.66913 0.705624
2.65425 0.746368
2.69638 0.55339
2.6621 0.619284
2.62556 0.704322
2.64275 0.643415
2.61688 0.723279
2.63626 0.588758
2.65448 0.508927
2.62293 0.686574
2.67076 0.559168
2.61539 0.766377
2.67487 0.626596
2.66195 0.704345
2.67494 0.639045
2.67856 0.580367
2.62883 0.679995
2.62284 0.670616
2.60174 0.698303
2.64679 0.492831
2.62009 0.588916
2.60793 0.629326
2.62081 0.570519
2.55328 0.77615
2.56846 0.750374
2.60336 0.676928
2.6072 0.68817
2.54201 0.899991
2.61639 0.681044
2.62662 0.698031
2.58384 0.849377
2.6261 0.781279
2.62932 0.845345
2.6236 0.837914
2.59092 0.888158
2.60101 0.805624
2.62173 0.769528
2.64153 0.744596
2.63041 0.803999
2.62425 0.831323
2.65258 0.713053
2.63995 0.683173
2.59052 0.85196
2.63871 0.761903
2.63462 0.75915
2.58612 0.882243
2.60835 0.800559
2.60207 0.805745
2.63208 0.671808
2.632 0.675309
2.61057 0.77676
2.60573 0.791309
2.61766 0.762351
2.6403 0.73502
2.64802 0.778324
2.65054 0.797301
2.67744 0.713518
2.69554 0.724416
2.69225 0.796584
2.65495 0.908048
2.66145 0.852442
2.62949 0.939123
2.6221 0.858931
2.59643 0.830016
2.5803 0.845381
2.60462 0.742916
2.5758 0.803089
2.56715 0.799179
2.58931 0.676485
2.57085 0.62021
2.53169 0.65253
2.52516 0.689684
2.48443 0.854411
2.48006 0.889547
2.53143 0.79935
2.53443 0.838418
2.48635 0.969385
2.51611 0.909914
2.5378 0.913926
2.52787 0.991932
2.54346 0.99308
2.5229 1.02677
2.51872 1.02924
2.58475 0.899674
2.62018 0.862669
2.58856 0.943413
2.58652 0.895045
2.59307 0.839024
2.55291 0.933891
2.54033 0.922303
2.51883 0.960167
2.56292 0.867474
2.55028 0.846832
2.53573 0.797474
2.51853 0.781006
2.50557 0.836709
2.50449 0.809591
2.51448 0.810209
2.54049 0.788607
2.58696 0.642956
2.57068 0.67455
2.55614 0.724858
2.58736 0.669393
2.59912 0.709196
2.58482 0.807934
2.56974 0.859159
2.62238 0.698885
2.64201 0.618788
2.58432 0.814623
2.63244 0.693807
2.59971 0.781134
2.5708 0.756699
2.55371 0.745886
2.48982 0.916126
2.51219 0.898387
2.51239 0.96629
2.49664 1.07382
2.57449 0.99907
2.65219 0.971657
2.6727 1.04818
2.68682 1.07858
2.74251 0.988874
2.72816 1.07318
2.68734 1.17964
2.73103 1.07297
2.68603 1.1437
2.72386 1.08154
2.6174 1.31829
2.61506 1.28956
2.6434 1.19101
2.63401 1.15839
2.60784 1.13867
2.65534 1.00197
2.59674 1.09407
2.58697 1.02739
2.5626 0.91379
2.5583 0.803235
2.47277 0.989896
2.52853 0.884638
2.47301 1.06181
2.54028 0.913799
2.46428 1.03184
2.47144 0.956167
2.49494 0.875507
2.53629 0.774347
2.47463 0.951355
2.46701 0.956501
2.43536 0.986203
2.43526 1.02727
2.50659 0.91456
2.48642 1.02043
2.55346 0.905198
2.50765 1.05098
2.57447 0.89921
2.5301 1.06558
2.61507 0.912126
2.54045 1.12745
2.55351 1.10202
2.54082 1.10949
2.59321 0.941633
2.5152 1.06045
2.44722 1.16001
2.48992 1.04468
2.50355 1.03158
2.38757 1.26086
2.4657 1.11387
2.42777 1.20369
2.48459 1.10193
2.47029 1.09894
2.53204 0.953838
2.50835 0.993276
2.54076 0.874644
2.44692 1.0716
2.47566 0.967665
2.46814 0.919554
2.46164 0.845049
2.41735 0.911066
2.44179 0.877087
2.46481 0.860906
2.40503 1.02509
2.41515 0.996376
2.40254 1.02016
2.37432 1.05114
2.36665 1.0497
2.36541 1.04506
2.43432 0.916514
2.44891 0.895747
2.44572 0.886458
2.41789 0.980889
2.42183 1.00217
2.50107 0.854168
2.48418 0.93996
2.47956 0.969112
2.48054 0.955357
2.49256 0.901362
2.47257 0.937795
2.50263 0.821456
2.40119 1.04818
2.44876 0.925503
2.41423 1.03081
2.39088 1.06418
2.41086 1.01361
2.40575 1.01238
2.45198 0.927158
2.44773 0.955392
2.49593 0.802382
2.42773 1.00334
2.49723 0.80447
2.50551 0.78633
2.46656 0.902383
2.34972 1.14926
2.38373 1.06737
2.41646 0.954969
2.43358 0.855808
2.38247 0.990678
2.44185 0.84061
2.4584 0.78536
2.46149 0.756753
2.40501 0.901644
2.4591 0.760772
2.45214 0.803789
2.45018 0.82324
2.44751 0.837422
2.4414 0.821834
2.4274 0.79346
2.40774 0.821269
2.3845 0.907481
2.43537 0.76187
2.42781 0.755021
2.39783 0.839422
2.33275 0.999506
2.34038 1.00876
2.37638 0.972415
2.42565 0.871908
2.39509 1.00645
2.424 1.03947
2.47885 1.003
2.4936 0.989212
2.43038 1.06044
2.40135 1.03583
2.4133 0.938429
2.39621 0.964828
2.39769 0.943346
2.3767 0.972554
2.36146 0.991474
2.42664 0.860607
2.45358 0.854696
2.42887 0.95907
2.44802 0.917445
2.43843 0.965669
2.41719 1.00968
2.44748 0.973529
2.47715 0.909945
2.34459 1.22662
2.48744 0.913185
2.46805 0.956692
2.44264 1.00188
2.46008 0.895643
2.47928 0.800637
2.40087 0.988121
2.39123 0.984556
2.43682 0.870723
2.42698 0.848187
2.42458 0.83213
2.38911 0.886169
2.44638 0.674453
2.4338 0.724715
2.41222 0.811404
2.34134 0.979782
2.35444 0.888873
2.34338 0.869825
2.29701 0.974731
2.32241 0.937944
2.29958 0.998607
2.36497 0.857923
2.29629 1.11072
2.33043 1.07582
2.40465 0.906885
2.32991 1.08057
2.35001 0.950014
2.36385 0.847842
2.32472 0.919376
2.34836 0.771787
2.25841 0.918167
2.25157 0.846962
2.22129 0.889162
2.24605 0.856349
2.25628 0.910893
2.31818 0.836002
2.32433 0.910327
2.33308 0.928142
2.33234 0.968878
2.35211 0.979268
2.36054 0.962583
2.30492 1.0611
2.34123 0.917889
2.30946 0.927779
2.20432 1.09967
2.25526 0.958348
2.22966 1.04069
2.24247 1.05683
2.25846 1.06352
2.26173 1.12972
2.29126 1.18607
2.4185 1.01779
2.43692 1.062
2.43547 1.11472
2.49696 1.03983
2.50416 1.07114
2.47892 1.1364
2.4996 1.04949
2.50974 1.0193
2.49109 1.08142
2.46981 1.11932
2.50687 1.02897
2.50929 1.05948
2.54985 1.01172
2.50619 1.1225
2.52213 1.07141
2.50296 1.13802
2.53055 1.11236
2.50812 1.20659
2.53358 1.18137
2.49063 1.24939
2.50066 1.19254
2.55647 1.00816
2.52837 1.01488
2.4922 1.05362
2.53867 0.922701
2.48145 0.990212
2.50884 0.790768
2.43955 0.864728
2.43356 0.814949
2.41519 0.83083
2.409 0.848096
2.39378 0.878786
2.35888 1.01149
2.38597 0.984397
2.38173 1.00781
2.3904 1.00276
2.43121 0.973215
2.43788 1.00265
2.45234 0.986675
2.49395 0.922477
2.45497 1.07443
2.47607 1.02432
2.51331 0.920749
2.47793 1.04265
2.4889 1.01217
2.43409 1.10665
2.39752 1.14191
2.43464 0.991227
2.37566 1.09215
2.3896 1.02731
2.3446 1.10632
2.34353 1.107
2.37312 1.02571
2.38191 1.07416
2.47388 0.938597
2.48509 1.01206
2.4671 1.09281
2.4261 1.17602
2.45558 1.14185
2.45156 1.17292
2.49805 1.05306
2.48457 1.05855
2.40524 1.20303
2.48925 0.908218
2.35464 1.1652
2.4109 1.01245
2.38656 1.03231
2.37775 1.04602
2.39265 0.993976
2.38293 0.99516
2.39114 1.00943
2.41319 1.00448
2.39003 1.0838
2.44003 0.988743
2.42422 1.07361
2.42326 1.08137
2.44886 1.02638
2.42247 1.06403
2.47505 0.916412
2.39984 1.10155
2.413 1.09502
2.39121 1.16747
2.37184 1.21059
2.38201 1.19622
2.40013 1.14179
2.39523 1.10925
2.43491 0.98164
2.44819 0.898425
2.33922 1.08341
2.35972 0.965929
2.32888 0.985814
2.34312 0.924178
2.32982 0.954533
2.31567 1.04581
2.31397 1.04221
2.30893 1.01433
2.23787 1.13215
2.29617 1.04973
2.35741 0.997996
2.36563 1.02994
2.36115 1.05586
2.32139 1.1203
2.34248 1.05446
2.3529 1.03666
2.3511 1.00478
2.36756 0.945647
2.40361 0.855579
2.37511 0.890791
2.42648 0.726609
2.35531 0.928825
2.36726 0.882769
2.31149 0.960548
2.28681 0.932333
2.31685 0.84819
2.31501 0.869397
2.32329 0.795169
2.3055 0.7953
2.31238 0.739934
2.31312 0.775646
2.30278 0.85324
2.35043 0.794446
2.32574 0.891011
2.31971 0.945435
2.32401 0.947227
2.34571 0.923992
2.36238 0.892534
2.35027 0.935111
2.37927 0.905855
2.41622 0.820548
2.42043 0.846331
2.39784 0.945799
2.43831 0.85429
2.39522 0.929612
2.37274 0.981128
2.42221 0.867759
2.44595 0.810666
2.43471 0.831838
2.42813 0.819747
2.40299 0.869758
2.38154 0.942211
2.39696 0.910168
2.48411 0.736398
2.46474 0.850385
2.42721 0.991147
2.51335 0.770402
2.45073 0.947016
2.46149 0.865713
2.42686 0.904251
2.43169 0.85985
2.42469 0.893499
2.45187 0.888596
2.43308 0.914715
2.42313 0.882208
2.3995 0.877131
2.4104 0.817843
2.37666 0.914004
2.39122 0.874197
2.44694 0.709567
2.39252 0.866219
2.45932 0.691857
2.45403 0.799604
2.45272 0.880867
2.4833 0.90952
2.50819 0.911262
2.53689 0.85601
2.51169 0.921714
2.50908 0.928139
2.49946 0.943723
2.5138 0.899901
2.49039 0.887781
2.41048 1.01834
2.44151 0.923161
2.41402 0.980299
2.42362 0.996058
2.41801 1.01778
2.3982 1.02364
2.39249 0.980337
2.382 0.936162
2.31611 1.03923
2.2983 1.10487
2.38189 0.981476
2.36055 1.04666
2.42699 0.945661
2.438 0.979057
2.45365 1.00384
2.43995 1.03635
2.43924 0.997571
2.45083 0.902579
2.42992 0.86744
2.36429 0.942046
2.32531 1.0044
2.32987 0.972974
2.34056 0.93861
2.2464 1.08836
2.30976 0.963237
2.33318 0.958507
2.33473 1.01948
2.38145 0.945605
2.32855 1.11792
2.42896 0.930495
2.45669 0.955222
2.48453 0.922046
2.45435 1.01099
2.4266 1.06012
2.45553 1.01583
2.50562 0.986771
2.50809 1.00528
2.4386 1.12242
2.44522 1.04508
2.45584 0.968125
2.41916 0.985325
2.40109 1.01765
2.45441 0.867321
2.44607 0.895253
2.47806 0.844926
2.50567 0.776499
2.44491 0.973612
2.45549 0.963408
2.47274 0.92262
2.49342 0.925338
2.51419 0.930458
2.50731 0.968896
2.48669 1.01519
2.46116 1.05396
2.48832 0.981994
2.51179 0.949575
2.51892 0.950635
2.53832 0.883294
2.46852 1.03358
2.4906 0.974772
2.50353 0.915042
2.46109 0.938619
2.4513 0.887172
2.43031 0.856274
2.42929 0.771524
2.40649 0.829573
2.41702 0.785529
2.42142 0.755424
2.38861 0.810748
2.34743 0.890385
2.33175 0.890547
2.33393 0.91267
2.35355 0.931991
2.38385 0.930917
2.3948 0.937815
2.41626 0.922456
2.40277 1.05826
2.50185 0.922122
2.53841 0.949386
2.49809 1.04923
2.47197 1.07406
2.47375 0.985334
2.47001 0.943853
2.45541 0.965447
2.42832 1.04296
2.41193 1.10719
2.41491 1.06978
2.38846 1.09277
2.38826 1.064
2.46613 0.840607
2.45076 0.840278
2.41369 0.901168
2.47879 0.751257
2.46994 0.867695
2.48356 0.845675
2.45807 0.892286
2.43999 0.865882
2.40946 0.958874
2.44238 0.943734
2.41328 1.02264
2.47799 0.877428
2.48913 0.862864
2.4754 0.913953
2.52975 0.777626
2.50404 0.853924
2.435 1.00223
2.46557 0.948198
2.44796 1.02681
2.45941 1.04728
2.53369 0.88352
2.48191 0.955583
2.48873 0.87582
2.4349 1.00151
2.42137 0.995198
2.41579 0.972898
2.32765 1.09757
2.36839 1.00285
2.40088 0.978225
2.44433 0.952279
2.4651 0.95688
2.49138 0.86817
2.48879 0.882331
2.46669 0.92831
2.49506 0.883754
2.48389 0.892594
2.51416 0.75785
2.41303 0.878878
2.37327 0.874345
2.389 0.763539
2.33345 0.883046
2.35756 0.836819
2.33753 0.87604
2.27915 1.01013
2.35643 0.834761
2.31588 1.0103
2.3729 0.932227
2.3911 0.939815
2.44631 0.857332
2.45245 0.854827
2.43472 0.900412
2.40483 0.992917
2.44803 0.919079
2.4731 0.880169
2.52605 0.74565
2.48083 0.80959
2.43744 0.856712
2.44378 0.763757
2.45836 0.754059
2.44871 0.73398
2.41142 0.779378
2.38009 0.83637
2.3957 0.810894
2.38088 0.817293
2.33286 0.866205
2.32573 0.914913
2.38018 0.836161
2.42822 0.733208
2.37292 0.802656
2.34925 0.798396
2.32762 0.808929
2.31805 0.88805
2.37233 0.83523
2.40528 0.849468
2.43073 0.822648
2.44305 0.80516
2.44619 0.831656
2.41316 0.904146
2.40585 0.931421
2.45425 0.764993
2.42346 0.870006
2.40514 0.952514
2.45301 0.862081
2.44308 0.902265
2.4271 0.94116
2.41102 1.00253
2.41554 1.02601
2.44738 1.02107
2.50931 0.943537
2.50584 0.970716
2.51157 0.896571
2.48095 0.909701
2.48158 0.878692
2.45119 0.975543
2.48583 0.85051
2.44293 0.953017
2.44889 0.981203
2.47347 0.910885
2.46406 0.935394
2.49877 0.784014
2.41185 0.942071
2.43313 0.838183
2.4179 0.819522
2.38583 0.869872
2.42958 0.781119
2.39914 0.888431
2.42158 0.821084
2.39318 0.86227
2.33261 0.944481
2.3144 0.947419
2.28604 1.0044
2.33009 0.855966
2.3197 0.872965
2.3116 0.910351
2.34421 0.88553
2.38621 0.842436
2.46214 0.671642
2.44185 0.830336
2.49487 0.673374
2.42441 0.855004
2.40214 0.887272
2.35403 1.00754
2.36498 1.03066
2.3514 1.10752
2.38508 1.01553
2.37157 1.01373
2.34449 1.0779
2.38647 0.99968
2.40913 0.957995
2.41169 0.941906
2.43156 0.882937
2.3679 0.977835
2.3214 1.00103
2.32904 0.935307
2.3127 0.890167
2.28896 0.96843
2.25416 1.06341
2.33762 0.939761
2.29461 1.05834
2.36262 0.912125
2.284 1.04158
2.26739 1.04234
2.31085 0.922353
2.2374 1.06446
2.26141 0.989558
2.25697 0.95908
2.24421 0.976534
2.27675 0.929172
2.33199 0.837337
2.30279 0.913902
2.26455 0.949471
2.1918 1.06102
2.23135 0.962897
2.24314 0.993793
2.26819 0.959395
2.23645 1.03327
2.17529 1.12264
2.21694 1.02768
2.26052 0.997295
2.31346 0.94838
2.3693 0.815899
2.29749 0.992785
2.34619 0.922302
2.31644 1.03622
2.3165 1.00397
2.29541 1.04574
2.35483 0.942436
2.35411 0.981826
2.39149 0.956699
2.33206 1.1262
2.3704 1.01369
2.3925 0.944316
2.30806 1.06293
2.33938 0.962697
2.37251 0.910126
2.31276 1.0685
2.35501 1.0345
2.30076 1.08818
2.30087 1.01389
2.25512 1.09563
2.23453 1.19135
2.3444 1.07862
2.33881 1.1404
2.36452 1.07214
2.20727 1.29489
2.29432 1.13954
2.27189 1.16867
2.31623 1.057
2.25893 1.11846
2.2043 1.17726
2.22462 1.11177
2.28416 1.02406
2.26642 1.04195
2.13536 1.20839
2.21641 1.04211
2.17143 1.09242
2.17513 1.08651
2.2302 0.967475
2.19594 1.01643
2.17942 1.01291
2.20235 0.94722
2.19329 0.992608
2.20224 0.999249
2.24125 0.925049
2.19686 1.03201
2.18771 1.05952
2.18829 1.06193
2.2327 0.955993
2.20399 1.03895
2.21027 1.04185
2.25368 0.992965
2.29647 0.958894
2.28664 1.01846
2.19199 1.18425
2.19191 1.17049
2.25411 1.04153
2.22241 1.07464
2.1701 1.12099
2.15112 1.13897
2.21521 1.04012
2.19079 1.05646
2.17063 1.05977
2.18636 0.995642
2.18809 0.961439
2.17439 0.986761
2.15758 1.03914
2.1969 1.00014
2.19357 1.06434
2.1791 1.09766
2.21272 1.02851
2.17914 1.08694
2.23682 0.978061
2.15455 1.16186
2.22576 1.04539
2.21311 1.027
2.21312 0.988468
2.17382 0.987444
2.19194 0.90328
2.22252 0.812312
2.27282 0.742616
2.26204 0.825415
2.24568 0.897896
2.24207 0.892527
2.23737 0.89463
2.26434 0.879514
2.2637 0.954101
2.28609 0.977688
2.28337 1.03749
2.20111 1.17474
2.25157 1.05179
2.213 1.11671
2.26699 1.01151
2.26339 0.99618
2.2316 1.0192
2.21787 1.01164
2.18876 1.0289
2.20607 0.986371
2.21534 0.971521
2.22968 0.928604
2.20208 0.974163
2.17356 0.998972
2.17818 0.963474
2.17974 1.01721
2.23285 0.970512
2.23344 1.01887
2.23157 1.05456
2.26294 0.94287
2.31184 0.793453
2.23925 1.00993
2.2879 0.953202
2.24817 1.05141
2.25013 1.00378
2.25551 0.927746
2.24325 0.911952
2.15381 1.1294
2.20342 1.04363
2.21435 1.00084
2.2098 0.981564
2.21323 0.943381
2.21166 0.955038
2.23595 0.901926
2.22177 0.919421
2.20214 0.963064
2.138 1.09262
2.26829 0.835441
2.22007 0.953895
2.25116 0.853783
2.24689 0.858064
2.27868 0.807555
2.21349 0.958464
2.29636 0.774565
2.28072 0.858365
2.26456 0.894567
2.26713 0.828133
2.26013 0.750951
2.19369 0.871974
2.22996 0.767734
2.24777 0.772709
2.25021 0.855011
2.25143 0.882033
2.27215 0.861036
2.2501 0.978806
2.27213 0.958936
2.23338 1.0442
2.22606 1.05677
2.26096 1.02849
2.28997 1.03146
2.29173 1.02205
2.29486 0.991756
2.2771 1.06121
2.34481 0.959681
2.33963 0.991632
2.27303 1.15605
2.29531 1.13774
2.26314 1.18275
2.2384 1.165
2.26757 1.04592
2.19919 1.17346
2.18177 1.20273
2.19592 1.17099
2.17612 1.22678
2.15794 1.25162
2.20123 1.17412
2.22386 1.15661
2.20978 1.1913
2.22473 1.17598
2.15591 1.27284
2.15525 1.23458
2.14483 1.24422
2.17465 1.2111
2.1821 1.17158
2.23926 1.07199
2.1521 1.24803
2.14465 1.31177
2.14035 1.33183
2.2322 1.12956
2.20896 1.16028
2.21116 1.12932
2.18983 1.10828
2.16842 1.06417
2.15248 1.04989
2.13875 1.06391
2.1851 0.910808
2.12444 1.0048
2.09581 1.02343
2.13407 0.873107
2.08409 0.96771
2.0383 1.05473
2.04136 1.03053
2.01093 1.11766
2.0817 0.972783
2.06597 1.02305
2.11534 0.897848
2.08767 0.982513
2.07203 1.03781
2.0953 1.04058
2.13369 1.05831
2.13916 1.08674
2.17555 1.08931
2.16606 1.13956
2.17794 1.0804
2.13583 1.11805
2.14311 1.06517
2.13638 1.01492
2.01998 1.18439
2.08591 0.998567
2.08625 0.946963
2.0543 1.00036
2.10014 0.886464
2.13312 0.823902
2.12818 0.861154
2.1202 0.826558
2.08994 0.84788
2.09159 0.821327
2.01662 0.91739
2.02813 0.83159
2.02613 0.891909
2.03954 0.918373
2.0156 1.0221
2.03513 0.985441
2.06554 0.915781
2.04882 0.957175
2.03926 0.947356
2.03948 0.911018
2.00867 0.951057
2.01353 0.889763
1.97769 0.962078
2.00189 0.867277
2.00185 0.834254
1.97567 0.8811
2.00036 0.765684
1.96335 0.814792
1.99482 0.75035
2.03116 0.658516
2.00069 0.74412
1.95864 0.847727
1.98299 0.785263
1.94586 0.892712
1.96528 0.897163
1.98285 0.930063
2.04895 0.840876
2.07264 0.79049
2.05826 0.824007
2.0726 0.744079
2.06469 0.720709
2.02582 0.872262
2.00938 0.957254
2.09176 0.831797
2.0921 0.903717
2.08868 0.937217
2.06758 0.948886
2.10685 0.831899
2.06235 0.905934
2.08271 0.856235
2.0786 0.874113
2.15889 0.700316
2.10539 0.858581
2.07395 0.847783
2.08789 0.802179
2.12873 0.681819
2.09751 0.824556
2.09363 0.804013
2.08144 0.807223
2.03553 0.930739
2.04824 0.945327
2.07429 0.972995
2.10233 0.972616
2.13195 0.920145
2.11841 0.936476
2.15743 0.810777
2.11461 0.943991
2.12706 0.907651
2.15031 0.776382
2.09569 0.820967
2.04571 0.913416
2.08704 0.7507
2.05889 0.878812
2.04722 0.955286
2.04763 0.996899
2.09017 0.925922
2.10696 0.930648
2.1202 0.952761
2.16863 0.901918
2.10954 0.981875
2.07612 0.942463
2.00642 1.03883
2.04308 0.928892
2.04472 0.90252
1.99605 1.00454
2.04311 0.900061
2.06632 0.884017
2.06873 0.910225
2.08977 0.879739
2.07853 0.914107
2.04588 0.964801
2.08571 0.813471
2.0519 0.916855
1.99847 0.978176
1.93394 1.0823
2.00806 0.912074
1.99456 0.945855
1.97733 0.909648
1.93442 0.932426
1.93049 0.910598
1.93776 0.915848
1.93106 0.931221
1.96372 0.916146
1.92136 1.08528
2.0173 0.891625
1.93508 1.0857
1.94999 1.06319
1.97243 1.04921
1.98887 1.04449
1.96855 1.07871
1.957 1.07643
1.99725 0.913075
1.95865 0.988617
1.95768 0.967904
1.93663 0.977799
1.92258 1.0018
1.90406 1.06704
1.92412 1.0583
1.99995 0.968277
1.97434 1.05513
1.99836 1.03442
1.99788 1.07285
2.04704 0.999478
2.01919 1.06373
2.04552 0.958119
2.05349 0.842575
2.00651 0.967702
2.03197 0.929739
1.92285 1.13147
1.91564 1.09088
1.95978 0.948644
1.96717 0.93276
1.91517 1.06764
1.95139 1.04777
1.97923 1.07348
2.01934 1.01268
2.03924 0.949631
1.96172 1.0718
2.0258 0.8877
2.011 0.962513
2.09827 0.797845
1.95787 1.11317
2.0051 0.963633
2.00038 0.918788
1.96252 0.963233
1.8864 1.12378
2.03102 0.815501
1.97445 0.98606
1.95273 1.03577
1.95294 0.994349
1.90415 1.10673
1.98016 0.977459
1.97906 1.0392
1.92233 1.21102
2.03531 1.05813
2.05764 1.06129
2.08184 1.03873
2.07299 1.09101
2.08358 1.05833
2.10661 1.00098
2.04507 1.06209
2.02538 1.06423
2.02608 1.04969
2.02916 1.00353
1.96419 1.1078
2.04468 0.90342
1.97949 1.04018
1.97217 1.05955
2.01206 0.991753
1.97481 1.05904
1.98763 1.00231
1.92631 1.12734
2.01558 0.942818
1.96716 1.07049
2.00929 1.03301
1.98659 1.09354
1.91103 1.20836
2.00083 0.987791
1.95895 1.04317
1.95306 1.0322
1.94501 1.08296
1.9488 1.10931
1.93549 1.13632
1.97768 0.986704
1.98443 0.889294
1.96157 0.94646
1.94461 1.02643
1.95224 1.03917
2.00824 0.945273
2.0075 0.961943
1.98466 0.993282
1.9872 0.944535
1.9706 0.966488
1.9698 0.930437
1.91334 1.05317
1.90511 1.03319
1.92322 0.967006
1.87453 1.0777
1.87636 1.12061
1.90009 1.13105
1.93696 1.10931
1.93006 1.14477
1.99046 1.00012
1.94757 1.11814
1.98891 0.96429
1.92246 1.0654
1.94536 1.02291
1.97689 0.962259
1.93611 1.06405
1.94169 1.09167
2.01267 0.987743
2.05008 0.955672
1.97496 1.15217
2.03474 1.02593
2.01662 1.05972
2.0089 1.094
1.97441 1.11005
1.9928 1.07497
1.95968 1.18605
2.02466 1.06693
2.06066 1.01544
2.04193 1.05901
2.03132 1.05671
2.03714 1.00641
2.01001 0.989996
1.99049 0.967047
1.96038 0.96962
1.96872 0.93332
1.95253 0.933332
1.97029 0.932459
1.98632 0.932877
2.03828 0.793084
1.98078 0.93241
2.00222 0.910101
1.99136 0.94491
1.98132 0.994282
1.99698 0.915332
1.98797 0.900181
1.99304 0.879287
2.04404 0.79287
2.04974 0.842028
2.03808 0.895482
2.05473 0.903786
2.08559 0.839853
2.06385 0.905923
2.0518 0.92799
2.06539 0.884219
2.02545 0.992249
2.04403 0.936545
2.04181 0.940554
2.05805 0.887511
2.00098 0.989784
2.01554 1.00307
2.00325 1.03034
2.0572 0.873466
2.03078 0.924862
1.95964 1.08138
1.97666 1.03827
2.04058 0.96464
2.06403 0.933823
2.05742 0.948984
1.99072 1.08502
2.03558 0.90741
1.99397 0.942117
1.9717 0.88541
1.9019 0.998402
1.92422 0.960265
1.89183 1.12604
1.95906 1.03285
1.99295 1.02749
2.04005 0.967228
2.0271 1.05407
2.01419 1.08902
2.07513 0.903548
2.04693 0.971455
2.04247 1.0089
2.04526 1.00359
2.05183 0.946899
1.98404 1.06552
1.95691 1.05364
1.97756 0.990696
1.99414 0.957005
1.96178 0.973661
1.9742 0.862802
1.90575 0.951792
1.86898 0.937693
1.8081 1.06672
1.86707 0.913718
1.84043 0.953879
1.80223 1.02897
1.82025 1.05134
1.82271 1.09521
1.85949 1.09961
1.88082 1.11402
1.97649 0.942336
1.94082 1.03979
1.96634 0.98389
1.94709 1.03947
1.96177 1.01974
1.96636 1.03037
1.94607 1.02813
1.92286 1.03109
1.89151 1.04565
1.88746 1.02496
1.8903 1.03197
1.8507 1.07589
1.86737 1.00375
1.83566 1.06072
1.87741 0.984755
1.85503 1.06558
1.87832 1.00604
1.89564 0.982378
1.92661 0.929079
1.96335 0.873029
1.96385 0.880824
1.91498 0.969528
1.92242 0.876544
1.86447 1.00189
1.90345 0.821055
1.87254 0.919216
1.87366 0.858218
1.86101 0.885663
1.92144 0.766671
1.92864 0.776366
1.96533 0.692252
1.89953 0.914675
1.90361 0.847713
1.88712 0.859225
1.83493 0.997797
1.86431 1.02898
1.91133 0.939794
1.96076 0.810026
1.89017 1.02816
1.85556 1.06203
1.86386 0.990962
1.84747 0.991797
1.84362 0.923568
1.8041 0.965978
1.80517 0.953163
1.77285 1.01516
1.78207 1.05652
1.82525 1.02422
1.85081 0.982854
1.8374 0.93778
1.78711 1.0048
1.75132 1.07458
1.77466 1.05106
1.77034 1.02816
1.73217 1.11169
1.7653 1.11548
1.84161 1.03381
1.89294 1.04819
1.91911 1.07918
1.92814 1.10288
1.96498 1.02685
1.98163 1.00892
1.96334 0.984771
1.93005 0.966277
1.89344 0.945997
1.82892 1.02747
1.81944 1.01351
1.82379 0.996979
1.8456 0.917531
1.80545 1.0246
1.83546 0.949741
1.84473 0.962176
1.86442 0.902555
1.83623 0.953813
1.84752 0.91623
1.81916 0.966409
1.84474 0.968172
1.85715 0.988847
1.86704 1.02407
1.91022 0.912867
1.9273 0.862195
1.92523 0.904875
1.89396 1.00601
1.88048 0.962835
1.87006 0.934098
1.8556 0.911978
1.84655 0.995812
1.87119 0.936919
1.92075 0.890051
1.92751 0.972721
1.9744 0.852477
1.91547 1.03882
1.96007 0.902695
1.98296 0.886279
1.88396 1.09164
1.90156 1.02293
1.91113 0.950564
1.91574 0.889685
1.87027 0.858575
1.85631 0.886389
1.88214 0.827553
1.84341 0.901398
1.83434 0.864738
1.81938 0.878261
1.87256 0.778567
1.87784 0.811746
1.89379 0.797455
1.85245 0.89653
1.83585 0.980674
1.81573 1.00975
1.85638 0.90009
1.79524 1.05724
1.86689 0.895916
1.839 0.945761
1.79391 0.975643
1.77149 1.00897
1.85055 0.817895
1.8313 0.899927
1.88172 0.787758
1.85849 0.835812
1.83036 0.854587
1.81337 0.824825
1.81407 0.837167
1.82445 0.859984
1.78877 0.922535
1.76584 0.953202
1.76545 0.927388
1.782 0.928493
1.78827 0.954971
1.83102 0.939894
1.81948 1.00547
1.7884 1.08443
1.80392 1.09939
1.8393 1.07604
1.81056 1.12742
1.86957 0.990854
1.87398 0.988381
1.87034 1.00213
1.86913 0.976862
1.8194 1.04128
1.82878 1.00029
1.84528 0.960195
1.86029 0.9063
1.8302 1.01899
1.82852 1.00055
1.82071 0.985569
1.86796 0.891002
1.86195 0.934577
1.83474 0.962157
1.85239 0.876243
1.83676 0.832159
1.77467 0.994369
1.79549 0.990126
1.8247 1.01229
1.83956 1.00283
1.87709 0.950692
1.79303 1.1112
1.81768 1.05629
1.76162 1.17844
1.79347 1.1278
1.818 1.08283
1.77161 1.20243
1.80964 1.11811
1.76887 1.17319
1.74325 1.18347
1.68284 1.25977
1.77126 1.05228
1.78518 1.03231
1.72743 1.15041
1.78805 1.04614
1.7992 0.980777
1.74586 1.13438
1.8303 1.00297
1.78848 1.13837
1.86555 1.04376
1.85736 1.05966
1.816 1.13263
1.79796 1.09477
1.81699 1.06274
1.80436 1.08775
1.80432 1.09739
1.83604 1.02051
1.75862 1.13768
1.76343 1.06175
1.75003 1.06554
1.75966 1.04152
1.78301 1.02335
1.7516 1.11077
1.71846 1.18468
1.81085 0.961983
1.75559 1.07098
1.78981 0.998462
1.73557 1.07629
1.66688 1.20752
1.71631 1.15501
1.75388 1.10711
1.78433 1.00889
1.75517 1.06892
1.71526 1.10097
1.7089 1.09362
1.66859 1.11518
1.72734 0.983793
1.69388 1.0384
1.73514 0.981434
1.72979 1.00097
1.75999 0.938231
1.75905 0.992551
1.77378 0.939506
1.74114 1.02781
1.76197 0.981538
1.69899 1.11739
1.75398 1.05323
1.74113 1.06447
1.72217 1.12028
1.68736 1.22507
1.70939 1.14657
1.72954 1.04207
1.71286 1.05406
1.67316 1.07448
1.69032 1.02257
1.6381 1.1487
1.76013 0.977952
1.72959 1.12766
1.77185 1.1113
1.79549 1.07142
1.81695 0.962086
1.80616 0.975422
1.72187 1.1466
1.69561 1.18812
1.69984 1.15992
1.68977 1.18596
1.71113 1.14263
1.7765 1.08425
1.80567 0.981752
1.77065 0.965855
1.71283 1.01646
1.76206 0.855693
1.74141 0.898397
1.71249 0.919901
1.7117 0.893666
1.691 0.946492
1.64034 1.04107
1.63582 1.03924
1.6635 1.04853
1.69811 1.04467
1.72994 1.00013
1.77213 0.918535
1.7354 0.980932
1.728 0.987604
1.76455 0.927612
1.75637 0.897219
1.70394 0.976494
1.73797 0.865201
1.67544 1.00015
1.67044 0.995171
1.70009 0.981594
1.74206 0.908434
1.74145 0.944953
1.76461 0.89785
1.70827 1.04346
1.8016 0.887404
1.78686 0.998661
1.81374 0.932704
1.80625 0.944873
1.83357 0.867373
1.79994 0.945485
1.75569 1.02556
1.7887 0.990591
1.7743 0.982507
1.80824 0.829992
1.8013 0.798149
1.78529 0.827594
1.79327 0.906898
1.85176 0.783916
1.79293 0.948375
1.73435 1.06328
1.77577 0.985613
1.77534 1.02719
1.81294 0.970225
1.8125 1.00247
1.8162 1.00842
1.79946 1.07709
1.8393 1.04125
1.87513 0.96398
1.83781 1.01313
1.81355 1.0967
1.79255 1.10248
1.80174 1.02835
1.76115 1.09725
1.73003 1.09799
1.77155 0.984613
1.80559 0.870559
1.78675 0.896644
1.77429 0.903446
1.80943 0.80731
1.75131 0.97493
1.78944 0.825339
1.75937 0.966227
1.79033 0.951702
1.80212 0.988778
1.82259 0.951716
1.82458 0.938322
1.85364 0.835674
1.7944 0.918554
1.77611 0.906279
1.77276 0.951765
1.78881 0.964558
1.82084 0.929499
1.87403 0.838057
1.89438 0.849973
1.85977 0.93145
1.86842 0.882686
1.8513 0.916209
1.87096 0.835385
1.8559 0.888943
1.84875 0.897063
1.8206 1.01219
1.84705 0.958181
1.89762 0.872302
1.79087 1.10637
1.82933 1.00328
1.8175 0.982869
1.77785 0.971345
1.74184 1.02481
1.79795 0.816687
1.80456 0.832183
1.8647 0.800769
1.87504 0.814783
1.82988 0.940425
1.82932 0.855074
1.79177 0.930446
1.77481 0.923614
1.79154 0.901256
1.79054 0.937794
1.79226 0.932439
1.80676 0.923993
1.87428 0.784667
1.84215 0.873527
1.80582 0.910174
1.83112 0.816183
1.79838 0.848193
1.77654 0.957834
1.82659 0.892543
1.7987 1.04464
1.83999 0.9541
1.75728 1.15921
1.83517 0.95858
1.83725 0.955242
1.86558 0.874141
1.87996 0.79718
1.84653 0.827494
1.7858 0.872479
1.80418 0.770714
1.78776 0.774403
1.79479 0.843221
1.82257 0.82157
1.71545 1.04457
1.72034 1.051
1.73895 1.00705
1.69206 1.07317
1.6984 1.09948
1.65934 1.20093
1.69557 1.15863
1.80747 0.932998
1.75368 1.09254
1.75578 1.13022
1.75847 1.13075
1.73316 1.11787
1.77935 0.918787
1.72775 0.953434
1.67795 0.991717
1.6614 0.968033
1.66637 0.944385
1.66981 0.925786
1.65186 0.952292
1.62132 1.0306
1.63368 1.05551
1.63303 1.11995
1.65302 1.14261
1.61664 1.2132
1.73221 1.02184
1.70874 1.06568
1.69548 1.10297
1.73685 1.01389
1.71656 1.06033
1.71691 1.07591
1.69094 1.14016
1.68833 1.07719
1.68037 1.08904
1.76374 0.94286
1.73404 1.03431
1.73376 1.05622
1.77854 0.981893
1.75522 0.961992
1.75406 0.881678
1.7159 0.90985
1.74227 0.874035
1.78234 0.871104
1.80356 0.931832
1.83507 0.928942
1.88378 0.821877
1.87169 0.842171
1.80949 0.967348
1.76653 1.00091
1.78359 0.922434
1.81567 0.878038
1.8064 0.85882
1.79527 0.826956
1.74151 0.897124
1.73694 0.933296
1.75382 0.915565
1.76035 0.944327
1.792 0.926146
1.82477 0.879862
1.79357 0.968717
1.81341 0.900447
1.82231 0.911257
1.81606 0.935488
1.81107 0.881208
1.76829 0.920763
1.75863 0.931451
1.77247 0.894989
1.80104 0.800455
1.8018 0.776437
1.73159 0.919836
1.71075 0.896864
1.71974 0.849321
1.71685 0.84859
1.72407 0.880827
1.74342 0.875393
1.76892 0.868576
1.81046 0.76788
1.78917 0.851384
1.78294 0.92064
1.78685 0.988287
1.79322 0.985621
1.80848 0.924445
1.77963 1.01711
1.79681 0.970359
1.78334 0.951763
1.77405 0.985177
1.8255 0.902632
1.78355 0.984997
1.80156 0.925937
1.8207 0.854204
1.77153 0.933547
1.80448 0.880082
1.7934 0.907625
1.82879 0.815505
1.79872 0.897468
1.81272 0.820617
1.79895 0.82132
1.77797 0.813364
1.81362 0.70265
1.77405 0.814535
1.79563 0.758743
1.80153 0.734236
1.77293 0.860989
1.78479 0.906161
1.76711 0.970227
1.84547 0.83155
1.87439 0.844898
1.8598 0.92211
1.87511 0.897317
1.85968 0.896293
1.88797 0.748305
1.8792 0.749617
1.84152 0.857578
1.75211 1.06071
1.82465 0.909297
1.81927 0.884714
1.80937 0.883385
1.81084 0.861844
1.79027 0.877695
1.74978 0.959513
1.75216 0.987256
1.79933 0.884248
1.75735 0.954639
1.79014 0.865181
1.7816 0.928105
1.77424 1.05656
1.77965 1.08207
1.81215 1.0681
1.84556 1.0137
1.84768 1.02951
1.82292 1.09718
1.85226 1.00024
1.85254 0.977231
1.8643 0.908916
1.83344 0.976605
1.82071 0.970415
1.82219 0.956485
1.77384 1.05137
1.74719 1.0943
1.77705 1.02062
1.82803 0.877151
1.80614 0.92257
1.77679 1.00096
1.76553 1.00279
1.83425 0.848088
1.81031 0.932036
1.79885 0.971106
1.81706 0.894705
1.7843 0.988627
1.80879 0.910336
1.7998 0.942292
1.75377 0.978073
1.74395 0.967944
1.69283 1.01967
1.69458 0.995737
1.6778 1.04189
1.68791 0.981337
1.72135 0.864949
1.73653 0.90375
1.78569 0.845306
1.80612 0.913674
1.83772 0.875652
1.84511 0.850722
1.81385 0.893606
1.77329 0.933183
1.77214 0.910579
1.81435 0.847546
1.82698 0.829569
1.81758 0.900648
1.80977 0.972749
1.86187 0.892827
1.83136 0.950664
1.83611 0.912747
1.85241 0.882906
1.85426 0.881482
1.84303 0.869759
1.86661 0.768081
1.81334 0.896235
1.80362 0.918807
1.85643 0.846327
1.82966 0.927937
1.8171 0.959277
1.80301 0.913862
1.77942 0.913193
1.77026 0.867746
1.77129 0.821734
1.74831 0.879613
1.74309 0.880494
1.73954 0.958672
1.81619 0.84896
1.82105 0.885323
1.79724 0.937184
1.78435 0.887941
1.78671 0.917504
1.73512 1.01828
1.76114 0.951975
1.75503 0.98713
1.77255 0.957991
1.74967 0.962653
1.76763 0.955192
1.71112 1.09902
1.80267 0.946017
1.80615 0.914408
1.72952 1.07772
1.73 1.05523
1.68895 1.14107
1.73475 1.0748
1.73114 1.09784
1.68747 1.17912
1.7479 1.03973
1.71969 1.10902
1.7478 1.11151
1.80993 1.043
1.81441 1.06366
1.83736 0.946556
1.80354 0.955061
1.73354 1.00725
1.70535 1.00681
1.6505 1.07082
1.70541 0.937975
1.65231 0.98934
1.65568 0.862726
1.6135 0.964492
1.66316 0.869524
1.65394 0.968477
1.73939 0.819343
1.68622 0.982722
1.69014 0.989291
1.66372 1.061
1.73622 0.949835
1.74306 1.00915
1.77088 1.02118
1.78678 1.04121
1.78102 1.10947
1.86218 0.976639
1.85725 1.05723
1.87163 1.03492
1.87964 1.02868
1.79701 1.14468
1.86982 0.934698
1.82087 0.945869
1.806 0.892852
1.8185 0.87892
1.85325 0.840863
1.80827 0.987555
1.89769 0.811881
1.85098 0.948129
1.84708 0.930461
1.78692 1.03654
1.78947 0.984315
1.7736 1.01217
1.77833 0.954385
1.79119 0.916536
1.75117 0.999716
1.74524 0.968
1.73508 0.984761
1.74892 0.951632
1.77858 0.886081
1.74144 0.933413
1.75113 0.883021
1.74436 0.880394
1.72933 0.90775
1.72668 0.943814
1.74096 0.916841
1.77206 0.850203
1.80155 0.783638
1.7414 0.940987
1.74219 0.932249
1.74151 0.941339
1.75053 0.896881
1.74399 0.914731
1.71808 1.00652
1.74131 0.994826
1.76646 0.888478
1.72212 0.947788
1.74618 0.774731
1.69149 0.904268
1.6787 0.906531
1.69253 0.889297
1.67776 0.966662
1.74921 0.828055
1.70927 0.94742
1.73456 0.886774
1.69023 0.98932
1.70319 0.912741
1.69715 0.941884
1.74114 0.826999
1.74972 0.812189
1.78449 0.752455
1.67746 0.993904
1.68984 0.894335
1.64681 0.914217
1.64602 0.916917
1.6524 0.919134
1.69188 0.833163
1.65195 1.00964
1.68392 1.01715
1.69985 1.062
1.74957 0.990121
1.73966 1.02039
1.77815 0.930393
1.77184 0.989962
1.76617 0.995704
1.77923 0.998727
1.76017 1.0782
1.76328 1.1047
1.71389 1.25733
1.77738 1.18104
1.81277 1.1236
1.81275 1.14334
1.84911 1.08239
1.85504 1.01485
1.85871 1.00944
1.86465 1.0338
1.86203 1.06612
1.89232 1.06889
1.92328 1.10535
1.93774 1.15793
1.96228 1.14156
1.96003 1.17417
1.95305 1.17348
1.95567 1.14501
1.87748 1.29037
1.95717 1.12166
1.94574 1.17894
1.99631 1.07518
1.95398 1.13542
2.01038 0.999418
1.96921 1.06585
1.98171 0.963415
1.93292 1.03005
1.98152 0.900325
1.93081 1.02734
1.98047 0.926862
1.9778 0.934446
1.95301 0.952898
1.98596 0.799106
1.96808 0.883845
1.91894 0.99062
1.95949 0.905288
1.90412 0.998801
1.85738 1.03961
1.8932 0.979838
1.95319 0.839404
1.90103 1.03569
1.94816 0.961226
1.98895 0.843075
1.9696 0.800333
1.92673 0.906442
1.9585 0.835265
1.92568 0.964193
1.92623 0.944752
1.984 0.812584
1.96543 0.878262
1.97661 0.87602
1.96454 0.920805
1.94776 1.02966
2.01165 0.937187
1.99766 0.987835
1.96992 1.03437
1.98532 0.966431
2.04404 0.831509
2.0118 0.93265
2.03803 0.909143
1.96916 1.08338
2.0327 0.961055
1.99781 1.02371
1.96731 1.08606
1.99648 0.993525
1.97166 1.00571
1.97188 0.986332
2.005 0.87179
2.02261 0.808626
1.94642 0.96219
1.94151 0.913601
1.9249 0.965464
1.97402 0.874197
1.95383 0.928061
1.97074 0.887958
1.9413 0.927701
1.97787 0.867525
1.90576 1.06032
1.98296 0.935041
2.01684 0.867911
1.95819 1.04026
1.99047 0.986425
1.93964 1.1124
2.01098 0.973678
1.94883 1.08852
1.93674 1.08163
1.973 1.00386
1.97536 1.00059
1.98958 0.95969
1.96116 1.01473
1.98232 0.947754
1.93618 1.03276
1.94011 1.01923
1.91667 1.05302
1.90733 1.07501
1.90632 1.08202
1.96847 0.98282
1.9267 1.09008
1.97325 1.01575
1.99232 0.974728
1.91937 1.07442
1.95567 0.972862
1.88252 1.08536
1.86655 1.07766
1.85944 1.06923
1.88505 0.974286
1.83697 1.09145
1.84621 1.09432
1.88714 1.04367
1.89942 0.992957
1.87076 0.984712
1.85162 0.982478
1.87277 0.948744
1.89333 0.903258
1.87858 0.993482
1.89356 0.992748
1.90036 0.967633
1.89546 0.945681
1.90866 0.829383
1.83504 0.971127
1.83802 0.910613
1.81297 0.945557
1.82262 0.936533
1.79094 1.01106
1.76188 1.06253
1.77178 1.04449
1.82084 0.937287
1.85167 0.897743
1.83182 0.953644
1.82364 0.94279
1.81392 0.910624
1.77394 0.988175
1.76327 0.9985
1.72695 1.07863
1.8157 0.94066
1.81234 0.9475
1.84378 0.870702
1.83442 0.908997
1.82079 0.953997
1.77247 1.01885
1.79823 0.979244
1.79678 1.04841
1.87061 0.914799
1.79961 1.09321
1.86682 0.976444
1.87023 1.02243
1.81922 1.13655
1.78825 1.14987
1.79753 1.06733
1.77869 1.00695
1.73495 1.05457
1.77534 0.942236
1.73107 1.05863
1.77865 0.997125
1.72782 1.10865
1.73573 1.11271
1.76442 1.09876
1.82085 1.04234
1.82141 1.05405
1.85886 1.0037
1.85958 1.02932
1.8499 1.01019
1.82496 1.04805
1.82662 1.03334
1.85714 1.00187
1.87901 0.942835
1.87581 0.988412
1.85615 1.01671
1.82853 1.05421
1.856 0.939183
1.81771 0.966017
1.83221 0.846311
1.84037 0.785825
1.75152 0.986928
1.80964 0.907336
1.83314 0.820633
1.84797 0.752546
1.75001 0.954106
1.83152 0.773716
1.83271 0.801056
1.77877 0.937093
1.8207 0.872574
1.78982 0.95228
1.79956 0.935853
1.80251 0.879606
1.80379 0.886912
1.7856 0.967113
1.76813 1.00773
1.80509 1.01702
1.7693 1.1559
1.87973 0.985264
1.85377 1.10766
1.9064 0.982879
1.84084 1.01251
1.8514 0.900646
1.74865 1.08544
1.82214 0.940562
1.78232 0.986609
1.78526 0.962195
1.78325 1.02173
1.85187 0.941425
1.85431 1.0394
1.92974 0.963081
1.97725 0.88549
1.91005 1.00934
1.91434 1.05005
1.93515 1.02348
1.98241 0.960009
1.99544 0.960716
1.95148 1.04466
1.93202 1.05233
1.91057 1.04595
1.93732 0.948409
1.89098 1.00129
1.88832 0.981415
1.88672 0.967059
1.88284 0.943885
1.88238 0.882587
1.86475 0.911443
1.89718 0.873788
1.91073 0.88037
1.83381 1.0467
1.84975 0.992446
1.89127 0.895339
1.9158 0.852009
1.93645 0.819727
1.92775 0.846103
1.8773 0.972112
1.87429 0.962862
1.93503 0.840166
1.89705 0.929148
1.94296 0.838662
1.91873 0.859561
1.88238 0.855973
1.83314 0.915707
1.81843 0.931933
1.85669 0.877416
1.88489 0.811406
1.80476 0.961703
1.82978 0.854568
1.81563 0.916557
1.84287 0.917611
1.81468 1.04325
1.8003 1.10869
1.79068 1.13178
1.84363 1.06191
1.76538 1.23931
1.9065 1.00113
1.86817 1.11206
1.85732 1.09313
1.83439 1.07891
1.89047 0.950998
1.83282 1.07901
1.83304 1.04599
1.82987 0.991582
1.83737 0.905205
1.78027 0.968702
1.77797 0.948651
1.76645 1.01151
1.7987 0.937415
1.76351 0.964013
1.75358 0.978655
1.71418 1.05455
1.77968 0.955421
1.76713 1.03426
1.74199 1.12646
1.80595 1.06155
1.83911 1.02224
1.83112 1.09136
1.80905 1.14808
1.80277 1.18032
1.83912 1.09763
1.75484 1.20201
1.74024 1.16213
1.68175 1.22344
1.70615 1.16219
1.77006 1.07078
1.75876 1.11339
1.7847 1.0747
1.81777 1.00803
1.86141 0.928311
1.78545 1.10065
1.86522 0.969449
1.86797 0.973658
1.84727 0.96991
1.77422 1.0658
1.78444 1.05833
1.78665 1.04662
1.81387 0.96036
1.80669 1.02764
1.85054 0.938338
1.80897 1.03373
1.88837 0.900888
1.88325 0.922957
1.87123 0.948706
1.9237 0.808993
1.87337 0.853057
1.81831 0.903436
1.80831 0.891672
1.83142 0.841151
1.78804 0.923309
1.7716 0.962667
1.82229 0.949384
1.90012 0.842955
1.85558 0.932654
1.81385 0.993447
1.84408 0.911104
1.84907 0.881997
1.86278 0.860691
1.81437 0.92395
1.77999 0.953695
1.78172 0.951199
1.79041 0.914897
1.79809 0.891374
1.7787 0.97458
1.82498 0.929018
1.86399 0.898841
1.85259 0.954241
1.82721 1.01069
1.84293 0.963631
1.8106 1.01984
1.83131 0.981284
1.8417 0.974775
1.84465 1.01739
1.88438 1.0222
1.92641 0.987552
1.96914 0.926308
1.87059 1.11174
1.93236 0.988959
1.88904 1.04724
1.92579 0.948195
1.88096 0.985842
1.86957 0.994695
1.89642 0.951519
1.77603 1.14981
1.82967 1.05678
1.86905 0.949668
1.83295 0.984821
1.7981 1.00786
1.79127 1.03029
1.79892 1.0698
1.90703 0.931216
1.89248 0.985165
1.89751 1.01837
1.89227 1.00927
1.9027 0.960971
1.86371 0.999446
1.84896 1.03516
1.86414 1.01901
1.86048 1.01624
1.88674 0.976634
1.84705 1.07256
1.89303 0.951923
1.88165 0.940174
1.8338 0.961329
1.77524 0.999954
1.81451 0.923845
1.8381 0.944615
1.86822 0.909204
1.87937 0.930107
1.88691 0.942436
1.89361 0.978108
1.86684 1.01294
1.84691 1.00978
1.88227 0.946751
1.86242 1.01882
1.83886 1.03579
1.76463 1.11975
1.88302 0.875656
1.82014 1.02135
1.91032 0.919305
1.92331 0.951904
1.93432 0.953186
1.9317 0.944617
1.91985 0.934409
1.96179 0.824051
1.95623 0.832822
1.90553 0.893435
1.86494 0.891248
1.72707 1.06339
1.76807 0.981796
1.81783 0.916414
1.82574 0.981685
1.82976 1.00019
1.85778 0.977518
1.92634 0.888804
1.94523 0.867055
1.82653 1.10479
1.90898 0.958149
1.94555 0.922886
1.89087 1.07726
1.96964 0.958051
1.94154 1.03684
1.94195 1.03138
1.93789 1.05682
1.97294 1.03921
1.97228 1.07016
2.01907 0.988531
2.03253 1.03685
2.06227 1.07828
2.05988 1.11562
2.07584 1.07575
2.10018 0.99744
2.0606 1.01532
1.98051 1.10059
2.06711 0.933848
2.03435 1.00167
2.03528 0.934904
1.96096 1.05266
1.93133 1.06534
1.95432 1.02201
1.94533 1.06187
2.00886 1.00065
2.00944 1.07629
2.01366 1.13795
2.03155 1.09889
2.00229 1.065
2.00524 0.983704
1.92873 1.04692
1.97803 0.931107
1.93195 1.01026
1.86897 1.07357
1.94441 0.921804
1.91842 0.926365
1.88152 1.00309
1.93529 0.881705
1.85786 0.991641
1.8798 0.94773
1.84823 0.991827
1.83863 1.01255
1.86948 1.01229
1.94421 0.920925
1.90212 1.01052
1.93639 0.958548
1.95813 0.946752
1.97529 0.94069
1.90966 1.07258
1.94235 1.06962
2.00092 1.03701
2.03606 1.02079
2.03234 1.03946
1.98983 1.1333
2.04776 0.984964
1.9613 1.08872
2.00271 0.964552
1.91161 1.08991
1.9364 1.01762
1.87892 1.10453
1.92473 1.00974
1.95799 0.902491
1.93724 0.905312
1.93525 0.897322
1.87067 1.04052
1.90417 1.02612
1.85828 1.13457
1.94027 0.994162
1.93359 1.05337
1.93394 1.10312
1.93405 1.09425
1.84966 1.22085
1.87293 1.16537
1.91396 1.09698
1.92213 1.065
1.903 1.10879
1.9567 1.00591
1.91796 1.05548
1.93327 0.987394
1.94088 0.908333
1.91923 0.881979
1.93437 0.848098
1.89407 0.923841
1.93063 0.811404
1.88892 0.868378
1.86444 0.890426
1.89061 0.809664
1.81649 0.981363
1.84286 0.974569
1.88442 0.973906
1.91039 0.985364
1.90041 1.08844
1.91249 1.10111
1.92404 1.09449
1.93254 1.0906
1.96437 0.996335
1.86856 1.15303
1.91757 1.07984
1.88845 1.10798
1.82177 1.16641
1.82473 1.12353
1.88934 0.972204
1.83961 1.08446
1.81803 1.09608
1.85028 1.05873
1.85787 1.04995
1.85044 1.0827
1.85597 1.09155
1.92325 0.957461
1.89133 0.972182
1.88577 0.922478
1.84883 0.958949
1.80121 1.04285
1.86007 0.950179
1.7912 1.07752
1.83528 1.00647
1.84165 1.00024
1.84378 1.01253
1.84764 1.01517
1.85197 0.997033
1.87253 0.992339
1.88042 0.987142
1.87122 1.01487
1.87234 1.00902
1.87313 1.02599
1.86522 1.034
1.83877 1.05418
1.84836 1.01201
1.83008 1.02908
1.85621 0.999625
1.85024 1.00419
1.79944 1.02387
1.78201 0.990903
1.79429 0.963192
