# Supplementary material for: Stochastic bond dynamics facilitates alignment of malaria parasite at erythrocyte membrane upon invasion
Source: eLife. 2020 May 18;9:e56500. doi: 10.7554/eLife.56500 (PMC7269671; doi:10.7554/eLife.56500)
Supplement: Figure 2—source data 1. [file elife-56500-fig2-data1.zip › PARA_POSITIONS/pos66.dat]

4.13843 -0.409523
4.17447 -0.318175
4.19281 -0.403703
4.23709 -0.176781
4.20209 -0.374609
4.20281 -0.279513
4.14765 -0.360724
4.08566 -0.465625
4.0461 -0.305212
3.95909 -0.646299
3.96706 -0.450587
3.99665 -0.412565
3.99573 -0.590114
4.0333 -0.564778
4.05018 -0.497765
4.09518 -0.427794
4.09046 -0.480868
4.09765 -0.503069
4.08339 -0.516049
4.08079 -0.504301
4.07996 -0.331553
4.02662 -0.626073
4.04681 -0.336841
4.00015 -0.601014
3.99907 -0.685407
4.03732 -0.46346
4.03981 -0.417237
4.0131 -0.601161
4.02153 -0.536867
4.03767 -0.497495
4.05817 -0.475272
4.04441 -0.450239
4.03648 -0.390529
3.99644 -0.511446
3.98304 -0.491208
3.97879 -0.334576
3.98322 -0.386119
3.99504 -0.264886
3.96625 -0.484683
3.9688 -0.509413
3.98729 -0.530914
4.03156 -0.464482
4.04093 -0.36117
4.00554 -0.589128
4.01553 -0.498723
3.98779 -0.503401
3.93728 -0.53966
3.91869 -0.480689
3.90088 -0.228821
3.84278 -0.649258
3.88255 -0.398092
3.86278 -0.561004
3.87847 -0.540066
3.94233 -0.31729
3.95055 -0.400972
3.95622 -0.335034
3.9153 -0.550185
3.93921 -0.390264
3.92595 -0.557621
3.95839 -0.436156
3.97574 -0.444476
4.00614 -0.292532
4.02309 -0.134876
4.01253 -0.541736
4.06948 -0.370986
4.08886 -0.504444
4.08924 -0.73771
4.16018 -0.368512
4.18984 -0.236087
4.17623 -0.323081
4.17882 -0.187485
4.13991 -0.407705
4.16941 -0.154336
4.15807 -0.236565
4.17581 -0.311498
4.16714 -0.376309
4.13524 -0.493483
4.12556 -0.25694
4.06747 -0.573822
4.02819 -0.458833
3.98536 -0.519664
3.95736 -0.411571
3.93727 -0.406409
3.86397 -0.680127
3.90825 -0.334192
3.9174 -0.488631
3.95593 -0.500653
4.00323 -0.429199
4.00885 -0.42462
4.03508 -0.275343
3.98152 -0.560773
3.99537 -0.380767
3.97162 -0.357369
3.96036 -0.402162
3.95384 -0.29312
3.97437 -0.176964
3.99813 -0.349796
4.03089 -0.434889
4.08145 -0.512891
4.11783 -0.638917
4.1593 -0.552559
4.16668 -0.421913
4.14967 -0.320081
4.13092 -0.413788
4.088 -0.556127
4.08231 -0.624932
4.13083 -0.483639
4.14819 -0.625073
4.20722 -0.368501
4.20008 -0.506511
4.19924 -0.465417
4.18035 -0.633723
4.22148 -0.449749
4.24227 -0.396462
4.25504 -0.515863
4.21845 -0.704742
4.22045 -0.657516
4.2623 -0.478605
4.23035 -0.756955
4.33399 -0.298223
4.33922 -0.49269
4.33869 -0.57458
4.31306 -0.47651
4.26854 -0.475747
4.24752 -0.343206
4.18889 -0.464382
4.14956 -0.391232
4.13676 -0.419934
4.14169 -0.484591
4.14264 -0.268564
4.12976 -0.307396
4.08181 -0.611777
4.10492 -0.474128
4.07428 -0.563149
4.10333 -0.528103
4.15523 -0.436692
4.17505 -0.530795
4.21391 -0.643487
4.24162 -0.552128
4.24333 -0.638014
4.25103 -0.554286
4.22462 -0.417395
4.15811 -0.401572
4.11517 -0.457998
4.12864 -0.437151
4.15685 -0.483598
4.20214 -0.095488
4.17275 -0.579473
4.19697 -0.482827
4.17612 -0.446549
4.17411 -0.527707
4.16495 -0.424028
4.15262 -0.548271
4.13651 -0.61309
4.15262 -0.317133
4.14132 -0.326908
4.13145 -0.362575
4.13466 -0.26721
4.14764 -0.26648
4.1346 -0.346977
4.12235 -0.269411
4.10681 -0.450719
4.08863 -0.451752
4.04681 -0.676307
4.04306 -0.595458
4.06744 -0.537577
4.09752 -0.354997
4.05511 -0.667836
4.05488 -0.593327
4.05316 -0.541916
4.03091 -0.719257
4.01462 -0.696391
3.96544 -0.866075
3.98526 -0.767649
4.01505 -0.646661
3.95549 -0.939385
3.93589 -0.952405
3.9332 -0.800773
3.8822 -0.766895
3.86359 -0.707956
3.82847 -0.760253
3.84832 -0.658384
3.86566 -0.599083
3.88331 -0.642149
3.8904 -0.670065
3.89798 -0.521913
3.88283 -0.621117
3.87691 -0.784536
3.89223 -0.892345
3.95497 -0.7192
3.95806 -0.793514
3.98422 -0.66012
3.94268 -0.843156
3.94312 -0.851821
3.96919 -0.723364
3.93878 -0.926012
4.00007 -0.663936
4.00123 -0.643947
3.92929 -0.88516
3.93139 -0.702593
3.92416 -0.598563
3.87457 -0.711183
3.82982 -0.841313
3.85515 -0.489824
3.78342 -0.815693
3.79767 -0.698958
3.76498 -0.926869
3.81247 -0.752829
3.85493 -0.674955
3.82791 -0.932735
3.91754 -0.720708
3.95233 -0.749178
3.94551 -0.815237
3.98942 -0.731832
3.94774 -1.05699
4.00826 -0.866824
4.02934 -0.865927
4.03533 -0.902157
4.0103 -0.988186
4.0646 -0.768915
4.05319 -0.962975
4.10365 -0.8892
4.07673 -1.02431
4.06091 -0.958884
4.01957 -0.94943
3.99103 -0.893531
4.01327 -0.623343
3.98821 -0.785068
4.0173 -0.666683
4.04171 -0.677995
4.05783 -0.714351
4.09155 -0.671452
4.0773 -0.725507
4.04806 -0.777097
4.0292 -0.600019
3.94457 -0.796259
3.93777 -0.638628
3.88152 -0.759545
3.88338 -0.698964
3.83071 -0.850597
3.84909 -0.64315
3.80611 -0.812408
3.85638 -0.475632
3.81614 -0.756841
3.81844 -0.710881
3.78119 -0.884469
3.8123 -0.738767
3.806 -0.768549
3.80843 -0.766492
3.83483 -0.832566
3.85199 -0.918085
3.94086 -0.630715
3.88664 -0.831851
3.80353 -1.10208
3.8068 -1.03427
3.82342 -0.945672
3.88723 -0.715736
3.87306 -0.784474
3.89385 -0.797535
3.94766 -0.682013
3.95356 -0.763246
4.00649 -0.747646
4.02509 -0.73133
4.04574 -0.794499
4.07196 -0.915375
4.18079 -0.572409
4.14124 -0.973953
4.12232 -0.942646
4.09352 -0.830296
4.04745 -0.806389
3.98126 -0.949889
3.99788 -0.847372
4.0057 -0.820681
4.00812 -0.778865
3.92064 -1.10754
3.95557 -1.01222
3.99671 -0.783017
3.99986 -0.738736
4.01749 -0.552318
3.98683 -0.687092
3.9821 -0.758561
3.99326 -0.713338
3.97824 -0.762404
3.94789 -0.842744
3.90254 -0.897477
3.87808 -0.870631
3.87429 -0.838528
3.82201 -1.04282
3.8846 -0.920779
3.88629 -0.929759
3.92599 -0.777606
3.89049 -0.831088
3.88135 -0.83845
3.83627 -0.971865
3.82899 -0.919241
3.80973 -0.928008
3.8435 -0.700965
3.80709 -0.804302
3.75749 -0.93448
3.75642 -0.820493
3.67989 -1.01057
3.74133 -0.679248
3.73762 -0.750761
3.75838 -0.653478
3.79601 -0.409918
3.76809 -0.516248
3.74277 -0.522626
3.7194 -0.54141
3.69287 -0.655358
3.69579 -0.617944
3.68722 -0.736245
3.71204 -0.751481
3.74244 -0.695729
3.72232 -0.826742
3.79006 -0.66275
3.79484 -0.821366
3.89194 -0.451272
3.89624 -0.803051
3.98304 -0.685285
4.00092 -0.705463
3.98248 -0.865112
3.97454 -0.89606
3.98872 -0.812137
3.9734 -0.83254
3.94709 -0.938975
3.92485 -1.03278
3.96336 -0.998632
4.0212 -0.951459
4.07537 -0.870411
4.12257 -0.818629
4.1442 -0.764976
4.15621 -0.777674
4.14356 -0.908673
4.16599 -0.750177
4.18298 -0.805341
4.17448 -0.99964
4.27484 -0.623183
4.26996 -0.853633
4.26953 -0.877711
4.22676 -1.01818
4.24578 -0.817888
4.2182 -0.829229
4.19835 -0.743699
4.18327 -0.790229
4.18314 -0.911731
4.22729 -0.825023
4.2173 -0.878426
4.19508 -1.01437
4.25812 -0.674402
4.26891 -0.769413
4.25434 -0.876283
4.23683 -0.9396
4.26702 -0.813192
4.24305 -0.944383
4.21945 -0.919967
4.2188 -0.783511
4.2088 -0.794966
4.19445 -0.750394
4.19397 -0.797786
4.20429 -0.605907
4.16239 -0.830069
4.11343 -1.01746
4.16123 -0.804197
4.15792 -0.811149
4.16469 -0.764793
4.10428 -1.01122
4.15367 -0.702424
4.12817 -0.746431
4.09707 -0.729423
3.99376 -1.1128
4.03732 -0.893943
4.06607 -0.764511
4.08987 -0.677981
4.1327 -0.45877
4.1043 -0.695728
4.09268 -0.782343
4.063 -0.914766
4.0254 -0.978344
4.05372 -0.812866
4.02963 -0.772636
4.03524 -0.649381
3.99913 -0.798213
4.00149 -0.799894
4.00093 -0.787194
4.02841 -0.530037
4.01458 -0.481862
3.927 -0.847018
3.93653 -0.565206
3.94997 -0.369994
3.87368 -0.755588
3.88721 -0.608112
3.89435 -0.406314
3.84534 -0.689713
3.82649 -0.872118
3.9169 -0.619481
3.93063 -0.594065
3.95776 -0.555539
3.95722 -0.675431
3.92554 -0.76658
3.92788 -0.51044
3.88187 -0.553933
3.91521 -0.355707
3.87932 -0.792637
3.9187 -0.729182
3.96473 -0.745506
4.06199 -0.645189
4.11013 -0.726127
4.10034 -0.820342
4.13524 -0.506697
4.07371 -0.634181
4.05127 -0.75781
4.02964 -0.840249
4.00418 -0.799715
3.98632 -0.828894
4.02141 -0.613898
4.03568 -0.499746
4.05056 -0.535057
4.05617 -0.492634
4.07156 -0.550877
4.034 -0.693727
4.01024 -0.646192
3.96861 -0.829246
3.96459 -0.840945
4.02466 -0.377817
3.93317 -0.921357
3.98994 -0.515147
3.94551 -0.659818
3.92043 -0.766816
3.93969 -0.640019
3.88778 -0.868679
3.89788 -0.750755
3.89977 -0.593558
3.85006 -0.759055
3.84473 -0.733909
3.77829 -0.957037
3.82009 -0.734093
3.84409 -0.689416
3.89472 -0.681245
3.97516 -0.551874
3.99215 -0.845933
4.03498 -0.850487
4.10452 -0.663271
4.09797 -0.805539
4.15156 -0.653301
4.16158 -0.66716
4.0927 -1.05106
4.09153 -1.04243
4.09895 -0.944201
4.09784 -0.830457
4.04468 -1.01071
4.076 -0.91894
4.0889 -0.947991
4.1277 -0.833654
4.16647 -0.810059
4.16875 -0.852935
4.20199 -0.788116
4.19744 -0.921667
4.20919 -0.765379
4.19719 -0.505871
4.09897 -0.796199
4.09135 -0.62193
4.06657 -0.749173
4.09315 -0.619741
4.13575 -0.602986
4.14362 -0.680342
4.15916 -0.670316
4.14035 -0.692596
4.11503 -0.713765
4.09251 -0.675265
4.08139 -0.619123
4.1032 -0.468519
4.04987 -0.833607
4.08101 -0.62458
4.07466 -0.525771
4.00446 -0.866174
4.03238 -0.689554
4.04742 -0.575436
4.03099 -0.579461
4.04629 -0.482068
4.07752 -0.494228
4.13121 -0.387215
4.14705 -0.557937
4.13582 -0.66882
4.11042 -0.707551
4.12265 -0.331736
4.07817 -0.277141
4.0171 -0.594376
4.06045 -0.333689
4.07302 -0.252417
4.05584 -0.479216
4.01742 -0.602373
3.99179 -0.481479
3.96127 -0.576667
3.95894 -0.542401
3.94248 -0.530662
3.91534 -0.62482
3.92788 -0.545552
3.94674 -0.641288
3.96502 -0.623725
3.9994 -0.498334
3.96936 -0.672061
3.99886 -0.450949
3.9774 -0.587998
3.9762 -0.55602
3.98978 -0.405974
3.93322 -0.700056
3.94363 -0.608665
3.95474 -0.50759
3.93422 -0.500986
3.91232 -0.644193
3.87425 -0.803694
3.85653 -0.830875
3.9257 -0.396107
3.90517 -0.736152
3.96569 -0.442809
3.93344 -0.670175
3.95998 -0.414082
3.9433 -0.481236
3.93928 -0.402917
3.88817 -0.78123
3.91811 -0.669276
3.97001 -0.434908
3.93335 -0.707549
3.86914 -0.88843
3.88122 -0.693138
3.90256 -0.588641
3.8909 -0.463018
3.84351 -0.542904
3.80111 -0.581075
3.75224 -0.760999
3.73013 -0.779428
3.74974 -0.581965
3.78725 -0.357431
3.80539 -0.367866
3.78804 -0.731671
3.85768 -0.503313
3.87575 -0.561857
3.85858 -0.730948
3.86613 -0.65456
3.87902 -0.564648
3.84527 -0.634367
3.85641 -0.411872
3.79159 -0.725988
3.81927 -0.48122
3.8076 -0.420482
3.79824 -0.467772
3.7931 -0.564171
3.82536 -0.511926
3.88084 -0.510495
3.89015 -0.783813
3.94073 -0.680157
3.96097 -0.665849
3.9522 -0.708083
3.92987 -0.660014
3.91831 -0.667131
3.90433 -0.639319
3.86318 -0.816723
3.90768 -0.64908
3.93908 -0.566899
3.94985 -0.705246
3.97856 -0.673628
4.03665 -0.517314
4.02259 -0.629849
3.97704 -0.7557
3.99399 -0.557692
3.95708 -0.618858
3.87409 -0.984514
3.91641 -0.782452
3.8938 -0.915188
3.93765 -0.765775
3.98095 -0.60003
3.99537 -0.540609
3.94897 -0.861875
4.00746 -0.56205
4.01865 -0.464878
4.00641 -0.477772
3.96023 -0.783396
3.96233 -0.750131
3.90669 -1.01266
3.94831 -0.892345
4.02626 -0.6095
4.00021 -0.736097
4.01604 -0.698609
4.00787 -0.755925
3.99197 -0.802569
4.01431 -0.634551
3.94453 -0.846703
3.93919 -0.729541
3.93199 -0.643864
3.8944 -0.691183
3.89939 -0.519209
3.87626 -0.750779
3.88933 -0.835093
3.97752 -0.569544
3.99614 -0.609804
3.96739 -0.847113
3.95901 -0.874626
3.98966 -0.661014
3.98042 -0.715838
3.92594 -0.919572
3.92913 -0.884828
3.93495 -0.774252
3.9398 -0.533872
3.93359 -0.390993
3.93308 -0.544047
3.97554 -0.38167
3.97197 -0.410346
3.93247 -0.619283
3.90126 -0.844295
3.99322 -0.35879
4.00568 -0.486654
3.99936 -0.531005
3.9622 -0.563788
3.94877 -0.549323
3.96693 -0.364946
3.96749 -0.402708
3.96771 -0.279619
3.88363 -0.703712
3.85793 -0.677743
3.89311 -0.401401
3.88627 -0.4621
3.87577 -0.646698
3.90643 -0.582479
3.91063 -0.606985
3.90671 -0.56497
3.89045 -0.581272
3.86425 -0.645074
3.82548 -0.735408
3.82464 -0.574139
3.79956 -0.545377
3.76847 -0.651472
3.79454 -0.442739
3.76771 -0.766985
3.83833 -0.616586
3.90628 -0.597496
3.9079 -0.799814
3.9381 -0.76046
3.9224 -0.798464
3.92557 -0.701505
3.88101 -0.749286
3.86093 -0.593957
3.80328 -0.757435
3.80022 -0.74621
3.8523 -0.576295
3.83943 -0.79449
3.89512 -0.723864
3.95779 -0.566567
3.98154 -0.50235
3.94945 -0.636219
3.89328 -0.808506
3.89565 -0.442113
3.83019 -0.484414
3.73714 -0.673147
3.65456 -0.808767
3.67789 -0.620912
3.64405 -0.872194
3.76075 -0.549767
3.79212 -0.720376
3.81135 -0.846643
3.8467 -0.815432
3.87539 -0.66902
3.85133 -0.753736
3.85755 -0.610132
3.8406 -0.491715
3.82793 -0.474237
3.77865 -0.725016
3.78568 -0.704865
3.82003 -0.591718
3.81169 -0.617968
3.77537 -0.715835
3.78801 -0.410825
3.73679 -0.568243
3.72121 -0.556144
3.70696 -0.675697
3.72329 -0.780736
3.78627 -0.561613
3.81979 -0.423596
3.80977 -0.46626
3.77268 -0.650124
3.81053 -0.487377
3.78665 -0.728234
3.82707 -0.628801
3.82202 -0.684238
3.84462 -0.432383
3.77958 -0.68981
3.74509 -0.635734
3.66098 -0.816724
3.63334 -0.832146
3.66317 -0.672956
3.71123 -0.466556
3.69376 -0.653594
3.73028 -0.451336
3.72325 -0.522186
3.75637 -0.245587
3.73149 -0.572081
3.74598 -0.537636
3.76339 -0.595343
3.80733 -0.525893
3.85158 -0.569257
3.92528 -0.45586
3.94152 -0.508606
3.91609 -0.641365
3.90181 -0.538948
3.89922 -0.469153
3.89751 -0.485676
3.91546 -0.478114
3.93749 -0.424764
3.93444 -0.430748
3.93034 -0.538235
3.9119 -0.731226
3.94997 -0.614787
4.01512 -0.540775
4.07372 -0.380171
4.10114 -0.48639
4.11659 -0.380665
4.06971 -0.484599
4.03673 -0.274413
3.96849 -0.382189
3.94642 -0.358256
3.91917 -0.522402
3.96195 -0.328648
3.99626 -0.365532
4.04001 -0.292615
4.06736 -0.262716
4.09615 -0.268135
4.11707 -0.147635
4.10186 -0.225663
4.04713 -0.433523
3.98791 -0.538644
3.94843 -0.498013
3.92907 -0.478575
3.91838 -0.391452
3.91693 -0.456844
3.96796 -0.3268
3.98646 -0.428058
4.01974 -0.431399
4.06617 -0.406989
4.09959 -0.423524
4.10092 -0.395853
4.06004 -0.455701
3.96482 -0.61725
3.92001 -0.465454
3.90199 -0.276809
3.87626 -0.39108
3.90043 -0.409668
3.93758 -0.435283
3.98851 -0.468407
4.03819 -0.373434
4.04577 -0.395275
4.02672 -0.456142
4.00911 -0.476736
3.99035 -0.542809
4.01601 -0.490884
4.02702 -0.562745
4.0512 -0.590182
4.07717 -0.480365
4.11116 -0.496684
4.13633 -0.544732
4.15177 -0.426989
4.11405 -0.622091
4.12641 -0.328973
4.09792 -0.322901
4.08645 -0.419184
4.10582 -0.470197
4.15965 -0.262587
4.15005 -0.417219
4.08818 -0.682263
4.07427 -0.560034
4.03699 -0.649319
4.04292 -0.350124
3.96618 -0.694814
3.9776 -0.612105
3.96854 -0.677517
3.98556 -0.571601
3.96574 -0.644512
3.96386 -0.707797
4.01776 -0.45937
3.99011 -0.672616
4.0216 -0.270106
4.02134 -0.435359
4.03678 -0.428175
4.08032 -0.358741
4.08755 -0.496171
4.12385 -0.454393
4.18479 -0.451429
4.23033 -0.572478
4.25607 -0.59224
4.28026 -0.66066
4.30435 -0.515064
4.28427 -0.473516
4.27406 -0.380814
4.2608 -0.562825
4.27167 -0.577672
4.3068 -0.419658
4.29559 -0.608127
4.33619 -0.33595
4.32464 -0.317824
4.31854 -0.35954
4.30606 -0.444155
4.285 -0.563571
4.2979 -0.404506
4.29137 -0.380542
4.2814 -0.337434
4.27383 -0.530156
4.28982 -0.337468
4.31039 -0.0832121
4.29571 -0.327084
4.3185 -0.246211
4.33445 -0.0565538
4.33073 -0.129795
4.34822 -0.18597
4.36503 -0.0468158
4.36286 -0.353404
4.39414 -0.162466
4.36787 -0.365702
4.36605 -0.252171
4.32824 -0.352441
4.33295 -0.0920842
4.26656 -0.532495
4.28075 -0.296399
4.30659 -0.103186
4.32914 -0.139968
4.34222 -0.0264379
4.35247 -0.132174
4.32308 -0.26374
4.32542 -0.136833
4.30289 0.0778059
4.25904 -0.0859988
4.22142 -0.178288
4.2488 0.0174118
4.22442 -0.23912
4.26555 -0.00180587
4.25123 -0.0833854
4.22905 -0.0842547
4.1979 0.248335
4.15825 0.172992
4.13597 -0.0326803
4.14548 0.139914
4.1523 -0.151131
4.17192 -0.104553
4.20967 -0.0989999
4.214 -0.224734
4.25341 -0.0234972
4.26851 0.0363835
4.28265 -0.249633
4.33057 -0.0585494
4.3642 0.054524
4.38 0.262838
4.4025 -0.128614
4.39998 -0.249767
4.35549 -0.371194
4.33416 -0.26989
4.32312 -0.221533
4.30505 -0.14763
4.31873 -0.228647
4.35153 -0.180281
4.39011 -0.181078
4.4394 0.0330741
4.45888 -0.0956775
4.44497 -0.128436
4.4049 -0.382105
4.40116 -0.0633701
4.39035 -0.0691321
4.38566 -0.0776811
4.35606 -0.248516
4.34396 0.0419442
4.29605 -0.450724
4.304 -0.367089
4.32597 -0.312449
4.31034 -0.348675
4.29977 -0.112997
4.25037 -0.0903657
4.19951 -0.126545
4.16648 0.0117663
4.16011 -0.192359
4.18092 0.000246756
4.19944 0.0912803
4.21883 0.146813
4.23143 -0.0284662
4.23695 0.0485101
4.22789 0.0104456
4.19385 0.0840234
4.16725 0.0775812
4.13619 -0.170364
4.12119 -0.165415
4.13041 -0.0111914
4.14213 0.0358632
4.14662 0.106589
4.15424 0.215423
4.14695 0.0109357
4.13483 0.140782
4.1208 0.322862
4.12696 0.155988
4.12239 0.311202
4.1337 0.225427
4.13635 0.143539
4.13872 0.163702
4.1283 0.278965
4.12027 0.18911
4.09629 0.0631247
4.061 0.249396
4.04824 0.165806
4.02542 0.291533
4.02564 0.420082
4.05294 0.15169
4.06817 0.281731
4.06795 0.504544
4.09673 0.51268
4.15933 0.211615
4.20014 0.196854
4.22795 0.0910075
4.22591 0.107073
4.22978 0.103777
4.24659 0.362052
4.30164 0.167358
4.34348 0.0779806
4.36582 0.353042
4.38222 0.366923
4.39345 0.0282958
4.37092 0.107141
4.32609 0.324554
4.28322 0.133987
4.2297 0.649804
4.253 0.370395
4.27633 0.341319
4.29288 0.497323
4.30986 0.429681
4.28507 0.20675
4.22941 0.436599
4.18559 0.538019
4.1385 0.748064
4.13738 0.716059
4.14838 0.597053
4.13844 0.467544
4.11988 0.552151
4.14297 0.35314
4.15358 0.380165
4.18087 0.322805
4.1784 0.38069
4.16104 0.486866
4.14248 0.482705
4.10945 0.509427
4.07116 0.379424
4.02754 0.332594
4.00226 0.412446
4.01439 0.234849
4.02361 0.161219
4.03785 0.437036
4.08918 0.255149
4.11179 0.45918
4.13327 0.541687
4.12938 0.571877
4.10287 0.433685
4.01166 0.596069
4.00273 0.4469
4.01855 0.478945
4.0806 0.425566
4.14547 0.454009
4.21127 0.299262
4.21306 0.524303
4.23055 0.155839
4.19565 0.230219
4.14807 0.249281
4.07838 0.563208
4.04951 0.50089
4.04797 0.452575
4.00002 0.864146
4.03653 0.769207
4.08691 0.590854
4.11154 0.589833
4.12269 0.518875
4.12653 0.340155
4.10398 0.42206
4.05962 0.545971
4.06815 0.409404
4.05518 0.570025
4.0632 0.579055
4.06188 0.481619
4.01089 0.815454
4.01137 0.82602
4.06578 0.743866
4.12634 0.686781
4.15004 0.710091
4.16164 0.537201
4.12775 0.533719
4.01743 0.940162
4.05342 0.673762
4.06309 0.599997
4.03187 0.784626
4.0544 0.75367
3.99654 1.12817
4.04801 0.924299
4.02249 0.98204
4.0023 0.965837
4.01991 0.843291
3.97288 1.00101
4.01986 0.737855
4.02117 0.85171
4.03661 0.981773
4.05092 1.04125
4.1207 0.848979
4.15452 0.715983
4.11963 0.791623
4.06574 0.883132
3.98006 1.0202
3.92536 0.937881
3.91596 0.754003
3.89507 0.7647
3.9036 0.613731
3.90664 0.754586
3.9317 0.847807
3.98455 0.777928
4.04541 0.612843
4.06191 0.456403
3.98913 0.73422
3.92068 0.861899
3.88937 0.828377
3.88677 0.778161
3.82497 1.02651
3.83797 0.99256
3.84666 1.03303
3.89026 1.00365
3.84675 1.22233
3.85973 1.04838
3.85477 0.876603
3.79978 0.962055
3.75577 0.995044
3.70752 1.08237
3.70233 1.004
3.6873 1.02669
3.68594 1.01028
3.65915 1.02131
3.59232 1.18734
3.63657 1.05031
3.66784 1.00463
3.62527 1.2177
3.6814 1.03667
3.67739 0.997012
3.66787 0.947381
3.6475 0.912994
3.58401 1.00345
3.60524 0.904343
3.57495 1.00785
3.60838 0.859653
3.56622 1.01028
3.57529 0.948847
3.56403 0.996737
3.60925 0.852372
3.59239 0.949172
3.60665 0.86185
3.59717 0.73597
3.55402 0.740134
3.52949 0.721891
3.50966 0.700785
3.49917 0.664042
3.50235 0.616955
3.47413 0.748245
3.41664 0.893005
3.43242 0.798633
3.45088 0.684707
3.39524 0.842093
3.38883 0.735795
3.3536 0.833715
3.3574 0.820117
3.38797 0.72215
3.40616 0.753629
3.37545 0.966885
3.41256 0.805214
3.41596 0.722056
3.29448 1.04239
3.26925 0.958199
3.31016 0.727614
3.26151 0.92152
3.30025 0.840145
3.33772 0.759728
3.28745 0.955765
3.2708 0.900065
3.21605 0.952471
3.22973 0.752701
3.16708 0.860872
3.14063 0.866071
3.14149 0.818413
3.15118 0.829009
3.19297 0.738283
3.19872 0.717088
3.16226 0.840241
3.15758 0.791868
3.11877 0.875354
3.07377 1.0541
3.11562 1.0097
3.14356 0.964078
3.12836 1.04728
3.15705 1.02061
3.19746 0.941191
3.23616 0.850435
3.24414 0.85114
3.20757 1.00851
3.22374 0.966268
3.19038 1.02966
3.20732 0.83375
3.14279 0.936725
3.07089 0.987753
3.04421 0.933686
3.0242 0.852846
2.99466 0.841665
2.99547 0.800343
2.96343 0.89862
2.98436 0.775876
2.93572 0.870111
2.93452 0.830865
2.95481 0.763599
2.94097 0.807251
2.95691 0.761406
2.89787 0.898073
2.89661 0.822423
2.90426 0.725261
2.86093 0.813037
2.80029 0.917335
2.80665 0.840615
2.83397 0.757511
2.84312 0.743942
2.78942 0.868466
2.81719 0.658684
2.76994 0.750033
2.76192 0.719187
2.76719 0.563625
2.76257 0.505726
2.73093 0.545108
2.66467 0.651929
2.64718 0.570897
2.62928 0.600394
2.61232 0.71064
2.65028 0.695177
2.65223 0.756679
2.65336 0.818125
2.67123 0.774926
2.67035 0.724608
2.68402 0.657341
2.69077 0.64623
2.68409 0.649955
2.63808 0.750617
2.62466 0.793799
2.66173 0.627193
2.61167 0.750951
2.66933 0.570065
2.6593 0.579356
2.65152 0.611434
2.64703 0.603159
2.59748 0.698201
2.57653 0.696884
2.5237 0.844785
2.56353 0.713813
2.58034 0.666931
2.61103 0.600939
2.60561 0.588549
2.59683 0.563596
2.58617 0.537241
2.58191 0.534148
2.57725 0.598523
2.52511 0.754764
2.58664 0.51674
2.58552 0.586546
2.56034 0.716977
2.62476 0.560984
2.59928 0.738708
2.57139 0.86814
2.60458 0.756287
2.62185 0.626398
2.59149 0.647138
2.59918 0.624526
2.57889 0.724
2.58766 0.689146
2.60162 0.640626
2.55064 0.762822
2.54135 0.73591
2.57088 0.643868
2.54065 0.724612
2.56286 0.642141
2.57938 0.577923
2.58848 0.572105
2.5867 0.503315
2.52599 0.681272
2.50181 0.655576
2.45152 0.709672
2.44519 0.723642
2.45313 0.759269
2.47913 0.701473
2.46664 0.775747
2.47563 0.749731
2.46876 0.812604
2.51616 0.737928
2.51753 0.711069
2.53808 0.741927
2.55076 0.742758
2.51024 0.791442
2.45429 0.835635
2.47524 0.791586
2.4687 0.85177
2.52081 0.759266
2.5538 0.75582
2.54994 0.817909
2.62327 0.669578
2.61112 0.752753
2.57177 0.850261
2.54523 0.915593
2.59344 0.836601
2.50505 1.045
2.56977 0.856599
2.51146 0.98869
2.55113 0.891254
2.5354 0.968435
2.55614 0.958733
2.59425 0.876324
2.5631 0.916428
2.5692 0.853547
2.52961 0.88016
2.52235 0.85047
2.47236 0.945273
2.45331 0.982442
2.52171 0.81467
2.44461 0.973499
2.4132 0.981112
2.45946 0.874709
2.45983 0.871072
2.4944 0.77087
2.44993 0.873869
2.47109 0.794061
2.41299 0.852684
2.39426 0.824388
2.38817 0.871198
2.40938 0.814807
2.42704 0.730626
2.37576 0.847559
2.38954 0.785659
2.35551 0.828146
2.33964 0.860571
2.38626 0.78862
2.40055 0.751262
2.35633 0.867606
2.34997 0.779586
2.34145 0.727169
2.2894 0.79845
2.27703 0.773888
2.26659 0.807064
2.30157 0.752734
2.33073 0.71353
2.34486 0.704068
2.38215 0.615953
2.34917 0.691261
2.33201 0.652315
2.29285 0.717874
2.29698 0.71901
2.27839 0.747894
2.2855 0.741522
2.29477 0.706308
2.27926 0.706695
2.27521 0.683072
2.29003 0.613669
2.30521 0.590418
2.2786 0.682786
2.29214 0.576181
2.22012 0.688295
2.24715 0.57215
2.17657 0.752296
2.19738 0.734795
2.24769 0.660295
2.28449 0.688524
2.31474 0.740188
2.29237 0.910409
2.35229 0.811394
2.33205 0.860528
2.32022 0.826054
2.30842 0.768244
2.30978 0.747592
2.34249 0.708705
2.32764 0.783645
2.3112 0.78615
2.30944 0.792471
2.34689 0.712722
2.32368 0.763438
2.31264 0.843216
2.33121 0.855087
2.32918 0.887075
2.34164 0.847002
2.34502 0.859458
2.3695 0.836168
2.37009 0.853098
2.362 0.814722
2.36951 0.789414
2.38511 0.78987
2.3603 0.878732
2.35706 0.953987
2.38443 0.927585
2.35914 0.999283
2.42736 0.830292
2.38937 0.894494
2.3839 0.905255
2.37441 0.88501
2.3781 0.846874
2.34178 0.932446
2.43511 0.839737
2.46779 0.870345
2.45279 0.946268
2.45298 0.982202
2.42186 1.05433
2.49051 0.87896
2.48002 0.899495
2.48298 0.91658
2.49198 0.894669
2.50118 0.876074
2.53459 0.763567
2.48735 0.863182
2.53709 0.682292
2.51564 0.758138
2.49346 0.779586
2.43987 0.81252
2.43427 0.771605
2.42784 0.765616
2.42003 0.801938
2.46324 0.770468
2.50844 0.732548
2.52139 0.748791
2.50365 0.807892
2.47199 0.8576
2.4828 0.830354
2.50214 0.758884
2.47831 0.81309
2.49112 0.736945
2.44546 0.823933
2.44485 0.82007
2.47514 0.710329
2.40528 0.86478
2.44979 0.719522
2.40699 0.789541
2.42584 0.66417
2.35721 0.804822
2.41122 0.633427
2.36305 0.735087
2.34848 0.749329
2.2976 0.880475
2.32888 0.812184
2.32075 0.839025
2.32062 0.863811
2.30291 0.911881
2.26352 0.946448
2.29134 0.872266
2.24787 1.0094
2.33637 0.884319
2.36025 0.880269
2.36587 0.893131
2.37015 0.876871
2.39114 0.825182
2.35062 0.917488
2.39718 0.767784
2.38182 0.845367
2.36857 0.895162
2.36723 0.840017
2.33272 0.89049
2.33594 0.881157
2.31461 0.917416
2.27538 0.987068
2.35814 0.797322
2.39584 0.749897
2.30399 0.997051
2.31629 1.04845
2.36325 1.02518
2.40494 0.990823
2.40393 0.99128
2.41811 0.948721
2.43057 0.955094
2.42185 0.973033
2.43329 0.900589
2.43205 0.86233
2.36795 0.929717
2.31248 1.02062
2.35443 0.992671
2.40442 0.897814
2.42353 0.861088
2.39266 0.848973
2.35565 0.870733
2.35143 0.804536
2.29293 0.873781
2.24969 0.910811
2.26813 0.809344
2.25638 0.841816
2.28759 0.829828
2.25344 0.950544
2.26003 0.969307
2.23497 1.00727
2.29222 0.924036
2.29242 0.942695
2.27259 1.00653
2.27473 1.0071
2.29636 0.95073
2.32567 0.90356
2.30459 0.98334
2.37297 0.863315
2.31614 0.950687
2.31926 0.878355
2.30253 0.858138
2.34434 0.721576
2.32056 0.770794
2.3175 0.778983
2.30345 0.799035
2.31522 0.757915
2.25051 0.884835
2.26704 0.849261
2.29068 0.881477
2.33088 0.85698
2.36172 0.845972
2.33606 0.921742
2.3305 0.955607
2.32685 0.985388
2.33437 0.975692
2.35657 0.936702
2.32978 0.988792
2.41716 0.836802
2.41651 0.893591
2.49042 0.757304
2.43638 0.873424
2.44403 0.785846
2.39921 0.835547
2.40821 0.788653
2.36811 0.890382
2.40113 0.831281
2.36123 0.940956
2.34225 0.937278
2.35769 0.823396
2.34699 0.777336
2.33792 0.767633
2.32124 0.821907
2.28105 0.970091
2.35702 0.907266
2.32598 0.97558
2.35157 0.877939
2.2872 0.992382
2.33626 0.906035
2.39324 0.803872
2.39526 0.78193
2.36359 0.846587
2.34144 0.863922
2.37754 0.740545
2.34747 0.800984
2.33027 0.858792
2.36554 0.788904
2.35194 0.826998
2.31776 0.89525
2.29452 0.937992
2.28606 0.935449
2.28531 0.962204
2.27686 0.961755
2.27153 0.928723
2.2979 0.876219
2.27802 0.896517
2.31302 0.768644
2.29293 0.756369
2.27116 0.81544
2.29713 0.751527
2.32781 0.716044
2.29897 0.743929
2.30145 0.741142
2.2907 0.746827
2.30259 0.727097
2.3075 0.735218
2.25571 0.836362
2.24445 0.823756
2.17094 0.980159
2.22868 0.888854
2.21025 0.926724
2.2512 0.812357
2.22188 0.830589
2.16308 0.927161
2.17637 0.913942
2.2454 0.76
2.1975 0.871329
2.18463 0.873284
2.17488 0.824023
2.11459 0.898218
2.12829 0.898126
2.19425 0.781069
2.13977 0.878136
2.12963 0.904695
2.16053 0.848603
2.14766 0.892621
2.14432 0.858283
2.18073 0.710116
2.10187 0.908739
2.13963 0.804672
2.12099 0.785154
2.07923 0.840018
2.06593 0.858258
2.13082 0.687922
2.07982 0.811177
2.11939 0.731365
2.08015 0.856688
2.12083 0.824977
2.15212 0.800783
2.11346 0.833112
2.04384 0.961309
2.08476 0.917388
2.07444 0.979608
2.05052 1.00665
2.00418 1.10987
2.06752 1.04271
2.11733 0.978297
2.092 1.04063
2.11534 1.0178
2.14377 0.956958
2.08959 1.04637
2.06118 1.09313
2.05495 1.07491
2.06976 1.00789
2.01839 1.0705
2.08316 0.950369
2.01009 1.0738
2.06368 0.962868
2.09933 0.869936
2.02334 0.97404
2.00126 0.948614
2.04973 0.862482
1.99264 0.941292
1.99231 0.907705
1.97039 0.933373
1.9567 0.911742
1.97934 0.82865
1.97904 0.842306
1.92849 0.960997
1.92261 0.977041
1.95929 0.931012
1.99036 0.912009
1.96362 0.973259
2.00116 0.888665
1.98342 0.949783
1.95704 1.02836
1.94425 1.08011
1.98083 0.997329
1.98896 0.97048
2.02312 0.900588
2.01878 0.865148
2.03813 0.826719
2.09941 0.757243
2.04641 0.876042
2.04655 0.918262
2.03638 0.934103
2.03269 0.930333
2.08096 0.87086
2.08773 0.857181
2.09257 0.876695
2.10961 0.884412
2.1104 0.867069
2.08808 0.902845
2.11218 0.862043
2.13451 0.834261
2.10577 0.879326
2.04869 0.926574
2.03362 0.908053
2.04421 0.887946
2.02233 0.932015
2.01866 0.941813
2.00488 0.93519
1.97742 0.988404
2.01698 0.929507
2.04502 0.870375
2.01362 0.940932
2.03309 0.879634
2.01178 0.930903
1.98222 0.996154
1.99659 0.999044
1.98612 1.05414
2.00462 1.09622
2.03625 1.10338
2.09438 1.03279
2.06887 1.04583
2.09868 0.909779
2.08448 0.915436
2.06826 0.885752
2.0484 0.914094
2.00958 0.991548
2.07909 0.891744
2.04755 0.970242
2.02908 0.995818
2.10314 0.921582
2.1438 0.875443
2.1413 0.923601
2.13701 0.909448
2.10372 0.909348
2.08164 0.894388
2.09132 0.89923
2.13017 0.845408
2.10963 0.859322
2.04474 0.953691
2.07751 0.871731
2.02916 0.90137
2.04139 0.877231
2.05951 0.847795
2.07761 0.871064
2.07225 0.930923
2.08719 0.943446
2.08224 0.955894
2.07488 0.934503
2.07691 0.949098
2.08164 0.969473
2.05992 1.03171
2.07084 0.995384
2.0635 0.99348
2.0089 1.04306
2.01987 1.01227
2.05191 0.943778
2.05212 0.946888
2.043 0.909692
2.02556 0.880213
2.03047 0.842412
2.01448 0.830674
2.03324 0.73686
1.91571 0.93229
1.93334 0.909622
1.9522 0.883118
1.99733 0.785383
1.94741 0.873302
1.98575 0.818096
1.99235 0.81806
2.00528 0.746369
2.03646 0.691638
1.98846 0.812325
1.99988 0.772399
1.98387 0.772353
1.97132 0.777447
1.96145 0.813926
1.99333 0.800064
2.02498 0.776688
2.0262 0.821304
2.06449 0.815512
2.09158 0.76249
2.01042 0.896237
2.05488 0.806666
2.02538 0.865817
2.03409 0.844587
2.06643 0.807941
2.02445 0.885767
2.01011 0.899391
2.01628 0.907698
2.0454 0.891274
2.02234 0.921596
2.04511 0.847221
1.97315 0.946449
1.97024 0.94069
1.98396 0.915396
1.90306 1.01494
1.90713 0.939782
1.85004 0.949117
1.81518 0.97197
1.83119 0.937014
1.86776 0.889185
1.85479 0.886806
1.82863 0.905118
1.87092 0.875079
1.88906 0.890929
1.88372 0.922752
1.85587 0.955569
1.86311 0.906621
1.87346 0.85426
1.80284 0.95414
1.80195 0.952524
1.78529 0.988482
1.83156 0.943436
1.84562 0.931285
1.81097 0.974906
1.82951 0.912099
1.83268 0.849411
1.83015 0.778423
1.78202 0.838568
1.71221 0.908001
1.7337 0.82594
1.73995 0.811924
1.7231 0.82944
1.73366 0.814916
1.79537 0.731279
1.77575 0.765065
1.77052 0.725971
1.67892 0.866926
1.71479 0.813756
1.66571 0.894823
1.68064 0.875266
1.68204 0.857466
1.72694 0.794035
1.69441 0.853277
1.7188 0.813098
1.72934 0.873098
1.7952 0.862531
1.78664 0.896131
1.77576 0.892413
1.77681 0.852341
1.76692 0.898876
1.80776 0.882682
1.84924 0.848543
1.83237 0.910941
1.83804 0.902396
1.84128 0.929722
1.83912 0.954248
1.86091 0.929519
1.88033 0.917389
1.87759 0.926877
1.92549 0.812529
1.90142 0.827408
1.82789 0.87068
1.84537 0.816141
1.84799 0.801265
1.84623 0.75575
1.80248 0.786754
1.79125 0.80381
1.77327 0.862725
1.79004 0.881089
1.81419 0.914459
1.7917 0.987967
1.80575 0.976124
1.77254 0.982857
1.7626 0.987343
1.75402 0.982655
1.75378 0.941035
1.75435 0.89625
1.65208 1.00829
1.69179 0.926319
1.63798 0.959327
1.62219 0.986198
1.55363 1.0516
1.58077 1.0094
1.55503 1.02495
1.54402 1.0614
1.57092 1.02755
1.5159 1.07683
1.50676 1.09683
1.57539 1.06262
1.59515 1.03825
1.57653 1.03707
1.59349 0.995953
1.5071 1.05629
1.50212 1.02372
1.50926 0.967365
1.52319 0.917823
1.47265 0.964401
1.48244 0.947534
1.53309 0.944369
1.5327 0.992779
1.55673 0.932766
1.53747 0.927005
1.60888 0.852441
1.61484 0.870471
1.65758 0.836853
1.67189 0.828156
1.61955 0.890051
1.63142 0.85186
1.58521 0.90646
1.60498 0.880613
1.60606 0.873199
1.62223 0.897955
1.677 0.817797
1.63962 0.865682
1.62848 0.865175
1.62043 0.822885
1.60295 0.830817
1.61175 0.826831
1.59662 0.855673
1.55485 0.942259
1.62391 0.869749
1.62434 0.905938
1.59785 0.942588
1.56211 1.00715
1.58639 0.982126
1.63808 0.902111
1.58718 0.95965
1.62942 0.91207
1.61334 0.932974
1.65015 0.872413
1.63845 0.849557
1.56644 0.919851
1.55138 0.952071
1.589 0.921513
1.58708 0.905376
1.59266 0.869556
1.5721 0.882791
1.57159 0.89069
1.59048 0.878505
1.59805 0.876641
1.60592 0.845832
1.60828 0.836718
1.57073 0.903503
1.57974 0.903899
1.62095 0.850707
1.58579 0.920492
1.63161 0.88641
1.5667 1.00802
1.626 0.955513
1.63123 0.970887
1.66485 0.978685
1.66155 0.987156
1.66417 0.988256
1.55537 1.09375
1.59413 1.02082
1.55955 1.00346
1.50648 1.0536
1.45683 1.10105
1.56402 0.955283
1.51504 1.01241
1.55342 0.964287
1.57677 0.929742
1.60801 0.914881
1.60478 0.935962
1.54915 1.02942
1.5567 1.03745
1.53069 1.05532
1.59363 0.971982
1.58756 0.964764
1.60641 0.934684
1.60874 0.932918
1.59183 0.960712
1.63948 0.881909
1.58081 0.975403
1.62247 0.932259
1.65957 0.873157
1.60195 0.974883
1.61671 0.969046
1.68535 0.905278
1.65171 0.92087
1.6271 0.949913
1.65786 0.922
1.58864 1.03254
1.56719 1.05318
1.54437 1.06593
1.55152 1.02142
1.5887 0.948469
1.54947 0.956863
1.57721 0.900508
1.53757 0.927712
1.50884 0.949668
1.49847 0.955436
1.52384 0.906057
1.44167 0.939591
1.4339 0.907171
1.45736 0.873786
1.39402 0.912637
1.39986 0.894569
1.37742 0.929855
1.42722 0.914884
1.46602 0.895454
1.44116 0.945014
1.43604 0.970928
1.47521 0.913221
1.38303 1.02284
1.43407 0.98375
1.44611 0.984188
1.45594 1.01392
1.49667 0.996957
1.46536 1.01084
1.51023 0.960362
1.49937 0.942462
1.5172 0.884957
1.50352 0.893811
1.48193 0.935156
1.492 0.935513
1.45905 0.95532
1.47448 0.924055
1.51038 0.856517
1.50086 0.863149
1.43362 0.948094
1.50174 0.884503
1.45757 0.961615
1.54159 0.899907
1.54036 0.945583
1.56311 0.936129
1.51257 1.01962
1.58451 0.956406
1.55926 1.03295
1.57024 1.04804
1.56914 1.03069
1.57657 0.982512
1.60278 0.939456
1.59723 0.936531
1.60872 0.917196
1.60139 0.901569
1.56693 0.913868
1.58783 0.866388
1.56776 0.911159
1.60924 0.836724
1.55619 0.923869
1.57475 0.886707
1.57248 0.837445
1.42565 0.99289
1.45982 0.922628
1.3986 0.996817
1.4164 0.948518
1.40212 0.940439
1.33777 0.990509
1.33619 0.995179
1.40871 0.917511
1.41524 0.93189
1.35165 0.993369
1.40019 0.933371
1.36166 0.954767
1.3138 1.01327
1.30755 1.03368
1.40069 0.930989
1.35791 0.993412
1.39404 0.932229
1.41736 0.882002
1.38435 0.896895
1.32338 0.966329
1.30501 0.982608
1.36253 0.938269
1.35146 0.992774
1.40835 0.93614
1.37717 0.968411
1.4184 0.93412
1.43891 0.923288
1.44598 0.946771
1.41576 0.970457
1.38935 0.991909
1.36713 1.04486
1.36063 1.06271
1.37256 1.02968
1.39567 0.965535
1.36204 0.96214
1.40405 0.9052
1.40297 0.894054
1.45916 0.869712
1.4417 0.902284
1.44586 0.922232
1.43443 0.948754
1.42467 0.978539
1.39722 1.01411
1.3974 1.01289
1.41465 0.988203
1.44109 0.961782
1.46855 0.923297
1.37665 1.01386
1.40134 0.966535
1.38725 0.958058
1.34401 0.993899
1.38081 0.957526
1.38928 0.957172
1.41323 0.926146
1.31596 1.03212
1.3429 1.00636
1.26658 1.06038
1.30995 1.0233
1.30966 1.02542
1.33974 1.01304
1.41267 0.986178
1.40756 1.00883
1.36542 1.03161
1.34753 1.04156
1.40743 0.971274
1.39717 0.92558
1.35539 0.896403
1.38293 0.833805
1.33873 0.87301
1.24373 0.908358
1.22377 0.902697
1.253 0.872484
1.28982 0.816639
1.197 0.896957
1.2328 0.876535
1.24271 0.888055
1.21676 0.936708
1.22546 0.927586
-1.58127 0.497051
-1.5498 0.590803
-1.57657 0.529273
-1.58786 0.524555
-1.58833 0.533448
-1.59842 0.558598
-1.61926 0.554393
-1.63654 0.509394
-1.61889 0.532073
-1.60527 0.51373
-1.5998 0.480911
-1.61991 0.417477
-1.5956 0.498284
-1.57654 0.544442
-1.53355 0.623733
-1.5666 0.55927
-1.54789 0.557377
-1.53185 0.549859
-1.52247 0.530464
-1.51085 0.586609
-1.54389 0.520086
-1.52507 0.537755
-1.5122 0.527317
-1.51771 0.549323
-1.51726 0.591278
-1.51607 0.615913
-1.53067 0.612276
-1.54102 0.596837
-1.57063 0.539414
-1.50551 0.64617
-1.50503 0.573913
-1.48343 0.54837
-1.4841 0.53375
-1.49381 0.525444
-1.47273 0.567387
-1.48435 0.563086
-1.51937 0.492222
-1.524 0.451077
-1.51517 0.513839
-1.51912 0.531893
-1.54168 0.514207
-1.51948 0.542168
-1.50957 0.529378
-1.49957 0.480926
-1.4887 0.458854
-1.44755 0.548991
-1.47136 0.507003
-1.44844 0.546819
-1.43309 0.570877
-1.43258 0.567957
-1.49383 0.475472
-1.49467 0.563745
-1.51542 0.539658
-1.51133 0.645607
-1.55987 0.575541
-1.57731 0.555423
-1.54534 0.571868
-1.55493 0.478514
-1.51616 0.538637
-1.49329 0.571453
-1.49556 0.536781
-1.51062 0.492844
-1.48691 0.512072
-1.49983 0.455897
-1.4687 0.539144
-1.48824 0.530436
-1.51104 0.506958
-1.50305 0.554091
-1.50312 0.537583
-1.53343 0.493483
-1.58383 0.505625
-1.63684 0.433575
-1.64121 0.492785
-1.64798 0.5285
-1.677 0.473059
-1.68641 0.422609
-1.6765 0.43237
-1.61693 0.584739
-1.63188 0.561745
-1.63835 0.564244
-1.65858 0.571398
-1.6924 0.494093
-1.69824 0.487535
-1.71603 0.451592
-1.69175 0.531849
-1.6845 0.535469
-1.64497 0.637402
-1.61442 0.650522
-1.60625 0.608355
-1.61141 0.565645
-1.61362 0.573741
-1.61853 0.590913
-1.64233 0.495147
-1.63861 0.478404
-1.60796 0.485044
-1.60905 0.485922
-1.61286 0.531629
-1.59408 0.513604
-1.56358 0.550253
-1.53926 0.56707
-1.50235 0.615762
-1.51568 0.600394
-1.52867 0.603369
-1.5288 0.607897
-1.49143 0.643909
-1.47938 0.641205
-1.44484 0.688311
-1.47216 0.631099
-1.48373 0.651025
-1.54899 0.579194
-1.58608 0.511509
-1.53484 0.596886
-1.52664 0.579703
-1.48858 0.64159
-1.47873 0.625721
-1.44844 0.673505
-1.4431 0.682378
-1.50484 0.578348
-1.49541 0.626366
-1.50922 0.566817
-1.50069 0.579297
-1.49449 0.604507
-1.52879 0.570326
-1.51601 0.600585
-1.48219 0.630145
-1.49429 0.566239
-1.49336 0.597947
-1.51403 0.60098
-1.51645 0.653076
-1.55669 0.577052
-1.51907 0.597091
-1.50109 0.594116
-1.48894 0.540959
-1.44638 0.597666
-1.45958 0.574515
-1.45158 0.570679
-1.44318 0.542877
-1.46645 0.50642
-1.45655 0.600456
-1.47202 0.603422
-1.51122 0.536866
-1.4726 0.616602
-1.52528 0.530782
-1.51041 0.564263
-1.51908 0.584439
-1.4714 0.729485
-1.51424 0.69151
-1.5282 0.670894
-1.55315 0.624964
-1.56109 0.635147
-1.58262 0.615883
-1.56351 0.694058
-1.56915 0.691727
-1.56374 0.672299
-1.56135 0.62807
-1.53831 0.67235
-1.56799 0.647253
-1.58886 0.611896
-1.57638 0.633018
-1.58332 0.604052
-1.58601 0.566351
-1.5585 0.581051
-1.55276 0.543558
-1.54861 0.542796
-1.5131 0.57044
-1.47923 0.561977
-1.45538 0.589939
-1.46934 0.595807
-1.48688 0.592915
-1.52612 0.566016
-1.55258 0.589746
-1.56458 0.596362
-1.55265 0.662227
-1.53829 0.665024
-1.57646 0.57859
-1.49288 0.73772
-1.48073 0.735746
-1.4494 0.749059
-1.483 0.672604
-1.4486 0.718839
-1.46805 0.700906
-1.48014 0.712007
-1.52567 0.688465
-1.56281 0.578837
-1.53455 0.620859
-1.50619 0.626815
-1.5102 0.584592
-1.51929 0.620285
-1.48725 0.707708
-1.49161 0.648515
-1.46429 0.647659
-1.45649 0.65862
-1.5007 0.597205
-1.51085 0.573295
-1.51745 0.566947
-1.51705 0.472216
-1.45033 0.560433
-1.43062 0.605071
-1.45866 0.599198
-1.52305 0.566341
-1.50712 0.658333
-1.49109 0.697259
-1.4752 0.71057
-1.50956 0.681745
-1.5187 0.688467
-1.4966 0.74639
-1.5352 0.678583
-1.53597 0.631966
-1.46166 0.71054
-1.49822 0.628807
-1.51078 0.556559
-1.5009 0.559587
-1.46801 0.630048
-1.44231 0.677641
-1.43634 0.663206
-1.4465 0.653166
-1.44739 0.689733
-1.46046 0.64121
-1.45164 0.643623
-1.50372 0.586985
-1.49821 0.609344
-1.5203 0.559057
-1.52471 0.5957
-1.49709 0.664198
-1.46988 0.647853
-1.47302 0.568903
-1.43401 0.607235
-1.44337 0.546033
-1.41384 0.612903
-1.45213 0.564092
-1.46067 0.548244
-1.4593 0.560084
-1.46653 0.583905
-1.46719 0.598143
-1.45352 0.632464
-1.4087 0.694873
-1.45332 0.631413
-1.48266 0.593062
-1.48489 0.608728
-1.45007 0.609317
-1.44741 0.575471
-1.44738 0.588072
-1.46552 0.599901
-1.45305 0.673254
-1.45401 0.666486
-1.43627 0.726759
-1.42524 0.713526
-1.4238 0.719076
-1.4068 0.747406
-1.43953 0.722036
-1.50578 0.653112
-1.4995 0.64811
-1.47711 0.663373
-1.44126 0.696189
-1.41555 0.68319
-1.40134 0.631444
-1.36986 0.65141
-1.34692 0.677307
-1.3176 0.720806
-1.2959 0.728104
-1.3202 0.667093
0.944912 0.954054
-1.26987 0.770792
-1.34322 0.699018
-1.36216 0.642882
-1.36084 0.658007
0.990539 0.947454
0.95553 0.958309
0.953441 0.938355
0.95611 0.918747
0.951393 0.943777
-1.3542 0.649774
1.01021 0.9712
1.03043 0.976052
-1.39193 0.656435
1.02897 0.955306
-1.37702 0.626998
-1.36101 0.669329
-1.36204 0.671912
-1.35104 0.667526
0.959442 1.00195
-1.36899 0.636884
0.974395 0.959642
0.982213 0.96661
0.946344 0.987685
0.958592 0.988403
0.975823 0.990992
0.967746 1.01332
0.985284 1.02607
0.968197 1.03447
0.977043 1.01594
1.03656 0.993557
1.07839 0.984741
1.04864 1.03426
1.06277 1.04085
1.0798 1.04397
0.998932 1.08069
1.06339 1.04542
1.07244 1.04147
1.05667 1.04531
1.04817 1.04953
1.00976 1.06891
1.0086 1.05752
1.0595 1.02796
1.03324 1.03285
1.0162 1.03693
1.02519 1.0417
1.02402 1.04896
0.976602 1.07225
1.04471 1.04738
1.029 1.06732
1.03788 1.02716
0.964448 1.05687
1.04177 0.998181
0.985462 1.01063
1.03059 0.984397
0.977288 1.0288
1.00157 1.02405
1.07048 0.963642
1.09495 0.923264
1.10674 0.859247
1.0256 0.887782
1.00361 0.892596
1.02475 0.888448
0.976535 0.939598
1.00793 0.952677
1.04392 0.939236
1.02457 0.989927
1.01043 0.999862
1.01439 0.989414
1.01185 0.983505
0.976089 0.98108
0.934937 1.0196
0.965046 1.00511
0.949331 1.04219
0.921028 1.07313
0.98727 1.04221
0.946064 1.0443
0.945641 1.04963
0.987225 1.03777
0.983105 1.02852
0.980037 1.0285
1.01368 1.04309
0.953767 1.04711
0.925604 1.04838
0.915124 1.04101
0.932137 1.02222
0.918154 1.03305
0.933612 1.02938
0.991127 1.0072
0.994939 1.00736
1.0558 0.97809
0.968211 1.02398
0.984782 1.02562
0.925218 1.05439
0.959786 1.03964
0.941545 1.05185
0.931168 1.08103
0.934542 1.07902
0.954468 1.08628
0.983531 1.06273
1.02044 1.02896
1.04746 1.00909
1.05968 1.01033
1.05034 1.02051
1.06656 1.00155
1.09862 0.970399
1.12186 0.982249
1.07357 1.02393
1.05722 1.06176
1.10181 1.04799
1.0683 1.07255
1.09299 1.05633
1.10043 1.06017
1.1287 1.04672
1.12481 1.00445
1.07244 0.992613
1.07079 0.983045
1.06 0.972862
1.09347 0.939364
0.97555 1.00596
1.0096 0.984545
0.9928 1.00787
1.03846 0.981164
1.0247 0.988616
1.01023 0.997587
1.06717 0.966428
0.971144 1.06404
0.982772 1.07064
1.016 1.07588
1.01519 1.10937
1.01571 1.11717
1.11912 1.04311
1.14881 1.02073
1.12448 1.04677
1.13248 1.03915
1.15782 0.977605
1.08196 1.00468
1.10326 0.999748
1.11448 0.991037
1.15892 0.965839
1.18649 0.937007
1.14938 0.964167
1.20645 0.936145
1.19995 0.943812
1.14336 0.982321
1.17317 0.949433
1.1725 0.959232
1.15389 0.976208
1.16054 0.965403
1.23598 0.921232
1.21655 0.948681
1.22949 0.93069
1.22536 0.888193
1.14549 0.92754
1.14421 0.887701
1.10956 0.926546
1.1183 0.943808
1.13814 0.967363
1.10227 1.00032
1.13489 1.02167
1.2146 1.01515
1.25311 1.02905
1.2604 1.05829
1.26661 1.04788
1.26828 1.04984
1.22623 1.09001
1.30347 1.03293
1.28964 1.04692
1.28508 1.03748
-1.63652 0.450943
1.34271 0.960353
1.32782 0.971147
1.33698 0.998862
-1.66468 0.532661
-1.66616 0.522162
-1.66203 0.461207
-1.63272 0.498543
-1.64222 0.425662
-1.62582 0.483134
-1.62839 0.453735
-1.63601 0.419474
-1.62257 0.326881
-1.5453 0.433307
1.23378 0.910518
-1.55396 0.364451
1.23622 0.940418
-1.54772 0.517693
-1.57683 0.433676
-1.58504 0.398193
-1.57267 0.432163
-1.55741 0.462265
-1.58109 0.31283
1.29473 0.868069
1.26482 0.917919
-1.5583 0.419949
-1.53754 0.433282
-1.55538 0.403489
-1.5392 0.481561
-1.57413 0.419223
-1.55349 0.491078
-1.59543 0.441963
-1.60784 0.494165
-1.61327 0.501248
-1.62274 0.40771
-1.57145 0.464375
-1.51857 0.506465
-1.48725 0.510306
-1.47638 0.544587
-1.51828 0.484917
-1.51746 0.541451
-1.51948 0.457349
-1.4843 0.513771
-1.45651 0.542519
-1.47209 0.505821
-1.4967 0.528072
-1.54008 0.429123
-1.54604 0.487305
-1.51232 0.600875
-1.55501 0.589958
-1.59424 0.520095
-1.59323 0.517187
-1.6137 0.485078
-1.60203 0.565383
-1.62612 0.541587
-1.62561 0.535964
-1.59805 0.606333
-1.60865 0.50289
-1.59963 0.458394
-1.61292 0.36844
-1.61532 0.396534
-1.5962 0.417932
-1.60105 0.324378
-1.58648 0.328862
-1.55899 0.379897
-1.54322 0.478764
-1.59301 0.346415
1.32229 0.894839
-1.59554 0.414922
-1.58548 0.352703
1.2531 0.909039
-1.54711 0.437739
-1.566 0.351938
-1.57973 0.346895
1.27495 0.90995
-1.54603 0.452864
-1.55241 0.420901
-1.57359 0.407635
-1.61347 0.353544
-1.62789 0.392275
-1.64551 0.376086
-1.65389 0.392376
-1.64543 0.420117
-1.65431 0.395499
-1.6413 0.44466
-1.63943 0.480308
-1.65867 0.468542
-1.65969 0.497519
-1.71112 0.381935
-1.68616 0.468687
-1.67371 0.404026
-1.67011 0.264407
-1.65116 0.23137
-1.62166 0.269709
-1.61852 0.30908
-1.60974 0.361169
-1.62536 0.295351
-1.60232 0.35547
-1.60631 0.288487
-1.61655 0.316172
-1.63404 0.234301
-1.62242 0.364833
-1.62541 0.307222
-1.62185 0.311988
-1.61778 0.339086
-1.59654 0.385112
-1.57796 0.348418
-1.55771 0.382604
-1.56485 0.34032
-1.56004 0.390794
-1.55442 0.421956
-1.5688 0.359609
-1.52599 0.511244
-1.59485 0.324826
-1.57156 0.394072
-1.57057 0.40046
-1.5559 0.471494
-1.58077 0.462748
-1.61368 0.491769
-1.58898 0.601297
-1.60306 0.550512
-1.63729 0.421064
-1.54673 0.632403
-1.55873 0.512405
-1.52939 0.556931
-1.54127 0.561391
-1.52867 0.6376
-1.54269 0.590396
-1.52918 0.619263
-1.58147 0.504087
-1.57432 0.533805
-1.57413 0.496754
-1.54041 0.48699
-1.54703 0.372979
-1.49714 0.427166
-1.48703 0.35956
-1.44721 0.451383
-1.44566 0.440788
-1.46577 0.372963
-1.46064 0.457272
-1.5232 0.350222
-1.52923 0.379309
-1.52685 0.411195
-1.52123 0.473335
-1.54693 0.451283
-1.56729 0.45052
-1.52089 0.535097
-1.52868 0.535765
-1.55751 0.461558
-1.54306 0.492737
-1.52156 0.467857
-1.47314 0.554641
-1.47565 0.477911
-1.46814 0.486426
-1.47127 0.497607
-1.4696 0.461891
-1.46566 0.467163
-1.47339 0.48332
-1.47848 0.496654
-1.45864 0.520548
-1.45071 0.462126
-1.43734 0.429524
-1.4146 0.50944
-1.4253 0.463032
-1.42011 0.483087
-1.42062 0.460034
-1.38458 0.537617
-1.40135 0.465011
-1.38719 0.491648
-1.40924 0.466141
-1.38659 0.528872
-1.37529 0.589773
-1.38206 0.577894
-1.38136 0.611522
-1.39503 0.589299
-1.37036 0.606386
-1.38393 0.573788
-1.3681 0.631237
-1.37899 0.620264
-1.37636 0.608614
-1.3638 0.605979
-1.30552 0.658657
-1.25937 0.686597
-1.2955 0.661325
-1.30838 0.657958
-1.34108 0.598557
-1.33621 0.606324
-1.31454 0.621124
-1.28052 0.666425
-1.31705 0.613781
-1.31048 0.609942
-1.29183 0.612491
-1.3232 0.547648
-1.30089 0.608661
-1.34892 0.544487
-1.35248 0.578895
-1.38441 0.555819
-1.36943 0.604911
-1.36944 0.603503
-1.36155 0.613069
-1.39125 0.564354
-1.35586 0.653965
-1.39184 0.553071
-1.40171 0.558908
-1.39236 0.571485
-1.38839 0.551153
-1.35284 0.570601
-1.34879 0.550148
-1.31147 0.610376
-1.30416 0.602384
-1.28688 0.645444
-1.32645 0.555623
-1.31515 0.545226
-1.30017 0.559806
-1.28448 0.540349
-1.28618 0.548613
-1.32783 0.507492
-1.32542 0.518965
-1.32262 0.551933
-1.32671 0.56207
-1.36912 0.480556
-1.38859 0.536029
-1.40768 0.578535
-1.43766 0.564817
-1.43532 0.570827
-1.4351 0.550358
-1.42621 0.533242
-1.41757 0.547986
-1.42972 0.534386
-1.44935 0.532054
-1.39755 0.630136
-1.41972 0.556427
-1.39233 0.623721
-1.42524 0.585863
-1.45169 0.584683
-1.45386 0.59852
-1.48328 0.546704
-1.45055 0.591061
1.09984 0.970348
1.08351 0.972709
1.13195 0.921728
1.05886 0.974623
1.05307 1.00989
1.09189 0.991998
1.0985 1.00566
1.14531 0.962593
1.14013 0.99365
1.20488 0.957078
1.15745 1.00883
1.21377 0.976575
1.16576 0.99806
1.1349 1.02154
1.15247 1.0224
1.23381 0.950661
1.17727 0.986828
1.13862 0.995178
1.18499 0.918886
1.12707 0.969192
1.1646 0.928039
1.19854 0.851975
1.15638 0.832078
1.10966 0.860066
1.09298 0.874855
1.07865 0.900576
1.04942 0.939877
0.986023 0.991041
0.971236 1.00979
0.98194 1.01099
0.943212 1.03196
-1.30159 0.752263
0.900198 1.04641
0.957839 1.00889
0.882015 1.03801
0.897575 0.991126
-1.23706 0.657475
0.822101 0.982405
-1.23991 0.610116
-1.26065 0.555506
-1.2314 0.663723
-1.27875 0.586918
-1.27074 0.584762
-1.25784 0.621098
-1.27238 0.646341
-1.34015 0.548382
-1.32109 0.617842
-1.34194 0.615081
-1.34422 0.635053
-1.38646 0.568191
-1.3763 0.642413
-1.37183 0.64473
-1.3258 0.654475
-1.30662 0.655714
-1.27899 0.695916
-1.27455 0.69592
-1.30355 0.592694
-1.23871 0.679799
-1.28433 0.571427
-1.22863 0.660594
-1.23269 0.634113
-1.18285 0.709394
-1.19296 0.721044
-1.17795 0.713895
-1.15014 0.739625
-1.1216 0.786786
-1.16807 0.721565
-1.19289 0.68914
-1.15749 0.717912
-1.20393 0.617183
-1.1805 0.66516
-1.22853 0.585617
-1.20278 0.661552
-1.25813 0.577819
-1.24921 0.611478
-1.24348 0.621844
-1.22938 0.613273
-1.21044 0.620152
-1.18452 0.587485
-1.17924 0.593959
-1.21982 0.560326
-1.17967 0.600996
-1.15598 0.642472
-1.1756 0.626724
-1.19934 0.584044
-1.1912 0.631614
-1.21203 0.587038
-1.20799 0.587621
-1.18078 0.648796
-1.24183 0.621676
-1.24195 0.652671
-1.24718 0.657112
-1.27997 0.611745
-1.32925 0.582125
-1.36348 0.630057
-1.37729 0.631414
-1.33912 0.697796
-1.34834 0.606039
-1.32246 0.627088
-1.28892 0.639137
-1.30655 0.58794
-1.31113 0.590683
-1.32602 0.564719
-1.29438 0.600379
-1.26558 0.586213
-1.25202 0.593557
-1.23989 0.633991
-1.27259 0.605616
-1.277 0.631405
-1.29772 0.624693
-1.34869 0.583148
-1.36793 0.588326
-1.32323 0.680185
-1.33918 0.651861
-1.37574 0.611077
-1.32996 0.695693
-1.38592 0.551637
-1.36171 0.569672
-1.3131 0.646288
-1.31084 0.621126
-1.27993 0.674671
-1.28836 0.649135
-1.28555 0.604346
-1.29651 0.567447
-1.26217 0.628155
-1.29738 0.587183
-1.3248 0.587344
-1.32092 0.629688
-1.36233 0.609151
-1.40624 0.563517
-1.38681 0.608349
-1.41053 0.565772
-1.37371 0.641045
-1.40366 0.556185
-1.38839 0.557633
-1.3712 0.568723
-1.37848 0.510059
-1.38775 0.465798
-1.38396 0.488762
-1.37017 0.535153
-1.40427 0.452947
-1.36812 0.576405
-1.36911 0.560406
-1.35526 0.553015
-1.33257 0.589104
-1.33736 0.624585
-1.35037 0.621563
-1.37252 0.580119
-1.38254 0.57937
-1.37917 0.563841
-1.35304 0.561787
-1.34478 0.565825
-1.31955 0.599539
-1.36128 0.530909
-1.33888 0.653836
-1.38946 0.570488
-1.34027 0.647539
-1.36106 0.579141
-1.36704 0.586442
-1.38749 0.555741
-1.3875 0.591977
-1.43697 0.534204
-1.41575 0.537315
-1.39118 0.525337
-1.3738 0.580102
-1.34488 0.621358
-1.32772 0.589981
-1.32628 0.542909
-1.34509 0.555458
-1.3832 0.513295
-1.38207 0.56826
-1.40623 0.554699
-1.38793 0.603083
-1.38645 0.594778
-1.3426 0.699845
-1.37115 0.691332
-1.39123 0.662781
-1.39906 0.622353
1.01204 1.04138
-1.39637 0.580869
1.03679 0.98069
0.972933 1.00918
1.01257 0.985298
1.02022 0.979298
0.978143 1.00313
0.969681 1.02129
0.974375 1.00413
0.96717 1.01488
0.993017 1.0146
1.02436 1.02491
1.0526 0.994641
0.977126 1.03572
0.933643 1.03854
0.962457 1.00467
0.996753 0.943971
0.912811 0.979967
0.967104 0.91735
0.871947 0.962171
0.859794 0.950696
0.88297 0.947894
0.902094 0.979505
0.845384 1.01447
0.922989 0.970286
0.92907 0.985588
0.840645 1.08812
0.951033 1.02865
0.962068 1.02053
0.984192 1.02957
1.06608 0.989211
0.997674 1.03124
0.969463 1.04695
1.00148 1.02794
1.05097 0.987979
1.00953 1.00456
1.04017 0.976062
1.06222 0.958453
1.01753 0.987502
1.02706 0.938562
0.963265 0.958101
0.981892 0.920997
0.980638 0.907689
0.979212 0.920526
0.986039 0.943787
0.977107 0.94599
1.04826 0.9002
1.00923 0.926872
0.965481 0.951631
0.918517 0.970827
0.896624 0.939928
0.852294 0.937379
0.940762 0.888312
0.850623 0.94245
0.894494 0.916304
0.928849 0.894129
0.926019 0.906988
0.907108 0.930333
0.906356 0.92728
0.870376 0.97493
0.852838 0.996811
0.839146 0.98175
0.849532 0.977092
0.88327 0.971437
0.945499 0.939305
0.910978 0.950228
0.857137 0.946527
0.827364 0.946837
0.795446 0.944045
0.810434 0.94027
0.794575 0.950292
0.78661 0.970221
0.788422 0.993438
0.832565 0.985796
0.794117 1.02101
0.828533 1.03313
0.776935 1.07256
0.822523 1.05624
0.859767 1.05618
0.845259 1.06717
0.777694 1.10696
0.811803 1.11513
0.906118 1.07638
0.877157 1.09336
0.84927 1.07237
0.859482 1.04226
0.86857 0.999056
0.831869 0.965544
0.84195 0.932975
0.790338 0.958567
0.842829 0.933949
0.802997 0.933429
0.810788 0.944159
0.802282 0.965227
0.850267 0.946021
0.907568 0.945178
0.937924 0.980679
-1.26736 0.7059
0.893033 1.02392
0.88118 1.03205
0.925354 0.997743
0.89363 0.997473
0.904698 0.976227
0.870729 0.999404
0.835233 1.00588
0.833366 1.00965
-1.26524 0.644756
-1.23416 0.723347
-1.26459 0.664075
-1.24934 0.683737
-1.24837 0.679261
-1.26996 0.649318
-1.26951 0.665203
-1.28214 0.620932
-1.29563 0.57428
-1.27542 0.604284
-1.26409 0.620072
-1.28835 0.543928
-1.24795 0.61784
-1.26662 0.600084
-1.2883 0.61056
-1.35307 0.501418
-1.3457 0.530239
-1.32663 0.575278
-1.35193 0.554892
-1.34087 0.538348
-1.32069 0.560643
-1.2848 0.594062
-1.30215 0.518084
-1.27207 0.601051
-1.25671 0.630531
-1.24036 0.618539
-1.21785 0.599525
-1.21058 0.621771
-1.20335 0.670995
-1.23742 0.670877
-1.28684 0.599495
-1.28356 0.614594
-1.28262 0.608821
-1.31055 0.564019
-1.31182 0.5709
-1.29521 0.638944
-1.34956 0.564086
-1.35923 0.607039
-1.34596 0.666702
-1.3772 0.609394
-1.36475 0.647898
-1.36852 0.638741
-1.30407 0.730442
-1.29322 0.771779
-1.34279 0.683674
-1.32772 0.672955
-1.28599 0.653669
-1.23971 0.659074
-1.20822 0.653201
-1.21751 0.613359
-1.25699 0.546494
-1.235 0.601306
-1.2574 0.554387
-1.23514 0.572295
-1.22999 0.57051
-1.1802 0.622417
-1.14156 0.685545
-1.1852 0.661689
-1.21663 0.673785
-1.23756 0.712538
-1.27881 0.659139
-1.28442 0.676321
-1.32843 0.604249
-1.33591 0.600098
-1.2719 0.670193
-1.25902 0.651717
-1.19435 0.747313
-1.2203 0.716276
-1.16956 0.788572
-1.18348 0.717923
-1.18646 0.690558
-1.15366 0.754962
-1.21013 0.639463
-1.23752 0.574349
-1.26029 0.603087
-1.27729 0.627508
-1.28559 0.642607
-1.24851 0.700757
-1.25376 0.635475
-1.23524 0.644731
-1.18184 0.675308
-1.1293 0.717706
-1.13186 0.679306
-1.14667 0.653023
-1.15838 0.647876
-1.14458 0.631272
-1.14691 0.592775
-1.16587 0.533385
-1.13981 0.594754
-1.11322 0.64091
-1.07911 0.702244
-1.0981 0.668496
-1.13221 0.634858
-1.18461 0.583989
-1.17857 0.626402
-1.21965 0.529488
-1.18747 0.564755
-1.15925 0.60247
-1.12456 0.649462
-1.1645 0.594454
-1.17134 0.613529
-1.18038 0.606294
-1.22525 0.57677
-1.23081 0.615507
-1.28785 0.516593
-1.2633 0.566744
-1.22593 0.618539
-1.21234 0.614063
-1.18631 0.637353
-1.19084 0.62786
-1.21205 0.571935
-1.20717 0.5662
-1.16259 0.655318
-1.11417 0.747479
-1.17951 0.682051
-1.18198 0.7458
-1.22319 0.72138
-1.25684 0.696753
-1.24051 0.764417
-1.26881 0.727988
-1.26812 0.699681
0.843438 1.03973
0.838452 1.02771
0.780501 1.03508
-1.21079 0.670952
0.768935 1.00873
-1.22951 0.628626
0.9045 0.92946
0.86749 0.964268
0.858969 0.973492
-1.18104 0.669434
-1.24468 0.551468
-1.23036 0.60701
-1.23908 0.634689
-1.27412 0.592434
-1.22857 0.654686
-1.24896 0.574055
-1.21445 0.605943
-1.2196 0.526846
-1.14277 0.601367
-1.13418 0.552156
-1.12773 0.552131
-1.16486 0.549165
-1.21451 0.499422
-1.25041 0.498592
-1.24454 0.537452
-1.25485 0.554021
-1.27437 0.529158
-1.27731 0.552431
-1.29882 0.536777
-1.27349 0.619699
-1.26738 0.640623
-1.25985 0.671227
-1.30667 0.593874
-1.3483 0.516512
-1.35469 0.524383
-1.352 0.567963
-1.37444 0.485269
-1.33891 0.475838
-1.30559 0.512984
-1.29966 0.532883
-1.28597 0.522639
-1.28253 0.529699
-1.24065 0.585144
-1.23206 0.567857
-1.21855 0.58121
-1.18343 0.62028
-1.19563 0.619024
-1.20915 0.623282
-1.26135 0.570001
-1.26512 0.597447
-1.28572 0.583656
-1.2663 0.615022
-1.29569 0.553221
-1.29838 0.562019
-1.29532 0.59318
-1.25054 0.660482
-1.25712 0.635998
-1.22356 0.703035
-1.25138 0.65712
-1.26502 0.61711
-1.28558 0.579646
-1.32245 0.477102
-1.27341 0.532384
-1.25881 0.498501
-1.2337 0.548606
-1.27316 0.498485
-1.2957 0.463456
-1.30969 0.451253
-1.34736 0.415095
-1.37716 0.443065
-1.38761 0.466316
-1.35256 0.580277
-1.39303 0.523275
-1.38641 0.588764
-1.39571 0.590994
-1.3921 0.521372
-1.40548 0.473832
-1.4087 0.488462
-1.38552 0.485363
-1.39094 0.469929
-1.4206 0.451813
-1.44044 0.439801
-1.44544 0.42751
-1.40617 0.508711
-1.40106 0.472878
-1.39957 0.42786
-1.39157 0.464647
-1.3959 0.429967
-1.40691 0.377397
-1.39399 0.458161
-1.41243 0.426888
-1.44775 0.370676
-1.46146 0.343968
-1.45081 0.403457
-1.43552 0.411419
-1.42827 0.459726
-1.43717 0.451223
-1.4456 0.416456
-1.42518 0.436523
-1.39863 0.458978
-1.40999 0.390948
-1.3865 0.438337
-1.39976 0.386543
-1.39985 0.383276
1.15838 0.830229
-1.41831 0.235118
1.12456 0.888182
1.15786 0.849244
-1.38463 0.411001
1.1201 0.879452
-1.40292 0.286689
-1.36235 0.37878
-1.40697 0.277394
-1.39415 0.338655
1.12566 0.870777
1.14952 0.82874
1.11611 0.852787
1.09948 0.854248
1.10134 0.871809
-1.37429 0.350868
1.12841 0.83659
1.12222 0.849712
1.07841 0.886686
1.10094 0.885352
1.11909 0.877712
1.13627 0.870033
1.13349 0.860386
1.09023 0.884491
1.06447 0.885546
1.06076 0.900125
1.06988 0.897231
-1.35862 0.405454
1.11355 0.879133
1.07347 0.930589
1.10314 0.882072
1.0788 0.92132
1.12114 0.868483
-1.38087 0.262408
1.11315 0.873833
1.155 0.790809
-1.34172 0.280654
1.08744 0.847306
1.05962 0.88368
1.08167 0.884196
1.08972 0.915351
1.08544 0.914771
1.11561 0.894339
1.10754 0.881229
1.10605 0.88885
1.07784 0.921386
1.05718 0.934503
1.0845 0.895748
1.08303 0.893708
1.09751 0.894428
1.10513 0.893909
1.08975 0.936237
1.12701 0.908801
1.11036 0.944772
1.08754 0.991097
-1.43647 0.345636
1.14503 0.958035
1.16687 0.968817
1.22538 0.966094
1.22716 0.979042
1.23131 0.974271
1.2502 0.923093
-1.51481 0.280239
-1.43654 0.493172
-1.45119 0.404113
-1.40457 0.502601
-1.42642 0.431651
-1.42047 0.393588
-1.43362 0.287206
-1.42726 0.346691
-1.45481 0.272271
-1.45092 0.391047
-1.44743 0.46384
-1.50828 0.301523
-1.5008 0.374757
-1.46321 0.432801
-1.46243 0.334256
-1.44837 0.295822
-1.40612 0.239146
-1.38562 0.212168
-1.33962 0.333351
-1.32235 0.341663
-1.33767 0.325579
-1.36318 0.296651
-1.38375 0.323814
-1.40115 0.299031
-1.3954 0.340084
-1.40505 0.320512
-1.41279 0.335395
-1.41109 0.401296
-1.45062 0.357415
-1.43407 0.365219
-1.38669 0.448702
-1.4014 0.41554
-1.39266 0.460762
-1.38972 0.427108
-1.39624 0.345319
-1.36218 0.347182
-1.34321 0.345609
-1.32907 0.31049
-1.32615 0.312409
-1.33878 0.341464
-1.3456 0.351492
-1.32988 0.396897
-1.32817 0.384036
-1.31336 0.365082
-1.29498 0.355279
-1.2962 0.29176
-1.29439 0.369169
-1.3508 0.299892
-1.37223 0.28447
-1.37151 0.388626
-1.40793 0.309796
-1.40487 0.377526
-1.40708 0.342237
-1.39006 0.425078
-1.42216 0.341998
-1.44089 0.289083
-1.43396 0.316138
-1.4124 0.312657
-1.38367 0.273252
-1.35612 0.274351
-1.32855 0.336188
-1.33879 0.32182
-1.3619 0.322987
-1.38827 0.353365
-1.4251 0.225234
-1.4116 0.359996
-1.42236 0.285127
-1.39896 0.423326
-1.42615 0.364027
-1.4284 0.375611
-1.40163 0.444314
-1.37711 0.419482
-1.34729 0.394155
-1.35528 0.358669
-1.3901 0.273282
-1.37858 0.293676
-1.3754 0.302163
-1.36902 0.303792
-1.36651 0.283657
-1.37024 0.31026
-1.39137 0.27903
-1.39917 0.313682
-1.41228 0.258222
-1.40154 0.33747
-1.41108 0.310633
-1.4271 0.288783
-1.47592 0.258602
-1.47317 0.313099
-1.45695 0.336462
-1.46542 0.293977
-1.46912 0.321727
-1.4432 0.43277
-1.47037 0.352157
-1.48908 0.295882
-1.46179 0.337342
-1.42837 0.393308
-1.42845 0.3926
-1.45124 0.312481
-1.42273 0.398488
-1.40835 0.397254
-1.43069 0.345118
-1.43595 0.351085
-1.43516 0.336224
-1.41894 0.31944
-1.40346 0.327976
-1.397 0.314291
-1.41999 0.304803
-1.44675 0.301727
-1.43242 0.363131
-1.4408 0.368361
-1.44809 0.408044
-1.44982 0.391222
-1.42022 0.467757
-1.44368 0.376545
-1.41412 0.446105
-1.42071 0.410646
-1.43041 0.374269
-1.41123 0.443597
-1.4293 0.357966
-1.40995 0.360399
-1.37606 0.473113
-1.36712 0.48742
-1.36836 0.473933
-1.37426 0.495135
-1.38541 0.478901
-1.37815 0.502007
-1.38823 0.483775
-1.42896 0.36504
-1.42877 0.413116
-1.41968 0.360426
-1.40164 0.399824
-1.40184 0.377449
-1.39602 0.395447
-1.38461 0.440331
-1.42069 0.348142
-1.39375 0.448719
-1.42648 0.342243
-1.43621 0.305205
-1.42879 0.359121
-1.46054 0.332004
-1.46752 0.389627
-1.46418 0.41502
-1.43429 0.415983
-1.42347 0.355273
-1.40031 0.371636
-1.39881 0.402949
-1.44357 0.275089
-1.43734 0.330895
-1.44955 0.264125
-1.4572 0.314638
-1.48208 0.275731
-1.47339 0.26928
-1.44673 0.349184
-1.45185 0.298445
-1.42886 0.385743
-1.42873 0.37313
-1.43737 0.29946
-1.43755 0.326855
-1.40373 0.393568
-1.37244 0.413638
-1.36392 0.366333
-1.34776 0.37459
-1.33878 0.401609
-1.3865 0.327806
-1.39113 0.430103
-1.3769 0.478487
-1.39785 0.361822
-1.38825 0.405733
-1.36326 0.45527
-1.37021 0.427513
-1.39592 0.326882
-1.38321 0.367103
-1.365 0.419555
-1.33035 0.532699
-1.34357 0.509662
-1.35515 0.481498
-1.35319 0.425982
-1.34934 0.376307
-1.32923 0.405545
-1.33521 0.39043
-1.31589 0.386625
-1.29931 0.448786
-1.31279 0.433649
-1.33457 0.41721
-1.33792 0.391631
-1.31956 0.411478
-1.35207 0.335076
-1.35178 0.340288
-1.33015 0.354878
-1.32142 0.391443
-1.30314 0.493555
-1.35231 0.42976
-1.37651 0.438169
-1.4115 0.426802
-1.40111 0.464687
-1.37407 0.434705
-1.35029 0.464224
-1.35884 0.405687
-1.38154 0.334707
-1.36927 0.382391
-1.3612 0.367183
-1.35168 0.370678
-1.3201 0.395631
-1.31376 0.379525
-1.28617 0.443799
-1.26077 0.49633
-1.27915 0.511809
-1.31523 0.502177
-1.37143 0.48512
-1.3898 0.509867
-1.41831 0.461588
-1.43559 0.437302
-1.42493 0.476045
-1.4426 0.441242
-1.42233 0.485925
-1.40971 0.497932
-1.40018 0.535215
-1.37968 0.515681
-1.36389 0.494174
-1.36387 0.458217
-1.32709 0.486841
-1.29347 0.521338
-1.29217 0.481095
-1.29763 0.45406
-1.3173 0.451368
-1.30524 0.520938
-1.31154 0.515652
-1.29641 0.496854
-1.25639 0.566455
-1.2201 0.601124
-1.22115 0.560743
-1.21412 0.548946
-1.21788 0.543764
-1.24265 0.477958
-1.26011 0.434613
-1.21138 0.512804
-1.2204 0.4995
-1.22461 0.480408
-1.23853 0.466971
-1.24298 0.499403
-1.2237 0.527028
-1.24883 0.454463
-1.23951 0.46946
-1.22279 0.469944
-1.22331 0.438882
-1.22798 0.428861
-1.20258 0.504828
-1.19788 0.542709
-1.19905 0.560711
-1.1799 0.601095
-1.14339 0.669204
-1.11027 0.659674
-1.10927 0.625487
-1.12962 0.615752
-1.13025 0.617766
-1.12414 0.647357
-1.16757 0.588844
-1.14448 0.619821
-1.1106 0.652785
-1.11302 0.611058
-1.11934 0.603865
-1.12453 0.563173
-1.11462 0.566549
-1.13666 0.549438
-1.14534 0.541494
-1.15003 0.539626
-1.17128 0.488894
-1.11481 0.641204
-1.16048 0.563983
-1.16951 0.603427
0.780794 0.99296
-1.18355 0.612
-1.19961 0.591707
-1.17389 0.624551
-1.18943 0.569669
-1.22008 0.497728
-1.23809 0.417638
-1.22881 0.447793
-1.21957 0.498459
-1.23694 0.53345
-1.27556 0.519864
-1.28298 0.5498
-1.30807 0.537977
-1.28308 0.618214
-1.2632 0.624995
-1.24505 0.634443
-1.21406 0.666223
-1.2286 0.63535
-1.17279 0.695029
-1.21048 0.629092
-1.20138 0.628395
-1.21776 0.565223
-1.18934 0.601926
-1.20717 0.561934
-1.20947 0.57514
-1.19552 0.583641
