# Supplementary material for: Stochastic bond dynamics facilitates alignment of malaria parasite at erythrocyte membrane upon invasion
Source: eLife. 2020 May 18;9:e56500. doi: 10.7554/eLife.56500 (PMC7269671; doi:10.7554/eLife.56500)
Supplement: Figure 2—source data 1. [file elife-56500-fig2-data1.zip › PARA_POSITIONS/pos72.dat]

2.84276 0.70521
2.83789 0.750255
2.8681 0.717556
2.89926 0.699866
2.94253 0.678385
2.89806 0.764474
2.94228 0.700471
3.00782 0.589834
2.96035 0.66219
2.95843 0.618873
2.88539 0.745041
2.88632 0.754267
2.93534 0.688804
2.85762 0.903185
2.90661 0.800551
2.87623 0.850878
2.87944 0.869077
2.96658 0.728999
2.96157 0.799742
3.05411 0.653275
2.99446 0.853084
3.04303 0.73
3.00104 0.810224
3.04668 0.67769
3.00272 0.79962
2.91016 0.951312
2.93566 0.880949
2.91212 0.875169
2.99184 0.779922
3.00232 0.747203
2.96521 0.818371
2.97617 0.76353
2.92526 0.833885
2.89082 0.859172
2.90707 0.84134
2.92515 0.789881
2.967 0.74367
2.9811 0.759081
2.95146 0.818697
2.92608 0.845439
2.91528 0.809643
2.90637 0.855657
2.97169 0.748982
2.90214 0.87152
2.9866 0.728486
3.0128 0.693782
2.9687 0.768736
2.96816 0.789143
3.00857 0.69955
2.95816 0.819101
2.98065 0.896199
2.95965 0.916755
3.02574 0.836264
3.06862 0.825996
3.09399 0.866822
3.15849 0.69556
3.11064 0.759497
3.07617 0.784926
3.02722 0.85837
3.03062 0.772954
2.96411 0.870318
2.95633 0.851307
2.96488 0.796132
2.9592 0.795045
2.93351 0.898527
2.97326 0.811669
2.92204 0.92742
2.94014 0.90455
3.02114 0.748418
2.92288 0.896886
2.91352 0.838684
2.83349 0.898672
2.86405 0.846627
2.82116 0.856545
2.71546 0.891169
2.71634 0.790016
2.73525 0.668646
2.69069 0.671953
2.65527 0.657237
2.65685 0.610576
2.69032 0.558557
2.67184 0.519179
2.6582 0.551967
2.61602 0.615072
2.62427 0.583563
2.56482 0.710353
2.56623 0.696226
2.5431 0.797159
2.56274 0.796626
2.60697 0.683321
2.55132 0.716193
2.56444 0.646868
2.61561 0.600817
2.60818 0.611079
2.62842 0.605649
2.57955 0.618592
2.53646 0.652685
2.57163 0.599333
2.52634 0.699728
2.53341 0.712069
2.56373 0.640302
2.59357 0.665635
2.6063 0.620087
2.56639 0.660522
2.60698 0.570946
2.59673 0.574555
2.56645 0.659182
2.60567 0.561316
2.54883 0.686169
2.58663 0.59114
2.53572 0.662929
2.58634 0.580898
2.57506 0.664122
2.62459 0.630423
2.61906 0.591672
2.58473 0.610277
2.59859 0.593723
2.63167 0.522233
2.60658 0.582047
2.62844 0.458291
2.58108 0.477281
2.55648 0.41454
2.57463 0.361657
2.51896 0.465752
2.52456 0.454235
2.52067 0.508181
2.54076 0.437773
2.5012 0.506004
2.52719 0.47172
2.54075 0.463629
2.56406 0.503586
2.57092 0.535767
2.51901 0.653154
2.53678 0.617129
2.5182 0.71234
2.57902 0.666597
2.6007 0.740139
2.60101 0.798408
2.69575 0.683873
2.69872 0.684386
2.67965 0.720143
2.66714 0.754728
2.66462 0.767253
2.68593 0.789411
2.66597 0.814532
2.60104 0.922473
2.61792 0.854381
2.52675 0.937632
2.55245 0.845276
2.58065 0.795879
2.60889 0.706732
2.62743 0.659176
2.5728 0.719857
2.61145 0.668179
2.55882 0.737616
2.57127 0.725687
2.53115 0.80682
2.50747 0.827994
2.49538 0.807979
2.48335 0.822201
2.43764 0.820614
2.42007 0.819843
2.48327 0.692687
2.44605 0.73421
2.38182 0.74405
2.36413 0.77532
2.34955 0.763597
2.35624 0.747992
2.43822 0.703214
2.36536 0.792475
2.451 0.724073
2.45755 0.745299
2.48071 0.652542
2.42959 0.675247
2.36936 0.754612
2.44863 0.587252
2.38712 0.619175
2.34006 0.639063
2.30967 0.654609
2.27459 0.626009
2.31017 0.60172
2.28976 0.598934
2.26409 0.634368
2.24147 0.612117
2.23541 0.608471
2.29821 0.55912
2.31929 0.571973
2.3121 0.569075
2.32646 0.508954
2.26818 0.579965
2.28827 0.593585
2.26046 0.643533
2.27912 0.639541
2.28683 0.702279
2.26028 0.759645
2.23842 0.770388
2.271 0.737938
2.27404 0.764716
2.25439 0.770427
2.34267 0.723112
2.37023 0.702899
2.387 0.703795
2.37942 0.674437
2.40135 0.61305
2.32578 0.698117
2.38609 0.603694
2.39453 0.564076
2.34012 0.640752
2.32794 0.643382
2.35863 0.653033
2.37124 0.686895
2.41448 0.678265
2.44424 0.631398
2.4233 0.63828
2.43189 0.588898
2.3558 0.599735
2.42154 0.520381
2.38793 0.564343
2.36348 0.561312
2.31252 0.600434
2.37126 0.51718
2.2714 0.597645
2.25256 0.575183
2.23296 0.570257
2.24849 0.569636
2.23687 0.602713
2.22728 0.625153
2.32106 0.556254
2.32916 0.59667
2.2903 0.646051
2.32374 0.629915
2.35512 0.635447
2.36191 0.679739
2.38343 0.730569
2.4228 0.614718
2.38185 0.655212
2.38674 0.65686
2.46988 0.580347
2.43181 0.636014
2.44812 0.614752
2.47274 0.605795
2.49797 0.560272
2.51578 0.521083
2.50576 0.494987
2.46038 0.575455
2.47374 0.568012
2.4705 0.615717
2.50232 0.557249
2.50553 0.568351
2.48211 0.597148
2.4814 0.584136
2.46551 0.594599
2.43767 0.59569
2.43547 0.576821
2.46562 0.493856
2.40348 0.561191
2.42703 0.529908
2.41623 0.510681
2.36625 0.578814
2.31073 0.626085
2.36724 0.533956
2.40094 0.554043
2.42607 0.540996
2.45084 0.532288
2.40524 0.653229
2.40556 0.644174
2.42225 0.671453
2.48111 0.54592
2.45641 0.676417
2.54073 0.535932
2.49177 0.592764
2.47954 0.612869
2.52257 0.521838
2.48103 0.59636
2.47941 0.582458
2.55583 0.4304
2.46997 0.545651
2.45086 0.583729
2.45253 0.593206
2.42634 0.683987
2.45992 0.581546
2.41318 0.645346
2.44417 0.567675
2.42814 0.594055
2.41801 0.58456
2.43447 0.564149
2.39735 0.636782
2.37946 0.699456
2.37662 0.704017
2.41053 0.663414
2.40723 0.664676
2.38213 0.641896
2.3756 0.598185
2.35214 0.641533
2.29952 0.722135
2.35659 0.647884
2.38033 0.67022
2.35176 0.76685
2.39924 0.713363
2.36473 0.739538
2.37097 0.754704
2.34779 0.755673
2.34171 0.7245
2.39246 0.698136
2.39697 0.699822
2.39239 0.716368
2.40411 0.68538
2.38346 0.753715
2.40026 0.752953
2.34283 0.855969
2.38001 0.833849
2.35394 0.874482
2.36815 0.929908
2.38536 0.900428
2.34241 0.944017
2.44268 0.853428
2.49141 0.780725
2.47386 0.787804
2.39083 0.821723
2.45337 0.684015
2.3809 0.735819
2.37122 0.711394
2.3833 0.647015
2.32888 0.736359
2.30823 0.781434
2.36697 0.72769
2.40521 0.699619
2.34344 0.795403
2.41733 0.710648
2.4222 0.698462
2.37995 0.785341
2.42444 0.696396
2.38449 0.744693
2.39432 0.719129
2.35694 0.749379
2.33185 0.743103
2.3484 0.711588
2.37676 0.709652
2.42928 0.709647
2.42816 0.719564
2.34177 0.796159
2.31863 0.731041
2.29741 0.718139
2.30927 0.745134
2.2677 0.77538
2.26791 0.731914
2.2918 0.761924
2.29857 0.740416
2.2872 0.740117
2.26061 0.795204
2.34285 0.695373
2.32522 0.754454
2.29686 0.855113
2.35561 0.76723
2.34013 0.746409
2.33909 0.76555
2.3258 0.768544
2.31423 0.791892
2.2771 0.821598
2.21479 0.870423
2.20938 0.826998
2.22182 0.786306
2.20439 0.811738
2.19114 0.851621
2.20841 0.829275
2.28317 0.729362
2.28209 0.732902
2.29646 0.665178
2.17032 0.809399
2.23772 0.695729
2.14532 0.817411
2.22631 0.698275
2.21374 0.767908
2.24234 0.776143
2.22967 0.758049
2.22354 0.774404
2.26799 0.739263
2.26621 0.798086
2.2821 0.804201
2.21113 0.948931
2.2902 0.865016
2.20895 0.981302
2.20379 0.992271
2.26813 0.941852
2.25738 0.943367
2.21816 0.959114
2.18869 0.937773
2.20692 0.928105
2.16388 0.92567
2.15628 0.909826
2.22151 0.850979
2.20101 0.825798
2.27224 0.724258
2.16929 0.830027
2.24256 0.728066
2.21051 0.765656
2.14796 0.839842
2.14505 0.829545
2.1208 0.832333
2.18916 0.765892
2.22072 0.73418
2.20261 0.740206
2.22764 0.6892
2.2008 0.735301
2.22462 0.68767
2.21984 0.670902
2.19429 0.687911
2.22048 0.62033
2.18326 0.684452
2.17799 0.681578
2.21214 0.667608
2.28203 0.565763
2.18961 0.669297
2.24813 0.622291
2.214 0.67839
2.22937 0.667575
2.25599 0.622739
2.30103 0.54409
2.2759 0.569114
2.25814 0.602434
2.18504 0.631733
2.15118 0.63823
2.11945 0.664712
2.07585 0.691786
2.07371 0.752748
2.23438 0.57708
2.14318 0.681547
2.14998 0.640326
2.09584 0.710659
2.10883 0.704138
2.16172 0.612769
2.16022 0.595158
2.13364 0.617233
2.09102 0.687639
2.13003 0.686237
2.13656 0.656405
2.06333 0.767826
2.09172 0.750288
2.11472 0.756532
2.10861 0.745865
2.06759 0.785399
2.13181 0.735057
2.15265 0.759835
2.16904 0.728864
2.13525 0.785479
2.13557 0.834841
2.08246 0.860538
2.11575 0.790358
2.06613 0.769988
2.02624 0.805623
2.05855 0.746548
2.03616 0.695107
2.07179 0.684152
2.11369 0.608309
2.02748 0.662097
2.07421 0.633962
2.05016 0.670821
2.11481 0.599386
2.12701 0.652236
2.12428 0.689334
2.09516 0.723539
2.06965 0.790598
2.1265 0.73416
2.14331 0.724899
2.10077 0.762615
2.15186 0.657159
2.06999 0.713209
2.00265 0.704885
2.02814 0.654939
1.99461 0.719616
2.02077 0.7062
2.0716 0.627407
2.05692 0.669878
2.00569 0.680459
2.06756 0.598874
2.03366 0.611807
2.01072 0.629103
1.9578 0.665037
2.02271 0.60707
2.02457 0.623602
1.98144 0.668212
2.0197 0.588189
2.04585 0.562973
1.9681 0.591788
1.97127 0.592331
1.95456 0.620461
1.98389 0.572892
1.99239 0.573641
1.99653 0.625424
1.97073 0.611047
1.98491 0.58107
1.99359 0.609338
2.01438 0.571157
1.96889 0.629751
1.95989 0.605001
1.94386 0.62384
1.9215 0.639095
1.9594 0.608014
1.94231 0.575251
1.94546 0.575985
2.0347 0.528674
1.994 0.59203
2.00956 0.616361
2.04221 0.611318
1.96509 0.747521
1.98658 0.761716
1.98915 0.801024
1.99226 0.794403
1.95106 0.779141
1.99028 0.722958
2.00385 0.657153
1.95392 0.693886
1.99249 0.676892
2.0014 0.634487
1.98929 0.683073
1.9713 0.697945
1.94686 0.702017
1.93029 0.672107
1.90534 0.651545
1.88816 0.655805
1.93445 0.583378
1.94819 0.595413
1.90187 0.681058
1.90175 0.680022
1.99994 0.644363
2.00726 0.688248
1.98676 0.704598
2.09408 0.580517
2.02112 0.67519
2.03768 0.652468
2.00524 0.709761
2.02992 0.665894
2.01508 0.626539
1.9244 0.669349
1.98362 0.555831
1.93065 0.552649
1.97132 0.491043
1.99843 0.452213
1.98327 0.443427
1.92291 0.518872
1.98018 0.463914
1.97401 0.494625
1.99665 0.514691
2.00165 0.508978
1.99508 0.54479
1.98047 0.595617
1.93031 0.61589
1.89817 0.604199
1.88593 0.593276
1.89139 0.558823
1.92224 0.526535
1.94326 0.527036
1.88659 0.53116
1.92929 0.465117
1.92095 0.444494
1.90407 0.464471
1.88385 0.476291
1.86403 0.516936
1.82921 0.538401
1.8208 0.558913
1.82244 0.600167
1.80501 0.657427
1.86783 0.662914
1.90088 0.692101
2.00271 0.603517
1.92492 0.686505
1.96311 0.646403
1.99394 0.594618
1.9522 0.616274
1.90743 0.631589
1.90855 0.597346
1.8922 0.638716
1.96012 0.562556
1.92475 0.597897
1.88598 0.661022
1.87735 0.644807
1.92983 0.640241
1.98945 0.613741
1.93132 0.642245
1.94559 0.618516
1.97284 0.604729
1.96468 0.62522
1.92126 0.683306
1.95596 0.633925
1.89864 0.67588
1.92783 0.664465
1.92216 0.687308
1.91969 0.686125
1.92445 0.646841
1.89385 0.63963
1.9035 0.614935
1.89517 0.611567
1.94441 0.59595
1.93167 0.618578
1.94005 0.656449
1.91851 0.673457
1.9136 0.665573
1.88633 0.695437
1.91975 0.652921
1.88526 0.651809
1.84641 0.68033
1.87409 0.658947
1.90185 0.637803
1.93053 0.619792
1.9505 0.606312
1.94778 0.617078
1.9337 0.637888
1.86961 0.691386
1.91185 0.635933
1.91988 0.604698
1.95137 0.583525
1.98171 0.550041
1.94038 0.504205
1.84792 0.569884
1.86989 0.565377
1.88088 0.512193
1.85207 0.508471
1.89696 0.457889
1.83966 0.486158
1.83905 0.476494
1.85369 0.506681
1.9281 0.477871
1.93546 0.51289
1.96314 0.548032
1.91257 0.577926
1.91625 0.593392
1.92363 0.549334
1.92295 0.562349
1.91739 0.577644
1.89662 0.60594
1.88428 0.588509
1.93416 0.540206
1.92497 0.574399
1.93119 0.563081
1.91976 0.577456
1.87068 0.588628
1.89479 0.579656
1.9774 0.558224
1.90891 0.625382
1.93657 0.643336
1.95441 0.643179
2.01061 0.59653
1.9442 0.664604
1.95183 0.62853
1.95711 0.644989
1.9179 0.67791
1.87873 0.658852
1.91522 0.600251
1.89791 0.621297
1.89978 0.561723
1.8654 0.568415
1.88348 0.515538
1.8476 0.544421
1.83197 0.526009
1.86022 0.524012
1.822 0.577012
1.85367 0.576849
1.82216 0.590498
1.84925 0.583791
1.79799 0.638091
1.86458 0.640029
1.92695 0.608038
1.90722 0.708175
1.95797 0.707667
1.98375 0.721656
2.01754 0.726711
1.96503 0.73402
1.91492 0.74938
1.92007 0.676664
1.84584 0.675076
1.91046 0.600347
1.8746 0.575181
1.87074 0.561766
1.92034 0.520562
1.8576 0.566619
1.90828 0.543431
1.94726 0.530744
1.93769 0.581019
1.94813 0.563887
1.94463 0.565374
1.87632 0.581869
1.95903 0.52907
1.95709 0.530803
1.98648 0.55047
2.02173 0.498807
1.95178 0.545447
1.9109 0.524621
1.9195 0.501584
1.95331 0.501333
1.96011 0.554106
1.93723 0.598504
1.95968 0.586338
1.9277 0.656661
1.91925 0.677744
1.96167 0.64941
2.00175 0.673641
2.0333 0.710219
2.0356 0.754588
2.10189 0.728346
2.01711 0.820626
2.11256 0.781
2.08205 0.837649
2.07244 0.834534
2.06506 0.849823
2.10144 0.772392
2.08604 0.8373
2.14846 0.775997
2.13502 0.79789
2.09671 0.780923
2.11198 0.752731
2.16881 0.635538
2.13699 0.636728
2.15635 0.568251
2.17194 0.523791
2.14699 0.501169
2.15386 0.46739
2.14234 0.509225
2.0677 0.53765
2.03861 0.567315
2.08552 0.516015
2.02685 0.588136
2.00445 0.629625
2.01117 0.675708
2.07572 0.609492
2.09305 0.595527
2.07773 0.620195
2.09327 0.558872
1.99992 0.689981
2.15478 0.533804
2.10363 0.625329
2.10848 0.614669
2.04288 0.695627
2.00766 0.750186
2.07904 0.686652
2.08163 0.72301
2.09813 0.731416
2.10687 0.725576
2.15388 0.732354
2.20003 0.658184
2.17519 0.669569
2.17883 0.662845
2.16912 0.644035
2.18605 0.636428
2.13456 0.749781
2.16523 0.773148
2.16613 0.782729
2.15401 0.763922
2.15835 0.706418
2.15929 0.753301
2.12239 0.781506
2.11779 0.781568
2.10832 0.790536
2.16501 0.756642
2.17851 0.732938
2.19714 0.736489
2.17681 0.741074
2.10932 0.776628
2.10355 0.753045
2.10151 0.741256
2.17788 0.637481
2.09743 0.741036
2.12497 0.669812
2.07971 0.661767
2.05927 0.71038
2.00541 0.774144
2.07181 0.711538
1.98376 0.827103
2.00013 0.859366
2.05083 0.8021
2.05045 0.827361
2.09142 0.781525
2.07544 0.852717
2.13684 0.809044
2.08653 0.800201
2.12455 0.732946
2.08519 0.81156
2.07906 0.770921
2.04838 0.777438
2.02191 0.84106
2.06898 0.806111
2.07774 0.839755
2.15757 0.777209
2.13383 0.794434
2.14024 0.790548
2.15987 0.79901
2.22048 0.753573
2.17787 0.80142
2.12064 0.848907
2.2126 0.765488
2.19775 0.780301
2.19375 0.74328
2.22202 0.744236
2.17773 0.766165
2.26671 0.647998
2.20191 0.697423
2.21901 0.618599
2.14799 0.668
2.11865 0.671611
2.14639 0.588477
2.15708 0.570671
2.12528 0.603195
2.03178 0.690416
2.05825 0.672035
2.04587 0.673162
2.04138 0.671991
2.03915 0.703235
2.05734 0.643291
2.00437 0.715039
1.99948 0.692744
2.00366 0.673438
2.03435 0.633581
2.06203 0.654598
2.04348 0.687861
2.06161 0.730448
2.08391 0.746033
2.14206 0.713506
2.16041 0.720559
2.1481 0.73009
2.15455 0.709842
2.15285 0.710851
2.19315 0.674735
2.16057 0.720465
2.14756 0.746698
2.19125 0.66413
2.18715 0.670642
2.23632 0.66759
2.23286 0.722088
2.28501 0.707227
2.28485 0.711962
2.22759 0.789615
2.25177 0.754522
2.26753 0.716282
2.26844 0.761808
2.28635 0.753613
2.31645 0.68892
2.22347 0.789932
2.28942 0.68897
2.22755 0.733686
2.28422 0.667252
2.21539 0.751209
2.24202 0.693385
2.26371 0.694451
2.24658 0.709111
2.26814 0.662833
2.29031 0.653735
2.1942 0.760526
2.23212 0.671775
2.18873 0.708599
2.20103 0.628116
2.15165 0.630542
2.09829 0.676961
2.16082 0.611184
2.12687 0.665722
2.12651 0.633858
2.12969 0.566434
2.12976 0.544349
2.11416 0.593699
2.1214 0.575845
2.15223 0.530335
2.10766 0.579045
2.16424 0.535755
2.2 0.539
2.20208 0.5517
2.19284 0.570033
2.15388 0.671992
2.18385 0.73063
2.22598 0.706593
2.28294 0.667681
2.2986 0.66477
2.21846 0.73022
2.23082 0.763162
2.27451 0.733983
2.27769 0.73396
2.34483 0.5956
2.26934 0.690688
2.24647 0.67636
2.22336 0.679826
2.23582 0.6519
2.24338 0.665462
2.18207 0.750778
2.13399 0.842242
2.18521 0.788774
2.1313 0.865363
2.23555 0.755207
2.21465 0.771272
2.14984 0.830391
2.13248 0.83316
2.14655 0.838008
2.13891 0.867271
2.19448 0.802711
2.18513 0.828213
2.10679 0.897443
2.14639 0.824341
2.09866 0.842128
2.11064 0.837983
2.12454 0.856887
2.1513 0.815724
2.09216 0.841594
2.10889 0.82633
2.05368 0.864275
2.02302 0.92329
2.08829 0.848669
2.0867 0.903332
2.07152 0.903479
2.15428 0.839456
2.1241 0.893355
2.17714 0.833662
2.17721 0.800983
2.14418 0.850631
2.17172 0.756615
2.17415 0.711638
2.15094 0.748476
2.13574 0.790501
2.14472 0.762528
2.12725 0.802718
2.12372 0.81381
2.13159 0.782068
2.10966 0.805637
2.14807 0.761625
2.11651 0.768232
2.16556 0.717466
2.14907 0.734136
2.19829 0.652416
2.18129 0.702324
2.164 0.671134
2.17099 0.618711
2.1586 0.644695
2.15903 0.64215
2.14619 0.703702
2.10696 0.722813
2.12481 0.713702
2.11062 0.755128
2.19007 0.694486
2.1713 0.740327
2.12916 0.785177
2.16759 0.680894
2.14806 0.71183
2.08768 0.756724
2.10588 0.790198
2.15984 0.754604
2.14983 0.783931
2.17171 0.77314
2.18191 0.737831
2.14605 0.798459
2.11701 0.807734
2.16315 0.718595
2.14059 0.760246
2.1151 0.778593
2.18545 0.663534
2.15356 0.696185
2.16372 0.711133
2.15046 0.785227
2.20746 0.769951
2.16691 0.850805
2.21665 0.864671
2.27474 0.840203
2.24041 0.913183
2.34218 0.829744
2.33198 0.830633
2.34598 0.772617
2.28007 0.845975
2.27812 0.830055
2.29626 0.768845
2.33197 0.692573
2.22995 0.804442
2.23434 0.737211
2.22946 0.758189
2.17893 0.827918
2.24555 0.778663
2.21823 0.846697
2.26751 0.769609
2.23678 0.786401
2.24661 0.73655
2.26326 0.690191
2.25223 0.720933
2.26796 0.726989
2.23027 0.78596
2.23341 0.749919
2.21032 0.739657
2.14583 0.779125
2.17676 0.757332
2.23158 0.684855
2.16257 0.789496
2.18745 0.805823
2.22322 0.781748
2.29265 0.719688
2.25439 0.776085
2.28618 0.658855
2.21813 0.707004
2.23005 0.602904
2.14548 0.650568
2.09194 0.695538
2.12241 0.657357
2.16597 0.596932
2.17353 0.593028
2.1618 0.530218
2.15181 0.521076
2.14179 0.483259
2.12911 0.470144
2.10179 0.492737
2.12002 0.4803
2.11224 0.507571
2.10285 0.540873
2.16206 0.510398
2.12945 0.515724
2.15998 0.517257
2.11142 0.608684
2.18581 0.550034
2.14173 0.663783
2.18073 0.661947
2.17861 0.682997
2.17791 0.655448
2.15004 0.649987
2.14525 0.573448
2.11603 0.597594
2.17903 0.540309
2.15202 0.545278
2.15831 0.525773
2.12134 0.538317
2.11216 0.574601
2.14303 0.548915
2.10541 0.5636
2.11765 0.45088
2.09665 0.457734
2.07888 0.497507
2.05659 0.52228
2.09092 0.495308
2.11214 0.509247
2.04067 0.588734
2.05756 0.584158
2.10476 0.539976
2.12711 0.512308
2.09176 0.511399
2.09363 0.482141
2.08565 0.523182
2.09183 0.478722
2.05904 0.501867
2.0817 0.487092
2.07412 0.510418
2.07906 0.46621
2.03127 0.461149
2.02667 0.460052
2.03505 0.437463
2.05964 0.440084
2.01634 0.470483
2.05245 0.501549
2.05475 0.519764
2.10482 0.49031
2.07397 0.56725
2.10856 0.597738
2.09008 0.59843
2.12669 0.614808
2.10947 0.673589
2.20752 0.587596
2.18851 0.575668
2.14908 0.607684
2.17954 0.576072
2.16192 0.558485
2.03136 0.660472
2.03603 0.603787
2.04732 0.517938
2.02119 0.563283
2.05147 0.493458
1.98391 0.473742
1.96815 0.486109
2.04733 0.415137
1.97546 0.486222
2.00722 0.49233
1.94345 0.55955
1.98997 0.520693
2.01442 0.537663
1.9989 0.527055
2.03536 0.470863
2.02326 0.49977
2.07364 0.459328
2.01243 0.587313
2.07998 0.482554
2.03941 0.479521
2.00871 0.463007
1.988 0.429569
1.98446 0.469933
1.97928 0.45824
1.91226 0.513239
1.95271 0.496675
1.89708 0.558006
1.96787 0.510778
1.9884 0.526939
2.09916 0.463019
2.13222 0.493005
2.13517 0.511474
2.11988 0.529691
2.08489 0.55651
2.06269 0.545982
2.05646 0.534522
2.03934 0.53111
2.06357 0.492793
2.05309 0.509278
2.02335 0.549616
2.04472 0.501244
2.01411 0.520501
2.05874 0.492901
2.05666 0.489435
2.01845 0.532021
2.05037 0.490472
1.99588 0.534855
2.01987 0.520281
1.99354 0.574889
2.08507 0.509044
1.99314 0.630431
1.92067 0.681527
2.00118 0.681976
2.03748 0.667689
2.01211 0.727269
2.06331 0.723679
2.06131 0.676402
2.0168 0.682281
2.10875 0.591686
2.0653 0.645338
2.08571 0.632052
2.1155 0.624835
2.14593 0.625802
2.15887 0.621029
2.16966 0.579717
2.18668 0.596938
2.1805 0.577082
2.20336 0.569369
2.22283 0.531363
2.25222 0.466546
2.16474 0.515936
2.14034 0.565244
2.1632 0.557983
2.14728 0.617463
2.20576 0.646556
2.21027 0.601841
2.19439 0.632977
2.22833 0.561797
2.1452 0.673212
2.20925 0.584631
2.18603 0.537661
2.10303 0.564071
2.15614 0.444454
2.10575 0.45183
2.08017 0.442663
2.05349 0.451751
2.00305 0.508742
2.05229 0.484609
2.05087 0.515652
2.07808 0.42755
2.11763 0.406986
2.10819 0.36506
2.08243 0.403404
2.05164 0.451491
2.03976 0.512319
2.08575 0.534094
2.08318 0.583103
2.09077 0.585723
2.11218 0.592435
2.11352 0.574406
2.11618 0.580559
2.09273 0.550034
2.11395 0.483267
2.09185 0.498462
2.07811 0.505008
1.99763 0.522661
1.95396 0.509591
1.93574 0.481287
1.95116 0.495432
2.02434 0.417416
1.97051 0.493766
2.02757 0.459544
2.05429 0.461785
2.03341 0.526095
2.02972 0.578124
2.10656 0.53353
2.06257 0.586768
2.07653 0.576618
2.13107 0.520011
2.09527 0.579721
2.07822 0.590495
2.08702 0.54663
2.09806 0.518667
2.10688 0.502425
2.08919 0.541154
2.08382 0.572865
2.12887 0.496597
2.08226 0.571566
2.13031 0.527111
2.10538 0.516544
2.10814 0.473492
2.0291 0.539717
2.05304 0.555951
2.01482 0.618629
2.08506 0.527074
2.09458 0.514779
2.12251 0.517827
2.12904 0.603265
2.19407 0.552705
2.24117 0.572429
2.28519 0.577875
2.22569 0.689892
2.24976 0.673833
2.17974 0.756783
2.17964 0.762854
2.11988 0.773278
2.1451 0.714191
2.13365 0.723783
2.18113 0.685742
2.17555 0.672006
2.18661 0.678362
2.1354 0.785488
2.17913 0.730769
2.20606 0.728848
2.13128 0.789784
2.14908 0.757362
2.1194 0.755019
2.11635 0.769214
2.14968 0.749826
2.05398 0.857188
2.13805 0.736014
2.09958 0.740379
2.01464 0.796307
2.06979 0.733089
2.10375 0.722612
2.15315 0.709582
2.13202 0.708354
2.13539 0.675312
2.11506 0.648057
2.10162 0.615488
2.14962 0.503915
2.14133 0.489552
2.08213 0.518104
2.08039 0.487411
2.07351 0.504895
1.98401 0.580891
2.02468 0.545639
2.08564 0.51736
2.09098 0.536014
2.07494 0.577817
2.05938 0.565879
2.06758 0.582739
2.06505 0.587999
2.10927 0.567034
2.1479 0.553346
2.06412 0.642236
2.08871 0.610968
2.08505 0.676114
2.05594 0.681636
1.99789 0.691269
2.00971 0.653087
1.97907 0.671884
1.97471 0.659701
2.05985 0.587871
2.03723 0.629689
2.05685 0.616493
2.05092 0.619988
2.03679 0.613548
2.03976 0.626009
2.06811 0.613129
2.12651 0.595952
2.08776 0.640868
2.10463 0.616863
2.04147 0.687271
2.02502 0.7342
2.0063 0.691519
1.98682 0.690583
2.05384 0.665903
2.06955 0.69343
2.07884 0.735817
2.06687 0.788151
2.08396 0.738479
2.08975 0.747968
2.16109 0.664748
2.10253 0.68797
2.13331 0.588377
2.10673 0.601384
2.09553 0.592311
2.11131 0.530145
2.09936 0.557992
2.10136 0.588051
2.12467 0.56446
2.13205 0.600925
2.16813 0.59299
2.2032 0.600321
2.24649 0.580857
2.29371 0.524351
2.25435 0.654126
2.2687 0.637346
2.26414 0.655813
2.22401 0.719497
2.21645 0.713708
2.18177 0.682643
2.16155 0.699515
2.18336 0.669789
2.17304 0.686247
2.23422 0.643258
2.19681 0.679081
2.26372 0.603167
2.22033 0.654524
2.20625 0.64164
2.16873 0.750782
2.19506 0.703668
2.24883 0.619697
2.1623 0.738307
2.19595 0.65002
2.24802 0.577663
2.17991 0.668418
2.18667 0.571864
2.23015 0.511632
2.21347 0.537119
2.21814 0.515752
2.20022 0.576033
2.20891 0.557198
2.14606 0.62525
2.1246 0.673251
2.11093 0.690629
2.15502 0.607197
2.10726 0.641166
2.1055 0.63053
2.12024 0.518081
2.11005 0.470955
2.06069 0.528963
2.03919 0.596561
2.04509 0.661988
2.1378 0.601699
2.15857 0.617124
2.17309 0.640494
2.14324 0.667233
2.14461 0.679718
2.1477 0.701521
2.17632 0.709308
2.23275 0.682255
2.22448 0.700649
2.21332 0.697689
2.23898 0.639983
2.22239 0.649563
2.25174 0.644852
2.20607 0.653143
2.1657 0.686195
2.19014 0.608871
2.14795 0.652149
2.18815 0.575014
2.25306 0.515883
2.22914 0.608909
2.26456 0.569476
2.26932 0.623293
2.2682 0.676008
2.29888 0.682812
2.31636 0.662113
2.29164 0.704427
2.27028 0.703402
2.25144 0.726045
2.24545 0.696387
2.25125 0.708108
2.28809 0.692247
2.32629 0.697206
2.35352 0.640048
2.26701 0.738701
2.24969 0.772887
2.25849 0.736285
2.26049 0.790363
2.2996 0.737798
2.25469 0.797975
2.29021 0.763172
2.26929 0.7855
2.29608 0.758993
2.29316 0.788321
2.39536 0.674375
2.37854 0.683778
2.39576 0.674802
2.35524 0.710696
2.36826 0.627482
2.33437 0.66243
2.3036 0.670441
2.23831 0.77315
2.23804 0.721117
2.21723 0.747038
2.24316 0.718345
2.32965 0.648314
2.33289 0.708644
2.3355 0.763628
2.37568 0.765201
2.39951 0.681557
2.36294 0.760046
2.35709 0.785429
2.3681 0.706917
2.35881 0.699894
2.32862 0.723598
2.33882 0.741456
2.35679 0.698695
2.30516 0.791673
2.33508 0.794636
2.35046 0.753721
2.39334 0.694645
2.34934 0.706942
2.32547 0.647886
2.29997 0.63286
2.30867 0.622307
2.27632 0.673799
2.32231 0.638232
2.30981 0.695813
2.34679 0.59608
2.32354 0.585764
2.26982 0.692537
2.31018 0.613815
2.3228 0.585525
2.32634 0.564767
2.35364 0.525823
2.31125 0.629868
2.34253 0.559771
2.37236 0.510463
2.35104 0.602058
2.34967 0.636902
2.33967 0.678117
2.2575 0.77944
2.31042 0.670073
2.25989 0.680763
2.30335 0.615199
2.31638 0.585522
2.26936 0.633698
2.25292 0.677274
2.27842 0.639216
2.24127 0.677788
2.21416 0.677335
2.2061 0.645994
2.22803 0.599525
2.20998 0.588672
2.18654 0.600392
2.18685 0.620074
2.14505 0.768536
2.2566 0.655958
2.27144 0.714978
2.21908 0.756521
2.27414 0.698061
2.34048 0.559943
2.3126 0.622504
2.32382 0.56854
2.32709 0.478977
2.2858 0.512774
2.20547 0.59898
2.21617 0.564369
2.22238 0.492604
2.20787 0.469103
2.23232 0.454566
2.23549 0.488157
2.23727 0.472142
2.23632 0.482103
2.2386 0.533069
2.22257 0.589252
2.19739 0.629951
2.21703 0.574453
2.19787 0.627403
2.22604 0.580473
2.20217 0.573
2.22066 0.55275
2.22946 0.529218
2.21683 0.522991
2.19317 0.558178
2.19099 0.621364
2.20416 0.634129
2.22307 0.649543
2.19015 0.649382
2.23081 0.616729
2.2853 0.574027
2.29117 0.628213
2.28827 0.64792
2.31891 0.558206
2.2747 0.570032
2.21495 0.581707
2.24768 0.496752
2.17918 0.576791
2.23083 0.522967
2.23128 0.571701
2.24628 0.604967
2.25232 0.633376
2.28982 0.677478
2.4262 0.572265
2.40817 0.63663
2.42681 0.597553
2.33735 0.686761
2.31901 0.608567
2.2544 0.615617
2.20543 0.704843
2.1593 0.730772
2.17731 0.685669
2.13195 0.743352
2.20234 0.662674
2.14821 0.710161
2.18206 0.729899
2.2297 0.702868
2.2544 0.696027
2.25874 0.667896
2.19819 0.754741
2.11911 0.769223
2.14886 0.737302
2.15232 0.67933
2.13749 0.690793
2.12522 0.691524
2.0941 0.691242
2.0791 0.652684
2.05232 0.629201
2.01395 0.658528
2.03999 0.616232
2.10356 0.545681
2.02402 0.668299
2.11993 0.644147
2.15764 0.541804
2.1339 0.51302
2.06801 0.655331
2.11803 0.626708
2.17512 0.640169
2.20781 0.606107
2.22246 0.624755
2.20763 0.674319
2.20014 0.685922
2.22332 0.699515
2.21901 0.700904
2.21106 0.726559
2.25484 0.699938
2.21789 0.76074
2.28611 0.683946
2.26647 0.698628
2.25791 0.697741
2.24586 0.771993
2.33813 0.688147
2.32872 0.69474
2.30289 0.721676
2.24624 0.745926
2.27482 0.690348
2.24821 0.707348
2.23693 0.76132
2.24976 0.734606
2.22277 0.747927
2.24758 0.692229
2.28595 0.663752
2.24968 0.703845
2.22986 0.791556
2.26222 0.750529
2.30834 0.709223
2.25936 0.744817
2.27399 0.727578
2.2551 0.712701
2.25149 0.690106
2.22316 0.710988
2.24202 0.665418
2.25486 0.702997
2.18446 0.78595
2.26177 0.656232
2.21999 0.702117
2.25665 0.625918
2.20867 0.658283
2.23752 0.613866
2.19996 0.694209
2.26094 0.592893
2.17167 0.676751
2.24817 0.545984
2.19146 0.589272
2.16442 0.592712
2.16064 0.600303
2.12098 0.627891
2.13165 0.615614
2.12566 0.626421
2.12382 0.616643
2.1559 0.556456
2.0963 0.660574
2.17698 0.587588
2.16499 0.606404
2.11673 0.63002
2.12592 0.643394
2.19297 0.57613
2.12973 0.649511
2.10181 0.617465
2.15699 0.514136
2.11806 0.568661
2.12023 0.51346
2.12997 0.439634
2.06126 0.590377
2.11878 0.545053
2.11113 0.593639
2.19074 0.52071
2.17132 0.545831
2.15357 0.548652
2.06554 0.582688
2.14821 0.454958
2.15738 0.444918
2.13813 0.423928
2.12251 0.444438
2.06852 0.526163
2.06944 0.579615
2.05274 0.615654
2.16263 0.510732
2.1667 0.502726
2.08297 0.587819
2.13592 0.564543
2.13699 0.517663
2.12235 0.540259
2.13075 0.546891
2.10045 0.554993
2.10925 0.593001
2.12257 0.562757
2.04474 0.634941
2.0075 0.664176
2.04695 0.600296
2.09085 0.561178
2.1146 0.475862
2.10775 0.449862
2.15505 0.370165
2.13027 0.435661
2.15481 0.433257
2.13522 0.488454
2.13491 0.490083
2.14 0.515081
2.10135 0.583359
2.12487 0.543599
2.13059 0.510697
2.07343 0.596355
2.09271 0.536868
2.13737 0.530369
2.16115 0.530255
2.1317 0.552701
2.14427 0.529344
2.11993 0.585139
2.14203 0.579087
2.14291 0.568001
2.11235 0.557758
1.98588 0.682838
2.08424 0.577267
2.05608 0.640331
2.09397 0.652911
2.14718 0.65371
2.13142 0.664975
2.14237 0.679487
2.14733 0.663789
2.13324 0.647786
2.13749 0.62967
2.0953 0.695351
2.12513 0.639382
2.11571 0.642315
2.06304 0.635573
2.04307 0.612875
2.10764 0.546948
2.09083 0.57712
2.09564 0.578616
2.14327 0.532957
2.06729 0.614705
2.09214 0.587576
2.0862 0.618795
2.14113 0.547841
2.18613 0.524818
2.07255 0.660043
2.13276 0.585383
2.13408 0.577315
2.07891 0.706548
2.11002 0.72332
2.17264 0.691314
2.19728 0.671142
2.19294 0.671641
2.26199 0.596714
2.21575 0.653531
2.25534 0.61649
2.28172 0.638982
2.20334 0.731844
2.25158 0.667151
2.23378 0.682799
2.23763 0.721739
2.21035 0.775009
2.23447 0.771064
2.24769 0.779668
2.25515 0.753658
2.30208 0.707132
2.24462 0.794197
2.27409 0.767431
2.27183 0.796647
2.25002 0.768292
2.25195 0.731599
2.19991 0.777103
2.23854 0.669573
2.15599 0.745949
2.2223 0.710634
2.16955 0.784281
2.10099 0.830161
2.12808 0.747349
2.08299 0.813737
2.07421 0.820569
2.1747 0.69903
2.15117 0.787434
2.16472 0.766659
2.14755 0.773002
2.1106 0.794151
2.07939 0.856892
2.11083 0.810605
2.11107 0.771302
2.07573 0.820669
2.11474 0.782265
2.11479 0.743965
2.13089 0.74091
2.13626 0.715199
2.1302 0.691262
2.13919 0.62939
2.08397 0.661542
2.05139 0.689153
2.04712 0.724649
2.10418 0.686879
2.09005 0.691144
2.05885 0.708691
2.06589 0.684887
2.09938 0.658133
2.13129 0.560367
2.1009 0.617453
2.13386 0.549935
2.09299 0.612102
2.05171 0.602934
2.06348 0.599397
2.04578 0.617749
2.05383 0.640399
2.05792 0.676534
2.16009 0.57785
2.12763 0.644041
2.11682 0.665888
2.12198 0.636781
2.13007 0.650146
2.19028 0.641084
2.19084 0.696621
2.17393 0.735982
2.22807 0.641951
2.15454 0.718067
2.15008 0.710857
2.17459 0.664386
2.18792 0.60554
2.16194 0.6017
2.20529 0.538951
2.08454 0.659045
2.10949 0.664499
2.13528 0.688858
2.1338 0.654824
2.14134 0.672392
2.17272 0.629601
2.07181 0.699965
2.09994 0.67306
2.07824 0.665199
2.10124 0.653226
2.07716 0.690689
2.04945 0.751828
2.04944 0.739643
2.08568 0.67565
2.02587 0.723538
2.0625 0.667417
2.04979 0.691596
2.10438 0.65361
2.06859 0.674149
2.03178 0.712231
2.03114 0.649089
2.05853 0.649568
2.06674 0.647527
2.12332 0.646914
2.12349 0.728345
2.08925 0.793555
2.16396 0.770775
2.2193 0.795379
2.25048 0.779399
2.2231 0.79219
2.20874 0.78818
2.18733 0.783724
2.17513 0.792575
2.22529 0.798897
2.24753 0.791499
2.27619 0.791575
2.3559 0.724935
2.3759 0.769923
2.40718 0.734399
2.36585 0.744735
2.37741 0.634953
2.33381 0.695791
2.24536 0.787847
2.25702 0.759845
2.26638 0.716542
2.27402 0.666182
2.29949 0.643837
2.27477 0.699303
2.32114 0.641532
2.31332 0.654523
2.24152 0.771451
2.23039 0.816113
2.3187 0.743167
2.32888 0.700681
2.26834 0.773707
2.30318 0.725344
2.31196 0.697381
2.2962 0.71198
2.29215 0.704114
2.24348 0.740791
2.23864 0.687965
2.27149 0.665589
2.21903 0.748299
2.25535 0.734735
2.23797 0.800487
2.20138 0.829546
2.23528 0.783295
2.26032 0.732777
2.25043 0.748354
2.20705 0.727258
2.17164 0.746561
2.15919 0.703177
2.09269 0.715408
2.11753 0.690773
2.13458 0.674253
2.19754 0.616029
2.23742 0.577773
2.1649 0.674497
2.19214 0.644226
2.15359 0.678615
2.16479 0.703205
2.17115 0.672628
2.16038 0.716735
2.19964 0.645894
2.20258 0.644437
2.17599 0.674067
2.19282 0.651334
2.14635 0.658208
2.10911 0.672333
2.08077 0.73799
2.11723 0.747325
2.21787 0.66412
2.24988 0.616598
2.22383 0.64668
2.19361 0.641021
2.21483 0.576457
2.20908 0.56847
2.14853 0.608731
2.0902 0.5983
2.07622 0.605569
2.08737 0.581198
2.06109 0.636231
2.1116 0.671947
2.19572 0.637087
2.21357 0.691057
2.27533 0.638226
2.31275 0.564834
2.28736 0.593207
2.23555 0.696069
2.30667 0.584731
2.26387 0.641233
2.24388 0.639792
2.23204 0.658289
2.21609 0.6945
2.2612 0.609286
2.25735 0.576291
2.19618 0.680784
2.17197 0.708046
2.22993 0.66735
2.19976 0.726378
2.2148 0.72492
2.26841 0.673742
2.22001 0.698033
2.22346 0.689929
2.15334 0.720953
2.16225 0.658531
2.14208 0.656317
2.13436 0.630625
2.10527 0.679849
2.11887 0.695551
2.15846 0.688037
2.19227 0.643557
2.19561 0.690275
2.21544 0.686403
2.20425 0.691039
2.21535 0.658204
2.17796 0.669136
2.09768 0.721581
2.14021 0.660121
2.11975 0.686105
2.10768 0.748705
2.14132 0.777615
2.17251 0.779926
2.15509 0.860388
2.25746 0.852519
2.31056 0.840833
2.31567 0.858927
2.30413 0.870641
2.2877 0.904073
2.29828 0.831983
2.28766 0.75708
2.2397 0.752349
2.17662 0.730861
2.12273 0.782777
2.18174 0.680794
2.11283 0.749904
2.19199 0.681218
2.15248 0.752561
2.09037 0.833719
2.17085 0.740848
2.20145 0.69217
2.19128 0.667959
2.13659 0.678767
2.09608 0.664631
2.12868 0.567833
2.08485 0.618023
2.04406 0.646144
2.04829 0.673621
2.07679 0.652762
2.09815 0.65854
2.03118 0.738731
2.15699 0.614976
2.14737 0.690055
2.15103 0.713792
2.14979 0.698592
2.13962 0.68563
2.08818 0.710931
2.12483 0.701805
2.05298 0.802346
2.13553 0.77017
2.17475 0.737523
2.14712 0.790667
2.18617 0.801877
2.17783 0.855853
2.1661 0.908274
2.13255 0.955856
2.11504 1.01466
2.09276 1.0277
2.19676 0.974714
2.21588 0.959625
2.10625 1.01559
2.12434 0.930518
2.10474 0.941681
2.08639 0.970305
2.07142 1.01026
2.05976 1.00405
2.03767 0.985252
2.14247 0.968085
2.2334 0.890797
2.21896 0.923355
2.26621 0.86676
2.25216 0.892781
2.25558 0.874148
2.14088 0.924275
2.17708 0.898689
2.06919 0.93837
2.10716 0.888212
2.11636 0.876571
2.12036 0.855183
2.1214 0.814582
2.07259 0.894397
2.14098 0.804646
2.14187 0.805677
2.16369 0.815449
2.16476 0.806494
2.19828 0.772895
2.16062 0.785831
2.19432 0.707014
2.18843 0.687143
2.12588 0.718232
2.09455 0.710927
2.13823 0.636713
2.12172 0.685886
2.14473 0.701182
2.17655 0.676337
2.17429 0.707281
2.16646 0.732142
2.20931 0.69551
2.23705 0.671632
2.21855 0.691518
2.17118 0.735331
2.07819 0.812224
2.09424 0.827404
2.10032 0.843535
2.11199 0.924041
2.16338 0.918069
2.12619 0.954306
2.12396 0.964005
2.18391 0.916352
2.23178 0.84866
2.18861 0.818951
2.21682 0.724706
2.20574 0.75922
2.19129 0.77612
2.20367 0.775389
2.16733 0.824451
2.21362 0.803373
2.18524 0.885945
2.21291 0.848868
2.26757 0.847694
2.23678 0.872989
2.29234 0.824892
2.30254 0.808357
2.32124 0.794339
2.28101 0.836902
2.3204 0.83997
2.30007 0.925093
2.36434 0.864603
2.29798 0.957616
2.32675 0.944204
2.36982 0.897979
2.35219 0.897703
2.43343 0.737843
2.34667 0.823982
2.21425 0.954023
2.22269 0.93955
2.25261 0.874575
2.27958 0.88061
2.24011 0.940756
2.25312 0.922886
2.27824 0.90738
2.29697 0.880164
2.30427 0.859765
2.28823 0.843176
2.27514 0.81887
2.28328 0.816331
2.24323 0.840249
2.26235 0.768416
2.26351 0.757082
2.26015 0.807812
2.26299 0.833515
2.26814 0.806835
2.23363 0.865336
2.27584 0.80643
2.31359 0.757238
2.24284 0.86476
2.36327 0.642451
2.29004 0.814092
2.2538 0.879471
2.30601 0.799967
2.2361 0.881662
2.26116 0.806469
2.23593 0.81241
2.2416 0.834974
2.26135 0.785348
2.23843 0.752236
2.30623 0.682083
2.2923 0.733432
2.24283 0.801578
2.28244 0.726716
2.22989 0.806987
2.2735 0.727728
2.29836 0.681728
2.2867 0.699767
2.22819 0.784127
2.23415 0.710273
2.2482 0.653581
2.23414 0.679478
2.21841 0.661168
2.18832 0.667826
2.18727 0.675284
2.19246 0.650707
2.17508 0.701052
2.09818 0.806659
2.09618 0.785029
2.15292 0.743063
2.20281 0.715117
2.21604 0.705336
2.21081 0.670761
2.18072 0.714527
2.17954 0.703254
2.20819 0.671888
2.20256 0.690387
2.2192 0.698554
2.23575 0.643295
2.22483 0.618744
2.14539 0.724439
2.13054 0.772054
2.20441 0.706792
2.15448 0.770008
2.1344 0.789983
2.18656 0.759635
2.20398 0.743656
2.18283 0.675063
2.16784 0.666852
2.16141 0.616091
2.12643 0.676266
2.13658 0.615411
2.05878 0.718983
2.11272 0.66802
2.10688 0.730284
2.13809 0.68854
2.15504 0.689559
2.20327 0.60584
2.10642 0.743291
2.20622 0.635193
2.14491 0.663569
2.10407 0.733492
2.18406 0.636889
2.18494 0.606202
2.15587 0.613399
2.1155 0.642429
2.18346 0.611881
2.19334 0.694852
2.2387 0.639541
2.19508 0.762482
2.21724 0.710024
2.28128 0.66389
2.28004 0.732006
2.26008 0.787801
2.27007 0.75544
2.24417 0.799908
2.25464 0.787597
2.16563 0.871815
2.25942 0.756259
2.25086 0.781111
2.29304 0.692319
2.22286 0.753678
2.19775 0.758458
2.19909 0.699787
2.21512 0.674521
2.18907 0.702436
2.16941 0.72936
2.23322 0.642016
2.15646 0.745144
2.19129 0.697088
2.21951 0.64482
2.15934 0.722557
2.14707 0.75368
2.23423 0.654393
2.17287 0.717819
2.22186 0.627758
2.19447 0.640184
2.19653 0.651779
2.22202 0.713468
2.3239 0.66149
2.2738 0.696643
2.26758 0.68784
2.23322 0.710179
2.21594 0.708908
2.21717 0.738631
2.17555 0.789313
2.19403 0.791926
2.13925 0.828887
2.19411 0.79816
2.18019 0.825874
2.22484 0.748561
2.23327 0.684278
2.15824 0.742993
2.14647 0.726322
2.13669 0.75253
2.17004 0.696885
2.17319 0.670188
2.22589 0.634445
2.21819 0.631354
2.19951 0.618433
2.13268 0.583584
2.10356 0.604011
2.09023 0.598676
2.1432 0.524631
2.10025 0.572917
2.13156 0.536635
2.12597 0.592796
2.18401 0.517708
2.20247 0.556284
2.20107 0.613346
2.18106 0.65591
2.22678 0.609381
2.23191 0.690097
2.24272 0.765822
2.26545 0.765712
2.30142 0.74274
2.29796 0.75146
2.31606 0.749519
2.29756 0.754585
2.30804 0.68401
2.27503 0.689505
2.25929 0.662353
2.32486 0.579044
2.29284 0.682783
2.32102 0.674762
2.32675 0.682122
2.2822 0.744381
2.3119 0.712575
2.27293 0.765503
2.25396 0.797218
2.27391 0.762262
2.26847 0.70757
2.24846 0.707294
2.23349 0.654116
2.25569 0.631876
2.25317 0.673274
2.27963 0.645775
2.32613 0.516168
2.33245 0.503084
2.28606 0.642783
2.26962 0.673698
2.31538 0.620579
2.22818 0.764433
2.21815 0.790398
2.23618 0.745623
2.21028 0.743257
2.22871 0.708735
2.26558 0.637404
2.21737 0.7231
2.26929 0.67554
2.30558 0.630602
2.33297 0.627811
2.26381 0.747278
2.29546 0.770864
2.27065 0.860105
2.31669 0.782124
2.30481 0.810589
2.28424 0.845454
2.3409 0.817054
2.30223 0.843036
2.31914 0.780715
2.31737 0.785199
2.3108 0.774672
2.25345 0.837989
2.27033 0.762065
2.30815 0.710865
2.19676 0.814354
2.18813 0.777523
2.21156 0.749837
2.22062 0.732814
2.23863 0.68046
2.2288 0.671999
2.24084 0.651233
2.23884 0.610946
2.23151 0.590269
2.17026 0.605721
2.17335 0.679417
2.25068 0.588507
2.19597 0.718693
2.21116 0.688143
2.18737 0.755164
2.17688 0.762457
2.24887 0.71277
2.26435 0.744867
2.28598 0.733306
2.26431 0.772757
2.274 0.752185
2.26749 0.733918
2.22907 0.793264
2.19525 0.784205
2.29589 0.583302
2.20776 0.7502
2.20565 0.735787
2.15634 0.804869
2.17273 0.826282
2.22301 0.740333
2.08534 0.891091
2.14304 0.832002
2.12832 0.820382
2.09003 0.882093
2.15391 0.825272
2.19963 0.786159
2.21113 0.740414
2.22452 0.747323
2.20126 0.744172
2.11266 0.813184
2.05801 0.843086
2.13433 0.773044
2.08847 0.826343
2.10224 0.790582
2.09042 0.767903
2.12918 0.726297
2.17436 0.706971
2.16719 0.768732
2.18681 0.73708
2.19871 0.745217
2.23832 0.716124
2.17877 0.806472
2.17564 0.793046
2.17915 0.778831
2.14864 0.771888
2.04659 0.844431
2.08092 0.805206
2.08859 0.818085
2.17996 0.7199
2.14918 0.731905
2.1591 0.75376
2.09819 0.768678
2.12945 0.721014
2.09552 0.783132
2.08766 0.805531
2.03997 0.857388
2.10492 0.806919
2.08111 0.825482
2.14293 0.730478
2.0851 0.749951
2.00686 0.788821
1.96913 0.795721
2.01017 0.727177
1.9999 0.734543
2.06939 0.670453
2.0635 0.714298
2.03295 0.7294
2.07526 0.741617
2.04335 0.784035
2.08166 0.775401
2.10062 0.770214
2.07135 0.786594
2.08712 0.797244
2.06224 0.816224
2.04914 0.848996
2.04549 0.835925
2.02654 0.826766
2.02332 0.875948
2.03474 0.866071
2.03053 0.838165
1.99067 0.921472
1.9953 0.929299
1.91147 0.967239
1.91451 1.00603
1.94548 0.942523
1.97342 0.882173
1.95868 0.848695
1.94624 0.825608
1.93097 0.809677
1.95634 0.790109
2.00335 0.73319
2.011 0.753697
2.01587 0.782871
1.99662 0.793234
1.96189 0.877923
2.03685 0.863419
2.13069 0.825756
2.16463 0.821885
2.10863 0.869512
2.11735 0.892596
2.16771 0.869869
2.19879 0.795986
2.11777 0.819622
2.10285 0.857297
2.16336 0.792925
2.0816 0.804795
2.09784 0.793606
2.05639 0.805761
2.06931 0.723439
2.04699 0.750977
2.11641 0.686455
2.10013 0.69591
2.08845 0.680706
2.06849 0.718368
2.05297 0.691692
2.0998 0.642397
2.10271 0.681739
2.15336 0.686973
2.17095 0.717756
2.17923 0.721385
2.15567 0.767795
2.16308 0.747827
2.15652 0.768663
2.14512 0.745457
2.15426 0.786847
2.16318 0.793535
2.19123 0.790969
2.18462 0.775326
2.21905 0.742206
2.15166 0.823779
2.18614 0.742504
2.158 0.804301
2.10538 0.845293
2.1386 0.801518
2.14644 0.797194
2.08934 0.860343
2.03986 0.861781
2.06612 0.804013
2.09767 0.747092
2.09392 0.683712
2.07988 0.653527
2.1146 0.585846
2.08108 0.603508
2.09658 0.545023
2.05245 0.606408
2.05814 0.605785
2.02845 0.649213
2.04244 0.633442
2.00687 0.689079
2.05034 0.679622
2.05826 0.699854
2.06204 0.728148
2.14248 0.697521
2.19903 0.644947
2.21258 0.690305
2.2566 0.646232
2.21222 0.699548
2.27812 0.617515
2.17664 0.707882
2.21362 0.649425
2.23633 0.608009
2.25015 0.599484
2.25925 0.621136
2.26363 0.679532
2.19852 0.742855
2.22327 0.714906
2.22027 0.671363
2.19629 0.679477
2.21751 0.635714
2.18741 0.639945
2.19665 0.632125
2.13928 0.733983
2.17756 0.697541
2.19691 0.657965
2.17979 0.699157
2.23129 0.637578
2.22775 0.656966
2.19913 0.669148
2.16765 0.721186
2.18247 0.620622
2.17033 0.630397
2.12762 0.671832
2.11604 0.670186
2.12218 0.678161
2.11923 0.674963
2.15396 0.619392
2.11856 0.688861
2.18048 0.639546
2.22945 0.615945
2.28161 0.563451
2.26762 0.594351
2.24487 0.570441
2.23959 0.581913
2.21391 0.593576
2.15888 0.63544
2.16708 0.573098
2.15683 0.51415
2.09699 0.572827
2.10527 0.577049
2.1693 0.518091
2.15888 0.516883
2.17022 0.536361
2.20117 0.528153
2.14441 0.631964
2.18659 0.599167
2.1652 0.595815
2.18922 0.561747
2.1972 0.528616
2.19388 0.583011
2.18397 0.577882
2.18402 0.537168
2.20513 0.52502
2.14679 0.582989
2.08666 0.610664
2.13331 0.553684
2.11098 0.514102
2.03769 0.575946
2.04767 0.551876
2.03725 0.550591
2.05953 0.587265
2.11226 0.534027
2.12068 0.564824
2.17532 0.562949
2.17922 0.63014
2.20772 0.570011
2.17458 0.640408
2.19793 0.644055
2.20114 0.68459
2.18097 0.745736
2.21917 0.702682
2.2339 0.743175
2.19226 0.777919
2.20541 0.76176
2.24967 0.680608
2.20385 0.770966
2.25048 0.760589
2.34626 0.71462
2.27676 0.861171
2.2914 0.904455
2.31292 0.887483
2.2232 0.942633
2.2292 0.952531
2.30828 0.833842
2.31581 0.808045
2.30794 0.794843
2.28396 0.78764
2.30533 0.677528
2.27465 0.656366
2.23974 0.672712
2.17167 0.750141
2.18501 0.706067
2.17339 0.719048
2.21636 0.640123
2.19868 0.628442
2.18521 0.626883
2.1408 0.682519
2.15303 0.625854
2.10963 0.622155
2.15493 0.522762
2.12385 0.5037
2.09126 0.491233
2.10376 0.457979
2.05805 0.475096
2.05705 0.527999
2.07236 0.515416
2.07308 0.588451
2.13757 0.549214
2.16143 0.563919
2.2375 0.518345
2.23477 0.535415
2.20512 0.603161
2.27565 0.521735
2.25254 0.531032
2.24446 0.510992
2.20286 0.572952
2.18476 0.533168
2.21359 0.444502
2.20954 0.466524
2.20543 0.486129
2.20102 0.416283
2.16189 0.492173
2.22752 0.43661
2.20324 0.50974
2.22346 0.493602
2.19805 0.536344
2.20987 0.532556
2.2058 0.586113
2.22449 0.579189
2.26191 0.521775
2.2054 0.570267
2.22778 0.517246
2.2337 0.516253
2.24389 0.532545
2.29684 0.496864
2.27977 0.559673
2.29925 0.475025
2.23979 0.543855
2.26712 0.49194
2.24504 0.464692
2.23589 0.534604
2.311 0.460481
2.30014 0.462597
2.2845 0.4538
2.23003 0.471592
2.22174 0.452218
2.18005 0.551024
2.24166 0.481658
2.26435 0.4386
2.22801 0.478062
2.23187 0.46414
2.1943 0.522524
2.20827 0.507393
2.27182 0.398906
2.26124 0.491633
2.29338 0.504841
2.34044 0.425846
2.28997 0.494908
2.31624 0.428638
2.27907 0.443541
2.31266 0.435802
2.28764 0.509191
2.3167 0.498659
2.29965 0.512983
2.29284 0.520559
2.30778 0.448881
2.31752 0.436712
2.30087 0.444185
2.23053 0.496529
2.17465 0.570338
2.18232 0.514429
2.18548 0.503107
2.19986 0.503907
2.23557 0.425641
2.22381 0.557152
2.26334 0.490349
2.34065 0.452714
2.33308 0.501025
2.34754 0.487158
2.36575 0.536837
2.30153 0.590619
2.26796 0.639284
2.23905 0.645978
2.22846 0.696209
2.26715 0.715495
2.2688 0.715287
2.25041 0.755133
2.25892 0.744964
2.30995 0.663414
2.2124 0.776829
2.28593 0.713138
2.31912 0.695958
2.33157 0.684256
2.31608 0.61791
2.28463 0.5952
2.30114 0.544154
2.28321 0.535682
2.27682 0.542437
2.25151 0.564081
2.2183 0.572192
2.20018 0.541355
2.20928 0.525218
2.16171 0.600565
2.16964 0.603742
2.20379 0.521786
2.17975 0.558337
2.19006 0.577414
2.19469 0.581304
2.20066 0.611026
2.21567 0.595577
2.25888 0.557298
2.22956 0.584645
2.23031 0.61334
2.21171 0.661737
2.20147 0.684478
2.23998 0.624278
2.24417 0.655651
2.30023 0.646401
2.26422 0.742175
2.30609 0.711422
2.31365 0.726231
2.27615 0.80455
2.30735 0.706697
2.35254 0.620984
2.35205 0.656198
2.30646 0.732278
2.30198 0.690487
2.29381 0.646928
2.3335 0.583701
2.28121 0.675847
2.28297 0.596135
2.21324 0.638656
2.21169 0.651446
2.25725 0.637182
2.25399 0.636224
2.27304 0.614038
2.27592 0.595506
2.23467 0.671165
2.2554 0.64628
2.22264 0.729214
2.23665 0.690673
2.19697 0.727995
2.21945 0.668997
2.25235 0.631304
2.24374 0.714124
2.30389 0.564408
2.2951 0.545635
2.26563 0.594441
2.16966 0.690943
2.1828 0.682647
2.13679 0.719686
2.19956 0.629882
2.146 0.753433
2.22655 0.649565
2.23412 0.650604
2.23399 0.646938
2.22291 0.681443
2.26897 0.567748
2.2159 0.665667
2.27738 0.659321
2.25074 0.79104
2.35014 0.695957
2.33494 0.779575
2.34161 0.80121
2.35708 0.77789
2.34446 0.776604
2.42615 0.61521
2.44094 0.67288
2.41402 0.729131
2.43283 0.694644
2.45488 0.661156
2.39914 0.753108
2.44583 0.660576
2.41423 0.749604
2.40728 0.784338
2.44228 0.731243
2.39195 0.807481
2.42251 0.696799
2.42221 0.683579
2.43505 0.679612
2.43071 0.640698
2.42525 0.620121
2.42581 0.644612
2.35695 0.765047
2.39175 0.746231
2.37684 0.757401
2.38608 0.759405
2.3843 0.731544
2.35268 0.719464
2.32219 0.706929
2.32051 0.69046
2.3177 0.641109
2.29566 0.656726
2.32187 0.634649
2.38283 0.570096
2.3802 0.632657
2.35279 0.756276
2.34829 0.800045
2.3099 0.901115
2.42449 0.76445
2.39452 0.819881
2.34503 0.872591
2.35211 0.843211
2.37086 0.825091
2.39973 0.798487
2.40831 0.745101
2.3881 0.764907
2.34209 0.829117
2.28172 0.87415
2.27759 0.873305
2.22231 0.941524
2.24391 0.921897
2.28417 0.868998
2.26132 0.922551
2.29694 0.917761
2.33302 0.895683
2.27111 1.00972
2.24942 1.00893
2.21884 1.02861
2.22813 0.983032
2.14352 1.13444
2.18677 1.13107
2.29279 1.02967
2.35465 0.985516
2.33318 0.999337
2.31229 0.96926
2.32786 0.85297
2.27565 0.886974
2.23978 0.911921
2.27059 0.859593
2.25019 0.922594
2.27748 0.877414
2.22519 0.979719
2.25746 0.969381
2.23234 1.02047
2.30781 0.963247
2.32518 0.886175
2.30612 0.874309
2.33065 0.801338
2.34884 0.718976
2.29453 0.827194
2.24185 0.852591
2.30897 0.808528
2.31957 0.825078
2.26914 0.918986
2.26672 0.914176
2.26403 0.930729
2.28466 0.932655
2.34102 0.888857
2.36803 0.885455
2.3401 0.954153
2.40683 0.856527
2.43148 0.822315
2.44895 0.769928
2.4227 0.760917
2.384 0.786227
2.39665 0.746444
2.41719 0.650071
2.42057 0.604611
2.37059 0.676923
2.35963 0.666042
2.26197 0.802279
2.28775 0.727666
2.32461 0.632227
2.29484 0.695317
2.3209 0.599014
2.30986 0.644933
2.35554 0.624902
2.33035 0.704629
2.31695 0.719477
2.29407 0.709579
2.33826 0.663322
2.36637 0.653125
2.30286 0.769861
2.36134 0.700548
2.38989 0.609276
2.33697 0.674535
2.32269 0.625784
2.3401 0.519359
2.30639 0.49911
2.28046 0.499692
2.27526 0.494337
2.2577 0.500271
2.25319 0.493024
2.23157 0.514858
2.25275 0.489841
2.25399 0.546079
2.26924 0.557903
2.31422 0.49322
2.30495 0.523536
2.31107 0.506138
2.30314 0.563113
2.32337 0.545508
2.32794 0.475598
2.2746 0.600188
2.23959 0.649216
2.34263 0.491774
2.36147 0.505372
2.3521 0.546479
2.37566 0.472842
2.35227 0.493317
2.32696 0.516492
2.32239 0.524106
2.30224 0.585917
2.25635 0.660481
2.27422 0.651138
2.22341 0.744407
2.29603 0.720741
2.32698 0.687825
2.34051 0.669902
2.36304 0.68235
2.33099 0.742422
2.27831 0.882552
2.34575 0.778607
2.34389 0.77608
2.34829 0.779952
2.29415 0.82363
2.32357 0.783422
2.34403 0.715588
2.34254 0.729583
2.33533 0.71258
2.34078 0.589727
2.31337 0.622204
2.2948 0.585839
2.237 0.607999
2.25539 0.56309
2.30042 0.485783
2.29805 0.509851
2.3272 0.504411
2.33165 0.518257
2.28413 0.622518
2.31217 0.610745
2.32625 0.598436
2.31638 0.681441
2.34381 0.612388
2.31525 0.638168
2.31625 0.628716
2.34393 0.576082
2.35428 0.564866
2.36492 0.508581
2.32863 0.568928
2.3372 0.523339
2.27697 0.627623
2.33325 0.542752
2.28047 0.621541
2.29096 0.587169
2.26988 0.655527
2.29532 0.626853
2.3323 0.499639
2.2839 0.606021
2.29804 0.562524
2.29887 0.555842
2.31678 0.443773
2.27311 0.520263
2.18068 0.67208
2.20186 0.619432
2.27596 0.591652
2.30571 0.561621
2.29604 0.53647
2.26833 0.576198
2.31402 0.509016
2.30195 0.544078
2.31091 0.500472
2.2852 0.485145
2.26656 0.480004
2.23145 0.479534
2.22107 0.440615
2.18716 0.525129
2.19154 0.510005
2.22397 0.44667
2.21428 0.5456
2.24123 0.507983
2.22091 0.536759
2.2232 0.592494
2.28419 0.532476
2.3037 0.525948
2.3321 0.503046
2.34625 0.483267
2.32124 0.528507
2.35776 0.48885
2.34829 0.503455
2.31813 0.585965
2.30378 0.618555
2.33445 0.570381
2.29496 0.651065
2.32839 0.62162
2.24924 0.691348
2.31499 0.56146
2.28863 0.584663
2.31675 0.54448
2.29729 0.561912
2.27265 0.533967
2.2479 0.537395
2.27435 0.527061
2.24073 0.597213
2.22707 0.632251
2.23013 0.629677
2.24966 0.619122
2.2444 0.63427
2.29431 0.628441
2.3247 0.674302
2.38294 0.629733
2.35334 0.725386
2.37404 0.672705
2.37089 0.694325
2.34387 0.745655
2.38597 0.642696
2.34169 0.733742
2.30856 0.795144
2.30238 0.762491
2.28117 0.81157
2.26691 0.815274
2.23737 0.863769
2.26349 0.825747
2.24902 0.841052
2.26731 0.783625
2.26402 0.758727
2.3037 0.720617
2.31856 0.69521
2.29184 0.712974
2.24956 0.77236
2.2982 0.668615
2.30078 0.590973
2.27557 0.591822
2.25586 0.572181
2.24405 0.597624
2.27956 0.525844
2.27221 0.572945
2.26238 0.546481
2.25851 0.599552
2.26311 0.629704
2.25564 0.679538
2.29452 0.684724
2.38271 0.588181
2.29132 0.745585
2.31407 0.731421
2.28987 0.737843
2.32659 0.68568
2.27786 0.789074
2.25471 0.831768
2.24712 0.852446
2.26775 0.835278
2.22679 0.860226
2.25514 0.752028
2.2388 0.71386
2.1993 0.750841
2.21136 0.750062
2.19065 0.739113
2.23359 0.64802
2.24227 0.654726
2.17067 0.703763
2.21751 0.622911
2.1979 0.669825
2.175 0.70788
2.18343 0.736046
2.1759 0.765556
2.18312 0.766293
2.24971 0.718136
2.2728 0.694614
2.30558 0.709423
2.30259 0.76201
2.25259 0.771262
2.23561 0.819276
2.2335 0.797764
2.203 0.861234
2.29215 0.702823
2.22317 0.743959
2.24132 0.729372
2.21288 0.714688
2.20491 0.774577
2.28173 0.680395
2.21945 0.764457
2.20028 0.796492
2.18789 0.85305
2.19761 0.830265
2.11965 0.857728
2.11969 0.831935
2.09486 0.815487
2.12721 0.771162
2.04851 0.852923
2.13451 0.773885
2.0982 0.849518
2.15039 0.879854
2.19004 0.880668
2.21601 0.880764
2.18963 0.883497
2.20414 0.844913
2.18081 0.850983
2.20511 0.722111
2.15033 0.763646
2.15078 0.713703
2.13549 0.740547
2.1671 0.716815
2.12059 0.784403
2.0883 0.867083
2.12478 0.839585
2.18247 0.816098
2.19518 0.811242
2.20071 0.833223
2.19061 0.832056
2.13512 0.855116
2.18894 0.760467
2.17428 0.787441
2.13135 0.778409
2.12331 0.720976
2.11349 0.684908
2.08238 0.757293
2.09329 0.787879
2.1361 0.759053
2.14419 0.798973
2.17483 0.72871
2.16397 0.7626
2.15538 0.773274
2.1812 0.705064
2.14921 0.742349
2.10524 0.850595
2.12797 0.815707
2.10638 0.833437
2.10777 0.809175
2.1367 0.779292
2.2183 0.729997
2.27411 0.682054
2.24809 0.724988
2.23507 0.666465
2.20474 0.677324
2.18649 0.705139
2.20043 0.735059
2.14659 0.792084
2.12404 0.803717
2.16727 0.754033
2.1314 0.781155
2.1493 0.72936
2.18181 0.671113
2.11268 0.770952
2.19276 0.685454
2.16977 0.719039
2.14895 0.774898
2.16917 0.779822
2.16207 0.826446
2.18461 0.830131
2.21305 0.839598
2.18032 0.965771
2.27051 0.915325
2.24288 0.960397
2.25471 0.939526
2.19296 0.967644
2.23128 0.858356
2.17427 0.899834
2.21737 0.818611
2.30233 0.653366
2.22849 0.728029
2.28326 0.674206
2.2627 0.665794
2.1913 0.785791
2.25953 0.698167
2.22342 0.716687
2.31652 0.609243
2.35755 0.585638
2.33451 0.651199
2.40311 0.584931
2.38656 0.585266
2.35843 0.629895
2.39122 0.579067
2.3002 0.710437
2.28501 0.680463
2.25058 0.687061
2.20316 0.737648
2.24618 0.678297
2.18291 0.764553
2.19327 0.726874
2.21126 0.695971
2.20354 0.618384
2.10208 0.694944
2.12671 0.624663
2.11028 0.647688
2.16005 0.540425
2.09283 0.626232
2.1311 0.566601
2.09174 0.645442
2.11489 0.627289
2.18158 0.56658
2.1389 0.630721
2.18917 0.567413
2.15138 0.602084
2.14368 0.57178
2.14841 0.526899
2.18692 0.475928
2.14494 0.605994
2.13083 0.578049
2.17505 0.520571
2.15531 0.633869
2.17607 0.615188
2.15447 0.680311
2.18862 0.642398
2.23702 0.636085
2.24389 0.704197
2.24353 0.761145
2.2764 0.727169
2.24636 0.715535
2.23937 0.70613
2.26778 0.677022
2.23912 0.628772
2.19607 0.64255
2.18744 0.643093
2.17883 0.629733
2.14813 0.667319
2.20541 0.526132
2.21918 0.551804
2.21776 0.525254
2.20353 0.596822
2.14972 0.644209
2.21474 0.497571
2.17868 0.553382
2.13222 0.64463
2.16928 0.61653
2.20375 0.548383
2.12669 0.598111
2.16174 0.55367
2.18358 0.530024
2.21099 0.48405
2.17716 0.543417
2.18453 0.540665
2.16672 0.553962
2.20439 0.479315
2.20194 0.459617
2.18238 0.497111
2.15805 0.545287
2.16994 0.519308
2.15294 0.57399
2.19578 0.532195
2.14812 0.631874
2.13843 0.610473
2.16319 0.512739
2.15669 0.49816
2.11372 0.548998
2.1804 0.439431
2.17071 0.485807
2.19714 0.495649
2.13456 0.630929
2.17294 0.578502
2.14099 0.701785
2.15431 0.698165
2.21154 0.58741
2.22846 0.612568
2.2311 0.630739
2.22292 0.622789
2.17003 0.684494
2.2051 0.549757
2.1236 0.662403
2.17829 0.636869
2.15203 0.682075
2.10364 0.686009
2.09033 0.664811
2.10441 0.687954
2.1009 0.722005
2.06081 0.792364
2.09431 0.77203
2.10474 0.735837
2.11231 0.735881
2.1066 0.717802
2.14273 0.714377
2.16419 0.67302
2.14765 0.736695
2.13638 0.796472
2.12714 0.772407
2.15234 0.746172
2.15362 0.82597
2.26036 0.75104
2.23353 0.814459
2.1138 0.935745
2.11192 0.929671
2.14482 0.904467
2.15065 0.893969
2.2026 0.833132
2.19031 0.852158
2.18987 0.879486
2.21971 0.846658
2.20163 0.858748
2.20609 0.799728
2.22189 0.732863
2.17094 0.738301
2.20564 0.616239
2.13108 0.662242
2.16007 0.665727
2.13667 0.744641
2.1146 0.769894
2.11268 0.776366
2.07368 0.865256
2.08601 0.832034
2.18679 0.722836
2.15627 0.748255
2.11142 0.756936
2.16193 0.658568
2.15277 0.664549
2.1464 0.625985
2.08539 0.674888
2.12528 0.621726
2.13818 0.621429
2.09667 0.687735
2.11072 0.689085
2.17401 0.622598
2.10684 0.744351
2.16879 0.605639
2.18008 0.599025
2.13177 0.666938
2.12143 0.658749
2.15755 0.608936
2.17004 0.623047
2.14282 0.687931
2.17305 0.655473
2.16862 0.7137
2.16966 0.714704
2.16208 0.741076
2.16029 0.706276
2.1884 0.617664
2.14597 0.661823
2.09225 0.754656
2.12659 0.734513
2.16638 0.676808
2.14978 0.710841
2.18251 0.693605
2.19156 0.676531
2.20246 0.661285
2.19146 0.694676
2.19516 0.682283
2.16114 0.730949
2.17898 0.658726
2.1745 0.686654
2.17851 0.691744
2.18873 0.695949
2.21959 0.685047
2.21252 0.659612
2.19606 0.71093
2.17168 0.723994
2.2029 0.692232
2.20542 0.694738
2.22021 0.648606
2.23292 0.604607
2.16696 0.655127
2.16131 0.664732
2.17183 0.639267
2.10535 0.803012
2.10321 0.810375
2.11675 0.809538
2.22425 0.7045
2.12042 0.86616
2.14229 0.844796
2.14357 0.834533
2.16952 0.7828
2.15709 0.78792
2.17965 0.74961
2.1055 0.874098
2.20639 0.746475
2.18994 0.782775
2.2103 0.792887
2.19394 0.827559
2.22689 0.747848
2.18299 0.771026
2.14152 0.746246
2.13409 0.72324
2.10417 0.801388
2.14461 0.864699
2.19137 0.787456
2.18279 0.79364
2.1841 0.853988
2.18928 0.873459
2.22174 0.858326
2.16305 0.92904
2.2059 0.859145
2.23455 0.813411
2.1479 0.857395
2.21506 0.72175
2.16981 0.791739
2.14365 0.813915
2.20255 0.741008
2.23194 0.699021
2.20942 0.738087
2.16307 0.779529
2.13238 0.792413
2.15658 0.711488
2.14889 0.691589
2.08746 0.761696
2.07664 0.733635
2.06471 0.758596
2.06893 0.768782
2.15456 0.660409
2.17196 0.659737
2.18219 0.617488
2.18923 0.623454
2.11358 0.732337
2.13607 0.723103
2.14441 0.76972
2.11041 0.784434
2.06059 0.806686
2.07084 0.768134
2.09555 0.745815
2.10171 0.756788
2.14687 0.703679
2.11946 0.728119
2.10037 0.761414
2.0901 0.765863
2.08602 0.775865
2.06937 0.789008
2.00881 0.883861
1.98829 0.876287
2.07681 0.832388
2.04492 0.88544
2.06124 0.888324
2.03488 0.861455
2.09693 0.823483
2.10711 0.781628
2.14674 0.72652
2.13285 0.699917
2.11542 0.652655
2.06752 0.673703
2.11376 0.615075
2.07162 0.664853
2.0478 0.645705
2.03877 0.71228
2.0098 0.786385
2.0713 0.76013
2.09316 0.727411
2.01233 0.824489
2.13224 0.672075
2.18629 0.658472
2.19804 0.660928
2.22309 0.60411
2.13446 0.659908
2.13896 0.587395
2.12296 0.578198
2.03437 0.666054
2.08266 0.568421
2.0652 0.601148
2.10807 0.540348
2.06985 0.587962
2.06996 0.625622
2.13724 0.605142
2.15728 0.583319
2.15716 0.616288
2.12891 0.626984
2.20177 0.585618
2.19875 0.657339
2.19016 0.705075
2.20601 0.69331
2.19223 0.675477
2.17628 0.741765
2.23221 0.649939
2.26374 0.667426
2.27715 0.629077
2.23534 0.672801
2.2861 0.590528
2.26783 0.624905
2.29034 0.569144
2.26007 0.640668
2.24801 0.642126
2.20903 0.637321
2.13013 0.728642
2.17439 0.601092
2.13407 0.622222
2.16545 0.572174
2.15924 0.590511
2.15388 0.546351
2.15407 0.54576
2.12333 0.634922
2.12604 0.617504
2.15614 0.591352
2.18559 0.6312
2.23695 0.614427
2.20354 0.690479
2.23968 0.674752
2.22731 0.714991
2.26575 0.692987
2.29275 0.702042
2.33467 0.664852
2.29943 0.76664
2.33181 0.679396
2.33637 0.650585
2.25298 0.736309
2.24867 0.741452
2.25077 0.738623
2.20482 0.811179
2.23267 0.767793
2.24853 0.742541
2.25114 0.726453
2.23827 0.765963
2.27852 0.695627
2.22889 0.777777
2.24444 0.710221
2.22773 0.7165
2.17264 0.78799
2.24214 0.646078
2.23235 0.689071
2.25364 0.669895
2.24594 0.689911
2.23304 0.721167
2.29019 0.62449
2.25011 0.718673
2.23872 0.728521
2.25878 0.71422
2.21745 0.795009
2.23309 0.794693
2.24153 0.802408
2.26976 0.791323
2.20027 0.879953
2.31964 0.701372
2.29588 0.734453
2.28019 0.736266
2.28995 0.642699
2.22645 0.65537
2.18369 0.676938
2.19578 0.634252
2.17235 0.689408
2.18809 0.678567
2.20512 0.617213
2.18526 0.616658
2.22642 0.509548
2.20367 0.503401
2.18931 0.516276
2.12524 0.556068
2.15434 0.457118
2.14724 0.553708
2.12917 0.643737
2.18027 0.587001
2.13802 0.696598
2.14973 0.691915
2.20755 0.601353
2.20055 0.632711
2.22053 0.627589
2.19624 0.683587
2.21675 0.614991
2.22243 0.584144
2.21337 0.618775
2.22248 0.58347
2.23578 0.544429
2.14571 0.67509
2.18427 0.630252
2.17193 0.704723
2.20102 0.642321
2.18753 0.679432
2.2108 0.687996
2.2185 0.66112
2.15105 0.731777
2.1665 0.668277
2.17962 0.655537
2.13672 0.68896
2.15229 0.676502
2.17092 0.679569
2.17109 0.659742
2.17032 0.660102
2.16495 0.715857
2.16745 0.696487
2.14636 0.724891
2.13231 0.748177
2.13855 0.740151
2.1049 0.783553
2.14683 0.747345
2.15047 0.716849
2.14034 0.656056
2.0719 0.633293
2.06776 0.589658
2.0244 0.550387
2.00637 0.538758
1.96754 0.581651
1.95369 0.616481
1.9945 0.633924
1.98835 0.670093
1.99572 0.774383
2.13883 0.734032
2.1116 0.823161
2.12751 0.84286
2.16568 0.800137
2.17667 0.76179
2.0675 0.902077
2.07304 0.904592
2.16072 0.836011
2.0738 0.921173
2.15325 0.83238
2.15791 0.765043
2.04838 0.836874
2.09534 0.730402
2.09876 0.675586
2.09621 0.616272
2.05447 0.662481
2.07367 0.631515
1.99215 0.744562
1.97744 0.762946
2.07315 0.661471
2.05591 0.680187
2.07002 0.664734
2.05725 0.700235
2.05056 0.763202
2.07702 0.683768
2.03378 0.773796
2.07491 0.76296
2.0865 0.763906
2.12601 0.756521
2.10075 0.845416
2.14713 0.846598
2.15661 0.842774
2.13801 0.850514
2.1103 0.895246
2.0174 1.00717
1.97433 1.04796
2.0013 1.04741
1.98381 1.02507
1.9724 1.07167
1.9492 1.11353
1.97435 1.05501
2.01198 0.98231
2.02599 0.930068
1.99357 0.945721
2.0326 0.914404
2.00138 0.965506
2.03528 0.927089
2.00152 0.960577
1.95389 0.991158
1.97617 0.943087
2.03012 0.88213
2.01 0.931812
2.0011 0.928024
2.02028 0.889053
2.03578 0.831394
1.99852 0.819805
1.95898 0.83261
2.05375 0.764279
2.03097 0.790266
2.03413 0.773822
1.97484 0.82716
