# Supplementary material for: Stochastic bond dynamics facilitates alignment of malaria parasite at erythrocyte membrane upon invasion
Source: eLife. 2020 May 18;9:e56500. doi: 10.7554/eLife.56500 (PMC7269671; doi:10.7554/eLife.56500)
Supplement: Figure 2—source data 1. [file elife-56500-fig2-data1.zip › PARA_POSITIONS/pos100.dat]

3.59196 1.06549
3.64843 0.973522
3.57708 1.17768
3.66262 0.937256
3.67022 0.927497
3.63966 0.942154
3.5444 1.06539
3.52453 0.922623
3.50022 0.86921
3.48549 0.77262
3.45371 0.804824
3.45815 0.790673
3.39762 1.01023
3.5238 0.814188
3.5581 0.897162
3.6151 0.901915
3.65884 0.898126
3.64677 0.980356
3.67903 0.934655
3.6658 0.884838
3.64702 0.823635
3.58609 0.961663
3.61478 0.884115
3.58434 0.952813
3.61516 0.788015
3.62982 0.774408
3.62092 0.867628
3.65589 0.784912
3.68465 0.768865
3.64531 0.939804
3.57101 1.14461
3.62652 1.05417
3.65244 1.06114
3.6897 0.965836
3.68842 0.982324
3.66957 0.968307
3.6265 0.961583
3.66238 0.797578
3.64002 0.905523
3.66153 0.891992
3.72182 0.799234
3.70488 0.949615
3.77385 0.92164
3.77717 0.997591
3.78697 0.959424
3.76075 0.993923
3.82005 0.808991
3.76829 0.941831
3.76321 0.904029
3.76254 0.878798
3.81349 0.710403
3.78077 0.849377
3.80979 0.755954
3.79994 0.832849
3.78182 0.935534
3.77253 0.925017
3.78549 0.787001
3.73183 0.922082
3.73253 0.933142
3.79617 0.757504
3.71708 1.0016
3.64528 1.16517
3.68354 1.05819
3.70487 1.03583
3.73559 1.10222
3.86384 0.94041
3.89485 1.04632
3.93834 1.04193
3.92895 1.05449
3.8952 0.973127
3.80967 1.07363
3.83808 0.819839
3.77173 0.953174
3.74188 0.929823
3.73198 0.915483
3.69172 1.03657
3.704 1.02717
3.75546 0.977868
3.73815 1.05531
3.76916 0.988498
3.68972 1.14798
3.67957 1.07862
3.66129 0.924248
3.63846 0.796976
3.59583 0.767812
3.56021 0.87393
3.61232 0.747322
3.6059 0.85242
3.64161 0.773351
3.65931 0.65389
3.63301 0.753042
3.62554 0.828229
3.57332 1.03608
3.54499 1.1713
3.66436 0.859048
3.65176 0.911899
3.67681 0.756549
3.57692 1.09349
3.64657 0.857492
3.61456 0.921775
3.63635 0.831963
3.62414 0.99961
3.6364 1.02471
3.64615 0.985038
3.62112 1.0817
3.64681 1.03774
3.6669 0.924821
3.64487 0.942374
3.59525 1.08002
3.63569 0.963718
3.67361 0.913505
3.70705 0.969667
3.75511 0.985167
3.7833 0.983053
3.76555 1.1356
3.8474 1.01753
3.81494 1.21748
3.83021 1.15239
3.75763 1.28227
3.82705 0.998129
3.80937 1.06745
3.84253 0.974448
3.84064 1.01916
3.85982 1.00283
3.85878 1.08174
3.91603 0.941931
3.84699 1.19219
3.96233 0.968195
4.01935 0.895243
3.98163 1.0873
3.94528 1.18937
3.96125 1.12669
3.97101 1.07734
4.00161 0.92946
3.98655 0.937091
3.97674 0.880856
3.93438 0.838727
3.87653 0.937874
3.88158 0.883704
3.80873 1.07289
3.82803 0.974974
3.84272 0.890072
3.79864 1.0073
3.82144 0.919173
3.76226 1.06363
3.76792 0.956878
3.6987 1.15166
3.74522 0.994788
3.73038 1.06555
3.77939 0.839591
3.73297 0.943616
3.73427 0.915653
3.77239 0.793507
3.71834 1.0236
3.75822 1.02016
3.75759 1.0853
3.77388 1.02771
3.73914 1.11127
3.77783 0.978807
3.7561 1.00631
3.70978 1.03943
3.67051 1.08343
3.71288 0.861519
3.71232 0.810822
3.7062 0.807005
3.61596 1.05612
3.64909 0.931835
3.59981 1.0281
3.64891 0.854567
3.59286 0.911608
3.57498 0.863376
3.55131 0.830191
3.54453 0.867709
3.5489 0.95978
3.62562 0.883554
3.66747 0.947214
3.6557 1.04475
3.66828 0.928431
3.60838 1.04212
3.58376 1.00274
3.54351 1.04696
3.56941 0.880175
3.53681 0.84875
3.55474 0.756013
3.51263 0.967296
3.59459 0.802762
3.62974 0.809901
3.67294 0.741793
3.61311 0.957741
3.60417 0.881745
3.58398 0.87495
3.56884 0.925966
3.54736 1.00173
3.59536 0.897153
3.62004 0.913619
3.59612 1.07008
3.62412 0.991646
3.68777 0.830048
3.60873 1.08378
3.66897 0.904725
3.68513 0.822527
3.64279 0.979483
3.62805 1.0433
3.60332 1.09892
3.63396 0.983697
3.63368 0.950582
3.64914 0.905413
3.58423 1.03321
3.58076 0.926573
3.57086 0.840827
3.54304 0.916435
3.50988 1.12214
3.56213 1.0573
3.57832 1.07003
3.59574 1.04542
3.60985 0.958133
3.51197 1.14745
3.54289 0.907849
3.55203 0.779858
3.55176 0.657468
3.4914 0.803127
3.54988 0.766847
3.56667 0.782233
3.57185 0.836766
3.55787 0.905419
3.61407 0.813781
3.59778 0.890537
3.5514 1.03243
3.55989 0.932928
3.53939 0.916035
3.53597 0.957066
3.51448 1.0641
3.56635 0.934981
3.55581 0.99468
3.54673 0.974268
3.52655 0.928808
3.46555 0.93742
3.42446 0.858911
3.35822 0.896506
3.36995 0.751779
3.34949 0.755523
3.35116 0.771118
3.38631 0.707306
3.41702 0.734031
3.4537 0.828178
3.47282 0.802724
3.48695 0.719212
3.39643 0.903674
3.38173 0.901166
3.36839 0.892268
3.33677 0.947211
3.36711 0.88454
3.4144 0.781614
3.40742 0.885507
3.42239 0.851249
3.41554 0.923559
3.40169 0.97613
3.42692 1.01301
3.47687 0.983325
3.52792 0.895696
3.45022 1.09564
3.4485 1.05206
3.47887 0.889839
3.45084 0.84714
3.37943 0.90016
3.40785 0.804494
3.39541 0.884133
3.40097 1.00775
3.45443 1.0182
3.5661 0.904948
3.6093 0.890908
3.53973 1.09457
3.53202 1.15518
3.52036 1.14474
3.56824 0.915002
3.50181 1.0283
3.50122 0.97443
3.51362 0.968903
3.52142 0.896661
3.5126 0.88575
3.45905 1.02797
3.39882 1.13479
3.43608 1.01968
3.492 0.90787
3.54823 0.920722
3.57905 0.918479
3.5905 0.933615
3.59038 0.974819
3.61466 0.921543
3.65054 0.773861
3.60224 0.929919
3.5978 0.995563
3.61752 0.97835
3.64348 0.955107
3.59978 1.12191
3.67691 0.958469
3.67413 1.03694
3.71406 1.01142
3.70107 1.09543
3.72797 1.07076
3.76789 0.995016
3.79403 0.995573
3.81416 1.03144
3.79411 1.11186
3.76545 1.11039
3.7384 1.12199
3.78254 0.987847
3.72228 1.22437
3.79662 1.03422
3.74996 1.20142
3.81239 1.16657
3.81543 1.23741
3.83198 1.26886
3.82877 1.30891
3.82606 1.29287
3.88417 1.13595
3.76654 1.3999
3.78502 1.31822
3.78959 1.23847
3.76615 1.22431
3.78292 1.02413
3.71236 1.1437
3.7006 1.12742
3.73329 1.02014
3.67131 1.09244
3.61568 1.19047
3.60121 1.14287
3.51074 1.3066
3.54699 1.23509
3.55847 1.24923
3.61331 1.22366
3.63238 1.17127
3.62096 1.1814
3.6531 1.06344
3.63511 1.09811
3.65237 1.09001
3.689 1.02997
3.67198 1.09007
3.7101 1.01348
3.61494 1.23361
3.70038 1.05299
3.67058 1.13457
3.72658 0.980571
3.67003 1.1499
3.73891 0.943629
3.72045 1.0533
3.75048 0.901065
3.68859 0.921463
3.66493 0.883034
3.66236 0.79085
3.63223 0.840066
3.60064 0.92406
3.63404 0.901171
3.67138 0.83076
3.61579 1.0487
3.6178 1.02965
3.51105 1.28083
3.52178 1.17254
3.56895 1.01791
3.58915 0.97198
3.58388 0.971783
3.6172 0.914198
3.64712 0.836264
3.63369 0.913939
3.67631 0.838418
3.64285 0.96422
3.62048 0.980161
3.63406 0.853364
3.59326 0.906422
3.59198 0.909258
3.61783 0.849897
3.57347 1.02976
3.63569 0.933496
3.59653 1.04897
3.62519 0.94796
3.61824 0.951631
3.68005 0.859938
3.66595 0.952825
3.6766 0.971618
3.6403 1.07825
3.66869 1.09677
3.68666 1.12829
3.74478 1.15015
3.82464 0.980671
3.78968 1.0767
3.79233 0.988071
3.71503 1.12454
3.75739 0.99157
3.74636 1.0921
3.75621 1.09809
3.71854 1.25638
3.73802 1.22461
3.77428 1.05745
3.75016 1.08233
3.70418 1.17763
3.75038 0.944179
3.67228 1.0851
3.73256 0.897006
3.69317 0.992717
3.74993 0.842752
3.76519 0.882839
3.75214 1.03149
3.74054 1.14912
3.834 0.908531
3.78194 1.12436
3.76062 1.23328
3.69128 1.39612
3.75836 1.17582
3.68032 1.28466
3.66623 1.16808
3.56902 1.29074
3.58447 1.24345
3.61601 1.15731
3.57217 1.24133
3.58836 1.24224
3.61474 1.26252
3.63683 1.24134
3.69592 1.15892
3.66948 1.22822
3.67486 1.16925
3.60721 1.31385
3.61621 1.26884
3.63255 1.19687
3.6084 1.18087
3.58466 1.12194
3.59152 1.1285
3.6745 0.931493
3.6704 1.02671
3.65454 1.15697
3.70803 1.20779
3.79055 1.13295
3.77172 1.28512
3.82144 1.22836
3.87615 1.15397
3.83024 1.26841
3.8776 1.10578
3.83012 1.14443
3.81629 1.11724
3.69717 1.35078
3.77266 1.13697
3.72055 1.18628
3.68604 1.25137
3.61169 1.37998
3.74733 1.11827
3.68695 1.31111
3.77327 1.20959
3.75981 1.27464
3.8536 1.00324
3.7219 1.33973
3.76122 1.28845
3.76108 1.19848
3.7884 1.10794
3.71678 1.33916
3.79606 1.21285
3.73323 1.37009
3.76808 1.23847
3.75588 1.13089
3.74412 0.984444
3.59133 1.25471
3.63559 1.10174
3.62788 1.1151
3.6047 1.19289
3.61182 1.14231
3.62777 1.19283
3.63452 1.33029
3.72214 1.2408
3.66683 1.44683
3.8072 1.20316
3.8114 1.19727
3.8752 1.02273
3.84286 1.0679
3.74841 1.26091
3.66415 1.33389
3.70634 1.13731
3.66602 1.17181
3.67774 1.11395
3.66442 1.14973
3.69148 1.06167
3.68804 1.06279
3.65338 1.12175
3.66603 1.0482
3.60809 1.14695
3.55427 1.24094
3.61756 1.08608
3.62349 1.05912
3.61 1.12704
3.59273 1.27328
3.7302 1.09141
3.73769 1.16817
3.78278 1.12889
3.83795 0.973802
3.77935 1.16696
3.77615 1.12557
3.82974 0.991503
3.77179 1.10506
3.74521 1.10862
3.77101 0.994365
3.73677 1.09159
3.66817 1.20513
3.70122 1.12025
3.71949 1.06868
3.71601 1.10763
3.74773 1.17175
3.82061 1.15878
3.84954 1.24413
3.86901 1.26062
3.94873 1.09473
3.95374 1.03578
3.90656 1.09634
3.927 0.954698
3.90646 0.965669
3.84679 1.10166
3.80902 1.22753
3.85706 1.0785
3.88796 1.02269
3.95077 0.775774
3.91262 0.940538
3.9314 0.767716
3.92895 0.773931
3.87989 0.849505
3.87293 0.860458
3.94598 0.683168
3.93405 0.870743
4.01761 0.682777
4.07478 0.613815
4.06672 0.693862
4.07349 0.704462
4.07921 0.713961
4.08404 0.659365
4.03363 0.768539
3.95674 0.826323
3.92353 0.75133
3.863 0.944026
3.85664 0.919474
3.86455 0.951807
3.89849 0.909737
3.90497 0.862295
3.89845 0.833648
3.84659 0.984008
3.7686 1.12163
3.8406 0.950411
3.8549 0.879035
3.86851 0.873091
3.8656 0.965879
3.88445 0.933627
3.87324 0.993641
3.90899 0.911527
3.90469 0.943497
3.88145 0.929838
3.79755 1.08446
3.79232 1.04202
3.70552 1.22628
3.73525 1.06837
3.74267 1.08762
3.74424 1.17199
3.80659 1.07548
3.86065 0.941187
3.84137 0.976461
3.81432 1.00615
3.77258 1.08036
3.7762 1.10943
3.83101 1.01895
3.83791 1.10406
3.84953 1.1065
3.79542 1.19356
3.7709 1.14771
3.65157 1.33751
3.72451 1.02504
3.67673 1.17479
3.73464 1.01004
3.7282 0.982963
3.71245 1.00284
3.72086 0.851868
3.70017 0.801879
3.62987 0.974733
3.64947 0.928064
3.65022 0.915513
3.59861 1.10528
3.63542 1.03138
3.57877 1.14583
3.67476 0.856891
3.70354 0.877549
3.71181 0.932325
3.72005 0.975764
3.74282 0.879145
3.70217 0.937317
3.6691 0.919687
3.6221 0.937175
3.63589 0.756668
3.59263 0.801889
3.48519 1.11346
3.52804 0.985058
3.62558 0.665282
3.58085 0.92345
3.60451 0.893895
3.55942 1.0104
3.51128 1.11159
3.57486 0.947068
3.56154 0.972763
3.56595 0.90095
3.58468 0.76654
3.57335 0.794318
3.55665 0.902358
3.6084 0.806417
3.58172 1.04335
3.66104 0.943398
3.76278 0.688443
3.77925 0.694733
3.78319 0.690068
3.70912 0.940557
3.68858 0.98621
3.69594 0.845692
3.68651 0.810388
3.66664 0.886147
3.65869 0.938851
3.66152 0.945546
3.67678 0.859162
3.67366 0.827357
3.67726 0.779734
3.68459 0.772599
3.63226 0.970833
3.67262 0.821584
3.69091 0.78959
3.71018 0.795094
3.70135 0.912503
3.72531 0.885538
3.76446 0.703638
3.74105 0.782947
3.68735 0.958213
3.70179 0.862398
3.66512 1.00658
3.70485 0.902013
3.70268 0.980558
3.74157 0.93475
3.74014 1.01554
3.72797 1.04682
3.77163 0.902303
3.68286 1.08548
3.70493 0.953127
3.74744 0.709426
3.6955 0.800636
3.61413 0.994055
3.61447 0.893297
3.61516 0.832703
3.5562 1.00558
3.55937 1.02054
3.56724 0.976142
3.5536 1.06946
3.56208 1.0839
3.578 1.03924
3.56038 1.09686
3.60775 0.958297
3.54876 1.11618
3.57398 0.999707
3.58516 0.978532
3.5995 0.94734
3.60531 1.02006
3.65688 0.996714
3.58647 1.28348
3.71871 1.05064
3.75038 1.06367
3.74067 1.09102
3.74209 1.0059
3.72951 0.925023
3.6829 0.973101
3.6558 0.95203
3.63247 0.922138
3.66443 0.742606
3.58135 0.994231
3.60266 0.825063
3.55281 0.918144
3.54102 0.8902
3.53696 0.939234
3.58903 0.885749
3.57951 0.994912
3.63311 0.878194
3.6458 0.898299
3.64371 0.951014
3.66378 0.896557
3.64517 0.901466
3.64109 0.946169
3.65078 0.888347
3.6058 1.09467
3.68317 0.924975
3.66525 1.03267
3.70132 0.922427
3.64946 1.10651
3.64981 1.09653
3.66497 0.979953
3.60304 1.05227
3.65079 0.821308
3.51454 1.16408
3.54213 1.05929
3.59377 0.874159
3.52411 1.03649
3.55082 0.989402
3.51371 1.07963
3.59023 0.763389
3.56092 0.761307
3.49842 0.85887
3.4783 0.79129
3.43867 0.89252
3.45019 0.812389
3.46719 0.77196
3.49901 0.693475
3.49965 0.743866
3.47743 0.844583
3.48261 0.801786
3.47178 0.807133
3.44802 0.838035
3.45989 0.71421
3.45438 0.662157
3.4309 0.726976
3.45795 0.713174
3.51284 0.704077
3.54769 0.721264
3.54457 0.822445
3.55047 0.941658
3.53543 1.05628
3.57763 0.983715
3.5729 1.00354
3.60582 0.847887
3.58893 0.904011
3.56901 0.95985
3.592 0.952726
3.61173 0.90887
3.655 0.806844
3.64954 0.89455
3.64398 0.926826
3.67475 0.809706
3.6583 0.853631
3.65351 0.861948
3.64933 0.997643
3.7241 0.890639
3.71218 0.974358
3.75013 0.793979
3.62446 1.09561
3.69834 0.906202
3.61891 1.19025
3.70792 1.00976
3.6856 1.03324
3.70571 0.971353
3.7565 0.814505
3.6742 1.13619
3.78464 0.885099
3.73982 1.06151
3.78988 0.950597
3.83417 0.808499
3.8197 0.858987
3.80515 0.959103
3.81124 0.935601
3.79075 0.949405
3.78717 0.889502
3.7479 0.973041
3.74397 0.942563
3.66832 1.12999
3.69041 0.977046
3.7049 0.90644
3.69025 0.89926
3.64823 0.907534
3.62132 0.847342
3.60724 0.842336
3.57232 0.882478
3.49375 0.986257
3.50551 0.89075
3.48346 0.851811
3.47354 0.822591
3.47786 0.818863
3.50915 0.741087
3.48409 0.860999
3.53334 0.833891
3.53672 0.983128
3.63802 0.812292
3.63394 0.832153
3.64087 0.805505
3.57488 0.873325
3.56383 0.686211
3.53955 0.67934
3.43209 1.00525
3.50365 0.861504
3.55232 0.81436
3.55665 0.826324
3.6009 0.775165
3.60832 0.714856
3.5564 0.798396
3.54668 0.73091
3.55003 0.683566
3.59095 0.560813
3.56055 0.666475
3.56488 0.698417
3.55416 0.891118
3.63178 0.794013
3.62622 0.967713
3.70493 0.781366
3.68498 0.808872
3.68506 0.674467
3.65241 0.675796
3.63827 0.623782
3.6277 0.577105
3.61197 0.623326
3.62027 0.619793
3.64851 0.545883
3.62884 0.674702
3.58812 0.881211
3.65407 0.597803
3.59741 0.843956
3.6263 0.697702
3.59295 0.725845
3.56099 0.669223
3.48302 0.814366
3.49853 0.682084
3.49713 0.675679
3.48421 0.734906
3.49473 0.749273
3.57502 0.610119
3.60221 0.695804
3.65054 0.668978
3.64736 0.814194
3.71253 0.605957
3.7059 0.70289
3.72092 0.698006
3.704 0.77939
3.75882 0.50515
3.70177 0.806572
3.74005 0.699675
3.71991 0.885026
3.75767 0.725999
3.74601 0.769713
3.74693 0.74512
3.76114 0.561172
3.68475 0.769483
3.64558 0.765027
3.61949 0.674346
3.54155 0.818781
3.51163 0.874227
3.5662 0.760459
3.57106 0.839999
3.5992 0.839906
3.63144 0.816437
3.66414 0.754715
3.6538 0.755316
3.63914 0.709338
3.6075 0.76849
3.61965 0.693075
3.62595 0.737406
3.64769 0.764228
3.61746 0.999735
3.70335 0.773769
3.73916 0.70145
3.74067 0.679531
3.70911 0.755676
3.67313 0.806275
3.65904 0.746836
3.64504 0.702394
3.63414 0.680004
3.60977 0.748176
3.65119 0.670251
3.67541 0.718693
3.73047 0.611883
3.73437 0.791898
3.79178 0.832653
3.81856 0.933164
3.9138 0.664178
3.88166 0.810264
3.81274 0.973236
3.79267 1.01803
3.85696 0.739782
3.77363 1.07221
3.82249 0.946918
3.85387 0.91384
3.86103 0.894254
3.81504 1.0154
3.83583 0.828115
3.7869 0.875787
3.741 0.8858
3.69504 0.934064
3.66687 1.01448
3.71674 0.869163
3.71428 0.959839
3.71558 0.908791
3.73653 0.680295
3.70159 0.711291
3.69136 0.842225
3.71969 0.823521
3.71808 0.972259
3.7156 1.07321
3.7679 0.92447
3.75422 0.874883
3.68436 0.971906
3.64061 0.948722
3.63444 0.824153
3.63662 0.782732
3.67227 0.673177
3.70739 0.592502
3.68512 0.743342
3.70132 0.784468
3.71781 0.923377
3.78478 0.874676
3.8066 0.845973
3.76183 0.863076
3.67038 0.979945
3.60004 1.06614
3.6187 0.917952
3.65056 0.81454
3.56835 1.18482
3.6459 1.01781
3.67544 0.932539
3.64466 1.0313
3.67168 0.947041
3.73982 0.623658
3.65508 0.940462
3.65332 0.896807
3.63667 0.886864
3.64128 0.899913
3.65622 0.858027
3.59794 1.02928
3.65232 0.773879
3.65651 0.861684
3.66247 0.998663
3.69499 0.975894
3.68169 1.06324
3.72493 0.854287
3.71871 0.734105
3.65542 0.866764
3.6583 0.793125
3.62043 0.902893
3.64689 0.82544
3.63947 0.863522
3.63885 0.892156
3.6414 0.970155
3.67904 1.01187
3.76342 0.827502
3.76974 0.944895
3.79865 0.846758
3.78432 0.825809
3.79187 0.6555
3.74674 0.721112
3.72251 0.692384
3.68544 0.741317
3.69882 0.566016
3.6642 0.664698
3.64399 0.650861
3.63385 0.700114
3.62787 0.789495
3.64937 0.75601
3.64866 0.811513
3.66526 0.769621
3.65543 0.782622
3.58804 0.935939
3.61323 0.726881
3.60921 0.724481
3.62368 0.778043
3.63137 0.812184
3.6341 0.754642
3.6432 0.727612
3.65631 0.687721
3.65695 0.637023
3.68053 0.404649
3.6146 0.711054
3.64855 0.461907
3.64136 0.582246
-1.77798 -1.29262
3.65547 0.801892
3.66795 0.795636
3.72884 0.478272
3.71879 0.622117
3.7318 0.639285
3.73579 0.670007
3.7408 0.64582
3.71013 0.78866
3.7059 0.704451
3.67334 0.746504
3.65056 0.790449
-1.76646 -1.27065
3.66882 0.684183
3.64921 0.681073
3.6149 0.64895
3.58142 0.627739
-1.53609 -1.41138
-1.55626 -1.30071
-1.58446 -1.37351
-1.68752 -1.28514
-1.72629 -1.25783
3.72262 0.672619
3.70511 0.682538
3.67921 0.684833
-1.56551 -1.1728
-1.57659 -1.17728
-1.64151 -1.17576
-1.62727 -1.17776
-1.628 -1.17715
3.71832 0.562683
3.7239 0.624066
-1.61437 -1.43
3.74517 0.67857
-1.6687 -1.33343
-1.60738 -1.35737
-1.58258 -1.45547
-1.55493 -1.50279
-1.52598 -1.55662
-1.59622 -1.46949
-1.59381 -1.57974
-1.60453 -1.55966
-1.63806 -1.56534
-1.56587 -1.69285
-1.5736 -1.53987
-1.49471 -1.66018
-1.4953 -1.59978
-1.59045 -1.45824
-1.5613 -1.53015
-1.55139 -1.45781
-1.54889 -1.51769
-1.48942 -1.57794
-1.52423 -1.43845
-1.52707 -1.52703
-1.46714 -1.67361
-1.49112 -1.66891
-1.52042 -1.70121
-1.53485 -1.61258
-1.47125 -1.69918
-1.48811 -1.53997
-1.49008 -1.40389
-1.49232 -1.18009
-1.40066 -1.28961
-1.39887 -1.31836
-1.35813 -1.3368
-1.35489 -1.44253
-1.37944 -1.31479
-1.38572 -1.24428
-1.33457 -1.3446
-1.33795 -1.30138
-1.32502 -1.29534
-1.36901 -1.29588
-1.32007 -1.36933
-1.26007 -1.3593
-1.2862 -1.28453
-1.24182 -1.35094
-1.27296 -1.31578
-1.31097 -1.23383
-1.24824 -1.40595
-1.27727 -1.34893
-1.28994 -1.30262
-1.34771 -1.28915
-1.38599 -1.36871
-1.33471 -1.57369
-1.33039 -1.52193
-1.28456 -1.64197
-1.29026 -1.62169
-1.33673 -1.56764
-1.37066 -1.46249
-1.43058 -1.41079
-1.34554 -1.55812
-1.35475 -1.50012
-1.3581 -1.46676
-1.34313 -1.52974
-1.27838 -1.608
-1.28421 -1.66305
-1.35611 -1.49153
-1.36208 -1.49584
-1.33629 -1.57701
-1.3313 -1.5582
-1.33521 -1.48809
-1.29203 -1.70716
-1.34494 -1.47709
-1.37042 -1.48637
-1.34167 -1.58097
-1.38127 -1.58256
-1.44893 -1.62515
-1.48628 -1.48686
-1.35629 -1.5424
-1.39667 -1.43479
-1.35166 -1.53869
-1.34541 -1.41312
-1.28447 -1.5561
-1.32045 -1.38016
-1.33918 -1.31855
-1.37578 -1.25267
-1.43656 -1.19173
-1.43919 -1.29162
-1.40467 -1.28708
-1.3465 -1.27919
-1.33055 -1.33095
-1.34812 -1.23588
-1.35552 -1.33085
-1.35309 -1.33501
-1.36596 -1.28626
-1.30917 -1.4159
-1.34736 -1.49681
-1.43538 -1.4083
-1.47002 -1.47108
-1.5655 -1.31729
-1.5056 -1.41198
-1.50197 -1.3687
-1.52524 -1.41691
-1.52106 -1.46125
-1.48825 -1.50106
-1.47615 -1.6239
-1.56722 -1.43879
-1.5136 -1.54737
-1.59759 -1.44402
-1.62426 -1.41657
-1.61312 -1.38584
3.5962 0.713046
-1.65623 -1.4139
-1.66227 -1.50964
-1.62616 -1.62096
-1.64237 -1.46945
-1.59147 -1.72917
-1.58126 -1.77556
-1.64104 -1.5794
-1.62381 -1.59061
-1.58048 -1.53667
-1.59725 -1.47764
-1.53661 -1.57461
-1.54687 -1.67559
-1.55765 -1.61027
-1.49167 -1.78517
-1.57142 -1.73023
-1.64597 -1.59565
-1.60633 -1.74802
-1.62479 -1.705
-1.62046 -1.69678
-1.637 -1.67947
-1.61782 -1.56536
-1.52148 -1.73214
-1.48877 -1.72197
-1.43593 -1.80247
-1.45661 -1.74317
-1.55905 -1.69315
-1.58192 -1.67645
3.61559 1.00761
-1.57646 -1.83864
-1.66558 -1.63517
3.56868 1.03914
-1.59382 -1.64088
-1.59971 -1.5696
-1.56578 -1.75627
3.55476 0.989828
-1.61658 -1.5465
3.51928 0.939208
-1.58242 -1.5079
-1.53521 -1.58248
-1.51084 -1.6192
-1.51052 -1.55179
-1.52729 -1.67675
-1.57787 -1.65548
-1.60766 -1.58123
-1.61567 -1.61813
-1.65967 -1.65605
3.50905 1.04222
-1.7056 -1.52098
-1.64777 -1.53718
-1.60292 -1.55256
-1.62872 -1.60879
-1.62769 -1.60057
-1.6415 -1.54382
-1.63696 -1.61174
-1.65171 -1.657
-1.6344 -1.62626
-1.55582 -1.76873
-1.58188 -1.68272
-1.49952 -1.73533
-1.54061 -1.62562
-1.55235 -1.6958
-1.56359 -1.75721
-1.65939 -1.60858
-1.69664 -1.65129
-1.61164 -1.64134
-1.59275 -1.68893
-1.61441 -1.62934
-1.68075 -1.61455
3.6723 0.988426
-1.75802 -1.66139
-1.68173 -1.77558
3.56211 1.08755
-1.60534 -1.72262
-1.66073 -1.61103
-1.61431 -1.69796
3.58226 1.10518
3.65989 1.05833
3.67417 1.13482
3.68582 1.0941
3.66036 1.19041
-1.76134 -1.8563
3.68088 1.18385
3.72982 1.1098
-1.80843 -1.91716
3.76613 1.14552
3.78431 1.19197
3.79585 1.25746
-1.8116 -1.91151
-1.82119 -1.71528
3.92201 0.930182
-1.75162 -1.70979
3.84355 0.913453
-1.65945 -1.82546
3.71391 1.17801
3.73268 1.03392
3.67193 1.14997
-1.76287 -1.69936
-1.83828 -1.68749
-1.85028 -1.83296
3.77371 1.13932
3.71806 1.3135
-1.77877 -1.80963
3.76282 1.19151
3.74738 1.20425
-1.76579 -1.7471
-1.77284 -1.7182
3.70802 1.10671
3.69871 1.02658
3.61682 1.16785
-1.74577 -1.63827
-1.71786 -1.71004
3.59649 0.992896
3.57281 1.00234
3.57077 0.940375
-1.70101 -1.58847
3.55362 1.00961
3.50629 1.14058
-1.71137 -1.66365
3.50614 1.1047
3.50757 1.14769
3.54914 1.12406
3.61077 1.06994
3.63753 1.06824
3.65307 1.02826
3.68142 0.926088
3.63965 0.993058
3.57837 1.13418
-1.79415 -1.6913
3.51167 1.23103
3.54979 1.11381
3.53059 1.22618
3.54521 1.206
3.57897 1.11747
3.57813 1.08569
3.54926 1.1458
3.49463 1.25386
3.49294 1.27285
3.47909 1.31192
3.41333 1.48481
3.44933 1.4088
3.49937 1.28324
3.50077 1.28338
3.48859 1.23306
-1.76808 -1.77514
-1.75376 -1.85261
3.48618 1.34332
3.52538 1.28004
3.51393 1.26285
-1.74127 -1.70819
3.49122 1.14047
-1.76029 -1.6818
3.50454 0.957374
-1.73212 -1.73701
3.44863 1.29433
3.49844 1.27783
3.49009 1.39195
3.52659 1.40144
-1.70638 -1.92604
3.54233 1.42072
-1.67616 -1.99437
3.49468 1.45402
3.47825 1.4487
3.51437 1.38217
-1.70875 -1.94766
3.59896 1.31901
3.58368 1.35707
-1.6374 -1.99231
3.49411 1.33081
3.46444 1.303
-1.53014 -1.90158
3.41848 1.2842
3.39232 1.30536
3.42789 1.21047
3.34037 1.44027
3.4104 1.30009
3.32221 1.52234
3.36135 1.44313
3.36405 1.38729
3.3613 1.35943
3.39528 1.29585
3.38992 1.32934
3.43339 1.25118
3.47387 1.15812
3.36612 1.38705
3.43383 1.20009
3.44871 1.1413
3.41615 1.23311
3.40984 1.28139
3.43158 1.29101
3.51513 1.11785
3.53068 1.08088
3.4858 1.17909
3.49754 1.10272
3.44656 1.2208
3.5227 1.04751
3.50094 1.15287
3.55005 1.11734
3.56641 1.1603
3.50898 1.33976
3.57603 1.17264
-1.46549 -1.93582
3.57977 1.08019
3.54595 1.13235
3.48357 1.25448
3.48294 1.2032
3.46746 1.19417
3.42491 1.24538
3.39994 1.24624
3.37612 1.27508
3.39955 1.21729
3.39989 1.23177
3.40445 1.28083
3.39191 1.30578
3.38874 1.25953
3.35464 1.24967
3.26155 1.37318
3.22269 1.35644
3.239 1.20362
3.21755 1.17509
3.22686 1.15283
3.19555 1.27842
3.23335 1.29884
3.26118 1.2882
3.336 1.09723
3.21394 1.3855
3.30654 1.16981
3.28833 1.24734
3.36481 1.11072
3.34107 1.18819
3.33986 1.20352
3.34196 1.22638
3.3992 1.07663
3.41198 1.04423
3.39464 1.08154
3.40529 1.07446
3.38229 1.1895
3.38312 1.22253
3.37011 1.30096
3.3332 1.28304
3.36676 1.17193
3.35509 1.17138
3.38011 1.09516
3.39353 1.09819
3.3643 1.20077
3.40883 1.08092
3.40458 1.11223
3.36494 1.19041
3.3251 1.2622
3.37306 1.21443
3.43082 1.12147
3.43115 1.1911
3.42088 1.23787
3.38675 1.34024
3.39537 1.29379
3.41651 1.22627
3.39736 1.27467
3.44198 1.19241
3.40176 1.28473
3.3973 1.28223
3.41733 1.25172
3.46279 1.10803
3.46924 1.14969
3.47966 1.13014
3.41344 1.26478
3.41508 1.20333
3.36994 1.27848
3.4092 1.12145
3.46628 0.955503
3.46503 0.972923
3.38304 1.16371
3.41917 0.95666
3.42812 0.812692
3.3622 0.968311
3.2982 1.14741
3.37925 0.998485
3.37627 1.13543
3.44909 1.0974
3.44395 1.23489
3.4824 1.22438
3.42131 1.31343
3.46672 1.20358
3.42443 1.21447
3.39614 1.18811
3.32924 1.31389
3.36088 1.25687
3.33435 1.32613
3.44045 1.06791
3.38755 1.20139
3.40389 1.18751
3.41782 1.16847
3.45825 1.10112
3.475 1.15946
3.48111 1.24602
3.52228 1.16124
3.51812 1.08453
3.41659 1.2333
3.39414 1.21348
3.44051 1.05204
3.41852 1.15421
3.40365 1.23934
3.47806 1.10841
3.44934 1.21281
3.52311 1.11271
3.5578 1.05791
3.59462 0.95711
3.52624 1.10655
3.52769 1.09138
3.50792 1.13206
3.53813 1.04861
3.54122 1.03818
3.53068 1.07485
3.5487 1.06964
3.61464 0.910446
3.5094 1.19417
3.56452 1.00355
3.50439 1.11516
3.46072 1.17994
3.57337 0.913329
3.53654 1.13545
3.49345 1.31721
3.62748 0.944194
3.54921 1.0981
3.5064 1.03859
3.49861 0.945206
3.44516 0.980798
3.38797 1.04973
3.38726 1.01846
3.40334 0.957664
3.37262 1.03721
3.37356 1.04956
3.40568 1.05762
3.44453 1.02036
3.44703 1.02981
3.39733 1.04529
3.34802 0.968199
3.34358 0.737122
3.26001 0.874761
3.26332 0.83914
3.23644 0.942686
3.31498 0.808966
3.28103 1.05517
3.41622 0.782586
3.43088 0.888401
3.44011 0.963086
3.50001 0.852306
3.44191 1.00213
3.44539 0.875129
3.38883 0.989413
3.3975 1.00909
3.48071 0.757573
3.44499 0.922041
3.42293 1.02098
3.44522 0.910174
3.45097 0.959478
3.4982 0.885476
3.52776 0.830979
3.48455 0.932993
3.48683 0.818067
3.44283 0.865185
3.40083 0.972158
3.43218 0.842511
3.42161 0.840299
3.44695 0.686082
3.44951 0.650138
3.41498 0.780302
3.40946 0.74433
3.39364 0.83356
3.42721 0.736645
3.42115 0.818194
3.41371 0.863852
3.40322 0.86571
3.38188 0.871454
3.37302 0.883433
3.39824 0.88655
-1.37324 -1.51401
3.48942 0.787506
3.50937 0.795253
3.50737 0.905197
3.49885 0.985327
3.54749 0.833043
3.47103 1.02055
3.48184 0.964355
3.4902 0.939481
3.49475 0.887594
3.44113 0.969141
3.45607 0.881777
3.45401 0.787241
3.37948 0.947211
3.39628 0.926336
3.40034 0.909989
3.42668 0.86439
3.43806 0.855978
3.45182 0.826371
3.41374 0.937296
3.44511 0.825139
3.39021 0.9644
3.40415 0.922336
3.42738 0.759782
3.35125 0.846919
3.31018 0.79991
3.26905 0.741907
3.25434 0.711946
3.23637 0.70643
3.26516 0.478039
3.22042 0.621058
3.18537 0.754283
3.22185 0.656386
3.23442 0.719377
3.24646 0.763773
3.26233 0.771966
3.28071 0.740001
3.34522 0.568144
3.36668 0.608388
3.31978 0.788859
3.32581 0.756706
3.29772 0.851041
3.318 0.805393
3.34706 0.760145
3.36803 0.806309
-1.4959 -1.44048
3.41278 0.781611
3.4866 0.583382
3.46541 0.854846
3.51661 0.745215
3.50965 0.822943
3.5555 0.619952
3.48799 0.805856
3.44394 0.812849
3.39776 0.811232
3.37736 0.746743
3.33114 0.881809
3.35871 0.817012
3.36919 0.875407
3.41256 0.800666
3.45237 0.810436
3.44114 0.874395
3.41279 0.872825
3.41568 0.784928
3.38264 0.848158
3.40501 0.715234
3.3736 0.845909
3.44017 0.55399
3.39661 0.76528
3.40101 0.759113
3.4163 0.78913
3.45168 0.786439
3.46767 0.810885
3.46592 0.871191
3.46448 0.937749
3.49947 0.886021
-1.41923 -1.60891
-1.43226 -1.76532
3.53446 0.955869
3.51889 1.07144
3.51769 1.07622
3.51391 1.05482
3.47941 1.13621
-1.48569 -1.72202
3.47418 1.15256
3.49707 1.04835
3.44506 1.12911
3.45702 0.990438
3.42745 1.00167
3.42154 0.973006
3.43912 0.985524
3.44675 1.02712
3.48635 1.01347
3.49876 1.02217
3.5359 0.938545
3.51084 1.02007
3.52448 0.948089
3.45762 1.12011
3.52875 0.881237
3.53037 0.911239
3.49073 1.00186
-1.54435 -1.54699
3.54367 0.863826
3.5323 1.01719
3.55033 0.942696
3.56563 0.914031
3.57969 0.845818
3.5877 0.839093
3.56741 0.915005
3.5834 0.878417
3.52764 0.936208
3.46227 0.94841
3.41606 0.863084
3.35463 0.967534
3.32859 0.984096
3.33375 0.894765
3.32871 0.824455
3.31473 0.806781
3.2902 0.908182
3.30582 0.891084
3.38322 0.668697
3.33264 0.895423
3.33705 0.855331
3.33317 0.773168
3.27152 0.89143
3.22753 0.943249
3.2475 0.796305
3.21045 0.824394
3.21417 0.722428
3.24748 0.662686
3.2365 0.856315
3.30639 0.769945
3.32081 0.909297
3.3705 0.91186
3.32503 1.17945
3.3733 1.16614
3.45699 1.03696
3.51838 0.914453
3.5455 0.891181
3.49515 1.0476
3.49718 1.02561
3.48495 0.961768
3.4324 1.08952
3.45561 1.04872
3.41084 1.21342
3.47285 1.0551
3.52282 0.913683
3.46978 1.07735
3.45165 1.04574
3.45346 0.961116
3.37595 1.15766
3.48787 0.924203
3.47514 1.07742
3.51639 1.00277
3.46438 1.16784
3.49579 1.09677
3.47054 1.0991
3.46326 1.03191
3.46978 0.93292
3.38885 1.13757
3.41751 1.06578
3.46722 0.981077
3.45553 1.07869
3.44601 1.12221
3.46616 1.1215
3.40966 1.30239
3.5263 0.990884
3.43799 1.18285
3.48807 1.01012
3.45541 1.05351
3.40382 1.13782
3.44672 0.972089
3.40691 1.06871
3.44829 0.963119
3.3759 1.15424
3.38397 1.09558
3.34998 1.14811
3.27937 1.22851
3.32474 1.0644
3.335 1.06589
3.28458 1.18905
3.33338 1.04877
3.38684 0.912133
3.33964 1.09708
3.39306 0.973985
3.3773 1.06043
3.44096 0.882672
3.4322 0.949905
3.37789 1.08776
3.35428 1.12052
3.40078 1.09839
3.44013 1.11
3.47099 1.10491
3.5095 0.986451
3.4894 1.02964
3.43873 1.18829
3.38963 1.32952
3.39982 1.26437
3.35626 1.35329
3.40014 1.2454
3.4488 1.0826
3.4325 1.09784
3.35483 1.26413
3.42512 1.04912
3.38112 1.18079
3.40427 1.15386
3.44176 1.04143
3.39308 1.20253
3.39355 1.26845
3.44223 1.13405
3.39958 1.16663
3.43722 1.03508
3.42921 1.03189
3.40976 1.08681
3.45803 1.01184
3.46832 1.08845
3.4547 1.27829
3.52204 1.30807
3.65445 1.16074
3.73083 1.05489
3.74014 1.04369
3.73662 1.00335
3.71515 1.03059
3.68869 1.136
3.74054 1.06265
3.7688 1.05392
3.79857 1.0349
3.76624 1.25785
3.81787 1.1334
3.79261 1.1857
3.83411 0.987385
3.791 1.02765
3.74223 1.00008
3.68438 0.955956
3.63356 0.953667
3.55664 1.11912
3.58356 1.07364
3.6281 1.0441
3.68608 1.05864
3.73586 1.04892
3.68997 1.17506
-1.40871 -1.92524
3.61973 1.13789
3.59929 1.01819
3.5472 1.02384
3.46456 1.21814
3.49349 1.22406
3.53173 1.19494
3.57148 1.19168
3.51688 1.36351
3.46636 1.49034
3.53162 1.34282
3.45393 1.44159
3.51259 1.21276
3.44833 1.23844
3.40721 1.26165
3.38438 1.26601
3.35116 1.28718
3.38672 1.20468
3.43083 1.16492
3.3853 1.31969
3.4566 1.15915
3.41033 1.30259
3.4739 1.10966
3.4071 1.24381
3.41214 1.23753
3.37868 1.35482
3.45811 1.25593
3.38808 1.51316
3.43063 1.48168
3.48902 1.35805
3.5117 1.3149
3.48275 1.35823
3.45177 1.38651
3.39806 1.45404
3.43137 1.39434
3.48887 1.29818
3.51999 1.26166
3.50839 1.313
3.48032 1.38784
3.49345 1.3638
3.54695 1.24307
3.54803 1.23149
3.46516 1.36948
3.47411 1.3238
3.39648 1.45354
3.46893 1.21381
3.45522 1.22957
3.45842 1.22406
3.50596 1.14538
3.53349 1.15866
3.50347 1.2179
3.47302 1.21521
3.48056 1.12862
3.46455 1.15224
3.47442 1.13375
3.44255 1.23641
3.43554 1.17869
3.38133 1.19931
3.40147 1.05854
3.36777 1.0394
3.35037 1.0008
3.34236 0.999536
3.32222 1.03736
3.33696 0.939549
3.32883 0.898716
3.29649 1.00266
3.35219 0.913185
3.36305 1.00222
3.34437 1.15083
3.32334 1.21852
3.41777 0.978733
3.39081 0.991993
3.41391 0.9441
3.38584 0.978874
3.38682 0.940955
3.36149 0.953358
3.32247 1.01836
3.31725 0.973493
3.31617 0.951641
3.32315 0.911731
3.31477 0.948045
3.29428 1.03146
3.35031 0.86094
3.33244 0.892459
3.36151 0.794958
3.35214 0.831164
3.33864 0.890018
3.38771 0.768422
3.30503 1.01628
3.30363 0.996992
3.32434 0.944364
3.37261 0.930705
3.44754 0.82009
3.47773 0.896395
3.48554 1.03706
3.50317 0.996159
3.5325 0.806526
3.40732 1.09524
3.4547 0.978438
3.41596 1.0883
3.42699 1.05993
3.46555 1.02791
3.45662 1.07723
3.46012 1.09133
3.50409 0.930667
3.4756 0.992685
3.50119 0.823744
3.38003 1.1092
3.39597 1.07951
3.47096 0.985534
3.56351 0.867408
3.56916 1.00781
3.52982 1.18463
3.58279 1.07469
3.4967 1.26059
3.49137 1.26714
3.44162 1.37344
3.48687 1.2775
3.3964 1.38927
3.31691 1.4858
3.42749 1.2582
3.4295 1.22365
3.38873 1.29995
3.42678 1.23069
3.43533 1.2099
3.44529 1.16385
3.41471 1.18482
3.34916 1.25049
3.37341 1.12682
3.35363 1.11858
3.30617 1.22767
3.39272 1.00982
3.32769 1.16725
3.36912 1.10839
3.36413 1.14615
3.34027 1.24177
3.3693 1.24998
3.3456 1.34614
3.3784 1.21013
3.36237 1.2189
3.40599 1.16658
3.3899 1.24683
3.4126 1.23049
3.46189 1.17347
3.49881 1.07776
3.41349 1.20127
3.40309 1.10336
3.27639 1.31699
3.28818 1.29267
3.23119 1.36317
3.34706 1.19342
3.38599 1.19147
3.43227 1.14186
3.37351 1.32674
3.41292 1.22968
3.374 1.25378
3.36692 1.1659
3.34699 1.16855
3.36812 1.11861
3.28029 1.33948
3.28371 1.35286
3.29098 1.30492
3.2781 1.27395
3.29744 1.15711
3.17823 1.31695
3.12529 1.29781
3.14519 1.12468
3.09585 1.13302
3.12897 1.00862
3.16682 0.924477
3.1693 1.00269
3.21584 0.92076
3.15064 1.06189
3.19604 0.878596
3.1085 1.12765
3.1397 1.06104
3.19938 0.948272
3.17108 1.05225
3.17443 1.00921
3.16916 0.985363
3.16363 0.988216
3.18556 0.990087
3.17526 1.07944
3.17111 1.11103
3.22095 1.01648
3.20894 1.07248
3.22393 0.977458
3.1743 1.13432
3.21223 1.0883
3.20047 1.17882
3.27848 1.09872
3.34391 1.00117
3.40971 0.864049
3.36739 1.0083
3.38451 0.957965
3.38348 0.925711
3.35767 1.01362
3.35961 1.07628
3.40677 1.04249
3.42867 1.06924
3.42506 1.219
3.52255 1.02187
3.45903 1.14255
3.42929 1.13516
3.39202 1.16732
3.31097 1.32367
3.32156 1.28135
3.3063 1.34453
3.26822 1.50306
3.31248 1.46643
3.4044 1.27295
3.43944 1.12362
3.36971 1.26571
3.42175 1.13181
3.3988 1.20385
3.42853 1.13729
3.38726 1.24563
3.43544 1.01679
3.38167 1.11704
3.34375 1.22092
3.36378 1.18169
3.41262 1.11338
3.40682 1.22059
3.45942 1.15498
3.49425 1.09957
3.39333 1.28655
3.44984 1.09852
3.38757 1.24263
3.44066 1.13696
3.451 1.16165
3.49888 1.09186
3.51361 1.13195
3.53074 1.10996
3.48119 1.18177
3.501 1.04716
3.42656 1.14977
3.361 1.22738
3.41344 0.996467
3.32901 1.19326
3.36391 1.07424
3.32151 1.14051
3.23174 1.25531
3.24127 1.14351
3.25123 1.02712
3.24766 0.986521
3.26841 0.881366
3.24846 0.872403
3.22915 0.971278
3.26675 0.958867
3.27403 0.990028
3.29553 0.968779
3.30048 0.969823
3.29621 0.981301
3.27597 1.00579
3.25997 1.01402
3.29421 0.896537
3.30193 0.921464
3.35851 0.794068
3.33259 0.98114
3.35201 0.982049
3.39037 0.863253
3.33877 1.03111
3.3102 1.16345
3.37682 1.03635
3.40988 1.02176
3.44386 0.97093
3.46655 0.986159
3.48452 1.03742
3.47609 1.10319
3.5033 0.944012
3.4265 1.13866
3.44244 1.06413
3.39994 1.20082
3.47749 1.04049
3.49002 1.12036
3.54363 1.08614
3.58389 1.07634
3.56644 1.16323
3.58652 1.02774
3.50425 1.15159
3.4943 1.05331
3.47168 1.01905
3.45277 1.02723
3.43693 1.07943
3.39082 1.25182
3.42935 1.18617
3.43777 1.14312
3.48562 0.926587
3.4655 0.957859
3.4529 0.953845
3.3556 1.18726
3.33755 1.21601
3.36018 1.11283
3.35153 1.08837
3.32301 1.05943
3.30622 1.01173
3.29879 0.950562
3.32296 0.777548
3.24276 0.963853
3.23927 0.902499
3.13509 1.16684
3.18742 0.984371
3.16507 1.07579
3.21021 0.90631
3.20821 0.94346
3.19746 0.95924
3.1908 0.890131
3.15144 0.94015
3.12541 1.0068
3.17379 0.910072
3.23894 0.768677
3.20822 0.870484
3.16342 0.974103
3.10601 1.08286
3.08596 1.00186
3.0464 0.989238
3.04891 0.935532
3.00654 1.00193
2.97371 1.04116
3.00521 0.896007
2.9776 0.92186
2.99896 0.778857
2.99401 0.724093
2.91616 0.870885
2.91461 0.736561
2.87331 0.805453
2.83889 0.823602
2.85728 0.732508
2.81979 0.886676
2.81448 0.890311
2.86805 0.668122
2.87837 0.694251
2.89187 0.675924
2.91251 0.57843
2.9056 0.550168
2.89396 0.600176
2.85337 0.673826
2.81555 0.689973
2.80658 0.638209
2.80811 0.564884
2.80354 0.604911
2.83993 0.629949
2.85149 0.757419
2.86235 0.81991
2.89722 0.769611
2.90392 0.765492
2.89827 0.778515
2.92635 0.720946
2.92792 0.826101
2.99721 0.612708
2.9436 0.859998
2.92331 0.841336
2.93031 0.770784
2.9165 0.808722
2.9563 0.567524
2.92197 0.706307
2.90596 0.669864
2.89678 0.66052
2.91096 0.655776
2.89178 0.737316
2.91258 0.583099
2.87493 0.72951
2.86253 0.725603
2.86821 0.698152
2.87429 0.754746
2.82716 0.875459
2.80645 0.868508
2.81739 0.767346
2.83764 0.687384
2.83954 0.637738
2.82432 0.653177
2.80684 0.580217
2.79831 0.587535
2.76481 0.685944
2.7523 0.76955
2.80977 0.666288
2.79894 0.788983
2.82014 0.678811
2.81553 0.641037
2.81324 0.636004
2.83218 0.503933
2.80529 0.543439
2.73963 0.775829
2.7654 0.612609
2.76357 0.578974
2.7417 0.628426
2.75103 0.594245
2.71117 0.774865
2.7306 0.638164
2.71797 0.677773
2.74173 0.637238
2.7558 0.625633
2.73783 0.654736
2.74718 0.55394
2.72061 0.724898
2.76883 0.617729
2.7602 0.835486
2.83148 0.751791
2.85724 0.721093
2.82694 0.793701
2.79742 0.872251
2.85307 0.757428
2.8569 0.863189
2.92774 0.677211
2.89167 0.911779
2.87929 0.927916
2.87467 0.94917
2.82707 1.07848
2.83646 1.03021
2.84469 0.960954
2.83266 0.973179
2.85351 0.954729
2.86131 0.958078
2.89388 0.897694
2.84815 1.03373
2.86903 0.952647
2.86671 0.958286
2.85482 1.00224
2.8646 0.972241
2.90415 0.896036
2.91646 0.938439
2.95404 0.91039
2.96521 0.935682
2.96189 0.946846
2.92767 1.012
2.90706 1.05342
2.87516 1.10106
2.91229 0.977002
2.90702 1.00876
2.94102 0.934715
2.95491 0.920312
2.95432 0.946013
2.99905 0.744473
2.94912 0.862712
2.92916 0.853125
2.92685 0.863111
2.91297 0.950108
2.91475 0.956987
2.91577 0.948079
2.94129 0.885743
2.9774 0.762659
2.96545 0.795165
2.98617 0.749992
2.94508 0.854381
2.90317 0.89848
2.90263 0.910068
2.92191 0.836922
2.88695 0.954193
2.93796 0.797516
2.88138 0.929777
2.89109 0.873606
2.91383 0.827545
2.93285 0.78196
2.87408 1.00202
2.88822 0.940206
2.89311 0.85023
2.83801 0.909646
2.82181 0.827334
2.83108 0.688325
2.80539 0.756073
2.79663 0.656475
2.72512 0.822188
2.73763 0.746365
2.70424 0.821466
2.75338 0.662723
2.76291 0.692912
2.79194 0.709788
2.7793 0.846746
2.8043 0.777588
2.77022 0.824992
2.70663 0.900101
2.69219 0.776855
2.66454 0.82045
2.66834 0.828338
2.70792 0.658845
2.72381 0.640635
2.69466 0.856435
2.76291 0.736487
2.79095 0.771496
2.76787 0.950742
2.83557 0.87292
2.78941 1.05548
2.7825 1.08699
2.77715 1.10947
2.828 0.990928
2.85758 0.900149
2.87527 0.833507
2.85033 0.870103
2.78755 0.970712
2.82761 0.820041
2.78935 0.933245
2.83894 0.705063
2.74831 0.987042
2.75722 0.971733
2.75851 0.985644
2.65293 1.21692
2.69818 1.11965
2.72905 1.04967
2.72913 1.07602
2.7836 0.986343
2.84125 0.813432
2.77553 0.983545
2.77029 0.923086
2.82183 0.747281
2.80076 0.841569
2.78672 0.852105
2.76286 0.891492
2.77004 0.854897
2.75672 0.895288
2.75379 0.816008
2.77355 0.681138
2.74884 0.70591
2.65919 0.897037
2.67981 0.788626
2.73483 0.569526
2.72466 0.597949
2.71146 0.690919
2.71644 0.708888
2.72405 0.665156
2.72085 0.721812
2.71834 0.787216
2.78072 0.622582
2.77712 0.720944
2.78447 0.744546
2.77244 0.839292
2.76243 0.825111
2.77323 0.704351
2.75516 0.713523
2.77474 0.544049
2.72442 0.63945
2.69073 0.676016
2.72403 0.526237
2.74021 0.504765
2.75205 0.510141
2.73402 0.640095
2.71067 0.714341
2.72377 0.62822
2.72511 0.737675
2.73205 0.709825
2.73202 0.64949
2.7056 0.714119
2.75414 0.541991
2.76262 0.54185
2.75288 0.628137
2.7361 0.700144
2.71705 0.754797
2.7313 0.71318
2.73203 0.733012
2.7577 0.694638
2.76227 0.644879
2.7627 0.567098
2.74233 0.600221
2.7547 0.448754
2.71686 0.56874
2.64452 0.732603
2.63894 0.638736
2.569 0.841305
2.59754 0.69921
2.58473 0.770582
2.60347 0.759905
2.65325 0.546824
2.64897 0.617013
2.67745 0.55559
2.67404 0.634813
2.6665 0.703016
2.622 0.895753
2.67623 0.839295
2.72639 0.767423
2.71349 0.889378
2.77235 0.752723
2.74976 0.900068
2.75596 0.897647
2.82302 0.72084
2.79719 0.92209
2.87648 0.682347
2.82729 0.758428
2.72481 0.975309
2.74884 0.841183
2.74148 0.87125
2.80155 0.679494
2.81009 0.659242
2.79965 0.732176
2.82179 0.673476
2.81186 0.801635
2.81407 0.770219
2.79599 0.810306
2.83741 0.6614
2.84701 0.620607
2.801 0.827038
2.82216 0.778815
2.76853 0.972478
2.81949 0.775066
2.77574 0.900853
2.81879 0.74563
2.82997 0.765023
2.83931 0.697855
2.78839 0.835898
2.78293 0.789155
2.7488 0.850341
2.73 0.817581
2.73433 0.792511
2.71702 0.841524
2.71558 0.836715
2.75348 0.731449
2.74817 0.702442
2.74116 0.718211
2.67969 0.895938
2.6455 0.923295
2.6128 0.904824
2.66083 0.715264
2.64053 0.851195
2.69568 0.736273
2.70353 0.773744
2.67565 0.854967
2.66872 0.86081
2.61962 0.974326
2.70817 0.672026
2.65198 0.925363
2.69704 0.796528
2.661 0.924215
2.60824 1.01964
2.60716 0.959205
2.60327 0.890542
2.59921 0.936792
2.6222 0.851873
2.59242 0.939637
2.58705 0.950572
2.56415 0.991091
2.58174 0.815082
2.55504 0.837529
2.53448 0.868732
2.52196 0.952088
2.51996 0.938004
2.55279 0.830534
2.55022 0.82594
2.57146 0.774261
2.56 0.82409
2.53925 0.850348
2.54551 0.895041
2.5618 0.865327
2.53452 0.908593
2.53982 0.786838
2.53049 0.765194
2.5232 0.769576
2.50841 0.803654
2.53758 0.708154
2.50046 0.915726
2.51027 0.882001
2.46175 1.04663
2.47086 1.0822
2.5316 0.974256
2.5615 0.979533
2.60081 0.941771
2.63819 0.93658
2.62942 0.977642
2.6278 0.926691
2.59695 0.925363
2.57077 0.980101
2.59642 0.877951
2.58489 0.800974
2.5605 0.730863
2.52654 0.748478
2.50421 0.763368
2.50453 0.740596
2.54264 0.710188
2.56133 0.731415
2.55161 0.750519
2.55615 0.780374
2.57494 0.775352
2.61022 0.783853
2.64987 0.772899
2.67824 0.742075
2.67228 0.771866
2.66093 0.848923
2.67634 0.823142
2.6876 0.855181
2.71312 0.804452
2.70343 0.810048
2.70422 0.698653
2.69061 0.706943
2.63509 0.929804
2.72042 0.581799
2.72719 0.540857
2.64169 0.900382
2.65689 0.765593
2.60616 0.945833
2.67359 0.757395
2.67177 0.814764
2.69896 0.774748
2.69249 0.873717
2.69738 0.860972
2.70864 0.786227
2.75715 0.597015
2.71046 0.851377
2.75438 0.765268
2.75217 0.811824
2.72338 0.84361
2.73135 0.744066
2.74002 0.662213
2.73243 0.673772
2.67427 0.860042
2.68785 0.74979
2.69094 0.703972
2.6786 0.766323
2.70347 0.693242
2.6979 0.682929
2.69497 0.70661
2.67711 0.659335
2.65611 0.697553
2.64543 0.719966
2.64468 0.749384
2.69307 0.494371
2.63 0.771777
2.64034 0.708683
2.65711 0.653084
2.6553 0.667857
2.64693 0.729649
2.65249 0.819198
2.66669 0.771363
2.68963 0.681344
2.69012 0.641376
2.68701 0.65174
2.69246 0.690471
2.66197 0.881797
2.71245 0.698356
2.68868 0.764404
2.67859 0.745588
2.59852 0.962754
2.65965 0.712812
2.67795 0.641556
2.65199 0.7648
2.65238 0.637459
2.61432 0.696312
2.58943 0.826492
2.56824 0.882421
2.59656 0.829716
2.6055 0.820564
2.59426 0.840674
2.65414 0.499294
2.61572 0.621522
2.55927 0.759579
2.5538 0.750476
2.55417 0.737435
2.56669 0.707728
2.56244 0.803628
2.59216 0.665297
2.59277 0.763255
2.60139 0.734965
2.58003 0.876071
2.56148 0.911911
2.5706 0.79068
2.60521 0.658369
2.5737 0.896391
2.61331 0.819018
2.61154 0.85195
2.59717 0.896325
2.5823 0.934809
2.60122 0.826877
2.60595 0.850923
2.59895 0.832864
2.59734 0.758718
2.58877 0.694975
2.55694 0.796612
2.5587 0.683822
2.53029 0.714671
2.53219 0.723609
2.55994 0.592665
2.57204 0.602698
2.56576 0.714595
2.58035 0.61713
2.56528 0.656849
2.57085 0.542065
2.57077 0.564599
2.56397 0.522906
2.53172 0.760962
2.56257 0.581743
2.5731 0.508367
2.55525 0.417854
2.48673 0.62855
2.444 0.753023
2.46067 0.672335
2.47152 0.648014
2.45163 0.795837
2.47004 0.814585
2.51013 0.68531
2.4759 0.749004
2.45989 0.808492
2.44836 0.853142
2.47978 0.730129
2.48916 0.718751
2.49632 0.653486
2.42908 0.783165
2.43202 0.674136
2.437 0.717854
2.47835 0.667692
2.5248 0.579183
2.53049 0.718393
2.53298 0.719944
2.53287 0.8427
2.55771 0.911722
2.61626 0.824259
2.58091 1.00301
2.63141 0.897144
2.64267 0.894522
2.64397 0.904882
2.63085 0.915984
2.59926 0.999453
2.65775 0.835223
2.66617 0.875379
2.6722 0.920928
2.65276 1.02758
2.67667 0.940053
2.6491 1.02936
2.66547 0.917922
2.64961 0.906761
2.63228 0.899895
2.60453 0.989485
2.63556 0.922676
2.629 0.954178
2.64344 0.94661
2.63881 1.01367
2.62603 1.02928
2.64568 0.965709
2.62555 1.06493
2.66582 1.03566
2.67956 1.07681
2.68392 1.16016
2.69288 1.16671
2.71094 1.15261
2.68432 1.25519
2.76646 1.13449
2.78361 1.08565
2.69431 1.2929
2.72835 1.21095
2.69128 1.25982
2.75068 1.10373
2.76589 0.999487
2.7473 0.944319
2.70774 1.01842
2.65246 1.09949
2.70813 0.887808
2.62425 1.07599
2.65689 0.936319
2.61115 1.00211
2.58596 1.00088
2.59261 0.943362
2.63781 0.811651
2.63686 0.849359
2.70179 0.716657
2.64637 0.981269
2.6087 1.09843
2.61637 1.09549
2.59475 1.16259
2.58871 1.23737
2.61872 1.2051
2.59666 1.26901
2.66783 1.18992
2.70797 1.15699
2.70403 1.18214
2.72062 1.12971
2.7149 1.12089
2.65242 1.18285
2.67287 1.09776
2.64684 1.15811
2.69512 1.03347
2.69263 1.02914
2.67241 1.09683
2.66572 1.11749
2.63748 1.13261
2.59014 1.18975
2.62322 1.10009
2.66989 0.978892
2.66263 1.04202
2.6756 1.04758
2.68782 1.06558
2.69836 1.09035
2.74194 0.995695
2.67185 1.13959
2.75463 0.952387
2.69761 1.0756
2.71381 0.925025
2.65935 0.957165
2.63066 0.989643
2.66026 0.890408
2.6503 0.906644
2.61661 0.925465
2.57759 0.959453
2.56195 0.956752
2.54276 0.969669
2.55292 0.959547
2.57271 0.932909
2.57649 0.968192
2.56257 1.07307
2.67015 0.870921
2.66825 0.935062
2.66157 0.934497
2.62338 0.997357
2.62769 0.939153
2.53218 1.15539
2.62388 0.892992
2.60535 0.850536
2.54266 0.971419
2.50241 1.02388
2.5189 0.960622
2.52477 0.960045
2.54472 0.904394
2.47011 1.0506
2.48533 0.95881
2.52118 0.850091
2.52142 0.868878
2.5436 0.81982
2.56365 0.829097
2.55103 0.924835
2.56734 0.945957
2.56979 1.01211
2.60228 1.0045
2.67832 0.866048
2.67305 0.931683
2.69585 0.88682
2.68742 0.883364
2.63881 0.953223
2.63277 0.919089
2.61109 0.979306
2.57685 1.07208
2.65084 0.867655
2.62297 0.910942
2.62045 0.86283
2.60699 0.877445
2.57207 0.973414
2.49851 1.11928
2.58108 0.903695
2.52526 1.01296
2.48237 1.08154
2.5184 0.984445
2.55606 0.878536
2.53727 0.953952
2.51851 1.01871
2.51996 1.01617
2.53334 0.998915
2.53037 1.00503
2.50312 1.06754
2.59475 0.906458
2.56677 0.974731
2.58148 0.943826
2.56219 1.02108
2.62591 0.839433
2.59262 0.916891
2.52089 1.06093
2.53369 1.03119
2.59032 0.918974
2.56812 0.966826
2.57328 0.950574
2.55157 0.989186
2.5418 1.05824
2.5147 1.16271
2.67564 0.818529
2.63365 0.987869
2.6283 0.990258
2.61724 1.00125
2.66893 0.894582
2.61614 1.06262
2.70195 0.909675
2.6772 0.997157
2.62816 1.09844
2.67125 1.00702
2.64665 1.08905
2.64678 1.08638
2.63936 1.09079
2.65751 1.0148
2.63499 1.03139
2.63493 1.02901
2.64163 0.953461
2.64983 0.880428
2.65011 0.801728
2.58754 0.922341
2.60767 0.854939
2.62568 0.797314
2.58787 0.883154
2.56948 0.925359
2.60932 0.898437
2.62189 0.937103
2.63594 0.951953
2.67109 0.870109
2.65785 0.888575
2.64913 0.893355
2.64325 0.882838
2.64451 0.868965
2.62159 0.931464
2.59778 0.973803
2.53523 1.0942
2.60418 0.918855
2.62994 0.913058
2.62157 0.962427
2.65192 0.895908
2.68621 0.787905
2.615 0.906821
2.54562 1.0201
2.58539 0.874602
2.60115 0.835211
2.59269 0.8239
2.63886 0.666648
2.57531 0.795466
2.58032 0.712953
2.54694 0.735591
2.53579 0.726138
2.5609 0.659188
2.5433 0.698463
2.58277 0.619768
2.57518 0.706779
2.5744 0.805698
2.58751 0.875071
2.65201 0.799425
2.71557 0.734488
2.71153 0.756791
2.66997 0.827835
2.67506 0.830499
2.69495 0.759405
2.63108 0.936431
2.66598 0.886397
2.70195 0.841993
2.68894 0.905251
2.64569 1.00416
2.68964 0.885743
2.67806 0.893959
2.6267 1.02007
2.68854 0.901889
2.69512 0.89155
2.6662 0.940976
2.68816 0.863681
2.63783 0.994078
2.66608 0.911955
2.64526 0.981663
2.58615 1.09441
2.55427 1.13648
2.57287 1.03878
2.52399 1.11417
2.55593 1.05462
2.6026 0.987418
2.60168 0.990022
2.56891 1.089
2.59 0.999312
2.66742 0.762421
2.59703 0.908119
2.59665 0.850577
2.58065 0.810079
2.54635 0.848707
2.50951 0.864729
2.52377 0.741952
2.49098 0.848172
2.50167 0.833485
2.534 0.771005
2.575 0.667428
2.54554 0.815339
2.57752 0.739783
2.60066 0.670057
2.58188 0.717963
2.51956 0.896744
2.5567 0.777782
2.52912 0.847757
2.52865 0.883256
2.56886 0.848731
2.6212 0.79722
2.60198 0.876717
2.57999 0.915428
2.58765 0.934511
2.59954 0.912013
2.63887 0.891489
2.55747 1.0926
2.5764 1.05299
2.57907 1.03887
2.57828 1.01847
2.6152 0.916486
2.60201 0.95018
2.56642 1.03923
2.61478 0.865084
2.57875 0.937057
2.57986 0.889052
2.54483 0.92562
2.54786 0.894553
2.47443 1.10592
2.58121 0.922274
2.5382 1.04208
2.54915 1.01843
2.58429 0.956724
2.57634 1.04617
2.63932 0.950276
2.61843 1.02122
2.5989 1.08789
2.63926 0.983228
2.6144 0.988123
2.55586 1.1126
2.61021 0.966064
2.6173 0.940985
2.64449 0.918512
2.64378 1.00379
2.61311 1.1078
2.68603 0.923431
2.66567 0.948669
2.65025 0.933635
2.58196 1.0781
2.63034 0.982329
2.66774 0.871697
2.64282 0.874075
2.54562 1.02767
2.50288 1.06507
2.4672 1.1373
2.57034 0.903804
2.55035 0.996984
2.54904 1.00699
2.5594 0.951051
2.53647 0.95713
2.53216 0.963975
2.51231 1.02498
2.48984 1.10634
2.50002 1.11535
2.53246 1.08268
2.54561 1.08631
2.58725 0.982289
2.56808 1.02053
2.52568 1.04934
2.53722 0.943329
2.5477 0.829746
2.49873 0.917371
2.5389 0.748164
2.45783 0.918366
2.46016 0.875435
2.43901 0.874156
2.41215 0.929321
2.37356 1.03115
2.46301 0.803469
2.41644 0.90925
2.42488 0.882648
2.43431 0.846341
2.43923 0.827898
2.45814 0.838037
2.46671 0.850566
2.50086 0.78279
2.48038 0.870552
2.52168 0.819546
2.54076 0.806289
2.51225 0.858993
2.52691 0.810329
2.53663 0.767959
2.55079 0.671945
2.4906 0.79755
2.46693 0.848872
2.52491 0.757829
2.51838 0.845919
2.54261 0.830323
2.53771 0.838422
2.46454 0.960451
2.44841 0.974781
2.50784 0.843408
2.52184 0.854284
2.54135 0.842023
2.51674 0.889455
2.49153 0.945783
2.48084 0.951999
2.51 0.842439
2.5019 0.796153
2.48131 0.825901
2.51885 0.72671
2.51111 0.804834
2.53234 0.75162
2.53061 0.787893
2.51628 0.852926
2.48461 0.890464
2.42312 0.97924
2.47257 0.844565
2.45775 0.86413
2.45881 0.849869
2.47985 0.80259
2.45942 0.873853
2.50281 0.779391
2.48119 0.836673
2.46128 0.820606
2.46455 0.753826
2.44641 0.821668
2.47466 0.789505
2.47216 0.855344
2.46948 0.915677
2.49492 0.781941
2.50071 0.707007
2.5143 0.697727
2.49078 0.789303
2.50078 0.772062
2.5019 0.724989
2.47121 0.776072
2.44021 0.808553
2.44277 0.795717
2.43034 0.897331
2.48125 0.773755
2.49124 0.807276
2.48305 0.890035
2.50563 0.862933
2.54317 0.721845
2.50737 0.735904
2.49934 0.734203
2.51671 0.645148
2.47858 0.710178
2.46589 0.651467
2.4588 0.604259
2.42688 0.653942
2.40518 0.67799
2.45327 0.525484
2.41162 0.621316
2.37051 0.70352
2.3756 0.695706
2.42973 0.607003
2.46329 0.646489
2.46772 0.731451
2.46102 0.755292
2.45252 0.794273
2.42188 0.867906
2.43999 0.836978
2.48744 0.738357
2.47054 0.806864
2.47339 0.746103
2.45612 0.738882
2.41412 0.768504
2.44413 0.650924
2.45567 0.612478
2.45381 0.667643
2.45288 0.68974
2.43979 0.754276
2.46436 0.688927
2.4275 0.770092
2.39546 0.829896
2.42775 0.755916
2.42609 0.822631
2.50874 0.587334
2.46091 0.690743
2.42382 0.702521
2.39181 0.709587
2.39288 0.687345
2.37736 0.762387
2.37144 0.849231
2.42852 0.813303
2.4351 0.875422
2.48333 0.773952
2.43641 0.897659
2.43293 0.877956
2.44998 0.828722
2.44596 0.896952
2.42299 0.903979
2.44956 0.760327
2.43194 0.777186
2.38998 0.860269
2.41333 0.812508
2.45237 0.700132
2.38839 0.852411
2.43857 0.721515
2.40797 0.794377
2.38159 0.850304
2.40985 0.798461
2.44332 0.834694
2.46354 0.917364
2.485 0.899457
2.48507 0.842548
2.47644 0.814286
2.49494 0.776027
2.51898 0.788852
2.53922 0.819224
2.50436 0.846136
2.49864 0.822729
2.45273 0.865473
2.47577 0.776802
2.47634 0.838213
2.50059 0.78339
2.49688 0.753209
2.45493 0.860402
2.51054 0.691232
2.5226 0.659969
2.48358 0.802603
2.50149 0.757253
2.49092 0.771619
2.49315 0.739097
2.50957 0.664371
2.47418 0.742281
2.49909 0.703527
2.50413 0.745842
2.53038 0.813541
2.59404 0.733651
2.5767 0.846614
2.63624 0.762007
2.61817 0.847425
2.59997 0.878495
2.63722 0.695633
2.58176 0.820625
2.56865 0.865612
2.55676 0.886286
2.53871 0.900387
2.55405 0.867373
2.60355 0.734504
2.51191 0.972423
2.51473 0.89814
2.54053 0.761601
2.48469 0.864547
2.5035 0.816234
2.52943 0.75305
2.50937 0.803684
2.44503 0.944029
2.47426 0.823351
2.47684 0.750377
2.47456 0.739194
2.39897 0.926623
2.45682 0.770677
2.50163 0.621084
2.47792 0.685031
2.49071 0.618905
2.43262 0.775151
2.41728 0.777824
2.39217 0.828077
2.43769 0.669762
2.363 0.856944
2.36841 0.834669
2.40964 0.691051
2.32859 0.893671
2.37371 0.762588
2.33042 0.855091
2.41582 0.682849
2.40963 0.729444
2.44559 0.545299
2.41906 0.617536
2.38984 0.741739
2.39376 0.781947
2.39905 0.756759
2.39638 0.719094
2.31102 0.928794
2.32498 0.911195
2.35818 0.826617
2.33961 0.883606
2.34779 0.917811
2.36988 0.945326
2.38665 0.965457
2.43346 0.885566
2.43187 0.917959
2.40161 1.00626
2.40684 0.945964
2.40573 0.965995
2.4262 0.944933
2.42252 0.996411
2.48057 0.848772
2.40422 1.01365
2.42495 0.951042
2.46237 0.846846
2.42478 0.947149
2.45028 0.909782
2.37457 1.03932
2.37474 1.00801
2.41907 0.904558
2.38806 0.996776
2.34408 1.05866
2.31538 1.11478
2.30157 1.16621
2.31421 1.16219
2.28726 1.20928
2.32439 1.0834
2.24664 1.19905
2.21708 1.19041
2.26092 1.06862
2.28259 1.00402
2.24381 1.06249
2.24924 1.04124
2.18354 1.18575
2.14149 1.27205
2.24919 1.05084
2.22601 1.07816
2.23267 1.06222
2.19777 1.16002
2.22887 1.1246
2.19996 1.17753
2.27189 1.00758
2.22601 1.0993
2.24623 1.08712
2.31423 1.01834
2.33153 1.03402
2.33536 1.02897
2.31001 1.03593
2.35798 0.967618
2.35803 1.00129
2.36069 1.02144
2.30015 1.21649
2.28613 1.28299
2.33278 1.22701
2.31402 1.27684
2.34757 1.23114
2.37201 1.18508
2.39922 1.16297
2.47517 1.01914
2.46481 1.04024
2.40181 1.13231
2.37794 1.12482
2.43267 0.966337
2.38488 1.07528
2.38534 1.05272
2.44565 0.872691
2.4191 0.92219
2.3556 1.0022
2.349 0.931202
2.367 0.869776
2.3554 0.947452
2.3548 0.974792
2.37774 0.955131
2.33713 1.08404
2.38719 0.973123
2.32082 1.14768
2.31975 1.14658
2.36801 1.03043
2.32059 1.16735
2.35951 1.13921
2.42029 1.02445
2.33962 1.19411
2.41903 0.948492
2.39313 1.00643
2.30852 1.1336
2.34348 1.02369
2.26049 1.18997
2.24317 1.24089
2.27792 1.19999
2.25284 1.27729
2.37491 1.06201
2.32342 1.18299
2.35984 1.06952
2.36559 1.04019
2.3279 1.11221
2.40832 0.94746
2.36629 1.05659
2.36731 0.990328
2.31618 1.05729
2.25915 1.10559
2.30903 0.952798
2.23957 1.12178
2.32387 0.961361
2.30455 1.01911
2.26889 1.05009
2.28249 0.953129
2.27017 0.97754
2.2444 1.04596
2.24602 1.03332
2.24682 1.02785
2.25404 0.995215
2.26037 1.00584
2.33406 0.825104
2.26984 1.0129
2.24913 1.05995
2.27881 1.02197
2.31271 1.0108
2.31046 1.04759
2.30988 1.01984
2.25809 1.06879
2.1939 1.16613
2.26121 1.06036
2.24877 1.1529
2.35534 0.950236
2.28303 1.11301
2.24885 1.09518
2.26474 0.978072
2.2261 1.03555
2.16779 1.15116
2.1871 1.15421
2.24908 1.05175
2.18518 1.15197
2.21837 1.05887
2.2402 1.01305
2.28251 0.951347
2.2791 1.00203
2.28414 0.98151
2.26445 1.00442
2.26273 0.98487
2.23464 1.02926
2.22208 0.996459
2.21233 1.01046
2.17552 1.03432
2.16681 0.993092
2.06005 1.21462
2.15576 1.05349
2.13364 1.12276
2.14076 1.12128
2.13921 1.17909
2.12095 1.27875
2.18134 1.22056
2.14721 1.32954
2.14054 1.3652
2.20045 1.27498
2.26077 1.20767
2.14247 1.43688
2.21311 1.3138
2.24502 1.17703
2.24288 1.13478
2.23075 1.09858
2.23025 1.05711
2.23472 1.05842
2.20206 1.15792
2.22396 1.11059
2.2219 1.11555
2.24926 1.00218
2.25797 0.925745
2.20355 1.01499
2.24358 0.951692
2.24491 0.961633
2.28374 0.866643
2.244 0.932593
2.19158 1.01875
2.09406 1.17488
2.15499 1.05911
2.17133 1.06743
2.22282 0.996403
2.21295 1.05561
2.22497 1.0125
2.23571 0.974954
2.19164 1.05075
2.18608 1.06028
2.19834 1.03412
2.15755 1.12036
2.17011 1.08733
2.16759 1.10195
2.21415 1.0693
2.21743 1.10083
2.27888 0.97455
2.25577 1.01245
2.24693 0.974103
2.18246 1.10094
2.23425 0.999065
2.20473 1.03233
2.19568 1.0524
2.18687 1.03503
2.21837 0.908447
2.17436 1.00163
2.18092 0.982878
2.1993 0.983587
2.15195 1.1314
2.19905 1.06023
2.21466 0.981788
2.20453 0.921806
2.11736 1.03797
2.13871 0.980275
2.11741 1.02358
2.08553 1.08719
2.03572 1.14067
2.07183 1.06592
2.05917 1.16057
2.1055 1.17654
2.18057 1.07169
2.19726 1.00196
2.16763 1.01804
2.16578 0.979599
2.15542 0.972048
2.07915 1.1379
2.13246 1.04502
2.10876 1.10443
2.12086 1.05099
2.125 1.048
2.09107 1.10623
2.10468 1.04342
2.08416 1.08993
2.07398 1.09965
2.12333 0.958353
2.11974 0.89252
2.08341 0.987051
2.11375 0.941115
2.10582 0.990725
2.0844 1.08208
2.10298 1.04521
2.0388 1.14318
2.12513 0.948125
2.06402 1.12192
2.09332 1.09016
2.09813 1.05219
2.12496 0.973767
2.05372 1.15926
2.09015 1.15504
2.17598 1.02693
2.14775 1.11754
2.17281 1.09639
2.12939 1.19949
2.19597 1.07998
2.19107 1.09026
2.1769 1.0482
2.16354 0.988783
2.12276 0.990007
2.07813 1.01393
2.06503 1.01631
2.05754 1.04315
2.03875 1.1097
2.11444 1.01283
2.12017 1.01711
2.09328 1.07546
2.1155 1.01867
2.1331 1.0116
2.13423 1.03226
2.21832 0.863112
2.15557 1.02066
2.11442 1.11594
2.19528 0.97503
2.17908 1.02515
2.1861 0.97918
2.15897 0.997142
2.14375 0.929696
2.05887 1.06715
2.12268 0.919172
2.14231 0.866465
2.15333 0.861579
2.19532 0.802181
2.14822 0.940527
2.13646 0.997998
2.16785 0.993437
2.19522 0.967454
2.24038 0.862826
2.2134 0.894837
2.20125 0.879442
2.18744 0.878455
2.16497 0.860502
2.15396 0.754783
2.11824 0.804615
2.08615 0.929263
2.11387 0.925131
2.15833 0.845572
2.13434 0.890235
2.10174 0.945382
2.10149 0.96155
2.10361 0.962463
2.15015 0.844634
2.11817 0.940825
2.10787 0.954022
2.12235 1.01009
2.07961 1.16281
2.17778 1.01405
2.11256 1.17717
2.13925 1.13548
2.16829 1.08259
2.1562 1.16781
2.13084 1.21853
2.17276 1.14317
2.21039 1.05653
2.22598 1.02323
2.19151 1.05428
2.2221 0.895184
2.12474 1.06609
2.1195 1.01765
2.14777 0.936564
2.15945 0.891504
2.13363 0.942121
2.11207 0.939472
2.14339 0.868426
2.09544 1.02157
2.13862 0.97337
2.163 0.947452
2.1698 0.873944
2.09529 0.995784
2.10225 0.957672
2.06833 1.03023
2.07249 1.03411
2.094 1.0403
2.11498 1.03034
2.18521 0.871703
2.16554 0.881498
2.13246 0.928686
2.17079 0.860524
2.16876 0.901294
2.1919 0.896899
2.14944 0.994025
2.12058 1.00693
2.12941 0.960153
2.13472 0.975988
2.17594 0.913745
2.17157 0.965803
2.16978 0.987834
2.15835 1.02268
2.16786 1.05941
2.14851 1.14097
2.23603 0.99494
2.16126 1.14185
2.20453 1.00694
2.14258 1.08101
2.15579 1.01839
2.12632 1.08288
2.11116 1.1036
2.10222 1.09969
2.08505 1.05518
2.08794 0.994307
2.01076 1.16195
2.05486 1.12124
2.08775 1.0491
2.1418 0.962525
2.13462 0.989659
2.11832 1.04885
2.00681 1.21776
2.07509 1.00979
2.05614 0.965883
2.05506 0.934503
2.05575 0.953876
2.02443 1.04967
2.05193 1.07928
2.13555 0.969461
2.19177 0.877774
2.15944 0.989396
2.14428 1.04454
2.14341 1.05864
2.15225 0.952749
2.1288 0.973872
2.12018 0.927392
2.09619 0.908353
2.02045 1.03799
2.07021 0.929869
2.12903 0.826862
2.11731 0.948529
2.16728 0.937624
2.26526 0.827882
2.20379 1.0823
2.27261 0.96222
2.25261 1.03897
2.2251 1.07286
2.26062 0.924092
2.175 1.14584
2.22254 1.0574
2.29067 0.873983
2.20687 1.03436
2.18744 1.04746
2.1877 0.979681
2.17343 1.01676
2.21357 0.911703
2.19814 0.977271
2.20253 0.991527
2.18515 1.04809
2.17471 1.08073
2.24005 0.962568
2.19615 1.06792
2.2399 0.935362
2.20892 0.98308
2.20864 0.954676
2.16511 1.03793
2.18302 1.0301
2.20152 1.016
2.21301 1.04726
2.20476 1.04971
2.23878 0.956108
2.18695 1.09554
2.2174 1.02971
2.23614 0.965101
2.22561 1.02625
2.23217 1.01288
2.19557 1.04434
2.15616 1.11742
2.18015 1.05279
2.22046 0.998181
2.2417 0.949857
2.21203 1.03981
2.22253 1.08027
2.27212 1.01472
2.26887 1.05371
2.2899 1.05839
2.28725 1.06989
2.33978 0.964496
2.3494 0.992785
2.31923 1.04291
2.28606 1.07521
2.33456 0.964883
2.27903 1.10509
2.2978 1.01355
2.27356 1.05319
2.2449 1.03509
2.23992 0.994371
2.22127 0.981919
2.26662 0.848149
2.22914 0.977966
2.21719 1.01904
2.22842 0.918442
2.20479 0.943639
2.18216 0.9609
2.226 0.854783
2.17575 0.99343
2.18545 0.930235
2.18476 0.961473
2.15655 1.0065
2.21749 0.80372
2.13076 1.02875
2.17668 0.916224
2.18873 0.911895
2.199 0.935662
2.20962 0.929041
