# Supplementary material for: Stochastic bond dynamics facilitates alignment of malaria parasite at erythrocyte membrane upon invasion
Source: eLife. 2020 May 18;9:e56500. doi: 10.7554/eLife.56500 (PMC7269671; doi:10.7554/eLife.56500)
Supplement: Figure 2—source data 1. [file elife-56500-fig2-data1.zip › PARA_POSITIONS/pos9.dat]

3.82568 0.715339
3.83365 0.754357
3.80564 0.839615
3.84486 0.869897
3.85967 0.922774
3.86904 0.866132
3.89556 0.836185
3.8882 0.734726
3.89016 0.727453
3.91645 0.619885
3.84588 0.753368
3.87424 0.523465
3.80714 0.629497
3.81888 0.634537
3.85896 0.635372
3.91005 0.655267
3.87902 0.745007
3.82636 0.854162
3.8169 0.850255
3.73807 0.893157
3.81433 0.669292
3.80477 0.686608
3.75996 0.798232
3.79564 0.66171
3.80753 0.735642
3.83462 0.728351
3.86957 0.687321
3.89107 0.656654
3.86025 0.839631
3.84224 0.774433
3.85966 0.700241
3.82934 0.664188
3.82572 0.687103
3.80585 0.700359
3.74604 0.82539
3.79845 0.685581
3.81191 0.654099
3.84504 0.6035
3.80879 0.796859
3.88993 0.685046
3.84638 0.720893
3.89444 0.628184
3.89467 0.636086
3.884 0.546029
3.7473 0.759991
3.71032 0.681822
3.70082 0.622721
3.69399 0.667493
3.79937 0.453859
3.84161 0.564988
3.89238 0.467033
3.93372 0.372257
3.84358 0.695997
3.83245 0.719785
3.86603 0.540362
3.74729 0.733373
3.74164 0.621796
3.70707 0.53578
3.64634 0.709725
3.63016 0.673771
3.71322 0.566856
3.68812 0.627824
3.70275 0.553063
3.6637 0.666331
3.65744 0.621574
3.6621 0.592835
3.68415 0.535157
3.67655 0.591086
3.71866 0.600261
3.73198 0.695711
3.76524 0.707251
3.83086 0.555836
3.80025 0.592133
3.72769 0.647644
3.72024 0.72179
3.70506 0.706979
3.71734 0.753113
3.74143 0.741921
3.74505 0.77356
3.76604 0.832732
3.77244 0.868987
3.81996 0.843246
3.84936 0.759028
3.79334 0.819344
3.80513 0.671882
3.81687 0.538359
3.79332 0.665757
3.78141 0.768246
3.81674 0.754901
3.81646 0.795244
3.81155 0.789553
3.79405 0.790646
3.77261 0.846623
3.83209 0.695065
3.83081 0.740542
3.80224 0.795572
3.71613 0.91951
3.73615 0.84439
3.72345 0.905617
3.78684 0.828426
3.82114 0.861683
3.84306 0.91977
3.97588 0.691271
3.95463 0.747904
3.92287 0.8769
3.94217 0.888039
3.92481 0.934233
3.91139 0.977173
3.96928 0.783919
3.9509 0.764443
3.95756 0.720429
3.97368 0.671001
4.00082 0.566996
3.93363 0.703657
3.93712 0.701413
3.92273 0.688917
3.87678 0.870356
3.89632 0.850774
3.90792 0.924078
3.97066 0.855917
4.01648 0.724457
3.94117 0.819576
3.86539 0.892792
3.92893 0.699739
3.90607 0.726574
3.81295 0.964215
3.8552 0.844809
3.85709 0.76906
3.83382 0.83078
3.80788 0.896241
3.83086 0.837797
3.88611 0.6327
3.85758 0.733361
3.81998 0.679698
3.75483 0.70118
3.76122 0.552747
3.76635 0.564341
3.74087 0.757418
3.77967 0.716935
3.79331 0.683758
3.77511 0.738799
3.78963 0.707681
3.76486 0.747104
3.74719 0.797267
3.76062 0.830553
3.72344 0.84526
3.75194 0.705997
3.75975 0.674297
3.77108 0.729844
3.78073 0.668734
3.76708 0.682901
3.76688 0.583055
3.73283 0.625492
3.66835 0.72105
3.65331 0.683771
3.61991 0.668219
3.62234 0.708919
3.61311 0.758215
3.64728 0.587039
3.62802 0.594406
3.59248 0.72549
3.59665 0.76685
3.65616 0.653042
3.6478 0.660143
3.6939 0.548465
3.66519 0.712734
3.67075 0.591475
3.67513 0.58864
3.6317 0.789235
3.66913 0.717439
3.67511 0.762389
3.66696 0.748276
3.66584 0.779668
3.74035 0.657554
3.72136 0.892367
3.79194 0.799715
3.80913 0.804123
3.76384 0.939223
3.71237 1.04219
3.71175 1.01035
3.69634 0.995872
3.79793 0.719609
3.75613 0.900883
3.77697 0.885816
3.81557 0.797251
3.85169 0.752882
3.7932 0.902552
3.78634 0.787756
3.72329 0.911832
3.69228 0.844954
3.71621 0.771099
3.62354 0.980659
3.74259 0.807029
3.7698 0.905124
3.77297 0.997773
3.77691 0.997472
3.77239 0.932078
3.80728 0.708476
3.69871 0.953907
3.61873 1.03049
3.65271 0.982454
3.64385 0.989099
3.70378 0.964413
3.72714 1.04124
3.7865 1.07365
3.88749 0.868402
3.89495 1.00945
3.88561 1.10039
3.84729 1.18542
3.84755 1.17321
3.77064 1.27244
3.86067 1.17177
3.88735 1.15816
3.93881 1.08766
3.85017 1.30305
3.92104 1.15734
3.88282 1.18496
3.88599 1.15922
3.86208 1.27139
3.84708 1.35294
3.86044 1.38667
3.93503 1.28789
3.88301 1.38073
3.91868 1.2562
3.83073 1.36592
3.84857 1.26483
3.82504 1.20172
3.73823 1.29605
3.67824 1.33096
3.77554 1.06963
3.77275 1.04816
3.76809 1.09972
3.80918 0.943839
3.77796 0.996326
3.7398 1.02121
3.6725 1.12653
3.65713 1.0993
3.56792 1.19382
3.56745 1.17242
3.6272 1.08451
3.62879 1.09171
3.68951 1.05319
3.66749 1.05542
3.64468 1.03903
3.6636 0.905246
3.6106 1.0039
3.52141 1.15393
3.54614 1.08396
3.49089 1.18088
3.50971 1.18416
3.5756 1.06148
3.55175 1.22854
3.64087 1.12976
3.70057 1.05313
3.57211 1.29094
3.65167 1.13082
3.59666 1.20947
3.54195 1.28934
3.56944 1.16346
3.51874 1.23268
3.46542 1.20317
3.48118 1.04605
3.34704 1.26831
3.36963 1.19784
3.35339 1.17605
3.34386 1.24166
3.35894 1.21203
3.3806 1.14131
3.38248 1.13808
3.31484 1.27773
3.39432 1.13334
3.38439 1.24368
3.45674 1.17187
3.42413 1.33183
3.46216 1.28357
3.51233 1.23206
3.46941 1.33164
3.50273 1.30789
3.53272 1.26821
3.51926 1.30313
3.53928 1.29722
3.554 1.29785
3.59315 1.26811
3.6096 1.25549
3.55347 1.30902
3.49816 1.33537
3.4629 1.32691
3.42152 1.35858
3.39192 1.37176
3.42324 1.30261
3.32598 1.44164
3.36388 1.29007
3.35481 1.2446
3.2742 1.35126
3.31081 1.23845
3.2701 1.26124
3.27329 1.26974
3.35571 1.14539
3.35627 1.11566
3.32761 1.22304
3.32601 1.24059
3.36248 1.21071
3.33213 1.27896
3.3707 1.24649
3.36109 1.2599
3.33215 1.25386
3.34018 1.19814
3.26303 1.30055
3.24009 1.30318
3.28799 1.18384
3.30552 1.11164
3.32736 1.06554
3.34221 1.10657
3.33191 1.23794
3.38347 1.31079
3.52765 1.19802
3.51627 1.27716
3.58846 1.21727
3.5677 1.28765
3.54615 1.3476
3.5934 1.29325
3.67079 1.23137
3.62851 1.31555
3.64143 1.28497
3.58459 1.33481
3.5722 1.32656
3.48285 1.44641
3.62323 1.2237
3.70731 1.12847
3.60829 1.4807
3.71009 1.40583
3.62596 1.58505
3.72826 1.33616
3.59929 1.5078
3.57076 1.475
3.5118 1.52791
3.48085 1.54624
3.53659 1.48453
3.62425 1.37134
3.61528 1.45538
3.68655 1.42079
3.70067 1.47782
3.69019 1.52468
3.71145 1.45883
3.63634 1.54138
3.65916 1.44844
3.67903 1.35862
3.68726 1.37321
3.68519 1.39409
3.66219 1.42082
3.62067 1.44256
3.57954 1.42898
3.58206 1.35423
3.5703 1.3206
3.47526 1.49022
3.50866 1.42794
3.53101 1.38741
3.45425 1.52392
3.43049 1.58837
3.44788 1.55563
3.3249 1.69875
3.29669 1.73143
3.38014 1.63521
3.3958 1.62736
3.50333 1.52756
3.36145 1.76508
3.53545 1.57306
3.52873 1.62652
3.51452 1.65528
3.55435 1.52567
3.51009 1.49786
3.43564 1.5598
3.48409 1.45593
3.45107 1.48095
3.50097 1.44438
3.42637 1.57566
3.37854 1.63335
3.37437 1.55132
3.3841 1.43794
3.30665 1.46977
3.22351 1.52632
3.20971 1.53929
3.16987 1.55678
3.17949 1.56496
3.15372 1.60918
3.25161 1.51811
3.29612 1.52498
3.33718 1.48375
3.3296 1.53184
3.22992 1.63704
3.23957 1.58425
3.27106 1.52952
3.35727 1.37203
3.22851 1.55761
3.43077 1.27261
3.33633 1.42106
3.26121 1.49413
3.35363 1.30596
3.33803 1.3046
3.26521 1.35318
3.24507 1.31938
3.18547 1.36804
3.19685 1.3146
3.19457 1.3352
3.19946 1.33715
3.30157 1.25311
3.24072 1.42643
3.32414 1.33938
3.22351 1.48076
3.2979 1.31765
3.17171 1.45539
3.23767 1.31766
3.17065 1.4151
3.1301 1.45471
3.23628 1.2888
3.23699 1.26648
3.24873 1.30628
3.19602 1.38113
3.3286 1.19008
3.2539 1.33656
3.23737 1.30026
3.19411 1.30566
3.04689 1.5265
3.14341 1.38001
3.14922 1.37636
3.1415 1.424
3.18772 1.34703
3.13116 1.4311
3.18067 1.39098
3.28415 1.24248
3.26129 1.31515
3.31598 1.23606
3.31901 1.25281
3.34306 1.16181
3.31211 1.13589
3.21721 1.19586
3.09908 1.27323
3.03569 1.30344
3.10786 1.10918
3.06625 1.17186
3.03666 1.23125
3.04037 1.26681
3.1323 1.15074
3.16818 1.09496
3.12798 1.22989
3.1001 1.28407
3.13358 1.21578
3.16635 1.14388
3.11025 1.29442
3.14254 1.2845
3.20715 1.18506
3.27541 1.00724
3.19039 1.1625
3.202 1.14997
3.16919 1.23857
3.19339 1.23803
3.24575 1.18685
3.28788 1.13934
3.32826 1.08863
3.32423 1.15406
3.28802 1.25401
3.31366 1.23814
3.26475 1.29465
3.35688 1.17965
3.39653 1.1448
3.39849 1.18196
3.35794 1.28149
3.456 1.12654
3.43081 1.14127
3.41717 1.21374
3.41973 1.21756
3.45574 1.15967
3.39796 1.22493
3.33084 1.36147
3.4492 1.15706
3.41906 1.2052
3.39756 1.31434
3.42711 1.3146
3.44825 1.34678
3.48952 1.24021
3.41821 1.26756
3.43833 1.14674
3.44905 1.1033
3.46571 1.1024
3.46378 1.17795
3.48003 1.20887
3.48437 1.20242
3.40665 1.34903
3.46275 1.20596
3.33674 1.35006
3.38313 1.23303
3.36416 1.16333
3.35902 1.16179
3.29003 1.25779
3.34838 1.14536
3.27508 1.23083
3.29362 1.17647
3.31542 1.13522
3.26587 1.2313
3.22828 1.34923
3.34262 1.17377
3.35561 1.15155
3.37374 1.0991
3.32837 1.09817
3.26637 1.14798
3.25225 1.17874
3.26205 1.11361
3.21414 1.14679
3.14737 1.23889
3.2136 1.10117
3.1794 1.10997
3.15473 1.15847
3.23726 0.977083
3.18962 1.08419
3.18589 1.10422
3.16415 1.11569
3.18615 1.06022
3.13778 1.13938
3.07086 1.14621
2.98912 1.19334
2.98859 1.10013
2.94911 1.10729
2.98912 1.0121
2.95267 1.08329
3.01976 0.935559
3.04683 0.910534
3.04476 0.959799
3.01386 0.984365
3.00838 1.00522
3.04883 0.982081
3.10056 0.920331
3.04826 1.05002
3.05216 1.05015
3.13861 0.935907
3.07211 1.06392
3.08877 1.09118
3.10329 1.10516
3.13283 1.15484
3.11291 1.23154
3.11987 1.26669
3.07588 1.35468
3.09029 1.27106
3.11036 1.20513
3.01961 1.29819
3.00715 1.2763
3.01065 1.20747
2.93061 1.28003
2.90586 1.29006
2.93399 1.26346
2.91589 1.23335
2.93028 1.29545
2.92204 1.28247
2.95677 1.17977
2.89174 1.17273
2.85825 1.17914
2.76446 1.29509
2.83867 1.17457
2.71944 1.32835
2.80581 1.23184
2.70823 1.31118
2.72865 1.27024
2.73318 1.28509
2.86013 1.13928
2.81428 1.26186
2.87903 1.2334
2.90882 1.23006
2.88638 1.31784
2.80264 1.43636
2.81419 1.49362
2.83841 1.53357
2.89079 1.46791
2.8992 1.48217
2.95797 1.37974
2.94799 1.40639
2.99139 1.31176
2.87068 1.40238
3.02998 1.1488
2.87347 1.32996
2.91723 1.18579
2.85337 1.19387
2.85267 1.17625
2.9054 1.05245
2.85353 1.10774
2.8284 1.08187
2.80123 1.06651
2.76772 1.0661
2.73067 1.10893
2.78713 1.0216
2.75778 1.04822
2.75777 1.05732
2.76046 1.00771
2.71191 1.07767
2.65947 1.11129
2.68941 1.01576
2.61505 1.04946
2.58609 1.06694
2.57895 1.07699
2.55349 1.13728
2.63127 1.08085
2.69782 1.00753
2.72903 0.981522
2.71617 0.974329
2.72511 0.913122
2.7578 0.828503
2.67136 0.940914
2.63175 0.966147
2.59069 1.00057
2.5652 0.986047
2.56949 1.03181
2.64035 0.878682
2.58522 0.947141
2.57713 0.978698
2.65288 0.877625
2.62552 0.927577
2.66163 0.84304
2.67202 0.801921
2.66348 0.809759
2.62317 0.904408
2.63393 0.899722
2.66223 0.818897
2.63256 0.867761
2.60553 0.897197
2.5521 0.967255
2.54854 0.965253
2.58358 0.93258
2.63369 0.882396
2.70261 0.827712
2.73162 0.882134
2.69612 0.989677
2.74104 0.983003
2.76785 0.893232
2.715 0.977661
2.63413 1.11829
2.66272 1.0939
2.70759 1.0468
2.71297 1.02981
2.69992 1.06257
2.67915 1.12713
2.75012 1.01257
2.75446 1.00544
2.69501 1.10167
2.77589 0.960893
2.73851 1.02528
2.7207 1.04077
2.73623 1.0213
2.668 1.15542
2.70276 1.09408
2.71259 1.09672
2.69559 1.1401
2.75911 1.04275
2.73612 1.02102
2.70523 0.971051
2.6706 0.914553
2.63611 0.835957
2.6001 0.802541
2.569 0.774973
2.57705 0.65178
2.52215 0.742581
2.51959 0.763814
2.50288 0.818832
2.52712 0.788864
2.51938 0.814827
2.51489 0.804218
2.48126 0.856171
2.5101 0.875554
2.56074 0.833471
2.57347 0.825511
2.53719 0.870267
2.55839 0.794026
2.51735 0.821864
2.54775 0.762116
2.53825 0.752624
2.49259 0.761798
2.52037 0.69152
2.43429 0.850672
2.45991 0.76539
2.50662 0.694541
2.46322 0.808596
2.49514 0.695067
2.48254 0.741604
2.42788 0.805012
2.4213 0.77995
2.47429 0.617293
2.48132 0.606475
2.39443 0.74351
2.42209 0.636827
2.43596 0.656081
2.4489 0.637552
2.46618 0.655211
2.4805 0.597862
2.40394 0.783375
2.44123 0.780869
2.50127 0.752443
2.52239 0.825293
2.56557 0.838747
2.58086 0.859193
2.52441 1.01234
2.59522 0.867221
2.52181 0.928943
2.52698 0.909163
2.47342 0.958884
2.52505 0.895917
2.5109 0.914301
2.50204 0.911807
2.51815 0.837079
2.47185 0.87759
2.47558 0.866972
2.44251 0.899741
2.43596 0.873437
2.43596 0.847066
2.38853 0.944389
2.43529 0.888116
2.41652 0.927775
2.47473 0.840512
2.48212 0.879166
2.43671 0.991587
2.50857 0.894295
2.41954 1.02929
2.45923 0.943628
2.40805 0.969188
2.37864 1.00386
2.44333 0.879495
2.4505 0.881357
2.46157 0.913341
2.4286 1.00771
2.48508 0.899618
2.43791 0.980674
2.39146 1.03807
2.37862 1.06651
2.41218 1.0523
2.43462 1.01317
2.44359 0.990989
2.35562 1.05159
2.38813 0.984615
2.44043 0.956478
2.43315 1.00618
2.47218 0.967596
2.52054 0.957041
2.47817 1.04186
2.51845 1.01092
2.48141 1.05062
2.55093 0.991894
2.53135 1.0351
2.54197 1.04955
2.58324 1.03863
2.64237 0.929763
2.64888 0.958629
2.61235 1.0974
2.60055 1.13067
2.63429 1.0554
2.59497 1.11747
2.56362 1.15007
2.56796 1.08862
2.538 1.11793
2.57018 1.02408
2.61795 0.918319
2.58729 0.988859
2.5424 1.04238
2.51061 1.0624
2.56915 0.966969
2.57696 0.938079
2.5269 1.03452
2.46366 1.08018
2.49558 0.983344
2.50349 0.967919
2.5381 0.912578
2.50696 0.990893
2.48942 1.02622
2.53207 0.924819
2.51439 0.943171
2.40516 1.10711
2.49933 0.948108
2.41897 1.06454
2.39106 1.11799
2.42487 1.06637
2.4009 1.13095
2.45831 1.02781
2.38967 1.1196
2.34191 1.17387
2.34668 1.12121
2.32271 1.13069
2.28708 1.21165
2.24882 1.29278
2.24844 1.30257
2.33153 1.24163
2.39002 1.14756
2.35557 1.10365
2.32436 1.09013
2.35881 0.976587
2.29401 0.982499
2.28847 0.963127
2.30235 0.928459
2.35555 0.859493
2.31865 0.937045
2.2939 0.959734
2.26179 0.947525
2.19511 1.00675
2.21108 0.972572
2.23342 0.974178
2.28987 0.942633
2.28596 1.00543
2.36893 0.916604
2.35529 0.960796
2.35168 0.933649
2.24515 1.06398
2.25898 0.987791
2.21713 1.07258
2.22295 1.06516
2.24356 1.03801
2.24831 1.03977
2.25401 1.05725
2.30047 1.03273
2.35183 1.00278
2.38681 0.974396
2.34338 1.03972
2.34488 1.04491
2.37604 0.953068
2.26843 1.0637
2.27137 1.0363
2.27096 1.00973
2.30437 0.952311
2.24024 1.02747
2.22795 1.03324
2.26501 0.970753
2.2403 1.01506
2.2377 1.02246
2.23271 1.03172
2.26771 1.00908
2.25971 1.08819
2.24933 1.13722
2.29598 1.1066
2.23604 1.1771
2.34791 1.05162
2.26967 1.1409
2.27427 1.10291
2.25062 1.082
2.20041 1.15401
2.23814 1.10714
2.23972 1.13274
2.27 1.09454
2.30442 1.06941
2.28954 1.07122
2.21534 1.13671
2.22296 1.11749
2.20897 1.09681
2.27853 1.01652
2.22493 1.07211
2.21571 1.06572
2.29846 0.938962
2.28644 0.920231
2.22106 0.953107
2.18676 1.00283
2.19601 1.00911
2.24677 0.970368
2.23356 1.00699
2.18397 1.04826
2.16026 1.08536
2.21317 0.971871
2.21463 0.940531
2.15282 1.04405
2.22421 0.940669
2.18853 0.946536
2.14172 0.975715
2.17828 0.925516
2.04482 1.07185
2.16746 1.00613
2.21601 0.951466
2.17247 1.0209
2.166 1.06526
2.15904 1.08074
2.1582 1.10344
2.19749 1.10392
2.19786 1.18132
2.22202 1.19015
2.24655 1.13299
2.24992 1.10753
2.26883 1.04881
2.20779 1.15065
2.26542 1.04988
2.20155 1.14595
2.21615 1.13776
2.22366 1.15096
2.2554 1.13182
2.04933 1.35707
2.2009 1.15489
2.14897 1.17882
2.25343 1.04576
2.23783 1.07297
2.21426 1.10017
2.16923 1.10923
2.13011 1.09775
2.1188 1.05931
2.1421 0.971811
2.11134 1.00047
2.07061 1.06581
2.01462 1.09272
2.15927 0.937689
2.07195 1.06919
2.15002 1.02093
2.09015 1.1291
2.16374 1.06406
2.18965 1.04455
2.22912 1.01496
2.24138 0.99993
2.19271 1.0428
2.15458 1.08713
2.12957 1.13142
2.14335 1.11366
2.14214 1.09959
2.09547 1.13033
2.03181 1.18581
2.16937 1.02047
2.1237 1.05228
2.12673 1.06135
2.15147 1.03595
2.17653 1.01678
2.07961 1.11875
2.12458 1.05138
2.12987 0.997072
2.12971 0.973549
2.11034 0.973869
2.13566 0.96413
2.1137 1.01602
2.16297 0.920687
2.04485 1.06587
2.05451 1.05988
2.12322 0.963465
2.05827 1.01593
2.01447 1.02895
1.98804 1.02307
1.96623 1.06446
2.10377 0.942475
2.01763 1.03032
2.00863 0.982041
1.94794 1.03287
2.02615 0.96639
2.10986 0.884063
2.08329 0.909256
2.08918 0.898498
2.07335 0.907008
2.13466 0.834107
2.11819 0.843603
2.05101 0.907035
2.03916 0.955372
2.05229 0.94653
2.04194 0.937871
2.11546 0.754202
2.08032 0.798956
2.09677 0.761182
2.04018 0.821884
2.07097 0.781429
2.07954 0.806593
2.06924 0.857649
2.1037 0.843284
2.12249 0.875863
2.12622 0.885806
2.12119 0.8856
2.12037 0.904504
2.14324 0.908171
2.17082 0.876104
2.1754 0.872941
2.15998 0.837603
2.08678 0.882907
2.06601 0.901463
2.0693 0.921853
2.10809 0.884929
2.12747 0.885189
2.11546 0.924985
2.13489 0.92872
2.16132 0.902834
2.12326 0.943839
2.16161 0.889206
2.13432 0.930276
2.17178 0.818493
2.15425 0.797683
2.05827 0.910172
2.0656 0.933102
2.14855 0.807158
2.16814 0.772238
2.12767 0.839712
2.1641 0.74957
2.11514 0.824134
2.09773 0.903093
2.10971 0.93489
2.10869 0.957864
2.17264 0.870998
2.16766 0.87705
2.08754 0.971992
2.18457 0.883799
2.26414 0.770717
2.24083 0.85462
2.23566 0.873758
2.24643 0.880865
2.23692 0.911773
2.18657 1.01228
2.19468 1.02877
2.21914 0.971692
2.22825 0.969572
2.19531 1.00438
2.17597 1.04843
2.21961 0.986963
2.24497 0.96208
2.24962 0.970324
2.27576 0.944827
2.24221 0.978073
2.20462 1.01057
2.18439 0.989902
2.14798 1.01428
2.09773 1.04595
2.09495 1.01239
2.09661 1.00702
2.12694 0.980746
2.09678 1.01339
2.11471 0.990427
2.10075 1.01884
2.11144 1.00231
2.10661 1.03816
2.1228 1.04615
2.17339 0.940761
2.08869 1.03679
2.10977 0.952378
2.0538 1.01926
2.03916 1.05573
2.08598 0.969631
2.07921 0.957056
1.98629 1.04954
1.97028 1.04673
1.93953 1.07524
1.96526 1.03466
1.9672 1.04466
1.9747 0.995952
1.97955 0.985292
1.98846 0.94636
2.01962 0.92638
2.06164 0.868992
2.052 0.918135
2.10347 0.84227
1.98612 0.987755
1.94857 1.00498
1.99665 0.998679
1.98072 1.0257
2.01374 0.993739
2.00723 1.01374
2.03844 0.984743
1.9879 1.03388
1.9151 1.08302
1.84168 1.14285
1.95792 1.0337
2.00595 0.958087
1.91813 1.03958
1.95977 0.998676
1.95256 1.01863
1.93463 1.06566
1.95553 1.08931
1.95846 1.09451
1.95651 1.11028
1.91151 1.19495
1.90467 1.1873
2.02094 1.04525
1.91829 1.12577
1.9931 1.06222
1.98915 1.0784
1.96913 1.08797
1.8983 1.14833
1.99003 1.02129
1.87103 1.16827
1.98693 1.0964
2.00566 1.11955
1.97362 1.12979
1.96007 1.12386
1.94174 1.16607
1.98423 1.14413
1.97441 1.14804
2.02241 1.0811
1.99772 1.12636
2.06394 1.05805
2.01328 1.11417
2.00296 1.10732
1.92545 1.12932
1.92331 1.10436
1.92827 1.10036
1.95532 1.08489
1.94182 1.09737
1.9187 1.07853
1.92509 1.05504
1.91898 1.07729
1.96743 1.04177
1.92997 1.09966
1.96528 1.05204
1.8874 1.11693
1.87487 1.08339
1.82265 1.10743
1.79755 1.11006
1.90673 1.00368
1.82428 1.0705
1.80668 1.05111
1.79569 1.02424
1.81197 0.981113
1.78813 0.997299
1.84345 0.936157
1.77479 1.04076
1.80684 1.03414
1.8637 0.96247
1.80438 1.01854
1.81353 1.02397
1.78568 1.06492
1.82935 1.01806
1.78506 1.07161
1.80687 1.06442
1.77525 1.11934
1.79292 1.11788
1.79705 1.07545
1.80194 1.07594
1.77394 1.09475
1.76914 1.10278
1.77692 1.06964
1.82601 1.01952
1.8613 0.971921
1.79686 1.06229
1.86895 1.01444
1.88208 1.0139
1.79667 1.10133
1.82535 1.10164
1.80633 1.06774
1.79461 1.05214
1.81077 1.01818
1.76826 1.05668
1.72295 1.0581
1.70834 1.05365
1.73151 1.00519
1.75454 0.996569
1.75261 0.991631
1.76881 0.996987
1.76445 1.00595
1.74441 1.01861
1.76508 1.02704
1.76662 1.03865
1.7709 1.0207
1.7115 1.03777
1.68183 1.04538
1.73253 0.964555
1.68178 1.0147
1.77027 0.938465
1.76806 0.962567
1.78281 0.945944
1.78875 0.949209
1.77687 0.940715
1.75035 0.955551
1.78084 0.898966
1.69792 0.968808
1.66089 0.994808
1.65523 1.00037
1.73331 0.954812
1.68708 1.01198
1.69654 0.998598
1.6603 1.06223
1.72608 0.983468
1.71783 1.0196
1.72623 0.979192
1.75912 0.935824
1.69009 1.01616
1.74393 0.95298
1.66531 1.04778
1.68944 1.01105
1.71328 1.01047
1.62994 1.07973
1.64067 1.07287
1.66672 1.06983
1.70689 1.05214
1.66402 1.10562
1.6471 1.1265
1.72903 1.07791
1.6983 1.14326
1.63157 1.20108
1.69922 1.10213
1.58727 1.17343
1.57147 1.14789
1.53478 1.14185
1.56431 1.08633
1.5829 1.02536
1.59666 0.985288
1.54545 1.02157
1.58222 0.99987
1.616 0.97384
1.63419 0.957179
1.60039 1.02888
1.69192 0.99311
1.69175 1.0164
1.66328 1.02406
1.64822 1.0199
1.60658 0.994407
1.56987 1.00599
1.58109 0.980292
1.59666 0.939055
1.60096 0.96061
1.57552 1.0018
1.58744 1.00613
1.57305 1.01959
1.607 0.996803
1.62158 0.996915
1.5949 0.999432
1.57751 0.983283
1.55983 0.990412
1.61116 0.97665
1.64128 0.965093
1.5635 1.03045
1.57526 1.02949
1.62563 0.968212
1.50188 1.07008
1.4808 1.07953
1.45228 1.13247
1.52209 1.12886
1.46446 1.2042
1.48622 1.16957
1.4724 1.18318
1.49432 1.17346
1.57277 1.11064
1.51037 1.18098
1.59925 1.12706
1.57368 1.10795
1.50084 1.12588
1.50974 1.12285
1.52162 1.10184
1.47661 1.10292
1.50711 1.08234
1.55138 1.05328
1.50631 1.10395
1.59275 1.04544
1.57862 1.07791
1.61193 1.06096
1.61956 1.04564
1.54369 1.10089
1.51159 1.12777
1.59306 1.0661
1.55302 1.10702
1.50383 1.14877
1.52557 1.15132
1.59995 1.10414
1.55658 1.16924
1.64072 1.11585
1.52786 1.16637
1.57726 1.13719
1.55493 1.13338
1.50768 1.16493
1.4673 1.20323
1.52946 1.18669
1.5168 1.21611
1.57462 1.22913
1.5455 1.25819
1.58517 1.22071
1.57613 1.23703
1.68557 1.13601
1.54627 1.22153
1.57004 1.20738
1.5569 1.2288
1.62994 1.19425
1.5814 1.21178
1.57469 1.20515
1.53755 1.17559
1.5529 1.10628
1.5158 1.09683
1.50734 1.08825
1.48195 1.09218
1.46729 1.09401
1.42835 1.07865
1.42163 1.11524
1.41946 1.15903
1.46759 1.13879
1.41893 1.18297
1.47278 1.14277
1.47637 1.12593
1.48309 1.12464
1.46623 1.1366
1.46016 1.1357
1.47621 1.11613
1.49828 1.09547
1.43437 1.11398
1.39164 1.14514
1.43634 1.09905
1.44485 1.07943
1.38726 1.12092
1.46156 1.0806
1.45145 1.07371
1.39182 1.10147
1.43059 1.07558
1.46164 1.04623
1.46988 1.01031
1.43045 1.01947
1.44242 1.00612
1.46386 1.02476
1.52849 0.988834
1.51311 0.99735
1.51666 1.00332
1.4954 1.05709
1.58557 0.988808
1.59139 0.99683
1.5868 1.01201
1.5606 1.01459
1.54993 1.03628
1.5358 1.04474
1.60951 1.00164
1.52137 1.10114
1.54567 1.05589
1.48218 1.08673
1.52667 1.05121
1.49181 1.12687
1.50337 1.13966
1.56775 1.07813
1.51876 1.09379
1.44376 1.12947
1.4922 1.07942
1.49373 1.07303
1.55658 1.01235
-1.94656 0.179875
1.52517 1.00925
1.40734 1.07891
1.43603 1.07354
1.44679 1.10625
1.45218 1.11744
1.423 1.15826
1.45229 1.1617
1.55955 1.1062
1.50041 1.16953
-2.02187 0.47597
-2.02103 0.395034
-2.01844 0.374559
-1.98479 0.412561
-1.9597 0.367092
-1.95711 0.338008
-1.96663 0.283574
-1.96402 0.315787
-1.94308 0.378697
-1.95438 0.264345
-1.94871 0.232532
-1.91796 0.326118
-1.90099 0.326678
-1.90718 0.310853
-1.91188 0.233481
-1.90072 0.186891
-1.86515 0.335474
-1.86845 0.339727
-1.86901 0.345427
-1.86965 0.291351
-1.871 0.300111
-1.87249 0.329104
-1.86148 0.393963
-1.87942 0.378957
-1.88528 0.382648
-1.88035 0.261459
-1.8453 0.378691
-1.85077 0.370931
-1.87014 0.381059
-1.88002 0.368532
-1.88843 0.407527
-1.90833 0.33441
-1.91759 0.377926
-1.92485 0.331246
-1.92823 0.303069
-1.87895 0.438095
-1.86905 0.452529
-1.89052 0.38982
-1.88677 0.478963
-1.9301 0.413829
-1.94035 0.428758
-1.95351 0.398342
-1.9532 0.416983
-1.94278 0.383364
-1.90123 0.483772
-1.85678 0.562422
-1.84919 0.579176
-1.89419 0.449235
-1.88128 0.436376
-1.87812 0.37768
-1.83458 0.410255
-1.83164 0.356536
-1.8085 0.427021
-1.84582 0.385911
-1.8708 0.347399
-1.86376 0.457764
-1.88649 0.443927
-1.89693 0.534344
-1.91655 0.561731
-1.95524 0.524818
-1.9529 0.504688
-1.90645 0.637202
-1.90892 0.598377
-1.88935 0.58864
1.21459 1.21764
1.27779 1.1343
1.17666 1.12881
-1.71417 0.465495
-1.7029 0.452943
1.22412 1.03978
1.13538 1.07052
1.18134 1.04972
1.23265 1.03159
1.17298 1.06923
1.24122 1.05025
1.19242 1.11024
-1.74455 0.421556
-1.76352 0.438836
-1.73709 0.573701
-1.76342 0.566543
-1.80297 0.474558
-1.83218 0.452745
-1.8531 0.448011
-1.83581 0.461155
-1.79276 0.487208
-1.77571 0.410672
-1.75207 0.442305
-1.7647 0.33511
-1.7272 0.375824
-1.69785 0.355967
-1.66376 0.371297
-1.64164 0.437749
-1.65273 0.423408
-1.65912 0.421318
-1.63512 0.522173
1.08078 1.09527
-1.63543 0.493654
-1.65056 0.441666
1.08446 1.10743
-1.68749 0.460323
1.14438 1.10784
1.0831 1.11084
-1.62597 0.495488
-1.62371 0.426071
1.09848 1.0459
1.03096 1.04554
-1.52971 0.408074
-1.50171 0.459097
-1.51286 0.438913
-1.54142 0.395591
-1.55765 0.388046
-1.51235 0.487539
-1.53087 0.365013
0.989349 0.984027
0.937028 1.01083
0.929565 0.994719
0.909459 0.981366
0.923878 0.975507
0.902835 0.977356
0.968973 0.960166
0.979019 0.971904
0.935568 1.00579
1.00116 0.986789
0.987249 1.01165
0.993635 1.03449
0.96236 1.02724
0.92391 1.02829
0.949164 1.01082
0.982779 0.993889
0.929055 1.0091
0.959434 0.999796
0.960114 0.992836
0.966688 0.98966
0.930557 0.997835
0.902904 1.01062
0.963847 0.980613
0.991703 0.970321
1.03294 0.984435
0.99288 1.03464
1.09141 1.00632
1.08192 1.03844
1.0712 1.0571
1.1337 1.01944
1.01868 1.07865
1.04906 1.06948
1.12867 1.03657
1.13774 1.05696
1.1104 1.06734
1.12459 1.03604
1.14262 1.01889
1.09448 1.03194
1.11066 0.9896
1.10447 0.975183
1.08714 0.947488
1.03789 0.957912
0.971101 0.995699
1.01742 0.9951
1.07476 0.966551
0.99049 1.01332
1.08214 0.981923
1.1172 0.947854
1.05138 0.993907
1.0445 0.976908
1.09004 0.935092
1.02583 0.979466
1.08028 0.946461
1.00925 1.00808
1.01032 1.00584
0.978663 1.03736
1.03753 1.01961
1.05215 1.02906
0.996382 1.06625
1.06297 1.03224
1.04454 1.03946
1.03179 1.03273
1.04432 1.00526
0.976101 1.01455
0.970577 0.999872
1.00422 0.960714
0.984635 0.957153
1.04679 0.915614
1.04029 0.956398
0.977203 1.00848
0.999436 1.00616
1.06553 0.949819
1.01256 0.929037
0.945878 0.967119
0.956572 0.964158
1.02188 0.940521
1.00955 0.922375
0.977577 0.924645
0.899603 0.954272
0.945782 0.924092
0.912939 0.944931
0.88432 0.96132
0.905975 0.934012
0.88538 0.929003
0.874702 0.946115
0.885331 0.993495
0.903631 0.993619
0.836977 1.01801
0.796627 1.03026
0.811326 1.00687
0.744319 1.01518
0.711514 1.01343
0.816309 0.973466
0.80552 0.970556
0.818545 0.952278
0.790468 0.97455
0.7838 0.978814
0.768339 1.00051
0.770492 0.983443
0.778506 0.992972
0.75402 1.00134
0.744015 1.00425
0.760495 0.995811
0.755015 0.971542
0.726768 0.995133
0.644925 0.998089
0.654136 1.01461
0.685125 1.02293
0.683635 1.02928
0.720912 1.00821
0.773355 1.01046
0.827929 1.01549
0.785965 1.05373
0.785222 1.04319
0.726776 1.0623
0.700501 1.07195
0.718076 1.06162
0.753986 1.06096
0.66254 1.06707
0.697752 1.03884
0.701992 1.02562
0.633184 1.01583
0.612962 1.00224
0.654972 0.986489
0.664415 0.981091
0.678689 0.978676
0.796895 0.94252
0.773434 0.92811
0.779794 0.907812
0.829535 0.886356
0.825491 0.911691
0.750719 0.972513
0.706305 0.991958
0.651027 0.993277
0.615906 0.99583
0.610883 1.00441
0.6041 0.99401
0.597383 0.982111
0.661605 0.962578
0.665784 0.967865
0.665167 0.967102
0.715804 0.968941
0.686675 1.00123
0.715057 1.0182
0.658172 1.02639
0.685803 1.02842
0.77797 0.999736
0.741334 0.995805
0.683254 1.00024
0.683778 1.00666
0.61067 1.01771
0.620316 1.01574
0.647726 1.02726
0.690879 1.02279
0.77198 1.02175
0.7894 1.01666
0.821813 1.00648
0.747771 1.03655
0.696894 1.03848
0.756235 1.02311
0.770849 1.02798
0.761006 1.01589
0.740792 1.02393
0.769446 1.01154
0.760419 1.02022
0.728913 1.00256
0.655235 0.981283
0.747293 0.963247
0.764877 0.987174
0.700819 1.03337
0.724803 1.02625
0.661428 1.05405
0.787825 1.00991
0.740985 1.02499
0.802206 0.996606
0.79226 1.01444
0.688912 1.04078
0.686391 1.03815
0.651864 1.04458
0.667119 1.03507
0.636102 1.04586
0.654995 1.04122
0.706751 1.02871
0.721248 1.01949
0.680464 1.04379
0.74079 1.03265
0.663968 1.04007
0.666984 1.03334
0.602269 1.0485
0.625616 1.04816
0.69768 1.01569
0.609198 1.00707
0.588596 1.01587
0.623094 1.02298
0.575359 1.03682
0.57923 1.03924
0.620362 1.02708
0.590973 1.03789
0.551138 1.04008
0.613934 1.03617
0.58437 1.04158
0.618975 1.05296
0.641927 1.05483
0.68502 1.05018
0.611549 1.04751
0.620806 1.02556
0.63723 1.02285
0.602977 1.0181
0.649586 0.996304
0.666803 0.990223
0.674976 0.983028
0.638636 0.984752
0.711823 0.97625
0.668853 1.01156
0.643326 1.02498
0.644829 1.02388
0.617809 1.02165
0.579517 1.00886
0.61746 1.00641
0.692903 1.0121
0.630518 1.03191
0.585633 1.03418
0.62413 1.02975
0.614658 1.0315
0.661524 1.02582
0.612317 1.02548
0.590096 1.03107
0.619731 1.02607
0.615944 1.03258
0.64542 1.02686
0.595895 1.02037
0.579484 1.01813
0.598547 1.00556
0.592137 0.990053
0.582045 0.989897
0.587285 0.986035
0.590246 0.991735
0.609264 0.982282
0.557881 0.989505
0.578576 0.976637
0.555328 0.974248
0.567405 0.972365
0.578588 0.958405
0.509697 0.966388
0.53909 0.960314
0.477152 0.964883
0.575997 0.953377
0.529772 0.955729
0.580888 0.957633
0.599922 0.944458
0.597878 0.951244
0.552251 0.946077
0.59631 0.947146
0.587058 0.953085
0.593244 0.949136
0.533035 0.95382
0.51858 0.947944
0.57481 0.935962
0.425832 0.961051
0.494418 0.964044
0.529521 0.992537
0.509825 0.993112
0.545407 0.999263
0.569412 1.02291
0.536118 1.03207
0.547127 1.04581
0.508704 1.04577
0.570644 1.04032
0.518884 1.0543
0.497235 1.04731
0.55011 1.01873
0.496634 1.01005
0.51794 0.992515
0.484714 0.973041
0.481321 0.975029
0.495633 0.982814
0.528849 0.979723
0.556344 0.977783
0.531443 1.00559
0.59695 0.980981
0.58581 0.974931
0.514884 1.00345
0.55387 1.00208
0.461858 1.01313
0.489085 1.01194
0.509853 1.01549
0.508722 1.0153
0.545246 1.01309
0.540949 1.01332
0.531331 0.998613
0.55535 0.989368
0.611723 0.987654
0.582189 1.00033
0.530596 0.992106
0.50984 0.966185
0.4801 0.940305
0.462069 0.944801
0.492414 0.947944
0.49271 0.943361
0.493528 0.952306
0.447565 0.955788
0.436184 0.965817
0.440274 0.97506
0.468928 0.978556
0.487305 0.97519
0.490181 0.973106
0.383363 0.999298
0.404002 0.985167
0.417317 0.989788
0.394545 0.976888
0.460993 0.949512
0.409875 0.958007
0.43893 0.933047
0.414325 0.927741
0.409224 0.932687
0.31245 0.955239
0.296937 0.980716
0.226951 0.996472
0.177884 0.999018
0.22436 1.01674
0.261736 1.0369
0.254924 1.0111
0.232138 0.989115
0.227747 1.01047
0.152137 1.00203
0.142291 0.957612
0.206566 0.9393
0.168382 0.898766
0.227122 0.894081
0.309968 0.911186
0.272487 0.922026
0.314873 0.932897
0.331643 0.920407
0.293238 0.928092
0.296872 0.934119
0.280248 0.918246
0.312696 0.900284
0.250542 0.90697
0.230607 0.89232
0.29344 0.898119
0.280328 0.888056
0.297901 0.880882
0.287689 0.872078
0.345077 0.876034
0.317549 0.877863
0.358488 0.867662
0.312077 0.8595
0.304118 0.859655
0.330754 0.865174
0.354037 0.871128
0.337252 0.881584
0.36677 0.898928
0.388998 0.913098
0.393349 0.934494
0.450542 0.932965
0.426645 0.910056
0.443562 0.918178
0.423608 0.949128
0.38033 0.971907
0.427251 0.97468
0.399661 0.968738
0.466703 0.949667
0.443098 0.950993
0.481851 0.945462
0.442263 0.952911
0.496286 0.93999
0.452923 0.940162
0.438253 0.945317
0.422845 0.961197
0.4421 0.973356
0.485567 0.983133
0.488204 1.00103
0.46462 1.00547
0.46411 1.00352
0.445127 1.0108
0.473257 0.984517
0.427689 0.96975
0.366814 0.986786
0.404988 0.975317
0.350441 0.978894
0.365049 1.00123
0.367448 0.981386
0.359327 0.955423
0.349305 0.946732
0.387855 0.926443
0.395036 0.915633
0.336661 0.909635
0.328113 0.916751
0.284732 0.925028
0.335404 0.936713
0.306262 0.940472
0.299717 0.933011
0.327019 0.931849
0.322384 0.925279
0.27037 0.934004
0.333905 0.914747
0.232741 0.925247
0.220366 0.959704
0.154544 0.97008
0.233884 0.96389
0.229427 0.970394
0.264471 0.980091
0.273743 1.00757
0.323076 1.03173
0.346654 1.02375
0.310463 1.00294
0.281411 1.00988
0.210982 1.00531
0.195201 0.978578
0.195179 0.958742
0.131417 0.938696
0.138864 0.937006
0.0919347 0.926691
0.11722 0.9334
0.0947616 0.937409
0.103998 0.946951
0.094754 0.941391
0.182763 0.95171
0.156343 0.931422
0.188356 0.931735
0.186615 0.935863
0.176857 0.93897
0.190086 0.95238
0.0774571 0.957017
0.141023 0.958964
0.145645 0.933965
0.119035 0.922483
0.136883 0.933066
0.257683 0.943021
0.171684 0.942693
0.138036 0.935848
0.214888 0.946547
0.140629 0.922533
0.0693295 0.903658
0.14663 0.923658
0.143744 0.912427
0.130239 0.913037
0.146239 0.91732
0.151385 0.909164
0.139606 0.899961
0.183555 0.871401
0.15561 0.878221
0.181048 0.88742
0.162693 0.894147
0.157417 0.912718
0.175852 0.922841
0.152139 0.940088
0.166789 0.942073
0.0953957 0.937714
0.109409 0.934589
0.0948138 0.91255
0.0670451 0.873143
0.0842538 0.868793
0.0524502 0.876483
0.0340947 0.871599
0.0213212 0.874561
0.032951 0.877825
0.0459109 0.860997
0.0991476 0.868974
0.125014 0.874385
0.0973066 0.888386
0.132403 0.913136
0.15026 0.920556
0.181759 0.954313
0.172839 1.00034
0.103814 1.01901
0.0640557 1.00808
0.130586 0.988351
0.103711 0.978046
0.115043 0.969203
0.0155598 0.932139
0.0848852 0.91397
0.0302145 0.885204
0.0510143 0.881508
0.0972602 0.891758
0.0968055 0.878495
0.0934959 0.88511
0.0591 0.884646
0.0423813 0.88496
0.0453046 0.893558
-0.0102793 0.878134
-0.0508068 0.872321
-0.00892411 0.881312
0.0408524 0.885659
0.0365808 0.887224
0.0292036 0.883643
0.0479331 0.885644
0.032077 0.866311
-0.00584938 0.857093
0.0315702 0.859209
0.0267643 0.857968
0.0281281 0.861091
0.0714676 0.862638
0.0829085 0.868316
0.103672 0.871742
0.116661 0.867007
0.0708816 0.87668
0.116569 0.895509
0.0950881 0.896198
0.0778954 0.880469
0.11282 0.891144
0.11658 0.92058
0.139685 0.956407
0.0638053 0.960316
0.0790998 0.955123
0.0619713 0.945575
0.0783822 0.969951
0.065542 0.968991
0.0454768 0.957343
0.0246761 0.951646
0.00202506 0.963925
0.0447351 0.973566
-0.00328375 0.985861
-0.0604039 0.9745
-0.0733821 0.960416
-0.076253 0.951983
-0.0395802 0.95986
-0.0449574 0.961312
-0.0901616 0.963726
-0.107011 0.961266
-0.0972858 0.956783
-0.0369778 0.964683
-0.0764787 0.938489
-0.0779264 0.945078
-0.0929208 0.92483
-0.00404266 0.942318
-0.0370245 0.937425
-0.0545711 0.951293
-0.123449 0.935162
-0.124174 0.949471
-0.0895578 0.978224
-0.042781 1.0214
-0.11126 0.99186
-0.0731437 1.01992
-0.145867 1.00389
-0.161373 1.0121
-0.108148 1.02771
-0.136242 1.00217
-0.513232 0.835168
-0.0608184 0.949718
-0.561586 0.723152
-0.498304 0.741585
-0.515077 0.721061
-0.493163 0.741718
-0.466823 0.756081
-0.415285 0.794637
-0.422807 0.785149
-0.446401 0.792699
-0.450756 0.825858
-0.438037 0.874247
-0.516755 0.849923
-0.451868 0.922026
-0.531383 0.838873
-0.513937 0.828813
-0.500318 0.823072
-0.460825 0.831685
-0.449055 0.81166
-0.433943 0.792653
-0.419955 0.774891
-0.370518 0.787122
-0.39672 0.770866
-0.465726 0.708591
-0.442068 0.757839
-0.48647 0.731105
-0.462121 0.786552
-0.476174 0.784492
-0.493675 0.798155
-0.51137 0.818053
-0.588636 0.780908
-0.558843 0.789424
-0.518214 0.811613
-0.505837 0.838928
-0.508425 0.846612
-0.513996 0.860689
-0.520007 0.85416
-0.518011 0.838334
-0.507367 0.851614
-0.529741 0.836482
-0.532452 0.834875
-0.575462 0.778874
-0.592341 0.739581
-0.517401 0.773998
-0.498618 0.764999
-0.482881 0.775435
-0.502596 0.760039
-0.496427 0.760615
-0.483748 0.775633
-0.536232 0.728632
-0.585191 0.745443
-0.561337 0.786998
-0.6207 0.76739
-0.647077 0.778657
-0.678176 0.73252
-0.581887 0.81445
-0.576315 0.789721
-0.588643 0.763597
-0.557271 0.797354
-0.61632 0.761413
-0.593237 0.78195
-0.605987 0.75505
-0.617932 0.750258
-0.645299 0.74199
-0.633015 0.766783
-0.682151 0.703151
-0.640103 0.727275
-0.602625 0.78257
-0.612385 0.802393
-0.626025 0.804714
-0.644307 0.805307
-0.592389 0.851576
-0.592306 0.860396
-0.619954 0.846473
-0.033473 1.00616
0.00857666 1.05215
-0.664266 0.868273
-0.00300239 1.002
0.0419463 0.977014
0.0867883 0.966842
0.113122 0.960104
0.0485884 0.920823
-0.625449 0.80166
0.0118975 0.922633
-0.562786 0.805793
-0.548702 0.813715
-0.0338561 0.896233
-0.0257362 0.899529
0.00643582 0.915933
0.0396499 0.921018
0.0875008 0.933966
0.0205769 0.932086
-0.00585005 0.925087
0.0738826 0.960911
0.0372041 0.966787
0.0664611 0.978008
0.051141 0.980183
-0.0536605 0.961556
-0.111362 0.953869
-0.0790648 0.961666
-0.159879 0.9275
-0.0720541 0.943341
-0.0796891 0.912541
-0.0844027 0.903863
-0.046276 0.935543
-0.0364567 0.952433
-0.0888902 0.950291
-0.0660813 0.974972
-0.17159 0.933645
-0.152492 0.957654
-0.0904225 0.975942
-0.0808244 0.96484
-0.0730879 0.92635
-0.0722102 0.91138
-0.0646509 0.912242
-0.103174 0.911388
-0.109541 0.936783
-0.149487 0.935878
-0.196227 0.91623
-0.108159 0.966585
-0.12325 0.96961
-0.149385 0.955059
-0.119985 0.96702
-0.156746 0.960941
-0.14772 0.964269
-0.147493 0.981473
-0.144125 0.991334
-0.1799 0.985564
-0.209962 0.993329
-0.173896 1.00286
-0.14795 1.00732
-0.200914 0.993638
-0.155865 1.00255
-0.174957 0.977372
-0.123793 0.9849
-0.071318 0.980043
-0.102361 0.963739
-0.135005 0.955406
-0.099984 0.957117
-0.100007 0.949796
-0.138094 0.932413
-0.195971 0.934412
-0.171673 0.940792
-0.123577 0.957761
-0.17133 0.951072
-0.124362 0.956299
-0.115572 0.930299
-0.127853 0.920734
-0.0987509 0.902544
-0.129759 0.892367
-0.159383 0.881282
-0.131408 0.896684
-0.175256 0.923736
-0.16378 0.956029
-0.167063 0.983401
-0.22689 0.966232
-0.157405 0.984246
-0.195321 0.955318
-0.182653 0.959486
-0.190857 0.95941
-0.197119 0.937637
-0.195099 0.924496
-0.201628 0.897941
-0.17169 0.875498
-0.184671 0.861763
-0.204809 0.858753
-0.208357 0.873243
-0.262015 0.859135
-0.23542 0.905807
-0.239683 0.917022
-0.267147 0.913906
-0.273127 0.926703
-0.295319 0.930544
-0.317296 0.922481
-0.347274 0.923782
-0.374611 0.94583
-0.277856 0.995894
-0.318957 0.966806
-0.317115 0.972156
-0.210073 1.01152
-0.261868 1.00174
-0.227465 1.03617
-0.28371 1.01637
-0.313065 0.991685
-0.32617 1.00023
-0.363382 1.00623
-0.411126 0.975859
-0.385928 0.987147
-0.38333 0.983612
-0.411784 0.980929
-0.419766 0.987545
-0.430378 0.974917
-0.386767 0.982689
-0.438458 0.951416
-0.415475 0.961248
-0.376292 0.964849
-0.352728 0.964573
-0.292273 0.995061
-0.329369 0.971847
-0.308483 0.979263
-0.314039 0.965421
-0.317926 0.940163
-0.321834 0.913323
-0.334786 0.900696
-0.395536 0.883618
-0.354181 0.916117
-0.378349 0.914996
-0.361884 0.936335
-0.438008 0.911701
-0.398711 0.945866
-0.417909 0.932644
-0.459944 0.907308
-0.396634 0.937462
-0.368639 0.96666
-0.421175 0.959413
-0.404965 0.975144
-0.397409 0.969446
-0.463826 0.924548
-0.445254 0.910775
-0.401067 0.91705
-0.404201 0.887869
-0.393989 0.866505
-0.396524 0.865602
-0.420338 0.84681
-0.345172 0.895861
-0.4125 0.869441
-0.387999 0.906639
-0.439176 0.913601
-0.480254 0.918625
-0.464187 0.922839
-0.456541 0.917327
-0.359011 0.965085
-0.473051 0.921683
-0.451481 0.983508
-0.462285 1.00203
-0.475766 0.997251
-0.50102 0.960922
-0.483533 0.959079
-0.541417 0.913342
-0.545143 0.898585
-0.48709 0.938562
-0.485728 0.936759
-0.469227 0.916031
-0.442641 0.919585
-0.493901 0.882136
-0.138901 0.939854
-0.492205 0.918351
-0.115308 0.9313
-0.139517 0.905341
-0.0882314 0.91563
-0.0647404 0.908229
-0.0564066 0.921264
-0.563774 0.844305
-0.107055 0.90356
-0.162112 0.892558
-0.199182 0.895015
-0.465151 0.93882
-0.151537 0.95856
-0.468608 0.967598
-0.510262 0.95295
-0.141982 0.953789
-0.165838 0.92564
-0.134506 0.939284
-0.157174 0.934416
-0.528783 0.909445
-0.474894 0.96228
-0.504024 0.940375
-0.538964 0.923521
-0.509593 0.932487
-0.137468 0.931945
-0.477908 0.944942
-0.469481 0.939606
-0.470835 0.943829
-0.12999 0.851599
-0.497661 0.918048
-0.120828 0.820859
-0.487548 0.88344
-0.502417 0.880282
-0.502663 0.911469
-0.544469 0.885688
-0.0937096 0.895144
-0.506795 0.895745
-0.52519 0.90301
-0.505082 0.912808
-0.510276 0.89174
-0.444434 0.921233
-0.501355 0.892977
-0.501597 0.904662
-0.505756 0.915954
-0.0848732 0.912867
-0.509187 0.906827
-0.515733 0.883449
-0.0724646 0.916106
-0.126002 0.889232
-0.0788449 0.909232
-0.476538 0.901198
-0.111653 0.892632
-0.151608 0.872192
-0.491584 0.913153
-0.468544 0.942022
-0.42738 0.962904
-0.471503 0.923634
-0.197551 0.840036
-0.263323 0.794593
-0.229917 0.809538
-0.400699 0.932993
-0.213874 0.837167
-0.158674 0.886687
-0.143703 0.913101
-0.154628 0.910216
-0.138209 0.937457
-0.147655 0.934181
-0.507072 0.967825
-0.159 0.922617
-0.103301 0.959228
-0.0482615 0.962473
-0.103959 0.946732
-0.541415 0.937752
-0.148319 0.912406
-0.108685 0.918491
-0.524431 0.917839
-0.0526037 0.94801
-0.089895 0.924177
-0.0916113 0.901283
-0.110453 0.870221
-0.448997 0.893941
-0.114761 0.856433
-0.548691 0.809995
-0.123964 0.844273
-0.495183 0.882202
-0.467887 0.914129
-0.465592 0.942556
-0.509356 0.943914
-0.496549 0.948779
-0.485798 0.94514
-0.503106 0.909335
-0.4748 0.869909
-0.455554 0.847946
-0.49408 0.816426
-0.460947 0.829183
-0.492978 0.798921
-0.480134 0.816416
-0.436412 0.849698
-0.450588 0.846528
-0.409873 0.896187
-0.433158 0.916076
-0.395277 0.950004
-0.415214 0.941906
-0.432084 0.933919
-0.44465 0.933859
-0.391579 0.955264
-0.398037 0.951523
-0.409442 0.924901
-0.402175 0.919428
-0.397765 0.933273
-0.402252 0.922259
-0.411317 0.903137
-0.455112 0.865613
-0.43505 0.87203
-0.445751 0.853711
-0.396003 0.872351
-0.39244 0.884064
-0.373914 0.893951
-0.363186 0.898301
-0.383587 0.886147
-0.378903 0.904741
-0.390339 0.928078
-0.375679 0.935525
-0.394182 0.911349
-0.408348 0.907114
-0.39461 0.939103
-0.363485 0.953492
-0.336401 0.969458
-0.313553 0.987009
-0.352069 0.960859
-0.403737 0.929285
-0.37001 0.945434
-0.34818 0.935491
-0.340332 0.923189
-0.313726 0.917128
-0.326154 0.905548
-0.259414 0.900344
-0.266715 0.87557
-0.289115 0.86522
-0.263698 0.87664
-0.278264 0.875404
-0.283578 0.880064
-0.323512 0.872082
-0.299746 0.917443
-0.277098 0.952853
-0.312513 0.918476
-0.297784 0.913572
-0.256792 0.925746
-0.314818 0.87798
-0.29546 0.909499
-0.243027 0.932146
-0.195763 0.912471
-0.2109 0.905904
-0.178789 0.918529
-0.241104 0.903035
-0.191018 0.943789
-0.226312 0.919693
-0.216892 0.921964
-0.251757 0.894761
-0.209227 0.906383
-0.239872 0.904247
-0.268894 0.89573
-0.322664 0.889062
-0.307762 0.89414
-0.234471 0.934449
-0.229193 0.935638
-0.167383 0.936167
-0.235903 0.936624
-0.262492 0.951671
-0.21588 0.968089
-0.194252 0.979914
-0.213487 0.975266
-0.169142 0.959847
-0.131683 0.948893
-0.148132 0.938844
-0.148005 0.952765
-0.187054 0.932403
-0.154776 0.938767
-0.145141 0.929983
-0.146381 0.908778
-0.167427 0.887671
-0.200684 0.882094
-0.238646 0.873333
-0.210904 0.878567
-0.208639 0.886988
-0.185763 0.899622
-0.196081 0.905087
-0.152805 0.923165
-0.207092 0.915918
-0.165233 0.933392
-0.129339 0.935778
-0.161452 0.93655
-0.154423 0.936587
-0.0982263 0.941686
-0.131983 0.958332
-0.119732 0.974438
-0.142058 0.966586
-0.166485 0.978383
-0.188336 0.958452
-0.216496 0.9323
-0.168768 0.970569
-0.261506 0.969055
-0.269115 0.977726
-0.259672 0.957607
-0.247502 0.929327
-0.18991 0.933748
-0.242836 0.882261
-0.195569 0.881386
-0.229529 0.864598
-0.227308 0.861136
-0.255351 0.860432
-0.23082 0.891062
-0.259688 0.887223
-0.284425 0.879981
-0.248168 0.886176
-0.209064 0.902674
-0.218146 0.906848
-0.231461 0.921116
-0.212725 0.917107
-0.232649 0.902488
-0.28388 0.899829
-0.259473 0.911862
-0.245869 0.900146
-0.255141 0.876692
-0.28129 0.861821
-0.227553 0.872817
-0.215609 0.884194
-0.232954 0.880708
-0.226793 0.884956
-0.25243 0.895631
-0.231293 0.925793
-0.223628 0.935035
-0.215533 0.950403
-0.259699 0.93711
-0.205343 0.958611
-0.286424 0.915931
-0.259108 0.924101
-0.243778 0.931449
-0.235589 0.910835
-0.223455 0.903321
-0.216497 0.917417
-0.29962 0.89076
-0.347737 0.874298
-0.291885 0.890301
-0.281395 0.883772
-0.258943 0.88611
-0.28952 0.876172
-0.281546 0.875581
-0.290065 0.884985
-0.326328 0.886967
-0.316954 0.902588
-0.344235 0.896277
-0.334148 0.914944
-0.267345 0.954808
-0.34438 0.945435
-0.36796 0.926257
-0.328183 0.922598
-0.330185 0.913404
-0.338394 0.899705
-0.326275 0.906768
-0.270442 0.924516
-0.281097 0.905176
-0.294839 0.878147
-0.280082 0.872696
-0.278677 0.870489
-0.2325 0.885178
-0.279477 0.861499
-0.256765 0.882184
-0.228062 0.894458
-0.244582 0.901606
-0.326696 0.876028
-0.302957 0.887976
-0.282519 0.918944
-0.311056 0.942768
-0.304296 0.937492
-0.327486 0.934632
-0.323513 0.958451
-0.304205 0.940675
-0.363012 0.914186
-0.404873 0.930146
-0.353746 0.976141
-0.400482 0.978127
-0.423558 0.979706
-0.41209 1.00942
-0.373921 1.04304
-0.407456 1.02654
-0.467213 0.999818
-0.462173 0.987574
-0.470866 0.972885
-0.456548 0.989549
-0.487007 0.96206
-0.501401 0.942945
-0.544393 0.924691
-0.55995 0.914572
-0.515756 0.925243
-0.484668 0.905516
-0.424421 0.905696
-0.43442 0.879736
-0.391625 0.912632
-0.40293 0.928092
-0.43201 0.913823
-0.458274 0.926184
-0.455698 0.94354
-0.469017 0.937956
-0.485388 0.925143
-0.470964 0.942762
-0.531527 0.903836
-0.539376 0.870857
-0.511826 0.871335
-0.482297 0.891864
-0.410992 0.914588
-0.436981 0.903968
-0.46693 0.885758
-0.449381 0.889641
-0.436333 0.911199
-0.455075 0.914674
-0.47939 0.9082
-0.481034 0.909852
-0.485915 0.892791
-0.499293 0.885838
-0.468052 0.87609
-0.44676 0.881164
-0.431674 0.899104
-0.457694 0.882433
-0.445184 0.890927
-0.441665 0.883919
-0.406545 0.904985
-0.467909 0.894326
-0.489819 0.91544
-0.481667 0.919775
-0.460764 0.92392
-0.486197 0.870345
-0.395774 0.894417
-0.4452 0.872648
-0.410539 0.873196
-0.415298 0.882343
-0.446643 0.891684
-0.433393 0.901069
-0.457057 0.878725
-0.444087 0.900212
-0.465148 0.903673
-0.501171 0.886759
-0.520888 0.891162
-0.461801 0.939776
-0.478762 0.926927
-0.49889 0.894664
-0.515167 0.891844
-0.523631 0.881914
-0.515762 0.870447
-0.448853 0.883646
-0.453772 0.885843
-0.482217 0.875525
-0.498373 0.8853
-0.509616 0.879575
-0.511465 0.885117
-0.522983 0.907375
-0.528678 0.898844
-0.4997 0.904112
-0.502653 0.887637
-0.451962 0.92688
-0.456622 0.937649
-0.501086 0.919721
-0.524553 0.915216
-0.495029 0.963478
-0.513894 0.951064
-0.548455 0.925262
-0.522288 0.938853
-0.512715 0.907796
-0.525275 0.867408
-0.530748 0.868745
-0.476064 0.905947
-0.550283 0.854059
-0.454271 0.926434
-0.518835 0.902867
-0.487485 0.917177
-0.488324 0.890979
-0.523374 0.868797
-0.466499 0.906677
-0.480734 0.89228
-0.523445 0.866471
-0.566675 0.839222
-0.483377 0.895587
-0.494245 0.888134
-0.505363 0.865308
-0.481025 0.887869
-0.496312 0.878422
-0.504535 0.879973
-0.462427 0.898914
-0.527213 0.848837
-0.555197 0.847905
-0.53329 0.884668
-0.521378 0.908296
-0.544767 0.893173
-0.540276 0.895288
-0.514829 0.905273
-0.49515 0.924974
-0.568876 0.890537
-0.555069 0.917187
-0.517475 0.973735
-0.490137 1.0062
-0.554715 0.970537
-0.509396 0.970431
-0.481538 0.97763
-0.431027 0.983615
-0.449837 0.979817
-0.449789 0.959621
-0.41319 0.961806
-0.46618 0.927311
-0.475206 0.920112
-0.516269 0.888896
-0.474273 0.902674
-0.466212 0.894199
-0.45498 0.89852
-0.448726 0.912884
-0.466539 0.928656
-0.479 0.944494
-0.519182 0.925428
-0.522301 0.91362
-0.519034 0.906846
-0.560798 0.904135
-0.550475 0.92508
-0.533998 0.92923
-0.521354 0.934574
-0.582924 0.926515
-0.587046 0.934814
-0.569607 0.937216
-0.550331 0.943381
-0.502394 0.968829
-0.540249 0.949832
-0.60223 0.876696
-0.55456 0.869975
-0.531398 0.864847
-0.503002 0.899111
-0.500604 0.895141
-0.492092 0.909902
-0.500346 0.924906
-0.487475 0.944206
-0.474715 0.963738
-0.535416 0.95024
-0.587695 0.953304
-0.588745 0.963423
-0.626067 0.915912
-0.552136 0.9448
-0.566535 0.935064
-0.528696 0.969308
-0.53224 0.960782
-0.559172 0.925095
-0.526725 0.942029
-0.555628 0.92148
-0.556768 0.9168
-0.476595 0.944203
-0.538329 0.899578
-0.62367 0.867609
-0.611252 0.913488
-0.571531 0.935614
-0.547153 0.947089
-0.526196 0.959956
-0.51521 0.985904
-0.58382 0.969687
-0.557187 1.00584
-0.544783 1.02674
-0.630143 0.976667
-0.618869 0.948055
-0.570625 0.950154
-0.650551 0.851934
-0.570391 0.919879
-0.534167 0.944163
-0.59129 0.887191
-0.540347 0.915477
-0.547798 0.902142
-0.535685 0.918386
-0.53241 0.94875
-0.592627 0.915205
-0.542752 0.936772
-0.566306 0.923168
-0.544315 0.93623
-0.552737 0.932954
-0.598921 0.916475
-0.542171 0.969988
-0.598247 0.944572
-0.617295 0.94375
-0.57342 1.00267
-0.59697 0.992637
-0.623852 0.996729
-0.649919 0.978322
-0.647872 0.960913
-0.650808 0.926882
-0.594324 0.952188
-0.594703 0.930287
-0.608864 0.896025
-0.575159 0.8908
-0.514454 0.911387
-0.532953 0.889624
-0.535667 0.896713
-0.564528 0.867766
-0.514875 0.906947
-0.56696 0.869728
-0.518384 0.919951
-0.585649 0.899759
-0.599739 0.899284
-0.57935 0.916411
-0.619895 0.88638
-0.587109 0.928548
-0.634198 0.890484
-0.578515 0.934692
-0.621763 0.932483
-0.625981 0.932938
-0.584246 0.951657
-0.655851 0.882075
-0.59396 0.934412
-0.584065 0.944815
-0.573581 0.955927
-0.600307 0.921063
-0.635116 0.874511
-0.672974 0.859469
-0.655672 0.874047
-0.685898 0.860891
-0.649511 0.88535
-0.671649 0.859637
-0.697547 0.830158
-0.66767 0.862039
-0.63833 0.884263
-0.657652 0.861909
-0.60264 0.903609
-0.60301 0.886353
-0.58738 0.910037
-0.624082 0.905913
-0.566384 0.96488
-0.645672 0.908233
-0.576059 0.951487
-0.617259 0.917578
-0.595278 0.929929
-0.573586 0.919631
-0.541022 0.920232
-0.525522 0.898663
-0.476713 0.958562
-0.49768 0.945428
-0.510082 0.919164
-0.507205 0.918412
-0.500539 0.929978
-0.460734 0.967837
-0.479939 0.936367
-0.462406 0.896267
-0.411064 0.906762
-0.47158 0.877893
-0.474519 0.835073
-0.502853 0.830612
-0.487494 0.860046
-0.510817 0.852833
-0.508273 0.866799
-0.485725 0.879539
-0.468931 0.868997
-0.535166 0.810432
-0.480701 0.872748
-0.476297 0.898121
-0.425801 0.946076
-0.428168 0.96926
-0.443508 0.966547
-0.493926 0.93081
-0.499719 0.928031
-0.503371 0.949791
-0.531973 0.95423
-0.547859 0.934513
-0.492876 0.984671
-0.539063 0.957976
-0.499826 0.979718
-0.430882 0.985616
-0.471833 0.916573
-0.444493 0.909919
-0.471806 0.892217
-0.476131 0.895843
-0.451476 0.916264
-0.493095 0.908515
-0.477944 0.923957
-0.479954 0.926368
-0.518938 0.909159
-0.497759 0.932249
-0.532111 0.900494
-0.473688 0.935204
-0.526436 0.91773
-0.498286 0.948672
-0.538711 0.918982
-0.50866 0.888803
-0.45808 0.887125
-0.519277 0.861199
-0.490136 0.90906
-0.487261 0.919757
-0.480166 0.930006
-0.480863 0.924256
-0.372961 0.956463
-0.422319 0.925214
-0.414729 0.92392
-0.433263 0.902337
-0.436179 0.907711
-0.430023 0.906102
-0.435886 0.9023
-0.470252 0.88309
-0.363598 0.935581
-0.372969 0.940077
-0.439189 0.917498
-0.380288 0.940703
-0.344162 0.953919
-0.360039 0.948101
-0.361234 0.980689
-0.38933 1.02879
-0.465545 1.02863
-0.490849 1.00734
-0.462911 1.0056
-0.464464 0.976872
-0.42018 0.988878
-0.448602 0.959071
-0.436797 0.935537
-0.379834 0.934108
-0.379361 0.919123
-0.366896 0.936669
-0.392794 0.929134
-0.405574 0.932017
-0.418609 0.926091
-0.407832 0.93335
-0.392284 0.93322
-0.402715 0.919898
-0.379157 0.940182
-0.315531 0.973725
-0.357595 0.964455
-0.335184 0.990848
-0.367405 0.974081
-0.333709 0.977625
-0.410295 0.919705
-0.395827 0.919744
-0.426156 0.907211
-0.414066 0.932314
-0.402576 0.939456
-0.341455 0.963425
-0.443507 0.918209
-0.431728 0.939712
-0.455901 0.940622
-0.449488 0.947175
-0.43954 0.962888
-0.456824 0.950433
-0.449293 0.934819
-0.435035 0.954297
-0.423068 0.971217
-0.476181 0.939748
-0.410031 0.963032
-0.40785 0.94014
-0.404358 0.931268
-0.362876 0.926246
-0.360592 0.930733
-0.389417 0.918078
-0.410904 0.887611
-0.413441 0.893031
-0.427722 0.896733
-0.408137 0.904513
-0.356213 0.960554
-0.432895 0.94242
-0.465698 0.948188
-0.413897 1.01425
-0.499781 1.00738
-0.504679 1.01092
-0.453617 1.02021
-0.462271 1.01148
-0.506318 0.990403
-0.499917 0.97865
-0.456601 0.9702
-0.472918 0.929758
-0.434436 0.926422
-0.43849 0.912034
-0.446648 0.887345
-0.412465 0.881854
-0.438038 0.84716
-0.428234 0.866867
-0.404201 0.876096
-0.437685 0.861809
-0.381236 0.895559
-0.389285 0.904285
-0.383906 0.912588
-0.34841 0.926203
-0.433939 0.894538
-0.372667 0.933162
-0.401739 0.935227
-0.415261 0.937971
-0.449867 0.925142
-0.478672 0.926584
-0.404021 0.966612
-0.425 0.924771
-0.338968 0.91422
-0.311584 0.90701
-0.336684 0.872506
-0.409829 0.848099
-0.445596 0.860483
-0.473005 0.870435
-0.438613 0.892596
-0.460276 0.881234
-0.457913 0.901228
-0.397599 0.967841
-0.476713 0.961948
-0.478584 0.958303
-0.500123 0.948074
-0.484277 0.949339
-0.524116 0.906282
-0.498398 0.896183
-0.462867 0.896682
-0.436595 0.90869
-0.442866 0.897989
-0.437931 0.887487
-0.480776 0.867992
-0.505841 0.850251
-0.48488 0.890358
-0.500376 0.879978
-0.438685 0.932674
-0.414358 0.942837
-0.446687 0.908672
-0.427187 0.932592
-0.426446 0.947853
-0.388271 0.978617
-0.391151 0.995698
-0.360631 1.00108
-0.395732 0.967287
-0.370454 0.971386
-0.342067 0.992011
-0.327798 0.990997
-0.350101 0.973653
-0.426868 0.921486
-0.43718 0.897312
-0.409362 0.883906
-0.396831 0.847542
-0.367726 0.867649
-0.351655 0.857622
-0.327737 0.878557
-0.359964 0.876562
-0.367481 0.873258
-0.392543 0.848806
-0.335352 0.89726
-0.377147 0.861066
-0.380079 0.877822
-0.35442 0.909508
-0.30734 0.939382
-0.352623 0.922564
-0.298171 0.920558
-0.318542 0.907258
-0.320481 0.88048
-0.261573 0.904486
-0.281388 0.893283
-0.280754 0.895532
-0.328549 0.868268
-0.363506 0.857603
-0.311852 0.871066
-0.343534 0.842576
-0.312073 0.863435
-0.287614 0.877977
-0.316134 0.878399
-0.324662 0.889443
-0.349329 0.886769
-0.303782 0.903774
-0.306864 0.918973
-0.321208 0.915708
-0.338221 0.916399
-0.331349 0.935248
-0.367786 0.923106
-0.350881 0.93242
-0.371511 0.89965
-0.275058 0.930474
-0.352429 0.882765
-0.340822 0.863264
-0.34515 0.848952
-0.339697 0.863574
-0.322333 0.867115
-0.368045 0.839786
-0.283707 0.860229
-0.310703 0.854641
-0.345058 0.833311
-0.361972 0.81552
-0.397988 0.808065
-0.359007 0.834285
-0.406636 0.840313
-0.42795 0.84069
-0.416798 0.85871
-0.399749 0.860761
-0.403524 0.880558
-0.448343 0.886093
-0.406847 0.924913
-0.453957 0.915772
-0.441131 0.912062
-0.464514 0.904607
-0.200392 0.829523
-0.184557 0.878411
-0.216777 0.869989
-0.182344 0.894256
-0.221572 0.872174
-0.223329 0.878148
-0.272904 0.836088
-0.286072 0.788451
-0.235605 0.778523
-0.203298 0.782569
-0.220003 0.76004
-0.171895 0.745736
-0.125258 0.758649
-0.19775 0.718833
-0.196424 0.7324
-0.226076 0.753139
-0.256634 0.741934
-0.216891 0.746462
-0.282238 0.694306
-0.222561 0.741303
-0.245205 0.718759
-0.261044 0.744517
-0.268213 0.768368
-0.31453 0.747772
-0.245591 0.782392
-0.275266 0.744729
-0.30127 0.722475
-0.212489 0.779829
-0.241981 0.770254
-0.193607 0.830771
-0.209958 0.843823
-0.224664 0.872717
-0.186591 0.890179
-0.192989 0.877105
-0.25265 0.844542
-0.24875 0.839577
-0.273269 0.821864
-0.251214 0.833847
-0.285482 0.781056
-0.245401 0.790046
-0.207662 0.801194
-0.214481 0.776244
-0.204363 0.781225
-0.193149 0.787389
-0.225147 0.770019
-0.248086 0.764338
-0.220962 0.780589
-0.200247 0.778046
-0.182007 0.812533
-0.193508 0.812088
-0.197879 0.804175
-0.169004 0.805792
-0.220332 0.802264
-0.198281 0.82391
-0.195603 0.824319
-0.225244 0.792373
-0.228725 0.800303
-0.220324 0.805941
-0.208956 0.810754
-0.16451 0.841343
-0.128798 0.874886
-0.224715 0.804902
-0.193132 0.799697
-0.223626 0.790004
-0.251139 0.780855
-0.197197 0.802907
-0.187268 0.812144
-0.193103 0.817541
-0.170006 0.863198
-0.121637 0.890306
-0.168404 0.872312
-0.162304 0.869087
-0.179549 0.847323
-0.197654 0.800042
-0.131678 0.819871
-0.128451 0.789548
-0.397691 0.840248
-0.163576 0.795709
-0.356731 0.85184
-0.348222 0.847028
-0.276391 0.883505
-0.295249 0.888192
-0.306513 0.896033
-0.188853 0.934203
-0.297324 0.898568
-0.318713 0.913395
-0.265745 0.954074
-0.234525 0.979549
-0.30889 0.984677
-0.2916 0.996069
-0.300259 0.989476
-0.296162 0.974141
-0.206077 0.98579
-0.275607 0.957072
-0.272107 0.948793
-0.196457 0.956276
-0.313983 0.900377
-0.244494 0.913855
-0.228715 0.906615
-0.180652 0.940881
-0.305071 0.901502
-0.226628 0.919163
-0.245879 0.889134
-0.159551 0.893691
-0.137154 0.88792
-0.171641 0.913488
-0.158976 0.946535
-0.21378 0.925554
-0.20856 0.918144
-0.211502 0.899849
-0.177213 0.937446
-0.213333 0.948332
-0.180916 0.94918
-0.153875 0.944254
-0.215294 0.921699
-0.1861 0.922872
-0.203798 0.897636
-0.243306 0.880778
-0.241468 0.868509
-0.212726 0.881156
-0.223367 0.873689
-0.238161 0.877941
-0.212953 0.890595
-0.225517 0.885972
-0.261753 0.875538
-0.205125 0.889443
-0.14564 0.901703
-0.232731 0.885204
-0.206415 0.888379
-0.219367 0.870964
-0.19962 0.870236
-0.213677 0.882529
-0.220212 0.888833
-0.260627 0.894533
-0.250228 0.924894
-0.230016 0.925351
-0.250119 0.917185
-0.239644 0.923576
-0.244509 0.914031
-0.256945 0.905353
-0.234833 0.904358
-0.2977 0.875011
-0.323243 0.862205
-0.304712 0.883709
-0.334521 0.884785
-0.35476 0.858711
-0.304388 0.876046
-0.291074 0.896241
-0.252069 0.907089
-0.286736 0.902578
-0.340567 0.912201
-0.367423 0.917926
-0.352444 0.937785
-0.357694 0.937986
-0.335065 0.941097
-0.357687 0.93667
-0.357329 0.971788
-0.320291 0.996354
-0.367531 0.965822
-0.33191 0.971475
-0.355673 0.952311
-0.443882 0.906625
-0.490377 0.887479
-0.412113 0.929923
-0.445826 0.906573
-0.460819 0.892287
-0.39672 0.936169
-0.442175 0.931432
-0.477621 0.917914
-0.42918 0.953458
-0.432859 0.955154
-0.414458 0.97709
-0.405155 1.004
-0.450875 0.996787
-0.39874 1.01166
-0.382609 0.999282
-0.372814 0.974288
-0.420659 0.92071
-0.326711 0.942221
-0.33344 0.938715
-0.29013 0.937535
-0.311357 0.922996
-0.300445 0.928323
-0.337851 0.925559
-0.389645 0.929785
-0.414944 0.922769
-0.357281 0.95301
-0.356886 0.940068
-0.394705 0.909108
-0.38102 0.905519
-0.37605 0.892195
-0.374668 0.892858
-0.369724 0.88252
-0.403662 0.880305
-0.365455 0.920303
-0.385857 0.935289
-0.374519 0.933048
-0.350291 0.937587
-0.383584 0.917169
-0.389658 0.898111
-0.31775 0.925276
-0.296558 0.93448
-0.296553 0.945328
-0.310506 0.940588
-0.325974 0.923356
-0.298911 0.92132
-0.304932 0.914387
-0.356806 0.901771
-0.355077 0.920047
-0.368318 0.902871
-0.418349 0.881586
-0.42323 0.870051
-0.401095 0.866346
-0.1469 0.753203
-0.199806 0.709383
-0.161224 0.712197
-0.134106 0.733698
-0.185212 0.698727
-0.18895 0.683156
-0.206538 0.68711
-0.159595 0.752136
-0.186543 0.751611
-0.172437 0.781411
-0.200811 0.7709
-0.16841 0.81263
-0.175829 0.81143
-0.178458 0.83403
-0.145803 0.844553
-0.144741 0.850614
-0.171307 0.814758
-0.236542 0.726331
-0.224777 0.721902
-0.138328 0.764232
-0.116477 0.783089
-0.199561 0.73953
-0.152289 0.759714
-0.172431 0.72183
-0.118216 0.760289
-0.124267 0.748066
-0.0664154 0.804754
-0.0881678 0.813605
-0.107087 0.797835
-0.0621701 0.853351
-0.1636 0.786751
-0.123626 0.819603
-0.137255 0.812289
-0.129837 0.812795
-0.129897 0.781764
-0.0603378 0.820483
-0.0638829 0.820432
-0.0664565 0.808786
-0.105725 0.769054
-0.132953 0.730508
-0.179441 0.671053
-0.140232 0.699851
-0.110927 0.722583
-0.148577 0.721091
-0.124483 0.74985
-0.155869 0.734769
-0.0817397 0.796363
-0.124849 0.760608
-0.169523 0.698651
-0.135035 0.680062
-0.136721 0.668867
-0.103989 0.662278
-0.0930699 0.650681
-0.107998 0.681472
-0.0864617 0.705929
-0.0825581 0.713201
-0.113588 0.710169
-0.0903538 0.747855
-0.125682 0.739927
-0.0957558 0.804157
-0.0913145 0.824345
-0.120848 0.802033
-0.085326 0.818452
-0.0939116 0.81307
-0.0575626 0.832357
-0.0728107 0.82376
-0.046176 0.815876
-0.038968 0.80788
-0.0445523 0.786728
-0.0498136 0.752721
-0.0433332 0.733734
-0.0108277 0.764026
-0.0984559 0.732941
-0.0559712 0.758353
-0.0687595 0.777064
-0.00856437 0.815085
-0.00657694 0.844319
-0.00777997 0.8448
0.00213875 0.845071
-0.0277952 0.818255
-0.00343141 0.837724
-0.0416029 0.829953
-0.0378589 0.836105
-0.0525087 0.834354
-0.00845571 0.868702
-0.0692191 0.853667
-0.0460075 0.874785
-0.0338061 0.886701
-0.0533456 0.880202
-0.0452809 0.887489
-0.0105338 0.901603
-0.023952 0.887567
-0.024975 0.847594
-0.0248589 0.844696
-0.0260675 0.859529
0.00840372 0.892929
-0.0564322 0.892138
-0.0554062 0.911426
-0.100317 0.880129
-0.116339 0.895244
-0.113568 0.922656
-0.116808 0.920367
-0.0848549 0.907807
-0.0682735 0.899557
-0.0108534 0.921005
0.0246185 0.913489
0.038245 0.931435
-0.0619024 0.922459
-0.0600019 0.933418
-0.089272 0.904637
-0.150119 0.845518
-0.0898216 0.832155
-0.0169356 0.837085
-0.0378292 0.795068
0.00844277 0.797996
-0.0544047 0.783394
-0.0397252 0.832502
-0.101959 0.814574
-0.0440248 0.849676
-0.0961529 0.820477
-0.48696 0.885415
-0.503983 0.894171
-0.537589 0.875204
-0.449781 0.928035
-0.478451 0.932857
-0.447731 0.957829
-0.479883 0.964364
-0.479587 0.986838
-0.494006 0.979501
-0.55722 0.976081
-0.556537 0.975445
-0.548466 0.946625
-0.460207 0.960199
-0.454982 0.95429
-0.472109 0.934747
-0.445775 0.939543
-0.48399 0.913753
-0.538811 0.860767
-0.553352 0.866872
-0.551507 0.861987
-0.552882 0.869854
-0.533968 0.900149
-0.466077 0.934458
-0.445126 0.925582
-0.424866 0.940359
-0.44137 0.929725
-0.482878 0.897169
-0.517557 0.875991
-0.457144 0.912431
-0.519685 0.872381
-0.511143 0.873826
-0.477402 0.906213
-0.486661 0.895465
-0.50197 0.892234
-0.477992 0.908784
-0.509914 0.898554
-0.467381 0.923384
-0.464887 0.925755
-0.407615 0.950336
-0.371227 0.955941
-0.386554 0.933647
-0.394234 0.912597
-0.400516 0.927792
-0.42172 0.921788
-0.433012 0.917877
-0.389913 0.950793
-0.448548 0.93971
-0.515898 0.927309
-0.570487 0.912042
-0.551979 0.933228
-0.557269 0.936049
-0.571805 0.920562
-0.574752 0.922585
-0.587714 0.917865
-0.574337 0.9034
-0.573315 0.891019
-0.518106 0.930816
-0.559351 0.904022
-0.505562 0.930534
-0.509784 0.920939
-0.523016 0.920508
-0.538526 0.922057
-0.514324 0.942604
-0.510315 0.933599
-0.541555 0.91104
-0.546378 0.910762
-0.440811 0.956575
-0.440107 0.949381
-0.50844 0.91552
-0.496399 0.907816
-0.519073 0.90051
-0.536432 0.895695
-0.532834 0.879105
-0.511641 0.88556
-0.525396 0.861378
-0.448117 0.894129
-0.465753 0.907729
-0.501982 0.910039
-0.466298 0.948405
-0.468742 0.962319
-0.475165 0.964359
-0.489265 0.962111
-0.52316 0.979784
-0.513475 1.00725
-0.501118 1.03351
-0.564939 1.00058
-0.627516 0.951608
-0.578936 0.959137
-0.640066 0.892334
-0.639027 0.876983
-0.578608 0.914352
-0.619503 0.866691
-0.559316 0.882423
-0.549862 0.873792
-0.538989 0.891
-0.546643 0.887787
-0.559063 0.874885
-0.469526 0.936443
-0.483589 0.924159
-0.4638 0.937219
-0.490534 0.920224
-0.550067 0.889652
-0.547295 0.910846
-0.572963 0.901252
-0.576608 0.908174
-0.546639 0.927263
-0.499739 0.951649
-0.504586 0.954646
-0.503108 0.950942
-0.511888 0.94572
-0.530614 0.916346
-0.53401 0.915575
-0.571649 0.897978
-0.570749 0.916764
-0.587624 0.920241
-0.570711 0.940383
-0.584596 0.934081
-0.6213 0.925587
-0.636552 0.943115
-0.60482 0.985515
-0.643126 0.963183
-0.638392 0.979303
-0.617322 0.995779
-0.603184 0.9699
-0.543363 0.970626
-0.502588 0.966577
-0.48796 0.949721
-0.476474 0.943865
-0.520397 0.913832
-0.603691 0.859848
-0.498614 0.937174
-0.536875 0.925375
-0.518557 0.935287
-0.470809 0.954722
-0.418364 0.967734
-0.424664 0.965421
-0.437017 0.968472
-0.462844 0.957179
-0.477171 0.964132
-0.537138 0.945838
-0.506616 1.00718
-0.550089 0.973356
-0.512993 0.968484
-0.520866 0.953538
-0.511007 0.954157
-0.469302 0.9834
-0.515558 0.939678
-0.463746 0.937696
-0.453348 0.929257
-0.420061 0.964576
-0.381978 0.989118
-0.387969 0.966783
-0.348978 0.946744
-0.321485 0.943609
-0.240228 0.966095
-0.344788 0.948286
-0.334182 0.947988
-0.378844 0.928954
-0.351489 0.93519
-0.321743 0.919811
-0.310022 0.906523
-0.257119 0.911593
-0.247357 0.89862
