# Supplementary material for: Stochastic bond dynamics facilitates alignment of malaria parasite at erythrocyte membrane upon invasion
Source: eLife. 2020 May 18;9:e56500. doi: 10.7554/eLife.56500 (PMC7269671; doi:10.7554/eLife.56500)
Supplement: Figure 2—source data 1. [file elife-56500-fig2-data1.zip › PARA_POSITIONS/pos8.dat]

4.0056 0.890765
4.0283 0.827691
4.01757 0.830849
4.03471 0.824304
4.02387 0.812234
4.0534 0.691596
4.00515 0.907373
4.03562 0.874379
4.10133 0.687739
4.08245 0.676206
4.05645 0.824405
4.07876 0.801165
4.0984 0.789505
4.1249 0.768184
4.10918 0.762116
4.08362 0.810382
4.03395 0.766674
4.02078 0.863233
3.99727 0.90307
3.98272 1.01634
4.01321 0.9922
4.01547 0.969149
4.07449 0.910723
4.04012 1.03019
3.93817 1.16944
3.99502 0.922897
3.90985 1.09146
3.97417 0.803987
3.94026 0.836266
3.93459 0.823637
3.89692 0.896913
3.91707 0.825691
3.89718 0.960638
3.89603 1.0424
3.91852 0.990047
3.91597 0.963713
3.86885 1.03854
3.86207 0.99948
3.87547 0.892256
3.80315 1.08181
3.80846 1.00035
3.79556 0.998434
3.77232 1.02702
3.80504 1.00988
3.80493 1.08866
3.85839 1.00003
3.79345 1.21838
3.87611 1.03291
3.78711 1.22429
3.81698 1.14052
3.80514 1.06974
3.8182 0.994557
3.77565 1.12601
3.83741 0.925661
3.85821 0.857359
3.81644 1.01318
3.89819 0.789536
3.86917 0.885037
3.8423 0.955456
3.81812 1.01948
3.83249 0.965372
3.81307 0.939813
3.77825 0.990901
3.75234 1.02512
3.72869 1.05747
3.72016 1.0868
3.77417 1.00063
3.79062 0.979585
3.81381 0.866321
3.72346 1.05901
3.74202 0.978827
3.68584 0.996577
3.72903 0.785312
3.68899 0.821312
3.71395 0.72496
3.68075 0.841923
3.70922 0.747362
3.6767 0.836631
3.61781 0.896373
3.65734 0.680623
3.5877 0.801742
3.54204 0.728791
3.53223 0.765169
3.57228 0.666137
3.5642 0.792337
3.62712 0.731841
3.5883 0.949709
3.66855 0.772335
3.64184 0.889664
3.5758 1.0241
3.60814 0.952317
3.59782 0.957621
3.60301 0.914288
3.61772 0.876701
3.61199 0.940961
3.59794 0.98641
3.60765 1.00019
3.6696 0.902383
3.71664 0.942413
3.75022 0.971961
3.81265 0.809791
3.78885 0.808015
3.76795 0.832703
3.71271 0.927087
3.68665 0.848413
3.65979 0.856885
3.6421 0.713205
3.50915 0.976871
3.49903 0.98393
3.47532 1.1321
3.55076 1.05513
3.65531 0.951609
3.68049 0.984663
3.64727 1.07765
3.63955 1.06961
3.6342 1.03114
3.59568 1.11951
3.61468 1.09886
3.65579 1.00295
3.63226 1.0772
3.68041 0.961167
3.66742 1.0144
3.63592 1.09047
3.60811 1.12504
3.57836 1.19215
3.59975 1.09497
3.61239 1.12352
3.5838 1.18297
3.5719 1.20244
3.57464 1.14689
3.64501 0.898548
3.61708 0.90338
3.59256 0.946315
3.54307 1.13008
3.55655 1.14608
3.55934 1.23996
3.53779 1.37176
3.64546 1.22904
3.68406 1.25182
3.69935 1.28925
3.67246 1.3939
3.74816 1.29588
3.79104 1.21529
3.76351 1.22161
3.69684 1.29398
3.66343 1.27214
3.70029 1.09014
3.57114 1.39015
3.60926 1.33621
3.64447 1.21828
3.59078 1.28724
3.62102 1.16311
3.58092 1.15547
3.52674 1.21653
3.55178 1.09285
3.5284 1.16341
3.57503 1.10197
3.55449 1.21365
3.60333 1.12217
3.59165 1.21362
3.53319 1.34387
3.61289 1.10268
3.48408 1.38243
3.53793 1.18509
3.57257 1.02211
3.52121 1.15196
3.51026 1.20814
3.57667 1.14702
3.62688 1.09029
3.63445 1.0543
3.60583 1.13886
3.66492 1.06345
3.67914 1.0526
3.60842 1.19384
3.58732 1.17974
3.52137 1.27904
3.6089 1.06922
3.50994 1.3124
3.5751 1.12677
3.53527 1.22152
3.52467 1.30661
3.57767 1.24381
3.59921 1.26504
3.54845 1.40661
3.56776 1.35021
3.65279 1.15178
3.62216 1.21671
3.55773 1.36215
3.64586 1.16005
3.62165 1.23111
3.67255 1.1297
3.71136 1.12345
3.72986 1.07817
3.69585 1.14304
3.71891 1.11015
3.72893 1.09828
3.74118 1.15509
3.69591 1.27721
3.63818 1.35891
3.62667 1.30584
3.70059 1.10802
3.67416 1.13163
3.67485 1.12861
3.75649 1.01753
3.8654 0.922533
3.86528 1.13001
3.85401 1.24759
3.96002 1.07242
3.94038 1.19717
3.93654 1.2406
3.90747 1.28799
3.80943 1.44988
3.81578 1.42257
3.79108 1.42979
3.77167 1.44305
3.82497 1.3182
3.87695 1.16092
3.79658 1.31191
3.8509 1.09039
3.84731 1.11203
3.84641 1.15253
3.9266 0.992682
3.95183 0.956454
3.866 1.29507
3.83388 1.3252
3.88243 1.12985
3.87652 1.08593
3.85255 1.06132
3.83448 1.05421
3.79473 1.09512
3.81357 1.06552
3.83555 1.02743
3.85758 0.922451
3.83997 0.94789
3.74183 1.14243
3.77268 1.00739
3.77197 0.920701
3.74123 0.985432
3.7501 0.965227
3.80006 0.84878
3.75183 0.998206
3.78264 0.901174
3.78271 0.899013
3.70915 1.07322
3.79856 0.889779
3.76889 1.00968
3.76671 0.972391
3.8323 0.838446
3.75762 0.994099
3.75762 0.971292
3.78882 0.873992
3.75173 1.02193
3.81212 0.888817
3.79333 1.04778
3.80477 1.11668
3.87128 0.976044
3.89355 0.949546
3.85977 1.01379
3.82021 1.09096
3.84886 1.06278
3.89133 0.995805
3.93478 0.982326
3.90413 1.07858
3.93195 0.958693
3.90517 0.994634
3.90057 1.00051
3.87631 1.00601
3.85387 1.00163
3.80438 1.12489
3.78955 1.17531
3.83052 1.07759
3.90933 0.954608
3.95152 0.957397
3.93443 1.08818
3.97709 1.05354
4.00042 0.950095
3.98724 0.947599
3.98854 0.810609
4.01701 0.505988
3.89279 0.83508
3.93759 0.690229
3.97258 0.732074
3.99436 0.769041
3.98026 0.914891
3.94833 0.98933
3.90446 1.04696
3.8685 1.09396
3.79078 1.09391
3.78739 0.958404
3.73283 0.992909
3.71006 0.905346
3.61162 1.045
3.67569 0.883644
3.64711 0.971376
3.72647 0.797877
3.7437 0.887623
3.73443 0.989001
3.7739 0.94613
3.79896 0.945618
3.80942 0.876324
3.74682 1.02986
3.8157 0.839919
3.82941 0.855453
3.89088 0.747941
3.90283 0.793554
3.93463 0.785392
3.94534 0.681665
3.94864 0.744676
3.93215 0.872052
3.94154 0.938544
3.98779 0.899483
4.00947 0.992223
4.02123 1.04508
4.07681 0.908021
4.02589 1.02695
3.9854 0.936317
3.926 0.985962
3.97036 0.815268
3.90811 1.02198
3.93315 1.00667
3.96154 1.02508
3.97891 1.02518
4.02748 0.9557
4.0178 1.01443
3.96312 1.06819
3.9391 0.990309
3.86924 1.07255
3.85778 1.03709
3.83632 1.00852
3.82177 1.04056
3.78168 1.12324
3.84185 0.974476
3.86895 0.946168
3.82305 1.07215
3.86286 1.07124
3.89809 1.10136
3.92503 1.06495
3.86759 1.1945
3.83889 1.18065
3.87154 1.02231
3.84219 1.02052
3.76645 1.13618
3.76521 1.0665
3.67243 1.20013
3.77072 0.854353
3.72906 0.973646
3.71869 0.953187
3.76587 0.86898
3.71818 1.02777
3.7135 0.991356
3.74223 0.972288
3.74966 1.08981
3.71276 1.19189
3.76501 1.02749
3.68234 1.14093
3.62195 1.13454
3.5821 1.08805
3.58018 1.11962
3.60464 1.0119
3.61872 1.03269
3.66389 0.959721
3.61372 1.09843
3.60746 1.12198
3.65631 0.977327
3.64457 0.949913
3.59673 1.02824
3.53164 1.14348
3.57257 0.985403
3.64025 0.840734
3.62168 0.941962
3.5847 1.1797
3.64102 1.1563
3.70361 1.09266
3.59079 1.3637
3.64686 1.18056
3.59983 1.23955
3.57499 1.27889
3.54538 1.35193
3.53449 1.38929
3.58341 1.34991
3.70381 1.12333
3.71289 1.20623
3.70059 1.30485
3.77162 1.2257
3.72782 1.37912
3.73505 1.36349
3.65698 1.45655
3.71183 1.26741
3.60287 1.39804
3.53853 1.48148
3.64851 1.23171
3.55383 1.41084
3.59158 1.30647
3.58427 1.18133
3.47289 1.33502
3.49865 1.15494
3.45158 1.10935
3.40802 1.09225
3.3373 1.19915
3.37308 1.04968
3.3248 1.11172
3.2772 1.15309
3.33702 0.977088
3.23139 1.21037
3.28095 1.06891
3.31351 1.01545
3.29225 1.10335
3.31842 0.975275
3.35411 0.834102
3.29027 0.978686
3.33166 0.959516
3.31927 1.08775
3.40794 0.93191
3.35728 1.12777
3.38136 1.08955
3.43289 0.933139
3.33721 1.11665
3.37026 0.965452
3.30382 1.10445
3.27173 1.09774
3.34003 0.900875
3.30189 1.00087
3.29534 1.04228
3.32379 1.07325
3.36287 1.13471
3.40471 1.16901
3.49015 1.17778
3.51689 1.33202
3.5135 1.42813
3.57257 1.34832
3.49541 1.50353
3.40827 1.66516
3.50486 1.42568
3.49843 1.40695
3.48093 1.39727
3.4787 1.3332
3.48273 1.31855
3.53367 1.26114
3.57258 1.22863
3.52178 1.41071
3.65674 1.22478
3.58439 1.45491
3.64893 1.37667
3.68822 1.27388
3.62034 1.40682
3.62272 1.36018
3.63704 1.31302
3.68171 1.18775
3.65987 1.25911
3.61502 1.40862
3.59165 1.45881
3.5238 1.6083
3.56815 1.56042
3.64512 1.42649
3.63449 1.42963
3.58815 1.46125
3.57652 1.41982
3.6523 1.30916
3.67097 1.30049
3.67813 1.32072
3.67823 1.36151
3.68172 1.35362
3.66631 1.39406
3.70839 1.28068
3.61402 1.40842
3.59949 1.34053
3.55241 1.34395
3.49445 1.41939
3.57363 1.25344
3.5662 1.31563
3.57673 1.34883
3.63654 1.26106
3.55382 1.46675
3.59222 1.39788
3.48649 1.66313
3.61212 1.53893
3.6041 1.65299
3.77529 1.39816
3.74411 1.55295
3.81047 1.41613
3.73449 1.52323
3.77139 1.40645
3.751 1.35872
3.75537 1.30282
3.77593 1.30712
3.81639 1.24108
3.80106 1.34234
3.84318 1.32415
3.84337 1.36561
3.91716 1.18416
3.85438 1.39038
3.87007 1.31646
3.83646 1.31759
3.86852 1.17526
3.83805 1.20052
3.84873 1.12791
3.80132 1.20839
3.76102 1.29056
3.8242 1.12526
3.86638 1.05918
3.84022 1.15452
3.82567 1.1344
3.81427 1.0876
3.73223 1.15827
3.7026 1.0791
3.5869 1.28449
3.56524 1.21715
3.58256 1.09594
3.57855 1.10557
3.5779 1.13813
3.56932 1.19419
3.5792 1.17779
3.63487 1.02797
3.58299 1.17439
3.52587 1.35055
3.58946 1.24677
3.51936 1.41794
3.59129 1.19112
3.54196 1.24252
3.46421 1.37325
3.46449 1.32332
3.52066 1.18369
3.5102 1.23499
3.53 1.13551
3.48614 1.14578
3.44036 1.20625
3.35769 1.40095
3.4122 1.2967
3.45386 1.19382
3.44767 1.21921
3.41178 1.33557
3.45897 1.31102
3.43099 1.41162
3.4514 1.33816
3.46492 1.23631
3.48941 1.07611
3.39097 1.2038
3.39553 1.11801
3.39388 1.04962
3.40894 0.998975
3.36642 1.09893
3.42164 1.01341
3.40341 1.127
3.4569 1.00787
3.42965 1.08968
3.44622 1.04479
3.46028 1.04737
3.44556 1.08389
3.45977 1.11282
3.46074 1.15019
3.46773 1.1812
3.46649 1.22895
3.5149 1.20793
3.56359 1.20161
3.58877 1.22799
3.65886 1.07985
3.65799 1.07021
3.61029 1.11513
3.58794 1.06662
3.5186 1.12986
3.54429 0.966838
3.48744 1.09644
3.47795 1.14121
3.44656 1.23308
3.4792 1.19575
3.44058 1.37426
3.47592 1.37684
3.58798 1.19121
3.56266 1.26691
3.53984 1.32876
3.59225 1.23228
3.62826 1.15302
3.61412 1.23224
3.58613 1.27395
3.57921 1.28334
3.57817 1.30101
3.55992 1.39131
3.62254 1.30911
3.72317 1.20555
3.67431 1.45206
3.73833 1.35336
3.76046 1.26976
3.68523 1.33856
3.64459 1.31174
3.54764 1.45427
3.56483 1.37177
3.66898 1.07
3.61859 1.17265
3.57993 1.2255
3.52783 1.27957
3.46715 1.3047
3.47909 1.17805
3.46955 1.15669
3.37422 1.35365
3.48724 1.08193
3.47071 1.12436
3.46394 1.13933
3.50124 1.11423
3.45006 1.27921
3.49348 1.16974
3.46527 1.24274
3.41179 1.3859
3.49996 1.20402
3.45 1.37501
3.44975 1.43533
3.58314 1.22086
3.54083 1.38264
3.40826 1.64478
3.47539 1.45084
3.39709 1.54096
3.4237 1.45823
3.4994 1.2569
3.41202 1.34015
3.39087 1.34992
3.38135 1.35793
3.32529 1.42223
3.35374 1.34974
3.35125 1.3157
3.34541 1.38649
3.37985 1.37123
3.40821 1.36374
3.46358 1.30331
3.44164 1.39317
3.44156 1.45676
3.50088 1.39639
3.4448 1.54308
3.4876 1.52881
3.56457 1.40068
3.5917 1.41089
3.46986 1.6661
3.54604 1.51034
3.52144 1.48518
3.48357 1.50208
3.48387 1.46693
3.50581 1.41247
3.50769 1.42758
3.47185 1.47314
3.49074 1.45485
3.59798 1.32394
3.5057 1.56972
3.58936 1.46731
3.5483 1.59512
3.60872 1.52996
3.59202 1.56338
3.65644 1.42809
3.65639 1.36494
3.60484 1.39947
3.5505 1.40922
3.46885 1.45869
3.47178 1.45142
3.52043 1.39414
3.55293 1.37883
3.67951 1.13582
3.68694 1.13963
3.58843 1.31868
3.55202 1.26535
3.55721 1.17439
3.48341 1.33647
3.52302 1.26747
3.50981 1.34348
3.57318 1.2612
3.59246 1.25763
3.64 1.15748
3.63052 1.21674
3.62712 1.22038
3.63697 1.22245
3.6188 1.29227
3.63476 1.30598
3.60894 1.39542
3.58658 1.3973
3.54355 1.4343
3.51793 1.41153
3.51053 1.41474
3.50658 1.41676
3.54009 1.30024
3.41916 1.54876
3.50994 1.32725
3.44163 1.40171
3.38822 1.44755
3.31522 1.54465
3.3143 1.4822
3.43493 1.14943
3.27518 1.44526
3.31515 1.36539
3.33639 1.3467
3.39035 1.35242
3.40626 1.40694
3.48911 1.32005
3.53793 1.31817
3.51472 1.43963
3.59037 1.27412
3.57192 1.30069
3.57519 1.32899
3.47269 1.5447
3.53332 1.41565
3.58439 1.31258
3.50708 1.45315
3.5073 1.40427
3.47894 1.46939
3.55939 1.32236
3.52615 1.38931
3.61349 1.22528
3.66304 1.16891
3.58714 1.38971
3.53288 1.45712
3.57202 1.32697
3.46567 1.52373
3.50899 1.44478
3.57462 1.33778
3.50035 1.50296
3.54119 1.44637
3.58178 1.3403
3.55648 1.33151
3.49956 1.39056
3.49713 1.31925
3.41369 1.44756
3.42668 1.46923
3.47814 1.45144
3.42444 1.59081
3.48361 1.49596
3.50208 1.51806
3.59098 1.29187
3.55379 1.36417
3.60213 1.27539
3.5611 1.35863
3.61266 1.20597
3.56168 1.20612
3.46948 1.26869
3.42445 1.28805
3.50947 1.13259
3.35779 1.40385
3.32629 1.41609
3.37836 1.2697
3.38914 1.22868
3.39545 1.19797
3.32839 1.32644
3.37921 1.21067
3.37806 1.20412
3.41761 1.13718
3.40839 1.1792
3.42871 1.15676
3.41546 1.19505
3.40153 1.283
3.43784 1.24467
3.45953 1.19616
3.37246 1.36539
3.39917 1.28541
3.43241 1.18139
3.46543 1.13957
3.46272 1.1989
3.47839 1.18663
3.54752 1.07374
3.44803 1.37746
3.47365 1.35202
3.48484 1.34651
3.54379 1.23562
3.50499 1.31424
3.47504 1.3412
3.51159 1.14406
3.47299 1.18528
3.40369 1.25111
3.41525 1.18301
3.47396 1.03554
3.42635 1.18609
3.46642 1.13555
3.45935 1.16509
3.5222 1.0723
3.4661 1.2064
3.47921 1.22072
3.59104 0.971275
3.59358 1.03971
3.58189 1.09116
3.63341 1.06187
3.67505 0.974315
3.6434 1.02069
3.60359 1.12718
3.56727 1.12408
3.55669 1.08488
3.51158 1.1297
3.46502 1.21391
3.5451 1.02838
3.45587 1.26375
3.4955 1.17622
3.43855 1.27374
3.42655 1.28964
3.42634 1.23268
3.45582 1.17585
3.46726 1.20898
3.50523 1.18613
3.46559 1.31977
3.57371 1.11416
3.55037 1.27925
3.6219 1.12157
3.60003 1.13605
3.5917 1.15516
3.58422 1.15345
3.5084 1.28489
3.59562 1.1235
3.51349 1.30883
3.56051 1.23183
3.54162 1.26621
3.55497 1.22805
3.59358 1.14615
3.61865 1.03967
3.57564 1.1415
3.56852 1.11367
3.53694 1.1537
3.55016 1.12704
3.51347 1.25948
3.60921 1.12543
3.5861 1.15605
3.6236 1.11212
3.55781 1.25808
3.61761 1.04419
3.62189 0.963826
3.564 1.04561
3.58638 0.945478
3.51025 1.09885
3.4696 1.09318
3.49993 0.929197
3.47006 0.963677
3.49765 0.869904
3.4025 1.08297
3.43558 0.956899
3.45826 0.801944
3.41424 0.983282
3.46682 0.911891
3.51334 0.902189
3.49657 0.997164
3.48893 1.10924
3.50814 1.10185
3.52639 1.15203
3.53799 1.1168
3.59322 0.959614
3.52189 1.13171
3.55143 1.05536
3.54626 1.06585
3.57391 0.867349
3.44051 1.11223
3.5263 0.915333
3.4349 1.1302
3.4334 1.24884
3.4671 1.25881
3.52543 1.18433
3.56437 1.0886
3.52767 1.12894
3.50274 1.14492
3.54248 0.977492
3.46107 1.13895
3.47645 1.02411
3.46031 1.01428
3.48573 0.990226
3.4193 1.19109
3.41928 1.16873
3.44486 1.13281
3.42774 1.20928
3.46956 1.17445
3.41376 1.29526
3.486 1.12065
3.56766 0.879527
3.51159 1.08418
3.56698 1.06048
3.63545 1.01871
3.6858 1.01063
3.70483 1.01193
3.56257 1.30786
3.5867 1.20654
3.49125 1.32739
3.52982 1.13479
3.45061 1.1663
3.47965 0.999946
3.44664 1.05065
3.51932 0.932361
3.51939 1.02784
3.49136 1.14263
3.56529 0.935088
3.56579 0.921722
3.51071 1.09261
3.53454 1.04011
3.54962 1.02418
3.54532 1.15137
3.58437 1.1034
3.58735 1.06078
3.58996 0.968194
3.55863 0.998024
3.59661 0.948281
3.59445 0.982057
3.63917 0.851391
3.61124 0.883319
3.60035 0.861067
3.62344 0.735723
3.49926 1.03566
3.4829 1.01775
3.47654 0.941257
3.45257 0.949015
3.49192 0.806586
3.46424 0.836055
3.46001 0.900801
3.47194 0.941615
3.50352 0.918888
3.50941 1.00608
3.597 0.872562
3.53534 1.10942
3.5642 1.07184
3.5354 1.06864
3.5023 0.996113
3.45203 1.00688
3.43993 0.946958
3.4673 0.803058
3.39441 0.975718
3.48666 0.760052
3.46969 0.837274
3.48591 0.767278
3.45536 0.861447
3.40271 0.952162
3.40867 0.933134
3.44821 0.800501
3.39665 0.948726
3.39335 1.02194
3.42946 0.957427
3.3987 1.05149
3.4054 1.06221
3.44782 1.02097
3.47475 1.01455
3.50323 0.96106
3.52735 0.9402
3.48057 0.966217
3.42019 1.02531
3.43736 0.905652
3.40929 0.937273
3.41223 0.880692
3.34836 1.00019
3.31503 1.02686
3.30881 1.0031
3.30062 0.934205
3.31329 0.875719
3.30089 0.937487
3.36713 0.818283
3.39334 0.84032
3.37375 0.933588
3.36165 0.965921
3.43832 0.779633
3.40015 0.983104
3.45336 0.966866
3.47104 1.07837
3.46732 1.13952
3.50537 1.10451
3.51438 1.15424
3.54298 1.12648
3.51205 1.14293
3.53816 0.96322
3.53117 0.898939
3.43708 1.06124
3.40869 1.06605
3.37543 1.08547
3.35511 1.04771
3.40712 0.875349
3.39113 0.947483
3.36976 1.07937
3.34193 1.26018
3.43336 1.10473
3.41122 1.19404
3.50848 0.941816
3.54968 0.83828
3.48235 0.942018
3.42225 0.998888
3.40241 0.972075
3.32208 1.11403
3.33747 1.05303
3.36982 1.05137
3.3903 1.07465
3.468 0.912292
3.38747 1.1812
3.44645 1.05254
3.38636 1.17539
3.39363 1.18696
3.50425 0.980364
3.39613 1.23191
3.3822 1.17915
3.35983 1.13794
3.39887 0.929041
3.31253 1.00227
3.3076 0.917279
3.2641 0.948747
3.24167 1.01637
3.29984 0.892207
3.30527 0.88455
3.24596 1.07053
3.27951 0.959558
3.26193 1.01751
3.25084 1.07203
3.27273 1.00861
3.27208 1.00509
3.22649 1.17379
3.29717 1.05006
3.28005 1.13625
3.24395 1.24457
3.31574 1.03403
3.26527 1.0826
3.23636 1.01472
3.16242 1.16542
3.15041 1.17494
3.11973 1.27635
3.14847 1.29109
3.20295 1.17715
3.20208 1.16671
3.21804 1.09106
3.2028 1.11953
3.16966 1.18033
3.24114 0.993326
3.15881 1.16445
3.16332 1.12949
3.18693 1.06606
3.09483 1.24639
3.16787 1.06189
3.17225 1.06175
3.19558 1.0328
3.15098 1.18787
3.24751 1.01114
3.15818 1.21691
3.18839 1.10602
3.19536 1.06834
3.20449 1.03609
3.18225 1.09704
3.22286 1.02495
3.11451 1.25177
3.12882 1.22846
3.2133 1.06506
3.24046 1.04481
3.17941 1.2331
3.24914 1.03672
3.2013 1.08232
3.23157 0.944488
3.2015 1.05867
3.23085 1.04931
3.16637 1.29829
3.22654 1.23383
3.25625 1.2064
3.24148 1.24266
3.2445 1.25665
3.1921 1.38446
3.29704 1.10107
3.28627 1.09065
3.23404 1.19847
3.17199 1.30563
3.18529 1.23451
3.13684 1.3082
3.16441 1.22535
3.20888 1.14582
3.17747 1.27678
3.17133 1.33512
3.22727 1.28749
3.26927 1.25038
3.32811 1.15914
3.28333 1.30152
3.3276 1.19334
3.30058 1.21366
3.24547 1.23019
3.2689 1.00696
3.13434 1.28625
3.16773 1.20058
3.1879 1.14589
3.20512 1.12651
3.19871 1.15262
3.23432 1.10573
3.29079 1.09932
3.35977 1.08608
3.36965 1.17234
3.3843 1.18596
3.40848 1.10195
3.27326 1.33495
3.28133 1.2094
3.29022 1.09303
3.22749 1.18579
3.15953 1.32947
3.22534 1.14688
3.20363 1.15847
3.21746 1.11794
3.23796 1.0577
3.25369 1.06056
3.24318 1.11131
3.27504 1.02014
3.21442 1.11269
3.16977 1.10567
3.16327 1.02777
3.13004 1.09106
3.16363 0.984015
3.13178 1.11866
3.10223 1.1712
3.15304 0.998075
3.18235 0.888581
3.17211 0.945358
3.16192 0.960909
3.16447 0.941964
3.17763 0.865924
3.15843 0.957065
3.13055 1.06652
3.15876 1.00859
3.16515 0.966107
3.16875 0.906942
3.11319 1.08956
3.09688 1.13094
3.15453 1.03116
3.19488 1.02639
3.22198 1.03255
3.22988 1.09918
3.24983 1.1307
3.30851 1.06902
3.33042 1.05541
3.30499 1.18115
3.3679 1.01101
3.34 1.10012
3.34626 1.06447
3.3191 1.13344
3.23756 1.31968
3.22243 1.3323
3.25236 1.26853
3.29869 1.25946
3.27737 1.36652
3.30367 1.32162
3.2882 1.33738
3.29268 1.36501
3.28285 1.4456
3.3225 1.37063
3.36682 1.24525
3.33213 1.30555
3.31433 1.26874
3.25328 1.32246
3.22496 1.36363
3.26773 1.22854
3.20733 1.3935
3.21564 1.43792
3.22253 1.45113
3.22148 1.46762
3.243 1.37601
3.16578 1.46534
3.1694 1.38558
3.06763 1.52954
3.15322 1.32532
3.16065 1.28535
3.20022 1.2585
3.15628 1.42883
3.18178 1.42383
3.2243 1.36999
3.21975 1.4081
3.26398 1.32256
3.2075 1.44818
3.25034 1.40421
3.14147 1.62113
3.18438 1.57239
3.23586 1.48288
3.19257 1.58339
3.25136 1.50502
3.36703 1.28333
3.30504 1.44986
3.37144 1.31677
3.37736 1.34106
3.40092 1.27908
3.36173 1.35773
3.3647 1.37137
3.37733 1.3382
3.35063 1.40269
3.36896 1.39145
3.31201 1.52135
3.35981 1.44866
3.39412 1.37015
3.32655 1.45611
3.30576 1.43675
3.27084 1.43857
3.31366 1.29901
3.24077 1.3698
3.22029 1.32287
3.19557 1.32536
3.29551 1.09774
3.30088 1.09096
3.34678 1.04462
3.3396 1.17102
3.29494 1.29313
3.33042 1.22497
3.24567 1.3535
3.23115 1.27511
3.21127 1.21867
3.2374 1.13581
3.15021 1.32511
3.19783 1.26172
3.15444 1.34679
3.25926 1.11987
3.24897 1.14601
3.19331 1.25766
3.18541 1.23909
3.07607 1.39881
3.11491 1.2905
3.0629 1.34218
3.13718 1.19243
3.08809 1.28694
3.10691 1.25659
3.1257 1.15809
3.0605 1.27456
3.02479 1.31593
3.15788 0.952064
3.06327 1.16231
3.10356 1.07338
3.04193 1.21691
3.13043 0.99343
3.10099 1.04256
3.04176 1.15998
3.04575 1.12221
3.03853 1.11432
3.03018 1.1576
3.05061 1.14285
3.08275 0.997911
2.99481 1.1828
3.08477 0.98913
3.07957 1.05457
3.11958 1.01171
3.05917 1.21851
3.18258 0.994895
3.14338 1.15898
3.07164 1.31434
3.15955 1.03277
3.06545 1.24867
3.09841 1.19221
3.04922 1.29284
3.12548 1.0421
3.08091 1.11065
3.01558 1.18873
2.99832 1.13806
2.99329 1.10045
3.03191 1.04631
3.04382 1.0746
3.02479 1.15408
3.09829 1.00601
3.06097 1.10704
3.05556 1.10637
2.98387 1.23648
2.98192 1.26218
3.01002 1.29708
3.05921 1.27548
3.07297 1.29009
3.07459 1.3443
3.10701 1.29168
3.09501 1.3208
3.08604 1.31221
3.0573 1.3564
3.09749 1.26754
3.07182 1.33205
2.97995 1.51043
2.96752 1.54461
3.11866 1.27215
3.14691 1.22994
3.13448 1.28566
3.10214 1.31328
3.06863 1.29927
2.96908 1.49668
3.0128 1.44824
3.0143 1.51466
3.03847 1.53668
3.15111 1.38145
3.16358 1.35863
3.12262 1.37382
3.06128 1.45137
3.09984 1.35754
3.16387 1.1962
3.12046 1.37719
3.22918 1.25803
3.16886 1.45438
3.17463 1.41583
3.09258 1.48135
3.08987 1.37075
3.00807 1.42725
3.0473 1.31194
2.99984 1.40277
3.06061 1.25787
3.03102 1.31067
3.07541 1.18068
3.02854 1.24955
2.94573 1.421
3.01118 1.31547
3.00869 1.32974
3.03388 1.26052
2.95457 1.41391
2.89676 1.51366
2.99178 1.30217
2.97778 1.32773
2.93121 1.41908
3.03692 1.21903
2.9711 1.33453
2.96454 1.33434
2.99027 1.31957
2.95128 1.4796
2.98462 1.4812
3.03282 1.45621
2.99424 1.56769
3.05149 1.46781
3.02483 1.49455
2.98009 1.56731
2.97383 1.56015
2.98758 1.54568
2.97372 1.55112
2.98454 1.48486
3.03065 1.35106
2.92479 1.53196
3.04458 1.32191
3.02122 1.41809
2.96781 1.55838
2.97427 1.56421
2.93552 1.60258
2.95566 1.52236
2.93837 1.49271
2.89942 1.51728
2.9135 1.42432
2.89816 1.40013
2.88119 1.38711
2.81736 1.43594
2.86363 1.30864
2.81124 1.36762
2.7587 1.46864
2.73668 1.4859
2.76755 1.39066
2.74736 1.42625
2.77696 1.41067
2.78598 1.43066
2.83496 1.36814
2.82189 1.41606
2.85808 1.25803
2.81649 1.26023
2.79014 1.30745
2.85607 1.16437
2.79164 1.24854
2.78022 1.19558
2.67438 1.31043
2.58376 1.43303
2.58112 1.42923
2.64757 1.33276
2.63555 1.3986
2.68923 1.34018
2.61886 1.47671
2.68117 1.33957
2.70218 1.29519
2.71373 1.24495
2.69135 1.28369
2.70305 1.26259
2.70183 1.24598
2.64328 1.31244
2.64625 1.26534
2.62189 1.27444
2.62267 1.24129
2.63331 1.19839
2.57622 1.29012
2.59063 1.23735
2.62492 1.14776
2.62757 1.12438
2.59614 1.18153
2.5449 1.25
2.55135 1.1582
2.4637 1.30562
2.54019 1.11538
2.53862 1.10788
2.54485 1.12332
2.54334 1.11194
2.51729 1.15391
2.54362 1.08875
2.55345 1.11971
2.51452 1.25735
2.55376 1.18331
2.58454 1.14229
2.56198 1.18906
2.5641 1.19327
2.57197 1.21188
2.60079 1.18577
2.58697 1.21903
2.60129 1.16655
2.50973 1.32525
2.52906 1.30832
2.60269 1.14232
2.59686 1.14392
2.629 1.07542
2.5887 1.12857
2.53912 1.16695
2.5988 1.05564
2.52456 1.18166
2.52691 1.1328
2.43544 1.27475
2.50383 1.14735
2.47668 1.2106
2.5469 1.05321
2.51561 1.13796
2.51496 1.15266
2.55784 1.06956
2.49081 1.22066
2.52577 1.17614
2.53479 1.20932
2.57756 1.17513
2.53105 1.29782
2.58829 1.22359
2.58129 1.24215
2.56561 1.21546
2.55174 1.20556
2.54598 1.2032
2.67404 0.964754
2.65955 1.03349
2.68189 0.920247
2.65055 0.911488
2.59017 1.0068
2.58818 1.03022
2.5415 1.14582
2.59716 1.03373
2.63558 0.881046
2.63916 0.849525
2.5826 0.962148
2.59314 0.870374
2.58115 0.87462
2.5934 0.85584
2.50564 1.05645
2.52142 1.00262
2.52281 1.0106
2.55796 1.00563
2.45644 1.27737
2.53906 1.17402
2.52269 1.23833
2.60556 1.08862
2.58672 1.16389
2.62266 1.14855
2.58158 1.24582
2.59805 1.19181
2.56133 1.1906
2.55628 1.19694
2.51394 1.29058
2.53713 1.23263
2.59493 1.09869
2.52428 1.20947
2.52438 1.15016
2.54631 1.04231
2.36998 1.34737
2.36756 1.26128
2.37638 1.21994
2.41188 1.20188
2.48576 1.09188
2.47895 1.12656
2.52283 0.981993
2.40993 1.17954
2.41837 1.10908
2.35378 1.23807
2.41199 1.15134
2.38531 1.25128
2.36019 1.31969
2.45485 1.15861
2.4247 1.2412
2.48907 1.1187
2.39175 1.32496
2.43794 1.23646
2.42578 1.28439
2.48593 1.17054
2.52524 1.06484
2.47194 1.14002
2.41597 1.19239
2.42168 1.14943
2.43549 1.11514
2.40472 1.17296
2.4659 1.05948
2.47194 1.06583
2.41849 1.1456
2.44099 1.07264
2.38627 1.12197
2.41091 1.01089
2.38106 1.05302
2.34714 1.14588
2.40486 1.02387
2.39659 0.976599
2.35849 0.969492
2.2835 1.06447
2.27609 1.06961
2.28952 1.12528
2.3516 1.11196
2.39486 1.09838
2.42409 1.10072
2.49037 0.982996
2.44184 1.1007
2.43128 1.09931
2.4237 1.09383
2.35034 1.2373
2.36887 1.17737
2.38132 1.15433
2.31068 1.27909
2.33733 1.18214
2.35287 1.11117
2.29086 1.21033
2.28675 1.23066
2.3463 1.16566
2.32743 1.28787
2.43836 1.10432
2.31713 1.28274
2.30383 1.2256
2.32131 1.17923
2.31572 1.18693
2.27717 1.23923
2.2687 1.24493
2.24426 1.26531
2.26229 1.20996
2.2284 1.22281
2.19311 1.28619
2.19532 1.31949
2.16086 1.39091
2.19351 1.33106
2.15265 1.37053
2.11467 1.38887
2.11225 1.36598
2.12462 1.34061
2.06495 1.42987
2.16488 1.31268
2.13638 1.42378
2.20595 1.36364
2.19158 1.41905
2.21376 1.38644
2.23761 1.32231
2.22036 1.33844
2.24242 1.31003
2.32268 1.18949
2.26904 1.34188
2.27454 1.34876
2.24179 1.43577
2.35112 1.29201
2.32137 1.37483
2.26261 1.46261
2.28298 1.43995
2.31286 1.37827
2.30137 1.35844
2.26233 1.3707
2.23704 1.3744
2.16223 1.47459
2.1672 1.47841
2.1752 1.4885
2.16123 1.53234
2.17259 1.51809
2.16439 1.53575
2.20212 1.49917
2.21071 1.4606
2.18274 1.43388
2.13329 1.43524
2.16877 1.33145
2.20079 1.18443
2.18532 1.14033
2.10173 1.21348
2.0861 1.19286
2.10393 1.13482
2.06099 1.18629
1.98983 1.28195
2.07757 1.12253
2.09456 1.09807
2.025 1.23152
2.08098 1.181
2.11512 1.14991
2.16638 1.06833
2.11656 1.1671
2.12216 1.15337
2.10015 1.19909
2.13268 1.14386
2.04846 1.28194
2.16493 1.10363
2.12944 1.19538
2.16363 1.1435
2.20562 1.13269
2.23332 1.18087
2.17037 1.32294
2.19334 1.31507
2.21037 1.29152
2.23104 1.22123
2.17142 1.32363
2.15813 1.35916
2.14821 1.38513
2.1678 1.35287
2.13725 1.3635
2.14644 1.33836
2.21155 1.26136
2.2442 1.20186
2.15039 1.34801
2.1706 1.28886
2.22861 1.17909
2.19592 1.27108
2.13475 1.38655
2.14674 1.38762
2.15503 1.37714
2.11838 1.39201
2.11291 1.35753
2.1227 1.33162
2.19377 1.19563
2.12322 1.32347
2.19817 1.22003
2.20048 1.23344
2.10555 1.36141
2.11615 1.27204
2.04716 1.31264
2.12696 1.13457
2.09922 1.17369
2.08153 1.16547
2.09258 1.10381
2.07994 1.09138
2.02528 1.17133
1.98583 1.23183
2.0708 1.1436
2.08977 1.17919
2.04213 1.28741
2.07697 1.23906
2.03633 1.30587
2.10664 1.17892
2.09252 1.1935
2.0171 1.33664
2.10187 1.22888
1.98648 1.43533
2.04083 1.33769
1.97312 1.41088
2.05971 1.24684
2.04516 1.28378
1.99493 1.34987
1.92319 1.40851
1.96283 1.28433
1.95491 1.24438
1.96083 1.20355
1.9457 1.21806
1.96574 1.173
1.95731 1.17482
1.93823 1.17465
1.91706 1.16326
1.84592 1.21234
1.8769 1.15209
1.89321 1.15444
1.95802 1.11503
1.97747 1.1498
1.99323 1.15506
1.99927 1.1502
1.95121 1.19929
1.99219 1.08165
1.91944 1.17966
1.88212 1.2054
1.8905 1.1474
1.93275 1.01105
1.89902 1.04112
1.88672 1.07474
1.88948 1.05955
1.8307 1.13939
1.81539 1.13133
1.79853 1.14402
1.85482 1.04859
1.85429 1.04667
1.86819 1.04017
1.85448 1.07841
1.90123 1.0778
1.87214 1.20955
1.89265 1.22817
1.91327 1.25459
1.92068 1.30115
1.97336 1.26751
1.94871 1.32412
1.96879 1.29888
2.0205 1.23266
2.05746 1.23192
2.01907 1.31792
2.0858 1.23214
2.11336 1.21961
2.10685 1.21415
2.0853 1.23806
2.01076 1.31777
2.03042 1.25254
2.02613 1.2684
2.09373 1.17799
2.05323 1.25719
2.0101 1.28573
2.03696 1.22649
2.05717 1.15802
2.0413 1.19455
2.01054 1.24266
2.07479 1.11134
1.99985 1.23726
1.96867 1.27964
1.98376 1.24284
2.02952 1.16528
2.02727 1.17984
2.05889 1.17123
2.07321 1.17518
2.06351 1.21341
2.07798 1.1957
2.08427 1.18498
2.08039 1.18078
2.0561 1.18965
1.9858 1.27095
1.97665 1.27747
2.02191 1.18051
2.02136 1.16353
2.0273 1.14519
1.97456 1.20584
2.00444 1.15521
1.9994 1.14394
2.00796 1.08856
1.95007 1.13187
1.94223 1.09583
1.93315 1.0813
1.91461 1.1195
1.97642 1.01087
1.92322 1.11201
1.90974 1.12941
1.92774 1.1056
1.94514 1.08619
1.96792 1.04606
1.92727 1.13186
1.93585 1.1194
1.91144 1.1452
1.9331 1.09132
1.88794 1.14347
1.90186 1.11233
1.93908 1.05175
1.89016 1.12975
1.95842 0.998891
1.95689 1.05526
1.95094 1.09721
1.97757 1.01402
1.92333 1.10961
2.02851 0.901346
1.92734 1.09238
1.91087 1.08603
1.85145 1.15499
1.88424 1.08867
1.89428 1.08939
1.93343 1.07035
1.96502 1.06787
1.9625 1.11954
1.98398 1.13163
1.97606 1.2081
2.00948 1.16131
2.05114 1.14102
2.02082 1.22502
2.02473 1.23169
2.03462 1.20912
1.95471 1.32344
1.98714 1.25456
1.87141 1.39312
1.90103 1.31909
1.9829 1.14507
1.93527 1.19304
1.943 1.19781
1.97074 1.2159
1.93032 1.32242
1.97568 1.28099
2.01996 1.23348
2.06722 1.19233
2.04924 1.23548
2.01266 1.30041
1.95598 1.35927
2.01803 1.25759
1.95965 1.34171
2.00437 1.25093
2.01729 1.22077
1.95403 1.32485
1.9695 1.3286
1.98411 1.34151
2.05907 1.24714
2.1037 1.16639
2.06538 1.2379
2.10394 1.16796
2.00691 1.34323
1.93642 1.43531
1.90885 1.46987
1.92602 1.46571
1.97698 1.39395
1.97891 1.38401
1.95649 1.42256
2.0469 1.32967
2.03575 1.39901
2.07191 1.41008
2.14887 1.30871
2.1224 1.34101
2.16649 1.26682
2.13331 1.35414
2.14166 1.38182
2.18256 1.34839
2.25536 1.23725
2.23565 1.25594
2.25229 1.19421
2.14697 1.37648
2.1933 1.33833
2.2174 1.30718
2.19397 1.34211
2.30505 1.10416
2.18636 1.28121
2.21347 1.2134
2.25871 1.09007
2.21614 1.17273
2.22799 1.16982
2.19012 1.23693
2.19161 1.2211
2.14994 1.30644
2.19507 1.23054
2.22805 1.16124
2.24277 1.17664
2.27455 1.10558
2.21987 1.22647
2.20098 1.26099
2.14336 1.40695
2.08518 1.49775
2.10791 1.45803
2.09909 1.47769
2.1499 1.43224
2.12089 1.51783
2.14383 1.54025
2.22558 1.45133
2.16319 1.54662
2.23542 1.41256
2.19022 1.44864
2.19781 1.41241
2.17589 1.44777
2.18979 1.43857
2.13171 1.50849
2.16665 1.39336
2.12574 1.40287
2.10823 1.39086
2.06818 1.43714
2.14941 1.29
2.18392 1.24934
2.1816 1.28313
2.16002 1.34974
2.21126 1.22395
2.16129 1.28438
2.20932 1.20071
2.13836 1.3275
2.16668 1.28008
2.17085 1.28343
2.17785 1.26072
2.16844 1.31273
2.18417 1.33977
2.23849 1.26332
2.18856 1.38837
2.23137 1.31485
2.19064 1.34105
2.23149 1.22724
2.19524 1.28477
2.26996 1.15465
2.23916 1.24015
2.26333 1.21409
2.28367 1.21887
2.27243 1.2512
2.28488 1.21088
2.28525 1.17058
2.25022 1.20345
2.1826 1.28627
2.20564 1.20039
2.22955 1.16148
2.15332 1.34352
2.18355 1.26951
2.15397 1.27041
2.12011 1.28319
2.11826 1.26428
2.07871 1.34727
2.1557 1.25059
2.19545 1.20844
2.25196 1.13205
2.21943 1.20234
2.23195 1.19011
2.15468 1.29144
2.09112 1.37278
2.12273 1.33761
2.18238 1.25435
2.19232 1.21675
2.17928 1.2154
2.14562 1.24791
2.19257 1.14295
2.19834 1.12373
2.15757 1.18984
2.18927 1.12351
2.09615 1.30415
2.1448 1.24171
2.07691 1.41699
2.18716 1.24626
2.14378 1.35771
2.22936 1.2146
2.20165 1.2783
2.25231 1.14471
2.18388 1.27166
2.25671 1.14793
2.24314 1.17384
2.21896 1.18872
2.23915 1.05994
2.14962 1.14699
2.06637 1.19419
2.08273 1.07362
2.06062 1.09404
2.05714 1.1054
2.0658 1.10492
2.07406 1.09455
2.11758 1.03199
2.11674 1.0615
2.12892 1.0574
2.15995 0.989455
2.05862 1.20687
2.09795 1.08827
2.1237 0.98944
2.14256 0.991906
2.12669 1.1138
2.17599 1.08173
2.10472 1.28515
2.1585 1.17419
2.16591 1.13125
2.08463 1.23578
2.1349 1.15389
2.16255 1.12639
2.13222 1.17211
2.09906 1.16028
2.07538 1.09018
2.02152 1.09354
2.02117 1.02672
2.00705 1.08341
2.01071 1.0682
2.01487 1.06609
1.94731 1.14435
2.03295 0.968583
2.01703 1.05497
1.9924 1.16062
1.97915 1.19417
1.96322 1.19555
1.95369 1.18922
1.93163 1.18967
1.95474 1.12427
1.96762 1.08431
1.96936 1.07687
1.94327 1.10545
1.92842 1.08142
1.92803 1.04699
1.95495 1.0344
2.0007 0.957762
1.9937 1.051
2.01818 1.01476
1.97818 1.08957
1.96771 1.14024
2.0045 1.10367
2.0648 1.03872
2.07999 1.037
2.10029 0.967912
2.05463 1.01449
2.03575 1.00605
2.00551 1.03638
1.98503 1.11328
2.02665 1.06009
2.04903 1.0359
2.01376 1.09264
1.97014 1.1826
2.0242 1.09258
2.09445 0.991328
2.10897 0.965136
2.02815 1.16283
2.07355 0.992813
2.02085 1.0635
1.99998 1.09778
2.01456 1.09596
2.01683 1.07189
2.02867 1.07674
2.04109 1.06755
2.013 1.14528
2.04863 1.15531
2.10516 1.10648
2.05534 1.2291
2.04421 1.21148
2.01249 1.25653
2.01977 1.24193
2.03081 1.20436
2.08396 1.06504
1.99613 1.19426
1.97028 1.16842
1.85132 1.34114
1.95534 1.16479
1.9863 1.13134
1.97693 1.16742
2.00296 1.15713
2.01977 1.068
2.01717 1.00512
1.97281 1.06833
1.99339 1.04053
1.96759 1.10605
1.99606 1.04444
2.00351 1.02144
2.00368 0.999017
1.93928 1.10151
2.00305 0.992029
2.00627 1.03035
1.99156 1.05917
1.97746 1.07893
1.99975 1.03905
1.97486 1.1098
2.05327 0.944088
2.03074 0.975491
1.9937 1.00963
1.96848 1.05429
2.01446 0.998577
1.99068 1.05675
1.97085 1.07122
1.9813 1.06675
2.07239 0.894174
1.98676 1.09747
1.89965 1.2476
1.96487 1.09615
1.91535 1.15653
1.91348 1.18176
1.93071 1.13221
1.94878 1.07719
1.91518 1.0928
1.87775 1.11969
1.89974 1.07874
1.82255 1.25487
1.90683 1.06707
1.87292 1.08836
1.85973 1.07465
1.84126 1.10015
1.86713 1.07722
1.88488 1.10066
1.89608 1.13227
1.94638 1.09913
1.9785 1.09678
1.90041 1.30456
2.04048 1.07957
2.03106 1.13207
1.97292 1.20263
1.965 1.20915
1.95801 1.23295
2.07497 1.05562
2.03717 1.16352
2.07336 1.09042
2.02293 1.12104
1.92164 1.24965
1.91918 1.2121
1.95022 1.14915
1.95643 1.14096
1.96149 1.11796
1.96044 1.10612
1.97767 1.08653
2.02399 1.00283
2.01441 1.07738
1.94877 1.25064
1.9976 1.16347
1.93251 1.22984
1.96964 1.09554
1.93913 1.14873
1.94837 1.15004
1.98392 1.04592
1.957 1.05075
1.93135 1.05529
1.92342 1.03301
1.91277 1.01814
1.86924 1.10656
1.91428 1.05441
1.92231 1.02572
1.88121 1.09087
1.82246 1.18357
1.85699 1.10616
1.85591 1.14594
1.82217 1.23909
1.87141 1.18586
1.87418 1.20948
1.93891 1.15783
1.9243 1.17316
1.90401 1.17571
1.95324 1.0582
1.88496 1.15649
1.89106 1.08641
1.90702 1.01154
1.84075 1.0852
1.86556 1.00079
1.88101 0.947015
1.84069 1.00625
1.85303 0.966017
1.75027 1.12472
1.77684 1.05407
1.76568 1.11904
1.84329 1.02722
1.80471 1.12599
1.81712 1.12136
1.84018 1.11105
1.90623 0.992687
1.85871 1.10473
1.90751 1.039
1.92669 1.0279
1.89395 1.06399
1.85005 1.0825
1.82885 1.0457
1.87264 0.980825
1.85503 1.0893
1.84664 1.14821
1.84787 1.16529
1.89543 1.04044
1.90234 1.00426
1.9007 0.982313
1.8667 1.07626
1.86241 1.06462
1.81788 1.13333
1.76565 1.18789
1.77485 1.15558
1.82205 1.08258
1.82466 1.05984
1.80827 1.06005
1.80003 1.07095
1.76567 1.13124
1.82685 1.0271
1.82481 1.04192
1.7783 1.16724
1.74857 1.20439
1.79707 1.20508
1.8441 1.20581
1.85068 1.26213
1.84053 1.29069
1.86252 1.24389
1.75961 1.37642
1.74541 1.37716
1.74013 1.36218
1.71882 1.3466
1.74878 1.2772
1.67054 1.37081
1.74076 1.24426
1.70293 1.27162
1.68882 1.27425
1.72659 1.19957
1.6919 1.20502
1.69844 1.15781
1.65313 1.19316
1.64148 1.1873
1.62175 1.22548
1.62395 1.22669
1.58032 1.2967
1.63801 1.22284
1.57222 1.33318
1.57443 1.34149
1.57965 1.32649
1.51801 1.41243
1.66627 1.23448
1.66545 1.23173
1.65874 1.21215
1.69556 1.13298
1.67239 1.13335
1.61019 1.22672
1.63309 1.21094
1.61416 1.22468
1.59973 1.28344
1.66747 1.18575
1.6708 1.23429
1.72432 1.18792
1.73428 1.20378
1.74922 1.20242
1.69595 1.28117
1.79978 1.10624
1.75287 1.19633
1.73874 1.23955
1.73222 1.25283
1.75997 1.23287
1.77371 1.23863
1.77556 1.22291
1.75044 1.28933
1.73964 1.32469
1.81687 1.22544
1.73847 1.33134
1.82476 1.16292
1.79047 1.2423
1.85145 1.14997
1.80262 1.24028
1.86821 1.11573
1.79084 1.20656
1.77951 1.19173
1.7526 1.17583
1.73511 1.14701
1.67015 1.21509
1.66865 1.225
1.65161 1.26088
1.75986 1.14916
1.83145 1.09888
1.82102 1.15281
1.77954 1.25429
1.85974 1.13392
1.86028 1.1481
1.84151 1.19831
1.78223 1.27448
1.76317 1.23335
1.73384 1.22736
1.76683 1.18455
1.83504 1.13574
1.77845 1.28054
1.84001 1.18287
1.89854 1.05195
1.85504 1.11748
1.7892 1.20693
1.82102 1.07266
1.8024 1.07215
1.6945 1.27487
1.75178 1.19669
1.75356 1.18881
1.78889 1.16343
1.79131 1.18814
1.79577 1.20375
1.82678 1.23286
1.89712 1.14867
1.9217 1.11973
1.89198 1.15658
1.8852 1.1061
1.87853 1.09409
1.8366 1.13855
1.75417 1.22807
1.78302 1.1572
1.85468 0.999361
1.74081 1.18534
1.74062 1.18549
1.7463 1.18553
1.78457 1.1478
1.78216 1.15748
1.74896 1.24574
1.80385 1.2027
1.77327 1.28882
1.89281 1.08717
1.83449 1.17841
1.83908 1.14885
1.75424 1.23753
1.78373 1.18694
1.81629 1.1415
1.73062 1.25212
1.74542 1.21919
1.73929 1.20469
1.72808 1.2333
1.72427 1.26137
1.736 1.27926
1.73715 1.29093
1.71784 1.30036
1.75064 1.23812
1.70063 1.31821
1.69839 1.31047
1.70163 1.30379
1.76744 1.23021
1.78116 1.18391
1.77332 1.19644
1.74606 1.21052
1.74825 1.17759
1.72973 1.17791
1.73631 1.12925
1.77166 1.09597
1.70576 1.28598
1.74568 1.25248
1.81773 1.16188
1.80356 1.20331
1.83422 1.15072
1.87535 1.10111
1.79642 1.26174
1.77603 1.31153
1.83627 1.22612
1.83367 1.23102
1.86902 1.17927
1.87956 1.18568
1.85317 1.21408
1.80738 1.24005
1.77596 1.22315
1.81176 1.13237
1.8136 1.10153
1.78867 1.16233
1.76211 1.17756
1.76667 1.16653
1.76367 1.17758
1.76987 1.1703
1.67147 1.33746
1.75938 1.20864
1.70687 1.31391
1.77998 1.2456
1.72343 1.32683
1.71038 1.30622
1.6855 1.27442
1.61245 1.33045
1.64156 1.27242
1.66162 1.2365
1.6553 1.27393
1.78187 1.10292
1.72142 1.20763
1.731 1.18248
1.73683 1.13608
1.69432 1.18585
1.69136 1.1583
1.61182 1.22316
1.60067 1.21537
1.61063 1.20251
1.63543 1.16538
1.60954 1.20967
1.59778 1.2289
1.60559 1.20118
1.61084 1.21912
1.57822 1.30016
1.57903 1.31661
1.63497 1.28583
1.67742 1.28784
1.68097 1.29495
1.61488 1.35667
1.59726 1.35254
1.60558 1.35074
1.62814 1.32226
1.58565 1.39215
1.6513 1.29281
1.66665 1.22388
1.58986 1.26553
1.56563 1.25712
1.55311 1.23775
1.56912 1.1979
1.55841 1.19216
1.59721 1.13261
1.60653 1.17187
1.66084 1.15301
1.63333 1.21207
1.66769 1.13929
1.69268 1.08352
1.63743 1.20477
1.69158 1.13201
1.70154 1.15417
1.74972 1.0992
1.73721 1.13087
1.77764 1.01546
1.67193 1.15648
1.76505 0.917735
1.68038 1.11011
1.76155 1.00168
1.70473 1.19408
1.79003 1.04705
1.79571 1.04363
1.7986 1.03438
1.76408 1.17226
1.75129 1.22798
1.76291 1.22316
1.82524 1.09072
1.74895 1.13223
1.73111 1.0869
1.70134 1.13101
1.6591 1.19157
1.69786 1.12519
1.72345 1.11991
1.73878 1.12742
1.75578 1.12392
1.77493 1.10169
1.77243 1.14866
1.71737 1.23035
1.78741 1.10659
1.78974 1.04221
1.76722 1.10061
1.72082 1.20093
1.81989 1.00235
1.74434 1.18614
1.82396 1.06273
1.8341 1.07342
1.83331 1.14338
1.83543 1.17402
1.8379 1.18558
1.9219 1.067
1.9378 1.10513
1.95313 1.08598
1.92316 1.1777
1.96565 1.13309
1.97223 1.18496
1.98361 1.1848
1.99455 1.13256
2.05206 0.976907
1.9213 1.23966
2.00595 1.06686
1.94372 1.18423
1.98193 1.1039
2.02692 1.02219
2.06087 0.952714
2.03156 0.999463
2.05011 0.945036
2.02643 1.02681
1.95063 1.18449
2.0446 1.03406
2.02657 1.08193
1.99116 1.20365
2.03359 1.15085
1.99798 1.23294
2.04061 1.14527
2.04052 1.17519
2.01396 1.25175
2.07342 1.19276
2.04697 1.31197
2.14644 1.20197
2.13985 1.23007
2.10893 1.28069
2.162 1.19179
2.16168 1.20387
2.14588 1.21977
2.1685 1.16656
2.10038 1.23362
2.15274 1.05827
2.03469 1.2464
2.05469 1.23229
2.07445 1.26095
2.1527 1.16779
2.1695 1.20066
2.16717 1.25306
2.21789 1.18277
2.23442 1.20427
2.26233 1.21772
2.26152 1.23179
2.21174 1.27319
2.1897 1.24525
2.15184 1.27925
2.14246 1.30675
2.13593 1.30458
2.17631 1.20857
2.06667 1.3837
2.19344 1.16595
2.17409 1.224
2.19031 1.17856
2.20947 1.12339
2.21162 1.12612
2.19769 1.13289
2.17808 1.16938
2.17272 1.17721
2.08786 1.30391
2.09198 1.24005
2.07704 1.19171
2.03181 1.22562
2.0038 1.2526
1.95321 1.28806
1.98374 1.15575
1.97606 1.16608
1.96585 1.17912
2.00304 1.09048
1.99461 1.0937
1.94092 1.1649
1.95582 1.11966
1.99324 1.04335
1.94946 1.15692
1.97372 1.11971
1.9968 1.05884
1.99901 1.0476
2.00001 1.05168
2.02248 1.04431
2.00127 1.0725
2.01252 1.03226
1.95445 1.13933
1.96949 1.11479
1.99288 1.05657
1.98532 1.10952
1.97093 1.10299
1.96143 1.14407
1.93445 1.23661
1.99527 1.22308
2.02946 1.23046
2.06878 1.20739
2.07763 1.20288
2.10451 1.16151
2.02494 1.32505
2.01044 1.35604
2.03395 1.36099
2.09151 1.25831
2.04865 1.35555
2.04459 1.37168
2.07273 1.3342
2.07996 1.35257
2.14553 1.2514
2.16153 1.2545
2.23448 1.10183
2.1702 1.20278
2.15178 1.15535
2.10539 1.19012
2.01257 1.28375
2.02033 1.2637
1.97708 1.32034
2.01845 1.23703
2.05745 1.171
1.99791 1.29606
2.08557 1.12823
2.03543 1.19416
2.02548 1.17165
2.03663 1.1143
2.01656 1.11111
1.95098 1.21467
1.98992 1.162
1.95949 1.25664
1.94377 1.34266
1.94658 1.41927
2.06375 1.26912
1.96482 1.42306
1.97191 1.36754
2.04886 1.22551
2.03608 1.26104
2.1541 1.08721
2.09918 1.26393
2.12198 1.25615
2.19416 1.10415
2.0629 1.33204
2.08805 1.26373
2.05358 1.32502
2.03768 1.39003
2.11099 1.3013
2.17861 1.21002
2.12617 1.35063
2.10556 1.40789
2.10057 1.37659
2.07707 1.37339
2.04105 1.37931
2.08368 1.23402
2.00253 1.33873
2.02261 1.2657
2.07461 1.13432
2.03902 1.17721
2.03559 1.15964
2.04705 1.11915
2.01396 1.19278
2.03834 1.17064
2.01154 1.24711
2.03278 1.2206
2.01292 1.30199
2.0507 1.26465
1.96849 1.43218
2.0701 1.28871
2.08591 1.28219
2.1071 1.27321
2.1587 1.17518
2.13414 1.22788
2.13807 1.19634
2.11674 1.17789
2.14569 1.05237
2.08966 1.06114
1.99845 1.15806
2.06037 0.995829
2.04043 1.02977
2.02698 1.03563
1.99446 1.07214
1.99567 1.0826
1.95826 1.1641
2.01106 1.09818
2.03246 1.04415
1.98125 1.11624
2.00756 1.02465
1.96739 1.07685
1.97465 1.08479
1.96606 1.12547
1.95659 1.12864
2.00461 1.02493
2.01853 0.988151
2.02056 1.05811
2.05683 1.14428
2.13761 1.07297
2.10734 1.17979
2.12476 1.13323
2.11586 1.11625
2.09282 1.10298
2.07381 1.15032
2.09566 1.15065
2.02323 1.28188
2.11143 1.09087
2.03795 1.20815
2.0021 1.23598
2.04413 1.09135
2.00299 1.11784
1.92252 1.23674
1.95594 1.16461
1.96007 1.19068
1.94722 1.24409
2.01774 1.14033
1.99864 1.1187
1.97839 1.08384
1.9462 1.12135
1.94516 1.12671
1.99395 1.02476
1.91123 1.18058
1.9307 1.1455
1.9538 1.14216
1.96296 1.12656
-1.40236 -1.34928
1.95102 1.15806
2.0058 1.09214
1.95924 1.19362
1.99095 1.11587
1.99463 1.12435
-1.472 -1.4187
1.98022 1.20978
2.01794 1.12694
1.9557 1.21748
-1.40223 -1.3938
-1.38179 -1.34388
-1.34423 -1.34196
1.96214 1.01578
1.92899 1.05198
1.9171 1.07419
1.91287 1.09742
-1.39698 -1.31542
-1.42364 -1.31762
-1.44362 -1.27194
-1.38042 -1.34481
1.8829 1.15267
-1.3876 -1.33556
-1.39423 -1.34446
-1.41451 -1.34715
1.90437 1.1153
-1.41498 -1.39967
1.88234 1.18362
-1.43761 -1.30875
-1.35127 -1.40642
-1.32021 -1.41304
-1.32618 -1.29032
1.82019 1.12059
1.79725 1.14142
-1.22664 -1.45536
-1.26723 -1.45299
-1.30564 -1.41982
-1.28764 -1.46637
-1.35911 -1.37472
-1.36203 -1.41551
-1.33169 -1.46935
-1.37307 -1.40005
1.84241 1.21385
1.89049 1.06776
1.82512 1.13905
1.8255 1.09575
-1.33477 -1.24233
1.81091 1.06582
1.78928 1.09954
1.79637 1.06655
1.78625 1.09955
-1.2322 -1.31014
1.80494 1.06251
1.81334 1.05667
1.76063 1.13363
1.75593 1.08918
1.77197 1.04996
1.71661 1.15426
-1.29555 -1.35522
1.7619 1.16817
1.82214 1.10723
1.81572 1.15308
1.81206 1.17447
1.77796 1.1998
1.78336 1.14999
-1.27967 -1.3326
1.7642 1.08474
1.83157 0.953279
1.7752 1.11286
1.74068 1.17408
-1.17046 -1.38553
1.75319 1.14936
1.79874 1.10552
1.80897 1.13474
1.81565 1.10696
1.79796 1.12853
-1.19685 -1.38241
1.84404 1.12164
1.86388 1.11183
1.80542 1.19001
1.75506 1.21481
1.76028 1.19019
1.79191 1.16899
1.76872 1.21808
1.74745 1.25517
1.78483 1.22892
1.77496 1.24766
1.7099 1.33518
1.7404 1.30959
1.73083 1.32671
1.7121 1.34513
1.66946 1.38111
1.68626 1.35373
1.67064 1.3681
1.6854 1.31554
1.7002 1.23984
1.74331 1.13759
1.69592 1.14315
1.6829 1.13471
1.64038 1.16176
1.60325 1.21098
1.59868 1.20792
1.6289 1.17982
1.65547 1.17131
1.64976 1.20629
1.67632 1.19082
1.69569 1.1683
1.75014 1.11425
1.75987 1.10743
1.76407 1.0693
1.70664 1.14524
1.69235 1.10963
1.6806 1.09687
1.67445 1.09146
1.72517 1.04526
1.68659 1.16049
1.71794 1.10616
1.70986 1.12243
1.73145 1.10355
1.72401 1.13494
1.75216 1.11146
1.73169 1.18796
1.75661 1.12897
1.69619 1.20548
1.7323 1.16628
-1.10766 -1.40832
1.70521 1.20563
1.70484 1.22912
1.80708 1.08347
1.77591 1.125
1.72511 1.19866
1.74657 1.14198
1.82132 1.01175
1.76725 1.07785
1.76085 1.06112
1.75529 1.09193
1.71852 1.16093
1.77116 1.08582
1.7406 1.15628
1.67168 1.26008
1.68115 1.25946
1.6713 1.28174
1.72275 1.27145
1.75837 1.22325
1.72208 1.25723
1.69248 1.2413
1.63306 1.28994
1.62032 1.28937
1.61277 1.30538
1.61221 1.3015
1.69893 1.15786
1.67327 1.1808
1.70979 1.11125
1.7136 1.0836
1.61775 1.21564
1.64179 1.17413
1.62669 1.21059
1.61676 1.2528
1.64219 1.23948
1.65824 1.20016
1.65588 1.19686
1.62368 1.27328
1.62417 1.29086
1.68942 1.23148
1.65711 1.26812
1.6916 1.20366
1.63159 1.28537
1.63449 1.24043
1.64217 1.16569
1.57916 1.19713
1.58166 1.13537
1.53485 1.1897
1.56945 1.18623
1.6022 1.15739
-1.1339 -1.38906
1.68098 1.12212
1.58254 1.2752
1.56764 1.26986
1.60257 1.19368
1.57641 1.19985
1.5302 1.26528
1.58483 1.21323
1.64703 1.11899
1.59466 1.15744
1.49925 1.20123
1.50704 1.11841
1.43921 1.19421
1.4632 1.17001
1.458 1.19746
1.4045 1.24968
1.47058 1.10556
1.41479 1.16043
1.39235 1.18702
-1.07795 -1.33623
1.39531 1.19566
1.3909 1.22724
1.35512 1.26954
1.41052 1.20198
1.43847 1.14042
1.39369 1.18836
1.43193 1.14322
1.42959 1.11602
1.42983 1.08121
1.38812 1.09747
1.3481 1.10143
1.39573 1.00496
1.38731 1.02591
1.41321 1.00504
1.42352 1.00591
1.39422 1.03796
-1.22751 -1.16869
1.35069 1.09034
-1.24124 -1.18078
1.32158 1.06098
1.24216 1.18107
1.26744 1.15538
1.28133 1.15428
1.35587 1.07868
1.35287 1.08
1.37522 1.0528
1.3122 1.12447
1.29953 1.17055
1.34257 1.12336
1.3242 1.13992
1.34684 1.05806
1.29755 1.11678
1.29857 1.10379
1.2894 1.11537
1.28818 1.11174
1.28046 1.11964
1.32231 1.06678
1.35936 0.994847
1.28927 1.08208
1.29192 1.07678
1.28008 1.08742
1.34842 0.967846
1.24754 1.10684
1.1804 1.16993
1.25164 1.08114
1.2843 1.03046
1.24199 1.12388
1.27272 1.06848
1.22862 1.12474
1.1504 1.24138
1.23063 1.12936
1.22516 1.15109
1.26475 1.12458
1.2023 1.21355
1.2234 1.17263
1.19108 1.20321
1.18267 1.21744
1.26276 1.11433
1.21826 1.16568
1.25236 1.11734
1.28828 1.05198
1.25863 1.08367
1.18379 1.15311
1.15326 1.15162
1.16644 1.08086
1.12086 1.10336
1.06596 1.1656
1.12776 1.11326
1.15764 1.08191
1.1247 1.13057
1.11291 1.11755
1.03643 1.18597
1.03563 1.18685
1.08267 1.14897
1.16285 1.04733
1.13259 1.09669
1.15905 1.06148
1.05062 1.19008
1.1049 1.14878
1.05383 1.2242
1.09083 1.20596
1.17557 1.16041
1.22482 1.13595
1.20237 1.15452
1.14332 1.17501
1.05379 1.26226
1.08024 1.19985
1.09282 1.19445
1.0649 1.25585
1.12972 1.19211
1.10133 1.22352
1.15035 1.15839
1.11208 1.22625
1.12133 1.24921
1.15223 1.22842
1.17131 1.23626
1.22401 1.16526
1.1941 1.20805
1.15298 1.25319
1.1465 1.26561
1.14391 1.27887
1.16916 1.25581
1.09639 1.30848
1.18142 1.20171
1.1757 1.17066
1.16146 1.14196
1.12181 1.17556
1.1076 1.17675
1.08885 1.16133
1.11179 1.12168
1.07194 1.1666
1.09189 1.12755
1.02638 1.1914
1.06217 1.15027
1.08615 1.14
1.06113 1.17502
1.12853 1.11277
1.13681 1.12291
1.10362 1.17315
1.00504 1.25512
1.02418 1.21785
1.00413 1.17935
0.991478 1.16408
0.978433 1.18514
1.05663 1.13701
1.03293 1.17096
1.04446 1.17615
1.08972 1.13416
1.07854 1.16781
1.10703 1.15327
1.10401 1.18356
1.1363 1.18097
1.11322 1.21303
1.12091 1.22088
1.15145 1.17478
1.13058 1.17525
1.06889 1.27413
1.12579 1.25457
1.11622 1.30708
1.17689 1.24388
1.14247 1.2478
1.14558 1.19418
1.08944 1.20572
1.09256 1.17606
1.04927 1.22683
1.09864 1.19738
1.1356 1.18307
1.11662 1.21981
1.15255 1.19386
1.16766 1.18766
1.10927 1.23199
1.12487 1.18895
1.15754 1.13219
1.13422 1.15236
1.09749 1.17482
1.04339 1.216
1.0998 1.13594
1.08564 1.15047
1.04076 1.18361
1.06607 1.16672
1.01841 1.20978
0.995997 1.20491
1.00836 1.18415
0.996027 1.21097
0.917653 1.30677
0.994641 1.22937
1.02927 1.19632
1.06272 1.16672
1.0763 1.16905
1.13113 1.09811
1.05204 1.17562
1.14311 1.05625
1.08095 1.11393
1.02155 1.15504
1.03567 1.11397
1.04102 1.10975
1.07293 1.109
1.09285 1.14235
1.0853 1.13942
1.04267 1.1774
1.08314 1.13192
1.07003 1.13475
1.05063 1.09731
1.00679 1.10993
1.0358 1.04538
0.942447 1.10241
0.985544 1.01552
0.981664 1.00128
0.99885 0.956309
0.939813 0.985355
0.988815 0.92238
0.951756 0.948865
0.928838 0.984842
0.930254 1.00003
0.94482 0.971782
0.950853 0.953286
0.910571 0.995519
0.914744 1.0029
0.918347 1.01331
0.984528 0.965918
0.946341 1.03383
0.962367 1.03381
0.996713 1.02081
0.945054 1.07412
0.914911 1.09376
0.860301 1.12677
0.872387 1.08877
0.796285 1.13546
0.841384 1.07655
0.829093 1.06265
0.80209 1.08666
0.849057 1.06602
0.849361 1.12454
0.88588 1.10591
0.905196 1.06321
0.885926 1.04812
0.868779 0.998339
0.771973 1.06734
0.843533 0.971071
0.852696 0.955164
0.857454 0.972002
0.860042 0.970325
0.806968 1.01982
0.791816 1.0499
0.861018 0.984762
0.834913 1.02293
0.828089 1.05572
0.889378 1.01669
0.821307 1.09305
0.877963 1.0164
0.849268 1.02785
0.840868 1.03956
0.902468 0.992864
0.880436 1.01849
0.843522 1.06626
0.854995 1.05043
0.819121 1.10951
0.883206 1.07392
0.898537 1.07911
0.910562 1.07205
0.942769 1.02675
0.911 1.03119
0.883461 1.05162
0.875745 1.01776
0.842548 1.0298
0.853455 0.993312
0.870787 0.987533
0.868763 0.99627
0.877583 1.01364
0.88867 1.00072
0.883715 1.01296
0.873499 1.01476
0.85546 1.03508
0.794439 1.07823
0.848975 1.01942
0.84284 1.01633
0.873903 0.974742
0.826534 1.04275
0.859319 0.994562
0.815286 1.01306
0.736366 1.04669
0.642861 1.07029
0.624164 1.03943
0.646139 1.00371
0.589153 1.04024
0.627072 1.01602
0.595095 1.0793
0.689348 0.996897
0.631031 1.06371
0.674641 0.990284
0.583277 1.0794
0.641684 1.02876
0.664007 0.988553
0.655866 0.989175
0.666493 0.983626
0.647718 0.979417
0.669763 0.977153
0.670654 0.987714
0.64469 1.02134
0.660012 1.0247
0.719145 0.992365
0.604122 1.1112
0.664005 1.03922
0.624469 1.03458
0.577321 1.05765
0.631665 0.982227
0.592351 0.975529
0.542359 0.982517
0.537121 0.995864
0.541549 0.997405
0.523868 1.01471
0.529297 0.988121
0.497416 0.998415
0.465572 1.01548
0.530324 0.945558
0.517012 0.980256
0.515772 1.00496
0.521581 1.02313
0.538782 0.98605
0.545831 0.984089
0.498996 1.03414
0.478332 1.09008
0.572923 1.0563
0.603053 1.06125
0.605544 1.03172
0.563699 1.01439
0.551189 0.962634
0.500824 0.959045
0.505522 0.926784
0.48117 0.949175
0.493924 0.922008
0.489235 0.943218
0.513549 0.969371
0.522939 1.01876
0.550171 1.01756
0.549967 1.04306
0.525854 1.07373
0.533268 1.07026
0.501311 1.06466
0.49532 1.06871
0.525487 1.05664
0.510072 1.0575
0.514504 1.02876
0.574057 0.955129
0.525566 0.983656
0.517751 0.991392
0.447761 1.03813
0.447237 1.05862
0.514683 1.0228
0.51016 1.06135
0.494598 1.07897
0.478973 1.07524
0.481705 1.05501
0.50737 1.01518
0.479014 1.03146
0.444981 1.03825
0.492013 0.977867
0.45368 0.97638
0.401584 1.0018
0.405169 0.997499
0.363305 1.02873
0.377379 1.045
0.42579 1.03718
0.414786 1.07358
0.390463 1.07636
0.453442 1.03618
0.491208 1.0019
0.474327 1.04517
0.50319 1.05097
0.463159 1.08149
0.446938 1.07321
0.475295 1.04212
0.441723 1.05265
0.42134 1.05192
0.410869 1.03223
0.390217 1.01496
0.418034 0.964301
0.388485 0.946338
0.383995 0.943137
0.362709 0.973204
0.413776 0.927962
0.365924 0.971066
0.400038 0.94992
0.39433 0.971476
0.398856 1.00375
0.406861 1.03996
0.430405 1.04546
0.425064 1.02135
0.36221 1.03372
0.352446 1.00878
0.354698 1.0008
0.362316 0.98496
0.422494 0.923929
0.383688 0.947755
0.410726 0.944086
0.372301 0.983425
0.353673 1.00827
0.401373 0.988358
0.390713 1.02087
0.376217 1.06871
0.412881 1.05881
0.41159 1.05277
0.330737 1.11141
0.394066 1.04945
-0.720966 -0.988173
0.381826 1.059
-0.710919 -0.948975
0.363435 1.01843
0.382835 0.998288
0.343999 1.02211
0.319038 1.03842
0.337557 1.02467
-0.749762 -0.924848
0.278618 1.05977
-0.754197 -0.943659
-0.716138 -0.9531
0.270995 1.05066
0.246216 1.06455
-0.681903 -0.95952
0.304409 1.03335
0.33672 1.02979
0.356819 1.03741
0.368431 1.04524
-0.778793 -0.930104
0.37698 1.00463
0.384924 0.989183
0.336741 0.975487
0.342442 0.982929
0.343147 0.976302
-0.770356 -0.886991
-0.770682 -0.913604
0.356096 1.0237
-0.796948 -0.927009
-0.807618 -0.928328
-0.795226 -0.939782
0.207603 1.11601
0.185186 1.1323
0.23948 1.11314
-0.745974 -0.995047
-0.777291 -0.997389
0.304479 1.15587
-0.789911 -1.01135
0.270743 1.13485
0.275378 1.09102
0.268976 1.10282
0.367288 1.06447
0.364761 1.08867
0.418377 1.01711
0.429011 0.984628
0.347159 1.00934
0.331582 1.00038
0.300684 0.993868
0.327468 0.93359
0.259223 0.995979
0.257081 1.00036
-0.67426 -0.903789
0.301859 0.983496
-0.760463 -0.853585
-0.79059 -0.854881
-0.824052 -0.851813
0.366342 0.977344
0.390978 0.955627
0.428617 0.924126
0.42244 0.948816
-0.759635 -0.881266
-0.775557 -0.856932
0.428067 0.943447
-0.766275 -0.882702
-0.796873 -0.882604
0.476579 0.995296
0.484317 1.00221
0.482076 0.998182
0.468656 1.01489
-0.720568 -0.969527
-0.671874 -1.00599
0.384645 1.09229
0.420362 1.07153
0.413373 1.06138
0.387539 1.09143
0.424039 1.05531
0.421284 1.07265
0.396991 1.0874
0.439564 1.03205
0.410568 1.01626
0.382751 1.01444
-0.683232 -0.947775
-0.697759 -0.943552
-0.688531 -0.966021
0.41826 1.01148
-0.691386 -0.956259
0.433812 1.0231
0.447474 0.999704
0.407201 1.02052
0.393879 0.986631
0.399755 0.958076
0.317254 0.999487
0.332795 0.974932
0.33819 0.973979
0.404454 0.925502
0.35739 0.973453
0.316395 0.975902
0.367167 0.930891
0.344553 0.953276
0.310075 0.977597
0.373399 0.981762
0.412953 0.995717
-0.668237 -0.951413
0.443855 1.01984
0.46642 0.989829
0.423694 1.01796
0.428104 1.01397
-0.749949 -0.937696
0.463818 1.01785
0.478971 1.00679
0.474534 1.02546
0.509665 1.00208
-0.71416 -0.970926
-0.703541 -0.966913
-0.693618 -0.975937
0.495775 0.994993
0.466744 0.973109
-0.680894 -0.920673
0.450898 0.973087
-0.648864 -0.929337
-0.652491 -0.908563
-0.641605 -0.904467
0.434914 0.934643
-0.654506 -0.889177
-0.656043 -0.923766
-0.684449 -0.925462
-0.672451 -0.938574
-0.645773 -0.942617
-0.662567 -0.911478
-0.6583 -0.918316
-0.710897 -0.888566
-0.721279 -0.904418
-0.765214 -0.902304
-0.734501 -0.939695
-0.739703 -0.956597
-0.74486 -0.971336
-0.756024 -0.987119
-0.724204 -1.01437
-0.727958 -0.992659
0.4481 1.01119
-0.790842 -0.922719
-0.815008 -0.916468
-0.783786 -0.959076
-0.788814 -0.969836
-0.752934 -0.987286
-0.762544 -0.972804
-0.792682 -0.945685
-0.789648 -0.946208
-0.82686 -0.909353
-0.820114 -0.936886
-0.7883 -0.960387
-0.829961 -0.895096
-0.798822 -0.898493
0.465448 0.973005
-0.759516 -0.914026
-0.785559 -0.892958
-0.794726 -0.919172
0.504444 0.990038
0.525565 0.966091
0.515577 0.973615
-0.831583 -0.886377
-0.806548 -0.891589
-0.707507 -0.951967
0.475572 0.975216
-0.727783 -0.940577
-0.760018 -0.94719
-0.815655 -0.947622
-0.824811 -0.979003
0.575851 1.03972
0.559818 1.05595
0.5448 1.07593
0.573494 1.09436
0.562054 1.11217
-0.867881 -1.00943
-0.86207 -0.989717
0.606064 1.03376
-0.830324 -0.958682
0.610845 0.950089
-0.811566 -0.911554
0.549589 0.978847
-0.724113 -0.942917
0.517889 1.00005
0.560767 0.96926
0.545606 0.963805
-0.811552 -0.923461
-0.840487 -0.952581
-0.87882 -0.956515
0.607902 1.02028
-0.897334 -0.969107
0.603475 1.01275
-0.87808 -0.965129
-0.87238 -0.993103
0.558458 1.08043
-0.835337 -1.0294
0.560323 1.07999
0.602991 1.04232
-0.889046 -0.959555
-0.858774 -0.990389
-0.841754 -0.981668
-0.823035 -0.973544
-0.821323 -0.96794
0.5763 1.02244
-0.81443 -0.991737
-0.770441 -1.02436
-0.774854 -1.03871
-0.791226 -1.03026
0.603379 1.08215
-0.784195 -1.05918
0.559566 1.08276
0.556029 1.05439
0.529327 1.0576
-0.762298 -0.995707
0.481948 1.07151
-0.679823 -1.01984
-0.670437 -1.02515
0.445175 1.07604
0.404808 1.09862
-0.718694 -1.03067
0.438886 1.09205
0.42352 1.10592
0.465377 1.09166
0.483741 1.08261
0.486473 1.08073
0.50787 1.06242
0.4853 1.04054
0.459931 1.02376
0.482403 0.973564
-0.681077 -0.958034
0.515262 0.956222
0.482128 0.972869
0.445221 0.981312
-0.680895 -0.936426
0.424661 0.994075
0.417122 0.966075
0.41254 0.953697
-0.71947 -0.890139
0.406729 0.986729
0.508003 0.944187
0.434554 1.04036
0.494865 0.991958
0.486687 0.997533
0.450189 1.0175
0.481017 0.941989
0.413338 0.969078
0.441967 0.939701
0.452774 0.931665
0.429232 0.970614
0.414507 0.995929
0.443609 0.987475
0.461968 0.955442
0.460254 0.965258
0.47279 0.963793
-0.693858 -0.956596
0.52318 1.00467
0.49812 1.03808
0.474821 1.06688
0.46136 1.07968
-0.710227 -0.989233
0.49682 1.02618
0.493102 1.01483
0.467873 0.992917
-0.717324 -0.939633
0.476514 1.00933
-0.745517 -0.946005
-0.72474 -0.945798
-0.779615 -0.87449
-0.766442 -0.878499
-0.774418 -0.87762
0.504882 0.969306
-0.731882 -0.943968
-0.740184 -0.954861
0.524128 1.00826
-0.670426 -1.0101
-0.693401 -1.01395
-0.691106 -1.03977
-0.780038 -1.02355
-0.793545 -1.01573
-0.783277 -0.99807
-0.734905 -0.999286
-0.693085 -1.0097
-0.676349 -1.0113
-0.686362 -1.01738
-0.739568 -1.01064
-0.773309 -0.991397
-0.743612 -0.993585
-0.727698 -0.992286
-0.773693 -0.984282
0.618988 1.03315
-0.758412 -1.03273
0.550908 1.04145
-0.746395 -0.987254
0.507846 1.03413
-0.638815 -1.02756
0.467455 1.05774
-0.65674 -0.997377
0.454733 1.03034
-0.687823 -0.993018
0.507261 1.02364
-0.787231 -0.968193
-0.82059 -0.922623
0.441248 1.03123
-0.71197 -0.976566
-0.778939 -0.897675
-0.715977 -0.941972
-0.722597 -0.904765
-0.707327 -0.921806
-0.708415 -0.925629
-0.730131 -0.962396
-0.758086 -0.978102
-0.748321 -0.989409
-0.774173 -0.965256
0.526756 1.01278
-0.689076 -0.998841
-0.736175 -0.944877
-0.746518 -0.935361
-0.705288 -0.982243
-0.730449 -0.973817
-0.714798 -0.975277
-0.786508 -0.915116
-0.755405 -0.938499
-0.730161 -0.961177
-0.679194 -0.981462
-0.697201 -0.96519
-0.619745 -1.01136
-0.758397 -0.923105
0.393989 0.991375
0.387245 0.971895
0.382006 0.943563
-0.670575 -0.858942
-0.649972 -0.860873
-0.658378 -0.852384
-0.651015 -0.862384
0.38224 0.931509
-0.651088 -0.895562
-0.704655 -0.891141
-0.716009 -0.894054
-0.664053 -0.919484
-0.688028 -0.88501
0.400861 0.929481
-0.689747 -0.867866
-0.683827 -0.897529
-0.683774 -0.920336
-0.662637 -0.94041
-0.670555 -0.91127
-0.654297 -0.892413
-0.596668 -0.925279
-0.602938 -0.920329
-0.536111 -0.964897
0.360577 0.980045
-0.617707 -0.909426
-0.602137 -0.907935
-0.638965 -0.887507
-0.646605 -0.88821
-0.596737 -0.916953
-0.59926 -0.914883
-0.629216 -0.909435
-0.598206 -0.93392
-0.659459 -0.897451
-0.663673 -0.89875
-0.610849 -0.919362
