# Supplementary material for: Stochastic bond dynamics facilitates alignment of malaria parasite at erythrocyte membrane upon invasion
Source: eLife. 2020 May 18;9:e56500. doi: 10.7554/eLife.56500 (PMC7269671; doi:10.7554/eLife.56500)
Supplement: Figure 2—source data 1. [file elife-56500-fig2-data1.zip › PARA_POSITIONS/pos73.dat]

3.62462 1.11843
3.61758 1.00296
3.59898 1.02132
3.62413 0.896852
3.65852 0.774076
3.63153 0.968926
3.62917 0.879961
3.58778 1.01227
3.59465 0.945164
3.54956 1.07899
3.57023 0.966671
3.56221 0.966649
3.53151 1.02198
3.54398 0.854383
3.5185 0.827349
3.47666 0.893053
3.45663 1.00398
3.49975 1.01581
3.55054 0.990974
3.6382 0.733834
3.62541 0.985438
3.63692 1.04625
3.61189 1.07037
3.6044 0.920213
3.56741 1.04111
3.59399 0.899488
3.57581 0.991941
3.61809 0.93222
3.63742 1.00898
3.62985 1.28424
3.70179 1.17238
3.67001 1.39258
3.704 1.32553
3.74729 1.1406
3.68102 1.19304
3.60655 1.28955
3.55797 1.29083
3.52886 1.32395
3.57427 1.19963
3.62776 1.16514
3.69248 1.1163
3.73081 1.2371
3.78758 1.06453
3.75332 1.14726
3.71104 1.2088
3.6812 1.19556
3.67972 1.16766
3.69372 1.04536
3.65551 1.17287
3.66067 1.08356
3.59258 1.24707
3.57941 1.18571
3.50931 1.30695
3.52387 1.15631
3.54375 0.988183
3.42513 1.27622
3.40921 1.20159
3.39125 1.2095
3.39267 1.17805
3.3559 1.24156
3.31095 1.45029
3.34616 1.44797
3.37495 1.41483
3.41155 1.2164
3.32363 1.37143
3.38769 0.990183
3.39384 0.903244
3.40062 0.847503
3.37532 1.03385
3.39361 0.997587
3.37054 1.18913
3.42094 1.12651
3.42589 1.2258
3.5259 0.955128
3.54404 0.940365
3.51254 1.07408
3.52343 0.897278
3.42332 1.21299
3.41998 1.05561
3.4053 1.04767
3.42998 0.959288
3.43552 1.02594
3.45915 1.02602
3.44919 1.0495
3.40523 1.15452
3.45629 0.929783
3.38914 1.17804
3.4385 1.01473
3.41769 1.14417
3.39509 1.21829
3.46366 0.897776
3.38592 1.19566
3.45666 0.904619
3.39652 1.14247
3.43674 0.973835
3.4153 1.07751
3.40518 1.18505
3.44637 1.06996
3.46041 1.08607
3.39572 1.36853
3.47087 1.04095
3.44759 0.948297
3.38586 1.02841
3.36016 1.0916
3.41503 0.82232
3.43025 0.743277
3.4213 0.80292
3.4013 0.98227
3.36132 1.16642
3.38462 1.0341
3.39414 0.935811
3.34487 1.05318
3.32881 0.950984
3.28679 1.06326
3.25715 1.13166
3.29325 0.933968
3.32716 0.791716
3.33782 0.809331
3.3197 0.926737
3.2858 1.01467
3.27424 1.07558
3.30301 0.936289
3.28634 0.892853
3.23906 0.972318
3.22788 0.935462
3.26546 0.858947
3.24038 0.955528
3.25316 0.797517
3.23609 0.79569
3.20461 0.984878
3.24807 0.906287
3.22502 1.1195
3.27104 1.05607
3.31415 0.915481
3.28487 1.04029
3.25121 1.1433
3.30602 0.946257
3.28004 1.08754
3.23855 1.25888
3.3076 1.08455
3.30369 1.0729
3.3247 0.956442
3.30692 0.984155
3.2465 1.23632
3.29776 1.12568
3.32311 1.03511
3.30851 1.11207
3.32571 1.08202
3.35704 0.941744
3.32943 1.07124
3.34371 0.991661
3.33274 1.14164
3.35109 1.15899
3.39017 0.972251
3.34936 0.987172
3.33408 0.973887
3.33609 0.85193
3.258 1.04253
3.24435 0.936241
3.16478 1.11148
3.18637 1.03507
3.16435 1.13493
3.2296 0.95962
3.16577 1.16814
3.19721 1.02459
3.16389 1.11852
3.20644 0.96276
3.18755 1.06418
3.15749 1.17924
3.16954 1.13052
3.17821 1.06811
3.20286 0.957857
3.13956 1.17149
3.17363 1.11881
3.26679 0.974954
3.29146 1.10921
3.33946 1.10713
3.35555 1.05935
3.32376 1.05321
3.3053 0.952369
3.25451 1.01025
3.20779 1.05618
3.19562 0.998269
3.18677 1.03977
3.23563 0.910405
3.24144 1.02598
3.28578 0.918524
3.27558 1.03632
3.34405 0.894768
3.36462 0.897012
3.32264 1.05457
3.30281 1.059
3.26928 1.12024
3.26653 1.04018
3.14814 1.33206
3.13004 1.33472
3.13019 1.31002
3.2272 1.11519
3.19036 1.34424
3.2763 1.2145
3.31942 1.16074
3.2858 1.29306
3.29175 1.19838
3.2587 1.20729
3.23661 1.21499
3.15744 1.39542
3.16461 1.394
3.22016 1.22586
3.24109 1.12724
3.23893 1.11447
3.23995 1.0857
3.1444 1.35612
3.20445 1.26097
3.213 1.2942
3.19277 1.39151
3.2528 1.19131
3.20133 1.2529
3.1676 1.24075
3.18447 1.07934
3.14999 1.17247
3.12922 1.23837
3.19584 1.01681
3.2227 0.971274
3.22575 1.02905
3.14637 1.26078
3.14792 1.20426
3.13903 1.17932
3.17053 1.02479
3.12498 1.162
3.15536 1.07186
3.15124 1.15829
3.17625 1.13594
3.16429 1.16847
3.16507 1.1576
3.18924 0.994555
3.1868 0.909955
3.0561 1.22738
3.06611 1.01871
3.03367 0.986208
2.97899 1.1383
2.99327 1.073
3.02201 0.919157
3.00438 0.951803
2.95377 1.11783
2.98089 0.988052
2.96592 0.967893
2.9512 0.977129
2.96928 0.956132
2.99698 0.810604
2.98269 0.911294
2.97576 0.833747
2.92388 0.947116
2.84274 1.10416
2.90866 0.839499
2.85312 1.0503
2.84455 1.038
2.84503 1.00587
2.8353 1.02801
2.8203 1.0872
2.84878 1.07481
2.88143 1.04816
2.89878 0.967847
2.9356 0.7597
2.87753 0.948055
2.84419 1.05288
2.86299 0.977861
2.84383 0.983035
2.82187 1.01297
2.88289 0.841591
2.88395 0.873991
2.83768 1.00842
2.82879 1.03738
2.87215 0.85517
2.80989 1.00973
2.82033 0.878043
2.75779 1.00206
2.73614 1.00739
2.75594 0.898243
2.73125 0.964203
2.69054 1.07614
2.72729 0.949361
2.7631 0.77878
2.74957 0.899499
2.76936 0.912475
2.78592 0.884543
2.7691 1.01689
2.79166 0.969781
2.77786 0.957879
2.76036 0.959095
2.74554 0.962108
2.7008 1.01591
2.71099 0.952363
2.67821 0.998695
2.63606 1.04982
2.65552 0.93217
2.6063 1.03015
2.65549 0.846686
2.60443 0.944975
2.59066 0.965678
2.60556 0.931944
2.62133 0.892291
2.60234 0.948382
2.62787 0.960104
2.65262 0.952179
2.67736 0.890424
2.66806 0.897202
2.54978 1.19281
2.59324 1.01132
2.60419 0.946585
2.57743 1.01427
2.59042 1.06286
2.63113 1.05413
2.59525 1.17161
2.62903 1.06292
2.62506 1.01852
2.62543 0.981009
2.60265 1.01654
2.53706 1.19008
2.61128 0.952748
2.54613 1.05193
2.5241 1.02419
2.46674 1.1351
2.45133 1.13572
2.52394 0.951107
2.47214 1.1126
2.49136 1.05576
2.461 1.11645
2.5156 0.982527
2.52262 0.995526
2.50427 1.08145
2.52957 1.001
2.44929 1.14492
2.54308 0.805928
2.47784 1.00975
2.47768 0.993734
2.46475 0.958782
2.45987 0.932749
2.44017 1.02671
2.51004 0.855993
2.49927 0.970061
2.52805 0.945411
2.56014 0.92705
2.55674 0.99748
2.53805 1.04787
2.54468 0.968249
2.55307 0.931101
2.52375 1.01277
2.56048 0.930154
2.51641 1.08562
2.5392 0.998864
2.53904 0.950404
2.495 1.03145
2.49068 1.04702
2.48025 1.08477
2.50047 1.03838
2.46958 1.09236
2.49752 1.01711
2.48682 1.08181
2.51076 0.99729
2.43778 1.17504
2.46806 1.02409
2.42779 1.04159
2.41745 1.02233
2.4331 0.95088
2.37912 1.07002
2.37823 1.05687
2.37943 0.97444
2.35082 1.03223
2.34629 1.04842
2.3772 0.926387
2.40865 0.81247
2.40281 0.86511
2.40972 0.93318
2.41265 0.918392
2.40434 0.917107
2.35807 0.960836
2.31872 0.968814
2.27842 1.06648
2.33781 0.907922
2.31474 0.991552
2.28802 1.05226
2.36733 0.809581
2.30178 1.0185
2.23186 1.19591
2.30109 1.10581
2.37152 1.03175
2.33106 1.1615
2.35876 1.09915
2.27196 1.32335
2.34934 1.24543
2.34183 1.3604
2.40101 1.27255
2.41087 1.24803
2.35 1.37949
2.37447 1.28628
2.31873 1.40587
2.34482 1.37147
2.34827 1.3915
2.38183 1.30599
2.40769 1.2277
2.39036 1.24909
2.39124 1.30462
2.44986 1.22464
2.41904 1.33745
2.45743 1.2892
2.47564 1.30151
2.45384 1.34874
2.45493 1.31906
2.48153 1.23253
2.5292 1.09965
2.45978 1.24078
2.43971 1.24966
2.44531 1.15263
2.36055 1.2729
2.39744 1.11061
2.31893 1.22
2.31774 1.11294
2.25262 1.18536
2.22216 1.1821
2.25105 1.08818
2.25094 1.07285
2.27004 0.968211
2.23858 1.02051
2.22799 1.01965
2.21055 1.05082
2.20395 1.0472
2.22097 1.01674
2.25408 0.933062
2.1919 1.01798
2.15517 1.07246
2.0897 1.18701
2.15315 1.05972
2.15144 1.07807
2.11273 1.11433
2.09363 1.07035
1.95164 1.27352
1.95576 1.2182
1.99779 1.12062
1.92044 1.25436
2.00197 1.11046
1.92524 1.22259
1.95167 1.16284
1.97582 1.11464
1.99677 1.08573
1.98306 1.16638
2.06458 1.08659
2.08381 1.1399
2.12626 1.12318
2.08772 1.21241
2.10169 1.16067
2.05471 1.22102
2.02992 1.23693
2.05105 1.24097
2.1533 1.05019
2.12678 1.10856
2.09275 1.15657
2.1187 1.08607
2.10457 1.15673
2.1912 1.00404
2.18557 1.01831
2.20529 1.01184
2.16106 1.12334
2.20756 1.04036
2.17678 1.16475
2.19998 1.1621
2.2222 1.13556
2.26748 1.04395
2.30159 1.01201
2.3171 0.978285
2.26846 1.05687
2.24309 1.02992
2.22363 1.05319
2.25006 0.975275
2.20347 1.01656
2.20929 0.997575
2.17385 1.113
2.26248 0.906031
2.21696 1.01307
2.24485 0.976054
2.28287 0.910436
2.24746 0.988302
2.2518 0.927701
2.20845 1.01264
2.23974 0.964964
2.18038 1.06977
2.19219 1.03111
2.15715 1.13722
2.17858 1.06901
2.13846 1.15037
2.18017 1.07966
2.22515 1.00982
2.25275 1.00571
2.26926 0.988197
2.30211 0.970985
2.25174 1.03439
2.20687 1.00802
2.13416 1.0872
2.13215 1.02031
2.1604 0.95053
2.13605 1.03925
2.14563 1.02275
2.10226 1.15641
2.1258 1.14671
2.19717 0.973357
2.17393 0.98561
2.105 1.05016
2.02812 1.17113
2.1136 1.03724
2.05161 1.23698
2.08065 1.20396
2.10958 1.12089
2.08925 1.12633
2.10125 1.07694
2.06396 1.13239
2.06302 1.14586
2.09718 1.06452
2.05371 1.14865
2.04522 1.147
2.08237 1.02291
2.02468 1.11529
1.9883 1.15833
1.98726 1.16837
2.0644 1.04433
2.01945 1.23556
2.07969 1.16146
2.09298 1.13256
2.0776 1.15506
2.08185 1.17213
2.16575 1.00515
2.16336 1.01935
2.11744 1.08326
2.12591 1.079
2.10945 1.08665
2.11757 1.02562
2.07502 1.13166
2.15497 0.979276
2.17792 0.923371
2.14884 1.00834
2.18076 0.924013
2.16289 0.974811
2.16259 0.996939
2.15053 1.0695
2.20416 0.923171
2.17607 0.936695
2.19685 0.866512
2.14094 1.01491
2.16951 0.955103
2.13308 0.980549
2.09118 0.999416
2.04708 1.03147
2.06541 1.01208
2.11951 0.900711
2.10507 1.01312
2.15515 0.860309
2.11585 0.961335
2.1049 0.941692
2.10385 0.995221
2.12808 0.956204
2.09747 1.06554
2.14163 0.988326
2.13628 1.01792
2.15726 1.00159
2.14661 1.03558
2.13556 1.03612
2.11758 1.04052
2.0652 1.13498
2.10887 1.01797
2.0287 1.16118
2.06918 1.06536
2.10303 1.01192
2.14452 0.941545
2.15544 0.941298
2.10738 1.05168
2.11156 0.973444
2.07595 0.929404
2.03369 0.967624
1.9851 0.990345
2.05312 0.839969
2.06283 0.916131
2.12099 0.834698
2.07657 0.970554
2.08513 0.998693
2.13197 0.940542
2.1644 0.838624
2.09086 1.02981
2.10973 1.00267
2.08668 1.12865
2.13688 1.00718
2.10856 1.05244
2.14212 0.992952
2.12907 1.00286
2.11916 0.976584
2.13351 0.941258
2.17987 0.816718
2.16316 0.874159
2.16698 0.929723
2.13882 1.10168
2.18618 1.04965
2.16519 1.07751
2.16761 1.03329
2.17836 1.03509
2.17257 1.06047
2.13815 1.13114
2.16485 1.0086
2.18964 0.925067
2.17152 1.01214
2.17553 0.985201
2.18769 0.950151
2.22258 0.82476
2.12865 1.03325
2.14671 0.983586
2.16862 0.924279
2.16247 0.896571
2.10737 1.02885
2.15535 0.888557
2.14839 0.949398
2.14077 0.985055
2.15892 0.93382
2.1698 0.871452
2.11451 1.01352
2.06533 1.11514
2.12691 1.00897
2.17625 0.928935
2.17615 0.984799
2.14791 1.05576
2.09496 1.11566
2.07733 1.07923
2.0852 1.02985
2.11153 0.920916
2.09561 0.916791
2.11304 0.788287
2.03519 0.972778
2.03404 0.970763
2.04348 0.937894
2.02493 0.976939
2.01354 1.02161
2.03311 0.97727
2.01095 1.0845
2.07074 1.01608
2.04113 1.10345
2.02204 1.10195
1.96819 1.19306
1.99634 1.08723
2.00938 0.985389
1.97856 1.0133
1.93633 1.02636
1.95059 0.896901
1.90871 0.944664
1.92274 0.884418
1.92482 0.87072
1.91683 0.849084
1.9432 0.835376
1.91378 0.939177
1.95511 0.893061
1.96216 0.880172
1.96621 0.887335
1.99963 0.792713
2.02993 0.768108
1.98447 0.932158
2.01014 0.843762
1.95703 0.932479
1.93959 0.915999
1.89883 0.939054
1.87768 0.960492
1.85829 1.00336
1.89607 0.972151
1.93621 0.929703
1.93633 0.926335
1.94742 0.91112
1.95148 0.912968
2.00465 0.811588
1.96654 0.937141
2.00951 0.884978
2.02923 0.889345
1.99155 0.979828
1.99813 0.979101
1.95555 1.03178
2.03977 0.870449
1.98755 1.00141
1.96949 1.04054
2.04005 0.867987
2.01124 0.918309
1.97903 0.919326
1.98821 0.921246
1.97366 0.955391
1.98014 1.0035
2.05615 0.881566
2.02068 0.945638
2.02684 0.867101
2.00198 0.869044
1.98804 0.931943
1.99518 0.939174
1.96395 1.00211
2.01358 0.851352
1.96248 0.901069
1.92921 0.976036
1.94075 0.942534
1.95705 0.91002
1.9365 0.998493
1.93035 1.01595
1.96061 0.907833
1.91263 1.04622
1.95488 0.946855
1.94265 0.985576
1.90939 1.06043
1.99839 0.905071
1.98991 1.01587
2.04838 0.90615
1.99558 1.0455
2.01054 1.02139
2.06035 0.945149
2.02124 1.06108
2.09042 0.971117
2.06721 1.04855
2.05446 1.06643
2.04441 1.08445
2.11044 0.932737
2.08361 1.00118
2.07573 1.03986
2.08176 1.02408
2.10976 0.893218
2.05537 0.915596
2.01871 0.941324
1.9962 1.00115
1.98153 1.03176
2.02799 0.901067
2.02692 0.931616
2.05012 0.843865
2.00368 0.936888
1.92225 1.0437
1.96814 0.937739
1.97235 0.959496
1.94436 1.05335
1.96039 1.05816
1.97621 1.05624
1.9731 1.06574
1.98671 1.01874
1.95897 1.0283
1.94392 1.07078
2.01909 0.91291
2.00152 0.94735
2.0098 0.938651
1.93866 1.05642
1.95498 0.933124
1.91912 0.948455
1.936 0.926686
1.91613 0.984424
1.91959 0.923439
1.9153 0.89328
1.88613 0.999246
1.87157 0.980222
1.8544 1.03132
1.8719 0.998271
1.87139 1.00606
1.81923 1.12676
1.93316 0.991875
1.90655 1.12742
1.93829 1.14701
2.00679 1.10487
1.97779 1.24702
2.07904 1.10031
2.1064 1.06976
2.07775 1.11219
2.10063 1.04323
2.05746 1.08878
2.0639 1.02587
1.99724 1.15088
2.12761 0.896415
2.08356 1.00557
2.08951 0.935369
2.04336 0.998865
2.04298 1.00943
2.05253 1.05896
2.07298 1.06311
2.08798 1.08044
2.10469 1.08774
2.08392 1.13758
2.09415 1.15042
2.14709 1.07366
2.19494 1.01307
2.13857 1.15328
2.20046 1.00508
2.18458 1.08347
2.19377 1.04977
2.1667 1.07685
2.19892 0.981273
2.17592 1.03724
2.13343 1.08712
2.1846 0.9163
2.16842 0.960758
2.19408 0.853782
2.16405 0.893508
2.13542 0.824992
2.07957 0.898324
2.07816 0.896075
2.1023 0.878634
2.08434 0.894764
2.07687 0.871097
2.08074 0.867944
2.09592 0.891487
2.12322 0.897018
2.15444 0.865896
2.14712 0.872006
2.11738 0.915322
2.08573 0.898367
2.0113 1.08969
2.07832 0.968764
2.05573 1.02802
2.09994 0.934188
2.1234 0.879614
2.07528 1.02264
2.0467 1.10593
2.11042 1.00045
2.08819 1.16202
2.13458 1.13697
2.14264 1.12537
2.15015 1.09641
2.16385 1.07719
2.16506 1.07554
2.14527 1.10129
2.19668 1.00908
2.18714 1.08711
2.23298 0.979394
2.14207 1.14441
2.17811 1.02513
2.17983 0.994973
2.09936 1.17442
2.1109 1.14951
2.19168 0.989642
2.15673 1.08751
2.1723 1.05614
2.1533 1.04827
2.17181 0.98279
2.14227 1.04732
2.1544 1.03602
2.12285 1.1162
2.19666 1.02147
2.20245 1.05039
2.22098 1.01115
2.24508 1.01496
2.24423 1.04475
2.27235 0.894592
2.22897 0.964275
2.19188 0.983122
2.15572 1.05064
2.21271 0.965944
2.19657 1.04295
2.20988 1.0498
2.21394 1.02529
2.21493 1.01715
2.20521 1.02305
2.21495 0.985005
2.20085 0.996414
2.2136 0.951803
2.21277 0.914612
2.20369 0.950902
2.20054 0.968557
2.20465 0.9545
2.19771 0.898883
2.19768 0.894804
2.22276 0.877283
2.22781 0.923534
2.2771 0.807886
2.26296 0.819798
2.26491 0.774942
2.19149 0.95351
2.18856 0.914071
2.20302 0.855933
2.18453 0.930148
2.19635 0.903975
2.14282 1.06741
2.23996 0.878105
2.24134 0.880103
2.25747 0.871791
2.25824 0.852883
2.19934 0.997495
2.20751 0.988985
2.19425 1.03219
2.20001 1.00126
2.19355 0.977184
2.2058 0.932713
2.19551 0.943576
2.20385 0.836412
2.14765 0.989002
2.19642 0.85287
2.20272 0.835489
2.14393 0.988131
2.18038 0.880922
2.10634 1.02174
2.11222 0.993287
2.11971 0.958142
2.12331 0.943753
2.13541 0.89325
2.09935 0.980118
2.10556 0.936663
2.13446 0.80534
2.1146 0.878148
2.16162 0.739357
2.08177 1.01147
2.12726 0.938206
2.13658 0.942897
2.15965 0.888252
2.13811 1.0134
2.19895 0.975729
2.21962 1.01074
2.18288 1.06985
2.20338 0.984393
2.15095 1.06484
2.18398 0.961953
2.1849 0.996649
2.21096 0.940877
2.22457 0.904037
2.22781 0.906662
2.19891 0.936144
2.2089 0.933325
2.23226 0.92186
2.20206 1.01771
2.18499 1.09307
2.19974 1.08487
2.21738 1.03695
2.22381 1.01661
2.22852 1.01759
2.2476 0.985825
2.22942 1.01378
2.2368 1.02859
2.19269 1.18286
2.25704 1.09902
2.22797 1.17827
2.25172 1.13133
2.27064 1.11436
2.29553 1.0904
2.33004 1.05647
2.3302 1.04397
2.33856 0.946315
2.29312 1.02442
2.29036 0.989677
2.2859 0.997004
2.23615 1.09204
2.25385 1.04465
2.29949 0.964189
2.31441 0.988266
2.34064 0.906463
2.33308 0.957495
2.30185 0.968954
2.27376 0.912521
2.255 0.861552
2.23568 0.878265
2.30103 0.705275
2.29982 0.661168
2.22213 0.867429
2.24282 0.727202
2.2062 0.831222
2.25304 0.625195
2.21217 0.791986
2.21619 0.738587
2.16693 0.826717
2.20278 0.703028
2.23827 0.676499
2.2016 0.863572
2.2587 0.713662
2.23543 0.786629
2.26582 0.740325
2.28904 0.762701
2.33338 0.626939
2.27184 0.880159
2.33366 0.703237
2.32858 0.753965
2.31994 0.862308
2.36542 0.681708
2.355 0.72222
2.33292 0.848819
2.34397 0.808783
2.2997 0.955017
2.30517 0.951121
2.28616 1.00196
2.29884 0.962907
2.26924 1.02855
2.34117 0.878931
2.38444 0.824414
2.37366 0.962667
2.38689 0.928172
2.41888 0.818471
2.41101 0.81399
2.43777 0.715768
2.38172 0.959746
2.39545 0.882761
2.37153 0.877387
2.32155 1.00866
2.38093 0.853956
2.36902 0.852954
2.39371 0.74873
2.35404 0.881012
2.33185 0.923127
2.38266 0.828219
2.36869 0.904733
2.31327 0.97049
2.34731 0.871232
2.36709 0.838012
2.34387 0.939702
2.33586 0.954746
2.27097 1.12191
2.21533 1.25188
2.26818 1.15448
2.25695 1.27883
2.35127 1.14048
2.36417 1.11481
2.36942 1.06037
2.33891 1.09674
2.31632 1.11438
2.30294 1.1498
2.35844 0.999358
2.27779 1.09673
2.2447 1.05494
2.18595 1.13352
2.21618 1.08356
2.16433 1.22902
2.23478 1.10474
2.21638 1.18652
2.23957 1.15182
2.32389 0.947753
2.28594 1.05992
2.27617 1.09211
2.32113 1.03182
2.2675 1.12649
2.30252 0.986809
2.27251 1.03565
2.24156 1.07612
2.17305 1.15626
2.22977 0.971536
2.24788 0.862559
2.17771 0.983394
2.15413 0.94188
2.18241 0.833295
2.15781 0.852213
2.09116 1.03508
2.11495 0.988131
2.09811 1.01471
2.10896 0.989374
2.12648 0.927609
2.15539 0.878823
2.17179 0.860603
2.12954 0.984231
2.15494 0.927278
2.18821 0.856522
2.18515 0.917757
2.1924 0.947719
2.19699 0.929752
2.21885 0.861357
2.19058 0.860909
2.19506 0.767158
2.15736 0.838102
2.17567 0.830784
2.15865 0.972688
2.18133 0.931419
2.16492 0.986005
2.14173 1.00613
2.12145 1.02672
2.12689 1.0021
2.09216 1.06628
2.06452 1.09608
2.10204 0.973394
2.05299 1.07336
2.0539 1.06908
2.10813 0.954629
2.06318 1.08469
2.09369 1.05931
2.09658 1.0888
2.11134 1.02348
2.11118 0.97924
2.09512 0.993521
2.05051 1.06346
2.11797 0.889937
2.13332 0.831446
2.11603 0.857419
2.13882 0.78061
2.05132 0.936218
2.04488 0.882684
2.02549 0.903067
2.0583 0.83095
2.01153 0.974745
2.07119 0.800973
2.01323 0.920498
2.01446 0.901159
2.02725 0.896151
2.03726 0.889543
2.03233 0.908107
2.0776 0.785674
2.01638 0.921236
2.01981 0.954746
2.02653 0.934593
2.02689 0.944869
1.95912 1.09808
1.97751 1.07941
1.96587 1.13659
2.00176 1.06789
1.90606 1.27633
1.99884 1.11763
1.97633 1.15711
1.97167 1.11399
1.98337 1.08204
1.98095 1.10627
2.01307 1.04302
1.95457 1.13396
1.95069 1.09062
1.88729 1.17527
1.86809 1.18749
1.88253 1.1783
1.88558 1.18737
1.93101 1.10519
1.86921 1.21793
1.94412 1.04347
1.90473 1.10223
1.93558 1.04905
1.92141 1.05591
1.90048 1.08773
1.93902 1.03278
1.97469 0.98254
2.01093 0.967305
1.96837 1.04176
1.92214 1.13631
1.99093 1.02691
1.94038 1.12938
1.94771 1.12295
1.96336 1.08207
1.91969 1.18007
1.97809 1.08389
1.95175 1.10764
1.93449 1.11837
1.99616 1.03867
2.00841 1.05252
2.03211 1.01854
2.04131 1.0386
2.03124 1.06291
2.05916 0.948811
2.01975 1.00275
1.9767 1.04477
1.95639 1.03222
1.98094 0.922543
1.95256 0.998134
1.9707 0.977068
1.98123 1.03685
1.98874 1.05839
2.06211 0.962661
2.10806 0.870884
2.09291 0.907339
2.08475 0.879298
2.01623 1.00387
2.0114 0.943161
1.94428 1.06653
1.95623 1.04949
1.99716 1.02388
2.02952 1.01865
2.05177 1.0076
2.056 0.985878
2.01154 1.03156
2.01149 1.03282
2.05576 0.966872
2.04178 0.992214
2.03452 0.964245
2.00737 0.964906
1.98685 0.90884
1.99591 0.816102
1.93851 0.970019
2.00704 0.846937
2.01635 0.843745
2.01428 0.879711
2.04052 0.823715
2.02789 0.901587
2.0555 0.832756
2.01021 0.991296
2.0207 1.02779
2.02725 1.04283
1.9811 1.11199
1.94011 1.14232
1.96073 1.03636
1.97135 0.96227
1.93337 0.997848
1.93973 0.927121
1.90251 0.991393
1.92477 0.918814
1.91712 0.90274
1.87949 0.955473
1.91144 0.863438
1.93604 0.768164
1.88325 0.861283
1.85194 0.837552
1.80933 0.897649
1.80884 0.92293
1.89644 0.865688
1.92183 0.920847
1.9272 0.971935
1.97455 0.897644
1.99712 0.837165
1.93593 0.952737
1.95705 0.859256
1.96855 0.843353
1.95262 0.823388
1.84762 1.03398
1.91926 0.915936
1.92874 0.948351
1.96603 0.921106
1.9888 0.899832
1.94433 0.998773
1.95759 0.984942
1.9802 0.939442
1.95254 0.98305
1.96469 0.909446
1.9314 0.910742
1.90062 0.946077
1.95885 0.781001
1.91996 0.909851
1.89787 0.965433
1.89165 0.955844
1.902 0.890056
1.83519 0.942169
1.79247 0.969328
1.81782 0.900361
1.85469 0.865938
1.87675 0.938227
1.8904 0.96754
1.86571 1.02653
1.91566 0.93233
1.91203 0.948209
1.91704 0.99017
1.94279 0.943786
1.93787 0.908231
1.90085 0.963172
1.91955 0.913209
1.93907 0.84723
1.89779 0.921992
1.86996 0.991529
1.58027 0.675205
1.59093 0.596999
1.58804 0.635201
1.57021 0.492684
1.5773 0.532479
1.61605 0.393627
1.64038 0.520845
1.6393 0.635544
1.62162 0.4788
1.61193 0.617472
1.91988 0.997879
1.6186 0.563248
1.58251 0.625799
1.93815 0.918699
1.55714 0.620315
1.56971 0.630931
1.5496 0.54849
1.90522 0.917053
1.47445 0.581987
1.44873 0.568495
1.45526 0.635227
1.46829 0.566907
1.45182 0.688992
1.45109 0.686979
1.47583 0.615352
1.93641 0.868092
1.93705 0.87466
1.93199 0.859737
1.53016 0.460493
1.92133 0.882191
1.5494 0.591224
1.97039 0.863522
1.92066 0.991268
1.91913 0.931797
1.92186 0.925403
1.90172 0.929983
1.86921 0.968355
1.8121 1.04666
1.82573 1.00501
1.82374 0.988395
1.82437 0.91305
1.77313 0.965392
1.81361 0.880549
1.78735 0.947725
1.85304 0.805092
1.83348 0.837579
1.83244 0.877505
1.839 0.923675
1.8983 0.820218
1.86391 0.891223
1.85844 0.901973
1.84471 0.916893
1.53686 0.618843
1.57129 0.740575
1.62028 0.64104
1.66005 0.752238
2.00268 0.87374
1.66729 0.640679
1.67584 0.653449
1.68082 0.517564
1.68349 0.622705
1.66297 0.709707
1.6278 0.702823
1.92732 0.948035
1.60927 0.47133
1.93739 0.887281
1.89935 0.955493
1.87456 0.992418
1.86968 0.96807
1.86208 0.972491
1.86124 0.980645
1.59277 0.584786
1.88401 0.915111
1.9304 0.857158
1.91299 0.904432
1.8423 1.01892
1.83907 1.01465
1.90225 0.866086
1.86454 0.949573
1.90034 0.903178
1.89051 0.910799
1.90315 0.840856
1.87176 0.92055
1.91649 0.890217
1.60746 0.490883
1.92039 0.954805
1.91132 0.964622
1.91508 0.898453
1.86348 1.03324
1.96444 0.898249
1.94422 1.03378
1.99674 0.910643
1.99425 0.881349
1.92277 0.969368
1.97389 0.800819
1.95031 0.85317
1.98754 0.829484
1.98622 0.862144
1.99603 0.822812
2.01429 0.833777
2.02468 0.902395
2.09207 0.896387
2.09917 0.955465
2.07628 0.979783
2.09766 0.871931
1.73744 0.649197
1.75059 0.77009
2.05636 1.01393
1.80551 0.714822
2.11909 0.987663
2.14557 0.888441
1.80286 0.85646
1.79773 0.804693
2.08954 0.925505
1.79117 0.816487
1.8184 0.747124
1.79217 0.869607
1.82104 0.789276
2.16003 0.988977
2.14762 1.03094
2.1432 0.985144
1.87082 0.683114
1.89536 0.724445
1.88538 0.897511
1.89827 0.816407
1.86382 0.843286
1.86703 0.710352
1.83924 0.745441
1.78978 0.848282
1.79822 0.77291
2.00662 1.0703
2.02797 0.943643
1.97022 1.00302
1.97872 0.927701
1.96842 0.989672
1.98453 1.04178
2.03248 1.01776
2.0183 1.02805
1.9886 1.03807
1.95594 1.07544
1.98341 1.01554
1.97866 1.08137
2.0292 1.05587
1.99816 1.16204
2.02274 1.07863
2.06649 0.967179
2.05222 0.974564
2.02864 0.989198
2.00398 1.0529
2.0549 0.912176
2.04645 0.91305
2.01196 0.985343
2.00991 0.976644
1.9733 1.03181
2.06218 0.829211
1.99711 0.946029
2.00298 0.901168
1.99993 0.873852
1.98744 0.847077
1.95638 0.901426
1.93027 0.924169
1.87065 0.978547
1.8783 0.898256
1.86329 0.901247
1.82764 0.976982
1.82044 1.01142
1.84217 0.960017
1.86527 0.932351
1.90396 0.832281
1.84338 0.941679
1.85255 0.968779
1.87091 0.965417
1.92948 0.880302
1.85952 1.01825
1.85355 0.984013
1.83535 1.04397
1.85785 1.00421
1.82245 1.08996
1.77855 1.17205
1.87599 1.00737
1.86736 1.02852
1.90275 0.936526
1.91906 0.90886
1.90372 1.00176
1.94412 0.933561
1.94606 0.949398
1.92349 0.917971
1.88838 0.934858
1.92573 0.82021
1.90662 0.895233
1.89627 0.974999
1.93646 0.959345
1.96147 0.910566
1.96573 0.901989
1.99887 0.833086
1.95551 0.976634
1.97432 0.933423
1.954 0.9855
1.93743 0.978886
2.00585 0.850508
2.02409 0.806168
1.96533 0.943705
1.97886 0.947828
1.96766 0.956483
1.90417 1.0855
1.94108 1.00589
1.94554 1.0118
1.94442 1.01658
1.97566 0.934193
1.95583 0.969472
1.94446 1.06744
2.00824 0.972496
1.97753 1.04753
1.98925 1.02161
2.00591 0.955833
1.96852 1.00287
1.99797 0.950906
1.98472 0.954695
1.93267 1.00875
1.94111 0.937197
1.90507 0.926347
1.88806 0.957624
1.91883 0.907864
1.9731 0.791284
1.95587 0.822765
1.95013 0.809952
1.91869 0.8846
1.86339 0.984068
1.89265 0.920881
1.85324 0.972504
1.8401 0.96434
1.80432 0.991216
1.7896 0.974734
1.76995 1.01834
1.80458 0.949521
1.77201 0.990949
1.77246 0.973359
1.78148 0.958452
1.82468 0.88386
1.79863 0.975656
1.76979 1.01551
1.77615 0.948578
1.70868 1.05727
1.71484 1.06217
1.80051 0.950782
1.8088 0.905815
1.772 0.97202
1.78712 0.903932
1.79091 0.869845
1.8122 0.850763
1.74203 1.06199
1.76562 1.0157
1.75327 1.05697
1.81303 1.00118
1.84187 0.979371
1.84314 1.01535
1.89672 0.950254
1.90497 0.946521
1.88425 0.94727
1.89103 0.895913
1.84868 1.00187
1.86027 0.951137
1.83108 0.997336
1.82216 0.995306
1.77874 1.04812
1.75996 1.02704
1.76049 0.987392
1.76444 0.974049
1.76476 0.924974
1.74735 0.946542
1.76001 0.918939
1.70272 1.01144
1.66791 1.06912
1.66871 1.05706
1.73567 0.983806
1.71544 1.0139
1.65213 1.13455
1.63441 1.19606
1.76058 1.03837
1.75882 1.09083
1.78017 1.1111
1.8402 1.03039
1.83081 1.06305
1.82254 1.03971
1.78339 1.06133
1.73683 1.08846
1.64331 1.18682
1.6933 1.07158
1.6617 1.08319
1.58318 1.1647
1.6201 1.06945
1.6513 0.989017
1.67931 0.912104
1.63523 0.960679
1.58474 1.03731
1.56782 1.06697
1.56249 1.06685
1.61701 0.969339
1.59089 1.02561
1.58314 1.08072
1.63177 1.06195
1.66028 1.06743
1.65362 1.08962
1.66211 1.05758
1.682 1.02283
1.68429 1.05143
1.6866 1.07108
1.68942 1.06951
1.68884 1.02489
1.62971 1.02838
1.60633 0.954458
1.54171 1.00835
1.52388 1.04605
1.56178 1.03926
1.53766 1.1538
1.63417 1.05552
1.65171 0.989921
1.64967 0.971685
1.61631 1.02171
1.63393 1.00498
1.53855 1.15777
1.58144 1.09616
1.5855 1.03987
1.57273 1.02977
1.57132 1.01722
1.60378 1.025
1.57705 1.10031
1.68018 1.02687
1.65758 1.10767
1.72841 0.981778
1.64454 1.07703
1.63477 1.06553
1.64624 1.08411
1.69762 1.02221
1.7436 0.920493
1.65334 1.05786
1.67577 0.985169
1.63068 0.995638
1.61225 0.973141
1.61023 0.943058
1.53102 1.03243
1.52411 0.979243
1.50008 1.00823
1.55381 0.994979
1.60536 0.979637
1.64594 0.970912
1.64082 0.99148
1.67059 0.941163
1.57276 1.07873
1.60261 1.0071
1.57939 0.993022
1.54489 1.01753
1.52493 1.01866
1.50954 1.00212
1.52345 0.956509
1.46663 1.04756
1.45254 1.05873
1.49795 0.994232
1.44245 1.06231
1.49148 0.972178
1.52929 0.8785
1.48458 0.942794
1.4636 0.977041
1.44935 0.982681
1.46085 0.948941
1.41079 1.07362
1.50793 1.00621
1.58349 1.01669
1.59329 1.04806
1.66117 0.903508
1.58024 1.00471
1.5047 1.11112
1.56739 0.9788
1.51415 1.05428
1.5523 1.00489
1.51225 1.06136
1.47952 1.05851
1.51971 0.925547
1.44679 0.185343
1.43473 1.06052
1.47566 1.03699
1.45001 1.10743
1.48947 1.08266
1.47562 1.10655
1.50875 1.07641
1.51108 1.10672
1.48415 1.17371
1.47784 1.19582
1.47085 1.20254
1.51121 1.12407
1.50975 1.08744
1.50959 1.06776
1.51029 1.06951
1.52338 1.01707
1.46066 0.318324
1.43329 0.193275
1.42234 0.203839
1.42354 0.254836
1.41533 0.300018
1.43488 0.316215
1.43143 0.228521
1.4578 0.176615
1.49149 1.08496
1.5211 1.07699
1.54461 1.05755
1.4482 0.233296
1.43888 0.252524
1.5953 0.954559
1.37397 0.223857
1.38773 0.331918
1.39103 0.395871
1.64674 0.904485
1.57586 0.948431
1.57666 0.87012
1.54022 0.893807
1.52933 0.90971
1.50326 1.00054
1.51837 1.01521
1.49294 1.05558
1.51178 1.03548
1.48365 1.07273
1.5479 0.977524
1.54208 0.994095
1.50146 1.03981
1.52075 1.03132
1.53806 1.08285
1.58775 1.06511
1.61027 1.05837
1.63577 1.03118
1.56832 1.11123
1.56374 1.07797
1.55661 1.06073
1.52505 1.05847
1.55037 1.02568
1.34941 0.240522
1.38118 0.238517
1.60811 0.967789
1.5456 1.0267
1.40424 0.293361
1.57823 1.00083
1.45295 0.293099
1.45016 0.282046
1.54402 1.02581
1.43947 0.305746
1.42169 0.24284
1.36867 0.266206
1.34861 0.290639
1.3417 0.350652
1.54717 0.906925
1.32122 0.22592
1.28852 0.281678
1.27607 0.324249
1.32802 0.367687
1.34523 0.238111
1.3776 0.188149
1.39317 0.351787
1.38497 0.202106
1.38614 0.203677
1.3799 0.298166
1.37121 0.378198
1.3835 0.407379
1.37437 0.353968
1.37784 0.310024
1.37139 0.328217
1.34798 0.218512
1.53922 0.89905
1.35482 0.31444
1.53824 0.939789
1.47418 1.02679
1.4887 0.98196
1.5162 0.903554
1.53673 0.847509
1.50456 0.945614
1.50435 0.947383
1.47985 0.995471
1.4275 1.08074
1.36 0.144952
1.37232 0.212694
1.3668 0.241446
1.51368 1.02326
1.46003 1.07281
1.53387 0.963746
1.34216 0.261036
1.58866 0.882972
1.5517 0.867614
1.47707 0.901114
1.4469 0.922335
1.46843 0.902102
1.49049 0.865783
1.51313 0.838599
1.5192 0.827782
1.443 0.922612
1.47068 0.84292
1.20425 0.246313
1.44819 0.864692
1.19415 0.215543
1.1722 0.233332
1.14014 0.304822
1.14247 0.147992
1.16505 0.241593
1.16504 0.290146
1.17566 0.212712
1.18351 0.254349
1.17669 0.268883
1.17145 0.24331
1.19122 0.230611
1.1679 0.147768
1.16455 0.194068
1.16991 0.28311
1.16178 0.242884
1.18628 0.271343
1.18381 0.266196
1.19298 0.260474
1.20232 0.207288
1.18465 0.108533
1.18351 0.170199
1.1771 0.190371
1.19081 0.191131
1.19236 0.106842
1.19334 0.215515
1.18553 0.193504
1.16799 0.20715
1.15576 0.219142
1.13495 0.178999
1.1314 0.121321
1.10903 0.0910152
1.11366 0.154356
1.12014 0.18773
1.11423 0.110818
1.14875 0.0973228
1.18476 0.122834
1.20969 0.159988
1.22521 0.193601
1.21292 0.104362
1.20559 0.19029
1.19575 0.214959
1.17789 0.181067
1.16913 0.141253
1.1626 0.240582
1.16495 0.174883
1.15114 0.14564
1.13651 0.156666
1.1251 0.0569721
1.12007 0.0733912
1.11335 0.113715
1.09878 0.0526964
1.12601 0.0922873
1.15506 0.0552841
1.19803 0.0790249
1.19674 0.0229788
1.21142 0.0200507
1.24582 0.0359127
1.22735 -0.0126809
1.20782 -0.0105229
1.19373 -0.0109509
1.1397 -0.099951
1.1731 0.026194
1.19444 0.0762086
1.20413 -0.0417214
1.20081 -0.00767315
1.18477 -0.0360183
1.1795 0.0241529
1.14269 -0.0999103
1.14597 -0.0272158
1.15176 0.0674323
1.11674 -0.0468735
1.11493 0.0284645
1.07609 0.00947815
1.03633 -0.0583402
1.0746 0.0771944
1.09284 0.040544
1.10334 -0.0272646
1.0809 -0.105069
1.10518 -0.0596594
1.10925 0.00356602
1.08743 -0.0561235
1.10875 0.00432027
1.08331 -0.0170609
1.09431 -0.0167445
1.11344 0.0577854
1.09488 -0.00465701
1.07986 0.015441
1.09619 0.0431367
1.08279 -0.00415169
1.08391 0.0990642
1.06799 0.0436235
1.06839 0.0135088
1.06644 -0.052012
1.09638 -0.0216576
1.09944 -0.0326626
1.08212 -0.0878835
1.09988 -0.0985774
1.09642 -0.0727991
1.06804 -0.102971
1.0702 -0.0495127
1.05496 -0.0692941
1.04972 -0.0541735
1.05706 0.00626764
1.03004 -0.132364
1.0587 -0.0578392
1.04029 -0.12327
1.04701 -0.0815358
1.0429 -0.108429
1.02307 -0.194714
1.07344 -0.0610572
1.09453 -0.139617
1.1026 -0.177989
1.13637 -0.135896
1.12697 -0.12136
1.10636 -0.159468
1.10876 -0.132553
1.09826 -0.124596
1.12403 -0.0150807
1.09868 -0.129418
1.10213 -0.0674563
1.08673 -0.086778
1.07405 -0.121246
1.09544 -0.0233811
1.10395 0.00953758
1.1088 -0.00959196
1.1136 -0.0245612
1.14292 0.0370629
1.13889 0.00739974
1.11691 -0.0144233
1.11105 -0.0431882
1.12533 -0.0305436
1.10544 -0.118041
1.13805 -0.086221
1.13609 -0.124938
1.14773 -0.0587653
1.14061 -0.0417231
1.08983 -0.118957
1.04647 -0.161355
1.06532 -0.0468371
1.0548 -0.130014
1.05127 -0.171117
1.06646 -0.151683
1.06359 -0.187178
1.07284 -0.0840605
1.05632 -0.0972477
1.04622 -0.0594404
1.01559 -0.10003
1.01541 -0.0813018
1.03488 -0.0038667
1.02812 -0.0571797
1.02739 -0.0680265
1.02443 -0.0790623
1.02342 -0.0482268
1.02679 -0.0340641
1.02593 -0.0595675
1.02588 -0.030873
1.07642 -0.00221528
1.07519 -0.120701
1.09541 -0.00447685
1.06767 -0.0918388
1.09881 0.030141
1.0777 -0.0853709
1.03421 -0.0819661
1.02069 0.0379192
1.00486 -0.0519065
1.01442 -0.000450447
1.00809 -0.0296589
0.994938 -0.0835478
0.995699 -0.102033
1.02538 -0.0559164
1.01573 -0.0713745
1.01514 -0.0697736
1.01414 -0.0508776
1.0019 -0.171354
1.05707 -0.0931333
1.03393 -0.221422
1.06463 -0.168538
1.07789 -0.0865938
1.0746 -0.0498357
1.05865 -0.0823131
1.02771 -0.0889285
1.03923 -0.0899281
1.03814 0.00667137
1.0209 -0.0250635
1.02411 0.0134953
1.01568 0.0133428
1.01164 -0.0932851
1.00655 -0.0341795
1.00291 -0.0652818
0.986056 -0.121688
0.997374 -0.141634
1.01395 -0.119706
0.997942 -0.174916
0.981159 -0.191105
1.01119 -0.11039
1.00287 -0.103932
1.01472 -0.0967426
1.02876 -0.133937
1.02519 -0.0620447
0.999494 -0.0992189
0.96629 -0.119534
0.961623 -0.144073
0.976745 -0.111713
0.998284 -0.0616496
1.00149 -0.0621771
0.991676 -0.0920524
1.01637 -0.0760601
1.00222 -0.102762
0.986702 -0.177152
0.997655 -0.172975
0.980715 -0.196999
1.02443 -0.0748683
1.02394 -0.133428
1.01797 -0.124567
1.01443 -0.122667
1.01119 -0.177063
1.00005 -0.240099
1.03165 -0.208086
1.04242 -0.158269
1.00509 -0.187989
1.0116 -0.110745
0.98445 -0.19563
1.0215 -0.138332
1.02424 -0.17571
1.03226 -0.118719
1.04506 -0.00485795
1.01962 -0.0882051
0.998495 -0.147015
0.970013 -0.183992
0.955023 -0.24316
0.988005 -0.181744
0.977584 -0.189642
0.970532 -0.187842
0.984717 -0.115792
0.965596 -0.152492
0.957362 -0.169473
0.949824 -0.202608
0.93575 -0.237036
0.935677 -0.170398
0.939575 -0.161231
0.965756 -0.117517
0.947645 -0.131247
0.978255 -0.0555601
0.979946 -0.102152
0.934534 -0.192589
0.942765 -0.181171
0.951648 -0.185198
0.949794 -0.219036
0.936557 -0.260762
0.969551 -0.204631
0.994514 -0.139509
0.963344 -0.232276
0.962058 -0.221662
0.952968 -0.174693
0.900902 -0.211378
0.882491 -0.19538
0.884723 -0.219822
0.90449 -0.150513
0.883075 -0.186131
0.891571 -0.204986
0.904899 -0.118362
0.879535 -0.154462
0.880728 -0.0678094
0.857934 -0.146282
0.875454 -0.0981862
0.86109 -0.235209
0.876872 -0.211425
0.899779 -0.161046
0.884519 -0.20589
0.890667 -0.188001
0.883981 -0.204188
0.881377 -0.225748
0.896719 -0.213296
0.902223 -0.208115
0.915666 -0.200766
0.925108 -0.179326
0.9011 -0.244504
0.929033 -0.188926
0.968297 -0.155889
0.966398 -0.212141
0.980069 -0.120176
0.966037 -0.130603
0.920332 -0.192748
0.893059 -0.216101
0.920413 -0.172271
0.924781 -0.162439
0.894344 -0.211587
0.908605 -0.20494
0.93964 -0.152133
0.979028 -0.140654
1.01791 -0.106023
1.03654 -0.150479
1.04868 -0.236228
1.10263 -0.094434
1.08856 -0.183997
1.08983 -0.148633
1.07939 -0.0959169
1.07747 -0.0620364
1.05685 -0.144038
1.04359 -0.0588112
0.973106 -0.205005
0.989895 -0.144087
0.978182 -0.17168
0.999873 -0.112445
1.00062 -0.123008
1.02092 -0.091933
1.03201 -0.0661862
0.996964 -0.16517
0.988184 -0.141752
0.972878 -0.127169
0.961789 -0.165804
0.976961 -0.12022
0.963939 -0.157809
0.994666 -0.108121
1.00555 -0.1235
1.01528 -0.0938306
1.02382 -0.0916806
1.01864 -0.124804
1.00706 -0.14305
0.998438 -0.203749
1.04824 -0.134222
1.08254 -0.106265
1.06024 -0.267979
1.13704 -0.150427
1.14086 -0.209982
1.12968 -0.250066
1.1387 -0.267941
1.10269 -0.316323
1.09649 -0.269762
1.09614 -0.20346
1.09755 -0.122145
1.07705 -0.0976473
1.0656 -0.0588053
1.06941 -0.0783453
1.03538 -0.136187
1.0266 -0.0860486
1.01702 -0.112459
1.03698 -0.0960024
1.07113 -0.0908169
1.08963 -0.144402
1.12451 -0.105008
1.11226 -0.185661
1.12282 -0.136101
1.09473 -0.174477
1.06429 -0.240988
1.06871 -0.0920779
1.0581 -0.177924
1.11375 -0.0647556
1.13318 -0.0473682
1.11959 -0.0897468
1.12504 -0.0409748
1.09221 -0.101741
1.06008 -0.203008
1.05513 -0.203176
1.01034 -0.28101
1.01312 -0.232265
1.01941 -0.232453
1.00828 -0.227871
1.03476 -0.213248
1.06333 -0.163953
1.06456 -0.159831
1.02493 -0.213238
0.991254 -0.27497
0.971012 -0.256833
0.956282 -0.217865
0.918264 -0.289921
0.922393 -0.246374
0.941021 -0.25316
0.973727 -0.175128
0.960736 -0.237598
0.957231 -0.228156
0.985446 -0.151789
0.967417 -0.238307
0.944994 -0.303926
0.952089 -0.266668
0.984494 -0.190143
0.97351 -0.22483
0.974775 -0.215536
0.982265 -0.186855
0.980376 -0.238409
0.990159 -0.282955
0.991881 -0.296718
0.965523 -0.311237
0.947598 -0.263774
0.951721 -0.244403
0.995979 -0.175352
1.03236 -0.0903806
1.02375 -0.204611
1.08119 -0.0729937
1.07377 -0.154609
1.08638 -0.0468135
1.06927 -0.128864
1.04433 -0.187637
1.05261 -0.0711428
1.04755 -0.125721
1.05355 -0.175094
1.05222 -0.176953
1.03731 -0.213979
1.08024 -0.142251
1.08545 -0.168586
1.07191 -0.24299
1.0829 -0.192618
1.04892 -0.217063
1.04283 -0.207563
1.0286 -0.180755
1.0209 -0.211006
1.04666 -0.19345
1.02439 -0.274813
1.04691 -0.212132
1.02013 -0.269242
0.992013 -0.298003
0.99729 -0.210514
0.961296 -0.304071
0.994944 -0.221808
0.997621 -0.190945
0.968595 -0.249573
0.967495 -0.254348
0.958223 -0.295373
0.94548 -0.351447
0.986932 -0.263522
0.998091 -0.21467
0.985308 -0.198653
0.942561 -0.298586
0.954719 -0.258567
0.992508 -0.11821
0.951972 -0.18541
0.938806 -0.191799
0.940486 -0.183872
0.946365 -0.191964
0.921613 -0.286655
0.957268 -0.195098
0.961918 -0.143836
0.953079 -0.176634
0.947627 -0.143659
0.945216 -0.122875
0.987003 -0.134829
0.956093 -0.254455
0.954237 -0.22497
0.951004 -0.197314
0.960999 -0.215693
0.999561 -0.171235
0.992718 -0.221341
0.99945 -0.193642
0.998302 -0.271359
1.01271 -0.223095
0.989076 -0.27311
1.03262 -0.229414
1.04611 -0.215626
1.01218 -0.310614
1.02482 -0.253558
0.982946 -0.220223
0.931826 -0.293814
0.956555 -0.206187
0.927944 -0.30897
0.953497 -0.196514
0.941817 -0.135157
0.935632 -0.175816
0.949031 -0.127696
0.950565 -0.17827
0.936208 -0.242365
0.9216 -0.243042
0.901047 -0.262445
0.895784 -0.218513
0.899368 -0.180983
0.905215 -0.193367
0.887451 -0.230283
0.883592 -0.262003
0.935968 -0.229488
0.949961 -0.253576
0.956269 -0.273529
0.934095 -0.311205
0.940945 -0.272483
0.890975 -0.339998
0.843212 -0.362417
0.823879 -0.331937
0.829899 -0.282891
0.847547 -0.26894
0.869935 -0.262368
0.900005 -0.199218
0.876768 -0.281326
0.872573 -0.301614
0.899342 -0.276424
0.919109 -0.268924
0.946327 -0.196033
0.927895 -0.191645
0.89608 -0.231039
0.920555 -0.192161
0.897927 -0.212481
0.908292 -0.177282
0.915117 -0.211328
0.882853 -0.259659
0.862654 -0.23509
0.80049 -0.308361
0.812816 -0.244795
0.817381 -0.239591
0.840856 -0.222504
0.828855 -0.25235
0.859478 -0.17456
0.808544 -0.266536
0.838306 -0.229677
0.854087 -0.24246
0.859819 -0.248112
0.864289 -0.244243
0.88121 -0.148195
0.881546 -0.1513
0.867979 -0.176684
0.867643 -0.1715
0.861671 -0.166106
0.878343 -0.175788
0.871885 -0.206685
0.91615 -0.177155
0.9547 -0.151466
0.983035 -0.127718
0.997782 -0.204137
1.01524 -0.220876
1.02061 -0.130237
0.953419 -0.207865
0.949612 -0.207622
0.958244 -0.168071
0.93638 -0.186242
0.965934 -0.080445
0.948653 -0.102613
0.896356 -0.167262
0.85867 -0.218748
0.85515 -0.214716
0.875968 -0.160483
0.90592 -0.173396
0.935838 -0.136898
0.947155 -0.107502
0.894405 -0.212492
0.895785 -0.198808
0.895239 -0.192163
0.901395 -0.139999
0.865409 -0.217637
0.868975 -0.20645
0.898419 -0.20359
0.932645 -0.148236
0.929866 -0.218147
0.933775 -0.224722
0.941477 -0.110903
0.896663 -0.225639
0.922818 -0.17109
0.961795 -0.153951
0.950252 -0.200509
0.933782 -0.231101
0.937886 -0.26652
0.938258 -0.286859
0.94715 -0.234699
0.943296 -0.279215
0.964212 -0.258498
0.960349 -0.235758
0.951832 -0.21758
0.91216 -0.294835
0.950652 -0.217992
0.926987 -0.209785
0.933367 -0.188153
0.940811 -0.219006
0.973574 -0.166337
0.970948 -0.210275
0.97576 -0.212401
0.988038 -0.221156
0.996796 -0.211981
1.02387 -0.214572
1.03279 -0.179284
1.02537 -0.169806
1.02551 -0.114575
1.00673 -0.161824
1.02562 -0.109306
0.997144 -0.226526
0.996235 -0.234388
0.979731 -0.229292
0.982762 -0.246974
0.952637 -0.281548
0.951927 -0.256392
0.958841 -0.249535
0.950091 -0.239127
0.91985 -0.237437
0.904508 -0.27848
0.946026 -0.207671
0.968533 -0.194905
0.971827 -0.222217
1.00287 -0.159818
1.02244 -0.182768
1.04213 -0.157292
1.06328 -0.180934
1.06169 -0.153234
1.0517 -0.160626
1.05995 -0.185395
1.09906 -0.156752
1.10568 -0.127598
1.11358 -0.146759
1.14772 -0.0755227
1.1437 -0.144665
1.1315 -0.101424
1.12617 -0.0803707
1.10434 -0.121737
1.08582 -0.10239
1.09391 -0.118949
1.06805 -0.183172
1.06242 -0.140594
1.03865 -0.132823
1.02249 -0.0981453
1.0166 -0.130165
1.02778 -0.129419
1.04701 -0.088954
1.04527 -0.0875432
1.05276 -0.0447239
1.03911 -0.136058
1.04149 -0.114817
1.02426 -0.138389
1.00001 -0.191937
1.02124 -0.10859
1.03833 -0.107201
1.05755 -0.0729553
1.0428 -0.130285
1.06611 -0.067416
1.05655 -0.119135
1.06934 -0.0937928
1.05174 -0.0961121
1.03051 -0.0670491
1.00633 -0.112822
1.00585 -0.178343
1.0388 -0.0766124
1.02696 -0.126676
1.04276 -0.127023
1.02352 -0.189457
1.0114 -0.233252
1.03328 -0.277465
1.08399 -0.205794
1.10247 -0.213049
1.12456 -0.190719
1.1545 -0.196716
1.1814 -0.173229
1.18452 -0.17672
1.18654 -0.20282
1.21438 -0.176812
1.20771 -0.204661
1.23834 -0.108936
1.23813 -0.147057
1.21907 -0.11831
1.18538 -0.0571137
1.13644 -0.100647
1.11579 -0.0365393
1.09356 -0.0443209
1.10198 0.0211842
1.10433 0.0143132
1.10163 -0.0113393
1.10828 0.0195631
1.12352 0.0250353
1.11562 -0.00219177
1.11197 0.00315327
1.05221 -0.0609077
1.02477 -0.0343265
1.02926 -0.0397599
1.04522 -0.0530827
1.07031 -0.0528028
1.0982 -0.00549615
1.13954 -0.0280809
1.18298 -0.072321
1.21621 -0.00300642
1.20943 -0.0384378
1.18943 -0.0442903
1.14127 -0.170073
1.13502 -0.193956
1.12643 -0.148068
1.11285 -0.129035
1.0865 -0.142085
1.08192 -0.0924542
1.06851 -0.140429
1.0649 -0.150886
1.08932 -0.0911048
1.08665 -0.133293
1.0701 -0.17405
1.08917 -0.0701031
1.07115 -0.139767
1.09211 -0.0663802
1.09613 -0.119673
1.1135 -0.029175
1.09273 -0.00539634
1.08521 0.00294089
1.07352 -0.0621931
1.08202 -0.0740551
1.0647 -0.0776109
1.04623 -0.0766625
1.05344 -0.0874984
1.06831 -0.0606612
1.12065 -0.0257558
1.12891 -0.0463823
1.16313 -0.024154
1.18356 -0.0925331
1.19205 -0.0974283
1.18052 -0.160868
1.19927 -0.108288
1.21045 -0.097996
1.23495 -0.149675
1.28339 -0.0885718
1.28831 -0.149517
1.2553 -0.207056
1.20138 -0.19056
1.15429 -0.106492
1.11326 -0.062106
1.08004 -0.137928
1.05318 -0.169572
1.01497 -0.20715
1.01176 -0.189176
1.00846 -0.224239
1.00684 -0.283358
0.998504 -0.341294
1.03758 -0.230885
1.03917 -0.231487
1.06068 -0.185932
1.09006 -0.114689
1.09111 -0.0699982
1.06963 -0.135908
1.05717 -0.15755
1.05401 -0.147079
1.06414 -0.0842227
1.05043 -0.160066
1.05596 -0.142528
1.05388 -0.122792
1.07346 -0.0737171
1.06761 -0.109869
1.05421 -0.126112
1.02506 -0.129546
1.00731 -0.0581429
0.953008 -0.107612
0.953816 -0.121272
0.964641 -0.142002
0.990042 -0.112989
1.00602 -0.153969
1.02129 -0.207153
1.06589 -0.10206
1.08534 -0.146872
1.10103 -0.0849739
1.0883 -0.151827
1.10214 -0.158292
1.11593 -0.120536
1.13947 -0.0905807
1.1549 -0.0915452
1.13733 -0.177444
1.16615 -0.0777641
1.1346 -0.179381
1.12462 -0.192038
1.10296 -0.21712
1.0849 -0.165255
1.04894 -0.235063
1.05465 -0.211395
1.07143 -0.0912806
1.04523 -0.195115
1.06489 -0.0934324
1.02856 -0.160325
1.04737 -0.0716399
1.04672 -0.0836096
1.02562 -0.16585
0.999695 -0.247448
1.05418 -0.088908
1.01163 -0.190726
0.971759 -0.234654
0.976847 -0.193287
0.94728 -0.275935
0.990843 -0.203984
0.998868 -0.285432
1.06104 -0.147152
1.08074 -0.141737
1.08368 -0.0935518
1.06621 -0.172209
1.08207 -0.161002
1.09053 -0.102058
1.04135 -0.137721
1.00987 -0.128375
0.987139 -0.123096
0.981269 -0.137377
0.993899 -0.137706
1.00112 -0.191192
1.02542 -0.146093
1.05467 -0.119342
1.06628 -0.148228
1.08073 -0.145955
1.08295 -0.146519
1.06916 -0.142527
1.04307 -0.156879
0.978874 -0.27803
0.986715 -0.134058
0.944129 -0.221155
0.951645 -0.173974
0.976874 -0.127192
0.998238 -0.14085
1.00585 -0.191415
1.00613 -0.222255
1.01496 -0.187123
1.02543 -0.194637
0.994627 -0.184963
1.00301 -0.101187
1.01274 -0.134408
1.03304 -0.145629
1.0354 -0.162699
1.04803 -0.14705
1.04689 -0.184609
1.0216 -0.239827
1.02237 -0.182557
0.995587 -0.27072
1.02258 -0.194085
1.0057 -0.159777
0.975396 -0.199619
0.985937 -0.133066
0.927805 -0.205143
0.896141 -0.16864
0.867367 -0.247011
0.865869 -0.281664
0.884431 -0.243255
0.91044 -0.175418
0.932252 -0.216764
0.983509 -0.208123
0.991151 -0.247616
1.01498 -0.185534
1.02329 -0.174403
1.01912 -0.232593
1.02665 -0.236572
1.03321 -0.219788
1.03871 -0.197426
1.05073 -0.146215
1.04334 -0.147432
1.03937 -0.15471
1.01891 -0.198655
1.01536 -0.202065
1.00623 -0.191636
1.02688 -0.124943
1.02921 -0.0786893
1.01043 -0.211872
1.00624 -0.206314
0.980447 -0.240801
1.00813 -0.135559
0.990166 -0.146486
0.994445 -0.133642
0.999331 -0.130135
0.993987 -0.163777
0.98908 -0.212642
0.994433 -0.165376
1.02917 -0.136153
1.03067 -0.169528
0.987956 -0.21501
0.97143 -0.231325
0.969933 -0.233596
0.952026 -0.209
0.972339 -0.203506
1.00935 -0.14982
1.00778 -0.149957
1.04055 -0.119034
1.01356 -0.262736
1.08511 -0.132678
1.08784 -0.182987
1.08703 -0.264123
1.11475 -0.205492
1.14466 -0.155424
1.13961 -0.139966
1.12485 -0.142321
1.13071 -0.125444
1.1312 -0.0443907
1.12835 -0.0549952
1.12745 -0.0398379
1.08345 -0.0819793
1.04563 -0.0967066
1.01559 -0.077981
0.98441 -0.0996043
0.957496 -0.15638
0.975519 -0.0575453
0.985935 0.00460737
0.976328 -0.0495848
0.979831 -0.129137
0.999377 -0.129491
0.997989 -0.148574
1.01328 -0.15028
0.993596 -0.209097
0.986952 -0.195658
1.01973 -0.111786
0.985441 -0.21473
0.993164 -0.169581
0.966437 -0.185736
1.00521 -0.073413
0.947546 -0.163637
0.94982 -0.0480616
0.930802 -0.122611
0.959043 -0.0394467
0.942235 -0.107423
0.966821 -0.0957488
1.01429 -0.0763149
1.01616 -0.170372
1.07032 -0.0735433
1.06569 -0.119096
1.08951 -0.0514244
1.08085 -0.0696391
1.06532 -0.0859111
1.0083 -0.105647
0.994841 -0.11435
0.959664 -0.189766
0.946259 -0.126772
0.935043 -0.202023
0.989469 -0.122911
1.01649 -0.100533
1.04398 0.0123131
0.985892 -0.117265
1.00483 0.0279948
1.00816 -0.055296
1.01046 -0.0648926
1.0224 -0.10274
1.03998 -0.138798
1.09478 -0.100926
1.09366 -0.211631
1.06175 -0.300682
1.07814 -0.288086
1.11478 -0.136846
1.09994 -0.198422
1.09 -0.155742
1.06994 -0.154336
1.0323 -0.199374
1.02505 -0.121633
0.988027 -0.163029
1.00626 -0.0593101
0.997458 -0.0790072
1.03604 -0.0564258
1.01692 -0.212652
1.05132 -0.133223
1.07253 -0.0966885
1.07792 -0.182553
1.10652 -0.146496
1.08708 -0.177911
1.08009 -0.12718
1.08396 -0.0637117
1.08009 -0.12884
1.0559 -0.237399
1.06811 -0.168847
1.04963 -0.148329
1.02977 -0.157009
0.9956 -0.211441
1.0068 -0.136883
0.963215 -0.224012
0.975261 -0.174732
0.96548 -0.203384
0.952688 -0.244609
1.00391 -0.14297
1.01208 -0.134488
1.04151 -0.170249
1.04787 -0.166515
1.03394 -0.204825
1.04125 -0.170516
1.02664 -0.222239
1.02376 -0.267686
1.06783 -0.174054
0.767243 1.00652
0.75443 0.985547
0.718418 1.01181
0.801362 0.93994
0.791226 0.93856
0.778996 0.928389
0.776491 0.931574
0.795946 0.928897
0.85001 0.876339
0.806141 0.944198
0.792554 0.968276
0.848109 0.952802
0.808145 1.00204
0.798457 0.999035
0.798373 0.991716
0.801354 1.01603
0.851608 0.999782
0.868687 1.02232
0.871204 1.04169
0.870732 1.04563
0.859559 1.05084
0.86984 1.0435
0.878978 1.03663
0.846485 1.06266
0.736148 1.1406
0.8309 1.04965
0.874788 0.993309
0.853062 0.979017
0.826678 0.97086
0.83483 0.928557
0.834042 0.915897
0.826252 0.91149
0.988741 -0.129756
1.02887 -0.120386
1.02521 -0.151767
1.05005 -0.102363
1.03156 -0.172656
1.02401 -0.144005
1.00636 -0.201849
1.02169 -0.146648
0.99917 -0.194415
0.982791 -0.215894
0.990142 -0.17551
1.01176 -0.16706
1.05119 -0.126137
1.05875 -0.111379
1.05634 -0.160767
1.0541 -0.0665895
1.01076 -0.131519
0.993434 -0.0962669
0.970886 -0.0933031
0.947371 -0.185281
0.957256 -0.150572
0.975066 -0.114542
0.975404 -0.155876
0.981227 -0.130816
0.972309 -0.172053
0.984054 -0.185851
0.999821 -0.180624
0.992748 -0.210951
0.986446 -0.172401
0.986993 -0.16256
1.00027 -0.133779
0.991908 -0.197113
0.984483 -0.143174
0.981922 -0.149394
0.957163 -0.195281
0.955559 -0.201499
0.990166 -0.178732
0.992529 -0.238626
0.98868 -0.230714
0.993905 -0.189841
0.990295 -0.183958
1.00811 -0.139069
1.05167 -0.113801
1.07256 -0.115333
1.05442 -0.154826
1.04107 -0.20687
1.02548 -0.223465
1.04284 -0.209553
1.05236 -0.233614
1.08612 -0.199845
1.09242 -0.190108
1.09032 -0.10961
1.07287 -0.163362
1.07722 -0.1741
1.05815 -0.262154
1.10555 -0.179032
1.09071 -0.18167
1.10088 -0.0978509
1.08703 -0.0522815
1.06116 -0.0883444
1.0546 -0.126855
1.02837 -0.139461
0.999667 -0.136736
0.990199 -0.0839847
0.982455 -0.153693
1.01673 -0.0930871
1.01585 -0.139487
1.00043 -0.0856827
1.00197 -0.0513405
1.0085 -0.0673678
1.00085 -0.0971121
1.02354 -0.0255074
1.03511 -0.0527005
1.02409 -0.0580134
1.01629 -0.100455
1.03022 -0.0854606
1.04714 -0.0742788
1.04421 -0.18317
1.05338 -0.16307
1.07723 -0.11072
1.11629 -0.104035
1.09935 -0.117996
1.06141 -0.122979
1.03143 -0.233731
1.07626 -0.166645
1.06456 -0.269993
1.0856 -0.185555
1.09344 -0.0843088
1.06489 -0.127353
1.04449 -0.154362
1.05182 -0.167803
1.05587 -0.187896
1.06851 -0.175012
1.07163 -0.132385
1.05823 -0.181727
1.02983 -0.219691
1.01625 -0.254861
1.0141 -0.218811
1.06152 -0.17125
1.06454 -0.183367
1.07422 -0.227403
1.10753 -0.126968
1.08363 -0.202801
1.08179 -0.137109
1.08127 -0.121225
1.07352 -0.153053
1.06948 -0.213065
1.07606 -0.181759
1.08705 -0.191209
1.0684 -0.272785
1.09997 -0.195372
1.0769 -0.185132
1.09966 -0.0992318
1.05907 -0.175303
1.03156 -0.201356
1.07882 -0.116578
1.08406 -0.0896218
1.07277 -0.183872
1.08534 -0.186365
1.09355 -0.118727
1.06987 -0.21967
1.0701 -0.242715
1.08646 -0.0998589
1.08382 -0.0908301
1.05668 -0.144456
1.0513 -0.14913
1.05748 -0.135493
1.06351 -0.188296
1.06972 -0.1814
1.10306 -0.151532
1.12043 -0.0923515
1.13727 -0.0770155
1.12502 -0.112798
1.10833 -0.151204
1.15107 -0.0612607
1.11225 -0.22305
1.11681 -0.218179
1.12604 -0.183752
1.10749 -0.16119
1.1188 -0.133373
1.1055 -0.134044
1.10237 -0.128922
1.09827 -0.107622
1.10059 -0.0193123
1.09837 -0.051076
1.11296 -0.0331931
1.09589 -0.107394
1.11718 -0.0483521
1.13004 0.0627253
1.10887 -0.0195994
1.13347 -0.00529263
1.13909 -0.028384
1.11633 -0.164441
1.1519 -0.023168
1.15995 -0.0401004
1.16078 0.00967758
1.1347 -0.117636
1.14709 -0.104601
1.17559 -0.0740803
1.18776 -0.119578
1.20995 -0.0842523
1.18853 -0.0992465
1.18607 -0.0651301
1.19352 -0.0239532
1.19197 -0.0412672
1.19213 -0.0518906
1.17947 -0.00590051
1.14003 -0.100149
1.14014 -0.0114897
1.1314 -0.0601311
1.14842 -0.025858
1.14781 -0.0368858
1.17981 0.00267072
1.19604 -0.0430533
1.21023 -0.0229971
1.24299 0.0817392
1.26422 0.021665
1.26732 0.0323767
1.20415 -0.0785301
1.16776 -0.0530122
1.14243 -0.0332617
1.10544 -0.0749855
1.08134 -0.0485914
1.05826 -0.0697285
1.07475 -0.00330344
1.07263 -0.0640819
1.07613 -0.0284687
1.05784 -0.10463
1.07129 -0.0689341
1.10212 -0.0431546
1.09131 -0.0818097
1.08284 -0.0397013
1.05798 -0.119729
1.05598 -0.108008
1.08959 -0.0767682
1.08494 -0.148569
1.11221 -0.118405
1.09751 -0.133587
1.06953 -0.181784
1.08875 -0.0943553
1.09172 -0.137936
1.08615 -0.0584744
1.0358 -0.137788
1.01033 -0.169029
0.996777 -0.156232
1.01602 -0.116668
1.00733 -0.207014
1.04229 -0.137087
1.03457 -0.18232
1.0609 -0.120552
1.07039 -0.125432
1.0646 -0.166559
1.10314 -0.106934
1.11104 -0.0999018
1.09231 -0.141256
1.06428 -0.188797
1.03534 -0.2069
1.02643 -0.19396
1.01495 -0.257857
1.05069 -0.161943
1.07214 -0.0796002
1.06418 -0.174927
1.09925 -0.11
1.10778 -0.163709
1.11942 -0.166895
1.15133 -0.157477
1.1499 -0.0894466
1.13459 -0.149343
1.13066 -0.136907
1.09623 -0.214486
1.09542 -0.182294
1.08396 -0.178983
1.03808 -0.224448
1.00622 -0.23888
1.02234 -0.194505
1.07358 -0.113441
1.07514 -0.0626591
1.0583 -0.145551
1.02165 -0.203757
1.02058 -0.162716
0.986963 -0.286921
1.00402 -0.2396
1.01636 -0.266038
1.08695 -0.198867
1.10223 -0.265101
1.14564 -0.168295
1.17609 -0.206132
1.18614 -0.28314
1.19283 -0.231074
1.19351 -0.153659
1.16445 -0.191305
1.12999 -0.21615
1.12132 -0.144036
1.11484 -0.146641
1.09543 -0.246322
1.09684 -0.21071
1.0727 -0.273545
1.09749 -0.24435
1.12394 -0.167263
1.10682 -0.237047
1.08461 -0.3203
1.10392 -0.224055
1.1032 -0.203392
1.08938 -0.171573
1.08653 -0.241472
1.09173 -0.217154
1.09789 -0.122453
1.07311 -0.172074
1.07372 -0.139698
1.05152 -0.172582
1.03086 -0.216374
1.05433 -0.141424
1.04774 -0.183855
1.0386 -0.235613
1.08101 -0.175912
1.07159 -0.240623
1.08278 -0.240673
1.0846 -0.261743
1.08045 -0.261005
1.05933 -0.275894
1.05116 -0.232899
1.04839 -0.216648
1.05094 -0.239269
1.05902 -0.278918
1.04888 -0.277504
1.01279 -0.303988
1.03315 -0.264674
1.01938 -0.296804
1.02812 -0.256144
1.00965 -0.284075
1.01985 -0.212801
0.985721 -0.296706
0.994408 -0.217297
0.9964 -0.221243
1.01948 -0.18586
1.04141 -0.206681
1.09082 -0.152576
1.09038 -0.200519
1.0758 -0.214247
1.1008 -0.136618
1.09128 -0.155905
1.07733 -0.19842
1.09022 -0.166233
1.10133 -0.143724
1.1004 -0.113245
1.07381 -0.241265
1.1052 -0.164937
1.07118 -0.242403
1.06299 -0.255025
1.04704 -0.242743
1.02794 -0.25994
1.03905 -0.208266
0.995409 -0.284381
0.980206 -0.322225
1.01439 -0.251004
1.02266 -0.273321
1.00593 -0.272989
1.00495 -0.229064
0.982952 -0.234684
0.956405 -0.237098
0.96092 -0.266596
0.965181 -0.273728
0.950296 -0.291151
0.964014 -0.246279
0.987423 -0.250644
1.01951 -0.207414
1.05797 -0.16254
1.04215 -0.234924
1.02868 -0.260195
1.01688 -0.254654
0.988018 -0.253392
0.969614 -0.27759
0.934073 -0.330269
0.951212 -0.265378
0.91183 -0.300176
0.931544 -0.288219
0.936298 -0.259496
0.935101 -0.252679
0.936505 -0.239434
0.924884 -0.26582
0.952509 -0.252954
0.967353 -0.252535
0.950443 -0.334034
0.937619 -0.355519
0.921736 -0.36634
0.917348 -0.357545
0.941688 -0.291977
0.920585 -0.333827
0.896943 -0.35676
0.887731 -0.372944
0.885646 -0.384203
0.923134 -0.329493
0.934193 -0.341585
0.937602 -0.404714
0.931378 -0.431187
0.913037 -0.476934
0.918335 -0.471548
0.918895 -0.481571
0.932115 -0.423539
0.92661 -0.412371
0.92828 -0.410093
0.915509 -0.411413
0.928342 -0.402437
0.903076 -0.476412
0.939932 -0.417277
0.899147 -0.455367
0.88931 -0.425715
0.849229 -0.434696
0.852556 -0.388845
0.849801 -0.344368
0.844088 -0.31202
0.833979 -0.353379
0.866232 -0.327131
0.926173 -0.277001
0.954939 -0.283017
0.961027 -0.325892
0.954834 -0.336471
0.964389 -0.302428
0.937451 -0.343757
0.913009 -0.292079
0.858635 -0.363702
0.853219 -0.372951
0.787058 -0.465936
0.785599 -0.465499
0.810283 -0.434501
0.835969 -0.393047
0.834269 -0.426694
0.834121 -0.41966
0.860894 -0.369342
0.853311 -0.393155
0.875773 -0.37354
0.908839 -0.331399
0.859198 -0.417372
0.88599 -0.381653
0.889979 -0.398414
0.863053 -0.420866
0.842904 -0.455035
0.89195 -0.372768
0.869752 -0.449539
0.864138 -0.490369
0.901571 -0.441795
0.891433 -0.435637
0.885187 -0.437781
0.920617 -0.371882
0.917985 -0.423056
0.933021 -0.420526
0.952198 -0.389491
0.935372 -0.396455
0.922593 -0.376151
0.910643 -0.372952
0.890932 -0.367561
0.894363 -0.33514
0.899453 -0.342067
0.927193 -0.282449
0.88549 -0.378404
0.899144 -0.339606
0.879069 -0.384627
0.891115 -0.381397
0.9002 -0.405762
0.923969 -0.380689
0.951642 -0.323771
0.947052 -0.375171
1.00822 -0.266599
0.947386 -0.452868
0.933411 -0.453559
0.932785 -0.44165
0.912444 -0.464796
0.908748 -0.493411
0.9294 -0.508448
0.961855 -0.468027
0.949698 -0.481692
0.941 -0.490506
0.91907 -0.476941
0.944788 -0.415007
0.881732 -0.501085
0.887923 -0.45702
0.90231 -0.455933
0.913616 -0.434145
0.944107 -0.391516
0.979662 -0.345034
0.959526 -0.400479
0.960729 -0.380147
0.935285 -0.425633
0.955173 -0.405945
0.925498 -0.451115
0.874846 -0.518976
0.895758 -0.457925
0.867047 -0.497375
0.925089 -0.414054
0.897716 -0.461415
0.898561 -0.432636
0.885547 -0.43175
0.863932 -0.442076
0.88179 -0.393296
0.888641 -0.401636
0.91386 -0.352307
0.872479 -0.403587
0.849427 -0.420759
0.816495 -0.485416
0.832981 -0.45152
0.80311 -0.532203
0.854439 -0.498973
0.906526 -0.444127
0.88886 -0.455719
0.871704 -0.463164
0.880196 -0.409168
0.89829 -0.414232
0.896823 -0.476107
0.933627 -0.434393
0.937403 -0.438621
0.947888 -0.397178
0.929077 -0.40967
0.901543 -0.432006
0.876644 -0.435504
0.853144 -0.451218
0.876553 -0.364881
0.857318 -0.390829
0.893039 -0.340001
0.883292 -0.363353
0.828774 -0.478665
0.868867 -0.360969
0.856227 -0.354096
0.845114 -0.385223
0.855635 -0.400518
0.867679 -0.454563
0.892657 -0.42927
0.874894 -0.477048
0.889411 -0.4594
0.854627 -0.479418
0.875369 -0.432986
0.860659 -0.471848
0.883154 -0.455512
0.85037 -0.463798
0.835552 -0.432261
0.793835 -0.460063
0.807358 -0.451413
0.806119 -0.462845
0.813451 -0.430575
0.795114 -0.458961
0.826123 -0.428711
0.837558 -0.412433
0.824161 -0.414861
0.825566 -0.410275
0.822564 -0.416448
0.834407 -0.421817
0.823075 -0.430563
0.839949 -0.422738
0.831362 -0.451114
0.802299 -0.498714
0.832792 -0.48421
0.866568 -0.456506
0.883374 -0.43319
0.87537 -0.450601
0.871284 -0.466048
0.86773 -0.476304
0.891975 -0.475525
0.913743 -0.479822
0.918453 -0.45596
0.949239 -0.370996
0.927393 -0.405285
0.906628 -0.428636
0.890042 -0.447795
0.875268 -0.485179
0.890639 -0.498989
0.967914 -0.430668
0.980192 -0.456354
0.978291 -0.447085
0.969856 -0.443511
0.955368 -0.445239
0.935005 -0.457038
0.936579 -0.414424
0.908263 -0.422815
0.903008 -0.392998
0.912113 -0.321862
0.946779 -0.240984
0.930192 -0.306133
0.939038 -0.346541
0.979518 -0.286082
0.978838 -0.315638
0.98336 -0.358261
0.982917 -0.302834
0.958829 -0.349872
0.959601 -0.316766
0.951006 -0.293282
0.936313 -0.315128
0.952402 -0.305145
0.940428 -0.300433
0.95052 -0.246353
0.943062 -0.217097
0.916149 -0.270273
0.913594 -0.285703
0.892835 -0.391292
0.944553 -0.369364
0.978213 -0.355883
0.987315 -0.416204
1.00065 -0.471775
1.05281 -0.421731
1.05361 -0.435853
1.05747 -0.427152
1.08085 -0.38467
1.05121 -0.428021
1.02505 -0.429723
0.967917 -0.517354
0.958249 -0.488771
0.910786 -0.55002
0.934463 -0.483353
0.936569 -0.455121
0.962602 -0.40533
0.916891 -0.461117
0.897824 -0.445777
0.86904 -0.523659
0.913776 -0.448558
0.914458 -0.466351
0.928813 -0.481139
0.943124 -0.415819
0.932189 -0.419632
0.946372 -0.377815
0.933445 -0.372507
0.893305 -0.453071
0.869592 -0.503184
0.820727 -0.581932
0.860672 -0.525515
0.83943 -0.529959
0.875225 -0.488624
0.864851 -0.524759
0.879816 -0.519244
0.889132 -0.507708
0.879015 -0.522814
0.914166 -0.458758
0.880613 -0.503727
0.908926 -0.463632
0.905627 -0.435492
0.913636 -0.434805
0.938405 -0.352469
0.897749 -0.438752
0.884551 -0.456158
0.863374 -0.473272
0.913649 -0.425677
0.870172 -0.527815
0.905674 -0.475759
0.906842 -0.443674
0.857684 -0.52866
0.889995 -0.490024
0.87664 -0.507072
0.870301 -0.527328
0.828178 -0.581565
0.879216 -0.486514
0.843549 -0.562312
0.883626 -0.518442
0.881985 -0.525975
0.911077 -0.481549
0.883886 -0.520124
0.869731 -0.525564
0.871693 -0.459635
0.849799 -0.453187
0.798053 -0.498541
0.799257 -0.483459
0.779264 -0.512676
0.791351 -0.457414
0.778134 -0.496764
0.829105 -0.453117
0.794004 -0.513264
0.82764 -0.467334
0.824524 -0.474828
0.839964 -0.490199
0.9019 -0.45128
0.850392 -0.580702
0.862337 -0.548666
0.877723 -0.536871
0.856571 -0.561764
0.854839 -0.536693
0.886271 -0.455426
0.844733 -0.497282
0.826889 -0.522896
0.850362 -0.507645
0.861731 -0.497295
0.917248 -0.386434
0.906927 -0.442078
0.946157 -0.369819
0.900171 -0.482414
0.90111 -0.476929
0.847961 -0.548899
0.842498 -0.572126
0.853854 -0.536419
0.855243 -0.511614
0.86033 -0.532642
0.88623 -0.470446
0.89345 -0.452366
0.886442 -0.473946
0.860193 -0.518137
0.9136 -0.409923
0.906647 -0.424112
0.879099 -0.443696
0.849549 -0.452667
0.828026 -0.481568
0.816722 -0.527706
0.838773 -0.522545
0.890684 -0.492812
0.855969 -0.542666
0.883208 -0.480599
0.872903 -0.537216
0.930561 -0.475975
0.931929 -0.492046
0.895099 -0.555109
0.87538 -0.491016
0.818417 -0.540864
0.835866 -0.524227
0.872177 -0.492283
0.915671 -0.476355
0.915667 -0.431736
0.886218 -0.452775
0.834952 -0.488986
0.865542 -0.427744
0.894369 -0.419858
0.8894 -0.405702
0.889107 -0.459247
0.884 -0.486217
0.841869 -0.524787
0.862793 -0.465052
0.810371 -0.54646
0.846806 -0.522421
0.850282 -0.543541
0.858945 -0.541342
0.856168 -0.549971
0.843974 -0.587377
0.882544 -0.551525
0.8606 -0.57184
0.838476 -0.585747
0.844625 -0.56801
0.882754 -0.521828
0.894933 -0.543149
0.912682 -0.53018
0.940161 -0.478999
0.927738 -0.488703
0.916559 -0.490858
0.891608 -0.55703
0.941152 -0.51032
0.939387 -0.555518
0.978399 -0.513763
0.989943 -0.512956
0.990674 -0.565528
1.01559 -0.526917
1.00736 -0.50065
0.984981 -0.51471
0.963464 -0.52644
0.964651 -0.543287
0.992377 -0.531714
0.970765 -0.525459
0.944961 -0.505593
0.932452 -0.499569
0.905375 -0.539735
0.910919 -0.512071
0.935317 -0.496309
0.972408 -0.449491
0.996144 -0.426034
0.978816 -0.417871
0.954971 -0.422857
0.967283 -0.413331
0.930095 -0.427346
0.925468 -0.442015
0.895516 -0.453138
0.889956 -0.465695
0.889282 -0.459746
0.875271 -0.466035
0.881908 -0.50102
0.902031 -0.486242
0.885566 -0.526523
0.853608 -0.577153
0.840148 -0.590992
0.872322 -0.499373
0.847218 -0.543377
0.833016 -0.54605
0.811313 -0.572657
0.807167 -0.557539
0.845794 -0.552953
0.872783 -0.553706
0.88963 -0.535593
0.87124 -0.548742
0.851507 -0.51954
0.850172 -0.476207
0.834304 -0.532753
0.856794 -0.539859
0.850103 -0.564076
0.853356 -0.554049
0.810882 -0.581088
0.802258 -0.566755
0.795549 -0.605962
0.835672 -0.575027
0.867172 -0.568104
0.851968 -0.622254
0.89707 -0.592828
0.914248 -0.588759
0.925252 -0.575937
0.910258 -0.601169
0.912943 -0.569581
0.916567 -0.532948
0.903097 -0.540332
0.913239 -0.519276
0.875653 -0.542397
0.87328 -0.534473
0.849619 -0.569244
0.870009 -0.523924
0.849458 -0.539996
0.795034 -0.604055
0.83821 -0.546671
0.865733 -0.520769
0.854392 -0.525079
0.851269 -0.526018
0.87121 -0.540089
0.896195 -0.517025
0.906049 -0.522504
0.943229 -0.484167
0.951236 -0.459568
0.941306 -0.458461
0.913968 -0.480099
0.880035 -0.521654
0.923543 -0.443149
0.901623 -0.487012
0.883868 -0.503704
0.884651 -0.492188
0.89404 -0.46396
0.819886 -0.573086
0.872118 -0.496627
0.897816 -0.488564
0.927626 -0.508063
0.924543 -0.548685
0.920448 -0.555002
0.893241 -0.598452
0.934168 -0.558055
0.90029 -0.580342
0.886511 -0.587922
0.911332 -0.52864
0.932336 -0.458878
