# Supplementary material for: Stochastic bond dynamics facilitates alignment of malaria parasite at erythrocyte membrane upon invasion
Source: eLife. 2020 May 18;9:e56500. doi: 10.7554/eLife.56500 (PMC7269671; doi:10.7554/eLife.56500)
Supplement: Figure 2—source data 1. [file elife-56500-fig2-data1.zip › PARA_POSITIONS/pos67.dat]

4.21293 0.237081
4.20952 -0.00661226
4.1751 0.177325
4.17235 0.162133
4.13689 0.327692
4.14165 0.166871
4.08538 0.290832
4.04276 0.211645
3.99725 0.217377
3.91429 0.352542
3.85283 0.430385
3.87453 0.225517
3.88977 0.407453
3.92912 0.203358
3.97529 0.0126554
4.04638 0.0909056
4.13447 0.015792
4.17009 -0.00374352
4.16314 0.118613
4.15357 0.0246678
4.11736 0.126379
4.09298 0.00505868
4.0531 0.267913
4.08326 0.228044
4.13755 0.221859
4.17465 -0.0569621
4.21614 -0.0410382
4.19166 0.287286
4.17962 0.229033
4.19806 0.100097
4.15399 0.0947602
4.15127 0.0158363
4.13776 0.166604
4.17223 0.149308
4.22442 -0.00682548
4.24526 0.296991
4.27692 0.255135
4.24657 0.301884
4.23454 0.22552
4.20174 0.155281
4.15689 0.353791
4.10531 0.324741
4.04525 0.213417
3.99498 0.269677
3.96194 0.213352
3.9465 0.395855
4.01728 0.362456
4.05398 0.121215
4.06245 0.152324
4.06336 0.196083
4.08629 0.197362
4.09415 0.217193
4.14 0.168232
4.17262 0.153998
4.17012 0.18281
4.1788 0.28874
4.22762 0.0506158
4.23594 0.183094
4.23101 0.21776
4.16447 0.525799
4.20016 0.16572
4.16339 0.0798282
4.07471 0.0871949
4.00946 0.124967
3.97607 0.185881
3.95445 0.316443
3.99786 0.246729
4.0471 0.179908
4.02564 0.348883
4.03655 0.216219
4.03257 0.153162
4.01709 0.0352631
4.01064 -0.173992
3.9976 0.0480853
4.00352 -0.105291
4.00242 -0.0594354
3.96942 0.183244
3.98095 -0.108075
3.95005 -0.0412567
3.91365 0.104229
3.89939 0.121872
3.91881 0.118221
3.97276 0.153215
4.0166 0.23039
4.04928 0.0258353
4.08288 -0.0548952
4.07238 0.252273
4.06117 0.219061
4.09075 0.0822768
4.13189 0.120378
4.125 0.204359
4.126 0.246199
4.12951 0.244743
4.11399 0.317869
4.18338 0.0798951
4.19685 0.0675897
4.20013 -0.0367817
4.16168 0.0344871
4.12952 0.0884709
4.09132 0.188088
4.05441 0.135056
4.03283 0.000235562
4.01603 0.214099
4.00724 0.221447
3.9702 0.221478
3.95271 0.171201
3.89741 0.324747
3.87981 0.216208
3.83136 0.330492
3.85263 0.269505
3.87359 0.109668
3.87504 0.324875
3.93357 0.189123
3.96901 0.296895
4.01747 0.264522
4.02858 0.320519
4.0517 0.175311
4.0293 0.305254
3.99425 0.17304
3.92394 0.274827
3.87539 0.227622
3.82563 0.382546
3.8385 0.381259
3.86273 0.277628
3.84976 0.504827
3.94298 0.260065
3.94043 0.420175
3.95491 0.48928
3.98147 0.404909
3.9821 0.305867
3.96908 0.357631
3.94845 0.420658
3.97348 0.338789
3.96609 0.485204
4.02578 0.503339
4.06938 0.470467
4.10557 0.551072
4.10853 0.548723
4.09651 0.566635
4.12092 0.452038
4.11968 0.328361
4.11157 0.428699
4.07325 0.506612
4.07119 0.489729
4.08682 0.360917
4.10018 0.457654
4.0925 0.490217
4.08353 0.491309
4.04896 0.382679
3.97484 0.471611
3.98321 0.375324
3.95983 0.440406
4.01237 0.374791
4.0796 0.450144
4.15463 0.390938
4.2117 0.298786
4.21203 0.39604
4.25444 0.439995
4.27956 0.337189
4.20915 0.559109
4.20122 0.5048
4.19948 0.460764
4.20277 0.413086
4.16867 0.487035
4.14723 0.587517
4.15069 0.700936
4.22576 0.521045
4.20621 0.532239
4.21822 0.56939
4.15632 0.816158
4.2474 0.433341
4.18068 0.525285
4.15898 0.495625
4.12727 0.528808
4.13226 0.598515
4.16138 0.573487
4.17528 0.588574
4.20318 0.501384
4.15076 0.643035
4.13477 0.505154
4.13849 0.55582
4.12969 0.480883
4.11056 0.401718
4.11053 0.223146
4.08287 0.287004
4.05753 0.41523
4.04051 0.512924
4.02472 0.397587
4.03818 0.344176
4.0401 0.421634
4.06456 0.345695
4.04185 0.385453
4.03051 0.345497
4.02036 0.359762
3.97386 0.348114
3.93692 0.355707
3.90262 0.307841
3.86977 0.347277
3.85174 0.275002
3.88812 0.226687
3.89293 0.275347
3.87402 0.367444
3.84024 0.352741
3.8362 0.447411
3.87816 0.407216
3.90875 0.488441
3.97386 0.542031
4.03039 0.364423
4.0014 0.42651
3.98341 0.452139
3.90118 0.614666
3.91228 0.475382
3.86632 0.515802
3.88514 0.303951
3.82547 0.501259
3.78153 0.543853
3.79061 0.434475
3.7678 0.616784
3.81378 0.558045
3.88729 0.469206
3.91046 0.423112
3.86331 0.586909
3.84508 0.48289
3.79649 0.516108
3.7388 0.623638
3.7535 0.607287
3.74612 0.570048
3.7377 0.554402
3.75867 0.56116
3.74461 0.636194
3.81182 0.511441
3.79684 0.520761
3.79752 0.558586
3.79945 0.518243
3.79078 0.504943
3.75452 0.589165
3.77456 0.575326
3.77748 0.5668
3.8357 0.540163
3.8289 0.716414
3.94768 0.432564
3.91482 0.599124
3.90134 0.610181
3.88583 0.526861
3.80576 0.583896
3.80138 0.577266
3.80546 0.538305
3.80613 0.53442
3.81621 0.554544
3.78646 0.63885
3.80657 0.553916
3.78413 0.53845
3.75922 0.475266
3.70626 0.509097
3.71481 0.415428
3.69137 0.460538
3.70923 0.280721
3.64453 0.574675
3.67467 0.456371
3.66505 0.49372
3.69207 0.355405
3.6954 0.39961
3.71101 0.258919
3.69109 0.399693
3.6325 0.445069
3.62157 0.472807
3.57673 0.547517
3.59882 0.525465
3.60715 0.449713
3.59751 0.520672
3.59774 0.483953
3.56845 0.54237
3.60451 0.507982
3.59383 0.638514
3.65707 0.426411
3.62678 0.601928
3.65279 0.373269
3.57207 0.562545
3.52143 0.56153
3.53683 0.334676
3.47963 0.6001
3.4614 0.620351
3.46466 0.673127
3.47533 0.600879
3.47394 0.55875
3.42018 0.705498
3.4672 0.688814
3.53022 0.708537
3.57215 0.798515
3.59743 0.748306
3.58962 0.780149
3.52129 0.952144
3.5343 0.916777
3.48579 0.957125
3.49116 0.900539
3.50509 0.860668
3.4843 0.885472
3.45401 0.89532
3.3675 1.02033
3.46 0.774553
3.42719 0.811938
3.35126 0.957453
3.33081 1.0248
3.35495 0.96153
3.36414 0.962817
3.37308 0.929137
3.4307 0.744433
3.37986 0.934713
3.40887 0.954823
3.4814 0.873062
3.46398 0.944095
3.45989 0.928286
3.39851 0.967538
3.3854 0.895789
3.31524 0.942906
3.32699 0.940225
3.27774 1.00945
3.30369 0.924176
3.29738 1.01788
3.34132 1.0013
3.36484 0.925315
3.34655 0.967338
3.3271 0.968392
3.31318 0.974095
3.27184 1.07591
3.27588 1.05892
3.24964 1.0787
3.31052 1.01386
3.38738 0.886371
3.36547 0.942726
3.37777 0.972326
3.45132 0.986523
3.50181 1.01033
3.49629 1.12508
3.52534 1.20272
3.54685 1.11312
3.53667 1.0347
3.43098 1.08776
3.39688 1.08132
3.39693 1.00017
3.39119 0.98118
3.29356 1.04233
3.29635 0.927445
3.26453 0.960142
3.21467 1.07794
3.26713 1.05359
3.25513 1.17355
3.31249 1.13254
3.33314 1.13196
3.31244 1.21188
3.27083 1.20738
3.2407 1.19928
3.23993 1.17082
3.20119 1.25322
3.17885 1.28728
3.1362 1.31906
3.1287 1.26633
3.14863 1.15282
3.16569 1.10401
3.10544 1.20732
3.09651 1.30004
3.0708 1.40958
3.15783 1.3117
3.11631 1.35087
3.09329 1.36541
3.12795 1.28122
3.12143 1.22046
3.15714 1.18043
3.13616 1.23633
3.13885 1.18128
3.14366 1.17511
3.1095 1.20469
3.13591 1.20019
3.14042 1.2239
3.05933 1.36119
3.10071 1.29891
3.02818 1.46711
3.09791 1.35872
3.10143 1.3423
3.05715 1.36417
3.10703 1.33901
3.11595 1.4028
3.11262 1.44702
3.07793 1.47791
3.07498 1.51257
3.08049 1.49939
2.98482 1.52144
2.93529 1.50906
3.04848 1.30758
2.96618 1.41825
3.06162 1.29682
3.00531 1.32151
2.99272 1.31961
3.02787 1.2635
3.01424 1.36332
3.04882 1.38344
3.10592 1.33966
3.10515 1.33038
3.06248 1.34342
2.98605 1.43556
3.02141 1.34816
3.05142 1.32996
3.08574 1.3606
3.08772 1.46165
3.14686 1.3994
3.09483 1.48861
3.15265 1.39241
3.06554 1.49051
3.11189 1.41143
3.0837 1.44195
3.09345 1.4231
3.11059 1.39123
3.16117 1.35572
3.1025 1.39659
3.12617 1.29312
3.06697 1.35731
3.06087 1.37237
3.15941 1.31211
3.15005 1.42381
3.26114 1.27321
3.21941 1.34126
3.22578 1.35067
3.23989 1.32637
3.13923 1.4113
3.14799 1.42139
3.18866 1.39184
3.11884 1.4934
3.26732 1.35504
3.1936 1.46055
3.25283 1.39385
3.20256 1.39961
3.16588 1.41661
3.23306 1.2678
3.16536 1.33882
3.15092 1.39144
3.13995 1.41441
3.18476 1.41624
3.21621 1.3823
3.20563 1.39105
3.12786 1.43673
3.0755 1.47762
3.05638 1.40182
2.8784 1.49776
2.95179 1.35334
2.96153 1.28027
2.96936 1.26282
2.90729 1.35568
2.9499 1.27472
3.01661 1.21497
3.04569 1.19931
2.97388 1.32765
2.9433 1.34758
2.99984 1.26486
2.9723 1.32159
2.92863 1.42144
2.93613 1.40041
2.99021 1.33381
3.02574 1.31802
3.08467 1.28017
3.01963 1.31772
3.06726 1.20522
3.00447 1.23494
2.92674 1.30513
2.83203 1.37924
2.88994 1.28336
2.91167 1.27104
2.94086 1.22549
2.9513 1.2588
2.89813 1.40617
2.9455 1.37029
2.97936 1.37578
2.96437 1.38168
3.00187 1.35714
3.06479 1.30462
2.97334 1.47765
3.02015 1.43921
3.01907 1.48078
3.08378 1.41904
2.99918 1.54851
3.01333 1.45578
2.96046 1.41625
2.98482 1.30346
2.92469 1.28772
2.93086 1.27557
2.975 1.1745
2.97319 1.15811
2.92644 1.20605
2.91501 1.16471
2.84914 1.25369
2.88726 1.20068
2.95484 1.04101
2.91273 1.07247
2.70113 1.36231
2.85376 1.10453
2.79272 1.19245
2.73506 1.26785
2.85093 1.06343
2.78596 1.09777
2.75752 1.09449
2.75469 1.12246
2.75322 1.1001
2.77013 1.07742
2.71422 1.1635
2.76081 1.09414
2.81918 0.987713
2.77256 1.06023
2.75052 1.08284
2.75205 0.968175
2.73047 1.01616
2.74025 1.01367
2.73595 1.02994
2.69699 1.1359
2.72187 1.12237
2.62766 1.2565
2.76195 1.07854
2.7281 1.15432
2.71508 1.14869
2.7069 1.10789
2.70219 1.07008
2.63506 1.16485
2.62715 1.1511
2.68289 1.00694
2.67659 1.0256
2.67407 1.044
2.6622 1.0749
2.59783 1.12273
2.62471 1.0272
2.62556 1.0282
2.66454 0.994487
2.58527 1.12069
2.58206 1.07109
2.58342 1.06176
2.59014 1.02162
2.51425 1.11718
2.60004 1.01547
2.54173 1.10452
2.60868 1.04193
2.5423 1.14792
2.59247 1.03404
2.61635 0.943795
2.524 1.07889
2.57184 1.03572
2.57464 1.06131
2.59027 1.04803
2.56324 1.07096
2.5631 1.04704
2.52411 1.10411
2.45325 1.17032
2.47392 1.14186
2.46835 1.12786
2.45162 1.13773
2.47253 1.06762
2.42573 1.11796
2.38844 1.11416
2.42247 1.01258
2.40166 0.970022
2.36846 0.962288
2.33841 0.97903
2.32851 0.929255
2.34814 0.881534
2.33613 0.886179
2.31935 0.854282
2.26255 0.921003
2.24097 0.897834
2.18794 0.946929
2.23898 0.833804
2.26738 0.73389
2.24558 0.715509
2.22181 0.734934
2.21771 0.745042
2.2261 0.738061
2.21788 0.742136
2.18235 0.820173
2.20983 0.810253
2.2225 0.814826
2.13473 0.952961
2.18352 0.93524
2.23482 0.936711
2.25122 0.890673
2.20812 0.943999
2.26708 0.905157
2.35029 0.805957
2.26743 0.973427
2.27574 1.02041
2.26718 1.01161
2.25642 1.02717
2.29183 0.983175
2.24654 1.05377
2.30942 0.980734
2.30216 0.996953
2.30242 1.01598
2.39527 0.872894
2.35561 0.905727
2.31586 0.963137
2.33323 0.928801
2.24055 1.03986
2.27852 0.960176
2.23424 1.02466
2.29511 0.945459
2.25203 1.06353
2.26286 1.08415
2.27001 1.12504
2.28625 1.10169
2.23413 1.20729
2.31957 1.13211
2.40572 0.994034
2.25551 1.1857
2.22766 1.21262
2.23232 1.22717
2.30812 1.12539
2.27548 1.15703
2.28221 1.17742
2.23642 1.23944
2.33568 1.12632
2.28506 1.20115
2.296 1.19008
2.36481 1.12084
2.35087 1.12025
2.35199 1.0262
2.21308 1.19279
2.20843 1.22345
2.32418 1.12946
2.34566 1.07971
2.26048 1.1528
2.26102 1.11321
2.25429 1.11873
2.27534 1.12125
2.2605 1.20086
2.29949 1.16904
2.30599 1.14165
2.29692 1.16672
2.31774 1.16024
2.3483 1.15575
2.33539 1.18001
2.35589 1.1324
2.32506 1.16813
2.35146 1.15435
2.39998 1.11168
2.49637 1.03305
2.4526 1.07437
2.38428 1.15155
2.42414 1.02638
2.39946 1.06514
2.45761 0.960358
2.35144 1.09762
2.41871 1.03042
2.38246 1.0717
2.42997 0.979281
2.38907 0.97434
2.34754 1.00766
2.34594 0.994376
2.35758 0.985361
2.44936 0.849743
2.41945 0.970139
2.42009 0.999398
2.36783 1.13137
2.43027 1.07988
2.41173 1.19352
2.43145 1.22976
2.52553 1.15018
2.50858 1.19588
2.49967 1.19041
2.55146 1.08351
2.58624 1.01435
2.50974 1.06463
2.43128 1.09047
2.32512 1.17856
2.39742 1.07491
2.35247 1.11932
2.34159 1.18591
2.38337 1.13554
2.39263 1.12166
2.3854 1.16917
2.42445 1.09293
2.37819 1.09157
2.41779 1.00596
2.36784 1.05936
2.34023 1.09321
2.33112 1.04452
2.32904 1.04342
2.37937 0.959123
2.37067 0.979892
2.29555 1.1307
2.348 1.07393
2.35459 1.05025
2.39289 1.01777
2.36888 1.07836
2.39898 1.03555
2.30863 1.14704
2.28386 1.18739
2.28764 1.14965
2.28452 1.16689
2.39273 1.0295
2.37947 1.03998
2.29185 1.15345
2.3306 1.09396
2.34192 1.04661
2.29998 1.07694
2.29266 1.03855
2.33334 0.980334
2.31864 1.03618
2.27716 1.10923
2.35016 0.98582
2.38675 0.909931
2.39077 0.919295
2.35487 1.01473
2.34319 1.04162
2.31468 1.04643
2.25425 1.12607
2.34153 0.971547
2.26845 1.08374
2.30208 1.01368
2.2162 1.08163
2.2172 1.0923
2.19948 1.09681
2.28594 0.956939
2.20965 1.0959
2.2787 1.07102
2.38889 0.948866
2.34305 1.05814
2.34175 1.08462
2.38737 1.03531
2.39278 1.11082
2.43405 1.10767
2.4653 1.10622
2.43817 1.15349
2.39901 1.20587
2.39031 1.19431
2.43386 1.11816
2.46488 1.04714
2.42165 1.11346
2.51076 0.931024
2.40754 1.05421
2.42965 0.978817
2.41809 0.998501
2.42067 0.943571
2.4323 0.877632
2.35544 0.982441
2.41928 0.885217
2.36104 0.974958
2.39656 0.955641
2.29477 1.10537
2.35792 1.00899
2.35183 0.987417
2.29543 1.01997
2.27606 1.0131
2.28626 0.979818
2.23629 1.04393
2.27426 0.955671
2.27353 0.943857
2.28101 0.950242
2.25708 1.00127
2.32243 0.981996
2.37903 0.965157
2.41151 0.961681
2.43492 1.02418
2.46152 1.11518
2.50701 1.11749
2.4911 1.22579
2.45377 1.3085
2.51685 1.25598
2.52853 1.22842
2.47749 1.27609
2.49059 1.27101
2.53363 1.1556
2.52872 1.11823
2.50441 1.14632
2.4738 1.19418
2.5192 1.07866
2.48939 1.08128
2.47281 1.03678
2.46621 0.997104
2.38812 1.08521
2.42365 1.03177
2.37702 1.06016
2.40756 0.980779
2.37721 0.960741
2.31825 1.05966
2.40672 0.869304
2.39017 0.863375
2.32704 0.973163
2.30457 1.02697
2.41047 0.856474
2.41826 0.854858
2.39009 0.86592
2.3325 0.926576
2.32705 0.900706
2.33075 0.922777
2.35011 0.918258
2.40626 0.861072
2.36158 0.920691
2.33111 0.940644
2.35296 0.943284
2.31585 0.986375
2.30788 1.01096
2.29461 0.942384
2.29107 0.923707
2.27618 0.941128
2.30614 0.873381
2.24578 0.929345
2.26789 0.871199
2.3021 0.890244
2.33604 0.880032
2.30293 0.957599
2.34422 0.877856
2.31759 0.938836
2.33168 0.899063
2.30499 0.915619
2.32218 0.865085
2.25327 0.974859
2.30138 0.864129
2.23588 0.957535
2.2558 0.972413
2.29992 0.897281
2.33319 0.855897
2.34268 0.820974
2.36279 0.769891
2.37174 0.742517
2.36703 0.782671
2.32685 0.873802
2.36764 0.834934
2.30773 0.977506
2.36447 0.887521
2.35731 0.927077
2.36175 0.883705
2.28675 0.970157
2.32144 0.921539
2.30697 0.912323
2.26304 0.920487
2.24885 0.932976
2.33517 0.781482
2.30609 0.832256
2.30719 0.811217
2.27667 0.810114
2.30892 0.765606
2.2618 0.855165
2.31991 0.778331
2.29383 0.841869
2.34322 0.783686
2.32606 0.766311
2.34623 0.797909
2.3245 0.861617
2.36799 0.8195
2.41179 0.751564
2.34358 0.906061
2.41894 0.795555
2.42649 0.770924
2.42245 0.848171
2.43234 0.918211
2.48841 0.866678
2.45732 0.951631
2.49761 0.950432
2.472 1.05074
2.47036 1.07465
2.43043 1.12992
2.46179 1.04038
2.37065 1.13631
2.40435 1.08682
2.42662 1.07989
2.43149 1.03448
2.45177 0.952081
2.37192 1.00161
2.39744 0.93353
2.42572 0.903543
2.40592 0.93343
2.4599 0.840869
2.44236 0.933758
2.38169 1.05659
2.43075 1.01192
2.3907 1.07935
2.42123 0.977415
2.42531 0.96738
2.40389 1.00102
2.41898 0.969747
2.36059 1.09054
2.47675 0.922554
2.47549 0.964529
2.55124 0.858394
2.48477 0.948831
2.46366 0.938787
2.48453 0.915725
2.51105 0.947965
2.56464 0.8455
2.458 1.04744
2.46718 0.986255
2.46768 0.940525
2.51644 0.840933
2.46655 0.895306
2.49098 0.90262
2.50119 0.927195
2.45447 1.02127
2.50565 0.937881
2.52844 0.87899
2.41851 1.02549
2.36735 1.10255
2.35012 1.08247
2.35217 1.07023
2.35957 1.09788
2.34443 1.14829
2.37754 1.06726
2.43028 0.965368
2.3409 1.13172
2.40294 1.00135
2.32666 1.13387
2.37749 1.08923
2.37494 1.16865
2.29394 1.29531
2.38055 1.25426
2.3888 1.29572
2.39246 1.30604
2.44611 1.18095
2.46773 1.16034
2.48414 1.10194
2.48769 1.06989
2.46887 1.07324
2.46979 1.04972
2.3996 1.12023
2.34416 1.15178
2.33028 1.12369
2.34518 1.07331
2.33165 1.08841
2.4177 0.950582
2.41239 0.941644
2.39922 0.931892
2.35366 0.987602
2.32918 0.988781
2.31202 0.993735
2.34496 0.947679
2.28977 1.04677
2.26795 1.11981
2.26018 1.14082
2.31368 1.11163
2.34252 1.11629
2.4257 1.06251
2.40386 1.13915
2.42146 1.11497
2.43294 1.11287
2.35791 1.19505
2.37417 1.1816
2.36733 1.14732
2.28831 1.23155
2.32149 1.18577
2.30715 1.24056
2.39213 1.16719
2.45461 1.09643
2.48551 1.02613
2.47072 0.951987
2.35823 1.00976
2.38754 0.945335
2.34073 0.991561
2.34997 0.970071
2.30842 1.05628
2.25225 1.1376
2.2737 1.08402
2.26229 1.07496
2.32802 0.968195
2.36002 0.931542
2.3635 0.913924
2.32066 0.985359
2.33894 0.953619
2.34227 0.921469
2.36666 0.869679
2.34108 0.912854
2.33981 0.937686
2.31449 0.964944
2.33012 0.923712
2.40113 0.817727
2.47577 0.7299
2.40892 0.902305
2.40863 0.935446
2.37273 1.01048
2.33013 1.03795
2.40616 0.878289
2.32588 0.999597
2.35851 0.964996
2.30132 1.05863
2.2986 1.05802
2.29874 1.02281
2.31067 0.989107
2.32437 0.977012
2.29854 1.05723
2.31325 1.03573
2.23622 1.10456
2.28062 1.00006
2.24672 0.998988
2.20852 1.01589
2.222 0.971636
2.22152 0.943592
2.14099 1.07892
2.10646 1.09658
2.12819 1.04833
2.14951 0.981916
2.12626 1.051
2.23059 0.926691
2.21326 0.957065
2.22068 0.935325
2.18925 0.978598
2.13761 0.997145
2.13845 0.922564
2.09711 0.897834
2.118 0.838918
2.1098 0.85985
2.14066 0.807869
2.11482 0.920937
2.1773 0.854203
2.15214 0.935036
2.15143 0.906867
2.11189 0.965687
2.08936 0.994109
2.12409 0.981338
2.13807 1.01027
2.17804 1.0076
2.15522 1.10387
2.2073 1.04209
2.15763 1.12284
2.1594 1.10864
2.09917 1.17828
2.11837 1.16324
2.07752 1.18829
2.05478 1.16545
1.98673 1.21387
1.98629 1.23426
2.07629 1.16712
2.08815 1.15298
2.15414 1.09643
2.1012 1.1593
2.11284 1.12581
2.04446 1.17629
1.99011 1.24363
2.03612 1.16898
2.07325 1.12444
2.07857 1.12521
2.15137 1.04486
2.0565 1.16045
2.09401 1.11804
2.04933 1.1854
2.00581 1.23808
2.01076 1.18714
2.02759 1.17347
1.98971 1.22735
2.09183 1.13172
2.08448 1.16921
1.9398 1.31554
2.04351 1.23335
2.0195 1.25362
2.04634 1.26013
2.02261 1.3455
2.03174 1.362
2.06193 1.35644
2.00538 1.39611
1.98926 1.37004
2.00737 1.27442
1.95476 1.25856
2.03028 1.09229
1.96423 1.09944
1.96309 1.0518
1.95799 1.02108
1.91935 1.01071
1.90371 0.974673
1.92431 0.96432
1.91976 0.952384
1.90597 0.957575
1.83431 1.04048
1.84478 1.07078
1.8641 1.06199
1.86478 1.09169
1.8699 1.09234
1.90871 1.06898
1.85619 1.1299
1.92444 1.07802
1.91266 1.13385
1.90156 1.17766
1.96236 1.11925
1.886 1.19811
1.94097 1.18875
1.93188 1.21282
1.99647 1.15968
1.96867 1.17562
2.02987 1.12796
1.9917 1.14869
1.95522 1.17804
2.04786 1.08124
2.03809 1.0459
2.0006 1.06257
2.00443 1.01619
1.97 0.993802
1.94761 0.977398
1.93208 0.949565
1.9404 0.940515
1.92976 0.965328
1.91129 1.00521
2.02641 0.902328
2.04635 0.926715
2.05415 0.969453
2.0782 0.992075
2.06407 1.03337
2.12108 0.960231
2.02843 1.08236
2.0001 1.12039
1.97858 1.11136
2.03354 1.01397
2.03745 1.01817
2.02706 1.01295
2.05698 0.994414
2.12529 0.910585
2.15432 0.862279
2.12467 0.86511
2.10653 0.88416
2.05397 0.946128
2.01252 1.02097
2.05939 1.00535
2.07374 1.03753
2.17363 0.89232
2.12646 0.935142
2.08631 0.986894
2.12365 0.916836
2.11237 0.962892
2.13154 0.939548
2.10152 1.02606
2.097 1.02482
2.09352 1.06908
2.07228 1.08568
2.02528 1.1323
2.04599 1.1111
2.0462 1.09896
2.02473 1.09945
2.04333 1.05913
2.0554 1.04287
2.03359 1.07406
2.12406 0.942282
2.07171 1.01082
1.99869 1.06942
1.97751 1.09337
1.96645 1.09906
2.01746 1.07265
1.9907 1.10706
2.00146 1.09168
2.04026 1.02819
1.98628 1.06956
2.03744 0.962677
2.04552 0.953213
2.02456 0.995391
2.03622 0.957313
2.0315 0.946146
1.98404 1.01465
1.93569 1.05971
1.92399 1.07719
2.02918 0.938223
1.99877 0.973511
2.03418 0.951291
2.05838 0.942052
2.03498 0.97981
2.00028 1.02643
2.00339 1.0527
2.05854 1.04866
2.07983 1.03069
2.06651 1.04861
1.90836 1.21953
2.04576 1.00422
2.00001 1.08401
2.02663 1.09157
2.03185 1.12549
2.1368 1.04484
2.17954 1.03917
2.07332 1.2172
2.15446 1.11748
2.12657 1.16012
1.95731 1.33479
2.10171 1.16581
2.05382 1.20582
2.02739 1.22928
2.01704 1.24587
2.06384 1.17974
1.95846 1.32376
1.92263 1.39045
1.89404 1.47263
1.96916 1.41381
1.9651 1.40317
1.97442 1.34476
2.00696 1.28362
1.95558 1.28699
2.00078 1.22187
1.98939 1.21167
1.99465 1.21916
1.96518 1.2625
2.03163 1.20309
2.03872 1.22372
1.97053 1.2943
2.04902 1.21137
1.97758 1.26166
1.95069 1.22695
1.97801 1.15366
2.00548 1.12189
2.05807 1.05463
1.95004 1.19245
1.93794 1.16044
1.90122 1.18697
1.90246 1.1656
1.93498 1.10725
1.87602 1.15392
1.90185 1.14111
1.88717 1.16067
2.01961 0.988371
1.95828 1.08092
2.00766 1.00148
2.00589 0.975748
1.97137 1.02521
1.99428 1.00938
1.95633 1.05806
1.9045 1.11895
1.99044 0.959623
1.91629 1.01551
1.79652 1.10459
1.87219 0.996704
1.81677 1.06176
1.87517 1.00554
1.85291 1.10505
1.86197 1.13971
1.86332 1.15146
1.91419 1.08856
1.85056 1.1754
1.83991 1.19411
1.83493 1.16442
1.82918 1.1736
1.81561 1.14722
1.86163 1.09652
1.82248 1.0981
1.77466 1.13245
1.80875 1.0965
1.85472 1.03343
1.84912 1.01134
1.82824 1.04517
1.81714 1.07748
1.87684 1.05401
1.82895 1.14552
1.78035 1.18866
1.84515 1.09548
1.84835 1.11555
1.78934 1.16965
1.80991 1.10317
1.72018 1.16831
1.70105 1.12954
1.65487 1.13908
1.65436 1.11141
1.67101 1.10422
1.76027 1.00714
1.67983 1.12631
1.7353 1.13525
1.81516 1.07063
1.80683 1.07324
1.76706 1.06583
1.76083 1.02978
1.74721 1.04161
1.70898 1.08711
1.77557 1.02439
1.71943 1.05703
1.70938 1.04855
1.69469 1.05943
1.66798 1.12113
1.72895 1.06654
1.79099 0.985693
1.71527 1.08193
1.76361 1.0247
1.78926 0.990771
1.73071 1.05893
1.72902 1.08063
1.66081 1.12254
1.69646 1.06884
1.75958 0.984463
1.77293 0.923623
1.73474 0.955431
1.72643 0.934508
1.71261 0.952575
1.71989 0.985534
1.75017 0.96598
1.75365 0.964396
1.72383 1.01358
1.72153 0.978826
1.70053 1.00758
1.7115 1.0155
1.72742 1.02512
1.76417 0.984968
1.70388 1.02396
1.72 1.01546
1.75432 0.982391
1.7469 0.970665
1.70537 1.02265
1.72328 1.03517
1.74482 1.03693
1.68189 1.1304
1.71775 1.14043
1.72715 1.15246
1.73444 1.16121
1.6676 1.24644
1.66741 1.27034
1.66945 1.31007
1.70834 1.31799
1.67026 1.35008
1.66004 1.34945
1.65486 1.34306
1.62327 1.33101
1.59896 1.32913
1.59861 1.31173
1.55387 1.29829
1.64626 1.22259
1.5392 1.2739
1.65299 1.16633
1.66005 1.17171
1.61282 1.23138
1.6186 1.25202
1.64469 1.27859
1.6751 1.25606
1.69289 1.2337
1.70528 1.2006
1.72402 1.16753
1.70814 1.1172
1.70638 1.08277
1.65978 1.11243
1.64129 1.10027
1.68376 1.04798
1.66251 1.07692
1.64422 1.10168
1.63872 1.10217
1.5943 1.14783
1.64514 1.12712
1.61851 1.15116
1.5231 1.2522
1.55192 1.2315
1.55133 1.22276
1.59081 1.18989
1.61213 1.17323
1.66445 1.14242
1.66974 1.10966
1.60286 1.15651
1.56663 1.15268
1.56548 1.11132
1.56861 1.06759
1.58798 1.02202
1.54023 1.05902
1.48405 1.04753
1.49108 0.991723
1.37652 1.08699
1.48397 1.00691
1.52226 1.01726
1.50604 1.08154
1.5391 1.0707
1.57197 1.06101
1.56261 1.08855
1.58684 1.05618
1.62469 1.0384
1.61785 1.07168
1.67762 1.042
1.5966 1.13517
1.61367 1.13624
1.54728 1.1973
1.63051 1.11449
1.58838 1.14486
1.51971 1.19512
1.6016 1.10348
1.5264 1.17824
1.49686 1.19813
1.40537 1.24717
1.48679 1.17511
1.46863 1.19347
1.42583 1.23517
1.42021 1.24197
1.53494 1.15873
1.46143 1.21996
1.46537 1.21508
1.49076 1.193
1.44886 1.21847
1.49335 1.14895
1.50242 1.11011
1.49012 1.09045
1.41248 1.11605
1.3947 1.13584
1.37588 1.1639
1.32588 1.20098
1.37528 1.20153
1.39217 1.24362
1.4173 1.25836
1.52025 1.19502
1.4561 1.29087
1.51366 1.25056
1.56023 1.19922
1.44269 1.25563
1.50984 1.17522
1.50129 1.14185
1.46755 1.15145
1.49228 1.12258
1.43042 1.16525
1.47575 1.10973
1.47426 1.10232
1.53567 1.01916
1.4184 1.11252
1.52797 1.02831
1.54519 1.03838
1.50159 1.08219
1.46805 1.13145
1.48816 1.12214
1.54661 1.10655
1.54955 1.13689
1.53193 1.1469
1.44736 1.22129
1.53419 1.13262
1.52724 1.13659
1.50284 1.15177
1.4202 1.22095
1.42243 1.24438
1.48434 1.20224
1.44571 1.21452
1.48588 1.1643
1.53867 1.11918
1.55383 1.08103
1.48049 1.12499
1.47114 1.09747
1.47106 1.03678
1.441 1.04272
1.36385 1.13087
1.37117 1.12285
1.39393 1.07991
1.38824 1.07328
1.42742 1.02578
1.40865 1.03332
1.44967 1.00111
1.44894 1.03608
1.44889 1.09249
1.45552 1.12488
1.4554 1.15131
1.57884 1.07792
1.47052 1.19467
1.59635 1.10449
1.43811 1.24671
1.52172 1.17042
1.4925 1.19745
1.47158 1.21277
1.45504 1.23458
1.43588 1.25547
1.42129 1.25381
1.33856 1.29951
1.4364 1.22732
1.44174 1.22387
1.47691 1.20373
1.43819 1.2469
1.5467 1.17443
1.47494 1.24923
1.48301 1.21491
1.48127 1.20911
1.49456 1.18659
1.48161 1.2022
1.43071 1.24768
1.46425 1.21027
1.4521 1.22144
1.4348 1.26704
1.48549 1.23745
1.43192 1.31827
1.51995 1.26087
1.42136 1.35198
1.44927 1.31004
1.45358 1.33102
1.48189 1.30348
1.49707 1.27027
1.44519 1.2968
1.44798 1.28712
1.44386 1.30709
1.46249 1.31222
1.44227 1.35003
1.60504 1.22104
1.63769 1.18203
1.55122 1.26954
1.51863 1.27215
1.58065 1.21975
1.61082 1.20584
1.65192 1.18447
1.66512 1.16527
1.65159 1.16235
1.63829 1.1354
1.59586 1.13649
1.55011 1.15797
1.58312 1.08364
1.60491 1.04073
1.64612 1.00339
1.53877 1.11362
1.55997 1.05155
1.45674 1.1216
1.51745 1.06072
1.50439 1.06356
1.52447 1.04046
1.51198 1.06777
1.44996 1.1326
1.53062 1.0755
1.4902 1.16722
1.52844 1.1668
1.56294 1.14248
1.52985 1.17799
1.58424 1.15741
1.62169 1.14897
1.52405 1.25604
1.46256 1.31715
1.62519 1.14705
1.50373 1.22825
1.53441 1.1928
1.53943 1.18321
1.49809 1.24713
1.47362 1.2673
1.51026 1.19018
1.45378 1.17343
1.41736 1.15531
1.36147 1.16808
1.39424 1.11153
1.43388 1.08745
1.4411 1.07809
1.41442 1.07174
1.37875 1.08885
1.37598 1.09781
1.40052 1.07587
1.39112 1.08051
1.34904 1.11197
1.37381 1.07371
1.34578 1.09832
1.35682 1.12004
1.39078 1.13609
1.41434 1.12965
1.35056 1.17813
1.27547 1.20034
1.34425 1.13145
1.31068 1.14551
1.28439 1.1731
1.34968 1.10857
1.3555 1.05852
1.26367 1.09757
1.25347 1.08066
1.25756 1.08267
1.26653 1.09983
1.29756 1.09924
1.34762 1.06701
1.2852 1.10334
1.20567 1.1594
1.23509 1.14982
1.24871 1.12634
1.23038 1.11909
1.24874 1.08131
1.21764 1.09003
1.21109 1.07501
1.14389 1.07213
1.10141 1.06646
1.07286 1.06237
0.998167 1.09474
1.03462 1.06244
1.04315 1.05469
1.01797 1.10037
1.13628 1.03517
1.09913 1.0551
1.11078 1.0531
1.07453 1.04825
0.946788 1.09569
0.956886 1.12081
0.942229 1.12738
0.989453 1.10218
0.981681 1.10297
1.03792 1.06295
1.00694 1.07969
0.990903 1.09237
0.969336 1.07512
0.976868 1.07461
0.962531 1.07325
0.972363 1.10148
0.977164 1.10509
0.988505 1.10041
1.05979 1.0533
1.04634 1.01483
0.980351 1.01013
1.00236 0.976853
1.00791 0.969208
0.998505 0.991215
1.03682 0.976244
1.00438 0.986135
1.03978 0.959602
0.980699 1.00769
1.05366 0.998849
1.05297 1.02704
1.01127 1.04089
0.930775 1.07095
0.908971 1.08508
1.00803 1.04811
1.02081 1.06014
1.0865 1.02656
1.05519 1.03942
1.05657 1.03
1.00923 1.02376
0.924335 1.0481
0.941959 1.02693
0.944466 1.01439
0.913675 1.02861
0.980066 1.00422
0.967902 1.01976
0.934395 0.997854
0.962889 0.958824
0.955465 0.957663
0.905844 0.984134
0.872961 1.00013
0.908008 0.972252
0.931574 0.98146
0.974137 0.939495
0.882887 0.99166
0.87402 1.01876
0.930029 1.01898
0.856534 1.04681
0.817234 1.0633
0.890954 1.04637
0.874077 1.03676
0.883929 1.04373
0.834267 1.05855
0.769365 1.05623
0.756216 1.05117
0.801821 1.04195
0.79295 1.04931
0.7454 1.05962
0.755221 1.04192
0.749455 1.01773
0.744922 0.999169
0.783237 0.990869
0.878178 0.95188
0.853479 0.954622
0.849454 0.967654
0.915645 0.975686
0.929383 0.992214
0.954017 0.968612
0.887715 0.995343
0.881398 1.0129
0.861986 1.01597
0.83462 1.02042
0.874041 1.00778
0.790094 1.02392
0.799756 0.991442
0.870093 0.968523
0.882157 0.974968
0.777436 1.02259
0.776916 0.994533
0.827281 0.982615
0.792478 0.986755
0.772411 0.975488
0.723901 0.978886
0.794788 0.962249
0.766524 1.01326
0.831077 1.01465
0.792348 1.02155
0.840651 1.00514
0.873082 1.00496
0.867162 1.05165
0.905721 1.04058
0.888353 1.06141
0.898176 1.06819
0.851693 1.07498
0.853999 1.08723
0.894562 1.0792
0.854478 1.10288
0.837787 1.10322
0.896441 1.08281
0.916071 1.0864
0.92148 1.10576
0.967619 1.10962
0.991342 1.09296
0.929882 1.11344
0.940404 1.08029
0.944348 1.04602
0.914012 1.03155
0.93914 0.997903
0.84373 1.03318
0.894198 0.999685
0.90801 1.02255
0.924882 1.03114
0.902052 1.07613
0.939271 1.06057
1.00767 1.01461
0.964394 1.03528
0.897245 1.04694
0.928713 1.05336
0.902427 1.08962
0.889071 1.11319
0.876828 1.13286
0.813394 1.15026
0.8254 1.15998
0.859728 1.13777
0.891613 1.11498
0.817131 1.14346
0.939517 1.0759
0.830505 1.07288
0.831625 1.04368
0.849016 1.04526
0.870256 1.04669
0.857469 1.0469
0.861526 1.01962
0.897642 0.998713
0.923994 0.990914
0.913911 0.9894
0.937652 0.982604
0.919826 1.01123
0.933628 1.01646
0.943654 1.03903
0.869367 1.07061
0.879726 1.08484
0.924133 1.07295
0.901251 1.11347
0.905575 1.12207
0.893117 1.11275
0.90569 1.07885
0.851409 1.11084
0.853092 1.10297
0.857764 1.11988
0.944578 1.07834
0.878644 1.10182
0.859702 1.0644
0.87903 1.02955
0.831501 1.03924
0.85548 1.04624
0.807596 1.08727
0.783201 1.12893
0.791167 1.12106
0.793054 1.09838
0.802525 1.09757
0.774102 1.08533
0.805331 1.05069
0.808146 1.03315
0.821269 1.00466
0.768045 1.01706
0.789613 1.01398
0.798416 1.03126
0.825448 1.04463
0.849552 1.02407
0.82531 1.02875
0.789943 1.02818
0.781105 1.01929
0.740818 1.02411
0.754798 1.01729
0.780696 1.00582
0.799038 0.979658
0.782741 0.968792
0.799189 0.968164
0.758723 0.982289
0.805812 0.967954
0.816599 0.974116
0.75785 0.996364
0.796872 0.984005
0.760014 0.988886
0.77952 0.979955
0.757262 0.990704
0.755626 0.973648
0.781261 0.981434
0.738778 1.00073
0.756184 1.01045
0.663538 1.04581
0.659104 1.03294
0.670848 1.01607
0.694994 1.01083
0.635427 1.01907
0.68285 1.00239
0.637744 0.983206
0.698177 0.943275
0.601596 0.964742
0.646199 0.954594
0.571186 0.977748
0.559782 0.990933
0.561556 1.00202
0.543481 1.01124
0.551203 1.01838
0.593463 1.00965
0.583491 1.00459
0.592247 0.99411
0.572327 0.994084
0.551057 0.990549
0.575844 0.956636
0.563394 0.932354
0.626523 0.895016
0.590943 0.904614
0.560302 0.895631
0.486815 0.901972
0.510375 0.903656
0.513629 0.932527
0.501862 0.988195
0.504563 1.01566
0.558678 1.02039
0.531371 1.01564
0.584094 1.00634
0.498878 1.02666
0.557078 1.01656
0.48044 1.0282
0.470814 1.03611
0.452607 1.02974
0.426262 1.01409
0.450135 0.989003
0.454789 0.987366
0.486012 0.984195
0.454202 0.97274
0.494289 0.964279
0.460578 0.97021
0.437535 0.994116
0.389191 0.989454
0.37888 0.989041
0.328876 1.01961
0.316291 1.02324
0.308658 1.01916
0.283876 1.01498
0.338808 1.00534
0.264884 1.00324
0.310128 1.02366
0.285558 1.02058
0.305726 1.01283
0.265808 1.00692
0.318328 1.00742
0.346611 1.00412
0.339943 0.983936
0.388157 0.976779
0.422368 0.986409
0.418926 0.996872
0.441321 0.994506
0.428348 0.982935
0.430797 0.997473
0.420716 1.00388
0.474505 0.978978
0.481213 0.965567
0.472862 0.947314
0.404815 0.949303
0.432133 0.922857
0.427161 0.900326
0.383873 0.888777
0.280384 0.902261
0.36919 0.93345
0.304069 0.973462
0.290771 0.978609
0.335218 0.971408
0.339 0.979827
0.315825 1.00131
0.270621 1.00519
0.266096 0.990245
0.298388 0.988169
0.298489 0.986644
0.319698 0.980614
0.272237 0.978399
0.289602 0.976661
0.286007 0.96482
0.32144 0.985339
0.406951 1.00051
0.359555 1.01625
0.348212 1.02233
0.348873 1.03106
0.314407 1.02832
0.271112 1.02071
0.313349 1.01509
0.258929 1.00248
0.237541 0.972709
0.28942 0.957229
0.291567 0.940328
0.239506 0.914201
0.315498 0.910905
0.294116 0.905282
0.225603 0.893956
0.191845 0.88969
0.268924 0.89584
0.289965 0.898623
0.342442 0.8882
0.254138 0.875585
0.338108 0.871561
0.300364 0.8914
0.333355 0.916538
0.312154 0.93154
0.321996 0.947516
0.305719 0.952757
0.213177 0.975181
0.192345 0.981385
0.142989 0.961616
0.171439 0.961089
0.134288 0.97482
0.104036 0.972022
0.176852 0.952292
0.213772 0.96088
0.206397 0.969679
0.215518 0.980322
0.19387 0.988688
0.220693 0.987666
0.204551 0.981228
0.206617 0.974265
0.222885 0.989744
0.238736 0.989931
0.178804 0.9785
0.1972 0.987773
0.100886 0.973008
0.180149 0.971723
0.071462 0.963474
0.100043 0.967503
0.137778 0.974327
0.11842 0.9632
0.182515 0.975832
0.176049 0.994337
0.185467 1.00671
0.133563 1.02697
0.10557 1.03767
0.191959 1.08975
0.142175 1.10002
0.181606 1.08435
0.157964 1.05623
0.126114 1.02916
0.149813 1.03141
0.196058 1.01084
0.169886 0.991157
0.177352 0.995735
0.038437 0.990493
0.0824129 0.997194
0.0436973 0.982095
0.109832 0.993523
0.0992882 0.991408
0.106102 0.953962
0.143075 0.946714
0.152316 0.954775
0.160872 0.972685
0.217614 0.97996
0.201352 0.979001
0.198792 0.988042
0.232312 0.970685
0.219173 0.971345
0.130397 0.969462
0.148785 0.97195
0.174093 0.956173
0.0947696 0.962349
0.138064 0.968328
0.113345 0.958853
0.0662315 0.959165
0.0788137 0.968603
0.103216 0.95678
0.0426515 0.946226
0.0900796 0.940946
0.077425 0.948969
0.0503069 0.960156
0.0250551 0.953299
0.0271344 0.938477
-0.020585 0.915408
-0.0182573 0.907133
-0.0218047 0.884452
0.0159733 0.89179
0.0344343 0.883941
-0.00575325 0.889769
-0.0118741 0.920026
0.0483266 0.960244
0.049343 0.954323
0.11637 0.963112
0.117497 0.982906
0.099218 0.998424
0.0063843 0.999213
0.00241517 1.0131
0.0186286 1.01643
0.00204824 1.00709
0.00338778 0.992438
0.00972553 0.979773
0.044137 0.971198
0.0907511 0.959797
0.0443751 0.943703
0.0858827 0.928615
0.0845933 0.923
0.0918308 0.914886
0.061485 0.927177
0.088906 0.930646
0.054153 0.953134
0.0194518 0.976791
0.0557379 0.996126
0.0601086 0.998063
0.107869 1.00819
0.0792846 1.01488
0.113561 1.03229
0.0908859 1.02391
0.114522 1.02544
0.0687578 1.01514
-0.0261979 0.977161
0.0268553 0.983129
0.0576549 1.00209
0.0465506 0.999037
0.0297538 0.987283
0.00474976 0.981514
0.042729 0.991945
0.0045351 1.00905
0.0181857 1.03147
0.0852288 1.03361
-0.0104712 1.02974
0.0344678 1.04637
0.00398264 1.03829
-0.0155898 1.02703
-0.0171055 1.01941
0.0341379 1.00854
0.0068879 1.00105
-0.0183753 1.00382
0.0507804 1.00014
0.0637887 0.988479
0.0149317 0.974296
0.0554442 1.00512
0.0250657 0.99626
-0.0203454 0.965482
0.0314238 0.98089
0.0171409 0.966479
0.023239 0.948498
0.0586824 0.94708
0.0590186 0.959776
-0.0244856 0.950611
-0.0102851 0.944902
-0.0690628 0.929834
-0.0669504 0.926915
-0.0796423 0.939453
-0.0741974 0.954618
-0.0601533 0.963031
-0.0967219 0.974762
-0.072663 0.986834
-0.053234 0.987642
-0.0540797 0.975596
-0.0825457 0.958358
-0.0445252 0.959689
-0.106063 0.955729
-0.0954816 0.987968
-0.110415 1.00176
-0.0997362 1.01108
-0.173169 1.00435
-0.112954 1.02249
-0.124014 1.02121
-0.0794407 0.994916
-0.0531274 0.981838
-0.114826 0.949863
-0.0619842 0.950026
-0.124441 0.925589
-0.118575 0.918598
-0.130882 0.893154
-0.132363 0.867715
-0.0821401 0.877566
-0.0664894 0.890225
-0.0493005 0.92102
-0.0621748 0.929228
-0.112497 0.942967
-0.118078 0.953329
-0.10491 0.94229
-0.171142 0.913695
-0.097887 0.946706
-0.139162 0.92939
-0.170963 0.911122
-0.198277 0.887475
-0.184629 0.891543
-0.127712 0.898128
-0.11041 0.901964
-0.160984 0.921022
-0.157119 0.923386
-0.156332 0.916687
-0.143987 0.904046
-0.155711 0.892864
-0.126857 0.906984
-0.12875 0.903211
-0.146712 0.886959
-0.15976 0.880818
-0.179228 0.888754
-0.140177 0.912315
-0.17021 0.909846
-0.16658 0.926625
-0.19044 0.909324
-0.0954131 0.95331
-0.107618 0.952382
-0.0829364 0.966989
-0.0880835 0.961499
-0.138274 0.939223
-0.142873 0.949797
-0.1596 0.948408
-0.145653 0.945641
-0.109347 0.98666
-0.0835444 1.0086
-0.0811363 0.993285
-0.126374 1.00813
-0.101492 0.998846
-0.129683 0.955434
-0.152319 0.967493
-0.154066 0.960016
-0.206371 0.938514
-0.285398 0.89217
-0.25526 0.899003
-0.251037 0.908355
-0.174867 0.93365
-0.165989 0.929214
-0.180593 0.927762
-0.184157 0.924026
-0.185904 0.940119
-0.226519 0.930971
-0.173092 0.963547
-0.190721 0.95595
-0.207226 0.942996
-0.195845 0.954765
-0.202623 0.943688
-0.202216 0.941816
-0.104545 0.994179
-0.193325 0.985789
-0.227138 0.991118
-0.305614 0.944814
-0.258046 0.958259
-0.250504 0.945928
-0.208157 0.93281
-0.151394 0.933219
-0.112297 0.955183
-0.133036 0.962607
-0.14683 0.95562
-0.180982 0.93331
-0.232925 0.930086
-0.247378 0.907516
-0.195246 0.925493
-0.229824 0.903821
-0.192586 0.895881
-0.160729 0.889231
-0.127099 0.885629
-0.143092 0.895784
-0.122517 0.919843
-0.172288 0.922627
-0.18761 0.920982
-0.173799 0.927115
-0.16516 0.950641
-0.17748 0.979281
-0.168056 0.997803
-0.205028 0.99725
-0.283275 0.957851
-0.259611 0.953471
-0.276657 0.934124
-0.282379 0.913999
-0.232249 0.931431
-0.185297 0.949229
-0.235289 0.918069
-0.230596 0.908155
-0.182355 0.9297
-0.24298 0.928472
-0.177081 0.972245
-0.19733 0.975805
-0.195241 0.974682
-0.182255 0.969262
-0.152861 0.972095
-0.160703 0.970917
-0.225877 0.942516
-0.223238 0.929163
-0.197617 0.926072
-0.197521 0.907675
-0.18874 0.889851
-0.136967 0.904284
-0.170386 0.886138
-0.165837 0.901304
-0.149206 0.928566
-0.123197 0.936106
-0.0516121 0.94273
-0.114081 0.92713
-0.0961264 0.943559
-0.116107 0.962663
-0.114084 0.976796
-0.0816077 0.991491
-0.1653 0.961911
-0.13459 0.974712
-0.215887 0.95776
-0.204291 0.964201
-0.189646 0.982902
-0.232653 0.959017
-0.194485 0.975352
-0.0861247 1.00933
-0.101914 0.994609
-0.0380827 1.00169
-0.114719 0.975305
-0.0751551 0.989369
-0.0553629 0.976147
-0.0199289 0.988304
0.0314631 0.995426
0.000834405 0.980513
0.0180792 0.971403
-0.00163033 0.969029
0.00433673 0.948628
-0.0287243 0.945143
-0.101506 0.925013
-0.152288 0.886882
-0.0645202 0.910855
-0.130416 0.904165
-0.114326 0.926159
-0.0964017 0.946134
-0.126628 0.939709
-0.109925 0.932002
-0.147387 0.915641
-0.174728 0.898737
-0.0966621 0.928297
-0.141865 0.920681
-0.116851 0.927485
-0.111949 0.945778
-0.122071 0.945076
-0.0979661 0.936249
-0.0918938 0.924374
-0.119997 0.916512
-0.136665 0.919419
-0.156628 0.931866
-0.183427 0.93333
-0.186476 0.909861
-0.210023 0.899799
-0.231407 0.909761
-0.244912 0.928896
-0.260859 0.941011
-0.222181 0.961572
-0.170227 0.965339
-0.20751 0.966598
-0.230967 0.973841
-0.192134 0.960398
-0.199687 0.949643
-0.144345 0.954109
-0.120289 0.97062
-0.205794 0.954848
-0.169916 0.971475
-0.154173 0.975886
-0.205703 0.937298
-0.151023 0.955883
-0.130523 0.963404
-0.184652 0.946125
-0.166249 0.948243
-0.204652 0.937198
-0.219319 0.931382
-0.244873 0.939437
-0.207785 0.95501
-0.20418 0.941405
-0.168435 0.964451
-0.223012 0.956746
-0.196182 0.954322
-0.169564 0.948775
-0.137763 0.934234
-0.0908255 0.925545
-0.1269 0.891803
-0.112595 0.893724
-0.103368 0.916823
-0.215637 0.889409
-0.186009 0.903643
-0.163402 0.926766
-0.17648 0.927423
-0.187496 0.932795
-0.176503 0.948854
-0.230007 0.935734
-0.219463 0.94587
-0.238488 0.935266
-0.25479 0.924573
-0.211454 0.911305
-0.232005 0.885135
-0.167644 0.899108
-0.113664 0.896628
-0.133614 0.909798
-0.095043 0.924154
-0.149181 0.893756
-0.127455 0.911105
-0.180514 0.899311
-0.108756 0.933709
-0.188617 0.931778
-0.223633 0.956948
-0.219175 0.983346
-0.201004 1.00232
-0.152729 1.00776
-0.104346 0.974234
-0.143959 0.960479
-0.0801464 0.958956
-0.123714 0.945699
-0.161299 0.932744
-0.219736 0.926603
-0.207868 0.941043
-0.233394 0.921848
-0.16012 0.963284
-0.157985 0.985867
-0.166338 0.980453
-0.144343 0.975593
-0.118038 0.987364
-0.118654 0.976233
-0.13234 0.952446
-0.196698 0.920223
-0.165045 0.933481
-0.204499 0.915393
-0.217831 0.90902
-0.198828 0.911925
-0.144965 0.940073
-0.137341 0.968849
-0.106472 0.964704
-0.123781 0.955234
-0.150438 0.948536
-0.121173 0.95746
-0.101651 0.977834
-0.121415 0.955356
-0.13401 0.942339
-0.170012 0.931882
-0.155739 0.931198
-0.167807 0.930132
-0.13938 0.935991
-0.164224 0.927996
-0.113762 0.928751
-0.0413458 0.943624
-0.0671112 0.936094
-0.0894266 0.919739
-0.085198 0.911317
-0.0656748 0.925568
-0.137311 0.914709
-0.140203 0.915252
-0.166927 0.928356
-0.099571 0.96736
-0.0855064 0.962289
-0.124817 0.937157
-0.139454 0.935539
-0.0851228 0.939742
-0.130412 0.947453
-0.189684 0.945469
-0.130128 0.97851
-0.169143 0.973824
-0.184103 0.963269
-0.159309 0.969707
-0.131402 0.976336
-0.083423 0.994709
-0.112325 0.9817
-0.127038 0.984874
-0.169873 0.986783
-0.0998971 1.01698
-0.126726 0.971283
-0.0798734 0.962871
-0.102272 0.961019
-0.109305 0.953165
-0.0671627 0.959156
-0.0486872 0.960399
-0.108386 0.966712
-0.110657 0.984571
-0.118024 0.993786
-0.152808 0.997834
-0.104527 0.997539
-0.1002 0.996386
-0.125665 0.990378
-0.0466277 1.0007
-0.182077 0.955335
-0.150318 0.961974
-0.16043 0.951045
-0.16372 0.956262
-0.113949 0.98172
-0.171389 0.980541
-0.216569 0.982251
-0.210193 0.97138
-0.188028 0.959414
-0.143046 0.958515
-0.186059 0.953801
-0.220452 0.946131
-0.267876 0.937105
-0.209595 0.96262
-0.180437 0.949407
-0.168307 0.954884
-0.196168 0.973331
-0.196391 0.968596
-0.236056 0.957086
-0.241111 0.960171
-0.282731 0.936942
-0.241564 0.937072
-0.231471 0.918213
-0.174485 0.906896
-0.200256 0.900386
-0.228916 0.891449
-0.191577 0.894552
-0.225847 0.894309
-0.189502 0.898293
-0.170929 0.90874
-0.180569 0.924906
-0.199925 0.94435
-0.170335 0.962184
-0.070178 1.00042
-0.0522542 1.02533
-0.0246204 1.03555
-0.0381274 1.03109
-0.122989 0.991825
-0.129925 0.956542
-0.121594 0.945946
-0.108727 0.951831
-0.0509869 0.951246
-0.0486731 0.947439
-0.113319 0.927449
-0.0986726 0.936007
-0.130089 0.926284
-0.122564 0.912675
-0.10586 0.901109
-0.182521 0.882597
-0.146695 0.904804
-0.14572 0.900584
-0.194949 0.897723
-0.158465 0.933165
-0.203569 0.939305
-0.2007 0.941427
-0.179466 0.939978
-0.175184 0.927001
-0.179589 0.927622
-0.165264 0.954558
-0.151203 0.947869
-0.0598475 0.956493
-0.120065 0.95367
-0.0827041 0.973189
-0.0485168 0.983468
-0.0352099 0.985726
-0.0380204 0.979796
-0.0387412 0.983061
-0.0515786 0.989081
-0.0691421 0.999793
-0.123098 1.01559
-0.112168 1.01512
-0.14047 1.01061
-0.164254 1.01187
-0.153875 1.01064
-0.101291 0.996434
-0.116827 0.97316
-0.160492 0.949526
-0.135714 0.945546
-0.142918 0.923613
-0.0920002 0.932048
-0.113639 0.926407
-0.102668 0.946796
-0.16192 0.957388
-0.120639 0.97078
-0.138478 0.97257
-0.0670347 0.990402
-0.114121 0.989148
-0.108317 0.999825
-0.131066 0.989279
-0.0463098 1.02895
-0.187301 0.964848
-0.0683743 0.964031
-0.0896239 0.955223
-0.0639407 0.948056
-0.118194 0.947553
-0.1447 0.925243
-0.110659 0.922057
-0.0991234 0.924723
-0.122448 0.920901
-0.119431 0.93568
-0.160154 0.93051
-0.0899064 0.949906
-0.0939782 0.954702
-0.116651 0.959383
-0.0451282 0.975083
-0.0723465 0.985538
-0.0016584 0.987041
-0.0450822 0.987011
-0.0761051 0.990239
-0.0723761 0.993711
-0.0504712 0.990445
-0.0868965 0.974572
-0.030778 0.96035
0.00444483 0.976873
-0.0442602 0.973778
-0.124972 0.95678
-0.101238 0.97185
-0.088185 0.959752
-0.0473115 0.951412
-0.0762327 0.912564
0.0082328 0.919688
-0.054713 0.927124
-0.0122812 0.943965
-0.0109072 0.948211
0.0154153 0.960559
-0.0443673 0.940186
-0.0354722 0.958209
-0.0311201 0.976887
-0.0146903 0.982596
0.00841578 0.990722
-0.0296865 0.988266
0.031996 1.00081
0.0120486 1.00747
-0.0637384 1.0078
-0.0665963 1.0083
-0.173854 0.973246
-0.191111 0.956556
-0.133176 0.945862
-0.0960632 0.946992
-0.146524 0.934789
-0.171204 0.920517
-0.153268 0.938227
-0.119497 0.962888
-0.0600985 0.981177
-0.0985585 0.979535
-0.123442 0.982209
-0.211501 0.957235
-0.159332 0.990584
-0.160159 0.988086
-0.0880741 0.986961
-0.0629169 0.97339
-0.0134045 0.972295
-0.0406281 0.954418
-0.0987345 0.941317
-0.0365012 0.978164
-0.0566 0.973828
-0.0398961 0.955986
-0.0998415 0.940709
0.0036833 0.965669
-0.0800356 0.934612
-0.000771609 0.952611
-0.0176798 0.964491
-0.0137693 0.983224
7.68001e-05 0.989664
0.0478094 0.99127
0.110326 0.987214
0.0693972 0.979045
0.0545554 0.980282
-0.0129806 0.95129
-0.0034837 0.932147
-0.0121686 0.914945
0.00261767 0.918936
0.0156443 0.917149
-0.0512086 0.922846
-0.0159572 0.95524
0.0184957 0.95578
0.0301595 0.960699
0.00412647 0.937417
-0.00833715 0.925923
0.000457068 0.925014
-0.0814731 0.906851
-0.0424403 0.921055
-0.0267102 0.926931
-0.0903983 0.931453
-0.099582 0.93999
-0.0964773 0.931969
-0.0972518 0.94311
-0.106998 0.956951
-0.1024 0.971911
-0.0663107 0.999876
-0.0393969 0.983063
-0.0654968 0.959184
-0.121694 0.953791
-0.10523 0.959522
-0.135875 0.952084
-0.14943 0.968845
-0.133266 0.972955
-0.182441 0.970913
-0.197529 0.965675
-0.220751 0.961339
-0.18419 0.973026
-0.187663 0.976096
-0.186007 0.978717
-0.194004 0.966066
-0.184663 0.960747
-0.141554 0.977256
-0.115466 0.980735
-0.150968 0.960157
-0.138395 0.969821
-0.131827 0.960682
-0.105811 0.952058
-0.0885174 0.958988
-0.0515109 0.9562
-0.029133 0.942983
-0.0626164 0.962881
-0.147337 0.960956
-0.165925 0.961001
-0.219826 0.964294
-0.20742 0.957541
-0.186566 0.943381
-0.163135 0.949042
-0.127332 0.96
-0.146957 0.956507
-0.202944 0.943589
-0.186131 0.959305
-0.19957 0.957244
-0.269834 0.943279
-0.210862 0.97135
-0.192345 0.986016
-0.281283 0.987926
-0.244058 0.998037
-0.296949 0.998938
-0.278253 0.999212
-0.273405 0.991786
-0.233854 0.989082
-0.337241 0.931963
-0.250938 0.943904
-0.23274 0.954983
-0.214462 0.942269
-0.173943 0.936183
-0.178034 0.917342
-0.111968 0.916474
-0.0956046 0.913122
-0.194157 0.894236
-0.190078 0.893139
-0.175448 0.906728
-0.169313 0.903665
-0.131221 0.906498
-0.0894373 0.920735
-0.101433 0.916142
-0.136101 0.909981
-0.206413 0.901531
-0.231779 0.924079
-0.215323 0.923414
-0.242653 0.903171
-0.202664 0.916512
-0.163765 0.917745
-0.220718 0.928687
-0.217936 0.945726
-0.221047 0.959701
-0.235937 0.960735
-0.274563 0.954319
-0.269527 0.953605
-0.220329 0.964284
-0.234782 0.966835
-0.176332 0.987818
-0.214465 0.972356
-0.176769 0.970586
-0.231246 0.97248
-0.279175 0.972391
-0.209734 0.978226
-0.237995 0.967499
-0.235739 0.973556
-0.291688 0.938971
-0.250901 0.942818
-0.263264 0.953522
-0.303881 0.964227
-0.308766 0.960954
-0.302167 0.946224
-0.283553 0.918711
-0.227812 0.919351
-0.276134 0.904398
-0.27985 0.889369
-0.295184 0.887039
-0.321729 0.89226
-0.328096 0.891951
-0.319712 0.893724
-0.353336 0.88484
-0.293901 0.911896
-0.329354 0.9036
-0.360963 0.918154
-0.375036 0.923949
-0.392779 0.914878
-0.294184 0.937055
-0.322705 0.946829
-0.383831 0.951408
-0.367029 0.988887
-0.422159 0.985236
-0.385675 1.01361
-0.425926 0.988095
-0.409029 0.998859
-0.438952 0.985967
-0.348794 1.00362
-0.362795 0.968451
-0.302359 0.963997
-0.236733 0.964022
-0.249255 0.954121
-0.257842 0.974427
-0.329755 0.958405
-0.314038 0.945178
-0.316969 0.920038
-0.287667 0.926172
-0.314803 0.932552
-0.210126 0.956903
-0.20089 0.949267
-0.222236 0.929803
-0.252973 0.911586
-0.234525 0.942655
-0.280388 0.93561
-0.287395 0.945894
-0.325413 0.94584
-0.305346 0.96981
-0.373082 0.954149
-0.355198 0.949946
-0.38505 0.912475
-0.337503 0.914245
-0.326192 0.910933
-0.359556 0.86129
-0.3126 0.858229
-0.343444 0.861353
-0.408618 0.858429
-0.429745 0.853932
-0.408129 0.875267
-0.438587 0.871355
-0.384274 0.895755
-0.400192 0.889999
-0.38133 0.900803
-0.327011 0.934209
-0.391547 0.923981
-0.368616 0.936133
-0.384115 0.926541
-0.351555 0.953174
-0.35269 0.976123
-0.35466 0.94791
-0.353937 0.935821
-0.316887 0.949038
-0.257621 0.954995
-0.245001 0.961145
-0.266949 0.936179
-0.242459 0.921789
-0.282805 0.916656
-0.218887 0.926963
-0.298495 0.880745
-0.312559 0.858959
-0.289473 0.881325
-0.319519 0.860885
-0.286002 0.855961
-0.287338 0.874557
-0.273712 0.894256
-0.307698 0.880377
-0.318857 0.878617
-0.269946 0.897008
-0.27994 0.900279
-0.287626 0.901927
-0.269118 0.906143
-0.280546 0.90302
-0.221978 0.92053
-0.268741 0.934981
-0.333654 0.931015
-0.240002 0.967516
-0.290797 0.953778
-0.34253 0.930086
-0.351672 0.92766
-0.276423 0.960507
-0.272397 0.9701
-0.273912 0.967822
-0.299739 0.947979
-0.277272 0.945643
-0.255016 0.930871
-0.224643 0.91939
-0.25906 0.88526
-0.2363 0.859878
-0.248405 0.84562
-0.231207 0.845074
-0.236611 0.841289
-0.21318 0.85989
-0.239139 0.860071
-0.252305 0.876678
-0.281752 0.903452
-0.295295 0.900081
-0.287079 0.905022
-0.283695 0.925624
-0.258037 0.94818
-0.29037 0.94601
-0.249905 0.949361
-0.202281 0.951589
-0.266582 0.937358
-0.263801 0.946112
-0.202754 0.939028
-0.238794 0.918772
-0.290323 0.898803
-0.296398 0.90908
-0.326337 0.901971
-0.292263 0.889908
-0.276526 0.891345
-0.288982 0.898329
-0.310917 0.88451
-0.228166 0.889006
-0.244152 0.891238
-0.206113 0.904925
-0.24979 0.944232
-0.240668 0.964958
-0.244759 0.976579
-0.287754 0.985617
-0.285863 0.988595
-0.340648 0.975446
-0.373207 0.958679
-0.370523 0.959808
-0.373092 0.946252
-0.403224 0.943252
-0.416646 0.93902
-0.400077 0.930831
-0.41401 0.911207
-0.450578 0.867885
-0.439911 0.855617
-0.415512 0.866174
-0.384794 0.909257
-0.41222 0.925811
-0.419408 0.951161
-0.359292 0.976336
-0.350428 0.965759
-0.322665 0.949949
-0.336208 0.947572
-0.389343 0.97046
-0.371848 0.96529
-0.368454 0.95272
-0.371968 0.939534
-0.358936 0.917943
-0.426665 0.895379
-0.406878 0.884965
-0.332696 0.863308
-0.357282 0.838349
-0.339216 0.832253
-0.34565 0.845623
-0.363376 0.844791
-0.411968 0.837509
-0.396595 0.826942
-0.361181 0.831782
-0.371877 0.835125
-0.387493 0.842236
-0.366691 0.847843
-0.423792 0.822526
-0.416604 0.833331
-0.355128 0.860734
-0.408244 0.857792
-0.421797 0.853043
-0.436991 0.864195
-0.419372 0.895424
-0.420572 0.893323
-0.401897 0.901634
-0.374259 0.919179
-0.422218 0.90308
-0.451571 0.902343
-0.434483 0.912618
-0.471582 0.894272
-0.45467 0.886878
-0.427493 0.89753
-0.414929 0.885676
-0.393485 0.890549
-0.380862 0.902467
-0.410583 0.880508
-0.314774 0.899545
-0.3413 0.904209
-0.310893 0.912142
-0.305739 0.928718
-0.278001 0.941351
-0.274923 0.948527
-0.285733 0.935685
-0.281829 0.920307
-0.332601 0.903232
-0.313123 0.911638
-0.30441 0.890894
-0.269214 0.880341
-0.28426 0.864819
-0.307179 0.869155
-0.335836 0.869601
-0.345761 0.887179
-0.371631 0.902297
-0.331314 0.930305
-0.324953 0.942871
-0.308456 0.969581
-0.23408 0.995694
-0.272014 0.984703
-0.281496 0.982117
-0.300188 0.982558
-0.316592 0.979833
-0.357718 0.979587
-0.437215 0.94226
-0.371308 0.941299
-0.357405 0.939434
-0.34446 0.925116
-0.377798 0.898782
-0.311153 0.90738
-0.348752 0.904614
-0.326653 0.900206
-0.290206 0.907752
-0.289408 0.91883
-0.289929 0.920122
-0.23978 0.954651
-0.299186 0.938059
-0.279376 0.96225
-0.311854 0.965436
-0.329593 0.979275
-0.314139 0.992449
-0.28295 0.994786
-0.245743 0.985587
-0.225404 1.00398
-0.215584 1.00124
-0.220886 0.980962
-0.256443 0.961796
-0.219754 0.945347
-0.241729 0.925041
-0.236548 0.925951
-0.229379 0.924388
-0.230011 0.929466
-0.223471 0.934224
-0.268668 0.914546
-0.261465 0.916399
-0.292031 0.915489
-0.279708 0.917283
-0.293691 0.909135
-0.234301 0.920771
-0.257755 0.921892
-0.266026 0.930397
-0.274785 0.91463
-0.229007 0.921854
-0.242355 0.934535
-0.249228 0.92008
-0.221713 0.917647
-0.237663 0.920497
-0.252318 0.917066
-0.230977 0.933162
-0.230974 0.941935
-0.288515 0.941623
-0.303452 0.946517
-0.338419 0.931166
-0.29899 0.929876
-0.237508 0.939819
-0.226027 0.933669
-0.252758 0.933536
-0.243199 0.951199
-0.288068 0.977735
-0.301832 0.985208
-0.353242 0.960295
-0.331838 0.928802
-0.292613 0.916021
-0.314595 0.905432
-0.282809 0.904384
-0.286255 0.895752
-0.310599 0.881237
-0.27362 0.888747
-0.32089 0.905069
-0.339133 0.903138
-0.309794 0.910557
-0.311567 0.929424
-0.299172 0.943454
-0.297478 0.968202
-0.312157 0.971392
-0.21617 0.974065
-0.244364 0.976081
-0.233499 0.95958
-0.302596 0.967627
-0.267288 0.973395
-0.292828 0.968752
-0.250655 0.952138
-0.211473 0.922873
-0.149931 0.908017
-0.202649 0.929684
-0.243916 0.929689
-0.271808 0.925571
-0.312224 0.938513
-0.349899 0.944841
-0.328107 0.965529
-0.280851 0.982377
-0.241781 0.97573
-0.310324 0.961013
-0.285926 0.958525
-0.336977 0.957065
-0.371212 0.953629
-0.357654 0.943772
-0.357421 0.920966
-0.338527 0.926896
-0.363111 0.936217
-0.38247 0.927153
-0.388727 0.913184
-0.385865 0.916335
-0.425679 0.891342
-0.37499 0.885838
-0.392146 0.86722
-0.40966 0.845521
-0.362782 0.870213
-0.445358 0.872554
-0.424095 0.891173
-0.403 0.895688
-0.375542 0.908132
-0.357961 0.91014
-0.380931 0.916899
-0.387482 0.928105
-0.393542 0.923338
-0.376173 0.94105
-0.305701 0.930508
-0.384899 0.909768
-0.321459 0.917758
-0.357101 0.941452
-0.269772 0.965065
-0.284031 0.96142
-0.235128 0.948091
-0.23145 0.951336
-0.204804 0.988645
-0.305467 1.00724
-0.306291 1.00409
-0.256086 0.990381
-0.284949 0.973384
-0.26118 0.964911
-0.256712 0.943309
-0.336875 0.94323
-0.326481 0.944797
-0.342684 0.945155
-0.320522 0.936755
-0.351431 0.905474
-0.387749 0.871746
-0.388058 0.872738
-0.38911 0.874342
-0.309997 0.904689
-0.311674 0.926658
-0.365904 0.942878
-0.39649 0.953861
-0.497979 0.929624
-0.412576 0.982802
-0.409432 0.988452
-0.412373 0.99278
-0.436914 0.997581
-0.416657 1.00467
-0.433412 0.990698
-0.426958 0.99576
-0.461046 0.985139
-0.488705 0.977881
-0.386723 0.995444
-0.426059 0.946706
-0.384973 0.921058
-0.358769 0.893845
-0.379552 0.882355
-0.3524 0.869203
-0.352592 0.876911
-0.319643 0.898082
-0.350119 0.903708
-0.31335 0.908849
-0.329797 0.926386
-0.330299 0.94442
-0.313058 0.964356
-0.285149 0.986874
-0.332759 0.985398
-0.287633 0.982161
-0.289775 0.988433
-0.317609 0.967211
-0.288604 0.971833
-0.290105 0.95473
-0.338841 0.905203
-0.324846 0.873669
-0.276771 0.853784
-0.233585 0.848966
-0.271309 0.85066
-0.251701 0.868107
-0.293732 0.865383
-0.323667 0.885546
-0.291209 0.912808
-0.310598 0.90046
-0.233448 0.912558
-0.291314 0.921376
-0.233931 0.940646
-0.230067 0.960098
-0.219806 0.969494
-0.193872 0.984521
-0.241828 0.984362
-0.236511 0.976285
-0.217004 0.981313
-0.219459 0.970854
-0.203556 0.978894
-0.231196 0.981981
-0.209343 0.971376
-0.25033 0.959788
-0.310489 0.938175
-0.27771 0.945544
-0.333413 0.924087
-0.332036 0.926407
-0.334211 0.919933
-0.261905 0.92545
-0.282791 0.914902
-0.283406 0.925039
-0.226551 0.935518
-0.225986 0.942549
-0.234876 0.939416
-0.189351 0.936885
-0.263988 0.928062
-0.270191 0.93477
-0.309587 0.927949
-0.329731 0.900558
-0.362632 0.8957
-0.34806 0.895992
-0.365298 0.887909
-0.318685 0.897547
-0.357648 0.882204
-0.312808 0.90208
-0.412268 0.896635
-0.318758 0.920072
-0.324228 0.928852
-0.310056 0.932044
-0.35792 0.912119
-0.339258 0.939815
-0.320858 0.970552
-0.324603 0.957559
-0.257828 0.943179
-0.24909 0.925912
-0.229987 0.931938
-0.242868 0.952097
-0.324184 0.951
-0.23254 0.986321
-0.256744 0.975519
-0.26267 0.943214
-0.271773 0.921889
-0.292295 0.919072
-0.291729 0.944234
-0.309318 0.982177
-0.264678 0.997539
-0.250256 1.00292
-0.213711 0.993499
-0.218484 1.00482
-0.184806 0.99179
-0.243599 0.967625
-0.288418 0.93994
-0.318632 0.933563
-0.255623 0.93427
-0.244382 0.924665
-0.252431 0.930703
-0.2394 0.949847
-0.260322 0.94429
-0.160365 0.929945
-0.207733 0.924132
-0.222184 0.928937
-0.202913 0.917649
-0.212531 0.892634
-0.197807 0.880569
-0.178126 0.880146
-0.160026 0.896847
-0.177708 0.895479
-0.157458 0.901102
-0.17966 0.907272
-0.147026 0.917368
-0.188172 0.908576
-0.22761 0.90744
-0.19905 0.923118
-0.153763 0.938507
-0.194293 0.940305
-0.130343 0.93741
-0.151 0.922262
-0.120816 0.913064
-0.114009 0.903709
-0.135124 0.905911
-0.121329 0.935615
-0.146172 0.962923
-0.118994 0.971259
-0.134546 0.971321
-0.143175 0.974945
-0.160327 0.993408
-0.127508 0.992297
-0.161749 1.0051
-0.192439 1.00197
-0.145548 0.993927
-0.182994 0.981615
-0.164206 0.971979
-0.179434 0.978503
-0.127209 0.977837
-0.110924 0.967676
-0.173854 0.967316
-0.157529 0.960731
-0.199682 0.978657
-0.20049 0.976758
-0.147726 0.975788
-0.234752 0.977958
-0.181679 0.972707
-0.224391 0.956385
-0.237616 0.939308
-0.213155 0.941284
-0.214152 0.922956
-0.191424 0.920085
-0.189115 0.940227
-0.225186 0.945623
-0.257692 0.954179
-0.269079 0.958453
-0.259287 0.982337
-0.189249 0.965665
-0.263936 0.949706
-0.355904 0.938103
-0.373214 0.934448
-0.392588 0.919397
-0.33291 0.915368
-0.33911 0.900477
-0.294322 0.90593
-0.327141 0.882339
-0.28705 0.891294
-0.274464 0.907804
-0.280284 0.925475
-0.229903 0.944369
-0.258987 0.952514
-0.227161 0.943164
-0.19426 0.943008
-0.225039 0.942873
-0.249495 0.92948
-0.245391 0.907885
-0.249433 0.886831
-0.227792 0.886672
-0.219905 0.91111
-0.22263 0.922276
-0.186592 0.945558
-0.175976 0.963387
-0.270517 0.966918
-0.25783 0.98222
-0.29429 0.998046
-0.307423 1.00531
-0.284911 1.02625
-0.27575 1.03711
-0.26722 1.03394
-0.1852 1.00337
-0.231323 0.987431
-0.213532 0.970318
-0.209509 0.976191
-0.268815 0.976002
-0.269341 0.972925
-0.206986 0.98016
-0.279144 0.963039
-0.288273 0.940709
-0.291608 0.939769
-0.295684 0.960596
-0.275613 0.975356
-0.26428 0.962121
-0.264476 0.973614
-0.299965 0.984347
-0.311466 0.97823
-0.346399 0.991676
-0.375213 1.00436
-0.375103 0.993277
-0.407591 0.975167
-0.408693 0.965538
-0.394896 0.956744
-0.310537 0.953713
-0.356254 0.936122
-0.320028 0.953868
-0.319155 0.941308
-0.338145 0.924663
-0.313183 0.912057
-0.359217 0.898768
-0.34572 0.90002
-0.35624 0.893388
-0.350194 0.883515
-0.318099 0.88853
-0.280474 0.9102
-0.296168 0.921018
-0.2228 0.937049
-0.235476 0.938263
-0.214834 0.959678
-0.210903 0.96933
-0.222844 0.979347
-0.266802 0.979177
-0.232225 0.981442
-0.207157 0.967919
-0.234776 0.944194
-0.239681 0.929552
-0.212354 0.936277
-0.174862 0.954636
-0.104304 0.963452
-0.086214 0.976078
-0.120162 0.977564
-0.180944 0.98031
-0.21497 0.97222
-0.249078 0.973476
-0.240572 0.979214
-0.187834 0.999489
-0.201388 0.997847
-0.154384 0.987728
-0.198181 0.980447
-0.1612 0.987309
-0.168572 0.987532
-0.189116 0.963991
-0.254633 0.938024
-0.216631 0.920876
-0.174678 0.91037
-0.146518 0.911952
-0.191073 0.90561
-0.158428 0.910309
-0.180213 0.916852
-0.164683 0.926236
-0.194369 0.918974
-0.21841 0.913987
-0.206188 0.92785
-0.196501 0.936512
-0.174062 0.958511
-0.194193 0.979694
-0.130364 0.960792
-0.155686 0.960717
-0.178618 0.940752
-0.178736 0.92748
-0.179914 0.905298
-0.145726 0.876575
-0.160927 0.8569
-0.172402 0.852512
-0.165387 0.840988
-0.112951 0.850214
-0.181826 0.854873
-0.14053 0.866574
-0.185754 0.899787
-0.183805 0.948985
-0.191869 0.944969
-0.150377 0.967753
-0.140646 0.965232
-0.10798 0.970733
-0.122755 0.987737
-0.122647 1.00677
-0.157954 1.01037
-0.118635 1.01157
-0.130733 1.00156
-0.191746 0.980572
-0.296442 0.941737
-0.286257 0.929876
-0.247758 0.915279
-0.197608 0.888464
-0.137425 0.883606
-0.126224 0.873901
-0.153402 0.861176
-0.176016 0.864421
-0.151126 0.876224
-0.134295 0.886488
-0.226337 0.900238
-0.197387 0.935691
-0.192107 0.957359
-0.179622 0.997393
-0.198178 1.01785
-0.133731 1.0168
-0.0556783 1.01903
-0.178433 1.01013
-0.144365 1.01135
-0.142893 1.00444
-0.165695 0.981511
-0.239202 0.948932
-0.195366 0.926144
-0.15475 0.909945
-0.164867 0.898396
-0.206063 0.891034
-0.233991 0.879884
-0.294498 0.8529
-0.240448 0.850228
-0.239324 0.842445
-0.202011 0.86748
-0.193044 0.86685
-0.244959 0.861672
-0.217633 0.883675
-0.241397 0.89464
-0.243372 0.920096
-0.254451 0.921073
-0.270693 0.904218
-0.225846 0.913561
-0.252677 0.911904
-0.235795 0.920191
-0.169084 0.928589
-0.201049 0.907488
-0.263627 0.888703
-0.176632 0.930071
-0.142241 0.948294
-0.177441 0.946329
-0.160548 0.969443
-0.203443 0.965006
-0.242008 0.937388
-0.251979 0.909097
-0.222547 0.897505
-0.264718 0.892535
-0.216099 0.923823
-0.210426 0.943345
-0.213393 0.942789
-0.220631 0.938414
-0.213515 0.937795
-0.209154 0.942492
-0.223737 0.948177
-0.283028 0.942984
-0.226693 0.971794
-0.260424 0.964095
-0.25578 0.956512
-0.190325 0.97631
-0.265451 0.954091
-0.256533 0.957471
-0.341975 0.944244
-0.31559 0.948244
-0.265107 0.959809
-0.272871 0.959199
-0.238666 0.959248
-0.249793 0.949264
-0.226071 0.952704
-0.198208 0.958802
-0.256964 0.953743
-0.298477 0.923702
-0.300383 0.916507
-0.292274 0.955835
-0.339357 0.947094
-0.299369 0.952092
-0.316582 0.935806
-0.257137 0.944422
-0.313779 0.904795
-0.326396 0.879603
-0.341817 0.877538
-0.277786 0.8985
-0.268132 0.919895
-0.198668 0.949589
-0.224936 0.939613
-0.211528 0.9428
-0.271154 0.923529
-0.262105 0.927135
-0.303101 0.933987
-0.278176 0.952409
-0.224611 0.960874
-0.240725 0.942469
-0.273698 0.943319
-0.280791 0.945499
-0.271775 0.934471
-0.213997 0.935208
-0.245495 0.90628
-0.258783 0.883697
-0.229016 0.881544
-0.215453 0.894846
-0.291935 0.902813
-0.266874 0.93208
-0.203966 0.963731
-0.185853 0.962478
-0.130083 0.95803
-0.193324 0.93724
-0.180174 0.961925
-0.3076 0.932721
-0.251369 0.972063
-0.259916 0.97844
-0.255061 0.9712
-0.257643 0.96759
-0.236493 0.971026
-0.275703 0.955697
-0.291074 0.948501
-0.257609 0.951969
-0.242436 0.950255
-0.268131 0.926594
-0.205824 0.917153
-0.218539 0.907989
-0.223689 0.906813
-0.276506 0.898069
-0.258291 0.889672
-0.271007 0.87768
-0.201448 0.892574
-0.194938 0.89214
-0.254097 0.879183
-0.271587 0.876834
-0.289608 0.877233
-0.264233 0.897091
-0.26218 0.92337
-0.298733 0.953424
-0.238056 0.967401
0.559833 -0.839073
0.547794 -0.84368
0.569889 -0.818219
0.581428 -0.79325
-0.181466 0.960204
0.545348 -0.794548
-0.179029 0.93793
-0.141018 0.932092
-0.158947 0.926356
0.456187 -0.811123
-0.235576 0.923829
-0.208141 0.932598
-0.199192 0.915589
-0.131725 0.92862
-0.126783 0.924127
-0.0623266 0.932876
-0.0979595 0.923937
-0.129366 0.930834
-0.173464 0.926048
-0.206514 0.903866
-0.17719 0.896891
-0.168998 0.890475
-0.187756 0.886804
0.493498 -0.741246
0.501538 -0.747967
-0.157692 0.905098
-0.189344 0.906282
-0.174761 0.911207
-0.191674 0.912778
-0.200114 0.917545
0.518547 -0.752875
-0.0971562 0.932368
-0.0640488 0.940409
-0.0831038 0.948762
0.546779 -0.759525
-0.0738883 0.976787
0.5841 -0.749608
-0.104292 0.967475
0.569483 -0.756817
0.572811 -0.738025
0.540475 -0.725739
-0.096106 0.913576
0.564125 -0.721843
0.528168 -0.748826
0.511529 -0.758427
0.488353 -0.786021
0.488216 -0.805257
0.483422 -0.817113
-0.18063 0.974493
-0.172416 0.964866
0.510117 -0.767729
0.525523 -0.737698
-0.0597683 0.941823
-0.0500187 0.926696
-0.0381562 0.921635
-0.0615953 0.920442
-0.0855467 0.922581
-0.115351 0.933352
-0.153494 0.933555
-0.0604824 0.956008
-0.03048 0.968349
-0.0254143 0.955238
-0.0495328 0.956452
-0.04718 0.952804
-0.0395575 0.966323
-0.0843479 0.945387
-0.0692762 0.945369
0.553905 -0.740837
0.562777 -0.789192
0.574905 -0.823196
0.580178 -0.842119
0.595168 -0.825818
0.612876 -0.818894
0.621407 -0.813445
0.558941 -0.825936
0.556561 -0.791735
0.474047 -0.817831
0.533358 -0.752734
0.54652 -0.741118
0.543577 -0.745061
0.544341 -0.730473
0.466029 -0.758299
0.511984 -0.729772
0.54164 -0.716424
0.479487 -0.757871
0.512327 -0.733928
0.524587 -0.738494
0.499441 -0.762232
0.488827 -0.769722
0.516247 -0.778947
0.544952 -0.783516
0.569384 -0.743549
0.523988 -0.778348
0.516409 -0.797836
0.464364 -0.815067
0.472454 -0.808792
0.523143 -0.753632
0.50091 -0.741986
0.527215 -0.712021
0.501737 -0.749249
0.547667 -0.70641
0.504062 -0.735598
0.500525 -0.718323
0.518794 -0.719846
0.473183 -0.748446
0.524184 -0.691204
