# Supplementary material for: Stochastic bond dynamics facilitates alignment of malaria parasite at erythrocyte membrane upon invasion
Source: eLife. 2020 May 18;9:e56500. doi: 10.7554/eLife.56500 (PMC7269671; doi:10.7554/eLife.56500)
Supplement: Figure 2—source data 1. [file elife-56500-fig2-data1.zip › PARA_POSITIONS/pos98.dat]

4.23265 0.111852
4.24578 -0.0495619
4.26534 0.00626406
4.29675 0.270971
4.31544 0.321334
4.30973 0.135178
4.2535 0.338731
4.20203 0.0158878
4.17843 0.126584
4.16652 -0.0503467
4.17295 0.0412529
4.19465 0.179783
4.23497 0.132974
4.25378 -0.0295502
4.25121 -0.0430478
4.23703 -0.0399603
4.25042 0.0679432
4.23762 -0.167413
4.26179 -0.0556005
4.28657 0.0673066
4.3022 0.02933
4.2966 -0.240528
4.32654 0.0904874
4.33613 -0.103595
4.35558 -0.0838997
4.34821 -0.0306428
4.33171 0.157343
4.3304 -0.0865955
4.37587 0.157464
4.38249 -0.260219
4.39978 0.11415
4.38093 -0.0155705
4.33249 -0.00556155
4.2659 -0.0397442
4.2166 -0.0961475
4.2033 0.205687
4.20992 0.153367
4.21028 -0.0518103
4.22193 -0.054444
4.23431 -0.249008
4.23738 -0.0807332
4.26084 -0.113861
4.30579 -0.122269
4.3546 -0.0892005
4.36981 0.0210082
4.34253 -0.11235
4.31526 -0.163694
4.25009 -0.0225001
4.19587 0.225815
4.15049 0.0458961
4.1307 -0.0996147
4.15427 0.00372127
4.18348 0.0554034
4.23733 -0.205307
4.28545 0.152648
4.30729 -0.0280779
4.29702 -0.137977
4.29634 -0.0560375
4.288 -0.157937
4.27587 0.0152699
4.28888 -0.0455112
4.30554 -0.0396331
4.29812 -0.125163
4.26977 -0.200878
4.25372 -0.00764367
4.26689 0.146852
4.26352 -0.0312668
4.24294 0.0318563
4.19855 0.104487
4.16353 -0.180104
4.16415 -0.00419301
4.16597 -0.0133126
4.18505 0.0992328
4.20138 -0.0734878
4.20464 0.135487
4.17472 -0.1691
4.1545 -0.13661
4.14369 -0.0955671
4.15764 -0.175889
4.19297 0.25369
4.23099 0.0925336
4.25624 0.0517232
4.24053 -0.110378
4.24072 0.0491988
4.23098 0.108171
4.21949 0.101663
4.18451 -0.112703
4.16484 -0.00517216
4.1432 -0.0492516
4.1507 0.145858
4.15517 0.16169
4.14379 -0.0936347
4.1533 0.092123
4.14214 -0.0767009
4.14317 0.0821982
4.1082 -0.147481
4.12259 -0.0105246
4.07938 -0.327455
4.10273 0.034683
4.09572 0.0295582
4.11005 0.209975
4.14754 0.130973
4.20106 0.0728292
4.24689 0.185241
4.27186 0.202212
4.27745 0.272692
4.2743 0.186947
4.2478 0.0847365
4.21483 -0.0689228
4.23485 0.157291
4.22732 0.166528
4.22597 0.104851
4.21448 -0.121846
4.2218 -0.152834
4.22237 0.089355
4.21411 -0.0772621
4.19175 0.103685
4.14193 -0.053529
4.13114 -0.225419
4.15016 0.40684
4.16658 0.163427
4.17376 0.0559579
4.18629 0.126803
4.18895 0.167494
4.17305 0.150518
4.14621 0.0295873
4.14422 0.0397235
4.12645 0.0118724
4.10283 -0.0332457
4.10266 0.316519
4.13676 0.302658
4.17714 -0.141617
4.22979 0.124482
4.27869 -0.145298
4.31733 0.00123083
4.3469 0.066163
4.3299 -0.0280351
4.33488 0.0364416
4.27157 -0.213866
4.21606 -2.28849e-05
4.16725 0.27615
4.12842 -0.0243478
4.12166 0.0431694
4.15802 -0.237242
4.20628 -0.26324
4.28156 0.0814161
4.32866 0.204199
4.37489 0.175105
4.40021 -0.0480626
4.38075 -0.242822
4.38973 -0.100251
4.43866 -0.128091
4.47081 0.0982445
4.44942 0.0162511
4.42742 0.152426
4.38011 -0.0158732
4.35086 0.0227138
4.3093 0.238873
4.27871 0.220562
4.27395 -0.103589
4.28433 -0.0907976
4.30903 0.0491901
4.29927 -0.0336971
4.28271 -0.103682
4.26182 -0.33213
4.28395 -0.0586564
4.30161 -0.143562
4.32268 -0.10363
4.36986 0.143799
4.37712 0.0235464
4.37164 -0.0307299
4.37979 -0.0728696
4.37307 -0.176026
4.35782 -0.192394
4.3539 -0.0153324
4.35113 -0.033194
4.34848 0.0451237
4.34116 0.00278406
4.33181 0.0765241
4.32681 -0.100619
4.30874 0.0292152
4.2587 -0.184935
4.25239 -0.0936494
4.2785 0.0116884
4.32581 -0.24646
4.3972 -0.149755
4.45124 -0.0771084
4.46397 -0.0333242
4.43944 -0.159499
4.36648 -0.337592
4.32608 -0.106189
4.28265 0.154324
4.23954 -0.250593
4.2381 0.0942735
4.21408 -0.13419
4.21477 -0.00657724
4.23678 0.179001
4.26736 -0.00949982
4.30757 -0.0279942
4.33666 -0.0823336
4.36654 -0.0536116
4.34393 -0.429303
4.36166 -0.0951137
4.32581 -0.104469
4.25488 -0.258817
4.18892 -0.49812
4.15222 -0.458077
4.14301 -0.357341
4.15006 -0.247043
4.14105 -0.283743
4.13791 -0.495284
4.13897 -0.59814
4.18784 -0.318617
4.18366 -0.409763
4.14639 -0.404826
4.14296 -0.342223
4.15958 -0.179481
4.12137 -0.327571
4.05403 -0.581475
4.0581 -0.517155
4.07013 -0.443099
4.06588 -0.540628
4.09186 -0.429396
4.07111 -0.555127
4.08865 -0.567575
4.09431 -0.725434
4.15703 -0.515473
4.13052 -0.351327
4.06162 -0.455084
4.04385 -0.284985
4.0211 -0.144093
4.00139 -0.175542
4.00176 -0.158346
4.00092 -0.274453
3.98955 -0.20664
3.95184 -0.32433
3.92106 -0.348836
3.8618 -0.555789
3.8775 -0.186223
3.89511 -0.285784
3.92282 -0.414298
3.98232 -0.329201
3.98517 -0.564242
4.02792 -0.422436
4.06285 -0.279483
4.03756 -0.543207
4.05151 -0.557899
4.06501 -0.504036
4.07499 -0.449424
4.06768 -0.376362
4.05772 -0.266945
4.04077 -0.415902
4.02431 -0.237393
3.99283 -0.406569
3.97936 -0.343375
3.94211 -0.405752
3.9736 -0.260506
3.97988 -0.621533
4.0695 -0.319065
4.10605 -0.460512
4.12252 -0.467433
4.10902 -0.559263
4.1021 -0.505822
4.12208 -0.333461
4.1419 -0.424658
4.17887 -0.434909
4.16013 -0.779821
4.24568 -0.434588
4.24568 -0.446538
4.20878 -0.59654
4.20783 -0.48308
4.20102 -0.54908
4.20318 -0.582115
4.24236 -0.481194
4.2771 -0.368179
4.28756 -0.465161
4.30644 -0.307242
4.28314 -0.226785
4.25452 -0.383808
4.23417 -0.154474
4.20726 -0.328765
4.22197 -0.159124
4.22039 -0.16531
4.21093 -0.246373
4.18921 -0.423441
4.17093 -0.434772
4.18275 -0.122688
4.1383 -0.418649
4.12966 -0.410029
4.09242 -0.555262
4.04246 -0.640423
4.02208 -0.511155
4.02075 -0.342273
4.00604 -0.417897
4.03509 -0.291735
4.04607 -0.172286
4.01432 -0.362199
4.01066 -0.454964
4.01025 -0.455648
4.06351 -0.280478
4.08786 -0.264365
4.11292 -0.335727
4.10613 -0.314247
4.08482 -0.298302
4.03242 -0.37929
3.99349 -0.446332
3.97045 -0.262978
3.92822 -0.346232
3.90495 -0.337545
3.90687 -0.494983
3.92264 -0.463127
3.92801 -0.518492
3.9309 -0.505891
3.95191 -0.375504
3.98979 -0.34503
4.03282 -0.273701
4.05897 -0.350897
4.04588 -0.561935
4.073 -0.486842
4.07921 -0.512121
4.09714 -0.412647
4.07193 -0.374916
4.04769 -0.275663
4.04506 -0.290593
4.06456 -0.266747
4.08544 -0.22646
4.08907 -0.551628
4.1161 -0.420178
4.12405 -0.424616
4.12313 -0.410251
4.09907 -0.445071
4.10395 -0.1771
4.06765 -0.478176
4.05389 -0.534601
4.02206 -0.570108
4.01867 -0.558207
4.03316 -0.561605
4.10827 -0.301927
4.10731 -0.727317
4.14041 -0.648732
4.14197 -0.69381
4.13584 -0.56975
4.08513 -0.751109
4.08419 -0.722012
4.09811 -0.647648
4.06118 -0.844139
4.05112 -0.751597
4.04482 -0.718723
4.0101 -0.810071
4.00558 -0.676471
3.95569 -0.795909
3.88294 -0.99294
3.84239 -1.02516
3.89879 -0.745479
3.88757 -0.814183
3.87877 -0.810613
3.8748 -0.821851
3.87333 -0.870017
3.8735 -0.77579
3.81696 -0.996021
3.84248 -0.863718
3.84827 -0.81864
3.79085 -0.949924
3.83259 -0.717141
3.82792 -0.68206
3.81626 -0.786733
3.86348 -0.688523
3.83529 -0.878347
3.86182 -0.785697
3.77156 -1.12013
3.70202 -1.25119
3.79196 -0.880681
3.74504 -0.992293
3.72751 -1.00772
3.75712 -0.929699
3.79291 -0.80902
3.77838 -1.00736
3.83272 -0.863243
3.87055 -0.813002
3.87182 -1.01569
3.93576 -0.941523
3.96891 -0.955403
4.01075 -0.904704
4.01135 -0.900501
3.99097 -0.976331
4.00779 -0.853248
3.96745 -0.87036
3.97692 -0.54532
3.9115 -0.665476
3.89745 -0.641256
3.8439 -0.741522
3.85404 -0.531523
3.82628 -0.623978
3.77334 -0.869216
3.82178 -0.683528
3.76617 -1.04213
3.81095 -0.951218
3.82213 -0.951165
3.81052 -0.984796
3.81703 -0.888616
3.77379 -0.898584
3.72143 -0.894007
3.71363 -0.666215
3.70196 -0.769648
3.74727 -0.663151
3.77208 -0.824068
3.81628 -0.81248
3.81576 -0.947144
3.80016 -1.07218
3.80594 -0.986689
3.80741 -0.833649
3.72976 -1.05232
3.77622 -0.898043
3.77595 -0.954998
3.78461 -0.949991
3.79502 -0.882058
3.77877 -0.812014
3.77618 -0.711652
3.68504 -0.999928
3.71695 -0.680451
3.62425 -1.03447
3.66534 -0.873611
3.6784 -0.900369
3.69157 -0.843958
3.6688 -0.974924
3.7259 -0.70387
3.65478 -0.998527
3.66457 -0.988708
3.67013 -0.982886
3.71229 -0.856034
3.69465 -0.940784
3.7321 -0.711478
3.68273 -0.759624
3.60807 -0.946957
3.6357 -0.818679
3.63684 -0.835024
3.66177 -0.68255
3.62747 -0.900206
3.6192 -1.06077
3.70451 -0.828222
3.71986 -0.890713
3.71767 -0.921682
3.67518 -1.09109
3.73267 -0.78688
3.65146 -1.06118
3.69492 -0.855877
3.69179 -0.808703
3.68482 -0.752971
3.63925 -0.889117
3.6897 -0.647527
3.67569 -0.690781
3.65361 -0.863267
3.66526 -0.873504
3.64392 -1.03726
3.68125 -0.912988
3.69381 -0.879357
3.66809 -1.00208
3.64675 -1.05775
3.71166 -0.747315
3.6869 -0.881157
3.63903 -1.1018
3.69844 -0.973896
3.73713 -0.887474
3.7133 -0.994329
3.68163 -1.00942
3.69064 -0.979796
3.67897 -1.08959
3.72467 -1.01905
3.76269 -0.939757
3.75073 -0.938883
3.70963 -1.00561
3.69785 -0.91663
3.68299 -0.900293
3.68255 -0.864532
3.64138 -0.915524
3.60627 -0.985484
3.55863 -1.0677
3.52157 -1.2051
3.5887 -1.00214
3.6108 -0.915329
3.66195 -0.827408
3.68871 -0.916664
3.73231 -0.954781
3.77031 -0.911088
3.78968 -0.828338
3.73828 -0.987986
3.76764 -0.807331
3.73756 -0.922598
3.74579 -0.944207
3.81431 -0.735356
3.8167 -0.887987
3.76112 -1.09014
3.75009 -0.894596
3.64335 -1.08965
3.62954 -0.965248
3.586 -0.922581
3.57075 -0.889591
3.57884 -0.849958
3.6043 -0.685829
3.56855 -0.772478
3.53293 -0.742588
3.5005 -0.684931
3.47359 -0.686984
3.46865 -0.620652
3.4279 -0.797183
3.45723 -0.680686
3.44327 -0.853209
3.52357 -0.645608
3.53713 -0.811758
3.56142 -0.865973
3.59693 -0.802271
3.58559 -0.858088
3.61551 -0.725649
3.6256 -0.668209
3.56499 -0.944046
3.52675 -1.15552
3.63522 -0.894774
3.61723 -1.08627
3.65639 -1.04712
3.67372 -1.02339
3.68054 -0.967791
3.69335 -0.990227
3.64604 -1.20217
3.62936 -1.25444
3.68765 -1.07175
3.66794 -1.20736
3.6653 -1.19163
3.64467 -1.19088
3.60199 -1.2378
3.58472 -1.23803
3.66481 -0.929191
3.59729 -1.11873
3.67074 -0.846227
3.60948 -1.09415
3.66979 -0.912118
3.71311 -0.823024
3.6902 -0.958654
3.66718 -1.06267
3.67079 -1.05539
3.6561 -1.1834
3.71742 -1.04165
3.70312 -1.12017
3.75312 -1.03028
3.81193 -0.987908
3.82303 -1.11571
3.90537 -0.974641
3.92146 -1.04936
3.98262 -0.779129
3.95431 -0.788481
3.86959 -1.02984
3.81956 -1.207
3.85373 -1.17182
3.9064 -1.08236
3.88469 -1.25003
3.95497 -1.10291
3.99752 -1.03023
3.98181 -1.1494
3.91957 -1.29582
3.9091 -1.17776
3.83159 -1.25645
3.78212 -1.31141
3.76137 -1.30558
3.74387 -1.3146
3.79121 -1.209
3.84895 -1.15916
3.79654 -1.36568
3.80083 -1.33857
3.73604 -1.40297
3.75648 -1.19347
3.73389 -1.0578
3.70525 -0.966378
3.58976 -1.2038
3.54294 -1.29339
3.58036 -1.15873
3.56939 -1.2866
3.64288 -1.21678
3.69423 -1.16613
3.72055 -1.1366
3.70622 -1.12326
3.66002 -1.09634
3.5675 -1.16851
3.51303 -1.1747
3.45908 -1.23941
3.52182 -1.06611
3.57309 -0.896717
3.50809 -1.17599
3.5297 -1.2002
3.57299 -1.1808
3.54838 -1.33361
3.57461 -1.27473
3.55497 -1.26976
3.50279 -1.36079
3.51558 -1.35447
3.59424 -1.2316
3.65819 -1.05048
3.64257 -1.19981
3.5917 -1.39001
3.63393 -1.25068
3.64003 -1.20459
3.6319 -1.2805
3.67087 -1.2909
3.71975 -1.27231
3.71646 -1.33991
3.76027 -1.18266
3.73854 -1.207
3.75547 -1.11648
3.72017 -1.19784
3.72514 -1.11936
3.68324 -1.18037
3.70462 -1.04886
3.65888 -1.23111
3.63766 -1.34399
3.74681 -1.07968
3.69247 -1.36129
3.67404 -1.47617
3.74804 -1.2898
3.79141 -1.10968
3.7053 -1.39479
3.72238 -1.35534
3.75002 -1.26223
3.74941 -1.26194
3.78998 -1.09133
3.76462 -1.15367
3.71435 -1.25276
3.68141 -1.30916
3.7232 -1.14453
3.72702 -1.11225
3.76655 -0.94518
3.68697 -1.23324
3.73415 -1.10852
3.7176 -1.21214
3.71263 -1.25562
3.74105 -1.26132
3.75218 -1.25144
3.78016 -1.17752
3.77447 -1.19714
3.75221 -1.23
3.75357 -1.20665
3.76222 -1.13497
3.81857 -0.790343
3.73196 -1.15432
3.69867 -1.24963
3.78222 -0.911447
3.69483 -1.12741
3.58848 -1.38141
3.60965 -1.32048
3.64845 -1.22523
3.61573 -1.33651
3.6309 -1.23932
3.56554 -1.26486
3.55339 -1.06541
3.41908 -1.26514
3.46013 -1.02724
3.35751 -1.25854
3.41033 -1.10679
3.43318 -1.07743
3.48637 -0.957795
3.43116 -1.1817
3.40704 -1.19304
3.41227 -1.12792
3.35422 -1.31881
3.44232 -1.19721
3.4989 -1.10437
3.50793 -1.11714
3.46611 -1.14828
3.48677 -0.998424
3.4488 -1.05377
3.42849 -1.07834
3.43581 -1.05747
3.41645 -1.12779
3.44231 -1.08245
3.42056 -1.10636
3.42192 -1.04726
3.44612 -0.921744
3.38295 -1.10861
3.42415 -0.9405
3.42928 -0.921337
3.41421 -0.938194
3.39662 -1.02857
3.42975 -0.945655
3.42665 -0.987367
3.41576 -1.00179
3.38277 -1.05964
3.38526 -1.08322
3.42479 -0.978795
3.38544 -1.12925
3.44554 -1.02204
3.42998 -1.1191
3.45012 -1.12665
3.51565 -0.973133
3.5081 -1.03768
3.54198 -0.934073
3.55247 -0.969131
3.55955 -1.06083
3.57602 -1.0894
3.56898 -1.15298
3.51827 -1.24853
3.55298 -1.01673
3.49162 -1.12469
3.47823 -1.08827
3.51005 -1.03193
3.54312 -1.01985
3.57809 -1.01647
3.57349 -1.18218
3.56004 -1.2596
3.61548 -1.07456
3.63345 -1.00765
3.55666 -1.29442
3.58481 -1.19227
3.54159 -1.30316
3.55167 -1.32192
3.60492 -1.15044
3.52402 -1.32823
3.4905 -1.387
3.52146 -1.29717
3.60088 -1.06825
3.55466 -1.22699
3.59941 -1.03365
3.57704 -1.07002
3.5433 -1.17076
3.5101 -1.23743
3.55829 -1.01155
3.45469 -1.24017
3.46531 -1.11381
3.40641 -1.17277
3.43634 -0.987675
3.42383 -0.975815
3.34547 -1.2184
3.39503 -1.07204
3.36792 -1.20953
3.42727 -1.11854
3.47097 -1.08888
3.45069 -1.21495
3.44574 -1.24665
3.50898 -1.01965
3.44124 -1.16922
3.38339 -1.28384
3.34028 -1.33605
3.35276 -1.32323
3.43836 -1.10513
3.41485 -1.19522
3.44641 -1.1307
3.40738 -1.27801
3.45659 -1.18176
3.43596 -1.27645
3.36607 -1.41229
3.407 -1.29612
3.40085 -1.32042
3.44126 -1.23334
3.44073 -1.25798
3.33384 -1.48911
3.41283 -1.21932
3.41414 -1.13925
3.3361 -1.22951
3.27031 -1.26761
3.31003 -1.11299
3.26955 -1.20122
3.24315 -1.26169
3.25377 -1.2466
3.24504 -1.28729
3.28079 -1.14605
3.27162 -1.16145
3.1874 -1.31447
3.23932 -1.12508
3.23864 -1.11302
3.29251 -0.887127
3.27514 -0.923918
3.24685 -1.00903
3.17324 -1.21792
3.18504 -1.15778
3.1989 -1.16231
3.1955 -1.24921
3.16572 -1.37223
3.19448 -1.30956
3.175 -1.3742
3.23177 -1.2337
3.1592 -1.43885
3.22396 -1.24282
3.25369 -1.14367
3.19688 -1.24197
3.15978 -1.31775
3.153 -1.37054
3.15818 -1.44936
3.21837 -1.39162
3.19547 -1.49997
3.2497 -1.37478
3.23723 -1.34247
3.17805 -1.43795
3.21455 -1.30148
3.10039 -1.49256
3.17093 -1.29531
3.01152 -1.58523
3.03651 -1.47205
3.03578 -1.43277
3.09928 -1.30464
3.08608 -1.3651
3.09945 -1.35976
3.04732 -1.48909
3.12968 -1.3257
3.07954 -1.45692
3.08937 -1.38936
3.104 -1.32146
3.08053 -1.36623
3.0688 -1.34557
3.03797 -1.32004
3.01576 -1.2766
3.03845 -1.22177
2.98813 -1.34867
2.96448 -1.40973
2.99527 -1.30353
3.01849 -1.09839
2.8834 -1.25943
2.88022 -1.0975
2.74621 -1.33301
2.82863 -1.08243
2.81058 -1.0735
2.85827 -0.881691
2.78995 -1.09135
2.81545 -0.970353
2.82428 -0.874051
2.7998 -0.889467
2.79942 -0.878045
2.80598 -0.873728
2.77796 -0.979218
2.77057 -0.964582
2.72012 -1.08265
2.7405 -0.99929
2.71381 -1.07138
2.73957 -0.930779
2.6731 -1.10286
2.72479 -0.90333
2.69793 -0.917909
2.73466 -0.8125
2.68483 -0.970461
2.65999 -1.03947
2.68066 -0.977049
2.67411 -0.964386
2.69837 -0.895943
2.66233 -1.00146
2.72088 -0.78306
2.68112 -0.8388
2.64966 -0.841396
2.6263 -0.756539
2.54564 -0.855438
2.54567 -0.832387
2.54774 -0.867719
2.53899 -0.941078
2.6126 -0.72213
2.59401 -0.829197
2.65729 -0.641781
2.60858 -0.800172
2.63972 -0.66356
2.61047 -0.728736
2.606 -0.691971
2.54791 -0.818523
2.56464 -0.70551
2.572 -0.693867
2.54322 -0.817233
2.58198 -0.67411
2.52476 -0.809848
2.54713 -0.717721
2.4915 -0.855324
2.45827 -0.924486
2.47161 -0.806014
2.44384 -0.863996
2.48543 -0.630656
2.44827 -0.671729
2.45159 -0.584588
2.43031 -0.637318
2.42193 -0.680895
2.4037 -0.74202
2.42888 -0.623035
2.43688 -0.567391
2.4323 -0.612257
2.39711 -0.791782
2.40152 -0.8776
2.49003 -0.723279
2.49817 -0.735633
2.4263 -0.966287
2.48561 -0.764371
2.39917 -0.962392
2.41636 -0.876115
2.43213 -0.840939
2.41909 -0.832883
2.42532 -0.731792
2.37359 -0.837267
2.35409 -0.870326
2.32914 -0.999059
2.34038 -0.975832
2.38103 -0.875393
2.32268 -0.962332
2.268 -1.01108
2.20832 -1.06538
2.21759 -1.01285
2.21737 -0.999836
2.25426 -0.951834
2.30511 -0.873828
2.29017 -0.976551
2.28136 -1.07493
2.30477 -1.09325
2.3841 -0.927908
2.3737 -0.97989
2.34312 -1.01528
2.35978 -0.955185
2.24662 -1.2238
2.34 -1.02876
2.38711 -0.928514
2.33065 -1.03694
2.39655 -0.848464
2.34936 -0.896823
2.26906 -0.974511
2.29694 -0.7893
2.24271 -0.859787
2.20072 -0.911614
2.23153 -0.888292
2.25133 -0.906142
2.28882 -0.813171
2.22966 -0.94443
2.28065 -0.747472
2.26345 -0.751634
2.27551 -0.746082
2.24945 -0.912655
2.30143 -0.820637
2.30717 -0.80183
2.29156 -0.857993
2.25357 -0.980753
2.31845 -0.87645
2.31565 -0.945761
2.31365 -1.00938
2.32068 -1.00412
2.31569 -1.01491
2.38719 -0.833537
2.36597 -0.895556
2.36338 -0.85831
2.37375 -0.799538
2.36533 -0.73882
2.37429 -0.649714
2.31014 -0.814136
2.25814 -0.911269
2.26258 -0.83302
2.24331 -0.854705
2.29386 -0.682443
2.27001 -0.713827
2.25352 -0.749721
2.2151 -0.758752
2.21336 -0.722851
2.22757 -0.665324
2.22005 -0.700952
2.21748 -0.714412
2.24251 -0.577204
2.16758 -0.810788
2.17232 -0.805905
2.20895 -0.742714
2.2156 -0.74321
2.22429 -0.742318
2.25535 -0.744858
2.28334 -0.797207
2.29387 -0.844183
2.3539 -0.822495
2.32612 -0.951729
2.27583 -1.05182
2.2534 -1.05675
2.35057 -0.724826
2.28406 -0.882917
2.29839 -0.833061
2.31346 -0.72809
2.28381 -0.791559
2.25877 -0.855052
2.21948 -0.980645
2.26283 -0.91391
2.30363 -0.827597
2.28435 -0.86128
2.23417 -0.951197
2.28332 -0.752445
2.23949 -0.854812
2.27052 -0.763894
2.26037 -0.781901
2.24369 -0.857736
2.25956 -0.852378
2.2503 -0.935187
2.30026 -0.835201
2.23081 -1.03286
2.27934 -0.854089
2.27231 -0.786967
2.19458 -0.940871
2.23893 -0.822435
2.21415 -0.884562
2.24441 -0.778089
2.21134 -0.817693
2.23749 -0.720102
2.18696 -0.841978
2.20117 -0.842242
2.23659 -0.791856
2.2283 -0.882455
2.23093 -0.898797
2.22942 -0.934839
2.2653 -0.908597
2.26403 -0.928363
2.24527 -0.950945
2.15688 -1.12634
2.24642 -0.840959
2.16012 -0.96628
2.19685 -0.828847
2.16322 -0.936148
2.21253 -0.867029
2.17761 -0.939665
2.21287 -0.851316
2.22285 -0.825516
2.19267 -0.891728
2.16554 -0.9042
2.15633 -0.875194
2.12741 -0.935792
2.14162 -0.85504
2.10723 -0.94621
2.10728 -0.935656
2.10657 -0.910797
2.13379 -0.830476
2.11065 -0.883293
2.1104 -0.931518
2.15214 -0.897542
2.17393 -0.853719
2.20779 -0.754547
2.1642 -0.921494
2.18256 -0.919811
2.19032 -0.903877
2.14123 -0.976579
2.13794 -0.93267
2.12288 -0.942148
2.14061 -0.909873
2.0985 -1.03432
2.0971 -1.06295
2.16773 -0.961659
2.23418 -0.871765
2.27105 -0.917613
2.32543 -0.877322
2.31778 -0.923113
2.26216 -1.01612
2.23888 -0.98579
2.18372 -1.09003
2.16011 -1.09864
2.20843 -0.992545
2.15792 -1.1268
2.24047 -0.921985
2.18904 -1.07438
2.19858 -1.04957
2.25613 -0.8925
2.25369 -0.931516
2.26722 -0.951762
2.27799 -0.901196
2.22127 -0.985048
2.13999 -1.07956
2.18598 -0.967872
2.16177 -1.02345
2.19088 -0.985658
2.1708 -1.07545
2.14696 -1.1212
2.12655 -1.15142
2.15663 -1.10811
2.21712 -0.982138
2.22465 -0.952703
2.18136 -1.0133
2.13034 -1.10217
2.19341 -0.979711
2.18244 -0.997946
2.19065 -1.00289
2.17567 -1.02199
2.24002 -0.770193
2.18181 -0.887945
2.17725 -0.881504
2.15081 -0.894858
2.10765 -0.960891
2.13701 -0.876786
2.16582 -0.853176
2.13679 -0.935664
2.18096 -0.846288
2.16158 -0.896848
2.17773 -0.88482
2.17662 -0.903889
2.21576 -0.904098
2.24575 -0.910474
2.22071 -0.990645
2.23935 -0.969418
2.20326 -1.07366
2.25933 -0.969366
2.25561 -0.951811
2.32463 -0.820857
2.31883 -0.884752
2.31214 -0.890465
2.25973 -0.985945
2.23778 -1.05619
2.27242 -1.03101
2.24365 -1.09789
2.25873 -1.05971
2.24355 -1.10536
2.1883 -1.18944
2.24712 -0.991089
2.18677 -1.12493
2.22808 -1.02963
2.16222 -1.16836
2.20787 -1.11239
2.20175 -1.09993
2.16964 -1.11938
2.17678 -1.01216
2.17474 -0.923601
2.20467 -0.844102
2.1957 -0.879069
2.21655 -0.860221
2.23982 -0.791534
2.15436 -0.988768
2.21104 -0.890894
2.18669 -0.959205
2.22416 -0.811371
2.17568 -0.921986
2.16767 -0.952886
2.15396 -0.94689
2.14421 -0.936654
2.17363 -0.806363
2.13761 -0.864624
2.13523 -0.789722
2.14367 -0.7178
2.07864 -0.921082
2.10723 -0.837113
2.05338 -0.955006
2.03192 -1.02155
2.04602 -1.02469
2.06877 -1.01333
2.07726 -1.01426
2.11419 -1.00979
2.16656 -0.888431
2.11099 -1.02554
2.13976 -0.943441
2.12657 -0.958145
2.12957 -0.896971
2.10489 -0.846873
2.02775 -0.927798
2.02203 -0.863265
1.96987 -0.919771
1.99776 -0.853149
1.98101 -0.935432
1.99323 -0.930626
2.03293 -0.840857
2.01411 -0.90394
2.03428 -0.85972
2.00542 -0.913679
2.04569 -0.825432
1.98815 -0.98359
1.9673 -1.02076
1.94911 -1.03566
1.98946 -0.916672
1.94683 -0.938774
1.94665 -0.865442
1.91415 -0.950908
1.90292 -0.965505
1.92643 -0.91666
1.9361 -0.924551
1.89558 -1.03643
1.8996 -1.02384
1.94505 -0.899044
1.90844 -0.966032
1.92657 -0.90058
1.94003 -0.818356
1.88678 -0.86912
1.83032 -0.920004
1.8387 -0.863164
1.83981 -0.811701
1.83386 -0.838754
1.80966 -0.918122
1.79807 -0.949271
1.79198 -0.966156
1.79593 -1.00896
1.8461 -0.966556
1.879 -0.936576
1.86823 -0.92712
1.85679 -0.960728
1.85696 -0.958075
1.90332 -0.849223
1.92448 -0.786595
1.86333 -0.946158
1.8928 -0.874551
1.88359 -0.874814
1.91186 -0.797734
1.90274 -0.81666
1.87067 -0.895781
1.82969 -0.958571
1.85017 -0.934356
1.84342 -0.973752
1.87604 -0.860516
1.88384 -0.815808
1.87658 -0.821022
1.88381 -0.750212
1.83344 -0.889776
1.82022 -0.915659
1.83959 -0.885093
1.82525 -0.94242
1.77503 -0.985067
1.78819 -0.909498
1.76607 -0.938805
1.75434 -0.972985
1.78677 -0.938896
1.7904 -0.928445
1.80848 -0.872243
1.74777 -0.923818
1.75533 -0.90051
1.72634 -0.939931
1.75141 -0.845535
1.70233 -0.870398
1.73932 -0.728219
1.68455 -0.819384
1.63478 -0.919221
1.64491 -0.943031
1.64497 -0.962546
1.69318 -0.902999
1.6806 -0.980559
1.71639 -0.961418
1.68048 -1.05282
1.702 -1.05231
1.77431 -0.908851
1.77192 -0.934599
1.72784 -1.04318
1.69173 -1.11024
1.69357 -1.08636
1.62479 -1.14714
1.68154 -1.00929
1.54349 -1.16969
1.59729 -1.06455
1.59365 -1.06733
1.59195 -1.06087
1.6446 -0.962509
1.55334 -1.10849
1.561 -1.03284
1.4646 -1.07335
1.46664 -0.971609
1.44363 -0.984411
1.42796 -0.993323
1.42383 -0.975745
1.45167 -0.926844
1.42459 -0.962341
1.468 -0.883543
1.45194 -0.914091
1.44253 -0.932022
1.42595 -0.962215
1.42706 -0.951877
1.39287 -1.00061
1.42854 -1.00347
1.5188 -0.928272
1.51868 -0.975142
1.54807 -0.982729
1.62329 -0.868688
1.52285 -1.03915
1.52801 -1.01649
1.5321 -1.01253
1.51238 -1.04202
1.53926 -1.02224
1.55072 -1.06556
1.54277 -1.10377
1.63736 -0.963645
1.66922 -0.944198
1.66298 -0.99789
1.66924 -0.950799
1.61579 -1.00761
1.58277 -1.046
1.646 -0.923489
1.63102 -0.940412
1.62927 -0.915655
1.58481 -0.970155
1.56659 -0.993024
1.59601 -0.983164
1.6258 -0.999587
1.61287 -1.01397
1.59629 -1.02288
1.59325 -1.02264
1.67893 -0.868906
1.62875 -0.968077
1.63704 -0.931734
1.6365 -0.937533
1.63263 -0.959463
1.62452 -0.975264
1.6083 -1.00244
1.65159 -0.943532
1.64109 -0.965901
1.65272 -0.953536
1.68065 -0.907865
1.71103 -0.860911
1.66107 -1.00438
1.6878 -0.94368
1.65014 -1.00776
1.64555 -1.00945
1.60535 -1.06266
1.58376 -1.09673
1.65903 -0.982045
1.70089 -0.898126
1.68151 -0.938284
1.64416 -1.00394
1.73167 -0.809658
1.6675 -0.879574
1.63911 -0.890952
1.65422 -0.865816
1.66871 -0.826395
1.68949 -0.754774
1.6037 -0.913622
1.61684 -0.864847
1.61761 -0.872095
1.6488 -0.868852
1.67402 -0.852486
1.63429 -0.969078
1.64685 -0.965387
1.64327 -0.936558
1.62937 -0.936075
1.68634 -0.896156
1.70507 -0.936085
1.7599 -0.878628
1.75097 -0.925187
1.75367 -0.92115
1.73927 -0.940063
1.70854 -0.971796
1.70963 -0.995556
1.7462 -0.996897
1.7946 -0.95842
1.78261 -1.02178
1.79456 -1.023
1.77275 -1.09222
1.85546 -1.00472
1.87695 -1.03893
1.83107 -1.12279
1.81282 -1.11386
1.84904 -1.03106
1.85607 -1.00858
1.88905 -0.916512
1.83349 -0.974617
1.8316 -0.926405
1.7999 -0.98435
1.82143 -0.939907
1.84495 -0.916244
1.8323 -0.993987
1.79913 -1.02738
1.78799 -0.985768
1.72009 -1.07517
1.75366 -1.00413
1.81192 -0.893527
1.7905 -0.91215
1.73882 -0.962716
1.72885 -0.987102
1.75842 -0.926068
1.75148 -0.954515
1.75375 -0.999014
1.78475 -0.953233
1.77617 -0.961448
1.78987 -0.926712
1.72888 -1.03496
1.75649 -0.954605
1.76408 -0.949788
1.74559 -1.00887
1.7533 -1.01401
1.76391 -1.03031
1.78833 -0.978222
1.79161 -0.945218
1.77947 -0.929006
1.75241 -0.966916
1.76686 -0.894235
1.72308 -0.962217
1.69094 -1.04582
1.72645 -1.00611
1.68836 -1.05746
1.66388 -1.09598
1.70008 -1.05908
1.74592 -0.994427
1.81422 -0.945666
1.81596 -1.02115
1.87764 -0.967324
1.86063 -1.03234
1.89191 -1.00268
1.86347 -1.05346
1.85339 -1.02457
1.77411 -1.12035
1.83279 -0.980059
1.78522 -1.01571
1.76809 -1.02966
1.78776 -1.00466
1.78692 -1.03934
1.78832 -1.02478
1.72494 -1.12048
1.74988 -1.0257
1.68761 -1.06911
1.65248 -1.09027
1.66013 -1.03293
1.67048 -1.00398
1.69241 -1.01451
1.64955 -1.08929
1.71431 -0.956879
1.65412 -1.07711
1.63043 -1.05754
1.62557 -1.03753
1.65169 -0.972152
1.67056 -0.95636
1.59604 -1.08289
1.62762 -0.976308
1.57583 -1.00846
1.56494 -1.03574
1.62573 -0.99571
1.64167 -1.05767
1.6219 -1.1634
1.68047 -1.08868
1.69171 -1.08162
1.66895 -1.08924
1.69805 -1.03688
1.66973 -1.05774
1.62915 -1.08345
1.66452 -1.02808
1.69423 -1.01142
1.60384 -1.188
1.65207 -1.15399
1.71804 -1.09665
1.68297 -1.17408
1.70393 -1.16857
1.69641 -1.21713
1.73133 -1.19455
1.75915 -1.1655
1.75224 -1.16235
1.70025 -1.20768
1.63786 -1.24122
1.67958 -1.1357
1.70665 -1.04887
1.65452 -1.08693
1.61293 -1.09558
1.6462 -1.01493
1.64207 -0.973255
1.64893 -0.944084
1.68174 -0.855161
1.69688 -0.832761
1.69073 -0.878657
1.68148 -0.939101
1.69749 -0.917682
1.67114 -0.950949
1.61614 -1.04327
1.66027 -0.979663
1.63816 -1.03939
1.71637 -0.931498
1.73941 -0.95699
1.74077 -0.976236
1.79578 -0.884526
1.71847 -1.02184
1.72295 -0.998715
1.66421 -1.06823
1.6935 -0.999252
1.72016 -0.901194
1.6629 -0.964241
1.67388 -0.892879
1.64675 -0.916284
1.61678 -0.939295
1.6176 -0.93994
1.64772 -0.902412
1.62308 -0.973274
1.65082 -0.947802
1.6323 -0.937938
1.61894 -0.979161
1.57125 -1.06505
1.6725 -0.947424
1.67185 -0.994746
1.68582 -0.985252
1.70136 -0.960214
1.75753 -0.841925
1.66255 -1.04635
1.70663 -0.986376
1.70916 -0.953526
1.65353 -1.01402
1.61134 -1.04945
1.69454 -0.892875
1.6726 -0.940862
1.66383 -0.970067
1.68342 -0.955286
1.64508 -0.997891
1.65478 -0.944733
1.64455 -0.899794
1.60933 -0.90331
1.55314 -0.96872
1.59165 -0.90424
1.57661 -0.998175
1.68913 -0.886633
1.63119 -1.01191
1.64664 -0.939453
1.56314 -1.03654
1.56063 -1.02202
1.49796 -1.12242
1.46968 -1.17012
1.51261 -1.12057
1.52139 -1.12514
1.56517 -1.06656
1.55076 -1.0986
1.5417 -1.1093
1.55641 -1.10303
1.59995 -1.06222
1.56495 -1.10452
1.59012 -1.05629
1.52525 -1.11998
1.49352 -1.12715
1.62547 -0.905021
1.58458 -0.979386
1.57385 -1.02023
1.60664 -0.975294
1.63236 -0.961775
1.62163 -0.986876
1.6077 -1.00465
1.60597 -0.987524
1.66251 -0.917434
1.65358 -0.981891
1.67228 -1.01165
1.63167 -1.10956
1.64757 -1.06277
1.62303 -1.06828
1.65041 -1.02115
1.64813 -1.05953
1.67289 -1.04924
1.67404 -1.01817
1.68185 -1.019
1.68655 -1.01349
1.65448 -1.03242
1.68307 -0.976449
1.62838 -1.06842
1.6527 -0.989299
1.67496 -0.942686
1.67289 -0.909684
1.56225 -1.07936
1.64864 -0.869344
1.61166 -0.88483
1.63007 -0.820837
1.62922 -0.836736
1.59386 -0.9076
1.59426 -0.891294
1.57919 -0.928387
1.56248 -0.984544
1.53933 -1.0352
1.58341 -1.00425
1.58251 -1.04316
1.61281 -0.987466
1.55805 -1.00115
1.49049 -1.02189
1.51521 -0.936041
1.52343 -0.8799
1.52144 -0.869433
1.49891 -0.869125
1.43649 -0.910409
1.42916 -0.885189
1.37217 -0.964252
1.41737 -0.931201
1.40598 -1.00275
1.44876 -0.979975
1.45745 -0.984342
1.50491 -0.921657
1.39455 -1.06987
1.49296 -0.937563
1.46915 -0.984904
1.51392 -0.924154
1.45329 -0.990783
1.52907 -0.865912
1.50962 -0.896052
1.50701 -0.921666
1.46195 -0.977835
1.5143 -0.860302
1.44338 -0.978648
1.44975 -0.975884
1.4639 -0.9622
1.40372 -0.993651
1.39047 -0.95492
1.3332 -1.04149
1.42089 -0.915421
1.40396 -0.935257
1.4264 -0.891311
1.42485 -0.906477
1.44934 -0.870314
1.44192 -0.906519
1.42077 -0.912119
1.41511 -0.905451
1.41214 -0.897107
1.40112 -0.925138
1.39304 -0.932527
1.37946 -0.939922
1.4086 -0.888541
1.36382 -0.959966
1.38445 -0.90367
1.36561 -0.887578
1.35354 -0.868391
1.36804 -0.848701
1.39059 -0.770365
1.32901 -0.841165
1.2719 -0.899864
1.26607 -0.91303
1.27123 -0.958219
1.33829 -0.925733
1.31034 -1.01381
1.34576 -0.975159
1.32198 -1.02932
1.35173 -0.99885
1.26884 -1.08405
1.35582 -0.980488
1.39524 -0.987724
1.44084 -0.961286
1.38729 -1.04806
1.38332 -1.00201
1.32326 -1.04421
1.35088 -0.964342
1.30301 -1.04307
1.34411 -0.997426
1.34324 -1.02525
1.3735 -0.968042
1.34768 -0.992548
1.36263 -0.995775
1.40655 -0.944201
1.4137 -0.918182
1.30574 -1.02416
1.25627 -1.04561
1.27094 -0.98793
1.30004 -0.965847
1.31141 -0.935651
1.32503 -0.945616
1.22027 -1.05691
1.24408 -0.970284
1.25856 -0.908726
1.17409 -1.01509
1.18068 -1.02325
1.21084 -1.00525
1.14725 -1.09488
1.21773 -1.04719
1.23859 -1.06307
1.2564 -1.03565
1.27875 -1.00621
1.28944 -0.982926
1.30449 -0.917132
1.22766 -0.975699
1.24857 -0.931081
1.21526 -0.982106
1.23569 -0.992567
1.23692 -1.03145
1.25013 -1.0296
1.26927 -0.979895
1.23258 -0.98999
1.16002 -1.06816
1.21333 -1.00538
1.22951 -0.99058
1.22455 -0.990243
1.21705 -0.983252
1.22665 -0.930861
1.19956 -0.944437
1.22785 -0.907045
1.16603 -0.965207
1.15935 -0.978543
1.11766 -0.991389
1.0629 -1.00002
1.12844 -0.896853
1.12735 -0.880597
1.13732 -0.864181
1.09582 -0.906687
1.0858 -0.901039
1.03925 -0.977504
1.08905 -0.921026
1.14635 -0.882249
1.13004 -0.936862
1.15386 -0.883542
1.16089 -0.844848
1.15813 -0.831143
1.09457 -0.921816
1.12358 -0.878309
1.0302 -0.979766
1.04633 -0.924191
1.05933 -0.892721
1.06708 -0.849226
0.99982 -0.935537
0.97156 -0.953358
0.954571 -0.974924
0.925232 -0.998515
0.96167 -0.957349
0.957102 -0.979503
0.969177 -0.990603
1.00738 -0.962083
0.985789 -0.98351
1.01772 -0.948312
1.01512 -0.973141
1.04673 -0.969537
1.02331 -0.987914
0.944703 -1.05007
0.96958 -1.01936
0.955175 -0.996362
0.926887 -1.00755
0.913191 -1.03973
0.91594 -1.07299
0.942817 -1.06708
0.961357 -1.08011
0.999086 -1.05576
0.930452 -1.10097
0.931539 -1.0723
0.849187 -1.12952
0.907377 -1.05205
0.92245 -1.03524
0.882148 -1.06045
0.902539 -1.03522
0.902776 -1.00615
0.85278 -1.06317
0.875674 -1.05068
0.920098 -1.01777
0.936732 -1.00986
0.946104 -0.984282
0.927566 -1.01951
1.0035 -0.958497
0.982376 -0.984481
0.953861 -1.00759
0.965555 -0.988803
0.955593 -0.993873
0.990088 -0.95183
1.00396 -0.919463
1.06357 -0.821699
1.01729 -0.858922
0.963144 -0.88407
0.974792 -0.852564
0.903474 -0.916479
0.92723 -0.843732
0.889864 -0.893367
0.930414 -0.836624
0.962036 -0.79497
0.906576 -0.858222
0.907829 -0.857169
0.920612 -0.863061
0.896908 -0.906116
0.903729 -0.909613
0.954147 -0.887079
0.885782 -0.971291
0.933401 -0.911306
0.954132 -0.874101
0.88698 -0.904313
0.882733 -0.867983
0.882764 -0.864745
0.87722 -0.869439
0.825483 -0.903526
0.851372 -0.857443
0.853797 -0.859278
0.871027 -0.872455
0.863305 -0.898796
0.864814 -0.9077
0.838317 -0.970395
0.875294 -0.91705
0.831136 -0.949956
0.843262 -0.912793
0.829522 -0.909527
0.784275 -0.947056
0.824926 -0.882692
0.775897 -0.922857
0.787002 -0.913421
0.795982 -0.941424
0.776507 -0.98167
0.809828 -0.96119
0.818361 -0.934912
0.852092 -0.886737
0.831302 -0.901442
0.772123 -0.94997
0.756814 -0.961965
0.776712 -0.94289
0.752775 -0.995396
0.728472 -1.02144
0.720839 -1.01517
0.709426 -0.991242
0.656365 -1.00719
0.645612 -0.991189
0.587949 -1.02232
0.607878 -1.01442
0.632728 -0.990032
0.644823 -0.985622
0.654519 -0.968653
0.592544 -0.982855
0.610343 -0.943678
0.56598 -0.952269
0.554911 -0.931293
0.492392 -0.970022
0.504559 -0.96672
0.545426 -0.953824
0.563218 -0.953499
0.519218 -1.005
0.52438 -1.02106
0.577836 -0.97583
0.587423 -0.968701
0.610435 -0.941755
0.600461 -0.94854
0.643975 -0.941508
0.636135 -0.963489
0.655797 -0.964209
0.603312 -1.032
0.6711 -0.997451
0.745302 -0.92862
0.704814 -0.957756
0.667884 -0.967691
0.669152 -0.958824
0.714325 -0.913626
0.708151 -0.922922
0.677967 -0.960582
0.713769 -0.930581
0.71932 -0.92616
0.7375 -0.911344
0.716425 -0.937469
0.73622 -0.91325
0.753368 -0.907667
0.67689 -0.979234
0.732257 -0.934306
0.707305 -0.964152
0.707986 -0.961577
0.785815 -0.884353
0.732391 -0.917245
0.706567 -0.902996
0.64288 -0.944985
0.66252 -0.906962
0.647154 -0.912663
0.668825 -0.910781
0.655708 -0.933309
0.704447 -0.910911
0.679076 -0.934696
0.715897 -0.929223
0.655299 -0.989422
0.62302 -0.998226
0.619927 -0.9981
0.615967 -1.00863
0.644801 -0.998884
0.6558 -0.972382
0.663059 -0.958251
0.717165 -0.888559
0.593385 -0.942294
0.575962 -0.942587
0.607211 -0.909048
0.59051 -0.919795
0.591412 -0.937278
0.570581 -0.957626
0.659336 -0.906807
0.669679 -0.917776
0.718848 -0.896136
0.680707 -0.928744
0.643812 -0.942944
0.642808 -0.944596
0.694402 -0.896871
0.704665 -0.917341
0.723539 -0.920868
0.785709 -0.867363
0.750386 -0.893365
0.773339 -0.866366
0.69402 -0.92743
0.698134 -0.894542
0.66506 -0.895943
0.625117 -0.909922
0.587357 -0.923511
0.644614 -0.865251
0.608818 -0.905813
0.574383 -0.945829
0.581928 -0.956473
0.593351 -0.947793
0.613614 -0.945281
0.622986 -0.951141
0.647904 -0.914149
0.586819 -0.954153
0.572685 -0.951119
0.572065 -0.946516
0.568961 -0.935083
0.565899 -0.917514
0.586269 -0.875096
0.55779 -0.881147
0.535293 -0.87734
0.528735 -0.879881
0.554687 -0.857668
0.583544 -0.842618
0.566462 -0.867084
0.560284 -0.868109
0.571088 -0.870901
0.570282 -0.916052
0.648171 -0.897123
0.668038 -0.888635
0.67472 -0.87268
0.591461 -0.920799
0.66845 -0.833959
0.588345 -0.893135
0.588938 -0.866736
0.599465 -0.89174
0.569932 -0.941683
0.614616 -0.951307
0.635741 -0.940203
0.656428 -0.923732
0.599438 -0.94453
0.577318 -0.946743
0.548385 -0.943557
0.532093 -0.948564
0.494118 -0.991689
0.513545 -0.967658
0.490072 -0.978175
0.543553 -0.939866
0.567847 -0.923144
0.579543 -0.885926
0.567805 -0.884457
0.550129 -0.898591
0.60164 -0.857849
0.546924 -0.907002
0.530564 -0.936789
0.563584 -0.93393
0.601539 -0.924082
0.577057 -0.968813
0.648341 -0.93105
0.683661 -0.9069
0.67506 -0.947022
0.669417 -0.963505
0.661892 -0.971344
0.608516 -1.00738
0.646364 -0.982195
0.672394 -0.953216
0.6739 -0.966463
0.722457 -0.955572
0.688764 -0.978225
0.675151 -0.965892
0.706996 -0.935091
0.724666 -0.91479
0.74097 -0.908262
0.736084 -0.909543
0.679047 -0.950023
0.714939 -0.911013
0.708222 -0.93393
0.725116 -0.972143
0.738827 -1.00073
0.790867 -0.978669
0.794787 -0.970743
0.783251 -0.951826
0.681778 -1.01438
0.68285 -1.01444
0.707502 -1.01734
0.775 -0.954728
0.772843 -0.96102
0.738602 -1.00328
0.777765 -0.934391
0.75834 -0.946577
0.785011 -0.94923
0.818035 -0.948321
0.839771 -0.934746
0.837674 -0.927395
0.808636 -0.909403
0.764026 -0.955706
0.805793 -0.937755
0.763611 -0.968253
0.770661 -0.971048
0.748138 -0.995976
0.72848 -1.02912
0.803136 -0.98442
0.782877 -1.02078
0.787394 -0.979977
0.716719 -0.994082
0.702314 -0.941325
0.672629 -0.931164
0.643674 -0.969955
0.685319 -0.926812
0.693193 -0.900308
0.67265 -0.912299
0.663373 -0.927953
0.652254 -0.963268
0.599815 -1.01284
0.682707 -0.944349
0.613346 -0.979776
0.67032 -0.936218
0.674108 -0.947584
0.641202 -0.966599
0.5822 -0.993359
0.59055 -0.980898
0.628195 -0.927068
0.619294 -0.919967
0.57891 -0.927981
0.487534 -0.974376
0.52842 -0.96261
0.490811 -0.998337
0.552493 -0.978079
0.611139 -0.956142
0.581685 -1.00564
0.653737 -0.965491
0.620119 -0.977451
0.717597 -0.911575
0.666808 -0.954476
0.607752 -0.994503
0.702378 -0.913944
0.616237 -0.960551
0.614624 -0.921057
0.618876 -0.917766
0.66781 -0.875962
0.667444 -0.884305
0.711251 -0.8427
0.639248 -0.908438
0.64487 -0.904033
0.609942 -0.916463
0.642426 -0.882149
0.590958 -0.918105
0.63114 -0.867451
0.637142 -0.846021
0.607776 -0.87603
0.680404 -0.83463
0.710181 -0.818901
0.652742 -0.875828
0.622255 -0.88073
0.568253 -0.906137
0.552408 -0.914683
0.579842 -0.902724
0.551699 -0.944521
0.507056 -1.00389
0.501437 -1.01852
0.597891 -1.00972
0.613742 -1.00473
0.574469 -1.00364
0.558039 -0.963608
0.544604 -0.957346
0.638263 -0.89099
0.579252 -0.941949
0.605466 -0.909772
0.509366 -0.945748
0.532114 -0.902271
0.563053 -0.861004
0.512262 -0.896404
0.548331 -0.877181
0.536019 -0.896473
0.518124 -0.899511
0.550355 -0.878978
0.566629 -0.876264
0.553001 -0.914211
0.521221 -0.97792
0.551817 -0.983772
0.537728 -1.00307
0.566042 -0.987743
0.61457 -0.957839
0.615368 -0.957413
0.5548 -0.99792
0.571987 -0.959172
0.573034 -0.952726
0.472007 -0.994412
0.504341 -0.989255
0.453272 -0.986897
0.43025 -0.95744
0.461995 -0.919928
0.420564 -0.937024
0.44519 -0.918831
0.488526 -0.89271
0.472943 -0.915013
0.548432 -0.863844
0.526605 -0.892306
0.556798 -0.893237
0.559387 -0.891671
0.48419 -0.951631
0.484092 -0.936602
0.530551 -0.95786
0.601899 -0.980549
0.609264 -0.991635
0.660987 -0.959635
0.621758 -1.00551
0.66796 -0.983885
0.657861 -0.992219
0.612199 -1.01683
0.670356 -0.961569
0.639993 -0.975593
0.608446 -1.0003
0.648669 -0.971965
0.653881 -0.980884
0.642022 -0.984194
0.61538 -0.990709
0.579819 -1.00336
0.532445 -1.02791
0.593312 -0.980988
0.582497 -0.960524
0.531146 -0.976667
0.512664 -0.984523
0.537186 -0.98505
0.525627 -0.998635
0.572527 -0.986954
0.651953 -0.972203
0.613163 -1.01766
0.692979 -0.986027
0.673853 -1.01742
0.68023 -0.993852
0.620704 -1.01681
0.617582 -0.996078
0.626657 -0.97172
0.653178 -0.951911
0.619748 -0.96702
0.596746 -0.974382
0.582799 -0.964724
0.602413 -0.94444
0.600332 -0.966026
0.628128 -0.980879
0.687899 -0.9661
0.721062 -0.940793
0.66069 -0.994647
0.660682 -0.974792
0.609691 -0.973884
0.578651 -1.00111
0.653004 -0.93534
0.580771 -0.971906
0.619052 -0.95319
0.587576 -0.998051
0.644335 -0.946368
0.570722 -0.948506
0.646629 -0.874142
0.555372 -0.923946
0.568388 -0.896303
0.536558 -0.926585
0.547831 -0.928685
0.574616 -0.910453
0.520404 -0.920819
0.528412 -0.924406
0.489589 -0.932517
0.453777 -0.947804
0.496718 -0.946957
0.444339 -0.990597
0.481834 -0.973098
0.528004 -0.944202
0.478447 -0.983792
0.474556 -0.972807
0.544034 -0.916663
0.513209 -0.934344
0.466507 -0.977074
0.590648 -0.900225
0.57091 -0.938597
0.580819 -0.950109
0.561531 -0.976013
0.498081 -1.02973
0.475249 -1.00804
0.44035 -0.987023
0.395501 -0.993862
0.340079 -1.00848
0.453658 -0.949539
0.418009 -0.965277
0.407026 -0.963836
0.415903 -0.944419
0.427111 -0.921988
0.430351 -0.930052
0.349833 -0.966555
0.356562 -0.941315
0.360911 -0.927874
0.376317 -0.921443
0.383952 -0.948771
0.40753 -0.951648
0.415937 -0.936669
0.425545 -0.952125
0.371971 -0.998062
0.423957 -0.984609
0.418073 -1.01443
0.449529 -1.00746
0.417445 -1.0235
0.419319 -1.01886
0.460662 -0.981454
0.458105 -0.979299
0.467314 -0.976774
0.457731 -1.01138
0.533931 -0.96806
0.531295 -0.939303
0.430315 -0.976081
0.406627 -0.973528
0.328808 -0.990581
0.357648 -0.966132
0.38135 -0.937588
0.358456 -0.962261
0.361084 -0.979619
0.349663 -0.973829
0.442879 -0.931485
0.435804 -0.951869
0.437491 -0.955257
0.428763 -0.940505
0.416665 -0.938768
0.377499 -0.938201
0.418718 -0.931963
0.450814 -0.933531
0.444342 -0.940371
0.42236 -0.942534
0.435756 -0.92598
0.428425 -0.933678
0.4601 -0.919097
0.43197 -0.922658
0.481881 -0.883787
0.465185 -0.888806
0.433836 -0.883067
0.412787 -0.858068
0.358313 -0.878043
0.335279 -0.878903
0.360236 -0.883718
0.341917 -0.916953
0.352793 -0.907983
0.338448 -0.935235
0.332571 -0.951372
0.357562 -0.948838
0.348396 -0.970697
0.38921 -0.937484
0.329701 -0.94908
0.373464 -0.933933
0.359235 -0.951943
0.409202 -0.939549
0.448908 -0.916266
0.468907 -0.907741
0.466982 -0.903638
0.418761 -0.89977
0.43568 -0.874334
0.419787 -0.863865
0.428391 -0.853427
0.420593 -0.837919
0.362461 -0.847511
0.299145 -0.861444
0.346969 -0.833044
0.330483 -0.852745
0.324309 -0.857924
0.284434 -0.866359
0.315246 -0.865723
0.281797 -0.895603
0.277017 -0.907769
0.283282 -0.938809
0.249938 -0.967646
0.264488 -0.996518
0.264469 -1.02546
0.26662 -1.04072
0.332904 -1.02037
0.350739 -1.0208
0.259647 -1.04879
0.286719 -1.0087
0.237197 -1.00642
0.183961 -0.986477
0.164193 -0.947774
0.12349 -0.940259
0.105986 -0.948959
0.184526 -0.922523
0.141269 -0.939222
0.176462 -0.92192
0.150164 -0.927782
0.148827 -0.961454
0.188794 -0.972901
0.111723 -0.992861
0.131661 -0.983769
0.162774 -0.973887
0.1765 -0.964438
0.193045 -0.957541
0.211597 -0.942712
0.200305 -0.92953
0.143143 -0.934514
0.148206 -0.943004
0.10549 -0.951783
0.161127 -0.930232
0.0895894 -0.9565
0.118996 -0.935821
0.162373 -0.939025
0.170928 -0.946063
0.223688 -0.938845
0.229936 -0.966166
0.272708 -0.954516
0.273086 -0.963042
0.299145 -0.943814
0.218915 -0.971015
0.25222 -0.946215
0.240777 -0.937514
0.194627 -0.960501
0.164811 -0.975195
0.15241 -1.02079
0.221951 -1.00419
0.238015 -1.00069
0.228784 -0.977244
0.275216 -0.952259
0.23036 -0.970629
0.240279 -0.955587
0.157533 -0.959488
0.144912 -0.935203
0.184755 -0.906251
0.177874 -0.921567
0.193622 -0.91121
0.181166 -0.916434
0.202299 -0.920227
0.204135 -0.930007
0.238544 -0.927232
0.153431 -0.982414
0.156856 -0.969578
0.18039 -0.979338
0.248907 -0.95435
0.221811 -0.977376
0.190366 -1.00283
0.166348 -1.01259
0.175931 -0.990009
0.212489 -0.97112
0.213496 -0.963742
0.216238 -0.941737
0.242092 -0.919061
0.257171 -0.921945
0.2619 -0.934313
0.240536 -0.943567
0.265988 -0.920822
0.201811 -0.960212
0.232746 -0.955072
0.1662 -0.962568
0.178287 -0.950602
0.167764 -0.964603
0.205644 -0.972005
0.217273 -0.995836
0.265276 -0.963365
0.311315 -0.92092
0.303314 -0.921643
0.34133 -0.891476
0.321854 -0.900086
0.329271 -0.910909
0.283404 -0.921831
0.286437 -0.927821
0.288034 -0.922716
0.314672 -0.904597
0.300949 -0.920065
0.256372 -0.949996
0.235341 -0.957989
0.297419 -0.949188
0.26316 -0.956702
0.245054 -0.961531
0.294374 -0.956613
0.323071 -0.964667
0.336631 -0.981652
0.387055 -0.953991
0.308455 -0.981744
0.298478 -0.996302
0.308758 -1.00357
0.338309 -0.971412
0.311567 -0.976685
0.320334 -0.977582
0.328896 -0.960827
0.3479 -0.926845
0.373988 -0.91466
0.354333 -0.916591
0.315944 -0.937667
0.344307 -0.916568
0.239837 -0.948318
0.266207 -0.914576
0.196293 -0.955369
0.279061 -0.931943
0.235147 -0.950866
0.27257 -0.975146
0.357449 -0.952312
0.363884 -0.960122
0.311983 -1.00244
0.238659 -1.04341
0.309702 -1.00564
0.324357 -0.985178
0.273273 -1.01981
0.328838 -1.01462
0.321793 -1.01789
0.346547 -0.983432
0.396478 -0.967425
0.351385 -1.00644
0.429974 -0.975732
0.395159 -0.979628
0.424648 -0.93805
0.395925 -0.934008
0.411889 -0.910838
0.407427 -0.915357
0.389664 -0.922974
0.373369 -0.932327
0.428194 -0.920242
0.427282 -0.929037
0.463922 -0.906684
0.511271 -0.903828
0.508657 -0.922904
0.456761 -0.967566
0.502666 -0.954824
0.511866 -0.952919
0.507292 -0.954873
0.525028 -0.937853
0.496797 -0.939729
0.570804 -0.875144
0.565499 -0.914812
0.539312 -0.97855
0.579457 -0.969491
0.552242 -1.00516
0.613686 -0.96022
0.635508 -0.95077
0.585807 -0.983165
0.561527 -1.00882
0.578729 -1.00184
0.555821 -1.02274
0.608439 -0.985008
0.602678 -0.992222
0.581951 -0.987813
0.59496 -0.947671
0.606188 -0.92328
0.564848 -0.937214
0.577041 -0.913043
0.580693 -0.893639
0.535929 -0.911508
0.503253 -0.90256
0.519289 -0.868785
0.50992 -0.880845
0.528637 -0.893467
0.542564 -0.898993
0.557315 -0.901341
0.514754 -0.929383
0.577318 -0.900194
0.579843 -0.903736
0.617683 -0.874547
0.608014 -0.874975
0.513901 -0.941224
0.499553 -0.945009
0.537861 -0.934807
0.544944 -0.950032
0.54717 -0.958427
0.555114 -0.964503
0.584074 -0.973306
0.571148 -0.999878
0.557051 -1.00572
0.572249 -0.998966
0.592224 -0.9983
0.614092 -1.0179
0.633841 -1.04522
0.661925 -1.02612
0.644427 -1.02163
0.666844 -0.977954
0.626068 -0.976484
0.594939 -0.968516
0.546954 -0.981698
0.553389 -0.975712
0.559083 -0.993777
0.530923 -1.01434
0.55605 -1.00038
0.561247 -0.967696
0.583618 -0.903434
0.59255 -0.881929
0.550385 -0.929033
0.570385 -0.900346
0.509148 -0.927936
0.568449 -0.905967
0.561457 -0.937499
0.572644 -0.973599
0.522546 -1.04062
0.538842 -1.06051
0.574151 -1.06293
0.599183 -1.06767
0.580909 -1.0721
0.608302 -1.02972
0.568928 -1.02119
0.50919 -0.99978
0.477153 -0.989354
0.449804 -0.975415
0.374962 -1.00017
0.43347 -0.957374
0.436926 -0.972672
0.458442 -0.972444
0.505688 -0.951058
0.521101 -0.928651
0.522134 -0.925131
0.544906 -0.903221
0.508397 -0.931679
0.495824 -0.930312
0.486352 -0.912894
0.465904 -0.895501
0.434679 -0.901541
0.444445 -0.917798
0.443762 -0.913796
0.428835 -0.906048
0.391384 -0.898642
0.389906 -0.896994
0.364504 -0.937215
0.404323 -0.933989
0.441703 -0.929294
0.551522 -0.892495
0.569202 -0.905617
0.552313 -0.950793
0.539281 -0.950283
0.552022 -0.924882
0.565698 -0.903771
0.539403 -0.93188
0.537313 -0.930914
0.531296 -0.920558
0.471212 -0.955703
0.511555 -0.937005
0.442053 -0.981679
0.510994 -0.948629
0.526541 -0.95398
0.545283 -0.953752
0.538455 -0.947569
0.533715 -0.953086
0.507835 -0.986693
0.526153 -0.950866
0.568337 -0.900528
0.546228 -0.91334
0.512158 -0.918304
0.454419 -0.947754
0.477421 -0.91754
0.452074 -0.924206
0.501558 -0.870126
0.477878 -0.875416
0.498082 -0.901452
0.443503 -0.963966
0.504627 -0.948782
0.515662 -0.932296
0.561879 -0.914928
0.51857 -0.950914
0.528524 -0.930481
0.506214 -0.930822
0.545332 -0.876075
0.50758 -0.912814
0.490984 -0.931507
0.475682 -0.92461
0.507004 -0.900266
0.476692 -0.900967
0.502169 -0.867675
0.471882 -0.897216
0.5409 -0.855796
0.627553 -0.843014
0.625992 -0.878774
0.620864 -0.884282
0.584108 -0.915685
0.554695 -0.933349
0.516005 -0.94199
0.574218 -0.911673
0.525989 -0.962186
0.498784 -0.988029
0.486127 -0.984228
0.508267 -0.985124
0.506445 -1.02054
0.493335 -1.06354
0.479573 -1.08245
0.48175 -1.0768
0.545825 -1.02465
0.564902 -0.983032
0.529477 -0.978095
0.530845 -0.950632
0.54455 -0.956383
0.521018 -0.988946
0.564752 -0.954966
0.568348 -0.953103
0.617034 -0.907866
0.598278 -0.914912
0.591372 -0.899936
0.559731 -0.879284
0.553738 -0.849565
0.578599 -0.805587
0.51338 -0.857077
0.509952 -0.867237
0.521896 -0.898519
0.52477 -0.932578
0.496375 -0.968548
0.555593 -0.930011
0.516854 -0.962525
0.485745 -0.981602
0.530495 -0.958985
0.432643 -1.04227
0.47988 -1.01544
0.487943 -1.0089
0.464175 -1.00315
0.431228 -0.994772
0.428469 -0.968509
0.420797 -0.958938
0.445644 -0.917198
0.398363 -0.939215
0.408991 -0.929351
0.454215 -0.918364
0.418338 -0.958855
0.449401 -0.957247
0.448864 -0.958718
0.433701 -0.954074
0.418254 -0.935621
0.46118 -0.91662
0.407782 -0.950335
0.391194 -0.935213
0.385415 -0.940002
0.386671 -0.952185
0.395185 -0.945357
0.438637 -0.916918
0.506936 -0.880089
0.448103 -0.946082
0.546615 -0.883831
0.45419 -0.960547
0.458852 -0.979286
0.465721 -0.986923
0.4808 -0.969481
0.466626 -0.979084
0.461156 -0.976699
0.46296 -0.998519
0.475383 -0.993398
0.440191 -1.03802
0.397419 -1.06941
0.455716 -1.0252
0.443217 -1.00069
0.400511 -0.994452
0.384907 -0.982656
0.435873 -0.92734
0.373939 -0.940969
0.456742 -0.916012
0.506706 -0.895412
0.443729 -0.94175
0.426687 -0.966036
0.516405 -0.923422
0.532896 -0.937746
0.527577 -0.928675
0.489506 -0.948826
0.523172 -0.914288
0.493341 -0.941531
0.54561 -0.922701
0.452761 -0.989623
0.475772 -1.00416
0.453404 -1.02516
0.479837 -0.998328
0.441129 -1.02291
0.489509 -1.01587
0.55306 -1.00263
0.594808 -0.993013
0.574826 -1.00537
0.549585 -1.00586
0.497012 -0.985663
0.402567 -0.988143
0.509883 -0.85733
0.473105 -0.842685
0.4177 -0.857547
0.435541 -0.836591
0.482601 -0.811343
0.472783 -0.834893
0.469373 -0.83261
0.485859 -0.825245
0.489746 -0.828159
0.467941 -0.859385
0.470145 -0.893395
0.462196 -0.921824
0.489579 -0.907318
0.489953 -0.888262
0.443805 -0.920381
0.498318 -0.903902
0.469745 -0.932523
0.512789 -0.898899
0.484415 -0.945168
0.567663 -0.916647
0.566528 -0.926282
0.530883 -0.966183
0.530656 -0.963651
0.549343 -0.926747
0.486124 -0.963104
0.520336 -0.931867
0.532814 -0.897116
0.521826 -0.88878
0.524565 -0.899333
0.550275 -0.890041
0.607186 -0.870352
0.616234 -0.887049
0.598554 -0.907651
0.527372 -0.962663
0.604563 -0.909199
0.55037 -0.964444
0.607382 -0.951472
0.592207 -0.962465
0.552735 -0.978904
0.534147 -0.979092
0.582731 -0.908298
0.526196 -0.935652
0.578469 -0.901399
0.564999 -0.921202
0.542928 -0.933771
0.530812 -0.947873
0.539462 -0.956476
0.50365 -0.995441
0.468541 -1.04117
0.537624 -0.980584
0.465904 -1.00549
0.463842 -1.00366
0.448191 -1.00268
0.378942 -1.03224
0.393772 -0.999131
0.454602 -0.945519
0.472774 -0.934144
0.411174 -0.970656
0.440875 -0.96729
0.479924 -0.949682
0.446068 -0.977183
0.425738 -0.970928
0.37195 -1.0093
0.417769 -1.00461
0.472226 -0.977676
0.433192 -1.01602
0.499091 -0.985813
0.48183 -0.992476
0.489438 -0.966285
0.533093 -0.92236
0.520619 -0.91537
0.490138 -0.907793
0.513341 -0.899291
0.491865 -0.931836
0.485933 -0.965988
0.50102 -0.968792
0.503707 -0.969603
0.526095 -0.956166
0.519795 -0.983173
0.491146 -1.03515
0.544584 -1.01494
0.562165 -0.994632
0.529885 -0.995257
0.53794 -0.986274
0.53359 -1.00455
0.518856 -1.036
0.578791 -0.988056
0.492387 -1.02605
0.502829 -0.992981
0.436862 -1.03025
0.504427 -0.947028
0.463908 -0.956678
0.48313 -0.949027
0.457089 -0.977615
0.524162 -0.933186
0.501907 -0.948924
0.493624 -0.949872
0.508383 -0.915826
0.524857 -0.872866
0.430618 -0.896817
0.396092 -0.888148
0.357269 -0.89718
0.374015 -0.893269
0.407861 -0.88872
0.463456 -0.889428
0.462465 -0.902844
0.43123 -0.920355
0.445398 -0.917033
0.43411 -0.909232
0.465285 -0.912185
0.405032 -0.961628
0.430112 -0.966712
0.410533 -1.00225
0.418917 -1.03069
0.489149 -1.00946
0.498542 -1.00107
0.51666 -1.00674
0.517665 -1.02047
0.5464 -1.01037
0.497344 -1.00067
0.478355 -0.972783
0.497863 -0.944469
0.503815 -0.93494
0.5118 -0.936788
0.510466 -0.920461
0.485202 -0.929434
0.464349 -0.964655
0.475458 -0.978587
0.592875 -0.90459
0.491085 -0.995816
0.563168 -0.914072
0.505689 -0.924787
0.480247 -0.921566
0.464173 -0.934872
0.445341 -0.946076
0.400418 -0.966398
0.40512 -0.941619
0.455435 -0.915325
0.39584 -0.98651
0.495184 -0.938191
0.490869 -0.983095
0.543767 -0.962081
0.466453 -0.999175
0.43617 -0.997871
0.399316 -0.994768
0.421493 -0.967157
0.440063 -0.97388
0.407254 -1.00774
0.402477 -1.0099
0.422936 -1.00802
0.471739 -0.973446
0.412655 -1.00582
0.371404 -1.01714
0.40265 -1.03262
0.418474 -1.03395
0.479776 -0.978632
0.43728 -0.982871
0.430038 -0.958815
0.439924 -0.917751
0.409629 -0.923417
0.360401 -0.966657
0.34897 -0.99152
0.346292 -0.979861
0.327346 -0.988551
0.314416 -1.02188
0.279354 -1.0418
0.309408 -1.00901
0.286223 -1.00868
0.321672 -0.951647
0.28241 -0.944996
0.308604 -0.909379
0.307336 -0.887353
0.261483 -0.887467
0.262947 -0.883188
0.208436 -0.923791
0.239827 -0.905405
0.232002 -0.900397
0.25161 -0.887181
0.230787 -0.890101
0.181708 -0.903258
0.197036 -0.89932
0.209629 -0.898837
0.168115 -0.913675
0.205869 -0.89293
0.204058 -0.928238
0.210472 -0.932635
0.278618 -0.887568
0.182984 -0.929694
0.243938 -0.900273
0.191489 -0.910048
0.186938 -0.911163
0.138125 -0.938795
0.143544 -0.937174
0.084368 -0.957084
0.125629 -0.977701
0.222564 -0.950779
0.139705 -0.983838
0.175954 -0.979462
0.178734 -0.947017
0.164201 -0.9014
0.191584 -0.874173
0.13363 -0.886643
0.115869 -0.893052
0.0947775 -0.893912
0.13591 -0.866172
0.122451 -0.900464
0.107801 -0.913912
0.0494534 -0.921785
0.0538909 -0.925463
0.0938513 -0.920155
0.0529561 -0.949866
0.107991 -0.954185
0.112044 -0.953543
0.0916615 -0.97409
0.102073 -0.986836
0.0454312 -1.00373
0.180596 -0.970899
0.0831681 -1.0097
0.110206 -0.99233
0.0776937 -0.990814
0.0487584 -0.983245
0.0118535 -0.967523
-0.000754746 -0.943298
0.030642 -0.909578
0.0986001 -0.869749
0.103611 -0.854522
0.132044 -0.868961
0.1413 -0.879955
0.0949084 -0.910963
0.0949043 -0.924604
0.117088 -0.929637
0.0615365 -0.987933
0.0942781 -0.990738
0.136511 -0.982203
0.136311 -0.981477
0.163701 -0.974481
0.150581 -0.949379
0.102557 -0.946601
0.0538338 -0.953011
0.0914452 -0.942335
0.103763 -0.929672
0.0942737 -0.92723
0.0362806 -0.931025
0.0695349 -0.918251
0.0740703 -0.937168
0.0594746 -0.957762
0.029318 -0.958233
0.0425135 -0.966523
0.0720178 -0.969468
0.0323331 -0.96623
0.0259593 -0.961065
0.0268678 -0.960947
0.106457 -0.929154
0.0805475 -0.945103
0.0818765 -0.962283
0.048633 -0.967187
0.092253 -0.957643
0.143974 -0.93591
0.0695715 -0.955029
0.081616 -0.937807
0.0655645 -0.92969
0.0243636 -0.946002
0.0532325 -0.930676
0.0637619 -0.937954
0.0545746 -0.941944
0.0949848 -0.940802
0.0393308 -0.951097
0.0700582 -0.939706
0.0871151 -0.958694
0.110799 -0.963284
0.126413 -0.981349
0.181805 -0.988378
0.233977 -0.988152
0.186355 -1.01389
0.199174 -1.02041
0.254675 -1.02167
0.224377 -1.04204
0.262858 -1.01098
0.26412 -0.99854
0.265901 -1.01296
0.258277 -1.00225
0.266027 -0.979233
0.256803 -0.935191
0.203528 -0.94286
0.19182 -0.936253
0.236928 -0.905899
0.225727 -0.916387
0.277701 -0.906784
0.274641 -0.927468
0.254653 -0.913359
0.263925 -0.895213
0.299538 -0.887407
0.327853 -0.903678
0.319679 -0.923701
0.345171 -0.899275
0.294004 -0.939892
0.306978 -0.937884
0.251293 -0.981913
0.259223 -0.974788
0.218569 -0.992176
0.233752 -0.986505
0.292266 -0.964768
0.310471 -0.952795
0.329078 -0.964994
0.385918 -0.945504
0.410701 -0.944853
0.36511 -0.947859
0.294459 -0.974003
0.324747 -0.952879
0.291677 -0.946024
0.245838 -0.943085
0.259719 -0.921097
0.335271 -0.875812
0.350434 -0.871494
0.330022 -0.915676
0.352399 -0.891816
0.346865 -0.888119
0.296947 -0.910389
0.266777 -0.9135
0.240884 -0.924429
0.271101 -0.899679
0.260856 -0.91806
0.35858 -0.860439
0.272366 -0.878907
0.227894 -0.870432
0.226391 -0.88514
0.250078 -0.869094
0.25251 -0.860013
0.244351 -0.858128
0.210488 -0.877173
0.248432 -0.908601
0.284349 -0.920149
0.274124 -0.938039
0.248858 -0.959913
0.213723 -0.968872
0.182921 -0.961596
0.241869 -0.937587
0.182397 -0.981359
0.22872 -0.964927
0.298776 -0.959473
0.308996 -0.983327
0.241259 -1.0031
0.228672 -0.979747
0.197937 -0.988941
0.164954 -0.988237
0.0684078 -1.01727
0.0785148 -1.00142
0.109006 -0.968252
0.0994207 -0.94633
0.11823 -0.919832
0.154744 -0.902484
0.1494 -0.890231
0.169643 -0.872124
0.158099 -0.889857
0.123516 -0.943449
0.189079 -0.952522
0.285408 -0.955594
0.332226 -0.977739
0.368921 -0.969038
0.302917 -0.989416
0.292896 -1.00114
0.254445 -1.00889
0.156742 -1.03851
0.18797 -1.01414
0.180248 -1.00688
0.102671 -1.04663
0.205386 -1.02216
0.178932 -1.02396
0.147293 -1.02526
0.184798 -1.00419
0.22118 -0.965026
0.184081 -0.992075
0.234837 -0.968009
0.251641 -0.940876
0.136805 -0.966681
0.124359 -0.956222
0.111392 -0.943415
0.118769 -0.942581
0.070599 -0.994205
0.157564 -0.980219
0.214056 -0.980844
0.172945 -1.03536
0.28979 -1.00842
0.242403 -1.0373
0.233303 -1.01688
0.181739 -1.01627
0.159734 -1.0213
0.183479 -1.01983
0.200748 -1.02048
0.180576 -1.01665
0.251938 -0.990261
0.247059 -0.998972
0.251086 -0.99386
0.312064 -0.955012
0.268035 -0.956096
0.29231 -0.920753
0.269123 -0.917254
0.200936 -0.974199
0.269584 -0.945186
0.278537 -0.953984
0.317916 -0.918825
0.338635 -0.895634
0.329093 -0.907031
0.260855 -0.92821
0.322964 -0.891937
0.265852 -0.912339
0.294659 -0.906502
0.211272 -0.961574
0.246591 -0.957504
0.241542 -0.973779
0.239241 -0.96843
0.224696 -0.985883
0.249605 -0.987062
0.156862 -1.03983
0.198123 -1.03386
0.222522 -1.01033
0.245141 -0.984209
0.182643 -1.01607
0.235098 -1.01249
0.299496 -1.00634
0.281934 -1.0192
0.317021 -1.00154
0.339969 -0.99229
0.355576 -0.955606
0.319628 -0.949748
0.347696 -0.924812
0.332479 -0.938328
0.316996 -0.960512
0.405771 -0.91524
0.371805 -0.959373
0.320116 -0.984165
0.35666 -0.931262
0.293453 -0.942462
0.260225 -0.958897
0.279589 -0.96218
0.292707 -0.957061
0.295698 -0.96795
0.28271 -0.985848
0.276547 -0.992397
0.22398 -0.995296
0.204955 -0.980609
0.153629 -0.972975
0.132988 -0.984668
0.202739 -0.951629
0.191374 -0.926379
0.223875 -0.913991
0.183862 -0.935371
0.217951 -0.929315
0.249284 -0.907551
0.222684 -0.935819
0.242413 -0.932863
0.20853 -0.944364
0.248921 -0.916368
0.222371 -0.935026
0.266688 -0.912954
0.277056 -0.910308
0.298397 -0.9152
0.336203 -0.88383
0.317845 -0.905153
0.318755 -0.930897
0.296489 -0.963006
0.303287 -0.939254
0.279378 -0.940497
0.326634 -0.911329
0.244782 -0.969872
0.267912 -0.945247
0.260596 -0.962408
0.282707 -0.94986
0.292299 -0.948718
0.272261 -0.952091
0.305161 -0.91914
0.185512 -0.963311
0.202626 -0.940109
0.168552 -0.965985
0.161843 -0.958554
0.222911 -0.917645
0.258117 -0.903109
0.240282 -0.913258
0.24449 -0.929573
0.243627 -0.921121
0.154811 -0.962047
0.155992 -0.94323
0.162048 -0.938815
0.166124 -0.928285
0.124072 -0.939403
0.194769 -0.922404
0.196818 -0.916674
0.212141 -0.900926
0.163683 -0.901164
0.121173 -0.907569
0.121489 -0.907947
0.153184 -0.901313
0.1712 -0.902987
0.136891 -0.938869
0.117926 -0.979675
0.0854521 -1.00067
0.174613 -0.97965
0.0502338 -1.0105
0.0905958 -0.992916
0.092569 -0.97567
0.0503926 -0.98384
0.102595 -0.955344
0.121743 -0.950369
0.136761 -0.940781
0.0801993 -0.948988
0.0812917 -0.965058
0.0813036 -0.991768
0.0191185 -1.01026
0.0504672 -0.982632
0.0682954 -0.969945
0.0240323 -0.997228
0.0412493 -1.00804
0.0148634 -1.02001
0.0415209 -1.01547
0.0669981 -1.0105
0.0185912 -1.03086
0.0209343 -1.03473
0.0231811 -1.0269
0.0383186 -1.00392
-0.004683 -0.977502
0.0158209 -0.930544
-0.0132476 -0.917807
0.0131252 -0.887405
0.0264974 -0.875188
0.019056 -0.89129
0.0251541 -0.886768
-0.0242659 -0.912421
0.000997517 -0.898737
-0.0324386 -0.922041
-0.0593121 -0.940444
-0.0580533 -0.956859
-0.0449055 -0.973229
0.0287651 -0.971037
0.0080828 -0.973472
-0.00547463 -0.979877
-0.0119465 -0.977968
0.0235145 -0.968052
0.0185441 -0.98492
-0.0121547 -0.986162
-0.0474931 -0.977897
-0.0694667 -0.974299
-0.0459889 -0.979686
-0.0608183 -0.982706
-0.0435423 -0.97659
0.0299528 -0.944251
-0.0371078 -0.974468
-0.0184517 -0.969506
0.00843364 -0.93206
0.00582649 -0.936991
-0.00636463 -0.974444
0.0120098 -0.968244
0.0116909 -0.963121
0.021181 -0.952716
-0.0130736 -0.965114
-0.0290086 -0.968384
-0.0540256 -0.982169
0.0058123 -0.981076
0.0129445 -0.970169
-0.00523736 -0.974723
0.0244314 -0.979442
0.0207592 -0.971096
-0.0243081 -1.00942
-0.0365111 -1.01324
-0.0420858 -0.992956
-0.0472473 -0.973729
-0.120599 -0.977302
-0.131882 -0.995102
-0.110059 -0.998232
-0.107711 -1.00207
-0.0845749 -0.999191
-0.0610652 -0.977335
-0.0363529 -0.962027
0.0523644 -0.954662
0.0488336 -0.956152
0.00663498 -0.957735
-0.0238648 -0.96259
0.00812041 -0.947513
-0.0249615 -0.951024
-0.0485643 -0.960251
0.0167605 -0.947396
-0.0587846 -0.977002
-0.035905 -0.958615
-0.020783 -0.934601
0.0155558 -0.924347
0.0825153 -0.908906
0.0655946 -0.909568
0.0727237 -0.931329
0.10381 -0.925832
0.105249 -0.952073
0.106005 -0.960326
0.0785536 -0.956154
0.0521165 -0.949259
0.0713828 -0.959368
0.0818883 -0.974473
0.0345725 -0.994598
0.0459266 -0.994859
-0.00323282 -0.995303
0.016118 -0.988391
0.0612833 -0.961684
0.0609254 -0.958946
-0.0235949 -0.953134
-0.0637798 -0.963359
-0.106295 -0.968069
-0.136122 -0.95688
-0.0941168 -0.952478
-0.147156 -0.957416
-0.113058 -0.937682
-0.041244 -0.94586
-0.0458839 -0.958857
-0.0197523 -0.968808
-0.0179663 -0.97098
0.0231473 -0.963506
0.000519835 -0.961541
-0.0549259 -0.959462
-0.0778971 -0.966101
-0.067086 -0.975481
-0.0877364 -0.980014
-0.0475211 -0.967652
-0.0471894 -0.957257
-0.0710682 -0.937339
-0.12152 -0.938433
-0.116195 -0.933614
-0.130476 -0.925312
-0.0885825 -0.914411
-0.0666945 -0.930792
-0.0118188 -0.950305
-0.078085 -0.972861
-0.00274697 -0.972529
0.0169777 -0.968764
-0.0267024 -0.980864
-0.0189962 -0.999782
0.0069801 -1.00112
0.009112 -0.984122
-0.0308984 -0.969342
-0.0323805 -0.952143
-0.0621439 -0.948382
-0.0431368 -0.91512
-0.0706422 -0.922929
-0.116585 -0.91912
-0.109835 -0.906676
-0.0569425 -0.904768
-0.00678243 -0.900749
-0.0417577 -0.936365
0.0137189 -0.938127
-0.0620061 -0.974232
-0.0935613 -0.982695
-0.0626655 -0.986057
-0.0641266 -0.995303
-0.0979984 -1.01301
-0.18484 -1.04554
-0.109685 -1.03981
-0.0746465 -1.02725
-0.0812417 -1.02666
-0.0257648 -0.996131
-0.0159726 -1.00003
-0.0405747 -1.00333
-0.0648912 -0.982992
-0.0729824 -0.974323
-0.0979282 -0.96286
-0.0628523 -0.955669
-0.0662045 -0.956658
-0.0813644 -0.950771
-0.102293 -0.954348
-0.103313 -0.952937
-0.0842143 -0.919946
-0.0399532 -0.901967
-0.0602362 -0.904297
-0.0724208 -0.915089
-0.0913007 -0.926092
-0.0626699 -0.940228
0.00482617 -0.933546
0.00880013 -0.931365
0.00271093 -0.92932
-0.0130607 -0.932267
-0.0586397 -0.937191
-0.025003 -0.921745
-0.04349 -0.945664
-0.0474144 -0.931809
-0.0235609 -0.914535
-0.0222126 -0.907206
-0.00372328 -0.910385
-0.0382251 -0.95227
0.0508766 -0.939025
-0.0135805 -0.976646
-0.0062092 -0.97806
0.0307005 -0.945614
0.016222 -0.934885
-0.0312724 -0.941827
-0.00890692 -0.938371
-0.0171783 -0.93166
0.00434386 -0.937545
-0.0353779 -0.9596
-0.0133895 -0.972907
-0.0246139 -0.994162
-0.0249374 -1.01461
-0.0465382 -1.02316
-0.00052082 -1.01024
0.0150368 -1.00481
0.0450223 -0.998369
-0.0104195 -1.01116
-0.0794894 -1.02663
-0.0604293 -1.00139
-0.0382363 -0.999724
-0.0806555 -1.01191
-0.0514435 -1.00568
-0.0620974 -0.994906
-0.0368939 -0.96655
-0.0577408 -0.944206
-0.0623487 -0.957338
-0.0634923 -0.956295
-0.0170342 -0.948849
-0.098048 -0.979206
-0.0214388 -0.965062
-0.0534943 -0.978907
-0.0132407 -0.96691
-0.0180039 -0.964192
-0.000897225 -0.957862
-0.00597944 -0.962954
-0.0115024 -0.95664
-0.0636718 -0.964161
-0.0735727 -0.968043
-0.0988158 -0.97426
-0.0245001 -0.95698
-0.0489768 -0.941564
-0.0373753 -0.945903
-0.0253281 -0.952874
-0.0466399 -0.956798
-0.092439 -0.974198
-0.0598805 -0.979965
0.00942186 -0.960988
-0.00329926 -0.972205
0.00764199 -0.969418
-0.0189825 -0.976286
-0.050008 -0.983584
-0.0415168 -0.982732
-0.0780031 -0.978983
-0.0504226 -0.985768
-0.0303834 -1.00196
-0.0371857 -0.995249
0.0349443 -0.975095
-0.0292567 -0.986606
-0.00822298 -0.956241
-0.0189132 -0.952513
-0.0572884 -0.945731
-0.0341461 -0.923901
-0.0069732 -0.919562
0.0143838 -0.927512
-0.0186249 -0.94081
-0.0262756 -0.958261
-0.0128726 -0.969841
0.0565838 -0.962537
0.03414 -0.968679
0.0323085 -0.971557
0.0830552 -0.962186
0.028473 -0.970296
-0.0642122 -0.990058
0.0288108 -0.987445
-0.0261556 -1.00796
-0.0168549 -0.997032
-0.022331 -0.985249
0.0365959 -0.979619
0.0741609 -0.978222
0.0699702 -0.97699
0.0414434 -0.99117
0.0902778 -0.989311
0.0683305 -1.00608
0.0985077 -0.99406
0.0530278 -0.985519
0.0678111 -0.988136
0.0565074 -1.0018
0.0964331 -0.997495
0.152848 -0.972805
0.192563 -0.964766
0.174289 -0.978524
0.185637 -0.984209
0.086221 -1.00204
0.0885331 -0.993469
0.140545 -0.983595
0.10587 -1.00302
0.166969 -0.983465
0.0828591 -0.997897
0.143897 -0.949889
0.11067 -0.966033
0.0734332 -0.988441
0.105808 -0.968751
0.177609 -0.938088
0.133785 -0.950813
0.133336 -0.957905
0.133515 -0.947446
0.144305 -0.946729
0.14064 -0.927807
0.148394 -0.917138
0.148485 -0.910144
0.127621 -0.90152
0.124061 -0.910346
0.0645497 -0.940183
0.0662552 -0.93714
0.0707344 -0.951452
0.0682981 -0.959358
0.0636558 -0.947532
0.126638 -0.929069
0.102228 -0.95419
0.120967 -0.946768
0.0530807 -0.945487
0.0229685 -0.935638
0.0535032 -0.931052
0.104896 -0.932992
0.118681 -0.949359
0.124691 -0.925512
0.173369 -0.889176
0.107876 -0.889128
0.0764954 -0.887467
0.0912561 -0.8816
0.101809 -0.872402
0.0767896 -0.895965
0.096108 -0.91406
0.12117 -0.915486
0.168263 -0.911257
0.200071 -0.922836
0.180093 -0.940088
0.141983 -0.948619
0.112618 -0.966229
0.123444 -0.980911
0.0708075 -1.01321
0.0928021 -1.00432
0.13971 -1.00608
0.10946 -1.01293
0.0863833 -1.00655
0.136052 -0.974746
0.0310753 -0.999204
0.0260071 -0.978656
-0.0135147 -0.970709
-0.00865189 -0.942238
-0.0554458 -0.941354
-0.0724253 -0.974061
-0.0210748 -0.951275
0.00715761 -0.941343
0.00656337 -0.954608
0.0192575 -0.969121
-0.00652042 -0.987209
0.0534444 -0.979433
-0.0210349 -0.992171
0.00826187 -0.984216
0.0735591 -0.969658
0.0508209 -0.976357
0.0433549 -0.973483
0.0554579 -0.958312
0.0211507 -0.960926
0.0540527 -0.955056
0.0246191 -0.957167
0.0168253 -0.955632
0.059348 -0.945236
0.0374856 -0.942123
0.0391864 -0.93667
0.0496578 -0.919693
0.0813493 -0.906328
0.0536996 -0.915792
0.0841721 -0.898291
0.0297784 -0.920058
0.0672565 -0.921386
0.0870052 -0.908984
0.0587148 -0.925062
0.0840758 -0.944475
0.0990547 -0.937837
0.104907 -0.927258
0.113588 -0.936274
0.117321 -0.941879
0.129688 -0.942249
0.163125 -0.947601
0.160937 -0.953432
0.0533925 -0.982778
0.0983306 -0.981304
0.0763705 -0.985224
0.0577522 -0.981725
0.0692846 -0.962377
0.0776591 -0.972702
0.090413 -0.979464
0.0998028 -0.998575
0.13066 -0.99013
0.172786 -0.983933
0.222259 -0.98646
0.139662 -1.02692
0.143609 -1.01529
0.172758 -0.984981
0.163285 -0.962005
0.215719 -0.938835
0.236807 -0.927867
0.141458 -0.950798
0.141111 -0.936986
0.122766 -0.92146
0.113505 -0.901647
0.12591 -0.881092
0.0141109 -0.909932
0.00450877 -0.928591
0.0141552 -0.943295
0.020498 -0.948506
-0.0522403 -0.974099
-0.054515 -0.975278
-0.0242069 -0.958862
-0.0109561 -0.951464
0.0179399 -0.968989
0.0286526 -0.97594
0.0593217 -0.99397
