# Supplementary material for: Stochastic bond dynamics facilitates alignment of malaria parasite at erythrocyte membrane upon invasion
Source: eLife. 2020 May 18;9:e56500. doi: 10.7554/eLife.56500 (PMC7269671; doi:10.7554/eLife.56500)
Supplement: Figure 2—source data 1. [file elife-56500-fig2-data1.zip › PARA_POSITIONS/pos71.dat]

3.62599 1.32312
3.63308 1.16698
3.51124 1.36352
3.47838 1.40466
3.49954 1.31972
3.42874 1.42832
3.50608 1.29663
3.50451 1.29456
3.4931 1.28875
3.44244 1.33974
3.46266 1.28902
3.42578 1.37994
3.44896 1.36187
3.47518 1.34559
3.40221 1.57071
3.46749 1.45
3.49766 1.45383
3.51331 1.43901
3.45594 1.55163
3.50308 1.46166
3.48982 1.49804
3.51828 1.41794
3.56007 1.29487
3.48043 1.42451
3.45576 1.44234
3.45416 1.42008
3.41264 1.50823
3.40757 1.50043
3.45123 1.42609
3.47949 1.36035
3.45723 1.45307
3.50078 1.49881
3.63722 1.35868
3.6099 1.53345
3.61178 1.56055
3.65813 1.49418
3.66869 1.48791
3.65926 1.47606
3.6801 1.45788
3.64647 1.59283
3.72947 1.49465
3.71069 1.5421
3.62942 1.64194
3.64796 1.56864
3.70568 1.42641
3.51251 1.72841
3.4693 1.74821
3.60358 1.50066
3.57105 1.52432
3.53422 1.57227
3.50395 1.61235
3.58924 1.45912
3.6101 1.40702
3.55878 1.49764
3.58578 1.40536
3.51295 1.50578
3.46359 1.55945
3.47656 1.50902
3.44911 1.551
3.45922 1.52624
3.48893 1.43764
3.49409 1.42308
3.45347 1.45618
3.47758 1.38816
3.43959 1.42169
3.40969 1.4014
3.42146 1.35661
3.50333 1.18364
3.49326 1.18684
3.51304 1.13262
3.5034 1.13629
3.45079 1.30044
3.52801 1.0736
3.5243 1.06063
3.52494 1.02133
3.45176 1.15323
3.47847 1.11533
3.42586 1.22732
3.45787 1.08081
3.48175 0.975686
3.3735 1.25749
3.50218 0.927743
3.48587 1.02725
3.49567 1.00575
3.48046 1.05882
3.49157 1.07902
3.58369 0.942294
3.59823 0.951786
3.57546 1.13249
3.60281 1.13273
3.62231 1.11925
3.51842 1.29693
3.54027 1.26775
3.60152 1.13947
3.58496 1.12606
3.55582 1.1326
3.4868 1.20529
3.51629 1.03412
3.46374 1.17064
3.47728 1.10815
3.54641 0.97603
3.50902 1.22186
3.57788 1.19422
3.65461 1.07683
3.6099 1.20743
3.61597 1.17267
3.54787 1.3004
3.57854 1.20762
3.56193 1.17457
3.40551 1.44741
3.47198 1.26235
3.49327 1.24166
3.51792 1.18533
3.47968 1.28815
3.44957 1.32646
3.54427 1.09905
3.44757 1.27275
3.45119 1.21715
3.45063 1.22688
3.56138 0.971464
3.4943 1.21867
3.54645 1.17096
3.5603 1.15287
3.5711 1.11993
3.55149 1.17933
3.58086 1.12373
3.52991 1.32458
3.56186 1.21476
3.514 1.3044
3.43109 1.38652
3.51968 1.09049
3.40694 1.28069
3.49093 1.01287
3.43811 1.12884
3.48749 1.0089
3.51471 0.944432
3.46823 1.06065
3.48199 1.1314
3.45728 1.29869
3.47727 1.28979
3.53575 1.17776
3.51075 1.26135
3.53387 1.23593
3.47797 1.31973
3.3789 1.47353
3.3918 1.38421
3.37297 1.4238
3.42903 1.32454
3.40516 1.34983
3.41607 1.27307
3.41472 1.2231
3.34876 1.30444
3.37476 1.18047
3.39738 1.10838
3.28145 1.35107
3.34481 1.21556
3.43164 1.06136
3.4384 1.10093
3.34488 1.32278
3.34959 1.26215
3.28454 1.37418
3.2929 1.34513
3.33966 1.27955
3.31402 1.36849
3.34958 1.30193
3.37295 1.19622
3.3415 1.22824
3.24904 1.3854
3.3021 1.26544
3.25636 1.38144
3.36729 1.15203
3.33512 1.28305
3.36024 1.24035
3.3662 1.24076
3.36682 1.21587
3.35432 1.20608
3.38743 1.143
3.3984 1.191
3.44895 1.1055
3.45277 1.11474
3.4733 1.05151
3.3949 1.24185
3.45389 1.10438
3.37613 1.21424
3.41662 1.11819
3.44058 1.0324
3.39287 1.17068
3.34911 1.22541
3.38687 1.11299
3.35606 1.21854
3.40484 1.1859
3.40778 1.26925
3.41098 1.29672
3.31934 1.41933
3.35108 1.2799
3.3112 1.23309
3.33504 1.1084
3.36041 0.995206
3.37424 1.00399
3.32382 1.15811
3.34654 1.08093
3.33301 1.17585
3.39164 1.12445
3.48225 0.94201
3.38007 1.24646
3.44795 1.19637
3.49373 1.13798
3.45087 1.26853
3.47943 1.2494
3.48146 1.29761
3.56145 1.183
3.55971 1.24354
3.51768 1.35083
3.58806 1.14068
3.52687 1.22375
3.48004 1.23208
3.52785 1.01314
3.38974 1.22939
3.41399 1.06833
3.31906 1.24
3.24179 1.37879
3.29286 1.28322
3.33106 1.28452
3.39552 1.23952
3.41284 1.24296
3.34499 1.37424
3.34039 1.392
3.3522 1.40709
3.3558 1.49064
3.35858 1.55241
3.47889 1.36865
3.43581 1.51647
3.40009 1.58183
3.38481 1.57468
3.42167 1.44526
3.38899 1.47715
3.3635 1.49947
3.36286 1.53093
3.41899 1.46631
3.41514 1.50968
3.45567 1.48194
3.46306 1.48122
3.45739 1.41036
3.38966 1.44346
3.28536 1.4978
3.1594 1.60828
3.29316 1.31467
3.25481 1.39127
3.25755 1.40593
3.28341 1.39995
3.38087 1.21971
3.32029 1.36205
3.36496 1.26975
3.41467 1.14711
3.38028 1.21374
3.36736 1.26305
3.38052 1.22389
3.35124 1.27482
3.36627 1.30236
3.39715 1.26461
3.35091 1.4011
3.31704 1.45912
3.4141 1.23364
3.32044 1.4248
3.28323 1.51835
3.50033 1.10753
3.48533 1.21335
3.46889 1.28641
3.54872 1.23643
3.54219 1.28901
3.45531 1.39084
3.38472 1.44783
3.36694 1.39997
3.38428 1.27964
3.30075 1.37996
3.25132 1.40171
3.33836 1.23399
3.28041 1.39188
3.37255 1.30097
3.39676 1.30202
3.26839 1.50526
3.30262 1.35187
3.28549 1.30962
3.26733 1.31376
3.24465 1.33941
3.2372 1.3774
3.2153 1.3567
3.24621 1.1936
3.12906 1.32744
3.14913 1.27548
3.08443 1.41318
3.16836 1.29075
3.14114 1.4315
3.20872 1.31599
3.2022 1.36798
3.2196 1.27156
3.19229 1.22061
3.08019 1.40435
3.12492 1.30708
3.17151 1.19168
3.14981 1.21863
3.18472 1.14742
3.14702 1.28977
3.14107 1.28592
3.17857 1.18565
3.21907 1.03587
3.16971 1.08756
3.11707 1.16445
3.17543 1.01378
3.11811 1.12811
3.15228 1.08796
3.11214 1.24934
3.20999 1.11114
3.18098 1.22459
3.20917 1.1425
3.13363 1.19738
3.06747 1.20281
3.00842 1.26078
3.03569 1.10816
2.99222 1.13617
2.96583 1.13703
2.98774 1.05637
2.94047 1.09233
2.96218 1.04016
2.96993 1.0838
2.9746 1.06028
2.94495 1.06754
2.91921 1.08737
2.93345 1.00189
2.87191 1.13677
2.878 1.13177
2.91589 1.11151
2.86048 1.26043
2.96843 1.11455
2.89774 1.30699
2.93803 1.24393
2.9009 1.25552
2.931 1.13202
2.90686 1.19014
2.99721 0.992048
2.98939 1.02511
2.99481 1.0245
2.95614 1.08053
2.94588 1.08781
2.90841 1.22627
2.93822 1.28074
3.00741 1.274
3.03243 1.2754
3.03466 1.29953
3.06647 1.21215
3.06856 1.11364
3.03752 1.16557
3.0461 1.19265
3.10436 1.10875
3.11932 1.03894
3.03219 1.20065
3.06088 1.08089
2.9991 1.14039
2.94956 1.19932
2.98768 1.13883
2.96585 1.17895
3.00814 1.09171
3.01292 1.09393
2.94806 1.18095
3.00064 0.991548
2.9696 1.05906
2.93388 1.16604
2.96334 1.12529
2.92803 1.19134
2.93548 1.14108
2.86821 1.23089
2.84382 1.23558
2.85399 1.20638
2.87045 1.14267
2.87523 1.11926
2.82923 1.17532
2.83292 1.16308
2.88299 1.06357
2.87903 1.08311
2.8751 1.12638
2.83942 1.15414
2.86622 1.06021
2.83158 1.12298
2.77281 1.2381
2.87727 1.05664
2.887 1.07307
2.87035 1.127
2.86934 1.134
2.89401 1.09238
2.95786 0.938874
3.00688 0.901625
3.00445 1.05082
3.00052 1.13206
3.02443 1.10219
2.98294 1.18915
2.97149 1.18779
2.97934 1.13614
2.96099 1.22041
2.96254 1.26772
3.0437 1.14211
3.01486 1.21289
2.98117 1.28045
2.98789 1.28506
2.9963 1.31685
3.074 1.23635
3.0835 1.2159
3.08709 1.21109
3.09191 1.17663
3.0865 1.14887
3.04311 1.23679
3.08753 1.1531
3.06512 1.18117
3.00893 1.25767
3.03271 1.15835
2.93109 1.28091
2.92806 1.25581
2.91366 1.26588
2.95085 1.21787
2.94531 1.21937
2.94155 1.2319
2.98543 1.10692
2.89869 1.2585
2.96837 1.09811
2.95116 1.1311
2.92461 1.17307
2.93117 1.10696
2.91418 1.1154
2.91667 1.12909
2.96075 1.14434
2.99593 1.24434
3.10983 1.1085
3.05821 1.26544
3.00819 1.3561
3.02701 1.30142
3.02751 1.27893
3.06162 1.2396
3.07903 1.24113
3.1018 1.15041
3.04099 1.24094
2.99782 1.32204
2.98448 1.29175
3.00054 1.19438
2.9673 1.23462
3.05117 0.981934
2.94762 1.23616
3.01732 1.13108
3.07469 1.07182
3.06153 1.16814
3.07379 1.15395
2.93946 1.38766
2.93315 1.34627
2.92023 1.32164
3.02779 1.062
3.02602 1.06077
3.009 1.06108
3.05001 0.956383
3.00582 1.11141
2.99549 1.18696
3.06296 1.05424
3.02232 1.17282
3.02517 1.16183
2.98403 1.26536
2.97916 1.28269
3.04531 1.17466
3.07471 1.15364
3.06071 1.22037
3.05696 1.1973
2.97337 1.36337
2.95372 1.37804
2.92505 1.39346
2.99708 1.23176
2.98125 1.22792
2.99441 1.19053
2.94376 1.25517
2.8334 1.41255
2.8858 1.25549
2.89604 1.18682
2.89992 1.1743
2.89472 1.20516
2.87516 1.22432
2.83306 1.3039
2.90203 1.23056
2.90074 1.27354
2.93751 1.25705
2.95666 1.21048
2.97018 1.1617
2.96316 1.13344
2.86801 1.29702
2.98916 1.00993
2.89441 1.21373
2.88579 1.1892
2.92647 1.07918
2.93235 1.13882
2.95175 1.10157
3.00195 0.897487
2.94647 0.931105
2.87068 1.04186
2.90025 0.91827
2.85007 1.00062
2.89808 0.898004
2.88327 0.991399
2.89333 0.974881
2.87799 0.912121
2.83008 0.987233
2.83774 0.93157
2.81568 0.948774
2.74705 1.01679
2.7443 0.929729
2.69193 1.00581
2.73352 0.925546
2.75945 0.922971
2.78276 0.9436
2.73627 1.0686
2.81481 0.894259
2.82697 0.860915
2.80963 0.908214
2.79685 0.958205
2.80557 0.986965
2.85442 0.871526
2.81479 0.931149
2.80214 0.974475
2.79005 1.01419
2.82073 0.992065
2.84957 1.027
2.8276 1.14189
2.87372 1.07477
2.81207 1.17941
2.70845 1.35436
2.80902 1.12903
2.80512 1.11588
2.69369 1.27766
2.77459 1.0559
2.67483 1.18834
2.67401 1.1068
2.70147 1.04539
2.6929 1.06082
2.66617 1.12309
2.75277 0.903041
2.69065 1.00046
2.72533 0.836841
2.67067 0.946767
2.69283 0.825721
2.55176 1.09882
2.65775 0.882874
2.69648 0.88919
2.69311 0.988511
2.7506 0.931313
2.71351 1.07115
2.71674 1.05567
2.70635 1.06396
2.70544 1.07888
2.69371 1.0974
2.72967 1.0493
2.73039 1.03852
2.72571 0.982991
2.68296 1.04871
2.71391 0.941116
2.73469 0.931276
2.72029 0.949658
2.78108 0.788841
2.73567 0.89949
2.68934 0.953688
2.63595 1.04622
2.66403 0.987216
2.701 0.887231
2.68759 0.906192
2.63936 0.9557
2.63908 0.915352
2.63825 0.89735
2.59843 1.02198
2.63775 0.988149
2.68338 0.931851
2.69008 0.932121
2.66082 0.967836
2.64623 0.957657
2.62593 0.951083
2.61416 0.973122
2.62903 0.978255
2.69544 0.863333
2.70516 0.826703
2.69146 0.855953
2.64573 0.940971
2.67389 0.778725
2.65135 0.773339
2.62433 0.801667
2.59992 0.835021
2.58833 0.8674
2.55902 0.950335
2.60146 0.843147
2.61905 0.85884
2.61736 0.872267
2.62061 0.840518
2.62339 0.843445
2.60384 0.92358
2.62584 0.903487
2.64866 0.868135
2.58788 1.00178
2.62766 0.880399
2.60166 0.933456
2.59386 0.921942
2.60653 0.857514
2.58786 0.89688
2.61193 0.753278
2.58182 0.79811
2.53964 0.934123
2.56773 0.852257
2.62084 0.749821
2.63205 0.787129
2.61983 0.889765
2.64525 0.860082
2.60755 0.923359
2.65826 0.741072
2.62168 0.840292
2.57852 0.992538
2.59714 1.01244
2.6396 1.01073
2.68389 0.996322
2.74514 0.919016
2.75406 0.922256
2.73551 0.966914
2.76068 0.882698
2.75272 0.906256
2.76792 0.848353
2.70037 0.936929
2.67444 0.916857
2.61968 0.980154
2.62973 0.89762
2.62513 0.90523
2.65303 0.896546
2.70031 0.730841
2.63322 0.832266
2.597 0.85049
2.62384 0.745829
2.63886 0.77812
2.65889 0.762263
2.67977 0.693396
2.64461 0.792347
2.58237 0.917965
2.53878 1.02163
2.61388 0.805591
2.61 0.850929
2.62328 0.801211
2.64877 0.764131
2.65156 0.771678
2.59664 0.929897
2.61919 0.845823
2.55841 1.00855
2.5994 0.862584
2.57492 0.945258
2.56933 0.946639
2.61301 0.86515
2.61265 0.843591
2.60433 0.822788
2.59226 0.837323
2.59068 0.899301
2.57357 0.961813
2.51349 1.08432
2.46659 1.11997
2.54412 0.875089
2.52282 0.990144
2.54066 0.99678
2.54475 0.979088
2.56041 0.940063
2.58848 0.845839
2.57403 0.799606
2.51234 0.893252
2.47822 0.922396
2.4927 0.874157
2.49515 0.860888
2.4854 0.850313
2.48297 0.889246
2.53488 0.732386
2.49896 0.831642
2.52826 0.643597
2.47296 0.746426
2.45128 0.753625
2.45545 0.699519
2.44278 0.688729
2.41617 0.683574
2.38459 0.716867
2.40029 0.669149
2.40262 0.722967
2.39505 0.773292
2.41629 0.680181
2.36003 0.848121
2.40107 0.765733
2.41385 0.849803
2.41631 0.937906
2.41755 1.00853
2.45392 0.974641
2.47329 0.954349
2.46012 1.03565
2.48463 1.01736
2.48289 0.991533
2.42732 1.00816
2.43579 0.827563
2.42781 0.74796
2.44224 0.757711
2.43822 0.731071
2.39315 0.829867
2.4094 0.748314
2.34724 0.883368
2.3529 0.893141
2.3966 0.860022
2.37868 0.92099
2.38427 0.917486
2.39446 0.861663
2.40353 0.886457
2.39202 0.86175
2.36954 0.806977
2.34202 0.83324
2.33945 0.818956
2.32871 0.734953
2.34453 0.619279
2.31438 0.680289
2.31958 0.696763
2.27623 0.88583
2.34178 0.710925
2.33566 0.786606
2.33741 0.834296
2.36867 0.856398
2.40668 0.813696
2.43311 0.749741
2.42314 0.76869
2.42272 0.703565
2.37393 0.835718
2.40438 0.659041
2.34038 0.75804
2.3251 0.701669
2.2843 0.765166
2.29221 0.76231
2.31234 0.741542
2.28543 0.872352
2.36277 0.723367
2.32392 0.912555
2.3941 0.703953
2.36268 0.811268
2.37853 0.79008
2.39827 0.760806
2.38363 0.826636
2.37685 0.821528
2.36985 0.750699
2.32536 0.798924
2.33586 0.72328
2.29315 0.795403
2.28654 0.797188
2.32656 0.810598
2.36341 0.782801
2.40781 0.777651
2.43069 0.806706
2.43311 0.832633
2.41453 0.896866
2.39214 0.980664
2.38543 0.941052
2.37265 0.880287
2.31959 0.935964
2.3046 0.956332
2.24356 1.09127
2.2693 0.933888
2.25347 0.926507
2.24888 0.978176
2.33623 0.828713
2.30126 0.979142
2.30532 0.978745
2.33331 0.857115
2.28966 0.913164
2.33971 0.675172
2.24758 0.939615
2.27546 0.753627
2.20727 0.900781
2.197 0.819501
2.22182 0.737733
2.22846 0.637348
2.21491 0.680165
2.14879 0.843291
2.16975 0.759553
2.19065 0.781809
2.14926 0.92056
2.19623 0.831358
2.16745 0.927105
2.16666 0.925792
2.19833 0.869409
2.18501 0.924118
2.18217 0.911104
2.22123 0.796066
2.21002 0.790366
2.15665 0.899128
2.16342 0.834429
2.17435 0.899739
2.17185 0.916201
2.15115 0.977142
2.17551 0.875526
2.16076 0.918952
2.18898 0.872594
2.19864 0.980207
2.21849 1.01238
2.23522 0.980751
2.2781 0.871785
2.23583 0.962546
2.26071 0.873838
2.2035 1.05572
2.17836 1.175
2.21855 1.11186
2.23273 1.0661
2.21453 1.10972
2.24548 1.04222
2.25569 1.00958
2.22916 0.995177
2.20383 0.994354
2.20299 0.989887
2.20005 0.993211
2.2165 0.930757
2.19382 0.903938
2.14707 1.00339
2.16876 0.967043
2.16203 1.09249
2.28509 0.911643
2.30214 0.914604
2.30397 0.927169
2.27235 0.98665
2.26232 0.987618
2.2442 1.03892
2.2845 0.885551
2.21706 1.04372
2.1991 1.01518
2.23667 0.913467
2.25682 0.902273
2.23067 1.0486
2.22229 1.07966
2.24168 1.06662
2.27506 1.01796
2.2266 1.13475
2.30645 0.961974
2.28449 1.07099
2.33646 0.97775
2.34115 1.001
2.2855 1.1806
2.32593 1.09001
2.37701 0.922322
2.3286 1.09665
2.31936 1.1507
2.34653 1.11064
2.3211 1.16486
2.30793 1.1968
2.35004 1.13417
2.33996 1.15532
2.38278 1.00672
2.44157 0.803576
2.39578 1.00015
2.44929 0.873027
2.42333 0.981595
2.43088 1.00149
2.4474 0.967605
2.4525 0.956345
2.43366 1.07507
2.44874 1.09351
2.46161 1.05022
2.47312 0.970709
2.41645 1.03662
2.38726 1.06108
2.40223 0.971061
2.39066 0.938551
2.38364 0.836786
2.37189 0.767951
2.32457 0.832317
2.29252 0.840738
2.26443 0.859649
2.24832 0.830559
2.24022 0.875481
2.22477 0.970883
2.27287 0.884247
2.31362 0.816256
2.28588 0.953323
2.29269 0.911038
2.27838 0.902094
2.24769 0.962983
2.27386 0.895462
2.22735 1.02382
2.22912 1.0643
2.28932 0.950776
2.26587 0.970879
2.24214 0.980193
2.27534 0.86964
2.28094 0.868209
2.17788 1.12243
2.20082 1.03896
2.21707 0.966233
2.20832 0.9449
2.18654 0.989453
2.14715 1.05003
2.26746 0.81765
2.19446 1.03127
2.17804 1.09321
2.21412 1.02634
2.21594 0.986121
2.1739 1.04485
2.1639 0.999919
2.16856 0.913214
2.15813 0.893564
2.18114 0.844042
2.13139 0.987565
2.12838 0.999293
2.09934 1.12169
2.20759 0.970266
2.26966 0.876662
2.22267 1.02163
2.23271 1.02333
2.24528 0.963004
2.2257 1.01782
2.21575 1.05072
2.26228 0.972455
2.22498 1.12897
2.23818 1.07286
2.16496 1.23639
2.28331 0.992653
2.27296 1.01547
2.27219 0.998558
2.17872 1.16244
2.24794 0.95177
2.22717 0.972701
2.2081 0.996458
2.22627 0.968938
2.262 0.939887
2.20471 1.08656
2.25438 0.94465
2.26113 0.93553
2.25642 0.993014
2.28457 0.99806
2.32318 1.01525
2.28541 1.12027
2.25648 1.18497
2.28854 1.05411
2.21102 1.19148
2.23311 1.10329
2.24562 1.08167
2.26559 1.0332
2.26118 1.0071
2.28124 0.926827
2.24018 1.01085
2.2597 0.965128
2.26857 0.929676
2.23563 0.955431
2.21755 0.994758
2.20744 1.02975
2.22276 1.07339
2.21441 1.11597
2.25074 1.02093
2.23494 0.99247
2.22099 0.970741
2.20235 0.967742
2.16702 1.05212
2.16674 1.12623
2.20596 1.03297
2.23418 0.95385
2.2187 1.00065
2.21754 1.02488
2.26096 0.915576
2.24463 0.930936
2.28377 0.859592
2.28215 0.935609
2.32155 0.949663
2.3712 0.932687
2.3496 1.02399
2.37566 0.962822
2.41694 0.918226
2.34848 1.12358
2.36176 1.10278
2.37517 1.02087
2.39004 0.964194
2.37765 0.948547
2.35261 0.978108
2.23658 1.19119
2.28966 1.02556
2.27427 0.963874
2.22874 1.02837
2.19243 1.15571
2.20971 1.12623
2.18277 1.23711
2.17796 1.22874
2.15009 1.24175
2.19653 1.11296
2.1942 1.11665
2.13569 1.21768
2.12934 1.16783
2.1127 1.17585
2.12895 1.16313
2.12685 1.20839
2.09227 1.29151
2.09631 1.27675
2.11786 1.18527
2.00856 1.28622
1.99707 1.23537
2.05359 1.09994
2.03504 1.18186
2.04415 1.13977
2.02808 1.16744
2.07674 1.04519
2.02614 1.19054
2.09318 1.09471
2.15213 0.979617
2.08849 1.10889
2.1184 1.06967
2.11671 1.0057
2.0817 1.02063
2.11332 0.895524
2.11641 0.881844
2.0599 1.00941
2.07958 1.04466
2.08139 1.09991
2.09606 1.11225
2.09541 1.12524
2.1381 1.03165
2.08622 1.1626
2.09221 1.13884
2.05405 1.21232
2.1186 1.09893
2.03843 1.23285
2.0355 1.23628
2.03333 1.25385
2.11164 1.13498
2.06161 1.25616
2.10255 1.17014
2.20306 0.958395
2.14273 1.10843
2.12994 1.10935
2.16112 1.01056
2.11962 1.06369
2.08279 1.07189
2.08148 0.988111
2.02314 1.07353
1.99882 1.09377
2.04797 0.950564
2.0413 1.01668
2.0834 0.998364
2.04686 1.10027
2.06661 1.07626
2.0938 1.02973
2.10518 1.07835
2.0865 1.15626
2.16209 1.05839
2.18154 1.08606
2.16055 1.13865
2.11947 1.20742
2.0809 1.26195
2.15342 1.10235
2.14142 1.05234
2.0504 1.18465
2.08127 1.00623
2.06397 1.0121
2.04193 1.08175
2.08852 1.00432
2.07875 1.0323
2.11063 0.966078
2.10287 1.03762
2.15704 0.978317
2.1115 1.11248
2.10942 1.12629
2.09032 1.14305
2.10461 1.10247
2.12027 1.06591
2.136 1.08635
2.13472 1.11489
2.10583 1.19996
2.12738 1.19559
2.12869 1.18455
2.16947 1.10137
2.20624 1.05882
2.14081 1.21047
2.20363 1.02618
2.17152 1.03917
2.13638 1.06623
2.15029 1.01703
2.12451 1.00902
2.15033 0.889657
2.11366 0.946419
2.10575 0.926092
2.09525 0.944028
2.06275 1.04148
2.14722 0.84832
2.12223 0.876515
2.12774 0.837176
2.16989 0.694754
2.13347 0.808236
2.10476 0.922691
2.13219 0.879323
2.14048 0.938431
2.15473 0.992679
2.21981 0.909009
2.19811 1.02946
2.29891 0.873991
2.30859 0.84977
2.27505 0.896011
2.27634 0.765974
2.26222 0.743239
2.2231 0.868935
2.23925 0.812281
2.18717 0.9073
2.21368 0.837245
2.21163 0.802565
2.22822 0.806105
2.24443 0.798811
2.23454 0.825445
2.24807 0.709797
2.18944 0.87974
2.20687 0.897262
2.2378 0.814325
2.16162 1.03579
2.25833 0.821926
2.2548 0.890014
2.26062 0.919434
2.23903 1.01074
2.2717 0.952588
2.28913 0.863868
2.19887 1.06714
2.20556 1.02175
2.25483 0.900014
2.19973 1.06956
2.26721 0.954965
2.30789 0.941214
2.28288 1.03322
2.30482 0.990457
2.33609 0.897513
2.30126 0.99884
2.299 1.02234
2.27996 1.05443
2.24091 1.10983
2.24308 1.07935
2.19076 1.1195
2.20351 1.08995
2.2599 0.951736
2.25343 0.947015
2.18348 1.06298
2.22857 0.973429
2.25007 0.909984
2.18385 1.07916
2.21146 1.00218
2.20445 1.06636
2.22831 1.06225
2.20401 1.13972
2.20084 1.13452
2.16827 1.20981
2.21139 1.18279
2.27326 1.05301
2.2462 1.09503
2.30039 1.00747
2.25823 1.14068
2.26975 1.11987
2.26323 1.09728
2.18767 1.17338
2.17339 1.1289
2.13706 1.13186
2.19527 0.969892
2.17549 1.03185
2.19225 1.02631
2.19344 1.01942
2.24314 0.893672
2.17824 1.03392
2.1909 0.990052
2.23038 0.93299
2.2607 0.890431
2.28237 0.806382
2.22358 0.928991
2.20564 1.00199
2.18851 1.09503
2.20708 1.08035
2.22657 1.02645
2.22573 0.980894
2.14227 1.15
2.16427 1.15337
2.243 1.03976
2.24151 1.03518
2.1982 1.1295
2.22393 1.04255
2.22105 1.08129
2.2253 1.09989
2.23749 1.13801
2.25936 1.13576
2.24385 1.1603
2.20679 1.18749
2.28192 1.02305
2.25699 1.11082
2.31031 1.07335
2.34873 0.989811
2.31353 1.01792
2.30806 0.964045
2.21149 1.13337
2.15877 1.18175
2.29212 0.804293
2.23093 0.977952
2.2691 0.897897
2.23564 0.957639
2.24927 0.890272
2.21721 0.933746
2.14769 1.05289
2.1721 1.02125
2.20011 1.00539
2.21704 1.03304
2.22025 1.03333
2.20273 1.11102
2.2541 1.02269
2.24849 1.06936
2.27445 0.939809
2.214 1.02531
2.2308 0.910708
2.20666 0.950093
2.17212 1.00583
2.21644 0.886084
2.22122 0.910101
2.22915 0.928054
2.24085 0.914106
2.16708 1.09102
2.20251 1.01764
2.10648 1.18825
2.15772 1.05114
2.1541 1.03801
2.21669 0.894409
2.22063 0.901141
2.17884 0.99997
2.17319 0.999643
2.14732 1.02871
2.19363 0.9189
2.1524 1.08508
2.2058 1.03727
2.25311 0.98864
2.24179 1.05543
2.25955 1.03473
2.32035 0.897888
2.31541 0.9585
2.33426 0.891055
2.27364 1.05523
2.30338 0.952931
2.25135 1.02967
2.22707 1.04615
2.25203 0.920171
2.22634 0.97963
2.22139 1.00062
2.236 0.957183
2.2117 0.999817
2.18036 0.989127
2.18442 0.9506
2.18086 1.00311
2.17399 1.02379
2.16847 1.04559
2.15248 1.13435
2.23816 0.94453
2.17456 1.02468
2.05827 1.158
2.0389 1.15171
2.01944 1.25126
2.11551 1.13432
2.11628 1.23252
2.20077 1.12564
2.27169 0.97736
2.26736 0.945825
2.19663 1.06111
2.16777 1.07638
2.23219 0.903699
2.21495 0.92146
2.16132 1.00395
2.15888 0.924703
2.09274 1.01893
2.08131 0.978473
2.04393 1.00668
2.02582 1.05515
2.09277 0.801851
2.04903 0.897434
2.07545 0.824897
2.05397 0.94434
2.03206 1.01818
2.09651 0.913708
2.12233 0.919999
2.14674 0.932638
2.19441 0.945462
2.19077 1.0465
2.19709 1.09575
2.23715 1.03452
2.25917 1.02758
2.2785 1.04306
2.25744 1.1144
2.23611 1.15504
2.26336 1.09186
2.26425 1.11034
2.2241 1.2065
2.25806 1.09952
2.22452 1.10775
2.25085 0.993484
2.2363 0.954448
2.21553 0.910499
2.20712 0.876727
2.18854 0.931771
2.23852 0.783451
2.19444 0.969394
2.23553 0.969576
2.27055 0.993123
2.29813 1.02368
2.29835 1.15476
2.3152 1.21772
2.34455 1.21832
2.4044 1.14522
2.41651 1.13035
2.46266 1.00779
2.38769 1.14124
2.41165 1.03324
2.41206 0.969899
2.35431 1.05525
2.38576 0.874029
2.34094 0.890448
2.2857 0.966266
2.28731 0.890789
2.2362 0.958529
2.2706 0.869781
2.27267 0.934657
2.30582 0.911167
2.2922 0.980162
2.30391 0.916654
2.28028 0.969298
2.3271 0.908491
2.28959 0.995232
2.32914 0.930598
2.34689 0.922609
2.32358 0.959654
2.33376 0.882231
2.29952 0.967651
2.27925 1.0286
2.31555 0.979905
2.28814 1.109
2.38799 0.960288
2.40337 0.913157
2.34104 0.970946
2.26761 1.03672
2.27849 1.0119
2.31736 0.89961
2.26373 1.01202
2.24687 1.05582
2.24353 1.04529
2.28816 0.941678
2.20458 1.14221
2.27678 0.983588
2.23381 1.08464
2.24773 1.07172
2.26221 1.03047
2.24708 1.02447
2.2509 0.9734
2.15845 1.08307
2.12875 1.07992
2.15232 1.02845
2.15481 1.05019
2.19135 0.991697
2.17932 1.00996
2.11271 1.11806
2.23918 0.83521
2.12954 1.05109
2.15673 0.988442
2.15868 0.949514
2.14643 0.931758
2.18968 0.885003
2.16494 1.0112
2.20815 0.942514
2.09827 1.14563
2.15817 1.03347
2.10005 1.13231
2.13764 1.0883
2.16819 1.09458
2.25094 0.97415
2.22136 1.05757
2.19237 1.10847
2.19565 1.09793
2.25073 0.984221
2.20415 1.06867
2.26118 0.929993
2.24989 0.9503
2.26111 0.92872
2.23294 0.928051
2.20007 0.963368
2.21158 0.915554
2.22821 0.850943
2.17768 0.933552
2.1477 0.996366
2.20747 0.892755
2.18928 0.943388
2.17624 0.935884
2.19294 0.905046
2.15846 0.966302
2.18042 0.893147
2.21135 0.80302
2.14486 0.931204
2.16936 0.857218
2.16159 0.889436
2.14725 0.880008
2.19869 0.766295
2.18801 0.857607
2.18461 0.909144
2.14779 0.978278
2.17134 0.937146
2.16299 0.996356
2.20541 0.956083
2.24483 0.958514
2.26229 1.0137
2.26626 1.01942
2.24593 1.05418
2.2674 1.03397
2.28213 1.00609
2.26017 1.02011
2.23908 1.0447
2.21383 1.08642
2.19789 1.10076
2.20434 1.05292
2.25143 0.959834
2.20018 1.0382
2.20243 1.02742
2.22977 0.980254
2.2647 0.931166
2.23754 0.965295
2.24856 0.909394
2.20658 0.998674
2.23259 1.02315
2.28788 0.963211
2.27331 1.02405
2.24159 1.05133
2.24012 1.03373
2.25564 0.997731
2.24698 1.01478
2.24088 1.01693
2.27731 0.963444
2.31121 0.926462
2.20989 1.11767
2.26883 1.00386
2.28103 1.04349
2.28147 1.08062
2.32242 0.994071
2.28689 1.07026
2.27081 1.06901
2.22219 1.08372
2.2861 0.928413
2.26925 1.00087
2.27001 1.0338
2.32339 0.901482
2.29838 0.965462
2.23228 1.08893
2.30108 0.924392
2.27657 0.990365
2.26879 1.06915
2.33675 0.972308
2.31484 1.05863
2.33218 0.99051
2.30417 1.02482
2.27042 1.03682
2.21648 1.09062
2.20792 1.10034
2.23182 1.0555
2.21135 1.09641
2.16577 1.1973
2.21254 1.12538
2.2374 1.09219
2.22455 1.14136
2.20845 1.16781
2.28375 1.01559
2.21745 1.14712
2.20187 1.13383
2.18573 1.1559
2.17896 1.15001
2.16362 1.10547
2.11814 1.11251
2.09954 1.10312
2.05123 1.17264
2.04778 1.17067
2.07138 1.17449
2.05557 1.25494
2.14321 1.15593
2.15115 1.18526
2.13831 1.1865
2.17007 1.06647
2.0923 1.17839
2.09524 1.17746
2.13447 1.05986
2.04949 1.14491
1.99505 1.18852
2.06475 1.08749
2.11155 0.983954
2.11717 0.986772
2.09563 1.04449
2.10612 1.00196
2.07408 1.03155
2.02312 1.10456
2.01506 1.13701
2.06762 1.06042
2.0371 1.13385
2.11276 1.02183
2.0878 1.08433
2.09163 1.09804
2.02735 1.20693
1.9892 1.28542
2.04662 1.19292
2.04794 1.19766
2.03865 1.21852
2.08565 1.11285
2.07547 1.12666
2.06539 1.13223
2.00609 1.23392
2.07121 1.11073
2.07389 1.13131
2.05202 1.22039
2.1672 1.05445
2.17232 1.11957
2.21488 1.06555
2.18749 1.11937
2.23301 1.00946
2.13311 1.19726
2.17251 1.11739
2.0997 1.23044
2.04742 1.3028
2.16578 1.05213
2.0644 1.22181
2.10851 1.13693
2.13592 1.10489
2.19114 1.03929
2.21724 1.05362
2.23326 1.0696
2.2467 1.07564
2.21167 1.14246
2.18407 1.22371
2.16923 1.28229
2.21828 1.25118
2.24084 1.21574
2.22875 1.24602
2.23136 1.2637
2.25822 1.22249
2.31858 1.13182
2.28525 1.20663
2.21604 1.32633
2.24182 1.30167
2.27125 1.30031
2.34017 1.19041
2.29044 1.27308
2.32954 1.16405
2.29633 1.15615
2.27982 1.11713
2.2074 1.24972
2.24957 1.17087
2.30385 1.0407
2.25295 1.14453
2.22831 1.17487
2.1807 1.20203
2.19691 1.14945
2.20883 1.11584
2.27117 1.005
2.23876 1.07318
2.28892 0.941564
2.29549 0.906878
2.24998 0.953679
2.21424 1.01267
2.21304 0.994392
2.13914 1.14781
2.20941 0.984113
2.1455 1.04164
2.12937 1.06069
2.18403 0.928767
2.17781 0.975459
2.25719 0.861659
2.25676 0.8689
2.24883 0.901553
2.27716 0.836085
2.30338 0.817297
2.25817 0.915322
2.25356 0.891423
2.24418 0.911318
2.22338 0.980304
2.23875 0.980185
2.26565 0.992491
2.27347 1.04096
2.29138 1.05402
2.35506 0.932732
2.33386 1.04724
2.35791 1.02573
2.30597 1.1568
2.35117 1.05246
2.35394 1.08059
2.37771 0.988592
2.31883 1.07247
2.31725 1.06337
2.33398 1.03084
2.32124 1.0562
2.33063 0.994351
2.29026 1.0337
2.30475 0.992147
2.30678 0.999335
2.27101 1.13305
2.37176 0.988746
2.33995 1.05351
2.34337 1.01707
2.36029 1.01016
2.45094 0.903618
2.44895 1.02145
2.48747 0.965997
2.4934 0.903502
2.39648 1.04622
2.39924 0.932358
2.33413 1.07328
2.29515 1.14446
2.26246 1.14302
2.26674 1.09271
2.20883 1.16998
2.23801 1.08124
2.28391 0.985408
2.30128 0.999189
2.28973 1.04968
2.31674 0.967424
2.32173 0.960649
2.30633 1.04006
2.27335 1.14702
2.28141 1.16083
2.33146 1.09904
2.35421 1.10691
2.37217 1.07446
2.4158 0.914272
2.38551 0.990764
2.39944 0.926263
2.34766 1.03236
2.35771 0.984095
2.33861 1.0021
2.3232 1.00293
2.28038 1.03059
2.2724 1.0084
2.26811 0.966688
2.27118 0.913787
2.29856 0.807133
2.26315 0.902044
2.22098 0.958006
2.22278 0.908134
2.22308 0.906896
2.19863 0.920393
2.19876 0.889772
2.16477 0.970124
2.2028 0.921888
2.20509 0.955841
2.24144 0.910665
2.26818 0.896383
2.29623 0.844173
2.3355 0.801988
2.33298 0.861577
2.37209 0.807769
2.31105 0.986663
2.32326 1.0007
2.32829 1.02246
2.32521 1.01129
2.3469 0.989903
2.34485 1.00168
2.36843 0.922031
2.32613 1.03065
2.37435 0.902293
2.32469 1.07596
2.39632 0.972186
2.40659 1.0058
2.43127 0.99911
2.38387 1.12744
2.44012 0.962667
2.38236 1.09919
2.35795 1.15332
2.37227 1.13323
2.35873 1.17768
2.39136 1.12327
2.42435 1.03627
2.40554 1.13804
2.40873 1.15316
2.43787 1.0929
2.43967 1.1049
2.45481 1.07253
2.42874 1.10841
2.44682 1.06894
2.44715 1.0325
2.43201 0.962867
2.39552 0.922734
2.32788 1.00029
2.36337 0.85994
2.36892 0.841907
2.30091 1.01101
2.32031 1.00398
2.36264 0.957138
2.37067 0.914628
2.3466 0.998792
2.38436 0.949755
2.415 0.828627
2.34715 0.953113
2.25127 1.12615
2.33959 0.951167
2.32485 0.996659
2.34387 0.976268
2.37662 0.970574
2.37768 0.947632
2.31886 1.03599
2.38944 0.883696
2.37498 0.980178
2.33168 1.08552
2.3484 1.02681
2.42728 0.859877
2.40261 0.916768
2.37371 0.935027
2.35342 0.93648
2.38506 0.857907
2.38979 0.900281
2.42132 0.871185
2.36295 1.04221
2.40787 0.919381
2.37357 0.957144
2.33613 1.02047
2.32063 1.04005
2.36222 0.980737
2.32962 1.0205
2.34898 0.998883
2.38323 0.967537
2.45737 0.857644
2.43385 0.976036
2.47886 0.86769
2.4356 0.970885
2.44725 0.947922
2.39455 1.0769
2.44227 0.986632
2.46052 0.93834
2.4062 1.06251
2.39649 1.05575
2.33299 1.1471
2.40523 1.00518
2.41682 1.00182
2.46015 0.920325
2.38651 1.05951
2.33511 1.14595
2.40044 0.999819
2.42238 0.951115
2.33606 1.0927
2.30879 1.14186
2.34629 1.04243
2.3543 0.982918
2.40341 0.856809
2.37233 0.904629
2.31545 0.969338
2.34634 0.845402
2.29056 0.936743
2.23332 1.01716
2.20805 1.06389
2.28906 0.876747
2.2374 0.997029
2.23585 1.06143
2.27505 1.02752
2.3214 0.941684
2.31285 0.993969
2.33447 0.988907
2.31251 1.01307
2.31715 0.969921
2.28173 0.944166
2.25878 1.00393
2.22299 1.14121
2.25426 1.13506
2.22342 1.21876
2.25192 1.18018
2.32551 1.0688
2.33926 1.0829
2.34258 1.10131
2.35347 1.09967
2.37921 1.03661
2.2809 1.23221
2.34917 1.12191
2.34691 1.12688
2.37018 1.03408
2.29805 1.12384
2.26267 1.1535
2.25702 1.13767
2.26707 1.1685
2.31567 1.12869
2.28085 1.2111
2.28293 1.2188
2.21601 1.30217
2.27438 1.21298
2.21804 1.34743
2.33133 1.21024
2.36616 1.17186
2.31827 1.23912
2.33929 1.14022
2.3147 1.10604
2.29714 1.09665
2.32496 1.0214
2.27472 1.05842
2.32082 0.911589
2.21909 1.09797
2.21386 1.06707
2.18673 1.07517
2.20089 1.04371
2.21882 1.06679
2.24419 1.08122
2.28759 1.0602
2.28333 1.12783
2.28551 1.17545
2.36553 1.0015
2.31593 1.05934
2.26779 1.12707
2.29449 1.10349
2.31669 1.06655
2.31775 1.06014
2.28335 1.11563
2.35011 0.988009
2.28427 1.12531
2.34908 1.05316
2.32168 1.0929
2.24845 1.17288
2.25976 1.13023
2.3128 1.02223
2.22232 1.20286
2.25987 1.16422
2.29271 1.05942
2.31502 0.992136
2.24039 1.11121
2.21784 1.15053
2.29862 1.00318
2.27864 1.0646
2.27993 1.08769
2.30208 1.07992
2.31829 1.0141
2.29855 1.00891
2.31357 0.946399
2.28141 0.950406
2.2453 1.00993
2.2266 1.03625
2.20992 1.03911
2.23548 0.989787
2.27957 0.913989
2.27375 0.954354
2.2077 1.09028
2.26231 0.975124
2.18287 1.13569
2.24135 1.02283
2.3056 0.914504
2.24994 1.08488
2.27942 1.03417
2.2649 1.07388
2.30067 0.979299
2.27868 1.00546
2.25192 1.0368
2.25342 1.01173
2.25062 1.02889
2.26381 0.998466
2.30392 0.931378
2.3142 0.963795
2.18164 1.22491
2.25299 1.07926
2.25761 1.06146
2.22228 1.13438
2.26045 1.01825
2.24522 1.0444
2.27326 0.988429
2.2927 0.938428
2.25186 0.999713
2.25663 0.98122
2.31177 0.900715
2.24941 1.05038
2.26804 1.01502
2.26538 1.04157
2.29251 1.01095
2.25538 1.13891
2.30124 1.09649
2.3501 1.0114
2.37213 0.936606
2.35488 0.938025
2.33188 0.978981
2.37728 0.889038
2.34373 0.920675
2.33877 0.885555
2.34165 0.881885
2.32037 0.910443
2.32321 0.8785
2.30428 0.887973
2.28919 0.897726
2.30605 0.878465
2.36449 0.800415
2.37108 0.851241
2.38409 0.821036
2.33854 0.868673
2.33806 0.833005
2.31023 0.879852
2.3185 0.833336
2.32117 0.813857
2.26002 0.928992
2.27031 0.875089
2.22466 0.926681
2.24048 0.859842
2.26653 0.839021
2.27586 0.917504
2.34479 0.828202
2.37198 0.779231
2.38485 0.650605
2.31816 0.797258
2.33259 0.697214
2.30317 0.742886
2.329 0.622394
2.27013 0.798999
2.28865 0.720977
2.27372 0.694151
2.28138 0.619767
2.294 0.596292
2.22914 0.759225
2.27079 0.676478
2.26379 0.749738
2.27861 0.729013
2.29413 0.696741
2.27465 0.69146
2.21681 0.770753
2.18923 0.859328
2.23008 0.874265
2.25036 0.954462
2.27054 1.03681
2.19804 1.23546
2.27045 1.1211
2.28593 1.08372
2.32895 1.01473
2.33137 1.01159
2.24031 1.15203
2.26145 1.07173
2.25815 1.01872
2.20838 1.08862
2.20622 1.07491
2.15865 1.13944
2.23744 0.949727
2.16166 1.08661
2.18403 1.06018
2.22197 1.00077
2.25535 0.952863
2.17908 1.10454
2.16671 1.0723
2.14012 1.09147
2.13091 1.09002
2.11537 1.1649
2.16279 1.13693
2.17258 1.11055
2.18677 1.07602
2.19072 1.02873
2.11982 1.13638
2.13429 1.15179
2.17519 1.1133
2.20453 1.03583
2.15236 1.12502
2.16178 1.09858
2.22492 1.00947
2.28284 0.895505
2.26225 0.949939
2.21516 0.980796
2.15282 1.02611
2.16226 0.957926
2.12593 1.03397
2.14211 0.99213
2.13092 0.971564
2.11954 0.939548
2.09105 0.994067
2.07716 1.00048
2.11749 0.96995
2.08084 1.10176
2.0916 1.11799
2.07046 1.18573
2.06181 1.23173
2.1301 1.15243
2.16597 1.13323
2.1495 1.17372
2.20525 1.02126
2.13559 1.13332
2.19384 1.00525
2.15109 1.11893
2.2073 0.974179
2.10921 1.11685
2.13816 1.01456
2.13747 1.03644
2.16484 1.00243
2.15096 1.0875
2.16165 1.11065
2.17243 1.09143
2.18631 1.06663
2.21606 1.0242
2.20325 1.04653
2.21996 1.05306
2.19432 1.10786
2.19122 1.03586
2.13818 1.0741
2.15073 0.990177
2.11124 1.06175
2.13959 0.960095
2.02816 1.16891
2.10503 0.998495
2.13135 0.961106
2.14106 0.978589
2.17464 0.963949
2.23582 0.896856
2.21934 0.957674
2.23669 0.935471
2.25594 0.888936
2.31932 0.733129
2.28298 0.82105
2.29045 0.776775
2.26034 0.815212
2.23784 0.801193
2.2624 0.746336
2.25859 0.823428
2.26981 0.849992
2.25244 0.935725
2.22937 1.02497
2.23845 1.06395
2.21837 1.17753
2.31473 1.04099
2.26913 1.13879
2.25687 1.17213
2.33567 1.00015
2.3025 1.10241
2.28823 1.16974
2.33245 1.10423
2.31376 1.13048
2.2882 1.14481
2.31931 1.08103
2.29027 1.12765
2.31696 1.07828
2.28596 1.17003
2.31067 1.13661
2.32342 1.10771
2.29387 1.19291
2.34992 1.07409
2.30994 1.16764
2.33982 1.09111
2.30777 1.12295
2.28073 1.12134
2.2322 1.15363
2.25557 1.04809
2.26413 0.983078
2.26454 0.850019
2.1582 1.04333
2.17525 0.982304
2.21342 0.891242
2.23389 0.912558
2.20743 1.03114
2.18881 1.0972
2.24464 0.99242
2.29766 0.926232
2.27604 1.00794
2.2655 0.987003
2.24818 0.990633
2.25835 0.940747
2.2565 0.98834
2.29321 0.874631
2.26705 0.925988
2.2078 1.02768
2.23247 0.928464
2.24178 0.890804
2.25597 0.880665
2.24121 0.915174
2.25292 0.786557
2.22727 0.820006
2.22272 0.818113
2.21428 0.797475
2.2325 0.768511
2.2186 0.883656
2.25905 0.864356
2.27195 0.881278
2.28137 0.865438
2.22732 1.08566
2.25472 1.08773
2.27481 1.11177
2.24492 1.20115
2.29502 1.05048
2.26525 1.13741
2.26981 1.19759
2.26291 1.22938
2.35927 1.01998
2.24931 1.2289
2.28682 1.11739
2.29663 1.0908
2.26064 1.15941
2.27649 1.12363
2.24518 1.188
2.20442 1.23873
2.21785 1.17598
2.16924 1.24665
2.30569 0.976948
2.27937 1.08486
2.27085 1.13255
2.25446 1.16053
2.1792 1.29632
2.27157 1.09156
2.23193 1.17235
2.24829 1.15657
2.16373 1.32682
2.2086 1.24561
2.23681 1.18201
2.26544 1.12119
2.23203 1.18519
2.29889 1.04796
2.28827 1.03164
2.2259 1.13035
2.20202 1.15057
2.25881 1.04456
2.27384 1.08936
2.28547 1.15749
2.32046 1.05209
2.29208 1.06798
2.28349 1.02665
2.22987 1.15068
2.23495 1.17818
2.30676 1.07054
2.22997 1.23754
2.26922 1.07137
2.2198 1.08975
2.20236 1.11794
2.26117 1.03376
2.23338 1.18496
2.28407 1.09074
2.23679 1.18881
2.2442 1.14328
2.30626 1.01071
2.3339 0.99671
2.28192 1.13379
2.3233 1.03421
2.34573 0.971097
2.30923 0.983504
2.28306 0.979604
2.26935 0.926322
2.25489 0.858597
2.21578 0.891777
2.1667 0.968997
2.16243 0.99211
2.23638 0.903293
2.23232 1.01827
2.26819 0.952128
2.25915 0.939356
2.23155 0.941439
2.21235 0.906755
2.16463 0.968258
2.16251 0.905003
2.10158 1.07961
2.14344 0.994879
2.19835 0.837034
2.14859 1.01595
2.21523 0.907607
2.17074 1.04045
2.18899 1.01351
2.15367 1.09176
2.22736 0.939482
2.23469 0.88989
2.20546 0.998651
2.24611 0.874158
2.25575 0.877118
2.25747 0.945199
2.25574 1.02263
2.29463 1.01265
2.32015 0.982244
2.28352 1.1465
2.30077 1.08767
2.3117 1.01984
2.325 0.976269
2.28907 1.04098
2.32851 0.837444
2.30729 0.826502
2.27684 0.850203
2.23824 0.948282
2.241 0.958972
2.28019 0.888934
2.29337 0.866234
2.26703 0.901213
2.24086 0.888806
2.21783 0.875554
2.22104 0.838353
2.2574 0.695302
2.16724 0.974887
2.17288 0.908182
2.16683 0.924079
2.24598 0.744938
2.23965 0.834169
2.2238 0.877384
2.20803 0.945878
2.21885 0.894815
2.21907 0.879393
2.22285 0.767073
2.11514 1.07055
2.21731 0.882277
2.22345 0.938098
2.24871 0.883473
2.25489 0.819643
2.20571 0.824909
2.12671 1.01069
2.1109 1.06691
2.16432 0.923635
2.12338 1.01555
2.13884 0.9235
2.11186 1.04574
2.19793 0.881459
2.17009 0.997844
2.16637 1.04978
2.20719 0.903832
2.0806 1.08307
2.10013 0.909631
2.03756 1.09656
2.05413 1.0531
2.09566 0.911705
2.08231 0.954221
2.10516 0.905365
2.06518 0.980838
2.10098 0.877615
2.09843 0.922981
2.12083 0.843526
2.08784 0.86863
2.07517 0.821391
2.05444 0.895593
2.05743 0.893109
2.04736 0.893833
2.05803 0.852207
2.06632 0.851614
2.08219 0.753786
2.05904 0.852775
2.0861 0.827035
2.03762 1.01451
2.05079 1.01109
2.06894 0.97105
2.11318 0.834785
2.08575 0.84272
2.0915 0.847394
2.10372 0.822731
2.07753 0.903748
2.0453 0.977391
2.07904 0.905426
2.10792 0.838592
2.07996 0.990152
2.13893 0.847098
2.08374 1.0211
2.1224 0.876405
2.09341 0.897212
2.10253 0.857255
2.11662 0.877593
2.10034 0.959856
2.12267 0.923705
2.12302 0.908416
2.1036 0.944534
2.09925 1.01991
2.10585 1.02655
2.15117 0.966433
2.13269 1.04089
2.17833 0.971174
2.12377 1.07815
2.09141 1.12953
2.15252 0.949798
2.12538 0.96264
2.1034 0.945998
2.08224 0.921994
2.05386 0.966127
2.02252 1.04351
2.10406 0.891576
2.10555 0.977635
2.1067 0.962517
2.08235 0.976171
2.03976 1.09786
2.06788 1.0036
2.05407 1.06006
2.11034 0.953157
2.10032 0.957217
2.1113 0.88897
2.05882 1.00862
2.08842 0.918816
2.08554 0.98541
2.10623 0.969729
2.12948 0.888815
2.06113 0.970908
1.99714 1.03503
1.93978 1.14566
1.99917 1.07642
1.98959 1.16849
2.03508 1.15232
2.03738 1.22262
2.1354 1.03797
2.09812 1.16679
2.15317 1.06212
2.17743 1.03647
2.18968 0.987629
2.10961 1.13579
2.11304 1.09329
2.08209 1.14907
2.10872 1.12898
2.09408 1.1996
2.12707 1.18113
2.03399 1.36708
2.20851 0.98913
2.15029 1.12391
2.14321 1.11739
2.13179 1.12956
2.15735 1.05897
2.15102 1.08604
2.05653 1.26559
2.07753 1.14204
2.07643 1.08954
2.04742 1.09132
2.03962 1.08994
2.10609 0.977412
2.05304 1.13635
2.05188 1.15197
2.07079 1.12828
2.0632 1.14092
2.00356 1.21866
2.06607 1.02822
2.01326 1.07398
2.00809 1.00358
1.98022 1.05998
1.97984 1.03098
1.93316 1.12595
1.86206 1.24177
1.92373 1.09104
1.86199 1.21315
1.91811 1.10421
1.90277 1.11438
1.90145 1.10302
1.90117 1.11229
1.90191 1.11009
1.89963 1.08801
1.92965 1.03562
1.96405 0.910538
1.9549 0.90506
1.91168 0.977345
1.9203 0.981264
1.96543 0.929292
1.92388 1.04071
1.92567 1.02121
1.90543 1.05334
1.92477 1.02245
1.93636 1.03555
1.95534 1.04845
1.9704 1.01545
1.97172 1.06202
2.0298 0.944432
2.03149 1.01147
2.0402 1.05416
2.0686 0.98312
2.03655 1.09239
2.06267 1.04526
2.06383 1.08386
2.0895 1.1041
2.09675 1.12443
2.12849 1.06387
2.07136 1.16805
2.09703 1.07513
2.07257 1.13553
2.15177 0.982062
2.12104 1.06175
2.07086 1.13848
2.07314 1.08295
2.00794 1.22487
2.09228 1.00266
2.04173 1.15441
2.09701 1.06655
2.11432 1.02521
2.07719 1.10928
2.1003 1.03162
2.09488 1.03978
2.08711 1.12245
2.09674 1.08684
2.10071 1.09978
2.09301 1.12879
2.10183 1.12541
2.1292 1.00099
2.1372 1.00264
2.14283 1.0292
2.14019 1.06637
2.06749 1.17718
2.13962 0.943813
2.07735 1.14827
2.15103 1.00221
2.14367 1.02042
2.18007 0.955794
2.18655 0.893236
2.1465 0.901634
2.0539 1.07844
2.06783 0.974948
1.98799 1.12416
2.06004 0.959844
2.05303 1.05256
2.10137 0.992151
2.126 0.884121
2.02612 1.02681
2.03666 0.985788
2.08829 0.875482
2.11201 0.891163
2.06902 1.0069
2.00145 1.12027
2.058 0.976162
2.03645 0.983524
2.07068 0.901713
2.05051 0.999599
2.07123 0.968814
2.08823 0.989576
2.0959 0.996344
2.12545 0.913429
2.07238 1.06458
2.07374 0.968805
2.1032 0.783117
2.03964 0.958209
2.02977 0.965024
2.01352 0.990295
2.00695 0.993704
2.03092 0.94817
2.04503 0.99078
2.07934 0.987264
2.13616 0.84426
2.10208 0.911182
2.14282 0.853987
2.10951 0.926941
2.13502 0.79823
2.09074 0.806745
2.02986 0.933613
2.02818 0.876425
2.04161 0.84683
2.05498 0.839176
2.0206 0.881227
2.0005 0.848174
1.97933 0.903058
1.92887 1.03673
2.01869 0.892662
2.05421 0.867928
2.0627 0.872954
2.0399 0.918261
2.06617 0.869144
2.05059 0.861784
2.00887 1.00549
2.09802 0.791318
2.07029 0.916572
2.06951 0.898132
1.99413 1.09482
2.06219 0.917856
2.10795 0.838846
2.08357 0.888029
2.08868 0.908436
2.1274 0.860017
2.1216 0.892292
2.13178 0.847767
2.04473 1.09014
2.10083 0.925107
2.04396 1.05484
2.06134 1.06313
2.07295 1.0858
2.15351 0.91729
2.10448 1.09862
2.10206 1.0443
2.08449 0.979115
2.08231 0.935728
2.03508 1.00555
2.07669 0.846461
1.97894 1.04931
2.00454 0.967482
1.96793 1.00393
1.95245 1.02744
1.97453 0.917578
1.94966 0.953096
1.95343 0.905983
1.93656 0.889019
1.91893 0.907853
1.89277 0.951608
1.92305 0.917831
1.99037 0.779077
1.94702 0.963384
1.98492 0.952085
2.01278 0.925829
2.0379 0.952459
1.97576 1.1175
2.00416 1.07927
2.02627 1.04359
1.89191 1.28397
1.93594 1.15564
1.90903 1.19445
1.96544 1.07007
1.90937 1.21224
1.88436 1.24782
1.89186 1.23098
1.90966 1.20018
1.89454 1.2639
1.94665 1.20337
1.98754 1.10868
1.93137 1.22095
2.02481 1.05509
1.98293 1.17903
2.00439 1.10985
1.99294 1.09376
1.99927 0.963966
1.97564 0.926622
2.01714 0.840405
2.01063 0.918757
1.969 1.05629
1.98817 0.992139
1.99309 0.933612
1.98065 0.970139
1.9415 1.07942
1.99216 0.946431
1.946 1.05749
1.96265 1.00423
1.93487 1.08103
1.94272 1.1116
1.9728 1.14745
1.93498 1.27231
1.90718 1.34092
1.92115 1.281
1.9332 1.27968
1.89225 1.3768
1.9367 1.27334
1.96501 1.20132
1.90164 1.25087
1.91768 1.13708
1.86472 1.16041
1.85024 1.15016
1.84508 1.14688
1.79087 1.12595
1.79691 1.02562
1.74816 1.06363
1.75354 1.01737
1.72898 1.02594
1.72312 1.03402
1.72952 1.07049
1.81352 0.920182
1.84237 0.875829
1.81751 0.886886
1.79384 0.935939
1.74423 1.04706
1.74276 1.05107
1.78208 0.944518
1.756 1.06337
1.82668 0.959355
1.77127 1.13978
1.81906 1.0573
1.81324 1.09054
1.88073 0.985444
1.84214 1.07211
1.84684 0.9949
1.82013 1.04355
1.79365 1.07251
1.71143 1.22887
1.75192 1.19178
1.74933 1.20029
1.74985 1.15824
1.77277 1.06827
1.79683 1.02425
1.83535 0.95857
1.815 1.02433
1.82624 0.983295
1.78728 1.02305
1.80042 0.959485
1.76268 1.04363
1.74993 1.05932
1.75725 1.10091
1.81197 1.02653
1.78585 1.09594
1.83906 0.989861
1.8249 1.0637
1.89418 0.995759
1.88042 1.10839
1.90051 1.08182
1.90061 1.07679
1.89845 1.12133
1.92176 1.05765
1.81771 1.24977
1.83088 1.21992
1.89194 1.05345
1.88795 1.0129
1.86917 0.985707
1.82497 1.00503
1.79784 1.02071
1.78458 1.00302
1.77325 1.01051
1.75457 1.02138
1.76039 0.994461
1.79777 0.925617
1.80232 0.913155
1.77534 0.968958
1.81494 0.891933
1.79849 0.96796
1.82469 0.925738
1.82473 0.911551
1.84658 0.828929
1.78261 0.968901
1.74433 0.996197
1.71834 1.08563
1.79112 1.00011
1.83075 0.964538
1.79384 1.08404
1.81007 1.06147
1.86189 0.949476
1.84637 0.916883
1.82355 0.925093
1.80908 0.950776
1.74974 1.0131
1.73679 0.977355
1.70785 1.03305
1.74343 1.00107
1.81773 0.878616
1.82958 0.944318
1.87615 0.826259
1.83291 0.970394
1.77485 1.05858
1.75778 1.02851
1.74158 1.06712
1.7669 1.08091
1.78701 1.08235
1.86225 1.00679
1.86998 0.990089
1.86439 1.01028
1.8895 1.05003
1.92097 1.03841
1.96429 1.00097
1.94664 1.04546
1.94792 1.01453
1.91873 1.087
1.95081 1.00268
1.88262 1.12574
1.90725 1.10057
1.88455 1.13421
1.91017 1.0757
1.90837 1.07223
1.94461 1.02855
2.01571 0.89063
1.9728 1.02714
2.00256 0.930561
1.98853 0.941082
1.98387 1.00153
1.99118 1.05647
2.02448 0.997357
1.9713 1.12987
1.95307 1.14987
1.98983 1.03611
2.05834 0.925412
2.03971 1.02567
2.05164 1.05859
2.07706 1.04623
2.04216 1.11651
2.08827 1.07584
2.09636 1.10601
2.07863 1.1851
2.11151 1.11165
2.06223 1.21123
2.06998 1.18484
2.09204 1.15942
2.06677 1.20509
2.10067 1.11232
2.03533 1.21973
2.03445 1.14885
1.93209 1.27654
2.01847 1.12142
1.99704 1.16169
2.03302 1.07471
1.9653 1.20586
2.02878 1.05529
2.02354 1.04508
1.97762 1.12946
2.05195 1.00427
2.07276 0.891025
1.96283 1.14842
2.01474 1.03949
1.94477 1.15898
1.98589 1.03063
1.88524 1.16916
1.95845 0.953103
1.8908 1.07412
1.84368 1.16334
1.93065 0.987864
1.89352 1.10367
1.94415 1.08235
1.98582 1.12485
2.02679 1.14043
2.05752 1.11358
2.06725 1.09631
2.05771 1.1576
2.04861 1.17277
2.06236 1.13043
2.06263 1.11
2.01698 1.14972
2.0418 1.00338
2.03595 0.942969
1.99867 1.01189
2.034 0.928007
1.98825 1.00878
1.94442 1.07469
1.94024 1.02115
1.89716 1.1025
1.91036 1.10962
1.93984 1.08006
1.98403 1.09063
2.0585 1.04696
2.064 1.09371
2.04193 1.20277
2.08018 1.11893
2.06918 1.18126
2.07952 1.1436
2.01266 1.19971
1.92167 1.31275
1.89334 1.35011
1.96415 1.20459
1.97903 1.13909
1.94449 1.19052
1.94276 1.11793
1.89857 1.15972
1.9022 1.13575
1.88505 1.16821
1.95411 1.02889
1.93221 1.10208
1.91525 1.13393
1.95354 1.02246
1.94019 1.05803
1.90728 1.15201
1.95665 1.10696
1.97153 1.08999
1.93755 1.1389
1.9319 1.1454
1.9402 1.08857
1.95671 1.03907
1.92325 1.04506
1.94625 0.98593
1.91341 1.07105
1.91236 1.08858
1.87985 1.18482
1.90338 1.10353
1.8605 1.12267
1.83679 1.14231
1.84148 1.09656
1.89912 0.972946
1.88603 1.04835
1.90957 1.01684
1.87179 1.1347
1.88584 1.11388
1.92812 0.970582
1.90862 0.998308
1.88815 1.02749
1.84802 1.08751
1.8609 1.08199
1.96069 0.892749
1.91533 1.09963
1.99141 0.982952
2.00348 0.96921
2.03036 0.899575
2.01599 0.925098
1.96851 1.0567
1.98436 1.0292
1.98662 1.02938
2.04234 0.965954
2.03768 0.968766
2.08024 0.876468
2.0393 0.939831
1.96759 1.05678
1.96028 1.03836
1.96885 0.973522
1.94572 1.03611
1.95104 1.08055
2.00593 0.949291
1.95328 1.11273
1.99754 1.10122
2.01973 1.05648
2.0474 0.954648
1.97435 1.10828
1.99373 0.997185
1.95131 1.0918
1.97638 0.958502
1.96006 0.953664
1.89902 1.03191
1.91494 0.9053
1.87317 1.03809
1.88668 1.00811
1.89751 1.00459
1.91551 0.947722
1.92924 0.952117
1.91025 0.98844
1.92561 0.909885
1.94921 0.874452
1.89908 1.04594
1.95252 0.924796
1.93849 0.961373
1.92349 0.966455
1.9145 1.00858
1.9073 1.01687
1.93724 0.921077
1.91339 0.9106
1.86843 0.95905
1.81656 1.008
1.81517 0.913206
1.81446 0.848156
1.76136 0.911848
1.75197 0.966453
1.74453 1.02225
1.76318 1.02918
1.81614 0.990393
1.82726 1.01646
1.82188 1.04794
1.84818 1.00918
1.86438 0.95935
1.84874 0.993376
1.86088 0.946723
1.86167 0.954297
1.82064 1.08551
1.84434 1.07491
1.85728 1.03365
1.8563 1.02851
1.87475 1.0329
1.84284 1.17117
1.8398 1.18448
1.82592 1.19822
1.84541 1.13378
1.90166 0.985596
1.83951 1.16627
1.88143 1.08913
1.89017 1.08699
1.9271 1.0147
1.86393 1.19736
1.94484 1.08541
1.97948 1.04045
1.98518 0.989284
1.95422 0.958858
1.9169 0.927873
1.86648 0.978294
1.84165 0.977412
1.83901 0.98662
1.839 0.98472
1.81405 1.02695
1.83979 0.920422
1.8418 0.96727
1.85301 0.90246
1.82687 0.882939
1.79615 0.829409
1.77513 0.820836
1.75708 0.873853
1.7093 1.0012
1.73896 0.929166
1.73633 0.997169
1.75559 1.02063
1.76274 0.996536
1.79216 1.02007
1.78506 1.02966
1.77189 1.01158
1.78023 1.02188
1.78191 1.01831
1.81395 0.907842
1.80394 0.944816
1.74658 1.09732
1.77579 0.991629
1.7462 1.14896
1.80656 1.0505
1.82155 1.03546
1.777 1.19464
1.83491 1.03946
1.82528 1.14044
1.78002 1.24758
1.75263 1.33998
1.84226 1.10334
1.77557 1.19483
1.80619 1.18173
1.7958 1.16935
1.75408 1.26898
1.8388 1.07896
1.74778 1.25739
1.71238 1.27574
1.72406 1.22264
1.70106 1.27224
1.69227 1.21073
1.65926 1.17714
1.62824 1.15197
1.66763 0.992874
1.67645 1.01757
1.73405 0.869981
1.6913 0.988742
1.63483 1.08412
1.64234 1.0314
1.63357 1.0292
1.64217 1.02673
1.71442 0.961253
1.6614 1.09585
1.63598 1.13833
1.70078 0.991429
1.70557 1.01511
1.73392 1.03119
1.70223 1.13396
1.71627 1.11597
1.66647 1.17226
1.74544 0.992408
1.7662 0.962012
1.78381 1.03154
1.82386 0.981763
1.79334 1.08322
1.7927 1.07017
1.80348 0.979656
1.77972 0.904917
1.74833 1.00195
1.73311 0.966726
1.7466 0.809501
1.70936 0.832305
1.68349 0.823643
1.68595 0.850906
1.6508 0.859451
1.65173 0.933499
1.68362 0.866089
1.71324 0.858969
1.69867 0.991546
1.71241 1.00695
1.76513 0.919195
1.73313 1.04274
1.75972 0.995644
1.76245 0.973721
1.77616 0.997829
1.76735 1.04743
1.7259 1.13389
1.69147 1.11871
1.68854 1.04861
1.63568 1.10782
1.63209 1.06842
1.60686 1.14174
1.63245 1.11003
1.65728 1.02897
1.62697 1.02431
1.60681 1.07332
1.6076 1.01992
1.60759 0.913412
1.56729 0.970512
1.56654 0.9312
1.56911 0.920732
1.5151 0.990212
1.49508 1.0481
1.52163 0.94111
1.49122 0.974522
1.44114 1.01443
1.375 1.08863
1.33262 1.08825
1.31467 1.07849
1.30405 1.05071
1.3017 0.993963
1.2768 1.00748
1.30415 1.03956
1.31161 1.08087
1.38535 0.999085
1.39271 1.03272
1.29989 1.21045
1.34418 1.00361
1.25556 1.17612
1.2887 1.01882
1.29291 0.995287
1.30014 1.09323
1.22248 1.25461
1.31294 1.0789
1.2885 1.11447
1.31077 1.06121
1.33838 0.959405
1.37017 0.851542
1.29774 1.01818
1.28957 0.997337
1.26855 0.953577
1.30441 0.854036
1.31731 0.9457
1.32642 0.932265
1.31695 0.992023
1.29518 1.03186
1.31113 0.951601
1.31015 1.01684
1.33152 0.945685
1.3192 1.05851
1.32324 1.02241
1.31499 0.957722
1.30421 0.896623
1.2839 0.928941
1.27114 0.949866
1.28358 0.973341
1.3226 0.878869
1.31461 0.937056
1.3429 0.865494
1.31185 1.01955
1.31285 1.04433
1.391 0.937919
1.3923 0.987213
1.35004 1.12233
1.34633 1.0433
1.35334 1.00269
1.32175 1.01677
1.28358 1.10384
1.33846 1.0352
1.35882 1.05054
1.40576 0.893587
1.33987 0.970399
1.32922 0.933303
1.33221 0.898942
1.31565 1.0033
1.3193 1.02574
1.30445 1.0442
1.32181 1.01487
1.38441 0.898247
1.36528 0.925926
1.34702 1.00191
1.37847 0.972968
1.30338 1.08544
1.25787 1.09866
1.2826 1.06817
1.28341 1.09481
1.32396 1.02381
1.29529 1.05925
1.29059 1.08023
1.35619 0.983212
1.32611 1.06344
1.36611 1.0186
1.37202 1.07127
1.36175 1.1329
1.35279 1.1652
1.35702 1.12466
1.31344 1.14364
1.25346 1.19226
1.29211 1.07341
1.25767 1.20997
1.34182 1.01652
1.35714 1.0991
1.38349 1.07453
1.36292 1.05108
1.3911 0.96035
1.31378 1.05613
1.29018 1.10364
1.25444 1.14169
1.26897 1.09001
1.26811 1.04578
1.32503 0.920426
1.3202 0.970391
1.32479 0.947561
1.26923 1.01485
1.29855 0.994391
1.30507 0.998368
1.3114 1.06407
1.31456 1.07401
1.36946 0.931232
1.31729 1.02167
1.24246 1.06669
1.16981 1.08953
1.18593 0.956892
1.16629 0.928975
1.11573 1.07163
1.0944 1.13312
1.17761 1.00053
1.17979 1.0052
1.14926 1.02354
1.1347 1.01345
1.18115 0.893746
1.09928 1.058
1.09567 1.11533
1.18932 1.04637
1.21083 1.09035
1.19786 1.084
1.21027 1.05599
1.16065 1.13699
1.17734 1.15953
1.14307 1.29429
1.14424 1.25419
1.20283 1.09997
1.21553 1.06569
1.12792 1.2068
1.12246 1.17901
1.17521 1.05325
1.13716 1.10134
1.1119 1.11785
1.07995 1.17522
1.09158 1.11519
1.0777 1.11367
1.04298 1.09432
1.01043 1.13979
1.03963 1.07458
1.01059 1.07728
0.999415 1.10612
1.0058 1.12309
1.05633 1.10309
1.04807 1.07218
1.02976 1.08744
1.01252 1.05378
0.940485 1.16943
0.909788 1.16235
0.955502 1.0192
0.915798 1.04001
0.832127 1.14787
0.816394 1.16799
0.871976 1.04837
0.847273 1.11442
0.892049 1.04619
0.891746 1.08765
0.859903 1.09701
0.901919 1.06017
0.852923 1.08325
0.856051 1.00181
0.782379 1.10254
0.6785 1.18045
0.6843 1.09644
0.721346 0.989537
0.759074 0.968982
0.7698 1.03327
0.82089 0.918661
0.81567 0.969443
0.755794 1.10562
0.765328 1.04828
0.833374 0.982247
0.861296 0.966109
0.836989 1.06264
0.916236 0.940067
0.865884 1.01195
0.862131 1.02108
0.882025 1.0037
0.891353 0.962769
0.905269 0.863281
0.890552 0.861414
0.872567 0.922031
0.910402 0.881632
0.888931 0.892765
0.854353 0.96363
0.906937 0.93175
0.951279 0.902777
0.961224 0.881842
0.950645 0.951427
0.967267 0.91946
0.968137 0.965299
0.912444 0.957618
0.890322 0.915269
0.838892 0.99818
0.871153 0.937663
0.883883 0.912446
0.888759 0.932678
0.876182 1.04709
0.935778 1.03909
0.878825 1.13985
0.959623 1.03727
0.967505 1.0172
0.973607 1.01815
0.955563 1.07286
0.967793 0.941347
0.942265 1.01722
0.959821 0.918916
0.964475 0.95665
0.980218 1.00811
0.979117 1.09965
1.07171 0.883834
0.989268 1.04309
0.924483 1.13805
1.00666 0.998938
0.962939 1.07906
0.968936 1.0181
0.992914 0.987342
1.01086 0.957683
1.05462 0.817763
0.976967 1.05136
0.984723 1.0428
0.984573 1.04186
0.978693 0.936717
0.965009 0.941303
0.971592 0.930252
0.905471 0.977281
0.920528 0.891517
0.939567 0.931302
0.939646 0.982064
0.936302 0.971371
0.981195 0.944602
1.02361 0.94333
1.03507 0.991465
1.05501 0.914088
1.00075 0.994186
0.969354 1.00966
1.01706 0.903399
1.05791 0.912657
1.05244 0.953628
0.986277 1.00676
0.984717 0.959103
0.990903 0.965202
0.93589 1.10642
1.04201 0.845794
1.01312 0.895984
0.977051 0.887094
0.929257 0.924016
0.943779 0.858473
0.904203 0.930197
0.921749 0.911501
0.880575 0.973848
0.871301 0.944425
0.864231 0.933601
0.867172 0.932594
0.884636 1.01642
0.938895 1.04475
0.940459 1.09261
0.948731 1.03228
0.968271 1.00927
1.01427 1.06344
0.977804 1.10885
1.04876 0.932754
0.99966 1.05066
0.996621 0.911254
0.979083 0.940944
0.957782 0.952396
0.988169 0.920856
1.00232 0.945644
1.01452 0.889298
0.981386 0.949903
1.02042 0.832528
0.930792 0.997221
0.932186 0.954443
1.0033 0.988212
1.04495 0.933078
1.11821 0.862793
1.1258 0.839027
1.06306 0.903476
1.02885 0.932877
1.00274 0.924923
1.00083 0.892185
0.961994 0.933149
0.942775 0.954316
0.961986 0.956
0.971625 1.03111
1.04029 0.982112
1.04596 1.04837
1.05286 0.976466
1.04915 0.888076
1.01163 0.892776
1.0197 0.956324
1.04844 0.95115
1.10914 0.830331
1.12069 0.917481
1.15477 0.819991
1.1486 0.854388
1.14848 0.851483
1.1217 0.966989
1.10344 0.950759
1.09717 1.00137
1.14911 0.913458
1.20654 0.845264
1.2072 0.83264
1.16442 0.895205
1.16475 0.90828
1.15369 1.00871
1.11894 1.06502
1.12917 1.08751
1.14741 1.01393
1.13716 1.01672
1.12292 0.946131
1.09848 0.952572
1.13078 0.925564
1.04906 1.04082
1.10668 0.956687
1.07478 1.01159
1.13472 0.95589
1.17213 0.915245
1.18106 0.93211
1.19405 0.949262
1.20915 0.96556
1.14811 1.06849
1.19404 0.97934
1.17565 1.01645
1.17215 1.06682
1.17346 1.09278
1.18612 1.08947
1.15322 1.15431
1.19287 1.04373
1.19439 1.03179
1.18595 1.097
1.20399 1.02509
1.23068 0.941279
1.22229 0.895033
1.19024 0.944912
1.22425 0.778577
1.24687 0.785716
1.20826 0.929043
1.24535 0.783238
1.23267 0.859179
1.19843 0.882173
1.16788 0.946581
1.20608 0.843776
1.18308 0.930285
1.16995 0.906857
1.14589 0.987468
1.16918 0.905133
1.16904 0.879003
1.17898 0.82724
1.14649 0.863123
1.11916 0.899681
1.09744 0.947138
1.12188 0.957104
1.05595 1.04194
1.09552 0.935846
1.04275 1.01619
1.08434 1.00876
1.11618 0.982025
1.09636 1.00341
1.0543 0.997473
1.03945 0.978588
1.05103 0.952738
1.04748 1.00178
1.03253 1.02856
1.00475 1.00858
1.01683 0.94692
0.997722 0.878206
0.985474 0.891953
1.04404 0.842416
1.0625 0.862366
1.02668 0.990771
1.05437 0.969461
1.08911 0.9314
1.07465 1.00767
1.1067 0.918699
1.10829 0.895457
1.09611 0.987489
1.09628 0.960512
1.13636 0.929251
1.10841 1.02513
1.13533 1.08473
1.18666 1.04547
1.23924 0.939123
1.19933 0.989799
1.12872 1.16716
1.15977 1.06168
1.18744 1.08562
1.11792 1.19072
1.11429 1.12722
1.09121 1.06776
1.07999 1.10184
1.01759 1.15906
1.00862 1.11739
1.03269 1.02993
0.991685 1.08305
1.01511 1.06448
1.06848 1.00871
1.08409 0.986885
1.07955 1.03297
1.06189 1.11336
1.06824 1.07138
1.06637 0.981357
1.02763 1.01367
1.06345 0.951941
0.982304 1.13849
1.05369 0.932939
1.05169 0.943386
1.03403 0.954304
0.9872 1.01557
1.03069 0.954728
0.993204 1.01869
1.0547 0.895754
1.02523 0.968533
1.0284 0.939053
1.01621 0.977374
1.09059 0.829318
1.04586 0.983704
1.07078 0.967308
1.04464 0.99881
0.993622 1.09327
1.02332 0.982051
0.995993 1.06859
1.03239 1.06827
1.0496 1.1243
1.09569 1.07645
1.12286 1.01302
1.10579 1.02995
1.15141 0.93955
1.11893 1.00982
1.04971 1.06064
1.09342 0.972705
1.09483 1.01624
1.0579 1.02797
1.07656 0.999335
1.03867 1.07802
1.08156 0.982183
1.07706 0.968626
1.05894 1.00186
1.08839 0.982418
1.04734 1.06417
1.06624 0.998052
1.15958 0.846441
1.14446 0.94244
1.12488 0.999627
1.06567 1.06333
1.0944 1.02358
1.09251 0.998092
1.07166 1.07462
1.11173 1.03516
1.08246 1.07856
1.09305 0.970809
1.10888 0.906859
1.09435 0.981909
1.10103 0.976584
1.09669 0.972117
1.10905 0.957361
1.10183 0.962116
1.11089 0.931611
1.09828 0.878249
1.08524 0.88256
1.05836 0.850734
1.03538 0.943537
1.04355 0.950797
1.04793 1.00888
1.11185 0.912322
1.06171 0.970676
1.04908 0.933252
0.96448 1.08686
1.00394 1.02426
1.066 0.939912
1.0252 1.04932
1.05582 0.967379
1.03239 1.02417
1.02548 1.1038
1.00389 1.14283
1.00969 1.16624
1.06989 1.14708
1.08826 1.11939
1.05003 1.18223
1.03786 1.1177
0.982117 1.18195
1.00569 1.11407
0.97536 1.1616
0.92614 1.183
0.963164 1.04901
0.902168 1.12439
0.887003 1.16023
0.869668 1.19428
0.953658 1.16575
0.952043 1.18526
1.04073 1.13594
0.988082 1.21005
1.00442 1.13302
0.978017 1.19349
1.00879 1.14025
0.926082 1.26385
0.941695 1.18272
0.934394 1.15123
0.973517 1.09172
0.962062 1.11495
1.00921 1.0318
1.01607 1.0342
0.942749 1.15277
0.983801 0.993979
0.951023 0.985966
0.98729 0.989433
1.01825 1.02256
1.05211 0.898417
1.02071 0.967641
1.0262 0.964732
1.00809 1.00744
1.01939 1.01337
1.04017 0.932697
1.0396 0.983847
1.07526 0.926537
1.09577 0.936548
1.1205 0.949923
1.0405 0.984496
1.05365 0.91553
1.03804 0.853813
1.0369 0.871993
1.04271 0.900394
1.05303 0.932929
1.04979 0.994091
1.09886 0.895221
1.14897 0.851684
1.12777 0.970545
1.10957 0.99832
1.11535 1.04565
1.10942 1.03042
1.11516 1.04097
1.17211 0.998315
1.17584 1.11485
1.17331 1.09052
1.20877 1.00602
1.17094 1.11905
1.19073 1.07315
1.19729 1.09215
1.17444 1.13735
1.18532 1.12322
1.15781 1.14732
1.25079 0.97577
1.22586 1.02311
1.27037 1.00955
1.26253 1.07688
1.29262 0.976801
1.22909 1.08675
1.22733 1.02049
1.25965 0.984264
1.23907 1.06596
1.21686 1.13939
1.22503 1.04715
1.17564 1.08315
1.16815 1.04784
1.08316 1.12157
1.01018 1.22843
1.01253 1.15656
1.02326 1.06792
1.02216 1.02455
1.00887 1.07194
0.985738 1.07883
0.972466 1.04625
0.999673 1.01612
0.964744 1.10863
0.980559 1.09148
1.04582 0.996524
1.0178 1.05521
1.02298 1.0259
0.975037 1.08668
1.03529 0.925152
0.977097 1.06998
0.993492 0.997382
1.01189 0.922446
0.925522 1.03303
0.822536 1.11511
0.780676 1.07223
0.712051 1.12894
0.750301 1.06621
0.770905 1.05141
0.78519 1.14166
0.853151 1.03577
0.856899 1.03477
0.857641 1.04721
0.897025 0.929292
