# Supplementary material for: Stochastic bond dynamics facilitates alignment of malaria parasite at erythrocyte membrane upon invasion
Source: eLife. 2020 May 18;9:e56500. doi: 10.7554/eLife.56500 (PMC7269671; doi:10.7554/eLife.56500)
Supplement: Figure 2—source data 1. [file elife-56500-fig2-data1.zip › PARA_POSITIONS/pos65.dat]

3.69484 -1.34987
3.67798 -1.44557
3.82003 -1.20243
3.83984 -1.25628
3.85505 -1.2585
3.85134 -1.2544
3.78282 -1.31243
3.69005 -1.38517
3.57212 -1.50656
3.61489 -1.28185
3.57884 -1.21145
3.49163 -1.39942
3.56421 -1.21336
3.55463 -1.25811
3.56654 -1.33199
3.63572 -1.23131
3.66768 -1.1363
3.64785 -1.09396
3.59956 -1.06409
3.57072 -0.977058
3.43625 -1.18141
3.41324 -1.11221
3.44814 -1.00701
3.40293 -1.26893
3.48593 -1.18143
3.56087 -1.03993
3.55131 -1.06305
3.5297 -1.06175
3.51139 -1.01654
3.44921 -1.04757
3.42665 -1.08044
3.44955 -1.03824
3.46988 -0.974304
3.45007 -0.9687
3.45046 -0.961571
3.42893 -1.04218
3.45564 -0.940052
3.45699 -1.02367
3.44569 -1.12843
3.46004 -1.16005
3.45392 -1.18009
3.47087 -1.07109
3.43682 -1.17916
3.4911 -1.03373
3.47386 -1.17411
3.49434 -1.19643
3.52872 -1.10569
3.55311 -0.998623
3.53298 -1.00405
3.49842 -1.09935
3.49103 -1.09212
3.48228 -1.08227
3.50597 -1.04004
3.51304 -0.989444
3.50838 -0.967513
3.50551 -0.982702
3.45537 -1.05441
3.4178 -1.05851
3.43082 -1.03119
3.41916 -1.05086
3.42504 -0.97693
3.42652 -0.905099
3.35735 -0.997747
3.34178 -0.999022
3.35896 -0.808894
3.33102 -0.762415
3.30011 -0.806791
3.28227 -0.879362
3.30063 -0.871619
3.25098 -0.918072
3.23564 -0.881406
3.21846 -0.940955
3.20881 -0.950464
3.19472 -1.01515
3.24732 -0.907025
3.25432 -0.835125
3.22213 -0.954079
3.24639 -0.85715
3.25494 -0.881038
3.27206 -0.895052
3.27398 -0.930571
3.28498 -0.926558
3.28377 -0.98877
3.30622 -0.983064
3.3078 -1.03036
3.31464 -1.06111
3.38415 -0.914977
3.42644 -0.881188
3.38772 -1.13009
3.44851 -1.00653
3.46732 -1.00696
3.47014 -0.958378
3.42421 -1.07754
3.40811 -1.02649
3.39695 -1.05622
3.39446 -1.0291
3.41071 -1.04492
3.37133 -1.15623
3.46057 -0.984031
3.44379 -1.1372
3.50842 -0.97657
3.42694 -1.22233
3.45612 -1.14924
3.39765 -1.21648
3.35049 -1.22717
3.3466 -1.16423
3.38565 -0.897899
3.31428 -1.07793
3.36066 -0.992782
3.39912 -0.898321
3.37357 -1.0015
3.39769 -0.921907
3.3849 -0.966661
3.4029 -0.997069
3.46186 -0.906031
3.44623 -1.09667
3.45955 -1.1056
3.4329 -1.25612
3.37792 -1.29436
3.3657 -1.24948
3.34767 -1.21584
3.33267 -1.21207
3.37814 -1.14175
3.38358 -1.22288
3.44824 -1.20969
3.54223 -1.00155
3.48954 -1.08339
3.44388 -1.02374
3.39322 -1.07496
3.3518 -1.21323
3.36089 -1.22671
3.39602 -1.23604
3.45389 -1.2135
3.46827 -1.23674
3.48326 -1.28385
3.49024 -1.29934
3.43053 -1.43955
3.51966 -1.25682
3.53613 -1.27904
3.56294 -1.29546
3.6082 -1.2288
3.60086 -1.33442
3.60773 -1.3434
3.5331 -1.51048
3.57804 -1.37695
3.62617 -1.25311
3.62472 -1.26558
3.69259 -1.15793
3.72092 -1.17449
3.72199 -1.24066
3.73708 -1.13983
3.69569 -1.19238
3.658 -1.25911
3.57384 -1.35474
3.57859 -1.2751
3.61507 -1.18713
3.5811 -1.17266
3.49441 -1.25606
3.49178 -1.17134
3.43034 -1.28728
3.42018 -1.22604
3.40193 -1.22486
3.44491 -1.07739
3.40162 -1.12574
3.40051 -1.0913
3.34283 -1.29057
3.38989 -1.2424
3.44525 -1.10395
3.41267 -1.14191
3.41979 -1.13949
3.39794 -1.21426
3.42617 -1.13686
3.43147 -1.14235
3.47525 -1.00597
3.3834 -1.20663
3.37581 -1.13857
3.41736 -1.00155
3.43406 -1.01961
3.42912 -1.0327
3.43338 -1.10444
3.48301 -0.988728
3.47573 -1.02132
3.43171 -1.14347
3.42732 -1.08211
3.39938 -1.14145
3.40388 -1.09683
3.28113 -1.30019
3.31988 -1.16699
3.31814 -1.14594
3.37112 -1.00051
3.35424 -1.00142
3.33045 -1.07413
3.28815 -1.16905
3.30399 -1.20609
3.34225 -1.15224
3.38629 -1.08018
3.41223 -1.12774
3.42191 -1.21153
3.46198 -1.14899
3.45841 -1.17
3.4618 -1.12746
3.46147 -1.05091
3.39085 -1.0682
3.32435 -1.15333
3.32949 -1.02214
3.33957 -0.961971
3.3408 -0.995789
3.35376 -0.987221
3.34281 -1.05539
3.38187 -0.941684
3.39783 -0.959927
3.36268 -1.04406
3.35602 -1.04351
3.40061 -0.83988
3.36259 -0.975722
3.34706 -1.06521
3.40021 -0.958723
3.43857 -0.90463
3.39229 -1.08359
3.40711 -1.08468
3.40203 -0.965973
3.34863 -1.03561
3.36052 -0.920971
3.3455 -1.03526
3.39453 -0.882834
3.40139 -0.947013
3.48211 -0.792721
3.44143 -0.991145
3.48146 -0.873551
3.48112 -1.01423
3.52837 -0.955872
3.5412 -1.02484
3.62178 -0.919761
3.65851 -0.892078
3.67166 -0.828837
3.63083 -0.89272
3.6214 -0.827166
3.62467 -0.704954
3.55464 -0.927451
3.57394 -0.896031
3.58283 -0.882505
3.60879 -0.93775
3.58617 -1.06826
3.60855 -1.06504
3.68559 -0.909843
3.66677 -1.01741
3.67319 -0.987408
3.68139 -1.06136
3.70588 -1.00725
3.67894 -1.04728
3.6867 -0.99219
3.6732 -1.03601
3.67597 -0.877411
3.63985 -0.978974
3.65602 -1.06769
3.74205 -0.934256
3.73752 -1.07408
3.787 -0.967271
3.75487 -1.02921
3.68314 -1.12815
3.61381 -1.19334
3.62752 -1.01271
3.59198 -1.02761
3.65311 -0.90831
3.67012 -0.989607
3.72726 -1.04249
3.73068 -1.22251
3.78944 -1.08363
3.81898 -1.01918
3.80347 -1.01038
3.71616 -1.13393
3.71759 -1.0833
3.64868 -1.18979
3.66952 -1.04349
3.68535 -0.919802
3.66731 -0.980053
3.66367 -0.969148
3.66916 -0.965006
3.65717 -0.996236
3.6241 -1.08832
3.6568 -1.05393
3.65781 -1.12782
3.66473 -1.13021
3.65442 -1.10582
3.6229 -1.01998
3.61606 -0.869387
3.61118 -0.924719
3.57259 -1.05146
3.61213 -0.96983
3.68831 -0.729315
3.69712 -0.885112
3.69918 -1.00585
3.6628 -1.04641
3.63727 -1.07874
3.60293 -0.953006
3.53897 -1.0826
3.50888 -1.18238
3.58536 -1.00836
3.49342 -1.2055
3.5235 -1.10286
3.59832 -1.01291
3.62033 -1.09737
3.71201 -0.921225
3.69238 -1.05333
3.68505 -0.974966
3.66415 -0.968617
3.62147 -1.00874
3.64283 -0.888379
3.6032 -1.01296
3.59759 -1.0588
3.64993 -0.924705
3.66653 -1.00345
3.70118 -0.934715
3.73589 -0.950539
3.71311 -0.93706
3.67414 -0.910175
3.56292 -1.04889
3.50624 -1.033
3.50346 -0.917189
3.48839 -1.0886
3.48156 -1.10754
3.52598 -1.01799
3.55909 -0.928682
3.54092 -0.989881
3.56873 -0.940198
3.56013 -0.967843
3.62529 -0.944608
3.62531 -1.0026
3.64039 -1.0454
3.66642 -0.977866
3.6676 -1.06291
3.65912 -1.11774
3.57648 -1.23706
3.54711 -1.16104
3.52513 -1.0776
3.48353 -1.18589
3.5228 -0.983656
3.55226 -0.895007
3.54593 -0.926848
3.58903 -0.89006
3.61227 -0.986227
3.62098 -1.11121
3.63676 -1.04574
3.60967 -1.02263
3.55412 -1.08689
3.54718 -1.10132
3.58345 -0.933898
3.54044 -1.04104
3.54663 -1.06434
3.5913 -0.975837
3.62394 -0.840051
3.55814 -1.11322
3.59908 -1.02063
3.55688 -1.10455
3.57716 -0.92451
3.55079 -0.925895
3.51346 -0.925243
3.47007 -0.872728
3.4509 -0.868044
3.4419 -0.866004
3.42576 -0.95807
3.41124 -0.975003
3.4217 -0.96279
3.45657 -0.896787
3.51192 -0.797221
3.51119 -0.794909
3.54827 -0.684957
3.52498 -0.766217
3.48944 -0.828045
3.49923 -0.733896
3.57386 -0.67503
3.54596 -0.914341
3.56454 -0.874638
3.54194 -0.912523
3.48266 -1.02818
3.50246 -0.898649
3.43074 -0.979334
3.44151 -0.789691
3.38701 -0.887774
3.34815 -0.814907
3.33759 -0.859142
3.35958 -0.808
3.36414 -0.845814
3.37978 -0.793379
3.39243 -0.779071
3.38612 -0.756755
3.36827 -0.80672
3.35489 -0.837599
3.35982 -0.822028
3.38799 -0.788469
3.35325 -0.886142
3.34366 -0.837634
3.30098 -0.867265
3.29508 -0.812826
3.29364 -0.90674
3.33077 -0.8569
3.34185 -0.851801
3.36759 -0.798553
3.34752 -0.840067
3.31674 -0.936866
3.30645 -0.822473
3.36584 -0.75331
3.37743 -0.842791
3.34887 -0.85901
3.35011 -0.79337
3.32731 -0.67065
3.2203 -0.906592
3.23075 -0.850667
3.26492 -0.735165
3.28082 -0.694413
3.24213 -0.772318
3.24501 -0.660052
3.1944 -0.703692
3.17096 -0.704926
3.18655 -0.681137
3.1539 -0.781701
3.16515 -0.766649
3.19507 -0.749718
3.20307 -0.870345
3.20494 -0.846237
3.22421 -0.723179
3.1965 -0.756086
3.16237 -0.835502
3.1678 -0.887788
3.20338 -0.806408
3.20092 -0.904926
3.22412 -0.79064
3.22661 -0.901457
3.2323 -0.917957
3.27604 -0.910055
3.24759 -1.03356
3.2666 -1.04061
3.31876 -0.952013
3.34361 -0.83904
3.29527 -0.990863
3.29153 -1.07996
3.30223 -1.12294
3.36407 -1.12222
3.38308 -1.12966
3.30725 -1.25532
3.3213 -1.17119
3.34241 -1.15208
3.29576 -1.21441
3.29297 -1.15204
3.29179 -1.1577
3.29727 -1.15872
3.33861 -1.10945
3.31875 -1.16276
3.37054 -1.09276
3.42278 -0.968389
3.3988 -1.10506
3.44805 -1.00645
3.40727 -1.09739
3.38395 -1.16426
3.35799 -1.11464
3.3704 -1.11616
3.27933 -1.36157
3.28962 -1.30024
3.27207 -1.36329
3.31089 -1.26815
3.25892 -1.388
3.26632 -1.43314
3.30518 -1.35156
3.36288 -1.2969
3.42771 -1.27064
3.46025 -1.32241
3.5203 -1.21391
3.48702 -1.24462
3.38398 -1.37265
3.40838 -1.26955
3.43409 -1.13069
3.39775 -1.15091
3.33543 -1.23479
3.35488 -1.14257
3.38159 -1.01653
3.36132 -1.04376
3.40353 -1.06541
3.38872 -1.17784
3.4266 -1.16172
3.46961 -1.11265
3.48755 -1.13202
3.48795 -1.15187
3.49372 -1.18342
3.50846 -1.28235
3.65355 -1.08531
3.70781 -1.08148
3.68365 -1.24068
3.63419 -1.4172
3.65029 -1.39202
3.59578 -1.40513
3.60244 -1.27411
3.61027 -1.11917
3.58319 -1.06065
3.54437 -1.13557
3.58729 -1.08263
3.64374 -0.987819
3.59429 -1.11732
3.61285 -1.11569
3.61753 -1.1202
3.61324 -1.17054
3.56027 -1.27291
3.56527 -1.18868
3.54131 -1.21322
3.56148 -1.177
3.56117 -1.27118
3.58185 -1.2487
3.61275 -1.16892
3.57779 -1.23376
3.63175 -1.09022
3.59193 -1.13505
3.53617 -1.19283
3.52606 -1.17256
3.52686 -1.1201
3.55633 -1.02874
3.49169 -1.1896
3.52319 -1.09778
3.439 -1.32424
3.43883 -1.31925
3.47423 -1.18456
3.45576 -1.19288
3.48335 -1.13233
3.45831 -1.21331
3.50565 -1.08538
3.5058 -1.02325
3.47868 -1.041
3.43171 -1.03398
3.41336 -1.02706
3.40012 -1.07831
3.44636 -0.978723
3.42067 -1.06659
3.4445 -1.00504
3.42229 -1.1281
3.44754 -1.11216
3.44697 -1.06064
3.41964 -1.05768
3.451 -0.888528
3.35745 -1.13379
3.40205 -0.971609
3.38523 -1.11356
3.38958 -1.14772
3.44106 -1.00419
3.40022 -1.08517
3.41756 -1.10787
3.41465 -1.19833
3.48792 -1.10624
3.52438 -1.11872
3.51975 -1.17089
3.57011 -1.10912
3.58645 -1.15778
3.62369 -1.08547
3.62089 -1.05627
3.60684 -1.0969
3.63946 -1.04967
3.63713 -1.12047
3.63903 -1.15648
3.70707 -1.03003
3.75375 -0.944075
3.75724 -0.915481
3.70074 -0.992392
3.69319 -0.949176
3.69028 -0.931903
3.70466 -0.973434
3.715 -1.04495
3.78975 -1.03815
3.78051 -1.29172
3.82352 -1.2529
3.77687 -1.30282
3.76139 -1.2136
3.70207 -1.23967
3.67531 -1.24665
3.67647 -1.20479
3.78894 -1.00486
3.81138 -1.06958
3.8117 -1.14238
3.79586 -1.17921
3.78416 -1.2549
3.78476 -1.23944
3.7657 -1.1626
3.71173 -1.22929
3.69668 -1.20489
3.62688 -1.34864
3.63184 -1.24155
3.65191 -1.15375
3.61419 -1.11406
3.6198 -1.01663
3.57173 -1.07409
3.56661 -1.04352
3.56226 -0.944285
3.58666 -0.900805
3.57908 -0.890105
3.55612 -0.964715
3.53623 -1.08015
3.5902 -1.01797
3.67627 -0.908145
3.62589 -1.00609
3.61366 -0.976977
3.5577 -0.982356
3.53373 -1.05984
3.55785 -0.990486
3.60812 -0.977572
3.64885 -1.02587
3.7069 -0.977164
3.67308 -1.125
3.65555 -1.06523
3.58768 -1.14824
3.59251 -1.10714
3.57457 -1.05447
3.53478 -1.08312
3.4938 -1.08207
3.45442 -1.1081
3.46216 -1.06641
3.4098 -1.19809
3.453 -1.12095
3.46851 -1.13557
3.51976 -0.997769
3.52892 -1.02483
3.49827 -1.07211
3.49555 -1.06863
3.44858 -1.14353
3.43454 -1.10156
3.48382 -0.964453
3.42188 -1.10083
3.42793 -1.10056
3.50531 -0.858831
3.47701 -0.958975
3.50292 -0.954431
3.49422 -0.969104
3.48957 -1.00388
3.47729 -0.983943
3.43131 -1.05803
3.45334 -1.02278
3.45385 -0.941476
3.40027 -1.13136
3.45365 -1.07024
3.5153 -0.975975
3.54934 -1.02713
3.59348 -0.986831
3.60343 -1.02064
3.61128 -0.998433
3.55575 -1.11876
3.57377 -1.02356
3.49825 -1.1938
3.57831 -0.950949
3.53863 -1.13264
3.55459 -1.22316
3.60121 -1.13173
3.59918 -1.15231
3.54157 -1.20612
3.55232 -1.08517
3.46901 -1.27587
3.51995 -1.07898
3.51076 -1.1702
3.55038 -1.10554
3.54613 -1.19795
3.56681 -1.17583
3.55127 -1.26514
3.58275 -1.21793
3.58558 -1.32399
3.66847 -1.23351
3.64309 -1.3267
3.62607 -1.3543
3.65224 -1.28006
3.64875 -1.17164
3.59445 -1.20565
3.57518 -1.17798
3.58645 -1.04352
3.56236 -1.11328
3.54988 -1.15627
3.57518 -1.00706
3.49339 -1.15698
3.55089 -1.00824
3.57343 -0.972615
3.61191 -0.935071
3.62546 -0.96701
3.60076 -1.05814
3.62608 -0.972799
3.6024 -0.986989
3.55784 -1.04015
3.52659 -1.01427
3.48817 -1.03338
3.49411 -0.989771
3.53226 -0.94441
3.5571 -0.898865
3.54305 -0.934894
3.54499 -0.902166
3.55101 -0.817201
3.53617 -0.913166
3.52154 -0.914407
3.54318 -0.847763
3.51583 -1.02718
3.58538 -0.932527
3.56201 -1.07283
3.60184 -1.06916
3.55909 -1.14685
3.59228 -0.95188
3.59443 -0.860933
3.48541 -1.16925
3.50213 -1.06061
3.57302 -0.826235
3.55784 -0.939253
3.56427 -0.992814
3.58086 -1.03116
3.6187 -0.973276
3.62125 -1.06431
3.5969 -1.16926
3.60801 -1.17516
3.63231 -1.15358
3.62933 -1.17839
3.68283 -1.0817
3.73076 -0.973139
3.68704 -1.10834
3.68741 -1.12435
3.65974 -1.20036
3.61819 -1.29506
3.58905 -1.34727
3.63933 -1.20181
3.6782 -1.19559
3.6518 -1.24276
3.60084 -1.38515
3.70969 -1.1184
3.67612 -1.30017
3.70853 -1.34263
3.75853 -1.34469
3.80167 -1.33073
3.8997 -1.14342
3.87743 -1.26985
3.88974 -1.23998
3.94591 -1.02107
3.88049 -1.1639
3.8969 -1.05793
3.88297 -1.11992
3.8257 -1.3116
3.84919 -1.31559
3.83853 -1.37772
3.88828 -1.21961
3.82894 -1.35404
3.85321 -1.23125
3.76075 -1.38774
3.75945 -1.32376
3.64934 -1.52439
3.70775 -1.26591
3.68273 -1.2394
3.58747 -1.43103
3.62667 -1.41129
3.7027 -1.28276
3.77424 -1.12206
3.75001 -1.26847
3.75502 -1.33124
3.79339 -1.27293
3.7575 -1.34165
3.70714 -1.42879
3.71961 -1.35198
3.64342 -1.45575
3.66958 -1.37574
3.67676 -1.35593
3.60906 -1.52958
3.71221 -1.31543
3.68882 -1.34146
3.60022 -1.49086
3.58924 -1.37106
3.49394 -1.50471
3.55023 -1.35932
3.55937 -1.34739
3.54618 -1.39283
3.56197 -1.41728
3.61682 -1.23338
3.6276 -1.23713
3.64964 -1.1496
3.61181 -1.23692
3.6109 -1.28179
3.65929 -1.25511
3.68251 -1.3129
3.73136 -1.22064
3.7133 -1.29511
3.7231 -1.20646
3.6986 -1.31576
3.70774 -1.2992
3.72027 -1.17244
3.71434 -1.05309
3.66983 -1.10593
3.6492 -1.1463
3.66304 -1.14388
3.64709 -1.23923
3.72553 -1.04483
3.64769 -1.17233
3.68861 -1.09433
3.63401 -1.28975
3.6851 -1.19372
3.73407 -1.13597
3.69592 -1.24541
3.73427 -1.20112
3.75643 -1.18785
3.76387 -1.12402
3.81928 -0.96807
3.77203 -1.08887
3.79137 -1.01695
3.809 -1.03037
3.79296 -1.21161
3.80394 -1.14724
3.76536 -1.19335
3.76949 -1.14768
3.74592 -1.24998
3.75103 -1.28571
3.77549 -1.19684
3.78802 -1.11375
3.79399 -1.09062
3.72077 -1.33661
3.75001 -1.30865
3.7358 -1.26974
3.72841 -1.19238
3.67652 -1.25482
3.7038 -1.13583
3.66402 -1.25176
3.70126 -1.16697
3.76108 -1.08973
3.74196 -1.17852
3.78428 -1.13329
3.76881 -1.14399
3.78555 -1.06955
3.76644 -1.10713
3.79354 -1.06133
3.79224 -1.11273
3.81235 -1.17945
3.79783 -1.283
3.89274 -1.04857
3.89199 -1.03861
3.83421 -1.0798
3.86018 -0.863821
3.81181 -0.923985
3.80481 -0.885268
3.78647 -0.852252
3.76008 -1.02955
3.77873 -1.06846
3.82423 -1.11892
3.82021 -1.30392
3.90534 -1.13964
3.97427 -1.00397
3.90678 -1.18831
3.8905 -1.20654
3.88812 -1.16888
3.80984 -1.2662
3.83897 -1.17338
3.82342 -1.1834
3.78845 -1.27515
3.8773 -0.987998
3.79528 -1.25435
3.83772 -1.13545
3.89853 -0.992146
3.8793 -1.0636
3.89805 -1.09984
3.94297 -1.06994
3.88117 -1.35609
3.96293 -1.25543
3.93862 -1.39769
3.92596 -1.46525
3.94561 -1.38769
3.90108 -1.49532
3.87556 -1.499
3.90022 -1.38788
3.90422 -1.45786
3.93603 -1.41685
3.95374 -1.41077
3.97897 -1.35413
3.87494 -1.53942
3.92847 -1.40997
3.94476 -1.27273
3.93628 -1.29625
3.96091 -1.19146
3.90824 -1.31295
3.90672 -1.21674
3.9064 -1.15401
3.81432 -1.35505
3.82282 -1.31553
3.83237 -1.27019
3.81573 -1.32164
3.82672 -1.3025
3.76673 -1.43551
3.76797 -1.47242
3.79746 -1.37724
3.79456 -1.34519
3.79311 -1.28284
3.77387 -1.27188
3.73914 -1.28035
3.67263 -1.34886
3.6528 -1.35957
3.69935 -1.21272
3.67653 -1.12657
3.63286 -1.24311
3.61149 -1.29988
3.64027 -1.23252
3.62686 -1.28184
3.6605 -1.27502
3.64068 -1.37058
3.59907 -1.44679
3.60625 -1.46458
3.7189 -1.31889
3.66991 -1.47842
3.80463 -1.18781
3.80044 -1.22844
3.79545 -1.22467
3.80864 -1.22722
3.77242 -1.33548
3.69023 -1.44754
3.72183 -1.35786
3.7034 -1.34005
3.72364 -1.20334
3.62156 -1.43072
3.63358 -1.39246
3.6239 -1.39742
3.64229 -1.31171
3.63525 -1.31214
3.6395 -1.2897
3.63768 -1.27463
3.65922 -1.21251
3.70061 -1.13999
3.65544 -1.25482
3.67521 -1.24696
3.6373 -1.31088
3.70305 -1.24079
3.63213 -1.35465
3.66261 -1.26082
3.63238 -1.25196
3.60016 -1.23269
3.60622 -1.1984
3.60622 -1.17784
3.6407 -1.08627
3.67098 -1.06915
3.70671 -1.07396
3.68039 -1.17964
3.73203 -1.04439
3.65474 -1.25572
3.66532 -1.12849
3.63029 -1.15019
3.61501 -1.09509
3.56494 -1.22021
3.56594 -1.15214
3.59327 -1.08007
3.59177 -1.07389
3.58199 -1.11781
3.57726 -1.20647
3.5919 -1.29377
3.67208 -1.15346
3.70528 -1.11432
3.7219 -1.11262
3.75537 -1.08299
3.759 -1.09619
3.69809 -1.2466
3.69744 -1.19114
3.64865 -1.29301
3.68016 -1.18313
3.69286 -1.18466
3.64504 -1.26442
3.67486 -1.15739
3.72181 -1.01991
3.67512 -1.22708
3.72479 -1.12104
3.69531 -1.18129
3.75459 -1.07192
3.77555 -0.976265
3.74031 -1.0375
3.76145 -0.939548
3.68474 -1.0494
3.68049 -0.959036
3.61524 -1.05973
3.62179 -0.906522
3.56022 -1.02606
3.58411 -0.865284
3.57808 -0.836438
3.60047 -0.781842
3.6343 -0.746251
3.66659 -0.748384
3.65204 -0.867687
3.69326 -0.760466
3.66218 -0.893158
3.7194 -0.65694
3.6582 -0.864429
3.59782 -0.890642
3.5615 -0.847583
3.54014 -0.783941
3.4766 -0.885786
3.50336 -0.705115
3.47476 -0.793482
3.39165 -1.02541
3.44191 -0.785772
3.44129 -0.857386
3.43784 -0.882928
3.4963 -0.722161
3.51404 -0.810667
3.57834 -0.826489
3.59456 -0.847593
3.59174 -0.912338
3.60063 -0.731878
3.52027 -0.787045
3.48349 -0.760947
3.4867 -0.693593
3.49512 -0.760282
3.5221 -0.71761
3.53966 -0.710798
3.56898 -0.660605
3.57299 -0.760829
3.56538 -0.790179
3.57281 -0.789717
3.57245 -0.875164
3.55115 -0.992331
3.55715 -0.966139
3.56559 -0.798737
3.50529 -0.991055
3.55069 -0.899532
3.56229 -0.920271
3.587 -0.817575
3.62686 -0.764316
3.59344 -0.844714
3.63697 -0.715683
3.6062 -0.582613
3.56713 -0.821058
3.59207 -0.744841
3.60124 -0.752853
3.57524 -0.961617
3.6265 -0.785485
3.60205 -0.947924
3.56509 -1.00517
3.5739 -0.806909
3.5757 -0.812306
3.58227 -0.860041
3.57787 -0.859551
3.58358 -0.944254
3.60695 -0.951736
3.57753 -0.98195
3.58043 -0.968385
3.53807 -1.01473
3.57373 -1.02675
3.63328 -1.02331
3.66081 -1.04912
3.67342 -1.07402
3.66708 -1.03701
3.63814 -1.11068
3.66564 -0.999398
3.61853 -1.19071
3.63112 -1.20192
3.68024 -1.15208
3.63839 -1.23769
3.69862 -1.15105
3.7351 -1.14016
3.72295 -1.2452
3.79779 -1.15287
3.75154 -1.3056
3.7556 -1.22667
3.69695 -1.32949
3.69795 -1.2068
3.67085 -1.11643
3.64997 -1.02785
3.58689 -1.17854
3.57656 -1.21195
3.58448 -1.29524
3.61197 -1.29298
3.65135 -1.2614
3.61819 -1.34459
3.64767 -1.24593
3.70068 -1.09896
3.67752 -1.16309
3.67426 -1.15166
3.69129 -0.997058
3.69627 -0.937928
3.67906 -1.01447
3.66529 -0.988639
3.64286 -1.04122
3.62808 -1.11528
3.63448 -1.12294
3.67361 -1.00427
3.69129 -1.01189
3.61768 -1.19298
3.58364 -1.28604
3.58747 -1.2571
3.63218 -1.07048
3.58456 -1.11795
3.59197 -0.997086
3.55456 -1.01448
3.54732 -0.989584
3.52887 -1.13052
3.61087 -1.08842
3.69847 -1.08082
3.71747 -1.198
3.76315 -1.10681
3.7326 -1.17343
3.73041 -1.12074
3.6802 -1.23526
3.66514 -1.20433
3.704 -1.01881
3.64205 -1.23666
3.66067 -1.26853
3.70183 -1.18878
3.65231 -1.29663
3.66239 -1.2854
3.63662 -1.41668
3.72437 -1.25546
3.71754 -1.29834
3.77245 -1.15665
3.71376 -1.28362
3.67565 -1.30309
3.70743 -1.06951
3.66985 -1.11956
3.60598 -1.2656
3.63496 -1.18077
3.58511 -1.338
3.66585 -1.22441
3.7346 -1.1163
3.65063 -1.39546
3.70585 -1.24024
3.65018 -1.34673
3.65916 -1.27044
3.59757 -1.4227
3.63654 -1.26298
3.61358 -1.16688
3.57467 -1.23328
3.54127 -1.23064
3.54095 -1.15044
3.55176 -1.06615
3.57255 -1.02284
3.54957 -1.06641
3.56645 -1.0095
3.52706 -1.1644
3.56394 -1.14743
3.56303 -1.23115
3.59908 -1.2376
3.56954 -1.35179
3.61931 -1.20724
3.58594 -1.25562
3.53702 -1.3632
3.52692 -1.39011
3.50761 -1.43392
3.51779 -1.44885
3.53301 -1.42625
3.60315 -1.2648
3.59236 -1.32
3.59377 -1.36746
3.58584 -1.46813
3.7096 -1.23942
3.72286 -1.24837
3.69362 -1.29829
3.7094 -1.24083
3.64918 -1.31796
3.6424 -1.27274
3.63806 -1.25582
3.62221 -1.21256
3.60809 -1.16891
3.60026 -1.11678
3.53955 -1.2446
3.58058 -1.12592
3.61638 -1.1118
3.59237 -1.32541
3.72973 -1.09927
3.74473 -1.20233
3.79872 -1.06827
3.82393 -1.02202
3.81282 -1.0685
3.8269 -1.01015
3.87626 -0.784438
3.85863 -0.893856
3.80993 -1.02778
3.82679 -0.924773
3.80475 -1.02658
3.80029 -0.983764
3.77171 -0.960441
3.72641 -1.01707
3.69105 -1.05074
3.70674 -0.954497
3.71176 -0.990672
3.75049 -0.949075
3.71626 -1.11993
3.73409 -1.02979
3.69435 -1.02541
3.65876 -1.01265
3.67926 -0.768117
3.62386 -0.926305
3.60771 -0.882571
3.58982 -0.949805
3.61514 -0.903668
3.65273 -0.873637
3.69814 -0.691746
3.65989 -0.810682
3.67477 -0.815166
3.69388 -0.777614
3.68749 -0.883329
3.74434 -0.741965
3.7422 -0.781476
3.6764 -1.00528
3.63516 -1.04529
3.67659 -0.833309
3.63357 -1.00877
3.66782 -0.757712
3.63413 -0.836531
3.63632 -0.781036
3.70021 -0.639294
3.7241 -0.703608
3.74384 -0.570462
3.71201 -0.703409
3.68552 -0.722649
3.67235 -0.746121
3.69299 -0.661474
3.70972 -0.645946
3.69949 -0.819873
3.75606 -0.71266
3.76378 -0.778317
3.78622 -0.697929
3.80104 -0.730139
3.76965 -0.933192
3.86306 -0.650196
3.85984 -0.781418
3.84352 -0.801813
3.81302 -0.889283
3.81469 -0.826909
3.79004 -0.846317
3.78209 -0.901679
3.8101 -0.796254
3.85067 -0.62257
3.85495 -0.641652
3.8399 -0.783463
3.83233 -0.762624
3.84934 -0.744742
3.87226 -0.712384
3.84023 -0.837511
3.87301 -0.759994
3.88219 -0.597445
3.85596 -0.739835
3.81403 -0.809979
3.81185 -0.748627
3.8502 -0.637163
3.89305 -0.51578
3.9119 -0.56094
3.91979 -0.504031
3.90743 -0.549904
3.90807 -0.551862
3.92116 -0.628538
3.94091 -0.643915
3.92531 -0.496737
3.8956 -0.580753
3.86957 -0.606461
3.83273 -0.793747
3.85883 -0.625396
3.86422 -0.662709
3.88224 -0.826463
3.93458 -0.701549
3.94052 -0.650288
3.94113 -0.619685
3.93681 -0.73117
3.92775 -0.83881
3.948 -0.745664
3.93277 -0.703688
3.89396 -0.863809
3.83442 -0.95222
3.83476 -0.702991
3.80136 -0.714128
3.76806 -0.834096
3.78674 -0.707056
3.79552 -0.773217
3.80853 -0.776578
3.81817 -0.818187
3.8102 -0.977071
3.84267 -1.00661
3.87135 -0.874565
3.81532 -1.00882
3.8248 -0.835075
3.73051 -1.03478
3.72895 -0.920291
3.73353 -0.919183
3.76744 -0.844445
3.7919 -0.895417
3.8493 -0.917212
3.96491 -0.733917
3.97074 -0.899899
4.02657 -0.793955
4.02144 -0.820603
3.98079 -0.87879
3.938 -0.85577
3.87084 -0.935915
3.82931 -1.03531
3.8441 -0.973216
3.84066 -0.881516
3.79366 -0.959343
3.81219 -0.968848
3.86834 -0.810251
3.91817 -0.797891
3.91644 -0.97303
3.98897 -0.731986
3.97446 -0.734031
3.91471 -0.863432
3.94063 -0.703141
3.93608 -0.791019
3.91869 -0.871865
3.88174 -0.920714
3.8513 -0.974057
3.80688 -1.12023
3.82626 -1.08281
3.84746 -1.08394
3.84692 -1.13286
3.91145 -0.979777
3.92516 -0.941129
3.92312 -0.971859
3.98847 -0.835756
4.04537 -0.638648
4.00987 -0.96662
4.08109 -0.713952
4.05532 -0.850056
4.07728 -0.836398
4.09598 -0.752544
4.06802 -0.877075
4.04675 -0.92921
4.04546 -0.946866
4.04212 -0.960987
4.0712 -0.996943
4.15472 -0.668776
4.10673 -1.06432
4.15258 -0.924775
4.15048 -0.840688
4.10384 -1.02103
4.12534 -0.883405
4.09372 -1.00146
4.09207 -0.948056
4.07117 -0.933422
4.06686 -0.869466
4.0707 -0.906567
4.07946 -0.831856
4.06353 -0.836994
4.00717 -1.01569
4.02705 -0.929259
3.9895 -1.00451
4.03155 -0.781833
3.95235 -1.03449
3.97025 -0.886908
3.95124 -0.984514
3.95052 -0.8725
3.90481 -0.888386
3.86554 -0.944602
3.84337 -0.918309
3.86857 -0.827925
3.88047 -0.901496
3.94289 -0.855782
3.95866 -0.895784
3.94992 -0.955104
3.96279 -0.833632
3.94938 -0.864197
3.97035 -0.727053
3.91267 -0.897233
3.92997 -0.782235
3.91123 -0.825518
3.90862 -0.733592
3.90123 -0.831754
3.90164 -0.818236
3.88714 -0.884838
3.90066 -0.82511
3.91338 -0.793514
3.89572 -0.853643
3.88997 -0.83175
3.93931 -0.713442
3.94948 -0.764612
3.94283 -0.681116
3.92217 -0.873362
3.87887 -0.924795
3.88968 -0.759619
3.8624 -0.883842
3.88109 -0.809587
3.94388 -0.680042
3.89948 -0.817308
3.83789 -1.08105
3.8677 -1.04932
3.87333 -1.1095
3.90266 -1.05993
3.97017 -0.96817
4.00543 -0.960888
4.00826 -1.05384
4.05453 -0.985779
4.03242 -1.1158
4.09252 -0.996588
4.10252 -0.95228
4.10574 -0.768796
4.10938 -0.63674
4.09928 -0.577972
4.09359 -0.600218
4.08645 -0.658009
4.08796 -0.613027
4.10033 -0.716634
4.12288 -0.737082
4.12971 -0.675646
4.12592 -0.759586
4.14956 -0.653974
4.10926 -0.744803
4.10617 -0.697433
4.0756 -0.798647
4.06678 -0.732355
4.02631 -0.752686
4.01449 -0.649496
4.01648 -0.634283
4.02355 -0.689886
4.07971 -0.519136
4.10578 -0.533294
4.13249 -0.602174
4.16567 -0.451108
4.14769 -0.614445
4.13782 -0.624732
4.09675 -0.61703
4.06605 -0.477441
4.04429 -0.559426
4.0681 -0.427177
4.0471 -0.616976
4.0354 -0.565086
4.04095 -0.549653
3.99397 -0.704743
4.0076 -0.65889
4.01416 -0.682243
4.05212 -0.468211
4.06598 -0.543356
4.0828 -0.610681
4.10109 -0.568711
4.14615 -0.435512
4.13933 -0.638838
4.13837 -0.659875
4.07756 -0.741152
4.03105 -0.664237
4.03643 -0.583535
3.99335 -0.706868
4.03831 -0.551061
4.05502 -0.679946
4.09383 -0.616147
4.12289 -0.542434
4.12746 -0.352848
4.08808 -0.482382
4.08102 -0.386308
4.06571 -0.476383
4.09902 -0.24218
4.04414 -0.553854
4.03217 -0.52545
4.01122 -0.49499
3.98866 -0.518447
3.99775 -0.517104
4.03503 -0.52253
4.06727 -0.458065
4.07128 -0.548694
4.05538 -0.488931
4.07733 -0.370723
4.0524 -0.277145
4.04022 -0.401205
4.03762 -0.423393
4.06299 -0.366399
4.07142 -0.126007
4.08725 -0.295603
4.04238 -0.384218
4.04983 -0.448026
4.05558 -0.387041
4.03884 -0.560616
4.05846 -0.300894
4.11427 -0.150608
4.12918 -0.188759
4.10791 -0.185312
4.08471 -0.12252
4.06588 -0.18744
4.06995 -0.16703
4.08984 -0.30144
4.1095 -0.143394
4.12274 -0.346693
4.11926 -0.367836
4.09144 -0.429935
4.06478 -0.339909
4.01028 -0.371004
3.98731 -0.254309
3.99734 -0.289262
3.99989 -0.402293
4.06155 -0.36561
4.08424 -0.45454
4.10513 -0.438113
4.12425 -0.309077
4.08295 -0.295526
4.10831 -0.31001
4.06348 -0.463033
4.07184 -0.375019
4.10198 -0.231988
4.09045 -0.398243
4.11563 -0.328575
4.12603 -0.53219
4.09899 -0.443206
4.09697 -0.347898
4.03902 -0.443881
4.0357 -0.299838
4.07664 -0.183317
4.13997 -0.154466
4.21951 -0.263652
4.30522 -0.275452
4.35513 -0.268067
4.39613 -0.420099
4.38874 -0.41118
4.36354 -0.420214
4.34372 -0.445922
4.31983 -0.39058
4.28749 -0.260883
4.2615 -0.126486
4.24771 -0.148632
4.27323 -0.129763
4.30396 -0.201759
4.32411 -0.207421
4.34783 -0.127069
4.32386 0.0476799
4.30601 -0.170365
4.27294 -0.0358387
4.21479 0.0328122
4.15796 -0.0205691
4.14928 -0.00753205
4.16355 0.0706277
4.2021 0.0776188
4.1929 0.0751834
4.18818 -0.0428201
4.17467 -0.0128354
4.11497 0.00402613
4.08249 -0.0696835
4.05194 -0.127535
4.04382 -0.278981
4.04322 -0.162654
4.05461 -0.202693
4.1014 -0.0333287
4.13831 -0.199457
4.1683 -0.100281
4.17173 -0.260975
4.19444 -0.202937
4.17241 -0.0479929
4.1687 -0.153178
4.15725 -0.191228
4.15692 -0.158602
4.1874 -0.196798
4.21876 -0.0718892
4.16881 -0.125825
4.11428 -0.0866194
4.06574 -0.031574
4.02584 0.0205587
4.00694 0.0662042
3.99912 -0.0632544
3.98795 -0.157163
3.95053 -0.0362496
3.95236 -0.0624358
3.92756 -0.00355346
3.94093 -0.105097
3.93457 -0.0350997
3.97122 -0.138053
3.97484 -0.16294
3.99024 -0.191833
4.0247 -0.135087
4.01698 -0.0972851
3.97654 -0.306273
3.9 -0.169347
3.86108 -0.133251
3.86125 -0.0101696
3.92837 -0.0851332
3.92857 0.169899
3.9765 0.178345
4.00912 0.14755
4.02344 0.291602
4.07296 0.313667
4.09675 0.392982
4.11429 0.355604
4.14488 0.273795
4.13998 0.272419
4.13579 0.175439
4.10248 0.181059
4.08429 0.0630205
4.04838 0.0482826
4.01338 0.110587
4.01285 0.0459062
3.98484 0.0736304
4.01429 0.0121605
3.9746 0.167182
3.9658 0.15007
3.89339 0.309197
3.87311 0.33246
3.87699 0.267966
3.86498 0.303346
3.83568 0.417434
3.86077 0.340871
3.86498 0.337304
3.82068 0.565229
3.85084 0.418083
3.80489 0.494975
3.78316 0.497201
3.76625 0.490083
3.77782 0.310234
3.74778 0.353758
3.74543 0.447189
3.76287 0.288701
3.7019 0.4967
3.7172 0.463252
3.73828 0.374118
3.71777 0.409132
3.70516 0.359074
3.67122 0.346382
3.6247 0.402479
3.65939 0.361984
3.6639 0.324222
3.67772 0.303359
3.68567 0.308505
3.6537 0.340917
3.63616 0.274058
3.64525 0.214124
3.58157 0.388859
3.58613 0.34566
3.54918 0.394147
3.54706 0.327974
3.61501 0.156304
3.57924 0.375329
3.58856 0.284175
3.59802 0.368879
3.60456 0.428035
3.6268 0.31433
3.57564 0.367297
3.53232 0.570311
3.60527 0.552101
3.64556 0.688041
3.66516 0.768841
3.70035 0.715444
3.65249 0.714161
3.62773 0.676242
3.50408 0.842827
3.53147 0.652416
3.4941 0.57714
3.48667 0.66104
3.53758 0.61223
3.57655 0.654642
3.634 0.658061
3.66519 0.766327
3.71104 0.68476
3.74553 0.764376
3.75224 0.770356
3.72285 0.748928
3.66005 0.810571
3.59514 0.812008
3.5885 0.797608
3.55143 0.834298
3.58445 0.743238
3.56832 0.719632
3.49242 0.768249
3.46424 0.780107
3.50006 0.724072
3.45457 0.903428
3.46914 0.878502
3.42587 0.987357
3.43433 0.993821
3.49384 0.903549
3.50259 0.930117
3.40675 1.07301
3.53456 0.917074
3.49898 1.01258
3.53084 0.933432
3.49885 0.940427
3.47109 0.992678
3.43813 1.05311
3.45008 1.00229
3.46299 0.981454
3.41266 0.958796
3.38679 0.983985
3.35892 0.99532
3.43371 0.957543
3.39596 0.973331
3.35698 0.956752
3.39491 0.913018
3.40102 0.965028
3.38908 0.991658
3.38711 1.09004
3.41272 0.981268
3.27332 1.10487
3.20539 1.17267
3.23471 1.11099
3.27544 1.03145
3.32729 0.954437
3.31669 0.897478
3.30027 0.877587
3.22616 0.974482
3.26799 0.95768
3.26324 0.980778
3.35098 0.766723
3.26161 0.878436
3.22264 0.88092
3.22062 0.886821
3.22015 0.838195
3.22742 0.802932
3.17045 0.857425
3.12945 0.968445
3.21901 0.762534
3.18814 0.829638
3.15537 0.787484
3.13922 0.738597
3.1124 0.720557
3.13202 0.650439
3.08133 0.718301
3.11119 0.682298
3.09793 0.743488
3.11109 0.708049
3.07636 0.777389
3.04816 0.826698
3.06103 0.747102
3.03586 0.805513
3.01556 0.879899
3.03688 0.827572
3.05967 0.769105
3.02063 0.807701
2.94128 0.901249
2.99856 0.866096
2.97648 0.857597
3.02513 0.763917
3.00977 0.820907
2.99654 0.864097
2.98332 0.906213
3.0048 0.882072
2.96145 0.878683
2.93308 0.934515
2.97012 0.887506
2.93669 0.930606
2.91732 0.891235
2.8497 1.01052
2.89953 0.871619
2.81018 0.926322
2.78422 0.882238
2.79623 0.806303
2.79067 0.782914
2.78746 0.800995
2.77779 0.781502
2.75598 0.835072
2.71471 0.864295
2.69073 0.879803
2.66965 0.892436
2.70472 0.848695
2.71329 0.823704
2.66343 0.859882
2.66304 0.799985
2.6699 0.722375
2.66192 0.720693
2.65492 0.712262
2.66632 0.691762
2.62701 0.797289
2.64401 0.793254
2.66626 0.754114
2.63848 0.782616
2.62205 0.813165
2.60809 0.803729
2.6312 0.784668
2.61069 0.814645
2.68431 0.774577
2.7055 0.81704
2.7463 0.801901
2.78337 0.718478
2.72288 0.764287
2.69872 0.82675
2.7576 0.851274
2.79205 0.829664
2.78577 0.821017
2.74244 0.913169
2.79193 0.824098
2.68293 0.925372
2.67697 0.948671
2.75179 0.846888
2.61216 1.04021
2.64884 1.04158
2.64338 1.02435
2.64937 1.02709
2.61037 1.10809
2.65658 1.05412
2.68313 1.00181
2.5928 1.05283
2.55332 1.01986
2.53576 0.973584
2.51665 0.935115
2.50828 0.89412
2.47743 0.960145
2.53726 0.901096
2.4902 0.936925
2.46873 0.937483
2.44254 0.95709
2.43566 0.925615
2.32736 0.974409
2.30759 0.998703
2.34524 0.90337
2.33853 0.911447
2.27926 0.904751
2.22431 0.924982
2.1892 0.95432
2.14432 0.947072
2.14214 0.92977
2.16714 0.880001
2.14608 0.893428
2.13554 0.851069
2.12364 0.834262
2.10942 0.855627
2.07446 0.862992
2.10235 0.874867
2.11629 0.837593
2.15732 0.798275
2.11708 0.831025
2.10138 0.855565
2.18244 0.776167
2.2037 0.805143
2.13598 0.896055
2.08454 0.942517
2.11552 0.924464
2.02168 1.03053
2.13745 0.953538
2.07265 1.01354
2.16852 0.948374
2.15744 0.941671
2.16524 0.998099
2.1827 0.986279
2.12913 1.05025
2.14524 1.06457
2.21041 1.05224
2.12542 1.11868
2.12687 1.0597
2.07991 1.09875
2.07808 1.09899
2.1179 1.03412
2.11215 1.02126
2.15906 1.03168
2.16907 1.05708
2.26458 1.00394
2.23694 1.01887
2.19234 1.0601
2.2119 1.0405
2.22015 1.00271
2.15097 1.01346
2.08565 1.00513
2.07147 1.01147
2.01779 1.02913
2.01494 1.01658
2.04153 0.940422
2.00991 0.905149
1.95006 0.842739
1.9392 0.797356
1.95697 0.78593
1.96312 0.811071
1.91773 0.859067
1.98946 0.83467
1.96146 0.904961
1.90626 0.922697
1.98074 0.894741
1.97435 0.886578
1.97111 0.893674
1.95315 0.860906
1.96229 0.781752
1.93696 0.778477
1.88799 0.782358
1.9558 0.740487
1.90633 0.710217
1.88544 0.69425
1.90897 0.680256
1.90509 0.6759
1.93372 0.656719
1.91892 0.679296
1.86968 0.700181
1.93014 0.70583
1.9458 0.699763
1.92731 0.739785
2.03929 0.67811
2.05461 0.689682
2.0475 0.733878
2.06598 0.72765
1.98466 0.862722
2.01702 0.863313
2.05561 0.822899
2.04776 0.791367
2.07865 0.787131
2.033 0.840837
2.06775 0.818586
2.06629 0.793403
1.98717 0.851539
2.06055 0.822244
2.08311 0.830695
2.10922 0.827868
2.05839 0.881051
2.04071 0.877577
2.0835 0.836061
2.03306 0.840719
2.04346 0.823984
2.10627 0.829912
2.0989 0.848603
2.13429 0.821638
2.04389 0.887295
2.0245 0.890685
2.01101 0.872846
2.04779 0.833026
2.05063 0.822432
2.01866 0.823624
2.03057 0.8283
2.05878 0.785383
2.03903 0.780612
2.07408 0.802644
2.07971 0.83555
2.12018 0.787025
2.12964 0.813555
2.09253 0.87074
2.07149 0.856193
2.07442 0.859488
2.09657 0.805837
2.07889 0.83101
2.07223 0.860921
2.0382 0.899965
2.01703 0.906252
1.98945 0.883017
1.99335 0.887737
1.97818 0.869986
1.99966 0.831003
1.9926 0.845371
2.03925 0.814539
2.0101 0.812648
1.98566 0.80797
1.90622 0.864231
1.95771 0.823062
1.933 0.881232
1.95788 0.891398
1.93549 0.930322
1.95317 0.959579
2.00603 0.927165
1.98741 0.927373
2.01209 0.898808
2.02594 0.861618
1.99281 0.838064
2.0131 0.801691
1.99109 0.833829
1.90888 0.935408
1.92269 0.938853
1.9536 0.948501
1.88479 1.00172
1.9174 0.974376
1.92602 0.954799
1.8905 0.960276
1.87389 0.951143
1.85269 0.970345
1.85066 0.952642
1.93499 0.926292
1.88351 0.936051
1.92108 0.915656
1.85912 0.931005
1.88637 0.939416
1.88426 0.938787
1.83135 0.973141
1.82427 0.984225
1.91799 0.96416
1.81954 1.04103
1.82509 1.05316
1.84925 1.03541
1.86947 1.00237
1.82279 0.996335
1.78459 0.957491
1.82143 0.918805
1.81936 0.926587
1.84177 0.896432
1.88838 0.870354
1.95541 0.806159
1.91006 0.818401
1.8688 0.853325
1.84114 0.841831
1.86063 0.840999
1.84751 0.820516
1.87694 0.801994
1.88175 0.768096
1.85336 0.792357
1.8518 0.781432
1.90416 0.757923
1.9025 0.747384
1.88011 0.805935
1.90868 0.781968
1.8204 0.827728
1.88869 0.777881
1.94717 0.76316
1.88798 0.797331
1.91863 0.730871
1.9332 0.735443
1.92527 0.779653
1.95896 0.757485
1.97124 0.776976
1.98781 0.75693
1.9299 0.754201
1.89593 0.7444
1.86954 0.743941
1.9243 0.724817
1.96084 0.740338
1.95059 0.737571
1.95619 0.762503
1.85964 0.809753
1.90326 0.730521
1.83102 0.76394
1.82995 0.727569
1.83374 0.721014
1.88202 0.684322
1.80745 0.722587
1.80896 0.707045
1.85366 0.711062
1.86749 0.685177
1.87941 0.712248
1.94207 0.716535
1.9235 0.745248
1.94818 0.741392
1.95942 0.745941
1.93922 0.847684
1.86971 0.883385
1.90363 0.872642
1.84695 0.905995
1.91159 0.875203
1.84329 0.929674
1.89242 0.879862
1.91973 0.875612
1.8504 0.898706
1.92189 0.814335
1.9453 0.778754
1.95042 0.775948
1.90668 0.793933
1.90885 0.774405
1.85014 0.801268
1.85305 0.815436
1.83289 0.811834
1.87384 0.786021
1.83014 0.811269
1.82042 0.830469
1.82801 0.845104
1.87677 0.867583
1.92979 0.828909
1.90691 0.81249
1.97069 0.791507
1.95604 0.799131
1.97223 0.764459
1.97007 0.76377
1.96152 0.765626
1.90244 0.767991
1.89395 0.777536
1.87947 0.784373
1.9087 0.733202
1.90087 0.773122
1.80328 0.811151
1.82173 0.813327
1.90935 0.80312
1.88661 0.852786
1.8852 0.857923
1.91114 0.848881
1.94919 0.843754
1.97168 0.857081
1.98479 0.855551
2.02298 0.834309
1.96196 0.856831
2.02134 0.842569
2.02635 0.872195
2.01964 0.840559
2.00404 0.836318
2.01719 0.871116
2.07826 0.880734
2.04412 0.956518
2.09777 0.959009
2.16341 0.892137
2.10391 0.959136
2.07604 1.00335
2.11094 0.999376
2.12169 1.00036
2.11033 1.0285
2.10139 1.00219
2.06609 1.02047
2.16729 0.915515
2.06725 0.946139
2.19109 0.882797
2.17682 0.913379
2.23066 0.876185
2.18777 0.941719
2.22905 0.915404
2.21449 0.895695
2.19395 0.887869
2.15621 0.922563
2.16073 0.903927
2.19945 0.859973
2.14785 0.911817
2.20911 0.908518
2.25549 0.85492
2.24566 0.896409
2.23709 0.938078
2.21471 0.999269
2.27337 0.94945
2.22731 0.960757
2.26397 0.869973
2.20033 0.871868
2.22441 0.762646
2.17813 0.759999
2.17987 0.705352
2.19608 0.707329
2.25955 0.629929
2.18401 0.676301
2.17748 0.67573
2.17912 0.60757
2.14798 0.588475
2.12259 0.634403
2.16384 0.548652
2.18 0.496399
2.15871 0.52698
2.16523 0.536616
2.16703 0.591888
2.15266 0.650318
2.19858 0.595036
2.21443 0.63328
2.21098 0.677501
2.18559 0.715273
2.1933 0.688385
2.26302 0.650268
2.2261 0.70835
2.2853 0.627468
2.2794 0.722177
2.33892 0.697428
2.28396 0.849765
2.32857 0.850033
2.30822 0.907883
2.33424 0.903835
2.28519 1.01005
2.36244 0.929232
2.28413 1.00456
2.31557 0.920158
2.3105 0.87714
2.26778 0.890943
2.29663 0.878573
2.32986 0.841783
2.35513 0.860277
2.31574 0.878709
2.31105 0.873166
2.30158 0.851281
2.22973 0.910022
2.17918 0.873055
2.19109 0.85729
2.15167 0.856365
2.17869 0.808466
2.17258 0.813646
2.22304 0.785631
2.22882 0.801253
2.18024 0.803928
2.26698 0.709733
2.25449 0.746994
2.29414 0.689475
2.32175 0.660543
2.24003 0.715572
2.19372 0.705253
2.1785 0.702001
2.17622 0.698835
2.23703 0.67193
2.22842 0.664274
2.19478 0.674194
2.14025 0.692798
2.16379 0.636083
2.16045 0.614359
2.11594 0.65332
2.11044 0.69582
2.10301 0.726164
2.12307 0.692152
2.14846 0.700476
2.13144 0.76138
2.14694 0.7734
2.16228 0.722872
2.18866 0.704882
2.16839 0.699553
2.19041 0.673856
2.20563 0.725597
2.24372 0.639867
2.2588 0.657457
2.20816 0.690619
2.25036 0.625189
2.24965 0.599721
2.23247 0.595808
2.15439 0.712426
2.17509 0.666468
2.20754 0.61597
2.15097 0.720987
2.15959 0.696207
2.16112 0.70339
2.14353 0.773085
2.18744 0.73487
2.17966 0.824465
2.24792 0.789098
2.24202 0.793741
2.21017 0.805034
2.26284 0.715371
2.1576 0.791597
2.14772 0.782764
2.08648 0.81716
2.10248 0.780668
2.06589 0.775734
2.10476 0.740207
2.14348 0.705233
2.14813 0.725741
2.19007 0.688388
2.14671 0.711638
2.14872 0.686378
2.14236 0.687623
2.15948 0.731147
2.11196 0.845106
2.14663 0.879064
2.20073 0.859418
2.25277 0.873822
2.26491 0.804191
2.23486 0.80941
2.2482 0.739765
2.19247 0.717408
2.19689 0.657717
2.1636 0.64807
2.09896 0.690161
2.09283 0.640976
2.15077 0.594482
2.16726 0.615041
2.22404 0.568361
2.2331 0.550991
2.21419 0.594795
2.22126 0.561199
2.19375 0.604748
2.16354 0.622833
2.13817 0.631603
2.10728 0.65455
2.09139 0.696813
2.15159 0.643375
2.07862 0.751037
2.19335 0.63672
2.14877 0.696643
2.10243 0.71171
2.1863 0.57245
2.0975 0.673529
2.1384 0.63177
2.16229 0.573118
2.16483 0.593217
2.10951 0.63704
2.16161 0.561512
2.17789 0.608714
2.21114 0.574565
2.19976 0.623745
2.20699 0.611613
2.16618 0.676971
2.21504 0.661468
2.20668 0.710209
2.22124 0.729762
2.2211 0.734651
2.1933 0.722599
2.19608 0.737628
2.22696 0.716399
2.23088 0.725973
2.24886 0.716989
2.21057 0.705048
2.11918 0.76861
2.09157 0.772719
2.10949 0.722967
2.12438 0.70134
2.12041 0.734844
2.17955 0.686713
2.1684 0.661406
2.15663 0.702381
2.20604 0.688531
2.1363 0.775457
2.19273 0.674078
2.14526 0.734123
2.10615 0.784225
2.12034 0.753009
2.19914 0.693576
2.24469 0.633633
2.22091 0.674643
2.17555 0.72648
2.25946 0.642494
2.25212 0.724822
2.21226 0.796012
2.28055 0.66803
2.16558 0.780785
2.21353 0.697211
2.18337 0.694166
2.16365 0.710191
2.21096 0.647092
2.22012 0.659611
2.24614 0.634036
2.23013 0.632812
2.24235 0.608106
2.22798 0.663564
2.26038 0.661077
2.26791 0.669987
2.2119 0.771053
2.23185 0.71871
2.25789 0.674852
2.23794 0.616317
2.24916 0.599687
2.21827 0.659728
2.22709 0.584319
2.18565 0.582349
2.15227 0.570002
2.17873 0.543435
2.16099 0.595784
2.1694 0.629105
2.19244 0.602116
2.18935 0.580171
2.23322 0.547638
2.23619 0.599737
2.26098 0.480582
2.22932 0.541725
2.21694 0.577274
2.19196 0.622181
2.15548 0.709462
2.16751 0.684136
2.22082 0.64376
2.2416 0.601236
2.20058 0.654904
2.25792 0.537634
2.22768 0.593129
2.23283 0.597704
2.17229 0.653899
2.16626 0.638272
2.17977 0.626602
2.19702 0.65312
2.22665 0.594838
2.23231 0.630102
2.23757 0.626505
2.2027 0.660679
2.20115 0.643335
2.19066 0.660606
2.19733 0.673116
2.21028 0.619214
2.17195 0.66006
2.13738 0.657801
2.1509 0.66663
2.15834 0.701535
2.17058 0.690504
2.18053 0.680905
2.17721 0.692701
2.23249 0.691604
2.24342 0.697636
2.26258 0.66186
2.2193 0.75788
2.28826 0.721239
2.30036 0.763732
2.33084 0.741192
2.29116 0.822912
2.25673 0.822496
2.24349 0.838539
2.2465 0.781263
2.21135 0.803882
2.25544 0.679951
2.26201 0.680898
2.2384 0.732284
2.24852 0.691
2.23524 0.752566
2.27951 0.697643
2.25054 0.780216
2.17461 0.827335
2.16685 0.815643
2.16352 0.849126
2.21095 0.871646
2.26991 0.808637
2.28078 0.808937
2.30776 0.792925
2.3259 0.726233
2.30243 0.744415
2.3134 0.701419
2.31611 0.712167
2.25532 0.757431
2.23756 0.707201
2.26835 0.65824
2.18523 0.825367
2.20053 0.852994
2.16189 0.882131
2.24257 0.816136
2.27658 0.771579
2.26516 0.762224
2.24764 0.745536
2.26399 0.736274
2.21354 0.745772
2.21562 0.702584
2.17773 0.73554
2.19388 0.67406
2.19133 0.643463
2.14459 0.714282
2.15075 0.685235
2.1806 0.647009
2.18291 0.615355
2.17672 0.602556
2.17986 0.547699
2.18493 0.517923
2.13253 0.613642
2.15093 0.621665
2.15961 0.578563
2.16131 0.611647
2.14246 0.67396
2.0892 0.77308
2.16827 0.696993
2.18409 0.701065
2.1703 0.745852
2.22962 0.693158
2.30128 0.622065
2.25665 0.749493
2.30857 0.755414
2.31353 0.739937
2.29625 0.78374
2.29526 0.851009
2.3147 0.81326
2.29991 0.807761
2.30027 0.827972
2.31235 0.758959
2.29373 0.751823
2.3015 0.706885
2.26664 0.745978
2.2734 0.732078
2.29593 0.700286
2.33306 0.667472
2.37146 0.574051
2.33203 0.601144
2.28744 0.73064
2.2542 0.798987
2.34619 0.668616
2.38304 0.595752
2.38148 0.626432
2.35946 0.679308
2.39228 0.654791
2.41451 0.62926
2.41495 0.617837
2.41876 0.602356
2.38142 0.618953
2.35063 0.693047
2.35867 0.702297
2.33748 0.758983
2.31952 0.782371
2.38199 0.754738
2.34312 0.881869
2.38942 0.796906
2.37659 0.840054
2.43402 0.739005
2.39946 0.80789
2.42936 0.758578
2.4451 0.692432
2.46409 0.600272
2.42826 0.638108
2.4475 0.606964
2.40657 0.703881
2.44002 0.651687
2.45665 0.631883
2.39864 0.745979
2.399 0.794417
2.46488 0.676008
2.42735 0.749604
2.45081 0.721634
2.47243 0.651797
2.45182 0.659973
2.43239 0.701481
2.41267 0.728418
2.47029 0.676938
2.43418 0.724195
2.42864 0.701362
2.35031 0.820368
2.40632 0.761072
2.40573 0.747416
2.46406 0.670497
2.38892 0.764013
2.35506 0.783717
2.36149 0.759658
2.42047 0.627249
2.37631 0.651083
2.3319 0.754834
2.32895 0.788862
2.35691 0.727889
2.38118 0.698853
2.36543 0.731518
2.36926 0.735126
2.40829 0.66916
2.42667 0.686046
2.40991 0.679431
2.39225 0.705206
2.39001 0.723109
2.3673 0.790081
2.42753 0.713909
2.43274 0.699558
2.41639 0.704424
2.40038 0.726507
2.38693 0.747545
2.38763 0.772493
2.43497 0.686778
2.44493 0.587789
2.40441 0.581216
2.383 0.625349
2.35372 0.639756
2.35284 0.635507
2.34706 0.646428
2.37928 0.638372
2.38761 0.62076
2.37254 0.669833
2.39038 0.617482
2.38018 0.615579
2.40155 0.571969
2.40685 0.560383
2.43401 0.544235
2.41574 0.624665
2.43279 0.592883
2.42646 0.608418
2.43772 0.662066
2.36062 0.811937
2.39271 0.792252
2.35597 0.867722
2.38645 0.852792
2.41629 0.875409
2.49147 0.837113
2.51972 0.818828
2.54235 0.771843
2.49757 0.827018
2.51742 0.745046
2.43287 0.855805
2.40241 0.864936
2.44114 0.777473
2.38076 0.893231
2.38305 0.86734
2.3355 0.88211
2.34651 0.844257
2.35232 0.810678
2.30346 0.880683
2.31572 0.830371
2.29431 0.869928
2.3104 0.861817
2.33929 0.812791
2.28355 0.884867
2.30839 0.889362
2.40721 0.720286
2.30979 0.835286
2.34042 0.716565
2.31546 0.76548
2.29003 0.798147
2.30955 0.810714
2.30389 0.813522
2.30731 0.793313
2.30038 0.762618
2.28002 0.757853
2.25183 0.753906
2.219 0.777839
2.19619 0.806364
2.25831 0.721741
2.18642 0.805943
2.18225 0.833301
2.27861 0.718707
2.26165 0.781834
2.2732 0.734027
2.25655 0.760596
2.28938 0.729056
2.30483 0.694697
2.3045 0.672902
2.27793 0.762856
2.31621 0.779185
2.31203 0.781197
2.28618 0.827451
2.29137 0.801192
2.34598 0.714962
2.35852 0.699037
2.3083 0.72778
2.31016 0.729013
2.33911 0.645993
2.30062 0.729191
2.31193 0.702184
2.27445 0.723745
2.25954 0.735721
2.19431 0.819527
2.22979 0.778329
2.2074 0.80601
2.28639 0.731337
2.20005 0.840494
2.25028 0.738042
2.22902 0.785288
2.25654 0.777223
2.33645 0.67775
2.29889 0.757856
2.27602 0.797406
2.27139 0.809329
2.30622 0.81362
2.358 0.771447
2.36563 0.772573
2.29326 0.902034
2.30745 0.870067
2.32084 0.817495
2.36643 0.757398
2.41182 0.690184
2.44261 0.677731
2.43855 0.721497
2.41233 0.79031
2.4799 0.709799
2.50705 0.717062
2.45482 0.81936
2.45471 0.846629
2.47616 0.849955
2.51819 0.837404
2.51179 0.848432
2.4398 0.905273
2.48824 0.785092
2.46816 0.763481
2.43153 0.765309
2.39739 0.829514
2.37282 0.837434
2.4343 0.70322
2.35027 0.790817
2.31728 0.800525
2.30756 0.809476
2.35805 0.757805
2.38181 0.764925
2.29667 0.873855
2.34901 0.717031
2.28665 0.759696
2.23714 0.781992
2.13689 0.89859
2.23867 0.697334
2.22251 0.686742
2.20821 0.699773
2.19986 0.749449
2.2344 0.734133
2.24504 0.722661
2.19237 0.844333
2.19226 0.822388
2.17016 0.824971
2.1393 0.867266
2.18951 0.796338
2.13726 0.873291
2.21465 0.747202
2.22457 0.708568
2.24256 0.688607
2.22781 0.723027
2.17259 0.795308
2.18897 0.734568
2.18443 0.702708
2.12844 0.759538
2.08856 0.824231
2.03714 0.887524
2.04934 0.873854
2.07863 0.87654
2.03674 0.959055
2.1602 0.807562
2.11067 0.877978
2.1174 0.884958
2.14694 0.838042
2.16723 0.807482
2.12419 0.84275
2.09424 0.86711
2.1756 0.749096
2.15811 0.753246
2.17706 0.706666
2.18287 0.697801
2.14047 0.814013
2.16343 0.7815
2.16927 0.815381
2.18139 0.784741
2.17129 0.759435
2.19495 0.754947
2.24086 0.736659
2.27619 0.730047
2.24587 0.83366
2.22186 0.834378
2.14151 0.92911
2.12585 0.951525
2.17234 0.896835
2.16895 0.920813
2.21229 0.857908
2.20982 0.82733
2.20865 0.833785
2.21263 0.891028
2.24642 0.85481
2.24733 0.853365
2.20959 0.886452
2.23114 0.800253
2.16824 0.905481
2.19286 0.889906
2.20949 0.878122
2.18947 0.925361
2.13897 0.969642
2.16629 0.941393
2.16319 0.94872
2.17096 0.969076
2.23105 0.959795
2.22467 1.04242
2.29015 0.991913
2.28187 0.978944
2.22329 1.02111
2.25259 0.968935
2.27575 0.971853
2.29738 0.962135
2.28794 0.996337
2.27365 1.00445
2.13968 1.12222
2.16902 1.03167
2.19914 0.989432
2.16133 1.04642
2.24695 0.940512
2.2055 1.01294
2.24371 0.991348
2.28411 0.992595
2.24764 1.08879
2.30134 1.00272
2.24063 1.09458
2.21669 1.09671
2.24241 0.997175
2.1667 1.07155
2.15985 1.05768
2.195 1.01659
2.25554 0.982121
2.28538 0.94385
2.25257 0.965477
2.24848 0.984558
2.28928 0.963193
2.31577 0.965181
2.2994 1.01037
2.3064 0.978414
2.31807 0.960805
2.33614 0.922711
2.34182 0.895594
2.37267 0.83647
2.33619 0.851344
2.351 0.766607
2.30479 0.796919
2.28408 0.749041
2.34152 0.599556
2.31684 0.657082
2.30238 0.654161
2.24234 0.747614
2.25696 0.684108
2.27841 0.637332
-0.714229 -1.37565
2.25831 0.737108
2.27813 0.704392
2.27292 0.703237
2.20392 0.773529
2.2673 0.681737
2.27451 0.68882
2.22127 0.784411
2.26441 0.703718
2.28008 0.70349
2.26584 0.713583
2.25008 0.783125
2.26663 0.773001
2.31173 0.756662
2.32107 0.747054
2.31501 0.761304
2.28789 0.830866
2.36501 0.687803
2.28491 0.866559
2.32106 0.772969
2.29413 0.830895
-0.724404 -1.40576
2.34538 0.710803
2.32092 0.778587
2.36361 0.743727
2.3689 0.733342
2.34955 0.761019
2.34089 0.788177
2.34997 0.714965
2.33366 0.72048
-0.674916 -1.41829
2.34839 0.739163
2.38402 0.650678
2.33188 0.740736
2.32211 0.70327
2.32083 0.722623
2.34792 0.661064
2.36006 0.670771
2.34158 0.720965
2.31761 0.702167
2.3532 0.643159
2.30262 0.718555
2.28934 0.745084
2.30531 0.734829
2.33958 0.677468
2.33526 0.763024
2.3155 0.768099
2.33537 0.721925
2.26774 0.829672
2.2814 0.750839
2.33084 0.743682
2.3346 0.793
2.30954 0.815466
2.3018 0.793356
2.35644 0.662939
2.30563 0.758972
2.30493 0.824407
2.37056 0.803819
2.34442 0.932873
2.36029 0.927782
2.41022 0.852135
2.37363 0.900856
2.35674 0.928584
2.37088 0.917876
2.35592 0.903389
2.34113 0.9038
2.33173 0.920431
2.39616 0.823794
-0.829942 -1.4651
2.389 0.844556
2.36415 0.915301
2.42472 0.81781
2.38227 0.890421
2.43455 0.85343
2.43376 0.893169
2.45284 0.839523
2.40774 0.923198
2.40294 0.887606
2.43296 0.783294
2.43534 0.748896
2.44302 0.732232
2.4129 0.763038
2.38606 0.792101
2.39121 0.784459
2.38145 0.802616
2.38593 0.821289
2.42568 0.748355
2.44012 0.742322
2.38777 0.828533
2.41878 0.769975
2.41178 0.814534
2.40206 0.825754
2.38871 0.824365
2.37453 0.773585
2.30991 0.848704
2.30482 0.828373
2.32296 0.78809
2.31935 0.724547
2.29829 0.782517
2.30824 0.714465
2.31315 0.722551
2.28725 0.730104
2.27092 0.771146
2.26962 0.842522
2.29756 0.795453
2.30626 0.798703
2.29787 0.885037
2.34564 0.803069
2.37107 0.810026
2.39097 0.862647
2.44179 0.780142
2.39176 0.948972
2.3771 1.03016
2.50172 0.842831
2.43644 0.964127
2.47304 0.855936
2.4666 0.797072
2.44421 0.761117
2.4274 0.729925
2.38585 0.756313
2.33202 0.795471
2.3707 0.654256
2.36357 0.625908
2.36405 0.699884
2.32842 0.799334
2.38734 0.628245
2.35353 0.706907
2.33704 0.739396
2.34775 0.739355
2.33065 0.773849
2.35481 0.748715
2.35647 0.769065
2.32845 0.798631
2.34506 0.766751
2.40025 0.714981
2.38844 0.810177
2.36668 0.830891
2.32026 0.924869
2.44658 0.698885
2.4046 0.894439
2.42443 0.909132
2.48219 0.772624
2.42899 0.81164
2.36287 0.886162
2.43506 0.690909
2.38997 0.771513
2.41164 0.706702
2.4381 0.659053
2.41902 0.715157
2.42934 0.706462
2.38879 0.858717
2.41332 0.819194
2.41542 0.827427
2.4701 0.72431
2.40257 0.83954
2.36768 0.855714
2.39013 0.804937
2.40342 0.773471
2.39304 0.757943
2.39021 0.715865
2.3963 0.689815
2.33739 0.768356
2.31547 0.799373
2.37927 0.650434
2.40158 0.601349
2.41154 0.574623
2.40401 0.57378
2.37615 0.634588
2.38489 0.606534
2.35417 0.695832
2.34754 0.747878
2.37767 0.698027
2.37214 0.774772
2.39415 0.745643
2.4103 0.721314
2.39065 0.768496
2.44681 0.709112
2.40562 0.834895
2.45651 0.75752
2.45667 0.763173
2.43077 0.807624
2.45031 0.775771
2.44873 0.776867
2.45453 0.73797
2.39337 0.863936
2.45502 0.675538
2.41698 0.779704
2.41664 0.800361
2.40433 0.791873
2.45109 0.640327
2.45942 0.639576
2.4746 0.651517
2.4498 0.731302
2.39818 0.813136
2.40777 0.752053
2.42278 0.719152
2.45497 0.659187
2.45559 0.734053
2.48139 0.759681
2.51889 0.710936
2.49832 0.771914
2.49019 0.774693
2.51139 0.707416
2.5407 0.620503
2.52635 0.690182
2.5177 0.720266
2.51959 0.66295
2.49592 0.752805
2.5008 0.72946
2.49203 0.777013
2.46291 0.867996
2.53091 0.736796
2.53843 0.712851
2.51762 0.773219
2.52949 0.80793
2.49528 0.868778
2.54267 0.748709
2.5633 0.666525
2.51122 0.757838
2.51443 0.671868
2.50098 0.659102
2.4815 0.62394
2.43737 0.689901
2.42575 0.627251
2.38014 0.672288
2.38487 0.688583
2.38191 0.741131
2.37812 0.732576
2.40676 0.697706
2.39069 0.804311
2.43974 0.787704
2.45376 0.768273
2.4475 0.778068
2.44901 0.741319
2.43606 0.776808
2.45584 0.754688
2.47085 0.745478
2.49028 0.774445
2.47597 0.833014
2.45534 0.899484
2.48809 0.790237
2.45685 0.842945
2.43439 0.875442
2.42168 0.939919
2.43657 0.931483
2.39347 1.03854
2.47502 0.964853
2.50117 0.964516
2.5462 0.936163
2.5281 1.0375
2.59281 0.943023
2.57188 0.99743
2.6097 0.934356
2.59338 0.967287
2.54922 1.03023
2.53653 0.99127
2.53366 0.927359
2.49464 0.926813
2.47287 0.880919
2.46408 0.816895
2.4953 0.739843
2.47563 0.690088
2.43041 0.713078
2.3457 0.793473
2.33725 0.794959
2.33919 0.735831
2.3483 0.752218
2.36497 0.712836
2.36792 0.746795
2.35739 0.738106
2.34022 0.763
2.38999 0.67837
2.44974 0.587957
2.41181 0.715637
2.38919 0.786735
2.39991 0.756191
2.34747 0.835306
2.35427 0.833952
2.36865 0.794765
2.32884 0.785777
2.30266 0.769589
2.3197 0.788697
2.35947 0.772471
2.37676 0.772668
2.3735 0.821786
2.33387 0.891427
2.42482 0.729928
2.4168 0.785209
2.42864 0.830782
2.47729 0.813974
2.47099 0.836029
2.35597 1.02379
2.3661 1.02464
2.44793 0.922612
2.48056 0.879306
2.471 0.91354
2.44804 0.916296
2.40778 0.906805
2.36343 0.87638
2.36835 0.836124
2.35941 0.870273
2.37884 0.851861
2.3683 0.859783
2.4059 0.759284
2.33688 0.856783
2.31139 0.864869
2.32046 0.806183
2.35178 0.75529
2.36935 0.727873
2.2866 0.874969
2.30192 0.821082
2.34566 0.711533
2.32239 0.793722
2.31352 0.831159
2.35331 0.738118
2.31803 0.795786
2.29782 0.8639
2.3151 0.842147
2.29663 0.869736
2.30733 0.882233
2.28201 0.921935
2.3316 0.783757
2.33589 0.772304
2.29275 0.79721
2.26042 0.823248
2.23395 0.852388
2.26058 0.797224
2.22779 0.850245
2.25032 0.814615
2.25731 0.777189
2.21656 0.805471
2.26519 0.737465
2.24682 0.749013
2.27298 0.668251
2.29493 0.647997
2.28352 0.702614
2.25286 0.720065
2.2289 0.688823
2.19492 0.781499
2.19242 0.785584
2.2442 0.689815
2.24263 0.665264
2.27774 0.589825
2.25174 0.672431
2.28153 0.617259
2.25254 0.66458
2.2538 0.668199
2.28429 0.625222
2.26606 0.650817
2.20849 0.723518
2.21324 0.68551
2.17007 0.739055
2.20499 0.616638
2.19517 0.667146
2.21721 0.697145
2.25336 0.615833
2.24109 0.611875
2.22346 0.609437
2.19497 0.720756
2.22278 0.724654
2.28486 0.668067
2.25806 0.749247
2.26595 0.68759
2.23712 0.720602
2.27077 0.67231
2.29894 0.677477
2.26006 0.78753
2.30402 0.753513
2.34507 0.703212
2.30333 0.721947
2.25348 0.749294
2.25345 0.684228
2.20496 0.750361
2.20176 0.75915
2.22003 0.695883
2.21383 0.701635
2.2048 0.654085
2.23452 0.603898
2.25853 0.617196
2.24972 0.634881
2.25051 0.627155
2.24968 0.664212
2.24788 0.680991
2.25029 0.689031
2.20746 0.787325
2.25807 0.727297
2.27841 0.722439
2.31651 0.671914
2.26908 0.792838
2.25469 0.765274
2.18458 0.854651
2.21472 0.809204
2.16305 0.933348
2.20791 0.825561
2.17644 0.84692
2.12955 0.844104
2.11083 0.829616
2.11504 0.808082
2.10844 0.788283
2.11705 0.748752
2.14315 0.703971
2.12229 0.760836
2.12714 0.732761
2.08773 0.795458
2.12368 0.702797
2.03911 0.8221
2.07285 0.768355
2.03019 0.827522
2.03465 0.827667
2.05146 0.870881
2.09356 0.844926
2.08316 0.877854
2.13267 0.814643
2.02546 0.871151
1.99232 0.878086
1.92946 0.889278
1.94197 0.817461
2.00339 0.778396
2.00324 0.801322
2.02908 0.835782
2.10969 0.776416
2.14727 0.759511
2.15353 0.781395
2.10761 0.842421
2.15407 0.790283
2.13761 0.788344
2.14504 0.755014
2.18676 0.698448
2.17215 0.769596
2.18681 0.758403
2.15574 0.766635
2.20622 0.693219
2.18922 0.756416
2.2357 0.712585
2.17572 0.793952
2.11862 0.816452
2.10223 0.780298
2.10359 0.807953
2.10901 0.794221
2.15893 0.793739
2.18695 0.797209
2.1991 0.778602
2.18025 0.799981
2.12007 0.86289
2.17688 0.758762
2.14679 0.790557
2.09951 0.803364
2.09663 0.780725
2.01453 0.840874
2.07079 0.741544
2.07995 0.730576
2.08583 0.702067
2.13752 0.644863
2.07072 0.746298
2.10189 0.68258
2.13797 0.632878
2.11705 0.758714
2.15098 0.721112
2.14041 0.713595
2.14801 0.69589
2.1193 0.756283
2.11103 0.77579
2.13106 0.72278
2.12514 0.755861
2.1778 0.749056
2.20552 0.739852
2.14738 0.84188
2.15202 0.797977
2.20933 0.705212
2.16151 0.753128
2.09876 0.837417
2.15599 0.713216
2.11184 0.787063
2.14477 0.723214
2.14672 0.667371
2.14951 0.661394
2.13947 0.667262
2.08761 0.739889
2.11726 0.703718
2.12552 0.743465
2.16917 0.69895
2.1943 0.761588
2.13701 0.867611
2.18207 0.806651
2.17063 0.821165
2.16453 0.847377
2.18783 0.804657
2.15714 0.840364
2.11471 0.869716
2.11626 0.804176
2.06815 0.83307
2.03601 0.832536
2.05067 0.788625
2.00546 0.7887
1.99999 0.776494
2.00732 0.775574
2.04902 0.758912
1.95701 0.891379
1.93373 0.920104
1.95456 0.890336
1.99289 0.824599
1.95253 0.84269
1.97713 0.783679
2.01177 0.727733
2.00985 0.750915
1.96158 0.81042
1.99112 0.764152
1.99036 0.788305
1.99483 0.785818
1.93837 0.826599
1.96877 0.798658
1.94894 0.836397
1.89314 0.942662
1.93691 0.913604
1.91542 0.934298
1.95295 0.924956
1.94484 0.908345
1.99728 0.815536
2.01119 0.808859
1.93487 0.88194
1.98522 0.823423
1.95919 0.83618
1.9345 0.866328
2.02724 0.792989
2.01955 0.858145
2.07552 0.859552
2.04189 0.899576
2.06863 0.857466
2.02692 0.926261
2.02341 0.908772
2.04522 0.87459
2.0008 0.891958
1.98703 0.905745
1.97478 0.892806
1.93922 0.932778
2.00076 0.840629
2.00608 0.801352
1.96582 0.809847
1.97876 0.748049
1.9586 0.776363
1.88698 0.890837
1.90228 0.887052
1.93258 0.891708
1.9124 0.95022
1.95413 0.932379
1.92112 0.975794
1.92632 1.00728
1.89663 1.0439
1.8723 1.06406
1.75246 1.15887
1.84101 1.11093
1.81172 1.10722
1.7518 1.14683
1.80549 1.13362
1.81535 1.10977
1.85427 1.09914
1.86943 1.05257
1.86329 1.02569
1.84907 1.0128
1.76188 1.04379
1.62839 1.08584
1.75069 0.997292
1.69686 0.980958
1.70192 0.969715
1.7745 0.919447
1.69666 0.971896
1.70068 0.950416
1.68959 0.932763
1.71187 0.915365
1.60471 0.950119
1.65575 0.914945
1.52593 0.972439
1.56159 0.986781
1.57523 1.02385
1.68828 1.01034
1.69266 1.00779
1.65356 1.03153
1.71436 1.0038
1.7339 0.955447
1.77153 0.921263
1.73631 0.948558
1.74726 0.93473
1.73458 0.928077
1.63669 0.953158
1.68193 0.935682
1.726 0.906435
1.71515 0.949069
1.69605 0.945435
1.75966 0.87949
1.65018 0.93746
1.6842 0.915491
1.72836 0.921308
1.73619 0.939483
1.74172 0.954392
1.6629 1.00907
1.72475 0.977908
1.75028 0.983407
1.78057 0.896384
1.68979 0.955213
1.7024 0.946945
1.76782 0.879501
1.76586 0.905024
1.71488 0.92647
1.76631 0.884096
1.80703 0.866681
1.757 0.917284
1.791 0.900267
1.77345 0.898995
1.70529 0.943932
1.67595 0.997755
1.68072 1.04084
1.71804 1.04539
1.71926 1.05396
1.72052 1.02609
1.72377 1.0267
1.74165 1.01896
1.72741 1.00717
1.72832 0.988316
1.68678 1.02966
1.66966 1.01576
1.63887 1.01559
1.67172 0.951899
1.71549 0.915213
1.66445 0.972224
1.71788 0.916208
1.66186 0.945646
1.68131 0.940717
1.58542 0.989131
1.61424 0.955179
1.57364 0.982777
1.60009 0.977328
1.55177 0.999386
1.56518 0.988607
1.65627 0.922329
1.60266 0.943383
1.59508 0.931225
1.66447 0.872258
1.68471 0.836377
1.63529 0.850961
1.64273 0.853241
1.62144 0.826006
1.60723 0.86338
1.66583 0.855117
1.62545 0.90393
1.60587 0.967924
1.63228 0.971363
1.70339 0.890799
1.70934 0.868169
1.68818 0.873236
1.7879 0.787994
1.7462 0.82017
1.72833 0.846318
1.64798 0.86823
1.66843 0.863553
1.72306 0.823286
1.72855 0.826748
1.74283 0.826307
1.75746 0.823244
1.72723 0.832518
1.76054 0.798723
1.74184 0.852616
1.73887 0.846644
1.72845 0.841821
1.75127 0.828636
1.73907 0.821088
1.73133 0.792719
1.75022 0.781481
1.68999 0.788631
1.74318 0.737419
1.74549 0.731739
1.74856 0.717777
1.69981 0.776693
1.69035 0.807721
1.7025 0.863234
1.76899 0.891827
1.83618 0.854517
1.78807 0.909066
1.70454 0.96392
1.76362 0.894031
1.8262 0.874794
1.80154 0.88934
1.81816 0.881161
1.78289 0.924134
1.73113 0.935094
1.68711 0.938186
1.77257 0.873643
1.77573 0.874401
1.75817 0.866492
1.83296 0.815938
1.72819 0.882467
1.73335 0.862928
1.69588 0.887749
1.70141 0.884787
1.72594 0.834257
1.76345 0.811909
1.8 0.828476
1.85404 0.779145
1.83076 0.835282
1.88009 0.801878
1.8617 0.829774
1.82642 0.876415
1.84591 0.869898
1.84023 0.860143
1.86549 0.850068
1.74234 0.935909
1.75653 0.906604
1.77966 0.904576
1.78577 0.873173
1.81201 0.859089
1.75918 0.938513
1.76922 0.95722
1.76348 0.991634
1.78137 0.978875
1.75548 1.00133
1.70493 0.996766
1.748 0.934919
1.77601 0.870128
1.75255 0.867141
1.73674 0.853176
1.75627 0.810712
1.69007 0.865899
1.68643 0.907196
1.6809 0.933234
1.68372 0.924665
1.68854 0.912193
1.68822 0.927684
1.73337 0.854216
1.74417 0.882732
1.75642 0.871696
1.74122 0.884657
1.74692 0.887552
1.75354 0.881297
1.7062 0.923398
1.81181 0.853592
1.7998 0.868815
1.7287 0.905798
1.73158 0.8268
1.6826 0.843532
1.69419 0.825405
1.62278 0.867055
1.56475 0.91432
1.5195 0.97069
1.61294 0.886901
1.58726 0.912603
1.65639 0.907935
1.62008 0.945535
1.6259 0.95862
1.61769 0.956645
1.6693 0.902608
1.66102 0.903096
1.70506 0.876673
1.6832 0.907463
1.68445 0.964431
1.7008 0.972793
1.73305 0.98108
1.70928 1.02187
1.68786 1.03915
1.69154 1.03042
1.74757 0.975965
1.76532 0.952088
1.77165 0.962899
1.80927 0.949567
1.81356 0.946104
1.74217 0.999008
1.73883 0.963725
1.70413 0.976994
1.74061 0.906474
1.70138 0.911047
1.76093 0.893463
1.78008 0.878928
1.78697 0.860138
1.8024 0.85981
1.74076 0.939375
1.77042 0.883035
1.63393 0.992034
1.70559 0.926164
1.64022 0.935459
1.64172 0.921181
1.5956 0.902921
1.57607 0.896296
1.60294 0.856959
1.54774 0.893886
1.59593 0.859991
1.59829 0.851418
1.54398 0.911404
1.62824 0.875415
1.56805 0.943034
1.6005 0.950948
1.66948 0.942096
1.61445 0.984983
1.54671 0.995196
