# Supplementary material for: Stochastic bond dynamics facilitates alignment of malaria parasite at erythrocyte membrane upon invasion
Source: eLife. 2020 May 18;9:e56500. doi: 10.7554/eLife.56500 (PMC7269671; doi:10.7554/eLife.56500)
Supplement: Figure 2—source data 1. [file elife-56500-fig2-data1.zip › PARA_POSITIONS/pos59.dat]

4.22203 0.063161
4.20887 0.0582698
4.18301 0.122098
4.17873 0.134792
4.19085 0.238525
4.21534 0.145258
4.22878 0.1628
4.21674 0.272386
4.22193 0.208436
4.20631 0.241652
4.19288 0.374735
4.21714 0.393303
4.23324 0.359919
4.1766 0.799324
4.19037 0.577092
4.20033 0.326813
4.20569 0.333586
4.22091 0.238003
4.22289 0.27031
4.20308 0.22564
4.16572 0.115802
4.14271 -0.123562
4.14346 0.0376796
4.14218 -0.101849
4.17513 -0.139672
4.22027 0.313054
4.23468 0.0142174
4.22834 0.12617
4.19901 0.289166
4.18999 0.169919
4.14569 -0.248152
4.15227 0.0426134
4.15737 0.217244
4.1686 0.22904
4.2017 -0.0566596
4.21084 0.152845
4.21695 0.178587
4.21977 0.123899
4.21482 0.17114
4.19316 0.162132
4.14398 0.275527
4.1163 0.130772
4.13582 0.102304
4.15355 0.0803218
4.17316 0.163435
4.21026 0.22716
4.20626 0.2205
4.18112 0.145604
4.14703 0.312599
4.13907 0.340212
4.13538 0.351307
4.14762 0.120906
4.13589 0.32164
4.12338 0.378942
4.09641 0.245916
4.04335 0.604225
4.04932 0.4516
4.06127 0.29477
4.05215 0.382751
4.00855 0.413625
3.97031 0.593487
3.96732 0.445371
3.97522 0.26501
3.98315 0.339119
4.00332 0.221464
4.04967 0.262898
4.09061 0.18955
4.13612 0.341998
4.165 0.19359
4.15696 0.157093
4.15323 0.588243
4.14523 0.517196
4.13389 0.397125
4.11446 0.292807
4.10847 0.148179
4.10982 0.10525
4.14571 0.330009
4.18979 0.286273
4.22235 0.0484593
4.23089 0.346218
4.23481 0.142984
4.26005 0.257061
4.26187 0.23128
4.2307 0.600009
4.2539 0.340131
4.21181 0.494509
4.18848 0.595312
4.20284 0.437191
4.211 0.389833
4.22265 0.44871
4.26932 0.275245
4.27856 0.494028
4.29271 0.564047
4.30254 0.556057
4.31627 0.358613
4.30528 0.229572
4.25948 0.290214
4.20505 0.465914
4.18831 0.213138
4.18712 0.34573
4.16726 0.432812
4.13036 0.578975
4.12243 0.373744
4.08171 0.361878
4.08696 0.280786
4.09332 0.295035
4.11919 0.131207
4.11366 0.0891515
4.09046 0.137552
4.08828 0.218758
4.0759 0.223932
4.07769 0.149343
4.08213 0.322895
4.09819 0.349685
4.13243 0.240756
4.15647 0.31749
4.13453 0.305191
4.10246 0.354108
4.08112 0.22747
4.02996 0.149028
3.98336 0.135308
3.9506 0.0468554
3.93771 0.422529
3.96614 0.269587
3.99134 0.354363
4.03023 0.276476
4.06807 0.225914
4.09522 0.195807
4.10412 0.419346
4.14907 0.287327
4.15795 0.376009
4.15386 0.406903
4.12663 0.229356
4.06768 0.296722
4.00307 0.456404
3.97482 0.283622
3.98234 0.206522
4.00477 0.280018
4.06505 -0.0165111
4.13551 -0.0492903
4.18717 0.0430146
4.20054 0.127194
4.19638 0.151563
4.1785 0.160832
4.15257 0.0298625
4.1408 0.234888
4.13242 0.101796
4.11295 0.14895
4.10126 0.0438081
4.12311 0.275119
4.14696 0.386984
4.182 0.220652
4.18484 0.265801
4.16003 0.427952
4.14646 0.160159
4.13241 0.384421
4.14713 0.24078
4.15762 0.136254
4.15125 0.0407094
4.12826 0.0146398
4.09705 0.28999
4.09877 0.324727
4.11421 0.154202
4.11881 0.31537
4.12636 0.198432
4.15051 0.437929
4.17635 0.273451
4.18066 0.217689
4.1562 0.0112057
4.11495 0.301643
4.11449 -0.0377274
4.12238 -0.0908329
4.13074 -0.0923117
4.13854 -0.0202726
4.13085 0.238306
4.13682 0.115128
4.14966 0.243726
4.14591 0.0706967
4.12205 0.132557
4.08323 0.174829
4.04281 0.104504
4.0283 0.211569
4.01527 -0.0333506
4.0142 0.249661
4.02565 0.106551
4.03294 -0.0379317
4.03814 0.101128
4.0344 0.13329
3.99064 0.00708552
3.94665 -0.0644612
3.92608 0.220521
3.92065 0.159013
3.91656 -0.014551
3.91498 0.131659
3.89886 -0.0272915
3.89057 0.120925
3.91335 0.175993
3.9401 0.296313
3.96374 -0.00247733
3.95482 0.370571
3.93365 0.106459
3.89494 0.219045
3.87672 0.296656
3.84878 0.329921
3.82382 0.380207
3.80208 0.277825
3.79467 0.234447
3.80711 0.11927
3.8518 0.33831
3.91756 0.239717
3.99132 0.193085
4.04879 0.314089
4.07873 0.157364
4.08099 0.413752
4.08111 0.283685
4.06546 0.233155
4.04693 0.540588
4.07819 0.45468
4.11369 0.389595
4.11171 0.0920426
4.07394 0.335841
4.03351 0.391763
4.02187 0.258132
4.01298 0.272497
4.04561 0.164159
4.07596 0.207402
4.10501 0.4346
4.13394 0.342548
4.14556 0.552033
4.16767 0.203082
4.14593 0.548618
4.14109 0.314739
4.10708 0.17473
4.0581 0.0460535
3.99719 0.446062
3.97342 0.298327
3.96886 0.132298
3.98036 0.325021
3.9943 -0.0365608
3.99987 0.357894
4.017 0.183642
4.03793 0.180847
4.03971 0.359042
4.04917 0.306973
4.05194 0.368087
4.05037 0.358714
4.06803 0.353861
4.06616 0.297168
4.03983 0.387338
4.03259 0.198902
4.0258 0.180271
4.03274 0.41215
4.0553 0.221132
4.07298 0.107618
4.08906 0.229365
4.10151 0.312717
4.10115 0.494177
4.12738 0.404069
4.14204 0.204476
4.12795 0.11836
4.09458 0.135808
4.07493 0.181137
4.06852 0.0713597
4.0799 0.141333
4.10375 0.0711775
4.12966 0.156441
4.13671 0.407664
4.1509 0.0909486
4.13344 0.24706
4.08952 0.657301
4.08755 0.355383
4.04201 0.507567
4.00264 0.147792
4.00044 0.244986
4.02259 0.484982
4.07031 0.317738
4.08328 0.227052
4.05637 0.465298
4.05225 0.437456
4.04508 0.496406
4.03468 0.573405
4.01066 0.620918
3.99645 0.469587
3.98704 0.252267
3.95224 0.313763
3.94002 0.201707
3.92378 0.373959
3.92633 0.337613
3.92758 -0.0237851
3.9173 0.299174
3.92332 0.247393
3.88742 0.466455
3.87812 0.355072
3.87699 0.451242
3.90418 0.35544
3.93415 0.423275
3.95997 0.253435
3.96948 0.0581522
3.9736 0.170334
3.95531 0.417211
3.95286 0.228387
3.92363 0.43997
3.89576 0.572159
3.89492 0.454964
3.85613 0.647759
3.86929 0.280048
3.85541 0.548957
3.88827 0.435811
3.92087 0.430219
3.95819 0.43168
3.97176 0.473278
4.00714 0.469712
4.00946 0.494266
4.01685 0.501613
4.0166 0.623296
4.01986 0.595502
4.02099 0.687885
4.07739 0.369562
4.08511 0.536894
4.0939 0.456214
4.09091 0.389818
4.06423 0.432001
4.05957 0.297692
4.01893 0.507158
3.99622 0.504892
4.00101 0.279822
3.986 0.555901
3.99427 0.303929
4.01333 0.291377
4.00591 0.21527
3.99419 0.246345
3.99522 0.17064
3.95457 0.607193
3.99142 0.429492
4.02776 0.291531
4.05545 0.302893
4.09333 0.279151
4.09204 0.585211
4.11603 0.413639
4.11656 0.471724
4.12851 0.32408
4.133 0.158197
4.16791 0.361523
4.2066 0.310133
4.21983 0.312009
4.20542 0.38295
4.18724 0.348683
4.18465 0.333474
4.16109 0.426243
4.13673 0.217759
4.12585 0.0908531
4.11963 0.168207
4.09905 0.442559
4.11204 0.105676
4.06687 0.497282
4.0495 0.374042
4.03958 0.176749
4.0265 0.465177
4.01864 0.557963
4.02132 0.429181
4.00866 0.226023
3.95849 0.430479
3.93268 0.315092
3.90408 0.30075
3.89586 0.306075
3.90004 0.367233
3.90505 0.31435
3.9278 0.303644
3.95354 0.291911
4.00667 0.35667
4.06525 0.362874
4.11344 0.196193
4.10973 0.308214
4.12105 0.105541
4.11732 -0.0112526
4.11525 0.222505
4.12133 0.230973
4.13685 0.119057
4.15151 0.17501
4.17131 0.0238407
4.16399 0.0181772
4.14295 0.0313727
4.14579 0.130086
4.1403 0.0207259
4.1161 0.332452
4.10211 -0.0707027
4.11091 0.161156
4.09924 -0.0432944
4.08364 0.243874
4.09671 0.137112
4.10833 0.20597
4.11264 0.219068
4.11696 0.148107
4.11844 0.192246
4.11115 0.157475
4.10965 0.0397517
4.12068 -0.0538058
4.13721 0.0439361
4.12315 0.0952889
4.08705 -0.0438053
4.05429 0.0668245
4.04627 0.256796
4.05244 -0.0126104
4.05314 0.133792
4.04306 0.0250834
4.04949 0.226936
4.05792 0.0917327
4.04356 0.259657
4.0245 0.296387
4.03042 0.0253188
4.0484 -0.00446415
4.06599 0.0831044
4.08566 0.122914
4.10227 -0.0480951
4.09802 -0.230557
4.11679 0.0340095
4.10718 0.103095
4.08771 0.0812781
4.07324 -0.151975
4.07189 0.00593778
4.0871 -0.0262712
4.12816 0.222548
4.16496 0.193184
4.19895 0.211677
4.23074 0.0976666
4.23249 0.0469665
4.23581 0.098704
4.23245 0.061619
4.2019 -0.0460688
4.17797 0.0255834
4.1696 0.0918055
4.15314 0.0076934
4.12539 -0.0923318
4.10667 -0.103395
4.09863 -0.332739
4.12848 -0.0790715
4.13225 -0.298322
4.15127 -0.22345
4.14018 -0.219012
4.12488 -0.207755
4.11495 -0.0585259
4.0932 0.0395804
4.06369 0.0216108
4.0394 0.0254922
4.02617 0.0924237
4.02923 0.191428
4.03555 -0.0527609
4.04692 -0.0421606
4.06786 -0.00772668
4.06271 -0.053741
4.06151 -0.148566
4.06083 -0.0462654
4.04561 0.309895
4.0332 0.162932
4.03918 0.0863587
4.03917 -0.0750248
4.07248 0.132449
4.12088 0.20346
4.1628 0.0812128
4.19253 -0.0901308
4.19589 0.227322
4.19675 0.214777
4.19713 0.0417725
4.16886 0.152406
4.137 0.00816446
4.1123 -0.0711886
4.10475 0.118027
4.09713 -0.0760804
4.09963 -0.0569814
4.11825 -0.0413638
4.14869 -0.0920219
4.16306 -0.0222371
4.16746 -0.245256
4.18317 0.0241227
4.16746 0.282295
4.14626 -0.137357
4.11546 0.130897
4.07414 0.0200271
4.02738 -0.00121029
3.9927 -0.15632
3.98472 -0.243594
3.99119 0.0305473
3.99691 -0.0629581
4.01165 -0.0302412
4.03649 0.00887033
4.03453 0.0518163
4.01428 0.135794
3.98659 -0.124789
3.95417 -0.279164
3.94166 -0.145293
3.92452 -0.35138
3.94356 -0.167227
3.93442 -0.0946124
3.93202 -0.141528
3.92137 -0.325877
3.94342 -0.103477
3.94943 -0.0993421
3.96354 0.0025858
3.93615 -0.245681
3.93245 -0.130702
3.88966 -0.205731
3.87863 -0.17298
3.88787 -0.1837
3.91486 -0.239455
3.97697 -0.157028
4.03243 -0.18606
4.07244 -0.0394979
4.08071 -0.023199
4.07531 0.117529
4.0405 0.0392989
3.98935 0.0520981
3.94753 -0.0194934
3.92819 0.0126016
3.93492 0.114967
3.93536 -0.141064
3.92421 0.170723
3.91358 -0.0146965
3.90544 -0.0877787
3.89149 0.0909583
3.87009 -0.15028
3.86765 -0.176375
3.88096 -0.0315264
3.90545 0.00353091
3.94144 -0.119673
3.97405 -0.169389
4.02288 -0.0390489
4.04659 0.190351
4.07326 0.103298
4.08594 -0.0642884
4.05865 -0.108565
4.02707 -0.0251593
4.00804 0.212189
3.9768 -0.143697
3.98321 0.0873534
3.99383 -0.0606944
4.00461 0.14579
4.02013 0.0426676
4.04303 0.107309
4.05708 -0.0744192
4.08267 -0.0125277
4.127 -0.0284001
4.15894 0.272328
4.17707 0.0392968
4.16143 0.0292099
4.12096 -0.11068
4.08778 -0.0575281
4.07277 0.0486756
4.03499 0.0639895
4.0056 0.0868646
3.98174 0.0355803
3.96772 0.198379
3.97035 0.0267047
3.98757 0.0422733
4.01506 0.0745057
4.0537 0.165968
4.09435 0.214375
4.11114 0.267177
4.09416 -0.0840573
4.0696 0.154898
4.02864 0.236345
4.01991 0.0753592
4.03415 0.00127514
4.06026 0.132047
4.08832 0.229965
4.12062 0.113207
4.14036 -0.0923796
4.16095 0.158919
4.18372 -0.0963053
4.21694 -0.0149386
4.26133 0.0782248
4.28198 0.196474
4.24978 0.343551
4.22081 0.249171
4.20922 0.087824
4.19945 0.00052581
4.21043 0.0840071
4.22662 0.0915987
4.23443 0.165827
4.22327 -0.260631
4.24747 -0.118221
4.25334 -0.0621801
4.25775 -0.0238196
4.25492 -0.144646
4.23378 -0.181794
4.24488 -0.0887619
4.25586 -0.37604
4.28701 -0.365726
4.34387 -0.0746395
4.34506 -0.209178
4.33136 -0.269692
4.31235 -0.15326
4.31363 -0.239167
4.35275 0.0454052
4.41028 0.0983502
4.45872 0.205374
4.50097 0.109661
4.49006 0.329169
4.47203 0.244541
4.43936 0.17524
4.40262 0.130942
4.36819 0.113781
4.36028 0.083998
4.38465 0.0117939
4.42386 0.134597
4.44978 -0.148096
4.45196 -0.081721
4.44036 -0.0356038
4.44046 0.215287
4.43925 -0.0189757
4.41042 -0.0850973
4.35692 0.201522
4.28882 -0.0697398
4.23358 -0.121594
4.20905 0.0345262
4.19949 -0.0997103
4.20656 0.127651
4.22725 -0.0691209
4.25539 -0.117893
4.27542 0.0793759
4.26384 -0.159208
4.2215 -0.202396
4.18496 0.0250515
4.15195 0.0394168
4.13775 0.110672
4.13213 0.197987
4.12044 0.135663
4.10298 0.0434887
4.09681 0.244336
4.11414 0.0937412
4.13838 -0.0257819
4.14543 -0.141929
4.15043 0.00240643
4.13907 -0.114512
4.12299 -0.0118428
4.11863 -0.28753
4.13406 -0.263883
4.16723 -0.314777
4.19435 -0.179069
4.19066 -0.199437
4.1679 0.0185478
4.10688 -0.211387
4.0902 -0.199517
4.0948 -0.211603
4.10222 -0.225154
4.13144 -0.0426314
4.15454 -0.0504675
4.15845 -0.0867308
4.15732 0.00843587
4.14306 -0.0818269
4.12253 -0.205929
4.08142 -0.285005
4.08235 0.0700053
4.04462 -0.084484
4.03974 -0.207742
4.04086 -0.179269
4.055 -0.138812
4.08399 -0.0171848
4.10171 -0.0980124
4.10363 -0.135699
4.09439 -0.133053
4.08034 -0.244909
4.06512 -0.297373
4.07973 -0.208166
4.0947 -0.178875
4.10085 -0.134953
4.11025 -0.169491
4.11529 -0.402099
4.1477 -0.306079
4.18725 -0.184323
4.1969 -0.139418
4.16456 -0.308259
4.16111 -0.197143
4.14857 -0.0723788
4.14511 -0.0244023
4.14165 -0.0841035
4.12868 -0.306055
4.14201 -0.133049
4.12842 -0.18882
4.12483 -0.0830229
4.08978 -0.0298216
4.0529 0.00936709
4.03363 -0.0388623
4.03641 -0.0992481
4.06055 -0.0977188
4.10241 -0.113401
4.15304 -0.0519346
4.20591 -0.0628075
4.22082 -0.234043
4.23691 -0.112097
4.23125 -0.129723
4.19963 -0.0441808
4.1468 -0.1249
4.1096 0.0417083
4.07211 -0.0385166
4.05324 0.0157356
4.07445 -0.119858
4.10489 -0.0280732
4.13059 -0.161104
4.16513 0.162432
4.18865 -0.00832331
4.21153 0.173963
4.22945 -0.123571
4.23694 -0.00684178
4.22349 0.031264
4.18251 0.069533
4.14595 0.0823353
4.10602 0.0509498
4.07372 0.044067
4.03875 0.126825
4.02443 0.12232
4.00343 -0.111654
4.00482 0.0318353
4.00864 -0.151098
4.05655 -0.109268
4.09722 0.115277
4.1348 0.159797
4.16571 -0.00618507
4.16903 0.0390199
4.1463 -0.219286
4.16798 -0.130787
4.19401 -0.0584006
4.21814 -7.86653e-05
4.22065 0.120542
4.1782 -0.171506
4.14613 -0.161049
4.10581 0.163034
4.10068 -0.104897
4.12927 -0.0886066
4.1807 0.114939
4.24426 0.180606
4.30011 0.155105
4.33615 0.0386782
4.33929 0.172605
4.32329 -0.0359355
4.2951 0.266024
4.27059 0.0835657
4.2124 0.292444
4.17955 0.128284
4.17031 0.0203776
4.18023 0.294969
4.2201 0.240264
4.25901 0.159355
4.28074 0.314794
4.2908 -0.00753094
4.28286 0.204638
4.27172 0.0715347
4.27323 0.0504227
4.26698 -0.0687348
4.25916 -0.042157
4.2495 -0.0933126
4.26054 0.0792918
4.28385 -0.077983
4.2905 0.041606
4.29934 -0.245865
4.33814 -0.0633766
4.34506 0.322655
4.39362 0.177697
4.44316 0.140584
4.46884 0.239781
4.47277 0.00489495
4.46938 0.0593374
4.46501 0.155986
4.46855 0.0933148
4.4451 0.182664
4.40643 0.265838
4.36217 0.155158
4.32146 -0.190245
4.30921 -0.0884645
4.31363 -0.0708922
4.32237 -0.249384
4.36554 -0.0546851
4.38802 -0.266788
4.39686 -0.14564
4.39893 0.000292231
4.40185 -0.0969965
4.39293 -0.100234
4.38853 -0.19866
4.40533 0.0760643
4.40273 0.140937
4.40078 -0.162422
4.37738 -0.366238
4.3851 0.0733643
4.38363 0.0450338
4.38034 -0.298837
4.39428 -0.210202
4.39773 -0.10534
4.40857 -0.132767
4.42285 -0.0832656
4.41547 0.101421
4.40335 0.137471
4.38332 0.162246
4.35355 0.178075
4.34099 0.0170541
4.34836 0.0215301
4.34009 0.0588217
4.3231 -0.189889
4.30272 -0.010362
4.28294 -0.0571673
4.2794 -0.103646
4.30404 0.0416773
4.33957 0.139712
4.35413 -0.0293613
4.34463 0.0297473
4.34071 0.117321
4.34821 -0.0155761
4.33925 0.214851
4.32804 -0.12449
4.31639 0.204381
4.31693 0.271714
4.32774 0.148265
4.31474 0.086654
4.28997 0.0970772
4.26877 0.18252
4.26431 0.226184
4.24414 0.138382
4.20199 0.111786
4.16311 0.0678645
4.12876 0.204545
4.09629 0.247628
4.08463 0.259877
4.10102 0.181858
4.12166 0.126489
4.13937 0.124016
4.15187 0.243389
4.15148 0.454175
4.20225 0.234317
4.18141 0.461701
4.19053 0.336639
4.1889 0.289986
4.19529 0.217468
4.18316 0.215728
4.14658 0.357863
4.13937 0.363655
4.13667 0.320211
4.10256 0.196185
4.05604 0.304852
4.0248 0.368264
3.99628 0.272039
3.96449 0.170975
3.94019 0.0177442
3.94097 0.209909
3.94767 0.323562
3.98261 0.223043
3.95911 0.517415
3.94935 0.359422
3.91179 0.420861
3.90112 0.360125
3.90197 0.271784
3.9226 0.341297
3.96899 0.198129
4.00944 0.15114
4.0391 0.110204
4.07034 0.0760488
4.1037 0.205083
4.11275 0.100824
4.12031 0.0805864
4.11147 -0.0272627
4.08219 0.126186
4.05841 0.150042
4.05094 0.0529726
4.0415 0.0106722
4.04032 0.0171302
4.04656 0.196025
4.04724 0.0617148
4.03 0.112108
4.00375 0.167686
3.97289 0.363759
4.00175 0.153595
4.0153 0.00967641
4.00205 0.130468
4.01104 0.058167
4.03002 0.0407181
4.06092 -0.018721
4.08834 0.0429024
4.07849 0.214104
4.09001 0.149696
4.07831 0.16387
4.04128 0.105935
3.9866 -0.280661
3.96727 0.254411
3.97571 -0.0293183
3.97571 0.133428
3.97752 0.161017
3.97948 0.176333
3.98042 0.372916
4.01662 0.066372
4.0512 -0.00943646
4.06021 0.106921
4.04553 0.234564
4.04947 0.221951
4.04628 0.309423
4.05639 0.255111
4.06005 0.195276
4.06247 0.0815791
4.05964 0.0915835
4.06055 0.157323
4.0801 0.0923658
4.09345 0.317775
4.11891 0.184571
4.12257 0.114739
4.11375 0.236323
4.11324 0.278735
4.11883 0.388435
4.16057 0.244133
4.19183 0.0596578
4.19254 0.301589
4.22129 0.378539
4.25778 0.114308
4.24238 0.0950605
4.19583 0.182896
4.16324 0.224054
4.13594 0.355533
4.14452 0.383042
4.16687 0.336228
4.20007 0.220219
4.20002 0.420372
4.19335 0.627701
4.25951 0.299158
4.28506 0.18077
4.27791 0.466234
4.29464 0.432414
4.2999 0.547059
4.334 0.281013
4.31442 0.58451
4.3486 0.20414
4.32851 0.208749
4.31375 0.217749
4.3173 0.307859
4.32028 0.122951
4.28543 0.406669
4.26218 0.349481
4.24377 0.183616
4.21631 0.241179
4.1958 0.225453
4.18645 0.164717
4.18028 0.150677
4.18423 0.271947
4.20275 0.171899
4.22112 0.159614
4.22343 0.282851
4.21544 0.196129
4.16475 0.340369
4.14306 0.23889
4.13585 0.00133091
4.11094 0.316502
4.10194 0.00945291
4.0948 0.194089
4.11211 0.305577
4.15081 0.0718088
4.18649 0.166239
4.204 -0.0375017
4.17434 -0.0326301
4.13087 0.170362
4.1023 0.189782
4.07232 0.196163
4.04513 0.247524
4.04201 0.234351
4.05025 0.230737
4.07694 0.303451
4.10933 -0.00941542
4.12598 0.102616
4.12922 -0.165104
4.12569 -0.0639834
4.12004 0.143898
4.11459 -0.101671
4.09209 0.0807874
4.0492 0.323911
4.03872 0.166791
4.02375 0.0762693
4.03372 0.197411
4.05411 -0.00792539
4.07149 0.108033
4.0815 0.290344
4.09736 0.112807
4.07131 0.36501
4.08328 0.107953
4.06253 0.247199
4.02843 0.375541
4.01168 0.269245
3.99003 0.114717
3.94178 0.0100754
3.9015 -0.0163287
3.88209 0.123864
3.88167 0.130991
3.90123 -0.0695679
3.9328 -0.120507
3.95786 0.136219
3.99789 0.120833
4.01727 -0.0155161
4.01016 0.20607
4.00156 0.16361
3.97954 0.236572
3.96256 0.178783
3.94564 0.052534
3.9212 0.213995
3.93223 0.176641
3.97359 0.202193
4.01792 0.217363
4.06578 -0.0213445
4.0872 0.196871
4.08008 0.107445
4.04832 0.0801394
3.99206 0.212623
3.94187 0.241933
3.90135 0.218031
3.879 0.213982
3.86058 0.15378
3.87135 0.120756
3.89382 0.0275252
3.91196 -0.0326366
3.93093 0.040609
3.9338 0.333089
3.92771 0.2577
3.93055 0.0569065
3.91383 0.192555
3.89983 0.205463
3.88763 0.161936
3.89747 0.169717
3.87171 0.511238
3.91253 0.306026
3.94765 0.372433
4.01197 0.387423
4.03597 0.462135
4.07825 0.269369
4.07582 0.546153
4.09545 0.326205
4.07792 0.149272
4.07279 0.223448
4.08243 0.27181
4.10032 0.246999
4.1181 0.268047
4.13427 0.278568
4.15655 0.365346
4.1996 0.235453
4.22594 0.140979
4.22075 0.204403
4.17313 0.476151
4.15404 0.3132
4.13414 0.111977
4.10949 0.0796592
4.07687 0.058146
4.06871 0.255772
4.08494 0.203183
4.09801 0.316726
4.12792 0.149886
4.16406 0.172905
4.19381 0.304223
4.23141 0.200536
4.23719 0.124328
4.1905 0.394541
4.13555 0.295509
4.07097 0.29231
4.03707 0.0307891
3.99724 0.0611467
3.97896 -0.00705884
3.99419 0.336075
4.03639 0.274546
4.07493 0.286757
4.13559 0.193503
4.18504 0.0743763
4.20144 -0.040662
4.19051 0.207976
4.15256 0.185052
4.11259 0.354575
4.11274 0.206009
4.10426 0.343136
4.08672 -0.0295657
4.04917 0.0847659
4.02388 0.349616
4.00812 0.0558634
3.99057 0.0192472
3.99034 0.307353
4.01165 0.118487
4.03457 0.0511971
4.03521 0.226224
4.05716 0.223074
4.08192 0.237731
4.10295 0.0965686
4.11994 0.0898604
4.12478 -0.0199447
4.12612 0.146763
4.12182 0.0671211
4.10146 0.376096
4.07788 0.168086
4.04056 0.239953
4.01748 0.141489
3.99242 0.291041
3.98465 0.246145
3.98286 0.295998
3.99627 0.192928
4.01042 0.0330493
4.0043 0.304467
4.00384 0.241258
3.97909 0.278545
3.94902 0.362843
3.96317 0.142874
3.9943 0.280846
4.0392 0.378039
4.1091 0.145232
4.1703 0.223166
4.22344 0.271082
4.24646 0.203673
4.26559 0.165788
4.25894 0.228327
4.23306 0.25577
4.20498 0.163537
4.15342 0.327883
4.12131 0.100745
4.10205 0.0628699
4.11871 0.123763
4.13645 0.286864
4.15889 0.374538
4.19282 0.123254
4.20531 0.0785839
4.1937 0.327074
4.19427 0.294643
4.20359 0.276406
4.22679 0.394271
4.25343 0.372687
4.24098 0.608894
4.24573 0.53008
4.23166 0.552411
4.20794 0.478
4.19886 0.390666
4.17952 0.559913
4.17581 0.540867
4.19825 0.658576
4.26466 0.594071
4.3167 0.63077
4.32141 0.78446
4.31738 0.622161
4.2714 0.60158
4.21022 0.668472
4.1874 0.583028
4.13412 0.782717
4.13799 0.796287
4.17376 0.65085
4.21077 0.585572
4.26193 0.495136
4.27525 0.56902
4.23163 0.762183
4.21937 0.579617
4.18429 0.665217
4.14846 0.719511
4.11301 0.841181
4.07009 0.909741
4.05463 0.819185
4.02943 0.846683
4.03361 0.832671
4.07276 0.732189
4.07731 0.761573
4.07171 0.739416
4.07988 0.608469
4.05211 0.794327
4.06123 0.555498
4.04649 0.514634
4.0431 0.420633
4.01997 0.429971
3.9962 0.554091
3.99725 0.528451
3.98704 0.560992
4.0115 0.48929
3.96914 0.662287
3.93912 0.566144
3.88039 0.664758
3.85329 0.617574
3.83617 0.65019
3.84857 0.673596
3.88943 0.598608
3.92526 0.556228
3.91369 0.762476
3.96175 0.420718
3.92787 0.609288
3.92755 0.435444
3.89055 0.427708
3.83835 0.479433
3.78462 0.677722
3.77084 0.620772
3.74936 0.691606
3.74486 0.647437
3.76013 0.531447
3.76739 0.494518
3.77044 0.681738
3.81412 0.634381
3.86283 0.458863
3.88423 0.763107
3.94632 0.762754
3.94963 0.918418
3.98287 0.835428
4.0163 0.660902
3.97976 0.830805
3.99169 0.715273
4.00282 0.590753
3.99307 0.708804
4.00947 0.617794
4.02525 0.661581
4.04891 0.63891
3.99432 0.917729
3.98356 0.765233
3.9802 0.560038
3.9841 0.637593
3.99788 0.786167
4.04606 0.749138
4.08069 0.69271
4.06614 0.899328
4.09411 0.688311
4.08511 0.675925
4.06277 0.617661
3.99861 0.800742
3.92946 0.91258
3.90823 0.762256
3.93147 0.375634
3.902 0.610163
3.90135 0.650488
3.93511 0.392708
3.92671 0.446818
3.92129 0.44735
3.88705 0.665161
3.91111 0.596256
3.93981 0.584697
3.96513 0.643714
4.00726 0.72493
4.06685 0.736226
4.14187 0.785373
4.24175 0.500582
4.26787 0.503998
4.22251 0.872326
4.18594 0.961743
4.20567 0.695979
4.16321 0.74669
4.11774 0.806233
4.0693 0.923279
4.06479 0.896839
4.06834 0.870268
4.08658 0.763901
4.11949 0.636952
4.13317 0.795785
4.22142 0.435564
4.23549 0.56127
4.2457 0.484921
4.20516 0.535571
4.1589 0.627145
4.07058 0.85096
4.05543 0.65574
4.01323 0.754238
4.02114 0.728156
4.0383 0.68425
4.08625 0.512892
4.09492 0.638438
4.10085 0.667184
4.11802 0.425673
4.10895 0.530351
4.10546 0.7002
4.16309 0.52662
4.2131 0.285477
4.22934 0.265016
4.21896 0.212832
4.18321 0.371003
4.16577 0.434358
4.15138 0.410681
4.14021 0.375333
4.1087 0.482942
4.10863 0.516847
4.14813 0.236115
4.14782 0.443372
4.12569 0.619805
4.15232 0.272695
4.11856 0.499795
4.0918 0.737423
4.09214 0.742163
4.07925 0.641695
4.03969 0.565083
4.00369 0.440187
3.89744 0.729071
3.85471 0.510405
3.78888 0.774107
3.83626 0.400546
3.83517 0.535378
3.8782 0.511146
3.94158 0.566722
4.02023 0.506668
4.09664 0.324237
4.09772 0.606095
4.12058 0.484907
4.11541 0.443124
4.09745 0.36467
4.06043 0.554907
4.05286 0.566032
4.06464 0.399054
4.05644 0.345212
4.01192 0.484548
3.96207 0.731336
3.99402 0.445832
3.99231 0.477894
4.0062 0.374304
4.02677 0.394064
4.02107 0.582196
4.03474 0.405769
4.02778 0.301448
4.00158 0.446179
3.99091 0.523466
3.97419 0.508981
3.96235 0.388059
3.92397 0.517061
3.92633 0.315577
3.92337 0.348388
3.9272 0.394567
3.93658 0.430866
3.94559 0.511296
4.01259 0.340726
4.05703 0.488496
4.10995 0.384992
4.14092 0.422833
4.15681 0.289094
4.11634 0.533786
4.10956 0.289125
4.07721 0.351331
4.06448 0.399628
4.0813 0.278242
4.10304 0.366736
4.15306 0.329036
4.20439 0.438873
4.27422 0.207526
4.28375 0.427204
4.29642 0.354799
4.30224 0.270006
4.2792 0.49649
4.27111 0.421804
4.25229 0.404136
4.23459 0.0662541
4.21808 0.290879
4.21961 0.331118
4.23103 0.166871
4.20222 0.528039
4.19418 0.374679
4.1901 0.228796
4.16365 0.159818
4.1334 0.353297
4.15457 0.292701
4.15869 0.293038
4.15192 0.0557195
4.15401 0.177884
4.15645 0.287948
4.14637 0.295757
4.15372 0.317782
4.17667 0.211384
4.1635 0.391092
4.15746 0.0713161
4.14817 -0.102246
4.17494 -0.0114483
4.21775 0.0903201
4.26827 0.0460276
4.30035 0.134282
4.32116 0.107881
4.31939 0.200759
4.28877 0.102377
4.26065 0.0135499
4.24071 -0.0310313
4.2362 0.05243
4.23346 0.0094589
4.23801 0.0188947
4.23929 0.210287
4.24506 0.0718489
4.23224 0.0482228
4.21948 0.257109
4.23079 0.198326
4.2631 0.0215453
4.29851 0.147563
4.30572 -0.108922
4.30582 0.169319
4.28864 0.167458
4.2509 0.134733
4.20529 0.156739
4.17589 0.0387685
4.17307 -0.0652493
4.19603 0.111409
4.22621 0.135652
4.24177 -0.240405
4.25234 -0.188719
4.25195 -0.187492
4.23522 0.0165968
4.19744 0.00573491
4.15485 -0.0280886
4.14005 0.138623
4.13818 0.0239757
4.14288 0.05194
4.16595 0.0716597
4.20485 -0.0716928
4.23862 0.0367053
4.2681 -0.174472
4.28886 0.0138429
4.27885 0.042815
4.24254 0.232197
4.20489 0.220416
4.18747 0.213274
4.17886 0.162224
4.15062 0.256788
4.14657 0.184071
4.14429 0.119951
4.12492 0.352541
4.14591 0.203165
4.16145 0.119159
4.18322 -0.054812
4.20182 0.102104
4.21978 0.00802788
4.22138 0.126497
4.21432 0.112193
4.2265 -0.0587661
4.24422 0.0996134
4.29176 0.129546
4.33216 0.265763
4.37577 0.365386
4.3856 0.25824
4.38224 -0.058529
4.36963 0.23594
4.36487 0.270705
4.36311 0.249765
4.3637 0.0728864
4.3735 0.0903827
4.37911 0.189407
4.39715 0.180632
4.40964 0.447106
4.45591 0.239082
4.45895 0.347424
4.45583 0.269158
4.43739 0.0609544
4.40866 0.297508
4.41612 0.293034
4.4418 0.208941
4.44053 0.215478
4.44269 0.00514418
4.43754 0.10449
4.42017 0.371678
4.4423 -0.0606944
4.44884 0.075196
4.44937 0.107174
4.42732 0.0623145
4.4015 0.0109933
4.37587 -0.240408
4.35735 -0.100645
4.35582 -0.095714
4.38328 -0.0295601
4.40915 0.124399
4.4299 -0.0168626
4.42616 -0.115173
4.38505 0.0656274
4.33127 0.176245
4.28607 -0.00924343
4.2392 0.246449
4.18769 0.16292
4.16143 0.18416
4.16688 0.0513907
4.16241 0.167721
4.15811 0.0903935
4.14345 0.131676
4.1301 -0.105891
4.11305 -0.207447
4.1177 0.0288931
4.13295 0.0240944
4.16207 0.00469834
4.19852 -0.00783355
4.22178 -0.105468
4.23435 0.211031
4.24439 0.010335
4.21127 0.0786397
4.18528 0.213193
4.18243 0.047541
4.19276 -0.0237732
4.20081 -0.0440994
4.20135 0.020163
4.21182 -0.116681
4.22291 -0.0857447
4.24498 -0.0745693
4.25065 -0.0630884
4.24963 -0.124921
4.25312 -0.187071
4.27034 -0.0176099
4.25871 -0.0804818
4.24395 0.135613
4.25469 0.075571
4.27325 0.142831
4.28066 0.134402
4.27219 0.239438
4.23791 0.308295
4.21038 0.239249
4.17996 0.173584
4.17161 -0.0589332
4.18434 0.0509184
4.21444 0.0976075
4.2262 0.219171
4.2326 -0.0381043
4.2565 0.0356678
4.24719 0.190417
4.20915 0.161516
4.1587 0.15663
4.12818 0.0213926
4.10377 0.21619
4.1021 0.175498
4.11468 0.327497
4.1556 0.21515
4.18108 0.240769
4.2192 0.218543
4.24228 0.252454
4.23708 0.380827
4.21999 0.156791
4.17101 0.160325
4.10425 0.350063
4.07405 0.357703
4.07045 0.368571
4.06076 0.379544
4.08438 0.0994835
4.07717 0.518842
4.10041 0.455479
4.12266 0.294508
4.10258 0.140858
4.04355 0.392259
3.9984 0.424382
3.99238 0.18669
4.00471 0.326247
4.04055 0.33451
4.08184 0.27923
4.10417 0.144205
4.08954 0.407465
4.10232 0.376349
4.12497 0.206205
4.13638 0.119763
4.12293 0.292901
4.11666 0.233467
4.13478 0.141116
4.15737 0.262731
4.18342 0.288378
4.2306 0.272904
4.26662 0.404561
4.31111 0.363591
4.34731 0.0885826
4.32623 0.371697
4.33482 0.205811
4.32762 0.390832
4.29152 0.507398
4.2917 0.482421
4.30642 0.506832
4.34592 0.408845
4.35415 0.545763
4.36899 0.539328
4.3788 0.442005
4.37572 0.388936
4.30525 0.661872
4.29721 0.513218
4.3331 0.33689
4.37962 0.243851
4.41663 0.286931
4.4512 0.310183
4.45532 0.399297
4.43929 0.616101
4.44064 0.453898
4.39231 0.531669
4.37121 0.442456
4.33585 0.633487
4.36418 0.428838
4.37872 0.0776917
4.3473 0.450317
4.33555 0.342901
4.31417 0.306119
4.281 0.454592
4.28448 0.331889
4.25248 0.630694
4.26818 0.60252
4.27429 0.549985
4.26968 0.596534
4.33427 0.0910435
4.33368 0.595105
4.37416 0.251622
4.35063 0.255785
4.33631 0.214191
4.31256 0.354593
4.29593 0.342121
4.26626 0.316154
4.2344 0.173656
4.17295 0.535963
4.14583 0.57629
4.11288 0.651498
4.12328 0.58664
4.14486 0.330182
4.11391 0.380577
4.06224 0.488196
4.02474 0.43446
3.97946 0.433266
3.95835 0.377075
3.97064 0.314634
3.97068 0.580818
4.03127 0.527653
4.10085 0.422977
4.14991 0.37175
4.18492 0.315207
4.22257 0.414309
4.22921 0.563236
4.227 0.538692
4.19163 0.502672
4.10711 0.667138
4.08741 0.420185
4.02501 0.4512
3.97544 0.325369
3.91913 0.457851
3.8861 0.33276
3.86206 0.4244
3.8607 0.378747
3.84701 0.468974
3.86768 0.321478
3.88191 0.37442
3.90086 0.416588
3.92875 0.101918
3.92359 0.197994
3.93358 0.140801
3.94104 0.113549
3.92902 0.137961
3.92697 0.243685
3.91285 0.350534
3.89129 0.41262
3.87736 0.369817
3.89476 0.417578
3.92896 0.372874
3.95438 0.534837
4.01488 0.408562
4.04051 0.528092
4.06939 0.420232
4.07911 0.377475
4.09137 0.438366
4.11388 0.467818
4.12477 0.606807
4.1678 0.33431
4.15745 0.461246
4.13624 0.630908
4.16854 0.542256
4.21332 0.457741
4.23848 0.5673
4.26921 0.481401
4.2765 0.318463
4.2624 0.304316
4.25576 0.303006
4.26446 0.403685
4.29716 0.290015
4.31567 0.218556
4.30769 0.48696
4.30415 0.395303
4.29881 0.46731
4.30729 0.426535
4.29449 0.425812
4.28093 0.425144
4.29162 0.347494
4.29866 0.416088
4.30967 0.394526
4.32605 0.309348
4.33894 0.448004
4.37405 0.484741
4.40722 0.445571
4.43012 0.345251
4.45464 0.0168967
4.45343 0.158832
4.40251 0.507674
4.38585 0.318686
4.34856 0.249091
4.32171 0.230733
4.30787 0.332375
4.3315 0.276157
4.35435 0.498331
4.40216 0.362713
4.42074 0.44476
4.44061 0.262473
4.43543 0.308982
4.42523 0.12325
4.41247 0.0651755
4.3786 0.171456
4.33515 0.360968
4.30154 0.417052
4.29764 0.171436
4.2639 0.441665
4.25603 0.360313
4.20383 0.720959
4.24848 0.250534
4.23536 0.270277
4.22428 0.440881
4.25301 0.238081
4.24031 0.462821
4.24478 0.140018
4.24173 0.35058
4.24002 0.306935
4.23147 0.378878
4.24433 0.524247
4.26224 0.549933
4.24598 0.729319
4.24864 0.676858
4.23833 0.645851
4.20351 0.670972
4.20124 0.567941
4.23013 0.423166
4.22535 0.690403
4.26692 0.684831
4.32827 0.442116
4.36358 0.59175
4.41494 0.418059
4.4343 0.460768
4.43215 0.513322
4.4109 0.594056
4.38878 0.505085
4.33248 0.697031
4.31134 0.638029
4.30604 0.548836
4.31352 0.443402
4.30974 0.617232
4.33083 0.63129
4.32138 0.811034
4.37197 0.422872
4.34166 0.465568
4.32675 0.425283
4.30162 0.647979
4.285 0.786659
4.28476 0.805922
4.30275 0.640056
4.31162 0.3974
4.30662 0.463815
4.31169 0.609963
4.30879 0.753783
4.32587 0.746484
4.35123 0.645201
4.34918 0.684382
4.35492 0.45028
4.30591 0.685571
4.27876 0.644829
4.24762 0.594919
4.21906 0.468994
4.18109 0.31597
4.14167 0.275538
4.1094 0.470878
4.13287 0.405199
4.15042 0.394426
4.15565 0.467532
4.16577 0.329094
4.16037 0.572817
4.19833 0.589653
4.23348 0.389035
4.22911 0.418729
4.20264 0.432274
4.17959 0.102208
4.16757 0.227317
4.18658 0.0833814
4.21305 0.323123
4.25995 0.129557
4.25448 0.398079
4.26186 0.26116
4.25431 0.455223
4.26141 0.364452
4.23652 0.487694
4.2182 0.531024
4.20052 0.56463
4.22896 0.333845
4.21878 0.625559
4.24714 0.619629
4.26531 0.565265
4.2578 0.427176
4.22987 0.375501
4.16724 0.62096
4.14955 0.393124
4.09054 0.609456
4.05431 0.513787
4.02517 0.623701
4.05002 0.459946
4.06435 0.478716
4.06333 0.654046
4.08415 0.62703
4.09813 0.543791
4.10791 0.4591
4.08919 0.620088
4.09307 0.748892
4.14399 0.546713
4.11332 0.722198
4.12248 0.595912
4.13449 0.491775
4.16052 0.451369
4.20058 0.366296
4.20535 0.415952
4.20598 0.565504
4.17799 0.621225
4.18217 0.500378
4.15672 0.648961
4.12357 0.739769
4.12224 0.54311
4.11029 0.551702
4.091 0.494688
4.08062 0.431226
4.07954 0.36939
4.03198 0.665809
4.01426 0.545253
3.97627 0.445296
3.92952 0.651773
3.92902 0.526304
3.918 0.613292
3.92961 0.558227
3.96414 0.350493
3.98778 0.506653
4.05583 0.504568
4.1035 0.555511
4.11905 0.55827
4.10395 0.565242
4.08509 0.678561
4.09336 0.642723
4.08613 0.417452
4.06895 0.407066
4.05128 0.435231
4.01667 0.707936
4.02816 0.604129
4.0316 0.458574
4.02271 0.564676
4.03042 0.617225
4.02821 0.66511
4.06596 0.543916
4.09042 0.559966
4.08933 0.667668
4.07456 0.789714
4.0781 0.714437
4.0378 0.771229
4.03229 0.667815
4.04025 0.646323
4.02357 0.726107
4.03949 0.7188
4.03677 0.769896
4.02107 0.77559
4.04108 0.549468
4.02135 0.635724
4.00932 0.608586
3.97922 0.666848
3.93886 0.75163
3.91974 0.75124
3.94423 0.524195
3.93684 0.643516
3.94257 0.80419
4.02853 0.334791
4.01291 0.680311
4.02425 0.427111
3.96198 0.620982
3.92348 0.632313
3.89439 0.596209
3.82067 0.884822
3.89191 0.372482
3.88629 0.46541
3.88268 0.574756
3.87371 0.758786
3.94335 0.456939
3.92818 0.763701
3.97926 0.513174
3.96167 0.604967
3.91893 0.79081
3.89914 0.772087
3.90014 0.55387
3.84872 0.873075
3.84818 0.84992
3.90378 0.580602
3.9479 0.569692
3.97461 0.661214
4.02862 0.680113
4.04254 0.700925
4.0194 0.799907
4.03555 0.589919
4.01565 0.729937
4.01879 0.769305
4.04253 0.795175
4.04227 0.889043
4.01566 0.959242
3.98407 0.991504
3.92509 1.01957
3.91127 0.887529
3.91579 0.792504
3.86897 0.900064
3.85154 0.971784
3.91467 0.742676
3.90593 0.911047
3.97924 0.676333
3.99783 0.822434
4.04495 0.775672
3.98154 1.13727
4.04248 0.752019
4.02655 0.770452
4.01177 0.727216
4.02562 0.64133
4.03383 0.647102
4.0164 0.753457
3.94402 1.06289
3.99844 0.733278
3.99671 0.663637
3.96236 0.787518
3.95879 0.641858
3.92279 0.7709
3.90983 0.806652
3.94032 0.670074
3.93144 0.761853
3.93796 0.716157
3.93968 0.808844
3.96417 0.790534
3.95988 0.736966
3.91271 0.726761
3.84688 0.696908
3.75961 0.814538
3.73956 0.668011
3.71846 0.797393
3.75088 0.83225
3.81824 0.749241
3.89779 0.592814
3.91512 0.731873
3.89914 0.768104
3.87347 0.843776
3.86655 0.748206
3.83764 0.74506
3.83765 0.571196
3.79269 0.759689
3.80371 0.675114
3.82652 0.507365
3.78176 0.772477
3.77868 0.698177
3.74929 0.718979
3.74216 0.631962
3.75826 0.599454
3.75827 0.733257
3.78991 0.634266
3.78749 0.588955
3.76351 0.557941
3.69586 0.713657
3.66471 0.512998
3.61652 0.5787
3.56706 0.65712
3.56962 0.516308
3.54729 0.62811
3.56463 0.534433
3.56663 0.537927
3.59176 0.473491
3.60606 0.487828
3.62418 0.548761
3.65493 0.615833
3.66933 0.571513
3.6845 0.550372
3.66784 0.554683
3.68645 0.449171
3.64514 0.71319
3.65774 0.680519
3.6638 0.622983
3.66301 0.564603
3.63724 0.359582
3.55803 0.548261
3.4846 0.59645
3.44931 0.450661
3.43312 0.376689
3.4141 0.623251
3.44799 0.478195
3.43515 0.690528
3.50416 0.501059
3.54504 0.52224
3.54961 0.592208
3.56189 0.513054
3.51297 0.752511
3.49543 0.702114
3.50165 0.543655
3.49567 0.561936
3.50816 0.461357
3.50544 0.473276
3.50021 0.50105
3.53147 0.478192
3.5557 0.588457
3.57632 0.565628
3.58214 0.549779
3.5862 0.461635
3.59322 0.37042
3.58391 0.399987
3.57141 0.460735
3.52575 0.636567
3.5115 0.664214
3.52064 0.626467
3.52924 0.573851
3.54144 0.442508
3.50625 0.673607
3.49158 0.693356
3.48973 0.74173
3.547 0.626447
3.5876 0.712953
3.66541 0.715582
3.7139 0.840152
3.81066 0.713509
3.86776 0.721904
3.87375 0.767824
3.87927 0.65278
3.82817 0.829173
3.84453 0.540146
3.82599 0.709667
3.80729 0.901878
3.84076 0.798163
3.83215 0.902079
3.81195 0.938887
3.83633 0.676383
3.82649 0.657651
3.81095 0.898722
3.83343 0.897649
3.90184 0.478543
3.88721 0.623225
3.87508 0.7114
3.88011 0.70783
3.86252 0.815855
3.8873 0.693464
3.81237 1.10977
3.89116 0.672188
3.87214 0.714071
3.84392 0.798356
3.79278 0.966004
3.85822 0.584105
3.83291 0.777557
3.85603 0.490822
3.83599 0.636149
3.83014 0.624098
3.85878 0.501845
3.82909 0.78353
3.84869 0.564659
3.83769 0.691077
3.86817 0.754944
3.91422 0.710542
3.99635 0.528409
4.0352 0.619043
3.99934 0.973646
4.02391 0.781056
4.04006 0.614549
4.01986 0.576617
3.986 0.608391
3.94551 0.783953
3.91961 0.854247
3.93416 0.755774
3.89007 0.986717
3.90557 0.910437
3.9081 0.916701
3.92471 0.901115
3.92097 0.96158
3.9472 0.763478
3.8898 0.991858
3.90067 0.847681
3.89573 0.852327
3.88211 0.920628
3.87345 0.981876
3.91527 0.719236
3.88358 0.843079
3.8817 0.791643
3.88574 0.73005
3.8787 0.873786
3.9581 0.65324
3.97621 0.668993
3.97845 0.606792
3.96529 0.695141
3.9121 0.923023
3.87673 1.04945
3.9314 0.754227
3.88529 0.998691
3.85449 1.10086
3.90382 0.880861
3.917 0.832715
3.91782 0.840583
3.91679 0.881739
3.88517 0.98207
3.8005 1.16091
3.8458 0.868797
3.84578 0.817081
3.80625 1.12489
3.91794 0.770509
3.86575 1.08353
3.86777 0.944879
3.85756 0.861428
3.79801 1.07489
3.85917 0.766573
3.76322 1.21135
3.81781 1.0114
3.82818 0.885213
3.76868 1.0694
3.76202 0.98177
3.7335 0.972077
3.7041 0.925041
3.67925 0.94588
3.69453 0.867469
3.71307 0.834717
3.75659 0.696819
3.77012 0.682332
3.7122 0.982499
3.73508 0.9219
3.73807 0.990199
3.77911 0.748698
3.73395 0.815467
3.71005 0.861083
3.69318 0.987019
3.71109 0.988486
3.73286 1.00952
3.76908 1.00363
3.78458 0.945621
3.78176 0.896194
3.74769 0.971064
3.75698 0.895793
3.79087 0.780745
3.7778 0.862299
3.77531 0.79789
3.73509 0.861832
3.69582 0.870229
3.6789 0.832759
3.69852 0.810195
3.72025 0.859486
3.72963 0.87731
3.73614 0.84826
3.76943 0.688514
3.74833 0.861528
3.81334 0.598773
3.82757 0.694233
3.84792 0.745988
3.83946 0.845478
3.81483 1.0042
3.86459 0.827988
3.91458 0.678688
3.93044 0.833762
3.95155 0.998072
4.02679 0.903464
4.04132 0.947547
4.02473 1.0344
4.04587 0.804275
4.01659 0.791608
3.9855 0.863174
4.00317 0.797797
4.05087 0.607024
3.98353 1.0184
3.9793 1.01491
3.93943 1.15147
3.99748 0.883849
3.99098 0.930923
3.98692 0.892818
3.96521 0.969711
3.99048 0.798464
3.93113 0.959828
3.94659 0.81727
3.84988 1.13689
3.8853 0.914919
3.89641 0.913752
3.89665 1.10945
3.99405 0.949569
4.01994 1.02872
4.10348 0.809855
4.03757 1.12496
4.04011 0.974112
3.98994 1.00113
3.97133 0.933989
3.89768 1.09495
3.90301 0.895694
3.89662 0.822712
3.8874 0.866092
3.90427 0.855897
3.94266 0.784326
3.9532 0.879031
3.97036 0.94268
4.05211 0.68761
4.05466 0.894249
4.08869 0.946447
4.16067 0.66966
4.1426 0.788534
4.10588 0.930011
4.11491 0.699222
4.06352 0.804104
4.01219 0.990765
4.06773 0.704811
4.03251 0.957818
4.04751 0.836236
4.01068 0.93705
4.02375 0.798372
4.01291 0.755761
3.98912 0.848202
4.02571 0.627369
4.03179 0.751888
4.05393 0.778247
4.05172 0.849305
4.06156 0.858784
4.09789 0.768592
4.08855 0.842655
4.07284 0.787892
4.08112 0.456266
4.01213 0.80941
4.03327 0.677169
4.07089 0.54691
4.05383 0.665695
4.09431 0.59861
4.08332 0.845781
4.13616 0.682169
4.1405 0.649019
4.10239 0.722259
4.059 0.853018
4.06338 0.892265
4.07421 0.986344
4.11743 0.953542
4.13277 1.01525
4.18925 0.811492
4.14395 1.12011
4.14838 1.0896
4.16722 0.938265
4.11759 1.01299
4.00132 1.33747
4.05387 1.00983
3.98999 1.18446
4.05177 0.882298
4.04187 0.917233
4.022 0.941349
4.02247 0.859985
3.98791 1.0092
3.96408 1.09054
3.98841 0.965902
3.97146 1.0374
3.90791 1.18211
3.95075 0.95979
3.90618 1.06867
3.92945 1.02167
3.94389 0.98211
4.01421 0.806474
4.0494 0.857714
4.06455 0.909006
4.13554 0.639821
4.12476 0.802435
4.08493 0.980082
4.11687 0.841369
4.11827 0.833682
4.08123 1.03427
4.11334 0.80416
4.07099 0.954597
4.07407 0.951864
4.05769 1.12826
4.04723 1.23531
4.09062 1.12079
4.17264 0.849197
4.14714 1.02974
4.13599 0.991577
4.09822 1.07632
4.10266 0.942776
4.08299 0.805253
4.03483 0.901337
4.03643 0.788143
4.01584 0.916863
3.97726 1.12393
4.05383 0.909452
4.04417 1.02254
4.11078 0.789729
4.11688 0.923754
4.13162 0.891651
4.13296 0.904285
4.1225 0.924727
4.106 0.9154
4.01026 1.20608
4.00213 1.15882
4.0056 1.04474
3.93411 1.26285
3.96052 1.02075
3.87297 1.25788
3.94676 0.878239
3.82514 1.29456
3.84759 1.11906
3.80186 1.20271
3.76543 1.33092
3.80591 1.23546
3.80941 1.2139
3.80372 1.21738
3.81508 1.11815
3.87395 0.861627
3.84025 1.03233
3.85143 1.00172
3.86012 0.963313
3.85516 1.00117
3.8606 0.980394
3.86012 0.985198
3.83942 1.03863
3.80027 1.09274
3.78047 1.08392
3.74577 1.19437
3.72768 1.28645
3.76734 1.25723
3.73025 1.45788
3.79089 1.33473
3.74889 1.43184
3.80705 1.23928
3.82038 1.24158
3.88454 1.04253
3.90329 1.01251
3.78648 1.39036
3.83817 1.20124
3.86095 1.11207
3.88077 1.06581
3.83871 1.25248
3.86472 1.20808
3.85201 1.25251
3.92278 1.0068
3.92946 1.10927
3.97395 1.01527
4.02229 0.892236
3.9843 1.11486
3.9544 1.1747
3.97916 0.974961
3.90137 1.05343
3.84921 1.14238
3.70539 1.51122
3.82434 1.11516
3.82957 1.0422
3.79344 1.21257
3.79661 1.27056
3.87554 1.16364
3.92517 1.15749
4.00999 0.954157
3.99526 1.05319
4.04647 0.866763
3.9884 1.08889
4.005 1.01488
4.02105 0.949479
4.0306 0.868773
4.00696 0.94244
4.04652 0.686234
4.02965 0.908327
4.02804 1.0305
4.05266 0.946615
4.02198 0.998591
4.0178 0.89859
3.99592 0.827287
3.94058 0.982014
3.97406 0.820358
4.00294 0.731576
4.02946 0.776783
4.0616 0.704334
4.03596 0.837017
4.07612 0.667697
4.07736 0.68782
4.15396 0.516671
4.20784 0.675537
4.26885 0.649582
4.32805 0.521039
4.3531 0.670847
4.36785 0.67876
4.34751 0.819188
4.35027 0.821469
4.32931 0.920019
4.32499 0.850369
4.25824 1.0341
4.25846 0.874199
4.22316 0.990775
4.25387 0.851072
4.24315 0.865566
4.21015 0.919022
4.24127 0.620977
4.16431 0.998028
4.15509 0.941404
4.14806 0.868534
4.13266 0.832829
4.12191 0.877039
4.14219 0.722894
4.10189 0.903835
4.15123 0.646641
4.11441 0.825936
4.07643 0.91301
4.08191 0.829465
4.09122 0.628538
4.03079 0.831532
4.05514 0.489992
4.06109 0.540253
4.06229 0.6346
4.05916 0.853375
4.12942 0.787701
4.19022 0.833488
4.23805 0.930716
4.31449 0.695605
4.28383 1.01195
4.33198 0.746142
4.30264 0.844619
4.26572 0.882782
4.26745 0.842094
4.25939 0.791001
4.21407 0.83494
4.22809 0.725516
4.25238 0.800392
4.28964 0.962948
4.35079 0.894451
4.38216 0.677057
4.31234 0.962773
4.33081 0.831738
4.35498 0.706048
4.35024 0.727512
4.31747 0.815233
4.26779 1.01605
4.241 0.962619
4.13447 1.22558
4.16049 0.972712
4.13493 1.01108
4.08532 1.14516
4.14259 0.797091
4.11604 0.842915
4.13197 0.829018
4.18746 0.69018
4.18471 0.828432
4.2122 0.815165
4.1936 1.00691
4.21494 0.879084
4.25182 0.703495
4.18948 0.980688
4.15878 1.02329
4.12005 1.03272
4.11926 0.804937
4.00965 1.20709
3.9914 1.2881
4.00292 1.30617
4.03844 1.26269
4.04572 1.30612
4.08559 1.22149
4.07933 1.20197
4.0596 1.17294
4.07271 1.08335
4.02208 1.22778
3.98772 1.32351
4.08858 0.968431
4.08265 1.08288
4.09536 1.11457
4.09379 1.08978
4.12322 0.913086
4.08186 1.02521
4.02448 1.11853
4.02331 1.0101
4.03203 0.904313
4.00616 1.01872
4.06755 0.756586
4.06712 0.836305
4.08023 0.814531
4.10912 0.749391
4.08166 0.926031
4.093 0.883197
4.12181 0.739686
4.1033 0.87723
4.12153 0.796838
4.10908 0.832273
4.10616 0.866209
4.0779 1.00236
4.18292 0.44965
4.1806 0.821158
4.21113 0.826221
4.25118 0.692663
4.24718 0.704363
4.24296 0.695108
4.20946 0.756638
4.23772 0.467224
4.19885 0.714129
4.20442 0.653017
4.21328 0.601967
4.1719 0.888597
4.18098 0.823577
4.17079 0.868389
4.23329 0.510154
4.22535 0.666543
4.22151 0.591146
4.15161 0.830097
4.15856 0.629223
4.11055 0.794669
4.09737 0.707771
4.05126 0.74599
4.03062 0.781691
4.02468 0.864532
4.07256 0.722989
4.11078 0.649667
4.14204 0.625483
4.14948 0.634851
4.14718 0.562551
4.15321 0.460689
4.14515 0.293413
4.11062 0.508166
4.04509 0.719599
4.01245 0.716237
3.97527 0.781516
3.95623 0.729595
3.9398 0.634712
3.92485 0.620355
3.91311 0.559947
3.91465 0.533866
3.88254 0.655523
3.87775 0.673415
3.93247 0.543775
3.96103 0.672539
4.02927 0.55609
4.08446 0.470896
4.11687 0.597669
4.14835 0.525967
4.16178 0.609801
4.14687 0.638727
4.11312 0.655733
4.11215 0.457977
4.08185 0.638257
4.05732 0.745902
4.09115 0.42727
4.09019 0.360268
4.08774 0.410546
4.0913 0.374248
4.07089 0.629812
4.0892 0.452241
4.05523 0.578888
4.04737 0.401422
4.02172 0.623167
4.02486 0.669225
4.03215 0.623575
4.04016 0.631571
4.05216 0.713474
4.0819 0.569094
4.07072 0.729415
4.06354 0.783235
4.07572 0.716166
4.10547 0.50137
4.12528 0.619522
4.1734 0.611999
4.14765 0.886414
4.17579 0.644726
4.14746 0.714302
4.1184 0.73887
4.09339 0.740112
4.10969 0.497764
4.05509 0.782585
4.06923 0.698207
4.11961 0.577425
4.15972 0.617742
4.17844 0.750813
4.22519 0.612642
4.24647 0.576057
4.2274 0.695399
4.2325 0.464275
4.20332 0.373433
4.14516 0.596767
4.11152 0.657353
4.10106 0.587685
4.10735 0.547999
4.1171 0.66532
4.1428 0.618216
4.17469 0.495872
4.19731 0.529897
4.2128 0.470874
4.19048 0.612342
4.1754 0.596269
4.161 0.544022
4.11583 0.570708
4.0856 0.60213
4.10344 0.481381
4.13174 0.385671
4.12014 0.659823
4.14544 0.597546
4.18142 0.125737
4.15139 0.384237
4.13763 0.427329
4.11183 0.588991
4.10193 0.514056
4.09142 0.428533
4.05873 0.653599
4.0883 0.524291
4.06892 0.712258
4.11196 0.578793
4.13355 0.803917
4.19717 0.84563
4.23048 0.899563
4.23725 1.03641
4.29092 0.766298
4.21861 0.97371
4.20864 0.812937
4.16706 0.883597
4.1679 0.696821
4.15905 0.691943
4.17317 0.634537
4.17003 0.67447
4.15661 0.742328
4.15265 0.647693
4.12898 0.723558
4.07171 0.784307
4.03535 0.794294
4.03987 0.629644
4.01155 0.753544
3.97614 0.821202
3.93187 0.89011
3.93466 0.754817
3.92043 0.786205
3.91576 0.804461
3.96236 0.754318
4.02679 0.54261
4.00195 0.90572
4.03299 0.791533
4.02683 0.701387
3.97825 0.890378
3.97746 0.816898
3.9845 0.751341
3.97605 0.727322
3.98387 0.623912
3.96078 0.654954
3.86528 0.99603
3.88629 0.699164
3.82613 0.80782
3.7715 0.938907
3.81098 0.628599
3.82217 0.692589
3.79725 0.91131
3.82954 0.63113
3.72017 1.01578
3.71041 0.782335
3.68599 0.639317
3.67121 0.594167
3.63505 0.797612
3.68251 0.552696
3.71201 0.401854
3.73949 0.449233
3.77738 0.593744
3.81293 0.810553
3.86396 0.771542
3.89544 0.700663
3.8548 0.854608
3.8532 0.85778
3.88829 0.470239
3.8137 0.906545
3.81766 0.830724
3.83296 0.692743
3.80771 0.877194
3.83278 0.916162
3.90052 0.833951
3.94776 0.891737
4.01086 0.857257
4.05295 0.87679
4.08315 0.789123
4.10582 0.688965
4.08886 0.848824
4.05544 0.984984
4.062 0.939089
4.01826 1.07129
4.02087 1.01764
4.01321 0.941366
4.01868 0.76783
4.00364 0.850392
3.98603 1.02458
4.03822 0.957536
4.02741 1.19966
4.06896 1.19897
4.04731 1.38782
4.13849 1.15473
4.11871 1.26461
4.1457 1.16535
4.15726 1.13794
4.13293 1.13131
4.04365 1.32461
4.00805 1.1862
3.90692 1.38102
3.88382 1.36279
3.91432 1.13474
3.87873 1.14062
3.85033 1.14183
3.81618 1.16719
3.81156 1.18729
3.79495 1.29896
3.85877 0.999513
3.80016 1.1828
3.82108 1.06348
3.83752 0.95098
3.78882 1.12024
3.81237 1.06569
3.83 1.02394
3.83804 1.00692
3.80576 1.12885
3.83699 0.883936
3.78171 1.08789
3.75384 1.1192
3.74259 1.0275
3.66471 1.12951
3.63796 1.09124
3.61712 1.02298
3.60464 1.00699
3.62333 0.867688
3.59815 0.927585
3.55759 1.0805
3.60515 0.973053
3.60262 1.08066
3.63775 1.1248
3.74011 0.913642
3.75008 1.0929
3.77851 1.11521
3.77338 1.21265
3.77762 1.24864
3.80444 1.09366
3.7683 1.15788
3.74879 1.19614
3.71464 1.25778
3.66698 1.33316
3.66656 1.23655
3.62193 1.22173
3.57191 1.23625
3.52393 1.2194
3.54864 1.06081
3.54466 1.13362
3.52966 1.29264
3.5955 1.24862
3.70929 1.08356
3.79237 0.991048
3.69611 1.45198
3.75342 1.23654
3.68735 1.29413
3.62394 1.31661
3.57952 1.31058
3.60522 1.15788
3.52746 1.38695
3.5088 1.50661
3.59238 1.33721
3.6099 1.38671
3.5658 1.55087
3.62961 1.38086
3.59133 1.46979
3.58361 1.45737
3.59391 1.41912
3.57367 1.46511
3.56729 1.48493
3.64893 1.32105
3.63619 1.40386
3.60472 1.53731
3.58392 1.59494
3.67554 1.36136
3.67784 1.41228
3.73029 1.32304
3.73828 1.2965
3.72245 1.26212
3.70666 1.17998
3.70576 1.05833
3.70016 0.977818
3.66784 1.11393
3.66684 1.13664
3.70585 1.08042
3.797 0.780997
3.73831 1.11506
3.68467 1.26452
3.72393 1.05782
3.70704 1.05727
3.65505 1.17373
3.69122 1.05288
3.65708 1.09972
3.6651 0.816708
3.51083 1.16475
3.46859 1.11968
3.4611 1.13649
3.4841 1.06323
3.46515 1.15213
3.48356 1.1603
3.52296 1.12859
3.56365 1.09823
3.59878 1.00938
3.58549 1.05992
3.51013 1.2601
3.51996 1.10778
3.51812 1.0802
3.55153 1.02413
3.60024 1.02725
3.57455 1.25535
3.64337 1.09744
3.67507 1.05397
3.71519 0.912664
3.68064 0.970679
3.6126 1.07437
3.57717 1.06678
3.55 0.989418
3.50937 1.085
3.52875 1.00448
3.57386 0.808233
3.56665 0.907165
3.55868 0.975301
3.55819 1.02035
3.60898 0.910076
3.66061 0.763072
3.66816 0.848742
3.67608 0.810195
3.62791 0.965932
3.61412 0.930224
3.64789 0.620097
3.55775 0.894926
3.49952 0.971628
3.51296 0.732193
3.44132 0.997516
3.43485 1.01464
3.48533 0.863418
3.46147 0.968127
3.48054 0.878382
3.51243 0.768196
3.52492 0.618541
3.46352 0.849124
3.44784 0.855735
3.42366 0.915807
3.46499 0.838425
3.49952 0.922978
3.55899 0.79679
3.57654 0.926356
3.64127 0.853208
3.63706 1.06424
3.71788 0.89563
3.72595 1.04108
3.76293 1.03867
3.81708 0.884171
3.81399 0.933761
3.72915 1.20103
3.78918 0.789967
3.77213 0.779326
3.73419 0.89539
3.71987 0.959414
3.70367 1.07808
3.73288 1.00932
3.69812 1.17804
3.74969 1.10394
3.78356 1.03786
3.84316 0.646795
3.76688 0.97793
3.74991 0.942526
3.71237 1.01119
3.72892 0.875101
3.73033 0.855847
3.68043 1.02113
3.73832 0.707017
3.70229 0.858862
3.7077 0.845299
3.61757 1.25775
3.76353 0.805446
3.80779 0.828952
3.84571 0.902499
3.90393 0.775747
3.86465 0.958015
3.84494 0.935074
3.85652 0.805747
3.84562 0.848333
3.85192 0.879296
3.84 0.921457
3.79593 1.08419
3.84766 0.793925
3.83888 0.81319
3.87521 0.738313
3.82998 1.0293
3.85979 1.04022
3.9628 0.764782
3.91872 1.09764
3.96005 0.985059
3.95012 0.947217
3.96906 0.726871
3.92704 0.841369
3.90679 0.919941
3.91913 0.986261
4.01046 0.685643
3.99457 0.799964
3.95001 0.89783
3.94366 0.791461
3.90566 0.841892
3.85606 1.00941
3.87999 0.933947
3.89339 0.990163
3.88864 1.11143
3.94224 0.99129
3.96339 1.01142
3.9706 0.988479
3.9305 1.02349
3.92476 0.84397
3.89032 0.859942
3.86105 0.934024
3.87843 0.840038
3.84883 0.951424
3.89383 0.77931
3.87819 0.991712
3.92757 0.877763
3.93103 0.92467
3.8956 1.09416
3.92216 0.914431
3.92061 0.875643
3.90672 0.983769
3.88798 1.17159
3.91315 1.11008
3.91639 1.05616
3.89164 1.10537
3.88058 1.1544
3.9106 1.10786
3.93997 1.06936
3.94786 1.11181
3.94273 1.12976
3.95407 1.06051
3.91734 1.22076
3.87023 1.3801
3.90273 1.2249
3.9565 1.03365
3.92863 1.16067
3.92884 1.14523
3.90969 1.26589
3.9346 1.21789
3.95221 1.18718
3.97581 1.11727
3.96763 1.11891
3.93847 1.19762
3.94619 1.20584
3.93316 1.26101
3.98821 1.0614
3.94431 1.22449
3.98823 1.05295
4.0162 1.01117
4.03992 0.986619
4.0153 1.16754
4.08152 1.01488
4.06561 1.156
4.10001 1.11346
4.1357 0.947829
4.06078 1.18769
4.06898 1.05328
4.07196 0.984929
4.0077 1.19499
4.0545 0.975287
4.01734 1.02431
4.00228 1.08971
4.03293 1.00654
4.06138 0.933865
4.06425 0.920893
3.98681 1.18574
4.06813 0.846904
4.05591 0.942816
4.07618 0.967788
4.04304 1.20557
4.14127 0.936323
4.1395 1.04091
4.1216 1.00251
4.0289 1.13969
3.95615 1.22907
4.00172 0.914579
3.91264 1.24936
3.95957 1.13609
3.91539 1.28387
3.94905 1.21748
3.9817 1.12555
3.96234 1.13673
3.90619 1.15497
3.82873 1.23409
3.8358 1.07183
3.78786 1.18484
3.80198 1.11768
3.7494 1.36235
3.80105 1.2029
3.85213 0.994856
3.7657 1.35695
3.852 1.10295
3.8614 1.15306
3.86478 1.09413
3.83178 1.11716
3.80367 1.17636
3.80256 1.13013
3.784 1.13821
3.77362 1.14625
3.80413 1.06423
3.84017 1.02718
3.81302 1.23778
3.8364 1.11556
3.84985 1.01547
3.85969 0.957358
3.87079 0.879365
3.86784 0.94765
3.85263 1.08489
3.91759 0.893148
3.92911 0.995893
3.97046 0.806202
3.97239 0.806955
3.95209 0.938587
3.97152 0.823363
3.93041 1.03974
3.94817 0.896645
3.94005 0.817433
3.8663 1.10696
3.90402 0.931829
3.96419 0.619907
3.96617 0.655448
3.95471 0.904267
3.98965 0.904898
4.04313 0.823337
4.0443 1.03016
4.07707 0.839509
3.99058 1.12507
3.99944 0.95466
4.01148 0.787985
3.97478 0.904926
3.94199 1.05993
3.90802 1.18647
3.95043 1.12629
3.96457 1.11625
3.9369 1.21997
3.96939 1.16457
3.98992 1.17225
4.04689 1.03742
4.06799 1.04362
4.10589 0.94468
4.05966 1.30173
4.18258 0.917625
4.15022 1.23727
4.19203 1.16565
4.2133 1.13114
4.23501 0.950066
4.14462 1.27531
4.17539 1.03997
4.16826 0.889498
4.13473 0.883045
4.13224 0.692297
4.06266 0.901654
4.06735 0.667708
4.00525 0.93911
4.04662 0.602876
4.01202 0.961702
4.03932 0.893342
4.05881 0.875459
3.95948 1.26146
3.94053 1.15257
3.93171 0.950722
3.8746 0.947363
3.79851 1.04401
3.82992 0.733952
3.84199 0.712787
3.8239 0.854629
3.80239 0.98508
3.82937 0.919476
3.84387 0.947864
3.87412 0.856005
3.85958 0.941801
3.86687 0.953687
3.84101 1.07509
3.86635 0.935952
3.85733 1.00964
3.86112 1.01935
3.88269 0.848098
3.87773 0.780612
3.86628 0.758625
3.8524 0.788911
3.81337 0.905006
3.83355 0.974806
3.87965 0.86978
3.83657 1.06392
3.84684 0.930365
3.86312 0.812002
3.83429 1.01562
3.85205 1.00069
3.76392 1.26598
3.76534 1.20483
3.80159 0.990956
3.77723 0.997976
3.7253 1.11402
3.7422 0.932845
3.70789 0.838352
3.62317 1.03663
3.60663 1.03911
3.62255 0.988383
3.62196 0.9829
3.65264 0.820965
3.61882 1.02694
3.65098 0.946117
3.68166 0.837806
3.66758 0.985561
3.67209 1.03316
3.70995 0.93063
3.70077 0.95626
3.64878 1.18286
3.67616 1.05843
3.61443 1.27315
3.70463 1.00445
3.73501 1.00478
3.79468 0.817766
3.76606 1.00123
3.74815 0.955168
3.71647 0.939524
3.68968 1.02973
3.71499 0.826622
3.68974 0.986764
3.65905 1.07444
3.69809 0.863766
3.68535 0.875925
3.60896 1.11008
3.6322 0.935928
3.54249 1.199
3.60477 0.934299
3.62574 0.828847
3.62608 1.00266
3.68972 0.969216
3.71343 1.05388
3.75615 0.957825
3.73119 1.13055
3.78166 0.951343
3.77229 0.991116
3.7545 1.00454
3.7409 0.890234
3.64957 1.1363
3.69346 0.857647
3.64618 1.09946
3.6323 1.2366
3.68977 1.04198
3.71126 1.00912
3.74141 0.838694
3.71559 0.957447
3.69902 0.992302
3.66403 0.988128
3.65271 0.917153
3.62695 1.00109
3.64041 1.07768
3.64831 1.04892
3.65694 0.883706
3.5488 1.21076
3.60117 0.939951
3.55438 1.093
3.60532 0.93242
3.59492 1.02738
3.53346 1.33113
3.62535 1.09615
3.66665 1.14729
3.71776 1.18986
3.77089 1.22858
3.83113 1.14874
3.85526 1.09651
3.82724 1.22893
3.89775 0.934325
3.85706 1.18275
3.92658 0.941063
3.87087 1.14963
3.84643 1.23771
3.9102 0.978268
3.93751 0.82454
3.90124 1.02913
3.91343 1.06363
3.94334 0.92179
3.95555 0.992075
3.94968 1.13276
3.99094 1.10967
4.0276 1.0311
4.03505 0.871483
3.96248 1.03065
3.93321 0.834053
3.86077 0.895697
3.78758 1.00504
3.78188 0.861204
3.76769 0.874748
3.76752 0.936772
3.8122 0.895231
3.81124 0.936773
3.7806 1.0492
3.83028 0.78702
3.76432 0.994869
3.77332 0.834828
3.73311 0.882351
3.70419 0.92868
3.68852 0.911641
3.63797 1.13826
3.73448 0.845195
3.72978 0.896314
3.69745 1.09013
3.77738 0.852185
3.81199 0.834901
3.85472 0.782293
3.89694 0.704893
3.89809 0.7513
3.88203 0.749372
3.86162 0.764072
3.83473 0.859709
3.82071 0.9153
3.84557 0.71047
3.81635 0.789662
3.83576 0.743854
3.83559 0.85031
3.85799 0.710401
3.81239 0.967132
3.84029 0.858757
3.84872 0.843669
3.90179 0.594278
3.87848 0.826405
3.85504 0.953427
3.88731 0.851698
3.86178 0.984216
3.88608 0.910227
3.91053 0.842736
3.89203 0.941905
3.8316 1.13438
3.79703 1.14387
3.8024 1.04307
3.84006 0.781076
3.81717 0.851142
3.76603 1.08184
3.81999 0.904104
3.84627 0.822473
3.83804 0.962105
3.89302 0.807908
3.85906 0.977549
3.84527 0.969672
3.82247 0.986731
3.81463 0.841325
3.75805 0.988745
3.71968 1.12398
3.74808 1.10417
3.8201 0.885632
3.76308 1.18958
3.78851 1.08148
3.83562 0.833696
3.80179 0.96448
3.83632 0.75617
3.81447 0.989918
3.82613 1.0672
3.87563 1.02616
3.92032 0.965763
3.967 0.869257
3.9874 0.883723
3.99512 0.869506
3.96118 0.991735
3.92819 1.07384
3.93531 0.969494
3.9096 0.972954
3.8816 0.943959
3.8066 1.1333
3.80729 1.01573
3.79838 0.971021
3.77917 0.952919
3.71769 1.11702
3.70941 1.15317
3.74852 1.12121
3.80205 1.07519
3.82866 1.05731
3.81503 1.12654
3.85201 0.934447
3.80939 0.963248
3.77768 0.89048
3.75166 0.818848
3.68078 1.01938
3.69001 0.861646
3.67134 0.917552
3.65526 0.997979
3.68383 0.887005
3.68545 0.844325
3.68196 0.822171
3.67798 0.837169
3.65866 0.878075
3.63118 0.926966
3.6335 0.864889
3.66174 0.724317
3.63721 0.963821
3.66464 0.874504
3.64029 1.05098
3.71354 0.868279
3.74937 0.910145
3.77987 0.886606
3.7939 0.975538
3.81583 0.999565
3.82913 1.05483
3.83814 1.08968
3.85212 1.08916
3.84263 1.13854
3.82624 1.19311
3.81246 1.13913
3.81247 0.986316
3.74372 1.17446
3.7461 1.09567
3.76854 0.97806
3.72986 1.11248
3.77203 0.907659
3.82916 0.707654
3.83485 0.900504
3.9029 0.772374
3.92907 0.984546
3.95233 0.990675
3.97442 0.827715
3.93487 0.931654
3.90523 0.99943
3.85487 1.1423
3.89516 0.843329
3.85763 0.862266
3.84506 0.9075
3.82825 0.91966
3.79587 0.968918
3.77964 0.874037
3.72091 0.992244
3.68132 0.947253
3.64593 0.970613
3.615 0.974789
3.60159 0.978707
3.61781 0.94048
3.64441 0.790141
3.62028 0.849156
3.5868 0.911842
3.59489 0.824087
3.53134 0.99758
3.50858 0.962923
3.48926 0.930103
3.51574 0.858888
3.4441 1.20883
3.54964 0.881128
3.494 1.12427
3.53942 0.960971
3.54349 0.928744
3.5843 0.729288
3.56577 0.863536
3.58179 0.814653
3.61432 0.714065
3.57605 1.00213
3.60101 0.817572
3.53669 0.974258
3.47159 1.0866
3.49271 0.928512
3.5113 0.740173
3.50292 0.813578
3.48504 0.901209
3.49266 0.875424
3.50556 0.826144
3.49254 0.911735
3.53501 0.814479
3.54494 0.789393
3.49646 0.946594
3.48486 0.948337
3.47767 1.0244
3.49926 0.980104
3.49383 0.998035
3.47129 1.08999
3.4531 1.14591
3.50344 0.951551
3.50705 1.00576
3.4699 1.13234
3.49808 0.955397
3.50826 0.866706
3.48939 0.995573
3.495 0.988973
3.45407 1.02904
3.44651 0.897115
3.44838 0.751966
3.40191 0.864803
3.40685 0.711163
3.36839 0.916145
3.38238 0.956701
3.40307 1.0173
3.43306 0.953529
3.46377 0.82498
3.42526 0.971162
3.42596 0.992162
3.42182 0.939844
3.35422 1.14775
3.41018 0.882539
3.32803 1.19579
3.38014 0.945354
3.37017 0.889711
3.32569 1.026
3.31018 0.988806
3.30587 0.865122
3.28854 0.866438
3.26134 0.87667
3.26182 0.76271
3.25044 0.793009
3.21647 0.982048
3.30836 0.694186
3.26429 1.04246
3.31324 0.947123
3.35833 0.913779
3.41982 0.699512
3.44653 0.808421
3.4599 1.00529
3.47249 1.13237
3.53173 1.07947
3.54868 1.16468
3.56512 1.14827
3.52441 1.26212
3.51505 1.24903
3.54282 1.13713
3.53957 1.19332
3.60598 0.977198
3.61397 1.04216
3.6203 1.11059
3.60882 1.14636
3.59794 1.26731
3.64979 1.15407
3.69234 1.05749
3.71546 1.00557
3.72306 1.00309
3.74608 0.882032
3.74715 0.950743
3.76616 0.922969
3.71972 1.12732
3.75746 0.830359
3.73329 0.754754
3.66822 0.937779
3.65034 0.862555
3.62497 0.897513
3.63306 0.899743
3.67015 0.82621
3.65193 0.882734
3.65334 0.837074
3.66011 0.850549
3.7067 0.761062
3.72155 0.877698
3.74282 0.983798
3.77605 0.958595
3.73264 1.15757
3.74368 1.075
3.7675 1.00464
3.75886 1.13392
3.78574 1.08249
3.81277 1.13301
3.8435 1.18249
3.94149 0.862078
3.92608 1.02524
3.87596 1.23747
3.88932 1.18793
3.93332 1.03553
3.96218 0.977088
3.98987 0.854893
3.96545 0.89827
3.97362 0.852596
3.98777 0.752273
3.977 0.924676
4.02157 0.850507
4.05769 0.871857
4.05844 1.00376
4.12729 0.825301
4.10233 0.948232
4.14937 0.708859
4.12237 0.846579
4.11072 0.984308
4.14036 0.9834
4.21623 0.763265
4.23201 0.88894
4.24739 0.892214
4.24789 1.00824
4.33486 0.605232
4.2922 0.960979
4.3267 0.87555
4.33637 0.893086
4.33165 0.970284
4.3751 0.740743
4.39124 0.675016
4.38957 0.76348
4.34917 1.05394
4.32582 1.06747
4.36543 0.732305
4.29868 0.956843
4.25847 0.985724
4.27357 0.723721
4.19667 1.11453
4.24533 0.967123
4.30579 0.711451
4.32207 0.783688
4.33226 0.766216
4.31705 0.870692
4.32195 0.78172
4.2923 0.886402
4.29161 0.727528
4.2672 0.867769
4.28055 0.859686
4.3257 0.723635
4.34165 0.657249
4.28691 0.853954
4.26716 0.642969
4.18474 0.820763
4.13549 0.8256
4.10702 0.824281
4.04889 1.02446
4.08848 0.876735
4.13585 0.803826
4.22129 0.564391
4.24532 0.710466
4.29092 0.696011
4.33577 0.694002
4.35767 0.799723
4.37304 0.831805
4.36908 0.594198
4.28348 0.709176
4.18851 0.943048
4.20663 0.731209
4.18609 0.74422
4.18058 0.698672
4.17743 0.696973
4.19292 0.623877
4.21703 0.681059
4.25808 0.756236
4.32024 0.62586
4.34575 0.606711
4.35271 0.723725
4.34348 0.86046
4.30935 1.00756
4.36638 0.731965
4.38589 0.768823
4.41369 0.727308
4.40812 0.761468
4.38616 0.794478
4.38922 0.697557
4.43391 0.461122
4.45355 0.567827
4.46662 0.732268
4.47937 0.641355
4.47608 0.575857
4.4339 0.642691
4.38202 0.677971
4.34445 0.70495
4.31014 0.749801
4.33911 0.61806
4.31866 0.725305
4.29298 0.766978
4.28607 0.664689
4.26607 0.751583
4.2844 0.552729
4.28263 0.424711
4.23096 0.708885
4.20062 0.778138
4.17582 0.828508
4.1819 0.607857
4.14499 0.79779
4.18114 0.516723
4.17973 0.591279
4.18357 0.652012
