# Supplementary material for: Stochastic bond dynamics facilitates alignment of malaria parasite at erythrocyte membrane upon invasion
Source: eLife. 2020 May 18;9:e56500. doi: 10.7554/eLife.56500 (PMC7269671; doi:10.7554/eLife.56500)
Supplement: Figure 2—source data 1. [file elife-56500-fig2-data1.zip › PARA_POSITIONS/pos58.dat]

2.83873 1.24638
2.81626 1.25369
2.8559 1.20512
2.84794 1.22301
2.86613 1.15363
2.87518 1.08804
2.80898 1.2442
2.87427 1.11622
2.86945 1.14434
2.88907 1.13893
2.94335 0.98905
2.92188 1.03196
2.90012 1.07887
2.92934 0.926698
2.84556 1.08324
2.83148 1.0873
2.81864 1.1067
2.79752 1.16997
2.81364 1.11666
2.82524 1.10409
2.7758 1.18349
2.83545 1.01778
2.88147 0.914748
2.83995 1.03268
2.85199 1.0445
2.80357 1.14475
2.81988 1.07734
2.76818 1.22199
2.78395 1.21881
2.83045 1.17442
2.80304 1.24844
2.85537 1.16901
2.84927 1.1877
2.77332 1.33298
2.80559 1.27658
2.74127 1.39398
2.84083 1.21165
2.79169 1.29974
2.78078 1.26911
2.77221 1.21447
2.80256 1.09686
2.82343 0.984011
2.74168 1.12545
2.74796 1.05933
2.7262 1.06626
2.70137 1.11686
2.65458 1.2249
2.68923 1.1679
2.5938 1.3311
2.64374 1.26669
2.63892 1.29787
2.71312 1.20951
2.76124 1.16343
2.75102 1.1728
2.72495 1.14978
2.74424 1.05754
2.72604 1.01683
2.69845 1.04974
2.7203 1.01108
2.69996 1.08731
2.69158 1.13327
2.71422 1.10437
2.696 1.12748
2.68307 1.1611
2.68766 1.16666
2.70017 1.1358
2.74878 0.992411
2.74406 0.9623
2.71964 0.958371
2.64989 1.05742
2.62416 1.08767
2.65767 0.98829
2.67437 0.92499
2.67588 0.930147
2.68425 0.916608
2.72648 0.814556
2.67751 0.925717
2.65597 0.921004
2.6419 0.91468
2.64065 0.954186
2.55849 1.14098
2.64992 0.941248
2.65152 0.96976
2.63702 1.07232
2.64409 1.05754
2.667 0.957473
2.66585 0.905747
2.62525 0.902957
2.59714 0.895197
2.59963 0.927599
2.61392 0.899217
2.59865 0.931366
2.58954 0.911208
2.61751 0.841549
2.60112 0.942756
2.64485 0.900821
2.60932 1.04682
2.65046 0.975792
2.58626 1.07559
2.58138 1.06172
2.58932 1.06066
2.57794 1.11528
2.63455 1.01833
2.63145 0.994559
2.64488 0.917232
2.59392 0.954911
2.57674 0.916437
2.58857 0.886485
2.51815 1.09748
2.5651 1.06256
2.63017 0.915505
2.58269 0.982793
2.56458 0.987901
2.56767 0.95805
2.58793 0.953288
2.64455 0.820504
2.56721 0.941864
2.55919 0.819091
2.53027 0.821829
2.52065 0.798251
2.49045 0.884706
2.50942 0.861679
2.48808 0.841809
2.47534 0.836844
2.47068 0.847503
2.50425 0.826396
2.46455 0.914968
2.48362 0.896699
2.50429 0.857664
2.52384 0.849406
2.56199 0.805938
2.54361 0.918805
2.56836 0.866137
2.6156 0.825258
2.62147 0.855431
2.58629 0.92714
2.56566 0.918751
2.5406 0.937433
2.52001 0.927606
2.44821 1.05082
2.49877 0.892039
2.52742 0.797197
2.53517 0.784087
2.54688 0.725982
2.50393 0.817847
2.44572 0.925418
2.47376 0.850805
2.45028 0.875659
2.46392 0.835389
2.50511 0.769471
2.45416 0.917444
2.43577 0.939288
2.46158 0.87682
2.47515 0.91093
2.57529 0.717126
2.49742 0.899087
2.46911 0.875825
2.47898 0.795731
2.46717 0.77771
2.4624 0.787095
2.45217 0.82924
2.47909 0.733429
2.46075 0.767437
2.45839 0.766315
2.4102 0.845813
2.38615 0.797837
2.4054 0.75028
2.40839 0.739998
2.37176 0.808224
2.4347 0.73416
2.47088 0.659397
2.43543 0.761589
2.37667 0.873955
2.45786 0.739579
2.52462 0.672316
2.52077 0.784624
2.52435 0.767247
2.46357 0.835315
2.42193 0.924972
2.4971 0.80372
2.45183 0.883447
2.4441 0.891394
2.46314 0.86377
2.47603 0.836824
2.50168 0.780641
2.4994 0.725343
2.44497 0.820125
2.41906 0.845284
2.45473 0.779737
2.44223 0.754484
2.39811 0.860713
2.44331 0.773765
2.42556 0.793129
2.44483 0.797482
2.4849 0.74413
2.42052 0.904459
2.45182 0.861768
2.47947 0.82678
2.45694 0.859838
2.45194 0.881506
2.39938 0.970249
2.39636 0.897435
2.36189 0.892698
2.3741 0.865757
2.38503 0.876853
2.38819 0.953356
2.38153 0.9765
2.41587 0.933736
2.39889 1.00989
2.43985 0.957657
2.39784 1.06113
2.42019 1.06988
2.37582 1.15067
2.50494 0.927156
2.41545 1.13458
2.49792 1.05424
2.506 1.07821
2.46633 1.14999
2.46771 1.15516
2.45321 1.15602
2.48791 1.07553
2.47822 1.08472
2.49357 1.03616
2.50914 0.982232
2.45417 0.993535
2.41977 0.986425
2.36128 1.03092
2.44967 0.830846
2.3914 0.911544
2.40168 0.848026
2.39917 0.812102
2.40053 0.822332
2.39518 0.841853
2.39139 0.839441
2.35822 0.899369
2.28347 1.00675
2.3618 0.91899
2.40424 0.866315
2.34986 0.946047
2.36642 0.868726
2.33436 0.907274
2.33531 0.887367
2.38795 0.857265
2.3987 0.858045
2.37831 0.937526
2.40539 0.851204
2.29825 1.05401
2.37036 0.908582
2.32444 1.00517
2.36653 0.920943
2.39432 0.878926
2.39492 0.957315
2.42585 0.980339
2.48661 0.906945
2.507 0.839278
2.45607 0.917266
2.48213 0.854905
2.40436 1.01204
2.40853 1.00764
2.45284 0.888683
2.43119 0.884435
2.3894 0.916576
2.35633 0.895718
2.4066 0.743589
2.41649 0.698131
2.38478 0.770512
2.37721 0.804822
2.33932 0.868835
2.30933 0.927698
2.36759 0.820368
2.37794 0.865629
2.35871 0.910725
2.40184 0.776616
2.36876 0.816759
2.3652 0.811062
2.29135 0.938749
2.23696 1.02564
2.36382 0.8003
2.32038 0.876105
2.33326 0.823282
2.40298 0.766022
2.3958 0.8613
2.41745 0.775263
2.37599 0.804811
2.32756 0.931976
2.38188 0.859565
2.33544 0.971012
2.337 0.998543
2.35824 0.967258
2.29476 1.04559
2.34411 0.977398
2.37356 0.962052
2.39983 0.943096
2.36849 1.03168
2.43524 0.931972
2.41738 1.00593
2.49179 0.806678
2.45315 0.784764
2.39284 0.851385
2.41105 0.796393
2.40958 0.789816
2.32601 0.948438
2.34201 0.859672
2.32637 0.875072
2.37369 0.753268
2.34079 0.829821
2.31804 0.820788
2.2692 0.877181
2.27014 0.913636
2.28503 0.88556
2.26073 0.956793
2.31647 0.878469
2.28199 0.944993
2.36707 0.797992
2.30444 0.952197
2.34656 0.874566
2.28238 0.969978
2.33384 0.857802
2.32374 0.830418
2.26939 0.956026
2.29763 0.963475
2.29512 0.994088
2.345 1.00425
2.33065 1.03643
2.39998 0.901473
2.38261 0.983971
2.36559 1.02794
2.40703 0.922625
2.44168 0.809428
2.29325 1.03419
2.35165 0.89854
2.30204 0.975924
2.3516 0.921641
2.36077 0.955723
2.37466 1.01421
2.36175 1.0208
2.32018 1.04762
2.25901 1.08982
2.26761 1.06448
2.30232 1.01262
2.31241 1.03484
2.37847 0.940142
2.3818 0.957713
2.41852 0.918282
2.40796 0.94488
2.39805 1.0085
2.36844 1.02792
2.31236 1.08671
2.32875 1.00917
2.33755 0.976859
2.31888 1.00254
2.33891 0.933377
2.34854 0.89136
2.38021 0.818162
2.33943 0.904281
2.29994 0.990924
2.29909 0.945323
2.22382 1.07748
2.26539 1.06436
2.22553 1.12755
2.24671 1.12936
2.26304 1.15695
2.31779 1.12694
2.23655 1.25066
2.23421 1.26523
2.24893 1.28313
2.26992 1.32182
2.27597 1.3493
2.32019 1.27877
2.29015 1.34647
2.25296 1.39288
2.24853 1.38628
2.31318 1.27884
2.24362 1.34337
2.32179 1.19059
2.27166 1.20679
2.34211 1.06896
2.32536 1.08245
2.23154 1.16229
2.20825 1.13193
2.16613 1.18653
2.16975 1.19227
2.20655 1.17353
2.20978 1.20949
2.22375 1.19444
2.18469 1.22179
2.21435 1.16823
2.26395 1.08775
2.20672 1.15717
2.18949 1.19998
2.16753 1.22542
2.26843 1.07602
2.25153 1.101
2.23069 1.1854
2.31565 1.10967
2.3543 1.14033
2.36205 1.15261
2.32005 1.18456
2.31465 1.15458
2.27803 1.16833
2.27715 1.21464
2.28362 1.2108
2.29662 1.15671
2.3114 1.14583
2.36591 1.05592
2.35146 1.03638
2.24915 1.12718
2.24979 1.07641
2.22094 1.08417
2.13015 1.18073
2.17976 1.07937
2.18177 1.05308
2.18104 1.01898
2.2031 0.981563
2.24855 0.936784
2.20946 0.980687
2.22365 0.962905
2.23331 0.998133
2.22921 0.953118
2.24754 0.919596
2.18345 1.00533
2.07412 1.13077
2.11771 1.05856
2.11972 1.05301
2.16429 0.938509
2.14986 0.948438
2.16061 0.947981
2.17119 0.929791
2.13891 0.95016
2.14441 0.877558
2.12567 0.869451
2.12112 0.935337
2.18201 0.853309
2.13191 0.908514
2.15405 0.882703
2.1463 0.918765
2.17359 0.916668
2.08997 1.04815
2.18509 0.944692
2.17894 0.957039
2.14671 1.05124
2.23007 1.01726
2.25892 1.05938
2.24757 1.09699
2.23828 1.0994
2.24359 1.04607
2.2279 1.0192
2.19182 1.06011
2.26705 0.921467
2.22094 0.995812
2.2687 0.912593
2.20729 0.982982
2.21218 0.901526
2.20369 0.861211
2.1718 0.896869
2.1894 0.88528
2.18296 0.963161
2.15961 1.04977
2.18885 1.02913
2.16794 1.06578
2.15201 1.11626
2.22195 1.0793
2.2621 1.07739
2.29553 1.0856
2.28359 1.13655
2.24472 1.18067
2.23946 1.1594
2.1799 1.19145
2.23441 1.09099
2.15902 1.18651
2.15848 1.17338
2.14519 1.15797
2.11341 1.18991
2.18026 1.08437
2.16572 1.07155
2.1617 1.06708
2.1003 1.17836
2.16855 1.13185
2.21394 1.1334
2.27893 1.05842
2.24432 1.1384
2.22397 1.17631
2.16778 1.22504
2.17346 1.20397
2.16104 1.22759
2.2018 1.18786
2.18173 1.2087
2.18029 1.21008
2.30816 1.07451
2.31278 1.04743
2.26114 1.05322
2.18311 1.10292
2.1661 1.07997
2.13227 1.11645
2.03709 1.21137
2.11554 1.1616
2.15217 1.1601
2.12218 1.21965
2.23731 1.0902
2.19893 1.17614
2.17038 1.18177
2.24089 1.05843
2.23439 1.069
2.23141 1.05135
2.23921 0.99937
2.24467 0.930442
2.21093 0.963609
2.23396 0.91905
2.21479 0.955324
2.2154 0.959095
2.2212 0.964445
2.21475 1.00224
2.2342 0.972345
2.25636 0.949697
2.14717 1.12171
2.2094 1.02722
2.23063 1.02089
2.25998 1.0064
2.29083 0.965243
2.2374 1.07628
2.26473 1.06941
2.30014 1.0359
2.2549 1.13789
2.27048 1.15325
2.34138 1.11504
2.30625 1.20258
2.34525 1.1877
2.32387 1.22143
2.27962 1.23171
2.2679 1.17508
2.24669 1.22115
2.24132 1.24862
2.19892 1.32459
2.21352 1.32795
2.23496 1.34211
2.32246 1.25494
2.30606 1.30089
2.3647 1.24566
2.38644 1.22503
2.38758 1.26219
2.38202 1.32739
2.36418 1.38115
2.42644 1.29003
2.40877 1.2697
2.36086 1.28996
2.31591 1.31458
2.37923 1.22894
2.33238 1.28278
2.39003 1.18806
2.39578 1.14089
2.40865 1.13381
2.31996 1.22743
2.37952 1.08479
2.4136 0.993507
2.29067 1.14258
2.28385 1.1326
2.25393 1.10427
2.27537 1.01356
2.27269 1.02
2.27309 1.09158
2.28252 1.11328
2.29885 1.09787
2.29217 1.0755
2.28115 1.04469
2.31817 1.00205
2.33144 0.993914
2.28918 1.05829
2.2304 1.14242
2.19883 1.19465
2.26221 1.07849
2.19384 1.21265
2.19798 1.23498
2.22836 1.20177
2.26829 1.15635
2.29222 1.17003
2.28688 1.18925
2.28469 1.18283
2.27018 1.13378
2.21525 1.16353
2.1809 1.1493
2.22863 1.04899
2.13324 1.13645
2.19004 1.01148
2.07271 1.15323
2.1273 1.0938
2.15027 1.01175
2.11992 1.08661
2.19246 0.962821
2.07557 1.10245
2.10524 1.09095
2.08869 1.11931
2.0461 1.19017
2.09411 1.11693
2.13943 1.05823
2.01785 1.22833
2.09353 1.14138
2.1736 1.07909
2.15544 1.14775
2.17588 1.12284
2.15052 1.13779
2.18529 1.09606
2.17106 1.14435
2.22236 1.10643
2.18578 1.15848
2.12645 1.23515
2.12197 1.22028
2.19881 1.11521
2.14855 1.18226
2.19459 1.09641
2.20415 1.02165
2.13156 1.03592
2.12087 0.962235
2.10469 0.979968
2.11151 0.974641
2.08283 1.03096
2.10119 1.02834
2.10541 1.04628
2.06793 1.09526
2.05507 1.15379
2.12023 1.08695
2.03985 1.18738
2.10033 1.15584
2.12006 1.16391
2.22572 1.07699
2.22246 1.11006
2.12081 1.22244
2.17803 1.15799
2.12476 1.206
2.07818 1.24671
2.08561 1.26087
2.12362 1.23327
2.18917 1.17843
2.10321 1.26186
2.07388 1.27432
2.10274 1.2157
2.05611 1.28092
2.14439 1.18553
2.14802 1.19475
2.18031 1.14235
2.12883 1.19312
2.08862 1.23762
2.13166 1.1922
2.1259 1.21944
2.18302 1.18335
2.20409 1.20461
2.23406 1.1498
2.29132 1.07701
2.27241 1.16644
2.28897 1.13689
2.29262 1.12043
2.24075 1.1979
2.22573 1.21607
2.22099 1.21669
2.28146 1.12918
2.29344 1.11304
2.25209 1.16099
2.27431 1.0914
2.28995 1.03905
2.30616 1.00305
2.33512 0.921885
2.28344 0.90572
2.22112 0.971072
2.18388 0.983575
2.15612 0.956856
2.18716 0.891833
2.03667 1.12886
2.14837 0.985866
2.18069 1.01098
2.1577 1.1105
2.26451 1.02231
2.25024 1.12843
2.296 1.12686
2.33205 1.14905
2.39362 1.07138
2.31761 1.20701
2.34702 1.16438
2.37971 1.1075
2.37251 1.09215
2.37093 1.06414
2.32839 1.13062
2.32194 1.15681
2.29347 1.21212
2.28302 1.19729
2.23699 1.23804
2.31725 1.07379
2.25407 1.14798
2.25665 1.15122
2.28579 1.12294
2.36377 1.08196
2.34047 1.12959
2.31398 1.20509
2.26092 1.28165
2.31075 1.21829
2.25032 1.3018
2.33981 1.19619
2.35581 1.15699
2.3232 1.21348
2.35929 1.14141
2.28741 1.22134
2.27444 1.18667
2.20704 1.24965
2.14856 1.30262
2.18671 1.3021
2.1939 1.32462
2.22422 1.35612
2.25989 1.34955
2.26542 1.33241
2.27745 1.33868
2.31527 1.32715
2.38185 1.27748
2.34865 1.32858
2.26426 1.42351
2.27724 1.38457
2.23417 1.35245
2.2336 1.27765
2.16011 1.34957
2.13704 1.34689
2.21372 1.23502
2.1636 1.32944
2.23872 1.24192
2.1708 1.33896
2.19642 1.33364
2.25213 1.26594
2.32019 1.15072
2.28369 1.20837
2.27892 1.19289
2.14171 1.33118
2.24782 1.19818
2.23752 1.22135
2.20824 1.30377
2.24383 1.23925
2.25063 1.2344
2.23449 1.25307
2.28784 1.1713
2.22198 1.26314
2.2049 1.29902
2.19149 1.32995
2.24007 1.29368
2.2142 1.31726
2.28392 1.22272
2.26243 1.2593
2.30724 1.15399
2.24021 1.17744
2.16075 1.21332
2.14783 1.1743
2.13313 1.18411
2.23846 1.05354
2.1031 1.28026
2.19602 1.17195
2.20658 1.18584
2.13823 1.30532
2.20046 1.27425
2.2942 1.18619
2.2758 1.28396
2.29497 1.2861
2.27635 1.3126
2.23344 1.37216
2.33067 1.26902
2.30352 1.29211
2.30938 1.25106
2.23215 1.27875
2.25137 1.20832
2.22081 1.22707
2.20605 1.22001
2.17668 1.21099
2.11161 1.24051
2.16387 1.12549
2.07944 1.18289
2.12657 1.12179
2.11 1.15125
2.07908 1.2122
2.0607 1.27229
2.06925 1.31136
2.13639 1.29835
2.22146 1.22878
2.15201 1.31831
2.13244 1.32081
2.03066 1.38811
2.087 1.27655
2.05445 1.26785
2.10479 1.16436
2.13169 1.12707
2.05492 1.18681
2.0571 1.15419
2.07283 1.13319
2.08976 1.12066
2.06312 1.10945
2.1005 1.02455
2.02965 1.11386
2.04767 1.09428
2.03777 1.09911
2.05639 1.08577
2.07753 1.08328
2.10443 1.06301
2.06263 1.12111
2.10276 1.07727
2.13303 1.05779
2.13904 1.0381
2.03019 1.15027
2.09638 1.03711
2.02228 1.15448
2.15274 1.06315
2.105 1.13939
2.11249 1.12542
2.08554 1.14728
2.10884 1.10678
2.08324 1.18991
2.13165 1.1549
2.18248 1.10053
2.1777 1.11067
2.18484 1.11279
2.13896 1.15123
2.1352 1.15354
2.05983 1.21867
2.17476 1.06699
2.17539 1.0784
2.11337 1.13959
2.14009 1.0798
2.15152 1.06307
2.17839 1.01214
2.19012 0.972249
2.11534 1.05502
2.12788 1.03491
2.11605 1.00434
2.12931 0.93487
2.0615 0.992056
2.07338 0.971653
2.1236 0.884784
2.06294 0.956872
2.10886 0.883954
2.12702 0.895312
2.12382 0.923113
2.14998 0.927911
2.16582 0.92362
2.15559 0.986175
2.13982 0.988599
2.10706 1.03821
2.03015 1.14966
2.05778 1.12933
2.07884 1.0966
2.03088 1.19401
2.16032 1.07578
2.11715 1.19897
2.16614 1.157
2.23516 1.08893
2.21389 1.16651
2.16259 1.30159
2.21641 1.23744
2.21958 1.27673
2.28846 1.19681
2.25354 1.22179
2.18722 1.29829
2.21471 1.28794
2.25233 1.24068
2.26384 1.22632
2.27394 1.1523
2.19414 1.26493
2.18645 1.28738
2.22424 1.23277
2.15127 1.28983
2.12677 1.29216
2.13452 1.28435
2.15304 1.25776
2.23818 1.1661
2.24732 1.15497
2.19397 1.266
2.23982 1.19764
2.23271 1.20485
2.21328 1.223
2.2445 1.17155
2.22455 1.16034
2.24145 1.07364
2.22359 1.09147
2.20756 1.10656
2.2161 1.05122
2.18839 1.07115
2.15377 1.06369
2.11601 1.08044
2.09975 1.04811
2.13868 0.994378
2.13382 1.01825
2.17119 1.01128
2.19735 1.0185
2.17541 1.05273
2.18901 1.00904
2.14485 1.05451
2.16588 1.08455
2.22146 1.07391
2.22561 1.10407
2.14481 1.22728
2.16989 1.20091
2.22513 1.11355
2.21108 1.11959
2.19538 1.14065
2.19296 1.09684
2.13915 1.15267
2.09967 1.17015
2.0444 1.21616
2.11744 1.14495
2.00211 1.31149
2.08859 1.24893
2.10324 1.25553
2.14111 1.20881
2.15904 1.19476
2.17451 1.20192
2.17892 1.22068
2.19282 1.26163
2.27358 1.19932
2.23608 1.27466
2.17627 1.36775
2.29939 1.27252
2.2886 1.30989
2.23538 1.35717
2.22665 1.36693
2.33676 1.24858
2.20216 1.39159
2.29105 1.24204
2.24122 1.26318
2.19999 1.28586
2.24031 1.17643
2.16187 1.27233
2.29254 1.08577
2.19999 1.18904
2.22196 1.15841
2.19343 1.20512
2.25529 1.11528
2.25198 1.12968
2.22146 1.17052
2.25875 1.11416
2.2265 1.15118
2.21614 1.1862
2.23428 1.18186
2.21621 1.27618
2.23951 1.29146
2.31144 1.25235
2.26282 1.31632
2.21625 1.3828
2.30206 1.22013
2.27696 1.23178
2.30478 1.17328
2.31858 1.14844
2.28314 1.21012
2.31071 1.17048
2.19922 1.30716
2.19435 1.30023
2.19092 1.31678
2.25424 1.27836
2.29305 1.24568
2.29657 1.30005
2.33568 1.26571
2.30575 1.34181
2.36928 1.27299
2.29889 1.35109
2.33824 1.31709
2.29876 1.36218
2.27402 1.33974
2.31412 1.27346
2.25589 1.32584
2.21046 1.39649
2.28083 1.29286
2.24824 1.3089
2.24967 1.26905
2.2358 1.25208
2.20567 1.2676
2.12263 1.30902
2.13372 1.27738
2.10444 1.27658
2.12242 1.22811
2.15778 1.19102
2.20252 1.15732
2.20051 1.15319
2.15453 1.21031
2.17509 1.14539
2.15195 1.14946
2.13069 1.16277
2.14012 1.16234
2.08881 1.20197
2.06332 1.20091
2.09399 1.13614
2.13835 1.08566
2.19646 1.01146
2.20788 1.00997
2.18225 1.07369
2.18266 1.08629
2.2565 1.00474
2.3435 0.940132
2.21409 1.15655
2.23857 1.08601
2.23578 1.05799
2.21608 1.08367
2.20161 1.05524
2.24266 0.982872
2.18999 1.06349
2.14528 1.14892
2.18375 1.09121
2.22618 0.98198
2.14269 1.08915
2.22399 1.0373
2.24795 1.04916
2.29646 1.03867
2.31766 1.07254
2.27386 1.16233
2.24427 1.19252
2.23025 1.18567
2.23003 1.19413
2.24589 1.13511
2.19332 1.18142
2.29805 1.01777
2.27573 1.04007
2.25379 1.08013
2.25618 1.10582
2.25805 1.12181
2.23946 1.13042
2.28331 1.06532
2.27505 1.09906
2.21099 1.20364
2.25826 1.10433
2.15302 1.27158
2.26003 1.16212
2.24365 1.20583
2.33101 1.07596
2.25694 1.19095
2.26909 1.15749
2.30178 1.10212
2.39351 0.928691
2.33841 1.06603
2.312 1.14243
2.28815 1.14655
2.3135 1.07703
2.34084 1.02784
2.31209 1.09106
2.29657 1.12126
2.33506 1.06645
2.37661 0.986386
2.37429 0.996349
2.35367 1.02016
2.34598 1.05084
2.31079 1.07743
2.38309 0.919459
2.33007 0.987517
2.37315 0.898425
2.36561 0.933598
2.29427 1.06751
2.33363 1.01897
2.3448 0.972012
2.27306 1.08389
2.28652 1.09704
2.30455 1.13464
2.34829 1.103
2.34605 1.10746
2.37995 1.06575
2.3576 1.10108
2.35867 1.04041
2.34752 0.980097
2.28137 1.03111
2.25429 0.99982
2.21919 0.990669
2.21861 0.99334
2.25413 0.912478
2.24174 0.975608
2.23394 0.981244
2.27615 0.930751
2.32894 0.874661
2.31672 0.978169
2.28054 1.0984
2.29021 1.15465
2.30561 1.18902
2.34678 1.18373
2.38154 1.16177
2.43424 1.0916
2.39733 1.14533
2.40929 1.13538
2.48736 0.995568
2.46166 0.981871
2.42409 0.952668
2.28425 1.10021
2.26629 1.07153
2.22314 1.14191
2.31277 0.994434
2.28353 1.06593
2.28515 1.10243
2.25258 1.1435
2.33531 1.05295
2.39738 1.00359
2.36561 1.08284
2.29929 1.22938
2.33436 1.19197
2.36786 1.14556
2.40074 1.10737
2.37339 1.14659
2.37606 1.153
2.38887 1.13929
2.39453 1.11969
2.37861 1.13968
2.42104 1.02598
2.3627 1.07624
2.28854 1.1533
2.33846 1.0274
2.28386 1.09905
2.3581 0.965162
2.33654 0.941675
2.2733 1.04188
2.27075 1.05897
2.26787 1.06972
2.30421 0.952249
2.29973 0.893103
2.25681 0.94368
2.26197 0.884648
2.21175 0.965366
2.24753 0.945447
2.23451 0.951704
2.23336 0.963114
2.25957 0.964917
2.24411 1.05259
2.24113 1.07678
2.31603 0.950868
2.23889 1.07043
2.27245 1.00244
2.16735 1.14779
2.20126 1.11168
2.23904 1.07306
2.26211 1.01723
2.2305 1.09782
2.3083 0.985473
2.2428 1.08115
2.25563 1.06508
2.20993 1.1087
2.29085 0.977611
2.26905 1.07184
2.28238 1.10106
2.27458 1.10702
2.32158 1.028
2.28497 1.04961
2.30468 0.986965
2.20078 1.14004
2.2802 1.01156
2.25859 1.0524
2.29559 1.0421
2.3191 1.04197
2.28777 1.07341
2.25643 1.09053
2.27453 1.03345
2.29344 1.02546
2.23895 1.12922
2.1911 1.19698
2.29601 1.08716
2.33961 1.02993
2.29648 1.14518
2.37529 1.05554
2.43021 0.981229
2.41173 1.01184
2.37076 1.09711
2.35389 1.13388
2.33943 1.1602
2.36246 1.10685
2.4061 1.04477
2.34638 1.14643
2.38256 1.06125
2.385 1.04518
2.39794 1.06635
2.42528 1.01774
2.42072 1.06793
2.40014 1.12249
2.37901 1.17274
2.42789 1.06596
2.37233 1.11964
2.34761 1.16668
2.34958 1.15213
2.33753 1.15521
2.29635 1.19773
2.32403 1.14913
2.2671 1.24735
2.29354 1.24241
2.29904 1.26078
2.38058 1.20843
2.33337 1.27339
2.35389 1.2175
2.31463 1.23005
2.28609 1.19091
2.27492 1.14734
2.28975 1.08911
2.24802 1.12088
2.28687 1.0219
2.21211 1.13498
2.21149 1.07014
2.13342 1.1273
2.13053 1.12627
2.17579 1.09855
2.16067 1.15728
2.17253 1.18224
2.2585 1.06511
2.20544 1.14172
2.12351 1.211
2.15244 1.15089
2.16755 1.15392
2.18237 1.13111
2.16362 1.13243
2.22695 1.05925
2.16184 1.14547
2.07942 1.20258
2.10381 1.19015
2.05555 1.26142
2.18568 1.0993
2.04168 1.23957
2.07152 1.17177
2.07718 1.09825
1.99658 1.16047
1.98878 1.12587
1.96632 1.12637
1.8911 1.19463
1.8804 1.18611
1.91046 1.15536
1.91699 1.16234
1.87918 1.22456
1.91037 1.1963
1.8022 1.28767
1.7944 1.30899
1.8366 1.24614
1.82867 1.26898
1.76064 1.32112
1.75907 1.31835
1.79419 1.29012
1.79768 1.29789
1.68215 1.37258
1.86388 1.21288
1.79056 1.27824
1.84602 1.26721
1.80729 1.31268
1.78127 1.31545
1.81151 1.32037
1.8601 1.24655
1.80713 1.27417
1.81068 1.22971
1.72256 1.26741
1.76722 1.2091
1.72643 1.1785
1.69366 1.15485
1.73107 1.11274
1.72398 1.11436
1.74286 1.10945
1.65432 1.16009
1.70412 1.1394
1.72772 1.1721
1.78739 1.15543
1.78471 1.18892
1.80711 1.20714
1.84641 1.17512
1.85993 1.13281
1.80078 1.16091
1.73564 1.15652
1.71628 1.15501
1.74727 1.1018
1.7536 1.09697
1.76001 1.08783
1.7729 1.1016
1.82376 1.11152
1.82669 1.11575
1.73066 1.18776
1.7828 1.07545
1.75192 1.10682
1.7043 1.14894
1.75521 1.09254
1.80749 1.08007
1.79642 1.11536
1.78227 1.12343
1.7131 1.20615
1.76574 1.15747
1.83531 1.11819
1.7463 1.23695
1.72085 1.28574
1.76548 1.24164
1.73197 1.24684
1.80841 1.18664
1.8281 1.16573
1.89817 1.11368
1.8529 1.16782
1.74696 1.25623
1.84202 1.16384
1.87042 1.1714
1.83842 1.1823
1.82579 1.21344
1.8062 1.22024
1.75809 1.23876
1.81236 1.17299
1.79939 1.16214
1.78766 1.15519
1.75568 1.16197
1.84488 1.05045
1.86692 1.00768
1.74224 1.11759
1.74881 1.15374
1.78794 1.13072
1.83314 1.12542
1.81561 1.13345
1.86157 1.09598
1.82803 1.15138
1.84718 1.1579
1.92423 1.16815
1.93566 1.14637
1.95085 1.12658
1.88606 1.19615
1.85479 1.24041
1.91875 1.18787
1.9902 1.14503
1.93936 1.22739
1.94084 1.22941
1.92951 1.20934
1.87414 1.24745
1.91097 1.20814
1.8789 1.24148
1.86386 1.20291
1.87579 1.17903
1.8355 1.18833
1.78795 1.20426
1.79441 1.17938
1.82406 1.11077
1.79564 1.10648
1.80072 1.08832
1.8985 1.02183
1.90726 1.06354
1.90496 1.09937
1.84864 1.16372
1.92316 1.1309
1.94353 1.16915
1.86925 1.23314
1.87805 1.25397
1.93324 1.23743
1.99528 1.19922
1.96541 1.26889
1.97898 1.26708
1.94069 1.26169
1.87774 1.31372
1.96867 1.19563
1.89583 1.27247
1.92385 1.25917
1.87302 1.3384
1.9459 1.27809
1.95345 1.24271
1.86633 1.29507
1.96582 1.20245
1.92866 1.24844
1.94493 1.19172
1.96525 1.16644
1.88285 1.24137
1.91384 1.17574
1.87867 1.18559
1.92272 1.14125
1.92888 1.11513
1.9748 1.04618
1.94952 1.07774
1.95557 1.11524
2.02184 1.06652
2.00447 1.1033
2.13595 0.948687
2.07242 1.02697
2.14572 0.967238
2.14215 0.995872
2.10906 1.10869
2.09513 1.14643
2.07829 1.18254
2.10321 1.16436
2.08008 1.19995
2.07581 1.18287
1.97808 1.25667
2.02404 1.15914
2.01467 1.17174
1.98951 1.19626
2.0319 1.14167
2.05808 1.12065
2.1295 1.06685
2.06236 1.14853
2.06979 1.10814
2.03327 1.15594
2.02129 1.1864
2.05172 1.15202
2.13377 1.05046
2.07918 1.12596
1.98 1.24236
2.02803 1.20337
2.07828 1.16329
2.04847 1.22489
2.07189 1.1854
2.00133 1.25201
2.06147 1.1716
2.02262 1.17707
2.04004 1.12554
2.00469 1.12479
2.00728 1.06075
1.9683 1.06927
1.97826 1.07254
1.99159 1.05394
1.97416 1.0366
1.97371 1.03887
1.92392 1.03884
1.885 1.11022
2.00605 0.997256
1.98748 1.01896
2.00037 0.998589
1.99261 0.958752
1.91929 0.961723
1.92925 0.906103
1.90669 0.92296
1.9253 0.901091
1.8919 0.927491
1.82067 0.970119
1.86493 0.897442
1.79114 0.972494
1.86335 0.892349
1.84124 0.923181
1.83692 0.903928
1.82432 0.934628
1.77267 0.9994
1.86669 0.914069
1.87576 0.915174
1.8898 0.930871
1.89987 1.00453
1.84684 1.0944
1.85027 1.10495
1.91143 1.05667
1.8299 1.14637
1.81265 1.10824
1.7422 1.13478
1.71205 1.13362
1.72558 1.11373
1.74177 1.13229
1.78817 1.10387
1.66512 1.14306
1.75547 1.07358
1.81656 1.01574
1.73859 1.03845
1.73334 1.0342
1.74432 1.04363
1.81093 1.02942
1.79889 1.06487
1.83074 1.0313
1.81605 1.0302
1.74744 1.06537
1.80701 1.01631
1.76496 1.01514
1.72119 0.982009
1.7524 0.923787
1.73947 0.910711
1.74354 0.920156
1.8054 0.879163
1.82715 0.907114
1.86392 0.903337
1.94143 0.866061
1.89909 0.95416
1.96305 0.908713
1.9104 0.986734
1.89804 1.01538
1.87261 1.05467
1.86657 1.06679
1.93701 1.00033
1.91795 1.02359
1.90691 1.01122
1.95043 0.96847
1.91672 1.00692
1.86009 1.0344
1.87429 1.02344
1.86522 1.03334
1.87909 0.997895
1.9051 0.940852
1.92496 0.953036
1.94255 0.971802
2.0596 0.875806
1.99811 0.983144
1.9787 1.01147
2.00277 1.02115
2.00219 1.07024
2.04953 1.04672
2.03904 1.07869
2.04096 1.07287
2.07322 1.01469
2.04251 1.01147
2.04909 1.013
2.05533 1.02657
2.04435 1.05466
1.98971 1.12369
2.03946 1.08304
1.99104 1.11686
2.01308 1.12683
2.05087 1.09616
2.07362 1.06559
2.02553 1.10327
2.0562 1.04145
2.00215 1.05483
2.00754 1.02232
2.02225 0.990699
2.02819 1.0363
2.05951 1.04301
2.00171 1.10279
2.04054 1.04244
2.01206 1.07309
2.04093 1.03247
1.99988 1.05267
2.03652 0.993385
2.08007 0.964131
2.03173 1.00573
2.03783 0.974133
2.08264 0.927158
2.05201 0.978871
2.02395 1.01806
2.00633 1.00521
2.03437 0.94791
2.03173 0.954022
1.99762 0.993535
1.94989 1.03083
2.03202 0.965897
2.04216 0.973498
2.06903 0.921481
2.0031 0.951248
2.01581 0.890961
1.98558 0.943393
1.96431 0.983034
2.00234 0.910449
1.96763 0.911779
1.96389 0.916978
1.97595 0.870913
1.96115 0.886749
1.99627 0.852807
1.94421 0.906836
1.95474 0.945408
1.94167 0.971839
1.97027 0.907952
2.00263 0.881213
1.99144 0.886453
1.959 0.914838
1.96452 0.897884
1.9502 0.916601
1.9555 0.889435
1.97576 0.911188
1.95006 0.967075
2.05401 0.805722
1.94379 0.99785
2.03424 0.940077
2.02862 0.950017
2.06609 0.943745
2.03035 0.999756
2.04229 0.994654
2.0008 1.04365
1.96703 1.07157
2.01792 1.01723
2.00419 1.01561
1.98893 0.98266
2.00701 0.932189
2.03026 0.936672
2.00527 0.955185
2.06967 0.883823
2.01547 0.964277
1.97621 0.959681
1.93762 0.930475
1.94328 0.92821
1.96134 0.891222
1.96326 0.863112
1.88375 0.944905
1.91066 0.901216
1.96675 0.824215
1.94778 0.852759
1.94663 0.908878
1.96197 0.886969
1.92437 0.947639
1.91551 0.968357
1.93888 0.904294
1.94258 0.897573
1.86705 1.00906
1.94779 0.936911
1.8913 0.96317
1.8902 0.931669
1.88927 0.947443
1.89738 0.978087
1.87971 1.00184
1.88846 0.964738
1.84998 0.998087
1.86555 1.03104
1.86082 1.05074
1.88988 1.0286
1.92666 0.99423
1.87144 1.01504
1.83829 1.02371
1.93722 0.954956
1.95493 0.909305
1.88584 0.969206
1.90883 0.961201
1.93222 0.949907
1.85222 1.01053
1.80431 1.01553
1.85454 0.948633
1.74603 1.08417
1.81457 1.03276
1.83893 1.02699
1.7843 1.09718
1.75943 1.1033
1.78888 1.1174
1.75948 1.14347
1.7911 1.11893
1.81652 1.12999
1.7806 1.17807
1.80127 1.15042
1.68693 1.21591
1.74919 1.21316
1.66704 1.24964
1.74625 1.20269
1.78655 1.21368
1.82913 1.17621
1.83619 1.14908
1.86251 1.10067
1.85564 1.10043
1.78842 1.16135
1.81364 1.10559
1.83634 1.08287
1.76874 1.1295
1.75445 1.16826
1.86925 1.04043
1.8266 1.09786
1.83595 1.12366
1.84359 1.08347
1.87455 1.08489
1.80222 1.17897
1.8451 1.21496
1.8656 1.24495
1.83161 1.24692
1.86761 1.17897
1.8254 1.16828
1.93997 1.03126
1.87779 1.07928
1.80736 1.14086
1.73736 1.16947
1.7438 1.19082
1.81462 1.17611
1.7712 1.24886
1.83564 1.21175
1.85144 1.20641
1.8195 1.19519
1.75643 1.25377
1.75139 1.3029
1.81775 1.23029
1.83683 1.17524
1.75469 1.1862
1.78576 1.13606
1.74663 1.12466
1.76192 1.09899
1.81035 1.05803
1.73602 1.1022
1.79254 1.04819
1.80272 1.01288
1.74054 1.0621
1.73384 1.03822
1.69843 1.10993
1.76951 1.06673
1.69997 1.11953
1.71151 1.10057
1.67282 1.15011
1.69742 1.13479
1.72419 1.12722
1.74723 1.0992
1.76137 1.08353
1.67919 1.14784
1.62274 1.16657
1.66237 1.12946
1.68774 1.12667
1.62648 1.15753
1.65816 1.12903
1.68462 1.12882
1.64096 1.157
1.65635 1.1419
1.6635 1.11568
1.63051 1.13803
1.59826 1.15181
1.57459 1.17335
1.57019 1.19398
1.54731 1.20525
1.56706 1.1682
1.60778 1.14696
1.64472 1.14215
1.65683 1.17167
1.72321 1.17546
1.69073 1.22337
1.72914 1.19021
1.79179 1.13098
1.78835 1.10277
1.81308 1.06463
1.81479 1.0472
1.77037 1.01984
1.70772 1.03462
1.71556 1.0097
1.78054 0.964336
1.71576 0.967134
1.75159 0.926632
1.70543 0.972019
1.81778 0.888326
1.79671 0.901873
1.80031 0.915856
1.76167 0.97095
1.76172 0.988429
1.79175 0.993457
1.79027 1.05493
1.93866 0.980569
1.85623 1.0445
1.77022 1.1069
1.79126 1.08516
1.82495 1.07608
1.89082 1.03948
1.91768 0.981678
1.89831 0.967016
1.85413 0.961973
1.85663 0.955244
1.87295 0.909553
1.87504 0.895265
1.83205 1.01275
1.87735 1.02716
1.87687 1.07141
1.94287 0.979119
1.93499 1.04897
1.8717 1.11446
1.85284 1.13049
1.89497 1.1008
1.8846 1.07577
1.88847 1.04289
1.82976 1.08188
1.83375 1.10769
1.82833 1.11807
1.8782 1.05919
1.84144 1.09296
1.96566 0.975948
1.98324 1.01483
2.01898 0.987802
1.97398 1.02411
1.94234 1.02083
1.8943 1.06723
1.95849 1.00547
1.84512 1.10622
1.86161 1.07008
1.90123 1.06702
1.85514 1.09327
1.89527 1.08708
1.98411 1.03507
1.94808 1.05679
1.96828 0.99912
1.92322 1.02997
1.92111 1.01059
1.91125 0.990427
1.85597 1.03743
1.814 1.06908
1.84557 1.02098
1.8418 1.04964
1.88701 1.00726
1.93601 0.99643
1.90482 1.01511
1.88152 1.01738
1.83982 1.03287
1.81757 1.04984
1.88656 0.990798
1.88019 1.01043
1.91269 0.964755
1.83705 0.962119
1.69875 1.01752
1.74074 0.979475
1.73153 0.969006
1.77541 0.966263
1.75518 0.976135
1.72584 1.02015
1.68015 1.04704
1.79358 0.993809
1.73237 1.08334
1.77775 1.08868
1.76401 1.0945
1.74295 1.07476
1.75168 1.05491
1.79798 1.01014
1.79773 0.955793
1.7951 0.885434
1.72372 0.916985
1.72355 0.858951
1.66998 0.83331
1.65622 0.833077
1.64493 0.809636
1.5911 0.88387
1.6339 0.8666
1.68452 0.866203
1.62994 0.9423
1.70349 0.908499
1.69715 0.950527
1.74729 0.927056
1.68325 0.992351
1.67348 0.965505
1.65161 0.979076
1.69009 0.921356
1.68263 0.944748
1.64872 0.957347
1.67877 0.95022
1.70509 0.941081
1.7113 0.964252
1.69671 1.02384
1.74516 0.998759
1.73852 0.971896
1.68531 0.959323
1.70884 0.93385
1.66183 0.919641
1.70592 0.873372
1.73934 0.864188
1.70171 0.891448
1.71293 0.914254
1.68356 0.951022
1.712 0.991238
1.7141 1.00712
1.75873 0.955607
1.75314 0.924821
1.70631 0.964745
1.6952 0.964944
1.60732 0.976182
1.58306 0.973854
1.59294 0.972358
1.57768 1.00153
1.65811 0.962517
1.64068 0.983557
1.55671 0.979004
1.59193 0.991381
1.48711 1.07567
1.56669 1.05725
1.46431 1.12854
1.54125 1.11019
1.49416 1.0921
1.52095 1.05718
1.51058 1.02588
1.4001 1.04509
1.45158 1.00234
1.37564 1.03367
1.34072 1.0434
1.33893 1.07756
1.34122 1.10501
1.41063 1.13939
1.46364 1.15834
1.56059 1.14236
1.59587 1.13021
1.61949 1.1379
1.69236 1.07472
1.63225 1.12472
1.62858 1.09186
1.58821 1.1192
1.61286 1.09333
1.6171 1.04775
1.60187 1.0347
1.60752 1.02551
1.48902 1.09843
1.62613 1.02151
1.67163 0.992005
1.61093 1.05177
1.65837 1.03655
1.63022 1.01111
1.57849 1.08579
1.64295 1.02505
1.61281 1.05674
1.66734 1.04675
1.73881 0.970612
1.65652 1.01159
1.63876 1.00149
1.6468 0.937225
1.60924 0.927339
1.649 0.909787
1.65795 0.895436
1.6298 0.932012
1.62423 0.962161
1.63156 0.96156
1.6259 0.986771
1.59421 1.02015
1.65448 1.01466
1.64627 1.01323
1.67489 1.00767
1.71266 0.971752
1.67575 0.981891
1.7136 0.961283
1.65868 1.0225
1.69648 1.03208
1.78999 1.00864
1.7435 1.0378
1.69294 1.07803
1.67534 1.07548
1.74801 1.05639
1.75845 1.07361
1.72649 1.11408
1.76629 1.09718
1.7687 1.07556
1.70495 1.0952
1.63198 1.1267
1.7435 1.03856
1.70131 1.10489
1.75175 1.03977
1.64231 1.09046
1.69719 1.04333
1.59139 1.07953
1.67844 0.9624
1.68519 0.967225
1.58995 1.00901
1.62139 1.00138
1.58573 1.00119
1.51847 1.02392
1.57502 0.973511
1.58665 1.00192
1.56952 1.0117
1.53832 1.05576
1.52711 1.08273
1.49066 1.12469
1.59849 1.1222
1.60724 1.14451
1.63721 1.13956
1.71599 1.13055
1.71792 1.19364
1.78961 1.13755
1.75378 1.12992
1.7156 1.10334
1.65255 1.08379
1.63533 1.0771
1.57534 1.08796
1.57627 1.12111
1.56614 1.13781
1.57648 1.15018
1.58346 1.127
1.57435 1.13512
1.67626 1.07398
1.66393 1.07747
1.55401 1.13465
1.55496 1.1302
1.55359 1.154
1.60506 1.13638
1.5924 1.14117
1.56398 1.16467
1.58771 1.13171
1.59091 1.09954
1.53911 1.13577
1.53259 1.12817
1.49668 1.12916
1.44057 1.16066
1.5076 1.13349
1.60928 1.07924
1.48084 1.10756
1.53693 1.10551
1.56408 1.09417
1.51569 1.09033
1.54224 1.05548
1.50183 1.06804
1.46265 1.08775
1.46775 1.10284
1.41794 1.17734
1.46636 1.2278
1.50766 1.21872
1.51375 1.19797
1.54375 1.20601
1.56233 1.18143
1.54088 1.17796
1.57109 1.18489
1.62289 1.13967
1.5717 1.14545
1.59903 1.11476
1.53761 1.14651
1.61754 1.10867
1.64879 1.05248
1.5712 1.07695
1.57551 1.05108
1.53025 1.06761
1.56189 1.08021
1.56995 1.10831
1.58956 1.11197
1.56589 1.09801
1.5747 1.08153
1.60309 1.08008
1.54135 1.14618
1.5852 1.16491
1.58203 1.17919
1.53122 1.22328
1.55879 1.25639
1.51185 1.27897
1.5636 1.25069
1.63403 1.23986
1.61729 1.25285
1.64282 1.24314
1.43697 1.344
1.49003 1.29752
1.50219 1.27583
1.51055 1.26069
1.60099 1.19188
1.5933 1.19148
1.54848 1.18752
1.55455 1.15659
1.51235 1.13372
1.57247 1.09056
1.47629 1.11805
1.54738 1.0733
1.51112 1.0956
1.5753 1.09094
1.50508 1.14215
1.50622 1.1384
1.48233 1.14868
1.51629 1.1285
1.56621 1.06751
1.56085 1.06841
1.62745 1.05633
1.65061 1.06041
1.60561 1.06094
1.60815 1.07014
1.57233 1.08236
1.58577 1.09125
1.70144 1.01321
1.63042 1.0642
1.62673 1.0469
1.59746 1.06409
1.58725 1.05045
1.59908 1.01888
1.55919 1.03532
1.54837 1.02824
1.51951 1.02284
1.45875 1.05085
1.52206 1.01079
1.49596 1.04311
1.49021 1.05452
1.4929 1.10278
1.47573 1.13533
1.53096 1.14206
1.51476 1.19264
1.53325 1.2041
1.56887 1.15303
1.46196 1.18939
1.55517 1.13734
1.54168 1.09031
1.5097 1.07556
1.56515 1.04001
1.5513 1.00864
1.45741 1.07158
1.48928 1.06909
1.54794 1.06238
1.57494 1.05379
1.59044 1.08647
1.54554 1.14116
1.55218 1.15408
1.62461 1.12427
1.5001 1.15886
1.46669 1.11164
1.54174 1.05407
1.53684 1.04903
1.5084 1.04155
1.50554 0.997226
1.48607 0.984958
1.4933 0.976669
1.49754 0.970178
1.44029 0.964723
1.41305 0.992125
1.43857 0.979879
1.52932 0.937731
1.45587 0.980431
1.47256 0.972397
1.45108 0.971932
1.42138 0.971149
1.44785 0.931067
1.46305 0.923665
1.45055 0.949127
1.47837 0.914025
1.44294 0.896747
1.46296 0.869277
1.47818 0.866837
1.51055 0.893909
1.48935 0.93906
1.53282 0.90469
1.55942 0.874569
1.51746 0.923646
1.49921 0.929629
1.51331 0.933826
1.48538 0.916593
1.47327 0.941604
1.44426 0.947971
1.48845 0.900152
1.51349 0.870906
1.50537 0.870786
1.4694 0.826089
1.45285 0.82639
1.41529 0.82702
1.31315 0.880888
1.39127 0.883665
1.32329 0.909603
1.29427 0.89852
1.32636 0.878825
1.31835 0.869576
1.30576 0.866796
1.30829 0.897554
1.33619 0.919243
1.33055 0.954088
1.41328 0.967426
1.38774 0.99259
1.4986 0.955235
1.46454 0.990669
1.44866 0.991855
1.42819 0.982288
1.38519 0.965753
1.39087 1.00184
1.41857 0.973535
1.3778 0.984381
1.40746 0.979589
1.38128 0.954532
1.41323 0.935287
1.42953 0.939302
1.4436 0.917603
1.44746 0.872104
1.42602 0.901179
1.46043 0.886128
1.47443 0.891153
1.39931 0.887748
1.45691 0.876098
1.41109 0.917802
1.43563 0.933365
1.42572 0.910159
1.4139 0.923837
1.43965 0.935185
1.47229 0.914983
1.46659 0.90762
1.50313 0.875558
1.48623 0.860898
1.44528 0.85309
1.49178 0.869315
1.49248 0.877612
1.49615 0.867994
1.4439 0.89658
1.50131 0.889374
1.44521 0.886768
1.46224 0.900448
1.44326 0.90138
1.47473 0.863093
1.47771 0.857185
1.48901 0.900961
1.45331 0.917137
1.43895 0.958043
1.32537 0.992541
1.37621 0.982446
1.39601 0.986743
1.38065 0.979408
1.43308 0.990391
1.42113 1.01718
1.42762 0.98703
1.45614 0.955423
1.40364 0.982867
1.42779 0.982263
1.32636 1.00717
1.383 1.02632
1.38086 1.02752
1.35999 1.05995
1.44406 1.06012
1.42151 1.10642
1.4372 1.12748
1.43094 1.11493
1.50766 1.08937
1.48579 1.05969
1.40615 1.08867
1.42434 1.06042
1.38029 1.04011
1.33371 1.07244
1.34656 1.0993
1.27565 1.12077
1.30397 1.1127
1.29351 1.08227
1.37909 1.04401
1.40594 1.0183
1.44127 1.02012
1.4203 1.02415
1.40548 1.01968
1.37462 1.01428
1.35423 0.964867
1.33065 0.968845
1.37132 0.978341
1.31916 0.957481
1.39995 0.907101
1.25984 0.945363
1.21567 0.985669
1.30653 0.997912
1.24339 1.06557
1.29635 1.08028
1.24502 1.08343
1.27988 1.10878
1.29174 1.10552
1.23686 1.1021
1.2458 1.09484
1.23836 1.09314
1.24121 1.10623
1.24574 1.09739
1.20636 1.07384
1.20953 1.04628
1.20314 1.0105
1.13675 1.01221
1.22774 1.01856
1.24072 1.01034
1.21741 1.00026
1.13584 1.01072
1.15654 1.00031
1.14353 1.01435
1.09912 1.006
1.18322 1.03
1.19354 1.05709
1.1408 1.05646
1.20167 1.03899
1.20286 1.0234
1.24466 0.987036
1.28902 0.989126
1.19811 1.00291
1.2092 1.04413
1.14229 1.04793
1.14543 1.06367
1.18794 1.05027
1.19534 1.06338
1.24123 1.0834
1.264 1.09731
1.27509 1.10885
1.277 1.06024
1.21977 1.02957
1.2123 0.994818
1.27419 0.984021
1.24341 0.987462
1.27251 0.991729
1.26199 0.99175
1.32127 0.992147
1.29642 1.01217
1.26342 1.02
1.24638 0.965345
1.29489 0.989508
1.27863 0.970608
1.32726 0.926085
1.29812 0.933535
1.31974 0.953278
1.39987 0.94465
1.3209 0.943276
1.27686 0.930983
1.29983 0.94591
1.35733 0.955003
1.39473 0.972518
1.33249 0.994198
1.29944 1.00835
1.31678 1.04404
1.36794 0.9918
1.35729 0.987451
1.33154 0.999739
1.3847 0.993433
1.43807 0.991638
1.45545 1.03069
1.34361 1.09323
1.31443 1.11051
1.3048 1.14298
1.3019 1.15363
1.30407 1.17476
1.34266 1.19513
1.31314 1.20706
1.36522 1.20011
1.32333 1.16986
1.4724 1.11903
1.39416 1.1249
1.37502 1.10792
1.32999 1.13671
1.39542 1.13043
1.37495 1.12841
1.30736 1.11639
1.37513 1.07634
1.21987 1.08147
1.26351 1.08772
1.3409 1.06061
1.32409 1.05973
1.2568 1.07003
1.2764 1.05537
1.28244 1.056
1.32132 1.07592
1.28675 1.1148
1.24517 1.16303
1.25247 1.20012
1.20854 1.23523
1.10441 1.20062
1.21784 1.16207
1.15426 1.12861
0.137576 -0.424876
1.14733 1.07118
1.21178 1.0725
1.13823 1.02693
1.09395 1.00487
1.06641 0.99694
1.10846 0.969761
1.03705 0.980242
1.10019 1.02045
1.03364 1.04434
1.07778 1.04735
1.08729 1.09084
1.1233 1.14197
1.06878 1.15707
0.195026 -0.548418
0.199133 -0.569434
0.236503 -0.552453
0.203414 -0.617268
0.235025 -0.589699
0.216046 -0.570575
0.248041 -0.560336
0.19032 -0.58522
0.120462 -0.625866
0.195021 -0.51582
0.2427 -0.489497
0.243593 -0.493523
1.12982 1.21643
0.240933 -0.501407
0.284047 -0.471875
0.274823 -0.535846
0.290864 -0.493704
0.308844 -0.502037
0.302082 -0.513762
0.313571 -0.498912
0.333354 -0.503659
0.310072 -0.500626
0.294607 -0.507038
0.331447 -0.508943
0.369401 -0.488651
0.292659 -0.535433
0.345557 -0.531166
0.339132 -0.514234
0.288956 -0.513446
0.31862 -0.486956
0.359508 -0.451392
0.380125 -0.489487
0.418008 -0.508455
0.416792 -0.53681
0.528532 -0.468731
0.482225 -0.446612
0.441269 -0.476521
0.451413 -0.428383
0.416096 -0.451613
0.426141 -0.403288
0.342826 -0.456099
0.326828 -0.477717
0.346775 -0.431578
0.300264 -0.48754
0.276476 -0.587647
0.321109 -0.535268
0.356755 -0.493156
0.344488 -0.489569
0.349727 -0.476275
0.323851 -0.510924
0.303398 -0.509905
0.272483 -0.511924
0.253213 -0.512704
0.190277 -0.519373
0.192234 -0.517712
0.164604 -0.576856
0.161303 -0.617031
0.224223 -0.512472
0.269651 -0.48295
0.187557 -0.554903
0.215096 -0.534475
0.194156 -0.540265
0.202555 -0.523289
0.196905 -0.462798
0.0948724 -0.497793
0.168557 -0.448995
0.208716 -0.479772
0.215006 -0.50116
0.224174 -0.577338
0.274118 -0.541072
0.284946 -0.549228
0.266846 -0.547695
0.298715 -0.515545
0.227189 -0.552771
0.209783 -0.565779
0.272446 -0.476371
0.280309 -0.469133
0.269038 -0.458038
0.229523 -0.502315
1.1407 1.17183
0.236282 -0.452639
0.1103 -0.564135
0.148765 -0.534561
0.0924495 -0.56252
1.02106 1.11006
1.13009 1.09863
1.12368 1.10749
1.06646 1.10366
1.07185 1.10739
1.06602 1.09314
1.05021 1.06866
1.07855 1.0579
0.11336 -0.424955
0.093718 -0.482411
0.13728 -0.475711
0.195443 -0.458978
0.168278 -0.497608
0.14567 -0.547081
0.147812 -0.522823
0.127355 -0.527217
0.0920168 -0.609966
0.11047 -0.547267
0.0499475 -0.615752
0.0468844 -0.581959
0.0911964 -0.494633
0.00255837 -0.571208
0.0441901 -0.635711
0.0461794 -0.652525
-0.0116489 -0.741754
-0.0697348 -0.732637
-0.0355851 -0.737825
-0.0401309 -0.728285
0.7816 1.13287
-0.0461136 -0.73029
-0.053929 -0.730345
-0.126805 -0.756856
-0.0362397 -0.705031
-0.00362642 -0.676207
-0.108333 -0.76022
-0.0384482 -0.660782
-0.136993 -0.711571
-0.108295 -0.680307
-0.156849 -0.73563
-0.130941 -0.712697
-0.0680999 -0.697715
-0.0737489 -0.679222
-0.0858256 -0.737249
-0.0942648 -0.74003
-0.142593 -0.740433
-0.137734 -0.749766
-0.127942 -0.744283
-0.172421 -0.725875
-0.145083 -0.713062
-0.072528 -0.677165
-0.054294 -0.704943
-0.0218769 -0.69898
0.0410573 -0.682604
-0.00648102 -0.72467
0.0470257 -0.66239
-0.0396671 -0.708427
-0.0185399 -0.682416
-0.0460457 -0.664552
-0.0926023 -0.65789
-0.0882018 -0.688216
-0.111977 -0.746406
-0.0406142 -0.735372
-0.00240523 -0.738437
0.0469892 -0.749744
-0.0166086 -0.766984
0.0445495 -0.715323
-0.0319497 -0.74553
-0.0826206 -0.763762
-0.0530329 -0.718696
-0.193376 -0.770879
-0.160278 -0.726632
-0.177786 -0.687915
-0.24281 -0.70542
-0.180717 -0.671506
-0.20935 -0.685981
-0.165105 -0.646094
-0.160456 -0.63395
-0.159006 -0.696779
-0.176864 -0.685675
-0.212537 -0.695544
-0.206055 -0.668082
-0.209828 -0.696633
-0.161263 -0.668415
0.716135 0.98922
0.739971 1.02936
-0.165675 -0.692973
0.720031 0.941076
0.787823 0.976979
0.791969 0.949941
0.825402 0.946648
0.769917 0.904921
0.842612 0.923163
0.803219 0.906359
0.781058 0.860753
0.846026 0.868147
0.758538 0.826298
0.751758 0.843659
0.732764 0.919396
0.725649 0.946547
0.756499 0.96351
0.815659 1.00626
0.763885 1.04022
0.730301 1.0417
0.693951 1.07159
0.690377 1.11397
0.732047 1.13646
0.697792 1.13642
0.72504 1.13462
0.678779 1.10516
0.69987 1.11588
0.721053 1.12063
0.833152 1.14909
0.771021 1.12539
0.771542 1.12088
0.749521 1.10266
0.739333 1.11997
0.684683 1.11059
0.68441 1.09934
0.563673 1.05015
0.624783 1.11224
0.648185 1.1295
0.663708 1.14453
0.635186 1.13907
0.688066 1.08621
0.669792 1.07964
0.700251 1.0308
0.732024 1.0235
0.701968 1.00782
0.699522 1.01584
0.681011 1.03188
0.67029 1.04607
0.719468 1.07662
0.740186 1.07186
0.777454 1.09639
0.803076 1.11298
0.77433 1.04433
0.803001 1.01716
0.750622 0.960455
0.770459 0.981038
0.788075 0.958572
0.8021 0.960679
0.792798 0.968788
0.744309 0.962116
0.767418 0.990329
0.730694 0.977763
0.76597 0.970201
0.666772 0.941309
0.688318 0.928163
0.702116 0.925232
0.747402 0.956302
0.774857 0.966128
0.820198 0.994217
0.802019 0.981619
0.77437 0.961882
0.878342 0.982004
0.78909 0.93179
0.803576 0.897734
0.861105 0.912755
0.823218 0.906499
0.834206 0.90696
0.735465 0.861163
0.79829 0.935467
0.788859 0.977293
0.755164 0.963346
0.769047 0.978246
0.787038 1.0056
0.740945 0.999348
0.72402 0.965393
0.761441 0.972902
0.780245 0.940723
0.817636 0.922015
0.772977 0.896928
0.798341 0.910017
0.771382 0.913756
0.780509 0.943373
0.803995 0.957776
0.768641 0.975311
0.734377 0.966908
0.713815 0.947995
0.771868 0.982255
0.791269 1.04011
0.774073 1.03757
0.688131 1.02291
0.698255 1.05621
0.732143 1.08427
0.763388 1.10782
0.681931 1.08013
0.670153 1.0655
0.702385 1.10809
0.72377 1.10254
0.770334 1.09567
0.826724 1.10972
0.747659 1.07724
0.831547 1.14559
0.72746 1.13728
0.747755 1.12982
0.822189 1.13378
0.80337 1.11033
0.802369 1.10626
0.805437 1.10358
0.77769 1.09735
0.788695 1.10056
0.955173 1.10815
0.887483 1.1166
0.96238 1.10909
0.852141 1.06436
0.934983 1.09025
0.898569 1.03671
0.882245 1.05984
0.906849 1.06737
0.84101 1.07538
0.951754 1.12939
0.867936 1.12027
0.95548 1.13955
0.869828 1.12641
0.934908 1.10111
0.895966 1.08547
0.959353 1.06142
0.878436 1.01376
0.84973 1.01597
0.87163 1.03424
0.876061 1.05144
0.898185 1.06323
0.888363 1.07088
0.89861 1.10909
0.823226 1.13422
0.892266 1.16119
0.876502 1.16002
0.900923 1.14206
0.85576 1.12632
0.944783 1.15352
0.878465 1.16551
0.926546 1.16795
0.0744273 -0.650203
0.861705 1.15335
0.914661 1.13871
0.0351614 -0.618016
-0.0166597 -0.657004
0.824063 1.07217
-0.0200938 -0.641861
-0.0344712 -0.673974
-0.0640987 -0.684921
0.743611 1.02395
-0.0725245 -0.670313
0.0512468 -0.547649
0.952391 1.03306
0.07964 -0.480825
0.121733 -0.466447
0.116126 -0.511091
0.121668 -0.542007
0.0773766 -0.571271
0.00937099 -0.62735
0.02604 -0.612347
0.0339678 -0.619514
0.0208792 -0.641882
0.0412412 -0.627455
0.900762 1.09751
0.00384621 -0.614896
0.0502494 -0.583813
0.0534598 -0.594278
-0.024733 -0.667678
0.00915493 -0.684054
0.0248055 -0.687039
-0.030563 -0.68023
-0.00279653 -0.653333
9.40496e-05 -0.587207
0.0905781 -0.485026
0.115898 -0.487632
0.935073 1.05952
1.00241 1.04815
0.960925 1.03305
0.908923 1.01003
0.912287 1.01155
0.96071 1.03159
0.872298 1.04113
0.892035 1.03634
0.840421 1.01586
0.931934 1.04687
0.968129 1.04218
1.00576 1.03818
0.971739 1.06457
0.906473 1.0609
1.0081 1.07242
0.961811 1.06174
1.08374 1.07277
1.02828 1.08782
0.960471 1.05918
0.933068 1.04696
0.888374 1.04772
0.81991 1.0475
0.859838 1.07809
0.897512 1.10666
0.868358 1.05565
0.901573 1.05597
0.935606 1.06691
0.890888 1.06298
0.927167 1.04761
0.904538 1.0481
0.898833 1.03996
0.833535 1.0458
0.875559 1.06229
0.833158 1.07289
0.727047 1.0816
0.782861 1.10027
0.770125 1.08339
0.802154 1.09816
0.81446 1.0663
0.829187 1.0526
0.819225 1.05789
0.825329 1.04918
0.780454 1.0383
0.77896 1.04565
0.746667 1.05007
0.847143 1.06485
0.789745 1.04427
0.80348 1.03346
0.783411 1.04221
0.766225 1.03458
0.822011 1.08536
0.752713 1.07993
0.799911 1.09083
0.789543 1.12124
0.837993 1.15291
0.820128 1.1461
0.872179 1.15121
0.838478 1.12774
0.824573 1.11886
0.777573 1.11685
0.811443 1.15902
0.804949 1.12186
0.882257 1.10105
0.844361 1.06715
0.874817 1.08527
0.828383 1.08486
0.824983 1.0909
0.861474 1.06086
0.863142 1.05581
0.845598 1.01919
0.838081 0.983361
0.853971 0.992966
0.823434 1.01473
0.799759 0.98295
0.81043 1.00111
0.764839 1.00187
0.797831 1.00098
0.763332 0.978098
0.810502 1.0048
0.760891 0.982398
0.848177 1.03694
0.83984 1.05517
0.750058 1.02888
0.705733 0.985513
0.80088 1.0043
0.763539 1.01047
0.763369 1.01596
0.801003 1.02152
0.872154 1.01269
0.832088 1.00494
0.825594 0.977771
0.864403 0.987175
0.79557 0.976489
0.795666 0.985104
0.812647 0.994334
0.850686 1.02634
0.74671 1.04163
0.730053 1.07883
0.764664 1.10225
0.788075 1.1066
0.866131 1.11873
0.880392 1.07107
0.922798 1.05704
0.860257 1.01421
0.849361 1.00761
0.893052 1.0047
0.844078 1.00108
0.797944 0.943672
0.922181 0.984015
0.878442 0.98353
0.969226 1.02477
0.906677 1.02266
0.848099 1.02727
0.822467 1.04672
0.796009 1.02478
0.797872 1.03459
0.872747 1.06207
0.88936 1.086
0.875448 1.08193
0.87593 1.07781
0.932854 1.0968
0.916307 1.09546
0.863182 1.09876
0.914999 1.10972
0.848104 1.08956
0.839452 1.07455
0.787296 1.08177
0.894875 1.09861
0.87134 1.07187
0.863704 1.07259
0.787382 1.09425
0.781644 1.11563
0.797583 1.13597
0.816148 1.11329
0.885958 1.14771
0.774018 1.08812
0.835628 1.11314
0.823109 1.08402
0.857346 1.11484
0.849472 1.16623
0.809919 1.16997
0.856615 1.2024
0.87506 1.19984
0.823712 1.14849
0.806076 1.13529
0.778643 1.11751
0.756852 1.11299
0.722682 1.12112
0.841625 1.15474
0.758668 1.08247
0.824739 1.0775
0.819068 1.04835
0.868867 1.06922
0.86643 1.06759
0.857132 1.07053
0.818206 1.03143
0.77215 1.03393
0.817744 1.03487
0.750252 1.01676
0.68153 1.00094
0.712472 1.01687
0.728499 0.994083
0.824367 1.04284
0.825887 1.03015
0.795469 1.01529
0.777716 1.00678
0.786519 1.01419
-0.10503 -0.625481
0.737256 0.996764
0.790442 1.04851
0.787061 1.07274
0.758559 1.07621
0.759768 1.08722
0.723131 1.06072
0.709992 1.07014
0.690682 1.0407
0.793032 1.06925
0.709079 1.03957
0.736048 1.06012
-0.208705 -0.757477
-0.151256 -0.721456
0.716045 1.04144
-0.19738 -0.740276
0.716304 1.00366
0.634252 0.933542
0.62973 0.936198
0.666102 0.912662
0.591033 0.790679
0.692452 0.786393
0.792855 0.823587
0.721419 0.812543
0.674472 0.825118
0.671099 0.899218
0.687326 0.947271
0.638234 0.977682
0.715165 1.02199
0.722653 1.00992
0.753507 1.00357
0.789082 0.996564
0.746522 0.959483
0.785261 0.9467
0.742373 0.930353
0.852259 0.95146
0.7738 0.901772
0.852323 0.926618
0.760736 0.871544
0.814787 0.876502
0.876131 0.924523
0.838666 0.920614
0.850396 0.943314
0.832313 0.941284
0.78265 0.954434
0.813751 0.957268
0.801973 0.931009
0.803784 0.932049
0.706641 0.893166
0.608813 0.831867
0.717788 0.914085
0.601954 0.861404
0.679867 0.941449
0.549566 0.90834
0.586302 0.972303
0.604932 0.989457
0.6471 1.02576
0.726526 1.03115
0.713965 1.02109
0.647123 0.991294
0.691936 1.01838
0.662035 0.977751
0.691646 1.01573
0.655507 0.997942
0.633523 0.957595
0.612977 0.916411
0.652306 0.978816
0.588538 0.969833
0.608792 1.01855
0.627589 1.01467
0.651904 1.01395
0.718946 1.04105
0.715556 1.05533
0.669652 1.03573
0.632583 1.00203
0.644836 1.00008
0.651819 0.97582
0.734635 1.00835
0.668013 0.977404
0.6667 0.951145
0.696254 0.948564
0.695512 0.950592
0.696151 0.938725
0.651904 0.916151
0.632325 0.862412
0.677136 0.941012
0.684528 0.937275
0.759908 0.973572
0.763128 0.975349
0.716507 0.972101
0.793256 0.995734
0.705474 0.938934
0.709067 0.896299
0.718843 0.910824
0.731357 0.893847
0.692483 0.909445
0.666308 0.850135
0.715451 0.834248
0.725959 0.829955
0.715136 0.815183
0.693213 0.811175
0.758364 0.830541
0.664028 0.778223
0.737287 0.82916
0.778751 0.924926
0.699863 0.920029
0.716856 0.997188
0.779742 1.04082
0.734569 1.04064
0.801773 1.04022
0.825381 1.03902
0.800928 1.0352
0.753104 0.987709
0.785783 0.957863
0.732018 0.961328
0.759658 0.959602
0.749513 0.924809
0.704705 0.893443
0.748019 0.894322
0.70558 0.877654
0.734466 0.908578
0.803243 0.955896
0.771614 0.939167
0.846349 0.948372
0.739566 0.926517
0.747614 0.89833
0.707035 0.887067
0.594706 0.838049
0.679383 0.922497
0.62739 0.871061
0.664993 0.931047
0.692238 0.970848
0.643113 0.954279
0.652491 0.950112
0.779764 1.01311
0.619577 0.932489
0.683305 0.999082
0.665579 1.02403
0.699651 1.03977
0.586798 0.990581
0.633068 1.00211
0.702768 1.03009
0.688758 0.992474
0.683679 0.99863
0.634903 0.94472
0.627694 0.928059
0.671937 0.9683
0.656886 0.958514
0.626902 0.963875
0.65522 0.930536
0.672401 0.940551
0.612522 0.928536
0.631235 0.903282
0.703753 0.929076
0.66094 0.867128
0.668321 0.870583
0.681826 0.887461
0.600044 0.845823
0.629801 0.89458
0.623475 0.88879
0.612668 0.912984
0.728853 1.00333
0.690897 0.965422
0.732157 0.979133
0.729057 0.990971
0.79269 1.01189
0.727735 0.973849
0.716648 0.979898
0.731829 1.01625
0.729396 1.05946
0.622749 1.03273
0.745293 1.10964
0.673059 1.09378
0.653577 1.13899
0.646472 1.18639
0.674909 1.22561
0.651219 1.21987
0.587307 1.13065
0.627135 1.11611
0.596684 1.08323
0.703536 1.1315
0.612082 1.07499
0.650667 1.10895
0.484638 1.00586
0.446951 1.04885
0.44235 1.10203
0.488628 1.12011
0.45786 1.11953
0.457985 1.07472
0.508889 1.11413
0.489779 1.08094
0.574739 1.13326
0.628533 1.14889
0.584566 1.13754
0.568166 1.13716
0.512417 1.09236
0.523912 1.06871
0.50289 1.06616
0.483767 1.06086
0.559275 1.0808
0.486352 1.0236
0.504909 0.981332
0.519571 0.953759
0.569251 1.0009
0.506659 1.00475
0.539369 1.05766
0.527815 1.07845
0.535966 1.12196
0.567578 1.16563
0.524207 1.12953
0.601502 1.14015
0.619618 1.10642
0.594408 1.06231
0.656176 1.12052
0.651877 1.13842
0.653487 1.13127
0.651734 1.16343
0.63665 1.15039
0.585459 1.11458
0.628968 1.12593
0.613377 1.10232
0.706916 1.13654
0.62264 1.0614
0.558756 1.04205
0.563054 1.08269
0.650998 1.11892
0.654554 1.10658
0.644126 1.08338
0.689559 1.09371
0.712599 1.07336
0.724409 1.0465
0.689617 1.01356
0.70567 1.00492
0.68109 1.02615
0.683202 1.00524
0.622081 1.00767
0.642986 1.04354
0.649755 1.05425
0.686282 1.09074
0.695144 1.13504
0.621272 1.14124
0.697787 1.16438
0.645152 1.14998
0.580378 1.14079
0.56429 1.14336
0.557015 1.1177
0.538254 1.10834
0.651823 1.13279
0.614745 1.10613
0.592179 1.11371
0.597541 1.12442
0.559773 1.11139
0.555262 1.11097
0.561603 1.1151
0.531239 1.09848
0.507768 1.07402
0.572227 1.08775
0.547248 1.10357
0.642328 1.15907
0.583175 1.14754
0.691419 1.22973
0.583318 1.18954
0.692 1.25092
0.645333 1.22669
0.681607 1.21838
0.63514 1.1728
0.706895 1.2128
0.613483 1.18116
0.684108 1.1907
0.756601 1.1727
0.734148 1.16641
0.748835 1.18738
0.76433 1.18577
0.713563 1.14783
0.697818 1.0948
0.703305 1.05391
0.77879 1.04244
0.759094 0.977548
0.807665 1.00669
0.769543 1.01057
0.746413 1.01732
0.747471 1.04222
0.74851 1.04559
0.782514 1.09716
0.754086 1.05681
0.736797 1.07201
0.691639 1.0745
0.673707 1.08541
0.633155 1.03245
0.731334 1.06837
0.655255 1.04084
0.743552 1.03395
0.708401 1.00458
-0.13298 -0.661415
0.78724 0.995276
0.761203 0.998078
0.719903 0.96451
0.711324 0.958138
0.726194 0.951112
0.71306 0.977043
0.680515 0.995465
0.710105 1.05376
0.66136 1.03076
0.650338 1.0086
-0.144912 -0.735024
0.607733 0.961141
0.631983 0.958215
0.622733 0.881528
0.624266 0.895958
0.68441 0.969715
0.555309 0.909768
0.654413 0.970338
0.552409 0.967722
0.561734 0.992159
0.630567 1.02563
0.595883 1.01267
0.66637 1.0558
0.605774 1.04136
0.614941 1.0914
0.636524 1.1562
0.656983 1.17131
0.620834 1.14238
0.609598 1.11443
0.623339 1.10844
0.62057 1.06785
0.746267 1.0902
0.726344 1.03529
0.671354 0.974105
0.70065 0.974929
0.653864 0.913326
0.66416 0.899891
0.674522 0.910356
0.651243 0.908489
0.650095 0.937118
0.578742 0.881186
0.615106 0.909613
0.593961 0.902508
0.56417 0.869702
0.604725 0.89157
0.688137 0.941716
0.622329 0.948644
0.666554 1.00174
0.649704 0.954279
0.593187 0.917817
0.653246 0.954002
0.67673 0.954748
0.630902 0.936888
0.635659 0.93794
0.650635 0.95149
0.714091 0.979194
0.707144 0.949047
0.676726 0.908186
0.733471 0.939881
0.785925 0.946136
0.764377 0.980806
0.73179 0.977901
0.745925 1.00168
0.796538 1.00079
0.733832 0.985464
0.706466 0.991813
0.727884 1.00388
0.866039 1.0573
0.72392 1.01825
0.783951 1.03303
0.73706 1.01458
0.782041 1.00448
0.813224 0.983419
0.854365 0.993569
0.840863 0.983925
0.820321 0.985423
0.771773 0.982654
0.827379 1.01969
0.797915 1.01457
0.849586 1.07932
0.816444 1.07555
0.812493 1.07724
0.953745 1.0842
0.878343 1.07726
0.776159 1.03643
0.840665 1.02643
0.773799 1.00668
0.839705 1.02879
0.783415 0.975437
0.763407 0.982537
0.810567 1.02471
0.863747 1.04029
0.786549 0.998384
0.838781 1.0097
0.825361 1.00167
0.805686 1.00689
0.846088 0.985489
0.799202 0.957746
0.774913 0.94459
0.797877 0.980263
0.777693 0.974203
0.786479 0.991791
0.743397 0.970293
0.762253 1.01083
0.803578 1.04788
0.789914 1.08284
0.915067 1.12483
0.779811 1.113
0.780017 1.17188
0.866423 1.21451
0.826298 1.20251
0.855818 1.22721
0.701068 1.15708
0.830379 1.16116
0.868385 1.14294
0.92174 1.13832
0.90759 1.15405
0.926261 1.12041
0.924496 1.12565
0.918267 1.11579
0.929072 1.09962
0.824177 1.09433
0.800728 1.08235
0.815576 1.09389
0.794507 1.05986
0.837978 1.07437
0.832896 1.09024
0.809765 1.08599
0.703619 1.02349
0.720548 1.00152
0.768395 1.03075
0.698188 1.01835
0.699255 1.05515
0.73317 1.09324
0.704587 1.10297
0.731276 1.12329
0.702755 1.12192
0.696367 1.13027
0.698693 1.10046
0.647691 1.08996
0.678671 1.11051
0.709491 1.09002
0.693515 1.09379
0.782444 1.12041
0.678155 1.0915
0.79068 1.1166
0.775364 1.09689
0.729268 1.06308
0.760561 1.08042
0.682228 1.07801
0.689111 1.07905
0.634676 1.08021
0.631897 1.12107
0.619909 1.09926
0.678937 1.11775
0.657388 1.09256
0.682513 1.09469
0.707709 1.10573
0.612894 1.07859
0.677536 1.10931
0.688469 1.10823
0.720752 1.10946
0.71787 1.1267
0.643528 1.09112
0.65108 1.07641
0.659349 1.06382
0.616055 1.05338
0.678198 1.08755
0.618753 1.10459
0.613976 1.13009
0.677864 1.14104
0.685863 1.15789
0.747366 1.15167
0.755015 1.15274
0.739702 1.12961
0.749811 1.13176
0.678529 1.10781
0.723601 1.10407
0.762473 1.07239
0.802468 1.05573
0.798908 1.00294
0.812425 0.987543
0.799533 0.99716
0.761118 0.991044
0.755663 1.01559
0.77637 1.04134
0.767472 1.08109
0.778602 1.11434
0.854141 1.14646
0.929932 1.15295
0.936449 1.12646
0.869914 1.04945
0.86331 1.03994
0.851977 1.0414
0.862935 1.08958
0.790972 1.08414
0.948045 1.11057
0.879242 1.09142
0.916701 1.08196
0.858541 1.04744
0.821308 0.999758
0.895424 1.00391
0.882436 1.00048
0.835582 1.01531
0.818968 1.01209
0.882479 1.04068
0.839133 1.05171
0.849393 1.07015
0.841578 1.06149
0.827972 1.05889
0.866806 1.09144
0.779176 1.07928
0.897215 1.11501
0.835889 1.08768
0.797222 1.09633
0.900154 1.11564
0.914888 1.12923
1.03263 1.15805
0.911894 1.141
0.977713 1.16534
0.990281 1.12035
1.09108 1.07217
1.02325 1.03409
0.968903 1.02176
0.898791 1.03796
0.850322 1.04176
0.955981 1.06071
0.968477 1.05196
0.89967 1.0237
0.845848 1.03256
0.952367 1.08679
0.849632 1.09403
0.894888 1.11272
0.824145 1.12032
0.88475 1.19372
0.802222 1.19747
0.838974 1.22167
0.888247 1.20607
0.862919 1.20053
0.87818 1.17279
0.847542 1.16313
0.878984 1.18196
0.905048 1.15665
0.989732 1.17747
0.942244 1.17462
0.940709 1.20055
0.962041 1.1937
0.947487 1.16285
0.877697 1.12373
0.859052 1.10498
0.923854 1.08473
0.985435 1.08771
0.947533 1.07901
0.92913 1.08318
0.966638 1.11475
0.875077 1.13832
0.906728 1.14298
0.881734 1.1451
0.898633 1.1662
0.870209 1.16112
0.872669 1.15753
0.86542 1.1342
0.985746 1.13091
0.942844 1.09879
0.939983 1.10248
1.01025 1.1005
1.00046 1.13382
0.978741 1.13012
0.968068 1.14168
1.00878 1.16148
0.9688 1.16562
0.807702 1.17882
0.871332 1.18789
0.898852 1.21264
0.958563 1.22781
1.05625 1.25362
1.01716 1.24114
0.980515 1.20919
0.949301 1.1804
1.01744 1.17785
0.981296 1.13413
0.936574 1.10743
0.987954 1.11416
0.868329 1.10831
0.928716 1.12529
0.904252 1.10113
0.943928 1.11925
0.895082 1.10526
0.87175 1.08372
0.916055 1.08503
0.927983 1.06259
0.876028 1.04876
0.949886 1.04001
0.915049 1.03375
0.898582 1.04131
0.838321 1.03668
0.923077 1.04774
0.867444 1.06772
0.876088 1.03948
0.877967 1.06099
0.835828 1.05702
0.739989 1.04976
0.789781 1.08917
0.741916 1.07175
0.716256 1.06762
0.670585 1.04177
0.675237 1.03215
0.729729 1.06045
0.725095 1.08539
0.797209 1.13473
0.783135 1.16529
0.865365 1.18069
0.795091 1.14513
0.809498 1.15577
0.825409 1.1654
0.852694 1.18978
0.836535 1.17728
0.754534 1.14257
0.812963 1.14359
0.832143 1.14099
0.793533 1.11092
0.87979 1.09608
0.822759 1.07827
0.831183 1.07922
0.740497 1.0696
0.720536 1.07043
0.830565 1.13811
0.797876 1.14212
0.774403 1.17073
0.792458 1.18016
0.793664 1.15892
0.75482 1.11525
0.874611 1.14125
0.832602 1.13205
0.843946 1.14046
0.717661 1.14375
0.751608 1.13605
0.757183 1.1359
0.78939 1.1209
0.799608 1.10092
0.784186 1.10362
0.777934 1.0908
0.765433 1.07553
0.830064 1.08547
0.715194 1.04961
0.78723 1.06945
0.768823 1.03573
0.744477 1.05069
0.756234 1.07155
0.799374 1.07692
0.768758 1.13521
0.714061 1.14042
0.640565 1.13286
0.617 1.0923
0.711951 1.09271
0.694422 1.08909
0.738446 1.09321
0.691739 1.09154
0.648012 1.10127
0.692493 1.12495
0.617632 1.1262
0.693291 1.12893
0.659713 1.11204
0.746769 1.0993
0.783614 1.11189
0.711883 1.06799
0.717266 1.12046
0.695843 1.13887
0.690581 1.12646
0.766246 1.14199
0.691046 1.07433
0.722118 1.08099
0.783492 1.09978
0.765739 1.09209
0.78715 1.10593
0.828623 1.13606
0.807288 1.14293
0.745935 1.11352
0.721231 1.06247
0.768326 1.09224
0.707861 1.03499
0.804267 1.06531
0.759695 1.06455
0.778475 1.11632
0.730839 1.09981
0.768369 1.1021
0.756219 1.09351
0.839304 1.11323
0.714331 1.0756
0.727649 1.07424
0.787216 1.07598
0.690338 1.01254
0.673731 0.972016
0.64428 0.951955
0.659441 0.946045
0.629841 0.910886
0.683057 0.90063
0.690186 0.910436
0.711626 0.917079
0.730049 0.891187
0.759075 0.885989
