# Supplementary material for: Stochastic bond dynamics facilitates alignment of malaria parasite at erythrocyte membrane upon invasion
Source: eLife. 2020 May 18;9:e56500. doi: 10.7554/eLife.56500 (PMC7269671; doi:10.7554/eLife.56500)
Supplement: Figure 2—source data 1. [file elife-56500-fig2-data1.zip › PARA_POSITIONS/pos64.dat]

3.97047 -1.07017
3.99493 -1.13988
4.08035 -0.833014
4.01902 -1.2575
4.15293 -0.844149
4.13752 -0.913087
4.12819 -0.854496
4.08382 -0.910834
4.05526 -0.899458
4.01085 -0.944029
4.02215 -0.761784
3.9778 -0.965275
3.98356 -0.934332
3.99566 -0.932487
3.99187 -0.982031
4.01529 -0.818515
3.98827 -0.890353
3.98588 -0.896803
4.01294 -0.551712
3.92867 -0.871617
3.90173 -0.889355
3.88027 -0.810263
3.86904 -0.840586
3.84579 -0.974212
3.85653 -1.03464
3.94517 -0.710762
3.95788 -0.670439
3.94523 -0.831153
3.94462 -0.91794
3.96372 -0.850383
3.93239 -0.998485
3.92063 -1.05982
3.91982 -1.08872
3.87569 -1.25916
3.96129 -0.885677
3.90078 -1.06378
3.95913 -0.597223
3.89072 -0.912688
3.91569 -0.689563
3.85257 -1.01069
3.90619 -0.653804
3.90493 -0.65325
3.82384 -0.91557
3.84867 -0.730568
3.82203 -0.758877
3.82222 -0.768292
3.8016 -0.79171
3.76795 -0.792607
3.66782 -1.08426
3.72017 -0.633572
3.69928 -0.736634
3.69943 -0.795526
3.7367 -0.614551
3.7308 -0.693494
3.74531 -0.698703
3.80095 -0.446502
3.75342 -0.844471
3.76938 -0.874013
3.77083 -0.997547
3.80475 -1.07529
3.87487 -0.907377
3.88667 -0.875651
3.83363 -1.15133
3.91352 -0.837456
3.91977 -0.85731
3.95455 -0.788274
3.88358 -1.10015
3.94807 -0.734567
3.89065 -0.919153
3.90905 -0.805053
3.89387 -0.899323
3.92404 -0.859245
3.9011 -1.05205
3.90635 -1.0272
3.93193 -0.879941
3.93357 -0.794757
3.92012 -0.683479
3.88983 -0.822554
3.88197 -0.912997
3.88442 -1.01586
3.94239 -0.954071
3.9659 -0.91454
3.96895 -0.950778
4.01206 -0.847153
4.03888 -0.731776
4.0071 -0.959912
4.00122 -0.889235
3.9851 -0.94253
3.98845 -0.768811
3.9366 -0.88569
3.88021 -0.996617
3.88778 -1.00024
3.90848 -0.843871
3.9243 -0.813192
3.90861 -1.0187
3.87879 -1.27951
3.94001 -0.920406
3.87677 -1.15129
3.87351 -1.1572
3.86576 -1.22589
3.9404 -1.04351
3.918 -1.20365
3.91366 -1.21948
3.90953 -1.15903
3.95227 -0.856964
3.93857 -0.778182
3.94043 -0.775562
3.89047 -1.02965
3.88722 -1.05503
3.91294 -1.01777
3.94829 -0.918877
3.97019 -1.04076
4.00168 -1.14839
4.06145 -1.19594
4.13012 -1.0021
4.08634 -1.13969
4.05559 -1.13314
4.08137 -0.796457
4.04037 -0.660975
3.92255 -1.05513
3.93534 -0.923137
3.93077 -0.887357
3.89151 -1.19772
3.97089 -1.11282
4.05601 -0.845767
4.0498 -0.883844
4.05837 -0.754762
3.95708 -1.04884
3.91392 -1.05887
3.89652 -0.927224
3.83251 -1.05698
3.87402 -0.733125
3.82217 -1.00897
3.78534 -1.18106
3.87088 -0.984928
3.89819 -0.984322
3.88604 -1.19396
3.94087 -1.06263
4.0165 -0.659669
3.99717 -0.666273
3.91753 -0.976404
3.89949 -0.879359
3.83087 -1.0182
3.8339 -0.895401
3.82498 -0.876903
3.80821 -0.955018
3.85002 -0.80365
3.86703 -0.782404
3.85147 -0.907672
3.91584 -0.547076
3.81488 -0.963556
3.80284 -0.873306
3.75742 -0.970405
3.75852 -0.92215
3.75347 -0.939147
3.77732 -0.926199
3.79438 -0.937656
3.82429 -0.851859
3.87097 -0.690082
3.82029 -1.00138
3.87264 -0.812538
3.94295 -0.368729
3.84462 -0.951353
3.86848 -0.810525
3.87916 -0.662152
3.7936 -1.04071
3.85361 -0.705523
3.83944 -0.799037
3.85124 -0.668198
3.81738 -0.837938
3.86246 -0.419315
3.83026 -0.533015
3.77892 -0.636936
3.71519 -0.776743
3.7209 -0.605337
3.7044 -0.670534
3.72446 -0.706152
3.74763 -0.784247
3.82533 -0.663904
3.87779 -0.513713
3.84391 -0.844382
3.86711 -0.660941
3.80409 -0.872966
3.79972 -0.741018
3.76815 -0.696308
3.69347 -0.902006
3.68341 -0.909943
3.74767 -0.635219
3.76552 -0.744519
3.76682 -0.900635
3.80193 -0.873727
3.84788 -0.720104
3.86204 -0.789179
3.87301 -0.818133
3.88696 -0.819438
3.87771 -0.88264
3.87099 -0.830863
3.86342 -0.807391
3.89273 -0.639147
3.85068 -0.906079
3.88691 -0.702027
3.85299 -0.847912
3.85035 -0.793645
3.83315 -0.7668
3.77617 -0.94144
3.78527 -0.785206
3.77806 -0.796203
3.74522 -0.919042
3.76113 -0.72316
3.74806 -0.621577
3.68295 -0.865573
3.67812 -0.82253
3.67084 -0.840971
3.68404 -0.786939
3.71401 -0.752197
3.77416 -0.559648
3.78088 -0.697646
3.77709 -0.78135
3.8325 -0.4374
3.85683 -0.461408
3.85126 -0.643949
3.87586 -0.497181
3.85931 -0.516128
3.81961 -0.725707
3.85053 -0.41371
3.83666 -0.483356
3.78039 -0.73582
3.78757 -0.666278
3.82789 -0.681422
3.88351 -0.686577
3.87019 -0.886816
3.89912 -0.746317
3.93184 -0.613041
3.89761 -0.862137
3.92091 -0.783819
3.9144 -0.835535
3.93108 -0.78645
3.95098 -0.567373
3.92149 -0.707986
3.88623 -0.820815
3.88371 -0.712067
3.83082 -0.893731
3.84566 -0.76232
3.82488 -0.814871
3.84268 -0.708836
3.85481 -0.738718
3.90005 -0.563578
3.8849 -0.752457
3.88501 -0.568446
3.8372 -0.732633
3.80357 -0.851326
3.84381 -0.555576
3.78894 -0.843034
3.82008 -0.610893
3.84319 -0.480814
3.83684 -0.646355
3.82038 -0.69386
3.84731 -0.596465
3.79477 -0.851946
3.77714 -0.782668
3.77066 -0.70396
3.80462 -0.598321
3.80689 -0.445717
3.79399 -0.631212
3.8175 -0.454833
3.79916 -0.575356
3.80013 -0.617037
3.81679 -0.545855
3.75548 -0.744403
3.74506 -0.651736
3.72891 -0.589399
3.70513 -0.511286
3.68056 -0.582136
3.65878 -0.58859
3.6322 -0.663321
3.63324 -0.615329
3.63879 -0.608535
3.65068 -0.684348
3.70032 -0.658591
3.72924 -0.665715
3.72592 -0.698379
3.74908 -0.565107
3.7517 -0.480716
3.72647 -0.337269
3.65005 -0.605451
3.60791 -0.626506
3.61268 -0.512281
3.64623 -0.347242
3.66851 -0.548687
3.67845 -0.72829
3.7007 -0.695345
3.74736 -0.413348
3.73989 -0.517634
3.72795 -0.625436
3.73108 -0.596585
3.77162 -0.46887
3.7731 -0.635928
3.81243 -0.41242
3.80842 -0.548438
3.79871 -0.685386
3.82197 -0.57422
3.8362 -0.549428
3.84735 -0.556447
3.82661 -0.802455
3.84042 -0.839408
3.83919 -0.775582
3.80345 -0.735522
3.7858 -0.786615
3.80564 -0.674031
3.83955 -0.540547
3.8084 -0.708685
3.83614 -0.478637
3.82976 -0.580508
3.83134 -0.60258
3.87476 -0.50918
3.85833 -0.850131
3.90793 -0.710569
3.89378 -0.775358
3.90853 -0.768948
3.92313 -0.797674
3.97042 -0.676484
3.94995 -0.959842
4.00348 -0.644028
3.98386 -0.716242
3.96008 -0.887063
4.01272 -0.560317
4.02717 -0.629179
3.97764 -0.941261
3.99836 -0.748297
4.00289 -0.616337
3.97997 -0.835512
3.98608 -0.792156
4.05642 -0.531545
4.07646 -0.532641
4.12759 -0.480457
4.16212 -0.569525
4.154 -0.707021
4.17498 -0.592333
4.17912 -0.323553
4.09702 -0.850025
4.08105 -0.573127
4.06389 -0.516771
4.03335 -0.438015
4.00343 -0.473341
4.00667 -0.391112
4.00054 -0.431242
3.98993 -0.529944
4.02886 -0.254855
4.04186 -0.450166
4.07733 -0.356716
4.08767 -0.44993
4.06548 -0.581517
4.1006 -0.414328
4.12053 -0.538638
4.15881 -0.409433
4.16775 -0.503012
4.17273 -0.452242
4.10728 -0.665496
4.07546 -0.541686
4.06588 -0.46935
4.08385 -0.369482
4.11737 -0.407688
4.16226 -0.103254
4.16031 -0.388573
4.16017 -0.389441
4.14642 -0.496627
4.13721 -0.410458
4.1539 -0.46801
4.18111 -0.322346
4.17812 -0.498423
4.21799 -0.52778
4.27421 -0.257082
4.30144 -0.222156
4.29312 -0.309994
4.30936 -0.0643009
4.30492 -0.0691945
4.28205 -0.0459171
4.2787 -0.0213219
4.30113 -0.0884013
4.31945 -0.317667
4.33152 -0.445458
4.32131 -0.520773
4.31904 -0.451406
4.3405 -0.423651
4.3519 -0.543913
4.35996 -0.531525
4.34218 -0.407299
4.29935 -0.243692
4.24484 -0.371422
4.21753 -0.508901
4.26068 -0.145546
4.28853 -0.33797
4.34071 -0.316602
4.35846 -0.392397
4.39275 -0.0561295
4.3864 -0.0803276
4.35876 -0.446731
4.29203 -0.634221
4.22807 -0.522072
4.15402 -0.729481
4.12828 -0.72223
4.12595 -0.468809
4.09356 -0.596002
4.07639 -0.708847
4.10017 -0.598116
4.11964 -0.284561
4.09624 -0.45806
4.0821 -0.326534
4.05617 -0.216976
4.0045 -0.314494
3.94009 -0.451851
3.90318 -0.633657
3.95415 -0.403474
3.97397 -0.576132
4.05973 -0.309767
4.11979 -0.261962
4.14663 -0.215227
4.10806 -0.474394
4.10733 -0.337904
4.06862 -0.389321
4.08398 -0.19443
4.08804 -0.198601
4.08247 -0.498382
4.09873 -0.629361
4.17207 -0.0620754
4.19207 -0.181417
4.19589 -0.403481
4.21202 -0.376028
4.22077 -0.34281
4.24725 -0.37785
4.24817 -0.454978
4.26976 -0.310801
4.23909 -0.540596
4.24409 -0.409668
4.22774 -0.491936
4.20265 -0.601182
4.2001 -0.436631
4.1912 -0.544073
4.2138 -0.342229
4.20516 -0.46756
4.16934 -0.761876
4.13464 -0.921948
4.17561 -0.582133
4.16164 -0.285025
4.08569 -0.581728
4.06732 -0.30311
4.03203 -0.465557
4.04318 -0.386765
4.05336 -0.539879
4.08867 -0.392467
4.07941 -0.61696
4.09747 -0.490776
4.07209 -0.683712
4.01525 -0.786607
4.0442 -0.46816
4.01561 -0.638633
4.01449 -0.689071
4.02371 -0.803548
4.03653 -0.794147
4.02669 -0.767939
4.02351 -0.553942
3.97279 -0.513563
3.92746 -0.650904
3.89566 -0.867012
3.92689 -0.706373
3.94604 -0.655749
3.93211 -0.737633
3.9621 -0.499156
3.94862 -0.580012
3.92487 -0.669097
3.90852 -0.726514
3.92388 -0.517128
3.94187 -0.507743
3.93368 -0.665519
3.96367 -0.646509
3.97414 -0.753808
3.96679 -0.785807
3.94635 -0.859068
4.00875 -0.48932
4.02904 -0.358198
3.99082 -0.71484
4.01221 -0.544741
4.00873 -0.710852
4.04929 -0.649534
4.09907 -0.34279
4.10175 -0.545545
4.07294 -0.752074
4.11364 -0.676337
4.14822 -0.389772
4.07833 -0.812855
4.12675 -0.56494
4.1226 -0.51843
4.10784 -0.59887
4.12662 -0.571239
4.14227 -0.647277
4.14857 -0.768244
4.13675 -0.598792
4.12407 -0.36394
4.09402 -0.44143
4.07308 -0.615246
4.13767 -0.411169
4.19108 -0.627632
4.28234 -0.565884
4.30768 -0.700209
4.32267 -0.636096
4.34946 -0.498126
4.3805 -0.282276
4.37603 -0.2731
4.30609 -0.579782
4.3068 -0.407551
4.28145 -0.508955
4.30143 -0.385616
4.28798 -0.560463
4.27326 -0.546822
4.27157 -0.660682
4.27806 -0.618653
4.29804 -0.447149
4.33231 -0.384482
4.33456 -0.42765
4.31538 -0.417625
4.27424 -0.485895
4.25796 -0.371044
4.2088 -0.457721
4.21357 -0.281142
4.22361 -0.296937
4.19113 -0.504885
4.18022 -0.33615
4.15737 -0.360827
4.15582 -0.223535
4.11845 -0.40056
4.08769 -0.427253
4.08242 -0.477999
4.05755 -0.686259
4.09089 -0.452552
4.09272 -0.46798
4.0867 -0.476979
4.10235 -0.22054
4.09177 -0.293197
4.04255 -0.512545
4.02795 -0.398346
4.00729 -0.158754
3.98002 -0.349363
3.97674 -0.44171
4.04459 -0.192137
4.07416 -0.293634
4.14577 -0.261191
4.14876 -0.469942
4.16328 -0.400934
4.16232 -0.303982
4.14727 -0.321821
4.10493 -0.187311
4.04048 -0.0383158
3.96252 -0.527518
3.96552 -0.42337
3.99462 -0.37994
4.05127 -0.315541
4.09579 -0.533613
4.13506 -0.402682
4.15982 -0.264714
4.13264 -0.469239
4.11824 -0.459419
4.11684 -0.210932
4.08515 -0.313246
4.05935 -0.498601
4.05972 -0.200927
4.04805 -0.336518
4.04604 -0.430147
4.09068 -0.410618
4.15013 -0.301892
4.17702 -0.519691
4.2287 -0.405555
4.23651 -0.427001
4.23404 -0.475685
4.2449 -0.091932
4.22032 -0.316157
4.19539 -0.457728
4.18366 -0.524887
4.20888 -0.235443
4.20585 -0.342432
4.23818 -0.347001
4.28021 -0.342625
4.30984 -0.456622
4.2885 -0.518638
4.24155 -0.423579
4.19454 -0.404386
4.16824 -0.273095
4.12063 -0.486589
4.11977 -0.434929
4.13324 -0.410315
4.15023 -0.359493
4.14383 -0.444615
4.17043 -0.352153
4.18495 -0.461198
4.1855 -0.391223
4.17731 -0.560462
4.20513 -0.531665
4.2188 -0.540981
4.25391 -0.225082
4.24779 -0.3778
4.23821 -0.307426
4.20169 -0.403132
4.17291 -0.522966
4.19606 -0.299373
4.18745 -0.546184
4.22651 -0.40308
4.2228 -0.431493
4.25474 -0.604493
4.31452 -0.291552
4.32359 -0.366015
4.35942 -0.421465
4.39758 -0.230883
4.40533 -0.273835
4.38635 -0.114694
4.3295 -0.305787
4.25102 -0.518202
4.21736 -0.240772
4.15871 -0.423813
4.14738 -0.270852
4.18154 -0.192458
4.20453 -0.233235
4.23887 -0.454248
4.3336 -0.192795
4.36517 -0.277079
4.3358 -0.645953
4.35147 -0.299628
4.32658 -0.326677
4.24457 -0.854664
4.30744 -0.416389
4.32994 -0.40008
4.33779 -0.581263
4.38485 -0.460129
4.43513 -0.463607
4.45318 -0.73127
4.50572 -0.577989
4.48696 -0.733631
4.44972 -0.604684
4.39923 -0.597275
4.35096 -0.525395
4.26361 -0.832327
4.26685 -0.587228
4.24688 -0.59717
4.27211 -0.293653
4.2647 -0.163424
4.28209 -0.217863
4.28817 -0.570403
4.26279 -0.734358
4.28909 -0.487095
4.28222 -0.45441
4.25352 -0.487815
4.22047 -0.689825
4.25923 -0.439852
4.27888 -0.380317
4.27464 -0.49323
4.27425 -0.525742
4.25284 -0.505071
4.23114 -0.648461
4.27308 -0.323448
4.28445 -0.574693
4.3309 -0.414132
4.38926 -0.188508
4.41817 -0.453
4.44543 -0.397011
4.4401 -0.340684
4.36781 -0.511576
4.36654 -0.308951
4.3322 -0.284655
4.29998 -0.439931
4.29825 -0.180137
4.30251 -0.207368
4.33223 -0.0663032
4.35109 -0.338015
4.39071 -0.308419
4.43337 0.133177
4.42338 -0.230058
4.38681 -0.169208
4.34635 -0.00678311
4.29644 -0.264853
4.24333 -0.525466
4.2592 -0.30247
4.29452 -0.259768
4.35026 -0.19315
4.4023 0.211284
4.40357 -0.0939466
4.37789 -0.104876
4.30918 0.193143
4.27301 0.0248349
4.26624 0.112095
4.28454 -0.308721
4.30739 -0.0956903
4.34509 -0.0786837
4.32681 -0.418201
4.31672 -0.503521
4.34871 -0.596551
4.38506 -0.102681
4.32693 -0.266953
4.30399 -0.315738
4.30556 -0.215351
4.29204 -0.185796
4.29704 -0.243927
4.3014 -0.351924
4.30839 -0.41923
4.31631 -0.270712
4.28975 -0.300913
4.30208 -0.0877229
4.30449 -0.249148
4.27053 -0.248232
4.26186 -0.234414
4.2724 -0.2465
4.27788 -0.198598
4.30346 -0.286658
4.31609 -0.178846
4.26687 -0.365221
4.23353 -0.125891
4.16595 -0.228328
4.12258 -0.271449
4.08182 -0.200249
4.09277 -0.173267
4.11335 -0.0190882
4.11765 -0.127026
4.0896 -0.335127
4.0849 -0.146614
4.08243 0.000134685
4.06244 -0.110984
4.05347 -0.0458527
4.01442 -0.054482
4.00866 0.0244977
4.03038 -0.165985
4.01581 -0.233358
4.01375 -0.250855
4.03237 -0.128315
4.05902 -0.0369007
4.06796 -0.0217788
4.09623 -0.212095
4.13175 -0.219578
4.13777 -0.228999
4.15353 -0.134391
4.1759 0.0270027
4.18342 -0.365415
4.20213 -0.238344
4.20121 -0.187412
4.20122 -0.26586
4.22106 -0.234891
4.23974 -0.325751
4.21199 -0.743372
4.23803 -0.318782
4.23971 -0.310306
4.25246 -0.117061
4.22041 -0.317526
4.22231 -0.36549
4.17672 -0.405264
4.1618 -0.21801
4.12907 -0.272877
4.13151 -0.35642
4.13485 -0.270524
4.14418 -0.303455
4.16487 -0.417639
4.17539 -0.300827
4.18294 -0.0317153
4.13602 -0.31452
4.10788 -0.204332
4.09629 -0.0421344
4.07428 -0.135357
4.09634 -0.0646505
4.13532 0.0568528
4.13387 0.166189
4.12331 0.126562
4.1362 -0.0484539
4.13054 0.0977499
4.12781 0.178709
4.10801 0.0949553
4.11518 0.181523
4.1499 -0.0307168
4.1972 0.100668
4.21106 0.0637916
4.22633 -0.00992871
4.2379 -0.0592012
4.26638 0.152936
4.24833 0.13425
4.20926 0.159977
4.16072 0.113994
4.13162 0.127113
4.09 0.279703
4.09342 0.141439
4.10186 0.227552
4.09274 0.232457
4.0611 0.0717575
4.02193 -0.0747205
4.03256 0.0668294
4.01777 0.229869
3.99284 0.0239525
3.97239 0.00560428
3.96038 0.0258134
3.96001 0.187216
3.98151 0.134658
3.9984 -0.0652064
3.98734 0.0181436
3.96165 -0.0434076
3.95485 -0.0713821
3.97596 0.132473
3.99153 0.131734
4.00397 0.193666
3.97616 -0.104313
3.94555 -0.0363995
3.92635 4.35772e-05
3.90735 -0.0134957
3.90427 0.0742627
3.88848 -0.120177
3.89079 -0.0453932
3.88736 -0.0663904
3.87783 -0.357
3.88314 -0.290239
3.89307 -0.252932
3.85677 -0.578671
3.86709 -0.30581
3.87749 0.0154037
3.84543 0.0550221
3.80699 0.0685931
3.77627 -0.00699568
3.75299 -0.139462
3.76425 -0.0558857
3.75673 -0.0199334
3.73243 -0.346406
3.73104 -0.326436
3.75026 -0.0579076
3.78682 0.0568213
3.78539 -0.0757092
3.78324 -0.185527
3.74936 -0.121411
3.69362 -0.0608867
3.65163 -0.140828
3.64546 -0.117751
3.64976 -0.161437
3.69723 -0.0440843
3.70648 -0.206648
3.71404 -0.0705129
3.72526 -0.133043
3.73435 0.147959
3.73549 -0.167809
3.74789 0.0626838
3.75847 0.261288
3.78714 0.0334676
3.80948 -0.045443
3.82745 -0.235152
3.81356 -0.145008
3.79922 -0.168769
3.80295 -0.0405206
3.77517 0.0802771
3.76978 0.136643
3.76991 0.214258
3.75936 0.0133047
3.72013 -0.0787583
3.71598 0.0947395
3.71108 -0.107664
3.70352 0.00546009
3.68793 0.237064
3.70324 0.135073
3.73333 0.0722831
3.78806 0.137511
3.84821 0.203646
3.89389 0.32398
3.93708 0.040737
3.9443 0.299121
3.93452 0.0521842
3.89918 0.151821
3.86593 0.236762
3.82502 0.184581
3.81479 0.0515368
3.83882 0.232549
3.83888 -0.00945702
3.83267 0.0354808
3.79812 0.276626
3.7858 0.0227871
3.7665 0.0804187
3.75915 0.110249
3.76803 0.250757
3.75961 0.186563
3.76642 0.237671
3.79608 0.286316
3.8059 0.271807
3.80315 0.318063
3.79245 0.444104
3.80654 0.518077
3.84039 0.400311
3.85861 0.307056
3.8709 0.292137
3.84237 0.574241
3.85442 0.226732
3.8276 0.413608
3.82908 0.269414
3.82367 0.344725
3.81713 0.29544
3.81163 0.0929997
3.78452 0.222959
3.76148 0.468009
3.73236 0.370449
3.68722 0.405722
3.63943 0.373425
3.59423 0.314204
3.58182 0.341329
3.60985 0.216023
3.62156 0.531965
3.66828 0.41814
3.70785 0.464142
3.74079 0.287458
3.734 0.451886
3.74088 0.175666
3.74799 0.152568
3.69697 0.457444
3.69398 0.49073
3.71002 0.606616
3.76229 0.198806
3.7949 0.374945
3.81014 0.3999
3.85703 0.227891
3.83747 0.405475
3.83586 0.209238
3.79598 0.417706
3.74672 0.341445
3.70478 0.209157
3.62966 0.448387
3.58975 0.706268
3.62811 0.508559
3.66519 0.651204
3.74697 0.526763
3.76147 0.535402
3.77629 0.579507
3.71888 0.787885
3.71043 0.686951
3.71377 0.392727
3.62078 0.86467
3.66534 0.490898
3.663 0.564418
3.70242 0.324548
3.68175 0.476035
3.65875 0.498062
3.63711 0.366431
3.61744 0.39213
3.61876 0.336866
3.64781 0.414606
3.68801 0.46389
3.69857 0.552272
3.72929 0.446784
3.69479 0.580076
3.7127 0.545432
3.70374 0.63247
3.68449 0.774729
3.67502 0.769061
3.66793 0.672546
3.6962 0.310247
3.63304 0.561555
3.64109 0.589358
3.62986 0.607839
3.6006 0.645938
3.60707 0.455212
3.62337 0.342308
3.60275 0.615314
3.62107 0.451317
3.58841 0.568235
3.58997 0.45693
3.61868 0.562159
3.7092 0.318903
3.70161 0.674025
3.72108 0.659798
3.7239 0.615268
3.72256 0.608247
3.71802 0.476266
3.70383 0.652688
3.69576 0.704953
3.70092 0.624451
3.70812 0.475639
3.68686 0.807024
3.69371 0.86118
3.73542 0.725039
3.78362 0.726883
3.87179 0.448953
3.91328 0.497613
3.9418 0.614525
3.9765 0.546679
3.91249 0.834191
3.90303 0.793084
3.88788 0.898025
3.86503 0.894643
3.90527 0.468148
3.84552 0.489538
3.80227 0.835498
3.8327 0.455332
3.78945 0.639277
3.8173 0.554638
3.82894 0.435633
3.77847 0.591474
3.75698 0.717568
3.79428 0.480278
3.82249 0.354932
3.81533 0.50467
3.84286 0.519709
3.83319 0.678533
3.85611 0.612142
3.88788 0.395881
3.89364 0.268493
3.8294 0.732477
3.86361 0.379404
3.81965 0.545069
3.76893 0.810613
3.78742 0.657475
3.77342 0.735427
3.81086 0.407493
3.76903 0.537429
3.70557 0.774593
3.78899 0.460103
3.81798 0.423132
3.82386 0.337854
3.76378 0.789914
3.78749 0.422907
3.73813 0.634246
3.73104 0.781357
3.76713 0.565983
3.73876 0.771532
3.74231 0.67352
3.79612 0.484298
3.81312 0.509684
3.80501 0.499611
3.76662 0.912525
3.84885 0.613779
3.84227 0.769383
3.79905 0.96247
3.76554 0.921273
3.78133 0.68717
3.75069 0.709826
3.68001 0.762084
3.66932 0.703463
3.70014 0.616912
3.7033 0.707939
3.72505 0.834703
3.76982 0.683836
3.75993 0.86178
3.75025 0.839623
3.81329 0.53202
3.77859 0.77568
3.80454 0.581868
3.8364 0.499271
3.86344 0.737083
3.90038 0.560134
3.92363 0.537983
3.95144 0.628854
3.98556 0.524319
3.93223 0.753575
3.93917 0.332895
3.888 0.364551
3.83407 0.455135
3.82015 0.417108
3.81656 0.379161
3.75888 0.685665
3.79322 0.483211
3.79042 0.583973
3.83588 0.370879
3.83249 0.583198
3.85101 0.65632
3.87584 0.495674
3.89158 0.514684
3.86887 0.657828
3.82387 0.80148
3.85981 0.4398
3.83411 0.474071
3.80493 0.610321
3.78396 0.685707
3.79274 0.390392
3.77099 0.334396
3.7231 0.669511
3.79486 0.209333
3.75663 0.515779
3.73686 0.48985
3.70475 0.538604
3.68475 0.555635
3.6511 0.79831
3.71275 0.367617
3.6822 0.439904
3.66512 0.249498
3.62454 0.468432
3.57137 0.523441
3.56784 0.313808
3.5692 0.202003
3.55358 0.589617
3.55482 0.645247
3.60094 0.382483
3.57533 0.355498
3.53435 0.435984
3.48492 0.462072
3.43896 0.525019
3.42798 0.415314
3.43227 0.483133
3.45959 0.492749
3.52141 0.469277
3.55363 0.579716
3.6047 0.513239
3.63974 0.482811
3.65732 0.471776
3.63533 0.655803
3.67106 0.486287
3.66181 0.648189
3.63769 0.701816
3.63423 0.57086
3.63287 0.445048
3.61459 0.356996
3.5873 0.517909
3.59975 0.405133
3.61131 0.426046
3.6038 0.497077
3.55894 0.666068
3.57182 0.577708
3.59671 0.434136
3.61613 0.411418
3.62126 0.476988
3.59177 0.734349
3.60613 0.64829
3.62941 0.634394
3.61409 0.713606
3.62066 0.697002
3.61685 0.783954
3.5909 0.936812
3.62856 0.700317
3.60328 0.752025
3.59244 0.800301
3.57874 0.913452
3.61314 0.649221
3.54581 0.84512
3.47309 1.12346
3.47652 1.08428
3.46044 1.19028
3.54374 0.973567
3.62427 0.791923
3.56937 1.15086
3.54411 1.26827
3.58267 1.21051
3.60522 1.01537
3.56546 1.15709
3.61127 0.998241
3.6004 1.18869
3.60255 1.28374
3.70696 0.998509
3.68676 1.12433
3.69434 0.969339
3.58187 1.18062
3.56484 1.12351
3.57532 0.951187
3.4859 1.20932
3.537 1.05684
3.57357 1.0424
3.67392 0.855128
3.72737 0.827116
3.71833 1.02416
3.6984 1.05229
3.71412 0.871014
3.65062 1.07652
3.64688 1.03835
3.62751 1.03408
3.65223 0.847531
3.66906 0.735924
3.6907 0.769947
3.69181 0.928095
3.72425 0.949566
3.74157 0.826531
3.71684 0.896338
3.71254 0.740865
3.64704 0.973106
3.61363 1.08112
3.68932 0.748176
3.67097 0.740054
3.62463 0.90682
3.60356 1.05486
3.67841 0.798187
3.67025 0.858707
3.61813 1.02318
3.63602 0.805313
3.6563 0.627117
3.61945 0.753709
3.58883 0.821972
3.54125 1.04559
3.57242 0.927944
3.63174 0.847353
3.67155 0.790183
3.70201 0.760846
3.69307 0.901689
3.71538 0.957169
3.73587 0.919759
3.7485 0.885814
3.74149 0.734879
3.71732 0.533282
3.65828 0.799768
3.60561 0.917952
3.59023 0.894667
3.60352 0.64114
3.55638 0.740981
3.58092 0.663551
3.61619 0.616433
3.64013 0.715365
3.68771 0.471669
3.63368 0.748019
3.5888 0.696208
3.54954 0.648137
3.50896 0.580855
3.45521 0.801885
3.39756 0.957151
3.429 0.906782
3.47229 0.743627
3.48995 0.683697
3.48903 0.544748
3.4779 0.611703
3.46681 0.706549
3.46388 0.609161
3.43458 0.704522
3.41614 0.62643
3.40125 0.590835
3.39554 0.530619
3.35927 0.790426
3.37467 0.779414
3.41411 0.580218
3.41558 0.638164
3.38621 0.736131
3.38847 0.756271
3.41341 0.618665
3.40237 0.600403
3.40392 0.695206
3.39324 0.882
3.4118 0.873433
3.45874 0.692261
3.44403 0.636629
3.39193 0.871564
3.40037 0.790452
3.43164 0.657829
3.41059 0.696933
3.35987 0.955223
3.39045 0.79577
3.38475 0.88335
3.37094 0.962929
3.38775 0.992637
3.45764 0.612522
3.42314 0.723742
3.41054 0.640191
3.40722 0.670162
3.43625 0.820121
3.55112 0.699409
3.65019 0.639736
3.66501 0.809317
3.69648 0.762168
3.70126 0.633534
3.66129 0.878787
3.68064 0.662158
3.61181 0.908442
3.63187 0.700901
3.61372 0.716709
3.62796 0.576645
3.6192 0.552094
3.59411 0.681714
3.6061 0.728641
3.57966 0.862866
3.60941 0.629304
3.605 0.677686
3.56459 0.80199
3.59187 0.69397
3.65426 0.527704
3.65962 0.716662
3.67044 0.737739
3.64295 0.830312
3.65525 0.659145
3.60979 0.954333
3.61422 1.00633
3.70265 0.658816
3.57894 1.20785
3.6312 0.966611
3.64796 0.830651
3.60052 1.00157
3.61723 0.886114
3.60945 0.980413
3.62711 1.02017
3.63917 1.00039
3.67795 0.855099
3.65135 0.979344
3.60451 1.15324
3.60614 1.13578
3.61127 1.04148
3.62231 0.848137
3.58851 1.03942
3.6068 0.973862
3.55313 1.2315
3.58564 1.16746
3.59365 1.12313
3.64481 0.930014
3.62196 1.00628
3.64266 0.980171
3.6863 0.795374
3.65742 1.00483
3.6771 0.977756
3.71388 0.847605
3.74162 0.794804
3.7574 0.64267
3.70481 0.991005
3.76843 0.902726
3.78544 1.02182
3.85903 0.860744
3.85473 0.779616
3.7839 1.01624
3.77866 0.766451
3.71366 0.78488
3.6308 0.792416
3.58854 0.928883
3.61838 0.813282
3.603 0.960394
3.58649 1.02221
3.63154 0.816046
3.61318 0.97044
3.61347 1.07041
3.68286 0.693122
3.58787 1.23485
3.6965 0.891618
3.70869 0.896476
3.73856 0.875649
3.69925 0.930322
3.6994 0.909573
3.70872 0.785396
3.64717 0.946156
3.66486 0.76545
3.66548 0.636614
3.56476 0.902255
3.59358 0.683503
3.5507 0.841485
3.6122 0.439352
3.57731 0.779218
3.60551 0.669358
3.58904 0.742794
3.55881 0.823056
3.56894 0.77169
3.58174 0.68317
3.59187 0.662997
3.56497 0.746726
3.53694 0.783595
3.52072 0.790293
3.56159 0.758321
3.58393 0.743616
3.62827 0.621403
3.6669 0.557234
3.64165 0.792681
3.67828 0.757536
3.69814 0.706697
3.6877 0.811391
3.69002 0.805941
3.71327 0.802158
3.75481 0.694721
3.78868 0.776439
3.85061 0.882536
3.93546 0.828084
3.92219 1.1479
3.92325 1.18126
3.96409 0.853915
3.89149 0.942622
3.80816 0.99421
3.75927 1.05867
3.82344 0.739969
3.86424 0.589051
3.83511 0.990018
3.91006 0.87195
3.95602 0.769693
3.97664 0.658267
3.94177 0.914284
3.95474 0.709713
3.88359 0.963721
3.90037 0.737593
3.87583 0.868873
3.87747 0.956777
3.91459 0.840576
3.93048 0.874101
3.90269 0.976549
3.9581 0.658073
3.92714 0.763603
3.90769 0.795751
3.94953 0.811457
3.92105 1.08043
3.96001 1.13562
4.00728 1.21003
4.03405 1.29866
4.10108 1.09828
4.01972 1.35611
3.9956 1.38577
4.05911 1.15196
3.97507 1.36462
3.95338 1.36792
3.98021 1.14352
3.9245 1.21523
3.91081 1.1291
3.77069 1.44467
3.83775 1.11549
3.86777 0.829481
3.80459 1.09469
3.82649 1.01707
3.8126 1.11608
3.84069 1.01156
3.78428 1.24248
3.79094 1.20421
3.7493 1.3183
3.73857 1.2636
3.72626 1.24534
3.69114 1.36883
3.65102 1.51328
3.73608 1.22192
3.72076 1.43836
3.78557 1.28178
3.80925 1.18627
3.73918 1.35978
3.77656 1.22334
3.79819 1.17823
3.7362 1.48545
3.90263 1.04758
3.90288 1.21297
3.88582 1.26865
3.83511 1.27468
3.83011 1.08851
3.71996 1.29063
3.73302 1.1473
3.72084 1.11705
3.74438 1.00519
3.7287 1.04007
3.77821 0.873621
3.77894 0.954285
3.75195 1.10815
3.78833 0.977412
3.77397 1.01473
3.78234 1.04436
3.82608 0.880233
3.71925 1.25526
3.78232 0.917336
3.72053 1.0311
3.71419 0.860141
3.66989 0.988005
3.70849 0.888174
3.74377 0.939511
3.7775 1.01345
3.79435 1.04425
3.81434 0.948257
3.80764 0.929244
3.77649 1.07718
3.76773 1.16182
3.72905 1.39278
3.79267 1.28999
3.82071 1.25206
3.76873 1.33485
3.7005 1.333
3.72436 0.988823
3.63269 1.09879
3.60864 1.14496
3.66294 0.94933
3.66651 0.997796
3.71209 0.838672
3.7106 0.874039
3.65909 1.09859
3.61319 1.24207
3.65155 0.971305
3.61802 1.01176
3.57652 1.12902
3.60228 0.979002
3.63367 0.79935
3.61248 0.747083
3.56044 0.814718
3.57577 0.585921
3.53184 0.91376
3.53121 0.99292
3.55562 0.996463
3.5379 1.18356
3.6284 0.915392
3.59661 1.03705
3.64883 0.904842
3.65891 0.986609
3.65204 1.05152
3.63983 1.05488
3.61716 1.07025
3.62584 1.02196
3.66191 0.93884
3.69498 0.882437
3.73166 0.784143
3.71171 0.816613
3.66888 0.981985
3.69442 0.840153
3.69679 0.917884
3.67237 1.11463
3.7563 0.789187
3.7107 0.963383
3.74546 0.767418
3.69078 0.962795
3.70322 0.832594
3.64015 0.974367
3.65122 0.701302
3.61579 0.811067
3.64276 0.684875
3.61112 0.906979
3.65669 0.788627
3.66922 0.84721
3.68174 0.847345
3.67253 0.927898
3.7506 0.607979
3.73443 0.923841
3.77223 0.921281
3.78369 0.919935
3.81471 0.66169
3.7928 0.719831
3.81206 0.607287
3.75382 0.846505
3.69228 0.986951
3.70914 0.736072
3.62232 1.06155
3.70537 0.682659
3.69433 0.807161
3.65919 0.996554
3.6864 0.988579
3.73831 0.891514
3.77248 0.868723
3.7672 0.968165
3.80645 0.842862
3.78556 1.00844
3.83665 0.840269
3.84176 0.792804
3.86286 0.74027
3.8936 0.687041
3.87517 0.847125
3.89935 0.80694
3.89305 0.811281
3.84561 0.951402
3.84084 0.805888
3.78855 0.828495
3.74859 0.853554
3.71529 0.878602
3.71393 0.869941
3.64882 1.12474
3.70999 0.977397
3.73501 1.07849
3.73214 1.24878
3.75556 1.30037
3.76147 1.28362
3.76091 1.22283
3.73699 1.21415
3.77252 1.07642
3.72208 1.19072
3.73244 1.11367
3.65364 1.28429
3.66367 1.16399
3.66077 1.05697
3.60213 1.20296
3.6238 1.13421
3.6481 1.04266
3.62201 0.948558
3.55357 1.06875
3.5361 0.981918
3.46443 1.20477
3.46312 1.22232
3.47922 1.23651
3.5196 1.14291
3.49948 1.24654
3.54882 1.1201
3.51806 1.28557
3.5601 1.20288
3.63011 0.979512
3.65013 1.04104
3.61517 1.30859
3.71364 1.06538
3.68911 1.17726
3.70093 1.03634
3.69739 0.98742
3.69439 0.937122
3.64768 1.09327
3.64224 1.15459
3.69093 0.952961
3.68855 0.93964
3.67196 1.02383
3.6985 0.778886
3.64556 0.87955
3.61547 0.922371
3.55203 1.08414
3.58465 0.901993
3.59183 0.795857
3.56711 0.879516
3.5432 1.06588
3.65357 0.652871
3.62725 0.877826
3.64638 0.826743
3.61251 0.958494
3.59686 0.98906
3.62466 0.790403
3.64604 0.761282
3.635 0.896729
3.67305 0.861651
3.66721 0.866795
3.59888 1.04778
3.59053 0.974521
3.5689 1.00795
3.58701 0.892354
3.57793 0.94293
3.58524 0.765029
3.56346 0.884705
3.5501 1.00677
3.60414 0.850293
3.62539 0.874445
3.60823 0.997472
3.63272 0.777337
3.61617 0.767338
3.57491 0.955724
3.55519 1.07394
3.6565 0.655748
3.63683 0.777887
3.62675 0.790145
3.55431 1.0426
3.60988 0.692701
3.60565 0.578704
3.58893 0.578085
3.5295 0.84463
3.51872 0.810534
3.52715 0.663611
3.43984 0.937108
3.46767 0.722593
3.43883 0.692312
3.39804 0.854033
3.39925 0.843674
3.40562 0.850335
3.4348 0.731722
3.42456 0.744279
3.44613 0.535049
3.38474 0.798494
3.41011 0.790056
3.4681 0.629368
3.51902 0.541958
3.4681 0.818536
3.47794 0.742898
3.44302 0.751507
3.38198 0.843086
3.43365 0.549913
3.3791 0.727338
3.39968 0.719559
3.41241 0.716524
3.4062 0.736713
3.38387 0.864373
3.40422 0.722979
3.35465 0.916586
3.33618 0.947732
3.39694 0.669048
3.4138 0.722684
3.44282 0.644
3.45863 0.634062
3.42614 0.649439
3.3986 0.410596
3.27838 0.897159
3.27906 0.716671
3.30155 0.606233
3.26581 0.814374
3.2512 0.833596
3.24897 0.838587
3.25884 0.746123
3.26432 0.613923
3.23061 0.680278
3.15987 0.964646
3.18784 0.725685
3.18591 0.633133
3.1793 0.755719
3.23919 0.480645
3.2105 0.689479
3.1962 0.583997
3.15486 0.661711
3.17376 0.618117
3.17375 0.702994
3.20311 0.712548
3.17309 0.949914
3.24835 0.563998
3.23014 0.702674
3.25301 0.684759
3.24598 0.781721
3.23392 0.897232
3.24802 0.781733
3.27834 0.638941
3.2775 0.69441
3.28465 0.675801
3.24821 0.87442
3.23243 0.916667
3.28467 0.516916
3.24636 0.682826
3.19322 0.775997
3.23191 0.488339
3.20466 0.743673
3.22061 0.633076
3.18739 0.811
3.22544 0.675445
3.24018 0.605147
3.23698 0.633682
3.2667 0.514346
3.22158 0.796658
3.26785 0.760914
3.28427 0.810924
3.29357 0.840757
3.34332 0.519331
3.3064 0.650832
3.30638 0.51678
3.25972 0.718619
3.28239 0.580253
3.21281 0.88428
3.23178 0.773963
3.24933 0.733258
3.23941 0.807959
3.25945 0.706894
3.21942 0.934
3.24129 0.793564
3.22427 0.856981
3.23033 0.763641
3.1862 0.980766
3.23833 0.719071
3.19391 0.845654
3.19598 0.68287
3.16179 0.838877
3.13788 1.07703
3.24436 0.743337
3.25989 0.913886
3.31119 0.837373
3.34332 0.854831
3.36611 0.866741
3.37962 0.856377
3.36966 0.864235
3.31392 0.891373
3.22422 1.11417
3.22819 1.02484
3.21765 0.926307
3.22438 0.842014
3.20159 0.90185
3.1678 1.03931
3.28579 0.60487
3.28255 0.768756
3.26754 0.908253
3.2617 0.90583
3.24553 0.941066
3.2722 0.714346
3.24499 0.757169
3.23617 0.882616
3.26847 0.767733
3.32178 0.634722
3.33969 0.63646
3.33186 0.808119
3.36798 0.766731
3.3877 0.640728
3.32805 0.897077
3.3401 0.721369
3.2869 0.717281
3.26717 0.70803
3.29847 0.651589
3.30494 0.829067
3.36182 0.762326
3.3973 0.832841
3.35364 0.978224
3.39559 0.686198
3.36309 0.730389
3.33832 0.810416
3.28717 1.03223
3.32821 0.943408
3.39027 0.894456
3.46706 0.764946
3.53441 0.680461
3.54191 0.926226
3.65593 0.775419
3.7235 0.773063
3.69663 1.01704
3.74883 0.88297
3.75578 0.83822
3.68938 1.05391
3.68406 0.908593
3.6689 0.864489
3.60768 0.931297
3.57539 0.93744
3.56367 0.973047
3.55531 1.08299
3.61999 1.01143
3.61103 1.18814
3.66506 1.01857
3.65333 0.930275
3.61571 0.949989
3.61737 0.841902
3.61275 0.832648
3.62771 0.781056
3.63334 0.774036
3.64772 0.824011
3.68196 0.737422
3.65406 0.879763
3.6378 0.878164
3.59896 0.838451
3.58769 0.652777
3.55176 0.823373
3.54517 0.843679
3.53296 0.946324
3.55427 0.955374
3.60678 0.811648
3.65303 0.786948
3.67378 0.936483
3.72236 0.915346
3.74082 0.95146
3.75903 0.863848
3.70801 0.971923
3.76127 0.736775
3.75062 0.768131
3.74704 0.939991
3.79334 0.780039
3.83178 0.865429
3.88695 0.699743
3.87883 0.805078
3.85385 0.729173
3.78793 0.854355
3.75479 0.805363
3.73121 0.832186
3.73578 0.856258
3.81556 0.734795
3.84655 0.860105
3.94673 0.806034
3.9964 1.02403
4.12603 0.731825
4.15529 0.82997
4.13773 1.06052
4.14665 1.00338
4.14049 1.03808
4.16204 0.944994
4.13726 0.961468
4.12876 0.842327
4.04649 1.1013
4.10195 0.804097
4.09084 0.866397
4.06907 0.990523
4.04448 0.981746
4.01423 0.919044
3.95535 1.06065
3.90019 1.26768
3.93308 1.1325
3.98079 1.06493
3.94109 1.31099
3.94832 1.33786
3.99839 1.07715
4.01484 0.897705
3.95036 1.03939
3.93905 1.06911
3.96344 0.898214
3.88588 1.14481
3.9472 0.863301
3.89096 1.02382
3.82679 1.24675
3.78151 1.33169
3.79766 1.22098
3.76687 1.26658
3.69735 1.44976
3.719 1.38832
3.79389 1.19935
3.85325 1.03824
3.86565 1.13025
3.94179 1.02326
3.92667 1.22339
3.92829 1.27602
3.89539 1.35936
3.93767 1.01795
3.81053 1.32433
3.86529 1.07278
3.8625 1.12939
3.85047 1.21669
3.85182 1.2289
3.82866 1.29754
3.82092 1.26486
3.82656 1.19344
3.80778 1.20837
3.71757 1.41732
3.77252 1.24403
3.77353 1.28504
3.70565 1.45967
3.7357 1.2593
3.70282 1.1822
3.57521 1.44838
3.54553 1.49295
3.66864 1.11224
3.63828 1.17432
3.59837 1.23442
3.6325 1.11427
3.63977 1.01521
3.55164 1.22182
3.59178 0.982759
3.51506 1.19835
3.52414 1.16742
3.50434 1.32647
3.49508 1.338
3.52913 1.0947
3.43683 1.17578
3.46267 1.00865
3.43992 1.03871
3.42298 1.11067
3.39607 1.35005
3.43839 1.35698
3.50417 1.19909
3.47842 1.29101
3.4097 1.46967
3.41758 1.47938
3.50116 1.24482
3.45195 1.36478
3.44898 1.34503
3.37704 1.47106
3.41407 1.30511
3.44343 1.19259
3.45472 1.21157
3.46052 1.14796
3.40492 1.2735
3.37638 1.39174
3.4748 1.20557
3.51202 1.19663
3.54549 1.18642
3.46365 1.43331
3.52313 1.21921
3.49034 1.2654
3.55973 1.00929
3.52481 1.07174
3.52128 1.03935
3.47204 1.22023
3.53969 1.03983
3.50893 1.15775
3.43776 1.36812
3.45609 1.22229
3.36476 1.38029
3.35391 1.24952
3.34396 1.13035
3.29054 1.23416
3.34869 1.0648
3.38196 1.06269
3.43256 1.05271
3.50266 0.949412
3.49857 1.15813
3.52157 1.20864
3.60696 1.03715
3.58762 1.12592
3.56918 1.25695
3.58193 1.2556
3.64572 1.00115
3.62754 1.046
3.5996 1.07262
3.57293 1.05843
3.57431 1.0248
3.52997 1.10086
3.50765 1.14097
3.56001 1.03651
3.53035 1.22661
3.64296 0.936905
3.67573 0.855371
3.71456 0.858593
3.6167 1.30701
3.67356 1.12566
3.68925 1.11085
3.63428 1.29148
3.68387 1.04769
3.60176 1.28409
3.68759 0.924036
3.68725 0.943399
3.65715 1.10422
3.71814 0.832733
3.72103 0.861916
3.70369 0.928572
3.66115 1.01267
3.65806 0.931607
3.67187 0.82802
3.63474 0.964172
3.67068 0.953731
3.64756 1.08631
3.64303 1.12325
3.69738 0.806542
3.61574 1.03197
3.64479 0.853284
3.57962 1.09039
3.63943 0.810065
3.53172 1.20797
3.53441 1.28446
3.53365 1.25917
3.57782 1.07308
3.50281 1.28082
3.49036 1.25056
3.54576 1.02415
3.48962 1.22344
3.52919 1.00477
3.51893 0.985529
3.53134 0.926656
3.4938 1.06103
3.46856 1.10062
3.49943 0.868183
3.43828 1.08444
3.4216 1.12163
3.40635 1.17738
3.38964 1.16459
3.41496 0.957634
3.40738 0.942046
3.38338 1.00366
3.34134 1.07726
3.35946 0.986704
3.37667 0.902385
3.36199 0.976471
3.32589 1.18778
3.38587 0.994336
3.39541 1.0473
3.47766 0.736555
3.41289 1.03245
3.45192 0.822745
3.48363 0.644703
3.48005 0.773002
3.45756 1.01095
3.50735 0.932968
3.51489 0.93257
3.50081 1.07057
3.48558 1.15264
3.49236 1.23733
3.49226 1.37166
3.59593 1.18162
3.60838 1.22863
3.62698 1.16706
3.55516 1.27855
3.58227 1.16575
3.57633 1.21781
3.5768 1.26972
3.53353 1.43193
3.59906 1.35138
3.6507 1.35321
3.69831 1.31151
3.76297 1.12343
3.76056 1.09664
3.6556 1.31685
3.65393 1.2322
3.62515 1.29343
3.68708 1.04982
3.63268 1.17747
3.62844 1.18919
3.60552 1.25758
3.63306 1.28783
3.71634 1.21692
3.70646 1.38154
3.76801 1.27422
3.81331 1.24934
3.85168 1.22177
3.90834 1.00104
3.81686 1.27081
3.84561 1.08504
3.76453 1.31306
3.76805 1.19672
3.72037 1.28736
3.81527 0.907569
3.77014 1.1398
3.82357 0.925871
3.83032 0.962168
3.76639 1.25307
3.76108 1.26613
3.74567 1.31755
3.70586 1.43089
3.73435 1.35377
3.65451 1.49554
3.62608 1.47376
3.53943 1.61874
3.54372 1.50378
3.58632 1.37151
3.66671 1.18043
3.6422 1.30195
3.59934 1.40148
3.67851 1.06878
3.59227 1.3191
3.58673 1.32165
3.60438 1.27115
3.51511 1.41728
3.43769 1.5635
3.51554 1.26756
3.48979 1.28688
3.39172 1.42187
3.43852 1.28686
3.37738 1.35914
3.40285 1.17916
3.36766 1.23921
3.38536 1.25412
3.42387 1.1883
3.43887 1.16913
3.38667 1.40628
3.41704 1.3596
3.47368 1.30062
3.4271 1.55003
3.48246 1.40755
3.4255 1.48635
3.35841 1.40455
3.39632 1.12942
3.38516 1.09671
3.33827 1.13493
3.28169 1.22961
3.21328 1.28295
3.1529 1.41421
3.22075 1.18757
3.18266 1.27487
3.19994 1.18125
3.1622 1.26391
3.16584 1.10704
3.13873 1.1282
3.09586 1.19426
3.10023 1.14986
3.05876 1.28334
3.06109 1.20116
3.05993 1.02785
3.02447 1.03808
2.92756 1.23496
2.9589 1.10465
2.96737 1.1235
2.91192 1.14554
2.93799 1.09148
2.94486 1.10713
2.83309 1.38157
2.9048 1.06378
2.82766 1.25316
2.7835 1.31638
2.86652 1.13181
2.90048 1.0799
2.82608 1.24327
2.84772 1.10678
2.85405 1.06457
2.80635 1.0899
2.81051 1.00108
2.83237 0.87105
2.72509 1.06974
2.72227 1.03169
2.72151 0.941922
2.72571 0.869888
2.75201 0.778103
2.73155 0.819741
2.68663 0.948652
2.64791 1.07827
2.69455 0.904913
2.65091 0.958943
2.6156 0.951589
2.60747 0.896616
2.64363 0.840346
2.6734 0.800685
2.67095 0.770942
2.60546 0.809997
2.59593 0.63421
2.56583 0.603424
2.57656 0.457224
2.53605 0.727744
2.56864 0.641769
2.56521 0.562453
2.51403 0.675535
2.51288 0.459803
2.50521 0.491151
2.4859 0.518105
2.49846 0.433041
2.4511 0.570098
2.47611 0.388862
2.46125 0.437981
2.45742 0.440623
2.45745 0.470527
2.46239 0.42031
2.42079 0.516602
2.44101 0.440279
2.46201 0.459267
2.47748 0.504035
2.49772 0.484955
2.45528 0.614834
2.47624 0.480397
2.47775 0.501812
2.53349 0.31564
2.53713 0.474713
2.49769 0.69822
2.54276 0.473887
2.5034 0.616434
2.51003 0.641167
2.5429 0.497448
2.55869 0.505447
2.57286 0.545226
2.58907 0.577693
2.62286 0.369168
2.56582 0.659414
2.57299 0.55516
2.60045 0.346101
2.55848 0.598351
2.57468 0.514255
2.56105 0.514552
2.54017 0.537617
2.51117 0.618296
2.52949 0.488691
2.54812 0.431565
2.55055 0.421112
2.56311 0.430824
2.56865 0.468555
2.56743 0.481923
2.56532 0.555468
2.59768 0.459708
2.60582 0.383378
2.58106 0.500968
2.60499 0.405161
2.58386 0.558191
2.59112 0.566504
2.59394 0.646653
2.63598 0.642514
2.67318 0.648671
2.67373 0.705159
2.697 0.662782
2.73299 0.562352
2.67942 0.815614
2.70287 0.753878
2.68391 0.771932
2.67479 0.775213
2.63795 0.786352
2.61721 0.690286
2.56997 0.753516
2.54367 0.807179
2.56762 0.78787
2.56802 0.907136
2.62767 0.727523
2.58843 0.903992
2.60656 0.952943
2.64372 0.99362
2.7275 0.850212
2.70784 1.04785
2.73458 1.12293
2.76937 1.1825
2.784 1.25262
2.90692 0.892425
2.83563 1.08238
2.81146 1.12106
2.82392 1.0451
2.85113 1.05675
2.90415 0.954566
2.89575 1.07827
2.90227 1.088
2.87452 1.17003
2.89637 1.15835
2.91838 1.07032
2.9034 1.10612
2.8909 1.12
2.93286 0.961412
2.91228 0.975376
2.80519 1.16311
2.85447 0.937688
2.78783 1.07667
2.81065 0.993707
2.80562 1.00756
2.772 1.1101
2.81243 0.95888
2.83626 0.862673
2.81778 0.949165
2.7682 1.0314
2.75137 1.05051
2.71384 1.10244
2.73242 0.935817
2.67855 0.990695
2.68967 0.88676
2.67546 0.942459
2.70065 0.944845
2.73217 0.883254
2.71173 0.947748
2.74627 0.865878
2.69814 0.976564
2.77808 0.720353
2.76572 0.787661
2.71126 1.01581
2.69352 1.17085
2.79792 0.932524
2.82885 0.985819
2.79864 1.16838
2.91146 0.929839
2.86411 1.14295
2.90844 1.08299
2.91129 1.24006
2.97906 1.21818
3.0724 0.990859
2.99758 1.19511
3.0086 1.104
2.9315 1.24182
2.86321 1.39241
2.92379 1.30271
2.92763 1.31103
2.93641 1.32869
2.95764 1.30935
2.92611 1.37272
2.97312 1.16968
2.87141 1.3377
2.9019 1.17366
2.89071 1.19129
2.8676 1.20187
2.84762 1.18956
2.72636 1.38161
2.76919 1.19511
2.80854 1.10867
2.8137 1.17104
2.88411 1.08284
2.87989 1.22716
2.86909 1.30743
2.88413 1.27754
2.95339 1.10292
2.92017 1.17741
2.93591 1.14246
2.90249 1.25857
2.84336 1.31003
2.77201 1.34489
2.75663 1.27224
2.70689 1.3072
2.78302 1.09671
2.73756 1.18964
2.73566 1.12897
2.7287 1.03008
2.69166 1.03172
2.69277 0.925586
2.67839 0.985342
2.70093 0.966302
2.72502 0.856151
2.6383 1.06406
2.71568 0.832292
2.72525 0.784445
2.69981 0.831229
2.72009 0.820085
2.73476 0.631978
2.66431 0.817221
2.63037 0.845039
2.63979 0.821639
2.65261 0.761895
2.59724 0.934726
2.60865 0.847748
2.60451 0.764021
2.5814 0.778333
2.54082 0.822575
2.55159 0.840089
2.57932 0.85765
2.66286 0.633056
2.6432 0.689723
2.59406 0.654882
2.55028 0.629975
2.51897 0.663034
2.52764 0.655341
2.5477 0.632007
2.50067 0.769154
2.48984 0.704742
2.43999 0.814857
2.49656 0.57771
2.53092 0.513875
2.5473 0.572778
2.54388 0.66141
2.61353 0.457829
2.6345 0.522351
2.64262 0.523648
2.62328 0.651916
2.61943 0.637267
2.59877 0.627223
2.53795 0.774839
2.53604 0.685073
2.51453 0.715708
2.52073 0.665434
2.54536 0.565088
2.52975 0.69483
2.53227 0.684593
2.56861 0.574143
2.5908 0.467595
2.53954 0.712974
2.55043 0.705524
2.54722 0.685906
2.55545 0.56604
2.53323 0.629689
2.52485 0.57946
2.50763 0.6341
2.52192 0.687519
2.57644 0.568245
2.53891 0.792029
2.57443 0.69045
2.54351 0.702985
2.48036 0.873444
2.47355 0.802253
2.47449 0.741672
2.42124 0.912461
2.50574 0.616398
2.4618 0.870969
2.53081 0.728576
2.5461 0.686722
2.51559 0.812528
2.53435 0.750752
2.54496 0.707013
2.48474 0.869004
2.55223 0.526999
2.47477 0.733653
2.44671 0.719014
2.4292 0.721048
2.41791 0.755276
2.43395 0.682394
2.44795 0.631837
2.45016 0.64025
2.43711 0.678128
2.43636 0.74389
2.4674 0.673129
2.4476 0.759832
2.48939 0.59655
2.48335 0.613321
2.43823 0.739228
2.42237 0.751361
2.42558 0.78248
2.44077 0.728546
2.43674 0.666359
2.37455 0.860824
2.39719 0.746068
2.39979 0.744115
2.41438 0.722665
2.41835 0.751537
2.4178 0.77264
2.42898 0.767561
2.42001 0.824504
2.47976 0.60478
2.45576 0.742176
2.46382 0.715835
2.428 0.845655
2.43337 0.935349
2.50176 0.839494
2.51366 0.87364
2.53514 0.763837
2.51498 0.745884
2.45999 0.839393
2.50182 0.696582
2.51368 0.651359
2.44507 0.849179
2.43909 0.802367
2.43026 0.766348
2.43136 0.683136
2.42058 0.730967
2.41172 0.650823
2.41704 0.584749
2.34137 0.784282
2.35386 0.770733
2.38506 0.713393
2.34649 0.892867
2.39042 0.79674
2.39789 0.823518
2.4067 0.793528
2.4233 0.820731
2.43343 0.867975
2.46911 0.800014
2.48 0.77314
2.49887 0.702376
2.4722 0.81749
2.52005 0.603711
2.46271 0.772516
2.42086 0.870264
2.44468 0.774675
2.45886 0.672639
2.40638 0.897364
2.41516 0.932219
2.44459 0.818595
2.42263 0.864088
2.45201 0.750386
2.41946 0.770937
2.43841 0.670682
2.40935 0.685895
2.39208 0.677744
2.37858 0.683681
2.36049 0.744589
2.35418 0.800478
2.36377 0.789246
2.4122 0.679746
2.41053 0.664161
2.41814 0.649524
2.37333 0.759214
2.3987 0.633926
2.36632 0.668071
2.36791 0.532443
2.34283 0.534054
2.31456 0.66125
2.30389 0.707756
2.28266 0.681865
2.26554 0.604022
2.25005 0.631214
2.26581 0.578375
2.25626 0.605199
2.27621 0.531161
2.26894 0.578983
2.25587 0.625088
2.24654 0.668238
2.24699 0.66623
2.24325 0.687559
2.26853 0.7453
2.29681 0.730394
2.30945 0.755577
2.27992 0.836864
2.28962 0.870849
2.32409 0.78253
2.295 0.969454
2.32744 0.923621
2.3371 0.948646
2.40877 0.842749
2.43414 0.839923
2.48842 0.617961
2.41832 0.834508
2.40274 0.882386
2.39311 0.889892
2.43187 0.721239
2.41091 0.809288
2.4315 0.771111
2.44135 0.620627
2.40082 0.684198
2.37275 0.685952
2.403 0.607722
2.36962 0.710448
2.38571 0.709799
2.41905 0.737337
2.43089 0.701471
2.40205 0.769353
2.35909 0.822373
2.30262 0.905902
2.26935 0.969354
2.32066 0.795938
2.32236 0.843397
2.3244 0.770638
2.32452 0.761532
2.27096 0.943832
2.26638 0.923277
2.2541 0.816335
-1.96813 -0.894343
2.24063 0.736246
2.24547 0.679949
2.18693 0.830639
2.19917 0.714737
2.17567 0.804686
2.17555 0.724174
2.17195 0.739255
2.18619 0.773769
2.23279 0.676873
-1.9464 -0.844352
2.2018 0.802913
2.196 0.774409
-1.89401 -0.913132
2.16678 0.844765
2.17642 0.824515
2.19778 0.793887
2.17304 0.817044
2.1265 0.901532
-1.87176 -0.980088
-1.90068 -0.924966
-1.8775 -0.949033
2.11894 0.857033
-1.87578 -0.958658
2.14144 0.826952
2.13867 0.801249
-1.8813 -1.01592
-1.88575 -0.975057
-1.88734 -0.981848
2.25632 0.695454
2.19913 0.908166
2.22201 0.827527
2.18697 0.958307
-2.00032 -1.01938
2.26635 0.809673
2.24673 0.895449
-2.02029 -0.915848
-1.97153 -0.966198
2.21879 0.807706
2.22405 0.749164
2.19254 0.838963
-1.9938 -0.933294
2.18425 0.78819
2.12351 0.865872
2.13403 0.847456
2.14897 0.714313
2.13005 0.736698
2.10405 0.806183
2.08872 0.688783
2.08347 0.69246
2.08927 0.705678
2.11817 0.699292
2.14801 0.694095
2.14598 0.81117
2.14791 0.843658
2.15015 0.879575
2.15946 0.927385
2.17215 0.936686
2.25193 0.744725
2.24095 0.860123
2.28505 0.758862
2.25363 0.816008
2.21107 0.849322
2.20682 0.835168
2.23388 0.812078
-1.953 -1.11612
2.19936 0.992231
2.2485 0.869915
2.23134 0.844251
2.24492 0.75397
2.20298 0.829863
2.15422 0.921576
2.15962 0.874509
-1.82072 -1.03817
2.11993 0.98444
2.19008 0.812457
-1.82266 -0.993292
2.15226 0.894405
2.19773 0.69592
2.18509 0.762396
2.14693 0.889905
2.13114 0.919496
-1.94901 -1.03378
2.14902 0.91155
2.15756 0.961883
2.23849 0.872269
2.22098 0.899579
2.2369 0.911537
2.23211 0.853834
2.21013 0.801833
2.20037 0.811656
-1.86387 -0.968221
2.17984 0.697068
2.0999 0.827626
2.06314 0.80911
2.07423 0.658038
2.03756 0.840587
2.10242 0.730923
2.12933 0.669144
2.07023 0.825662
2.07685 0.761956
2.08161 0.807776
2.05361 0.894762
2.05366 1.00517
2.12726 0.933092
2.14359 0.968692
2.14826 0.996054
2.10397 1.05791
2.10197 1.03094
2.06985 1.07469
2.10589 1.0292
2.10774 1.04558
2.09815 1.02971
2.13268 0.952273
2.12632 0.895243
2.06358 1.00705
-1.7057 -1.06874
2.05696 0.890289
-1.64196 -1.12327
-1.64422 -1.12415
2.05443 0.979661
2.06409 0.88501
2.02476 0.893463
1.95744 0.991608
-1.58375 -1.05818
-1.63167 -1.01568
-1.64943 -1.02308
-1.62025 -1.09149
1.98378 0.89319
-1.5929 -1.01771
1.93115 0.856806
1.94111 0.868429
-1.61854 -0.951959
-1.63289 -0.937448
-1.66421 -0.945102
1.88458 0.879983
-1.64543 -0.901712
-1.61938 -0.941936
-1.64856 -0.869291
-1.63575 -0.928027
-1.63877 -0.872208
-1.55898 -1.02558
-1.59805 -0.924836
-1.56552 -0.928444
1.90862 0.743323
-1.50463 -0.989766
1.95988 0.771799
-1.58942 -1.04888
-1.71585 -0.918438
-1.73472 -0.943504
2.00991 0.791932
-1.72311 -0.985755
-1.74607 -0.911586
-1.69418 -0.991388
-1.74788 -0.837678
-1.70956 -1.00158
-1.78699 -0.809294
-1.77377 -0.851704
-1.77807 -0.839119
-1.79114 -0.840207
-1.80091 -0.800961
-1.7377 -0.935168
-1.75627 -0.833204
-1.75485 -0.866141
-1.76568 -0.914146
-1.78167 -0.884413
-1.83893 -0.752462
-1.76579 -0.954724
-1.82219 -0.818151
-1.77426 -0.914589
-1.80098 -0.876678
-1.80506 -0.850014
-1.75767 -1.06098
-1.83532 -0.884387
-1.87555 -0.757435
-1.83809 -0.828901
-1.82644 -0.870666
-1.82298 -0.883586
-1.81615 -0.824817
-1.79167 -0.753984
-1.74975 -0.745832
-1.70129 -0.85718
-1.72008 -0.801932
-1.70914 -0.892428
-1.75877 -0.753829
-1.74107 -0.794633
-1.72676 -0.889339
-1.77346 -0.840536
-1.74989 -0.929974
-1.74525 -0.953974
-1.81986 -0.713965
-1.73845 -0.87965
-1.74837 -0.832854
-1.73246 -0.821387
-1.71342 -0.838146
-1.74926 -0.792851
-1.76633 -0.776249
-1.76138 -0.818844
-1.74392 -0.83607
-1.7016 -0.893166
-1.71286 -0.822183
-1.73304 -0.789061
-1.76176 -0.712751
-1.69952 -0.832172
-1.76923 -0.656826
-1.69149 -0.828454
-1.69132 -0.883232
-1.74561 -0.774777
-1.76838 -0.729914
-1.78145 -0.811065
-1.78711 -0.774155
-1.78061 -0.807069
-1.75201 -0.863519
-1.77246 -0.828292
-1.77459 -0.896447
-1.83429 -0.753867
-1.88115 -0.729398
-1.79757 -0.980743
-1.87308 -0.73375
-1.89024 -0.708666
-1.89588 -0.761642
-1.89199 -0.702912
-1.85476 -0.707059
-1.78732 -0.794621
-1.80295 -0.740048
-1.81488 -0.746036
-1.76369 -0.832561
-1.79751 -0.681599
-1.74629 -0.772568
-1.76772 -0.754183
-1.78443 -0.724103
-1.75517 -0.783323
-1.74359 -0.762628
-1.71957 -0.787112
-1.72127 -0.750753
-1.68985 -0.836003
-1.70111 -0.86432
-1.74608 -0.771502
-1.74266 -0.777431
-1.75916 -0.798568
-1.76164 -0.708917
-1.70725 -0.775414
-1.67906 -0.830224
-1.72752 -0.760211
-1.73092 -0.742505
-1.7097 -0.751352
-1.72294 -0.647045
-1.64399 -0.884145
-1.68997 -0.777494
-1.68711 -0.806335
-1.73764 -0.700038
-1.70382 -0.805877
-1.69137 -0.879036
-1.74863 -0.774544
-1.75325 -0.768703
-1.77677 -0.656221
-1.70205 -0.810471
-1.72209 -0.747251
-1.72797 -0.737152
-1.73931 -0.731955
-1.72297 -0.779794
-1.73736 -0.794297
-1.75425 -0.782286
-1.80923 -0.701106
-1.7998 -0.823458
-1.83263 -0.772719
-1.83903 -0.764227
-1.8545 -0.76207
-1.85785 -0.758529
-1.8454 -0.881613
-1.85526 -0.868447
-1.8993 -0.786367
-1.82846 -0.932203
-1.79023 -0.937691
-1.74428 -0.946383
-1.75704 -0.851253
-1.72108 -0.914411
-1.74382 -0.819563
-1.69256 -0.889475
-1.70545 -0.857173
-1.74149 -0.697963
-1.70256 -0.735992
-1.67475 -0.761497
-1.66683 -0.791982
-1.73275 -0.656178
-1.71552 -0.799376
-1.72228 -0.815407
-1.72625 -0.770579
-1.70036 -0.80789
-1.74712 -0.701533
-1.72732 -0.758597
-1.72082 -0.773835
-1.70623 -0.800724
-1.72163 -0.740892
-1.68456 -0.873568
-1.69872 -0.833077
-1.71081 -0.768895
-1.70366 -0.767409
-1.68685 -0.86092
-1.7093 -0.79754
-1.69042 -0.80875
-1.65977 -0.836486
-1.68889 -0.824788
-1.72013 -0.758757
-1.7517 -0.726869
-1.77418 -0.738727
-1.76476 -0.810607
-1.82014 -0.707024
-1.79171 -0.843259
-1.83207 -0.819458
-1.77571 -0.903172
-1.77047 -0.82309
-1.72124 -0.831592
-1.73522 -0.735868
-1.71109 -0.813964
-1.73209 -0.768893
-1.76622 -0.638108
-1.71773 -0.677755
-1.71772 -0.671767
-1.71332 -0.710854
-1.75938 -0.613296
-1.74203 -0.734995
-1.72437 -0.763193
-1.75307 -0.705854
-1.69986 -0.853602
-1.73616 -0.796099
-1.7971 -0.706478
-1.77641 -0.828271
-1.81873 -0.728123
-1.8118 -0.815901
-1.8308 -0.790808
-1.81016 -0.876285
-1.83303 -0.765926
-1.80464 -0.732986
-1.70958 -0.908327
-1.73068 -0.833809
-1.77482 -0.696437
-1.75799 -0.719408
-1.77413 -0.694108
-1.75245 -0.692408
-1.68787 -0.766463
-1.68752 -0.742337
-1.665 -0.810347
-1.6987 -0.793982
-1.70201 -0.844361
-1.74342 -0.809524
-1.67897 -0.999877
-1.73533 -0.845559
-1.7139 -0.853268
-1.71971 -0.864516
-1.6797 -0.943202
-1.70279 -0.917971
-1.77099 -0.790603
-1.75104 -0.859865
-1.79033 -0.717113
-1.7825 -0.701776
-1.74239 -0.740503
-1.66942 -0.868925
-1.66756 -0.795263
-1.68941 -0.726778
-1.65634 -0.847095
-1.7281 -0.711534
-1.67846 -0.869141
-1.70365 -0.820582
-1.69351 -0.857697
-1.67803 -0.879175
-1.69965 -0.81232
-1.74126 -0.666474
-1.64807 -0.777217
-1.62752 -0.786422
-1.61059 -0.839275
-1.59716 -0.864855
-1.6138 -0.891069
-1.63845 -0.870126
-1.69538 -0.77437
-1.71221 -0.755626
-1.68262 -0.804368
-1.6734 -0.822855
-1.72052 -0.725998
-1.72795 -0.747956
-1.66437 -0.882535
-1.66512 -0.822882
-1.68564 -0.766548
-1.67572 -0.800756
-1.68779 -0.807203
-1.68781 -0.806402
-1.70277 -0.812903
-1.70136 -0.784863
-1.72982 -0.68397
-1.71319 -0.694519
-1.70114 -0.740173
-1.69935 -0.671347
-1.6894 -0.649178
-1.64802 -0.73623
-1.64666 -0.697521
-1.64798 -0.668112
-1.62881 -0.612431
-1.62881 -0.627325
-1.65309 -0.569583
-1.65768 -0.635924
-1.67211 -0.622926
-1.66128 -0.715641
-1.69105 -0.625918
-1.67634 -0.688961
-1.68884 -0.659423
-1.69978 -0.652743
-1.66636 -0.739787
-1.67778 -0.705017
-1.65315 -0.798492
-1.67798 -0.782997
-1.71368 -0.727167
-1.75766 -0.689824
-1.72655 -0.763197
-1.70182 -0.800643
-1.67558 -0.820556
-1.70938 -0.750149
-1.7159 -0.762942
-1.63417 -0.916603
-1.65651 -0.846217
-1.65173 -0.83471
-1.66048 -0.826854
-1.63 -0.858304
-1.70651 -0.695667
-1.67019 -0.772959
-1.67353 -0.725084
-1.65367 -0.769046
-1.68982 -0.719339
-1.71959 -0.691071
-1.73298 -0.729619
-1.71815 -0.766997
-1.65612 -0.84729
-1.67489 -0.762375
-1.62609 -0.861644
-1.65752 -0.726122
-1.64221 -0.718358
-1.59186 -0.796082
-1.60422 -0.733115
-1.58626 -0.737991
-1.57108 -0.762588
-1.58405 -0.775893
-1.60321 -0.740164
1.1265 0.638472
-1.58266 -0.78378
-1.58265 -0.791102
-1.62693 -0.748047
-1.62841 -0.765188
-1.64301 -0.734284
-1.55803 -0.897357
-1.5488 -0.887356
-1.53044 -0.861696
-1.42936 -0.967895
-1.42851 -0.936822
-1.45442 -0.902606
-1.51044 -0.8425
-1.49088 -0.929217
-1.51508 -0.949482
-1.58087 -0.857955
-1.56106 -0.906585
-1.52608 -0.957661
-1.5526 -0.916528
-1.54115 -0.958145
-1.56165 -0.958635
-1.58438 -0.945021
-1.59119 -0.937384
-1.61219 -0.851631
-1.56709 -0.940524
-1.57586 -0.94159
-1.56115 -0.941021
-1.52353 -0.975819
-1.52626 -0.965747
-1.57709 -0.872411
-1.58127 -0.870606
-1.5768 -0.88559
-1.60231 -0.865314
-1.65771 -0.743806
-1.66093 -0.761295
-1.65928 -0.81342
-1.63684 -0.84474
-1.62788 -0.824973
-1.56877 -0.912515
-1.59478 -0.873883
-1.63093 -0.837615
-1.69361 -0.754704
-1.64432 -0.888237
-1.68825 -0.801258
-1.63518 -0.89999
-1.65067 -0.801568
-1.61193 -0.838794
-1.63093 -0.755569
-1.60701 -0.786559
-1.60295 -0.800286
-1.59693 -0.824547
-1.60378 -0.841782
-1.60642 -0.879084
-1.61219 -0.962541
-1.63119 -0.946752
-1.66875 -0.875461
-1.68607 -0.872998
-1.69078 -0.869362
-1.6361 -0.960908
-1.59579 -1.02304
-1.64151 -0.913079
-1.62927 -0.900179
-1.6266 -0.891434
-1.63221 -0.871348
-1.64255 -0.823468
-1.59428 -0.916785
-1.58443 -0.883884
-1.60539 -0.825888
-1.58104 -0.865628
-1.60519 -0.851288
-1.61224 -0.915703
-1.68236 -0.821481
-1.66116 -0.856413
-1.66309 -0.859163
-1.69549 -0.804643
-1.60449 -0.987473
-1.69853 -0.71926
-1.59688 -0.873597
-1.62836 -0.787445
-1.65086 -0.693647
-1.59862 -0.763231
-1.60295 -0.717285
-1.6088 -0.698527
-1.55628 -0.794297
-1.58293 -0.720108
-1.57269 -0.749095
-1.61817 -0.653496
-1.5896 -0.736703
-1.53729 -0.819346
-1.57354 -0.687671
-1.55718 -0.732761
-1.54537 -0.712642
-1.52889 -0.687376
-1.52073 -0.670247
-1.47846 -0.746193
-1.45288 -0.788059
-1.47317 -0.719076
-1.48354 -0.737745
-1.47427 -0.843359
-1.53935 -0.766488
-1.5642 -0.731826
-1.52992 -0.80825
-1.52879 -0.769444
-1.57239 -0.696841
-1.5554 -0.765938
-1.51231 -0.876222
-1.53334 -0.857679
-1.56382 -0.793552
-1.53927 -0.858117
-1.59183 -0.77329
-1.55042 -0.843249
-1.53647 -0.810536
-1.54239 -0.737155
-1.52106 -0.785635
-1.47137 -0.883948
-1.47985 -0.877037
-1.49104 -0.859764
-1.47816 -0.887466
-1.43574 -0.984195
-1.48575 -0.939092
-1.51757 -0.888569
-1.47331 -0.933901
-1.48268 -0.91083
-1.4708 -0.853692
-1.37607 -0.962886
-1.39996 -0.874456
-1.34313 -0.921222
-1.37259 -0.839757
-1.36219 -0.878328
-1.42611 -0.783383
-1.37455 -0.895943
-1.41102 -0.85243
-1.41832 -0.877388
-1.43321 -0.866744
-1.45312 -0.81915
-1.40324 -0.904142
-1.32885 -1.00605
-1.41799 -0.894907
-1.42242 -0.894654
-1.42744 -0.885645
-1.37904 -0.936333
-1.39827 -0.867294
-1.33986 -0.914555
-1.2827 -0.973324
-1.3076 -0.905501
-1.32787 -0.826094
-1.31824 -0.867237
-1.25721 -0.985358
-1.34179 -0.90187
-1.42356 -0.82482
-1.47281 -0.774695
-1.46444 -0.818546
-1.4189 -0.880395
-1.36472 -0.960722
-1.39131 -0.855724
-1.37166 -0.887264
-1.34777 -0.946881
-1.40025 -0.892216
-1.42135 -0.883301
-1.40658 -0.890881
-1.42853 -0.834877
-1.39201 -0.8738
-1.38318 -0.859087
-1.40583 -0.824595
-1.32148 -0.915485
-1.31311 -0.921569
-1.34409 -0.895545
-1.30536 -0.94947
-1.32774 -0.908283
-1.37323 -0.811351
-1.319 -0.860824
0.964578 0.754201
-1.25854 -0.889687
0.924117 0.764123
-1.3073 -0.821488
0.944327 0.799561
0.985602 0.815865
-1.34814 -0.868075
-1.37436 -0.807487
1.00194 0.794584
-1.34995 -0.815211
1.01383 0.784909
-1.33163 -0.813879
-1.30673 -0.848656
-1.30496 -0.806421
-1.29218 -0.839277
-1.30493 -0.856269
-1.37285 -0.814118
-1.39467 -0.828993
1.05183 0.797473
1.06757 0.791313
-1.37131 -0.848968
-1.37709 -0.832533
1.04697 0.74086
1.01926 0.746044
-1.36048 -0.778164
-1.33889 -0.804806
-1.34943 -0.761825
-1.2922 -0.839832
1.01889 0.724867
-1.32158 -0.820882
-1.33568 -0.839875
-1.36739 -0.823542
1.08839 0.741897
1.07496 0.753326
1.05977 0.767436
1.05289 0.77573
1.0461 0.795357
1.03302 0.770318
-1.34207 -0.801164
0.98069 0.76583
-1.35349 -0.826223
-1.38263 -0.815868
1.01164 0.750203
1.00701 0.823503
1.04742 0.796125
-1.35682 -0.841045
-1.38149 -0.823124
1.09043 0.802315
-1.4008 -0.828357
1.05031 0.830829
-1.27058 -0.941733
-1.28212 -0.887333
-1.27643 -0.893074
0.98312 0.891385
-1.27721 -0.861166
0.983785 0.838297
0.969686 0.846023
1.00259 0.786055
0.971686 0.857667
0.984453 0.805473
-1.28331 -0.856235
0.986261 0.841939
0.985295 0.825431
0.970471 0.866182
0.985936 0.842556
0.956833 0.853942
-1.29042 -0.85918
0.977188 0.797333
0.956207 0.838837
-1.29847 -0.872757
0.957755 0.810265
-1.21905 -0.861513
-1.22377 -0.865402
0.962272 0.848842
0.969786 0.886824
-1.2825 -0.884963
1.00818 0.788987
-1.302 -0.874168
0.965332 0.807026
-1.30741 -0.892538
-1.33613 -0.839058
-1.35424 -0.868351
1.01922 0.858802
1.04727 0.847214
-1.41189 -0.887328
1.0673 0.788152
1.05134 0.852066
1.02612 0.858611
-1.38833 -0.930673
1.01816 0.907615
1.04212 0.907699
1.06204 0.888139
1.05882 0.869455
1.06787 0.808854
1.04029 0.817165
1.00104 0.873445
1.01444 0.83727
1.02594 0.796915
1.01606 0.799728
1.01929 0.79569
1.05734 0.821931
1.10998 0.793765
1.10952 0.858954
1.15067 0.780041
1.16354 0.73526
1.12737 0.782438
1.10109 0.759193
1.0846 0.687475
1.06525 0.766234
1.01312 0.823615
1.05031 0.787236
1.05137 0.770324
1.02194 0.851238
1.03715 0.801916
-1.33586 -0.843124
-1.31483 -0.901217
1.08991 0.797824
1.13294 0.739391
1.17633 0.736478
1.17578 0.759359
1.19994 0.789325
1.24224 0.753512
1.23042 0.815459
1.25163 0.859942
1.25629 0.922663
-1.3849 -0.924028
1.24525 0.909939
1.26789 0.834229
1.23259 0.832818
1.18374 0.864855
1.24632 0.706183
1.23293 0.726356
1.21227 0.771427
1.17886 0.809309
1.20023 0.721485
1.18336 0.763152
1.17913 0.744824
1.13109 0.834095
1.22472 0.678412
1.20252 0.854073
1.24198 0.795251
1.21327 0.866877
1.21043 0.871032
1.22281 0.852281
1.29144 0.686133
1.18786 0.905067
1.19607 0.907464
1.25567 0.846339
1.23876 0.851629
1.23757 0.849862
1.22147 0.827937
1.23033 0.777776
1.20357 0.824867
1.17914 0.838488
1.2229 0.727452
1.20368 0.775114
1.12444 0.908004
1.18454 0.85271
1.18033 0.92775
1.20984 0.912341
1.26314 0.848187
1.22808 0.939675
1.23796 0.946073
1.26179 0.853008
1.24599 0.889052
1.2181 0.872667
1.22507 0.766363
1.16647 0.832673
1.17399 0.852647
1.24039 0.779304
1.18627 0.8769
1.18069 0.903363
1.16974 0.898142
1.19287 0.869492
1.17852 0.906972
1.18397 0.926929
1.22993 0.87023
-1.40996 -0.915695
1.25047 0.805173
1.21733 0.856021
1.25594 0.765106
1.22495 0.827899
1.28269 0.677332
1.25696 0.717989
1.15959 0.868577
1.19274 0.718448
1.18518 0.788658
1.21837 0.758821
1.20767 0.817463
1.2071 0.81851
1.1635 0.921791
1.22174 0.825815
1.19058 0.896225
1.19502 0.88462
1.21375 0.825388
1.2204 0.838044
1.21288 0.790438
1.1702 0.810383
1.14425 0.818543
1.11655 0.808906
1.10967 0.784605
1.1344 0.751151
1.13468 0.798218
1.18979 0.732912
1.16264 0.773015
1.14241 0.805841
1.12435 0.833442
1.13278 0.807986
1.09992 0.836435
1.10574 0.805389
1.11133 0.880346
1.19115 0.839782
1.20473 0.901419
1.24937 0.876108
1.30246 0.779298
1.25336 0.839466
1.30694 0.658134
1.22791 0.774904
1.18485 0.809143
1.20307 0.781052
-1.3572 -0.880843
1.25654 0.799147
1.27012 0.789327
1.26493 0.749796
-1.30811 -0.834389
1.22677 0.826355
-1.30093 -0.861516
-1.31262 -0.849153
-1.35578 -0.844049
-1.39377 -0.779465
-1.374 -0.813874
-1.40516 -0.769949
1.28831 0.732309
-1.35256 -0.815945
-1.31821 -0.888097
-1.35777 -0.829741
-1.31955 -0.898458
-1.34873 -0.859256
-1.30923 -0.92187
-1.30704 -0.89509
-1.34515 -0.810468
-1.31882 -0.845332
-1.30323 -0.833631
-1.22909 -0.911806
-1.1695 -0.979476
-1.16619 -0.998049
-1.19672 -0.981862
-1.24586 -0.978076
-1.25032 -1.00268
1.2576 0.924861
-1.26749 -1.05652
1.22534 0.963061
-1.31705 -0.994011
-1.33357 -0.930532
1.25191 0.863282
1.22676 0.875385
-1.34663 -0.907559
1.22037 0.883455
-1.27781 -0.878829
1.25295 0.814513
1.22286 0.849668
1.20293 0.863876
-1.23579 -0.922498
-1.24546 -0.879661
-1.24106 -0.886769
1.15143 0.90765
-1.22193 -0.982501
-1.24165 -0.958532
-1.23418 -0.939054
1.14872 0.866359
-1.24139 -0.88057
-1.24219 -0.895974
1.20364 0.805099
-1.26959 -0.859528
-1.23522 -0.871573
-1.23159 -0.828282
-1.19313 -0.862327
-1.19847 -0.843268
-1.20114 -0.835915
-1.2306 -0.803173
-1.25673 -0.809367
-1.27331 -0.779783
-1.27139 -0.771875
-1.28404 -0.750517
1.10655 0.72337
-1.27873 -0.830019
-1.28817 -0.864231
1.18098 0.782271
-1.34813 -0.88156
-1.38221 -0.886427
-1.36301 -0.945323
-1.34794 -0.954076
-1.32922 -0.966428
-1.23138 -1.0642
-1.32438 -0.863299
-1.29941 -0.832891
1.20447 0.790365
-1.262 -0.848191
1.19271 0.765788
1.21692 0.741438
-1.34195 -0.817915
-1.33681 -0.864565
1.26638 0.766807
-1.35674 -0.860386
-1.35532 -0.847633
1.2518 0.770151
-1.34603 -0.897611
-1.35963 -0.898183
-1.38006 -0.891535
-1.34386 -0.918601
-1.35008 -0.904871
-1.37053 -0.910421
1.30997 0.855914
-1.37983 -0.908723
1.36258 0.826714
-1.35681 -0.917615
-1.28936 -1.02777
-1.33935 -0.984362
-1.38379 -0.958452
1.39033 0.908367
-1.39717 -0.930625
-1.40527 -0.91343
1.40103 0.886261
-1.39639 -0.903777
-1.31366 -1.0219
-1.33506 -0.963303
1.39657 0.843616
-1.32428 -0.884791
-1.3373 -0.819179
-1.33733 -0.827311
-1.33596 -0.872605
-1.34385 -0.856206
1.45746 0.788782
-1.3241 -0.895934
-1.29498 -0.96338
-1.35836 -0.872445
-1.35793 -0.896585
-1.37376 -0.878682
-1.36762 -0.938877
1.42533 0.818014
-1.35164 -0.962014
-1.38517 -0.913738
-1.38407 -0.914655
-1.43186 -0.830303
-1.42249 -0.839177
-1.4071 -0.793051
-1.34309 -0.867074
-1.33163 -0.904668
-1.38482 -0.851148
-1.37293 -0.889418
-1.37373 -0.839293
-1.38206 -0.792816
-1.34387 -0.862022
-1.34188 -0.903016
-1.39053 -0.814483
-1.32788 -0.882376
-1.33444 -0.854337
-1.37402 -0.791837
-1.40717 -0.823285
-1.42914 -0.845804
-1.42827 -0.86671
-1.44766 -0.798191
-1.35329 -0.905762
-1.34662 -0.843332
-1.3656 -0.808132
-1.36467 -0.841271
-1.40811 -0.765778
-1.35252 -0.874237
-1.36476 -0.808186
-1.33919 -0.854567
-1.29168 -0.923741
-1.29908 -0.933025
-1.32996 -0.905928
-1.35272 -0.872025
-1.31003 -0.987826
-1.34846 -0.926999
-1.32651 -0.987374
-1.31582 -0.958505
-1.37075 -0.809212
-1.32553 -0.91145
