# Supplementary material for: Stochastic bond dynamics facilitates alignment of malaria parasite at erythrocyte membrane upon invasion
Source: eLife. 2020 May 18;9:e56500. doi: 10.7554/eLife.56500 (PMC7269671; doi:10.7554/eLife.56500)
Supplement: Figure 2—source data 1. [file elife-56500-fig2-data1.zip › PARA_POSITIONS/pos70.dat]

3.56565 -1.11922
3.64567 -0.849549
3.56312 -1.11653
3.59348 -0.974779
3.54145 -1.05735
3.60304 -0.871655
3.52254 -1.12922
3.51451 -1.12055
3.56574 -0.94228
3.54296 -1.12199
3.60829 -0.989883
3.63974 -0.97366
3.6298 -1.15103
3.73704 -0.889011
3.68496 -1.29917
3.8012 -1.09359
3.8049 -1.10657
3.76307 -1.27469
3.81697 -1.15248
3.70311 -1.47455
3.76068 -1.2548
3.71471 -1.33273
3.7532 -1.18205
3.80343 -1.05248
3.84703 -1.06526
3.83888 -1.26132
3.89765 -1.2316
3.83727 -1.45373
3.93883 -1.10237
3.83199 -1.32588
3.81199 -1.17946
3.74309 -1.20104
3.71795 -1.11433
3.71693 -1.08551
3.71644 -1.18108
3.77987 -1.09856
3.72933 -1.33261
3.72464 -1.34744
3.73215 -1.25401
3.72134 -1.20772
3.70119 -1.20677
3.71172 -1.13355
3.68502 -1.19291
3.70354 -1.16003
3.75764 -0.979937
3.66639 -1.27073
3.66959 -1.13732
3.54711 -1.36008
3.48585 -1.42673
3.50248 -1.38919
3.60543 -1.15637
3.64221 -1.12929
3.66727 -1.17121
3.72442 -1.0963
3.66425 -1.28261
3.65683 -1.27715
3.71269 -1.06121
3.69684 -1.16686
3.62679 -1.40185
3.65947 -1.27344
3.62157 -1.3591
3.62501 -1.2804
3.56627 -1.34292
3.55217 -1.30057
3.56335 -1.2025
3.5431 -1.28781
3.58192 -1.30585
3.66343 -1.17131
3.62867 -1.35151
3.68572 -1.17529
3.70958 -1.06763
3.67814 -1.12795
3.58061 -1.42423
3.64924 -1.20287
3.62122 -1.30888
3.69239 -1.06535
3.645 -1.26534
3.70097 -1.15162
3.75174 -1.06906
3.69366 -1.29973
3.76968 -1.03695
3.78148 -1.02564
3.73082 -1.19435
3.69567 -1.25502
3.65698 -1.27354
3.67012 -1.22681
3.74028 -0.984506
3.76454 -0.922785
3.75331 -1.04104
3.72395 -1.13402
3.81651 -0.818684
3.77485 -1.03727
3.78727 -1.02329
3.77226 -1.13084
3.78964 -1.10155
3.78651 -1.16456
3.80082 -1.1002
3.73917 -1.20073
3.72136 -1.23514
3.7452 -1.12329
3.71463 -1.19592
3.68129 -1.2199
3.65433 -1.24098
3.64742 -1.23833
3.67446 -1.18977
3.69555 -1.12404
3.68335 -1.17921
3.66245 -1.21997
3.61489 -1.29171
3.63308 -1.1915
3.6411 -1.09054
3.54992 -1.26938
3.54705 -1.26166
3.54132 -1.25693
3.57397 -1.10684
3.53254 -1.20971
3.53334 -1.22688
3.54926 -1.14767
3.52912 -1.18448
3.58444 -0.989823
3.56163 -0.980559
3.49013 -1.13614
3.4799 -1.0864
3.49482 -1.00808
3.50683 -0.897473
3.50052 -0.973456
3.50869 -0.906171
3.49705 -0.917344
3.50434 -0.920564
3.48999 -1.00004
3.48327 -0.949026
3.40447 -1.12134
3.43129 -0.976141
3.37531 -1.10464
3.43969 -0.887695
3.33994 -1.32192
3.48194 -1.03949
3.56719 -0.952527
3.62886 -0.865484
3.65302 -0.852809
3.64363 -0.82957
3.63818 -0.815671
3.55086 -0.963166
3.55768 -0.838361
3.58018 -0.767347
3.54639 -0.995846
3.61705 -0.833565
3.62336 -0.989709
3.6569 -0.950855
3.61509 -1.09244
3.62952 -1.00363
3.60234 -0.999053
3.54624 -1.12473
3.53727 -1.01544
3.4904 -0.989613
3.45585 -1.01825
3.53656 -0.663325
3.50945 -0.911148
3.5556 -0.766158
3.53339 -0.939986
3.56433 -0.877912
3.49688 -1.11117
3.55299 -0.927021
3.51717 -1.05876
3.48348 -1.15672
3.56943 -0.87819
3.57308 -0.944784
3.57589 -1.04813
3.60484 -1.03014
3.61881 -1.00911
3.5699 -1.11985
3.60224 -0.927626
3.55956 -1.05644
3.59404 -0.868243
3.54641 -0.985851
3.47596 -1.17352
3.51575 -1.05852
3.56411 -0.972303
3.64678 -0.779594
3.61503 -1.03562
3.63844 -1.08519
3.66053 -1.11807
3.69855 -1.03602
3.64923 -1.11504
3.6019 -1.03356
3.57479 -0.978311
3.52405 -1.13292
3.56274 -1.07155
3.56777 -1.19327
3.65745 -0.960566
3.64211 -0.947659
3.61938 -0.851543
3.55094 -0.994483
3.53714 -0.867243
3.50143 -0.920911
3.44653 -1.07729
3.40883 -1.21135
3.44013 -1.16072
3.48485 -1.03154
3.49677 -0.997832
3.52455 -0.910026
3.55292 -0.823828
3.51763 -0.969456
3.49454 -1.04025
3.48252 -0.983835
3.49566 -0.947341
3.49316 -0.966583
3.4489 -1.18352
3.52517 -0.972912
3.51636 -1.03374
3.53952 -0.918128
3.50623 -0.969382
3.52291 -0.803319
3.50668 -0.824118
3.52303 -0.877955
3.55083 -0.941767
3.57481 -1.0421
3.62944 -0.953351
3.66725 -0.897058
3.64944 -1.02875
3.6683 -0.900376
3.61354 -1.00476
3.54859 -1.05413
3.52655 -0.955006
3.43361 -1.09041
3.44905 -0.922349
3.44323 -0.896096
3.39141 -1.09222
3.4377 -1.00492
3.46757 -0.963373
3.44135 -1.12966
3.49998 -1.02134
3.47243 -1.06342
3.51017 -0.770069
3.38109 -1.08188
3.37367 -0.97585
3.32958 -1.04708
3.31439 -1.10993
3.34481 -1.06898
3.3743 -1.02393
3.38667 -0.98929
3.34696 -1.10255
3.40569 -0.904569
3.39278 -0.967686
3.38919 -1.01127
3.45203 -0.730439
3.42887 -0.827333
3.41287 -0.902157
3.41408 -0.927135
3.40394 -1.00279
3.43349 -0.961676
3.4679 -0.909039
3.4694 -0.963885
3.53041 -0.771245
3.53007 -0.858173
3.58479 -0.704088
3.56008 -0.924411
3.57404 -0.926429
3.57992 -0.878736
3.56398 -0.939186
3.49772 -1.19349
3.56683 -1.00954
3.51796 -1.15425
3.52792 -1.08804
3.51254 -1.02678
3.48144 -0.99443
3.48388 -0.924052
3.47938 -0.905176
3.52288 -0.799386
3.51616 -0.912924
3.51677 -0.945056
3.50996 -0.969476
3.51169 -0.997815
3.51336 -1.06756
3.52685 -1.10639
3.54302 -1.07332
3.55275 -1.08697
3.49133 -1.30569
3.51103 -1.32543
3.58474 -1.16728
3.57726 -1.21257
3.53936 -1.19601
3.5318 -1.05558
3.51798 -1.00095
3.53549 -1.08948
3.59034 -1.10351
3.56267 -1.35261
3.716 -0.983991
3.67601 -1.17868
3.6691 -1.15608
3.61279 -1.29308
3.53821 -1.41923
3.58557 -1.17063
3.5864 -1.11574
3.58887 -1.14183
3.64418 -1.03042
3.64528 -1.11918
3.67191 -1.11126
3.63257 -1.20723
3.62446 -1.0918
3.62936 -1.00081
3.62228 -1.04874
3.60696 -1.1774
3.66422 -1.07588
3.62323 -1.26582
3.66767 -1.10589
3.55489 -1.41534
3.59508 -1.28103
3.63783 -1.11457
3.63824 -1.0225
3.56601 -1.19776
3.55873 -1.17168
3.58645 -1.01156
3.5378 -1.16958
3.52388 -1.17249
3.47384 -1.33941
3.62757 -0.883248
3.55057 -1.16344
3.54238 -1.17298
3.44757 -1.37164
3.51777 -1.17502
3.46726 -1.30717
3.52677 -1.08467
3.51375 -1.05023
3.47427 -1.10905
3.44091 -1.19081
3.44056 -1.19927
3.45495 -1.188
3.53898 -0.989503
3.4693 -1.30351
3.53284 -1.14513
3.51293 -1.36213
3.5812 -1.33624
3.60603 -1.44873
3.75218 -1.14198
3.67205 -1.42485
3.69903 -1.273
3.72931 -1.04757
3.65587 -1.17087
3.60046 -1.34213
3.62717 -1.33196
3.56108 -1.48877
3.60123 -1.40328
3.52858 -1.60417
3.66422 -1.27566
3.70521 -1.1262
3.64161 -1.19272
3.65647 -1.05717
3.55965 -1.26583
3.54896 -1.28067
3.53523 -1.34082
3.5588 -1.27461
3.60402 -1.13041
3.6616 -1.05791
3.66258 -1.20283
3.58247 -1.44504
3.60697 -1.35288
3.58938 -1.3188
3.5776 -1.24736
3.50247 -1.39009
3.60327 -1.11704
3.55285 -1.3015
3.51382 -1.49404
3.65749 -1.17011
3.52894 -1.58531
3.62649 -1.29696
3.64805 -1.23254
3.58505 -1.3795
3.62604 -1.21296
3.57073 -1.39263
3.61911 -1.27892
3.57792 -1.37311
3.5786 -1.37473
3.5971 -1.3058
3.5389 -1.47014
3.62573 -1.21801
3.65243 -1.13449
3.5916 -1.35457
3.65234 -1.10037
3.60148 -1.2588
3.65942 -1.1989
3.70571 -1.18963
3.72009 -1.26849
3.73621 -1.31997
3.7802 -1.09536
3.76553 -1.06257
3.63069 -1.31157
3.62137 -1.11583
3.60282 -0.970999
3.57109 -1.02929
3.57168 -1.08347
3.64079 -0.900536
3.62579 -1.07136
3.58003 -1.13234
3.57475 -1.0456
3.56708 -0.860781
3.54562 -0.916108
3.55538 -0.942706
3.58507 -0.889702
3.62152 -0.829672
3.64213 -0.966646
3.69268 -0.859019
3.70458 -0.932016
3.71975 -0.905723
3.71161 -0.933605
3.71277 -0.841585
3.68451 -0.939832
3.66875 -0.983824
3.6565 -0.986174
3.63035 -1.07574
3.64804 -1.01194
3.65132 -0.983091
3.6589 -0.986957
3.70892 -0.884197
3.77601 -0.746334
3.77193 -0.878092
3.69884 -1.11337
3.72796 -0.880357
3.69695 -0.887274
3.65651 -1.00128
3.68482 -0.899506
3.6416 -1.10522
3.64702 -1.09611
3.68855 -0.992175
3.7689 -0.966828
3.77093 -1.15127
3.82677 -1.1536
3.85408 -1.16027
3.88645 -1.05625
3.83632 -1.20894
3.82915 -1.17519
3.84766 -1.13087
3.86153 -1.06391
3.81851 -1.23736
3.82133 -1.18747
3.88305 -0.961132
3.78134 -1.21845
3.78841 -1.20916
3.85469 -1.0328
3.80554 -1.29365
3.8068 -1.21016
3.77647 -1.31924
3.82409 -1.15867
3.77756 -1.32101
3.80592 -1.25345
3.80198 -1.21112
3.79244 -1.21942
3.85446 -0.985104
3.85423 -1.0564
3.74551 -1.43971
3.78381 -1.2989
3.77686 -1.16982
3.77856 -0.997025
3.74833 -1.01766
3.67158 -1.27644
3.69593 -1.21056
3.61022 -1.43162
3.70353 -1.16092
3.66587 -1.26167
3.74204 -1.00317
3.68401 -1.25514
3.72144 -1.22855
3.79489 -0.979781
3.73496 -1.13416
3.76954 -0.973197
3.74088 -1.11615
3.73447 -1.15622
3.73441 -1.05395
3.71439 -1.05146
3.72709 -0.922702
3.631 -1.13745
3.62008 -1.02305
3.58628 -1.1709
3.62027 -1.184
3.6836 -1.1537
3.71773 -1.20079
3.71843 -1.25938
3.67917 -1.39064
3.70371 -1.29819
3.71654 -1.15349
3.612 -1.38185
3.60129 -1.39368
3.64542 -1.23302
3.54768 -1.48794
3.55129 -1.51444
3.65995 -1.19413
3.57903 -1.48262
3.67665 -1.30547
3.63873 -1.40657
3.59697 -1.48821
3.68828 -1.27766
3.74376 -1.21446
3.72806 -1.33711
3.79455 -1.14515
3.75492 -1.26393
3.71871 -1.35546
3.73443 -1.25599
3.70751 -1.33067
3.65337 -1.48337
3.71057 -1.30148
3.70442 -1.32852
3.6577 -1.51498
3.78705 -1.22402
3.80669 -1.23157
3.78879 -1.34452
3.81222 -1.35749
3.77404 -1.44526
3.76775 -1.47187
3.7285 -1.4911
3.76368 -1.35573
3.72062 -1.42805
3.73347 -1.36629
3.81649 -1.07436
3.72569 -1.34071
3.75562 -1.1429
3.76567 -0.963264
3.62375 -1.39489
3.64999 -1.29494
3.63867 -1.35679
3.65883 -1.30777
3.63972 -1.37694
3.73325 -1.15592
3.687 -1.2798
3.66288 -1.34971
3.68612 -1.29852
3.69095 -1.30566
3.73275 -1.22342
3.75668 -1.21993
3.69724 -1.48076
3.80114 -1.32352
3.8293 -1.25014
3.83972 -1.13901
3.71915 -1.33233
3.64306 -1.3365
3.66509 -1.12176
3.58994 -1.40902
3.67633 -1.28298
3.83812 -0.960106
3.81456 -1.31116
3.8127 -1.29235
3.87143 -1.01875
3.77671 -1.25883
3.7554 -1.18313
3.7893 -1.01996
3.76139 -1.03167
3.67233 -1.28414
3.69063 -1.18352
3.71194 -1.15911
3.7494 -1.03168
3.73832 -1.10488
3.76664 -1.07564
3.78565 -1.04252
3.75509 -1.17314
3.77468 -1.04608
3.72242 -1.24676
3.73674 -1.07204
3.68423 -1.21347
3.71307 -1.04074
3.68961 -1.07115
3.67591 -1.13093
3.74692 -0.876514
3.7396 -0.909471
3.66774 -1.20276
3.70811 -1.07177
3.71104 -1.07398
3.72837 -0.971836
3.72754 -0.905842
3.70161 -0.947051
3.6643 -1.12786
3.71493 -1.00107
3.74586 -0.921021
3.70531 -0.993423
3.72715 -0.952766
3.72931 -0.956243
3.74426 -0.864691
3.747 -0.843117
3.72409 -0.820074
3.65061 -0.989955
3.63862 -1.02476
3.6081 -1.11812
3.65272 -0.997459
3.74273 -0.641662
3.68344 -0.925856
3.6671 -0.995373
3.66572 -0.886763
3.65158 -0.930502
3.65548 -0.964161
3.6759 -0.964952
3.74504 -0.886648
3.81953 -0.784272
3.87689 -0.816029
3.90517 -0.860675
3.92515 -0.805233
3.8634 -1.06871
3.90778 -0.919508
3.80869 -1.2004
3.78574 -1.11233
3.75467 -1.20662
3.81989 -0.980769
3.75411 -1.19905
3.76393 -1.16321
3.79401 -0.942648
3.67201 -1.31253
3.69507 -1.13727
3.73625 -0.96958
3.71786 -1.05773
3.74518 -0.996865
3.81469 -1.00572
3.88498 -0.907596
3.87929 -1.13291
3.91933 -1.11023
3.91489 -1.04964
3.80535 -1.2605
3.77706 -1.03221
3.71537 -0.939086
3.66321 -0.872513
3.57106 -1.06611
3.56188 -1.08683
3.59339 -0.921396
3.60908 -0.883103
3.59392 -1.01703
3.63249 -0.963448
3.63098 -0.956363
3.65769 -0.802239
3.65139 -0.732448
3.60956 -0.840394
3.62784 -0.774557
3.57512 -0.924032
3.54449 -0.943493
3.51565 -0.981864
3.55206 -0.779404
3.50497 -1.02502
3.5614 -0.891236
3.63244 -0.626547
3.63571 -0.650035
3.58254 -0.91267
3.55312 -0.978414
3.56296 -0.927405
3.55475 -0.958477
3.5148 -1.04418
3.48033 -1.15924
3.51399 -1.01821
3.54919 -0.873544
3.52397 -1.04602
3.57004 -0.891121
3.59966 -0.8875
3.54951 -1.06294
3.53661 -1.04837
3.563 -1.00535
3.60786 -0.970714
3.63994 -0.981129
3.68251 -0.877181
3.66644 -0.927426
3.61982 -1.1336
3.66436 -1.06995
3.72121 -0.914848
3.70112 -0.998591
3.66563 -1.05293
3.65395 -1.06715
3.6367 -1.11428
3.66126 -0.976748
3.71288 -0.783778
3.61711 -1.17042
3.63393 -1.15838
3.71208 -0.905038
3.63158 -1.17284
3.62438 -1.11064
3.63872 -0.94586
3.6128 -1.08108
3.63141 -1.10396
3.65606 -1.00656
3.62845 -1.09489
3.61956 -1.09988
3.62769 -1.05332
3.63088 -1.02184
3.54926 -1.19989
3.51502 -1.19834
3.57608 -0.897794
3.57047 -0.879627
3.54956 -0.999057
3.55269 -1.02142
3.58959 -0.919772
3.59667 -0.954935
3.64769 -0.702139
3.57004 -0.953818
3.51379 -1.05177
3.52046 -1.00942
3.55101 -0.931164
3.52123 -1.02734
3.42567 -1.27693
3.53095 -0.951505
3.50143 -1.12582
3.57403 -0.891898
3.5341 -1.04473
3.5116 -1.05744
3.53953 -0.939332
3.55365 -0.816873
3.51668 -0.925147
3.48293 -1.03269
3.48276 -0.980576
3.5235 -0.817579
3.49697 -0.931607
3.48835 -1.02663
3.47103 -1.11508
3.49329 -1.06276
3.57938 -0.740957
3.56088 -0.872024
3.58315 -0.806013
3.6111 -0.776529
3.60633 -0.84621
3.64355 -0.819084
3.60356 -1.03036
3.64563 -1.05278
3.71535 -0.753581
3.66869 -0.954765
3.5637 -1.27687
3.61018 -1.06374
3.57581 -1.12044
3.55037 -1.14231
3.5927 -0.886259
3.57715 -0.846836
3.55713 -0.803952
3.52214 -0.843677
3.49763 -0.969839
3.53928 -0.939379
3.58288 -0.920396
3.57978 -1.00551
3.61756 -0.964975
3.60764 -0.975713
3.62276 -0.90917
3.6176 -0.968717
3.61898 -1.0194
3.62919 -1.00153
3.645 -0.972646
3.68721 -0.866677
3.73217 -0.875112
3.72776 -1.06742
3.8056 -0.895901
3.83228 -0.931573
3.83343 -0.978857
3.84809 -0.919353
3.8886 -0.744083
3.84564 -0.952486
3.82603 -0.965506
3.83728 -0.890561
3.80924 -0.927008
3.77535 -0.957909
3.74648 -0.837651
3.6572 -1.03599
3.63804 -1.07842
3.69128 -0.917472
3.69111 -0.994406
3.66496 -1.12279
3.69281 -0.982524
3.71226 -0.877681
3.66551 -0.953224
3.65433 -0.960243
3.63123 -0.979156
3.59478 -1.08467
3.65088 -0.872081
3.61824 -0.994207
3.65363 -0.832027
3.65951 -0.791271
3.63485 -0.890057
3.60586 -1.08454
3.6205 -1.05134
3.58116 -1.15389
3.50705 -1.3111
3.57815 -1.0942
3.63871 -0.910444
3.58838 -1.14308
3.62632 -1.11506
3.66609 -1.08531
3.70755 -0.982249
3.70246 -0.991976
3.70498 -0.958994
3.68656 -1.04692
3.71345 -1.07434
3.76008 -1.0283
3.73788 -1.17221
3.75538 -1.21074
3.73765 -1.25633
3.74874 -1.17402
3.71797 -1.18618
3.6542 -1.28495
3.64615 -1.25928
3.64897 -1.24142
3.65216 -1.259
3.71009 -1.09459
3.65979 -1.29827
3.72422 -1.1413
3.67504 -1.31916
3.74545 -1.10975
3.78263 -1.02689
3.75724 -1.19157
3.81182 -1.0601
3.82542 -1.12569
3.78072 -1.30632
3.78899 -1.24373
3.75779 -1.27367
3.75237 -1.22704
3.67769 -1.34323
3.63667 -1.39026
3.70896 -1.17715
3.73026 -1.2107
3.73477 -1.31779
3.8085 -1.16705
3.84524 -1.01958
3.82818 -1.03704
3.78628 -1.11363
3.78985 -1.02093
3.71888 -1.17199
3.68528 -1.23799
3.67764 -1.29907
3.75311 -1.05559
3.7347 -1.05937
3.76674 -0.87309
3.71595 -1.08377
3.69362 -1.09495
3.62999 -1.23362
3.65396 -1.17027
3.68245 -1.16187
3.68295 -1.21063
3.71883 -1.17913
3.74899 -1.14152
3.75685 -1.11653
3.73549 -1.09167
3.71697 -1.04319
3.6363 -1.20659
3.67947 -0.979461
3.65222 -1.03681
3.59032 -1.2167
3.57942 -1.2386
3.58483 -1.23132
3.67232 -0.958603
3.63508 -1.12071
3.59781 -1.19099
3.59374 -1.18765
3.66759 -0.92835
3.63373 -1.06835
3.65634 -1.07565
3.66521 -1.15353
3.67488 -1.21351
3.69941 -1.15583
3.65119 -1.29255
3.59527 -1.42475
3.61797 -1.31208
3.62185 -1.24092
3.61438 -1.16588
3.60884 -1.13861
3.60917 -1.10493
3.60447 -1.07555
3.60025 -1.0424
3.62579 -0.922505
3.56619 -1.15088
3.61149 -0.965073
3.5317 -1.15101
3.61483 -0.902129
3.63914 -0.851863
3.60287 -1.04284
3.62072 -0.989222
3.64457 -0.943322
3.62214 -1.08996
3.61884 -1.14849
3.63212 -1.10147
3.61929 -1.09452
3.56063 -1.23669
3.55917 -1.19679
3.6326 -0.875261
3.58552 -1.00088
3.58816 -1.00055
3.60971 -0.964445
3.63198 -0.918038
3.63983 -0.931511
3.68634 -0.849781
3.70929 -0.885244
3.72561 -0.960073
3.67998 -1.06365
3.65772 -1.06277
3.68058 -0.969766
3.66171 -1.06438
3.70072 -0.92348
3.66575 -1.01949
3.64215 -1.07467
3.58867 -1.12577
3.6233 -0.871501
3.63637 -0.765574
3.60368 -1.00404
3.59166 -1.13757
3.63397 -1.07066
3.63198 -1.1277
3.66248 -1.06825
3.66314 -1.05442
3.67102 -1.05326
3.6706 -1.10941
3.5914 -1.33019
3.54976 -1.38349
3.60847 -1.14516
3.57279 -1.2026
3.57732 -1.10621
3.47915 -1.28851
3.53737 -1.04284
3.51545 -1.13565
3.56086 -0.993802
3.56304 -0.989678
3.49004 -1.19861
3.51886 -1.04438
3.5266 -1.04474
3.50772 -1.24428
3.59294 -1.10871
3.68334 -0.923123
3.65112 -1.10011
3.64533 -1.0938
3.61506 -1.20254
3.69206 -0.926948
3.63729 -1.22396
3.74534 -0.992074
3.73828 -1.15879
3.75502 -1.06639
3.78873 -0.917622
3.68329 -1.28318
3.75883 -1.05721
3.77849 -1.00841
3.74617 -1.21226
3.75999 -1.25247
3.78361 -1.2066
3.8268 -1.1097
3.82398 -1.13267
3.81623 -1.16796
3.88867 -0.925252
3.87755 -0.987387
3.8121 -1.21939
3.82991 -1.17809
3.87456 -1.02561
3.85889 -1.11141
3.90352 -0.939035
3.92346 -0.896029
3.94395 -0.879037
3.88351 -1.1329
3.97276 -0.84066
3.97875 -0.83057
3.92993 -1.03847
3.95188 -1.03449
3.91582 -1.21893
3.97582 -0.988709
3.95644 -1.04841
4.00652 -0.840318
3.9768 -0.99883
3.94546 -1.01382
4.01614 -0.728073
4.0169 -0.84171
4.04 -0.895509
4.08396 -0.885754
4.11628 -0.865096
4.07885 -1.10133
4.07454 -1.17621
4.07634 -1.13727
4.10041 -0.970002
4.08223 -0.933548
4.00043 -1.11962
3.9578 -1.056
3.95856 -0.778815
3.89658 -0.817122
3.8333 -0.870942
3.84977 -0.709983
3.78978 -0.912784
3.78934 -0.815026
3.75282 -0.864037
3.73853 -0.904295
3.73534 -0.884091
3.73158 -0.890357
3.69964 -1.0163
3.755 -0.83937
3.80252 -0.60437
3.77336 -0.692462
3.69949 -0.883496
3.75115 -0.557527
3.73266 -0.650011
3.74773 -0.623287
3.73744 -0.673563
3.7239 -0.654236
3.69662 -0.769334
3.67126 -0.841067
3.66283 -0.91314
3.69932 -0.793107
3.61342 -1.11128
3.60627 -1.12534
3.61468 -1.0351
3.61195 -0.855826
3.55718 -0.934717
3.51518 -1.0586
3.59924 -0.759623
3.56177 -1.00092
3.57215 -1.05353
3.6402 -0.939176
3.65251 -1.0135
3.75261 -0.844076
3.7876 -0.892344
3.84946 -0.80598
3.7862 -1.11058
3.83968 -0.940126
3.8045 -0.956121
3.72477 -1.10986
3.6579 -1.1521
3.69431 -0.878956
3.70864 -0.737626
3.60816 -1.09922
3.69466 -0.916212
3.76555 -0.846603
3.83771 -0.778106
3.8379 -0.991154
3.83171 -1.0983
3.8604 -0.970122
3.82842 -1.01739
3.81112 -0.936563
3.78509 -1.01786
3.85887 -0.719881
3.79469 -0.985879
3.81783 -0.889052
3.79016 -0.897295
3.80388 -0.793368
3.78107 -0.892052
3.78164 -0.942119
3.81285 -0.965216
3.80745 -1.01796
3.77467 -1.15285
3.78236 -1.01471
3.76644 -0.992026
3.72636 -1.09429
3.65514 -1.20183
3.73021 -0.873244
3.71725 -0.920478
3.7282 -0.926483
3.6686 -1.05666
3.70079 -0.826886
3.65102 -1.02975
3.61901 -1.16848
3.64765 -1.1411
3.71936 -1.10108
3.7834 -0.969551
3.75345 -1.06961
3.73147 -1.10329
3.6439 -1.15931
3.58123 -1.14837
3.59477 -0.909676
3.52556 -0.985224
3.47177 -1.0548
3.49118 -0.992229
3.44928 -1.1091
3.50389 -0.863695
3.40554 -1.16353
3.46076 -0.998641
3.49202 -0.954089
3.4705 -1.07481
3.52836 -0.958585
3.51877 -1.07882
3.5596 -0.949025
3.53843 -1.00775
3.55563 -0.981401
3.51152 -1.12072
3.53741 -1.04336
3.51877 -1.10891
3.54284 -1.08874
3.4743 -1.31902
3.55194 -1.18767
3.54083 -1.23479
3.57301 -1.13903
3.53239 -1.18949
3.49495 -1.23594
3.47769 -1.28428
3.45308 -1.33099
3.49124 -1.23663
3.53466 -1.09499
3.48651 -1.24711
3.51736 -1.23616
3.48891 -1.35804
3.49613 -1.36335
3.49586 -1.34393
3.53729 -1.22706
3.4598 -1.43527
3.49112 -1.3636
3.51196 -1.34506
3.54433 -1.27414
3.52215 -1.35196
3.57615 -1.14198
3.58677 -1.1235
3.55255 -1.27997
3.55126 -1.34229
3.59916 -1.26995
3.59264 -1.37922
3.63821 -1.26784
3.62848 -1.26438
3.62691 -1.21057
3.4978 -1.45596
3.47756 -1.39053
3.50091 -1.17926
3.39254 -1.39179
3.38958 -1.37525
3.45131 -1.18912
3.43225 -1.20776
3.43086 -1.188
3.355 -1.37617
3.38664 -1.2723
3.28751 -1.50543
3.31014 -1.44248
3.25657 -1.57256
3.23114 -1.65773
3.39084 -1.36064
3.27236 -1.63282
3.40169 -1.3204
3.29046 -1.55936
3.41379 -1.26281
3.35414 -1.40179
3.28841 -1.5181
3.34055 -1.36764
3.31485 -1.43807
3.28708 -1.56488
3.31127 -1.56139
3.28733 -1.63091
3.28777 -1.62393
3.26978 -1.63937
3.35201 -1.42
3.29683 -1.57155
3.3379 -1.51906
3.38073 -1.51411
3.36606 -1.58516
3.32467 -1.68949
3.4022 -1.52137
3.34324 -1.64985
3.42731 -1.44914
3.48142 -1.30601
3.42208 -1.50673
3.44258 -1.49921
3.33549 -1.77725
3.42531 -1.62703
3.455 -1.62607
3.52743 -1.49812
3.61271 -1.25621
3.57382 -1.3437
3.5725 -1.34231
3.55098 -1.40225
3.54745 -1.40988
3.61701 -1.21827
3.55937 -1.3664
3.51279 -1.41215
3.55851 -1.17799
3.45936 -1.40113
3.42202 -1.45102
3.44968 -1.34935
3.43363 -1.34459
3.47992 -1.16689
3.41855 -1.34625
3.46818 -1.24289
3.46872 -1.30252
3.486 -1.33926
3.56374 -1.13703
3.44229 -1.48256
3.53018 -1.21139
3.42916 -1.40619
3.42454 -1.30972
3.35746 -1.40025
3.38726 -1.31599
3.34833 -1.41335
3.39352 -1.26353
3.37428 -1.25841
3.39941 -1.19292
3.33346 -1.40162
3.43507 -1.17632
3.41611 -1.2973
3.41474 -1.38712
3.47615 -1.2942
3.45933 -1.4067
3.43691 -1.46075
3.46473 -1.3453
3.45772 -1.28116
3.41116 -1.31511
3.3904 -1.32928
3.38668 -1.33922
3.43797 -1.16143
3.37779 -1.29072
3.4255 -1.1109
3.41261 -1.15683
3.41757 -1.17866
3.38468 -1.22744
3.36065 -1.21031
3.29789 -1.34448
3.36 -1.20712
3.3831 -1.18959
3.33207 -1.34738
3.36798 -1.27139
3.38258 -1.23341
3.38734 -1.13653
3.39815 -1.08344
3.3414 -1.19185
3.33948 -1.17704
3.35715 -1.14751
3.3544 -1.13964
3.37836 -0.984286
3.33219 -1.01412
3.26416 -1.18296
3.30094 -1.0741
3.29121 -1.04096
3.19979 -1.26728
3.23028 -1.17412
3.34096 -0.912453
3.33486 -0.992282
3.33748 -0.98877
3.33384 -0.935233
3.2567 -1.1236
3.25329 -1.10053
3.20048 -1.2679
3.19927 -1.31681
3.28966 -1.16276
3.29173 -1.24655
3.3711 -1.11201
3.39667 -1.04818
3.3028 -1.30196
3.23086 -1.46073
3.26404 -1.40317
3.34729 -1.23659
3.28868 -1.45515
3.37765 -1.27383
3.32783 -1.4356
3.29327 -1.51304
3.40823 -1.2195
3.36676 -1.27421
3.34711 -1.33333
3.31747 -1.42002
3.28765 -1.46708
3.32189 -1.31345
3.29131 -1.35657
3.30173 -1.28013
3.2438 -1.41457
3.34442 -1.13828
3.29775 -1.28045
3.3302 -1.25362
3.28876 -1.41085
3.33991 -1.34873
3.23791 -1.59985
3.28012 -1.51214
3.27583 -1.51252
3.17103 -1.68363
3.22511 -1.52135
3.11817 -1.67905
3.20841 -1.45143
3.13043 -1.59037
3.14457 -1.53249
3.20378 -1.3887
3.19541 -1.42084
3.14076 -1.52011
3.17363 -1.43002
3.19967 -1.32673
3.18845 -1.38388
3.16533 -1.49215
3.21197 -1.40955
3.20635 -1.43985
3.14942 -1.58276
3.22108 -1.48808
3.3391 -1.27325
3.28294 -1.44904
3.25211 -1.54006
3.31483 -1.38751
3.31981 -1.31327
3.32041 -1.26019
3.34331 -1.2458
3.3822 -1.25531
3.41659 -1.32431
3.40549 -1.47213
3.36937 -1.58383
3.3976 -1.48486
3.35375 -1.49331
3.32515 -1.45263
3.29328 -1.45498
3.29936 -1.34808
3.28998 -1.29011
3.31948 -1.1804
3.34477 -1.16737
3.38034 -1.1937
3.37869 -1.21707
3.34002 -1.274
3.33301 -1.2253
3.37304 -1.07256
3.34287 -1.15339
3.31153 -1.1829
3.23384 -1.34421
3.25605 -1.2627
3.24318 -1.24866
3.27331 -1.10324
3.1747 -1.37219
3.16952 -1.45447
3.29541 -1.19535
3.35884 -1.0276
3.23859 -1.3073
3.16697 -1.37922
3.19939 -1.22281
3.20902 -1.15105
3.1332 -1.30682
3.27086 -0.922667
3.18777 -1.16719
3.15485 -1.25152
3.20822 -1.07013
3.17851 -1.10633
3.19123 -1.05169
3.19833 -1.10421
3.24973 -1.06694
3.22852 -1.21822
3.21589 -1.31297
3.23871 -1.26795
3.29547 -1.13241
3.26508 -1.23145
3.23465 -1.33699
3.24579 -1.33505
3.22682 -1.3452
3.2171 -1.35102
3.22201 -1.36869
3.32014 -1.10331
3.28809 -1.18926
3.28419 -1.22504
3.24951 -1.2894
3.24933 -1.24497
3.24629 -1.25176
3.21556 -1.37941
3.27558 -1.28901
3.25746 -1.37921
3.2998 -1.32693
3.27109 -1.44006
3.31989 -1.32829
3.32118 -1.32785
3.36216 -1.25946
3.3629 -1.28544
3.37937 -1.3111
3.41627 -1.28686
3.46241 -1.18036
3.42463 -1.26034
3.37204 -1.32876
3.35961 -1.29312
3.28686 -1.40927
3.31164 -1.33255
3.28197 -1.39584
3.2672 -1.4368
3.27017 -1.4898
3.31653 -1.46562
3.31463 -1.51334
3.25162 -1.67575
3.31133 -1.52507
3.30331 -1.50555
3.37805 -1.3301
3.35944 -1.4067
3.34224 -1.43276
3.29522 -1.47997
3.30605 -1.42829
3.25796 -1.49007
3.26888 -1.3653
3.27113 -1.24412
3.26147 -1.19976
3.20016 -1.34107
3.16717 -1.40065
3.17953 -1.38577
3.12508 -1.50614
3.19669 -1.31662
3.09651 -1.45782
3.14115 -1.3649
3.13513 -1.47385
3.23561 -1.38091
3.28642 -1.35096
3.34607 -1.25735
3.2994 -1.40804
3.29743 -1.39335
3.26953 -1.41471
3.25269 -1.42287
3.21735 -1.50711
3.22379 -1.47599
3.15355 -1.57325
3.19242 -1.4804
3.17902 -1.51128
3.17976 -1.523
3.13433 -1.59663
3.13374 -1.55279
3.20423 -1.40416
3.1328 -1.55347
3.17297 -1.45777
3.20612 -1.39782
3.13362 -1.54635
3.19914 -1.40461
3.16456 -1.44974
3.12477 -1.47172
3.12811 -1.36562
3.0948 -1.3407
3.04868 -1.35082
3.02883 -1.36123
3.12978 -1.17149
3.11885 -1.25764
3.09613 -1.3379
3.07109 -1.37895
3.13551 -1.2441
3.11394 -1.33323
3.12367 -1.38883
3.20615 -1.24793
3.15305 -1.38743
3.12748 -1.41402
3.13607 -1.29239
3.13645 -1.24568
3.12498 -1.25965
3.1109 -1.34214
3.11929 -1.31644
3.05573 -1.39234
2.97271 -1.45277
2.94214 -1.40369
2.89978 -1.41277
2.87862 -1.38445
2.88225 -1.31727
2.87197 -1.29157
2.88837 -1.22537
2.84107 -1.32124
2.84484 -1.26596
2.80013 -1.29396
2.82774 -1.14563
2.79074 -1.12531
2.70451 -1.23037
2.70331 -1.17721
2.67239 -1.21458
2.76146 -0.996366
2.76271 -0.944575
2.70603 -1.03834
2.66533 -1.09411
2.70976 -1.0046
2.69814 -1.09534
2.72557 -1.05046
2.75824 -0.960072
2.7154 -1.05071
2.68139 -1.11797
2.73652 -0.966382
2.7496 -0.995802
2.75191 -1.00846
2.77517 -0.899672
2.76017 -0.899256
2.76436 -0.826099
2.72456 -0.91922
2.72047 -0.83241
2.69658 -0.92028
2.71515 -0.901933
2.75428 -0.781757
2.72003 -0.852434
2.72538 -0.788612
2.7257 -0.720378
2.68454 -0.740523
2.62548 -0.775464
2.6429 -0.631715
2.59222 -0.77068
2.54827 -0.850972
2.55184 -0.802923
2.59492 -0.665504
2.6243 -0.67748
2.64919 -0.802454
2.72968 -0.675393
2.73968 -0.694094
2.7467 -0.681252
2.71603 -0.764382
2.69529 -0.826207
2.69789 -0.803017
2.71254 -0.779974
2.75296 -0.614743
2.697 -0.757992
2.65663 -0.76736
2.64774 -0.716577
2.61897 -0.729161
2.62237 -0.688461
2.63258 -0.715566
2.58363 -0.81757
2.58772 -0.704851
2.5481 -0.743107
2.5554 -0.720851
2.58515 -0.70933
2.60117 -0.724555
2.64077 -0.627809
2.62275 -0.665834
2.62786 -0.622052
2.57722 -0.77852
2.65001 -0.648673
2.65909 -0.722376
2.67354 -0.75108
2.6699 -0.751912
2.60231 -0.889268
2.63885 -0.683633
2.64917 -0.598503
2.63503 -0.630041
2.60497 -0.695532
2.57857 -0.712659
2.55981 -0.726572
2.58817 -0.699654
2.61892 -0.714352
2.68197 -0.545524
2.68484 -0.573578
2.68832 -0.581983
2.64122 -0.802369
2.68117 -0.749269
2.7079 -0.796422
2.72221 -0.883474
2.7422 -0.926404
2.76226 -0.958865
2.76126 -1.02496
2.83292 -0.857858
2.84592 -0.791141
2.85321 -0.793538
2.84087 -0.838061
2.84371 -0.735616
2.79633 -0.82458
2.74002 -0.902015
2.70137 -0.972782
2.68452 -0.939835
2.71064 -0.851785
2.70479 -0.919382
2.70051 -0.948696
2.76469 -0.78263
2.78452 -0.74096
2.72002 -0.945839
2.7467 -0.876193
2.73767 -0.942674
2.74099 -0.943171
2.77931 -0.799017
2.78995 -0.780918
2.77212 -0.92391
2.82215 -0.813798
2.80474 -0.884273
2.80253 -0.814411
2.74028 -0.913298
2.72621 -0.886497
2.74584 -0.838322
2.72133 -0.985023
2.75566 -0.921764
2.79251 -0.860359
2.73583 -1.00914
2.77052 -0.917207
2.79293 -0.889288
2.78138 -0.987
2.88605 -0.790112
2.88798 -0.870453
2.86361 -0.952058
2.89372 -0.862566
2.87428 -0.8776
2.84602 -0.943451
2.88624 -0.906405
2.91388 -0.880499
2.87972 -1.03389
2.89876 -0.990533
2.95009 -0.842951
2.95108 -0.826727
2.92779 -0.886623
2.85835 -1.06258
2.8752 -1.0393
2.91046 -1.01495
2.87881 -1.16789
2.96541 -1.01212
2.87292 -1.29781
2.94142 -1.19884
3.01861 -1.00223
3.01638 -0.975705
2.96781 -1.06142
2.93821 -1.1097
2.90964 -1.15168
2.87008 -1.22762
2.92402 -1.08614
2.90606 -1.16991
3.02169 -0.880094
2.9478 -1.13837
2.9909 -1.08088
2.98925 -1.16573
2.9612 -1.30884
2.9829 -1.28871
2.99724 -1.3198
2.89762 -1.53848
2.93909 -1.44556
2.99062 -1.30176
2.98011 -1.25535
2.91769 -1.31571
2.91772 -1.20672
2.90309 -1.19598
2.87704 -1.25779
2.92141 -1.10982
2.87463 -1.15056
2.8506 -1.11092
2.84909 -1.02097
2.73217 -1.2878
2.86483 -1.01214
2.81019 -1.21327
2.8431 -1.20404
2.85316 -1.15208
2.83117 -1.10342
2.74576 -1.22128
2.71316 -1.27768
2.75999 -1.21055
2.77266 -1.20201
2.78845 -1.0873
2.66431 -1.25058
2.69144 -1.08267
2.62021 -1.24623
2.59472 -1.30612
2.61756 -1.29025
2.66118 -1.20634
2.62277 -1.28647
2.71289 -1.08269
2.71219 -1.09717
2.6985 -1.17544
2.70628 -1.17749
2.66969 -1.24956
2.71608 -1.15801
2.73988 -1.09612
2.71169 -1.17555
2.76255 -1.04576
2.71228 -1.19443
2.7028 -1.19599
2.69484 -1.21808
2.70981 -1.20826
2.7379 -1.19708
2.8342 -1.088
2.83791 -1.22191
2.83792 -1.25282
2.87372 -1.15499
2.87899 -1.15673
2.86809 -1.20158
2.80185 -1.33629
2.80228 -1.3252
2.81061 -1.31067
2.76188 -1.37231
2.71263 -1.43022
2.7068 -1.40847
2.72387 -1.34078
2.71698 -1.32935
2.73756 -1.23366
2.72813 -1.18671
2.72266 -1.17799
2.77231 -1.08521
2.76441 -1.09054
2.70289 -1.19847
2.70796 -1.15489
2.66294 -1.20729
2.59577 -1.29369
2.63827 -1.19418
2.63699 -1.17433
2.65525 -1.06588
2.63137 -1.05595
2.67381 -0.949077
2.56966 -1.14074
2.62111 -0.894668
2.56863 -0.997673
2.56723 -1.03823
2.55517 -1.05675
2.58309 -0.967903
2.5895 -0.923846
2.46476 -1.15961
2.44318 -1.14447
2.51363 -1.04514
2.55895 -0.977847
2.58722 -0.911016
2.54856 -0.960937
2.49792 -0.978763
2.5124 -0.867156
2.47017 -0.980027
2.45028 -1.035
2.53532 -0.81572
2.4859 -0.94967
2.45537 -1.01661
2.47413 -0.994336
2.466 -1.03111
2.51687 -0.943222
2.51066 -0.947073
2.48326 -1.00744
2.53965 -0.86527
2.47067 -1.0362
2.42047 -1.15167
2.47939 -1.04007
2.44566 -1.09801
2.5065 -0.972221
2.55361 -0.863056
2.53026 -0.918089
2.47922 -1.03358
2.45279 -1.06607
2.39296 -1.15987
2.47569 -0.93628
2.39731 -1.0782
2.39033 -1.0474
2.42933 -0.90848
2.41782 -0.89888
2.38925 -0.943231
2.36003 -0.995245
2.41007 -0.842675
2.37886 -0.916415
2.42483 -0.849629
2.40364 -0.948241
2.40192 -1.00271
2.40912 -0.989978
2.38797 -1.03682
2.38698 -1.0111
2.42819 -0.935884
2.45037 -0.92993
2.41316 -1.06598
2.47091 -1.01492
2.51965 -0.998808
2.50746 -1.04446
2.46253 -1.13302
2.48425 -1.09089
2.45803 -1.12516
2.41524 -1.15614
2.45645 -1.06455
2.48082 -0.998767
2.36007 -1.20862
2.46553 -1.00699
2.46925 -1.02361
2.51918 -0.961317
2.52277 -0.959946
2.52062 -0.916947
2.50979 -0.837793
2.39977 -1.02335
2.44485 -0.868931
2.39988 -0.94357
2.33942 -1.0465
2.33309 -1.04825
2.41143 -0.845089
2.39034 -0.899714
2.42765 -0.797489
2.41663 -0.792692
2.36269 -0.864549
2.39119 -0.732535
2.32776 -0.856584
2.32408 -0.806
2.30091 -0.817144
2.25937 -0.913467
2.25707 -0.929259
2.23874 -0.920449
2.23206 -0.897846
2.23981 -0.906932
2.21647 -0.983006
2.24156 -0.948956
2.25554 -0.96704
2.26366 -0.951031
2.23646 -0.925906
2.15154 -1.03693
2.18232 -0.921585
2.15333 -1.00537
2.17119 -1.03497
2.21833 -0.943488
2.16258 -1.04817
2.18736 -0.955986
2.15191 -1.02036
2.08856 -1.14588
2.13719 -1.08811
2.21631 -0.96008
2.21826 -0.964949
2.15257 -1.09002
2.19769 -1.05358
2.23976 -1.04055
2.24324 -1.07646
2.28745 -1.03929
2.24195 -1.12065
2.21442 -1.16863
2.30913 -0.956576
2.28179 -1.06385
2.29047 -1.10966
2.33416 -1.00235
2.29123 -1.11713
2.31029 -1.09847
2.31082 -1.12811
2.33014 -1.13147
2.32826 -1.13725
2.37416 -1.05487
2.38002 -1.09545
2.38303 -1.12795
2.37631 -1.12778
2.46399 -0.887581
2.3827 -1.05165
2.36753 -1.01157
2.38401 -0.89472
2.37505 -0.85953
2.31264 -0.922735
2.30491 -0.850114
2.2536 -0.943729
2.26952 -0.933163
2.26724 -0.976061
2.28268 -0.983634
2.23651 -1.06667
2.23817 -1.06863
2.30868 -0.937462
2.31052 -0.999292
2.28123 -1.11224
2.2777 -1.15259
2.36296 -0.967933
2.2984 -1.10468
2.28105 -1.12284
2.29241 -1.10339
2.33237 -1.05558
2.31926 -1.06677
2.32651 -1.04251
2.32103 -1.03413
2.2666 -1.07699
2.22511 -1.11814
2.24531 -1.04162
2.20939 -1.10725
2.22102 -1.03756
2.15084 -1.1408
2.12735 -1.18127
2.11462 -1.18444
2.11866 -1.19062
2.14288 -1.17719
2.18729 -1.12165
2.21792 -1.08001
2.26464 -1.02917
2.23144 -1.11598
2.25224 -1.11501
2.2814 -1.06356
2.29303 -1.01416
2.22846 -1.13491
2.24384 -1.11339
2.24435 -1.07775
2.20969 -1.0946
2.24034 -0.958601
2.13909 -1.13435
2.19589 -1.00048
2.14512 -1.12156
2.18169 -1.04629
2.1439 -1.10064
2.14335 -1.12093
2.07731 -1.22541
2.14417 -1.14067
2.16023 -1.16318
2.18922 -1.11736
2.21411 -1.08665
2.22828 -1.08747
2.23865 -1.09925
2.23608 -1.11109
2.29106 -0.973658
2.22175 -1.12783
2.19169 -1.18095
2.23547 -1.11835
2.26507 -1.03745
2.13733 -1.23325
2.21394 -1.05139
2.19794 -1.06033
2.19343 -1.08181
2.18518 -1.10248
2.15664 -1.08222
2.17064 -1.00123
2.12368 -1.07444
2.15199 -1.02759
2.12918 -1.0982
2.15859 -1.0617
2.17342 -1.04896
2.19164 -1.02683
2.12725 -1.11643
2.14994 -1.03303
2.12654 -1.06152
2.14704 -1.00485
2.08358 -1.08113
2.08827 -1.04508
2.07785 -1.07104
2.099 -1.07936
2.0755 -1.17291
2.12487 -1.12592
2.11677 -1.11608
2.06739 -1.17506
2.07154 -1.12319
2.03508 -1.14962
2.05933 -1.0926
2.00557 -1.13134
2.03983 -1.04023
2.07164 -0.982849
2.05835 -0.990394
2.04173 -1.03668
2.03295 -1.04161
2.11167 -0.92823
2.16319 -0.876118
2.08485 -1.0899
2.10204 -1.06422
2.11625 -1.04052
2.11497 -1.05891
2.06113 -1.15287
2.0291 -1.18128
2.0231 -1.2141
2.05074 -1.23618
2.12998 -1.14721
2.12669 -1.18046
2.09155 -1.22706
2.14358 -1.10166
2.14417 -1.05682
2.0552 -1.18627
2.09466 -1.14964
2.02693 -1.27227
2.07121 -1.21732
2.05721 -1.2521
2.0775 -1.21022
2.07415 -1.22477
2.12866 -1.16798
2.17569 -1.12434
2.14901 -1.19155
2.116 -1.2305
2.04915 -1.30319
2.09015 -1.17239
2.00275 -1.3014
1.99733 -1.32238
2.04159 -1.29425
2.09317 -1.23263
2.11628 -1.18508
2.09236 -1.18359
2.05992 -1.19203
2.07696 -1.15636
2.09407 -1.14356
2.11996 -1.09173
2.07241 -1.16966
2.0368 -1.18257
1.98828 -1.24443
2.02123 -1.19104
2.08936 -1.13461
2.10177 -1.16631
2.12766 -1.12299
2.10945 -1.1488
2.12847 -1.10166
2.14475 -1.07587
2.07782 -1.18933
2.1215 -1.11552
2.15947 -0.99109
2.10566 -1.04564
2.0869 -1.07384
2.08277 -1.04329
2.1047 -0.964238
2.08982 -1.00656
2.08497 -1.04612
2.0576 -1.10553
2.00164 -1.20391
2.08254 -1.10954
2.15338 -1.02225
2.12899 -1.09033
2.07077 -1.20504
2.1203 -1.11032
2.10555 -1.08474
2.02062 -1.20191
2.02514 -1.18963
1.99865 -1.23636
2.07549 -1.15143
2.02923 -1.25752
2.03017 -1.25785
2.05584 -1.28011
2.118 -1.23652
2.09775 -1.26663
2.09839 -1.25755
2.00573 -1.34599
2.04225 -1.2865
2.04546 -1.25531
2.06644 -1.19262
2.0664 -1.14978
2.04857 -1.15657
2.05624 -1.10582
1.99229 -1.16422
1.98593 -1.12911
1.98575 -1.08604
1.93416 -1.15882
1.9296 -1.12268
1.88904 -1.14168
1.86144 -1.15725
1.91612 -1.087
1.91069 -1.1598
1.9472 -1.11038
1.93968 -1.11769
1.93577 -1.13467
1.9383 -1.1274
1.92439 -1.15031
1.91696 -1.18531
1.9981 -1.06701
1.95998 -1.08664
1.88907 -1.17987
1.95434 -1.03203
1.90861 -1.08025
1.88069 -1.12444
1.90322 -1.07467
1.92386 -1.00632
1.85962 -1.08472
1.88568 -1.02959
1.92474 -0.996782
1.87274 -1.09337
1.89364 -1.10215
1.92419 -1.10344
1.98944 -1.02737
1.97903 -1.05692
2.00165 -1.04451
1.96824 -1.08035
1.96334 -1.08558
1.94899 -1.09237
1.95268 -1.07119
1.95826 -1.06371
1.9719 -1.01399
1.90558 -1.10878
1.86917 -1.15829
1.9422 -1.04278
1.95549 -1.01142
1.95077 -1.0454
1.98801 -0.975853
1.92446 -1.09336
1.89492 -1.1372
1.94648 -1.03943
1.93084 -1.05513
1.88656 -1.13175
1.88253 -1.12748
1.90132 -1.07275
1.90947 -1.07364
1.89025 -1.15179
1.94064 -1.08559
1.92946 -1.12452
1.94921 -1.13569
1.97504 -1.13049
1.98075 -1.12999
2.00187 -1.07398
2.02373 -0.977839
1.94306 -1.05016
1.91005 -1.06751
1.92759 -1.01333
1.89308 -1.07073
1.90898 -1.03153
1.92222 -1.01982
1.79514 -1.19931
1.88099 -1.09375
1.881 -1.13588
1.87583 -1.16181
1.84479 -1.2234
1.90853 -1.15046
1.92698 -1.10382
1.9257 -1.11033
1.93343 -1.09936
1.95777 -1.03079
1.89774 -1.12001
1.97767 -0.990795
1.99204 -0.999874
1.91029 -1.13862
1.96932 -1.03014
1.92761 -1.07142
1.89795 -1.11837
1.91807 -1.04049
1.82743 -1.11814
1.89309 -0.976465
1.90478 -0.988213
1.93681 -0.965855
1.91641 -1.02862
1.9276 -1.05548
1.90705 -1.1557
1.98494 -1.06909
1.96055 -1.12703
1.98865 -1.0594
1.9742 -1.04902
1.95048 -1.03604
1.91105 -1.08219
1.88999 -1.09813
1.8553 -1.16074
1.87631 -1.12764
1.91583 -1.07439
1.9521 -0.99756
1.99658 -0.914265
1.96629 -0.946304
1.96726 -0.906484
1.92294 -0.960184
1.94544 -0.870808
1.89119 -0.926534
1.87145 -0.937043
1.85919 -0.96843
1.87121 -0.935057
1.86526 -0.881359
1.86863 -0.850516
1.85648 -0.886427
1.88017 -0.874425
1.83575 -1.01312
1.8573 -1.03913
1.88453 -1.02175
1.9193 -1.01198
1.82527 -1.17579
1.89245 -1.09133
1.92792 -1.07896
1.8801 -1.17976
1.89622 -1.14206
1.8962 -1.14042
1.90501 -1.16933
2.01379 -1.04589
2.03396 -1.05841
2.06494 -1.02511
1.98236 -1.17898
2.03177 -1.12295
2.06541 -1.10969
2.04505 -1.1369
2.03967 -1.1142
2.0295 -1.11684
2.04579 -1.0964
2.0906 -1.04225
2.08675 -1.11271
2.13807 -1.03301
2.13371 -0.998624
2.07552 -1.07669
2.06185 -1.09032
2.04948 -1.10249
2.06919 -1.1418
2.1366 -1.0722
2.14399 -1.05459
2.12431 -1.10328
2.14098 -1.12396
2.18002 -1.0564
2.18731 -1.03438
2.17481 -1.05055
2.16325 -1.01414
2.15257 -1.01028
2.12901 -1.04496
2.18962 -0.921537
2.14688 -1.02672
2.0747 -1.14751
2.08268 -1.15079
2.06082 -1.19739
2.0767 -1.19442
2.18137 -1.06352
2.12276 -1.16468
2.14899 -1.08545
2.13544 -1.08724
2.17499 -0.977479
2.14273 -1.00856
2.13032 -1.0035
2.13962 -0.98228
2.15333 -0.979444
2.20523 -0.83458
2.14135 -0.963906
2.0917 -1.06019
2.13951 -0.964757
2.15643 -0.914173
2.07964 -1.04413
2.07264 -1.05675
2.10013 -1.03905
2.1256 -1.04298
2.08046 -1.19137
2.18546 -1.02707
2.15207 -1.09558
2.10462 -1.18217
2.13623 -1.11677
2.11606 -1.14729
2.15001 -1.07899
2.07795 -1.16122
2.05059 -1.15514
2.03504 -1.14438
2.01317 -1.15661
2.02068 -1.09247
1.9654 -1.14912
2.0069 -1.06875
1.9559 -1.18264
1.95123 -1.23297
2.0556 -1.10548
1.98395 -1.2395
2.04923 -1.11121
2.10618 -0.980322
2.07397 -1.0331
2.07278 -1.03215
2.06966 -1.09362
2.09917 -1.0931
2.05865 -1.16305
2.07295 -1.07793
2.01206 -1.15295
2.03018 -1.10715
2.05627 -1.06966
2.0589 -1.08698
2.06691 -1.07608
2.08624 -1.0049
2.03569 -1.08844
2.0408 -1.09014
2.02341 -1.13551
2.07816 -1.05624
2.07867 -1.07192
2.09748 -1.05763
2.06946 -1.12497
2.10694 -1.09162
2.13035 -1.07817
2.12098 -1.15431
2.15665 -1.13531
2.17869 -1.1239
2.18553 -1.08639
2.13095 -1.13865
2.11088 -1.14437
2.14349 -1.05237
2.11132 -1.0808
2.13316 -1.04727
2.10205 -1.10667
2.14561 -1.00371
2.11729 -1.08869
2.09977 -1.17066
2.11497 -1.15037
2.08765 -1.21013
2.17022 -1.09384
2.19383 -1.04797
2.10313 -1.149
2.08685 -1.11198
2.07026 -1.166
2.1474 -1.03183
2.09998 -1.12011
2.08962 -1.14639
2.12287 -1.14968
2.20159 -0.990039
2.21514 -0.926815
2.12222 -1.07737
2.15099 -0.978835
2.13599 -0.968178
2.06955 -1.08592
2.11985 -1.01478
2.11016 -1.02426
2.11094 -1.02836
2.10762 -1.06808
2.11843 -1.05551
2.11408 -1.05014
2.10832 -1.02769
2.12964 -0.97458
2.13418 -0.930798
2.08299 -0.994696
2.08802 -0.955888
2.01839 -1.09277
2.06569 -1.08756
2.02219 -1.19629
2.08138 -1.06052
2.01861 -1.15306
2.06774 -1.05621
2.07964 -1.04922
2.12426 -0.999811
2.09412 -1.07364
2.08438 -1.08886
2.09211 -1.07224
2.06896 -1.08771
2.11974 -0.962236
2.0703 -1.07802
2.05209 -1.08499
2.04039 -1.08351
2.04978 -1.03123
2.02796 -1.03258
2.03998 -1.00898
2.08362 -0.975419
2.03304 -1.07954
2.05064 -1.03232
2.04551 -1.0104
2.0207 -1.06291
2.00539 -1.08968
2.02238 -1.05547
2.00849 -1.11475
1.99706 -1.16203
1.98933 -1.18785
1.98863 -1.15851
2.06142 -1.03218
2.05705 -1.06336
2.11399 -0.951198
2.03478 -1.10311
1.99925 -1.14439
2.05473 -1.04156
1.98085 -1.20079
1.95023 -1.24486
1.97317 -1.20623
1.956 -1.22166
1.91032 -1.28125
1.94319 -1.19378
1.97791 -1.10657
2.0136 -1.03416
1.98741 -1.04817
1.9724 -1.09787
1.99936 -1.11742
2.06633 -1.04758
2.08856 -1.044
2.0871 -1.04623
2.10682 -1.01516
2.06613 -1.09492
2.07936 -1.0799
2.10218 -1.00938
2.04243 -1.11134
2.0415 -1.10525
2.03725 -1.11972
2.07857 -1.06677
2.0953 -1.08035
2.14978 -1.0163
2.15181 -1.03604
2.07501 -1.16527
2.0894 -1.14331
2.02561 -1.23627
1.998 -1.24617
2.05376 -1.14268
2.05909 -1.14468
1.96791 -1.28807
1.94909 -1.3146
2.0261 -1.1744
2.05325 -1.0995
1.99645 -1.20643
2.01479 -1.15543
2.01794 -1.11122
1.91066 -1.24223
1.94218 -1.13531
1.93293 -1.11914
1.93425 -1.09769
1.94272 -1.06587
1.88915 -1.14396
1.96591 -1.04585
1.94957 -1.13672
1.94726 -1.20139
1.97773 -1.19098
1.99594 -1.23365
1.95896 -1.29226
1.9898 -1.24072
2.0404 -1.15427
2.04848 -1.12033
2.03465 -1.12916
2.06335 -1.06194
2.03247 -1.08799
2.02032 -1.04428
1.98626 -1.04758
1.99581 -0.968484
1.94935 -0.99556
1.89835 -1.08171
1.96381 -1.00995
1.94677 -1.06798
2.08934 -0.838862
2.04483 -0.994703
2.057 -1.01855
2.07542 -1.00376
2.04637 -1.08609
2.03349 -1.09631
2.03311 -1.037
1.98884 -1.04652
1.99673 -0.96532
1.95723 -0.996011
1.98023 -0.912388
1.99046 -0.938036
1.99167 -0.967152
1.99807 -0.912362
1.94438 -0.988246
1.96412 -0.908451
1.9551 -0.963051
1.98857 -1.00202
1.99977 -1.05739
1.98705 -1.15954
2.09854 -1.00957
2.07749 -1.09182
2.01518 -1.21216
2.10434 -1.0532
2.06287 -1.11949
2.09303 -1.04191
2.07188 -1.06267
2.0704 -1.03015
2.07404 -1.01736
1.99518 -1.1146
2.00772 -1.06398
1.99976 -1.02472
1.99136 -1.03274
1.98201 -1.01328
1.9349 -1.13633
1.98215 -1.04416
1.9932 -1.04432
1.97342 -1.06594
1.88622 -1.16714
1.93318 -1.09078
1.9832 -1.0115
1.96628 -1.07087
1.93111 -1.14155
1.95372 -1.11776
1.93599 -1.13556
1.98099 -1.04496
1.95736 -1.07225
1.96986 -1.02402
1.90376 -1.12943
1.89131 -1.13307
1.85888 -1.15844
1.84613 -1.15468
1.78159 -1.23248
1.87517 -1.10234
1.88358 -1.08665
1.86514 -1.08043
1.83247 -1.1141
1.81296 -1.10184
1.8212 -1.04462
1.77733 -1.10846
1.78469 -1.09034
1.70677 -1.19622
1.80026 -1.00165
1.73809 -1.0809
1.73271 -1.10724
1.76154 -1.09771
1.75602 -1.11508
1.78241 -1.09119
1.74447 -1.13705
1.79251 -1.07586
1.74141 -1.16457
1.72963 -1.18716
1.76261 -1.18054
1.76932 -1.15767
1.71484 -1.19991
1.66612 -1.21547
1.73743 -1.07263
1.72988 -1.06004
1.70437 -1.04054
1.59743 -1.11806
1.58953 -1.10733
1.65392 -1.01022
1.64877 -1.05018
1.65182 -1.04749
1.63949 -1.0328
1.65598 -1.01475
1.61265 -1.10635
1.596 -1.12635
1.60913 -1.10995
1.65926 -1.07069
1.68306 -1.05819
1.70576 -1.0238
1.6595 -1.07456
1.61338 -1.11617
1.57416 -1.14332
1.53118 -1.15512
1.52736 -1.17087
1.45678 -1.2427
1.51156 -1.18755
1.56284 -1.14438
1.48736 -1.19159
1.41877 -1.22127
1.43275 -1.18568
1.39909 -1.20002
1.41708 -1.14143
1.42159 -1.10739
1.45979 -1.0391
1.45685 -0.996556
1.42573 -0.975133
1.41097 -0.987187
1.4717 -0.945316
1.45724 -0.992897
1.46808 -1.0005
1.49264 -1.00565
1.47325 -1.06709
1.49901 -1.08255
1.57261 -1.01478
1.51749 -1.0726
1.49107 -1.06813
1.53183 -1.01721
1.46417 -1.09776
1.41956 -1.13225
1.44856 -1.0806
1.36975 -1.14092
1.46686 -1.04168
1.39732 -1.12047
1.4059 -1.15517
1.49716 -1.06944
1.40729 -1.1491
1.44815 -1.09027
1.44326 -1.09586
1.40765 -1.12523
1.44449 -1.0355
1.39891 -1.07948
1.37209 -1.10275
1.36073 -1.12183
1.41214 -1.095
1.45846 -1.08313
1.47651 -1.0784
1.46305 -1.10834
1.49707 -1.06051
1.51226 -1.0409
1.49793 -1.06877
1.52401 -1.05613
1.52257 -1.10167
1.53855 -1.12164
1.54445 -1.16674
1.57362 -1.12327
1.54616 -1.1166
1.54393 -1.10555
1.56502 -1.06328
1.54835 -1.12754
1.58732 -1.10904
1.61131 -1.13483
1.60828 -1.14615
1.60999 -1.13329
1.56969 -1.15691
1.6124 -1.0392
1.56361 -1.07707
1.52102 -1.10977
1.48465 -1.10209
1.52271 -1.01169
1.48842 -1.04154
1.52262 -1.00987
1.53308 -0.999442
1.54577 -1.00644
1.5521 -1.05479
1.60944 -1.04152
1.60699 -1.11927
1.6471 -1.14569
1.68652 -1.17004
1.72231 -1.14132
1.74148 -1.12101
1.70809 -1.14207
1.72948 -1.08529
1.68931 -1.11642
1.63515 -1.16042
1.65749 -1.09858
1.71333 -1.00345
1.60996 -1.10596
1.61524 -1.07636
1.64592 -1.05642
1.65409 -1.06987
1.66448 -1.07029
1.67454 -1.06999
1.65417 -1.12506
1.61544 -1.21812
1.65247 -1.21609
1.64878 -1.22378
1.69239 -1.15444
1.73043 -1.12184
1.76374 -1.045
1.73254 -1.03613
1.65142 -1.10544
1.5933 -1.15053
1.63148 -1.05875
1.59924 -1.07044
1.60119 -1.04568
1.6014 -1.06973
1.63778 -1.04106
1.63706 -1.0526
1.58711 -1.13589
1.65179 -1.0855
1.71816 -1.01023
1.65089 -1.10027
1.66455 -1.05117
1.65124 -1.05409
1.5798 -1.13381
1.60171 -1.09174
1.63223 -1.00903
1.62377 -0.989704
1.61508 -1.02504
1.65899 -0.955198
1.55434 -1.0771
1.57778 -1.04485
1.51542 -1.16164
1.601 -1.05019
1.574 -1.12626
1.65722 -1.05247
1.63645 -1.11858
1.66247 -1.08989
1.68674 -1.09255
1.66025 -1.10607
1.66681 -1.08193
1.62921 -1.09721
1.53157 -1.17969
1.54164 -1.12614
1.55042 -1.10779
1.55179 -1.1305
1.54881 -1.09316
1.5754 -1.00788
1.56387 -0.991613
1.56112 -0.967581
1.57689 -0.915862
1.5301 -0.943158
1.5091 -0.952537
1.46162 -1.00166
1.48854 -0.955721
1.45275 -0.987116
1.45237 -0.966461
1.39545 -1.01499
1.36041 -1.03615
1.37861 -1.03753
1.38144 -1.03912
1.39403 -1.01423
1.38705 -1.04499
1.36477 -1.08163
1.36171 -1.08808
1.33526 -1.13976
1.42806 -1.07869
1.46481 -1.05153
1.41028 -1.14712
1.50731 -1.05836
1.45346 -1.11125
1.44832 -1.12422
1.49019 -1.09765
1.4971 -1.08865
1.5471 -1.01712
1.51545 -1.05985
1.50107 -1.09097
1.57395 -1.00886
1.47309 -1.13259
1.48235 -1.12141
1.52748 -1.09757
1.56889 -1.09837
1.56191 -1.14127
1.61624 -1.06494
1.60592 -1.06676
1.53645 -1.11033
1.53616 -1.07412
1.55097 -1.01523
1.50748 -1.05228
1.53793 -1.02341
1.4987 -1.09736
1.51506 -1.07073
1.55415 -1.02359
1.54783 -1.01579
1.51865 -1.01472
1.56989 -0.929556
1.5193 -0.981896
1.50464 -0.999975
1.54204 -0.931339
1.44024 -1.03376
1.45004 -0.98656
1.4182 -1.025
1.36766 -1.10524
1.47737 -0.992738
1.43715 -1.06966
1.457 -1.02931
1.4253 -1.05103
1.46782 -0.948611
1.45716 -0.953097
1.48354 -0.891857
1.38072 -1.03177
1.42703 -0.984643
1.45735 -0.960699
1.40185 -1.00196
1.38775 -0.984321
1.31362 -1.0728
1.3539 -1.0273
1.39429 -1.00756
1.38806 -1.02486
1.39014 -1.0133
1.44851 -0.919197
1.35081 -1.03047
1.31512 -1.06413
1.32412 -1.03247
1.26417 -1.06503
1.28757 -1.01816
1.31705 -0.953844
1.26742 -1.00839
1.20316 -1.06586
1.23492 -1.04772
1.2644 -1.03362
1.28494 -1.01051
1.25136 -1.03962
1.24775 -1.04313
1.29467 -1.00267
1.32858 -0.972817
1.33235 -0.978926
1.27137 -1.02023
1.27097 -1.04293
1.26879 -1.0692
1.31139 -1.05229
1.31282 -1.06024
1.33948 -1.03419
1.32784 -1.0593
1.33456 -1.06391
1.32072 -1.08266
1.37222 -1.06098
1.39679 -1.05751
1.4169 -1.05474
1.43351 -1.06257
1.44688 -1.07823
1.43835 -1.10485
1.48309 -1.07516
1.49114 -1.0622
1.50392 -1.03872
1.44588 -1.08119
1.36722 -1.15169
1.42887 -1.08083
1.39207 -1.11493
1.44128 -1.09038
1.42413 -1.09319
1.44612 -1.04904
1.38118 -1.09029
1.41421 -1.04325
1.35392 -1.10071
1.40645 -1.05594
1.42672 -1.04988
1.42463 -1.03896
1.35945 -1.09771
1.37517 -1.08464
1.35772 -1.16857
1.39521 -1.16449
1.38357 -1.19292
1.4167 -1.10212
1.35376 -1.11079
1.34576 -1.08354
1.30265 -1.09383
1.2957 -1.0701
1.29812 -1.02443
1.22892 -1.07869
1.18921 -1.1006
1.28534 -1.05342
1.24283 -1.10721
1.26856 -1.08744
1.27864 -1.04863
1.35306 -0.99952
1.3301 -1.02183
1.2984 -1.05369
1.22406 -1.09969
1.17073 -1.09873
1.17509 -1.08426
1.17313 -1.12836
1.21561 -1.1306
1.20874 -1.123
1.21697 -1.08785
1.22533 -1.08417
1.28687 -1.04331
1.22651 -1.11096
1.21074 -1.11712
1.27643 -1.05159
1.27799 -1.03962
1.23344 -1.08854
1.28594 -1.07235
1.24339 -1.13121
1.28147 -1.09842
1.32431 -1.11026
1.32949 -1.15097
1.32564 -1.16532
1.29709 -1.18044
1.39451 -1.09079
1.35178 -1.12419
1.34681 -1.07534
1.31083 -1.09466
1.29863 -1.05483
1.22723 -1.08802
1.23198 -1.06658
1.26773 -1.0416
1.27792 -1.05916
1.26692 -1.09313
1.27908 -1.11012
1.27571 -1.11942
1.26141 -1.1316
1.27318 -1.10931
1.32203 -1.06931
1.29182 -1.08915
1.31562 -1.07309
1.31773 -1.0473
1.26547 -1.07558
1.28095 -1.0985
1.29177 -1.09339
1.27776 -1.10266
1.21991 -1.14463
1.22146 -1.12825
1.17473 -1.15436
1.18776 -1.13396
1.18733 -1.14061
1.29594 -1.04785
1.26255 -1.09873
1.32048 -1.05981
1.29191 -1.07843
1.27289 -1.09332
1.27148 -1.07735
1.27223 -1.04513
1.25369 -1.04387
1.25728 -1.01182
1.20981 -1.0621
1.18262 -1.10946
1.19083 -1.10213
1.17666 -1.13646
1.19326 -1.13988
1.24695 -1.12765
1.24717 -1.1558
1.30525 -1.13422
1.356 -1.1023
1.30085 -1.13928
1.3035 -1.12669
1.30014 -1.11893
1.24282 -1.17395
1.2427 -1.15489
1.20633 -1.17097
1.26301 -1.09392
1.19368 -1.12131
1.27937 -1.05661
1.29201 -1.06904
1.29198 -1.07444
1.3245 -1.02757
1.28855 -1.04882
1.28098 -1.01331
1.20521 -1.02842
1.2031 -0.968317
1.19072 -0.971996
1.20792 -0.957548
1.23698 -0.925697
1.21457 -0.956627
1.21872 -0.989294
1.22515 -0.990417
1.20222 -1.0288
1.22053 -1.02802
1.23164 -1.01849
1.24106 -1.03455
1.19189 -1.07856
1.29836 -0.973621
1.31835 -0.966643
1.27398 -1.00521
1.28862 -1.03381
1.24676 -1.09716
1.22281 -1.08325
1.1821 -1.06348
1.15573 -1.04886
1.18839 -1.00931
1.17663 -1.02072
1.2218 -1.00281
1.23385 -1.00723
1.19664 -1.03632
1.21636 -1.01158
1.2015 -1.01471
1.1662 -1.03837
1.21542 -1.01569
1.22207 -1.00523
1.18604 -1.06157
1.14804 -1.08812
1.14618 -1.09264
1.13902 -1.09335
1.15757 -1.08494
1.21449 -1.03531
1.22036 -1.03999
1.1772 -1.07157
1.17989 -1.05877
1.22818 -1.02861
1.22501 -1.0576
1.16459 -1.105
1.2185 -1.052
1.18297 -1.07599
1.21438 -1.04407
1.11275 -1.10102
1.13809 -1.06399
1.17242 -1.0203
1.14893 -1.04679
1.13151 -1.06569
1.22382 -1.00777
1.22072 -1.02253
1.2149 -1.0508
1.22061 -1.04913
1.15425 -1.10322
1.24187 -1.04275
1.2311 -1.04641
1.19631 -1.0786
1.19634 -1.08612
1.25397 -1.05165
1.28499 -1.04157
1.25874 -1.07603
1.20988 -1.08209
1.21807 -1.08273
1.17551 -1.11848
1.18402 -1.09797
1.16875 -1.07855
1.1896 -1.06008
1.15182 -1.08421
1.19154 -1.01573
1.11126 -1.06527
1.22278 -0.971775
1.14365 -1.02809
1.12806 -1.00815
1.1529 -0.965535
1.14384 -0.993814
1.14019 -1.01427
1.136 -1.01228
1.13528 -1.0114
1.16834 -0.980999
1.2164 -0.948918
1.14067 -1.02912
1.19469 -1.02685
1.23333 -1.0075
1.20438 -1.02491
1.10636 -1.0635
1.06477 -1.06139
1.09903 -1.01538
1.10773 -1.0075
1.12749 -1.00655
1.14169 -0.97969
1.14549 -0.971835
1.1188 -1.02035
1.10546 -1.04343
1.16158 -1.02303
1.21215 -1.03869
1.23148 -1.0514
1.15394 -1.11544
1.15586 -1.09589
1.12892 -1.10643
1.13991 -1.07713
1.1447 -1.06983
1.18768 -1.00232
1.18564 -0.999827
1.15986 -1.03487
1.19125 -1.01014
1.2002 -0.978942
1.19372 -0.981417
1.23505 -0.951654
1.19104 -1.02094
1.23372 -1.02646
1.24048 -1.01812
1.20386 -1.02111
1.25861 -0.944638
1.23542 -0.952821
1.18994 -0.989258
1.18966 -1.00308
1.21575 -0.965525
1.22517 -0.977127
1.23499 -0.990635
1.24671 -0.998993
1.25959 -0.99355
1.25132 -1.00495
1.24347 -1.02203
1.2609 -1.01914
1.14756 -1.09889
1.11347 -1.10072
1.14368 -1.08438
1.14915 -1.07672
1.20053 -1.04667
1.19678 -1.0336
1.2556 -0.976158
1.27098 -0.964544
1.2565 -0.996731
1.22272 -1.02395
1.16415 -1.07843
1.14689 -1.08015
1.13077 -1.09619
1.14267 -1.09107
1.13156 -1.09815
1.09968 -1.12026
1.13267 -1.08181
1.10536 -1.07591
1.10341 -1.05581
1.05402 -1.0742
1.11015 -1.02847
1.0921 -1.05786
1.05937 -1.08091
1.05967 -1.09154
1.06952 -1.09107
1.10778 -1.06102
1.11145 -1.04744
1.08753 -1.07507
1.12575 -1.0822
1.10411 -1.10217
1.11794 -1.08506
1.10132 -1.07541
1.13818 -1.04919
1.12836 -1.07385
1.09428 -1.09405
1.07316 -1.09183
1.06685 -1.10614
1.08814 -1.10585
1.09239 -1.11246
1.06597 -1.11666
1.05279 -1.11689
1.12968 -1.06071
1.09731 -1.10137
1.07479 -1.1332
1.06547 -1.13562
1.09487 -1.1124
1.05892 -1.13559
1.07536 -1.11192
0.993737 -1.15059
0.98094 -1.13715
0.921785 -1.15973
0.942587 -1.14182
0.965879 -1.12625
0.976348 -1.10986
1.02521 -1.06772
0.994734 -1.07805
0.971052 -1.09292
0.986158 -1.09643
0.941435 -1.14662
0.962693 -1.13607
0.930935 -1.15783
0.975259 -1.15162
1.03711 -1.11848
1.05232 -1.11154
1.01766 -1.10498
1.01312 -1.08928
0.981129 -1.11214
1.00171 -1.09147
1.00851 -1.08843
0.949195 -1.11525
0.980293 -1.09916
0.973783 -1.11416
1.01769 -1.09231
1.02661 -1.0795
0.999777 -1.08436
0.986777 -1.09909
1.01378 -1.07203
1.01058 -1.04436
0.960998 -1.03574
0.936646 -1.02888
0.917215 -1.02717
0.941991 -1.01554
0.917111 -1.06098
0.908969 -1.06971
0.95816 -1.04153
0.99237 -1.035
1.00128 -1.03423
0.978088 -1.04646
0.931903 -1.08068
0.913465 -1.07077
0.865117 -1.09086
0.875719 -1.07383
0.815149 -1.08684
0.861399 -1.06795
0.859436 -1.04257
0.892937 -1.02889
0.908726 -1.03304
0.818987 -1.07267
0.824861 -1.04951
0.857593 -1.0274
0.819868 -1.02629
0.829704 -1.02963
0.794005 -1.06485
0.873369 -1.03074
0.845023 -1.06086
0.898788 -1.0694
0.909704 -1.06221
0.926985 -1.02635
0.903106 -1.03136
0.889372 -1.04388
0.83298 -1.04731
0.841059 -1.02439
0.759705 -1.03861
0.733771 -1.01752
0.724813 -1.0405
0.74112 -1.03447
0.794027 -1.00473
0.802416 -0.994887
0.799318 -1.014
0.810525 -0.99547
0.802009 -1.0068
0.826565 -0.99264
0.839952 -0.976701
0.763786 -1.02209
0.779382 -1.01458
0.789822 -1.01823
0.782822 -1.01861
0.802543 -0.994632
0.874869 -0.958209
0.844208 -0.985465
0.832296 -0.985599
0.794016 -0.987351
0.755375 -1.00869
0.8037 -0.975444
0.795281 -1.01017
0.828686 -1.00013
0.802887 -1.04167
0.841044 -1.00592
0.849427 -0.964963
0.83522 -0.966471
0.818108 -0.975413
0.832886 -0.971325
0.842392 -0.98847
0.841144 -0.995608
0.829813 -0.990187
0.812086 -1.01378
0.810989 -1.01366
0.850026 -1.00209
0.851857 -1.03926
0.879962 -1.03706
0.91584 -1.04688
0.882669 -1.07906
0.960183 -1.01647
0.954424 -1.01846
0.927843 -1.01761
0.901864 -0.999974
0.851749 -1.00823
0.850148 -1.01705
0.886379 -0.997382
0.910901 -0.997337
0.924282 -0.992085
0.964575 -0.974617
0.950286 -0.99841
0.975049 -0.998778
0.968843 -0.994168
0.915792 -1.00548
0.904091 -1.01355
0.869246 -1.05593
0.913179 -1.06456
0.86015 -1.09649
0.901783 -1.05786
0.896319 -1.04989
0.918309 -1.03472
0.888001 -1.0502
0.907108 -1.03434
0.867682 -1.07885
0.953635 -1.04678
0.932549 -1.08618
0.931797 -1.05761
0.878038 -1.09345
0.890239 -1.09754
0.865477 -1.1241
0.883613 -1.10668
0.871745 -1.10649
0.849351 -1.13385
0.866633 -1.10352
0.91482 -1.07559
0.921583 -1.05779
0.924689 -1.04712
0.917135 -1.08501
0.973544 -1.05972
0.942704 -1.07125
0.927598 -1.04967
0.899396 -1.03474
0.853791 -1.01328
0.870672 -0.96026
0.825928 -0.982048
0.786659 -0.997417
0.782794 -0.973953
0.748741 -0.994029
0.816345 -0.967781
0.810685 -0.971321
0.808831 -0.979442
0.802166 -0.985709
0.883664 -0.955136
0.834315 -0.992243
0.803123 -1.01226
0.814886 -1.02099
0.867126 -1.01115
0.810717 -1.03511
0.846247 -1.0272
0.868802 -1.01439
0.870441 -1.0418
0.914781 -1.02379
0.881048 -1.00368
0.865681 -1.01106
0.892808 -0.989394
0.92447 -0.968078
0.8814 -1.0023
0.894514 -0.997571
0.85763 -1.01655
0.886145 -0.993674
0.826994 -1.02532
0.818535 -1.03786
0.836602 -1.04502
0.834324 -1.04164
0.85982 -1.0372
0.837475 -1.03648
0.840401 -1.04595
0.7618 -1.06559
0.819188 -1.03988
0.827913 -1.0431
0.807106 -1.05692
0.807949 -1.07448
0.781847 -1.08545
0.731487 -1.0947
0.793777 -1.04377
0.76559 -1.04574
0.758646 -1.0386
0.711734 -1.02739
0.721035 -1.00023
0.683104 -0.981747
0.698743 -0.972036
0.701349 -0.970532
0.741052 -0.977887
0.72301 -1.01317
0.788822 -1.00505
0.758856 -1.0053
0.725556 -1.04498
0.802053 -1.04865
0.787747 -1.07992
0.732268 -1.11778
0.782098 -1.09235
0.699341 -1.12356
0.696956 -1.11457
0.656138 -1.12094
0.72679 -1.10249
0.748226 -1.0772
0.758403 -1.06877
0.771452 -1.07356
0.843541 -1.04129
0.842699 -1.02917
0.791572 -1.04223
0.811718 -1.00095
0.773221 -0.977197
0.832947 -0.954264
0.817111 -0.968542
0.867361 -0.969953
0.867948 -0.971229
0.85367 -0.998182
0.800969 -1.04273
0.906935 -0.979142
0.81571 -1.04503
0.857379 -1.02213
0.824129 -1.05642
0.782429 -1.08781
0.757507 -1.10248
0.746901 -1.10361
0.772622 -1.09889
0.733711 -1.14148
0.758809 -1.15852
0.843863 -1.14556
0.84999 -1.16785
0.893947 -1.15312
0.883702 -1.13188
0.878978 -1.10492
0.831246 -1.12121
0.807271 -1.1196
0.825031 -1.09669
0.78164 -1.09401
0.827778 -1.04587
0.866862 -1.03532
0.889554 -1.04167
0.834814 -1.08037
0.843785 -1.06874
0.804736 -1.09858
0.832515 -1.10173
0.810558 -1.09069
0.847911 -1.05742
0.812836 -1.07674
0.79774 -1.09232
0.817966 -1.10726
0.761347 -1.14567
0.787313 -1.1293
0.779999 -1.12443
0.805142 -1.12098
0.76423 -1.14654
0.78339 -1.15582
0.803681 -1.15969
0.757706 -1.16034
0.84428 -1.11876
0.911635 -1.08462
0.881191 -1.10331
0.864584 -1.06839
0.818182 -1.04709
0.755953 -1.05124
0.805377 -1.01917
0.802627 -1.01587
0.820449 -1.00118
0.83627 -0.999713
0.836782 -0.996697
0.803738 -1.01091
0.819512 -0.999602
0.807092 -0.979737
0.778002 -0.972857
0.750113 -0.973554
0.673806 -0.999401
0.696485 -0.991639
0.639864 -1.0018
0.651485 -0.993017
0.674924 -1.00668
0.655387 -1.01207
0.606502 -1.03066
0.609124 -1.03588
0.671667 -1.01072
0.618009 -1.01705
0.603895 -1.01347
0.658389 -0.998421
0.624534 -1.01571
0.593109 -1.03304
0.588316 -1.00465
0.654499 -0.966616
0.629228 -0.960828
0.571395 -0.957253
0.575351 -0.961041
0.484355 -0.969672
0.504956 -0.957919
0.50235 -0.947002
0.470168 -0.956092
0.504055 -0.984379
0.444271 -1.01276
0.441254 -1.03834
0.454096 -1.05042
0.440036 -1.06214
0.43974 -1.05794
0.446171 -1.04006
0.465416 -1.02683
0.492216 -1.01406
0.426314 -0.999341
0.390821 -0.998453
0.345849 -0.990727
0.359134 -0.991135
0.393268 -0.97677
0.388064 -0.957641
0.39113 -0.950764
0.378081 -0.962571
0.400825 -0.952197
0.37475 -0.936665
0.317606 -0.933353
0.327126 -0.935568
0.37325 -0.948312
0.367096 -0.948282
0.355192 -0.927645
0.371453 -0.915156
0.405194 -0.928422
0.440747 -0.932491
0.368997 -0.958664
0.422267 -0.9578
0.408386 -0.941789
0.382448 -0.924658
0.364085 -0.914046
0.393092 -0.927198
0.445136 -0.940012
0.433621 -0.950219
0.396227 -0.967469
0.380706 -0.972501
0.381275 -0.978121
0.307998 -0.98863
0.338222 -1.00589
0.346804 -1.01086
0.351505 -1.02015
0.365484 -1.00851
0.400245 -1.0184
0.413993 -1.00866
0.42059 -1.01955
0.438158 -1.0185
0.42913 -1.0005
0.38321 -1.00496
0.400865 -1.01939
0.407024 -1.02908
0.447969 -1.04412
0.45935 -1.04219
0.397463 -1.04491
0.324562 -1.03112
0.363426 -1.01396
0.397637 -0.991887
0.37463 -0.963732
0.366855 -0.948287
0.470079 -0.921528
0.473696 -0.903789
0.445833 -0.907391
0.48446 -0.900569
0.460178 -0.900587
0.4522 -0.900709
0.409478 -0.923578
0.372229 -0.942339
0.355832 -0.970894
0.375754 -0.994985
0.350517 -1.03517
0.351116 -1.06944
0.408214 -1.05979
0.375864 -1.0407
0.400288 -1.00953
0.349133 -0.998743
0.325988 -0.986291
0.364408 -0.990185
0.331502 -0.983632
0.320292 -0.974506
0.342284 -0.961633
0.363559 -0.957752
0.31801 -0.972123
0.320167 -0.967947
0.338841 -0.976395
0.346575 -0.983698
0.275439 -0.997261
0.311596 -0.994348
0.25525 -1.00822
0.195175 -1.00763
0.17052 -0.99123
0.167124 -0.966568
0.284504 -0.97452
0.319566 -0.992203
0.314636 -0.978385
0.319747 -0.979719
0.327735 -0.972543
0.340062 -0.96592
0.299478 -0.973239
0.328823 -0.992352
0.294355 -0.992465
0.28148 -1.01133
0.293587 -1.04611
0.341446 -1.05223
0.422606 -1.04194
0.374376 -1.0429
0.367003 -1.03258
0.383838 -1.02838
0.350438 -1.04136
0.365696 -1.0368
0.395576 -1.02076
0.413896 -1.0184
0.418697 -1.00534
0.39133 -1.00047
0.443837 -0.983347
0.38234 -0.98016
0.442188 -0.974818
0.45155 -0.986005
0.467609 -0.982068
0.427922 -0.99254
0.430384 -1.02188
0.415197 -1.0519
0.43307 -1.05646
0.413904 -1.0541
0.404531 -1.03687
0.393362 -1.04269
0.461796 -1.04009
0.437479 -1.05059
0.440907 -1.02654
0.400765 -1.01903
0.453331 -1.00339
0.462754 -0.995379
0.491413 -0.987965
0.539837 -0.994374
0.549952 -0.993838
0.571716 -0.977034
0.535185 -0.986094
0.518506 -0.979291
0.486111 -0.9742
0.532854 -0.942759
0.487169 -0.960257
0.510151 -0.953306
0.492395 -0.955557
0.523101 -0.95107
0.440434 -0.956602
0.528876 -0.935196
0.507709 -0.938325
0.477964 -0.9146
0.461243 -0.896021
0.440548 -0.90337
0.434013 -0.924221
0.421577 -0.944686
0.423929 -0.9578
0.380477 -0.948952
0.292327 -0.952701
0.289558 -0.950931
0.335441 -0.946845
0.320785 -0.968467
0.319606 -0.984969
0.356537 -0.995663
0.33861 -0.990755
0.293118 -1.00166
0.346182 -1.00365
0.321846 -1.00401
0.362129 -1.00017
0.355381 -0.986508
0.33897 -0.981072
0.350607 -0.980661
0.341587 -0.980687
0.364355 -0.982572
0.390753 -0.985131
0.330474 -0.965665
0.291919 -0.953946
0.272479 -0.955578
0.263615 -0.964325
0.300952 -0.979272
0.344629 -0.999266
0.404174 -1.00661
0.435054 -0.982184
0.4055 -0.987614
0.436205 -1.00326
0.360824 -1.01304
0.299286 -1.01626
0.314565 -1.01188
0.290508 -0.983105
0.308738 -0.950374
0.271484 -0.925921
0.266659 -0.910152
0.244638 -0.927019
0.242661 -0.942408
0.233452 -0.943889
0.265443 -0.937945
0.244999 -0.91985
0.29122 -0.921939
0.20767 -0.922788
0.200005 -0.933591
0.20876 -0.961785
0.278022 -0.962655
0.291083 -0.958312
0.321159 -0.960656
0.336504 -0.952719
0.358622 -0.950695
0.34676 -0.942391
0.323071 -0.909998
0.306874 -0.891206
0.314185 -0.893775
0.268163 -0.920862
0.32346 -0.924901
0.300461 -0.915368
0.254422 -0.914626
0.239126 -0.913198
0.222123 -0.921978
0.247172 -0.957579
0.224809 -0.952842
0.216045 -0.960023
0.245515 -0.983024
0.224422 -0.97976
0.251869 -0.99552
0.272101 -1.00255
0.232144 -1.00422
0.253867 -1.00489
0.215064 -1.01303
0.196429 -0.992296
0.235355 -0.998807
0.187553 -1.00311
0.211421 -0.998553
0.21071 -1.00655
0.250935 -0.996786
0.165149 -0.994994
0.239589 -0.971324
0.200504 -0.934037
0.183996 -0.922608
0.176299 -0.928623
0.212337 -0.933476
0.143962 -0.937814
0.225151 -0.959954
0.174286 -0.969408
0.218769 -0.994543
0.211099 -1.00499
0.264907 -1.03057
0.28511 -1.04153
0.268381 -1.05126
0.272436 -1.05624
0.316486 -1.05387
0.319449 -1.0625
0.316027 -1.0451
0.353642 -1.0199
0.334363 -1.00617
0.365802 -0.984342
0.35833 -0.961029
0.35375 -0.967006
0.453428 -0.960128
0.452694 -0.975178
0.467461 -0.974912
0.4045 -0.961548
0.315694 -0.937674
0.281108 -0.927778
0.255863 -0.921594
0.2543 -0.956035
0.270141 -0.981847
0.249848 -0.9924
0.252656 -1.01092
0.229327 -1.0108
0.276683 -1.01171
0.296983 -1.01263
