# Supplementary material for: Stochastic bond dynamics facilitates alignment of malaria parasite at erythrocyte membrane upon invasion
Source: eLife. 2020 May 18;9:e56500. doi: 10.7554/eLife.56500 (PMC7269671; doi:10.7554/eLife.56500)
Supplement: Figure 2—source data 1. [file elife-56500-fig2-data1.zip › README]

The folder contains data files and python scripts to generate Fig2.b and Fig2.c .

Fig2.b is generated by executing Fig2.b.py file and it uses the folder "pictures" which contain parasite snapsots from experimental video
and it uses the file "velocities_sims.dat" which contains the velocities of parasite computed from simulations.

Fig2.c is generated by executing Fig2_c.py file. It uses the folder "PARA_POSITIONS" which contain parasite postions (x,y) from independent trajectories and the python script computes mean square displacement from these independent trajectories and generates Fig2_c.pdf file.
