# Supplementary material for: Stochastic bond dynamics facilitates alignment of malaria parasite at erythrocyte membrane upon invasion
Source: eLife. 2020 May 18;9:e56500. doi: 10.7554/eLife.56500 (PMC7269671; doi:10.7554/eLife.56500)
Supplement: Figure 2—source data 1. [file elife-56500-fig2-data1.zip › parasite_position_x_y.csv]

0.0065 0.04625483113570539
0.013 0.04843463265363823
0.0195 0.050367168356324044
0.026 0.058743552078865946
0.0325 0.05768988781288442
0.039 0.06641120606376205
0.0455 0.061814611413936404
0.052 0.06619888118550321
0.058499999999999996 0.05442532738237915
0.065 0.06839489965884127
0.0715 0.06910653177555304
0.078 0.06051318312965037
0.08449999999999999 0.06525573585640743
0.091 0.06336806907019366
0.09749999999999999 0.0691368103656167
0.104 0.07028672015578508
0.1105 0.06751419860081143
0.11699999999999999 0.06182489795667223
0.1235 0.06981931765945149
0.13 0.0705415966789289
0.13649999999999998 0.06473230807864283
0.143 0.0725370044959952
0.1495 0.07355788682585285
0.156 0.07414319087353505
0.1625 0.07547781854088953
0.16899999999999998 0.07315196400516655
0.1755 0.07358328262151304
0.182 0.07486472744307449
0.1885 0.07554511349544768
0.19499999999999998 0.07596742765911202
0.20149999999999998 0.07664289442511318
0.208 0.07786731785119727
0.2145 0.07855077762470586
0.221 0.07933215449291353
0.22749999999999998 0.07962035300955606
0.23399999999999999 0.08024671854147414
0.2405 0.08005880942520704
0.247 0.08116331570584023
0.2535 0.08127875079689417
0.26 0.0819926257281125
0.2665 0.08297404845545131
0.27299999999999996 0.08394405040511899
0.27949999999999997 0.0846987323395112
0.286 0.08564749497482893
0.2925 0.08653736533705825
0.299 0.08760705472494834
0.3055 0.08855959525545742
0.312 0.08931538389137827
0.3185 0.09013056485697746
0.325 0.09088313529469616
0.33149999999999996 0.0920294239403816
0.33799999999999997 0.09315512401675363
0.3445 0.09348516024907738
0.351 0.0941268350944604
0.3575 0.0947702262574559
0.364 0.09600046002594453
0.3705 0.09735231689802504
0.377 0.09846507792722647
0.3835 0.09949345171939683
0.38999999999999996 0.10000539054454194
0.39649999999999996 0.10042658451811803
0.40299999999999997 0.10145591530982045
0.4095 0.1024504972868776
0.416 0.10294283610617683
0.4225 0.10344218573850483
0.429 0.10438257554285713
0.4355 0.10549054862610063
0.442 0.10619537423892922
0.44849999999999995 0.10595352529766089
0.45499999999999996 0.10666255125592272
0.46149999999999997 0.10731786871568616
0.46799999999999997 0.1084315913581122
0.4745 0.10850246945116027
0.481 0.10838283480847011
0.4875 0.10939803788040692
0.494 0.10942247919451376
0.5005 0.1102581631648647
0.507 0.11076366211528921
0.5135 0.11114983278732282
0.52 0.11193595766402353
0.5265 0.11184559974939745
0.533 0.11193627703878306
0.5395 0.11294744835998927
0.5459999999999999 0.11345797686803394
0.5525 0.1133507454874092
0.5589999999999999 0.11392039178009838
0.5655 0.1138965789773998
0.572 0.11487911485400915
0.5785 0.1150387768255996
0.585 0.11608142074902261
0.5915 0.11612408299390253
0.598 0.11627945020337904
0.6044999999999999 0.1169158288256753
0.611 0.11690163374596096
0.6174999999999999 0.11678634544438182
0.624 0.11690290282304971
0.6305 0.11782087413537212
0.637 0.11743675580104096
0.6435 0.11763679133124683
0.65 0.11808930072065849
0.6565 0.11841826749954976
0.6629999999999999 0.11901791397804118
0.6695 0.11933289871513253
0.6759999999999999 0.11933758752021717
0.6825 0.12000615522585889
0.689 0.12099887262870013
0.6955 0.12073478101471835
0.702 0.1214966423618904
0.7085 0.12186805853893645
0.715 0.12245354581622436
0.7214999999999999 0.12281762639873506
0.728 0.12393920142983816
0.7344999999999999 0.12406031833386777
0.741 0.12448811567707097
0.7474999999999999 0.12443115845790942
0.754 0.12474099855092646
0.7605 0.12454061784179515
0.767 0.12539137117397559
0.7735 0.12513154474197918
0.7799999999999999 0.12528775919568957
0.7865 0.1256030317544905
0.7929999999999999 0.12451350505639525
0.7995 0.12526850745227947
0.8059999999999999 0.12522726510622206
0.8125 0.1255516792612532
0.819 0.12538957300488818
0.8255 0.12522659784139378
0.832 0.1254334205171901
0.8384999999999999 0.12530521425385643
0.845 0.12496186594452396
0.8514999999999999 0.12478996426549216
0.858 0.12494044077713085
0.8644999999999999 0.12448535860494303
0.871 0.1245897652893504
0.8775 0.1244960789163514
0.884 0.124420371993466
0.8905 0.12450411263882799
0.8969999999999999 0.12448350996701052
0.9035 0.1246439759502529
0.9099999999999999 0.12468408345891291
0.9165 0.12428855901581315
0.9229999999999999 0.1244522455246404
0.9295 0.1252980876910641
0.9359999999999999 0.12509223542238246
0.9425 0.1248386373323278
0.949 0.12523570351924107
0.9554999999999999 0.12499020104328551
0.962 0.12557580283713676
0.9684999999999999 0.12615074078215827
0.975 0.12581675171567142
0.9814999999999999 0.12647464301512557
0.988 0.1262806206919116
0.9944999999999999 0.1267268616248316
1.001 0.12693797938256068
1.0075 0.12721416077711822
1.014 0.12724800064573216
1.0205 0.12787819042912574
1.027 0.12797046525356492
1.0334999999999999 0.1278694946197767
1.04 0.1288037017133199
1.0465 0.1289309304274049
1.053 0.1293722759391258
1.0594999999999999 0.12934648337775556
1.066 0.1290438682623467
1.0725 0.1291187214719578
1.079 0.13017975407850457
1.0855 0.1302299432281444
1.0919999999999999 0.12987971544162846
1.0985 0.1303485059977838
1.105 0.13030691983319542
1.1115 0.13096946811647214
1.1179999999999999 0.1307013645290489
1.1245 0.13096222581799566
1.131 0.13112837523329546
1.1375 0.13192604318424017
1.144 0.1318755488420713
1.1504999999999999 0.13217121747576144
1.157 0.13236279674383766
1.1635 0.13273830492151717
1.17 0.13275318419180948
1.1764999999999999 0.1328968651862965
1.183 0.1331470072786054
1.1895 0.1328318063144316
1.196 0.1332122059497145
1.2025 0.13329435632621411
1.2089999999999999 0.13319911811409568
1.2155 0.13393177332161343
1.222 0.13387869794792095
1.2285 0.13429550690700154
1.2349999999999999 0.1346872273335329
1.2415 0.13548087791225427
1.248 0.13517993035639364
1.2545 0.13640986818715106
1.261 0.13666854839218345
1.2674999999999998 0.13747045298674365
1.274 0.1375020953893049
1.2805 0.13782685062070854
1.287 0.1384464372663956
1.2934999999999999 0.13848240636926334
1.3 0.138698229580406
1.3065 0.13897518102268336
1.313 0.13928197890522753
1.3195 0.13927399333991275
1.3259999999999998 0.13963210271837667
1.3325 0.13972903653301572
1.339 0.14005569377023264
1.3455 0.1405487926651432
1.3519999999999999 0.14102717747908144
1.3585 0.14115053587357806
1.365 0.14177684000971524
1.3715 0.14224738383068214
1.378 0.14313208297584623
1.3844999999999998 0.14344797025846034
1.391 0.14435335736671107
1.3975 0.14467411213660952
1.404 0.14487088478495735
1.4104999999999999 0.14570295345466988
1.417 0.14565147280416824
1.4235 0.14642637265185954
1.43 0.14685422589773367
1.4364999999999999 0.14712439492974383
1.4429999999999998 0.14781828931729635
1.4495 0.14824171517515694
1.456 0.1493113924989622
1.4625 0.15011086358158465
1.4689999999999999 0.15086516053785104
1.4755 0.15100127921024153
1.482 0.15190573134576724
1.4885 0.152342321188339
1.4949999999999999 0.15255676168008492
1.5014999999999998 0.15371884722407358
1.508 0.154386894402343
1.5145 0.15452778204523554
1.521 0.15573259025118347
1.5274999999999999 0.15624168333274469
1.534 0.15697238032253935
1.5405 0.15751699410471431
1.547 0.15789092825385254
1.5534999999999999 0.15803430508430694
1.5599999999999998 0.15877750585779538
1.5665 0.1589457099060354
1.573 0.1593444304612781
1.5795 0.16017379407029964
1.5859999999999999 0.16034512444176485
1.5925 0.16121156381787216
1.599 0.1612961184791608
1.6055 0.1618838307935988
1.6119999999999999 0.16242830594140045
1.6184999999999998 0.1627605608557019
1.625 0.16368846236002454
1.6315 0.1638248252290211
1.638 0.16414075529752736
1.6444999999999999 0.16429860982164612
1.651 0.16461340762738885
1.6575 0.1653766572750115
1.664 0.16576552489183172
1.6704999999999999 0.16645532705912558
1.6769999999999998 0.16680707416550078
1.6835 0.16663266743829652
1.69 0.1674427578508606
1.6965 0.16766543574532733
1.7029999999999998 0.16793788300974555
1.7095 0.16834710182066814
1.716 0.16858017515557933
1.7225 0.1696452093961902
1.7289999999999999 0.16935651259327145
1.7354999999999998 0.16992585738158894
1.742 0.1705400481583368
1.7485 0.1706188168024383
1.755 0.17125146130991453
1.7614999999999998 0.17171793289230664
1.768 0.17235095941309098
1.7745 0.17260777961980267
1.781 0.1728730510172376
1.7874999999999999 0.17283846008774972
1.7939999999999998 0.17358074856303674
1.8005 0.17406054616464672
1.807 0.17411246515086987
1.8135 0.17372553736317897
1.8199999999999998 0.1746310999598748
1.8265 0.17435575906248246
1.833 0.1750925659895337
1.8395 0.17502894112067935
1.8459999999999999 0.1753832481788855
1.8524999999999998 0.17585262455514794
1.859 0.17588119461300877
1.8655 0.17552548974771653
1.8719999999999999 0.17653647161044717
1.8784999999999998 0.1768643688578635
1.885 0.17715527642772955
1.8915 0.17698374852873755
1.898 0.1777058394630302
1.9044999999999999 0.1779709797673057
1.9109999999999998 0.17803770199764557
1.9175 0.17861577988596977
1.924 0.17920554644108222
1.9304999999999999 0.17936934736285792
1.9369999999999998 0.1793106058173315
1.9435 0.1800131516361887
1.95 0.17991715270082054
1.9565 0.17996420845800642
1.9629999999999999 0.1802028611255082
1.9694999999999998 0.180182129114268
1.976 0.18017409617687719
1.9825 0.17983311536474034
1.9889999999999999 0.1806049088579833
1.9954999999999998 0.18039697430582535
2.002 0.180987858868491
2.0084999999999997 0.18126638974814924
2.015 0.18183884064550426
2.0215 0.1819348784103525
2.028 0.18283971485541173
2.0345 0.18371372538744524
2.041 0.18334244612955075
2.0475 0.1830805560530102
2.054 0.1838652488419399
2.0604999999999998 0.18510317232412277
2.0669999999999997 0.18529675676374424
2.0735 0.18643938725940856
2.08 0.18694233628757218
2.0865 0.18790770429518844
2.093 0.1881720262276545
2.0995 0.18890708511111143
2.106 0.18905661245402783
2.1125 0.1894962724732956
2.1189999999999998 0.19036272828004996
2.1254999999999997 0.19108210583640073
2.132 0.1907887736823639
2.1385 0.19153447661760126
2.145 0.19209862447532444
2.1515 0.19288908562740303
2.158 0.1934589407562477
2.1645 0.19283456592255632
2.171 0.1935068585917179
2.1774999999999998 0.19378842582458233
2.1839999999999997 0.19468845672927415
2.1905 0.19482490173278677
2.197 0.19550685705153725
2.2035 0.19641429397280064
2.21 0.19645440478224785
2.2165 0.1968110704857189
2.223 0.1968844284995157
2.2295 0.19765782333540116
2.2359999999999998 0.19776982765723616
2.2424999999999997 0.19782529276153227
2.249 0.19863909872820074
2.2555 0.19985852055294373
2.262 0.20090070900290158
2.2685 0.20173505117794122
2.275 0.20315233971803082
2.2815 0.20395691731253507
2.288 0.2041333474868985
2.2944999999999998 0.20479256526698464
2.3009999999999997 0.20499147387546657
2.3075 0.2051289451684859
2.314 0.2056924933787876
2.3205 0.20626911393986447
2.327 0.20692590581255743
2.3335 0.20792885062951427
2.34 0.20766077501855662
2.3465 0.20928225550057888
2.3529999999999998 0.2097100390272253
2.3594999999999997 0.21049461272920666
2.366 0.21135609858025717
2.3725 0.21227507191165884
2.379 0.21333583237115405
2.3855 0.21447667050334118
2.392 0.21470929146632045
2.3985 0.21558033924503306
2.405 0.2159500545623203
2.4114999999999998 0.21755680000665123
2.4179999999999997 0.21793302938419856
2.4245 0.21881822714142984
2.431 0.21956118285107706
2.4375 0.2201993373504081
2.444 0.22083188587049918
2.4505 0.2214524588896829
2.457 0.22238585432085145
2.4635 0.22294377290927514
2.4699999999999998 0.22394019687173383
2.4764999999999997 0.22546476753623068
2.483 0.22647840968946298
2.4895 0.2270342382809929
2.496 0.22817081663799854
2.5025 0.2287812013875481
2.509 0.22887163085727735
2.5155 0.23025378731849955
2.522 0.23063963354346484
2.5284999999999997 0.23051946288025604
2.5349999999999997 0.23142582658159938
2.5415 0.23245644730086923
2.548 0.23315305654827512
2.5545 0.23390817086033167
2.561 0.234718973967599
2.5675 0.23505069386605015
2.574 0.23625521248310122
2.5805 0.23649298625039705
2.5869999999999997 0.23681224288508318
2.5934999999999997 0.23760973013683184
2.6 0.23885423274035844
2.6065 0.23930198850023388
2.613 0.23959301531905197
2.6195 0.2396198544195549
2.626 0.24027140251062207
2.6325 0.24107501285980248
2.639 0.24105232196543014
2.6454999999999997 0.24152550019712038
2.6519999999999997 0.24280140670884975
2.6585 0.24241597095545586
2.665 0.2432686833227251
2.6715 0.24348437133084744
2.678 0.24449599589271642
2.6845 0.2447082290701701
2.691 0.2452040204638557
2.6975 0.24580460404602178
2.7039999999999997 0.2463052696007928
2.7104999999999997 0.24661634730522763
2.717 0.24753385873657763
2.7235 0.24764570157440957
2.73 0.2477634900927974
2.7365 0.248103122355122
2.743 0.24850953894437922
2.7495 0.24914404151500236
2.756 0.2495205040001629
2.7624999999999997 0.24965308134463626
2.7689999999999997 0.25008967342287747
2.7755 0.2505944102603799
2.782 0.25138826274305615
2.7885 0.2510403298186432
2.795 0.25142862653043707
2.8015 0.2513716906019887
2.808 0.25176797067636514
2.8145 0.251660976837762
2.8209999999999997 0.25258134404827715
2.8274999999999997 0.2527361852728873
2.834 0.253787562414967
2.8405 0.2539863423680764
2.847 0.2541209073325028
2.8535 0.254522053315938
2.86 0.2545589591419244
2.8665 0.25527252904997155
2.8729999999999998 0.2549140860976422
2.8794999999999997 0.2555827369348904
2.8859999999999997 0.25616003538445753
2.8925 0.2565812243657071
2.899 0.2566810138795823
2.9055 0.25746185138018873
2.912 0.2576916283021795
2.9185 0.2584889047292229
2.925 0.2585916311927896
2.9314999999999998 0.2588818524879066
2.9379999999999997 0.2591903158792874
2.9444999999999997 0.2600599153637795
2.951 0.2609638138081465
2.9575 0.2619030458835745
2.964 0.2621434613875664
2.9705 0.26288183423718436
2.977 0.26396841705609475
2.9835 0.2644141527963555
2.9899999999999998 0.26477118115649034
2.9964999999999997 0.26567270582145497
3.0029999999999997 0.2665580744866638
3.0095 0.26684667313709554
3.016 0.26751221796078894
3.0225 0.2678885843885155
3.029 0.26883558092601945
3.0355 0.26883917649327316
3.042 0.26972213319374205
3.0484999999999998 0.2700635586240132
3.0549999999999997 0.2698794653201304
3.0614999999999997 0.2707188669409213
3.068 0.2713743878533208
3.0745 0.2718756912002185
3.081 0.27240575322433713
3.0875 0.27276955429524463
3.094 0.27371468506929375
3.1005 0.2747186356497302
3.1069999999999998 0.27530538717913444
3.1134999999999997 0.27627848568772606
3.1199999999999997 0.27668077190744356
3.1265 0.27775730987715974
3.133 0.27825154398268026
3.1395 0.27887970417599917
3.146 0.2796997304772191
3.1525 0.2803352549313196
3.159 0.28128895272023513
3.1654999999999998 0.28161563121881983
3.1719999999999997 0.28227620363220396
3.1784999999999997 0.2833259788485094
3.185 0.2839455436494802
3.1915 0.28474071510832033
3.198 0.28521767950337207
3.2045 0.2865594461571881
3.211 0.2872575555826522
3.2175 0.28830251444184185
3.2239999999999998 0.28889549588684815
3.2304999999999997 0.289048016782008
3.2369999999999997 0.2903558881126962
3.2435 0.2902736366435228
3.25 0.291529356455019
3.2565 0.2923846011990925
3.263 0.2923534971708115
3.2695 0.2938026429994629
3.276 0.2949626771467351
3.2824999999999998 0.29510941336863183
3.2889999999999997 0.29572406099060444
3.2954999999999997 0.29710398909058
3.302 0.29743958237063595
3.3085 0.2980110549896864
3.315 0.29812937423962893
3.3215 0.299190528062347
3.328 0.29978560057375603
3.3345 0.29995003359108097
3.3409999999999997 0.3001692124694202
3.3474999999999997 0.3008861551897226
3.3539999999999996 0.300740967019987
3.3605 0.3012043713186152
3.367 0.3012406630514022
3.3735 0.301097909889382
3.38 0.30156757195496553
3.3865 0.30216489642879907
3.393 0.3021183371606817
3.3994999999999997 0.3029748237960419
3.4059999999999997 0.30361597053775213
3.4124999999999996 0.304440638342907
3.419 0.3049618734305568
3.4255 0.30506164752696563
3.432 0.30635644013596774
3.4385 0.3074771463252546
3.445 0.3079425686158217
3.4515 0.3086660889386543
3.4579999999999997 0.30995636741598176
3.4644999999999997 0.31061128353930556
3.4709999999999996 0.31162295129541207
3.4775 0.31244640533685697
3.484 0.3134101988295832
3.4905 0.3146565312640064
3.497 0.31552108221163877
3.5035 0.31636364782032445
3.51 0.31668626445553016
3.5164999999999997 0.3171909473425032
3.5229999999999997 0.318091896565015
3.5294999999999996 0.3186076769252786
3.536 0.31867766023716015
3.5425 0.3196498375249206
3.549 0.3200454711727012
3.5555 0.3201076568156225
3.562 0.32050806017269906
3.5685 0.32121944445861317
3.5749999999999997 0.32236979230573937
3.5814999999999997 0.3226116190024584
3.5879999999999996 0.32271447769214134
3.5945 0.32319648185728056
3.601 0.3233809989610279
3.6075 0.3245298922524924
3.614 0.3251044224803543
3.6205 0.3258830528361365
3.627 0.3263015843849253
3.6334999999999997 0.3274896126662554
3.6399999999999997 0.32849941086267265
3.6464999999999996 0.3292586937699653
3.653 0.32927938423729586
3.6595 0.3304227721821782
3.666 0.3314114967076591
3.6725 0.33199295061113077
3.679 0.3325370892587749
3.6854999999999998 0.3333721175626039
3.6919999999999997 0.33379522348663215
3.6984999999999997 0.33495814778718724
3.7049999999999996 0.33541492866435973
3.7115 0.3362102458122891
3.718 0.33668337372062496
3.7245 0.3375327075433887
3.731 0.3374180420233692
3.7375 0.3382658277990629
3.7439999999999998 0.3386356539216244
3.7504999999999997 0.33893457237519087
3.7569999999999997 0.34006880148880825
3.7634999999999996 0.3400560453265342
3.77 0.3409391733188869
3.7765 0.34152743690889764
3.783 0.34228235171855204
3.7895 0.34282386683792154
3.796 0.34403514294054816
3.8024999999999998 0.34471875040092925
3.8089999999999997 0.344863987370708
3.8154999999999997 0.3451777869621786
3.8219999999999996 0.34604805964286456
3.8285 0.3470796965761558
3.835 0.3481016642223729
3.8415 0.3488471933617241
3.848 0.34932470809885174
3.8545 0.3504099275500323
3.8609999999999998 0.3510100551519457
3.8674999999999997 0.3510097802090293
3.8739999999999997 0.35148125055818724
3.8804999999999996 0.35096532601448516
3.887 0.3512189035977613
3.8935 0.3518225825927104
3.9 0.3514745781410369
3.9065 0.3515405249390646
3.913 0.3517832063809827
3.9194999999999998 0.35209609542142317
3.9259999999999997 0.3522266712909463
3.9324999999999997 0.3528392427931841
3.9389999999999996 0.35302190766147135
3.9455 0.3526619817742791
3.952 0.35357698526769354
3.9585 0.3533027244311775
3.965 0.3543470085379994
3.9715 0.3548786962460859
3.9779999999999998 0.3548314363473679
3.9844999999999997 0.35562149881678096
3.9909999999999997 0.3553597845371357
3.9974999999999996 0.3563993712310811
4.004 0.3562019806581773
4.0104999999999995 0.35710604165953796
4.0169999999999995 0.35758631493321147
4.023499999999999 0.3573977637947259
4.03 0.35817507383606895
4.0365 0.3583032734867402
4.043 0.35870413748743246
4.0495 0.3589579076528757
4.056 0.3593672600550022
4.0625 0.3596079547413886
4.069 0.3603279692274377
4.0755 0.36056382153033795
4.082 0.36089513421906716
4.0885 0.36113045367979524
4.095 0.3613578048759756
4.1015 0.3618579077938264
4.108 0.36185468421342293
4.1145 0.3628303908745103
4.1209999999999996 0.36293177971659674
4.1274999999999995 0.36347028621578303
4.1339999999999995 0.36299747498206614
4.140499999999999 0.364078069522602
4.147 0.3646467995367999
4.1535 0.3640631761053541
4.16 0.3645474264217441
4.1665 0.3651109479753991
4.173 0.3655732564542866
4.1795 0.3656847655018929
4.186 0.3662005481464661
4.1925 0.36669999056255875
4.199 0.3672084678027865
4.2055 0.36650327133625993
4.212 0.36703912053179266
4.2185 0.36731923393001864
4.225 0.36751607605281933
4.2315 0.36761431922814936
4.2379999999999995 0.36796792296936687
4.2444999999999995 0.3682932551544198
4.2509999999999994 0.36928220221503594
4.257499999999999 0.36974835243519877
4.264 0.37004496930702047
4.2705 0.37027997435919247
4.277 0.3709782060464981
4.2835 0.3713792810105794
4.29 0.3711862213556465
4.2965 0.37151293927911766
4.303 0.3717716336750101
4.3095 0.37250034445902713
4.316 0.3727951530675533
4.3225 0.37372580279026124
4.329 0.3737685790133227
4.3355 0.37458158876296466
4.342 0.37532661518973853
4.3485 0.3750625682294668
4.3549999999999995 0.3759394050793823
4.3614999999999995 0.3766236269874206
4.367999999999999 0.37777550866526255
4.374499999999999 0.37786210694986266
4.381 0.37813747402923426
4.3875 0.3796829527331411
4.394 0.3807762845170686
4.4005 0.38092468882423347
4.407 0.38155300685712845
4.4135 0.38193202984856
4.42 0.38231127729794423
4.4265 0.3829968003998232
4.433 0.3833197783270812
4.4395 0.3838433679511013
4.446 0.3842457971163711
4.4525 0.38500398803046565
4.459 0.38556020801945934
4.4655 0.3870086284947547
4.4719999999999995 0.38727255206562816
4.4784999999999995 0.3885605222011499
4.484999999999999 0.38912820850627483
4.491499999999999 0.38995604235979897
4.498 0.3908497150358592
4.5045 0.3920811044505754
4.511 0.3923023706031543
4.5175 0.3936685737848755
4.524 0.3938569703120116
4.5305 0.3944629269377806
4.537 0.3948304025574778
4.5435 0.3948427858125747
4.55 0.3956034220931741
4.5565 0.3956623780862252
4.563 0.39584581932619756
4.5695 0.39581606350770215
4.576 0.39595387482498623
4.5825 0.39607297852132817
4.5889999999999995 0.3965961938378477
4.5954999999999995 0.39737348770914593
4.601999999999999 0.39793472616380754
4.608499999999999 0.39899337146529135
4.615 0.39948821391154254
4.6215 0.4003695504036955
4.628 0.4011719933222686
4.6345 0.4015809999285693
4.641 0.4023395461150798
4.6475 0.40385615967482735
4.654 0.4041290191215019
4.6605 0.4040189704965158
4.667 0.40511636993514344
4.6735 0.4060588342328266
4.68 0.4063920820637996
4.6865 0.4063862842804724
4.693 0.4070045146089214
4.6995 0.40774056128957525
4.7059999999999995 0.40864920528944637
4.7124999999999995 0.4097088235303268
4.718999999999999 0.41024677645517826
4.725499999999999 0.41071083568278155
4.732 0.41179468249482554
4.7385 0.41267721360576815
4.745 0.41377710681497604
4.7515 0.414455348775121
4.758 0.4144479384106958
4.7645 0.41543462411058485
4.771 0.4159318353449919
4.7775 0.4163014834218899
4.784 0.41729207915011557
4.7905 0.4180137721655548
4.797 0.4186327493840487
4.8035 0.4191663657851237
4.81 0.41940524993261974
4.8165 0.4200412470544599
4.8229999999999995 0.4206086551986168
4.8294999999999995 0.42081565928810605
4.835999999999999 0.4207109957225299
4.842499999999999 0.42154735118261755
4.849 0.4221495381469289
4.8555 0.4230015506822049
4.862 0.4234614224180042
4.8685 0.42386401891339887
4.875 0.42469843350761494
4.8815 0.4251085575108817
4.888 0.4259524700350461
4.8945 0.42634956393156287
4.901 0.4266770281459529
4.9075 0.4275972855201715
4.914 0.4279636842436503
4.9205 0.4293719579465005
4.927 0.429185801102971
4.9334999999999996 0.43038640262385286
4.9399999999999995 0.4307987763500236
4.9464999999999995 0.43106624390011206
4.952999999999999 0.43207363920519626
4.959499999999999 0.4324300089479074
4.966 0.4330902807617072
4.9725 0.4332574199167638
4.979 0.43375155364467943
4.9855 0.435121410755432
4.992 0.43530080770068835
4.9985 0.4362060562691532
5.005 0.43702635003960566
5.0115 0.4373860862357688
5.018 0.43810619322280786
5.0245 0.43913460838294327
5.031 0.4399150507288745
5.0375 0.4403048564341958
5.044 0.4410804471846639
5.0504999999999995 0.44173967667128267
5.0569999999999995 0.44346024664615413
5.0634999999999994 0.44452503064020377
5.069999999999999 0.4452662027740253
5.076499999999999 0.44583078455438496
5.083 0.4465674620001039
5.0895 0.44707551474753515
5.096 0.44780264749925536
5.1025 0.44840020854233487
5.109 0.44896511073995526
5.1155 0.44982421896714797
5.122 0.45061486220328817
5.1285 0.45095952355044133
5.135 0.45194596219648986
5.1415 0.4520564411911785
5.148 0.4520710840148041
5.1545 0.45203425966319344
5.161 0.45288318747942213
5.1674999999999995 0.45293568271359774
5.1739999999999995 0.4535540059444223
5.180499999999999 0.45397021028595574
5.186999999999999 0.45483581276350193
5.193499999999999 0.4555433801150919
5.2 0.45563518048062335
5.2065 0.4564716977825327
5.213 0.4567909987122576
5.2195 0.4566633789165344
5.226 0.4575857786253117
5.2325 0.45756588597550163
5.239 0.4575164458579586
5.2455 0.45854282476278385
5.252 0.4592366240405461
5.2585 0.46013405734703383
5.265 0.4611688120249404
5.2715 0.46171993476241013
5.278 0.4622954978623355
5.2844999999999995 0.4633403710348034
5.2909999999999995 0.4636591300783657
5.297499999999999 0.464954689066829
5.303999999999999 0.4655221839194148
5.310499999999999 0.46630662403310197
5.317 0.4672578576371791
5.3235 0.4677985440882182
5.33 0.46865939584514393
5.3365 0.469208226570732
5.343 0.4702083362973539
5.3495 0.47067251651210995
5.356 0.4702016260012982
5.3625 0.46989540932113627
5.369 0.4700861908806395
5.3755 0.47094719488904957
5.382 0.4708399405646233
5.3885 0.4714537853687588
5.395 0.4711249000999729
5.4014999999999995 0.47251189273741545
5.4079999999999995 0.4730549776060542
5.414499999999999 0.47368378310599724
5.420999999999999 0.4743318411081354
5.427499999999999 0.4746248451874777
5.434 0.47558031685867164
5.4405 0.4756729475177046
5.447 0.47570402320566174
5.4535 0.47621930395754575
5.46 0.4771444295970042
5.4665 0.4772996685431643
5.473 0.47728369021064054
5.4795 0.47879117723343967
5.486 0.4796427619258843
5.4925 0.4805802307873961
5.499 0.4812218280087386
5.5055 0.4821437829833428
5.512 0.48302582521762716
5.5184999999999995 0.48406402051950437
5.5249999999999995 0.48482863930550835
5.531499999999999 0.4849316795133731
5.537999999999999 0.4860907352097392
5.544499999999999 0.4869074697287239
5.551 0.48777922220188685
5.5575 0.48814911196075883
5.564 0.4886312616295143
5.5705 0.48970894936561393
5.577 0.49066825716426976
5.5835 0.491175206977033
5.59 0.4916057552748043
5.5965 0.4921951275521046
5.603 0.4922990085661745
5.6095 0.4927471788253541
5.616 0.49391650055425274
5.6225 0.49422393719623514
5.629 0.49507331121039755
5.6354999999999995 0.49577876338658555
5.6419999999999995 0.4960753174516128
5.648499999999999 0.4958930276268809
5.654999999999999 0.4970097361525241
5.661499999999999 0.49725108259869444
5.668 0.4976951315868767
5.6745 0.4976325540840918
5.681 0.4990949498408135
5.6875 0.4995565839478786
5.694 0.5000747943078458
5.7005 0.5006224893330753
5.707 0.5005560714767974
5.7135 0.5014123813271567
5.72 0.5014859318003175
5.7265 0.5016375878239252
5.733 0.5019676485284457
5.7395 0.5024745930937833
5.7459999999999996 0.5029589673838153
5.7524999999999995 0.50348059338166
5.7589999999999995 0.5041111009959529
5.765499999999999 0.5047494114960998
5.771999999999999 0.5051747385469127
5.778499999999999 0.5065383821129288
5.785 0.5069186876681364
5.7915 0.5072424066136811
5.798 0.5085494493309035
5.8045 0.5093384968476613
5.811 0.5098551446365214
5.8175 0.5102387148254337
5.824 0.5109719682213125
5.8305 0.5123508525284315
5.837 0.5125616643480626
5.8435 0.513835680618854
5.85 0.5151679735296959
5.8565 0.5163489466716022
5.8629999999999995 0.5169245542145191
5.8694999999999995 0.51782318503734
5.8759999999999994 0.5188540667408041
5.882499999999999 0.5193559708331463
5.888999999999999 0.5199864341748999
5.895499999999999 0.5208365374484849
5.902 0.520818055322593
5.9085 0.5216759231329853
5.915 0.5226863755064137
5.9215 0.5233839718023461
5.928 0.5242826995468661
5.9345 0.5247279391083666
5.941 0.5264018997317379
5.9475 0.5269344395712885
5.954 0.5274256309006091
5.9605 0.5284213698731719
5.967 0.5297819764438891
5.9735 0.530596464858295
5.9799999999999995 0.5311231483240526
5.9864999999999995 0.5320543176370052
5.992999999999999 0.5321996391035846
5.999499999999999 0.5332928428086561
6.005999999999999 0.5341639370128703
6.012499999999999 0.5352114166285418
6.019 0.5354764913484331
6.0255 0.5365368093276963
6.032 0.5372276217195449
6.0385 0.5377540739858517
6.045 0.5385413024697989
6.0515 0.5401469321324441
6.058 0.5410225943332421
6.0645 0.5417090228260797
6.071 0.542820950818097
6.0775 0.544000611525167
6.084 0.5450001600494438
6.0905 0.546153801935862
6.0969999999999995 0.5474532788187751
6.1034999999999995 0.5482393408531472
6.109999999999999 0.5492201419767113
6.116499999999999 0.549908335560783
6.122999999999999 0.5510148886408395
6.129499999999999 0.5517106869603374
6.136 0.5524953737676519
6.1425 0.5534968245740082
6.149 0.5543612394092001
6.1555 0.5550715586832169
6.162 0.5561073638322576
6.1685 0.5575879914175488
6.175 0.5582895661454224
6.1815 0.559261395859135
6.188 0.5598887251527742
6.1945 0.5613517415040334
6.201 0.5626074872012339
6.2075 0.5633644494791703
6.2139999999999995 0.5641487299759582
6.2204999999999995 0.5655593994917041
6.226999999999999 0.5668728104919829
6.233499999999999 0.5679633675605089
6.239999999999999 0.5681620260300306
6.246499999999999 0.5694107304341145
6.253 0.5704153002043171
6.2595 0.5721496071144294
6.266 0.5721182895743517
6.2725 0.5727059916943631
6.279 0.573808202341116
6.2855 0.5744876750260026
6.292 0.5757822743960723
6.2985 0.5765789143522788
6.305 0.5772731499164294
6.3115 0.578251367613813
6.318 0.5785786872081147
6.3245 0.5788708671426193
6.3309999999999995 0.5797435843132526
6.3374999999999995 0.5804569940230735
6.343999999999999 0.5802988695987885
6.350499999999999 0.5811951321351998
6.356999999999999 0.5820395708084831
6.363499999999999 0.5827311344510093
6.37 0.5837437012545443
6.3765 0.5845919848302827
6.383 0.5858038448725331
6.3895 0.5865261342167472
6.396 0.5869216161205983
6.4025 0.5878567564333714
6.409 0.5884542544119462
6.4155 0.5893866796760783
6.422 0.5907911612539856
6.4285 0.5908035978957358
6.435 0.5919677250034958
6.4415 0.5922556976042372
6.4479999999999995 0.5931570768515648
6.4544999999999995 0.5940436240594664
6.460999999999999 0.595096126844048
6.467499999999999 0.5958005577663918
6.473999999999999 0.5973943823261116
6.480499999999999 0.5983664231114183
6.487 0.599801025669553
6.4935 0.6014804447806341
6.5 0.603144081968761
6.5065 0.6044987022096748
6.513 0.6058746506763768
6.5195 0.6074070801464728
6.526 0.6088607964678658
6.5325 0.6102440503393254
6.539 0.611817255221009
6.5455 0.6126980940649567
6.552 0.6145005412629025
6.5584999999999996 0.6150158123297338
6.5649999999999995 0.6167620058295782
6.5714999999999995 0.6169774909483507
6.577999999999999 0.6182429734897745
6.584499999999999 0.6193172230626942
6.590999999999999 0.6204038796502509
6.597499999999999 0.6213431496465986
6.604 0.6226455634464401
6.6105 0.6237881468814024
6.617 0.6242837655016977
6.6235 0.6253237031134837
6.63 0.626746923191245
6.6365 0.627646015358323
6.643 0.6287234487737727
6.6495 0.6302289282312614
6.656 0.6313489114743476
6.6625 0.6319250940979124
6.669 0.6329540336569295
6.6754999999999995 0.6335246526309142
6.6819999999999995 0.6351596713096512
6.6884999999999994 0.6359276863260597
6.694999999999999 0.6372827481362009
6.701499999999999 0.6382760796529254
6.707999999999999 0.63969606462625
6.7145 0.6406154973319289
6.721 0.642196117744561
6.7275 0.6435964433841441
6.734 0.6449504012166614
6.7405 0.6467748761774992
6.747 0.6478057555003041
6.7535 0.6490139070503709
6.76 0.6507334214791243
6.7665 0.6518729062735424
6.773 0.6533528035585014
6.7795 0.6538078399578424
6.786 0.6559034949727653
6.7924999999999995 0.6563532718236225
6.7989999999999995 0.6567431068568368
6.805499999999999 0.6585056581132456
6.811999999999999 0.6591820996848838
6.818499999999999 0.6597677141845466
6.824999999999999 0.6604557535348476
6.8315 0.6605787632530848
6.838 0.6614813351376228
6.8445 0.6621546477249538
6.851 0.6628859492998913
6.8575 0.6634104986313467
6.864 0.6637677203641523
6.8705 0.6646460358961228
6.877 0.6651596877587735
6.8835 0.6654553894051247
6.89 0.6662114117624327
6.8965 0.6667359464274405
6.903 0.6673978180644404
6.9094999999999995 0.6681455457151593
6.9159999999999995 0.6689424584266703
6.922499999999999 0.6702787160936907
6.928999999999999 0.6709244370775558
6.935499999999999 0.6714899739743707
6.941999999999999 0.672646523349993
6.9485 0.6735953857648838
6.955 0.6743151319758738
6.9615 0.6745780076626531
6.968 0.6748968967687254
6.9745 0.6751888823311845
6.981 0.6758185424274323
6.9875 0.6775357738808054
6.994 0.6779155136219543
7.0005 0.67889332327427
7.007 0.679250231283131
7.0135 0.6803860543233888
7.02 0.6812873974486067
7.0264999999999995 0.6816911892024891
7.0329999999999995 0.6829827732561498
7.039499999999999 0.6835892784815165
7.045999999999999 0.6846633964581734
7.052499999999999 0.6856697799487428
7.058999999999999 0.6866946221100534
7.0655 0.6873759623036193
7.072 0.688783389984966
7.0785 0.6897481421776739
7.085 0.6908799746039129
7.0915 0.6916418580125772
7.098 0.6933778657239351
7.1045 0.6944782693576137
7.111 0.6955785432817265
7.1175 0.6973305141945474
7.124 0.6981041781462558
7.1305 0.6995184029972954
7.137 0.7007223071333151
7.1434999999999995 0.7020165024937803
7.1499999999999995 0.7031625290787424
7.156499999999999 0.7047001604400229
7.162999999999999 0.7067636573545109
7.169499999999999 0.707493969479664
7.175999999999999 0.7096158017749232
7.1825 0.7112466743786818
7.189 0.7126756552027125
7.1955 0.7142413772990501
7.202 0.7152364316731621
7.2085 0.7167932620711817
7.215 0.7180129959858164
7.2215 0.7185765980015297
7.228 0.7191772475176954
7.2345 0.7206377099462316
7.241 0.7213761939082133
7.2475 0.7230881815992412
7.254 0.7241461474864117
7.2604999999999995 0.7252007248927406
7.2669999999999995 0.7267023211604204
7.273499999999999 0.7284569922570441
7.279999999999999 0.729154169060525
7.286499999999999 0.7305618807876044
7.292999999999999 0.7317934365404604
7.2995 0.7337280304256808
7.306 0.7342768868759677
7.3125 0.734509017011483
7.319 0.7357674470657436
7.3255 0.736652547848383
7.332 0.7375390305942666
7.3385 0.7382411082020361
7.345 0.7395299731067873
7.3515 0.740437620106114
7.358 0.7419656662947496
7.3645 0.7425957940692349
7.3709999999999996 0.7439290129334886
7.3774999999999995 0.7449135229306023
7.3839999999999995 0.7455683262951567
7.390499999999999 0.7466675246991912
7.396999999999999 0.7482116498681322
7.403499999999999 0.7489634465536454
7.409999999999999 0.7509101676717975
7.4165 0.7522561829700187
7.423 0.7533072964522347
7.4295 0.7559443555628782
7.436 0.7569709823946802
7.4425 0.7588409553086493
7.449 0.7608863154142433
7.4555 0.7623311402695059
7.462 0.763992549903449
7.4685 0.7649054313087547
7.475 0.7666496213342775
7.4815 0.7680782573816529
7.4879999999999995 0.769933998126163
7.4944999999999995 0.7707551410828017
7.5009999999999994 0.7722685149083901
7.507499999999999 0.7736015960768867
7.513999999999999 0.7743442267820946
7.520499999999999 0.775639144895937
7.526999999999999 0.7769637944737333
7.5335 0.7782513536006164
7.54 0.7791984158132905
7.5465 0.7803325299196864
7.553 0.7818921806779109
7.5595 0.7828108414354027
7.566 0.7843705258790941
7.5725 0.785484254127109
7.579 0.7866731903623645
7.5855 0.7883167946153584
7.592 0.7900967618509256
7.5985 0.7921030029232341
7.6049999999999995 0.7929334378202988
7.6114999999999995 0.7951500662004776
7.617999999999999 0.7959971665951748
7.624499999999999 0.7970638028252601
7.630999999999999 0.7982848719379128
7.637499999999999 0.7995533906325356
7.643999999999999 0.8010904931756571
7.6505 0.8020672601031755
7.657 0.8037190285619822
7.6635 0.8045048072382102
7.67 0.8065240612933842
7.6765 0.8071845982145085
7.683 0.8088848512346054
7.6895 0.8098342676868242
7.696 0.8112212677651343
7.7025 0.8120681269516368
7.709 0.8135425121542177
7.7155 0.8146960842651296
7.7219999999999995 0.8160030719952296
7.7284999999999995 0.8180296481186673
7.734999999999999 0.818757543248406
7.741499999999999 0.8200268179469781
7.747999999999999 0.8219875700652537
7.754499999999999 0.8223491391353974
7.760999999999999 0.8232346235741232
7.7675 0.8237840492222688
7.774 0.824394764021001
7.7805 0.8253914529326316
7.787 0.8262610407648872
7.7935 0.8274772304922493
7.8 0.8291650183277568
7.8065 0.8304969043248711
7.813 0.8314147143255646
7.8195 0.8322303311020001
7.826 0.8336247771927887
7.8325 0.8354257346897747
7.8389999999999995 0.8362286783067638
7.8454999999999995 0.8371604112941249
7.851999999999999 0.8384612200976136
7.858499999999999 0.8405180564461681
7.864999999999999 0.8416794673207804
7.871499999999999 0.8431735980156496
7.877999999999999 0.8449559552405645
7.8845 0.8464113122562864
7.891 0.8477989966858139
7.8975 0.8492327192858689
7.904 0.8505229737873243
7.9105 0.8523037695543962
7.917 0.8532459398385903
7.9235 0.8551891050515081
7.93 0.8559607739484889
7.9365 0.8581021773273427
7.943 0.859423386837868
7.9495 0.8609243125203001
7.9559999999999995 0.8628500027418085
7.9624999999999995 0.8642625781909636
7.968999999999999 0.8657201189570287
7.975499999999999 0.8673264062770691
7.981999999999999 0.8680959582090679
7.988499999999999 0.8693820792786298
7.994999999999999 0.8710293809331624
8.0015 0.8719789287725739
8.008 0.8728653680721123
8.0145 0.8749615307490366
8.020999999999999 0.8761899898108538
8.0275 0.8776419423326125
8.033999999999999 0.8790290535558292
8.0405 0.8804221074267851
8.046999999999999 0.8820060994500238
8.0535 0.8827372375009261
8.06 0.883913853430812
8.0665 0.8854632727213563
8.073 0.8871002255106895
8.0795 0.8885104798641343
8.086 0.8893624161688471
8.0925 0.8914815715462936
8.099 0.8925869034245331
8.1055 0.8947623208559428
8.112 0.8955599811662296
8.1185 0.8969992417149761
8.125 0.8983476949454321
8.131499999999999 0.8990710679814846
8.138 0.8999430266819921
8.144499999999999 0.901530663268364
8.151 0.9027532068409521
8.157499999999999 0.9038146479351603
8.164 0.9048144012482808
8.170499999999999 0.905371698886313
8.177 0.9065261818000501
8.1835 0.9074564046723914
8.19 0.9089968815351384
8.1965 0.9098509733556988
8.203 0.9114944937450673
8.2095 0.9130860801312508
8.216 0.9133581231124772
8.2225 0.9149915795098629
8.229 0.9155218242602956
8.2355 0.9168560790231695
8.241999999999999 0.9178256753522298
8.2485 0.9198302247437589
8.254999999999999 0.9205944536206907
8.2615 0.9210601858134524
8.267999999999999 0.9224166773368125
8.2745 0.9230488336911087
8.280999999999999 0.9248374545760107
8.2875 0.92511519334046
8.294 0.9253955695212461
8.3005 0.9267364399665396
8.307 0.9275028099230376
8.3135 0.9291079804977613
8.32 0.9299347042292077
8.3265 0.930619164273768
8.333 0.9317715371238968
8.3395 0.9332112155775398
8.346 0.9344779911470376
8.3525 0.9354892382185938
8.359 0.936261052980587
8.365499999999999 0.9383859547459927
8.372 0.9387810042705063
8.378499999999999 0.9393499103565937
8.385 0.9407754662590477
8.391499999999999 0.9419835173848767
8.398 0.9426960535452835
8.404499999999999 0.9437354501558595
8.411 0.9436824498409138
8.4175 0.945564456733031
8.424 0.9472860373359779
8.4305 0.9487700792664917
8.437 0.950423721040913
8.4435 0.9521295911844412
8.45 0.9534836823443733
8.4565 0.9554471449272235
8.463 0.9563003273899149
8.4695 0.9583057897472393
8.475999999999999 0.960194030086388
8.4825 0.9607902024263524
8.488999999999999 0.9631389284191307
8.4955 0.9653292111289922
8.501999999999999 0.9664876461136238
8.5085 0.9685050847689034
8.514999999999999 0.9702810516191711
8.5215 0.9719257520747355
8.528 0.972887569291931
8.5345 0.9741890009293357
8.541 0.9751127868565597
8.5475 0.977270986160093
8.554 0.9786227854183629
8.5605 0.9797291304437863
8.567 0.9813688283099893
8.5735 0.9827856372632304
8.58 0.9838698916340327
8.5865 0.9856680699099982
8.593 0.9870323639520073
8.599499999999999 0.9895166597320504
8.606 0.9911462058876026
8.612499999999999 0.9929267578700198
8.619 0.9940229300680237
8.625499999999999 0.9958731124350813
8.632 0.9980448076424011
8.638499999999999 0.9990867057736921
8.645 1.0003803021682458
8.6515 1.0016968675098603
8.658 1.0035647525263869
8.6645 1.0049866795588684
8.671 1.0070218268907283
8.6775 1.008696519780866
8.684 1.010162925268311
8.6905 1.01149586164075
8.697 1.013196161904844
8.7035 1.015117541926319
8.709999999999999 1.016731539456103
8.7165 1.0175496440425462
8.722999999999999 1.019189616515252
8.7295 1.020704162070146
8.735999999999999 1.0218209137953913
8.7425 1.0238747025928134
8.748999999999999 1.0250051565725968
8.7555 1.0264999034199782
8.762 1.0281357323251044
8.7685 1.0295646593118946
8.775 1.0312619061864226
8.7815 1.032888306872021
8.788 1.0344620559664222
8.7945 1.035218422169951
8.801 1.0369953870429853
8.8075 1.037983352879742
8.814 1.040327295125259
8.8205 1.042099957977257
8.827 1.043824711737063
8.833499999999999 1.0454863219706496
8.84 1.0472329419280797
8.846499999999999 1.048440850744523
8.853 1.0507665895144065
8.859499999999999 1.0518173889122018
8.866 1.0532247377407806
8.872499999999999 1.0544437128617545
8.879 1.0563047030389008
8.8855 1.0577738215836199
8.892 1.0593782827653797
8.8985 1.0613729801753031
8.905 1.063006390034296
8.9115 1.0640816663407193
8.918 1.066221060463306
8.9245 1.0677411289752676
8.931 1.069332944955537
8.9375 1.0716211615764557
8.943999999999999 1.0731864829791284
8.9505 1.0752593572203573
8.956999999999999 1.0769511399091556
8.9635 1.0784796656026643
8.969999999999999 1.0804927639726465
8.9765 1.0817088580105043
8.982999999999999 1.0833742568152047
8.9895 1.0849295104939287
8.996 1.0864408612373921
9.0025 1.0873162121937803
9.009 1.0890351423878464
9.0155 1.0902311035449017
9.022 1.0916530927722405
9.0285 1.0938254994056429
9.035 1.0946271064461435
9.0415 1.0961082806910518
9.048 1.0984805220863478
9.054499999999999 1.0993810403491828
9.061 1.1015346540674607
9.067499999999999 1.102576691522085
9.074 1.103780380065995
9.080499999999999 1.1058604400288523
9.087 1.1065793604241811
9.093499999999999 1.1082311933267697
9.1 1.108583701821793
9.106499999999999 1.1100820630850627
9.113 1.1118349329546255
9.1195 1.1125854033093212
9.126 1.113996876946043
9.1325 1.115582641378257
9.139 1.1168601410621335
9.1455 1.118647988955214
9.152 1.1198897866395434
9.1585 1.1216337943047314
9.165 1.1237910884521511
9.1715 1.1253478436120048
9.177999999999999 1.1264613429480796
9.1845 1.1287323620800294
9.190999999999999 1.1297564377491902
9.1975 1.1312597626744392
9.203999999999999 1.1319942880138392
9.2105 1.1339194966426618
9.216999999999999 1.134966336406272
9.2235 1.1363323175444542
9.23 1.1379349866003956
9.2365 1.1390922905712273
9.243 1.139589624061145
9.2495 1.1413455176471423
9.256 1.142445567317413
9.2625 1.1428285312357502
9.269 1.1442560509230724
9.2755 1.1452663371534797
9.282 1.14644953328623
9.288499999999999 1.1469913250353052
9.295 1.1476311042474627
9.301499999999999 1.1498708218017377
9.308 1.1508985563807315
9.314499999999999 1.1522810804320898
9.321 1.153783766852392
9.327499999999999 1.1545355415939156
9.334 1.156175688139438
9.340499999999999 1.1576005823924511
9.347 1.1585805981178758
9.3535 1.159716460077508
9.36 1.1604806924040822
9.3665 1.161743055483445
9.373 1.1624731865827833
9.3795 1.1637744169083533
9.386 1.1649350315206277
9.3925 1.1664437866221604
9.399 1.1675059829974046
9.4055 1.1686014280744388
9.411999999999999 1.1700897785108495
9.4185 1.1706407923615316
9.424999999999999 1.1718771421299046
9.4315 1.1736066832172263
9.437999999999999 1.1747771518619246
9.4445 1.1758726632636645
9.450999999999999 1.177771062377058
9.4575 1.1794702416996117
9.464 1.1809113124369262
9.4705 1.1819730112082638
9.477 1.1841883864145402
9.4835 1.184906319597225
9.49 1.1859585681775293
9.4965 1.187621219604324
9.503 1.1885849490653655
9.5095 1.1900894400976476
9.516 1.1903523551702015
9.522499999999999 1.1916394370969776
9.529 1.1924954636115146
9.535499999999999 1.1931719015727325
9.542 1.1947041681841633
9.548499999999999 1.1955676342139263
9.555 1.1960942344732857
9.561499999999999 1.1978499124339237
9.568 1.1987523242871063
9.574499999999999 1.200853037230143
9.581 1.202256157535043
9.5875 1.2037474493360918
9.594 1.2047535286741358
9.6005 1.205780493521111
9.607 1.2068727574288545
9.6135 1.209022298451302
9.62 1.2100842684350752
9.6265 1.210862867606135
9.633 1.2117179366126472
9.6395 1.212835654669508
9.645999999999999 1.2139752700217983
9.6525 1.2148785525067716
9.658999999999999 1.216191383902565
9.6655 1.2180318079574413
9.671999999999999 1.2195742250198123
9.6785 1.2215490861731908
9.684999999999999 1.2228791221809203
9.6915 1.2242631970167714
9.698 1.2259474161528843
9.7045 1.227522030671448
9.711 1.2290854547717025
9.7175 1.2300858966584372
9.724 1.2316225750786352
9.7305 1.2328542522307053
9.737 1.2344632531638133
9.7435 1.2349038370522152
9.75 1.2366033890473176
9.756499999999999 1.2386973843560973
9.763 1.2395686588205415
9.769499999999999 1.240400451049954
9.776 1.2417963889486572
9.782499999999999 1.2431883477487276
9.789 1.2453368962792055
9.795499999999999 1.2467803885324855
9.802 1.2480478952488276
9.808499999999999 1.2496722844868309
9.815 1.251444020331153
9.8215 1.2522342288808552
9.828 1.2538236609591422
9.8345 1.2554241765219984
9.841 1.2567375267753924
9.8475 1.2580271650079986
9.854 1.2598355998406205
9.8605 1.2612715853717127
9.866999999999999 1.2624064591648185
9.8735 1.26425342468794
9.879999999999999 1.2658561416635195
9.8865 1.2681762026420316
9.892999999999999 1.2697607375320743
9.8995 1.2707610453580322
9.905999999999999 1.2728414549919833
9.9125 1.2744948779289729
9.918999999999999 1.2763189655288585
9.9255 1.2778264239121846
9.932 1.2796247973927066
9.9385 1.2810231517837423
9.945 1.2827490087850748
9.9515 1.2844210648456915
9.958 1.286257937314165
9.9645 1.2868046777710127
9.971 1.2884036070293021
9.9775 1.2900621869444926
9.984 1.291524214351707
9.990499999999999 1.2932200309818391
9.997 1.2942011482996207
10.003499999999999 1.2952910388438106
10.01 1.2968349299823814
10.016499999999999 1.297700131110009
10.023 1.2985813589140598
10.029499999999999 1.3004029113466729
10.036 1.3016307163367067
10.0425 1.3025153858154503
10.049 1.3042236822076774
10.0555 1.3050156542480877
10.062 1.3067630402063415
10.0685 1.3084061599275643
10.075 1.3097713756787748
10.0815 1.3111485380285437
10.088 1.312724694534591
10.0945 1.3142193807969385
10.100999999999999 1.3161972114193823
10.1075 1.3177535052264915
10.113999999999999 1.3195070083392153
10.1205 1.3206898926442818
10.126999999999999 1.3222097950003544
10.1335 1.3237158293315936
10.139999999999999 1.3258359783445428
10.1465 1.3277756572245778
10.152999999999999 1.329416755613039
10.1595 1.330829389802144
10.166 1.3318551376601242
10.1725 1.3342715468332997
10.179 1.335847698439892
10.1855 1.3380951386139621
10.192 1.3390953034930568
10.1985 1.341111362676589
10.205 1.3432546268629793
10.2115 1.345042182182553
10.218 1.346902632311913
10.224499999999999 1.3482589005908991
10.231 1.350014434933712
10.237499999999999 1.3520937809054416
10.244 1.3540863159310064
10.250499999999999 1.3557884284625707
10.257 1.3587420627832891
10.263499999999999 1.3605235797886408
10.27 1.3627305427515317
10.2765 1.364965678022024
10.283 1.3667502917063494
10.2895 1.3682883489417037
10.296 1.3699146394436
10.3025 1.3717362423512505
10.309 1.3723651896676117
10.3155 1.374223762470379
10.322 1.3754757348163231
10.3285 1.3762753679838546
10.334999999999999 1.3779477961773452
10.3415 1.3793734705500391
10.347999999999999 1.3809419682832846
10.3545 1.38249246354194
10.360999999999999 1.3836440848310616
10.3675 1.385476222588558
10.373999999999999 1.3872066101001508
10.3805 1.3880976369805182
10.386999999999999 1.3896246193675559
10.3935 1.3906140847754322
10.4 1.391732673023533
10.4065 1.3927904949196517
10.413 1.3945245712472492
10.4195 1.3956526823534432
10.426 1.3978649819526936
10.4325 1.39927125474836
10.439 1.4000737252971795
10.4455 1.4011961739570715
10.452 1.4022507594004807
10.458499999999999 1.4036937189361396
10.465 1.4043487573875986
10.471499999999999 1.4053324073763669
10.478 1.4062066634864827
10.484499999999999 1.4074830698986354
10.491 1.4081304787565898
10.497499999999999 1.409498219917051
10.504 1.411014268116947
10.5105 1.4123844269209798
10.517 1.4141922909091669
10.5235 1.415388917607718
10.53 1.4165459391212742
10.5365 1.4185145404038195
10.543 1.4196934151473357
10.5495 1.4200167452096224
10.556 1.4214007750752096
10.5625 1.4223656376026064
10.568999999999999 1.42330350152195
10.5755 1.4238975654130641
10.581999999999999 1.4253599975932651
10.5885 1.4255298620808965
10.594999999999999 1.4267352994574054
10.6015 1.4274482596358489
10.607999999999999 1.4279004702346931
10.6145 1.4289283892856517
10.620999999999999 1.4293199955889904
10.6275 1.430676950352531
10.634 1.4324351190395284
10.6405 1.4338851198116238
10.647 1.4345734542368618
10.6535 1.4360737695242314
10.66 1.4372875254642707
10.6665 1.4386120537985256
10.673 1.4398975761395008
10.679499999999999 1.4409574264132843
10.686 1.4419951028442135
10.692499999999999 1.4430911682054237
10.699 1.4438233413194972
10.705499999999999 1.4449883860280828
10.712 1.446358956099914
10.718499999999999 1.447324992278503
10.725 1.448356319537769
10.731499999999999 1.4498762498827453
10.738 1.450543899094452
10.7445 1.451693226275033
10.751 1.4530777312106942
10.7575 1.4532783125508857
10.764 1.4542877927204536
10.7705 1.4557538871263986
10.777 1.456886864123721
10.7835 1.4580590129961202
10.79 1.4588617316809938
10.7965 1.459659373672043
10.802999999999999 1.4606313048794028
10.8095 1.461760732291367
10.815999999999999 1.462945069579277
10.8225 1.464846737837437
10.828999999999999 1.466489100035627
10.8355 1.4687631483245305
10.841999999999999 1.4702094935286638
10.8485 1.4712281635112454
10.854999999999999 1.4722851061826319
10.8615 1.4735467964733395
10.868 1.474718652561446
10.8745 1.476457291248245
10.881 1.4775801809858322
10.8875 1.4786654917781554
10.894 1.4804762330083214
10.9005 1.4819584181160437
10.907 1.4834082711938805
10.913499999999999 1.4841135882785608
10.92 1.4856146648517061
10.926499999999999 1.4862105768775855
10.933 1.487448179020756
10.939499999999999 1.4880568282311266
10.946 1.4903570932931416
10.952499999999999 1.4916008075428557
10.959 1.4929656254196964
10.965499999999999 1.4940652415773634
10.972 1.4942431763089097
10.9785 1.4958861700798707
10.985 1.4966447588576521
10.9915 1.4975172848709342
10.998 1.4976689838963146
11.0045 1.4981508949566447
11.011 1.4996951490721955
11.0175 1.5007526529874937
11.024 1.5017600332081038
11.0305 1.5025059774094416
11.036999999999999 1.5036005450201912
11.0435 1.5037522636926433
11.049999999999999 1.5049200312944677
11.0565 1.5051719485645343
11.062999999999999 1.5064765821715334
11.0695 1.50764652974485
11.075999999999999 1.5084837192734817
11.0825 1.5096217240951049
11.088999999999999 1.5107769779252003
11.0955 1.512631978990136
11.102 1.5137888158836788
11.1085 1.5145905757375608
11.115 1.5155542400566304
11.1215 1.516180840201848
11.128 1.5172343077925348
11.1345 1.5186512301224298
11.141 1.519866829563096
11.147499999999999 1.5200616846413766
11.154 1.5204776935270097
11.160499999999999 1.5217449985362528
11.167 1.5217601159011522
11.173499999999999 1.5217263216610384
11.18 1.5226311446447376
11.186499999999999 1.5235341934833428
11.193 1.5239469377771613
11.199499999999999 1.5243651395158118
11.206 1.5247829166007705
11.2125 1.5254013620212454
11.219 1.52658622284072
11.2255 1.5271256012013943
11.232 1.527829515847074
11.2385 1.528498831833918
11.245 1.5295564502934376
11.2515 1.5310927438101913
11.258 1.5322641547056612
11.2645 1.5329330910229118
11.270999999999999 1.5341465715037224
11.2775 1.535490033983148
11.283999999999999 1.535536568314523
11.2905 1.5367482520995495
11.296999999999999 1.5368897020882457
11.3035 1.5374107328413267
11.309999999999999 1.538521404720786
11.3165 1.5389239161041388
11.322999999999999 1.540090957867985
11.3295 1.540852456524597
11.336 1.5406307969005013
11.3425 1.5416224736749555
11.349 1.5428177046857279
11.3555 1.5435535304508754
11.362 1.5438173226479535
0.0065 0.12908476735016805
0.013 0.12871614524334696
0.0195 0.12157985934094562
0.026 0.12903773788416473
0.0325 0.13463889104139604
0.039 0.14350302409515692
0.0455 0.13370872069289952
0.052 0.1375366934877853
0.058499999999999996 0.14479016845709758
0.065 0.1487884606951031
0.0715 0.13992594833058725
0.078 0.1479315077101404
0.08449999999999999 0.15224887112423602
0.091 0.15526732800104526
0.09749999999999999 0.15117835177766992
0.104 0.1449090314931425
0.1105 0.14850318625603443
0.11699999999999999 0.1516075917100288
0.1235 0.15182566324292956
0.13 0.15850935421549295
0.13649999999999998 0.1624338913360308
0.143 0.16785229567619098
0.1495 0.16447565577733414
0.156 0.1660118304149325
0.1625 0.1693966040389956
0.16899999999999998 0.16229022392120207
0.1755 0.17116007171263448
0.182 0.17495166287786468
0.1885 0.17870033041039868
0.19499999999999998 0.1924932615654118
0.20149999999999998 0.17923598632670235
0.208 0.19395930400459527
0.2145 0.19112748256765144
0.221 0.196697293285375
0.22749999999999998 0.19477483366217108
0.23399999999999999 0.19567821633008897
0.2405 0.21076095285931729
0.247 0.20785470190698163
0.2535 0.20191265628734278
0.26 0.20558364625380854
0.2665 0.21965371749463358
0.27299999999999996 0.21344032389547785
0.27949999999999997 0.2146515438705201
0.286 0.21878780795790043
0.2925 0.2266280184059557
0.299 0.22855561287747683
0.3055 0.22393036500122854
0.312 0.2335918823410399
0.3185 0.23370907855771428
0.325 0.23751199355286445
0.33149999999999996 0.22887833710762706
0.33799999999999997 0.2436489838447713
0.3445 0.24096827059921466
0.351 0.24718110023897566
0.3575 0.24889759345512275
0.364 0.2571935586914087
0.3705 0.25687077660393953
0.377 0.26235353659004623
0.3835 0.2649712331667029
0.38999999999999996 0.2663783497911325
0.39649999999999996 0.2741547124021668
0.40299999999999997 0.2669447984483817
0.4095 0.2712817242248189
0.416 0.2758124084948097
0.4225 0.2915542221968934
0.429 0.27733880054721816
0.4355 0.2777147110220817
0.442 0.28286483695431563
0.44849999999999995 0.2893454483491631
0.45499999999999996 0.2788747729587815
0.46149999999999997 0.293318643009723
0.46799999999999997 0.29095309215894893
0.4745 0.2908925033175347
0.481 0.2934081323974418
0.4875 0.299883169434878
0.494 0.3143693087880717
0.5005 0.31193147580775715
0.507 0.3037675097244197
0.5135 0.31157828664384546
0.52 0.3138163048693645
0.5265 0.32147593263511887
0.533 0.3189641374663452
0.5395 0.32068382802259876
0.5459999999999999 0.3225036563367887
0.5525 0.32681707155029827
0.5589999999999999 0.3290461130356359
0.5655 0.3369363854532388
0.572 0.3261029675024787
0.5785 0.3345334683018599
0.585 0.33661694884613347
0.5915 0.32601399384117435
0.598 0.3404865666442891
0.6044999999999999 0.34020120516759356
0.611 0.3508383736613805
0.6174999999999999 0.346737224849333
0.624 0.3469182114185543
0.6305 0.3461697645078061
0.637 0.35316096138133624
0.6435 0.34941639945356684
0.65 0.3550975895034174
0.6565 0.3639057186044994
0.6629999999999999 0.35988131458822004
0.6695 0.36341803850104526
0.6759999999999999 0.3610497650035658
0.6825 0.3714011664703598
0.689 0.3652996962538282
0.6955 0.3629384525688959
0.702 0.36490468748519866
0.7085 0.37077906718822007
0.715 0.3746760736416572
0.7214999999999999 0.3765777051916963
0.728 0.38462238319492137
0.7344999999999999 0.3783502716281788
0.741 0.3825908477151998
0.7474999999999999 0.3845326338886004
0.754 0.3830085108963388
0.7605 0.3778501989595924
0.767 0.3902146694763573
0.7735 0.388698346159531
0.7799999999999999 0.38903401709820606
0.7865 0.3975930569755519
0.7929999999999999 0.3923008795019811
0.7995 0.38623269680626215
0.8059999999999999 0.3863412030367961
0.8125 0.39735796300698567
0.819 0.39523024373925075
0.8255 0.39528355665038717
0.832 0.3954245436704191
0.8384999999999999 0.4040133010328617
0.845 0.4042023617765196
0.8514999999999999 0.39377263966355436
0.858 0.4024979791621295
0.8644999999999999 0.4083990830978017
0.871 0.40664019160170994
0.8775 0.4042424071178701
0.884 0.40446516451103776
0.8905 0.41713296620344487
0.8969999999999999 0.4109037676842817
0.9035 0.402231867132004
0.9099999999999999 0.41493217865016163
0.9165 0.41269373144292487
0.9229999999999999 0.41067820761003837
0.9295 0.4110354617816334
0.9359999999999999 0.4093177177170979
0.9425 0.4154611956843084
0.949 0.41437010723688594
0.9554999999999999 0.41243905807036896
0.962 0.421240236322312
0.9684999999999999 0.4193129466364507
0.975 0.427488911534895
0.9814999999999999 0.4186219660337347
0.988 0.4187671467517937
0.9944999999999999 0.42253027258724885
1.001 0.42448359081938847
1.0075 0.41882357466097897
1.014 0.4236985528559609
1.0205 0.42766019343683226
1.027 0.4243539901067308
1.0334999999999999 0.42250962813615267
1.04 0.4265879388249907
1.0465 0.4332842246161164
1.053 0.42249780216362254
1.0594999999999999 0.4265537391976091
1.066 0.4309198266939305
1.0725 0.4291936532321321
1.079 0.4270877651044014
1.0855 0.43347906297133143
1.0919999999999999 0.4329623253105881
1.0985 0.4354377226237416
1.105 0.4226610093660419
1.1115 0.4290440148011978
1.1179999999999999 0.43636250222698436
1.1245 0.4391462561438173
1.131 0.4358559255570933
1.1375 0.444095882173448
1.144 0.4428961730822145
1.1504999999999999 0.4410877775528803
1.157 0.4406792494988494
1.1635 0.4430944325370554
1.17 0.438315972837227
1.1764999999999999 0.4341305403316973
1.183 0.4432214702610864
1.1895 0.44301002539757306
1.196 0.4489309710059537
1.2025 0.444069527321596
1.2089999999999999 0.43678527452455285
1.2155 0.4499864540096725
1.222 0.4436920612450379
1.2285 0.4543827379234653
1.2349999999999999 0.4476998913886847
1.2415 0.4482623196069975
1.248 0.4569954287833129
1.2545 0.4559301055771492
1.261 0.4536052707637417
1.2674999999999998 0.45555414316664056
1.274 0.45992297549773653
1.2805 0.44963169705651485
1.287 0.45006163609007377
1.2934999999999999 0.4537291910812451
1.3 0.4607118589389163
1.3065 0.45803271167158677
1.313 0.45639589457817564
1.3195 0.4614351130522545
1.3259999999999998 0.46147389677587647
1.3325 0.46391631349562523
1.339 0.4507416046230386
1.3455 0.4701165560559586
1.3519999999999999 0.47723352918137607
1.3585 0.46905107611154584
1.365 0.47142860163928013
1.3715 0.4705413883416494
1.378 0.4868793451647244
1.3844999999999998 0.47392541960703927
1.391 0.4719641413012745
1.3975 0.47910191812458436
1.404 0.4834679866249809
1.4104999999999999 0.47982530288961556
1.417 0.48927965924709405
1.4235 0.48319130206466987
1.43 0.4920664757708355
1.4364999999999999 0.4863431084737373
1.4429999999999998 0.4900260174318607
1.4495 0.49250467137350284
1.456 0.4975769534486201
1.4625 0.4942066451606859
1.4689999999999999 0.5009672768413838
1.4755 0.5013641225094538
1.482 0.510494269871252
1.4885 0.5064453215415883
1.4949999999999999 0.5063038627817997
1.5014999999999998 0.5154683648542564
1.508 0.5045808655856145
1.5145 0.5139505651855432
1.521 0.5216982122985785
1.5274999999999999 0.5172388416201583
1.534 0.5270387524203537
1.5405 0.5201884447971103
1.547 0.529557699775399
1.5534999999999999 0.5299652711648655
1.5599999999999998 0.5243320730607124
1.5665 0.5333125554146889
1.573 0.533460216663677
1.5795 0.5428679147836748
1.5859999999999999 0.539262612694352
1.5925 0.5482384513145355
1.599 0.5508596985996297
1.6055 0.5553676504051648
1.6119999999999999 0.547132662593679
1.6184999999999998 0.5566042992491935
1.625 0.5567924732605203
1.6315 0.5572165635642206
1.638 0.5649188452462477
[truncated: 172,800 more rows]
