# Supplementary material for: Stochastic bond dynamics facilitates alignment of malaria parasite at erythrocyte membrane upon invasion
Source: eLife. 2020 May 18;9:e56500. doi: 10.7554/eLife.56500 (PMC7269671; doi:10.7554/eLife.56500)
Supplement: Figure 2—source data 1. [file elife-56500-fig2-data1.zip › velocities_sims.dat]

   0.13240
   0.02055
   0.08155
   0.07837
   0.09109
   0.01523
   0.08904
   0.05461
   0.05383
   0.05040
   0.05386
   0.04878
   0.08485
   0.14733
   0.13704
   0.04017
   0.03355
   0.05204
   0.10204
   0.01247
   0.06162
   0.02090
   0.04703
   0.02733
   0.07957
   0.05692
   0.04218
   0.05175
   0.03978
   0.01614
   0.02840
   0.05880
   0.06225
   0.07269
   0.01596
   0.01736
   0.03633
   0.05409
   0.02640
   0.04482
   0.03600
   0.00901
   0.02396
   0.01831
   0.07264
   0.02435
   0.04230
   0.14530
   0.11772
   0.04379
   0.02612
   0.09212
   0.04285
   0.03516
   0.03657
   0.13335
   0.03434
   0.07210
   0.05496
   0.08231
   0.04489
   0.01294
   0.03045
   0.01684
   0.00767
   0.05837
   0.01565
   0.04646
   0.01644
   0.01367
   0.06444
   0.06262
   0.05767
   0.05910
   0.04019
   0.04828
   0.03969
   0.06333
   0.07536
   0.03804
   0.11230
   0.06492
   0.06773
   0.02854
   0.10771
   0.02242
   0.04251
   0.05466
   0.05706
   0.02883
   0.13610
   0.13402
   0.03691
   0.05257
   0.06800
   0.05064
   0.03168
   0.08749
   0.10148
   0.11403
   0.06701
   0.05027
   0.08594
   0.07760
   0.01824
   0.04173
   0.02371
   0.08458
   0.03791
   0.04651
   0.03906
   0.03309
   0.00684
   0.01114
   0.15516
   0.03133
   0.03916
   0.10466
   0.05251
   0.08986
   0.04067
   0.08096
   0.02728
   0.14677
   0.05858
   0.07479
   0.05288
   0.06662
   0.05217
   0.04877
   0.07808
   0.06168
   0.07048
   0.03286
   0.08555
   0.04793
   0.03669
   0.04260
   0.07342
   0.02012
   0.03369
   0.05429
   0.05096
   0.03023
   0.00726
   0.03012
   0.04008
   0.03500
   0.11917
   0.07071
   0.07814
   0.03105
   0.03378
   0.05686
   0.06310
   0.05325
   0.01359
   0.04466
   0.07487
   0.05507
   0.15851
   0.13056
   0.09899
   0.02803
   0.04708
   0.05513
   0.09794
   0.05367
   0.01733
   0.02877
   0.03360
   0.01837
   0.02260
   0.01062
   0.01326
   0.02852
   0.01273
   0.03136
   0.04439
   0.04760
   0.04779
   0.06380
   0.03326
   0.05610
   0.02575
   0.06050
   0.04518
   0.07481
   0.09794
   0.04575
   0.03037
   0.06849
   0.04392
   0.03399
   0.03018
   0.03758
   0.06418
   0.04816
   0.03033
   0.05996
   0.01976
   0.03365
   0.04194
   0.07982
   0.09467
   0.08830
   0.04088
   0.04545
   0.06062
   0.12695
   0.00382
   0.01075
   0.04144
   0.04527
   0.01721
   0.01825
   0.06879
   0.02398
   0.05171
   0.03603
   0.02317
   0.03120
   0.01520
   0.07497
   0.01495
   0.09569
   0.11070
   0.04341
   0.11441
   0.03491
   0.09181
   0.05829
   0.06720
   0.02487
   0.04553
   0.07661
   0.01278
   0.08554
   0.02577
   0.01220
   0.06279
   0.04424
   0.04012
   0.02236
   0.02225
   0.05218
   0.06447
   0.01593
   0.02626
   0.11451
   0.12372
   0.05376
   0.05627
   0.09831
   0.03535
   0.09702
   0.03206
   0.05271
   0.03209
   0.06071
   0.04383
   0.05860
   0.11123
   0.03703
   0.01017
   0.02658
   0.00511
   0.01168
   0.03284
   0.01304
   0.08529
   0.11285
   0.05362
   0.06658
   0.11985
   0.10903
   0.11143
   0.04340
   0.03581
   0.05298
   0.03216
   0.03865
   0.02838
   0.02707
   0.04912
   0.05166
   0.04205
   0.06460
   0.05694
   0.04835
   0.03831
   0.03397
   0.02630
   0.02115
   0.01332
   0.02457
   0.14837
   0.10419
   0.14608
   0.11935
   0.03503
   0.03540
   0.01152
   0.03082
   0.03206
   0.03838
   0.11704
   0.03734
   0.00930
   0.03328
   0.04056
   0.02851
   0.05958
   0.03848
   0.05145
   0.05182
   0.02910
   0.05681
   0.01729
   0.08670
   0.09556
   0.05019
   0.02218
   0.11119
   0.09969
   0.04084
   0.04957
   0.03585
   0.07305
   0.05895
   0.09041
   0.07344
   0.02974
   0.04636
   0.01284
   0.01295
   0.02092
   0.05872
   0.07712
   0.06269
   0.01074
   0.11910
   0.05475
   0.11238
   0.06304
   0.05774
   0.05293
   0.12129
   0.04295
   0.03437
   0.09262
   0.02054
   0.00878
   0.07172
   0.01737
   0.02324
   0.00831
   0.03762
   0.02917
   0.03093
   0.02580
   0.01941
   0.04201
   0.07529
   0.15279
   0.07757
   0.08662
   0.00665
   0.07808
   0.05279
   0.01950
   0.04031
   0.06006
   0.02762
   0.03294
   0.02139
   0.03684
   0.01186
   0.04079
   0.07456
   0.04963
   0.03689
   0.04224
   0.00693
   0.03456
   0.06670
   0.03616
   0.02534
   0.04306
   0.03622
   0.12704
   0.12374
   0.04346
   0.02202
   0.02088
   0.09262
   0.10777
   0.05303
   0.05116
   0.02526
   0.01948
   0.03075
   0.01286
   0.01997
   0.03282
   0.02482
   0.04395
   0.06416
   0.08683
   0.10292
   0.08555
   0.05455
   0.12615
   0.02245
   0.05692
   0.03584
   0.01835
   0.03987
   0.03916
   0.03551
   0.05984
   0.08003
   0.09510
   0.01208
   0.02736
   0.03161
   0.03215
   0.02843
   0.00564
   0.01707
   0.04818
   0.14939
   0.15281
   0.08666
   0.04998
   0.09539
   0.08689
   0.09422
   0.07259
   0.06542
   0.09056
   0.02313
   0.04022
   0.04028
   0.07465
   0.06333
   0.01701
   0.02543
   0.10204
   0.03461
   0.06218
   0.03140
   0.08053
   0.01478
   0.05804
   0.03061
   0.12270
   0.09505
   0.14132
   0.05013
   0.08093
   0.06836
   0.09117
   0.02569
   0.02820
   0.04991
   0.06952
   0.08869
   0.06700
   0.06656
   0.04603
   0.03364
   0.01976
   0.01717
   0.02958
   0.04065
   0.04894
   0.01592
   0.04675
   0.14893
   0.11536
   0.08827
   0.11661
   0.10720
   0.04999
   0.06823
   0.03897
   0.02671
   0.02281
   0.07046
   0.02845
   0.02854
   0.04269
   0.00956
   0.01288
   0.02625
   0.00603
   0.04709
   0.03862
   0.09616
   0.02008
   0.06344
   0.05131
   0.06512
   0.08193
   0.09052
   0.03509
   0.08499
   0.04139
   0.05353
   0.07646
   0.03952
   0.01607
   0.02964
   0.14361
   0.03476
   0.02150
   0.02617
   0.04464
   0.06314
   0.08889
   0.05867
   0.04918
   0.09328
   0.05347
   0.13381
   0.13626
   0.08143
   0.06054
   0.03544
   0.10676
   0.02421
   0.02174
   0.01488
   0.03676
   0.04443
   0.01661
   0.02044
   0.00998
   0.03497
   0.02710
   0.03960
   0.03746
   0.04054
   0.04108
   0.09183
   0.03904
   0.05852
   0.08289
   0.05133
   0.02749
   0.04963
   0.09008
   0.02836
   0.03170
   0.03185
   0.04906
   0.02095
   0.05578
   0.03218
   0.01396
   0.03823
   0.05889
   0.02944
   0.01075
   0.02064
   0.14944
   0.10499
   0.15041
   0.03379
   0.04301
   0.12800
   0.04908
   0.02085
   0.07043
   0.07928
   0.09883
   0.06943
   0.07480
   0.11176
   0.12946
   0.02015
   0.03626
   0.06302
   0.01380
   0.01832
   0.06104
   0.05123
   0.03417
   0.02535
   0.01346
   0.15833
   0.09964
   0.03952
   0.02407
   0.09541
   0.05806
   0.01873
   0.02635
   0.01789
   0.07199
   0.05654
   0.05204
   0.04816
   0.01692
   0.02289
   0.03042
   0.03599
   0.01687
   0.01824
   0.04923
   0.00744
   0.00440
   0.02767
   0.02108
   0.08088
   0.06580
   0.07212
   0.04516
   0.03015
   0.12154
   0.04923
   0.01976
   0.04619
   0.03651
   0.00693
   0.05376
   0.08893
   0.05488
   0.02549
   0.02840
   0.01523
   0.02094
   0.03040
   0.05232
   0.03860
   0.02972
   0.04865
   0.04929
   0.03606
   0.04066
   0.02554
   0.05215
   0.05161
   0.02556
   0.03773
   0.02786
   0.03098
   0.03388
   0.03999
   0.05081
   0.03137
   0.04920
   0.03633
   0.02862
   0.03083
   0.05906
   0.06884
   0.15564
   0.10804
   0.06615
   0.06168
   0.05702
   0.02331
   0.02426
   0.03432
   0.04620
   0.05140
   0.04465
   0.04902
   0.03016
   0.02107
   0.03828
   0.04509
   0.04491
   0.05509
   0.07696
   0.03898
   0.00677
   0.03231
   0.02882
   0.03019
   0.08115
   0.06546
   0.10074
   0.12646
   0.10076
   0.01696
   0.03064
   0.03621
   0.04277
   0.10471
   0.04585
   0.01621
   0.03749
   0.03733
   0.08754
   0.05086
   0.05565
   0.02381
   0.02391
   0.02186
   0.01365
   0.03023
   0.01620
   0.04930
   0.12841
   0.07774
   0.13621
   0.07133
   0.15499
   0.07096
   0.11624
   0.06692
   0.07770
   0.02225
   0.03689
   0.02005
   0.03106
   0.12009
   0.07446
   0.02627
   0.04353
   0.04636
   0.05471
   0.03494
   0.05158
   0.14433
   0.16079
   0.13708
   0.06606
   0.04863
   0.02836
   0.05099
   0.01574
   0.02874
   0.07275
   0.04684
   0.03336
   0.03127
   0.03237
   0.05020
   0.05421
   0.06955
   0.04210
   0.03543
   0.11085
   0.10585
   0.10459
   0.01390
   0.07909
   0.06909
   0.06502
   0.08817
   0.13607
   0.11931
   0.05154
   0.03395
   0.04614
   0.04973
   0.06805
   0.05454
   0.02748
   0.02330
   0.02454
   0.02113
   0.03077
   0.09179
   0.05716
   0.05283
   0.04141
   0.02023
   0.04217
   0.00946
   0.04556
   0.01936
   0.02709
   0.05866
   0.04164
   0.03773
   0.03346
   0.15331
   0.05661
   0.06091
   0.06485
   0.13756
   0.03925
   0.08516
   0.06924
   0.03645
   0.01684
   0.01809
   0.03716
   0.07762
   0.12799
   0.03061
   0.03293
   0.02522
   0.03883
   0.04858
   0.03900
   0.06329
   0.10077
   0.06110
   0.14978
   0.07101
   0.03829
   0.05009
   0.06921
   0.06259
   0.02146
   0.05901
   0.05906
   0.02279
   0.05933
   0.05609
   0.06093
   0.01040
   0.02320
   0.02552
   0.06771
   0.02550
   0.05223
   0.04460
   0.01181
   0.06462
   0.09853
   0.04330
   0.02830
   0.06257
   0.03430
   0.08540
   0.03463
   0.15850
   0.14021
   0.01411
   0.05950
   0.03558
   0.02526
   0.03592
   0.01600
   0.05567
   0.14397
   0.06856
   0.06522
   0.06873
   0.10392
   0.09705
   0.03267
   0.02664
   0.03526
   0.04332
   0.02687
   0.03921
   0.01218
   0.03440
   0.01616
   0.02730
   0.01570
   0.02379
   0.01250
   0.03571
   0.02957
   0.01336
   0.11740
   0.14473
   0.09927
   0.04324
   0.03027
   0.04518
   0.00420
   0.07123
   0.04575
   0.07074
   0.02856
   0.01782
   0.04356
   0.10314
   0.02192
   0.08370
   0.02514
   0.01803
   0.03896
   0.03598
   0.03035
   0.02726
   0.02580
   0.01848
   0.13538
   0.04548
   0.04460
   0.08568
   0.01846
   0.04759
   0.05430
   0.02976
   0.03548
   0.07294
   0.02804
   0.01624
   0.05519
   0.04848
   0.01720
   0.05739
   0.00279
   0.03178
   0.02280
   0.03738
   0.08694
   0.09400
   0.08110
   0.05240
   0.05845
   0.02013
   0.02275
   0.02280
   0.04616
   0.02614
   0.05965
   0.06119
   0.07981
   0.03639
   0.08837
   0.03664
   0.01675
   0.02970
   0.04514
   0.03436
   0.03198
   0.01760
   0.03608
   0.15742
   0.13085
   0.10786
   0.11330
   0.07197
   0.11959
   0.03082
   0.03941
   0.04790
   0.01505
   0.06718
   0.05502
   0.04611
   0.08744
   0.08357
   0.01182
   0.06961
   0.04238
   0.02856
   0.04354
   0.03823
   0.03164
   0.06306
   0.03438
   0.06223
   0.03682
   0.08562
   0.12327
   0.08098
   0.13801
   0.07014
   0.07076
   0.04973
   0.06061
   0.07125
   0.06054
   0.10591
   0.06598
   0.04321
   0.03226
   0.05579
   0.04517
   0.04822
   0.06432
   0.09840
   0.09583
   0.09091
   0.04817
   0.07392
   0.03766
   0.05665
   0.03299
   0.09307
   0.05059
   0.10765
   0.15405
   0.06665
   0.06183
   0.04266
   0.03509
   0.03380
   0.03634
   0.00679
   0.05295
   0.02002
   0.04134
   0.15958
   0.09528
   0.09411
   0.14456
   0.04897
   0.06072
   0.05037
   0.06715
   0.07680
   0.02921
   0.01601
   0.02431
   0.03605
   0.03612
   0.02640
   0.01813
   0.04261
   0.02019
   0.01632
   0.01476
   0.03769
   0.02426
   0.00209
   0.00838
   0.14416
   0.07213
   0.07972
   0.08260
   0.08784
   0.11654
   0.14947
   0.05717
   0.04961
   0.09068
   0.10585
   0.06861
   0.08509
   0.09460
   0.06017
   0.05614
   0.07076
   0.03081
   0.13288
   0.05496
   0.03739
   0.10730
   0.05372
   0.04233
   0.13001
   0.08838
   0.07155
   0.09271
   0.04114
   0.04365
   0.01979
   0.05810
   0.07750
   0.03914
   0.02994
   0.07027
   0.04775
   0.04979
   0.11841
   0.04657
   0.05593
   0.02787
   0.02647
   0.02165
   0.02820
   0.04497
   0.02153
   0.03477
   0.14458
   0.10004
   0.04823
   0.09483
   0.10110
   0.10287
   0.10375
   0.02555
   0.04034
   0.04425
   0.06807
   0.01525
   0.07282
   0.03745
   0.09776
   0.05551
   0.01229
   0.01698
   0.01589
   0.04582
   0.01333
   0.02868
   0.01793
   0.05436
   0.12189
   0.11954
   0.08805
   0.04407
   0.03361
   0.07558
   0.05088
   0.08492
   0.04977
   0.05291
   0.03755
   0.01766
   0.08081
   0.03990
   0.02979
   0.04735
   0.02306
   0.01065
   0.05813
   0.05917
   0.04039
   0.04223
   0.04385
   0.07132
   0.05965
   0.04031
   0.06226
   0.11741
   0.06287
   0.06376
   0.15095
   0.03976
   0.04510
   0.05696
   0.02124
   0.04526
   0.01253
   0.07432
   0.06813
   0.04987
   0.01512
   0.02858
   0.06144
   0.01128
   0.01782
   0.03659
   0.03061
   0.05523
   0.11981
   0.13025
   0.05723
   0.06661
   0.07932
   0.04600
   0.08927
   0.01938
   0.02070
   0.02851
   0.04018
   0.03370
   0.00697
   0.00633
   0.02948
   0.04518
   0.07543
   0.01173
   0.03466
   0.00683
   0.12031
   0.14714
   0.12197
   0.11901
   0.08389
   0.01759
   0.04509
   0.07967
   0.03436
   0.11549
   0.05380
   0.04044
   0.04298
   0.02268
   0.01931
   0.02801
   0.02360
   0.02753
   0.02388
   0.02687
   0.00975
   0.03494
   0.01208
   0.02780
   0.03601
   0.07586
   0.09901
   0.08690
   0.08990
   0.08943
   0.14100
   0.06501
   0.02110
   0.05388
   0.06165
   0.02295
   0.04749
   0.08578
   0.04401
   0.04652
   0.03941
   0.06086
   0.02418
   0.03121
   0.01072
   0.05337
   0.07519
   0.07017
   0.06764
   0.02771
   0.03851
   0.10699
   0.11001
   0.07326
   0.01344
   0.04070
   0.02168
   0.01732
   0.01337
   0.04835
   0.03814
   0.04767
   0.02210
   0.06492
   0.02288
   0.00612
   0.02347
   0.04549
   0.03325
   0.16155
   0.08262
   0.07185
   0.08354
   0.07193
   0.02539
   0.09566
   0.11922
   0.03409
   0.09335
   0.03582
   0.09872
   0.03949
   0.01043
   0.03577
   0.05388
   0.03467
   0.05917
   0.02090
   0.00912
   0.05154
   0.03414
   0.03064
   0.02639
   0.05256
   0.03208
   0.07715
   0.02829
   0.07221
   0.06675
   0.14148
   0.05557
   0.12367
   0.13406
   0.05046
   0.06637
   0.03191
   0.04831
   0.07097
   0.03373
   0.01659
   0.04027
   0.04575
   0.02812
   0.04624
   0.08862
   0.06765
   0.12765
   0.07468
   0.14093
   0.01752
   0.02215
   0.02172
   0.03822
   0.03681
   0.04687
   0.02823
   0.03571
   0.03350
   0.00898
   0.03794
   0.02911
   0.08393
   0.07061
   0.02233
   0.04366
   0.01344
   0.02113
   0.07301
   0.10609
   0.10199
   0.03212
   0.02541
   0.02487
   0.02917
   0.02371
   0.05957
   0.07296
   0.06527
   0.02793
   0.01345
   0.02453
   0.06621
   0.08257
   0.02688
   0.06855
   0.05211
   0.03259
   0.00959
   0.04870
   0.04993
   0.02459
   0.14022
   0.08396
   0.07495
   0.02588
   0.06485
   0.02086
   0.04541
   0.03812
   0.04628
   0.03864
   0.05015
   0.04135
   0.00711
   0.04165
   0.05511
   0.02426
   0.05848
   0.03687
   0.08212
   0.04440
   0.05061
   0.01626
   0.04118
   0.02878
   0.14187
   0.08665
   0.08719
   0.14173
   0.02661
   0.07558
   0.06037
   0.04024
   0.07197
   0.07052
   0.15682
   0.09860
   0.06181
   0.04958
   0.06363
   0.05758
   0.06848
   0.02832
   0.04758
   0.02264
   0.02874
   0.10931
   0.10096
   0.03637
   0.02541
   0.04302
   0.10413
   0.02219
   0.04443
   0.12530
   0.05372
   0.03838
   0.04669
   0.15428
   0.06671
   0.01430
   0.04477
   0.02261
   0.02775
   0.08996
   0.02120
   0.04509
   0.07319
   0.06550
   0.01540
   0.02384
   0.13235
   0.10742
   0.02745
   0.11887
   0.09983
   0.02812
   0.03845
   0.03950
   0.02566
   0.05962
   0.05163
   0.03030
   0.07940
   0.04499
   0.03451
   0.05503
   0.02333
   0.07318
   0.03855
   0.03679
   0.04967
   0.04517
   0.08403
   0.06200
   0.07146
   0.11659
   0.02623
   0.03678
   0.08845
   0.08587
   0.02227
   0.06034
   0.11884
   0.01980
   0.07691
   0.03129
   0.05556
   0.02045
   0.01876
   0.00789
   0.02631
   0.03739
   0.02313
   0.02723
   0.13012
   0.09951
   0.09650
   0.07611
   0.05241
   0.04062
   0.09839
   0.11292
   0.08516
   0.05967
   0.11572
   0.06377
   0.07651
   0.06804
   0.04045
   0.03261
   0.06933
   0.05569
   0.08457
   0.04013
   0.14446
   0.06624
   0.14323
   0.10639
   0.07739
   0.07979
   0.06208
   0.11659
   0.02351
   0.01238
   0.01386
   0.00341
   0.09129
   0.12699
   0.07943
   0.04662
   0.03077
   0.00852
   0.02403
   0.02062
   0.01710
   0.03628
   0.01373
   0.01228
   0.15916
   0.08288
   0.13428
   0.03019
   0.05442
   0.06776
   0.05570
   0.09907
   0.04296
   0.08700
   0.09027
   0.09221
   0.05371
   0.05522
   0.05573
   0.03426
   0.08195
   0.15770
   0.16275
   0.05422
   0.04574
   0.13102
   0.04807
   0.06310
   0.06208
   0.05484
   0.12288
   0.06137
   0.07936
   0.08392
   0.08259
   0.03131
   0.04282
   0.03936
   0.04603
   0.02745
   0.05359
   0.04033
   0.01407
   0.04286
   0.01818
   0.02174
   0.05681
   0.02304
   0.01357
   0.02236
   0.15640
   0.13562
   0.07491
   0.09582
   0.05784
   0.05520
   0.04916
   0.08069
   0.10518
   0.02169
   0.02211
   0.04858
   0.02885
   0.01684
   0.02660
   0.04041
   0.02629
   0.02239
   0.08841
   0.01429
   0.00742
   0.04000
   0.02685
   0.06591
   0.01249
   0.09695
   0.02127
   0.05093
   0.07729
   0.04525
   0.04437
   0.07593
   0.06917
   0.03555
   0.06832
   0.04352
   0.03432
   0.02874
   0.02403
   0.03003
   0.02883
   0.08239
   0.00990
   0.01218
   0.11208
   0.02671
   0.02518
   0.03265
   0.05086
   0.13279
   0.05970
   0.09554
   0.05423
   0.04785
   0.01210
   0.03356
   0.04757
   0.04172
   0.03152
   0.01343
   0.03720
   0.01844
   0.01353
   0.04788
   0.05064
   0.03651
   0.05156
   0.02645
   0.07603
   0.04107
   0.05013
   0.08657
   0.02661
   0.16378
   0.04911
   0.09524
   0.02248
   0.05803
   0.03878
   0.01893
   0.10093
   0.05314
   0.03573
   0.12916
   0.06303
   0.06760
   0.10522
   0.06737
   0.04668
   0.04723
   0.04039
   0.05696
   0.04692
   0.01951
   0.05232
   0.01185
   0.06189
   0.01518
   0.11321
   0.01891
   0.03616
   0.09215
   0.02564
   0.14788
   0.12101
   0.14829
   0.03023
   0.08878
   0.02193
   0.06181
   0.05462
   0.08935
   0.08365
   0.10390
   0.10100
   0.05986
   0.09927
   0.05537
   0.03021
   0.09153
   0.10554
   0.08256
   0.04130
   0.09397
   0.12963
   0.02867
   0.06594
   0.14001
   0.08643
   0.13914
   0.04871
   0.06319
   0.09973
   0.02890
   0.06046
   0.03826
   0.02034
   0.04265
   0.02132
   0.02434
   0.02669
   0.14155
   0.10916
   0.03847
   0.06662
   0.07167
   0.10391
   0.05441
   0.08536
   0.06037
   0.11428
   0.08056
   0.05384
   0.12672
   0.07277
   0.05925
   0.02574
   0.03417
   0.04872
   0.03167
   0.14946
   0.04558
   0.04859
   0.05189
   0.05316
   0.08690
   0.06249
   0.03068
   0.07335
   0.02004
   0.02461
   0.08388
   0.03735
   0.06245
   0.03363
   0.03170
   0.03333
   0.05465
   0.03437
   0.01773
   0.09612
   0.01856
   0.01746
   0.01517
   0.00831
   0.05624
   0.02199
   0.04034
   0.08795
   0.08234
   0.04855
   0.10365
   0.06576
   0.05320
   0.03716
   0.04980
   0.08467
   0.02292
   0.01841
   0.03444
   0.12744
   0.13614
   0.05371
   0.01909
   0.05783
   0.03675
   0.07817
   0.07374
   0.03048
   0.04054
   0.04429
   0.05054
   0.02029
   0.04087
   0.04047
   0.03810
   0.01898
   0.02578
   0.01463
   0.01417
   0.01352
   0.01915
   0.08412
   0.15140
   0.06020
   0.02802
   0.10627
   0.07884
   0.01812
   0.10852
   0.02860
   0.03333
   0.06830
   0.07968
   0.02810
   0.05557
   0.05906
   0.01110
   0.03279
   0.05429
   0.03247
   0.01079
   0.01241
   0.02951
   0.01391
   0.02502
   0.02394
   0.04599
   0.09521
   0.08048
   0.06800
   0.10892
   0.01173
   0.04498
   0.08679
   0.02886
   0.02564
   0.04506
   0.02417
   0.02666
   0.03184
   0.05259
   0.08311
   0.04892
   0.09656
   0.02611
   0.04244
   0.08457
   0.01617
   0.06520
   0.13851
   0.05437
   0.05032
   0.07622
   0.07593
   0.06962
   0.12416
   0.06876
   0.07908
   0.05513
   0.06400
   0.01128
   0.05872
   0.05385
   0.08379
   0.05970
   0.02945
   0.01196
   0.02493
   0.01097
   0.01237
   0.01371
   0.02113
   0.11993
   0.04763
   0.02769
   0.12300
   0.06076
   0.02270
   0.08861
   0.08761
   0.08646
   0.03490
   0.03200
   0.03304
   0.06444
   0.03308
   0.04510
   0.02447
   0.05838
   0.03756
   0.04647
   0.03039
   0.06366
   0.04252
   0.05765
   0.06967
   0.12186
   0.13154
   0.05346
   0.03739
   0.11974
   0.04844
   0.01619
   0.01869
   0.07701
   0.05572
   0.04555
   0.03232
   0.04031
   0.03699
   0.07554
   0.00882
   0.04294
   0.01675
   0.04482
   0.02666
   0.02137
   0.03520
   0.01449
   0.09164
   0.07843
   0.11073
   0.12250
   0.05830
   0.10706
   0.03103
   0.04835
   0.03380
   0.07070
   0.04851
   0.09180
   0.07929
   0.04237
   0.05116
   0.04474
   0.01582
   0.01808
   0.02838
   0.05921
   0.11188
   0.03521
   0.07445
   0.01994
   0.05703
   0.08630
   0.05193
   0.03617
   0.09903
   0.02356
   0.05968
   0.03296
   0.01354
   0.05963
   0.01225
   0.02216
   0.02954
   0.03829
   0.03446
   0.05572
   0.02705
   0.06078
   0.00560
   0.04440
   0.02246
   0.01435
   0.02580
   0.05013
   0.12718
   0.05952
   0.02794
   0.07509
   0.03560
   0.08302
   0.03285
   0.03625
   0.03553
   0.06375
   0.03111
   0.05255
   0.01586
   0.06915
   0.10088
   0.03351
   0.05638
   0.02845
   0.05300
   0.02741
   0.02481
   0.03536
   0.04955
   0.02475
   0.13009
   0.04151
   0.05425
   0.02336
   0.06961
   0.03868
   0.03643
   0.12842
   0.07669
   0.06148
   0.02683
   0.04478
   0.03811
   0.01472
   0.05590
   0.04371
   0.00667
   0.01694
   0.05592
   0.03522
   0.01838
   0.02975
   0.04332
   0.03797
   0.04507
   0.10852
   0.06437
   0.10642
   0.02465
   0.07229
   0.05313
   0.02564
   0.03377
   0.06160
   0.04834
   0.01698
   0.07166
   0.03765
   0.00868
   0.03520
   0.03771
   0.01734
   0.02453
   0.03819
   0.08928
   0.11199
   0.08677
   0.09636
   0.06377
   0.06765
   0.09175
   0.07161
   0.10126
   0.15477
   0.09022
   0.04704
   0.09729
   0.04606
   0.03707
   0.00754
   0.01631
   0.00889
   0.02641
   0.01698
   0.02469
   0.04723
   0.03061
   0.05364
   0.09670
   0.09751
   0.10544
   0.05897
   0.03775
   0.07529
   0.02023
   0.04065
   0.05050
   0.01683
   0.04932
   0.00670
   0.05641
   0.08227
   0.07498
   0.06871
   0.01587
   0.05194
   0.05015
   0.06069
   0.04908
   0.02750
   0.03867
   0.06531
   0.08749
   0.10021
   0.02455
   0.05640
   0.03017
   0.02196
   0.03837
   0.07117
   0.05930
   0.06772
   0.02035
   0.05200
   0.06220
   0.13410
   0.07800
   0.08838
   0.04184
   0.09822
   0.09977
   0.05321
   0.04967
   0.03211
   0.09285
   0.07254
   0.02747
   0.01604
   0.04791
   0.11702
   0.06929
   0.06772
   0.00648
   0.09220
   0.00799
   0.10983
   0.05900
   0.01557
   0.04477
   0.08198
   0.05888
   0.04088
   0.09608
   0.03632
   0.03900
   0.03421
   0.06266
   0.03758
   0.09440
   0.04150
   0.08659
   0.03170
   0.06510
   0.13232
   0.03629
   0.04504
   0.10014
   0.04202
   0.04987
   0.01880
   0.02937
   0.04198
   0.03868
   0.04493
   0.11720
   0.00859
   0.02333
   0.01029
   0.04643
   0.04433
   0.03348
   0.02567
   0.13260
   0.02993
   0.04607
   0.07299
   0.11178
   0.12070
   0.12151
   0.13013
   0.12491
   0.12532
   0.11259
   0.06986
   0.03346
   0.03004
   0.02371
   0.07387
   0.08718
   0.05625
   0.02918
   0.02415
   0.00709
   0.01244
   0.04212
   0.02095
   0.01069
   0.09170
   0.08726
   0.15233
   0.10188
   0.12309
   0.05723
   0.03654
   0.11018
   0.08596
   0.03775
   0.03305
   0.01707
   0.03969
   0.01672
   0.06033
   0.01944
   0.02327
   0.03540
   0.03064
   0.01292
   0.00905
   0.00880
   0.03065
   0.00662
   0.08320
   0.07905
   0.03769
   0.09868
   0.02315
   0.06982
   0.05030
   0.05500
   0.04577
   0.05633
   0.05848
   0.08990
   0.05334
   0.07084
   0.06503
   0.02056
   0.03783
   0.02425
   0.02386
   0.11173
   0.06336
   0.07404
   0.07908
   0.05451
   0.11761
   0.13075
   0.09993
   0.02262
   0.04925
   0.01492
   0.02216
   0.02943
   0.05170
   0.06695
   0.01317
   0.12654
   0.13491
   0.07742
   0.05143
   0.04427
   0.01279
   0.14857
   0.02956
   0.02604
   0.01385
   0.08393
   0.04118
   0.03249
   0.08236
   0.01864
   0.05090
   0.11158
   0.04968
   0.06697
   0.01732
   0.05051
   0.05733
   0.02435
   0.03136
   0.04915
   0.02429
   0.06376
   0.09781
   0.08207
   0.03600
   0.04261
   0.03506
   0.04018
   0.01878
   0.02190
   0.04365
   0.03111
   0.02326
   0.08998
   0.08016
   0.00806
   0.05993
   0.06716
   0.04021
   0.05430
   0.03029
   0.10995
   0.03426
   0.04333
   0.05458
   0.04076
   0.08128
   0.06873
   0.04190
   0.15668
   0.10260
   0.04593
   0.04019
   0.05577
   0.04363
   0.03008
   0.03661
   0.05362
   0.08282
   0.06602
   0.03389
   0.04493
   0.10143
   0.09657
   0.08618
   0.02747
   0.04969
   0.02305
   0.00609
   0.10068
   0.09863
   0.01347
   0.00612
   0.04576
   0.02001
   0.02349
   0.05215
   0.02063
   0.02303
   0.04935
   0.11189
   0.12142
   0.12478
   0.06112
   0.08496
   0.07032
   0.05335
   0.02040
   0.04853
   0.08584
   0.03889
   0.04481
   0.04112
   0.01235
   0.07622
   0.08038
   0.04810
   0.01794
   0.03179
   0.08445
   0.01089
   0.02855
   0.03574
   0.10393
   0.04825
   0.08103
   0.03061
   0.07924
   0.09920
   0.06918
   0.10342
   0.07621
   0.07589
   0.02167
   0.04825
   0.08847
   0.03292
   0.05314
   0.14219
   0.10238
   0.02045
   0.05869
   0.04949
   0.07546
   0.09318
   0.02744
   0.07903
   0.13543
   0.02075
   0.11702
   0.03805
   0.03525
   0.08280
   0.03716
   0.02250
   0.02558
   0.03214
   0.00654
   0.00856
   0.06242
   0.02678
   0.03765
   0.00895
   0.02531
   0.13542
   0.07000
   0.06932
   0.05591
   0.04824
   0.07786
   0.04871
   0.06151
   0.04350
   0.03284
   0.08975
   0.05560
   0.02890
   0.08464
   0.08963
   0.05333
   0.04637
   0.03355
   0.05289
   0.05351
   0.08489
   0.04415
   0.05580
   0.11236
   0.03142
   0.07002
   0.05512
   0.08753
   0.09572
   0.06351
   0.03233
   0.07969
   0.04438
   0.08695
   0.07068
   0.05372
   0.07072
   0.11966
   0.04544
   0.02198
   0.03293
   0.03095
   0.06095
   0.04728
   0.03063
   0.06217
   0.06543
   0.00985
   0.02987
   0.05275
   0.14874
   0.09217
   0.07729
   0.04180
   0.08618
   0.10279
   0.01492
   0.03217
   0.04175
   0.06344
   0.02160
   0.05644
   0.04627
   0.04924
   0.05133
   0.02718
   0.05769
   0.04374
   0.07730
   0.08168
   0.06750
   0.04343
   0.02398
   0.10797
   0.04175
   0.02527
   0.04839
   0.06169
   0.05623
   0.10390
   0.05917
   0.07921
   0.00873
   0.09064
   0.03212
   0.02504
   0.04401
   0.01233
   0.00431
   0.08220
   0.01830
   0.02871
   0.01332
   0.01546
   0.15132
   0.02952
   0.02351
   0.06548
   0.12657
   0.06655
   0.05560
   0.01942
   0.04775
   0.12788
   0.05063
   0.03592
   0.13520
   0.08160
   0.04097
   0.09880
   0.04831
   0.05214
   0.14081
   0.01628
   0.02305
   0.04714
   0.02302
   0.10649
   0.07388
   0.10965
   0.14235
   0.10281
   0.04138
   0.03280
   0.04681
   0.04492
   0.06017
   0.06930
   0.03080
   0.04354
   0.05890
   0.02491
   0.01178
   0.07869
   0.01306
   0.03171
   0.01423
   0.04943
   0.02550
   0.02830
   0.04049
   0.05179
   0.09304
   0.08457
   0.03303
   0.02836
   0.04916
   0.07109
   0.05533
   0.03822
   0.02123
   0.01610
   0.01810
   0.03356
   0.03099
   0.05241
   0.05502
   0.05983
   0.00890
   0.03355
   0.05484
   0.02034
   0.04190
   0.02756
   0.03937
   0.05276
   0.04136
   0.05925
   0.15461
   0.03870
   0.08114
   0.10002
   0.04094
   0.04726
   0.05222
   0.02907
   0.02713
   0.02765
   0.01024
   0.04657
   0.02657
   0.04701
   0.02097
   0.02559
   0.04050
   0.03585
   0.01223
   0.04372
   0.13510
   0.08151
   0.03951
   0.02985
   0.11781
   0.05558
   0.06622
   0.04957
   0.03807
   0.13594
   0.04935
   0.09250
   0.06480
   0.02783
   0.08340
   0.02444
   0.03551
   0.03613
   0.03862
   0.03838
   0.02176
   0.04365
   0.02837
   0.08422
   0.12134
   0.03168
   0.02965
   0.08097
   0.03139
   0.05733
   0.06783
   0.13483
   0.12379
   0.07833
   0.06020
   0.08864
   0.10659
   0.02691
   0.05132
   0.03913
   0.04429
   0.06464
   0.04183
   0.02519
   0.05290
   0.08312
   0.04142
   0.11098
   0.07827
   0.05564
   0.10390
   0.16301
   0.04183
   0.03174
   0.07122
   0.08132
   0.05405
   0.04429
   0.02371
   0.02722
   0.02219
   0.04166
   0.02820
   0.01551
   0.02588
   0.01884
   0.02943
   0.01009
   0.01102
   0.01432
   0.02107
   0.09528
   0.02522
   0.06846
   0.01836
   0.01921
   0.03519
   0.03979
   0.04012
   0.04067
   0.01769
   0.07002
   0.03618
   0.03535
   0.06307
   0.01298
   0.03304
   0.01655
   0.01656
   0.07397
   0.06200
   0.01625
   0.03977
   0.02804
   0.10354
   0.04601
   0.11608
   0.08213
   0.07447
   0.11461
   0.09009
   0.02513
   0.11778
   0.04031
   0.03763
   0.04634
   0.03624
   0.03221
   0.05169
   0.07805
   0.03766
   0.03679
   0.02053
   0.08128
   0.01292
   0.03599
   0.02830
   0.01158
   0.03400
   0.15235
   0.08965
   0.11314
   0.04476
   0.03953
   0.04917
   0.05251
   0.11936
   0.10178
   0.08779
   0.02847
   0.02674
   0.02756
   0.02621
   0.06732
   0.04529
   0.02832
   0.01551
   0.01346
   0.02480
   0.02047
   0.04081
   0.05822
   0.05924
   0.03490
   0.08857
   0.16352
   0.04969
   0.05962
   0.02154
   0.07245
   0.01273
   0.07030
   0.01245
   0.02297
   0.06591
   0.07206
   0.06719
   0.01861
   0.11089
   0.04160
   0.04248
   0.03888
   0.09039
   0.03969
   0.02431
   0.06361
   0.03799
   0.05696
   0.10248
   0.10766
   0.06022
   0.06635
   0.02270
   0.06181
   0.06178
   0.09307
   0.12490
   0.02129
   0.06777
   0.01939
   0.02700
   0.03220
   0.05016
   0.11329
   0.09203
   0.05326
   0.04616
   0.08817
   0.11753
   0.02014
   0.06224
   0.04289
   0.07209
   0.02024
   0.02271
   0.04769
   0.04736
   0.02032
   0.02512
   0.03962
   0.02687
   0.04503
   0.02154
   0.04994
   0.06526
   0.02841
   0.02313
