# Supplementary material for: Stochastic bond dynamics facilitates alignment of malaria parasite at erythrocyte membrane upon invasion
Source: eLife. 2020 May 18;9:e56500. doi: 10.7554/eLife.56500 (PMC7269671; doi:10.7554/eLife.56500)
Supplement: Figure 3—source data 1. [file elife-56500-fig3-data1.zip]

Archive with 8 entries (6 files):
- Fig3/
- Fig3/README
- Fig3/distances_Flexible_RBC.dat
- Fig3/angles_Flexible_RBC.dat
- Fig3_supplement_a/
- Fig3_supplement_a/README
- Fig3_supplement_a/angles_Rigid_RBC.dat
- Fig3_supplement_a/distances_Rigid_RBC.dat
