# Supplementary material for: Stochastic bond dynamics facilitates alignment of malaria parasite at erythrocyte membrane upon invasion
Source: eLife. 2020 May 18;9:e56500. doi: 10.7554/eLife.56500 (PMC7269671; doi:10.7554/eLife.56500)
Supplement: Figure 3—source data 1. [file elife-56500-fig3-data1.zip › Fig3/README]

 This folder contains datafiles for apex_distance and angle to plot the distributions in Fig.3.
