# Supplementary material for: Stochastic bond dynamics facilitates alignment of malaria parasite at erythrocyte membrane upon invasion
Source: eLife. 2020 May 18;9:e56500. doi: 10.7554/eLife.56500 (PMC7269671; doi:10.7554/eLife.56500)
Supplement: Figure 3—source data 1. [file elife-56500-fig3-data1.zip › Fig3/distances_Flexible_RBC.dat]

   0.22387
   0.22114
   0.21454
   0.22226
   0.22269
   0.21832
   0.21100
   0.20747
   0.21164
   0.20380
   0.20004
   0.20139
   0.20074
   0.19261
   0.19778
   0.19692
   0.20360
   0.20016
   0.20060
   0.19349
   0.19681
   0.19697
   0.19981
   0.20217
   0.20227
   0.20846
   0.19521
   0.19820
   0.18764
   0.17988
   0.18305
   0.17807
   0.18008
   0.17465
   0.18131
   0.18909
   0.18512
   0.18660
   0.19060
   0.19469
   0.19122
   0.20203
   0.20451
   0.21225
   0.21110
   0.20974
   0.21160
   0.21578
   0.21384
   0.20641
   0.20471
   0.20527
   0.21317
   0.20776
   0.20552
   0.20635
   0.19884
   0.19898
   0.20323
   0.20768
   0.20804
   0.21583
   0.20879
   0.20552
   0.20916
   0.20918
   0.20675
   0.20653
   0.20422
   0.20131
   0.20223
   0.20878
   0.20829
   0.21126
   0.21381
   0.21212
   0.21365
   0.21487
   0.21116
   0.20109
   0.19765
   0.19487
   0.18442
   0.18218
   0.19179
   0.18790
   0.18846
   0.19039
   0.19626
   0.20456
   0.20581
   0.20658
   0.19378
   0.19542
   0.21588
   0.20810
   0.21538
   0.21848
   0.21763
   0.22301
   0.22330
   0.22814
   0.22910
   0.22928
   0.22944
   0.23985
   0.23710
   0.23811
   0.23734
   0.24012
   0.24115
   0.24969
   0.25130
   0.25203
   0.25697
   0.24405
   0.24771
   0.24421
   0.24633
   0.24611
   0.24563
   0.24531
   0.24291
   0.24509
   0.24528
   0.25050
   0.24447
   0.25207
   0.25053
   0.24867
   0.25534
   0.25746
   0.25647
   0.25744
   0.25661
   0.25619
   0.25328
   0.25489
   0.25247
   0.25135
   0.24840
   0.24870
   0.24980
   0.24904
   0.24929
   0.24753
   0.25166
   0.25609
   0.25405
   0.25693
   0.25232
   0.25151
   0.25480
   0.25004
   0.25418
   0.25277
   0.25098
   0.24733
   0.24493
   0.24565
   0.23889
   0.24229
   0.23262
   0.23291
   0.23105
   0.22596
   0.22555
   0.22586
   0.22513
   0.21835
   0.22061
   0.21491
   0.21677
   0.21532
   0.21408
   0.21468
   0.20845
   0.21784
   0.21390
   0.21231
   0.20538
   0.20730
   0.20621
   0.19939
   0.20279
   0.20274
   0.20462
   0.20741
   0.20453
   0.19458
   0.18954
   0.18419
   0.19004
   0.18433
   0.18515
   0.17816
   0.18398
   0.18263
   0.17911
   0.18028
   0.18161
   0.18394
   0.18551
   0.19045
   0.19693
   0.19401
   0.20279
   0.20164
   0.21001
   0.21206
   0.20373
   0.21628
   0.21685
   0.22149
   0.22203
   0.22146
   0.22076
   0.21876
   0.22176
   0.21810
   0.22391
   0.22393
   0.22696
   0.22522
   0.23288
   0.23206
   0.22756
   0.22643
   0.22542
   0.22791
   0.23275
   0.22174
   0.21635
   0.21609
   0.21043
   0.20899
   0.20332
   0.20142
   0.20025
   0.19377
   0.20001
   0.19699
   0.19772
   0.20105
   0.19805
   0.19659
   0.19513
   0.19083
   0.19208
   0.18623
   0.18486
   0.17403
   0.17023
   0.16021
   0.15128
   0.14297
   0.13701
   0.13530
   0.13525
   0.13303
   0.12138
   0.10893
   0.11411
   0.11556
   0.11467
   0.11164
   0.11683
   0.11559
   0.10982
   0.11372
   0.11422
   0.11531
   0.11044
   0.11398
   0.11497
   0.11191
   0.11729
   0.11213
   0.11009
   0.10388
   0.10539
   0.10737
   0.10807
   0.10320
   0.10126
   0.10928
   0.10366
   0.10792
   0.10404
   0.09689
   0.09233
   0.09093
   0.08440
   0.09145
   0.09125
   0.07936
   0.08972
   0.08421
   0.08957
   0.08811
   0.09185
   0.09235
   0.08599
   0.08739
   0.08910
   0.08603
   0.09097
   0.09526
   0.09142
   0.08844
   0.09709
   0.09316
   0.09167
   0.09171
   0.08516
   0.08878
   0.08541
   0.08251
   0.08342
   0.08173
   0.08849
   0.09063
   0.09093
   0.08853
   0.08540
   0.08608
   0.09419
   0.09465
   0.09526
   0.09799
   0.09152
   0.08767
   0.09338
   0.09786
   0.10419
   0.10649
   0.11285
   0.11335
   0.11214
   0.11216
   0.11289
   0.11040
   0.11137
   0.11192
   0.10518
   0.10130
   0.09800
   0.08954
   0.08204
   0.08786
   0.08708
   0.09545
   0.09136
   0.09344
   0.08806
   0.08482
   0.08318
   0.08625
   0.08256
   0.07186
   0.07186
   0.07384
   0.07197
   0.07249
   0.06998
   0.07069
   0.08092
   0.07985
   0.07054
   0.07177
   0.07460
   0.07290
   0.06431
   0.06697
   0.06622
   0.06773
   0.06330
   0.06344
   0.06292
   0.06493
   0.06457
   0.07238
   0.07484
   0.07766
   0.08192
   0.08094
   0.07782
   0.06647
   0.07377
   0.07142
   0.07524
   0.08151
   0.07509
   0.08019
   0.07436
   0.06900
   0.06841
   0.07610
   0.07331
   0.08341
   0.07859
   0.08168
   0.07582
   0.08603
   0.08590
   0.08649
   0.09203
   0.08854
   0.09043
   0.08981
   0.08761
   0.08983
   0.08768
   0.09009
   0.08832
   0.09025
   0.08415
   0.09014
   0.09199
   0.09576
   0.09576
   0.09651
   0.10502
   0.10841
   0.09925
   0.09414
   0.10418
   0.09753
   0.09949
   0.10344
   0.10148
   0.09224
   0.08841
   0.09064
   0.06959
   0.07350
   0.07798
   0.07664
   0.07504
   0.07537
   0.08481
   0.07815
   0.07814
   0.07236
   0.06783
   0.07132
   0.07054
   0.07120
   0.07259
   0.06926
   0.07151
   0.06934
   0.07035
   0.06914
   0.07115
   0.07197
   0.06870
   0.06471
   0.06418
   0.06768
   0.06906
   0.06677
   0.06836
   0.06880
   0.06901
   0.07892
   0.08127
   0.08158
   0.08645
   0.07738
   0.08104
   0.07981
   0.08544
   0.08245
   0.07929
   0.08314
   0.08599
   0.08598
   0.09047
   0.09094
   0.08921
   0.07971
   0.07288
   0.07011
   0.06897
   0.06777
   0.06569
   0.06538
   0.06617
   0.06393
   0.07607
   0.06740
   0.06647
   0.06660
   0.06678
   0.06485
   0.06120
   0.05514
   0.05132
   0.05163
   0.05651
   0.05438
   0.05600
   0.05805
   0.05173
   0.05363
   0.05692
   0.05671
   0.05557
   0.05109
   0.05503
   0.05415
   0.05391
   0.06052
   0.06293
   0.06149
   0.05730
   0.06178
   0.06779
   0.06700
   0.07600
   0.07568
   0.07580
   0.07626
   0.07520
   0.07370
   0.07684
   0.07280
   0.07635
   0.07402
   0.07258
   0.07012
   0.06735
   0.07198
   0.07300
   0.07488
   0.07650
   0.07886
   0.08075
   0.07427
   0.07904
   0.08093
   0.08735
   0.09260
   0.08959
   0.09469
   0.09242
   0.09719
   0.10356
   0.10282
   0.10314
   0.10269
   0.10328
   0.10491
   0.09706
   0.09954
   0.10120
   0.09828
   0.09767
   0.09324
   0.09401
   0.08820
   0.08713
   0.09111
   0.09102
   0.07779
   0.07479
   0.07598
   0.07351
   0.07490
   0.06954
   0.07184
   0.07310
   0.07289
   0.06959
   0.07065
   0.06535
   0.06749
   0.06079
   0.06943
   0.06771
   0.06777
   0.07298
   0.07138
   0.06619
   0.06422
   0.06006
   0.05511
   0.06183
   0.05680
   0.06084
   0.05690
   0.05603
   0.05865
   0.06004
   0.06237
   0.06635
   0.07156
   0.07356
   0.07560
   0.07645
   0.06853
   0.06986
   0.07416
   0.06945
   0.06761
   0.06070
   0.06050
   0.05954
   0.05411
   0.05981
   0.05771
   0.05557
   0.06092
   0.05919
   0.06211
   0.06442
   0.06247
   0.06026
   0.05996
   0.06616
   0.06673
   0.06551
   0.06486
   0.06417
   0.06303
   0.05858
   0.05789
   0.05560
   0.05911
   0.06220
   0.05579
   0.04694
   0.04894
   0.04626
   0.04887
   0.05163
   0.05613
   0.05268
   0.05531
   0.05008
   0.05132
   0.05357
   0.05292
   0.05359
   0.05209
   0.05614
   0.05581
   0.05111
   0.04848
   0.05343
   0.05216
   0.04989
   0.05031
   0.05210
   0.05233
   0.05589
   0.05225
   0.05570
   0.05163
   0.05589
   0.05709
   0.06078
   0.06389
   0.06365
   0.06246
   0.06647
   0.06064
   0.05757
   0.05426
   0.05442
   0.06230
   0.05697
   0.04993
   0.05070
   0.05175
   0.04073
   0.05279
   0.05429
   0.05159
   0.05403
   0.05165
   0.05306
   0.05362
   0.05530
   0.05424
   0.05336
   0.04928
   0.04875
   0.05236
   0.05646
   0.05470
   0.05186
   0.05776
   0.06073
   0.05930
   0.05108
   0.04799
   0.04591
   0.04737
   0.04421
   0.05179
   0.04847
   0.04778
   0.04356
   0.04486
   0.04785
   0.05821
   0.04625
   0.05383
   0.05264
   0.05250
   0.05863
   0.05931
   0.05742
   0.04684
   0.04371
   0.04815
   0.04707
   0.04741
   0.05677
   0.05669
   0.05348
   0.05267
   0.06435
   0.06509
   0.07267
   0.06798
   0.07040
   0.07093
   0.07144
   0.07388
   0.06768
   0.06967
   0.06934
   0.06657
   0.06494
   0.06375
   0.06670
   0.06890
   0.06723
   0.06124
   0.05634
   0.05972
   0.05904
   0.06155
   0.06321
   0.06039
   0.06849
   0.06968
   0.07222
   0.06325
   0.06346
   0.06154
   0.05604
   0.06630
   0.06730
   0.06124
   0.06877
   0.06995
   0.07061
   0.06639
   0.06397
   0.06324
   0.06387
   0.06253
   0.06268
   0.06478
   0.06348
   0.06731
   0.06562
   0.06148
   0.06753
   0.06684
   0.06912
   0.06743
   0.07133
   0.07302
   0.07475
   0.07161
   0.07293
   0.07952
   0.08443
   0.07765
   0.08214
   0.07800
   0.07974
   0.07702
   0.07475
   0.06823
   0.07145
   0.06951
   0.07507
   0.07642
   0.07491
   0.07486
   0.07688
   0.08489
   0.08064
   0.08858
   0.08793
   0.09450
   0.09165
   0.09333
   0.08912
   0.08955
   0.08781
   0.09200
   0.09118
   0.08719
   0.08942
   0.07633
   0.07180
   0.07295
   0.07002
   0.06975
   0.07165
   0.06796
   0.06498
   0.06279
   0.06086
   0.06309
   0.06888
   0.05742
   0.05962
   0.06091
   0.05730
   0.05848
   0.06077
   0.05779
   0.05395
   0.05344
   0.05499
   0.05555
   0.05535
   0.05358
   0.05305
   0.05291
   0.05206
   0.05185
   0.05368
   0.05314
   0.05453
   0.05365
   0.05218
   0.05363
   0.05249
   0.05286
   0.04677
   0.04589
   0.03835
   0.04101
   0.04058
   0.04554
   0.04761
   0.04900
   0.04742
   0.05782
   0.05295
   0.05608
   0.05755
   0.05754
   0.06162
   0.06332
   0.06641
   0.06569
   0.07164
   0.06996
   0.07007
   0.06290
   0.06117
   0.06258
   0.06360
   0.06371
   0.06352
   0.05779
   0.05917
   0.06083
   0.06102
   0.06125
   0.05822
   0.06795
   0.06004
   0.05995
   0.06072
   0.06137
   0.06469
   0.06887
   0.06847
   0.07699
   0.08121
   0.08206
   0.08205
   0.07626
   0.06538
   0.06960
   0.05497
   0.05591
   0.06187
   0.06313
   0.06639
   0.06631
   0.07000
   0.06863
   0.07157
   0.07640
   0.07723
   0.07666
   0.07918
   0.07776
   0.07540
   0.07140
   0.07267
   0.07176
   0.06368
   0.06817
   0.07509
   0.07387
   0.07183
   0.06995
   0.06412
   0.05898
   0.05984
   0.06097
   0.06076
   0.05848
   0.06290
   0.06230
   0.07183
   0.06692
   0.07108
   0.06447
   0.06125
   0.05344
   0.06250
   0.07109
   0.07140
   0.07088
   0.07626
   0.07490
   0.07663
   0.07142
   0.07207
   0.06817
   0.07461
   0.07235
   0.07302
   0.07378
   0.07431
   0.07380
   0.07066
   0.06522
   0.07250
   0.06901
   0.06843
   0.07213
   0.07400
   0.07526
   0.07804
   0.07484
   0.07228
   0.06173
   0.05555
   0.07178
   0.07186
   0.06137
   0.06094
   0.05599
   0.05634
   0.05403
   0.05465
   0.05164
   0.05329
   0.05226
   0.05175
   0.05316
   0.05862
   0.06300
   0.06157
   0.06227
   0.06230
   0.06271
   0.06153
   0.05384
   0.05477
   0.05535
   0.05583
   0.05871
   0.06199
   0.05407
   0.05444
   0.05588
   0.05276
   0.05583
   0.04444
   0.04862
   0.04756
   0.04835
   0.05080
   0.05165
   0.04831
   0.05206
   0.04965
   0.04604
   0.05172
   0.04872
   0.04627
   0.04432
   0.04678
   0.04526
   0.04428
   0.04494
   0.04372
   0.04455
   0.04432
   0.04380
   0.04654
   0.04503
   0.04777
   0.05181
   0.05555
   0.05580
   0.05279
   0.05623
   0.05752
   0.05081
   0.05388
   0.05649
   0.05436
   0.05459
   0.05787
   0.05875
   0.05820
   0.05975
   0.05397
   0.06156
   0.05880
   0.05750
   0.05523
   0.05398
   0.05370
   0.05667
   0.05429
   0.05826
   0.05335
   0.05152
   0.05363
   0.05527
   0.05632
   0.05633
   0.05436
   0.05288
   0.05200
   0.05155
   0.05202
   0.05143
   0.05367
   0.05176
   0.05173
   0.04915
   0.05145
   0.05037
   0.05303
   0.05300
   0.05447
   0.05585
   0.05320
   0.05419
   0.05358
   0.05312
   0.05660
   0.06256
   0.05681
   0.05781
   0.05772
   0.05589
   0.05182
   0.05139
   0.05327
   0.05462
   0.05241
   0.05277
   0.06047
   0.06464
   0.06616
   0.06667
   0.06619
   0.06907
   0.07261
   0.07100
   0.07196
   0.06760
   0.06754
   0.06224
   0.06741
   0.06558
   0.06007
   0.05855
   0.05798
   0.05888
   0.05663
   0.05683
   0.05594
   0.05633
   0.06032
   0.06304
   0.06280
   0.07007
   0.07338
   0.07340
   0.07074
   0.07009
   0.06303
   0.05807
   0.05900
   0.06859
   0.07160
   0.07670
   0.08240
   0.08007
   0.08783
   0.08343
   0.07741
   0.07395
   0.06766
   0.06525
   0.06395
   0.05899
   0.05664
   0.05689
   0.05775
   0.06118
   0.07051
   0.07680
   0.07567
   0.08160
   0.07930
   0.07425
   0.06896
   0.06610
   0.06427
   0.06385
   0.05594
   0.05266
   0.05630
   0.05600
   0.05731
   0.05598
   0.05564
   0.05608
   0.05430
   0.05381
   0.05195
   0.05917
   0.06131
   0.05736
   0.05356
   0.05434
   0.05223
   0.05411
   0.05305
   0.04933
   0.04629
   0.05262
   0.05420
   0.05360
   0.05229
   0.05557
   0.05191
   0.05340
   0.05146
   0.05245
   0.05374
   0.05601
   0.05788
   0.05620
   0.05474
   0.05826
   0.06320
   0.05992
   0.07860
   0.08181
   0.08679
   0.08855
   0.07582
   0.07631
   0.07790
   0.07704
   0.07210
   0.07030
   0.07036
   0.06776
   0.07186
   0.07073
   0.06408
   0.06339
   0.06150
   0.06271
   0.06049
   0.06311
   0.06027
   0.05915
   0.05472
   0.05537
   0.06661
   0.06741
   0.07692
   0.07913
   0.08442
   0.08675
   0.08319
   0.07658
   0.07055
   0.06241
   0.06289
   0.06653
   0.07023
   0.06394
   0.06368
   0.06248
   0.06112
   0.05737
   0.05433
   0.05064
   0.04993
   0.05098
   0.04972
   0.04728
   0.04829
   0.04841
   0.04547
   0.04550
   0.05058
   0.04936
   0.04625
   0.04988
   0.04973
   0.04939
   0.04950
   0.04807
   0.04893
   0.04843
   0.04977
   0.05197
   0.04984
   0.05078
   0.04852
   0.04831
   0.05197
   0.04830
   0.04519
   0.05084
   0.05219
   0.05541
   0.05788
   0.05348
   0.05519
   0.05206
   0.05641
   0.05172
   0.05320
   0.05551
   0.05513
   0.05487
   0.05722
   0.05898
   0.05491
   0.05844
   0.06076
   0.05533
   0.05222
   0.05004
   0.05069
   0.05029
   0.05030
   0.04866
   0.05600
   0.05345
   0.05664
   0.05400
   0.04441
   0.04686
   0.04748
   0.04535
   0.05093
   0.05136
   0.05093
   0.04894
   0.05065
   0.05196
   0.05545
   0.05273
   0.05248
   0.04512
   0.04446
   0.04366
   0.04781
   0.04832
   0.04521
   0.04517
   0.04621
   0.04818
   0.04989
   0.05025
   0.04940
   0.05179
   0.04826
   0.04643
   0.04647
   0.05377
   0.05264
   0.05808
   0.05207
   0.04936
   0.05038
   0.04315
   0.04673
   0.04551
   0.05225
   0.06022
   0.06726
   0.06048
   0.06094
   0.06083
   0.06490
   0.06448
   0.06658
   0.06563
   0.06404
   0.06454
   0.05897
   0.06131
   0.05473
   0.05451
   0.05364
   0.05648
   0.04696
   0.04566
   0.04831
   0.04271
   0.04275
   0.05373
   0.05164
   0.05226
   0.05667
   0.05780
   0.05820
   0.05603
   0.05884
   0.05743
   0.05931
   0.04793
   0.05436
   0.05504
   0.05332
   0.05001
   0.06490
   0.05912
   0.05681
   0.05365
   0.05857
   0.05504
   0.06190
   0.05664
   0.05478
   0.05404
   0.05709
   0.04777
   0.05521
   0.05406
   0.05615
   0.05859
   0.05652
   0.05907
   0.05833
   0.05434
   0.05769
   0.05263
   0.04840
   0.04685
   0.04490
   0.04700
   0.04691
   0.04797
   0.04670
   0.04816
   0.04781
   0.05089
   0.04922
   0.05103
   0.04965
   0.04867
   0.04993
   0.05651
   0.05530
   0.05211
   0.06191
   0.05603
   0.06281
   0.06615
   0.07175
   0.07053
   0.06835
   0.06548
   0.06591
   0.06802
   0.07272
   0.07373
   0.06939
   0.07193
   0.07393
   0.07893
   0.07736
   0.07820
   0.07145
   0.06962
   0.06590
   0.06301
   0.06636
   0.06378
   0.06779
   0.06557
   0.07296
   0.06447
   0.06267
   0.06363
   0.06517
   0.07106
   0.06826
   0.07373
   0.06628
   0.06578
   0.05851
   0.06343
   0.05823
   0.05504
   0.05532
   0.05948
   0.06111
   0.06247
   0.07111
   0.07323
   0.07226
   0.07430
   0.07995
   0.07609
   0.08091
   0.08183
   0.08124
   0.08584
   0.08854
   0.08398
   0.08760
   0.09264
   0.08637
   0.08507
   0.08407
   0.08247
   0.07589
   0.07315
   0.07350
   0.07140
   0.07251
   0.07493
   0.07908
   0.07998
   0.07889
   0.08241
   0.07953
   0.08411
   0.08302
   0.07910
   0.07106
   0.07755
   0.08183
   0.07449
   0.07539
   0.08166
   0.07742
   0.07689
   0.07768
   0.07817
   0.07837
   0.07454
   0.07567
   0.08129
   0.08022
   0.07573
   0.07518
   0.08016
   0.07972
   0.07591
   0.07163
   0.06852
   0.07328
   0.07105
   0.06843
   0.06773
   0.06673
   0.06387
   0.06216
   0.06715
   0.06843
   0.06979
   0.07038
   0.07101
   0.07470
   0.08275
   0.07637
   0.08187
   0.08486
   0.08430
   0.07476
   0.08145
   0.07491
   0.07219
   0.06463
   0.06654
   0.06819
   0.06560
   0.06874
   0.06675
   0.06552
   0.06275
   0.05860
   0.05599
   0.06938
   0.07813
   0.07727
   0.07929
   0.07542
   0.07794
   0.07387
   0.07127
   0.06750
   0.07032
   0.06690
   0.07089
   0.06864
   0.06672
   0.06650
   0.06578
   0.06737
   0.07466
   0.07495
   0.07609
   0.07809
   0.07939
   0.07871
   0.07714
   0.07213
   0.07656
   0.08698
   0.08363
   0.08720
   0.08614
   0.09272
   0.09629
   0.09636
   0.09306
   0.09652
   0.09431
   0.10632
   0.10575
   0.10095
   0.09476
   0.09087
   0.08927
   0.09439
   0.09380
   0.09125
   0.09516
   0.09058
   0.09113
   0.09061
   0.08452
   0.09261
   0.08210
   0.08356
   0.09106
   0.08368
   0.07555
   0.07490
   0.07098
   0.06582
   0.05548
   0.05422
   0.05372
   0.05768
   0.05858
   0.06330
   0.07618
   0.08269
   0.08373
   0.08389
   0.08553
   0.07799
   0.07566
   0.07709
   0.07162
   0.07293
   0.07780
   0.08076
   0.08132
   0.08380
   0.08710
   0.08630
   0.08775
   0.09317
   0.08470
   0.08946
   0.09795
   0.09691
   0.10031
   0.09995
   0.10361
   0.10273
   0.10344
   0.11250
   0.10887
   0.11360
   0.11882
   0.11828
   0.11361
   0.11618
   0.11537
   0.11506
   0.10608
   0.11419
   0.10531
   0.10317
   0.09257
   0.09222
   0.08842
   0.09001
   0.09275
   0.09328
   0.09843
   0.09728
   0.10252
   0.09552
   0.09579
   0.09173
   0.09164
   0.09787
   0.09120
   0.09022
   0.08930
   0.09439
   0.08341
   0.08170
   0.07642
   0.07229
   0.07038
   0.06998
   0.06751
   0.06927
   0.07169
   0.07365
   0.07244
   0.07132
   0.07554
   0.07462
   0.07395
   0.07755
   0.07236
   0.07635
   0.07986
   0.07389
   0.07656
   0.08114
   0.08112
   0.08313
   0.08120
   0.07567
   0.07401
   0.07389
   0.07288
   0.07430
   0.07542
   0.07400
   0.08297
   0.08298
   0.08426
   0.07651
   0.07127
   0.07046
   0.07387
   0.06703
   0.07264
   0.06644
   0.06968
   0.07120
   0.07153
   0.06688
   0.06575
   0.06108
   0.05655
   0.05536
   0.05644
   0.05447
   0.05423
   0.05451
   0.05637
   0.05778
   0.05646
   0.05638
   0.05989
   0.06558
   0.05966
   0.05723
   0.06026
   0.06337
   0.06926
   0.06738
   0.06871
   0.07118
   0.07060
   0.07384
   0.07414
   0.08601
   0.08854
   0.08914
   0.09112
   0.09132
   0.08880
   0.09355
   0.09242
   0.09221
   0.09302
   0.09922
   0.11077
   0.10349
   0.09876
   0.09953
   0.09469
   0.09513
   0.10930
   0.11287
   0.11055
   0.11262
   0.11613
   0.12276
   0.12072
   0.12972
   0.13139
   0.13404
   0.13612
   0.12268
   0.11588
   0.11418
   0.11706
   0.11018
   0.11265
   0.11926
   0.11614
   0.11751
   0.11604
   0.11676
   0.12242
   0.12679
   0.13068
   0.12498
   0.13558
   0.12936
   0.13398
   0.12728
   0.13746
   0.13667
   0.13524
   0.13841
   0.14261
   0.13950
   0.13527
   0.13800
   0.13561
   0.13403
   0.12700
   0.11677
   0.12106
   0.11705
   0.11984
   0.12684
   0.12971
   0.13283
   0.12855
   0.12368
   0.13856
   0.13717
   0.13099
   0.13857
   0.13805
   0.13232
   0.13732
   0.14071
   0.14074
   0.13917
   0.14633
   0.15176
   0.14353
   0.13657
   0.13300
   0.13267
   0.12884
   0.12876
   0.12771
   0.12348
   0.13000
   0.12583
   0.12555
   0.11428
   0.12005
   0.11104
   0.11500
   0.11523
   0.12471
   0.11731
   0.11330
   0.11220
   0.10440
   0.09615
   0.09497
   0.09275
   0.09135
   0.08407
   0.08151
   0.08832
   0.08227
   0.08298
   0.08563
   0.08259
   0.07476
   0.06750
   0.06903
   0.07105
   0.06504
   0.06061
   0.06124
   0.04725
   0.05036
   0.05618
   0.05187
   0.05123
   0.05599
   0.05547
   0.05527
   0.05683
   0.05120
   0.05007
   0.04962
   0.05275
   0.05238
   0.05377
   0.05146
   0.05919
   0.05687
   0.05344
   0.05136
   0.05416
   0.05283
   0.05191
   0.05381
   0.05276
   0.05042
   0.05117
   0.05301
   0.05596
   0.05688
   0.05494
   0.05802
   0.05731
   0.05719
   0.06083
   0.06197
   0.06596
   0.06379
   0.06841
   0.07108
   0.06994
   0.06944
   0.06598
   0.06070
   0.05515
   0.05596
   0.05489
   0.05416
   0.05448
   0.05664
   0.05767
   0.05077
   0.05081
   0.05176
   0.05010
   0.04763
   0.04888
   0.04911
   0.05179
   0.05259
   0.05493
   0.05507
   0.05717
   0.05395
   0.05900
   0.06425
   0.06507
   0.06257
   0.06438
   0.06384
   0.05646
   0.05595
   0.05099
   0.04716
   0.05088
   0.05157
   0.05491
   0.06068
   0.06177
   0.06280
   0.06186
   0.06113
   0.06004
   0.06809
   0.07680
   0.07523
   0.07911
   0.07637
   0.07809
   0.07763
   0.07765
   0.08197
   0.07348
   0.07391
   0.07214
   0.06929
   0.06896
   0.07357
   0.06539
   0.06370
   0.06230
   0.05782
   0.04685
   0.05246
   0.05576
   0.05155
   0.05138
   0.05229
   0.05927
   0.05349
   0.05651
   0.06524
   0.06439
   0.06788
   0.06128
   0.05927
   0.04936
   0.05192
   0.05180
   0.04827
   0.04873
   0.04799
   0.04942
   0.04915
   0.04875
   0.05357
   0.05702
   0.05928
   0.06372
   0.06454
   0.06920
   0.06956
   0.06774
   0.06582
   0.06632
   0.07370
   0.07227
   0.07418
   0.07269
   0.07087
   0.07178
   0.06760
   0.07900
   0.07031
   0.06587
   0.07085
   0.06893
   0.06854
   0.07409
   0.08213
   0.08399
   0.09513
   0.09596
   0.09105
   0.09073
   0.08911
   0.09634
   0.09148
   0.10178
   0.11252
   0.10644
   0.11204
   0.10891
   0.10827
   0.10811
   0.10624
   0.10139
   0.10223
   0.09779
   0.09902
   0.09876
   0.09812
   0.10685
   0.10025
   0.10585
   0.10922
   0.10942
   0.11409
   0.11056
   0.10671
   0.10694
   0.10619
   0.10024
   0.10585
   0.10145
   0.10198
   0.09655
   0.09970
   0.09428
   0.09344
   0.09224
   0.08676
   0.08575
   0.09174
   0.08376
   0.09088
   0.08125
   0.07247
   0.07604
   0.07750
   0.07121
   0.06903
   0.07256
   0.07423
   0.07512
   0.07559
   0.07760
   0.07510
   0.08439
   0.07999
   0.08263
   0.07540
   0.07848
   0.07780
   0.07876
   0.07500
   0.07059
   0.07272
   0.07371
   0.06771
   0.07072
   0.05674
   0.05709
   0.05792
   0.06073
   0.06487
   0.06229
   0.05835
   0.06165
   0.05966
   0.05962
   0.06087
   0.06035
   0.06414
   0.05878
   0.05920
   0.05796
   0.05690
   0.06531
   0.06296
   0.06543
   0.06469
   0.06202
   0.06937
   0.06675
   0.06470
   0.06366
   0.06752
   0.06646
   0.06645
   0.06224
   0.06341
   0.06383
   0.06369
   0.06459
   0.06805
   0.06385
   0.06330
   0.06716
   0.06323
   0.07478
   0.07654
   0.07368
   0.06857
   0.07687
   0.07570
   0.07670
   0.07255
   0.07135
   0.07716
   0.07522
   0.07861
   0.07560
   0.07226
   0.07440
   0.07167
   0.07215
   0.07170
   0.07711
   0.07645
   0.08209
   0.08623
   0.08556
   0.08029
   0.08959
   0.08575
   0.09153
   0.09134
   0.09357
   0.09722
   0.09730
   0.09876
   0.09672
   0.09593
   0.10103
   0.09786
   0.09539
   0.09500
   0.08935
   0.08581
   0.09170
   0.08786
   0.08591
   0.08582
   0.08786
   0.08913
   0.08614
   0.08462
   0.09010
   0.08629
   0.07773
   0.08715
   0.08342
   0.08814
   0.08653
   0.09419
   0.09790
   0.09919
   0.09701
   0.09616
   0.09524
   0.09488
   0.10066
   0.09403
   0.09836
   0.09889
   0.10011
   0.09956
   0.10782
   0.11070
   0.10726
   0.10825
   0.10962
   0.11267
   0.09895
   0.10761
   0.09934
   0.09186
   0.08739
   0.08461
   0.08248
   0.08632
   0.06832
   0.06433
   0.06579
   0.06617
   0.06823
   0.05587
   0.05613
   0.05561
   0.06529
   0.06305
   0.06241
   0.06496
   0.06293
   0.06842
   0.06635
   0.06180
   0.06667
   0.06131
   0.06728
   0.05860
   0.05728
   0.05493
   0.05621
   0.05193
   0.05184
   0.04886
   0.04561
   0.05623
   0.05951
   0.05925
   0.05934
   0.05997
   0.05251
   0.05463
   0.05324
   0.05029
   0.05289
   0.05688
   0.06651
   0.06785
   0.06913
   0.06829
   0.07069
   0.08109
   0.07975
   0.07684
   0.07393
   0.06799
   0.06843
   0.06359
   0.06512
   0.06294
   0.06373
   0.06358
   0.06829
   0.06556
   0.07297
   0.07130
   0.07216
   0.06904
   0.07227
   0.06888
   0.07004
   0.06686
   0.07527
   0.06940
   0.07525
   0.07571
   0.07348
   0.07611
   0.07914
   0.08065
   0.08000
   0.08110
   0.08290
   0.08249
   0.07940
   0.07617
   0.08105
   0.07598
   0.07736
   0.07887
   0.07826
   0.07467
   0.07425
   0.07910
   0.08150
   0.07878
   0.07984
   0.07176
   0.07240
   0.06839
   0.07090
   0.07180
   0.07365
   0.08063
   0.07465
   0.07917
   0.07941
   0.07856
   0.07893
   0.07792
   0.08080
   0.09052
   0.09103
   0.10334
   0.10511
   0.10606
   0.11339
   0.11607
   0.12198
   0.11652
   0.12232
   0.12439
   0.11765
   0.11621
   0.12018
   0.12470
   0.12202
   0.12151
   0.12790
   0.12003
   0.12603
   0.12801
   0.13430
   0.13528
   0.13543
   0.13831
   0.13037
   0.12688
   0.12426
   0.12303
   0.12812
   0.12569
   0.12967
   0.12151
   0.11586
   0.11283
   0.10887
   0.10530
   0.10484
   0.11522
   0.11408
   0.11550
   0.11672
   0.10899
   0.10049
   0.09615
   0.09657
   0.10111
   0.10398
   0.10317
   0.11589
   0.11683
   0.11121
   0.11917
   0.11350
   0.11210
   0.11545
   0.11854
   0.11638
   0.11129
   0.10840
   0.11034
   0.10394
   0.09889
   0.09746
   0.09468
   0.10563
   0.10024
   0.09924
   0.09847
   0.09757
   0.09332
   0.09899
   0.10650
   0.10361
   0.10868
   0.10239
   0.10270
   0.09845
   0.09297
   0.09188
   0.09721
   0.08977
   0.08732
   0.09783
   0.09752
   0.09889
   0.10344
   0.10587
   0.10475
   0.10752
   0.10108
   0.10017
   0.09182
   0.09052
   0.08905
   0.08700
   0.07795
   0.07619
   0.07823
   0.07264
   0.07264
   0.07318
   0.07208
   0.07184
   0.08417
   0.08826
   0.08680
   0.08806
   0.07751
   0.08123
   0.07349
   0.07679
   0.07607
   0.06928
   0.06887
   0.06664
   0.06574
   0.06898
   0.06366
   0.06767
   0.06636
   0.06522
   0.05698
   0.07237
   0.06292
   0.06190
   0.06306
   0.05677
   0.06282
   0.05645
   0.05991
   0.05907
   0.05781
   0.05973
   0.06097
   0.06366
   0.06005
   0.05537
   0.05513
   0.04619
   0.04634
   0.04699
   0.04310
   0.04471
   0.04461
   0.04644
   0.04562
   0.04510
   0.04774
   0.05528
   0.05503
   0.05076
   0.04989
   0.05102
   0.05016
   0.04614
   0.04848
   0.05070
   0.04696
   0.04823
   0.05811
   0.06094
   0.05954
   0.05831
   0.05892
   0.05887
   0.06200
   0.06178
   0.05926
   0.05801
   0.06290
   0.06789
   0.06953
   0.06787
   0.06546
   0.07522
   0.06191
   0.06125
   0.06406
   0.06751
   0.07434
   0.07190
   0.07965
   0.08435
   0.08600
   0.09413
   0.09097
   0.08614
   0.08573
   0.07565
   0.08370
   0.09247
   0.09310
   0.09273
   0.09544
   0.09279
   0.09217
   0.08914
   0.08923
   0.09437
   0.10263
   0.09700
   0.10200
   0.10523
   0.10375
   0.10055
   0.10499
   0.09329
   0.10198
   0.09524
   0.10357
   0.09711
   0.11004
   0.10429
   0.10204
   0.10607
   0.10105
   0.10931
   0.10826
   0.10954
   0.09948
   0.09876
   0.09728
   0.10649
   0.09868
   0.09567
   0.09644
   0.10211
   0.09803
   0.10158
   0.10435
   0.10589
   0.09816
   0.09503
   0.09688
   0.09715
   0.09151
   0.09441
   0.09572
   0.08981
   0.08700
   0.08460
   0.08410
   0.08594
   0.08229
   0.07777
   0.08068
   0.06676
   0.08517
   0.08754
   0.08973
   0.09374
   0.09410
   0.09800
   0.09842
   0.09818
   0.10009
   0.10007
   0.09289
   0.09095
   0.09079
   0.08796
   0.08998
   0.08846
   0.08501
   0.08383
   0.08599
   0.09075
   0.08763
   0.09665
   0.10498
   0.11265
   0.10086
   0.10082
   0.09914
   0.09826
   0.09204
   0.09125
   0.08745
   0.08452
   0.08441
   0.08388
   0.08655
   0.07355
   0.07251
   0.07753
   0.07474
   0.07815
   0.07916
   0.08020
   0.07752
   0.08030
   0.07761
   0.07794
   0.08015
   0.08081
   0.08097
   0.07822
   0.08133
   0.08219
   0.08056
   0.07948
   0.07535
   0.07588
   0.07316
   0.07295
   0.07525
   0.07531
   0.07334
   0.07577
   0.07551
   0.07415
   0.07480
   0.07413
   0.07383
   0.06785
   0.07005
   0.05545
   0.05802
   0.05401
   0.05275
   0.05583
   0.06262
   0.06946
   0.06813
   0.07529
   0.07665
   0.07070
   0.06539
   0.07604
   0.07962
   0.08434
   0.09205
   0.09242
   0.10036
   0.10558
   0.10413
   0.10373
   0.10452
   0.10098
   0.10555
   0.10951
   0.11564
   0.12186
   0.11481
   0.12122
   0.12561
   0.12888
   0.13021
   0.13069
   0.13242
   0.13159
   0.12652
   0.12429
   0.12072
   0.12259
   0.11563
   0.11056
   0.10593
   0.10228
   0.09487
   0.09249
   0.09412
   0.09722
   0.08542
   0.08733
   0.08728
   0.08951
   0.08402
   0.08804
   0.09437
   0.08881
   0.09036
   0.10112
   0.10031
   0.09982
   0.09506
   0.08871
   0.07746
   0.07741
   0.07005
   0.07181
   0.07143
   0.05992
   0.06714
   0.06690
   0.06526
   0.06935
   0.06977
   0.06408
   0.06268
   0.06101
   0.06339
   0.06595
   0.06838
   0.06511
   0.06410
   0.06813
   0.06957
   0.07012
   0.06844
   0.06789
   0.06730
   0.07001
   0.07015
   0.07039
   0.07232
   0.07179
   0.07280
   0.06565
   0.06450
   0.06819
   0.07177
   0.07351
   0.06638
   0.07489
   0.08102
   0.07946
   0.08066
   0.08204
   0.08257
   0.07772
   0.07451
   0.07698
   0.07094
   0.08185
   0.07510
   0.07695
   0.07613
   0.06798
   0.07168
   0.07645
   0.07767
   0.07849
   0.07771
   0.07600
   0.07595
   0.07009
   0.06799
   0.06164
   0.06492
   0.06316
   0.06330
   0.06068
   0.05991
   0.06985
   0.06690
   0.07396
   0.07311
   0.07022
   0.07326
   0.07157
   0.06917
   0.06659
   0.06648
   0.06660
   0.06934
   0.07302
   0.06828
   0.06687
   0.06790
   0.06788
   0.06762
   0.06227
   0.05877
   0.06107
   0.06007
   0.05855
   0.05826
   0.05727
   0.05747
   0.06093
   0.06410
   0.06273
   0.04748
   0.05052
   0.04689
   0.06677
   0.06864
   0.07339
   0.07343
   0.07550
   0.07316
   0.07223
   0.06840
   0.06664
   0.06801
   0.06554
   0.06909
   0.07077
   0.06867
   0.07189
   0.06650
   0.06352
   0.06417
   0.06574
   0.06862
   0.06676
   0.06634
   0.07129
   0.07136
   0.07112
   0.07227
   0.07168
   0.07690
   0.07498
   0.07024
   0.06803
   0.06798
   0.06549
   0.06892
   0.06901
   0.06375
   0.06861
   0.06380
   0.06499
   0.07194
   0.06584
   0.06531
   0.06763
   0.06483
   0.06472
   0.06338
   0.05953
   0.05072
   0.04900
   0.04804
   0.04546
   0.04628
   0.04321
   0.04419
   0.04286
   0.04706
   0.05072
   0.04987
   0.05567
   0.05467
   0.05135
   0.05611
   0.05572
   0.05025
   0.04498
   0.04520
   0.04527
   0.04420
   0.04423
   0.04517
   0.04380
   0.04404
   0.04440
   0.04691
   0.04776
   0.05513
   0.04765
   0.05055
   0.05787
   0.06182
   0.07188
   0.07254
   0.07335
   0.07598
   0.07430
   0.06686
   0.07241
   0.06963
   0.06904
   0.06778
   0.06133
   0.06188
   0.06007
   0.05863
   0.05833
   0.05879
   0.05996
   0.06829
   0.06226
   0.06773
   0.06743
   0.06484
   0.06360
   0.06320
   0.06095
   0.06547
   0.05871
   0.06117
   0.06497
   0.06591
   0.07258
   0.07146
   0.07768
   0.07396
   0.07219
   0.07662
   0.07321
   0.07367
   0.06340
   0.06447
   0.06372
   0.07248
   0.07696
   0.07621
   0.06485
   0.06347
   0.06361
   0.06258
   0.06402
   0.06468
   0.06762
   0.06354
   0.06371
   0.07042
   0.06714
   0.06842
   0.06178
   0.06237
   0.06468
   0.06419
   0.06766
   0.07231
   0.07389
   0.07751
   0.08034
   0.08589
   0.08819
   0.09457
   0.08358
   0.08147
   0.08560
   0.07910
   0.08016
   0.07881
   0.07459
   0.07019
   0.06763
   0.06837
   0.06468
   0.06973
   0.07005
   0.07458
   0.06936
   0.06953
   0.07065
   0.06950
   0.07221
   0.07043
   0.07053
   0.06860
   0.07162
   0.07307
   0.07156
   0.07525
   0.06917
   0.07290
   0.06922
   0.06940
   0.07020
   0.07426
   0.07708
   0.07683
   0.07322
   0.06668
   0.06871
   0.06750
   0.07494
   0.07134
   0.07020
   0.06702
   0.06750
   0.06644
   0.07059
   0.06916
   0.05968
   0.06528
   0.06426
   0.06901
   0.07061
   0.07295
   0.07743
   0.08176
   0.08170
   0.07673
   0.07720
   0.07638
   0.07618
   0.07686
   0.08054
   0.08640
   0.08686
   0.08480
   0.08651
   0.08403
   0.08508
   0.08248
   0.07985
   0.08306
   0.08090
   0.07717
   0.08236
   0.08377
   0.08161
   0.08140
   0.07801
   0.06937
   0.06853
   0.07081
   0.06805
   0.06457
   0.07392
   0.07122
   0.06232
   0.05394
   0.05581
   0.05523
   0.05186
   0.05146
   0.05176
   0.05057
   0.05318
   0.05367
   0.05518
   0.05427
   0.05457
   0.05369
   0.05039
   0.05161
   0.05314
   0.05806
   0.05705
   0.05739
   0.05379
   0.05080
   0.05082
   0.05125
   0.05176
   0.05130
   0.05377
   0.05288
   0.05267
   0.05149
   0.05061
   0.04923
   0.04961
   0.03966
   0.03947
   0.04624
   0.04701
   0.04304
   0.04535
   0.04369
   0.04483
   0.04231
   0.04335
   0.04372
   0.04411
   0.05773
   0.06212
   0.05832
   0.05634
   0.05920
   0.05800
   0.06081
   0.05863
   0.05711
   0.06211
   0.06129
   0.06138
   0.06020
   0.06044
   0.06092
   0.06064
   0.05749
   0.05932
   0.05563
   0.06048
   0.05818
   0.05946
   0.06315
   0.06425
   0.06669
   0.06187
   0.05619
   0.05846
   0.05940
   0.06000
   0.05826
   0.05773
   0.05875
   0.05599
   0.05619
   0.05697
   0.05866
   0.05424
   0.05804
   0.05376
   0.05448
   0.06076
   0.06523
   0.06948
   0.06687
   0.06615
   0.06598
   0.06638
   0.06644
   0.06653
   0.06248
   0.06822
   0.06066
   0.06205
   0.05756
   0.05573
   0.05519
   0.05476
   0.05574
   0.05334
   0.04748
   0.04908
   0.04921
   0.04983
   0.05131
   0.04573
   0.04763
   0.04183
   0.03913
   0.03956
   0.04207
   0.04891
   0.05485
   0.05638
   0.05429
   0.05201
   0.05252
   0.05252
   0.05332
   0.05075
   0.05083
   0.04299
   0.04289
   0.04152
   0.04358
   0.04526
   0.04424
   0.04062
   0.05137
   0.05085
   0.05007
   0.04977
   0.04960
   0.05111
   0.05030
   0.05281
   0.05808
   0.06049
   0.05963
   0.05965
   0.05752
   0.06530
   0.06193
   0.05777
   0.06530
   0.07125
   0.06826
   0.07309
   0.07090
   0.06807
   0.06765
   0.06858
   0.06609
   0.06829
   0.06606
   0.06801
   0.06893
   0.06806
   0.06638
   0.07286
   0.07214
   0.07209
   0.06972
   0.07352
   0.07251
   0.06513
   0.06235
   0.05397
   0.05335
   0.05049
   0.05456
   0.05209
   0.04074
   0.04625
   0.04074
   0.04516
   0.04446
   0.04535
   0.04446
   0.04530
   0.04466
   0.04544
   0.05702
   0.05799
   0.05712
   0.05506
   0.05613
   0.05363
   0.05408
   0.05288
   0.05400
   0.05636
   0.05984
   0.06164
   0.05760
   0.05480
   0.04946
   0.05105
   0.04692
   0.05572
   0.06036
   0.05744
   0.05763
   0.05586
   0.05585
   0.05815
   0.06119
   0.06426
   0.06092
   0.06543
   0.06936
   0.06848
   0.07411
   0.06811
   0.06997
   0.07369
   0.07571
   0.07563
   0.07390
   0.06797
   0.07007
   0.06308
   0.06179
   0.06698
   0.06859
   0.06839
   0.06904
   0.07622
   0.07217
   0.07282
   0.07250
   0.07193
   0.07292
   0.06513
   0.06453
   0.06470
   0.07101
   0.07648
   0.07660
   0.06871
   0.06995
   0.07606
   0.07089
   0.07799
   0.08204
   0.08173
   0.08566
   0.08807
   0.07457
   0.07514
   0.07688
   0.07923
   0.07193
   0.07224
   0.07571
   0.07177
   0.08342
   0.08423
   0.08194
   0.08018
   0.07625
   0.07660
   0.07743
   0.07759
   0.07735
   0.07562
   0.07440
   0.06857
   0.07000
   0.07763
   0.07438
   0.07567
   0.07592
   0.08236
   0.06995
   0.07061
   0.08263
   0.07495
   0.08229
   0.07895
   0.08523
   0.08997
   0.09808
   0.09722
   0.09431
   0.09609
   0.09094
   0.09895
   0.10343
   0.10068
   0.10408
   0.10039
   0.09731
   0.11116
   0.10620
   0.09773
   0.09233
   0.09525
   0.09429
   0.10533
   0.10169
   0.11143
   0.11356
   0.10937
   0.11967
   0.11463
   0.11019
   0.10917
   0.10677
   0.09835
   0.09617
   0.09436
   0.09236
   0.09924
   0.09619
   0.09237
   0.09108
   0.08845
   0.09297
   0.07979
   0.07552
   0.08048
   0.08096
   0.07862
   0.07987
   0.08289
   0.07273
   0.07432
   0.07129
   0.08058
   0.08720
   0.08158
   0.07941
   0.07887
   0.07142
   0.07338
   0.07006
   0.06469
   0.06595
   0.06262
   0.06225
   0.06556
   0.06745
   0.06900
   0.07458
   0.06850
   0.06534
   0.06684
   0.06507
   0.05985
   0.05143
   0.06130
   0.06103
   0.06250
   0.06054
   0.05913
   0.05803
   0.05751
   0.05880
   0.05679
   0.06060
   0.06348
   0.05874
   0.05635
   0.05351
   0.05652
   0.05372
   0.05600
   0.05491
   0.05562
   0.05540
   0.06560
   0.06330
   0.06024
   0.06091
   0.05784
   0.06080
   0.06754
   0.06504
   0.06520
   0.06788
   0.07086
   0.07889
   0.07699
   0.07556
   0.07549
   0.07436
   0.06471
   0.06664
   0.06548
   0.06581
   0.05657
   0.05890
   0.05875
   0.06192
   0.06204
   0.06265
   0.06663
   0.06653
   0.07039
   0.06974
   0.06573
   0.06600
   0.06392
   0.06787
   0.06644
   0.06690
   0.06958
   0.07462
   0.07568
   0.07414
   0.07479
   0.07468
   0.07240
   0.06754
   0.06515
   0.06981
   0.06763
   0.06468
   0.07295
   0.07009
   0.07010
   0.05952
   0.06280
   0.06437
   0.05908
   0.05764
   0.05574
   0.05878
   0.05818
   0.05695
   0.05654
   0.06017
   0.06114
   0.05633
   0.05673
   0.06215
   0.06507
   0.06628
   0.06961
   0.06634
   0.06466
   0.05753
   0.05632
   0.06462
   0.06437
   0.06273
   0.06800
   0.06813
   0.07150
   0.07472
   0.07305
   0.07490
   0.07000
   0.06886
   0.07160
   0.07300
   0.07455
   0.07126
   0.07082
   0.06520
   0.07132
   0.06240
   0.06355
   0.05342
   0.04703
   0.04452
   0.04743
   0.04538
   0.04480
   0.04836
   0.05874
   0.05415
   0.05398
   0.05360
   0.05964
   0.06075
   0.06199
   0.05512
   0.05455
   0.05495
   0.05306
   0.05510
   0.06381
   0.06697
   0.06676
   0.06445
   0.06382
   0.06833
   0.06977
   0.07023
   0.07444
   0.07559
   0.07038
   0.06019
   0.07171
   0.07083
   0.07575
   0.07857
   0.08393
   0.07519
   0.09120
   0.08886
   0.08780
   0.08368
   0.07818
   0.07018
   0.07274
   0.07357
   0.07209
   0.07343
   0.07690
   0.08297
   0.07680
   0.07302
   0.07975
   0.07286
   0.07675
   0.08514
   0.08932
   0.08726
   0.08593
   0.08016
   0.06903
   0.07380
   0.06964
   0.07516
   0.07103
   0.06860
   0.06974
   0.07885
   0.07535
   0.06980
   0.07675
   0.07088
   0.07130
   0.07040
   0.06498
   0.07123
   0.06681
   0.06948
   0.07352
   0.07713
   0.06162
   0.06910
   0.07145
   0.06724
   0.07169
   0.07150
   0.07016
   0.07189
   0.06599
   0.06799
   0.06437
   0.06775
   0.06653
   0.07265
   0.07009
   0.07089
   0.06583
   0.06727
   0.06044
   0.06222
   0.06138
   0.05952
   0.06103
   0.06033
   0.06819
   0.06653
   0.06482
   0.06616
   0.06606
   0.06580
   0.06614
   0.06448
   0.06452
   0.06398
   0.06372
   0.07504
   0.07458
   0.07830
   0.07918
   0.07663
   0.06851
   0.07445
   0.07518
   0.07602
   0.07694
   0.07683
   0.07807
   0.07262
   0.06860
   0.07238
   0.08120
   0.07992
   0.07525
   0.07776
   0.07138
   0.07378
   0.07811
   0.08622
   0.08826
   0.08911
   0.08984
   0.08499
   0.09881
   0.10528
   0.10557
   0.10456
   0.10792
   0.11172
   0.11450
   0.11233
   0.10242
   0.10451
   0.10063
   0.10301
   0.10395
   0.10204
   0.10057
   0.10905
   0.11111
   0.10709
   0.10516
   0.09601
   0.10083
   0.08883
   0.08886
   0.08721
   0.08685
   0.08652
   0.10033
   0.10550
   0.10395
   0.10641
   0.10748
   0.10544
   0.10430
   0.10258
   0.09449
   0.09044
   0.09288
   0.10338
   0.10002
   0.10190
   0.09679
   0.09598
   0.09376
   0.08634
   0.08691
   0.08131
   0.09254
   0.09474
   0.09112
   0.08493
   0.08804
   0.08602
   0.08708
   0.09047
   0.08923
   0.08455
   0.09435
   0.09816
   0.09342
   0.09468
   0.09207
   0.09093
   0.08625
   0.08269
   0.08901
   0.09668
   0.09393
   0.10042
   0.09272
   0.09420
   0.08815
   0.08637
   0.08487
   0.07904
   0.07734
   0.08582
   0.08758
   0.08541
   0.07745
   0.07670
   0.07726
   0.07509
   0.07578
   0.06633
   0.06585
   0.06470
   0.06268
   0.06090
   0.06212
   0.06264
   0.06409
   0.07146
   0.07234
   0.06832
   0.06260
   0.07018
   0.06528
   0.06308
   0.06270
   0.06866
   0.07156
   0.06852
   0.06773
   0.06981
   0.06517
   0.06475
   0.06403
   0.06928
   0.07496
   0.06905
   0.07054
   0.06971
   0.07357
   0.07265
   0.07356
   0.07461
   0.07076
   0.06616
   0.06236
   0.06621
   0.06861
   0.06652
   0.06432
   0.06159
   0.06206
   0.06237
   0.05879
   0.05433
   0.05273
   0.05985
   0.05630
   0.05655
   0.05999
   0.06143
   0.05753
   0.05810
   0.04803
   0.06041
   0.05427
   0.05372
   0.05663
   0.05801
   0.05684
   0.05545
   0.05699
   0.05387
   0.05396
   0.04652
   0.04413
   0.05182
   0.05301
   0.05205
   0.05183
   0.05283
   0.05191
   0.04528
   0.05055
   0.04857
   0.05168
   0.05468
   0.05386
   0.05338
   0.05348
   0.04522
   0.04912
   0.04717
   0.04816
   0.05459
   0.05866
   0.05719
   0.05717
   0.05784
   0.06001
   0.05942
   0.05812
   0.05792
   0.05597
   0.04597
   0.04462
   0.04371
   0.04401
   0.04643
   0.04535
   0.04181
   0.04796
   0.04622
   0.04338
   0.04672
   0.04559
   0.04831
   0.04978
   0.04674
   0.04480
   0.04697
   0.05013
   0.05938
   0.06107
   0.06273
   0.06285
   0.06307
   0.05919
   0.06226
   0.06223
   0.06213
   0.05988
   0.06169
   0.06608
   0.06155
   0.06555
   0.06434
   0.07456
   0.07562
   0.07461
   0.08258
   0.09180
   0.09022
   0.09347
   0.08826
   0.08234
   0.08429
   0.08351
   0.08040
   0.08729
   0.08040
   0.07969
   0.07511
   0.07415
   0.07628
   0.07743
   0.07781
   0.08587
   0.08005
   0.07696
   0.06793
   0.06695
   0.07012
   0.07074
   0.07124
   0.07701
   0.08433
   0.08316
   0.08788
   0.08416
   0.08178
   0.08467
   0.08034
   0.08129
   0.07996
   0.07747
   0.24819
   0.24260
   0.23980
   0.24810
   0.24091
   0.24110
   0.23951
   0.24526
   0.23580
   0.23850
   0.23579
   0.23369
   0.23100
   0.22709
   0.21877
   0.21776
   0.21602
   0.21321
   0.21541
   0.21320
   0.21653
   0.22251
   0.22103
   0.22487
   0.21896
   0.22864
   0.22582
   0.22641
   0.22577
   0.22758
   0.23336
   0.22701
   0.22517
   0.22752
   0.21976
   0.22277
   0.22402
   0.23098
   0.23244
   0.23319
   0.22443
   0.22136
   0.22128
   0.21863
   0.21828
   0.21482
   0.22119
   0.21421
   0.21362
   0.21660
   0.21322
   0.21029
   0.20626
   0.21025
   0.21574
   0.21066
   0.20575
   0.20389
   0.20515
   0.19829
   0.19337
   0.19611
   0.19365
   0.19109
   0.18939
   0.19114
   0.18835
   0.19075
   0.19420
   0.20025
   0.19163
   0.18632
   0.19484
   0.19438
   0.20252
   0.21123
   0.20825
   0.21439
   0.21526
   0.22575
   0.22563
   0.23639
   0.23329
   0.23635
   0.24081
   0.23828
   0.24124
   0.23296
   0.23800
   0.22846
   0.22712
   0.22815
   0.21999
   0.22105
   0.22237
   0.21857
   0.21321
   0.21553
   0.21250
   0.20361
   0.20613
   0.20668
   0.20556
   0.19658
   0.19256
   0.20288
   0.19899
   0.19149
   0.18913
   0.18489
   0.18533
   0.17604
   0.17224
   0.17176
   0.16932
   0.17212
   0.17989
   0.18045
   0.17834
   0.18694
   0.17506
   0.17288
   0.17308
   0.16553
   0.16386
   0.15883
   0.16161
   0.16465
   0.16154
   0.16424
   0.17489
   0.17427
   0.17061
   0.17844
   0.16913
   0.16799
   0.17097
   0.17289
   0.16826
   0.16930
   0.16659
   0.15634
   0.15801
   0.16726
   0.16197
   0.15952
   0.16841
   0.14015
   0.14456
   0.13974
   0.13372
   0.13695
   0.13160
   0.13049
   0.13374
   0.12564
   0.12034
   0.11760
   0.12052
   0.11572
   0.11500
   0.11961
   0.12156
   0.12641
   0.13103
   0.13094
   0.12418
   0.12325
   0.11816
   0.11649
   0.11347
   0.11472
   0.11201
   0.12725
   0.12641
   0.12723
   0.12092
   0.12646
   0.13161
   0.13215
   0.13250
   0.12285
   0.12817
   0.12979
   0.12581
   0.13247
   0.12274
   0.12447
   0.11576
   0.11595
   0.11956
   0.11912
   0.12018
   0.12093
   0.11843
   0.11969
   0.12068
   0.11813
   0.11602
   0.11052
   0.10652
   0.10004
   0.09946
   0.10486
   0.10588
   0.09296
   0.09103
   0.08490
   0.08076
   0.08624
   0.08939
   0.08446
   0.08548
   0.08736
   0.08614
   0.08835
   0.08649
   0.07933
   0.09026
   0.09703
   0.10146
   0.09539
   0.10227
   0.09945
   0.09122
   0.09136
   0.07777
   0.07189
   0.06711
   0.06575
   0.06294
   0.06400
   0.06232
   0.06485
   0.05964
   0.05749
   0.05605
   0.06171
   0.06435
   0.06303
   0.06094
   0.05526
   0.05753
   0.05822
   0.05399
   0.05337
   0.05212
   0.05064
   0.05536
   0.05039
   0.04911
   0.04926
   0.04817
   0.05352
   0.05430
   0.05403
   0.05432
   0.05726
   0.05875
   0.05783
   0.05869
   0.05989
   0.06901
   0.06459
   0.06113
   0.06177
   0.06622
   0.06962
   0.06579
   0.07156
   0.06843
   0.06796
   0.06684
   0.06669
   0.06847
   0.06665
   0.06635
   0.07510
   0.07790
   0.06879
   0.06478
   0.06715
   0.06418
   0.06445
   0.06436
   0.06233
   0.06377
   0.06357
   0.05999
   0.05858
   0.05441
   0.05518
   0.05669
   0.06199
   0.06642
   0.07211
   0.07710
   0.07579
   0.07572
   0.08082
   0.07695
   0.07601
   0.07274
   0.07020
   0.07580
   0.07295
   0.06819
   0.07176
   0.08141
   0.08526
   0.07922
   0.07607
   0.07221
   0.07593
   0.08006
   0.08814
   0.08558
   0.09524
   0.09872
   0.09631
   0.09479
   0.08180
   0.08017
   0.07434
   0.07388
   0.07647
   0.07519
   0.07937
   0.07930
   0.08240
   0.07985
   0.07876
   0.07827
   0.08183
   0.09272
   0.09516
   0.09580
   0.10069
   0.08947
   0.08389
   0.08935
   0.08381
   0.08697
   0.08605
   0.09428
   0.09404
   0.09421
   0.09561
   0.09664
   0.10469
   0.09389
   0.09574
   0.09777
   0.10261
   0.09452
   0.09235
   0.08737
   0.09134
   0.08490
   0.08603
   0.08867
   0.08815
   0.08644
   0.08886
   0.08615
   0.08640
   0.08065
   0.08604
   0.08168
   0.07825
   0.07903
   0.07820
   0.07707
   0.07922
   0.07587
   0.08036
   0.08326
   0.07903
   0.08394
   0.08000
   0.08409
   0.08632
   0.09628
   0.09165
   0.09566
   0.09459
   0.09279
   0.09012
   0.08533
   0.07773
   0.08699
   0.08533
   0.09287
   0.08464
   0.08991
   0.08445
   0.08339
   0.08327
   0.08509
   0.09225
   0.09668
   0.09543
   0.08188
   0.08189
   0.08585
   0.07884
   0.06860
   0.06544
   0.06426
   0.06542
   0.06768
   0.06323
   0.05986
   0.06965
   0.06680
   0.06694
   0.06969
   0.06780
   0.06620
   0.07074
   0.06837
   0.06766
   0.07048
   0.06949
   0.06813
   0.06469
   0.06216
   0.06243
   0.06482
   0.06507
   0.05979
   0.05084
   0.06395
   0.05415
   0.05886
   0.05824
   0.05672
   0.05544
   0.05727
   0.05265
   0.05364
   0.05388
   0.05441
   0.05118
   0.05285
   0.05523
   0.05408
   0.05675
   0.05320
   0.05355
   0.05381
   0.05567
   0.05557
   0.05420
   0.05494
   0.05453
   0.05314
   0.05319
   0.05125
   0.05084
   0.05121
   0.04950
   0.04845
   0.04830
   0.05358
   0.05097
   0.05476
   0.05382
   0.04341
   0.04899
   0.04767
   0.04767
   0.05520
   0.05411
   0.05310
   0.05322
   0.05546
   0.05343
   0.05546
   0.04705
   0.04758
   0.04878
   0.05442
   0.05315
   0.06173
   0.05298
   0.05136
   0.05173
   0.05041
   0.04736
   0.04765
   0.05058
   0.05236
   0.05761
   0.05543
   0.04833
   0.04812
   0.04832
   0.05406
   0.05254
   0.04827
   0.05112
   0.05277
   0.05019
   0.05186
   0.05152
   0.05012
   0.05111
   0.05193
   0.05975
   0.05926
   0.05945
   0.05109
   0.05420
   0.05714
   0.05985
   0.06230
   0.05456
   0.05768
   0.05812
   0.05566
   0.05194
   0.05925
   0.05691
   0.04846
   0.04926
   0.04894
   0.04775
   0.04638
   0.04092
   0.03846
   0.03981
   0.03945
   0.03909
   0.04679
   0.03878
   0.04070
   0.03840
   0.04007
   0.04005
   0.03939
   0.03985
   0.03929
   0.04333
   0.04855
   0.04184
   0.05189
   0.05169
   0.04657
   0.03915
   0.04561
   0.05109
   0.05412
   0.05677
   0.05249
   0.04977
   0.04636
   0.04679
   0.04297
   0.04765
   0.05242
   0.05095
   0.04860
   0.05265
   0.05124
   0.05237
   0.04713
   0.04948
   0.04895
   0.04970
   0.05192
   0.04897
   0.05258
   0.04976
   0.05039
   0.05024
   0.05044
   0.04980
   0.05227
   0.05360
   0.05342
   0.05356
   0.06441
   0.06483
   0.06971
   0.07184
   0.06706
   0.07403
   0.08056
   0.07963
   0.08095
   0.07219
   0.07700
   0.08324
   0.07627
   0.06839
   0.07451
   0.08089
   0.07235
   0.07737
   0.06581
   0.07005
   0.07202
   0.08127
   0.07725
   0.07806
   0.08667
   0.09110
   0.08684
   0.09090
   0.08695
   0.07933
   0.07819
   0.07562
   0.07627
   0.07462
   0.07818
   0.07461
   0.07863
   0.08385
   0.08578
   0.08629
   0.08651
   0.07881
   0.08321
   0.08023
   0.07934
   0.07811
   0.06636
   0.06346
   0.06238
   0.05957
   0.05889
   0.06161
   0.05907
   0.05201
   0.05106
   0.05028
   0.05384
   0.05683
   0.06360
   0.06507
   0.06864
   0.06646
   0.06712
   0.08324
   0.08162
   0.08825
   0.09312
   0.09957
   0.09493
   0.09119
   0.09154
   0.08503
   0.08538
   0.08418
   0.07891
   0.07392
   0.07247
   0.07773
   0.07743
   0.06709
   0.06993
   0.06877
   0.06523
   0.07384
   0.07797
   0.08472
   0.07542
   0.08312
   0.08813
   0.09017
   0.08514
   0.08060
   0.08438
   0.08336
   0.08776
   0.08613
   0.08946
   0.08913
   0.09498
   0.09623
   0.09482
   0.09303
   0.08960
   0.08955
   0.08966
   0.08936
   0.09096
   0.09126
   0.09131
   0.08661
   0.08707
   0.09288
   0.08900
   0.09291
   0.08718
   0.08684
   0.09022
   0.08478
   0.08200
   0.08080
   0.08328
   0.07676
   0.07568
   0.08027
   0.08117
   0.08676
   0.08780
   0.08143
   0.08284
   0.07698
   0.07740
   0.07837
   0.06668
   0.07080
   0.07207
   0.07125
   0.08296
   0.08275
   0.08488
   0.08775
   0.08526
   0.08392
   0.09293
   0.08606
   0.08675
   0.08128
   0.08233
   0.08017
   0.07220
   0.07727
   0.08172
   0.07890
   0.07636
   0.08313
   0.07863
   0.07339
   0.07040
   0.06843
   0.06344
   0.05938
   0.06202
   0.06136
   0.05106
   0.04911
   0.04782
   0.04953
   0.05262
   0.05661
   0.06273
   0.05957
   0.05501
   0.05675
   0.05900
   0.05819
   0.05491
   0.05379
   0.05998
   0.05991
   0.05188
   0.05612
   0.05398
   0.05574
   0.05605
   0.05795
   0.06055
   0.05485
   0.05571
   0.05649
   0.06762
   0.06666
   0.06652
   0.06194
   0.06463
   0.07022
   0.06445
   0.06975
   0.06815
   0.06543
   0.06266
   0.06136
   0.05928
   0.05444
   0.05478
   0.05581
   0.05567
   0.05485
   0.05705
   0.05868
   0.05944
   0.05277
   0.05488
   0.05003
   0.04992
   0.04947
   0.05082
   0.04710
   0.05267
   0.05437
   0.05498
   0.05748
   0.05329
   0.05593
   0.05693
   0.06036
   0.05593
   0.06925
   0.06751
   0.06540
   0.06212
   0.05839
   0.05576
   0.05292
   0.05324
   0.05804
   0.06373
   0.07103
   0.07058
   0.06093
   0.05878
   0.05535
   0.05449
   0.05045
   0.05513
   0.05014
   0.05219
   0.06061
   0.06307
   0.06019
   0.05792
   0.05859
   0.05961
   0.06081
   0.05705
   0.05589
   0.05443
   0.05490
   0.05469
   0.04985
   0.05228
   0.05098
   0.04998
   0.06030
   0.05639
   0.05818
   0.05544
   0.05309
   0.05412
   0.05086
   0.05162
   0.04836
   0.05189
   0.04893
   0.04967
   0.04050
   0.04161
   0.04332
   0.04900
   0.05322
   0.05428
   0.05172
   0.05513
   0.05206
   0.04881
   0.04726
   0.04760
   0.04806
   0.05041
   0.04692
   0.05074
   0.04928
   0.06356
   0.07070
   0.07455
   0.07602
   0.07798
   0.07277
   0.07363
   0.07633
   0.07653
   0.07084
   0.06779
   0.06624
   0.06985
   0.07150
   0.07136
   0.07387
   0.06993
   0.06936
   0.06428
   0.06697
   0.06090
   0.05514
   0.05815
   0.06044
   0.05851
   0.05852
   0.05819
   0.05379
   0.05497
   0.05383
   0.05280
   0.04055
   0.04151
   0.03810
   0.03836
   0.03774
   0.03767
   0.03894
   0.03902
   0.04164
   0.04115
   0.04239
   0.03842
   0.03980
   0.04092
   0.04872
   0.04665
   0.05048
   0.04758
   0.04906
   0.05851
   0.05319
   0.06164
   0.06699
   0.07018
   0.07192
   0.06831
   0.06852
   0.06336
   0.06261
   0.06160
   0.06823
   0.06816
   0.07235
   0.07614
   0.07358
   0.07131
   0.06925
   0.07000
   0.05448
   0.05808
   0.06723
   0.06241
   0.05337
   0.05219
   0.05260
   0.04991
   0.05902
   0.05489
   0.04807
   0.04724
   0.04676
   0.04892
   0.04752
   0.05100
   0.04895
   0.05334
   0.05427
   0.04766
   0.04424
   0.05090
   0.04741
   0.05218
   0.05729
   0.05808
   0.06228
   0.06297
   0.06273
   0.06515
   0.05778
   0.06485
   0.06620
   0.06314
   0.06467
   0.06629
   0.06057
   0.06302
   0.06277
   0.05106
   0.05364
   0.05392
   0.05323
   0.05424
   0.05464
   0.05433
   0.05710
   0.05432
   0.05315
   0.05143
   0.04931
   0.04799
   0.04641
   0.04882
   0.04657
   0.04697
   0.05162
   0.05114
   0.04966
   0.04707
   0.04869
   0.05535
   0.05801
   0.06507
   0.06401
   0.05671
   0.05736
   0.05901
   0.05864
   0.05730
   0.05443
   0.05767
   0.05564
   0.05837
   0.05331
   0.05078
   0.05264
   0.05509
   0.05284
   0.05451
   0.05641
   0.05274
   0.05455
   0.05455
   0.05425
   0.05518
   0.05508
   0.05546
   0.05485
   0.05433
   0.05179
   0.05341
   0.04784
   0.04991
   0.05290
   0.04895
   0.05451
   0.05248
   0.04723
   0.04272
   0.05215
   0.05358
   0.05293
   0.05238
   0.05274
   0.04581
   0.04354
   0.05246
   0.05169
   0.05446
   0.05535
   0.05257
   0.05126
   0.05025
   0.04452
   0.04256
   0.04545
   0.04362
   0.04644
   0.04825
   0.04552
   0.04720
   0.04781
   0.04686
   0.04752
   0.05093
   0.04717
   0.04489
   0.04753
   0.05531
   0.05308
   0.05144
   0.05113
   0.05202
   0.05667
   0.05238
   0.05968
   0.05609
   0.05786
   0.05762
   0.05707
   0.05618
   0.05721
   0.05483
   0.05852
   0.05740
   0.06334
   0.06038
   0.05835
   0.05478
   0.04788
   0.05189
   0.05247
   0.05022
   0.05595
   0.06197
   0.06156
   0.06592
   0.06013
   0.06255
   0.05948
   0.05862
   0.06109
   0.05437
   0.05571
   0.05303
   0.05373
   0.06208
   0.05691
   0.05414
   0.05660
   0.06402
   0.06703
   0.05436
   0.05887
   0.05367
   0.05336
   0.05251
   0.05272
   0.05108
   0.05283
   0.05133
   0.05367
   0.05145
   0.05228
   0.05296
   0.04933
   0.05186
   0.05275
   0.05275
   0.05281
   0.05181
   0.05119
   0.05466
   0.05839
   0.05491
   0.05189
   0.04941
   0.04907
   0.04876
   0.04842
   0.04780
   0.04834
   0.05039
   0.04953
   0.04933
   0.04736
   0.04801
   0.04815
   0.04621
   0.04539
   0.04540
   0.04478
   0.04378
   0.04657
   0.04220
   0.04130
   0.04096
   0.04156
   0.04640
   0.04663
   0.04154
   0.03711
   0.04139
   0.04269
   0.04588
   0.04221
   0.04463
   0.04294
   0.05302
   0.05138
   0.05922
   0.05641
   0.05828
   0.05701
   0.05794
   0.05825
   0.05272
   0.05110
   0.04834
   0.03737
   0.04263
   0.03726
   0.04073
   0.04197
   0.03932
   0.03732
   0.03659
   0.03881
   0.03806
   0.04473
   0.04433
   0.04520
   0.04175
   0.03849
   0.03786
   0.03899
   0.03969
   0.04715
   0.05295
   0.05632
   0.05739
   0.05442
   0.05580
   0.05393
   0.05381
   0.05202
   0.05510
   0.05058
   0.04970
   0.04898
   0.04145
   0.04169
   0.04001
   0.04092
   0.04072
   0.03937
   0.04033
   0.04558
   0.04722
   0.04578
   0.04588
   0.04464
   0.04736
   0.04658
   0.04500
   0.04721
   0.04607
   0.04790
   0.04917
   0.04790
   0.04481
   0.04891
   0.04832
   0.04515
   0.05670
   0.05305
   0.04902
   0.05659
   0.05123
   0.04898
   0.05339
   0.04884
   0.04630
   0.04853
   0.04640
   0.04720
   0.05040
   0.04943
   0.05007
   0.04839
   0.04365
   0.04478
   0.04413
   0.04451
   0.04386
   0.04436
   0.04464
   0.04303
   0.04589
   0.04600
   0.04705
   0.04411
   0.05058
   0.05061
   0.05219
   0.05564
   0.05159
   0.05425
   0.05901
   0.05361
   0.05391
   0.05486
   0.05637
   0.05734
   0.05145
   0.05578
   0.05933
   0.05355
   0.04262
   0.05546
   0.05606
   0.05978
   0.05978
   0.05838
   0.05877
   0.06317
   0.06446
   0.05820
   0.06721
   0.06495
   0.06273
   0.06482
   0.06433
   0.05929
   0.05839
   0.06027
   0.04678
   0.04970
   0.04821
   0.05094
   0.05073
   0.05707
   0.05495
   0.05509
   0.06061
   0.06135
   0.06115
   0.06632
   0.06905
   0.07937
   0.07173
   0.07154
   0.06970
   0.07260
   0.06595
   0.06711
   0.06611
   0.06517
   0.06151
   0.05560
   0.05596
   0.05998
   0.05565
   0.05679
   0.05268
   0.04764
   0.04424
   0.04413
   0.04524
   0.04364
   0.04371
   0.04312
   0.04515
   0.04223
   0.04234
   0.03870
   0.03450
   0.03539
   0.03677
   0.04152
   0.03851
   0.04423
   0.04553
   0.04475
   0.04421
   0.04363
   0.04739
   0.04603
   0.04443
   0.05030
   0.05169
   0.04353
   0.05041
   0.05420
   0.05312
   0.05460
   0.05713
   0.05353
   0.05528
   0.05497
   0.06510
   0.05991
   0.06177
   0.05629
   0.05695
   0.05488
   0.05317
   0.05288
   0.05213
   0.04783
   0.04970
   0.05013
   0.06484
   0.06100
   0.05295
   0.05386
   0.05647
   0.06165
   0.05612
   0.05521
   0.05194
   0.05555
   0.05311
   0.05358
   0.05354
   0.05494
   0.04976
   0.04999
   0.05646
   0.05622
   0.05355
   0.06112
   0.06624
   0.06378
   0.06434
   0.06268
   0.06712
   0.06678
   0.06113
   0.05800
   0.05819
   0.06217
   0.06185
   0.06155
   0.06820
   0.06624
   0.06443
   0.05959
   0.05357
   0.05838
   0.06125
   0.06203
   0.06577
   0.06356
   0.05914
   0.05617
   0.05477
   0.04842
   0.05140
   0.05083
   0.04785
   0.04887
   0.04518
   0.04026
   0.04157
   0.04038
   0.04102
   0.03999
   0.04537
   0.04478
   0.04799
   0.05199
   0.05406
   0.05312
   0.04659
   0.04429
   0.04511
   0.04366
   0.04414
   0.03960
   0.03835
   0.03984
   0.03944
   0.03840
   0.04115
   0.04086
   0.03741
   0.03750
   0.03783
   0.03710
   0.03840
   0.03804
   0.03641
   0.03673
   0.03801
   0.03678
   0.03870
   0.04855
   0.04902
   0.04551
   0.04185
   0.04406
   0.04286
   0.04418
   0.04223
   0.04243
   0.04228
   0.04681
   0.04848
   0.04074
   0.04566
   0.05022
   0.05673
   0.05680
   0.05322
   0.05394
   0.05378
   0.05210
   0.05019
   0.05658
   0.05285
   0.05336
   0.04708
   0.05124
   0.05297
   0.04930
   0.04530
   0.04329
   0.04455
   0.04308
   0.04628
   0.04324
   0.04523
   0.04352
   0.04269
   0.04322
   0.04434
   0.04305
   0.04404
   0.04155
   0.03987
   0.04066
   0.04285
   0.04232
   0.04070
   0.03975
   0.04109
   0.04221
   0.04165
   0.04505
   0.04381
   0.04068
   0.04021
   0.03974
   0.03964
   0.04000
   0.03894
   0.03956
   0.04070
   0.04002
   0.04146
   0.04662
   0.04024
   0.03928
   0.04333
   0.04076
   0.04085
   0.04359
   0.03967
   0.04657
   0.04380
   0.04316
   0.04724
   0.04881
   0.05059
   0.04923
   0.05164
   0.04918
   0.04879
   0.04462
   0.04520
   0.04769
   0.04754
   0.04870
   0.04923
   0.04881
   0.05208
   0.05065
   0.03896
   0.05112
   0.04964
   0.05557
   0.05474
   0.05442
   0.05278
   0.05227
   0.05063
   0.05396
   0.06130
   0.05470
   0.05625
   0.05723
   0.06194
   0.06461
   0.06494
   0.06834
   0.07278
   0.06720
   0.06425
   0.06816
   0.05874
   0.05519
   0.05689
   0.05453
   0.05772
   0.05484
   0.05335
   0.05315
   0.04414
   0.04311
   0.05031
   0.04997
   0.05061
   0.05045
   0.05165
   0.05288
   0.04434
   0.04945
   0.04757
   0.05204
   0.05647
   0.05503
   0.05543
   0.05700
   0.05797
   0.05410
   0.05552
   0.05636
   0.05251
   0.04914
   0.05137
   0.04612
   0.04468
   0.04597
   0.04283
   0.04095
   0.04431
   0.04704
   0.05190
   0.05275
   0.05429
   0.05770
   0.05313
   0.05433
   0.05679
   0.05356
   0.05565
   0.05185
   0.05225
   0.05499
   0.04566
   0.04611
   0.04751
   0.04834
   0.05224
   0.05252
   0.05608
   0.04780
   0.05096
   0.04791
   0.04754
   0.05252
   0.05082
   0.04734
   0.04578
   0.04680
   0.04473
   0.04845
   0.05040
   0.04377
   0.04569
   0.05390
   0.04565
   0.03973
   0.03991
   0.03944
   0.04079
   0.04228
   0.04795
   0.04234
   0.04732
   0.04216
   0.04147
   0.04073
   0.04098
   0.04096
   0.04050
   0.04107
   0.04224
   0.04188
   0.03852
   0.03921
   0.04084
   0.04035
   0.04233
   0.03863
   0.04619
   0.04488
   0.05189
   0.05033
   0.04513
   0.04046
   0.05023
   0.04105
   0.05591
   0.05494
   0.03987
   0.04215
   0.04024
   0.04089
   0.03791
   0.03794
   0.04367
   0.04051
   0.04433
   0.05262
   0.04606
   0.04033
   0.04173
   0.04126
   0.04091
   0.03882
   0.03963
   0.04140
   0.03986
   0.03938
   0.03854
   0.04139
   0.04461
   0.04203
   0.04733
   0.04285
   0.04080
   0.04247
   0.04179
   0.04220
   0.04016
   0.04027
   0.04375
   0.05499
   0.05570
   0.04778
   0.04378
   0.04331
   0.04315
   0.04225
   0.04219
   0.04776
   0.04735
   0.04508
   0.04818
   0.04296
   0.04471
   0.04994
   0.04998
   0.04522
   0.04260
   0.04232
   0.03901
   0.03766
   0.04055
   0.04970
   0.04275
   0.04306
   0.04256
   0.04169
   0.04024
   0.03949
   0.03885
   0.03844
   0.03883
   0.03876
   0.03958
   0.03966
   0.03982
   0.04129
   0.04130
   0.04517
   0.04318
   0.04371
   0.04819
   0.05310
   0.05084
   0.04725
   0.04301
   0.03994
   0.04568
   0.04050
   0.04467
   0.04162
   0.04335
   0.04594
   0.04215
   0.04300
   0.04273
   0.04327
   0.04436
   0.04450
   0.04491
   0.04292
   0.04334
   0.04346
   0.04482
   0.04293
   0.04383
   0.04519
   0.04240
   0.05594
   0.05302
   0.05369
   0.05320
   0.04912
   0.04732
   0.05074
   0.04928
   0.04885
   0.04601
   0.03915
   0.03734
   0.03813
   0.03852
   0.03809
   0.04128
   0.04442
   0.04124
   0.04544
   0.04854
   0.04557
   0.04704
   0.04404
   0.04728
   0.04837
   0.04633
   0.04677
   0.04522
   0.04534
   0.04651
   0.04352
   0.04734
   0.04584
   0.04391
   0.04961
   0.05625
   0.05655
   0.05204
   0.05242
   0.04985
   0.05037
   0.04723
   0.04949
   0.05000
   0.04601
   0.04608
   0.05017
   0.04940
   0.04831
   0.05129
   0.04792
   0.05219
   0.05150
   0.05473
   0.05454
   0.05266
   0.04916
   0.04901
   0.04326
   0.05136
   0.04426
   0.04686
   0.04899
   0.04758
   0.04917
   0.04761
   0.04746
   0.04933
   0.04942
   0.04980
   0.05300
   0.05946
   0.05874
   0.05539
   0.05882
   0.05827
   0.05457
   0.05382
   0.05216
   0.05416
   0.05498
   0.04319
   0.04610
   0.04333
   0.04290
   0.04018
   0.04280
   0.04405
   0.04457
   0.04263
   0.04258
   0.03808
   0.03985
   0.03727
   0.03698
   0.03598
   0.03946
   0.03826
   0.03921
   0.03487
   0.03460
   0.03551
   0.03546
   0.03912
   0.04001
   0.04259
   0.04371
   0.04720
   0.04717
   0.04675
   0.05070
   0.04266
   0.03970
   0.04306
   0.05338
   0.04535
   0.04495
   0.04614
   0.04473
   0.04719
   0.04556
   0.04334
   0.04021
   0.04127
   0.03645
   0.03688
   0.03756
   0.03695
   0.04017
   0.03938
   0.03686
   0.04389
   0.04349
   0.04164
   0.04158
   0.04249
   0.04537
   0.04836
   0.04678
   0.04137
   0.04119
   0.03711
   0.03559
   0.03532
   0.03518
   0.03529
   0.04257
   0.03986
   0.03687
   0.03558
   0.03443
   0.03440
   0.04052
   0.03683
   0.04245
   0.03498
   0.03579
   0.03573
   0.03435
   0.03441
   0.03454
   0.03442
   0.03621
   0.03633
   0.03559
   0.03665
   0.03549
   0.03409
   0.03435
   0.03452
   0.03456
   0.03480
   0.03434
   0.03433
   0.03796
   0.03847
   0.03610
   0.03425
   0.03958
   0.04020
   0.04378
   0.04438
   0.04336
   0.04309
   0.04922
   0.04308
   0.04342
   0.03968
   0.04025
   0.04456
   0.04126
   0.04596
   0.04641
   0.04525
   0.04385
   0.04556
   0.04426
   0.04585
   0.04566
   0.04320
   0.04371
   0.04428
   0.04255
   0.04473
   0.04177
   0.04299
   0.04332
   0.04349
   0.04605
   0.04500
   0.04624
   0.04491
   0.04379
   0.04289
   0.04311
   0.04229
   0.03847
   0.03477
   0.03462
   0.03513
   0.03579
   0.03677
   0.03853
   0.03680
   0.03688
   0.03836
   0.03720
   0.03646
   0.03457
   0.03653
   0.03945
   0.04557
   0.04629
   0.04780
   0.05107
   0.05252
   0.04928
   0.04867
   0.03356
   0.03645
   0.03596
   0.03621
   0.03947
   0.04308
   0.04052
   0.03800
   0.03876
   0.04127
   0.04096
   0.03969
   0.04205
   0.04697
   0.04771
   0.04823
   0.05086
   0.04867
   0.05019
   0.05032
   0.05069
   0.04935
   0.04842
   0.04672
   0.04635
   0.04433
   0.04524
   0.04592
   0.04448
   0.04411
   0.04600
   0.03703
   0.04099
   0.04620
   0.04729
   0.04566
   0.04281
   0.04800
   0.04787
   0.05060
   0.04976
   0.04945
   0.04224
   0.03907
   0.04638
   0.05234
   0.05007
   0.04838
   0.05269
   0.05186
   0.05098
   0.05222
   0.05335
   0.05266
   0.04853
   0.05010
   0.05027
   0.04914
   0.03962
   0.04637
   0.05044
   0.05037
   0.05164
   0.05245
   0.04667
   0.04716
   0.04697
   0.04804
   0.04088
   0.04473
   0.04247
   0.04153
   0.04419
   0.04146
   0.04320
   0.04049
   0.05031
   0.04972
   0.05340
   0.04873
   0.03879
   0.04133
   0.03922
   0.04532
   0.04637
   0.04728
   0.04926
   0.04840
   0.05271
   0.05376
   0.05351
   0.05373
   0.05166
   0.04864
   0.04753
   0.04211
   0.04235
   0.04306
   0.04181
   0.05173
   0.04252
   0.04475
   0.04334
   0.04240
   0.04476
   0.04293
   0.04174
   0.04944
   0.04842
   0.04290
   0.04044
   0.04021
   0.04019
   0.04138
   0.04296
   0.04261
   0.04319
   0.04726
   0.03723
   0.04253
   0.04802
   0.04978
   0.04824
   0.05036
   0.04947
   0.05525
   0.04983
   0.04830
   0.04868
   0.03995
   0.03833
   0.04204
   0.04670
   0.04795
   0.04038
   0.04106
   0.03878
   0.04091
   0.04468
   0.04538
   0.05074
   0.04500
   0.05034
   0.04889
   0.05003
   0.05244
   0.05053
   0.04898
   0.03996
   0.03952
   0.03986
   0.03623
   0.03911
   0.04845
   0.04907
   0.04951
   0.05417
   0.05882
   0.05728
   0.05570
   0.05216
   0.05433
   0.05104
   0.05151
   0.04748
   0.04682
   0.04654
   0.03798
   0.04145
   0.04033
   0.03965
   0.03999
   0.03867
   0.03910
   0.04151
   0.04549
   0.04314
   0.05908
   0.05293
   0.05200
   0.04630
   0.04460
   0.04362
   0.03953
   0.03900
   0.04083
   0.03956
   0.03921
   0.04330
   0.04155
   0.04208
   0.03912
   0.04171
   0.04079
   0.03932
   0.03867
   0.04036
   0.03941
   0.04494
   0.04082
   0.03931
   0.03913
   0.03999
   0.03970
   0.03829
   0.03910
   0.03835
   0.03870
   0.04069
   0.04768
   0.05207
   0.05157
   0.05175
   0.05556
   0.04705
   0.04706
   0.04502
   0.04586
   0.04931
   0.04685
   0.04564
   0.05070
   0.04695
   0.04684
   0.04036
   0.04039
   0.03921
   0.03725
   0.03851
   0.03422
   0.03867
   0.03736
   0.03808
   0.04317
   0.04101
   0.04115
   0.04370
   0.04459
   0.04669
   0.04635
   0.05414
   0.04981
   0.04688
   0.04523
   0.04433
   0.04513
   0.03817
   0.04180
   0.03749
   0.04232
   0.04273
   0.04069
   0.04147
   0.04262
   0.04333
   0.04282
   0.04331
   0.04357
   0.05028
   0.05354
   0.05585
   0.05492
   0.05591
   0.05506
   0.06774
   0.06185
   0.05540
   0.05397
   0.05607
   0.05517
   0.05149
   0.04991
   0.04998
   0.05103
   0.04884
   0.05088
   0.05169
   0.05155
   0.05227
   0.05388
   0.05229
   0.05221
   0.05537
   0.05910
   0.05542
   0.05413
   0.05392
   0.04992
   0.05089
   0.04588
   0.05099
   0.05472
   0.03789
   0.04414
   0.04407
   0.04760
   0.04965
   0.05359
   0.05078
   0.05133
   0.05171
   0.04632
   0.04174
   0.04404
   0.04292
   0.04311
   0.03930
   0.04243
   0.04679
   0.04562
   0.04852
   0.04639
   0.04265
   0.04893
   0.05169
   0.04910
   0.04476
   0.04894
   0.04519
   0.04651
   0.04638
   0.04516
   0.03555
   0.03635
   0.03802
   0.03593
   0.03805
   0.03724
   0.03962
   0.03896
   0.04469
   0.04684
   0.04768
   0.04654
   0.04751
   0.04653
   0.04497
   0.04562
   0.04710
   0.04814
   0.04925
   0.04936
   0.04771
   0.05171
   0.04406
   0.03648
   0.03886
   0.03916
   0.04482
   0.04664
   0.04718
   0.04676
   0.04682
   0.04260
   0.04552
   0.04644
   0.04588
   0.04955
   0.05325
   0.06038
   0.05229
   0.05208
   0.05516
   0.05518
   0.05282
   0.05002
   0.05344
   0.05526
   0.05287
   0.05018
   0.05163
   0.05338
   0.05077
   0.05887
   0.05801
   0.04503
   0.04820
   0.04488
   0.04360
   0.03881
   0.03880
   0.03827
   0.04178
   0.04060
   0.04381
   0.04891
   0.03898
   0.04553
   0.04176
   0.04071
   0.04187
   0.04265
   0.04442
   0.04589
   0.04713
   0.04655
   0.04116
   0.04378
   0.03969
   0.03875
   0.03786
   0.03722
   0.03754
   0.03714
   0.03599
   0.03736
   0.04165
   0.03967
   0.03780
   0.03691
   0.03832
   0.04032
   0.04500
   0.04305
   0.04650
   0.04416
   0.04225
   0.04258
   0.03951
   0.03789
   0.03692
   0.03731
   0.03656
   0.03898
   0.04051
   0.04124
   0.03926
   0.03792
   0.03995
   0.03926
   0.03816
   0.04033
   0.03900
   0.03608
   0.04028
   0.03698
   0.03781
   0.04433
   0.03868
   0.03951
   0.03818
   0.04059
   0.04132
   0.03934
   0.04111
   0.04183
   0.03964
   0.04087
   0.04222
   0.04145
   0.04281
   0.04040
   0.04511
   0.04639
   0.04834
   0.04786
   0.04772
   0.04986
   0.04817
   0.04542
   0.04529
   0.04584
   0.04855
   0.04646
   0.04779
   0.04605
   0.04713
   0.04542
   0.04536
   0.04612
   0.05310
   0.04754
   0.04415
   0.04454
   0.04909
   0.04715
   0.05136
   0.04896
   0.04919
   0.04606
   0.04453
   0.04818
   0.04547
   0.04662
   0.04727
   0.05047
   0.05005
   0.04732
   0.04855
   0.04648
   0.04539
   0.05012
   0.05059
   0.05023
   0.04584
   0.04658
   0.04457
   0.04741
   0.04730
   0.04526
   0.05116
   0.05116
   0.05161
   0.05270
   0.05174
   0.04317
   0.03977
   0.04355
   0.03852
   0.03871
   0.03733
   0.04211
   0.04323
   0.03699
   0.03960
   0.03957
   0.04056
   0.05082
   0.05064
   0.04340
   0.04685
   0.05050
   0.04452
   0.04900
   0.04566
   0.04400
   0.04568
   0.04709
   0.04533
   0.04526
   0.04441
   0.04691
   0.04906
   0.04424
   0.04368
   0.04403
   0.04335
   0.04859
   0.04862
   0.04726
   0.04779
   0.03991
   0.04530
   0.03937
   0.04458
   0.04506
   0.03981
   0.04101
   0.04277
   0.04288
   0.04340
   0.04569
   0.03945
   0.03954
   0.04346
   0.03752
   0.04051
   0.03852
   0.03928
   0.04142
   0.03970
   0.04446
   0.04324
   0.04252
   0.05127
   0.04892
   0.05092
   0.04760
   0.04206
   0.04106
   0.04322
   0.04714
   0.04706
   0.04905
   0.04985
   0.04834
   0.05530
   0.05439
   0.05400
   0.05028
   0.04672
   0.04598
   0.04852
   0.04897
   0.04706
   0.04880
   0.05443
   0.04798
   0.04721
   0.03744
   0.04432
   0.04735
   0.04815
   0.04615
   0.04415
   0.04380
   0.04565
   0.04673
   0.04842
   0.03552
   0.03591
   0.03825
   0.03749
   0.03731
   0.03718
   0.03973
   0.04332
   0.03954
   0.04054
   0.03704
   0.03895
   0.03870
   0.03910
   0.03869
   0.04249
   0.04257
   0.04283
   0.05372
   0.04936
   0.04689
   0.04614
   0.04231
   0.04021
   0.04742
   0.04688
   0.04461
   0.04708
   0.04391
   0.03864
   0.03631
   0.03820
   0.03856
   0.04212
   0.03704
   0.03780
   0.03964
   0.03923
   0.03865
   0.03840
   0.04025
   0.03816
   0.03814
   0.03765
   0.03696
   0.04057
   0.03752
   0.04212
   0.03915
   0.03643
   0.04127
   0.04098
   0.04018
   0.03808
   0.03814
   0.03732
   0.04927
   0.04190
   0.04382
   0.04165
   0.04326
   0.04350
   0.04539
   0.03888
   0.03688
   0.03806
   0.03787
   0.04140
   0.04043
   0.04080
   0.04899
   0.03877
   0.03871
   0.03630
   0.03989
   0.04022
   0.03998
   0.04069
   0.03649
   0.03671
   0.03682
   0.03888
   0.04273
   0.03684
   0.04323
   0.04872
   0.05178
   0.05019
   0.05629
   0.05397
   0.04631
   0.04608
   0.04508
   0.04351
   0.03935
   0.04082
   0.04472
   0.04002
   0.04418
   0.04346
   0.04269
   0.04084
   0.03637
   0.03755
   0.03764
   0.03554
   0.03875
   0.04864
   0.04988
   0.05299
   0.04983
   0.05431
   0.04997
   0.05022
   0.04939
   0.04801
   0.05092
   0.04882
   0.05026
   0.04433
   0.04259
   0.04718
   0.04928
   0.04737
   0.04341
   0.04831
   0.05064
   0.05184
   0.04701
   0.04431
   0.04298
   0.04268
   0.04265
   0.04491
   0.04312
   0.04098
   0.04071
   0.03956
   0.04205
   0.04115
   0.04148
   0.04426
   0.04673
   0.04728
   0.04739
   0.04802
   0.04374
   0.04791
   0.04444
   0.04168
   0.04342
   0.04376
   0.04025
   0.03907
   0.03931
   0.03922
   0.04008
   0.04095
   0.04165
   0.04494
   0.04360
   0.04425
   0.05101
   0.04854
   0.05409
   0.04886
   0.04946
   0.05343
   0.06382
   0.05681
   0.05729
   0.05541
   0.05327
   0.05226
   0.05110
   0.05125
   0.05119
   0.05197
   0.05827
   0.05596
   0.05800
   0.05756
   0.05289
   0.05158
   0.05729
   0.06328
   0.05735
   0.05132
   0.04664
   0.04285
   0.05389
   0.05399
   0.05308
   0.04555
   0.04597
   0.05429
   0.05230
   0.05914
   0.05202
   0.04833
   0.04772
   0.04618
   0.04244
   0.04291
   0.04162
   0.04096
   0.04176
   0.04115
   0.04220
   0.04230
   0.04425
   0.04522
   0.04557
   0.04033
   0.04465
   0.04536
   0.04409
   0.04533
   0.04394
   0.04247
   0.03998
   0.04027
   0.04319
   0.04089
   0.04154
   0.04301
   0.04130
   0.04191
   0.04316
   0.04217
   0.04135
   0.04334
   0.04260
   0.04572
   0.04563
   0.04966
   0.04573
   0.04221
   0.04089
   0.04136
   0.04180
   0.03945
   0.03851
   0.03969
   0.03930
   0.04187
   0.04448
   0.04378
   0.04405
   0.04236
   0.03879
   0.03826
   0.03994
   0.04067
   0.04163
   0.04207
   0.04322
   0.04001
   0.03994
   0.04398
   0.04379
   0.04708
   0.04828
   0.04602
   0.04908
   0.05043
   0.04958
   0.04882
   0.04683
   0.04454
   0.04183
   0.04401
   0.04298
   0.04476
   0.04320
   0.04655
   0.04594
   0.04541
   0.04416
   0.04460
   0.05279
   0.04900
   0.04811
   0.04214
   0.04528
   0.04479
   0.05265
   0.04604
   0.04823
   0.04867
   0.04494
   0.04406
   0.04376
   0.03946
   0.03775
   0.03986
   0.03919
   0.03807
   0.03835
   0.03788
   0.03758
   0.03709
   0.03715
   0.03893
   0.03777
   0.03879
   0.03810
   0.03751
   0.03747
   0.04243
   0.04591
   0.04876
   0.04904
   0.05019
   0.04671
   0.05052
   0.04754
   0.04819
   0.04466
   0.04588
   0.04797
   0.05374
   0.05129
   0.04779
   0.04365
   0.04361
   0.04640
   0.04480
   0.04549
   0.04761
   0.04583
   0.05014
   0.03767
   0.04232
   0.04598
   0.04536
   0.04807
   0.04200
   0.04186
   0.04112
   0.03936
   0.03904
   0.05038
   0.05272
   0.04953
   0.05148
   0.04290
   0.04761
   0.04563
   0.04696
   0.05273
   0.05713
   0.05448
   0.04994
   0.04423
   0.04505
   0.05102
   0.04693
   0.04578
   0.05144
   0.04926
   0.05126
   0.05075
   0.05079
   0.04594
   0.04711
   0.03900
   0.04244
   0.04680
   0.04206
   0.03987
   0.04099
   0.03766
   0.03976
   0.04157
   0.03919
   0.04128
   0.04254
   0.04895
   0.04812
   0.04708
   0.05190
   0.05374
   0.05130
   0.04030
   0.04080
   0.04202
   0.04479
   0.04186
   0.04336
   0.04402
   0.04181
   0.04081
   0.04037
   0.04147
   0.04044
   0.04265
   0.04063
   0.03990
   0.04094
   0.04033
   0.04602
   0.05277
   0.05334
   0.05375
   0.05725
   0.05642
   0.05565
   0.04902
   0.05328
   0.03906
   0.04237
   0.04812
   0.05085
   0.04648
   0.04364
   0.04281
   0.04568
   0.04653
   0.04922
   0.04863
   0.04705
   0.04675
   0.04633
   0.04734
   0.05037
   0.04313
   0.04029
   0.04011
   0.03969
   0.04197
   0.04184
   0.04318
   0.03687
   0.04268
   0.03811
   0.03787
   0.04160
   0.03943
   0.03931
   0.04336
   0.04251
   0.03878
   0.03759
   0.03789
   0.03737
   0.03736
   0.03635
   0.03791
   0.03970
   0.03992
   0.03868
   0.04081
   0.04152
   0.04063
   0.04008
   0.04130
   0.03988
   0.04000
   0.03936
   0.04315
   0.04365
   0.04277
   0.04375
   0.04449
   0.04345
   0.04404
   0.04166
   0.04324
   0.04179
   0.04235
   0.04143
   0.04173
   0.04260
   0.04116
   0.04448
   0.04267
   0.03984
   0.04421
   0.04084
   0.04674
   0.04649
   0.04883
   0.05299
   0.04919
   0.04959
   0.04833
   0.04833
   0.03820
   0.05077
   0.04109
   0.03960
   0.04319
   0.04018
   0.04168
   0.05306
   0.05311
   0.05378
   0.04798
   0.05141
   0.04994
   0.04843
   0.04886
   0.04816
   0.04824
   0.04879
   0.04810
   0.04879
   0.04728
   0.04028
   0.04213
   0.03909
   0.03876
   0.03984
   0.03909
   0.04115
   0.03961
   0.04094
   0.04136
   0.04218
   0.04292
   0.03937
   0.04041
   0.03967
   0.03968
   0.04043
   0.04264
   0.04079
   0.04614
   0.04231
   0.03904
   0.04502
   0.04596
   0.04692
   0.03925
   0.03919
   0.03974
   0.04155
   0.03974
   0.04211
   0.04617
   0.04045
   0.04058
   0.04195
   0.04634
   0.04164
   0.03885
   0.04086
   0.04044
   0.04011
   0.04010
   0.03949
   0.04102
   0.03953
   0.04164
   0.04014
   0.04063
   0.04192
   0.03844
   0.04077
   0.03922
   0.04267
   0.04319
   0.04881
   0.04651
   0.04994
   0.04513
   0.04633
   0.04926
   0.04820
   0.05055
   0.05476
   0.05393
   0.05498
   0.05648
   0.05415
   0.04691
   0.04628
   0.04836
   0.03822
   0.04195
   0.04522
   0.04159
   0.04181
   0.04572
   0.04653
   0.05127
   0.04548
   0.04420
   0.04092
   0.04022
   0.04383
   0.04571
   0.04252
   0.03938
   0.03947
   0.04086
   0.04286
   0.04151
   0.03624
   0.03811
   0.03603
   0.04050
   0.03950
   0.04528
   0.04154
   0.04189
   0.04437
   0.04388
   0.04056
   0.04185
   0.04059
   0.04244
   0.03515
   0.03458
   0.03794
   0.03947
   0.04137
   0.04222
   0.04486
   0.04080
   0.04192
   0.04103
   0.04225
   0.03912
   0.03926
   0.03673
   0.03556
   0.03742
   0.04084
   0.04063
   0.03733
   0.04008
   0.03663
   0.03946
   0.03924
   0.03914
   0.04438
   0.04620
   0.04400
   0.03611
   0.03755
   0.04156
   0.04307
   0.04190
   0.04062
   0.04144
   0.03850
   0.04063
   0.04065
   0.04171
   0.04583
   0.04910
   0.04915
   0.05127
   0.04759
   0.04629
   0.04426
   0.04013
   0.04211
   0.04356
   0.04349
   0.04490
   0.04462
   0.04484
   0.04478
   0.04520
   0.04476
   0.04396
   0.04668
   0.03639
   0.04048
   0.03882
   0.03830
   0.03792
   0.03967
   0.03773
   0.04078
   0.04236
   0.04188
   0.04216
   0.04831
   0.04900
   0.05142
   0.05111
   0.05012
   0.04558
   0.04600
   0.05324
   0.05104
   0.05254
   0.05318
   0.04941
   0.04555
   0.04349
   0.04427
   0.05551
   0.04882
   0.05032
   0.05015
   0.04880
   0.04603
   0.04773
   0.04469
   0.04449
   0.04116
   0.04087
   0.04107
   0.04087
   0.03937
   0.04088
   0.04193
   0.04126
   0.04099
   0.04419
   0.04629
   0.05022
   0.04574
   0.04544
   0.04948
   0.04547
   0.04533
   0.04778
   0.04731
   0.04728
   0.04878
   0.04728
   0.04450
   0.04595
   0.04298
   0.04649
   0.04062
   0.04242
   0.04289
   0.04164
   0.03998
   0.04075
   0.03674
   0.04203
   0.04418
   0.04363
   0.04396
   0.04403
   0.04924
   0.04499
   0.05141
   0.04732
   0.04878
   0.04585
   0.04916
   0.04776
   0.04772
   0.04579
   0.04593
   0.05005
   0.05095
   0.05146
   0.05494
   0.05308
   0.06240
   0.04941
   0.05223
   0.05183
   0.05244
   0.04957
   0.05444
   0.05626
   0.05416
   0.05391
   0.04526
   0.04666
   0.04678
   0.03895
   0.04163
   0.03836
   0.04520
   0.04273
   0.04789
   0.04696
   0.04608
   0.04718
   0.04472
   0.04909
   0.04607
   0.04646
   0.04810
   0.05073
   0.04861
   0.04977
   0.05183
   0.05331
   0.04935
   0.05406
   0.05039
   0.05013
   0.04976
   0.05142
   0.05021
   0.05176
   0.04558
   0.05042
   0.05770
   0.06384
   0.06099
   0.06592
   0.06509
   0.05912
   0.05397
   0.05250
   0.05229
   0.05812
   0.05778
   0.05367
   0.05529
   0.05028
   0.05385
   0.06133
   0.06096
   0.05893
   0.05530
   0.06160
   0.06020
   0.06581
   0.06824
   0.05663
   0.05646
   0.05872
   0.06217
   0.06626
   0.06466
   0.07409
   0.06308
   0.06420
   0.06427
   0.05619
   0.05005
   0.05380
   0.05327
   0.04931
   0.04763
   0.04939
   0.05305
   0.04940
   0.04570
   0.04974
   0.05620
   0.05619
   0.05052
   0.04736
   0.04511
   0.04428
   0.04549
   0.04429
   0.04588
   0.04472
   0.04588
   0.04359
   0.04541
   0.04492
   0.04759
   0.04819
   0.04231
   0.04165
   0.04617
   0.04063
   0.04374
   0.04609
   0.04804
   0.04455
   0.04446
   0.04650
   0.04635
   0.05079
   0.04648
   0.04696
   0.05039
   0.05375
   0.04978
   0.05588
   0.05376
   0.04918
   0.04795
   0.04796
   0.05067
   0.05016
   0.05495
   0.05194
   0.04792
   0.04955
   0.04688
   0.05265
   0.05444
   0.05248
   0.05040
   0.04751
   0.04495
   0.04612
   0.04671
   0.04711
   0.04411
   0.04550
   0.03861
   0.03696
   0.03756
   0.03727
   0.03699
   0.03773
   0.03723
   0.03643
   0.03722
   0.03809
   0.03978
   0.03731
   0.03804
   0.03761
   0.03824
   0.04719
   0.04154
   0.04723
   0.04490
   0.04419
   0.04617
   0.04760
   0.04916
   0.04425
   0.03669
   0.03922
   0.03792
   0.04169
   0.03784
   0.03993
   0.03676
   0.03819
   0.04227
   0.03744
   0.04168
   0.03828
   0.03996
   0.03904
   0.03923
   0.03957
   0.04322
   0.03713
   0.03705
   0.03638
   0.03677
   0.03650
   0.03856
   0.04075
   0.04006
   0.03955
   0.03740
   0.04129
   0.03976
   0.03745
   0.03833
   0.03452
   0.03592
   0.03670
   0.03648
   0.03672
   0.04037
   0.04140
   0.04486
   0.04323
   0.04533
   0.04804
   0.04907
   0.05064
   0.04781
   0.04724
   0.04892
   0.05344
   0.03516
   0.03735
   0.03692
   0.03662
   0.03839
   0.03593
   0.04211
   0.04387
   0.04262
   0.04141
   0.03576
   0.03872
   0.03918
   0.03965
   0.04246
   0.03992
   0.04138
   0.04035
   0.03779
   0.03722
   0.03816
   0.03688
   0.03863
   0.03951
   0.04109
   0.03686
   0.03837
   0.03744
   0.04009
   0.03690
   0.03845
   0.04036
   0.03655
   0.03757
   0.03842
   0.03703
   0.03710
   0.03842
   0.04157
   0.04302
   0.04419
   0.04387
   0.03925
   0.03979
   0.03745
   0.04229
   0.04270
   0.04242
   0.04056
   0.04119
   0.03767
   0.03918
   0.04583
   0.04854
   0.04335
   0.03695
   0.03830
   0.03741
   0.03782
   0.03828
   0.04515
   0.04173
   0.04449
   0.04768
   0.05439
   0.05366
   0.04909
   0.05470
   0.05146
   0.04886
   0.04882
   0.04890
   0.05513
   0.05672
   0.05740
   0.05610
   0.04945
   0.04987
   0.04836
   0.05493
   0.05955
   0.05988
   0.05585
   0.05429
   0.05926
   0.05719
   0.04522
   0.04175
   0.04055
   0.03921
   0.04194
   0.04330
   0.04384
   0.04632
   0.04402
   0.04907
   0.05185
   0.05189
   0.04272
   0.04322
   0.04360
   0.04370
   0.05752
   0.05924
   0.06122
   0.05738
   0.05750
   0.05753
   0.05391
   0.05408
   0.06052
   0.05963
   0.05775
   0.05757
   0.05886
   0.05857
   0.05556
   0.05486
   0.05595
   0.05120
   0.05508
   0.05808
   0.06156
   0.06116
   0.05748
   0.06038
   0.06175
   0.06145
   0.06777
   0.06680
   0.05906
   0.06048
   0.06278
   0.05806
   0.06053
   0.05769
   0.06116
   0.05917
   0.05373
   0.04767
   0.05132
   0.05388
   0.05762
   0.05705
   0.05382
   0.05525
   0.05653
   0.05656
   0.05609
   0.05849
   0.05613
   0.05128
   0.05651
   0.05695
   0.05870
   0.06263
   0.05735
   0.05266
   0.05168
   0.05419
   0.05477
   0.06888
   0.06265
   0.06234
   0.06024
   0.05928
   0.05958
   0.05653
   0.05841
   0.05885
   0.05659
   0.05878
   0.05749
   0.05289
   0.05469
   0.05421
   0.05211
   0.05429
   0.06241
   0.06530
   0.06005
   0.05003
   0.05335
   0.05157
   0.05437
   0.05314
   0.05319
   0.05367
   0.05425
   0.05574
   0.05475
   0.05054
   0.04025
   0.04899
   0.03895
   0.04328
   0.03912
   0.04231
   0.03924
   0.04083
   0.04086
   0.03995
   0.03975
   0.03913
   0.04210
   0.04551
   0.04911
   0.05349
   0.05242
   0.05399
   0.04983
   0.04811
   0.04186
   0.04105
   0.04241
   0.04213
   0.04300
   0.04255
   0.04544
   0.04185
   0.04118
   0.04207
   0.04192
   0.04346
   0.04366
   0.04369
   0.04730
   0.03978
   0.03900
   0.04062
   0.04875
   0.05021
   0.04685
   0.04652
   0.04099
   0.03878
   0.03898
   0.04040
   0.04052
   0.04438
   0.04557
   0.04393
   0.04334
   0.04742
   0.05121
   0.05004
   0.04924
   0.04502
   0.04305
   0.04189
   0.04493
   0.04300
   0.04646
   0.04814
   0.04659
   0.04818
   0.04314
   0.04014
   0.04100
   0.04016
   0.03953
   0.04255
   0.04099
   0.04073
   0.04196
   0.04493
   0.04164
   0.04885
   0.05222
   0.05242
   0.04135
   0.05021
   0.05516
   0.05614
   0.05476
   0.05545
   0.04563
   0.04517
   0.03986
   0.04375
   0.04135
   0.04407
   0.04105
   0.04187
   0.04216
   0.04047
   0.04300
   0.04305
   0.04332
   0.03919
   0.04419
   0.04107
   0.03930
   0.04322
   0.03704
   0.03867
   0.04019
   0.03857
   0.03781
   0.03719
   0.03733
   0.03913
   0.03920
   0.03806
   0.04068
   0.03955
   0.04182
   0.04243
   0.04173
   0.04369
   0.04462
   0.04646
   0.04196
   0.04151
   0.03991
   0.03725
   0.03876
   0.03906
   0.04191
   0.04074
   0.04076
   0.04435
   0.04167
   0.04004
   0.03981
   0.03746
   0.04176
   0.04276
   0.04364
   0.04295
   0.04182
   0.04019
   0.04232
   0.04076
   0.04001
   0.04069
   0.04022
   0.04014
   0.04048
   0.04145
   0.04171
   0.03958
   0.04151
   0.04176
   0.04086
   0.04237
   0.04101
   0.04260
   0.04320
   0.04506
   0.04802
   0.04509
   0.04421
   0.04314
   0.03660
   0.03731
   0.04135
   0.04315
   0.04447
   0.04769
   0.04677
   0.04786
   0.04596
   0.04383
   0.03990
   0.04440
   0.04481
   0.04098
   0.04015
   0.04294
   0.04289
   0.04470
   0.04178
   0.04087
   0.04113
   0.04120
   0.04164
   0.04039
   0.03783
   0.04133
   0.04355
   0.05287
   0.04181
   0.04141
   0.04333
   0.04372
   0.03880
   0.04069
   0.03828
   0.03900
   0.03866
   0.03749
   0.03600
   0.04310
   0.03696
   0.03940
   0.04020
   0.04067
   0.04078
   0.04018
   0.04200
   0.04272
   0.04546
   0.04909
   0.04827
   0.25450
   0.25679
   0.25325
   0.25249
   0.25205
   0.25170
   0.24760
   0.25029
   0.24799
   0.25111
   0.24422
   0.24260
   0.24049
   0.23597
   0.24277
   0.24317
   0.24259
   0.24343
   0.24368
   0.24139
   0.23490
   0.23197
   0.23499
   0.23578
   0.23777
   0.23194
   0.22993
   0.23914
   0.23903
   0.24132
   0.23784
   0.22927
   0.23759
   0.23225
   0.22974
   0.23406
   0.23709
   0.23603
   0.23666
   0.23422
   0.24013
   0.23320
   0.23323
   0.22949
   0.22893
   0.23418
   0.24417
   0.23393
   0.23388
   0.23264
   0.23107
   0.22676
   0.22598
   0.22156
   0.21618
   0.21065
   0.21442
   0.20702
   0.21259
   0.21061
   0.20856
   0.20949
   0.21385
   0.21643
   0.21465
   0.21304
   0.21927
   0.20241
   0.20779
   0.21470
   0.20789
   0.19420
   0.19024
   0.19193
   0.18846
   0.18963
   0.18377
   0.17754
   0.17349
   0.16799
   0.16794
   0.16639
   0.16242
   0.16622
   0.16193
   0.16319
   0.16444
   0.17140
   0.17093
   0.17580
   0.17086
   0.17148
   0.17107
   0.17280
   0.16741
   0.16337
   0.15813
   0.15470
   0.16174
   0.15723
   0.15119
   0.15028
   0.14920
   0.14720
   0.14567
   0.14248
   0.14310
   0.14745
   0.15170
   0.15244
   0.14642
   0.14639
   0.14627
   0.14398
   0.14715
   0.15772
   0.15981
   0.15955
   0.15239
   0.16369
   0.14860
   0.14609
   0.14728
   0.14245
   0.14325
   0.14144
   0.14411
   0.14215
   0.14401
   0.14046
   0.14586
   0.14490
   0.14332
   0.14247
   0.13897
   0.13954
   0.14155
   0.14054
   0.14692
   0.14675
   0.13920
   0.13720
   0.13839
   0.13117
   0.12768
   0.13199
   0.12852
   0.12375
   0.12029
   0.12563
   0.12138
   0.12592
   0.11846
   0.11584
   0.11513
   0.10739
   0.10682
   0.10733
   0.10795
   0.10364
   0.10190
   0.11146
   0.10927
   0.10382
   0.09760
   0.10313
   0.10211
   0.10577
   0.11136
   0.10696
   0.10288
   0.09946
   0.09521
   0.09711
   0.10208
   0.10105
   0.10421
   0.09802
   0.09812
   0.09588
   0.09239
   0.09409
   0.09202
   0.08910
   0.09391
   0.09080
   0.09112
   0.08966
   0.09189
   0.08078
   0.07779
   0.07891
   0.07337
   0.07151
   0.06798
   0.06475
   0.05824
   0.05166
   0.05462
   0.05522
   0.05714
   0.06069
   0.05940
   0.06102
   0.05322
   0.06505
   0.05723
   0.05935
   0.05794
   0.05870
   0.05902
   0.06062
   0.06870
   0.06231
   0.06675
   0.06752
   0.06438
   0.06154
   0.06488
   0.06206
   0.05946
   0.05801
   0.06115
   0.05483
   0.05935
   0.05773
   0.05682
   0.05941
   0.05800
   0.06538
   0.06461
   0.06907
   0.06373
   0.06408
   0.05653
   0.05421
   0.04744
   0.05041
   0.04846
   0.05041
   0.04857
   0.04892
   0.05250
   0.06263
   0.05923
   0.06638
   0.06467
   0.06573
   0.06557
   0.07076
   0.07168
   0.06411
   0.06215
   0.05950
   0.06240
   0.07085
   0.06658
   0.07433
   0.07474
   0.07717
   0.07439
   0.07822
   0.08050
   0.07912
   0.07980
   0.08082
   0.07154
   0.07240
   0.07000
   0.07312
   0.07629
   0.07850
   0.08004
   0.07978
   0.08324
   0.07736
   0.08206
   0.08414
   0.08695
   0.08427
   0.08275
   0.08665
   0.09036
   0.09246
   0.09526
   0.09112
   0.09396
   0.09130
   0.09822
   0.09002
   0.08649
   0.08793
   0.08219
   0.08631
   0.08490
   0.07412
   0.08529
   0.08893
   0.08303
   0.08875
   0.07887
   0.09615
   0.09162
   0.09455
   0.09407
   0.09754
   0.09235
   0.09742
   0.09072
   0.09013
   0.07986
   0.07363
   0.07105
   0.06752
   0.06860
   0.07153
   0.06594
   0.06664
   0.06791
   0.06611
   0.07064
   0.07450
   0.07736
   0.07595
   0.07974
   0.07793
   0.07689
   0.08096
   0.07445
   0.07649
   0.07536
   0.06899
   0.07224
   0.07147
   0.06871
   0.06729
   0.06572
   0.06737
   0.06662
   0.05501
   0.05448
   0.06078
   0.05767
   0.05970
   0.05269
   0.05454
   0.05715
   0.05888
   0.05986
   0.06373
   0.05307
   0.05018
   0.06060
   0.04882
   0.05500
   0.05170
   0.05101
   0.05375
   0.05091
   0.05737
   0.05345
   0.05555
   0.05337
   0.05392
   0.05321
   0.05328
   0.05651
   0.06922
   0.06960
   0.07236
   0.07334
   0.07687
   0.07855
   0.08030
   0.08184
   0.08363
   0.08664
   0.09015
   0.09355
   0.09339
   0.09325
   0.09159
   0.09957
   0.09571
   0.09497
   0.09057
   0.08507
   0.08496
   0.08051
   0.07884
   0.07661
   0.07533
   0.08419
   0.08510
   0.09025
   0.09111
   0.08725
   0.08439
   0.08466
   0.08659
   0.07945
   0.08210
   0.08196
   0.07451
   0.07334
   0.07183
   0.06461
   0.06317
   0.06524
   0.06383
   0.06473
   0.06948
   0.06629
   0.05506
   0.06277
   0.06545
   0.06842
   0.06931
   0.07417
   0.07321
   0.07214
   0.06654
   0.06995
   0.06451
   0.06572
   0.07397
   0.07384
   0.07912
   0.07559
   0.07502
   0.07601
   0.07916
   0.07681
   0.08024
   0.06733
   0.07265
   0.07758
   0.07137
   0.07136
   0.06900
   0.07346
   0.07236
   0.07857
   0.07890
   0.07810
   0.08487
   0.08355
   0.08062
   0.07831
   0.06650
   0.06320
   0.05609
   0.05608
   0.05691
   0.05159
   0.05032
   0.05462
   0.05394
   0.05876
   0.05711
   0.06828
   0.07745
   0.06961
   0.06976
   0.07350
   0.07388
   0.08093
   0.08111
   0.08293
   0.07905
   0.07901
   0.07710
   0.07411
   0.07485
   0.08227
   0.08110
   0.08495
   0.08501
   0.08875
   0.08244
   0.08674
   0.07944
   0.08197
   0.07890
   0.07959
   0.07470
   0.07307
   0.07208
   0.07507
   0.06483
   0.08278
   0.08495
   0.08281
   0.08285
   0.07717
   0.07543
   0.07872
   0.07720
   0.07201
   0.07480
   0.07560
   0.07227
   0.07223
   0.08050
   0.07726
   0.06854
   0.07372
   0.07941
   0.08066
   0.08435
   0.09265
   0.08013
   0.07530
   0.07764
   0.07553
   0.08144
   0.07801
   0.07101
   0.06447
   0.06391
   0.06462
   0.06047
   0.06012
   0.06880
   0.06439
   0.06490
   0.06632
   0.06288
   0.06021
   0.06057
   0.06224
   0.06259
   0.06240
   0.06148
   0.06110
   0.06629
   0.07046
   0.06210
   0.06398
   0.05990
   0.06661
   0.06791
   0.06419
   0.07167
   0.07483
   0.06915
   0.06462
   0.05973
   0.05949
   0.06310
   0.05705
   0.06143
   0.06554
   0.06298
   0.06077
   0.06221
   0.06232
   0.07072
   0.06276
   0.06122
   0.05961
   0.05445
   0.05753
   0.05090
   0.05034
   0.05268
   0.05076
   0.05608
   0.05228
   0.05904
   0.05930
   0.06016
   0.06230
   0.06210
   0.06173
   0.05895
   0.05659
   0.06346
   0.06403
   0.06510
   0.06565
   0.06432
   0.06947
   0.06783
   0.06711
   0.07083
   0.07697
   0.07853
   0.09411
   0.08713
   0.07923
   0.08255
   0.07919
   0.08604
   0.07577
   0.07482
   0.07956
   0.07544
   0.08086
   0.07390
   0.06280
   0.05906
   0.05969
   0.06868
   0.05978
   0.06342
   0.06292
   0.05901
   0.05949
   0.05782
   0.05146
   0.05401
   0.05388
   0.04787
   0.05080
   0.05013
   0.04875
   0.04862
   0.05377
   0.05211
   0.04889
   0.04764
   0.04870
   0.04845
   0.05038
   0.05013
   0.05345
   0.05157
   0.05039
   0.05177
   0.05166
   0.05203
   0.05092
   0.05459
   0.05592
   0.05198
   0.05658
   0.05995
   0.05613
   0.05427
   0.05513
   0.05644
   0.05405
   0.05279
   0.05493
   0.05106
   0.05102
   0.05300
   0.05905
   0.05793
   0.05698
   0.06170
   0.06051
   0.06117
   0.06110
   0.05609
   0.06121
   0.06099
   0.06372
   0.06369
   0.06666
   0.06599
   0.06724
   0.06411
   0.06116
   0.06377
   0.06032
   0.05991
   0.05792
   0.06100
   0.06326
   0.06783
   0.06750
   0.06871
   0.06942
   0.06838
   0.06585
   0.06472
   0.06865
   0.07167
   0.07221
   0.07281
   0.07031
   0.07001
   0.07041
   0.07245
   0.06547
   0.05660
   0.07318
   0.07129
   0.08189
   0.08182
   0.07278
   0.06604
   0.07141
   0.06753
   0.06710
   0.06848
   0.07391
   0.07154
   0.06536
   0.06559
   0.05921
   0.06021
   0.06380
   0.06469
   0.06041
   0.06320
   0.06090
   0.05964
   0.05825
   0.06211
   0.05969
   0.05947
   0.05451
   0.05057
   0.05037
   0.05655
   0.05598
   0.05646
   0.05806
   0.06447
   0.06059
   0.06167
   0.05715
   0.06008
   0.06730
   0.06163
   0.06615
   0.06738
   0.05962
   0.06111
   0.05563
   0.04086
   0.03869
   0.03921
   0.04043
   0.03936
   0.03920
   0.03904
   0.03687
   0.04240
   0.04391
   0.04356
   0.04717
   0.05207
   0.03675
   0.05192
   0.05037
   0.04755
   0.06090
   0.06247
   0.05970
   0.06007
   0.05767
   0.05514
   0.05508
   0.04766
   0.05115
   0.05155
   0.05405
   0.05208
   0.04083
   0.05008
   0.04222
   0.04145
   0.03796
   0.03769
   0.03966
   0.04190
   0.04027
   0.03856
   0.03830
   0.03874
   0.03762
   0.04082
   0.04140
   0.04193
   0.04041
   0.03578
   0.04015
   0.04133
   0.03962
   0.03857
   0.04420
   0.04465
   0.05711
   0.05480
   0.05645
   0.05614
   0.05445
   0.05784
   0.06077
   0.05535
   0.05733
   0.05849
   0.05813
   0.05630
   0.05700
   0.05889
   0.06155
   0.06490
   0.06869
   0.06962
   0.07475
   0.06899
   0.06557
   0.05637
   0.06053
   0.06867
   0.07050
   0.06584
   0.05550
   0.05191
   0.04976
   0.05265
   0.05461
   0.05449
   0.05460
   0.05644
   0.04939
   0.05823
   0.07046
   0.07208
   0.06820
   0.05214
   0.06000
   0.05538
   0.06381
   0.06858
   0.06897
   0.07802
   0.07280
   0.07856
   0.08427
   0.07843
   0.07076
   0.07018
   0.07260
   0.07639
   0.08098
   0.08176
   0.08371
   0.08407
   0.08126
   0.08256
   0.08512
   0.08563
   0.07195
   0.08236
   0.07624
   0.06940
   0.07759
   0.07524
   0.08125
   0.07454
   0.07193
   0.07363
   0.07003
   0.06976
   0.06376
   0.06316
   0.06760
   0.06417
   0.06088
   0.05834
   0.05865
   0.06156
   0.06146
   0.06025
   0.05892
   0.05892
   0.05787
   0.05687
   0.05630
   0.05573
   0.05468
   0.05689
   0.05426
   0.06034
   0.05299
   0.05074
   0.05711
   0.05820
   0.05875
   0.05470
   0.05407
   0.05453
   0.05597
   0.05475
   0.05389
   0.05409
   0.05271
   0.05606
   0.05336
   0.04968
   0.05126
   0.05111
   0.05126
   0.05100
   0.05350
   0.05791
   0.05908
   0.05529
   0.05081
   0.05113
   0.04959
   0.05402
   0.05302
   0.05199
   0.05161
   0.05178
   0.05005
   0.05296
   0.05133
   0.05158
   0.04763
   0.05065
   0.05140
   0.05737
   0.05496
   0.05784
   0.05542
   0.05795
   0.05504
   0.05251
   0.04305
   0.04733
   0.04192
   0.04031
   0.03935
   0.03896
   0.04159
   0.04153
   0.04144
   0.04065
   0.04410
   0.04743
   0.04698
   0.04211
   0.04571
   0.04661
   0.05316
   0.05455
   0.05620
   0.06217
   0.06711
   0.06887
   0.06639
   0.07195
   0.06466
   0.06181
   0.06214
   0.06085
   0.05931
   0.06551
   0.06099
   0.06204
   0.05695
   0.06230
   0.06534
   0.05482
   0.05556
   0.05686
   0.05938
   0.05546
   0.05367
   0.05204
   0.05800
   0.05391
   0.05243
   0.05196
   0.04847
   0.04638
   0.04750
   0.04544
   0.04549
   0.04341
   0.04807
   0.04854
   0.04392
   0.04466
   0.04094
   0.04551
   0.04431
   0.04605
   0.04413
   0.04553
   0.04187
   0.04271
   0.04433
   0.04409
   0.04425
   0.04205
   0.04484
   0.06294
   0.05869
   0.05871
   0.05842
   0.06206
   0.05734
   0.06218
   0.05840
   0.05906
   0.06281
   0.05885
   0.05739
   0.06004
   0.05964
   0.06127
   0.05567
   0.05397
   0.05446
   0.05241
   0.05073
   0.05574
   0.05279
   0.05325
   0.05209
   0.05460
   0.05471
   0.05309
   0.05284
   0.06140
   0.05515
   0.05372
   0.05308
   0.05280
   0.05361
   0.05301
   0.05163
   0.05326
   0.05098
   0.05072
   0.05083
   0.05593
   0.05218
   0.05281
   0.04857
   0.04864
   0.04842
   0.04953
   0.04929
   0.04933
   0.05038
   0.04719
   0.04939
   0.05218
   0.05153
   0.04937
   0.04912
   0.05520
   0.05242
   0.05192
   0.05471
   0.05379
   0.05439
   0.05469
   0.05079
   0.05265
   0.05118
   0.05071
   0.05187
   0.05208
   0.05330
   0.05280
   0.05223
   0.05148
   0.05519
   0.05278
   0.05391
   0.05013
   0.05012
   0.05109
   0.05384
   0.05108
   0.05467
   0.05600
   0.05581
   0.05859
   0.05591
   0.05700
   0.05005
   0.05449
   0.05764
   0.05790
   0.05594
   0.06363
   0.06171
   0.06174
   0.05488
   0.05955
   0.06076
   0.06189
   0.06406
   0.05974
   0.06039
   0.05280
   0.05630
   0.05504
   0.06410
   0.06573
   0.06271
   0.06280
   0.06475
   0.06168
   0.06434
   0.06526
   0.06242
   0.06069
   0.05771
   0.05682
   0.05372
   0.05457
   0.05824
   0.05975
   0.05064
   0.05290
   0.05568
   0.05419
   0.05631
   0.05571
   0.05346
   0.05956
   0.06144
   0.06414
   0.06316
   0.06721
   0.06758
   0.06082
   0.06269
   0.06652
   0.06401
   0.06403
   0.05503
   0.05355
   0.05712
   0.05676
   0.05750
   0.05633
   0.06767
   0.06525
   0.06996
   0.06771
   0.05857
   0.05756
   0.05232
   0.05187
   0.05336
   0.05454
   0.05336
   0.05445
   0.05078
   0.05265
   0.05354
   0.05022
   0.05022
   0.05109
   0.05307
   0.06199
   0.06473
   0.06938
   0.06480
   0.06453
   0.06225
   0.05976
   0.06069
   0.06280
   0.06421
   0.05289
   0.05350
   0.04895
   0.05017
   0.04951
   0.04930
   0.05115
   0.05323
   0.06223
   0.06559
   0.06516
   0.06676
   0.05863
   0.06569
   0.05150
   0.05956
   0.06146
   0.05172
   0.05178
   0.04992
   0.04671
   0.03999
   0.04154
   0.04252
   0.05271
   0.05072
   0.05111
   0.04459
   0.04345
   0.04233
   0.04212
   0.04126
   0.04262
   0.04288
   0.05166
   0.05196
   0.05478
   0.05439
   0.05485
   0.04958
   0.05970
   0.06392
   0.06152
   0.06423
   0.06541
   0.06556
   0.06202
   0.05579
   0.05404
   0.05333
   0.05012
   0.05306
   0.05974
   0.05735
   0.05796
   0.05824
   0.05966
   0.05460
   0.05323
   0.05185
   0.05275
   0.05337
   0.05191
   0.04758
   0.04690
   0.05149
   0.05732
   0.05602
   0.05256
   0.05109
   0.05394
   0.05732
   0.04883
   0.05432
   0.05230
   0.05694
   0.05920
   0.05438
   0.05561
   0.05422
   0.05677
   0.05101
   0.04887
   0.04151
   0.04200
   0.04146
   0.04101
   0.04031
   0.04273
   0.04548
   0.04809
   0.04275
   0.04739
   0.04682
   0.04284
   0.04211
   0.04233
   0.04009
   0.04083
   0.04275
   0.04033
   0.04058
   0.04307
   0.04278
   0.04325
   0.04789
   0.04519
   0.04183
   0.04106
   0.04314
   0.04315
   0.04333
   0.04204
   0.04392
   0.04278
   0.04231
   0.05270
   0.04144
   0.04520
   0.04548
   0.04342
   0.03948
   0.04305
   0.04376
   0.04520
   0.04896
   0.05708
   0.04630
   0.04752
   0.04808
   0.04614
   0.04544
   0.04583
   0.04508
   0.04482
   0.04345
   0.04590
   0.05348
   0.05455
   0.05491
   0.05239
   0.05680
   0.05729
   0.05896
   0.05692
   0.05348
   0.04991
   0.04985
   0.05127
   0.04755
   0.04208
   0.04011
   0.04111
   0.04918
   0.05039
   0.04561
   0.04979
   0.05127
   0.05079
   0.05169
   0.04980
   0.04914
   0.04529
   0.05153
   0.05263
   0.04673
   0.04969
   0.05012
   0.05513
   0.05350
   0.05054
   0.05329
   0.05340
   0.05492
   0.05232
   0.05481
   0.05833
   0.04842
   0.05626
   0.05415
   0.04997
   0.05204
   0.04716
   0.05218
   0.05247
   0.05107
   0.05396
   0.05832
   0.06166
   0.05846
   0.05681
   0.05277
   0.04808
   0.05145
   0.05402
   0.04643
   0.04861
   0.04313
   0.04471
   0.04451
   0.04566
   0.04516
   0.04779
   0.05154
   0.05017
   0.04403
   0.03988
   0.04285
   0.04191
   0.04282
   0.04046
   0.04276
   0.04103
   0.04087
   0.04103
   0.04382
   0.05186
   0.05009
   0.05363
   0.05066
   0.05156
   0.04561
   0.04225
   0.04147
   0.04330
   0.04063
   0.04150
   0.04246
   0.04343
   0.04636
   0.04435
   0.03989
   0.04006
   0.03943
   0.04011
   0.03573
   0.03602
   0.03641
   0.03592
   0.03642
   0.03653
   0.03779
   0.04515
   0.04636
   0.04500
   0.04413
   0.04643
   0.04593
   0.04830
   0.04992
   0.04776
   0.04676
   0.05325
   0.04824
   0.04457
   0.04838
   0.04719
   0.04696
   0.04673
   0.04477
   0.04694
   0.04969
   0.04654
   0.05017
   0.04645
   0.04830
   0.04871
   0.04873
   0.04931
   0.05005
   0.04922
   0.04694
   0.04587
   0.05117
   0.04924
   0.04666
   0.04778
   0.04672
   0.04563
   0.04748
   0.04787
   0.04882
   0.05700
   0.06003
   0.06410
   0.05856
   0.06137
   0.06291
   0.06149
   0.05941
   0.04832
   0.04932
   0.05609
   0.05259
   0.05951
   0.05942
   0.05888
   0.05393
   0.05793
   0.05387
   0.05056
   0.05060
   0.04830
   0.04700
   0.03886
   0.03784
   0.03574
   0.04060
   0.03762
   0.03776
   0.04313
   0.05178
   0.05210
   0.04834
   0.04958
   0.05065
   0.04671
   0.05149
   0.05033
   0.05256
   0.05175
   0.05318
   0.05061
   0.04982
   0.04905
   0.05033
   0.05049
   0.05611
   0.05914
   0.05486
   0.05448
   0.05413
   0.05042
   0.05042
   0.05052
   0.05260
   0.04079
   0.03993
   0.03780
   0.03831
   0.03820
   0.03799
   0.04056
   0.03802
   0.03873
   0.04433
   0.04293
   0.04104
   0.04053
   0.04047
   0.04400
   0.04453
   0.05330
   0.05235
   0.05556
   0.05263
   0.05524
   0.05281
   0.05776
   0.07192
   0.06741
   0.07060
   0.07515
   0.06670
   0.06341
   0.06206
   0.06528
   0.06535
   0.05917
   0.06058
   0.05982
   0.05896
   0.05741
   0.06352
   0.06189
   0.06597
   0.06436
   0.06764
   0.06704
   0.06467
   0.06132
   0.06581
   0.05356
   0.05100
   0.04498
   0.05182
   0.04929
   0.05045
   0.05209
   0.04724
   0.04660
   0.04547
   0.04682
   0.04776
   0.03834
   0.04051
   0.04172
   0.04009
   0.04165
   0.04728
   0.03572
   0.03892
   0.03906
   0.04256
   0.03685
   0.03887
   0.03628
   0.03800
   0.04512
   0.04736
   0.04251
   0.04141
   0.04032
   0.04092
   0.03702
   0.03745
   0.05064
   0.05248
   0.04788
   0.04900
   0.04677
   0.03679
   0.04570
   0.04135
   0.04089
   0.04972
   0.04989
   0.04946
   0.05207
   0.05428
   0.04884
   0.05385
   0.05317
   0.05281
   0.05329
   0.05469
   0.05516
   0.05403
   0.04549
   0.05096
   0.05697
   0.06462
   0.06978
   0.06405
   0.06019
   0.06101
   0.06342
   0.05494
   0.05199
   0.05616
   0.05718
   0.05955
   0.05666
   0.05749
   0.05778
   0.06050
   0.05562
   0.05176
   0.04913
   0.04874
   0.04551
   0.04556
   0.04556
   0.04643
   0.04614
   0.04532
   0.04169
   0.03885
   0.04999
   0.05823
   0.04815
   0.04758
   0.03709
   0.03859
   0.03633
   0.03766
   0.03743
   0.03745
   0.03827
   0.03929
   0.03951
   0.03609
   0.03749
   0.03724
   0.03719
   0.03578
   0.03875
   0.03731
   0.03792
   0.03887
   0.03842
   0.03988
   0.03965
   0.03803
   0.03861
   0.04144
   0.04131
   0.04935
   0.04658
   0.05321
   0.04346
   0.03739
   0.03789
   0.04028
   0.03837
   0.03975
   0.04043
   0.04090
   0.04767
   0.04963
   0.05082
   0.04801
   0.04077
   0.04706
   0.04872
   0.03714
   0.03707
   0.03914
   0.03755
   0.03696
   0.03762
   0.03709
   0.03848
   0.03858
   0.03989
   0.04208
   0.04747
   0.04810
   0.04877
   0.04917
   0.04815
   0.05048
   0.05072
   0.05043
   0.04307
   0.04233
   0.04250
   0.04153
   0.03755
   0.04151
   0.04236
   0.04566
   0.04912
   0.04999
   0.03673
   0.04091
   0.04138
   0.04060
   0.05427
   0.05281
   0.05156
   0.05086
   0.04782
   0.04961
   0.04695
   0.04023
   0.03998
   0.03828
   0.04206
   0.05145
   0.06570
   0.06422
   0.06162
   0.05921
   0.06127
   0.05567
   0.04646
   0.03923
   0.04276
   0.04573
   0.05245
   0.04973
   0.04810
   0.04540
   0.04279
   0.04222
   0.03954
   0.03945
   0.04318
   0.03731
   0.04326
   0.04566
   0.03890
   0.03790
   0.03718
   0.03912
   0.04245
   0.03948
   0.04089
   0.04134
   0.04256
   0.03962
   0.03923
   0.03975
   0.04836
   0.04596
   0.04273
   0.03635
   0.03945
   0.03941
   0.04068
   0.03989
   0.03902
   0.03756
   0.04117
   0.03943
   0.03872
   0.03686
   0.03272
   0.03935
   0.04178
   0.04208
   0.03914
   0.03887
   0.04351
   0.04910
   0.04786
   0.04725
   0.04581
   0.04797
   0.04606
   0.04588
   0.04930
   0.05000
   0.04996
   0.04275
   0.04245
   0.04002
   0.03877
   0.04000
   0.04397
   0.04494
   0.04691
   0.05096
   0.05418
   0.05595
   0.05170
   0.04923
   0.04872
   0.05020
   0.04487
   0.04297
   0.03800
   0.04107
   0.03924
   0.03987
   0.03959
   0.04058
   0.03837
   0.03830
   0.04513
   0.04465
   0.04436
   0.04049
   0.04157
   0.04418
   0.03928
   0.03887
   0.03867
   0.04073
   0.03931
   0.04190
   0.03847
   0.03472
   0.03782
   0.04241
   0.03982
   0.04486
   0.04528
   0.05209
   0.04779
   0.05281
   0.05142
   0.05589
   0.05380
   0.05391
   0.05014
   0.05042
   0.05164
   0.05898
   0.04992
   0.05420
   0.05255
   0.05341
   0.05297
   0.05558
   0.03782
   0.03831
   0.04383
   0.05224
   0.05364
   0.03966
   0.04242
   0.04252
   0.04664
   0.04106
   0.04704
   0.04709
   0.04651
   0.04423
   0.04573
   0.04798
   0.04712
   0.04092
   0.04209
   0.04169
   0.04171
   0.05891
   0.06665
   0.06304
   0.05181
   0.05025
   0.04817
   0.05478
   0.06024
   0.05936
   0.06420
   0.06165
   0.06025
   0.06358
   0.06249
   0.06346
   0.06856
   0.06436
   0.06096
   0.06525
   0.06036
   0.05875
   0.06570
   0.06252
   0.06326
   0.06196
   0.06029
   0.05951
   0.05753
   0.05189
   0.05771
   0.05892
   0.06004
   0.07119
   0.07088
   0.06797
   0.06878
   0.07766
   0.07413
   0.06916
   0.07256
   0.07074
   0.06728
   0.06981
   0.06824
   0.07163
   0.06653
   0.06103
   0.05138
   0.06079
   0.06454
   0.05194
   0.05517
   0.05190
   0.04774
   0.04822
   0.05441
   0.05413
   0.05461
   0.05591
   0.05577
   0.05873
   0.05929
   0.05610
   0.04838
   0.04788
   0.04697
   0.04877
   0.04281
   0.04417
   0.04595
   0.04459
   0.04496
   0.04269
   0.04677
   0.04740
   0.04535
   0.04379
   0.04475
   0.04394
   0.04526
   0.04558
   0.04817
   0.04800
   0.04716
   0.04364
   0.04878
   0.05064
   0.04846
   0.04787
   0.04065
   0.04060
   0.04142
   0.04703
   0.05198
   0.05027
   0.05132
   0.04890
   0.04656
   0.04706
   0.04338
   0.04240
   0.04218
   0.04150
   0.04979
   0.05553
   0.05419
   0.04624
   0.05460
   0.05541
   0.05877
   0.06387
   0.06495
   0.06133
   0.06338
   0.06634
   0.06245
   0.06777
   0.06383
   0.06500
   0.05071
   0.04825
   0.04712
   0.04722
   0.04664
   0.04935
   0.04663
   0.04474
   0.04099
   0.03914
   0.03657
   0.04175
   0.04172
   0.04180
   0.04643
   0.04701
   0.04736
   0.04772
   0.04781
   0.04981
   0.04466
   0.04852
   0.04573
   0.04719
   0.04253
   0.04475
   0.04951
   0.04732
   0.04678
   0.04760
   0.04901
   0.05092
   0.04897
   0.04801
   0.04912
   0.04963
   0.04810
   0.05010
   0.05468
   0.05630
   0.05547
   0.05555
   0.05006
   0.04572
   0.04718
   0.04985
   0.04885
   0.04994
   0.04952
   0.04694
   0.05333
   0.05341
   0.05789
   0.05821
   0.06010
   0.05678
   0.05151
   0.05281
   0.05364
   0.05125
   0.05694
   0.05829
   0.05337
   0.04142
   0.05272
   0.05197
   0.05199
   0.05549
   0.05599
   0.05915
   0.05526
   0.04644
   0.04866
   0.04725
   0.04455
   0.04707
   0.04722
   0.05014
   0.04995
   0.04792
   0.05338
   0.06426
   0.05689
   0.05105
   0.05005
   0.05220
   0.03993
   0.04192
   0.04544
   0.03896
   0.04758
   0.04977
   0.05104
   0.04979
   0.05020
   0.05273
   0.04801
   0.04021
   0.04245
   0.04171
   0.04535
   0.04771
   0.04464
   0.04446
   0.04515
   0.04659
   0.04226
   0.04443
   0.04350
   0.04290
   0.04355
   0.04925
   0.05226
   0.05756
   0.06110
   0.05231
   0.05486
   0.05406
   0.04948
   0.04586
   0.04257
   0.03797
   0.03963
   0.04256
   0.04101
   0.04467
   0.04145
   0.03568
   0.03793
   0.03955
   0.04084
   0.04331
   0.04115
   0.03865
   0.04219
   0.04592
   0.04254
   0.04911
   0.05008
   0.04861
   0.04895
   0.05057
   0.04680
   0.04728
   0.05176
   0.05191
   0.05069
   0.04350
   0.04123
   0.04087
   0.04513
   0.04339
   0.04365
   0.04454
   0.04237
   0.04060
   0.04125
   0.04567
   0.04329
   0.04560
   0.04219
   0.04844
   0.04856
   0.04911
   0.04282
   0.04506
   0.04531
   0.04516
   0.04555
   0.04538
   0.04441
   0.04479
   0.04414
   0.04628
   0.05424
   0.05932
   0.05709
   0.05511
   0.05095
   0.05103
   0.05039
   0.04654
   0.04972
   0.04590
   0.04435
   0.04613
   0.04584
   0.04301
   0.04522
   0.04962
   0.05058
   0.04655
   0.04998
   0.05018
   0.05489
   0.05784
   0.05805
   0.05789
   0.05525
   0.06402
   0.05574
   0.05938
   0.05712
   0.05634
   0.06442
   0.07066
   0.07489
   0.06952
   0.05828
   0.06411
   0.06672
   0.06733
   0.06599
   0.06217
   0.05798
   0.04877
   0.05018
   0.05141
   0.05694
   0.06679
   0.06604
   0.05663
   0.05307
   0.05468
   0.05584
   0.06256
   0.05305
   0.05083
   0.04741
   0.04083
   0.03853
   0.03832
   0.04887
   0.04861
   0.04888
   0.05327
   0.05556
   0.05513
   0.05014
   0.05141
   0.05043
   0.04440
   0.05316
   0.05299
   0.05644
   0.05559
   0.04931
   0.05172
   0.05241
   0.05016
   0.04898
   0.04725
   0.04816
   0.04730
   0.04731
   0.04655
   0.05204
   0.05057
   0.05076
   0.05633
   0.05287
   0.05265
   0.05051
   0.05020
   0.05673
   0.04852
   0.04977
   0.04884
   0.05177
   0.05162
   0.04557
   0.04852
   0.04552
   0.04953
   0.04399
   0.04103
   0.03622
   0.03678
   0.03427
   0.03546
   0.03447
   0.03565
   0.03626
   0.03576
   0.04226
   0.04493
   0.04161
   0.04021
   0.03858
   0.04371
   0.04490
   0.04467
   0.04125
   0.03874
   0.04448
   0.04241
   0.04723
   0.05073
   0.05068
   0.04967
   0.04858
   0.04805
   0.04644
   0.04573
   0.04452
   0.04493
   0.04675
   0.04697
   0.04755
   0.05061
   0.04916
   0.04590
   0.04809
   0.05170
   0.04557
   0.04362
   0.04277
   0.04199
   0.04194
   0.04005
   0.04455
   0.04583
   0.04317
   0.03948
   0.04371
   0.03781
   0.03897
   0.03873
   0.03700
   0.03433
   0.03543
   0.03733
   0.03554
   0.03590
   0.04263
   0.03951
   0.03881
   0.03890
   0.03748
   0.03964
   0.03923
   0.03634
   0.03751
   0.03790
   0.03797
   0.03582
   0.03515
   0.03434
   0.03786
   0.04317
   0.04041
   0.04611
   0.04622
   0.05017
   0.05169
   0.05223
   0.05110
   0.05117
   0.05904
   0.05638
   0.05891
   0.05159
   0.04987
   0.05029
   0.05015
   0.05045
   0.04779
   0.04402
   0.04090
   0.04063
   0.03891
   0.03509
   0.03767
   0.03800
   0.04216
   0.03912
   0.04359
   0.04238
   0.04303
   0.04227
   0.05205
   0.05152
   0.05011
   0.05646
   0.04912
   0.05219
   0.04992
   0.05234
   0.05342
   0.05453
   0.05564
   0.04330
   0.03980
   0.03769
   0.04513
   0.04549
   0.04938
   0.05148
   0.04260
   0.04715
   0.04693
   0.04596
   0.04482
   0.04514
   0.04956
   0.05182
   0.04801
   0.04554
   0.03540
   0.03622
   0.03724
   0.03942
   0.04101
   0.04016
   0.03664
   0.04116
   0.04777
   0.03809
   0.04901
   0.05323
   0.05348
   0.05200
   0.05180
   0.05211
   0.05347
   0.06095
   0.05366
   0.05716
   0.05971
   0.05401
   0.05529
   0.05166
   0.05134
   0.05325
   0.04812
   0.04585
   0.03939
   0.03978
   0.04147
   0.03393
   0.03750
   0.04127
   0.03822
   0.03637
   0.03590
   0.03909
   0.03839
   0.04662
   0.04671
   0.03518
   0.04491
   0.04350
   0.04692
   0.04203
   0.04084
   0.04529
   0.03528
   0.04584
   0.04022
   0.03570
   0.03505
   0.03657
   0.04032
   0.04477
   0.04626
   0.04851
   0.04782
   0.05450
   0.05535
   0.05186
   0.05334
   0.05344
   0.05398
   0.05253
   0.05553
   0.05503
   0.05406
   0.05476
   0.05484
   0.05316
   0.05102
   0.05687
   0.05240
   0.05431
   0.05688
   0.04941
   0.04783
   0.04655
   0.04795
   0.04983
   0.04598
   0.04760
   0.04613
   0.04803
   0.05505
   0.05207
   0.04558
   0.04561
   0.04979
   0.05287
   0.05313
   0.05472
   0.05510
   0.05415
   0.05281
   0.05026
   0.04766
   0.04864
   0.04032
   0.03791
   0.04009
   0.04841
   0.05349
   0.04857
   0.05092
   0.04763
   0.04426
   0.04600
   0.04320
   0.04663
   0.05232
   0.05030
   0.04351
   0.04430
   0.04654
   0.04718
   0.05106
   0.04629
   0.04552
   0.04791
   0.05023
   0.04699
   0.04583
   0.04578
   0.04674
   0.04878
   0.04829
   0.04605
   0.04657
   0.04679
   0.04703
   0.05870
   0.05937
   0.05870
   0.06450
   0.06416
   0.05560
   0.05110
   0.04336
   0.04618
   0.04538
   0.04578
   0.04405
   0.04984
   0.06182
   0.06046
   0.05656
   0.05771
   0.05824
   0.05270
   0.05668
   0.05970
   0.05827
   0.05436
   0.05776
   0.05649
   0.05600
   0.05430
   0.05284
   0.05405
   0.05457
   0.05085
   0.04927
   0.04783
   0.05022
   0.05071
   0.04705
   0.05054
   0.05230
   0.04944
   0.04972
   0.04569
   0.04784
   0.05011
   0.05149
   0.05515
   0.04912
   0.04811
   0.05285
   0.05009
   0.05582
   0.05870
   0.06005
   0.05994
   0.06246
   0.06033
   0.05467
   0.05884
   0.05699
   0.06472
   0.06314
   0.06363
   0.05515
   0.05994
   0.05706
   0.05376
   0.04697
   0.05694
   0.05675
   0.05524
   0.05550
   0.04524
   0.04796
   0.04538
   0.05474
   0.04637
   0.04559
   0.04933
   0.05198
   0.04853
   0.04713
   0.05020
   0.04896
   0.04672
   0.04974
   0.04890
   0.05096
   0.05114
   0.04869
   0.04760
   0.04647
   0.04572
   0.03752
   0.04789
   0.04952
   0.04393
   0.04385
   0.04665
   0.04523
   0.04846
   0.05412
   0.04277
   0.04522
   0.04996
   0.04847
   0.04542
   0.04875
   0.05411
   0.05237
   0.04411
   0.04055
   0.04324
   0.04226
   0.04882
   0.05347
   0.05037
   0.05254
   0.04565
   0.04773
   0.04886
   0.04413
   0.03970
   0.04021
   0.03846
   0.04436
   0.04309
   0.04365
   0.04313
   0.04048
   0.03839
   0.03731
   0.03696
   0.03650
   0.03665
   0.03518
   0.03694
   0.04007
   0.04152
   0.05060
   0.04842
   0.04525
   0.04423
   0.04261
   0.04399
   0.04177
   0.04194
   0.04020
   0.04162
   0.04218
   0.04205
   0.04122
   0.03849
   0.04213
   0.04028
   0.04038
   0.03859
   0.03920
   0.03908
   0.04195
   0.04212
   0.04579
   0.04082
   0.04049
   0.04101
   0.04068
   0.04110
   0.04037
   0.04059
   0.04232
   0.04146
   0.04064
   0.04094
   0.04093
   0.03891
   0.03368
   0.03780
   0.04048
   0.04102
   0.04738
   0.04310
   0.03982
   0.04035
   0.04170
   0.04232
   0.04257
   0.04254
   0.04090
   0.05229
   0.05390
   0.05078
   0.05322
   0.05155
   0.04895
   0.05186
   0.05120
   0.05448
   0.05601
   0.05609
   0.05254
   0.05135
   0.05249
   0.05193
   0.05300
   0.04926
   0.05106
   0.03713
   0.04190
   0.03981
   0.03876
   0.03896
   0.04040
   0.03938
   0.03895
   0.03819
   0.03751
   0.04104
   0.03786
   0.03797
   0.03951
   0.03899
   0.03708
   0.04255
   0.04366
   0.04336
   0.04253
   0.04239
   0.05131
   0.04299
   0.04422
   0.04525
   0.04660
   0.04609
   0.04002
   0.04288
   0.04680
   0.04431
   0.04274
   0.04518
   0.04214
   0.04142
   0.03893
   0.03739
   0.03686
   0.04060
   0.03761
   0.03501
   0.03755
   0.03917
   0.03921
   0.04057
   0.04096
   0.03967
   0.04368
   0.05208
   0.05440
   0.05103
   0.04986
   0.04914
   0.05227
   0.05225
   0.05612
   0.05345
   0.05984
   0.06010
   0.05854
   0.05870
   0.05514
   0.05567
   0.05300
   0.05227
   0.05083
   0.05494
   0.05429
   0.05213
   0.05459
   0.05393
   0.05551
   0.05484
   0.05682
   0.05701
   0.05628
   0.05576
   0.05510
   0.05013
   0.05332
   0.04660
   0.04432
   0.04383
   0.03985
   0.04218
   0.03923
   0.03921
   0.03973
   0.03941
   0.04148
   0.03822
   0.04893
   0.04892
   0.03679
   0.03529
   0.03458
   0.03528
   0.03482
   0.04101
   0.03852
   0.04223
   0.04277
   0.04394
   0.04279
   0.03916
   0.04333
   0.03921
   0.04210
   0.04252
   0.04333
   0.04574
   0.05204
   0.04357
   0.04413
   0.04042
   0.04093
   0.04015
   0.03896
   0.03855
   0.04023
   0.03847
   0.03942
   0.04002
   0.03792
   0.03859
   0.03861
   0.03720
   0.03695
   0.04111
   0.03947
   0.04480
   0.04282
   0.03862
   0.03875
   0.03990
   0.03883
   0.03992
   0.03898
   0.03758
   0.04028
   0.04128
   0.03876
   0.03698
   0.03841
   0.03919
   0.04211
   0.04558
   0.04612
   0.03990
   0.04789
   0.04435
   0.04580
   0.04639
   0.04797
   0.05460
   0.05463
   0.05737
   0.05695
   0.06395
   0.06133
   0.06319
   0.06296
   0.06257
   0.05824
   0.05960
   0.06086
   0.06107
   0.05542
   0.05138
   0.05358
   0.05548
   0.05515
   0.05348
   0.05320
   0.05663
   0.04605
   0.04342
   0.04865
   0.05060
   0.05315
   0.05306
   0.05610
   0.05206
   0.04298
   0.04343
   0.03958
   0.04181
   0.03914
   0.04061
   0.03818
   0.03720
   0.04653
   0.04967
   0.04991
   0.04433
   0.05216
   0.05405
   0.05423
   0.05745
   0.05759
   0.05952
   0.05829
   0.05823
   0.06115
   0.05829
   0.05616
   0.05638
   0.05497
   0.05743
   0.05402
   0.05706
   0.05452
   0.05698
   0.05287
   0.05655
   0.05457
   0.05169
   0.05168
   0.05014
   0.04919
   0.03982
   0.05141
   0.05364
   0.05203
   0.05264
   0.04374
   0.04141
   0.03811
   0.04298
   0.05286
   0.05510
   0.05500
   0.05122
   0.04259
   0.05228
   0.05585
   0.06240
   0.06004
   0.06609
   0.05888
   0.05902
   0.05766
   0.05486
   0.05689
   0.06239
   0.06279
   0.06407
   0.05950
   0.05677
   0.05328
   0.05123
   0.05638
   0.05048
   0.05123
   0.05147
   0.04988
   0.05127
   0.04828
   0.04856
   0.05083
   0.04298
   0.04518
   0.04809
   0.04790
   0.05116
   0.05826
   0.05628
   0.05924
   0.05404
   0.05238
   0.05221
   0.05114
   0.05487
   0.05338
   0.05260
   0.05179
   0.05283
   0.05266
   0.05468
   0.05657
   0.05457
   0.05355
   0.05543
   0.05600
   0.05338
   0.05780
   0.05595
   0.05511
   0.05469
   0.05577
   0.05695
   0.06031
   0.05708
   0.05992
   0.06244
   0.06163
   0.06289
   0.06507
   0.06712
   0.06594
   0.06710
   0.05945
   0.05179
   0.05596
   0.05325
   0.05848
   0.06377
   0.06301
   0.05598
   0.06503
   0.06460
   0.06183
   0.06575
   0.07120
   0.07045
   0.07804
   0.06723
   0.07098
   0.07133
   0.06853
   0.06948
   0.06805
   0.05916
   0.05868
   0.05686
   0.05326
   0.05734
   0.05718
   0.05953
   0.05890
   0.05349
   0.05577
   0.05835
   0.06038
   0.05900
   0.05894
   0.06096
   0.05752
   0.06087
   0.06011
   0.06377
   0.06316
   0.05937
   0.06500
   0.06808
   0.06409
   0.06579
   0.06491
   0.05957
   0.05743
   0.06018
   0.06963
   0.07179
   0.06671
   0.06359
   0.06331
   0.06886
   0.06619
   0.06922
   0.05744
   0.06178
   0.06299
   0.06039
   0.05773
   0.06478
   0.06206
   0.05603
   0.05990
   0.05739
   0.05856
   0.05819
   0.04768
   0.04395
   0.04118
   0.03928
   0.03870
   0.04153
   0.04067
   0.04173
   0.04030
   0.03883
   0.04129
   0.04093
   0.04258
   0.04302
   0.04178
   0.04236
   0.04008
   0.03846
   0.03846
   0.03978
   0.03973
   0.04496
   0.04245
   0.04228
   0.04317
   0.04338
   0.04457
   0.04427
   0.03885
   0.04160
   0.04316
   0.03903
   0.03891
   0.03908
   0.03955
   0.03931
   0.03701
   0.03860
   0.03868
   0.03862
   0.04020
   0.03999
   0.04518
   0.03982
   0.04416
   0.04305
   0.04393
   0.04388
   0.04261
   0.04132
   0.04154
   0.04232
   0.04412
   0.04551
   0.04420
   0.04335
   0.04452
   0.05033
   0.04692
   0.05144
   0.04802
   0.04677
   0.04917
   0.04635
   0.04728
   0.04788
   0.03626
   0.04374
   0.03864
   0.04421
   0.04213
   0.04626
   0.04597
   0.04497
   0.04724
   0.05365
   0.05041
   0.04887
   0.04503
   0.04772
   0.04777
   0.04453
   0.04481
   0.04362
   0.04504
   0.04126
   0.04059
   0.03794
   0.03945
   0.03868
   0.04013
   0.03985
   0.04005
   0.03868
   0.04369
   0.05251
   0.04388
   0.03983
   0.03692
   0.03855
   0.03545
   0.03653
   0.03975
   0.04137
   0.04109
   0.04779
   0.04225
   0.03929
   0.03894
   0.03735
   0.04213
   0.03830
   0.03759
   0.03838
   0.03835
   0.03741
   0.03795
   0.03841
   0.03881
   0.03828
   0.04011
   0.03875
   0.03880
   0.03917
   0.03770
   0.04112
   0.04960
   0.04805
   0.04408
   0.05326
   0.04784
   0.05048
   0.04876
   0.04346
   0.04137
   0.04287
   0.04305
   0.04395
   0.04252
   0.04679
   0.04536
   0.04832
   0.04483
   0.04601
   0.04356
   0.04807
   0.04976
   0.05000
   0.04708
   0.05703
   0.06609
   0.06314
   0.06443
   0.05767
   0.05937
   0.05372
   0.04324
   0.04954
   0.04547
   0.05387
   0.05151
   0.04951
   0.04410
   0.03970
   0.03822
   0.04109
   0.04244
   0.04056
   0.04135
   0.04086
   0.04307
   0.04363
   0.04423
   0.04291
   0.04091
   0.04289
   0.03838
   0.04084
   0.04085
   0.04081
   0.04055
   0.03949
   0.03927
   0.03643
   0.03795
   0.03915
   0.04984
   0.05075
   0.04297
   0.04170
   0.03966
   0.03935
   0.04104
   0.04066
   0.04007
   0.04008
   0.03882
   0.04226
   0.04613
   0.04827
   0.05244
   0.05234
   0.06114
   0.06441
   0.05946
   0.06300
   0.05492
   0.05656
   0.04751
   0.04446
   0.04406
   0.04051
   0.04076
   0.04258
   0.03638
   0.04439
   0.04544
   0.04376
   0.03903
   0.04456
   0.04244
   0.04157
   0.05144
   0.04393
   0.04550
   0.05027
   0.04534
   0.05004
   0.04482
   0.04631
   0.04641
   0.04931
   0.04716
   0.04106
   0.04399
   0.04568
   0.04555
   0.04569
   0.04670
   0.04477
   0.04547
   0.04708
   0.04690
   0.04711
   0.04675
   0.04195
   0.05244
   0.05203
   0.04913
   0.05010
   0.04001
   0.04748
   0.04699
   0.05013
   0.04487
   0.04654
   0.05112
   0.04990
   0.04173
   0.04021
   0.03978
   0.03965
   0.04049
   0.03898
   0.04200
   0.04829
   0.04285
   0.04561
   0.04386
   0.04309
   0.03951
   0.04039
   0.04049
   0.04426
   0.04505
   0.03901
   0.04053
   0.04032
   0.03968
   0.04010
   0.03920
   0.04083
   0.04024
   0.04051
   0.04113
   0.03464
   0.03943
   0.04055
   0.04040
   0.04071
   0.04044
   0.04278
   0.04610
   0.04631
   0.04872
   0.04394
   0.04236
   0.04608
   0.04703
   0.04288
   0.04462
   0.04402
   0.04340
   0.04290
   0.05145
   0.06106
   0.05782
   0.05681
   0.05401
   0.05910
   0.05631
   0.05855
   0.05879
   0.05527
   0.05022
   0.04566
   0.04761
   0.04804
   0.04770
   0.04541
   0.04515
   0.05241
   0.05249
   0.04897
   0.04697
   0.04484
   0.03890
   0.04022
   0.03979
   0.04155
   0.04018
   0.04031
   0.04015
   0.03742
   0.03883
   0.03908
   0.03947
   0.04066
   0.04780
   0.04342
   0.04183
   0.04491
   0.05065
   0.03919
   0.03973
   0.04107
   0.03920
   0.03970
   0.04174
   0.04570
   0.04687
   0.04140
   0.05673
   0.05949
   0.06071
   0.06208
   0.06595
   0.05476
   0.05260
   0.05323
   0.05300
   0.05114
   0.05122
   0.04920
   0.04974
   0.05488
   0.05064
   0.03815
   0.04241
   0.04298
   0.04850
   0.05309
   0.05586
   0.06527
   0.06178
   0.06121
   0.06318
   0.06187
   0.05986
   0.06170
   0.05909
   0.05510
   0.05413
   0.05321
   0.05241
   0.04985
   0.04471
   0.04078
   0.03564
   0.04790
   0.04281
   0.04013
   0.03904
   0.03780
   0.03485
   0.03523
   0.03563
   0.03532
   0.03552
   0.03567
   0.03583
   0.03564
   0.03564
   0.03719
   0.03820
   0.03614
   0.03469
   0.03634
   0.03551
   0.03733
   0.03781
   0.03612
   0.04016
   0.04365
   0.04347
   0.04766
   0.04380
   0.04755
   0.04797
   0.03862
   0.03899
   0.04228
   0.04506
   0.04573
   0.04243
   0.04670
   0.04280
   0.04537
   0.04615
   0.04332
   0.04654
   0.04492
   0.04604
   0.04839
   0.04651
   0.04185
   0.04508
   0.04215
   0.04789
   0.04444
   0.04249
   0.04436
   0.04100
   0.04004
   0.04187
   0.04402
   0.04266
   0.04093
   0.04302
   0.04172
   0.04214
   0.04348
   0.04301
   0.04323
   0.04296
   0.04291
   0.04157
   0.03979
   0.04217
   0.04261
   0.03899
   0.03469
   0.03648
   0.03733
   0.03905
   0.04072
   0.04085
   0.04037
   0.03912
   0.04295
   0.04306
   0.04115
   0.03978
   0.04021
   0.04080
   0.04022
   0.04117
   0.04311
   0.03967
   0.04052
   0.04874
   0.04812
   0.05070
   0.05043
   0.05233
   0.05228
   0.04964
   0.05150
   0.05124
   0.04768
   0.04794
   0.04747
   0.04392
   0.05475
   0.04985
   0.05421
   0.05596
   0.06183
   0.06160
   0.05899
   0.04962
   0.04888
   0.04815
   0.04122
   0.04137
   0.04877
   0.04369
   0.04447
   0.04630
   0.04369
   0.04844
   0.04525
   0.04811
   0.04862
   0.04462
   0.04780
   0.04349
   0.04336
   0.04712
   0.04126
   0.04517
   0.04878
   0.04702
   0.04334
   0.04344
   0.04847
   0.05846
   0.06100
   0.06315
   0.05658
   0.05237
   0.05341
   0.05111
   0.05250
   0.04927
   0.05189
   0.05074
   0.05096
   0.05260
   0.06149
   0.05963
   0.05913
   0.06638
   0.06019
   0.06021
   0.05423
   0.04795
   0.04861
   0.04940
   0.05162
   0.04656
   0.04132
   0.04557
   0.04214
   0.04230
   0.04464
   0.04372
   0.04001
   0.03929
   0.04132
   0.04239
   0.04255
   0.04322
   0.05277
   0.04730
   0.04333
   0.04100
   0.04380
   0.04269
   0.04291
   0.05577
   0.05704
   0.06273
   0.05890
   0.06082
   0.06074
   0.05307
   0.04848
   0.04849
   0.04706
   0.04453
   0.04608
   0.04472
   0.04720
   0.04596
   0.04553
   0.04703
   0.03943
   0.03997
   0.04463
   0.04396
   0.04267
   0.04294
   0.03867
   0.04038
   0.04254
   0.05056
   0.05012
   0.04654
   0.04901
   0.04627
   0.04459
   0.04423
   0.04648
   0.04582
   0.05417
   0.05168
   0.04864
   0.04813
   0.03892
   0.03783
   0.03991
   0.03903
   0.03931
   0.04328
   0.04744
   0.05182
   0.05421
   0.05357
   0.04969
   0.05538
   0.05156
   0.04458
   0.04449
   0.04654
   0.04292
   0.04761
   0.04613
   0.04287
   0.04456
   0.04183
   0.04133
   0.04074
   0.04124
   0.04316
   0.04106
   0.04366
   0.04562
   0.04454
   0.04587
   0.04581
   0.04129
   0.04111
   0.04286
   0.04438
   0.04345
   0.04108
   0.04494
   0.04538
   0.04466
   0.04105
   0.04409
   0.04471
   0.04502
   0.04116
   0.04123
   0.04126
   0.04162
   0.04416
   0.04660
   0.04650
   0.04638
   0.04615
   0.05974
   0.04916
   0.05521
   0.05230
   0.04310
   0.04252
   0.04246
   0.04618
   0.04500
   0.04416
   0.04361
   0.04082
   0.04260
   0.04051
   0.03463
   0.03770
   0.03568
   0.03501
   0.03554
   0.03596
   0.03484
   0.03470
   0.03917
   0.03973
   0.04114
   0.04369
   0.04416
   0.04627
   0.04309
   0.04096
   0.03828
   0.03892
   0.03834
   0.03787
   0.03863
   0.04282
   0.04113
   0.04071
   0.04148
   0.04327
   0.04256
   0.04604
   0.03967
   0.03900
   0.04283
   0.04213
   0.04645
   0.04313
   0.04464
   0.05063
   0.05482
   0.05224
   0.04940
   0.04576
   0.04909
   0.04980
   0.04786
   0.05005
   0.04844
   0.05130
   0.05037
   0.05511
   0.06433
   0.06787
   0.06318
   0.06512
   0.06409
   0.06434
   0.05185
   0.05235
   0.05244
   0.04444
   0.04498
   0.04616
   0.04609
   0.04759
   0.04572
   0.04696
   0.04671
   0.04419
   0.04585
   0.04793
   0.04263
   0.04590
   0.05470
   0.06191
   0.06087
   0.05879
   0.05392
   0.06592
   0.06281
   0.06101
   0.06292
   0.06257
   0.06090
   0.06666
   0.06642
   0.06427
   0.06597
   0.06296
   0.05943
   0.05233
   0.04921
   0.05663
   0.06059
   0.06279
   0.05005
   0.04898
   0.04521
   0.04674
   0.04836
   0.04400
   0.04389
   0.04103
   0.04106
   0.04099
   0.04163
   0.04042
   0.04054
   0.03933
   0.04189
   0.04337
   0.04255
   0.04025
   0.04151
   0.04390
   0.04725
   0.04583
   0.05112
   0.04431
   0.04658
   0.05049
   0.04472
   0.04357
   0.04337
   0.04289
   0.04168
   0.04070
   0.03949
   0.04299
   0.04280
   0.04198
   0.04308
   0.03828
   0.04795
   0.04413
   0.04580
   0.04345
   0.04304
   0.04698
   0.04638
   0.04443
   0.04839
   0.05069
   0.04869
   0.04515
   0.04119
   0.04401
   0.04240
   0.04692
   0.04735
   0.04546
   0.03823
   0.04383
   0.04539
   0.04026
   0.03947
   0.04307
   0.04125
   0.04216
   0.03943
   0.04139
   0.03972
   0.04076
   0.04201
   0.04389
   0.04664
   0.04746
   0.04509
   0.04170
   0.04325
   0.04445
   0.04848
   0.04720
   0.04961
   0.03920
   0.04219
   0.04184
   0.03960
   0.04142
   0.04102
   0.04363
   0.04472
   0.04114
   0.04436
   0.04193
   0.04819
   0.04569
   0.04611
   0.04728
   0.04661
   0.05086
   0.04402
   0.04449
   0.04007
   0.04496
   0.04011
   0.04132
   0.04468
   0.04179
   0.04089
   0.04112
   0.04502
   0.04812
   0.05109
   0.04816
   0.04200
   0.04205
   0.04573
   0.04693
   0.25790
   0.25463
   0.25644
   0.25484
   0.25074
   0.25389
   0.25256
   0.24907
   0.25002
   0.24785
   0.24806
   0.24201
   0.24439
   0.24010
   0.23694
   0.23777
   0.23195
   0.22458
   0.22358
   0.22019
   0.21958
   0.21586
   0.21960
   0.22234
   0.22445
   0.22327
   0.22516
   0.22347
   0.22002
   0.21930
   0.22632
   0.22890
   0.22621
   0.21970
   0.22676
   0.22213
   0.22012
   0.23030
   0.22764
   0.22234
   0.22126
   0.22110
   0.22113
   0.22300
   0.22861
   0.22829
   0.23322
   0.23800
   0.23691
   0.22706
   0.22812
   0.23132
   0.23838
   0.22662
   0.22181
   0.21642
   0.21594
   0.21479
   0.21236
   0.21341
   0.21809
   0.21829
   0.21633
   0.21110
   0.21163
   0.21722
   0.21539
   0.20950
   0.21486
   0.20490
   0.21031
   0.20334
   0.20148
   0.19847
   0.19955
   0.18937
   0.19131
   0.19486
   0.19085
   0.18830
   0.18473
   0.18197
   0.17943
   0.17881
   0.17832
   0.17103
   0.17302
   0.17167
   0.16496
   0.16825
   0.16932
   0.16148
   0.15860
   0.14660
   0.14612
   0.14941
   0.14924
   0.15083
   0.14962
   0.15010
   0.15064
   0.15020
   0.14507
   0.14736
   0.14620
   0.13780
   0.14324
   0.14918
   0.14163
   0.14469
   0.14441
   0.14826
   0.14937
   0.13925
   0.14463
   0.13907
   0.14165
   0.13324
   0.13774
   0.13236
   0.13021
   0.12935
   0.12970
   0.12763
   0.14017
   0.14326
   0.15011
   0.15412
   0.15904
   0.16193
   0.16263
   0.15848
   0.16495
   0.16865
   0.16595
   0.17073
   0.16665
   0.16995
   0.16665
   0.16704
   0.16177
   0.15788
   0.14771
   0.14818
   0.14430
   0.14447
   0.14386
   0.14112
   0.14154
   0.14258
   0.13766
   0.14504
   0.14234
   0.13998
   0.14025
   0.14215
   0.13892
   0.13957
   0.13484
   0.13306
   0.13892
   0.14512
   0.14485
   0.14375
   0.15245
   0.14256
   0.13988
   0.14011
   0.14128
   0.13706
   0.14409
   0.14255
   0.13919
   0.14496
   0.13705
   0.14310
   0.13775
   0.14942
   0.14942
   0.14107
   0.14047
   0.13496
   0.13700
   0.13979
   0.14128
   0.14385
   0.13699
   0.12987
   0.12497
   0.12745
   0.12070
   0.12107
   0.11965
   0.11514
   0.12237
   0.12180
   0.12472
   0.12729
   0.12813
   0.13001
   0.12789
   0.13094
   0.13337
   0.13440
   0.13101
   0.13261
   0.13420
   0.13051
   0.12426
   0.12443
   0.12232
   0.12367
   0.12041
   0.12575
   0.12534
   0.12172
   0.11821
   0.12287
   0.12182
   0.11812
   0.11989
   0.12560
   0.12848
   0.13358
   0.13084
   0.13648
   0.14197
   0.13588
   0.13245
   0.13184
   0.11881
   0.11572
   0.11443
   0.10853
   0.10872
   0.10479
   0.09982
   0.09758
   0.09423
   0.09435
   0.09389
   0.08870
   0.09015
   0.08610
   0.08639
   0.08497
   0.08372
   0.07898
   0.07491
   0.07583
   0.08756
   0.08597
   0.08840
   0.08799
   0.08222
   0.08600
   0.07865
   0.07847
   0.07765
   0.08354
   0.08495
   0.08596
   0.08158
   0.08254
   0.08312
   0.08047
   0.08078
   0.07695
   0.07908
   0.08009
   0.08373
   0.08091
   0.08217
   0.08202
   0.07987
   0.08043
   0.08112
   0.08345
   0.08990
   0.09325
   0.09214
   0.09477
   0.09862
   0.10284
   0.11015
   0.10968
   0.10621
   0.11309
   0.10709
   0.10118
   0.10382
   0.10072
   0.09691
   0.09503
   0.10067
   0.09425
   0.08790
   0.09395
   0.08922
   0.09612
   0.09444
   0.08867
   0.09257
   0.09803
   0.10266
   0.11489
   0.11283
   0.11966
   0.12354
   0.12167
   0.11973
   0.12501
   0.12544
   0.12298
   0.12912
   0.13592
   0.13964
   0.13726
   0.13563
   0.13482
   0.13404
   0.13278
   0.12575
   0.12494
   0.12563
   0.12204
   0.12156
   0.11346
   0.10988
   0.11608
   0.11128
   0.11395
   0.10806
   0.11004
   0.11608
   0.11550
   0.12343
   0.12374
   0.12556
   0.13463
   0.13065
   0.12467
   0.12702
   0.13320
   0.13806
   0.13894
   0.13265
   0.14145
   0.14353
   0.14452
   0.13935
   0.13104
   0.12570
   0.12450
   0.13491
   0.13451
   0.14059
   0.14995
   0.15937
   0.15379
   0.15289
   0.15304
   0.16195
   0.15408
   0.15542
   0.15089
   0.14950
   0.14244
   0.13725
   0.12919
   0.12954
   0.12939
   0.12685
   0.12177
   0.11951
   0.11704
   0.11354
   0.10982
   0.11445
   0.10644
   0.11140
   0.12212
   0.12946
   0.13339
   0.13401
   0.14261
   0.16152
   0.16565
   0.16900
   0.16634
   0.16039
   0.15551
   0.15223
   0.14712
   0.14554
   0.14348
   0.13718
   0.13017
   0.14406
   0.14144
   0.14104
   0.13757
   0.12881
   0.11969
   0.12105
   0.11338
   0.11355
   0.10775
   0.10437
   0.10058
   0.10123
   0.09441
   0.09916
   0.09425
   0.10373
   0.11187
   0.10581
   0.10137
   0.09766
   0.09952
   0.10001
   0.10446
   0.10919
   0.10992
   0.11539
   0.11206
   0.10406
   0.09799
   0.09239
   0.09150
   0.09477
   0.08856
   0.09143
   0.09696
   0.09372
   0.10204
   0.10436
   0.11028
   0.10806
   0.09961
   0.10200
   0.09811
   0.09831
   0.09542
   0.08900
   0.09228
   0.08788
   0.09512
   0.08660
   0.09218
   0.09571
   0.08422
   0.08885
   0.08905
   0.08092
   0.07853
   0.07548
   0.08145
   0.08001
   0.07858
   0.07550
   0.08087
   0.08209
   0.07894
   0.07819
   0.07897
   0.07541
   0.06872
   0.06686
   0.06611
   0.06054
   0.06025
   0.06687
   0.07288
   0.06798
   0.06879
   0.06380
   0.06615
   0.06496
   0.06539
   0.06877
   0.06772
   0.06666
   0.06448
   0.07124
   0.06723
   0.06784
   0.06536
   0.06233
   0.05955
   0.05291
   0.05184
   0.05443
   0.05436
   0.05158
   0.05104
   0.05142
   0.05030
   0.05129
   0.05189
   0.05082
   0.05522
   0.05608
   0.05221
   0.05887
   0.05613
   0.05488
   0.05407
   0.05647
   0.05048
   0.05249
   0.05163
   0.05195
   0.05086
   0.05222
   0.05269
   0.05182
   0.05342
   0.05455
   0.05311
   0.05399
   0.05413
   0.05558
   0.05305
   0.05797
   0.05528
   0.06177
   0.05893
   0.06015
   0.05690
   0.05868
   0.05705
   0.04549
   0.05513
   0.04988
   0.04785
   0.04757
   0.05053
   0.05830
   0.05979
   0.06087
   0.05114
   0.05508
   0.05403
   0.06331
   0.05356
   0.06006
   0.06053
   0.05314
   0.05674
   0.06406
   0.06296
   0.05446
   0.05615
   0.05590
   0.05551
   0.05695
   0.05827
   0.06029
   0.06023
   0.05996
   0.05864
   0.06967
   0.07535
   0.07457
   0.07383
   0.07612
   0.06219
   0.06033
   0.06866
   0.07174
   0.07460
   0.07679
   0.08233
   0.09838
   0.10745
   0.11441
   0.10652
   0.11716
   0.12963
   0.12432
   0.12234
   0.12248
   0.12197
   0.11154
   0.11293
   0.12751
   0.13212
   0.13382
   0.13339
   0.12781
   0.12582
   0.13462
   0.13438
   0.13117
   0.13366
   0.14120
   0.14298
   0.13826
   0.14356
   0.14187
   0.14063
   0.13935
   0.13727
   0.13612
   0.14105
   0.14314
   0.13947
   0.14545
   0.14192
   0.13975
   0.14012
   0.14537
   0.14989
   0.14667
   0.14095
   0.14401
   0.14178
   0.14079
   0.14391
   0.13933
   0.13024
   0.12916
   0.12995
   0.12154
   0.12447
   0.12616
   0.12425
   0.11827
   0.11663
   0.11066
   0.10668
   0.10942
   0.11073
   0.10610
   0.11056
   0.10185
   0.10051
   0.09533
   0.09416
   0.09676
   0.09426
   0.10544
   0.10174
   0.09950
   0.09641
   0.09278
   0.08284
   0.08413
   0.07913
   0.07487
   0.07426
   0.07382
   0.07611
   0.07266
   0.07252
   0.07419
   0.07680
   0.07820
   0.07639
   0.07684
   0.07434
   0.08049
   0.08043
   0.07957
   0.08430
   0.08111
   0.08331
   0.07988
   0.08238
   0.07964
   0.07894
   0.08158
   0.08418
   0.08035
   0.08257
   0.08749
   0.08936
   0.08709
   0.08599
   0.08628
   0.09130
   0.09248
   0.08730
   0.09239
   0.09316
   0.09697
   0.09628
   0.09148
   0.09566
   0.09612
   0.09673
   0.09755
   0.09436
   0.09138
   0.09210
   0.10228
   0.09618
   0.09927
   0.09956
   0.10531
   0.10740
   0.10412
   0.10130
   0.09524
   0.09366
   0.09011
   0.09061
   0.08743
   0.09321
   0.09302
   0.09726
   0.09330
   0.09211
   0.09703
   0.09629
   0.08207
   0.08934
   0.08941
   0.09639
   0.10417
   0.10581
   0.09992
   0.10398
   0.10546
   0.10645
   0.10517
   0.10871
   0.10513
   0.10645
   0.10217
   0.09160
   0.08240
   0.08239
   0.08784
   0.08951
   0.09491
   0.08757
   0.09098
   0.08506
   0.08724
   0.08804
   0.08189
   0.08905
   0.08303
   0.08659
   0.07967
   0.07419
   0.07508
   0.07667
   0.08102
   0.07915
   0.08333
   0.08440
   0.08343
   0.08142
   0.08138
   0.08323
   0.08370
   0.07994
   0.08151
   0.08026
   0.07796
   0.07757
   0.08022
   0.07978
   0.08068
   0.08156
   0.08807
   0.09663
   0.10192
   0.10220
   0.10138
   0.09736
   0.09701
   0.09654
   0.09452
   0.09099
   0.08868
   0.09153
   0.09284
   0.09209
   0.09591
   0.09677
   0.09583
   0.08651
   0.08143
   0.08679
   0.09081
   0.09216
   0.09144
   0.09189
   0.09187
   0.09058
   0.09558
   0.09413
   0.09356
   0.09263
   0.08866
   0.08780
   0.08931
   0.09294
   0.09501
   0.09242
   0.09328
   0.09093
   0.08696
   0.09090
   0.08650
   0.08944
   0.08420
   0.07663
   0.07603
   0.07237
   0.06769
   0.06635
   0.06076
   0.06311
   0.05957
   0.06285
   0.06421
   0.06630
   0.07426
   0.08071
   0.07222
   0.06752
   0.06267
   0.06546
   0.06451
   0.05933
   0.06708
   0.07238
   0.06465
   0.06667
   0.06684
   0.06515
   0.06530
   0.06846
   0.06606
   0.06692
   0.06748
   0.07872
   0.07745
   0.07851
   0.07369
   0.07359
   0.07645
   0.08163
   0.07892
   0.07386
   0.07949
   0.07755
   0.08589
   0.08059
   0.08410
   0.08637
   0.08291
   0.07859
   0.07912
   0.07659
   0.07434
   0.07572
   0.06617
   0.07014
   0.06828
   0.07698
   0.07177
   0.06662
   0.06488
   0.06737
   0.07084
   0.06938
   0.07059
   0.06807
   0.06700
   0.06869
   0.06355
   0.06489
   0.06757
   0.06945
   0.06662
   0.05882
   0.06460
   0.05990
   0.05655
   0.05433
   0.05550
   0.05697
   0.05744
   0.05717
   0.06080
   0.05848
   0.06286
   0.06482
   0.06300
   0.06338
   0.05571
   0.05820
   0.05962
   0.05867
   0.05917
   0.05956
   0.06002
   0.05729
   0.05788
   0.05966
   0.05648
   0.05428
   0.05465
   0.05213
   0.04960
   0.05156
   0.05171
   0.05094
   0.04579
   0.04406
   0.04533
   0.04500
   0.04690
   0.04564
   0.04591
   0.04510
   0.04570
   0.04493
   0.04435
   0.04529
   0.04791
   0.05451
   0.05837
   0.05568
   0.05794
   0.06274
   0.05079
   0.05890
   0.05999
   0.06359
   0.06978
   0.07248
   0.07423
   0.07813
   0.07901
   0.07689
   0.07127
   0.06985
   0.06986
   0.06631
   0.06616
   0.07189
   0.07507
   0.07992
   0.07814
   0.07367
   0.07608
   0.06577
   0.06820
   0.06820
   0.06728
   0.06929
   0.07167
   0.07194
   0.07666
   0.07835
   0.08716
   0.08652
   0.09154
   0.09256
   0.09663
   0.09224
   0.09344
   0.09464
   0.09334
   0.09354
   0.09928
   0.09345
   0.08762
   0.08802
   0.08197
   0.08772
   0.09394
   0.09399
   0.09456
   0.09658
   0.10260
   0.10223
   0.10269
   0.10323
   0.10435
   0.11407
   0.11339
   0.11472
   0.10819
   0.11130
   0.11094
   0.11180
   0.10501
   0.10128
   0.09276
   0.09101
   0.09646
   0.08878
   0.09433
   0.09785
   0.09200
   0.09602
   0.09262
   0.09262
   0.08981
   0.07868
   0.07739
   0.07945
   0.07589
   0.07463
   0.07134
   0.07492
   0.07740
   0.07436
   0.07743
   0.07936
   0.08046
   0.08850
   0.09026
   0.08813
   0.08984
   0.09001
   0.08967
   0.09299
   0.09635
   0.09415
   0.09603
   0.10814
   0.10962
   0.10592
   0.10671
   0.11325
   0.11428
   0.11725
   0.11965
   0.12682
   0.11972
   0.12124
   0.12515
   0.12497
   0.12538
   0.12643
   0.12477
   0.12462
   0.12412
   0.12886
   0.12987
   0.12999
   0.13419
   0.13419
   0.13420
   0.12977
   0.12905
   0.12942
   0.14231
   0.14457
   0.15133
   0.14890
   0.15106
   0.14608
   0.14191
   0.14823
   0.14111
   0.14570
   0.15046
   0.14878
   0.15128
   0.15819
   0.15473
   0.15560
   0.15140
   0.14363
   0.14359
   0.13602
   0.14037
   0.14333
   0.14299
   0.14653
   0.15526
   0.16010
   0.15262
   0.15286
   0.15360
   0.15273
   0.15131
   0.14893
   0.14596
   0.14522
   0.13888
   0.13190
   0.13067
   0.12838
   0.13296
   0.13501
   0.12870
   0.12209
   0.12910
   0.12543
   0.12014
   0.11233
   0.10924
   0.10631
   0.11023
   0.11207
   0.10887
   0.11125
   0.10384
   0.10021
   0.09956
   0.10637
   0.11156
   0.11127
   0.10890
   0.11445
   0.10657
   0.10378
   0.10845
   0.10799
   0.10824
   0.10904
   0.10302
   0.10565
   0.10753
   0.11362
   0.10891
   0.11465
   0.10458
   0.10472
   0.11294
   0.11711
   0.12012
   0.11694
   0.11378
   0.12258
   0.12348
   0.11691
   0.11749
   0.12001
   0.12423
   0.12352
   0.12324
   0.11864
   0.11594
   0.11368
   0.10693
   0.10995
   0.11161
   0.10437
   0.10675
   0.10233
   0.09757
   0.09225
   0.08878
   0.08369
   0.07370
   0.07816
   0.08477
   0.08581
   0.08177
   0.08335
   0.08844
   0.08654
   0.08529
   0.08297
   0.08677
   0.07931
   0.07708
   0.07774
   0.07566
   0.07205
   0.07597
   0.07392
   0.07193
   0.07491
   0.07100
   0.07344
   0.07194
   0.07419
   0.06964
   0.06799
   0.06886
   0.06550
   0.06220
   0.06549
   0.06095
   0.06349
   0.05497
   0.05414
   0.05256
   0.05764
   0.06803
   0.05715
   0.05671
   0.05802
   0.05918
   0.05516
   0.06588
   0.06633
   0.06888
   0.07063
   0.07030
   0.07150
   0.07407
   0.06633
   0.06774
   0.06249
   0.05862
   0.05728
   0.06762
   0.07033
   0.07243
   0.08137
   0.07797
   0.07696
   0.07241
   0.07523
   0.07117
   0.07406
   0.07584
   0.07787
   0.08084
   0.07829
   0.07944
   0.07617
   0.07958
   0.08039
   0.07570
   0.07531
   0.07909
   0.07717
   0.07376
   0.07480
   0.07492
   0.08078
   0.08018
   0.07700
   0.07436
   0.08017
   0.07711
   0.07035
   0.07194
   0.06987
   0.07327
   0.06679
   0.06123
   0.06097
   0.06595
   0.06382
   0.06341
   0.06466
   0.06446
   0.06610
   0.06816
   0.06858
   0.06411
   0.06747
   0.07170
   0.06726
   0.06844
   0.06694
   0.06874
   0.06667
   0.07045
   0.07401
   0.07619
   0.07157
   0.06927
   0.06562
   0.06690
   0.06578
   0.06660
   0.07228
   0.06793
   0.06887
   0.07050
   0.07246
   0.06777
   0.06471
   0.06888
   0.06919
   0.07011
   0.07753
   0.08159
   0.07827
   0.08448
   0.08286
   0.08563
   0.08257
   0.08417
   0.08274
   0.07972
   0.08174
   0.09057
   0.08467
   0.08268
   0.07982
   0.08198
   0.08059
   0.07969
   0.08085
   0.08666
   0.09710
   0.09495
   0.09721
   0.09624
   0.08718
   0.08547
   0.08094
   0.08291
   0.08295
   0.08276
   0.08109
   0.08369
   0.08691
   0.09019
   0.09149
   0.09284
   0.08930
   0.09141
   0.09255
   0.08270
   0.08490
   0.09020
   0.08821
   0.08152
   0.08090
   0.08021
   0.08835
   0.09474
   0.09510
   0.09453
   0.08358
   0.09161
   0.08583
   0.08064
   0.07654
   0.07550
   0.07064
   0.06185
   0.06231
   0.06220
   0.06382
   0.05181
   0.04914
   0.05661
   0.05757
   0.05626
   0.05653
   0.06258
   0.06067
   0.05473
   0.06000
   0.06564
   0.06654
   0.06650
   0.06030
   0.06640
   0.06228
   0.06092
   0.06185
   0.06266
   0.06105
   0.06274
   0.06936
   0.07104
   0.06607
   0.06764
   0.06012
   0.06804
   0.05937
   0.05532
   0.05520
   0.05452
   0.05412
   0.05399
   0.05293
   0.05535
   0.05570
   0.05721
   0.05726
   0.05462
   0.05842
   0.05797
   0.05793
   0.05788
   0.06562
   0.06735
   0.06645
   0.06059
   0.05757
   0.06321
   0.05846
   0.05454
   0.05809
   0.05070
   0.05188
   0.05497
   0.05659
   0.05859
   0.06193
   0.06414
   0.05735
   0.05872
   0.05859
   0.05775
   0.05807
   0.05774
   0.05749
   0.05768
   0.05997
   0.06197
   0.06324
   0.06740
   0.07138
   0.07471
   0.07638
   0.07008
   0.07168
   0.06419
   0.05891
   0.06048
   0.05972
   0.05554
   0.05716
   0.06729
   0.07263
   0.07581
   0.07809
   0.07061
   0.07478
   0.06642
   0.07359
   0.07025
   0.07606
   0.06946
   0.07754
   0.06793
   0.06775
   0.05608
   0.06148
   0.05979
   0.06791
   0.06141
   0.05937
   0.06923
   0.05678
   0.06582
   0.06598
   0.07028
   0.06884
   0.06992
   0.06910
   0.07016
   0.06661
   0.07016
   0.07217
   0.07024
   0.06718
   0.06569
   0.06602
   0.06745
   0.06454
   0.06336
   0.06420
   0.05001
   0.05440
   0.05050
   0.05277
   0.04873
   0.05160
   0.05196
   0.04886
   0.04651
   0.04567
   0.04683
   0.05032
   0.04748
   0.04844
   0.05075
   0.04988
   0.05425
   0.05466
   0.05181
   0.05555
   0.05272
   0.05415
   0.05421
   0.05002
   0.05147
   0.05055
   0.04900
   0.04735
   0.04332
   0.04272
   0.04186
   0.04563
   0.04135
   0.04013
   0.04367
   0.04357
   0.04382
   0.04302
   0.05193
   0.04864
   0.06089
   0.06173
   0.05744
   0.05352
   0.04674
   0.04244
   0.04321
   0.04330
   0.04926
   0.05129
   0.05394
   0.05259
   0.05106
   0.05213
   0.05011
   0.05134
   0.05011
   0.04683
   0.04660
   0.04533
   0.04493
   0.04494
   0.04785
   0.05044
   0.05388
   0.06061
   0.07161
   0.06566
   0.06171
   0.06179
   0.06179
   0.05719
   0.05009
   0.05032
   0.05240
   0.04551
   0.04793
   0.05016
   0.04926
   0.04702
   0.05128
   0.05521
   0.05029
   0.04774
   0.04929
   0.04758
   0.04749
   0.04839
   0.04965
   0.04866
   0.05017
   0.04907
   0.04489
   0.04986
   0.04747
   0.04602
   0.04501
   0.04792
   0.04636
   0.04557
   0.05011
   0.04793
   0.04659
   0.04462
   0.04736
   0.04642
   0.04707
   0.04651
   0.04516
   0.04873
   0.04621
   0.04682
   0.04707
   0.04862
   0.04586
   0.04590
   0.04345
   0.04510
   0.04880
   0.04646
   0.04629
   0.04821
   0.04719
   0.04632
   0.04820
   0.04504
   0.05682
   0.05623
   0.05816
   0.05254
   0.05538
   0.05159
   0.05264
   0.04825
   0.05158
   0.05073
   0.05058
   0.05281
   0.05593
   0.05654
   0.05524
   0.05412
   0.05388
   0.04858
   0.05638
   0.05658
   0.05364
   0.05944
   0.05685
   0.05927
   0.05837
   0.06210
   0.06133
   0.06276
   0.06937
   0.06540
   0.06457
   0.06046
   0.06044
   0.06136
   0.05861
   0.05696
   0.05085
   0.05086
   0.04947
   0.05064
   0.05295
   0.04975
   0.04941
   0.05318
   0.05361
   0.05909
   0.04743
   0.05361
   0.04910
   0.04921
   0.05325
   0.05410
   0.05436
   0.05486
   0.05052
   0.05356
   0.05329
   0.05866
   0.05399
   0.05456
   0.05652
   0.05365
   0.05506
   0.05297
   0.05550
   0.05157
   0.05333
   0.05365
   0.05341
   0.05180
   0.05828
   0.05810
   0.05993
   0.05543
   0.05434
   0.05580
   0.05320
   0.06553
   0.06619
   0.06775
   0.07222
   0.05926
   0.06205
   0.05679
   0.06527
   0.06170
   0.05752
   0.05590
   0.05590
   0.06146
   0.06539
   0.06185
   0.06194
   0.07634
   0.08638
   0.08207
   0.08306
   0.07743
   0.08759
   0.09187
   0.08219
   0.08742
   0.08921
   0.09095
   0.09148
   0.08222
   0.08456
   0.08742
   0.08583
   0.09011
   0.09550
   0.09859
   0.09981
   0.09064
   0.08855
   0.10780
   0.11721
   0.11459
   0.11052
   0.11000
   0.11055
   0.10957
   0.10303
   0.09993
   0.09574
   0.09268
   0.09943
   0.09564
   0.09686
   0.09530
   0.09315
   0.09292
   0.09151
   0.08425
   0.08861
   0.08442
   0.08127
   0.07939
   0.08396
   0.07808
   0.07624
   0.07787
   0.08162
   0.07723
   0.07377
   0.06970
   0.06977
   0.06800
   0.06046
   0.06774
   0.06250
   0.06069
   0.07076
   0.07455
   0.08364
   0.08144
   0.08158
   0.08159
   0.07564
   0.08053
   0.09362
   0.09009
   0.08706
   0.09479
   0.09638
   0.10131
   0.10357
   0.10190
   0.09627
   0.09657
   0.09221
   0.09525
   0.10381
   0.11318
   0.11246
   0.11700
   0.11459
   0.11183
   0.11780
   0.11415
   0.11269
   0.10577
   0.10870
   0.10104
   0.09764
   0.09858
   0.08978
   0.09744
   0.09174
   0.09627
   0.10083
   0.09621
   0.10817
   0.11621
   0.11376
   0.11795
   0.12064
   0.12365
   0.12313
   0.11924
   0.12223
   0.11787
   0.11373
   0.10648
   0.10449
   0.11270
   0.11308
   0.11189
   0.11432
   0.10378
   0.10701
   0.11115
   0.11411
   0.11257
   0.11513
   0.11051
   0.11557
   0.11681
   0.11863
   0.12060
   0.11830
   0.11935
   0.11776
   0.11411
   0.11323
   0.11005
   0.10548
   0.10360
   0.09986
   0.10469
   0.10740
   0.10351
   0.09378
   0.08964
   0.09216
   0.09433
   0.08262
   0.08555
   0.08290
   0.07818
   0.07896
   0.07977
   0.07919
   0.07025
   0.06449
   0.06258
   0.06529
   0.06409
   0.06499
   0.06821
   0.06458
   0.05941
   0.06190
   0.06791
   0.07786
   0.07023
   0.06141
   0.07313
   0.06951
   0.06724
   0.06714
   0.06793
   0.06630
   0.07234
   0.07369
   0.07374
   0.07766
   0.07439
   0.06806
   0.06231
   0.06806
   0.06418
   0.06311
   0.06606
   0.06698
   0.06599
   0.06716
   0.07050
   0.07156
   0.07010
   0.07065
   0.06735
   0.06709
   0.06911
   0.06868
   0.07115
   0.07319
   0.06769
   0.07194
   0.07032
   0.06464
   0.06318
   0.06615
   0.05928
   0.05483
   0.05817
   0.04665
   0.04898
   0.04684
   0.05004
   0.04920
   0.05587
   0.04247
   0.04959
   0.04697
   0.04715
   0.04938
   0.05582
   0.05742
   0.05541
   0.06030
   0.06033
   0.05242
   0.05154
   0.05065
   0.05078
   0.04841
   0.05078
   0.05133
   0.05345
   0.04998
   0.05136
   0.04870
   0.04997
   0.04535
   0.04816
   0.04445
   0.04592
   0.04668
   0.04137
   0.04228
   0.04476
   0.04518
   0.05332
   0.05684
   0.05666
   0.05446
   0.04075
   0.04280
   0.04375
   0.04537
   0.04749
   0.05347
   0.05434
   0.05451
   0.05562
   0.05617
   0.05271
   0.05160
   0.04422
   0.04889
   0.04465
   0.04686
   0.05267
   0.05138
   0.04966
   0.05266
   0.04902
   0.05087
   0.04952
   0.04574
   0.04829
   0.04928
   0.04803
   0.04829
   0.04855
   0.04662
   0.04815
   0.05499
   0.06132
   0.06603
   0.06619
   0.06850
   0.06536
   0.07314
   0.06378
   0.06293
   0.05984
   0.06016
   0.06180
   0.06219
   0.06493
   0.06172
   0.06134
   0.06313
   0.06439
   0.06564
   0.06141
   0.06247
   0.06460
   0.06180
   0.06152
   0.06095
   0.05760
   0.05958
   0.06686
   0.06833
   0.06663
   0.06765
   0.06185
   0.06457
   0.06045
   0.06104
   0.06795
   0.06306
   0.06372
   0.06672
   0.06703
   0.06992
   0.06839
   0.06623
   0.06569
   0.06858
   0.06428
   0.06561
   0.07059
   0.07069
   0.08046
   0.07903
   0.08038
   0.07750
   0.07993
   0.06800
   0.07121
   0.07683
   0.07936
   0.07725
   0.08599
   0.08715
   0.09020
   0.09037
   0.08831
   0.09047
   0.08648
   0.08694
   0.08656
   0.09187
   0.09275
   0.09199
   0.09420
   0.09310
   0.09204
   0.10805
   0.10715
   0.10362
   0.10908
   0.10827
   0.10463
   0.09203
   0.09500
   0.08440
   0.08758
   0.09256
   0.08547
   0.08896
   0.09707
   0.09082
   0.10056
   0.09685
   0.09982
   0.09895
   0.09677
   0.09192
   0.08705
   0.08160
   0.08421
   0.07764
   0.06751
   0.07138
   0.06795
   0.07174
   0.06914
   0.06040
   0.06842
   0.07056
   0.07072
   0.07330
   0.07389
   0.07494
   0.07160
   0.06983
   0.06945
   0.06671
   0.06675
   0.06173
   0.04565
   0.05368
   0.05066
   0.05505
   0.06126
   0.06396
   0.05788
   0.05704
   0.05654
   0.05622
   0.05596
   0.05450
   0.05371
   0.05845
   0.05827
   0.05785
   0.05528
   0.05357
   0.05250
   0.05469
   0.05747
   0.06192
   0.06801
   0.06897
   0.07073
   0.07138
   0.07217
   0.07647
   0.07817
   0.08243
   0.08085
   0.08863
   0.09210
   0.09208
   0.10285
   0.10085
   0.10319
   0.10557
   0.10591
   0.10356
   0.09287
   0.09355
   0.09578
   0.09378
   0.08555
   0.08704
   0.11281
   0.10432
   0.10383
   0.10229
   0.10247
   0.09999
   0.09943
   0.09152
   0.09128
   0.08549
   0.07751
   0.07734
   0.08084
   0.07914
   0.07915
   0.07411
   0.07936
   0.07918
   0.07779
   0.07598
   0.07691
   0.07412
   0.07218
   0.06582
   0.06578
   0.06365
   0.06517
   0.06524
   0.06441
   0.06318
   0.06386
   0.06376
   0.06151
   0.05942
   0.06084
   0.05748
   0.05593
   0.05839
   0.05477
   0.05522
   0.05889
   0.06086
   0.06317
   0.06111
   0.06017
   0.06041
   0.05869
   0.05849
   0.06037
   0.05767
   0.06092
   0.05906
   0.06080
   0.06403
   0.07386
   0.08060
   0.07863
   0.08257
   0.08041
   0.08083
   0.07759
   0.07762
   0.07986
   0.08579
   0.08304
   0.08081
   0.07424
   0.07202
   0.06598
   0.06509
   0.06322
   0.06603
   0.06057
   0.06606
   0.06466
   0.06038
   0.05950
   0.06055
   0.05824
   0.05963
   0.06321
   0.06211
   0.05985
   0.06031
   0.06050
   0.06159
   0.06551
   0.06405
   0.06129
   0.06202
   0.05779
   0.05845
   0.05700
   0.04997
   0.05182
   0.04541
   0.04741
   0.05008
   0.05224
   0.05149
   0.04989
   0.05943
   0.06371
   0.05923
   0.06448
   0.06506
   0.06414
   0.06103
   0.06502
   0.06598
   0.07299
   0.07357
   0.07481
   0.08153
   0.07537
   0.07404
   0.07439
   0.07649
   0.07006
   0.07516
   0.08334
   0.09199
   0.10267
   0.10870
   0.10164
   0.09368
   0.09856
   0.09911
   0.09449
   0.09095
   0.09679
   0.09721
   0.09858
   0.09716
   0.09346
   0.09459
   0.08990
   0.09060
   0.08459
   0.08671
   0.08579
   0.08068
   0.07975
   0.06811
   0.05822
   0.05920
   0.06288
   0.06197
   0.05984
   0.05830
   0.05751
   0.05852
   0.06085
   0.05743
   0.05596
   0.05617
   0.05646
   0.05016
   0.05624
   0.05398
   0.05395
   0.05843
   0.05614
   0.05727
   0.05347
   0.05354
   0.05376
   0.05920
   0.05776
   0.05225
   0.04889
   0.04843
   0.05386
   0.05049
   0.05220
   0.04914
   0.04623
   0.04710
   0.05072
   0.04870
   0.04899
   0.05201
   0.04974
   0.05072
   0.05374
   0.05845
   0.05430
   0.06306
   0.06094
   0.06051
   0.06137
   0.05611
   0.05491
   0.05588
   0.04833
   0.05412
   0.05178
   0.05051
   0.04897
   0.04971
   0.05151
   0.05078
   0.05087
   0.04717
   0.04583
   0.04592
   0.04721
   0.04516
   0.04730
   0.04686
   0.04560
   0.04508
   0.04501
   0.04474
   0.04554
   0.04550
   0.04729
   0.04893
   0.04597
   0.04626
   0.04504
   0.04655
   0.04565
   0.04456
   0.04728
   0.04886
   0.05152
   0.04866
   0.04964
   0.05000
   0.04944
   0.04736
   0.04789
   0.04626
   0.04376
   0.04552
   0.05254
   0.04911
   0.04766
   0.04764
   0.04957
   0.04923
   0.04973
   0.05092
   0.04945
   0.04707
   0.04953
   0.05521
   0.04906
   0.04971
   0.05072
   0.04943
   0.04757
   0.04741
   0.05405
   0.05673
   0.05440
   0.04954
   0.04835
   0.04985
   0.05672
   0.04648
   0.04612
   0.04633
   0.04739
   0.04606
   0.04564
   0.04537
   0.04668
   0.04627
   0.04911
   0.05311
   0.05133
   0.05559
   0.05492
   0.04819
   0.04930
   0.05064
   0.05174
   0.05153
   0.05038
   0.05100
   0.05187
   0.06013
   0.06325
   0.06307
   0.06357
   0.06350
   0.06383
   0.06401
   0.06185
   0.05997
   0.05526
   0.05514
   0.05412
   0.04973
   0.05368
   0.05529
   0.05548
   0.05276
   0.05634
   0.05741
   0.05351
   0.05206
   0.05240
   0.05123
   0.05188
   0.06130
   0.06314
   0.06358
   0.05543
   0.05854
   0.05684
   0.06256
   0.05616
   0.06698
   0.07056
   0.07757
   0.07581
   0.07267
   0.07436
   0.07333
   0.07948
   0.07695
   0.07027
   0.06988
   0.06954
   0.06786
   0.06465
   0.06724
   0.06609
   0.06783
   0.06962
   0.07304
   0.06609
   0.06410
   0.06101
   0.05917
   0.06026
   0.06941
   0.07801
   0.07298
   0.06984
   0.06072
   0.06184
   0.06012
   0.05645
   0.05648
   0.06476
   0.06636
   0.07071
   0.07079
   0.07807
   0.07379
   0.08362
   0.08568
   0.08231
   0.08060
   0.07802
   0.07055
   0.07198
   0.07474
   0.07697
   0.07211
   0.05487
   0.06244
   0.06113
   0.05630
   0.05751
   0.05870
   0.06482
   0.06485
   0.08278
   0.07226
   0.07708
   0.06857
   0.06655
   0.06726
   0.06683
   0.06934
   0.07819
   0.07244
   0.06397
   0.06127
   0.05844
   0.05903
   0.06165
   0.05775
   0.06039
   0.05869
   0.05921
   0.06006
   0.06073
   0.05079
   0.05029
   0.04699
   0.04705
   0.04811
   0.04829
   0.04735
   0.05260
   0.05536
   0.06241
   0.05384
   0.06115
   0.06229
   0.06618
   0.06771
   0.06720
   0.06216
   0.06117
   0.05699
   0.05338
   0.05665
   0.05812
   0.05722
   0.05906
   0.06319
   0.06739
   0.06811
   0.06628
   0.06663
   0.06288
   0.05888
   0.05415
   0.05380
   0.06004
   0.06545
   0.06313
   0.06477
   0.06537
   0.06878
   0.06385
   0.06016
   0.06223
   0.06600
   0.06670
   0.06763
   0.06581
   0.06505
   0.06505
   0.06760
   0.06122
   0.06175
   0.06002
   0.06262
   0.06061
   0.06266
   0.05090
   0.06467
   0.06627
   0.07010
   0.06963
   0.06975
   0.07159
   0.06889
   0.06940
   0.06695
   0.06532
   0.07552
   0.07235
   0.07725
   0.07883
   0.07837
   0.07219
   0.08025
   0.08016
   0.07517
   0.07718
   0.07414
   0.06991
   0.07184
   0.07187
   0.07142
   0.06639
   0.06479
   0.06400
   0.06667
   0.07270
   0.06587
   0.06952
   0.06387
   0.06977
   0.06378
   0.06944
   0.06767
   0.07419
   0.06113
   0.05924
   0.05831
   0.06480
   0.06090
   0.06414
   0.06822
   0.07472
   0.07244
   0.07771
   0.07446
   0.07394
   0.06976
   0.07091
   0.06741
   0.06359
   0.06361
   0.05976
   0.06508
   0.06210
   0.06529
   0.06259
   0.06615
   0.06502
   0.05983
   0.05633
   0.05465
   0.05182
   0.05915
   0.06003
   0.06562
   0.05042
   0.05547
   0.05089
   0.05047
   0.05143
   0.04917
   0.04966
   0.05036
   0.05120
   0.05135
   0.05398
   0.05644
   0.05601
   0.05980
   0.06203
   0.06867
   0.06863
   0.07014
   0.07007
   0.06683
   0.07111
   0.06013
   0.05838
   0.05721
   0.05616
   0.05801
   0.06109
   0.06173
   0.06385
   0.06125
   0.05149
   0.05583
   0.05475
   0.05820
   0.05850
   0.05879
   0.05637
   0.05534
   0.05373
   0.05272
   0.05252
   0.05178
   0.05470
   0.05438
   0.05687
   0.05373
   0.05095
   0.05600
   0.05435
   0.05775
   0.05662
   0.05198
   0.05761
   0.05658
   0.06423
   0.06255
   0.05955
   0.05796
   0.06292
   0.06281
   0.06700
   0.06445
   0.06876
   0.07275
   0.07398
   0.07764
   0.07968
   0.07099
   0.06938
   0.07017
   0.07318
   0.07315
   0.07192
   0.07228
   0.07108
   0.07125
   0.06520
   0.06013
   0.06276
   0.06838
   0.07014
   0.07106
   0.07081
   0.06884
   0.06945
   0.06849
   0.07190
   0.07105
   0.07144
   0.07336
   0.07393
   0.07275
   0.06856
   0.06685
   0.06613
   0.06857
   0.07198
   0.07876
   0.08020
   0.06828
   0.06789
   0.06674
   0.06492
   0.06923
   0.06451
   0.06609
   0.07081
   0.05970
   0.07409
   0.07198
   0.07442
   0.08624
   0.08604
   0.08389
   0.08343
   0.08670
   0.08395
   0.08236
   0.08293
   0.08452
   0.08280
   0.08777
   0.08616
   0.08669
   0.08573
   0.08238
   0.09177
   0.08635
   0.08644
   0.08676
   0.08852
   0.08933
   0.08859
   0.08016
   0.08270
   0.08149
   0.07607
   0.06870
   0.07023
   0.07238
   0.06828
   0.07772
   0.07831
   0.08065
   0.07687
   0.07248
   0.07479
   0.06631
   0.06665
   0.06915
   0.07071
   0.06490
   0.05335
   0.05493
   0.05577
   0.05595
   0.06141
   0.05816
   0.05738
   0.06071
   0.05778
   0.07360
   0.07164
   0.07198
   0.07030
   0.06879
   0.06999
   0.06886
   0.06865
   0.06355
   0.06285
   0.05888
   0.06020
   0.05483
   0.05200
   0.05615
   0.05975
   0.06248
   0.06282
   0.06448
   0.06372
   0.06935
   0.06660
   0.06832
   0.06695
   0.06668
   0.07011
   0.06932
   0.06896
   0.06369
   0.05990
   0.05694
   0.05887
   0.05671
   0.06679
   0.07200
   0.06162
   0.06040
   0.06585
   0.06830
   0.07015
   0.06802
   0.06936
   0.07594
   0.07350
   0.07766
   0.07730
   0.08062
   0.07989
   0.07998
   0.07993
   0.07939
   0.08211
   0.08578
   0.08663
   0.08574
   0.08891
   0.09628
   0.09106
   0.08885
   0.09370
   0.09408
   0.09960
   0.10356
   0.09488
   0.09523
   0.08894
   0.08590
   0.08368
   0.08741
   0.08300
   0.08874
   0.08455
   0.08477
   0.08530
   0.08440
   0.08206
   0.07711
   0.08005
   0.07249
   0.07443
   0.06818
   0.06893
   0.06014
   0.06068
   0.05899
   0.05743
   0.06156
   0.06048
   0.06313
   0.06294
   0.05665
   0.05193
   0.05029
   0.05265
   0.04947
   0.04724
   0.05283
   0.05966
   0.06016
   0.04948
   0.05363
   0.05277
   0.05278
   0.05005
   0.04952
   0.05036
   0.04635
   0.04918
   0.04971
   0.04946
   0.04827
   0.05218
   0.05245
   0.04978
   0.04897
   0.04840
   0.04935
   0.05670
   0.06491
   0.06092
   0.05879
   0.06188
   0.06047
   0.05922
   0.07237
   0.06840
   0.06742
   0.06766
   0.06499
   0.06709
   0.06410
   0.06580
   0.06749
   0.06121
   0.05297
   0.05473
   0.05628
   0.05547
   0.05212
   0.05668
   0.05618
   0.05809
   0.05872
   0.05620
   0.05856
   0.05607
   0.05555
   0.05507
   0.05807
   0.05733
   0.05827
   0.05678
   0.05990
   0.05487
   0.05725
   0.05699
   0.05760
   0.05946
   0.05865
   0.05639
   0.06143
   0.05284
   0.05794
   0.05894
   0.05560
   0.05553
   0.05559
   0.05506
   0.05351
   0.05820
   0.06130
   0.06330
   0.06220
   0.06609
   0.06238
   0.05559
   0.06124
   0.06054
   0.06277
   0.06674
   0.06746
   0.06885
   0.06837
   0.06927
   0.06756
   0.05494
   0.05440
   0.05038
   0.05704
   0.05976
   0.05709
   0.06592
   0.06871
   0.06195
   0.06078
   0.05841
   0.05884
   0.06052
   0.06314
   0.06187
   0.06140
   0.06451
   0.05441
   0.05797
   0.05193
   0.04875
   0.04731
   0.06236
   0.05277
   0.05096
   0.05156
   0.04970
   0.05780
   0.05661
   0.06586
   0.06357
   0.06329
   0.05234
   0.05707
   0.05772
   0.06418
   0.06426
   0.06508
   0.06119
   0.06243
   0.06131
   0.06050
   0.07007
   0.06200
   0.06994
   0.06628
   0.07247
   0.06751
   0.06721
   0.06936
   0.06941
   0.06718
   0.07132
   0.06364
   0.07488
   0.07592
   0.07552
   0.07662
   0.07523
   0.07465
   0.07602
   0.07581
   0.07258
   0.07464
   0.07772
   0.07514
   0.06728
   0.06150
   0.06542
   0.06524
   0.05974
   0.06165
   0.06187
   0.06615
   0.06242
   0.06606
   0.06609
   0.06784
   0.07019
   0.07315
   0.07352
   0.07392
   0.08305
   0.08440
   0.08838
   0.08945
   0.09589
   0.07973
   0.08627
   0.08114
   0.08199
   0.07970
   0.07902
   0.07750
   0.07439
   0.07598
   0.07447
   0.07336
   0.07461
   0.08056
   0.07953
   0.06882
   0.07507
   0.07506
   0.07520
   0.07924
   0.09058
   0.08990
   0.09209
   0.09770
   0.09549
   0.09980
   0.10376
   0.09630
   0.10318
   0.09900
   0.09824
   0.09939
   0.09284
   0.08848
   0.08472
   0.07893
   0.08241
   0.07674
   0.08178
   0.08065
   0.07809
   0.07887
   0.07985
   0.08089
   0.08427
   0.08337
   0.08304
   0.08892
   0.08105
   0.08455
   0.08493
   0.07237
   0.07508
   0.07364
   0.07352
   0.07203
   0.07183
   0.06895
   0.07121
   0.07056
   0.06514
   0.06417
   0.06557
   0.06655
   0.06793
   0.06499
   0.06649
   0.06399
   0.06529
   0.06864
   0.07048
   0.06570
   0.06561
   0.07474
   0.07277
   0.07889
   0.07587
   0.07275
   0.06917
   0.07127
   0.06950
   0.07174
   0.07636
   0.07360
   0.07101
   0.06588
   0.06530
   0.06445
   0.05304
   0.05936
   0.06092
   0.06873
   0.05889
   0.07112
   0.08358
   0.08176
   0.08362
   0.08123
   0.08184
   0.07797
   0.07758
   0.08576
   0.08220
   0.08253
   0.07973
   0.06386
   0.06321
   0.06552
   0.06600
   0.06673
   0.07240
   0.06947
   0.06939
   0.05610
   0.06357
   0.06029
   0.05887
   0.05990
   0.06498
   0.06417
   0.06994
   0.07391
   0.07733
   0.07598
   0.07608
   0.07659
   0.07620
   0.07511
   0.07692
   0.07499
   0.07671
   0.07930
   0.07905
   0.07790
   0.08208
   0.07663
   0.07286
   0.07358
   0.07232
   0.07977
   0.08345
   0.08451
   0.08048
   0.08389
   0.07945
   0.07287
   0.07295
   0.05823
   0.07136
   0.05564
   0.06878
   0.06715
   0.06147
   0.06585
   0.06324
   0.06426
   0.07407
   0.07336
   0.07471
   0.06446
   0.06469
   0.05684
   0.05321
   0.04865
   0.06019
   0.05678
   0.05497
   0.05054
   0.05491
   0.06067
   0.05075
   0.04853
   0.05902
   0.05920
   0.05938
   0.06792
   0.07566
   0.06989
   0.06483
   0.07798
   0.07508
   0.07337
   0.07392
   0.07173
   0.07011
   0.07428
   0.06784
   0.07619
   0.07544
   0.07571
   0.07308
   0.07365
   0.07320
   0.07042
   0.07014
   0.07954
   0.08775
   0.08276
   0.08136
   0.07842
   0.08074
   0.07949
   0.07635
   0.08061
   0.07829
   0.07545
   0.07058
   0.07493
   0.07032
   0.07495
   0.07102
   0.06947
   0.07288
   0.07238
   0.07417
   0.07528
   0.07328
   0.07575
   0.07846
   0.07815
   0.07945
   0.07541
   0.07355
   0.07146
   0.06623
   0.06991
   0.06135
   0.06062
   0.06653
   0.06222
   0.05703
   0.05484
   0.05420
   0.05976
   0.05710
   0.05552
   0.05405
   0.04973
   0.04949
   0.04747
   0.05119
   0.05692
   0.05367
   0.05798
   0.05764
   0.05720
   0.05560
   0.06399
   0.06642
   0.05527
   0.05684
   0.05700
   0.06021
   0.06239
   0.06120
   0.06865
   0.06968
   0.07007
   0.07969
   0.07841
   0.07753
   0.07677
   0.07637
   0.07082
   0.07565
   0.07532
   0.06962
   0.07890
   0.07673
   0.07764
   0.07704
   0.08044
   0.07109
   0.07404
   0.08041
   0.08758
   0.08713
   0.08209
   0.07917
   0.08102
   0.07747
   0.08151
   0.08112
   0.07825
   0.07773
   0.07742
   0.06888
   0.06314
   0.07157
   0.07328
   0.07318
   0.07497
   0.07400
   0.07454
   0.07180
   0.07177
   0.07572
   0.07925
   0.07996
   0.07549
   0.07673
   0.07599
   0.08402
   0.07743
   0.07572
   0.07411
   0.06048
   0.06121
   0.05801
   0.06441
   0.06691
   0.06016
   0.07009
   0.06891
   0.06880
   0.06830
   0.06374
   0.06119
   0.06226
   0.06818
   0.06429
   0.06227
   0.06201
   0.05643
   0.05950
   0.05988
   0.06459
   0.06124
   0.05935
   0.05774
   0.05762
   0.06351
   0.05765
   0.06157
   0.05883
   0.05723
   0.06414
   0.07104
   0.08711
   0.09461
   0.09394
   0.08895
   0.09145
   0.08249
   0.07714
   0.06819
   0.07306
   0.06860
   0.07029
   0.06673
   0.06484
   0.06295
   0.06798
   0.06330
   0.06399
   0.06243
   0.06442
   0.06286
   0.06384
   0.06167
   0.06700
   0.06526
   0.06894
   0.06572
   0.06358
   0.06313
   0.07190
   0.07263
   0.07176
   0.07225
   0.07568
   0.07065
   0.07538
   0.07654
   0.06449
   0.06575
   0.06672
   0.06966
   0.06107
   0.06424
   0.06326
   0.06039
   0.06237
   0.06460
   0.06338
   0.06064
   0.06486
   0.06493
   0.06167
   0.06451
   0.06825
   0.06752
   0.06771
   0.06437
   0.06256
   0.06251
   0.06062
   0.05709
   0.05705
   0.05843
   0.06022
   0.06410
   0.05923
   0.06966
   0.06890
   0.06952
   0.06678
   0.07002
   0.06886
   0.06105
   0.07342
   0.06141
   0.05979
   0.06328
   0.05992
   0.06151
   0.05925
   0.05784
   0.05745
   0.05769
   0.05996
   0.06285
   0.06526
   0.05926
   0.06433
   0.06194
   0.06288
   0.05671
   0.05942
   0.06137
   0.05708
   0.06162
   0.07433
   0.06518
   0.06353
   0.06497
   0.05250
   0.05803
   0.05606
   0.05605
   0.05838
   0.05850
   0.05778
   0.05695
   0.05748
   0.05290
   0.05853
   0.05497
   0.05449
   0.05422
   0.05598
   0.05706
   0.05590
   0.05600
   0.05284
   0.05694
   0.05697
   0.06141
   0.05556
   0.06205
   0.05701
   0.06393
   0.06124
   0.06032
   0.06041
   0.05989
   0.05784
   0.05320
   0.05559
   0.05738
   0.05825
   0.05841
   0.05715
   0.05518
   0.05051
   0.05091
   0.05431
   0.05501
   0.05214
   0.05109
   0.05652
   0.05296
   0.05521
   0.05397
   0.05246
   0.05401
   0.05825
   0.05738
   0.05946
   0.05678
   0.05476
   0.05857
   0.06138
   0.05967
   0.05696
   0.05892
   0.05372
   0.06116
   0.06395
   0.05840
   0.05479
   0.05870
   0.05570
   0.05670
   0.05645
   0.05358
   0.07060
   0.06976
   0.07271
   0.06814
   0.06503
   0.07290
   0.07526
   0.07345
   0.06958
   0.07300
   0.07612
   0.07792
   0.07774
   0.07753
   0.07632
   0.07451
   0.07396
   0.07482
   0.07317
   0.07874
   0.07585
   0.07963
   0.08536
   0.09165
   0.08695
   0.08847
   0.07281
   0.07680
   0.07353
   0.07314
   0.07030
   0.07369
   0.07355
   0.06986
   0.07337
   0.07606
   0.08164
   0.07641
   0.07355
   0.07381
   0.07153
   0.07343
   0.07046
   0.07100
   0.07297
   0.07163
   0.06763
   0.06783
   0.06878
   0.07125
   0.06733
   0.07029
   0.07346
   0.07086
   0.07309
   0.07351
   0.07310
   0.07204
   0.07165
   0.07152
   0.06774
   0.07192
   0.07529
   0.07947
   0.07941
   0.07683
   0.08385
   0.08266
   0.08841
   0.08130
   0.07182
   0.07525
   0.07130
   0.07431
   0.07099
   0.07106
   0.06640
   0.06772
   0.07054
   0.07457
   0.07500
   0.07635
   0.07657
   0.07476
   0.07155
   0.07183
   0.07259
   0.07173
   0.06886
   0.07164
   0.06661
   0.06676
   0.07134
   0.06974
   0.06805
   0.06862
   0.06858
   0.06719
   0.06939
   0.06977
   0.07092
   0.07237
   0.07489
   0.07549
   0.08150
   0.08002
   0.07885
   0.07593
   0.07232
   0.07043
   0.06801
   0.07202
   0.07477
   0.07264
   0.06586
   0.07005
   0.07160
   0.07064
   0.07714
   0.07753
   0.07549
   0.07489
   0.07188
   0.07423
   0.07172
   0.06934
   0.06454
   0.06094
   0.06152
   0.06151
   0.06533
   0.07389
   0.06764
   0.07522
   0.07176
   0.07290
   0.07493
   0.07668
   0.07752
   0.07711
   0.07206
   0.07360
   0.07429
   0.07843
   0.07351
   0.07510
   0.07615
   0.07845
   0.07551
   0.07727
   0.07582
   0.07011
   0.06815
   0.06994
   0.07258
   0.07310
   0.07176
   0.07046
   0.07059
   0.05359
   0.05976
   0.05880
   0.06956
   0.05412
   0.05585
   0.06738
   0.06560
   0.06866
   0.06869
   0.06760
   0.07571
   0.07805
   0.07181
   0.07209
   0.07568
   0.07614
   0.07380
   0.07445
   0.06518
   0.05824
   0.06903
   0.06700
   0.07206
   0.08106
   0.08552
   0.07756
   0.07482
   0.07042
   0.07357
   0.07603
   0.07080
   0.07299
   0.06871
   0.07544
   0.07388
   0.07472
   0.08124
   0.08093
   0.08168
   0.08253
   0.07322
   0.08228
   0.07927
   0.08013
   0.08730
   0.08749
   0.08642
   0.08624
   0.09148
   0.09564
   0.09814
   0.10371
   0.10121
   0.10296
   0.10442
   0.10604
   0.10988
   0.10544
   0.10377
   0.09776
   0.09555
   0.09156
   0.08927
   0.08479
   0.07886
   0.06787
   0.07289
   0.06803
   0.06837
   0.06948
   0.07020
   0.07143
   0.08110
   0.08253
   0.08088
   0.08478
   0.08572
   0.08625
   0.08469
   0.07891
   0.07196
   0.07286
   0.06838
   0.07479
   0.07151
   0.07852
   0.08015
   0.08462
   0.07290
   0.06980
   0.07096
   0.07073
   0.06669
   0.06644
   0.06744
   0.06327
   0.05592
   0.04716
   0.05554
   0.04508
   0.05117
   0.04872
   0.05393
   0.05297
   0.04937
   0.05289
   0.04924
   0.05136
   0.04724
   0.05186
   0.04697
   0.04813
   0.05063
   0.05092
   0.04856
   0.04822
   0.04788
   0.04816
   0.04932
   0.04969
   0.05787
   0.05382
   0.05590
   0.05103
   0.05282
   0.05758
   0.05519
   0.05467
   0.06032
   0.05850
   0.05426
   0.05588
   0.05659
   0.05614
   0.05623
   0.05372
   0.05078
   0.05347
   0.05688
   0.06078
   0.05783
   0.05529
   0.05895
   0.06101
   0.06245
   0.06240
   0.06205
   0.06591
   0.05757
   0.05510
   0.06100
   0.06152
   0.06311
   0.06292
   0.05745
   0.05922
   0.05722
   0.06758
   0.06410
   0.06398
   0.06108
   0.07432
   0.07381
   0.07110
   0.07480
   0.07460
   0.07097
   0.07058
   0.07720
   0.08150
   0.08200
   0.08600
   0.08972
   0.09571
   0.09661
   0.09108
   0.08567
   0.08732
   0.08488
   0.08631
   0.08433
   0.07425
   0.07132
   0.07248
   0.07556
   0.08140
   0.07743
   0.07509
   0.07405
   0.07262
   0.08126
   0.08207
   0.07820
   0.08768
   0.08878
   0.09544
   0.10127
   0.09673
   0.09611
   0.09668
   0.09676
   0.09942
   0.09608
   0.09645
   0.09319
   0.09331
   0.09244
   0.09461
   0.09983
   0.09684
   0.10080
   0.10393
   0.10923
   0.10776
   0.10759
   0.10780
   0.09677
   0.10037
   0.09899
   0.10497
   0.10851
   0.09905
   0.09620
   0.09673
   0.10006
   0.09909
   0.09722
   0.09463
   0.09930
   0.09680
   0.09685
   0.09203
   0.09311
   0.09114
   0.08975
   0.08538
   0.08163
   0.07682
   0.07894
   0.08062
   0.07687
   0.07498
   0.08162
   0.08449
   0.07853
   0.07981
   0.07315
   0.07469
   0.07522
   0.07586
   0.06886
   0.06696
   0.07083
   0.06957
   0.06838
   0.07081
   0.07394
   0.07369
   0.07731
   0.08381
   0.17208
   0.16369
   0.16558
   0.16171
   0.16778
   0.16525
   0.15780
   0.16225
   0.16941
   0.17199
   0.16870
   0.17714
   0.17163
   0.17130
   0.17084
   0.16764
   0.17161
   0.16683
   0.16766
   0.16375
   0.16275
   0.15628
   0.15237
   0.14573
   0.14035
   0.14010
   0.13881
   0.14007
   0.14107
   0.15122
   0.15313
   0.15451
   0.16341
   0.16455
   0.15632
   0.15956
   0.16037
   0.16397
   0.16010
   0.14561
   0.14239
   0.13972
   0.13304
   0.13028
   0.11354
   0.10968
   0.10725
   0.09263
   0.08777
   0.09871
   0.09684
   0.09696
   0.09559
   0.08954
   0.10761
   0.11149
   0.11496
   0.12573
   0.12508
   0.12751
   0.13348
   0.12989
   0.12477
   0.12633
   0.11788
   0.11026
   0.10760
   0.10375
   0.09873
   0.09872
   0.09534
   0.09374
   0.09858
   0.09360
   0.08613
   0.08354
   0.08602
   0.08596
   0.08004
   0.08191
   0.08548
   0.09019
   0.08383
   0.08439
   0.08043
   0.07711
   0.08364
   0.08118
   0.08177
   0.07550
   0.07730
   0.08043
   0.07424
   0.07381
   0.07097
   0.06952
   0.05756
   0.07367
   0.06586
   0.06804
   0.06771
   0.07109
   0.05894
   0.06035
   0.06028
   0.05685
   0.05882
   0.06250
   0.06485
   0.06238
   0.06492
   0.07385
   0.06227
   0.06394
   0.06189
   0.06307
   0.06098
   0.06127
   0.06282
   0.06366
   0.06610
   0.06325
   0.06135
   0.04824
   0.05298
   0.05056
   0.04578
   0.04892
   0.04612
   0.04872
   0.04877
   0.05085
   0.04866
   0.04791
   0.04657
   0.04497
   0.04610
   0.04563
   0.04657
   0.04699
   0.04883
   0.04474
   0.04603
   0.04552
   0.04849
   0.04573
   0.05077
   0.05010
   0.05558
   0.05921
   0.06352
   0.06239
   0.06271
   0.06680
   0.06479
   0.06612
   0.06183
   0.06289
   0.06330
   0.06773
   0.06845
   0.07030
   0.06763
   0.06491
   0.06350
   0.06308
   0.06304
   0.07022
   0.06170
   0.07456
   0.07243
   0.07266
   0.07332
   0.07205
   0.06346
   0.05652
   0.05739
   0.05702
   0.05716
   0.05846
   0.06068
   0.06061
   0.05990
   0.06350
   0.06613
   0.06945
   0.06721
   0.07512
   0.07912
   0.07433
   0.07178
   0.07013
   0.06786
   0.06758
   0.05661
   0.05727
   0.06107
   0.05077
   0.04983
   0.04800
   0.04898
   0.04659
   0.05085
   0.04710
   0.06049
   0.06652
   0.06960
   0.07980
   0.07710
   0.07921
   0.07926
   0.07746
   0.06853
   0.07085
   0.06609
   0.06694
   0.06950
   0.07397
   0.07572
   0.07437
   0.07603
   0.07156
   0.07001
   0.06956
   0.07238
   0.07501
   0.07102
   0.06935
   0.07210
   0.07146
   0.07357
   0.07273
   0.07064
   0.06941
   0.07056
   0.06928
   0.06921
   0.06765
   0.06928
   0.07203
   0.07247
   0.06907
   0.07873
   0.07204
   0.07353
   0.06283
   0.06690
   0.06397
   0.06400
   0.05971
   0.06071
   0.06112
   0.05729
   0.05892
   0.06436
   0.07294
   0.07391
   0.07531
   0.07763
   0.07728
   0.08181
   0.07800
   0.07866
   0.07784
   0.07958
   0.07529
   0.08159
   0.07266
   0.07402
   0.07115
   0.07112
   0.07113
   0.06723
   0.07106
   0.07337
   0.08415
   0.08814
   0.08640
   0.09079
   0.10190
   0.09442
   0.08995
   0.08916
   0.08818
   0.08878
   0.08674
   0.08484
   0.08128
   0.06658
   0.07627
   0.08122
   0.08552
   0.08188
   0.08816
   0.07533
   0.07452
   0.06713
   0.06910
   0.06600
   0.06683
   0.06785
   0.06850
   0.06992
   0.06313
   0.06009
   0.06882
   0.06745
   0.06989
   0.07303
   0.07045
   0.07131
   0.06706
   0.06259
   0.06251
   0.06110
   0.06219
   0.05830
   0.05441
   0.05571
   0.06234
   0.06343
   0.06298
   0.06673
   0.08031
   0.08456
   0.09959
   0.09217
   0.09384
   0.08259
   0.07656
   0.08348
   0.08798
   0.08913
   0.08543
   0.08612
   0.08574
   0.08493
   0.08880
   0.08701
   0.08252
   0.07861
   0.07837
   0.07565
   0.07849
   0.08359
   0.09341
   0.09111
   0.08743
   0.08428
   0.08123
   0.07843
   0.06766
   0.07027
   0.06903
   0.07447
   0.07974
   0.07846
   0.08229
   0.08276
   0.08403
   0.07890
   0.08408
   0.08308
   0.08631
   0.08324
   0.08822
   0.09360
   0.09335
   0.09268
   0.08078
   0.08091
   0.08871
   0.07593
   0.08127
   0.07768
   0.07743
   0.07476
   0.06742
   0.06411
   0.06209
   0.06379
   0.06319
   0.07130
   0.06971
   0.07211
   0.07797
   0.07411
   0.07399
   0.08322
   0.08249
   0.08825
   0.08611
   0.08451
   0.08404
   0.08149
   0.07632
   0.07219
   0.07385
   0.07184
   0.07188
   0.07834
   0.08133
   0.07519
   0.07458
   0.07883
   0.07999
   0.08004
   0.08325
   0.08284
   0.07824
   0.07583
   0.07652
   0.07613
   0.07564
   0.07273
   0.07756
   0.06961
   0.07235
   0.07134
   0.08198
   0.08022
   0.08227
   0.08049
   0.07596
   0.07649
   0.07314
   0.07532
   0.08117
   0.07846
   0.08223
   0.07896
   0.08233
   0.08474
   0.08883
   0.09261
   0.10055
   0.10386
   0.10340
   0.10158
   0.09817
   0.10703
   0.10280
   0.10228
   0.10006
   0.09332
   0.09007
   0.09304
   0.08832
   0.08717
   0.09055
   0.09129
   0.08282
   0.07983
   0.07816
   0.07715
   0.07771
   0.08320
   0.08196
   0.08555
   0.08071
   0.07038
   0.06421
   0.05717
   0.06217
   0.06010
   0.05706
   0.05004
   0.06341
   0.06727
   0.07348
   0.06715
   0.07315
   0.07681
   0.06917
   0.06865
   0.06218
   0.06012
   0.05761
   0.06798
   0.06392
   0.06477
   0.06257
   0.06219
   0.05957
   0.05960
   0.06294
   0.05897
   0.06062
   0.05931
   0.05871
   0.06600
   0.06852
   0.07127
   0.06747
   0.06386
   0.06525
   0.06435
   0.06977
   0.07110
   0.06857
   0.06597
   0.06472
   0.06375
   0.06290
   0.05905
   0.05866
   0.06088
   0.06568
   0.06045
   0.05384
   0.06343
   0.05435
   0.05173
   0.05246
   0.04514
   0.04933
   0.05256
   0.05345
   0.04562
   0.03854
   0.04266
   0.03870
   0.04136
   0.04282
   0.04468
   0.04533
   0.04520
   0.05576
   0.05344
   0.05482
   0.05844
   0.04568
   0.04889
   0.05136
   0.04235
   0.04267
   0.04337
   0.04604
   0.04820
   0.04478
   0.04156
   0.05132
   0.05510
   0.05431
   0.04788
   0.04882
   0.04534
   0.05708
   0.05452
   0.05211
   0.05253
   0.05223
   0.05394
   0.05205
   0.04658
   0.04364
   0.04311
   0.04605
   0.05411
   0.05262
   0.05188
   0.05781
   0.05584
   0.06110
   0.06844
   0.06953
   0.06861
   0.07228
   0.07388
   0.06887
   0.06056
   0.06055
   0.06740
   0.07116
   0.06928
   0.06412
   0.05555
   0.05627
   0.05682
   0.06050
   0.06872
   0.06879
   0.07697
   0.08175
   0.07866
   0.07956
   0.07959
   0.08379
   0.08542
   0.10064
   0.09326
   0.09244
   0.09402
   0.08882
   0.08919
   0.08592
   0.08615
   0.08124
   0.07856
   0.07416
   0.07080
   0.07427
   0.07055
   0.06280
   0.06464
   0.06144
   0.07011
   0.07018
   0.06698
   0.06921
   0.06978
   0.06778
   0.07046
   0.05253
   0.05558
   0.05551
   0.05471
   0.05173
   0.05182
   0.05229
   0.05253
   0.05080
   0.05119
   0.05692
   0.05629
   0.05599
   0.05839
   0.06152
   0.06398
   0.06152
   0.05690
   0.05656
   0.05499
   0.05501
   0.05086
   0.05467
   0.05340
   0.05748
   0.05403
   0.05352
   0.04989
   0.05262
   0.05367
   0.05455
   0.05230
   0.05369
   0.05211
   0.05181
   0.05477
   0.05519
   0.05363
   0.06398
   0.07295
   0.07038
   0.07127
   0.07195
   0.06862
   0.06811
   0.06931
   0.06699
   0.06946
   0.06644
   0.05946
   0.06075
   0.05763
   0.05587
   0.05620
   0.05795
   0.05999
   0.06157
   0.06077
   0.06342
   0.06199
   0.06838
   0.07009
   0.06738
   0.07012
   0.07027
   0.06938
   0.07107
   0.06996
   0.06410
   0.07234
   0.07901
   0.07916
   0.07740
   0.08103
   0.07889
   0.07383
   0.07563
   0.07362
   0.07226
   0.07360
   0.07174
   0.07184
   0.07274
   0.07000
   0.07394
   0.07859
   0.07923
   0.08267
   0.08793
   0.09177
   0.09800
   0.10320
   0.10223
   0.09167
   0.09086
   0.09119
   0.08296
   0.07986
   0.07876
   0.07821
   0.07615
   0.07675
   0.07662
   0.07904
   0.07537
   0.07187
   0.06991
   0.06862
   0.06935
   0.07086
   0.06360
   0.06714
   0.06243
   0.06046
   0.05865
   0.06076
   0.05971
   0.06043
   0.05976
   0.05720
   0.05656
   0.05622
   0.05789
   0.05917
   0.06135
   0.06130
   0.06281
   0.05630
   0.05081
   0.05496
   0.05037
   0.05570
   0.05571
   0.05893
   0.05854
   0.06130
   0.06345
   0.05830
   0.06237
   0.06057
   0.06176
   0.06074
   0.06099
   0.06025
   0.06124
   0.05940
   0.06079
   0.06312
   0.05902
   0.05488
   0.05616
   0.06288
   0.05950
   0.05854
   0.06393
   0.06155
   0.06184
   0.05722
   0.05863
   0.05392
   0.06373
   0.05546
   0.06510
   0.06203
   0.05918
   0.07314
   0.07186
   0.06546
   0.06675
   0.06890
   0.07154
   0.07252
   0.06599
   0.06942
   0.07140
   0.06380
   0.06740
   0.06681
   0.07045
   0.07958
   0.08362
   0.08658
   0.09364
   0.09276
   0.09092
   0.08629
   0.09184
   0.08572
   0.07980
   0.08494
   0.07924
   0.08517
   0.08537
   0.09303
   0.08542
   0.09898
   0.10153
   0.10926
   0.11123
   0.11227
   0.11287
   0.10858
   0.10824
   0.10910
   0.10809
   0.11122
   0.11209
   0.11287
   0.11001
   0.10792
   0.11340
   0.11834
   0.11491
   0.11377
   0.10985
   0.10980
   0.11309
   0.11595
   0.12773
   0.12733
   0.13082
   0.12694
   0.14100
   0.13716
   0.14237
   0.14070
   0.13392
   0.13112
   0.12640
   0.12494
   0.11739
   0.11826
   0.11870
   0.11698
   0.11721
   0.12230
   0.13538
   0.13593
   0.14019
   0.14188
   0.14165
   0.14708
   0.14526
   0.14150
   0.13955
   0.13905
   0.12946
   0.12451
   0.11718
   0.12015
   0.11781
   0.11921
   0.11809
   0.12082
   0.12195
   0.11837
   0.11689
   0.11832
   0.12237
   0.13097
   0.12435
   0.11316
   0.10846
   0.11791
   0.12220
   0.11419
   0.11554
   0.11866
   0.11589
   0.12358
   0.12378
   0.10996
   0.11292
   0.10338
   0.10814
   0.10670
   0.10585
   0.10346
   0.09954
   0.10593
   0.10864
   0.09749
   0.08671
   0.09328
   0.08537
   0.08532
   0.08970
   0.08562
   0.08965
   0.08739
   0.08609
   0.08317
   0.08504
   0.08161
   0.08892
   0.08275
   0.07769
   0.07628
   0.07315
   0.06614
   0.06734
   0.06021
   0.06309
   0.06323
   0.06563
   0.06470
   0.06897
   0.06716
   0.05945
   0.05795
   0.05770
   0.04548
   0.04564
   0.04122
   0.04290
   0.04221
   0.05018
   0.04815
   0.04284
   0.04522
   0.05064
   0.04784
   0.05128
   0.05078
   0.05123
   0.05728
   0.05803
   0.06430
   0.06463
   0.06514
   0.06591
   0.06845
   0.06844
   0.06970
   0.07112
   0.07267
   0.06904
   0.06401
   0.06638
   0.05943
   0.05529
   0.05851
   0.06001
   0.06089
   0.06063
   0.05007
   0.05665
   0.05463
   0.05342
   0.05221
   0.05395
   0.05523
   0.05724
   0.05895
   0.06480
   0.06810
   0.07096
   0.06775
   0.06398
   0.07243
   0.06679
   0.07381
   0.07180
   0.07078
   0.06690
   0.06691
   0.05935
   0.05864
   0.05961
   0.06139
   0.06514
   0.05623
   0.05441
   0.05380
   0.04833
   0.04954
   0.04913
   0.04555
   0.05063
   0.04946
   0.05003
   0.05137
   0.05201
   0.05088
   0.04927
   0.05033
   0.04965
   0.04515
   0.05172
   0.05410
   0.05111
   0.05719
   0.05835
   0.05431
   0.05975
   0.05317
   0.04992
   0.04788
   0.04904
   0.05588
   0.06056
   0.06239
   0.06094
   0.06165
   0.06201
   0.06313
   0.06703
   0.07219
   0.07153
   0.07778
   0.08407
   0.08027
   0.08407
   0.08182
   0.08418
   0.08085
   0.07649
   0.07789
   0.07747
   0.07645
   0.07547
   0.07389
   0.07327
   0.07954
   0.08252
   0.08036
   0.08538
   0.09329
   0.09799
   0.09948
   0.09888
   0.10825
   0.10593
   0.10846
   0.10383
   0.09922
   0.09686
   0.09640
   0.09383
   0.09476
   0.09362
   0.08579
   0.08347
   0.08232
   0.07648
   0.08262
   0.08140
   0.08955
   0.08374
   0.09111
   0.09903
   0.07898
   0.07680
   0.07962
   0.06966
   0.07225
   0.08596
   0.09678
   0.09894
   0.10787
   0.10907
   0.10071
   0.11458
   0.12923
   0.12553
   0.13039
   0.11636
   0.12475
   0.12354
   0.12298
   0.12326
   0.12371
   0.13119
   0.12739
   0.12687
   0.13604
   0.13939
   0.13896
   0.14170
   0.14109
   0.13469
   0.14026
   0.13525
   0.14647
   0.14473
   0.15126
   0.15136
   0.14738
   0.14450
   0.14463
   0.14205
   0.13932
   0.13475
   0.13111
   0.12255
   0.12062
   0.11907
   0.11923
   0.11757
   0.12258
   0.12558
   0.11636
   0.11671
   0.11261
   0.11089
   0.10003
   0.10211
   0.10445
   0.10117
   0.09606
   0.09859
   0.09159
   0.08763
   0.09144
   0.08817
   0.08066
   0.08475
   0.07976
   0.08248
   0.07890
   0.08069
   0.07621
   0.07086
   0.07587
   0.07923
   0.07415
   0.08301
   0.07958
   0.07305
   0.07608
   0.07055
   0.07863
   0.07469
   0.07586
   0.07242
   0.06944
   0.07099
   0.07007
   0.06839
   0.08393
   0.08857
   0.09057
   0.09483
   0.09769
   0.09811
   0.09253
   0.09710
   0.08973
   0.09009
   0.08802
   0.09546
   0.09373
   0.09796
   0.10178
   0.09646
   0.09168
   0.09133
   0.08126
   0.08353
   0.07796
   0.07644
   0.06399
   0.06435
   0.06534
   0.06860
   0.06129
   0.05758
   0.06366
   0.06277
   0.05936
   0.06238
   0.05762
   0.06168
   0.06257
   0.05774
   0.05810
   0.05701
   0.05611
   0.05583
   0.05446
   0.05442
   0.05546
   0.05221
   0.05097
   0.04343
   0.04337
   0.04414
   0.04275
   0.04227
   0.04184
   0.04500
   0.04722
   0.04656
   0.04690
   0.04906
   0.04375
   0.04615
   0.04846
   0.04966
   0.05284
   0.05234
   0.05103
   0.04873
   0.04870
   0.04830
   0.04990
   0.04746
   0.04879
   0.04514
   0.05052
   0.04776
   0.05132
   0.05084
   0.04886
   0.04298
   0.04233
   0.04488
   0.04333
   0.04852
   0.04698
   0.04678
   0.04997
   0.05262
   0.04957
   0.05035
   0.05082
   0.05229
   0.05153
   0.05248
   0.05143
   0.05132
   0.04706
   0.05237
   0.04958
   0.04957
   0.04904
   0.05069
   0.04928
   0.04914
   0.05471
   0.05384
   0.05795
   0.04845
   0.05097
   0.04846
   0.05629
   0.05718
   0.05120
   0.05187
   0.05155
   0.05243
   0.05259
   0.04986
   0.05180
   0.05088
   0.05210
   0.05061
   0.05375
   0.05920
   0.05261
   0.05709
   0.05450
   0.05413
   0.05625
   0.05722
   0.05763
   0.05384
   0.06467
   0.06077
   0.06633
   0.06445
   0.06298
   0.06168
   0.05952
   0.05782
   0.05662
   0.05202
   0.04947
   0.05284
   0.05474
   0.05135
   0.05600
   0.05742
   0.05282
   0.05935
   0.04761
   0.05189
   0.05399
   0.05375
   0.05712
   0.05255
   0.05134
   0.05146
   0.05172
   0.04745
   0.05061
   0.05162
   0.05248
   0.05762
   0.05217
   0.04907
   0.04839
   0.05012
   0.05655
   0.06015
   0.05740
   0.05741
   0.05742
   0.05394
   0.05306
   0.05539
   0.04723
   0.04921
   0.05596
   0.05483
   0.05154
   0.05615
   0.05179
   0.06154
   0.05683
   0.06103
   0.05868
   0.06054
   0.05974
   0.05611
   0.05542
   0.04843
   0.04404
   0.04732
   0.04662
   0.04593
   0.05496
   0.05357
   0.05304
   0.05314
   0.05330
   0.04802
   0.05226
   0.04913
   0.05463
   0.04956
   0.04702
   0.04741
   0.04910
   0.04618
   0.04729
   0.04933
   0.06382
   0.06236
   0.06367
   0.07463
   0.08404
   0.08865
   0.08563
   0.09525
   0.10209
   0.09683
   0.09363
   0.08391
   0.08824
   0.08860
   0.09295
   0.08775
   0.08246
   0.08085
   0.08377
   0.08123
   0.08456
   0.08362
   0.08886
   0.08906
   0.08907
   0.09153
   0.08988
   0.08733
   0.08052
   0.08002
   0.08835
   0.09408
   0.09086
   0.10049
   0.09471
   0.09374
   0.08221
   0.07960
   0.07261
   0.06643
   0.06470
   0.06157
   0.06494
   0.06340
   0.06414
   0.06110
   0.06982
   0.06667
   0.06967
   0.07223
   0.06682
   0.06564
   0.06603
   0.07842
   0.06257
   0.07148
   0.06680
   0.06370
   0.07495
   0.07598
   0.07150
   0.07083
   0.07064
   0.07359
   0.06946
   0.06716
   0.06194
   0.06432
   0.06060
   0.06021
   0.06633
   0.05871
   0.05996
   0.06007
   0.06048
   0.05727
   0.05667
   0.06032
   0.05778
   0.04356
   0.05000
   0.04888
   0.04954
   0.05233
   0.04987
   0.05087
   0.05291
   0.05621
   0.04592
   0.04483
   0.04398
   0.04420
   0.04306
   0.04605
   0.04627
   0.04587
   0.04507
   0.04461
   0.04636
   0.04436
   0.04118
   0.04375
   0.04416
   0.04015
   0.03797
   0.03818
   0.03862
   0.03634
   0.03704
   0.04400
   0.04483
   0.03530
   0.04284
   0.03800
   0.03768
   0.03622
   0.03620
   0.03966
   0.03793
   0.03647
   0.03754
   0.03666
   0.03525
   0.03911
   0.03774
   0.03812
   0.03928
   0.04058
   0.04676
   0.04409
   0.03847
   0.03709
   0.04091
   0.04635
   0.04564
   0.04812
   0.04811
   0.04527
   0.04832
   0.04790
   0.04848
   0.04396
   0.04481
   0.04491
   0.04098
   0.03554
   0.03826
   0.03842
   0.04333
   0.04866
   0.04959
   0.04313
   0.04552
   0.04710
   0.04790
   0.04828
   0.04536
   0.04963
   0.04754
   0.04856
   0.04759
   0.04707
   0.05172
   0.04899
   0.04484
   0.04935
   0.05103
   0.04827
   0.04724
   0.04576
   0.05186
   0.05250
   0.05977
   0.05895
   0.06010
   0.06027
   0.06208
   0.06125
   0.05735
   0.05380
   0.05426
   0.05400
   0.05488
   0.05581
   0.04855
   0.05542
   0.04647
   0.04848
   0.04438
   0.05135
   0.05669
   0.05344
   0.05882
   0.05642
   0.05318
   0.06304
   0.05721
   0.05715
   0.05834
   0.06044
   0.05659
   0.05666
   0.05320
   0.06089
   0.05740
   0.05505
   0.05817
   0.05901
   0.05671
   0.05849
   0.05410
   0.06630
   0.07158
   0.06898
   0.07258
   0.07169
   0.07327
   0.07102
   0.07721
   0.07271
   0.07507
   0.06881
   0.07262
   0.06970
   0.07084
   0.06163
   0.05466
   0.05720
   0.05849
   0.06084
   0.06210
   0.06429
   0.06513
   0.06346
   0.05434
   0.05519
   0.05433
   0.05768
   0.06018
   0.06045
   0.05500
   0.05412
   0.05319
   0.05699
   0.05531
   0.05350
   0.05690
   0.05261
   0.05482
   0.05588
   0.05405
   0.04941
   0.04559
   0.04898
   0.04945
   0.04863
   0.04733
   0.05705
   0.04697
   0.05068
   0.05313
   0.05402
   0.05473
   0.05254
   0.05434
   0.06093
   0.05448
   0.04955
   0.04659
   0.04736
   0.04344
   0.04007
   0.05242
   0.05254
   0.04913
   0.04436
   0.05090
   0.04385
   0.04293
   0.04492
   0.04227
   0.04396
   0.04790
   0.04749
   0.04998
   0.05267
   0.05194
   0.05138
   0.05218
   0.05317
   0.05089
   0.05041
   0.04225
   0.04235
   0.03787
   0.04571
   0.05110
   0.04990
   0.05014
   0.04900
   0.05178
   0.05067
   0.04679
   0.05089
   0.05118
   0.05288
   0.05180
   0.05123
   0.05295
   0.05097
   0.04614
   0.05381
   0.04990
   0.04964
   0.04937
   0.04998
   0.05127
   0.05287
   0.04551
   0.04666
   0.04709
   0.04614
   0.05114
   0.05164
   0.05242
   0.04370
   0.04281
   0.05129
   0.05241
   0.04775
   0.04751
   0.04981
   0.05290
   0.05525
   0.05279
   0.05145
   0.05217
   0.05611
   0.05554
   0.05510
   0.05545
   0.05257
   0.04772
   0.04796
   0.05051
   0.05276
   0.06337
   0.06050
   0.06531
   0.06437
   0.06738
   0.06684
   0.07038
   0.07114
   0.06856
   0.06823
   0.06721
   0.06615
   0.06356
   0.07009
   0.06688
   0.06471
   0.05973
   0.04945
   0.04749
   0.04864
   0.04806
   0.04734
   0.04672
   0.04421
   0.04494
   0.04442
   0.04345
   0.04300
   0.04504
   0.04722
   0.04707
   0.04895
   0.04475
   0.04804
   0.04877
   0.04775
   0.05897
   0.05653
   0.05500
   0.05290
   0.05104
   0.05008
   0.04885
   0.04825
   0.04520
   0.04952
   0.05069
   0.04682
   0.05014
   0.05048
   0.05166
   0.04924
   0.04752
   0.04500
   0.04814
   0.04580
   0.04359
   0.04577
   0.04379
   0.05104
   0.04854
   0.04855
   0.04784
   0.04356
   0.04324
   0.05403
   0.05133
   0.05675
   0.05274
   0.05251
   0.05217
   0.04883
   0.04711
   0.04734
   0.04798
   0.04410
   0.04413
   0.04633
   0.04703
   0.04582
   0.04646
   0.04297
   0.03924
   0.04056
   0.04326
   0.04215
   0.03841
   0.05202
   0.05407
   0.05054
   0.05334
   0.04168
   0.04439
   0.04479
   0.04299
   0.04401
   0.04013
   0.04985
   0.04722
   0.04444
   0.05132
   0.05338
   0.05411
   0.05073
   0.05207
   0.05306
   0.04291
   0.04854
   0.04370
   0.04210
   0.03924
   0.04022
   0.04095
   0.04249
   0.04166
   0.03935
   0.04299
   0.04060
   0.03870
   0.03726
   0.03815
   0.03785
   0.03819
   0.03798
   0.03797
   0.04012
   0.03838
   0.03865
   0.04058
   0.04016
   0.04016
   0.04775
   0.04271
   0.04394
   0.04003
   0.03835
   0.04235
   0.04503
   0.04317
   0.04269
   0.04148
   0.03917
   0.04115
   0.03982
   0.03925
   0.03893
   0.03952
   0.04181
   0.04452
   0.04741
   0.04520
   0.04340
   0.04518
   0.03974
   0.04166
   0.04113
   0.05347
   0.04946
   0.05460
   0.04563
   0.04495
   0.04446
   0.04185
   0.04353
   0.04762
   0.05447
   0.05276
   0.05598
   0.05568
   0.05401
   0.05481
   0.05621
   0.05691
   0.05989
   0.05722
   0.05369
   0.04721
   0.04595
   0.04105
   0.04361
   0.04340
   0.04422
   0.04380
   0.04385
   0.04509
   0.04185
   0.04585
   0.04200
   0.04268
   0.04287
   0.04501
   0.04379
   0.04609
   0.05222
   0.05761
   0.05331
   0.05443
   0.05372
   0.05583
   0.05723
   0.05698
   0.05866
   0.05672
   0.04887
   0.05865
   0.05485
   0.05419
   0.05491
   0.05714
   0.05499
   0.05893
   0.05635
   0.05432
   0.05420
   0.05945
   0.05633
   0.05355
   0.05526
   0.05442
   0.04500
   0.04243
   0.03923
   0.04163
   0.03856
   0.03886
   0.03928
   0.03514
   0.03586
   0.03590
   0.03501
   0.03716
   0.03774
   0.03946
   0.04061
   0.03900
   0.03906
   0.03968
   0.04034
   0.04801
   0.04153
   0.04697
   0.05444
   0.05320
   0.06201
   0.05475
   0.05558
   0.05397
   0.05540
   0.05285
   0.05123
   0.05272
   0.05269
   0.05216
   0.05365
   0.05251
   0.04937
   0.05168
   0.05177
   0.05258
   0.05393
   0.05272
   0.05276
   0.05356
   0.03796
   0.04314
   0.04555
   0.05053
   0.04835
   0.05138
   0.04640
   0.05009
   0.03836
   0.05149
   0.05056
   0.04883
   0.04979
   0.04625
   0.04249
   0.05158
   0.04819
   0.03990
   0.03944
   0.03845
   0.04008
   0.03816
   0.04212
   0.03957
   0.03902
   0.04021
   0.04228
   0.04037
   0.04088
   0.03942
   0.03992
   0.03929
   0.04080
   0.04959
   0.05501
   0.05599
   0.05698
   0.05479
   0.05333
   0.05298
   0.04905
   0.05336
   0.05341
   0.05073
   0.05035
   0.04895
   0.04092
   0.04345
   0.04843
   0.04301
   0.03943
   0.04147
   0.04051
   0.03962
   0.04166
   0.03980
   0.04010
   0.04012
   0.04069
   0.04084
   0.03951
   0.04041
   0.04163
   0.04542
   0.04474
   0.04462
   0.04490
   0.04406
   0.04032
   0.04034
   0.04651
   0.04443
   0.05713
   0.05663
   0.05593
   0.05594
   0.05878
   0.05921
   0.05935
   0.05830
   0.05473
   0.05287
   0.05421
   0.05171
   0.05404
   0.05415
   0.05364
   0.05251
   0.05431
   0.06020
   0.05373
   0.05797
   0.05942
   0.05627
   0.05517
   0.05316
   0.05424
   0.05488
   0.05287
   0.05958
   0.06514
   0.05949
   0.06447
   0.06565
   0.06656
   0.06588
   0.07257
   0.07112
   0.06442
   0.06213
   0.05905
   0.06003
   0.05635
   0.05621
   0.06320
   0.05765
   0.05703
   0.05839
   0.05984
   0.05806
   0.05817
   0.05907
   0.04777
   0.05121
   0.05543
   0.05871
   0.05407
   0.05030
   0.04888
   0.04980
   0.04875
   0.04956
   0.05331
   0.04845
   0.05611
   0.05068
   0.05296
   0.04789
   0.05073
   0.05314
   0.04958
   0.05052
   0.05123
   0.04778
   0.05408
   0.04955
   0.05450
   0.05733
   0.05649
   0.05468
   0.05834
   0.05326
   0.05170
   0.05365
   0.05145
   0.04838
   0.04971
   0.04824
   0.05111
   0.05601
   0.05664
   0.05536
   0.05254
   0.05428
   0.05926
   0.06044
   0.06518
   0.06199
   0.06867
   0.08789
   0.08944
   0.08873
   0.08413
   0.08104
   0.07302
   0.07840
   0.07371
   0.07026
   0.06724
   0.06991
   0.06984
   0.06785
   0.06816
   0.07122
   0.06901
   0.06168
   0.06629
   0.06313
   0.05383
   0.05947
   0.06748
   0.07453
   0.08145
   0.06964
   0.06995
   0.06424
   0.06507
   0.06824
   0.06796
   0.06414
   0.06705
   0.05832
   0.05902
   0.05529
   0.05667
   0.05648
   0.05798
   0.05568
   0.05571
   0.05223
   0.04432
   0.05066
   0.04812
   0.04816
   0.04998
   0.05815
   0.05647
   0.05645
   0.05405
   0.04720
   0.05163
   0.05186
   0.05423
   0.05852
   0.05613
   0.05776
   0.05761
   0.05299
   0.05269
   0.04898
   0.05360
   0.06279
   0.06786
   0.06132
   0.07573
   0.07588
   0.07220
   0.06148
   0.06426
   0.06877
   0.06693
   0.06380
   0.06790
   0.06806
   0.06095
   0.05333
   0.05482
   0.05541
   0.05913
   0.05844
   0.05511
   0.05669
   0.05940
   0.06299
   0.07333
   0.07088
   0.07763
   0.08654
   0.08278
   0.08330
   0.08445
   0.06941
   0.06483
   0.06712
   0.06255
   0.05777
   0.05844
   0.05609
   0.05448
   0.04177
   0.04507
   0.05333
   0.05496
   0.05591
   0.05323
   0.05660
   0.06147
   0.05887
   0.06014
   0.06283
   0.06499
   0.05928
   0.05780
   0.06154
   0.05873
   0.05501
   0.05561
   0.06015
   0.05707
   0.05298
   0.05138
   0.05170
   0.05316
   0.04988
   0.04751
   0.04216
   0.04706
   0.05434
   0.05403
   0.05720
   0.05284
   0.05343
   0.05399
   0.04665
   0.04577
   0.04322
   0.04661
   0.04688
   0.04518
   0.04711
   0.04710
   0.04602
   0.04417
   0.04361
   0.04409
   0.04109
   0.04143
   0.04249
   0.04673
   0.05228
   0.05250
   0.05418
   0.05271
   0.04152
   0.04034
   0.04115
   0.04118
   0.03663
   0.04156
   0.04094
   0.04026
   0.04116
   0.04088
   0.04083
   0.03871
   0.03822
   0.03843
   0.04119
   0.03995
   0.04445
   0.03984
   0.04329
   0.04196
   0.04241
   0.04810
   0.05107
   0.05091
   0.05038
   0.04351
   0.04404
   0.04006
   0.04093
   0.04543
   0.04689
   0.04369
   0.04493
   0.05160
   0.04870
   0.03911
   0.04001
   0.04187
   0.04074
   0.04140
   0.03873
   0.03977
   0.04059
   0.03688
   0.04102
   0.03715
   0.03559
   0.04308
   0.04800
   0.04937
   0.04789
   0.04678
   0.04669
   0.04479
   0.04292
   0.04492
   0.05156
   0.05119
   0.05299
   0.05340
   0.05436
   0.05658
   0.05382
   0.05398
   0.05455
   0.05551
   0.05617
   0.05103
   0.05313
   0.05142
   0.03733
   0.04066
   0.04290
   0.04233
   0.04149
   0.03702
   0.03724
   0.03881
   0.03878
   0.05001
   0.04878
   0.05395
   0.05348
   0.05545
   0.05345
   0.06016
   0.05480
   0.05773
   0.05583
   0.05236
   0.05492
   0.05546
   0.05476
   0.05556
   0.05771
   0.05369
   0.05808
   0.05772
   0.05537
   0.04899
   0.04890
   0.04750
   0.04272
   0.04040
   0.05343
   0.05532
   0.05033
   0.04236
   0.04099
   0.04653
   0.04045
   0.03990
   0.04283
   0.04236
   0.04122
   0.05941
   0.05683
   0.05870
   0.05799
   0.05965
   0.05785
   0.05618
   0.05712
   0.05406
   0.05397
   0.05828
   0.05979
   0.05806
   0.05751
   0.06635
   0.05930
   0.05857
   0.06371
   0.06705
   0.06946
   0.06089
   0.06265
   0.06174
   0.06092
   0.05730
   0.06107
   0.05627
   0.05949
   0.06078
   0.05494
   0.05415
   0.05441
   0.05855
   0.06052
   0.06196
   0.05376
   0.05523
   0.06533
   0.06314
   0.05973
   0.05735
   0.05992
   0.05690
   0.05644
   0.05046
   0.04836
   0.05036
   0.05109
   0.05448
   0.05468
   0.05135
   0.05369
   0.05834
   0.06478
   0.06129
   0.05809
   0.05765
   0.05543
   0.05421
   0.05537
   0.05422
   0.05480
   0.05499
   0.05637
   0.05110
   0.05231
   0.05225
   0.05097
   0.05816
   0.05902
   0.05970
   0.05376
   0.05976
   0.06018
   0.05042
   0.05469
   0.04796
   0.05508
   0.05376
   0.05773
   0.05888
   0.05070
   0.04680
   0.04702
   0.04607
   0.04421
   0.04332
   0.04671
   0.05042
   0.04527
   0.04390
   0.04466
   0.04250
   0.04628
   0.04547
   0.03896
   0.03685
   0.03889
   0.03854
   0.04247
   0.04351
   0.04438
   0.04307
   0.03922
   0.04691
   0.04859
   0.04727
   0.04499
   0.04421
   0.04379
   0.04389
   0.04274
   0.04427
   0.04840
   0.04441
   0.04504
   0.04511
   0.04284
   0.04696
   0.04734
   0.05063
   0.04913
   0.05011
   0.05181
   0.05404
   0.05300
   0.05267
   0.05609
   0.05620
   0.05387
   0.04546
   0.04394
   0.04238
   0.04655
   0.04621
   0.04477
   0.04684
   0.04951
   0.04790
   0.04857
   0.05154
   0.05011
   0.04870
   0.04700
   0.04758
   0.05021
   0.04998
   0.04857
   0.05040
   0.04937
   0.05087
   0.05071
   0.04795
   0.04756
   0.04927
   0.04791
   0.05226
   0.05033
   0.05093
   0.04762
   0.05148
   0.05350
   0.05651
   0.05575
   0.04819
   0.05401
   0.05276
   0.05637
   0.04832
   0.05023
   0.05138
   0.05275
   0.05266
   0.05246
   0.04820
   0.04985
   0.05000
   0.04527
   0.04124
   0.04377
   0.04284
   0.03820
   0.03956
   0.04390
   0.03887
   0.04030
   0.04129
   0.04145
   0.04841
   0.04914
   0.04518
   0.04668
   0.04860
   0.04810
   0.04394
   0.04572
   0.04912
   0.04977
   0.04878
   0.03625
   0.03683
   0.03791
   0.04814
   0.05024
   0.05054
   0.04645
   0.04991
   0.03810
   0.04334
   0.04008
   0.03644
   0.03696
   0.04066
   0.04724
   0.05077
   0.04894
   0.05104
   0.05081
   0.05268
   0.05014
   0.05113
   0.04887
   0.05529
   0.05227
   0.04883
   0.04938
   0.04737
   0.04503
   0.04385
   0.03798
   0.03914
   0.04823
   0.04906
   0.04449
   0.04615
   0.04578
   0.05213
   0.04951
   0.04653
   0.04507
   0.04513
   0.04555
   0.03590
   0.04141
   0.03755
   0.03729
   0.03697
   0.04796
   0.04606
   0.04282
   0.04130
   0.03962
   0.03983
   0.03857
   0.03893
   0.04251
   0.04746
   0.04770
   0.04962
   0.04342
   0.04419
   0.04048
   0.04077
   0.03855
   0.03991
   0.04192
   0.03947
   0.04023
   0.04777
   0.03952
   0.04320
   0.04178
   0.03963
   0.04131
   0.04044
   0.04365
   0.04137
   0.03826
   0.03735
   0.03874
   0.03813
   0.03948
   0.04575
   0.04895
   0.04200
   0.04176
   0.04653
   0.04669
   0.04297
   0.04503
   0.03575
   0.03714
   0.03764
   0.03656
   0.04037
   0.03777
   0.03740
   0.04270
   0.04516
   0.04712
   0.04768
   0.04542
   0.04146
   0.03812
   0.04131
   0.04012
   0.04044
   0.05073
   0.05073
   0.04456
   0.04118
   0.05240
   0.05153
   0.04952
   0.04035
   0.04906
   0.04808
   0.04466
   0.04248
   0.04432
   0.04353
   0.04923
   0.04736
   0.04826
   0.04717
   0.04626
   0.05044
   0.04989
   0.05091
   0.05063
   0.05093
   0.04972
   0.05220
   0.05233
   0.05016
   0.05721
   0.05348
   0.05546
   0.05232
   0.05521
   0.05439
   0.05944
   0.06216
   0.05672
   0.05743
   0.06295
   0.05639
   0.04935
   0.05439
   0.05290
   0.05349
   0.05319
   0.05084
   0.04926
   0.05048
   0.04660
   0.04690
   0.04676
   0.04362
   0.04272
   0.05512
   0.05300
   0.05297
   0.05613
   0.05567
   0.05846
   0.05722
   0.05591
   0.05661
   0.05175
   0.05255
   0.05110
   0.04510
   0.04749
   0.04522
   0.04837
   0.05297
   0.05068
   0.05167
   0.05186
   0.05333
   0.05232
   0.05633
   0.05730
   0.05177
   0.04743
   0.04592
   0.04602
   0.04549
   0.04102
   0.04225
   0.04138
   0.04343
   0.04354
   0.04177
   0.04421
   0.04324
   0.03945
   0.04688
   0.04598
   0.04413
   0.04355
   0.04107
   0.04603
   0.04830
   0.04979
   0.04706
   0.04621
   0.04385
   0.04218
   0.04485
   0.03787
   0.04770
   0.04312
   0.04100
   0.03915
   0.04342
   0.04606
   0.04645
   0.04546
   0.04088
   0.04168
   0.03861
   0.04312
   0.04318
   0.03769
   0.03846
   0.03869
   0.04372
   0.04414
   0.05249
   0.05459
   0.05131
   0.05203
   0.04968
   0.05376
   0.04676
   0.04932
   0.04088
   0.04569
   0.04401
   0.04174
   0.04050
   0.04087
   0.04442
   0.04557
   0.04722
   0.04170
   0.03826
   0.03813
   0.03923
   0.03896
   0.03872
   0.03926
   0.03825
   0.03666
   0.03895
   0.04005
   0.04662
   0.04883
   0.04873
   0.04872
   0.04877
   0.05092
   0.04650
   0.04410
   0.04589
   0.04688
   0.04686
   0.04321
   0.04922
   0.04475
   0.04227
   0.04419
   0.04268
   0.04306
   0.04084
   0.03813
   0.03636
   0.03721
   0.03899
   0.03829
   0.03810
   0.04006
   0.03970
   0.04250
   0.04276
   0.04149
   0.04327
   0.04656
   0.03927
   0.03909
   0.03945
   0.04213
   0.04149
   0.03893
   0.04192
   0.03948
   0.04076
   0.04027
   0.04111
   0.03877
   0.03945
   0.03919
   0.03710
   0.03767
   0.03735
   0.03796
   0.04115
   0.03615
   0.03755
   0.03730
   0.04610
   0.04980
   0.04686
   0.04881
   0.04921
   0.04711
   0.04834
   0.04350
   0.04266
   0.03845
   0.04018
   0.04037
   0.04172
   0.03993
   0.04026
   0.03947
   0.03899
   0.03920
   0.04637
   0.04528
   0.04583
   0.04581
   0.04002
   0.03910
   0.04108
   0.03861
   0.04320
   0.04355
   0.04847
   0.04623
   0.04671
   0.04488
   0.04102
   0.04380
   0.04976
   0.04804
   0.04689
   0.04770
   0.04620
   0.04510
   0.04712
   0.05246
   0.05253
   0.05569
   0.05396
   0.04812
   0.04112
   0.04156
   0.05374
   0.05224
   0.05047
   0.05065
   0.04684
   0.05638
   0.05839
   0.05554
   0.06133
   0.06219
   0.06518
   0.05824
   0.05631
   0.05908
   0.05453
   0.05344
   0.04243
   0.05206
   0.03977
   0.04946
   0.06154
   0.06643
   0.06247
   0.06690
   0.06127
   0.05424
   0.05193
   0.04945
   0.04570
   0.04319
   0.04304
   0.03888
   0.03799
   0.03822
   0.03851
   0.05756
   0.05880
   0.06052
   0.06112
   0.05994
   0.05652
   0.05477
   0.05375
   0.05097
   0.05066
   0.05092
   0.04663
   0.04386
   0.04286
   0.04812
   0.04500
   0.05011
   0.04777
   0.04523
   0.04385
   0.04393
   0.05082
   0.05869
   0.05658
   0.05369
   0.05191
   0.05425
   0.05384
   0.04726
   0.04331
   0.04448
   0.04190
   0.04669
   0.05311
   0.04539
   0.04172
   0.04589
   0.05166
   0.05079
   0.04142
   0.04508
   0.04653
   0.04699
   0.04314
   0.04420
   0.03907
   0.04065
   0.04222
   0.04587
   0.04634
   0.04825
   0.04839
   0.04754
   0.04262
   0.04300
   0.03948
   0.03989
   0.04422
   0.04363
   0.04162
   0.04410
   0.04387
   0.04420
   0.04439
   0.04967
   0.04730
   0.04624
   0.05167
   0.04847
   0.05103
   0.05341
   0.05536
   0.05116
   0.04973
   0.05021
   0.05230
   0.05668
   0.05513
   0.05798
   0.04651
   0.05444
   0.05805
   0.05405
   0.05425
   0.05583
   0.05448
   0.05067
   0.05300
   0.05237
   0.05013
   0.05589
   0.05461
   0.05182
   0.04853
   0.04849
   0.04570
   0.04423
   0.04533
   0.04488
   0.04126
   0.04285
   0.04861
   0.05095
   0.05026
   0.04804
   0.04642
   0.04475
   0.04347
   0.04088
   0.04119
   0.04674
   0.04707
   0.04732
   0.05450
   0.05351
   0.05502
   0.05187
   0.05761
   0.05174
   0.05354
   0.05020
   0.04741
   0.05164
   0.04685
   0.04359
   0.04158
   0.03917
   0.04148
   0.04127
   0.04701
   0.04571
   0.04767
   0.05579
   0.05277
   0.05211
   0.05480
   0.05582
   0.05565
   0.05709
   0.06349
   0.06238
   0.06234
   0.04914
   0.05415
   0.05579
   0.05381
   0.05541
   0.05235
   0.05673
   0.05987
   0.05081
   0.04796
   0.04629
   0.04955
   0.04794
   0.05189
   0.05123
   0.04427
   0.04232
   0.04815
   0.05362
   0.04886
   0.04108
   0.04286
   0.04147
   0.04259
   0.04160
   0.04147
   0.04180
   0.04133
   0.03894
   0.04049
   0.04461
   0.05420
   0.05317
   0.05065
   0.04743
   0.05297
   0.04886
   0.05150
   0.05149
   0.05204
   0.05041
   0.04922
   0.04832
   0.04937
   0.05368
   0.05357
   0.04274
   0.04181
   0.04439
   0.04740
   0.04936
   0.04951
   0.04666
   0.04477
   0.05011
   0.04954
   0.04656
   0.04816
   0.04905
   0.05289
   0.05422
   0.05193
   0.05137
   0.04687
   0.04804
   0.04929
   0.04903
   0.04330
   0.04091
   0.04712
   0.04100
   0.05239
   0.05282
   0.04814
   0.04484
   0.04559
   0.04119
   0.05108
   0.04320
   0.05653
   0.06265
   0.05728
   0.04951
   0.05018
   0.04453
   0.04778
   0.04177
   0.04442
   0.04439
   0.04060
   0.04317
   0.04249
   0.04235
   0.04199
   0.04090
   0.04010
   0.04105
   0.04384
   0.04969
   0.05174
   0.05160
   0.05276
   0.04803
   0.04971
   0.04999
   0.05000
   0.05234
   0.05271
   0.04979
   0.04724
   0.04783
   0.04152
   0.04168
   0.04472
   0.03988
   0.04108
   0.03971
   0.04099
   0.04368
   0.04292
   0.04287
   0.04186
   0.04876
   0.04609
   0.05234
   0.05238
   0.04637
   0.04690
   0.05170
   0.05584
   0.05403
   0.05217
   0.05842
   0.05339
   0.05248
   0.05219
   0.04704
   0.05155
   0.05164
   0.05377
   0.05022
   0.05351
   0.04733
   0.04227
   0.04212
   0.04653
   0.04521
   0.04354
   0.05036
   0.05158
   0.04649
   0.04626
   0.04874
   0.04857
   0.05415
   0.05206
   0.05258
   0.05374
   0.05853
   0.05163
   0.04740
   0.04573
   0.04625
   0.04433
   0.04957
   0.04282
   0.05479
   0.04830
   0.04991
   0.04795
   0.04613
   0.03741
   0.03918
   0.03791
   0.03747
   0.03713
   0.03844
   0.03820
   0.03756
   0.03674
   0.04170
   0.04177
   0.04010
   0.04536
   0.04570
   0.04384
   0.04747
   0.04916
   0.04919
   0.04850
   0.04295
   0.04988
   0.04470
   0.04610
   0.04900
   0.04875
   0.04871
   0.04337
   0.04435
   0.05482
   0.05846
   0.06030
   0.05676
   0.05732
   0.05738
   0.05302
   0.05001
   0.04577
   0.04454
   0.04340
   0.04011
   0.04445
   0.04197
   0.04885
   0.04428
   0.04849
   0.04857
   0.04838
   0.05206
   0.04477
   0.04187
   0.03542
   0.04047
   0.04246
   0.04532
   0.05124
   0.04988
   0.04875
   0.04742
   0.05033
   0.04843
   0.04830
   0.04927
   0.04471
   0.04452
   0.04255
   0.04643
   0.04810
   0.04510
   0.04210
   0.04537
   0.04869
   0.05425
   0.05223
   0.05742
   0.05605
   0.04848
   0.04765
   0.04345
   0.04355
   0.04385
   0.04366
   0.04581
   0.04513
   0.05082
   0.04892
   0.04913
   0.05067
   0.04850
   0.04610
   0.04712
   0.04473
   0.04335
   0.05051
   0.04912
   0.05106
   0.04881
   0.04538
   0.04463
   0.04331
   0.04010
   0.03916
   0.04228
   0.04536
   0.04735
   0.04512
   0.04893
   0.04546
   0.05054
   0.04903
   0.04883
   0.04654
   0.04948
   0.04356
   0.04638
   0.04203
   0.04166
   0.04273
   0.04678
   0.04569
   0.04774
   0.04354
   0.04416
   0.04395
   0.04533
   0.04324
   0.04959
   0.04802
   0.04548
   0.04881
   0.04456
   0.04456
   0.04527
   0.05088
   0.05531
   0.05187
   0.05177
   0.04979
   0.04781
   0.04617
   0.04972
   0.05371
   0.05246
   0.04302
   0.04703
   0.04843
   0.05370
   0.05331
   0.05445
   0.05478
   0.05034
   0.05742
   0.04970
   0.05090
   0.05060
   0.04664
   0.04830
   0.04784
   0.04153
   0.04270
   0.04415
   0.04257
   0.04745
   0.03974
   0.04216
   0.03910
   0.03997
   0.03914
   0.03954
   0.04359
   0.04295
   0.04215
   0.04491
   0.04585
   0.04781
   0.04713
   0.04867
   0.04821
   0.04989
   0.04869
   0.05217
   0.05549
   0.05815
   0.05864
   0.05687
   0.05242
   0.04807
   0.04514
   0.04469
   0.04223
   0.04319
   0.04216
   0.04103
   0.03966
   0.04167
   0.04039
   0.04071
   0.04879
   0.04448
   0.05347
   0.05287
   0.05591
   0.05342
   0.05370
   0.05186
   0.05279
   0.05099
   0.04674
   0.04528
   0.04662
   0.05169
   0.05319
   0.05376
   0.04916
   0.05279
   0.05296
   0.05116
   0.05266
   0.05638
   0.05764
   0.06007
   0.06735
   0.05621
   0.06344
   0.05275
   0.04798
   0.04904
   0.04900
   0.05072
   0.04643
   0.05587
   0.05307
   0.05824
   0.05301
   0.05761
   0.06046
   0.05483
   0.04990
   0.04530
   0.04665
   0.04502
   0.05529
   0.05788
   0.04991
   0.04776
   0.04798
   0.04534
   0.05010
   0.05340
   0.05845
   0.05562
   0.05518
   0.06060
   0.05807
   0.05958
   0.05326
   0.05326
   0.05126
   0.04397
   0.04605
   0.04950
   0.05064
   0.04502
   0.04282
   0.04432
   0.04390
   0.04493
   0.04491
   0.04473
   0.04488
   0.04493
   0.04716
   0.04741
   0.03810
   0.04144
   0.04193
   0.04169
   0.03992
   0.04042
   0.05022
   0.04151
   0.04314
   0.04446
   0.04597
   0.04731
   0.04003
   0.04952
   0.04798
   0.04847
   0.05058
   0.04675
   0.04545
   0.04174
   0.04435
   0.04462
   0.04474
   0.04727
   0.04737
   0.04223
   0.04660
   0.04460
   0.04305
   0.03880
   0.03645
   0.03962
   0.04129
   0.03931
   0.03785
   0.03854
   0.03562
   0.03546
   0.03704
   0.03878
   0.03816
   0.03752
   0.03750
   0.03457
   0.03768
   0.03543
   0.03634
   0.03883
   0.04020
   0.04019
   0.03916
   0.03997
   0.04168
   0.04336
   0.04007
   0.03629
   0.03872
   0.03874
   0.03996
   0.04725
   0.04821
   0.03463
   0.03607
   0.03731
   0.03706
   0.03629
   0.03880
   0.03610
   0.03620
   0.03710
   0.03640
   0.03703
   0.03894
   0.03873
   0.03711
   0.03995
   0.03906
   0.03913
   0.03878
   0.04136
   0.04006
   0.04006
   0.03736
   0.04936
   0.05712
   0.05318
   0.04933
   0.05243
   0.04756
   0.04974
   0.04784
   0.04756
   0.04415
   0.04661
   0.04452
   0.04438
   0.04160
   0.04118
   0.04066
   0.04253
   0.04294
   0.03973
   0.04054
   0.03973
   0.03924
   0.04458
   0.04960
   0.04417
   0.04157
   0.04432
   0.04909
   0.04774
   0.04519
   0.04090
   0.03804
   0.03856
   0.03636
   0.03697
   0.03795
   0.03835
   0.03864
   0.03779
   0.04370
   0.04152
   0.03812
   0.03863
   0.04448
   0.05027
   0.04958
   0.05077
   0.04547
   0.04057
   0.04301
   0.04821
   0.04690
   0.04561
   0.05309
   0.05904
   0.06315
   0.06393
   0.05726
   0.05120
   0.04975
   0.04895
   0.05105
   0.04495
   0.04906
   0.03880
   0.04129
   0.03838
   0.03863
   0.03849
   0.03801
   0.03794
   0.03908
   0.04234
   0.04338
   0.03918
   0.03890
   0.03617
   0.03553
   0.03725
   0.03755
   0.03706
   0.03608
   0.03686
   0.03537
   0.03844
   0.04526
   0.04704
   0.04776
   0.05246
   0.05916
   0.05835
   0.05549
   0.05795
   0.05113
   0.04810
   0.04946
   0.04921
   0.04553
   0.04709
   0.04473
   0.04160
   0.04488
   0.04153
   0.04179
   0.03809
   0.03977
   0.03830
   0.03922
   0.03600
   0.03720
   0.03897
   0.03724
   0.03754
   0.03760
   0.03705
   0.03746
   0.03696
   0.04089
   0.04842
   0.04535
   0.04028
   0.04230
   0.04113
   0.03833
   0.03951
   0.04436
   0.04506
   0.04554
   0.04530
   0.04200
   0.04677
   0.04615
   0.04069
   0.04699
   0.04225
   0.04332
   0.04384
   0.04077
   0.03864
   0.03779
   0.03767
   0.03947
   0.04071
   0.04076
   0.04613
   0.04743
   0.03902
   0.04156
   0.03977
   0.04198
   0.03958
   0.04152
   0.04023
   0.04621
   0.04429
   0.03995
   0.04066
   0.04677
   0.04701
   0.04914
   0.04905
   0.05390
   0.04816
   0.05533
   0.05280
   0.05302
   0.05380
   0.04866
   0.04925
   0.04904
   0.04867
   0.04792
   0.04448
   0.04731
   0.04703
   0.04061
   0.04976
   0.04916
   0.04965
   0.05028
   0.04943
   0.05744
   0.05292
   0.05091
   0.04909
   0.04702
   0.04858
   0.04961
   0.05168
   0.05359
   0.04947
   0.04947
   0.04575
   0.04608
   0.04480
   0.04817
   0.04140
   0.03887
   0.04138
   0.04197
   0.04043
   0.03842
   0.03955
   0.04063
   0.04019
   0.03801
   0.04118
   0.04128
   0.04779
   0.04815
   0.04439
   0.03993
   0.04184
   0.04004
   0.03970
   0.03799
   0.03894
   0.03912
   0.04058
   0.04427
   0.04541
   0.04802
   0.04820
   0.04087
   0.04120
   0.04244
   0.04433
   0.04943
   0.03946
   0.03950
   0.04005
   0.03811
   0.03952
   0.03931
   0.03821
   0.04344
   0.04337
   0.04309
   0.03972
   0.03975
   0.04015
   0.04098
   0.04442
   0.04169
   0.04038
   0.04217
   0.04505
   0.04211
   0.04316
   0.04152
   0.04179
   0.04358
   0.04057
   0.04063
   0.04408
   0.04277
   0.04073
   0.03816
   0.04104
   0.04163
   0.04395
   0.04249
   0.04313
   0.04119
   0.04084
   0.03971
   0.04121
   0.03965
   0.03940
   0.03913
   0.03873
   0.04092
   0.04296
   0.04190
   0.03929
   0.03769
   0.04011
   0.04287
   0.04232
   0.04169
   0.04029
   0.04157
   0.04362
   0.04257
   0.04059
   0.04403
   0.04489
   0.04681
   0.04891
   0.04697
   0.04603
   0.05019
   0.05548
   0.05825
   0.05964
   0.06440
   0.06268
   0.06147
   0.05989
   0.05511
   0.05419
   0.05188
   0.05222
   0.05130
   0.04951
   0.04619
   0.04823
   0.04942
   0.05141
   0.05353
   0.05189
   0.05712
   0.05844
   0.05524
   0.05687
   0.06431
   0.05703
   0.06202
   0.05703
   0.06308
   0.05597
   0.05914
   0.06382
   0.06016
   0.06493
   0.05847
   0.05913
   0.06815
   0.24168
   0.24801
   0.24274
   0.24181
   0.22928
   0.23137
   0.22969
   0.23283
   0.23336
   0.22809
   0.22752
   0.23198
   0.23209
   0.22966
   0.23124
   0.23280
   0.23118
   0.22833
   0.22488
   0.22582
   0.22483
   0.23261
   0.22642
   0.22798
   0.22265
   0.22279
   0.22199
   0.22389
   0.22242
   0.22352
   0.21768
   0.21332
   0.21930
   0.21754
   0.21741
   0.21993
   0.21898
   0.22105
   0.22243
   0.22294
   0.22154
   0.21853
   0.21833
   0.21837
   0.21646
   0.21591
   0.21369
   0.20500
   0.20741
   0.20312
   0.20471
   0.20087
   0.19770
   0.19696
   0.19644
   0.19517
   0.19350
   0.19123
   0.19605
   0.20098
   0.20178
   0.20226
   0.20151
   0.19866
   0.19475
   0.19370
   0.19627
   0.18682
   0.18536
   0.17716
   0.17722
   0.17718
   0.17660
   0.17260
   0.16928
   0.16037
   0.16462
   0.15863
   0.15538
   0.15724
   0.14855
   0.14871
   0.14347
   0.14241
   0.13931
   0.14182
   0.13539
   0.13376
   0.13412
   0.13568
   0.13426
   0.13285
   0.13244
   0.12398
   0.12323
   0.12399
   0.12080
   0.12880
   0.11730
   0.11862
   0.11829
   0.11317
   0.10993
   0.10864
   0.09776
   0.09388
   0.09519
   0.08835
   0.08647
   0.09442
   0.09308
   0.09193
   0.09195
   0.08926
   0.08440
   0.08658
   0.08415
   0.08515
   0.08247
   0.08292
   0.08258
   0.08439
   0.06980
   0.07961
   0.08042
   0.07860
   0.08197
   0.08119
   0.08528
   0.07014
   0.07189
   0.06848
   0.07480
   0.06973
   0.06883
   0.06988
   0.06654
   0.06366
   0.06058
   0.05811
   0.06211
   0.06246
   0.05915
   0.06006
   0.06025
   0.05675
   0.05658
   0.06178
   0.05865
   0.06111
   0.05258
   0.05573
   0.05415
   0.05000
   0.05797
   0.06456
   0.05908
   0.05727
   0.05687
   0.06111
   0.06444
   0.06291
   0.06351
   0.07046
   0.07910
   0.07925
   0.07650
   0.06883
   0.06407
   0.06213
   0.06122
   0.06145
   0.05846
   0.05920
   0.05837
   0.06497
   0.05652
   0.05961
   0.05414
   0.05685
   0.05608
   0.05470
   0.05828
   0.05946
   0.06458
   0.05744
   0.06070
   0.06358
   0.05571
   0.05754
   0.05919
   0.05675
   0.05802
   0.05802
   0.05784
   0.06212
   0.05968
   0.06137
   0.05621
   0.06237
   0.05698
   0.05499
   0.05696
   0.05802
   0.06086
   0.06237
   0.05993
   0.05303
   0.05333
   0.05941
   0.06243
   0.06508
   0.06362
   0.06440
   0.06754
   0.06660
   0.07315
   0.07776
   0.07288
   0.07844
   0.08285
   0.08509
   0.08626
   0.08735
   0.09055
   0.08825
   0.08860
   0.08671
   0.08349
   0.07959
   0.07884
   0.08319
   0.07829
   0.08017
   0.08150
   0.08544
   0.08531
   0.08104
   0.08256
   0.09184
   0.08058
   0.08389
   0.08171
   0.08334
   0.07807
   0.07857
   0.07765
   0.07572
   0.08046
   0.07408
   0.08496
   0.08587
   0.08702
   0.08250
   0.08228
   0.08478
   0.08819
   0.08130
   0.08114
   0.08164
   0.08277
   0.08227
   0.08029
   0.07778
   0.07521
   0.07422
   0.07393
   0.08285
   0.07871
   0.07544
   0.06687
   0.06621
   0.06722
   0.06684
   0.06256
   0.06598
   0.06469
   0.06342
   0.06580
   0.06771
   0.07039
   0.07156
   0.07442
   0.06965
   0.07310
   0.07076
   0.07804
   0.07944
   0.07260
   0.07112
   0.07887
   0.07590
   0.08440
   0.08089
   0.07105
   0.07423
   0.06970
   0.06820
   0.06821
   0.06276
   0.06432
   0.05551
   0.05962
   0.06100
   0.06075
   0.06188
   0.06078
   0.06687
   0.05911
   0.05759
   0.05282
   0.05963
   0.05748
   0.05903
   0.06186
   0.06121
   0.06599
   0.06282
   0.06856
   0.06820
   0.06709
   0.06408
   0.05690
   0.05935
   0.05966
   0.06236
   0.06123
   0.06269
   0.07426
   0.07054
   0.07456
   0.07307
   0.07141
   0.07111
   0.07367
   0.06606
   0.05729
   0.06466
   0.06194
   0.05598
   0.05964
   0.05698
   0.05688
   0.05492
   0.05495
   0.05004
   0.05369
   0.05401
   0.05412
   0.05138
   0.05269
   0.05544
   0.05707
   0.05544
   0.05776
   0.05496
   0.05372
   0.05413
   0.06153
   0.05389
   0.05421
   0.05449
   0.05136
   0.05579
   0.05116
   0.05358
   0.05413
   0.05463
   0.05602
   0.05292
   0.04939
   0.05342
   0.05339
   0.05419
   0.05366
   0.05491
   0.05696
   0.05205
   0.05294
   0.05633
   0.05576
   0.05398
   0.05690
   0.05627
   0.05944
   0.05948
   0.05808
   0.05702
   0.05433
   0.05579
   0.05911
   0.05692
   0.05454
   0.05788
   0.05835
   0.05935
   0.06479
   0.06960
   0.06796
   0.06701
   0.06588
   0.06428
   0.05174
   0.05199
   0.05170
   0.04912
   0.04872
   0.04846
   0.04826
   0.05014
   0.04692
   0.04950
   0.05222
   0.05127
   0.05178
   0.05914
   0.05967
   0.05342
   0.05318
   0.05312
   0.05186
   0.04973
   0.05143
   0.04984
   0.05120
   0.04979
   0.05086
   0.05187
   0.05023
   0.04872
   0.05086
   0.04946
   0.04798
   0.04884
   0.04892
   0.04915
   0.05102
   0.04661
   0.04993
   0.05369
   0.06077
   0.05361
   0.05691
   0.05132
   0.04842
   0.04861
   0.04592
   0.04700
   0.04846
   0.03935
   0.04933
   0.04659
   0.04724
   0.04925
   0.03733
   0.05020
   0.04987
   0.04673
   0.04819
   0.04776
   0.04881
   0.04979
   0.04937
   0.04810
   0.05262
   0.05910
   0.05761
   0.05442
   0.05169
   0.05276
   0.05104
   0.05406
   0.05142
   0.05513
   0.05315
   0.05478
   0.05239
   0.05245
   0.05380
   0.05598
   0.05881
   0.05907
   0.05844
   0.05860
   0.05862
   0.06059
   0.06009
   0.05624
   0.05770
   0.05835
   0.05568
   0.05423
   0.05921
   0.06076
   0.05544
   0.05364
   0.05469
   0.05496
   0.05138
   0.05498
   0.05300
   0.05225
   0.05809
   0.05346
   0.05191
   0.05152
   0.04940
   0.04655
   0.04673
   0.04709
   0.04515
   0.05014
   0.05541
   0.05804
   0.06191
   0.06087
   0.06249
   0.06291
   0.06295
   0.06142
   0.06186
   0.06625
   0.06192
   0.06041
   0.06356
   0.05386
   0.05798
   0.06507
   0.06928
   0.06772
   0.07381
   0.07410
   0.07307
   0.07322
   0.07454
   0.08109
   0.07683
   0.07342
   0.07769
   0.08040
   0.07944
   0.08934
   0.08569
   0.08611
   0.08223
   0.08436
   0.08367
   0.07987
   0.08184
   0.08182
   0.08115
   0.08158
   0.08187
   0.07948
   0.08287
   0.08220
   0.07401
   0.07252
   0.06638
   0.06635
   0.06813
   0.06385
   0.07314
   0.07298
   0.08238
   0.08170
   0.08642
   0.07825
   0.07984
   0.07792
   0.07317
   0.06847
   0.06957
   0.06560
   0.06065
   0.05456
   0.06088
   0.05703
   0.05693
   0.05553
   0.05366
   0.05524
   0.05352
   0.05367
   0.05281
   0.05380
   0.04945
   0.05141
   0.05398
   0.05270
   0.05086
   0.06059
   0.05490
   0.05614
   0.05375
   0.05531
   0.05614
   0.05520
   0.05366
   0.05605
   0.05595
   0.05536
   0.05483
   0.05362
   0.05406
   0.05694
   0.05738
   0.05627
   0.06083
   0.05737
   0.06078
   0.06084
   0.06376
   0.06567
   0.06985
   0.06809
   0.07367
   0.07015
   0.07686
   0.06153
   0.07465
   0.07478
   0.08490
   0.08440
   0.08087
   0.07895
   0.08626
   0.09057
   0.09211
   0.09684
   0.10090
   0.10017
   0.09796
   0.09537
   0.08941
   0.08648
   0.08549
   0.08650
   0.08442
   0.08076
   0.07710
   0.07936
   0.07241
   0.07570
   0.07592
   0.07458
   0.07404
   0.06606
   0.07099
   0.07235
   0.06921
   0.06904
   0.06896
   0.07024
   0.06817
   0.06644
   0.07092
   0.07158
   0.06704
   0.06438
   0.06325
   0.06106
   0.06202
   0.06362
   0.07124
   0.07148
   0.06398
   0.05971
   0.05444
   0.05266
   0.05352
   0.05225
   0.05142
   0.05607
   0.05356
   0.05265
   0.04865
   0.05171
   0.05316
   0.05174
   0.05058
   0.05074
   0.05130
   0.05420
   0.05722
   0.05707
   0.05784
   0.05656
   0.05955
   0.05842
   0.05716
   0.06008
   0.06173
   0.05951
   0.05539
   0.06572
   0.06647
   0.06963
   0.06818
   0.06084
   0.06061
   0.05928
   0.06472
   0.05762
   0.05565
   0.05655
   0.05202
   0.05047
   0.05612
   0.05670
   0.06150
   0.06492
   0.06257
   0.06182
   0.05443
   0.05211
   0.05443
   0.05193
   0.05256
   0.05522
   0.05356
   0.05429
   0.04879
   0.05530
   0.05872
   0.05599
   0.04995
   0.04957
   0.05210
   0.04945
   0.05208
   0.04954
   0.05188
   0.05152
   0.04506
   0.04231
   0.04086
   0.04156
   0.03871
   0.03926
   0.04277
   0.04029
   0.04547
   0.04332
   0.04017
   0.03934
   0.04395
   0.04323
   0.04475
   0.04792
   0.04492
   0.04589
   0.04718
   0.04402
   0.04162
   0.04709
   0.04716
   0.04363
   0.04451
   0.04581
   0.04453
   0.04391
   0.04260
   0.04505
   0.04201
   0.04163
   0.04240
   0.04547
   0.04552
   0.04568
   0.04615
   0.04655
   0.04727
   0.04487
   0.04506
   0.04765
   0.04309
   0.04124
   0.04276
   0.04071
   0.04214
   0.04235
   0.05524
   0.05308
   0.05312
   0.05466
   0.05110
   0.05374
   0.05885
   0.05090
   0.05663
   0.05256
   0.05042
   0.05386
   0.05098
   0.06110
   0.06529
   0.06668
   0.06509
   0.06685
   0.06514
   0.07041
   0.06586
   0.07235
   0.07225
   0.07501
   0.07322
   0.07429
   0.07797
   0.07513
   0.07324
   0.07073
   0.07349
   0.07784
   0.07628
   0.07308
   0.06964
   0.07206
   0.06530
   0.06496
   0.06475
   0.05948
   0.06044
   0.05586
   0.05097
   0.05620
   0.05756
   0.05780
   0.05626
   0.05949
   0.05940
   0.06236
   0.06608
   0.06915
   0.07206
   0.06786
   0.07117
   0.07148
   0.06843
   0.06948
   0.06437
   0.06354
   0.06803
   0.06110
   0.06389
   0.06340
   0.06397
   0.06262
   0.06094
   0.06083
   0.06428
   0.05921
   0.04585
   0.05330
   0.04831
   0.04777
   0.04808
   0.05174
   0.05508
   0.05046
   0.04845
   0.05425
   0.06294
   0.05357
   0.05123
   0.05850
   0.05137
   0.05343
   0.05940
   0.05961
   0.05186
   0.06209
   0.05508
   0.05585
   0.05669
   0.05798
   0.05940
   0.06852
   0.06132
   0.05350
   0.06578
   0.07142
   0.06857
   0.06852
   0.06639
   0.06866
   0.06539
   0.06664
   0.06168
   0.06170
   0.06441
   0.06754
   0.06540
   0.06808
   0.06626
   0.06722
   0.07292
   0.07334
   0.06997
   0.07866
   0.07569
   0.07278
   0.06978
   0.06742
   0.07034
   0.06930
   0.07015
   0.06065
   0.05490
   0.05517
   0.05681
   0.06044
   0.05509
   0.05683
   0.05484
   0.06006
   0.05704
   0.06025
   0.05956
   0.06228
   0.05977
   0.05811
   0.05850
   0.05973
   0.06023
   0.05947
   0.06852
   0.06952
   0.07231
   0.07892
   0.08471
   0.08518
   0.08395
   0.08165
   0.08347
   0.08515
   0.07989
   0.08024
   0.07577
   0.07017
   0.07068
   0.07802
   0.07526
   0.07916
   0.07951
   0.08340
   0.07930
   0.08565
   0.08305
   0.07278
   0.08746
   0.09068
   0.08356
   0.08064
   0.07277
   0.07420
   0.07680
   0.06886
   0.06806
   0.06098
   0.06234
   0.07401
   0.07401
   0.07783
   0.08010
   0.08048
   0.08301
   0.07839
   0.07896
   0.08305
   0.07686
   0.07442
   0.07196
   0.06845
   0.07877
   0.07325
   0.07106
   0.07513
   0.06858
   0.07226
   0.06390
   0.06637
   0.06809
   0.06746
   0.07155
   0.07365
   0.07787
   0.07854
   0.07934
   0.07759
   0.07438
   0.07308
   0.07474
   0.07633
   0.07377
   0.07574
   0.07472
   0.07307
   0.07336
   0.07986
   0.07547
   0.08393
   0.08918
   0.09509
   0.09347
   0.09576
   0.09270
   0.09526
   0.09356
   0.09573
   0.09354
   0.09389
   0.09491
   0.09468
   0.09693
   0.09789
   0.10342
   0.10301
   0.09908
   0.10470
   0.11597
   0.11883
   0.11720
   0.11660
   0.12069
   0.12248
   0.11910
   0.11590
   0.11532
   0.10982
   0.10542
   0.10498
   0.10621
   0.10032
   0.10424
   0.09771
   0.09499
   0.09009
   0.08774
   0.09080
   0.09077
   0.09187
   0.09412
   0.08738
   0.08606
   0.09037
   0.08438
   0.07787
   0.07413
   0.06970
   0.06889
   0.07427
   0.07470
   0.07519
   0.07338
   0.07973
   0.08587
   0.07794
   0.08044
   0.09068
   0.08732
   0.09124
   0.08263
   0.08489
   0.08504
   0.08066
   0.07722
   0.07728
   0.07349
   0.07406
   0.06863
   0.06737
   0.06030
   0.05753
   0.05507
   0.05373
   0.05569
   0.05455
   0.06190
   0.06821
   0.06967
   0.07006
   0.07210
   0.07505
   0.07211
   0.06584
   0.06025
   0.06039
   0.05918
   0.07101
   0.05857
   0.05921
   0.06271
   0.05783
   0.05244
   0.05471
   0.05907
   0.05889
   0.05556
   0.06302
   0.06888
   0.06611
   0.07637
   0.08002
   0.06814
   0.06988
   0.07444
   0.07281
   0.07872
   0.07213
   0.07456
   0.07691
   0.07532
   0.07947
   0.06206
   0.07117
   0.07316
   0.07003
   0.06595
   0.06931
   0.06889
   0.07164
   0.06750
   0.06845
   0.06837
   0.06875
   0.06937
   0.07206
   0.07021
   0.07017
   0.07199
   0.06750
   0.07099
   0.07388
   0.08108
   0.08181
   0.07955
   0.07420
   0.07148
   0.06994
   0.06565
   0.06143
   0.06467
   0.06022
   0.06546
   0.06371
   0.06114
   0.05924
   0.05704
   0.06119
   0.05954
   0.05783
   0.05812
   0.05865
   0.06460
   0.06102
   0.06330
   0.06915
   0.06917
   0.07497
   0.07638
   0.07231
   0.07404
   0.07435
   0.07233
   0.06818
   0.06368
   0.06023
   0.05854
   0.06006
   0.06244
   0.06010
   0.05948
   0.06261
   0.05719
   0.05739
   0.05884
   0.05704
   0.06041
   0.05782
   0.05578
   0.06017
   0.05809
   0.05637
   0.06376
   0.06282
   0.05222
   0.05451
   0.05604
   0.05671
   0.05784
   0.05885
   0.05839
   0.05724
   0.05864
   0.05819
   0.05708
   0.05836
   0.05803
   0.05318
   0.05776
   0.05675
   0.05307
   0.05396
   0.05962
   0.06298
   0.05704
   0.06226
   0.06433
   0.06289
   0.06218
   0.06246
   0.06345
   0.06044
   0.06294
   0.06478
   0.06278
   0.06425
   0.06830
   0.06980
   0.07245
   0.06829
   0.06763
   0.07476
   0.07385
   0.07217
   0.07467
   0.07532
   0.08163
   0.08079
   0.08523
   0.09362
   0.08553
   0.08642
   0.08968
   0.08704
   0.08187
   0.07963
   0.08141
   0.08059
   0.08268
   0.08662
   0.08973
   0.09342
   0.08994
   0.09144
   0.08965
   0.08674
   0.08416
   0.08702
   0.08401
   0.09542
   0.09016
   0.09250
   0.08935
   0.08346
   0.08389
   0.08178
   0.08313
   0.08303
   0.08147
   0.07889
   0.07661
   0.07261
   0.07701
   0.07562
   0.07517
   0.07779
   0.07914
   0.08281
   0.08333
   0.08207
   0.08099
   0.08471
   0.08003
   0.08084
   0.07987
   0.07877
   0.08371
   0.08543
   0.08426
   0.08556
   0.08873
   0.08959
   0.09073
   0.08781
   0.08836
   0.08805
   0.08769
   0.08944
   0.09154
   0.09020
   0.08969
   0.08992
   0.09094
   0.09039
   0.08634
   0.08918
   0.08928
   0.08404
   0.08684
   0.08473
   0.08012
   0.08244
   0.08191
   0.07834
   0.08011
   0.07325
   0.06427
   0.07196
   0.06938
   0.07212
   0.07502
   0.07423
   0.07550
   0.08029
   0.08071
   0.07985
   0.08582
   0.08160
   0.08662
   0.08681
   0.08621
   0.08971
   0.08929
   0.09242
   0.09087
   0.09267
   0.08239
   0.07957
   0.07917
   0.07746
   0.07381
   0.07606
   0.07716
   0.07704
   0.08120
   0.07866
   0.07950
   0.07908
   0.08155
   0.07995
   0.07752
   0.08897
   0.08929
   0.08233
   0.08414
   0.08664
   0.08221
   0.08119
   0.07945
   0.07849
   0.08439
   0.07882
   0.07923
   0.08703
   0.08434
   0.08659
   0.09151
   0.09467
   0.09217
   0.09047
   0.08861
   0.08220
   0.08491
   0.08616
   0.07946
   0.08287
   0.08223
   0.08378
   0.08232
   0.08299
   0.07967
   0.07682
   0.06868
   0.07142
   0.06487
   0.05958
   0.05837
   0.06415
   0.07039
   0.07793
   0.07850
   0.07669
   0.07679
   0.07429
   0.05695
   0.05590
   0.05934
   0.06290
   0.07129
   0.06302
   0.05918
   0.06771
   0.06807
   0.06912
   0.06764
   0.06913
   0.06106
   0.05918
   0.06038
   0.05782
   0.05302
   0.05484
   0.05539
   0.05491
   0.05582
   0.05694
   0.05315
   0.05487
   0.05550
   0.06065
   0.05840
   0.05642
   0.05567
   0.05950
   0.06233
   0.06312
   0.06430
   0.06656
   0.06884
   0.06793
   0.06499
   0.06423
   0.06498
   0.05507
   0.05712
   0.05500
   0.06675
   0.06764
   0.06992
   0.06984
   0.07304
   0.06901
   0.07399
   0.06743
   0.06427
   0.07043
   0.06104
   0.05314
   0.05899
   0.05842
   0.05536
   0.05844
   0.05732
   0.05826
   0.05938
   0.05870
   0.06215
   0.06512
   0.06283
   0.05802
   0.05749
   0.07392
   0.07377
   0.07481
   0.06981
   0.06859
   0.06717
   0.07158
   0.07346
   0.07651
   0.07563
   0.06594
   0.07045
   0.06810
   0.06999
   0.06862
   0.07073
   0.06889
   0.05955
   0.06093
   0.06306
   0.06035
   0.06357
   0.06659
   0.06473
   0.06601
   0.07146
   0.07478
   0.07158
   0.07189
   0.07095
   0.06874
   0.07082
   0.06923
   0.07028
   0.07243
   0.07139
   0.06962
   0.06932
   0.07333
   0.07274
   0.08046
   0.07252
   0.07879
   0.07707
   0.07556
   0.07815
   0.07195
   0.07333
   0.07088
   0.07531
   0.06988
   0.06725
   0.06858
   0.06884
   0.06686
   0.06512
   0.06357
   0.05539
   0.05221
   0.05643
   0.05853
   0.05197
   0.05326
   0.05447
   0.05488
   0.05175
   0.05152
   0.05205
   0.05299
   0.04915
   0.05043
   0.05102
   0.05472
   0.05216
   0.05517
   0.05281
   0.04931
   0.05332
   0.04961
   0.05064
   0.04959
   0.04866
   0.04817
   0.05140
   0.05182
   0.05238
   0.05658
   0.05837
   0.05732
   0.05997
   0.06036
   0.06111
   0.06059
   0.06372
   0.05505
   0.05430
   0.05431
   0.05895
   0.05903
   0.05706
   0.05708
   0.05326
   0.05352
   0.05544
   0.05211
   0.05500
   0.05432
   0.04611
   0.04209
   0.04340
   0.04196
   0.04828
   0.04569
   0.04913
   0.04181
   0.04074
   0.04261
   0.03901
   0.04170
   0.04007
   0.04244
   0.04122
   0.04257
   0.04068
   0.03887
   0.04144
   0.03919
   0.04143
   0.04050
   0.03944
   0.04134
   0.04365
   0.04395
   0.04598
   0.05481
   0.05652
   0.05692
   0.05758
   0.06309
   0.05640
   0.05933
   0.05626
   0.06331
   0.05693
   0.05532
   0.06318
   0.06941
   0.06816
   0.06882
   0.06903
   0.06188
   0.06370
   0.06034
   0.06001
   0.06210
   0.06385
   0.05953
   0.06761
   0.06496
   0.07232
   0.06751
   0.07264
   0.07109
   0.06401
   0.06294
   0.06356
   0.05551
   0.06177
   0.05929
   0.05926
   0.07051
   0.06939
   0.07695
   0.07229
   0.07002
   0.06992
   0.07097
   0.07004
   0.06554
   0.05909
   0.06534
   0.06960
   0.06013
   0.05889
   0.05736
   0.05726
   0.05662
   0.05108
   0.05325
   0.05188
   0.05230
   0.05637
   0.05403
   0.05459
   0.05436
   0.05361
   0.05554
   0.05509
   0.05944
   0.05691
   0.05814
   0.05767
   0.06151
   0.06246
   0.05784
   0.05566
   0.05278
   0.05619
   0.05761
   0.05341
   0.06704
   0.06713
   0.07313
   0.07193
   0.07318
   0.07598
   0.07256
   0.07212
   0.06916
   0.06075
   0.06834
   0.06855
   0.06639
   0.06879
   0.06640
   0.06703
   0.05933
   0.07266
   0.08010
   0.07782
   0.08039
   0.08016
   0.08158
   0.08996
   0.08227
   0.09350
   0.09753
   0.09518
   0.08866
   0.08465
   0.07944
   0.07857
   0.08259
   0.07379
   0.07274
   0.06537
   0.06622
   0.06804
   0.06768
   0.06901
   0.07008
   0.06594
   0.06753
   0.07107
   0.07772
   0.07733
   0.07108
   0.07215
   0.07369
   0.06779
   0.07185
   0.06114
   0.06533
   0.06033
   0.06253
   0.05828
   0.05371
   0.06008
   0.05960
   0.06264
   0.06299
   0.06307
   0.06074
   0.05741
   0.05604
   0.05318
   0.05490
   0.05456
   0.05837
   0.05716
   0.05646
   0.05510
   0.05398
   0.05285
   0.05385
   0.05426
   0.05395
   0.05558
   0.05326
   0.05414
   0.05423
   0.05509
   0.05727
   0.05929
   0.05428
   0.05662
   0.05689
   0.06077
   0.06164
   0.05597
   0.05719
   0.05955
   0.05875
   0.06065
   0.06186
   0.05671
   0.05647
   0.05617
   0.05797
   0.05753
   0.06399
   0.06758
   0.05360
   0.06088
   0.06244
   0.05999
   0.05882
   0.06351
   0.06330
   0.06183
   0.06382
   0.05820
   0.05813
   0.05525
   0.05647
   0.05813
   0.05737
   0.05826
   0.06016
   0.06129
   0.05774
   0.05779
   0.05835
   0.06061
   0.05818
   0.06401
   0.06071
   0.06119
   0.06004
   0.06177
   0.06171
   0.06209
   0.06583
   0.06603
   0.06590
   0.06592
   0.06780
   0.07005
   0.06949
   0.06763
   0.07692
   0.07088
   0.06851
   0.05690
   0.05872
   0.05486
   0.05714
   0.05537
   0.05569
   0.05691
   0.05230
   0.05303
   0.05581
   0.05829
   0.04451
   0.04036
   0.04340
   0.04494
   0.04224
   0.04563
   0.04319
   0.04325
   0.04248
   0.04454
   0.04504
   0.04512
   0.04682
   0.04875
   0.04910
   0.05024
   0.05081
   0.05641
   0.05709
   0.05549
   0.06022
   0.06138
   0.06088
   0.06179
   0.06224
   0.06084
   0.06211
   0.06373
   0.06141
   0.05958
   0.06169
   0.06385
   0.06841
   0.06888
   0.06769
   0.06827
   0.07136
   0.07241
   0.07433
   0.07862
   0.07843
   0.07543
   0.07163
   0.06816
   0.06798
   0.07745
   0.07011
   0.07274
   0.07037
   0.07162
   0.07475
   0.06571
   0.06358
   0.06539
   0.06355
   0.05928
   0.06501
   0.06945
   0.06927
   0.07004
   0.06521
   0.06790
   0.07115
   0.06733
   0.06854
   0.06742
   0.06757
   0.06439
   0.06633
   0.06870
   0.06372
   0.06384
   0.06061
   0.06660
   0.06534
   0.07741
   0.08216
   0.08176
   0.08208
   0.07800
   0.08092
   0.07334
   0.07619
   0.07610
   0.07982
   0.07792
   0.08082
   0.08561
   0.08347
   0.08047
   0.07894
   0.08737
   0.08260
   0.08463
   0.08313
   0.08365
   0.08623
   0.08129
   0.07898
   0.07833
   0.07713
   0.07779
   0.07808
   0.07708
   0.07618
   0.07325
   0.06906
   0.06769
   0.06987
   0.06552
   0.06897
   0.06570
   0.06730
   0.06319
   0.06730
   0.06484
   0.06085
   0.06054
   0.05818
   0.06185
   0.06021
   0.05567
   0.05836
   0.05750
   0.06168
   0.06153
   0.06514
   0.06626
   0.07250
   0.07590
   0.07873
   0.07721
   0.07332
   0.07663
   0.06876
   0.07037
   0.06694
   0.06717
   0.06412
   0.06671
   0.06855
   0.06927
   0.07349
   0.06364
   0.05641
   0.05826
   0.06187
   0.05816
   0.06027
   0.06506
   0.06593
   0.07119
   0.06482
   0.06554
   0.06083
   0.06116
   0.06455
   0.06677
   0.06934
   0.06803
   0.06823
   0.07174
   0.07456
   0.07863
   0.07666
   0.07565
   0.07430
   0.07639
   0.07125
   0.06827
   0.06434
   0.06721
   0.06476
   0.06872
   0.06270
   0.06300
   0.06569
   0.06789
   0.06657
   0.06658
   0.06472
   0.05917
   0.05587
   0.05584
   0.05413
   0.05573
   0.05125
   0.05523
   0.05272
   0.05255
   0.05429
   0.05556
   0.05408
   0.05396
   0.05497
   0.05429
   0.05288
   0.05276
   0.05305
   0.05658
   0.05168
   0.05488
   0.05906
   0.05545
   0.06148
   0.06060
   0.07781
   0.07906
   0.07937
   0.07634
   0.07942
   0.07859
   0.07113
   0.06720
   0.06682
   0.06536
   0.06958
   0.06213
   0.06039
   0.05453
   0.05775
   0.05438
   0.06768
   0.07045
   0.07033
   0.06840
   0.06535
   0.06727
   0.06972
   0.06312
   0.05733
   0.05625
   0.05696
   0.06107
   0.06217
   0.06050
   0.05686
   0.05651
   0.05472
   0.05375
   0.05528
   0.05755
   0.05637
   0.06095
   0.05845
   0.05496
   0.05637
   0.05366
   0.05664
   0.05804
   0.05542
   0.05716
   0.06170
   0.06214
   0.06399
   0.06814
   0.06432
   0.07083
   0.07000
   0.06265
   0.05984
   0.05827
   0.05851
   0.06439
   0.06720
   0.06729
   0.06527
   0.06452
   0.06482
   0.05785
   0.05659
   0.05396
   0.04280
   0.04046
   0.03959
   0.04203
   0.04463
   0.04616
   0.04812
   0.04324
   0.04338
   0.04469
   0.04491
   0.04302
   0.04120
   0.03861
   0.03887
   0.03908
   0.04320
   0.04463
   0.04443
   0.04660
   0.04417
   0.05599
   0.05531
   0.05530
   0.06068
   0.05868
   0.06035
   0.06569
   0.05761
   0.06221
   0.06000
   0.05689
   0.05977
   0.06213
   0.06095
   0.05580
   0.05488
   0.05595
   0.05607
   0.05875
   0.06694
   0.06803
   0.07133
   0.05997
   0.05565
   0.06227
   0.06320
   0.06230
   0.05601
   0.06003
   0.05667
   0.05949
   0.05503
   0.05703
   0.05731
   0.05763
   0.05520
   0.05772
   0.05325
   0.06154
   0.06532
   0.06139
   0.06290
   0.06458
   0.05533
   0.05550
   0.05775
   0.05531
   0.05759
   0.05815
   0.05697
   0.05813
   0.05623
   0.05698
   0.05514
   0.05673
   0.05858
   0.05605
   0.05786
   0.05912
   0.05456
   0.05884
   0.05979
   0.05737
   0.05616
   0.05543
   0.05519
   0.05972
   0.05661
   0.05502
   0.05587
   0.05606
   0.06230
   0.05956
   0.06299
   0.06131
   0.06002
   0.06186
   0.05803
   0.05966
   0.06067
   0.06604
   0.06871
   0.07447
   0.07082
   0.07609
   0.08440
   0.08045
   0.08338
   0.08156
   0.07943
   0.08013
   0.08470
   0.09401
   0.10054
   0.10189
   0.10086
   0.09758
   0.09502
   0.08779
   0.08319
   0.08218
   0.07929
   0.09256
   0.09059
   0.08570
   0.08389
   0.07974
   0.07839
   0.07599
   0.07345
   0.07392
   0.07911
   0.07643
   0.08294
   0.07129
   0.07592
   0.06803
   0.06647
   0.06557
   0.06197
   0.06044
   0.06128
   0.05659
   0.05398
   0.05656
   0.06313
   0.06622
   0.06221
   0.05961
   0.05722
   0.05646
   0.05411
   0.05764
   0.05630
   0.05555
   0.05783
   0.05932
   0.05776
   0.05621
   0.05664
   0.05709
   0.06469
   0.06330
   0.06472
   0.06109
   0.06393
   0.06622
   0.06616
   0.06364
   0.06221
   0.06125
   0.07037
   0.06943
   0.06691
   0.06958
   0.07045
   0.07412
   0.07165
   0.06898
   0.07220
   0.07238
   0.06531
   0.06377
   0.05510
   0.05733
   0.06489
   0.05977
   0.05870
   0.05582
   0.05190
   0.05240
   0.05096
   0.05361
   0.05233
   0.05745
   0.05269
   0.05532
   0.05181
   0.05673
   0.05446
   0.06092
   0.05966
   0.05675
   0.06098
   0.05975
   0.05817
   0.06235
   0.06189
   0.06391
   0.06001
   0.06141
   0.06280
   0.06207
   0.06737
   0.07259
   0.07332
   0.07233
   0.07393
   0.07701
   0.08549
   0.08161
   0.07820
   0.07194
   0.08099
   0.08140
   0.08058
   0.08356
   0.08758
   0.08233
   0.08114
   0.08348
   0.07987
   0.07713
   0.07751
   0.07398
   0.07928
   0.08503
   0.08617
   0.08242
   0.07918
   0.07834
   0.07562
   0.06444
   0.06584
   0.06517
   0.06607
   0.05937
   0.07100
   0.06947
   0.07412
   0.06102
   0.06612
   0.05847
   0.06172
   0.06218
   0.06228
   0.06218
   0.06250
   0.06553
   0.07097
   0.06396
   0.05935
   0.06199
   0.06057
   0.05910
   0.05868
   0.05701
   0.06118
   0.06672
   0.06899
   0.06547
   0.06423
   0.06081
   0.06395
   0.06354
   0.06725
   0.06525
   0.06124
   0.05713
   0.05761
   0.05667
   0.05418
   0.05601
   0.05719
   0.05836
   0.05668
   0.05509
   0.04911
   0.04946
   0.05050
   0.04833
   0.04872
   0.04763
   0.04775
   0.04514
   0.04918
   0.04832
   0.05168
   0.04982
   0.05678
   0.05628
   0.05790
   0.05558
   0.05705
   0.05175
   0.05032
   0.04557
   0.04753
   0.04951
   0.04657
   0.04735
   0.04616
   0.04582
   0.04572
   0.04898
   0.05483
   0.05480
   0.06366
   0.06303
   0.06435
   0.06721
   0.06316
   0.05895
   0.05932
   0.06414
   0.05838
   0.05879
   0.05836
   0.05598
   0.05496
   0.04272
   0.04761
   0.04330
   0.04702
   0.05473
   0.05830
   0.05693
   0.06063
   0.06153
   0.06119
   0.06243
   0.06362
   0.06161
   0.05747
   0.05388
   0.05181
   0.05723
   0.06280
   0.06069
   0.06735
   0.05758
   0.05776
   0.05971
   0.05884
   0.05762
   0.06046
   0.06197
   0.06180
   0.06267
   0.05976
   0.05495
   0.05713
   0.05637
   0.05610
   0.05367
   0.04729
   0.04506
   0.04523
   0.04411
   0.04384
   0.04717
   0.04478
   0.04370
   0.04701
   0.04840
   0.04917
   0.04902
   0.05581
   0.04791
   0.04769
   0.04478
   0.05085
   0.04915
   0.05014
   0.05305
   0.05421
   0.05332
   0.05681
   0.06551
   0.06276
   0.06622
   0.06374
   0.06809
   0.06703
   0.07243
   0.06939
   0.06109
   0.05675
   0.05801
   0.06034
   0.06079
   0.06001
   0.06447
   0.06540
   0.06485
   0.05912
   0.06187
   0.05804
   0.05537
   0.05835
   0.04643
   0.04786
   0.04797
   0.04775
   0.04841
   0.04755
   0.04746
   0.04735
   0.04541
   0.05256
   0.05602
   0.05546
   0.05710
   0.05266
   0.05082
   0.05186
   0.04823
   0.04957
   0.04763
   0.04655
   0.04685
   0.04358
   0.04555
   0.04635
   0.04508
   0.04642
   0.04711
   0.04461
   0.04579
   0.04778
   0.04095
   0.04260
   0.04129
   0.03817
   0.03898
   0.04660
   0.04809
   0.04401
   0.04350
   0.04217
   0.04371
   0.04308
   0.03990
   0.03655
   0.04349
   0.04285
   0.04235
   0.04554
   0.04621
   0.04675
   0.04695
   0.04645
   0.04726
   0.04420
   0.04824
   0.04596
   0.04437
   0.04313
   0.04867
   0.04622
   0.04796
   0.04920
   0.04962
   0.05157
   0.04853
   0.05012
   0.05067
   0.04418
   0.04887
   0.04775
   0.04530
   0.04995
   0.03881
   0.05053
   0.05490
   0.04930
   0.03606
   0.04017
   0.03795
   0.04595
   0.04256
   0.04318
   0.04009
   0.03856
   0.03969
   0.03932
   0.03910
   0.03977
   0.03997
   0.03954
   0.03976
   0.03809
   0.03866
   0.04184
   0.03915
   0.04180
   0.04070
   0.04026
   0.03951
   0.03982
   0.03875
   0.03972
   0.04161
   0.04258
   0.04255
   0.04511
   0.04347
   0.04258
   0.04411
   0.03773
   0.03842
   0.03831
   0.03870
   0.04037
   0.04464
   0.04670
   0.04670
   0.04720
   0.04755
   0.05000
   0.04831
   0.04776
   0.05327
   0.05379
   0.05181
   0.04249
   0.04348
   0.04706
   0.04582
   0.05182
   0.05645
   0.05816
   0.05375
   0.05515
   0.05568
   0.06072
   0.05938
   0.06446
   0.06552
   0.06210
   0.05392
   0.05435
   0.05059
   0.05477
   0.04906
   0.05593
   0.05712
   0.06010
   0.06490
   0.06728
   0.06261
   0.05914
   0.04595
   0.05449
   0.05649
   0.06099
   0.06071
   0.06111
   0.06387
   0.06488
   0.06665
   0.06500
   0.06281
   0.06325
   0.06228
   0.05305
   0.05871
   0.05813
   0.06099
   0.05548
   0.05470
   0.05473
   0.05154
   0.04713
   0.05270
   0.04925
   0.03924
   0.04675
   0.05338
   0.05158
   0.04879
   0.04532
   0.04284
   0.04683
   0.04682
   0.04872
   0.04267
   0.03570
   0.03982
   0.04422
   0.04134
   0.04268
   0.04237
   0.04664
   0.04623
   0.04587
   0.04601
   0.04494
   0.04245
   0.04353
   0.04543
   0.04156
   0.05148
   0.04851
   0.04533
   0.04560
   0.04410
   0.04245
   0.03591
   0.04288
   0.04034
   0.03484
   0.03620
   0.03531
   0.03787
   0.04180
   0.04261
   0.03624
   0.03946
   0.04458
   0.04365
   0.04722
   0.04531
   0.04181
   0.04625
   0.04465
   0.04339
   0.04137
   0.04317
   0.04450
   0.04277
   0.04891
   0.05033
   0.04196
   0.04385
   0.04737
   0.04664
   0.04723
   0.04911
   0.04804
   0.04868
   0.04738
   0.04922
   0.04890
   0.04849
   0.04696
   0.04933
   0.04260
   0.03925
   0.03830
   0.03973
   0.03951
   0.04208
   0.04341
   0.04126
   0.03969
   0.04158
   0.03933
   0.04352
   0.04265
   0.04177
   0.04225
   0.04558
   0.04499
   0.04634
   0.04576
   0.04462
   0.04780
   0.04417
   0.04481
   0.04445
   0.04253
   0.04370
   0.04569
   0.03869
   0.04269
   0.04273
   0.03858
   0.04099
   0.03626
   0.03594
   0.03871
   0.03843
   0.03564
   0.03717
   0.03791
   0.03819
   0.03875
   0.03862
   0.04043
   0.05000
   0.04727
   0.04805
   0.04369
   0.04632
   0.04641
   0.04555
   0.04755
   0.04812
   0.04816
   0.04845
   0.04811
   0.04567
   0.04794
   0.04703
   0.04810
   0.04794
   0.04995
   0.05489
   0.05849
   0.05521
   0.05916
   0.05479
   0.05633
   0.05245
   0.05301
   0.05287
   0.04868
   0.05164
   0.05152
   0.05261
   0.05151
   0.04779
   0.04708
   0.05517
   0.05351
   0.04748
   0.04447
   0.04931
   0.04056
   0.04217
   0.03848
   0.04332
   0.04009
   0.04471
   0.05082
   0.04631
   0.03960
   0.04049
   0.04032
   0.03999
   0.04169
   0.04048
   0.03962
   0.04005
   0.03786
   0.04204
   0.04385
   0.05062
   0.04724
   0.04787
   0.04922
   0.04845
   0.04423
   0.04597
   0.04299
   0.03513
   0.03904
   0.03778
   0.04750
   0.04591
   0.04807
   0.04531
   0.04876
   0.05101
   0.05501
   0.05079
   0.04887
   0.04567
   0.04848
   0.03942
   0.04376
   0.03929
   0.04103
   0.04008
   0.04119
   0.04339
   0.04425
   0.05119
   0.05108
   0.05076
   0.05641
   0.05432
   0.05580
   0.05571
   0.05529
   0.05525
   0.05624
   0.05287
   0.05078
   0.05326
   0.05554
   0.05897
   0.05576
   0.06075
   0.05921
   0.05839
   0.05997
   0.05862
   0.05815
   0.05463
   0.05674
   0.06516
   0.06162
   0.05797
   0.05456
   0.05554
   0.05715
   0.06162
   0.07348
   0.07297
   0.07457
   0.08001
   0.07742
   0.07601
   0.07243
   0.06687
   0.06207
   0.06080
   0.06549
   0.07155
   0.07015
   0.07145
   0.06792
   0.06989
   0.06855
   0.06710
   0.06669
   0.06865
   0.06924
   0.06501
   0.06147
   0.06120
   0.06103
   0.06158
   0.07095
   0.06321
   0.06454
   0.06339
   0.05498
   0.05855
   0.05602
   0.05330
   0.05339
   0.05664
   0.05636
   0.06384
   0.06041
   0.06192
   0.05926
   0.06021
   0.05359
   0.05313
   0.05204
   0.04996
   0.05061
   0.04707
   0.04880
   0.05489
   0.04862
   0.05524
   0.05415
   0.05433
   0.05192
   0.05558
   0.05345
   0.05236
   0.05476
   0.05332
   0.04568
   0.04620
   0.04448
   0.04417
   0.04593
   0.04636
   0.04326
   0.04350
   0.05311
   0.04511
   0.04819
   0.04762
   0.05607
   0.05070
   0.05036
   0.06087
   0.06141
   0.06612
   0.06009
   0.06370
   0.06311
   0.06481
   0.06374
   0.06248
   0.07169
   0.06200
   0.05822
   0.05829
   0.06003
   0.05470
   0.05027
   0.04871
   0.04282
   0.03892
   0.04209
   0.03786
   0.04008
   0.04301
   0.04149
   0.04365
   0.04372
   0.04198
   0.04551
   0.04897
   0.05135
   0.04829
   0.04722
   0.05437
   0.05567
   0.05553
   0.05456
   0.05587
   0.05604
   0.05479
   0.05708
   0.05505
   0.05881
   0.05328
   0.05135
   0.05490
   0.04802
   0.04739
   0.04779
   0.05184
   0.05850
   0.06122
   0.06163
   0.05890
   0.06786
   0.06666
   0.06052
   0.05860
   0.05464
   0.05288
   0.05703
   0.05726
   0.05788
   0.05388
   0.05613
   0.05603
   0.05594
   0.05278
   0.05564
   0.05193
   0.05808
   0.04846
   0.05210
   0.05042
   0.04935
   0.05226
   0.04881
   0.04943
   0.04609
   0.03787
   0.04124
   0.04880
   0.05174
   0.05308
   0.04858
   0.05213
   0.05905
   0.04497
   0.05400
   0.05117
   0.04629
   0.04978
   0.04575
   0.05016
   0.05079
   0.05052
   0.04965
   0.05005
   0.04612
   0.05144
   0.04969
   0.05329
   0.04956
   0.05444
   0.05433
   0.05904
   0.04923
   0.05680
   0.05353
   0.05742
   0.05179
   0.05303
   0.05411
   0.05544
   0.05453
   0.05628
   0.05382
   0.05589
   0.05769
   0.05727
   0.06291
   0.06616
   0.06418
   0.06346
   0.06081
   0.06104
   0.05520
   0.05744
   0.05939
   0.05991
   0.06162
   0.05735
   0.05728
   0.04728
   0.04266
   0.04057
   0.04312
   0.04248
   0.04363
   0.04261
   0.04125
   0.04233
   0.04150
   0.04361
   0.04509
   0.04870
   0.06021
   0.05857
   0.06038
   0.06195
   0.06108
   0.06043
   0.05902
   0.05830
   0.05606
   0.05598
   0.05775
   0.05736
   0.06110
   0.05905
   0.05955
   0.05907
   0.06156
   0.06404
   0.06201
   0.05686
   0.06066
   0.06174
   0.05779
   0.05527
   0.04785
   0.04393
   0.04372
   0.04375
   0.04601
   0.04461
   0.04445
   0.04498
   0.04552
   0.04395
   0.04495
   0.04433
   0.04581
   0.04539
   0.04609
   0.04419
   0.04752
   0.04668
   0.04697
   0.04820
   0.04800
   0.05839
   0.05598
   0.05698
   0.06361
   0.06618
   0.06252
   0.06148
   0.05938
   0.05836
   0.06305
   0.06206
   0.06119
   0.06222
   0.06405
   0.06259
   0.05872
   0.06395
   0.06072
   0.06017
   0.05928
   0.06075
   0.06012
   0.06054
   0.05481
   0.05676
   0.05700
   0.05441
   0.05583
   0.05790
   0.05240
   0.05453
   0.05583
   0.05644
   0.05448
   0.05670
   0.05941
   0.05811
   0.05926
   0.05830
   0.05501
   0.05491
   0.05704
   0.05654
   0.05665
   0.05525
   0.05762
   0.05644
   0.05437
   0.05614
   0.05671
   0.05862
   0.05902
   0.06575
   0.07386
   0.06982
   0.07139
   0.06221
   0.05927
   0.05975
   0.06904
   0.07172
   0.07119
   0.06791
   0.06325
   0.06430
   0.06051
   0.06055
   0.05853
   0.05768
   0.05675
   0.05729
   0.05928
   0.05743
   0.05607
   0.05480
   0.05543
   0.05185
   0.04540
   0.04648
   0.04292
   0.04543
   0.04460
   0.04441
   0.04561
   0.04081
   0.04322
   0.04605
   0.04661
   0.04558
   0.04730
   0.04506
   0.04497
   0.04827
   0.04914
   0.04793
   0.05623
   0.05527
   0.05683
   0.06101
   0.05580
   0.06226
   0.05899
   0.05806
   0.05852
   0.05884
   0.05697
   0.05706
   0.05915
   0.06479
   0.06767
   0.06361
   0.06143
   0.06350
   0.05454
   0.06159
   0.06112
   0.05668
   0.05784
   0.06167
   0.05804
   0.06485
   0.06405
   0.06735
   0.05965
   0.06190
   0.05773
   0.06151
   0.06269
   0.06935
   0.06531
   0.06164
   0.05526
   0.04706
   0.04372
   0.06447
   0.06217
   0.06021
   0.06348
   0.06328
   0.06378
   0.04555
   0.05124
   0.04821
   0.05987
   0.05281
   0.04987
   0.04980
   0.05445
   0.04549
   0.05254
   0.04770
   0.04612
   0.04590
   0.04479
   0.04577
   0.04717
   0.04657
   0.04641
   0.04916
   0.04735
   0.04680
   0.04653
   0.04641
   0.04440
   0.04899
   0.05180
   0.05075
   0.04775
   0.04823
   0.04674
   0.05205
   0.04761
   0.05172
   0.04871
   0.04749
   0.04695
   0.04844
   0.04797
   0.05252
   0.05895
   0.05806
   0.06331
   0.05275
   0.05348
   0.05470
   0.05632
   0.05635
   0.04910
   0.04652
   0.05153
   0.04931
   0.05346
   0.04944
   0.05016
   0.05013
   0.04777
   0.04958
   0.05233
   0.05154
   0.04933
   0.05206
   0.04559
   0.04862
   0.05023
   0.05596
   0.04969
   0.05099
   0.05393
   0.05477
   0.05055
   0.05174
   0.05922
   0.05284
   0.05251
   0.05394
   0.05642
   0.05882
   0.05486
   0.05483
   0.05527
   0.05825
   0.05578
   0.05775
   0.05686
   0.05655
   0.05619
   0.05619
   0.05919
   0.06675
   0.06773
   0.05796
   0.05734
   0.06162
   0.06225
   0.06419
   0.06664
   0.06418
   0.06042
   0.05775
   0.06283
   0.05920
   0.05553
   0.05905
   0.05697
   0.05966
   0.05554
   0.05657
   0.05715
   0.05712
   0.05653
   0.05632
   0.05631
   0.06174
   0.06286
   0.06173
   0.05748
   0.05626
   0.05758
   0.05639
   0.05514
   0.05481
   0.06078
   0.05491
   0.05608
   0.05581
   0.05627
   0.05874
   0.05828
   0.05567
   0.04478
   0.04857
   0.05807
   0.05874
   0.05507
   0.04353
   0.04577
   0.04589
   0.04470
   0.06096
   0.06178
   0.06324
   0.05925
   0.05926
   0.05897
   0.05388
   0.05739
   0.05976
   0.05597
   0.05672
   0.05816
   0.06255
   0.06209
   0.05977
   0.05978
   0.06027
   0.05747
   0.06085
   0.06275
   0.05839
   0.05644
   0.05730
   0.05507
   0.05834
   0.06139
   0.06718
   0.06957
   0.06694
   0.06834
   0.06836
   0.06998
   0.07203
   0.06644
   0.06644
   0.07106
   0.06309
   0.06343
   0.06318
   0.05564
   0.05583
   0.05594
   0.05812
   0.06801
   0.05660
   0.07233
   0.07256
   0.07311
   0.07552
   0.07763
   0.07799
   0.07400
   0.08061
   0.07522
   0.07126
   0.06650
   0.06907
   0.07323
   0.07040
   0.06619
   0.06543
   0.07395
   0.06956
   0.06812
   0.06428
   0.05762
   0.05658
   0.05623
   0.05811
   0.05722
   0.05460
   0.05396
   0.05378
   0.06021
   0.05652
   0.05746
   0.05568
   0.05467
   0.05446
   0.04585
   0.04590
   0.04452
   0.04280
   0.04529
   0.04871
   0.05396
   0.04554
   0.03925
   0.04310
   0.04121
   0.03978
   0.04021
   0.04206
   0.04638
   0.04217
   0.04168
   0.04757
   0.04479
   0.05247
   0.04782
   0.04067
   0.04850
   0.04902
   0.04633
   0.04955
   0.05005
   0.04728
   0.04266
   0.04259
   0.04207
   0.04760
   0.05431
   0.05630
   0.04981
   0.05450
   0.04744
   0.04672
   0.04496
   0.04739
   0.05018
   0.04213
   0.04474
   0.04581
   0.04305
   0.03970
   0.04063
   0.04071
   0.04025
   0.04025
   0.03957
   0.04148
   0.04190
   0.04359
   0.04249
   0.04281
   0.04076
   0.03386
   0.03711
   0.03545
   0.04196
   0.04447
   0.04431
   0.04338
   0.04988
   0.05518
   0.06097
   0.06211
   0.06460
   0.06129
   0.06008
   0.06235
   0.05744
   0.05935
   0.05863
   0.06348
   0.07054
   0.06709
   0.06809
   0.06374
   0.06518
   0.06198
   0.05839
   0.05331
   0.05083
   0.05120
   0.05372
   0.05615
   0.05336
   0.05355
   0.05292
   0.05426
   0.05411
   0.05296
   0.05040
   0.05642
   0.05526
   0.05484
   0.05459
   0.04788
   0.04654
   0.05097
   0.05193
   0.05654
   0.04893
   0.05176
   0.04849
   0.04982
   0.05102
   0.05098
   0.05714
   0.05701
   0.04881
   0.04843
   0.04835
   0.04494
   0.04742
   0.05061
   0.04899
   0.04824
   0.03958
   0.03953
   0.03625
   0.03790
   0.03897
   0.03854
   0.03828
   0.03697
   0.03871
   0.03859
   0.03877
   0.03968
   0.04432
   0.04305
   0.04445
   0.04239
   0.04291
   0.04680
   0.04938
   0.05134
   0.04793
   0.03730
   0.04361
   0.04219
   0.05043
   0.05117
   0.05145
   0.04686
   0.03945
   0.04056
   0.04042
   0.03941
   0.03945
   0.04205
   0.04526
   0.03916
   0.03999
   0.04012
   0.04001
   0.03858
   0.03909
   0.04467
   0.04458
   0.04488
   0.04741
   0.04304
   0.04982
   0.05881
   0.04321
   0.04703
   0.04817
   0.05210
   0.05550
   0.05342
   0.05489
   0.05482
   0.05275
   0.05184
   0.04788
   0.05333
   0.05405
   0.05107
   0.05172
   0.05050
   0.05436
   0.05109
   0.04668
   0.04909
   0.05215
   0.05026
   0.04644
   0.05185
   0.05202
   0.05091
   0.04584
   0.04610
   0.04810
   0.05185
   0.04323
   0.04586
   0.04640
   0.04823
   0.05123
   0.05280
   0.05523
   0.05524
   0.05563
   0.05241
   0.05422
   0.06216
   0.05452
   0.05649
   0.04622
   0.05035
   0.04778
   0.04733
   0.04466
   0.04504
   0.04449
   0.04835
   0.04683
   0.04764
   0.04677
   0.04648
   0.04532
   0.04535
   0.04404
   0.04213
   0.04215
   0.04499
   0.04383
   0.04649
   0.04546
   0.04275
   0.04650
   0.04659
   0.04465
   0.04300
   0.04769
   0.04836
   0.04391
   0.04658
   0.04318
   0.04153
   0.03970
   0.03899
   0.03912
   0.04486
   0.04819
   0.04084
   0.03893
   0.03880
   0.03844
   0.04166
   0.04550
   0.04616
   0.04743
   0.04718
   0.05071
   0.04821
   0.04537
   0.04880
   0.05313
   0.05122
   0.04906
   0.04657
   0.04785
   0.04521
   0.03966
   0.04110
   0.04082
   0.04043
   0.04045
   0.04020
   0.04118
   0.04942
   0.04667
   0.04796
   0.05256
   0.04719
   0.04941
   0.05183
   0.05485
   0.05351
   0.04749
   0.04993
   0.04759
   0.05237
   0.05400
   0.05119
   0.05168
   0.04609
   0.05897
   0.05853
   0.05183
   0.04708
   0.04904
   0.05399
   0.06007
   0.05724
   0.06064
   0.06132
   0.05437
   0.04978
   0.05095
   0.04664
   0.04743
   0.04515
   0.04485
   0.04345
   0.04539
   0.04592
   0.04577
   0.04892
   0.04283
   0.04713
   0.04517
   0.05157
   0.05161
   0.04756
   0.04852
   0.04582
   0.04619
   0.04638
   0.04584
   0.05131
   0.05305
   0.04874
   0.05130
   0.04876
   0.05213
   0.04527
   0.04902
   0.04608
   0.04677
   0.04378
   0.04155
   0.04448
   0.04845
   0.04614
   0.04841
   0.04805
   0.04621
   0.04767
   0.05113
   0.04562
   0.05276
   0.05526
   0.05297
   0.05153
   0.05330
   0.05446
   0.05394
   0.05636
   0.05353
   0.06007
   0.05494
   0.05246
   0.05239
   0.04501
   0.04491
   0.04705
   0.04832
   0.04594
   0.04665
   0.04678
   0.04419
   0.04373
   0.04410
   0.04400
   0.04614
   0.04273
   0.04250
   0.04050
   0.04028
   0.04070
   0.04059
   0.03944
   0.04430
   0.04711
   0.04847
   0.04634
   0.04945
   0.04526
   0.04954
   0.05056
   0.04982
   0.04742
   0.04689
   0.05321
   0.05486
   0.05562
   0.05237
   0.05613
   0.06045
   0.05982
   0.05590
   0.05764
   0.06279
   0.06582
   0.06641
   0.06511
   0.06602
   0.06557
   0.06132
   0.05958
   0.05516
   0.05502
   0.05116
   0.05355
   0.05127
   0.05943
   0.05763
   0.05891
   0.05797
   0.05733
   0.06000
   0.05578
   0.06047
   0.06021
   0.06332
   0.06111
   0.06164
   0.06375
   0.05987
   0.06481
   0.07460
   0.07419
   0.06951
   0.07367
   0.07549
   0.07139
   0.06956
   0.07060
   0.07197
   0.07068
   0.07480
   0.07479
   0.07554
   0.08375
   0.08369
   0.07830
   0.06990
   0.07682
   0.07771
   0.08115
   0.07347
   0.06836
   0.06774
   0.05998
   0.05839
   0.05614
   0.06329
   0.06172
   0.06554
   0.05992
   0.05629
   0.05771
   0.05568
   0.05613
   0.04915
   0.04923
   0.04512
   0.04667
   0.05451
   0.05354
   0.05370
   0.05426
   0.24030
   0.24091
   0.23600
   0.23330
   0.22580
   0.22525
   0.21310
   0.21244
   0.20799
   0.20867
   0.20033
   0.19665
   0.18984
   0.18896
   0.18892
   0.18265
   0.18469
   0.17943
   0.17904
   0.18190
   0.18400
   0.18199
   0.18026
   0.17460
   0.17266
   0.17520
   0.17479
   0.17561
   0.17435
   0.18189
   0.17494
   0.16985
   0.16762
   0.17194
   0.16203
   0.15491
   0.15376
   0.16593
   0.15574
   0.15901
   0.16292
   0.15445
   0.14607
   0.14848
   0.14156
   0.14291
   0.14047
   0.13817
   0.13593
   0.14301
   0.13763
   0.14005
   0.14095
   0.14199
   0.13810
   0.13391
   0.12807
   0.11995
   0.12122
   0.11597
   0.11470
   0.11579
   0.11685
   0.12126
   0.11792
   0.11941
   0.11865
   0.12765
   0.12690
   0.12899
   0.13055
   0.12972
   0.13897
   0.14494
   0.14229
   0.14801
   0.14534
   0.13696
   0.13287
   0.12911
   0.11793
   0.11859
   0.11069
   0.11535
   0.11870
   0.12154
   0.11726
   0.12501
   0.12196
   0.12157
   0.11902
   0.11831
   0.11606
   0.11503
   0.11363
   0.10939
   0.10540
   0.10577
   0.09772
   0.09445
   0.09483
   0.08988
   0.08956
   0.09214
   0.08691
   0.09533
   0.09601
   0.09681
   0.09486
   0.09581
   0.09047
   0.09486
   0.08794
   0.08833
   0.08628
   0.08862
   0.08720
   0.08436
   0.08924
   0.08578
   0.08486
   0.08310
   0.07710
   0.07618
   0.07237
   0.06731
   0.06682
   0.06890
   0.06879
   0.07089
   0.07232
   0.07233
   0.07381
   0.07970
   0.07275
   0.07446
   0.07905
   0.08063
   0.08049
   0.07658
   0.07240
   0.07548
   0.07309
   0.07562
   0.07152
   0.07494
   0.06873
   0.06660
   0.06758
   0.06364
   0.05638
   0.05729
   0.05484
   0.05854
   0.06235
   0.05913
   0.06129
   0.06137
   0.05947
   0.06597
   0.07213
   0.06785
   0.06749
   0.06297
   0.06665
   0.06060
   0.05786
   0.05883
   0.05605
   0.05648
   0.05692
   0.05551
   0.06154
   0.05870
   0.05999
   0.05940
   0.05934
   0.04552
   0.05613
   0.04810
   0.04496
   0.04647
   0.04788
   0.04874
   0.04848
   0.04553
   0.04810
   0.04910
   0.04495
   0.04567
   0.03777
   0.04016
   0.03925
   0.03853
   0.03910
   0.03917
   0.04052
   0.03764
   0.03777
   0.03871
   0.04161
   0.04224
   0.03949
   0.04088
   0.04281
   0.04180
   0.03951
   0.04073
   0.04270
   0.04431
   0.04593
   0.04237
   0.03986
   0.03942
   0.04018
   0.03854
   0.03951
   0.04063
   0.04162
   0.05150
   0.05092
   0.04762
   0.04704
   0.04666
   0.04717
   0.04946
   0.04632
   0.04658
   0.04529
   0.04327
   0.04256
   0.04064
   0.04375
   0.04497
   0.04344
   0.04606
   0.04383
   0.04333
   0.04340
   0.04542
   0.04465
   0.04591
   0.04670
   0.04478
   0.04778
   0.04627
   0.04327
   0.04621
   0.04283
   0.04710
   0.04603
   0.04351
   0.04133
   0.04148
   0.04316
   0.04860
   0.04798
   0.04487
   0.04483
   0.04613
   0.04185
   0.04196
   0.04396
   0.04326
   0.04297
   0.04064
   0.04497
   0.04488
   0.04082
   0.04429
   0.04257
   0.04402
   0.04528
   0.04826
   0.04976
   0.04883
   0.04290
   0.04247
   0.04405
   0.04771
   0.04552
   0.04600
   0.04250
   0.04030
   0.04507
   0.04280
   0.04273
   0.04178
   0.04397
   0.05117
   0.05180
   0.05155
   0.05161
   0.05167
   0.05369
   0.05310
   0.05220
   0.05634
   0.05555
   0.05222
   0.05076
   0.04855
   0.04712
   0.04902
   0.05102
   0.05080
   0.05130
   0.05908
   0.04090
   0.04440
   0.04377
   0.04348
   0.04474
   0.04472
   0.03919
   0.04049
   0.04194
   0.04391
   0.04450
   0.04384
   0.04229
   0.04690
   0.04585
   0.04779
   0.05140
   0.04872
   0.05284
   0.04812
   0.04892
   0.04611
   0.04350
   0.04212
   0.04793
   0.05377
   0.05496
   0.04906
   0.05268
   0.05360
   0.05694
   0.04263
   0.04342
   0.04351
   0.04447
   0.04626
   0.04324
   0.04356
   0.04841
   0.04616
   0.04319
   0.04196
   0.04079
   0.04305
   0.04085
   0.04437
   0.04363
   0.04365
   0.04448
   0.04416
   0.04346
   0.05193
   0.04017
   0.04207
   0.04101
   0.03984
   0.04124
   0.04577
   0.04415
   0.04090
   0.04269
   0.04499
   0.04197
   0.03943
   0.04204
   0.03881
   0.03697
   0.03784
   0.04046
   0.04100
   0.03942
   0.03705
   0.03898
   0.03983
   0.04308
   0.04112
   0.03671
   0.03964
   0.03588
   0.03606
   0.03677
   0.03933
   0.03784
   0.04890
   0.04600
   0.04780
   0.04551
   0.04787
   0.04563
   0.05604
   0.05550
   0.05409
   0.05065
   0.04629
   0.04756
   0.04407
   0.04107
   0.04260
   0.03870
   0.04116
   0.04081
   0.03950
   0.03914
   0.04010
   0.03824
   0.03882
   0.04562
   0.04793
   0.04839
   0.04388
   0.05457
   0.05339
   0.05106
   0.05094
   0.05415
   0.05741
   0.05502
   0.05431
   0.05291
   0.04750
   0.04351
   0.05136
   0.05454
   0.05441
   0.05631
   0.05228
   0.04737
   0.05406
   0.05284
   0.05523
   0.04521
   0.04471
   0.04163
   0.04041
   0.03838
   0.03997
   0.04004
   0.03830
   0.04172
   0.03973
   0.04057
   0.04046
   0.03910
   0.03707
   0.03820
   0.03834
   0.03814
   0.03769
   0.04311
   0.04123
   0.04152
   0.04524
   0.04450
   0.04746
   0.04630
   0.04009
   0.03784
   0.03973
   0.04069
   0.03969
   0.04272
   0.04148
   0.03919
   0.04342
   0.04041
   0.03573
   0.03811
   0.03779
   0.03997
   0.03913
   0.03659
   0.03595
   0.03648
   0.03572
   0.03853
   0.03539
   0.03641
   0.03781
   0.03770
   0.03910
   0.03732
   0.04037
   0.03555
   0.03905
   0.03858
   0.03880
   0.03735
   0.03779
   0.03734
   0.03977
   0.04298
   0.03964
   0.04054
   0.04250
   0.04619
   0.04687
   0.04495
   0.05624
   0.05391
   0.05523
   0.05480
   0.05493
   0.05220
   0.04921
   0.03944
   0.05558
   0.05074
   0.05336
   0.05202
   0.05332
   0.04982
   0.04559
   0.04382
   0.04000
   0.04631
   0.04829
   0.04364
   0.04532
   0.04354
   0.04486
   0.04779
   0.04231
   0.04364
   0.04882
   0.05286
   0.05042
   0.04827
   0.04800
   0.05381
   0.05225
   0.04401
   0.04555
   0.05415
   0.05262
   0.05361
   0.05687
   0.06236
   0.06182
   0.04956
   0.04718
   0.05850
   0.06630
   0.06033
   0.07395
   0.07026
   0.06676
   0.06254
   0.06184
   0.05864
   0.05751
   0.05743
   0.05297
   0.05322
   0.05027
   0.04973
   0.04631
   0.04668
   0.04570
   0.04905
   0.04606
   0.04636
   0.04559
   0.04685
   0.04745
   0.04781
   0.04965
   0.05120
   0.04188
   0.05128
   0.05316
   0.05165
   0.05109
   0.05825
   0.06194
   0.06255
   0.06498
   0.05886
   0.05886
   0.05645
   0.05650
   0.05979
   0.05952
   0.06731
   0.06960
   0.06637
   0.06852
   0.07103
   0.06707
   0.06254
   0.06073
   0.05488
   0.05240
   0.05470
   0.06138
   0.05885
   0.06019
   0.05825
   0.05955
   0.06076
   0.05514
   0.05688
   0.05317
   0.05701
   0.05436
   0.05190
   0.05196
   0.05317
   0.05003
   0.04558
   0.05220
   0.05349
   0.05104
   0.05071
   0.05337
   0.05007
   0.05426
   0.04832
   0.05567
   0.05137
   0.05055
   0.04501
   0.05124
   0.05356
   0.05243
   0.05310
   0.05245
   0.05278
   0.05008
   0.05071
   0.05541
   0.05301
   0.04890
   0.04920
   0.04984
   0.04983
   0.05075
   0.05207
   0.05857
   0.05202
   0.05841
   0.05625
   0.05392
   0.05287
   0.05885
   0.05741
   0.05797
   0.05685
   0.05939
   0.05571
   0.05650
   0.05464
   0.04444
   0.04352
   0.04711
   0.04598
   0.04576
   0.04353
   0.04443
   0.04571
   0.04688
   0.06021
   0.06928
   0.07018
   0.06874
   0.07178
   0.06899
   0.06694
   0.06561
   0.05975
   0.06251
   0.05622
   0.05508
   0.04635
   0.04425
   0.05371
   0.05738
   0.06153
   0.05828
   0.05486
   0.05280
   0.04353
   0.04955
   0.04505
   0.04356
   0.04469
   0.04493
   0.04524
   0.04441
   0.04326
   0.04266
   0.04433
   0.04347
   0.04162
   0.04236
   0.04450
   0.04550
   0.04454
   0.04780
   0.04832
   0.05064
   0.04995
   0.04012
   0.04730
   0.04512
   0.04703
   0.04286
   0.04212
   0.04291
   0.04216
   0.04044
   0.03868
   0.04147
   0.04301
   0.04325
   0.04426
   0.04820
   0.04730
   0.04953
   0.04528
   0.04685
   0.04854
   0.04939
   0.04718
   0.04816
   0.04516
   0.04573
   0.04618
   0.04576
   0.04264
   0.04465
   0.04483
   0.04293
   0.04510
   0.04213
   0.04240
   0.04221
   0.04303
   0.04333
   0.05064
   0.05129
   0.05277
   0.05947
   0.05403
   0.04589
   0.05139
   0.04940
   0.05319
   0.04654
   0.04539
   0.05577
   0.05828
   0.05398
   0.04916
   0.05091
   0.05691
   0.05569
   0.05638
   0.05613
   0.06015
   0.06223
   0.05906
   0.06473
   0.05416
   0.05361
   0.05191
   0.05260
   0.05362
   0.04516
   0.04537
   0.04629
   0.04860
   0.04795
   0.04607
   0.04084
   0.03875
   0.03985
   0.03837
   0.04135
   0.04100
   0.04821
   0.05098
   0.04749
   0.04148
   0.04161
   0.04805
   0.05259
   0.05014
   0.04815
   0.05042
   0.03872
   0.04352
   0.03934
   0.03920
   0.04021
   0.04262
   0.03756
   0.03935
   0.03871
   0.03839
   0.04048
   0.04128
   0.04993
   0.05041
   0.05129
   0.04897
   0.05120
   0.05203
   0.05578
   0.05784
   0.04783
   0.04975
   0.05098
   0.05104
   0.05577
   0.05411
   0.05732
   0.05463
   0.05522
   0.05432
   0.05147
   0.04894
   0.05027
   0.05043
   0.05597
   0.04980
   0.04867
   0.04832
   0.04466
   0.04167
   0.03944
   0.03807
   0.05033
   0.05436
   0.05724
   0.05465
   0.04802
   0.04577
   0.04803
   0.04426
   0.04645
   0.04646
   0.04442
   0.04889
   0.04903
   0.04700
   0.04710
   0.05309
   0.05040
   0.05125
   0.05937
   0.05802
   0.05845
   0.05397
   0.05073
   0.05342
   0.05222
   0.05342
   0.05456
   0.05153
   0.03988
   0.04525
   0.04220
   0.04296
   0.04215
   0.04389
   0.04001
   0.04218
   0.04042
   0.04190
   0.04437
   0.04325
   0.04084
   0.04183
   0.04448
   0.05141
   0.05683
   0.05673
   0.05118
   0.05512
   0.05704
   0.05825
   0.05436
   0.05574
   0.04818
   0.04385
   0.04804
   0.05731
   0.05673
   0.05748
   0.06367
   0.06816
   0.05551
   0.05247
   0.05789
   0.05474
   0.05704
   0.05597
   0.05834
   0.05714
   0.05667
   0.05993
   0.05593
   0.05371
   0.05784
   0.05984
   0.05857
   0.05958
   0.05947
   0.05827
   0.05729
   0.06184
   0.06140
   0.05672
   0.06035
   0.05784
   0.05271
   0.04975
   0.04616
   0.04169
   0.04330
   0.04450
   0.04870
   0.05390
   0.05486
   0.05402
   0.04128
   0.04562
   0.05278
   0.05210
   0.04975
   0.04788
   0.04703
   0.04706
   0.04560
   0.04703
   0.04307
   0.04335
   0.04173
   0.04450
   0.04390
   0.04202
   0.04268
   0.04196
   0.04241
   0.04337
   0.04344
   0.04542
   0.04723
   0.05184
   0.05596
   0.05320
   0.05460
   0.04691
   0.05050
   0.04532
   0.04777
   0.04880
   0.05150
   0.04715
   0.04814
   0.04590
   0.05466
   0.04613
   0.05524
   0.04738
   0.04633
   0.04453
   0.04444
   0.04422
   0.04405
   0.04497
   0.04381
   0.04772
   0.04874
   0.04908
   0.04883
   0.04734
   0.05589
   0.05598
   0.05584
   0.05326
   0.05754
   0.05903
   0.05616
   0.05441
   0.05842
   0.05935
   0.05613
   0.05670
   0.05643
   0.05932
   0.06593
   0.06481
   0.06017
   0.05865
   0.04383
   0.05080
   0.04570
   0.04743
   0.04774
   0.04839
   0.04614
   0.04390
   0.04342
   0.04484
   0.04484
   0.04389
   0.04449
   0.04255
   0.04255
   0.04423
   0.04664
   0.04414
   0.04320
   0.04378
   0.04373
   0.04957
   0.04915
   0.04331
   0.04718
   0.04765
   0.04543
   0.04720
   0.04733
   0.03701
   0.04758
   0.04280
   0.03824
   0.03511
   0.03940
   0.03987
   0.03632
   0.03959
   0.03812
   0.03991
   0.04510
   0.04212
   0.04257
   0.04250
   0.04541
   0.04124
   0.04416
   0.04651
   0.04597
   0.04671
   0.04252
   0.03520
   0.03724
   0.04102
   0.03563
   0.03740
   0.03679
   0.03600
   0.03749
   0.03867
   0.04371
   0.04316
   0.03954
   0.03882
   0.04626
   0.04432
   0.04984
   0.04833
   0.05113
   0.05099
   0.05390
   0.05204
   0.05432
   0.05180
   0.05777
   0.05405
   0.05560
   0.05209
   0.05357
   0.05328
   0.05463
   0.05180
   0.05280
   0.05698
   0.05518
   0.05974
   0.05761
   0.06033
   0.05535
   0.05369
   0.05263
   0.05625
   0.05226
   0.05168
   0.05286
   0.05012
   0.05448
   0.06182
   0.06152
   0.06080
   0.05508
   0.05577
   0.05839
   0.05587
   0.05286
   0.05271
   0.05384
   0.05654
   0.05412
   0.05282
   0.05156
   0.05300
   0.05325
   0.05242
   0.05199
   0.05208
   0.05027
   0.05077
   0.05360
   0.05317
   0.05365
   0.05732
   0.05251
   0.05479
   0.05357
   0.05369
   0.05193
   0.05410
   0.05004
   0.05414
   0.04965
   0.04876
   0.05576
   0.05079
   0.05600
   0.05517
   0.05379
   0.05250
   0.05162
   0.05201
   0.04848
   0.05272
   0.05794
   0.06127
   0.05762
   0.06396
   0.06157
   0.05426
   0.06224
   0.06295
   0.06148
   0.05317
   0.05055
   0.04934
   0.05265
   0.05303
   0.05054
   0.04937
   0.04831
   0.05328
   0.05261
   0.05522
   0.05291
   0.05239
   0.05267
   0.05471
   0.05654
   0.05648
   0.05331
   0.06826
   0.06656
   0.07069
   0.07163
   0.07419
   0.07277
   0.07617
   0.07873
   0.07991
   0.07996
   0.07710
   0.07242
   0.07061
   0.06767
   0.06609
   0.05348
   0.05814
   0.05955
   0.06808
   0.06900
   0.07512
   0.08062
   0.07257
   0.06467
   0.05969
   0.05439
   0.04993
   0.05665
   0.05636
   0.05923
   0.05592
   0.05653
   0.05412
   0.05299
   0.05440
   0.05326
   0.05440
   0.05261
   0.06076
   0.05501
   0.05676
   0.05110
   0.05099
   0.05338
   0.05008
   0.05252
   0.05236
   0.05070
   0.05999
   0.05801
   0.06127
   0.06194
   0.05955
   0.05990
   0.05875
   0.05536
   0.06126
   0.05363
   0.05676
   0.06387
   0.06477
   0.06084
   0.05774
   0.05593
   0.05850
   0.05865
   0.05828
   0.05892
   0.05708
   0.05332
   0.05498
   0.05450
   0.06214
   0.05787
   0.05795
   0.05631
   0.05660
   0.06200
   0.05553
   0.05646
   0.05826
   0.05480
   0.05545
   0.06683
   0.06801
   0.06583
   0.06177
   0.06171
   0.06275
   0.05351
   0.06004
   0.05736
   0.05711
   0.05635
   0.05664
   0.05392
   0.05004
   0.04813
   0.05790
   0.06135
   0.05824
   0.06208
   0.06033
   0.05945
   0.06012
   0.06001
   0.05935
   0.05971
   0.06222
   0.06481
   0.06670
   0.07248
   0.06694
   0.06969
   0.06115
   0.06712
   0.07173
   0.07519
   0.07265
   0.07274
   0.06612
   0.06488
   0.06497
   0.05954
   0.05151
   0.05141
   0.05443
   0.05195
   0.05271
   0.05071
   0.05164
   0.05781
   0.06180
   0.05844
   0.05445
   0.05825
   0.05947
   0.05284
   0.05701
   0.05717
   0.05707
   0.05589
   0.06260
   0.06100
   0.05616
   0.06654
   0.06668
   0.05958
   0.05697
   0.05708
   0.05526
   0.05396
   0.05752
   0.04837
   0.04804
   0.04812
   0.04625
   0.04955
   0.05350
   0.04766
   0.05123
   0.05109
   0.04868
   0.04853
   0.05482
   0.05566
   0.05347
   0.04706
   0.04731
   0.04878
   0.05730
   0.05829
   0.05836
   0.05591
   0.05393
   0.05314
   0.05403
   0.04868
   0.05189
   0.05150
   0.05581
   0.05598
   0.05669
   0.05307
   0.05584
   0.04630
   0.04826
   0.05401
   0.05491
   0.05434
   0.05596
   0.05581
   0.04474
   0.05361
   0.05882
   0.06219
   0.06123
   0.05991
   0.06163
   0.05640
   0.05803
   0.06342
   0.06041
   0.06096
   0.06080
   0.06201
   0.06025
   0.05987
   0.06440
   0.06311
   0.06556
   0.06661
   0.06181
   0.05543
   0.05679
   0.05617
   0.05470
   0.05565
   0.05834
   0.04930
   0.05050
   0.04721
   0.05003
   0.05942
   0.05945
   0.06120
   0.06239
   0.06201
   0.06483
   0.06768
   0.06346
   0.06319
   0.06403
   0.06371
   0.06190
   0.06464
   0.06126
   0.06004
   0.06184
   0.06149
   0.06092
   0.06256
   0.06709
   0.06613
   0.06665
   0.07542
   0.06871
   0.06571
   0.06456
   0.05108
   0.04717
   0.04923
   0.05111
   0.05289
   0.04977
   0.05471
   0.05394
   0.05232
   0.05018
   0.05516
   0.05355
   0.05670
   0.05832
   0.05618
   0.05636
   0.06100
   0.05791
   0.06166
   0.05409
   0.05128
   0.04981
   0.05114
   0.04999
   0.05145
   0.04947
   0.05117
   0.05470
   0.05327
   0.05320
   0.05533
   0.05345
   0.05403
   0.05318
   0.05872
   0.05787
   0.05944
   0.05755
   0.05071
   0.04292
   0.04375
   0.04424
   0.05053
   0.04475
   0.04482
   0.04490
   0.05253
   0.06070
   0.05894
   0.06090
   0.06180
   0.04781
   0.04970
   0.05284
   0.05531
   0.05180
   0.04926
   0.05014
   0.05399
   0.05015
   0.04757
   0.04735
   0.04582
   0.03899
   0.04313
   0.03776
   0.05041
   0.04929
   0.04141
   0.04193
   0.04037
   0.03932
   0.04136
   0.04139
   0.04077
   0.04119
   0.04054
   0.04707
   0.04423
   0.04239
   0.04309
   0.05547
   0.05839
   0.05958
   0.05889
   0.06418
   0.05983
   0.06079
   0.06364
   0.05950
   0.06138
   0.06560
   0.06675
   0.06335
   0.05211
   0.05791
   0.06450
   0.06612
   0.06534
   0.07324
   0.07305
   0.07229
   0.07415
   0.07510
   0.06670
   0.06367
   0.06100
   0.07099
   0.06491
   0.05749
   0.05956
   0.05851
   0.05802
   0.05888
   0.05808
   0.05690
   0.05729
   0.05435
   0.05971
   0.06124
   0.06019
   0.05932
   0.06366
   0.06361
   0.06179
   0.06369
   0.05985
   0.06022
   0.05676
   0.06583
   0.06463
   0.06874
   0.06197
   0.06367
   0.06611
   0.06438
   0.06671
   0.06884
   0.06701
   0.06552
   0.06543
   0.06372
   0.06056
   0.05492
   0.05411
   0.05084
   0.04576
   0.04857
   0.04480
   0.04399
   0.04836
   0.05353
   0.05305
   0.04879
   0.05133
   0.04677
   0.04876
   0.04987
   0.04888
   0.04251
   0.05543
   0.04861
   0.04926
   0.04819
   0.05163
   0.04847
   0.04806
   0.04767
   0.04828
   0.05142
   0.05326
   0.04032
   0.04786
   0.04410
   0.04538
   0.04358
   0.04530
   0.04277
   0.04305
   0.04200
   0.04202
   0.04361
   0.04278
   0.04668
   0.04708
   0.04595
   0.04355
   0.04302
   0.04459
   0.04319
   0.04402
   0.04927
   0.05496
   0.05568
   0.04856
   0.05063
   0.05162
   0.05442
   0.05691
   0.05399
   0.05128
   0.05794
   0.06272
   0.06630
   0.06958
   0.06891
   0.07484
   0.07470
   0.07131
   0.07051
   0.06816
   0.06174
   0.06059
   0.06157
   0.05932
   0.05043
   0.05188
   0.04683
   0.04873
   0.04547
   0.05831
   0.05368
   0.05589
   0.05732
   0.05244
   0.05682
   0.06087
   0.06117
   0.05845
   0.05732
   0.05622
   0.06000
   0.06192
   0.05824
   0.06677
   0.06654
   0.06367
   0.06647
   0.06921
   0.07414
   0.07058
   0.07512
   0.07734
   0.06594
   0.06941
   0.06971
   0.06240
   0.06238
   0.06114
   0.06240
   0.06356
   0.06389
   0.06533
   0.06601
   0.06284
   0.05714
   0.06124
   0.06441
   0.06689
   0.06630
   0.05826
   0.06646
   0.06828
   0.06793
   0.06639
   0.06464
   0.06575
   0.05772
   0.05323
   0.05850
   0.05480
   0.05427
   0.05802
   0.07210
   0.06972
   0.06397
   0.06447
   0.06543
   0.06766
   0.06652
   0.06649
   0.06835
   0.06905
   0.07129
   0.06267
   0.06021
   0.05976
   0.06015
   0.05033
   0.05599
   0.05317
   0.05142
   0.06248
   0.06109
   0.06394
   0.06588
   0.05974
   0.05926
   0.05789
   0.06229
   0.06656
   0.06571
   0.06468
   0.06254
   0.06125
   0.06003
   0.06081
   0.06152
   0.05910
   0.05685
   0.05787
   0.05896
   0.06009
   0.05781
   0.04983
   0.04711
   0.05033
   0.05742
   0.05655
   0.05895
   0.05962
   0.05562
   0.04696
   0.05440
   0.04543
   0.04484
   0.04481
   0.04696
   0.04687
   0.04581
   0.05039
   0.05503
   0.05836
   0.05177
   0.05197
   0.05180
   0.05538
   0.05343
   0.05296
   0.05974
   0.05893
   0.06233
   0.06735
   0.06464
   0.06551
   0.06484
   0.06388
   0.05944
   0.06200
   0.06140
   0.06300
   0.06243
   0.06281
   0.06063
   0.06059
   0.06021
   0.04732
   0.04893
   0.05302
   0.05486
   0.05432
   0.05560
   0.06052
   0.05837
   0.06306
   0.05677
   0.05695
   0.04960
   0.05663
   0.05619
   0.05661
   0.06081
   0.05977
   0.05926
   0.05867
   0.05325
   0.05968
   0.05945
   0.05939
   0.05554
   0.05172
   0.04681
   0.04589
   0.05352
   0.05513
   0.06452
   0.07094
   0.06861
   0.06796
   0.07061
   0.05609
   0.05830
   0.05801
   0.04603
   0.04627
   0.04852
   0.05505
   0.05563
   0.05837
   0.06188
   0.06088
   0.05964
   0.06244
   0.06238
   0.05975
   0.06289
   0.06574
   0.06244
   0.05962
   0.04426
   0.04781
   0.04580
   0.04385
   0.04474
   0.05044
   0.05690
   0.05508
   0.06422
   0.06150
   0.06220
   0.05787
   0.06280
   0.06200
   0.06386
   0.06389
   0.05854
   0.06515
   0.06864
   0.05983
   0.06541
   0.06549
   0.06882
   0.06225
   0.05864
   0.05855
   0.06076
   0.05803
   0.05412
   0.05473
   0.05515
   0.04877
   0.04286
   0.05189
   0.05558
   0.05751
   0.05090
   0.04833
   0.04895
   0.04312
   0.05361
   0.05597
   0.05658
   0.05538
   0.05817
   0.05724
   0.05732
   0.06206
   0.06493
   0.06406
   0.06817
   0.06613
   0.06553
   0.06404
   0.06592
   0.06994
   0.06506
   0.07199
   0.07874
   0.07730
   0.07603
   0.06849
   0.06023
   0.06501
   0.06125
   0.06226
   0.06916
   0.06330
   0.06447
   0.06311
   0.06460
   0.06337
   0.06414
   0.06385
   0.06926
   0.06395
   0.05283
   0.05306
   0.04635
   0.04997
   0.04688
   0.04857
   0.04900
   0.04929
   0.05152
   0.05158
   0.05488
   0.05450
   0.05370
   0.05295
   0.05309
   0.06101
   0.06033
   0.05923
   0.06641
   0.06201
   0.06205
   0.06115
   0.05828
   0.06074
   0.05652
   0.05967
   0.06036
   0.06329
   0.05457
   0.05919
   0.05292
   0.05535
   0.04934
   0.04610
   0.04340
   0.05009
   0.04621
   0.04765
   0.04544
   0.04969
   0.04800
   0.05296
   0.05160
   0.05471
   0.05442
   0.05425
   0.04349
   0.04993
   0.04578
   0.04606
   0.04767
   0.05080
   0.04970
   0.05364
   0.05210
   0.05141
   0.05253
   0.04157
   0.04347
   0.04630
   0.04214
   0.04293
   0.04894
   0.04823
   0.04975
   0.05040
   0.04933
   0.04975
   0.05010
   0.05172
   0.05615
   0.05777
   0.05909
   0.05981
   0.05773
   0.05314
   0.05941
   0.06276
   0.05808
   0.05763
   0.05112
   0.05125
   0.05095
   0.04983
   0.05078
   0.05153
   0.04915
   0.05968
   0.05836
   0.05878
   0.05790
   0.05702
   0.06648
   0.06472
   0.06469
   0.06232
   0.06398
   0.05617
   0.05823
   0.05701
   0.05278
   0.05896
   0.06286
   0.06478
   0.07086
   0.07030
   0.06897
   0.07231
   0.07437
   0.07784
   0.06873
   0.06616
   0.06126
   0.06551
   0.06929
   0.06572
   0.06204
   0.05225
   0.05315
   0.05669
   0.06440
   0.06152
   0.06789
   0.06803
   0.06432
   0.06164
   0.06683
   0.06425
   0.06674
   0.06822
   0.06276
   0.06319
   0.06563
   0.06075
   0.05950
   0.05367
   0.05480
   0.05801
   0.05542
   0.05369
   0.05533
   0.05227
   0.05374
   0.05316
   0.05244
   0.05363
   0.05188
   0.05291
   0.05290
   0.05235
   0.05064
   0.05373
   0.05193
   0.05827
   0.05484
   0.05419
   0.05594
   0.05233
   0.05371
   0.05499
   0.06116
   0.05919
   0.06125
   0.05883
   0.05820
   0.05421
   0.04912
   0.06257
   0.06790
   0.06255
   0.06687
   0.06611
   0.06441
   0.06294
   0.05818
   0.06027
   0.05645
   0.05656
   0.05100
   0.04589
   0.04716
   0.04680
   0.05028
   0.05505
   0.05406
   0.05425
   0.05461
   0.05294
   0.05449
   0.05426
   0.05385
   0.05188
   0.04981
   0.04233
   0.04672
   0.05093
   0.05272
   0.05326
   0.05811
   0.05939
   0.05743
   0.05495
   0.05683
   0.05906
   0.05359
   0.05376
   0.05451
   0.04792
   0.04786
   0.04954
   0.04649
   0.05451
   0.05592
   0.05842
   0.05982
   0.06488
   0.07268
   0.07342
   0.08105
   0.07642
   0.06890
   0.07120
   0.07278
   0.07024
   0.07296
   0.07328
   0.07627
   0.07820
   0.06525
   0.06549
   0.06823
   0.06194
   0.05946
   0.06094
   0.05904
   0.05638
   0.05871
   0.06057
   0.06283
   0.06640
   0.06853
   0.06938
   0.06437
   0.06601
   0.06422
   0.06208
   0.06512
   0.06129
   0.05910
   0.06024
   0.06154
   0.06613
   0.06722
   0.07380
   0.06901
   0.06354
   0.06567
   0.06024
   0.05768
   0.05585
   0.05682
   0.05782
   0.05859
   0.05809
   0.05510
   0.05592
   0.05593
   0.06614
   0.06075
   0.06045
   0.06074
   0.06920
   0.06744
   0.06262
   0.05916
   0.05404
   0.05518
   0.05532
   0.05310
   0.05505
   0.05306
   0.05575
   0.05766
   0.04590
   0.05047
   0.05043
   0.04905
   0.04661
   0.04600
   0.05153
   0.05688
   0.05649
   0.05748
   0.05882
   0.06326
   0.06145
   0.06496
   0.06124
   0.04614
   0.04611
   0.04588
   0.05146
   0.06022
   0.05801
   0.06258
   0.05998
   0.05519
   0.05570
   0.05602
   0.05560
   0.05649
   0.06131
   0.06213
   0.06334
   0.06448
   0.06068
   0.05875
   0.05516
   0.05663
   0.05482
   0.05412
   0.05481
   0.05277
   0.05405
   0.05122
   0.05465
   0.05798
   0.05758
   0.06375
   0.06072
   0.05876
   0.05679
   0.05499
   0.05264
   0.05364
   0.05417
   0.05638
   0.04786
   0.05799
   0.05917
   0.05589
   0.05323
   0.05747
   0.04667
   0.04495
   0.04180
   0.04161
   0.04208
   0.04060
   0.04702
   0.04728
   0.04753
   0.04797
   0.06096
   0.06010
   0.06912
   0.07277
   0.06716
   0.06700
   0.06332
   0.06361
   0.05648
   0.06050
   0.06527
   0.05992
   0.05990
   0.05894
   0.06070
   0.05943
   0.05688
   0.05677
   0.05945
   0.05069
   0.05328
   0.05853
   0.06239
   0.05827
   0.05482
   0.06182
   0.06531
   0.06389
   0.05722
   0.06137
   0.05823
   0.05713
   0.05231
   0.05248
   0.04543
   0.05024
   0.05471
   0.05603
   0.05060
   0.04457
   0.04494
   0.04523
   0.04508
   0.04681
   0.05257
   0.04210
   0.04412
   0.04507
   0.05052
   0.04553
   0.05312
   0.05275
   0.06019
   0.04983
   0.05196
   0.05570
   0.05656
   0.05666
   0.06267
   0.06239
   0.06467
   0.06568
   0.06453
   0.06323
   0.06490
   0.05920
   0.04718
   0.05029
   0.04599
   0.04505
   0.04872
   0.04821
   0.04814
   0.04880
   0.04734
   0.04816
   0.04865
   0.04658
   0.03943
   0.03926
   0.05229
   0.05074
   0.04709
   0.05011
   0.04781
   0.04720
   0.05284
   0.04948
   0.05092
   0.05159
   0.05527
   0.05815
   0.05739
   0.05464
   0.05763
   0.05664
   0.05395
   0.04625
   0.04494
   0.04811
   0.05056
   0.04384
   0.04549
   0.04703
   0.04855
   0.05253
   0.05997
   0.06207
   0.05996
   0.05979
   0.06171
   0.05955
   0.05829
   0.06089
   0.06327
   0.06338
   0.05943
   0.06709
   0.06721
   0.06704
   0.07082
   0.06854
   0.06159
   0.05867
   0.06108
   0.05651
   0.04274
   0.04774
   0.04638
   0.04913
   0.04797
   0.04767
   0.05028
   0.04869
   0.05460
   0.04849
   0.04513
   0.04600
   0.04426
   0.04502
   0.04409
   0.04586
   0.04763
   0.04639
   0.04707
   0.04883
   0.04513
   0.04461
   0.04420
   0.04765
   0.04813
   0.04776
   0.05317
   0.04439
   0.04643
   0.04624
   0.04459
   0.04730
   0.04976
   0.05339
   0.05307
   0.05698
   0.05655
   0.05793
   0.05592
   0.06308
   0.06295
   0.06776
   0.06650
   0.07245
   0.06649
   0.06358
   0.05902
   0.06091
   0.06301
   0.05989
   0.05899
   0.05519
   0.05609
   0.05290
   0.05382
   0.06060
   0.05577
   0.06110
   0.06528
   0.05405
   0.05867
   0.05572
   0.05250
   0.05291
   0.05043
   0.04678
   0.04709
   0.04945
   0.05426
   0.05614
   0.05485
   0.05194
   0.04550
   0.05459
   0.05567
   0.05653
   0.06517
   0.06807
   0.06072
   0.06394
   0.06626
   0.06601
   0.06384
   0.06581
   0.06589
   0.05420
   0.05350
   0.05764
   0.05438
   0.05710
   0.05924
   0.05665
   0.05984
   0.05891
   0.05488
   0.05545
   0.05468
   0.06043
   0.05979
   0.05708
   0.05239
   0.05266
   0.05417
   0.05254
   0.05041
   0.05038
   0.04987
   0.05166
   0.04842
   0.04349
   0.04903
   0.04970
   0.05378
   0.05986
   0.06485
   0.04730
   0.04585
   0.04836
   0.05020
   0.05316
   0.05845
   0.05726
   0.05082
   0.04746
   0.05663
   0.05555
   0.05547
   0.05393
   0.06396
   0.06012
   0.05625
   0.05296
   0.05843
   0.04894
   0.04825
   0.04530
   0.04619
   0.04590
   0.04382
   0.04591
   0.05202
   0.04674
   0.04579
   0.05576
   0.04874
   0.05442
   0.05473
   0.05762
   0.05530
   0.05490
   0.05895
   0.06012
   0.05975
   0.05814
   0.05908
   0.05421
   0.05834
   0.05849
   0.05902
   0.05704
   0.06303
   0.05520
   0.05060
   0.04890
   0.04385
   0.04796
   0.05573
   0.05808
   0.05756
   0.05820
   0.05598
   0.04673
   0.04676
   0.05121
   0.05072
   0.05094
   0.04958
   0.04843
   0.05186
   0.04964
   0.04894
   0.04904
   0.04984
   0.04788
   0.05660
   0.05107
   0.04781
   0.04708
   0.04984
   0.04446
   0.04292
   0.05112
   0.05742
   0.05849
   0.04896
   0.04435
   0.04234
   0.04563
   0.04313
   0.04810
   0.04463
   0.04989
   0.04671
   0.04604
   0.04307
   0.04503
   0.04428
   0.04265
   0.04185
   0.03912
   0.04455
   0.04122
   0.04154
   0.04323
   0.04279
   0.04133
   0.04216
   0.04140
   0.04195
   0.04263
   0.04429
   0.04589
   0.04265
   0.04501
   0.04475
   0.04494
   0.04531
   0.04629
   0.04674
   0.04821
   0.04810
   0.05882
   0.06228
   0.06004
   0.06108
   0.06089
   0.06413
   0.06843
   0.06545
   0.07028
   0.06626
   0.06474
   0.06198
   0.06344
   0.06391
   0.06121
   0.06182
   0.06120
   0.06043
   0.06035
   0.05901
   0.05451
   0.05250
   0.05080
   0.05287
   0.05475
   0.04646
   0.05197
   0.05235
   0.05215
   0.05238
   0.05234
   0.05277
   0.05547
   0.05374
   0.06006
   0.06448
   0.05774
   0.05606
   0.05749
   0.06288
   0.06125
   0.05988
   0.06159
   0.06034
   0.06259
   0.05918
   0.05960
   0.06612
   0.06229
   0.05859
   0.05471
   0.05949
   0.06301
   0.05909
   0.05377
   0.05129
   0.06032
   0.05965
   0.06123
   0.05794
   0.04070
   0.05278
   0.05418
   0.04420
   0.05117
   0.04950
   0.04928
   0.04626
   0.04511
   0.04584
   0.04886
   0.05119
   0.05162
   0.05360
   0.05348
   0.05570
   0.06049
   0.05496
   0.05926
   0.05502
   0.05950
   0.05658
   0.05135
   0.05717
   0.05466
   0.05218
   0.04754
   0.04856
   0.04625
   0.04794
   0.04842
   0.04553
   0.04533
   0.05223
   0.05568
   0.05655
   0.05869
   0.06488
   0.06235
   0.05950
   0.06460
   0.06670
   0.06953
   0.06475
   0.07724
   0.07188
   0.07661
   0.08124
   0.07966
   0.07542
   0.07263
   0.06923
   0.06111
   0.06301
   0.07035
   0.06649
   0.06732
   0.06450
   0.06082
   0.05346
   0.04762
   0.04606
   0.04919
   0.04728
   0.04784
   0.05038
   0.04931
   0.05078
   0.04552
   0.04727
   0.04857
   0.04883
   0.05855
   0.05832
   0.05516
   0.05278
   0.05424
   0.05110
   0.05699
   0.05492
   0.04683
   0.04617
   0.04694
   0.04729
   0.04584
   0.05013
   0.05352
   0.05568
   0.04639
   0.05936
   0.05744
   0.05374
   0.05756
   0.04775
   0.05310
   0.05709
   0.05650
   0.04929
   0.04837
   0.04541
   0.04443
   0.04252
   0.04576
   0.04371
   0.04041
   0.04250
   0.04387
   0.04646
   0.04531
   0.04329
   0.04915
   0.05294
   0.05023
   0.05036
   0.04702
   0.04518
   0.04716
   0.04592
   0.04603
   0.04598
   0.04410
   0.04876
   0.04395
   0.04298
   0.04536
   0.04431
   0.04527
   0.04838
   0.04630
   0.04270
   0.04492
   0.04879
   0.04809
   0.04639
   0.04679
   0.04868
   0.04979
   0.04823
   0.05186
   0.05137
   0.04757
   0.04890
   0.04598
   0.04747
   0.04543
   0.04395
   0.04968
   0.05710
   0.04883
   0.04513
   0.05038
   0.04739
   0.04507
   0.04493
   0.05260
   0.05141
   0.05166
   0.06378
   0.06528
   0.06828
   0.06180
   0.06497
   0.06094
   0.06084
   0.05945
   0.05932
   0.06668
   0.06632
   0.06675
   0.06550
   0.06454
   0.07200
   0.07100
   0.06628
   0.06057
   0.06140
   0.05548
   0.05516
   0.05432
   0.05358
   0.05500
   0.04907
   0.04952
   0.05030
   0.05214
   0.05701
   0.05487
   0.05399
   0.05463
   0.05595
   0.05172
   0.05058
   0.05013
   0.05688
   0.05524
   0.05275
   0.04814
   0.05377
   0.05629
   0.05260
   0.05172
   0.05265
   0.05478
   0.05461
   0.05038
   0.05567
   0.05779
   0.05689
   0.05440
   0.05647
   0.05309
   0.05220
   0.05471
   0.05130
   0.04099
   0.04557
   0.04022
   0.03928
   0.04768
   0.04734
   0.04446
   0.04420
   0.04491
   0.04211
   0.04308
   0.04138
   0.04280
   0.04464
   0.04707
   0.05284
   0.05221
   0.04853
   0.04625
   0.04381
   0.04057
   0.04159
   0.04239
   0.05190
   0.04783
   0.04934
   0.04773
   0.04836
   0.05071
   0.04943
   0.05127
   0.04764
   0.04230
   0.04278
   0.04403
   0.04390
   0.04393
   0.04806
   0.04388
   0.04798
   0.04564
   0.04700
   0.04976
   0.05316
   0.05956
   0.06072
   0.06214
   0.06219
   0.05520
   0.04844
   0.04626
   0.04316
   0.04269
   0.04431
   0.04720
   0.04317
   0.04938
   0.05090
   0.04820
   0.04113
   0.04267
   0.04242
   0.04396
   0.04078
   0.04466
   0.04459
   0.04816
   0.04628
   0.04703
   0.04670
   0.04972
   0.04775
   0.04524
   0.04372
   0.04456
   0.04392
   0.04439
   0.04473
   0.04537
   0.04575
   0.04872
   0.05514
   0.04500
   0.04320
   0.04612
   0.04176
   0.04330
   0.04658
   0.04426
   0.04474
   0.04057
   0.04147
   0.04226
   0.04101
   0.04160
   0.04087
   0.04143
   0.04278
   0.04149
   0.04123
   0.04112
   0.04117
   0.04081
   0.05117
   0.04879
   0.04580
   0.04514
   0.04788
   0.05118
   0.05412
   0.04971
   0.04114
   0.04204
   0.04600
   0.04350
   0.05123
   0.04243
   0.04416
   0.05645
   0.05943
   0.05405
   0.05773
   0.05408
   0.05317
   0.05249
   0.05467
   0.05523
   0.05442
   0.05152
   0.05332
   0.06179
   0.06246
   0.06332
   0.06556
   0.06719
   0.06239
   0.06148
   0.06256
   0.06691
   0.06618
   0.06120
   0.05502
   0.05954
   0.06014
   0.05784
   0.05654
   0.05804
   0.05978
   0.05349
   0.05598
   0.05363
   0.05237
   0.05299
   0.05544
   0.05569
   0.05287
   0.05265
   0.05316
   0.05145
   0.04774
   0.04627
   0.04915
   0.04597
   0.04717
   0.05733
   0.05719
   0.05300
   0.05897
   0.05830
   0.05619
   0.05820
   0.05692
   0.05958
   0.06327
   0.07346
   0.07933
   0.07455
   0.07355
   0.07040
   0.06795
   0.06447
   0.06434
   0.06750
   0.06592
   0.06738
   0.06885
   0.06317
   0.06514
   0.06420
   0.06502
   0.06476
   0.06406
   0.06341
   0.06364
   0.06592
   0.05822
   0.05968
   0.06024
   0.06517
   0.06403
   0.06305
   0.06195
   0.06470
   0.06443
   0.06197
   0.06222
   0.06045
   0.06366
   0.06331
   0.06106
   0.05835
   0.06856
   0.06360
   0.06814
   0.06516
   0.06592
   0.06667
   0.06568
   0.06763
   0.07190
   0.07747
   0.06892
   0.06615
   0.06440
   0.06087
   0.05833
   0.06117
   0.06437
   0.06128
   0.06352
   0.06193
   0.06138
   0.06173
   0.06395
   0.06504
   0.06338
   0.06520
   0.06380
   0.06355
   0.07737
   0.07938
   0.07674
   0.07630
   0.07717
   0.07706
   0.07168
   0.06568
   0.06585
   0.06675
   0.06835
   0.06860
   0.06971
   0.06173
   0.05661
   0.05669
   0.05229
   0.05426
   0.05812
   0.05675
   0.05300
   0.05415
   0.05587
   0.05641
   0.05426
   0.05515
   0.05315
   0.06612
   0.06576
   0.06125
   0.05854
   0.06344
   0.07203
   0.07122
   0.07047
   0.07230
   0.06698
   0.06488
   0.06289
   0.06885
   0.06501
   0.06909
   0.06847
   0.06216
   0.06692
   0.06099
   0.06456
   0.06403
   0.07097
   0.07023
   0.07028
   0.07257
   0.06856
   0.07084
   0.07392
   0.07574
   0.08318
   0.08255
   0.07479
   0.07652
   0.07858
   0.07192
   0.07589
   0.08124
   0.07821
   0.07285
   0.07100
   0.06431
   0.07174
   0.06853
   0.07235
   0.07030
   0.06922
   0.06367
   0.07163
   0.06875
   0.06555
   0.05931
   0.05590
   0.05706
   0.05952
   0.05989
   0.05110
   0.05671
   0.05758
   0.05238
   0.05288
   0.05844
   0.05310
   0.05260
   0.05533
   0.05331
   0.05575
   0.06143
   0.05924
   0.05753
   0.05671
   0.05632
   0.05428
   0.05511
   0.05607
   0.05638
   0.05903
   0.05809
   0.05971
   0.06397
   0.06331
   0.06000
   0.05363
   0.05101
   0.05488
   0.05245
   0.05054
   0.05615
   0.05674
   0.05340
   0.05464
   0.05254
   0.05568
   0.05534
   0.05419
   0.05326
   0.05288
   0.05990
   0.05934
   0.06114
   0.05820
   0.05535
   0.05683
   0.05590
   0.05157
   0.05196
   0.05346
   0.05415
   0.05861
   0.06246
   0.06565
   0.06941
   0.05960
   0.05717
   0.06570
   0.06084
   0.06108
   0.06344
   0.05998
   0.06351
   0.06963
   0.07536
   0.07182
   0.06991
   0.06628
   0.06570
   0.06523
   0.06510
   0.06987
   0.06917
   0.06355
   0.06342
   0.06446
   0.06487
   0.05769
   0.05601
   0.05532
   0.05355
   0.04905
   0.04686
   0.04597
   0.04515
   0.04591
   0.04602
   0.04592
   0.05214
   0.04554
   0.04719
   0.04664
   0.04616
   0.04245
   0.04438
   0.04481
   0.05751
   0.05320
   0.05684
   0.05302
   0.05346
   0.05002
   0.05378
   0.05645
   0.05868
   0.05269
   0.05066
   0.05767
   0.05582
   0.05582
   0.05966
   0.06433
   0.06334
   0.06123
   0.06361
   0.05514
   0.06208
   0.06201
   0.06346
   0.06222
   0.06202
   0.06142
   0.06146
   0.06508
   0.06028
   0.06012
   0.06902
   0.06368
   0.05442
   0.04612
   0.04957
   0.04483
   0.04189
   0.04258
   0.04551
   0.04418
   0.04540
   0.05507
   0.06079
   0.04564
   0.05180
   0.04622
   0.05000
   0.05983
   0.06235
   0.06140
   0.05847
   0.06312
   0.06171
   0.05944
   0.04381
   0.04746
   0.06060
   0.05390
   0.05408
   0.05263
   0.05263
   0.04495
   0.05381
   0.04103
   0.03849
   0.03844
   0.03874
   0.04000
   0.04128
   0.03891
   0.03919
   0.03961
   0.03915
   0.04380
   0.04550
   0.04188
   0.04303
   0.04475
   0.04609
   0.04451
   0.05062
   0.05264
   0.05192
   0.05153
   0.05234
   0.05067
   0.03903
   0.04098
   0.04327
   0.04317
   0.04374
   0.04508
   0.03839
   0.04254
   0.03723
   0.04193
   0.03905
   0.04792
   0.04683
   0.04862
   0.05164
   0.05078
   0.05013
   0.04074
   0.04483
   0.05251
   0.05213
   0.05173
   0.05060
   0.05143
   0.04571
   0.04933
   0.05013
   0.05340
   0.05298
   0.05935
   0.05643
   0.05571
   0.06592
   0.05502
   0.05449
   0.05791
   0.05811
   0.06065
   0.06007
   0.06750
   0.06228
   0.06572
   0.06404
   0.06200
   0.06112
   0.05737
   0.05858
   0.05290
   0.05615
   0.06112
   0.05893
   0.05935
   0.06071
   0.06291
   0.06118
   0.05883
   0.06704
   0.06650
   0.06881
   0.07181
   0.06859
   0.06840
   0.06850
   0.07398
   0.06872
   0.07399
   0.07004
   0.06705
   0.06697
   0.05581
   0.05646
   0.05273
   0.05290
   0.05056
   0.05260
   0.05198
   0.05437
   0.05418
   0.05313
   0.05215
   0.05649
   0.05573
   0.05907
   0.05533
   0.06433
   0.06638
   0.06726
   0.05441
   0.06477
   0.05827
   0.05771
   0.05428
   0.05481
   0.05797
   0.05287
   0.05191
   0.05709
   0.06132
   0.06329
   0.05676
   0.06360
   0.05889
   0.05039
   0.05073
   0.04804
   0.04865
   0.05757
   0.06129
   0.05789
   0.05960
   0.05211
   0.05186
   0.04818
   0.05306
   0.05462
   0.05021
   0.05020
   0.04996
   0.05163
   0.04757
   0.05021
   0.05198
   0.05080
   0.05171
   0.05707
   0.05322
   0.05057
   0.05102
   0.05279
   0.05213
   0.04752
   0.04964
   0.05889
   0.05649
   0.05165
   0.04994
   0.04803
   0.04917
   0.05444
   0.05175
   0.04969
   0.04847
   0.04989
   0.04761
   0.03782
   0.04030
   0.03937
   0.03922
   0.03952
   0.03868
   0.03931
   0.04324
   0.04104
   0.03754
   0.04069
   0.04014
   0.03831
   0.03847
   0.03906
   0.04162
   0.04054
   0.04039
   0.04413
   0.04471
   0.04480
   0.04401
   0.04507
   0.04511
   0.04572
   0.04541
   0.04891
   0.04571
   0.05931
   0.05699
   0.05778
   0.05539
   0.05728
   0.05629
   0.05383
   0.05231
   0.04590
   0.04703
   0.04797
   0.04801
   0.04678
   0.05352
   0.04912
   0.04487
   0.04873
   0.05279
   0.05452
   0.04987
   0.04931
   0.04697
   0.05082
   0.04979
   0.05896
   0.05081
   0.05089
   0.04926
   0.04942
   0.05041
   0.05151
   0.05226
   0.05209
   0.05094
   0.05063
   0.04999
   0.05004
   0.05258
   0.05024
   0.05130
   0.04295
   0.04196
   0.03892
   0.03829
   0.03804
   0.03674
   0.03724
   0.03729
   0.03845
   0.04123
   0.04025
   0.04109
   0.05132
   0.04900
   0.05160
   0.04839
   0.04954
   0.05096
   0.04913
   0.03553
   0.03719
   0.03966
   0.04253
   0.04063
   0.03722
   0.04251
   0.04854
   0.04573
   0.04545
   0.04870
   0.04895
   0.05054
   0.05216
   0.05118
   0.05133
   0.05089
   0.04920
   0.05139
   0.05033
   0.04584
   0.04923
   0.04971
   0.04992
   0.04174
   0.04399
   0.04053
   0.03949
   0.04190
   0.04315
   0.04170
   0.03775
   0.03837
   0.04131
   0.03826
   0.04124
   0.04400
   0.05157
   0.04624
   0.04892
   0.05235
   0.05414
   0.04894
   0.05234
   0.05083
   0.04793
   0.05009
   0.04976
   0.05663
   0.05615
   0.05510
   0.05712
   0.05854
   0.05295
   0.05051
   0.05007
   0.04708
   0.03827
   0.04560
   0.05253
   0.05320
   0.04773
   0.04099
   0.04729
   0.04889
   0.04797
   0.04930
   0.05047
   0.05016
   0.05119
   0.05081
   0.05426
   0.05180
   0.05001
   0.04369
   0.04541
   0.04298
   0.04352
   0.04759
   0.05695
   0.05456
   0.05044
   0.04607
   0.04281
   0.04177
   0.04311
   0.04719
   0.04506
   0.04792
   0.05265
   0.04134
   0.05274
   0.05338
   0.04431
   0.05010
   0.05287
   0.05786
   0.05573
   0.05292
   0.05792
   0.05674
   0.05649
   0.05304
   0.05582
   0.05715
   0.06476
   0.06929
   0.06774
   0.06408
   0.06482
   0.06700
   0.06126
   0.05979
   0.05536
   0.06017
   0.06123
   0.06055
   0.05961
   0.04923
   0.05009
   0.04960
   0.04957
   0.05642
   0.05361
   0.05002
   0.05343
   0.04744
   0.05961
   0.06198
   0.05907
   0.06338
   0.06612
   0.06861
   0.05156
   0.05198
   0.05377
   0.04913
   0.04608
   0.04845
   0.04968
   0.04768
   0.04950
   0.05173
   0.05204
   0.05016
   0.04725
   0.05347
   0.05048
   0.05389
   0.05336
   0.05444
   0.05751
   0.05425
   0.04936
   0.05355
   0.05572
   0.06520
   0.06158
   0.06059
   0.05677
   0.04658
   0.04925
   0.04949
   0.04629
   0.04729
   0.04422
   0.04721
   0.04500
   0.04862
   0.05593
   0.05280
   0.05654
   0.05206
   0.06111
   0.05658
   0.05519
   0.06071
   0.05206
   0.05628
   0.06187
   0.06595
   0.06881
   0.06771
   0.06643
   0.07362
   0.07112
   0.06303
   0.06075
   0.05827
   0.05725
   0.06289
   0.06318
   0.05482
   0.05239
   0.04844
   0.04490
   0.04593
   0.04765
   0.04686
   0.05571
   0.05467
   0.05255
   0.05100
   0.05263
   0.05194
   0.05167
   0.05232
   0.05222
   0.04475
   0.04738
   0.04010
   0.04234
   0.04273
   0.04260
   0.04137
   0.03968
   0.04208
   0.04502
   0.04345
   0.04479
   0.04582
   0.04200
   0.04694
   0.04490
   0.04585
   0.04731
   0.04661
   0.04866
   0.04611
   0.04770
   0.04955
   0.04870
   0.04012
   0.04826
   0.04712
   0.04543
   0.04438
   0.04671
   0.04411
   0.04744
   0.04323
   0.04408
   0.04417
   0.04457
   0.04225
   0.04511
   0.04819
   0.05419
   0.05419
   0.04876
   0.04849
   0.04711
   0.04872
   0.05372
   0.04912
   0.05689
   0.06236
   0.05717
   0.05843
   0.05252
   0.05010
   0.05613
   0.05542
   0.05345
   0.04422
   0.05230
   0.04740
   0.04630
   0.04589
   0.04548
   0.04567
   0.04744
   0.05381
   0.05272
   0.05070
   0.04944
   0.05053
   0.04731
   0.04579
   0.04740
   0.04749
   0.04976
   0.04761
   0.04188
   0.04291
   0.04283
   0.04696
   0.04621
   0.04762
   0.04726
   0.04645
   0.04237
   0.04089
   0.04065
   0.04065
   0.04131
   0.04820
   0.04682
   0.05121
   0.05407
   0.05438
   0.05736
   0.05906
   0.05053
   0.04760
   0.04397
   0.04284
   0.04430
   0.04003
   0.04160
   0.04169
   0.04102
   0.04655
   0.04893
   0.05055
   0.05216
   0.05529
   0.05245
   0.04778
   0.05176
   0.04836
   0.05091
   0.05366
   0.05369
   0.05403
   0.05296
   0.05449
   0.05806
   0.05771
   0.05900
   0.06075
   0.06403
   0.06453
   0.05731
   0.05253
   0.04889
   0.05056
   0.05096
   0.04848
   0.04644
   0.04414
   0.04814
   0.05161
   0.04747
   0.04781
   0.04755
   0.04455
   0.04829
   0.04233
   0.04841
   0.04970
   0.05285
   0.05355
   0.04581
   0.05027
   0.04442
   0.04789
   0.04416
   0.04484
   0.04402
   0.04366
   0.04658
   0.05311
   0.05428
   0.05194
   0.05727
   0.05396
   0.04795
   0.04973
   0.04506
   0.04108
   0.04248
   0.04539
   0.04325
   0.24406
   0.24475
   0.23259
   0.23090
   0.22089
   0.22222
   0.22008
   0.22111
   0.22480
   0.22842
   0.22582
   0.21452
   0.22209
   0.21258
   0.21687
   0.21886
   0.21290
   0.20874
   0.21727
   0.22209
   0.22311
   0.22648
   0.22198
   0.22651
   0.22324
   0.21535
   0.21728
   0.21864
   0.21525
   0.20673
   0.21429
   0.21255
   0.21266
   0.21473
   0.21482
   0.21596
   0.22070
   0.21732
   0.21763
   0.22403
   0.22572
   0.22017
   0.22128
   0.21364
   0.22342
   0.20864
   0.21492
   0.21145
   0.20893
   0.20275
   0.19412
   0.19516
   0.18744
   0.18312
   0.17673
   0.17019
   0.17289
   0.17103
   0.17314
   0.17032
   0.16445
   0.16162
   0.16168
   0.15882
   0.14142
   0.14188
   0.14424
   0.13709
   0.13751
   0.13959
   0.13925
   0.14514
   0.13910
   0.15277
   0.15590
   0.15112
   0.15014
   0.14990
   0.14635
   0.14509
   0.14198
   0.13393
   0.13439
   0.13655
   0.13356
   0.12813
   0.11839
   0.11673
   0.11484
   0.10942
   0.11491
   0.10567
   0.10813
   0.11479
   0.11476
   0.11425
   0.11283
   0.11538
   0.11737
   0.10895
   0.11025
   0.11339
   0.11708
   0.10872
   0.10626
   0.10638
   0.09967
   0.10010
   0.10359
   0.10167
   0.09897
   0.09653
   0.10060
   0.09690
   0.09792
   0.10003
   0.09628
   0.09615
   0.10815
   0.10279
   0.10213
   0.10022
   0.10344
   0.10004
   0.10023
   0.09623
   0.09398
   0.09418
   0.09254
   0.08732
   0.08528
   0.07750
   0.07688
   0.07863
   0.07613
   0.08028
   0.08645
   0.09330
   0.09510
   0.09320
   0.09482
   0.08628
   0.08460
   0.08583
   0.08992
   0.09128
   0.08968
   0.08328
   0.08930
   0.08974
   0.08343
   0.07947
   0.08697
   0.08638
   0.08082
   0.07778
   0.08037
   0.07577
   0.08189
   0.08308
   0.08029
   0.07329
   0.07213
   0.06783
   0.07185
   0.07627
   0.07345
   0.06714
   0.06312
   0.06522
   0.05922
   0.05562
   0.04607
   0.05207
   0.04979
   0.05290
   0.05071
   0.04965
   0.05207
   0.05304
   0.05492
   0.05688
   0.05378
   0.05668
   0.05648
   0.06891
   0.07884
   0.07744
   0.06102
   0.06156
   0.07225
   0.06712
   0.07311
   0.07505
   0.08458
   0.08489
   0.08294
   0.08606
   0.08250
   0.08018
   0.07545
   0.08195
   0.08832
   0.08984
   0.09284
   0.09861
   0.09202
   0.08493
   0.08581
   0.08742
   0.08484
   0.08442
   0.07299
   0.08514
   0.08581
   0.08837
   0.09189
   0.08800
   0.08057
   0.08148
   0.08121
   0.08180
   0.08364
   0.08398
   0.07924
   0.08503
   0.08092
   0.07349
   0.07441
   0.07326
   0.06162
   0.05985
   0.05949
   0.06786
   0.07163
   0.07625
   0.06976
   0.07337
   0.07010
   0.07052
   0.07343
   0.07147
   0.07383
   0.07465
   0.08270
   0.08023
   0.08149
   0.08545
   0.08377
   0.08091
   0.07898
   0.07421
   0.05924
   0.06328
   0.05854
   0.05902
   0.05873
   0.06787
   0.06010
   0.06112
   0.05991
   0.06402
   0.07615
   0.07624
   0.07640
   0.07634
   0.07769
   0.07842
   0.08413
   0.08145
   0.07638
   0.08070
   0.08427
   0.08601
   0.08059
   0.08298
   0.08207
   0.08029
   0.07857
   0.07659
   0.07594
   0.07144
   0.07342
   0.07113
   0.07263
   0.07284
   0.07418
   0.07478
   0.07914
   0.07424
   0.07148
   0.07635
   0.07885
   0.07353
   0.07567
   0.07593
   0.07607
   0.07161
   0.07318
   0.06301
   0.06163
   0.05771
   0.05866
   0.06289
   0.06599
   0.06525
   0.06583
   0.06433
   0.06439
   0.06451
   0.06156
   0.06119
   0.06583
   0.05856
   0.06791
   0.06492
   0.06026
   0.05855
   0.05961
   0.05828
   0.05956
   0.06331
   0.06065
   0.05912
   0.05891
   0.05914
   0.05874
   0.06136
   0.06567
   0.07471
   0.07733
   0.07632
   0.07798
   0.08420
   0.09041
   0.08695
   0.09387
   0.09561
   0.09272
   0.08976
   0.08819
   0.08545
   0.09117
   0.08675
   0.08613
   0.08427
   0.08431
   0.07869
   0.07328
   0.07470
   0.07061
   0.07667
   0.07933
   0.07573
   0.06653
   0.07764
   0.07687
   0.07353
   0.07642
   0.07577
   0.07411
   0.07485
   0.07431
   0.07362
   0.07481
   0.07897
   0.08058
   0.08116
   0.08184
   0.08175
   0.07750
   0.07455
   0.07141
   0.07248
   0.06920
   0.07079
   0.07263
   0.06713
   0.07149
   0.07539
   0.07607
   0.06931
   0.06698
   0.05726
   0.06177
   0.06345
   0.06059
   0.06072
   0.05962
   0.06659
   0.06459
   0.07747
   0.06908
   0.07639
   0.07912
   0.07259
   0.07494
   0.07391
   0.07397
   0.07430
   0.07368
   0.07449
   0.07921
   0.07678
   0.08766
   0.08890
   0.08618
   0.08944
   0.08669
   0.09133
   0.09195
   0.08994
   0.08665
   0.08866
   0.08800
   0.09122
   0.09108
   0.08966
   0.09147
   0.09723
   0.09024
   0.09774
   0.09992
   0.10101
   0.09449
   0.09855
   0.09311
   0.09591
   0.09151
   0.09741
   0.10003
   0.09166
   0.10131
   0.10361
   0.10244
   0.10446
   0.08781
   0.08597
   0.08135
   0.07525
   0.07448
   0.07973
   0.07634
   0.07921
   0.08049
   0.07474
   0.07528
   0.07554
   0.07710
   0.06886
   0.06959
   0.06519
   0.06184
   0.06182
   0.06868
   0.06651
   0.06480
   0.06842
   0.06313
   0.06836
   0.06719
   0.06556
   0.06948
   0.06913
   0.06685
   0.06803
   0.06674
   0.06634
   0.05876
   0.05613
   0.05318
   0.05638
   0.05490
   0.05534
   0.05302
   0.05524
   0.05429
   0.05484
   0.06144
   0.06362
   0.06582
   0.06250
   0.06391
   0.06384
   0.06282
   0.05843
   0.06331
   0.06217
   0.05781
   0.05071
   0.05985
   0.06233
   0.06118
   0.06111
   0.06287
   0.05847
   0.05818
   0.05779
   0.05711
   0.05662
   0.05824
   0.06017
   0.05885
   0.06388
   0.05919
   0.05912
   0.05744
   0.05068
   0.05229
   0.05218
   0.04276
   0.05066
   0.05132
   0.04320
   0.04716
   0.04839
   0.04680
   0.05032
   0.04911
   0.05083
   0.05165
   0.05083
   0.05200
   0.04862
   0.04682
   0.05024
   0.04832
   0.04721
   0.04806
   0.04884
   0.04603
   0.04831
   0.04672
   0.04887
   0.05060
   0.04733
   0.04821
   0.05636
   0.05680
   0.05305
   0.05670
   0.04923
   0.04915
   0.05213
   0.05181
   0.05811
   0.05967
   0.06412
   0.06643
   0.06723
   0.06363
   0.06507
   0.06104
   0.05008
   0.04640
   0.05047
   0.04874
   0.04773
   0.04763
   0.04904
   0.04894
   0.05646
   0.05994
   0.06450
   0.05683
   0.05853
   0.06051
   0.06873
   0.07050
   0.07255
   0.07227
   0.07765
   0.08123
   0.08214
   0.07837
   0.07730
   0.07266
   0.07053
   0.06961
   0.06750
   0.07128
   0.08196
   0.07990
   0.08214
   0.08025
   0.07880
   0.07783
   0.08088
   0.07550
   0.07716
   0.06897
   0.06377
   0.06754
   0.06287
   0.06190
   0.05928
   0.05955
   0.05811
   0.05633
   0.05480
   0.05413
   0.06070
   0.05987
   0.05493
   0.05828
   0.05527
   0.05773
   0.05720
   0.05806
   0.05312
   0.04580
   0.04524
   0.04743
   0.04729
   0.04907
   0.05194
   0.04794
   0.04920
   0.04853
   0.04897
   0.04587
   0.04920
   0.04777
   0.05024
   0.05196
   0.05021
   0.05328
   0.05418
   0.05269
   0.05555
   0.05166
   0.05189
   0.05128
   0.04729
   0.05184
   0.05111
   0.04883
   0.05054
   0.04809
   0.05069
   0.04955
   0.04872
   0.05170
   0.05348
   0.04953
   0.04769
   0.04969
   0.04946
   0.06328
   0.06377
   0.06295
   0.04793
   0.04970
   0.05096
   0.05115
   0.04877
   0.04981
   0.05302
   0.05802
   0.05867
   0.04725
   0.04830
   0.04995
   0.04725
   0.04799
   0.04561
   0.04596
   0.04769
   0.04518
   0.04944
   0.05432
   0.06084
   0.06462
   0.06192
   0.06246
   0.05940
   0.06220
   0.06066
   0.05973
   0.05285
   0.04704
   0.05815
   0.05733
   0.04889
   0.05121
   0.05374
   0.05750
   0.05214
   0.05225
   0.04878
   0.05433
   0.05582
   0.05180
   0.04885
   0.05068
   0.05185
   0.04816
   0.05006
   0.04617
   0.04740
   0.04609
   0.04831
   0.05920
   0.05716
   0.05799
   0.06208
   0.05570
   0.05610
   0.05597
   0.05519
   0.05551
   0.04713
   0.05472
   0.04392
   0.04792
   0.04700
   0.04515
   0.04580
   0.04816
   0.04609
   0.04851
   0.05051
   0.04889
   0.05028
   0.05042
   0.04643
   0.04604
   0.04737
   0.04895
   0.05054
   0.04780
   0.04594
   0.05083
   0.04879
   0.04585
   0.04755
   0.04660
   0.04492
   0.04796
   0.04869
   0.05016
   0.04992
   0.05806
   0.05178
   0.05183
   0.05074
   0.06047
   0.06088
   0.06284
   0.05986
   0.06186
   0.06324
   0.06886
   0.07672
   0.07913
   0.08209
   0.07904
   0.08282
   0.08368
   0.07719
   0.07767
   0.07697
   0.06635
   0.07008
   0.07229
   0.06471
   0.06937
   0.06942
   0.06455
   0.06363
   0.06648
   0.06432
   0.05947
   0.06320
   0.06341
   0.06335
   0.06912
   0.06666
   0.06971
   0.06738
   0.06697
   0.06310
   0.06227
   0.06282
   0.06045
   0.06493
   0.06495
   0.06270
   0.06133
   0.06185
   0.06182
   0.06057
   0.06409
   0.06681
   0.06411
   0.06574
   0.06441
   0.06011
   0.06235
   0.06296
   0.06609
   0.06521
   0.06518
   0.06541
   0.06362
   0.06474
   0.05975
   0.06739
   0.06485
   0.06032
   0.05945
   0.06152
   0.06373
   0.06525
   0.07207
   0.06838
   0.07060
   0.07449
   0.07518
   0.07815
   0.06676
   0.06476
   0.06399
   0.06656
   0.06295
   0.06252
   0.05782
   0.06035
   0.06024
   0.06475
   0.06386
   0.06221
   0.06292
   0.06323
   0.06527
   0.06552
   0.06320
   0.06542
   0.07024
   0.06801
   0.06245
   0.06294
   0.06520
   0.06072
   0.05920
   0.05274
   0.05303
   0.05805
   0.05385
   0.05561
   0.05752
   0.05222
   0.05137
   0.04748
   0.04753
   0.04816
   0.04901
   0.04923
   0.04838
   0.04758
   0.04867
   0.04712
   0.04594
   0.04529
   0.05005
   0.04847
   0.04749
   0.04620
   0.04813
   0.04600
   0.04757
   0.04750
   0.04905
   0.04777
   0.05023
   0.05093
   0.05487
   0.05331
   0.05129
   0.05070
   0.04657
   0.04625
   0.05534
   0.05457
   0.04900
   0.05169
   0.05317
   0.05741
   0.05403
   0.05110
   0.05142
   0.05377
   0.05012
   0.04874
   0.04380
   0.04679
   0.04721
   0.04618
   0.04751
   0.04826
   0.04901
   0.04702
   0.04697
   0.04694
   0.05066
   0.05189
   0.05066
   0.04910
   0.04058
   0.04236
   0.04752
   0.05268
   0.05327
   0.05414
   0.05792
   0.05560
   0.06232
   0.05663
   0.04881
   0.04742
   0.05071
   0.04902
   0.04929
   0.05245
   0.05144
   0.05027
   0.06141
   0.05956
   0.06410
   0.06739
   0.06780
   0.06640
   0.05831
   0.05838
   0.05856
   0.06236
   0.05774
   0.05495
   0.05674
   0.05627
   0.05737
   0.05559
   0.06076
   0.06492
   0.06593
   0.06465
   0.07352
   0.07190
   0.07088
   0.06845
   0.06946
   0.06302
   0.06460
   0.05733
   0.05814
   0.04277
   0.04861
   0.04844
   0.04239
   0.04864
   0.04546
   0.04229
   0.04214
   0.04497
   0.04372
   0.04636
   0.04504
   0.04329
   0.04353
   0.04751
   0.04465
   0.04688
   0.04446
   0.04750
   0.04671
   0.04307
   0.04686
   0.04591
   0.04670
   0.04196
   0.04556
   0.04768
   0.04635
   0.04689
   0.04362
   0.04723
   0.05110
   0.05492
   0.05522
   0.05510
   0.05781
   0.05633
   0.05783
   0.05701
   0.05386
   0.05316
   0.05624
   0.05596
   0.05364
   0.05056
   0.05040
   0.05140
   0.05198
   0.05070
   0.05015
   0.04681
   0.04561
   0.04590
   0.04492
   0.04686
   0.04444
   0.04907
   0.04876
   0.04442
   0.04555
   0.04646
   0.05371
   0.04918
   0.04734
   0.04524
   0.04474
   0.04897
   0.04722
   0.04635
   0.04551
   0.04493
   0.04605
   0.04481
   0.04795
   0.04869
   0.05555
   0.05710
   0.04955
   0.05909
   0.05123
   0.04595
   0.05113
   0.05195
   0.05281
   0.05346
   0.05494
   0.05489
   0.05318
   0.05105
   0.05304
   0.05402
   0.05638
   0.05565
   0.05612
   0.05551
   0.05617
   0.05803
   0.05733
   0.05752
   0.05711
   0.05631
   0.05671
   0.05452
   0.05739
   0.05149
   0.05294
   0.05130
   0.05311
   0.05453
   0.05382
   0.05518
   0.05590
   0.05302
   0.05897
   0.06019
   0.06539
   0.06704
   0.05536
   0.06491
   0.06451
   0.06774
   0.07325
   0.08374
   0.08004
   0.07877
   0.07893
   0.07387
   0.07087
   0.07176
   0.06837
   0.07396
   0.07752
   0.07738
   0.06945
   0.07232
   0.08018
   0.07081
   0.06868
   0.06632
   0.07109
   0.07389
   0.07599
   0.07520
   0.07503
   0.07048
   0.06765
   0.06704
   0.06135
   0.06744
   0.07056
   0.05926
   0.05901
   0.05761
   0.05749
   0.06811
   0.07129
   0.07316
   0.06816
   0.06133
   0.06190
   0.06238
   0.05744
   0.06018
   0.05790
   0.05684
   0.06491
   0.06621
   0.06672
   0.06139
   0.06238
   0.05877
   0.05662
   0.05841
   0.05830
   0.05718
   0.06115
   0.05773
   0.05690
   0.06255
   0.05968
   0.05756
   0.05387
   0.05415
   0.05617
   0.05658
   0.05407
   0.05532
   0.05779
   0.05401
   0.05672
   0.06464
   0.06440
   0.06622
   0.06265
   0.06080
   0.05908
   0.05878
   0.06350
   0.05699
   0.06089
   0.06969
   0.06307
   0.06139
   0.05740
   0.05838
   0.05802
   0.05467
   0.06087
   0.05864
   0.06467
   0.07429
   0.06834
   0.06544
   0.05833
   0.06040
   0.06111
   0.06089
   0.05890
   0.06526
   0.06660
   0.06358
   0.06731
   0.06827
   0.05972
   0.06083
   0.06665
   0.06348
   0.05993
   0.06136
   0.06065
   0.06161
   0.05499
   0.05422
   0.05322
   0.05282
   0.06091
   0.05768
   0.05950
   0.06436
   0.05991
   0.05843
   0.05848
   0.06255
   0.06197
   0.06280
   0.06756
   0.06549
   0.07130
   0.06795
   0.07334
   0.06635
   0.05419
   0.05284
   0.05475
   0.05324
   0.05062
   0.05540
   0.05354
   0.05923
   0.06514
   0.07124
   0.06049
   0.05892
   0.05129
   0.04743
   0.04829
   0.04800
   0.04428
   0.04496
   0.04850
   0.04826
   0.05007
   0.04809
   0.05001
   0.04949
   0.04707
   0.04596
   0.05010
   0.04850
   0.05074
   0.05175
   0.05084
   0.04966
   0.04774
   0.05245
   0.05264
   0.05174
   0.05102
   0.05067
   0.05274
   0.05464
   0.05002
   0.05348
   0.05409
   0.06015
   0.05890
   0.05803
   0.05998
   0.05701
   0.05431
   0.05973
   0.05194
   0.05675
   0.05681
   0.05423
   0.05363
   0.05298
   0.05625
   0.05959
   0.06207
   0.06030
   0.05855
   0.06149
   0.05604
   0.05444
   0.05596
   0.05726
   0.05744
   0.05914
   0.06498
   0.05493
   0.05952
   0.06145
   0.05772
   0.05788
   0.05388
   0.05151
   0.05672
   0.06232
   0.06056
   0.05361
   0.05738
   0.05865
   0.06672
   0.05925
   0.05348
   0.05427
   0.05572
   0.05369
   0.05948
   0.06837
   0.06698
   0.06681
   0.06394
   0.06430
   0.06208
   0.05474
   0.06134
   0.06128
   0.07721
   0.07127
   0.07791
   0.06908
   0.06870
   0.07008
   0.07196
   0.07071
   0.06952
   0.06449
   0.05880
   0.05403
   0.05245
   0.05338
   0.05368
   0.05152
   0.05128
   0.05342
   0.05228
   0.05332
   0.05235
   0.05276
   0.04681
   0.05647
   0.05341
   0.04999
   0.05489
   0.05419
   0.05456
   0.05673
   0.05431
   0.05256
   0.05634
   0.05926
   0.06314
   0.05945
   0.06357
   0.05655
   0.06229
   0.05902
   0.05881
   0.05525
   0.05707
   0.06012
   0.05540
   0.05323
   0.05218
   0.04977
   0.04551
   0.04502
   0.04861
   0.04830
   0.04485
   0.04630
   0.04464
   0.04381
   0.04230
   0.04214
   0.04396
   0.04507
   0.04677
   0.04695
   0.04545
   0.04413
   0.04629
   0.04537
   0.04603
   0.04380
   0.04534
   0.04500
   0.04874
   0.04288
   0.04498
   0.04234
   0.04355
   0.04318
   0.04549
   0.04484
   0.04839
   0.04974
   0.04861
   0.04825
   0.04885
   0.04775
   0.05062
   0.05068
   0.05039
   0.04596
   0.04683
   0.04849
   0.05015
   0.04709
   0.04735
   0.04864
   0.05006
   0.05627
   0.05440
   0.05493
   0.05530
   0.05157
   0.04662
   0.04566
   0.04142
   0.04383
   0.04181
   0.04521
   0.04291
   0.04157
   0.04225
   0.04154
   0.04145
   0.04252
   0.04338
   0.04370
   0.04426
   0.04677
   0.04586
   0.05111
   0.05255
   0.04775
   0.04723
   0.04666
   0.04462
   0.04640
   0.04378
   0.04307
   0.04592
   0.04548
   0.04887
   0.04436
   0.04571
   0.05263
   0.05056
   0.05153
   0.04643
   0.04794
   0.04700
   0.04355
   0.04788
   0.05087
   0.05411
   0.05217
   0.04942
   0.04699
   0.05425
   0.05572
   0.05159
   0.05479
   0.05406
   0.04952
   0.04588
   0.04991
   0.05079
   0.04728
   0.04979
   0.04694
   0.05400
   0.04983
   0.05077
   0.05067
   0.05273
   0.05579
   0.05289
   0.05577
   0.05441
   0.05472
   0.05099
   0.05281
   0.05277
   0.05218
   0.04992
   0.04455
   0.04234
   0.04659
   0.04474
   0.04517
   0.04335
   0.04553
   0.04681
   0.04767
   0.04821
   0.05055
   0.05149
   0.04853
   0.05543
   0.05315
   0.05170
   0.05460
   0.05557
   0.05227
   0.04504
   0.04800
   0.05009
   0.05539
   0.04965
   0.04874
   0.04573
   0.04905
   0.04823
   0.04774
   0.04761
   0.04915
   0.04745
   0.04640
   0.04602
   0.04886
   0.04761
   0.04702
   0.04712
   0.05001
   0.05045
   0.05166
   0.05203
   0.05211
   0.05404
   0.05095
   0.04769
   0.04694
   0.04771
   0.05021
   0.04722
   0.04960
   0.05376
   0.04991
   0.04973
   0.04614
   0.04201
   0.04262
   0.04255
   0.04252
   0.04600
   0.04278
   0.04160
   0.04302
   0.04423
   0.04138
   0.04854
   0.04875
   0.04805
   0.04774
   0.04769
   0.04702
   0.04759
   0.05004
   0.04982
   0.04905
   0.05170
   0.05238
   0.05358
   0.05352
   0.05327
   0.05632
   0.05713
   0.05529
   0.05591
   0.05562
   0.05453
   0.06264
   0.05901
   0.06302
   0.06521
   0.06406
   0.06718
   0.07139
   0.07947
   0.07326
   0.07041
   0.07052
   0.05935
   0.05698
   0.06132
   0.06067
   0.05996
   0.06548
   0.05857
   0.05229
   0.05471
   0.05543
   0.05674
   0.05655
   0.05772
   0.05546
   0.06088
   0.06646
   0.06616
   0.06801
   0.06737
   0.07194
   0.07656
   0.07211
   0.06940
   0.06419
   0.06262
   0.06013
   0.06332
   0.05886
   0.05925
   0.06079
   0.06461
   0.06183
   0.05726
   0.06030
   0.05775
   0.05730
   0.06138
   0.05949
   0.05631
   0.05849
   0.06087
   0.05933
   0.06019
   0.06095
   0.05623
   0.05916
   0.05628
   0.05292
   0.06135
   0.06043
   0.05742
   0.06196
   0.05696
   0.05951
   0.05381
   0.05937
   0.05626
   0.05568
   0.05382
   0.05281
   0.05312
   0.06003
   0.06663
   0.06339
   0.06259
   0.06446
   0.06512
   0.06480
   0.07220
   0.07440
   0.07500
   0.07075
   0.06375
   0.06627
   0.06709
   0.06391
   0.06402
   0.05915
   0.05742
   0.05620
   0.06581
   0.06813
   0.07384
   0.07239
   0.06961
   0.05596
   0.05884
   0.05860
   0.05984
   0.05565
   0.05964
   0.06200
   0.06142
   0.06432
   0.06419
   0.06452
   0.06173
   0.06707
   0.06262
   0.05921
   0.06230
   0.05941
   0.06068
   0.06017
   0.05953
   0.05701
   0.06052
   0.06067
   0.06213
   0.05289
   0.05602
   0.05269
   0.05322
   0.05477
   0.05728
   0.05732
   0.05667
   0.05478
   0.05328
   0.05202
   0.04746
   0.04689
   0.04544
   0.04765
   0.04679
   0.04733
   0.04981
   0.05003
   0.05185
   0.05074
   0.05088
   0.05209
   0.05361
   0.04825
   0.05191
   0.05150
   0.05033
   0.05677
   0.06305
   0.06230
   0.06073
   0.06202
   0.06066
   0.06359
   0.05866
   0.06054
   0.06470
   0.05758
   0.05585
   0.05457
   0.06185
   0.06017
   0.06160
   0.05576
   0.05471
   0.05343
   0.05245
   0.05674
   0.06145
   0.05900
   0.05694
   0.05862
   0.06318
   0.06786
   0.07208
   0.07224
   0.07266
   0.07224
   0.07604
   0.07956
   0.07986
   0.07846
   0.08111
   0.08200
   0.07930
   0.07910
   0.07495
   0.07057
   0.05634
   0.05966
   0.05549
   0.05837
   0.05645
   0.05543
   0.06205
   0.06454
   0.06414
   0.05954
   0.05944
   0.05800
   0.05634
   0.05897
   0.05414
   0.05157
   0.05888
   0.05642
   0.05277
   0.05813
   0.05431
   0.05627
   0.05475
   0.05450
   0.05866
   0.05567
   0.05495
   0.05320
   0.05367
   0.05329
   0.05655
   0.05810
   0.06354
   0.06249
   0.06180
   0.05484
   0.05466
   0.05314
   0.05695
   0.05676
   0.05243
   0.05214
   0.05297
   0.05613
   0.05168
   0.05729
   0.05186
   0.05258
   0.05298
   0.05434
   0.05594
   0.05712
   0.06095
   0.05830
   0.05877
   0.06024
   0.06383
   0.05704
   0.05913
   0.05900
   0.05869
   0.05799
   0.05885
   0.06846
   0.06249
   0.06132
   0.06000
   0.06391
   0.06358
   0.06321
   0.06292
   0.06331
   0.06160
   0.06555
   0.06012
   0.06353
   0.06705
   0.06165
   0.05897
   0.06411
   0.06335
   0.06022
   0.05869
   0.06627
   0.07299
   0.06309
   0.07176
   0.06586
   0.06663
   0.06203
   0.06371
   0.06519
   0.06430
   0.06212
   0.06951
   0.06907
   0.06915
   0.07340
   0.06391
   0.06494
   0.06472
   0.05584
   0.05491
   0.05446
   0.05727
   0.05357
   0.05518
   0.05231
   0.04828
   0.05121
   0.04827
   0.05373
   0.05005
   0.04646
   0.05660
   0.05607
   0.04797
   0.05037
   0.03959
   0.04466
   0.05156
   0.04969
   0.05585
   0.05957
   0.06421
   0.05881
   0.05559
   0.05938
   0.05843
   0.06162
   0.05968
   0.05496
   0.06009
   0.05396
   0.06339
   0.06113
   0.06033
   0.05731
   0.05644
   0.05642
   0.05909
   0.05822
   0.05773
   0.06137
   0.06339
   0.07410
   0.06738
   0.05649
   0.05777
   0.06277
   0.05845
   0.05725
   0.05939
   0.05563
   0.05189
   0.05600
   0.06382
   0.05780
   0.05144
   0.04762
   0.04964
   0.05230
   0.05530
   0.06274
   0.05642
   0.05911
   0.05742
   0.05729
   0.05919
   0.05628
   0.05660
   0.05534
   0.05376
   0.05480
   0.05564
   0.05724
   0.05891
   0.06001
   0.05959
   0.05967
   0.05727
   0.05594
   0.06036
   0.06190
   0.06155
   0.05554
   0.05656
   0.05776
   0.05374
   0.05791
   0.06533
   0.06004
   0.05619
   0.05473
   0.05205
   0.05788
   0.05886
   0.05680
   0.05927
   0.05745
   0.05459
   0.06276
   0.06690
   0.06855
   0.06350
   0.06440
   0.06137
   0.06092
   0.05476
   0.05964
   0.05920
   0.06313
   0.06170
   0.05900
   0.06215
   0.05863
   0.05986
   0.05998
   0.05804
   0.05750
   0.05634
   0.04894
   0.04811
   0.04765
   0.04859
   0.04602
   0.04804
   0.05016
   0.05063
   0.05094
   0.05260
   0.05245
   0.06254
   0.06026
   0.05954
   0.06166
   0.05725
   0.05273
   0.05279
   0.05586
   0.06311
   0.06415
   0.05970
   0.05912
   0.05627
   0.06968
   0.06331
   0.05740
   0.06018
   0.05810
   0.05842
   0.05739
   0.05905
   0.05755
   0.05695
   0.06052
   0.06021
   0.05968
   0.05987
   0.06480
   0.06811
   0.06060
   0.05850
   0.06261
   0.05696
   0.05827
   0.06085
   0.06416
   0.06715
   0.06657
   0.06727
   0.06320
   0.06011
   0.05875
   0.05424
   0.04744
   0.05297
   0.05301
   0.05421
   0.05245
   0.05330
   0.05113
   0.05447
   0.04822
   0.05103
   0.05742
   0.05859
   0.05241
   0.05602
   0.04929
   0.04739
   0.04816
   0.06005
   0.06270
   0.05776
   0.06129
   0.05835
   0.05958
   0.06211
   0.05943
   0.05943
   0.06284
   0.05774
   0.06402
   0.06489
   0.05654
   0.06201
   0.06157
   0.05954
   0.05843
   0.06375
   0.06267
   0.07234
   0.06954
   0.06856
   0.06612
   0.07026
   0.07136
   0.07051
   0.06457
   0.06447
   0.05880
   0.05985
   0.05998
   0.05931
   0.06099
   0.05935
   0.05633
   0.06077
   0.05882
   0.05485
   0.05606
   0.05526
   0.05587
   0.05009
   0.05635
   0.05514
   0.05133
   0.04848
   0.04334
   0.04623
   0.04279
   0.04327
   0.05279
   0.05882
   0.05764
   0.06422
   0.06023
   0.05550
   0.05487
   0.05774
   0.05920
   0.04850
   0.03756
   0.03931
   0.03876
   0.04236
   0.03902
   0.03783
   0.03958
   0.03995
   0.04449
   0.04233
   0.04303
   0.04210
   0.04249
   0.04424
   0.04466
   0.05238
   0.05003
   0.05109
   0.05387
   0.05329
   0.04770
   0.04827
   0.04853
   0.04725
   0.05034
   0.05045
   0.04659
   0.04941
   0.04797
   0.04604
   0.05184
   0.05550
   0.05516
   0.05667
   0.06085
   0.05772
   0.05067
   0.04304
   0.04231
   0.04361
   0.04318
   0.04380
   0.05342
   0.05336
   0.05999
   0.05008
   0.04206
   0.04208
   0.04336
   0.04304
   0.04405
   0.04303
   0.04480
   0.05216
   0.04644
   0.04633
   0.04330
   0.04397
   0.04617
   0.04509
   0.04976
   0.05121
   0.05069
   0.07286
   0.07565
   0.06908
   0.07053
   0.07152
   0.06973
   0.07268
   0.06533
   0.06694
   0.06263
   0.05849
   0.05847
   0.05788
   0.05350
   0.05215
   0.05450
   0.04850
   0.05444
   0.05276
   0.05364
   0.05238
   0.04697
   0.04565
   0.04115
   0.04233
   0.03969
   0.03715
   0.04293
   0.03831
   0.03682
   0.03984
   0.03805
   0.03740
   0.03816
   0.04055
   0.03846
   0.03809
   0.03734
   0.03891
   0.03842
   0.03776
   0.04435
   0.04546
   0.04389
   0.04825
   0.04103
   0.03773
   0.03712
   0.04264
   0.03792
   0.03996
   0.03817
   0.04207
   0.04193
   0.04361
   0.04835
   0.04626
   0.04558
   0.04472
   0.03831
   0.04174
   0.03823
   0.03854
   0.03864
   0.03791
   0.03815
   0.03927
   0.03979
   0.04109
   0.04981
   0.05035
   0.05043
   0.05003
   0.04870
   0.04376
   0.04178
   0.04668
   0.04195
   0.05201
   0.04622
   0.04413
   0.04649
   0.04283
   0.03997
   0.05492
   0.05487
   0.05623
   0.05793
   0.05922
   0.05813
   0.05675
   0.05718
   0.04928
   0.04992
   0.05511
   0.05341
   0.04744
   0.04803
   0.05063
   0.04700
   0.04665
   0.04827
   0.04986
   0.04971
   0.04896
   0.04832
   0.05173
   0.05169
   0.05457
   0.04860
   0.05225
   0.04637
   0.04509
   0.04604
   0.04619
   0.05300
   0.04874
   0.04866
   0.04895
   0.05066
   0.05121
   0.04732
   0.05005
   0.04640
   0.05043
   0.05334
   0.05388
   0.05107
   0.05336
   0.05060
   0.04995
   0.04701
   0.04363
   0.05535
   0.05590
   0.05704
   0.05484
   0.05027
   0.05336
   0.04203
   0.04509
   0.04502
   0.04317
   0.04493
   0.04583
   0.03628
   0.04963
   0.04786
   0.05033
   0.05140
   0.05136
   0.05099
   0.05218
   0.04351
   0.04832
   0.05080
   0.05356
   0.05158
   0.04565
   0.04740
   0.05093
   0.05185
   0.04813
   0.04546
   0.04790
   0.05469
   0.04806
   0.04542
   0.04450
   0.04548
   0.04948
   0.05113
   0.04849
   0.05202
   0.05082
   0.04655
   0.04402
   0.04413
   0.04444
   0.04194
   0.04447
   0.04304
   0.04345
   0.04671
   0.05239
   0.04827
   0.05217
   0.04803
   0.04404
   0.04626
   0.04327
   0.04391
   0.04265
   0.04518
   0.04505
   0.04524
   0.04520
   0.04866
   0.04545
   0.04980
   0.04766
   0.04571
   0.04386
   0.04331
   0.04437
   0.04850
   0.04662
   0.04688
   0.04306
   0.04248
   0.04394
   0.04491
   0.04174
   0.04421
   0.04675
   0.04693
   0.04414
   0.03692
   0.03909
   0.03895
   0.03813
   0.03890
   0.05118
   0.04904
   0.04744
   0.04571
   0.04502
   0.04317
   0.04210
   0.04400
   0.04347
   0.04179
   0.04267
   0.03931
   0.04602
   0.04412
   0.04383
   0.03887
   0.03883
   0.03886
   0.03835
   0.04496
   0.04301
   0.03859
   0.04060
   0.04005
   0.04490
   0.04281
   0.03774
   0.04031
   0.03943
   0.03971
   0.04105
   0.04371
   0.03938
   0.04099
   0.04377
   0.04552
   0.04235
   0.04328
   0.03994
   0.04642
   0.04125
   0.04182
   0.04328
   0.05228
   0.05055
   0.04930
   0.04878
   0.05119
   0.05180
   0.05373
   0.05645
   0.05255
   0.05151
   0.05333
   0.05303
   0.05268
   0.04677
   0.04476
   0.04193
   0.04362
   0.05001
   0.04882
   0.05554
   0.05586
   0.05830
   0.05432
   0.06127
   0.05853
   0.05129
   0.04827
   0.05526
   0.05623
   0.06233
   0.05860
   0.05914
   0.05605
   0.05641
   0.05428
   0.04238
   0.04134
   0.03955
   0.05313
   0.05254
   0.04820
   0.04408
   0.05688
   0.05650
   0.06237
   0.05756
   0.05703
   0.05960
   0.05094
   0.05310
   0.05474
   0.05345
   0.05151
   0.05349
   0.05385
   0.05614
   0.05230
   0.05372
   0.05524
   0.05208
   0.04961
   0.05188
   0.05145
   0.05242
   0.06105
   0.06323
   0.06288
   0.06555
   0.06440
   0.05871
   0.05723
   0.05160
   0.05447
   0.06683
   0.06995
   0.06434
   0.06764
   0.07281
   0.05841
   0.06107
   0.05746
   0.05772
   0.04784
   0.04621
   0.04645
   0.04780
   0.04758
   0.04799
   0.04859
   0.04603
   0.04932
   0.05675
   0.05991
   0.05595
   0.05380
   0.05422
   0.05237
   0.05523
   0.05678
   0.05593
   0.04891
   0.05118
   0.05405
   0.05336
   0.05182
   0.05211
   0.05436
   0.05200
   0.05033
   0.05218
   0.05150
   0.05145
   0.04967
   0.05364
   0.05246
   0.05196
   0.05292
   0.05059
   0.05087
   0.05030
   0.05165
   0.05305
   0.05166
   0.04721
   0.04473
   0.04438
   0.04730
   0.03883
   0.04101
   0.03950
   0.03578
   0.03960
   0.03995
   0.04831
   0.04528
   0.05180
   0.04904
   0.05105
   0.04745
   0.05026
   0.03896
   0.04133
   0.03847
   0.04588
   0.04501
   0.04872
   0.04832
   0.04976
   0.05088
   0.04713
   0.05345
   0.04432
   0.05123
   0.05112
   0.05084
   0.04959
   0.05165
   0.03853
   0.04638
   0.04366
   0.04380
   0.04137
   0.04686
   0.04428
   0.04785
   0.04044
   0.04158
   0.05037
   0.05275
   0.05598
   0.05591
   0.05714
   0.05798
   0.05546
   0.05657
   0.05939
   0.05451
   0.05562
   0.05119
   0.04191
   0.05578
   0.05684
   0.05370
   0.05316
   0.04663
   0.05029
   0.05473
   0.05572
   0.05464
   0.05860
   0.05368
   0.05629
   0.05377
   0.05282
   0.04060
   0.04687
   0.04277
   0.04111
   0.04449
   0.03773
   0.04005
   0.04077
   0.05233
   0.05400
   0.05416
   0.05451
   0.05094
   0.04982
   0.05070
   0.05223
   0.05678
   0.05813
   0.04713
   0.04658
   0.04955
   0.04627
   0.04824
   0.05136
   0.05246
   0.05835
   0.06391
   0.06615
   0.06006
   0.06748
   0.06256
   0.05904
   0.05194
   0.04889
   0.04848
   0.04402
   0.04974
   0.04925
   0.05368
   0.04860
   0.04553
   0.04481
   0.04951
   0.04837
   0.04976
   0.05195
   0.05675
   0.05653
   0.05522
   0.05735
   0.05444
   0.05953
   0.04224
   0.05360
   0.05858
   0.05519
   0.05450
   0.05989
   0.06050
   0.06189
   0.06256
   0.05750
   0.06024
   0.05162
   0.05399
   0.04680
   0.04646
   0.04318
   0.04213
   0.04150
   0.04030
   0.04120
   0.04324
   0.04346
   0.04260
   0.04538
   0.04037
   0.03934
   0.04238
   0.04125
   0.04048
   0.04006
   0.04302
   0.04404
   0.04509
   0.04485
   0.04300
   0.04248
   0.04504
   0.04175
   0.04699
   0.03939
   0.05640
   0.05353
   0.05451
   0.05715
   0.05428
   0.05524
   0.05562
   0.05959
   0.06167
   0.06652
   0.06583
   0.06238
   0.06506
   0.04694
   0.04944
   0.04563
   0.04360
   0.04936
   0.05940
   0.06251
   0.06910
   0.06174
   0.06089
   0.05435
   0.05877
   0.05863
   0.06110
   0.06893
   0.07419
   0.06796
   0.06310
   0.06421
   0.06820
   0.06331
   0.05968
   0.06249
   0.05890
   0.06218
   0.05637
   0.05798
   0.06075
   0.06889
   0.06990
   0.06781
   0.06868
   0.06202
   0.05891
   0.06021
   0.06014
   0.05494
   0.05754
   0.05831
   0.05785
   0.05810
   0.05473
   0.05438
   0.05717
   0.05445
   0.05408
   0.05639
   0.05409
   0.05643
   0.05958
   0.06109
   0.05650
   0.05724
   0.05919
   0.05468
   0.05999
   0.06412
   0.06236
   0.06158
   0.05953
   0.06080
   0.06006
   0.05640
   0.05321
   0.05249
   0.05295
   0.05450
   0.05482
   0.05440
   0.05194
   0.04606
   0.04529
   0.04680
   0.04654
   0.05144
   0.05167
   0.04579
   0.04669
   0.04861
   0.04044
   0.04127
   0.04417
   0.04344
   0.04390
   0.04858
   0.04504
   0.04217
   0.04220
   0.04092
   0.04261
   0.03970
   0.03986
   0.04111
   0.04037
   0.03974
   0.04203
   0.04257
   0.04046
   0.04797
   0.05301
   0.05119
   0.05497
   0.05385
   0.05419
   0.05189
   0.05466
   0.05151
   0.04350
   0.03809
   0.04766
   0.04154
   0.05094
   0.05582
   0.05352
   0.05555
   0.05404
   0.05262
   0.05583
   0.05430
   0.05577
   0.06270
   0.05292
   0.05228
   0.05554
   0.05521
   0.05158
   0.05311
   0.05367
   0.05464
   0.05368
   0.05373
   0.05296
   0.05427
   0.06191
   0.07145
   0.07242
   0.07617
   0.07502
   0.06869
   0.07632
   0.08048
   0.08426
   0.07767
   0.07946
   0.08065
   0.07206
   0.07060
   0.06922
   0.06829
   0.07002
   0.06670
   0.06803
   0.07249
   0.07228
   0.08268
   0.07817
   0.07644
   0.07776
   0.07669
   0.07760
   0.07641
   0.07808
   0.07718
   0.07396
   0.07086
   0.07328
   0.06621
   0.06209
   0.06535
   0.06595
   0.06110
   0.06522
   0.06415
   0.04988
   0.04546
   0.04229
   0.04293
   0.05371
   0.05431
   0.05740
   0.05849
   0.05797
   0.05952
   0.05510
   0.05350
   0.04093
   0.04672
   0.04817
   0.04711
   0.04560
   0.04334
   0.04181
   0.04343
   0.04793
   0.05107
   0.04548
   0.04718
   0.04498
   0.04468
   0.04625
   0.05017
   0.05379
   0.05752
   0.05550
   0.05583
   0.05678
   0.05587
   0.05665
   0.05799
   0.05676
   0.05716
   0.05670
   0.05632
   0.05616
   0.05642
   0.05632
   0.05557
   0.05519
   0.05503
   0.04640
   0.05011
   0.05170
   0.05446
   0.05459
   0.05319
   0.05748
   0.05470
   0.05528
   0.05674
   0.05373
   0.05938
   0.05209
   0.04596
   0.04693
   0.04626
   0.04561
   0.04286
   0.04348
   0.04356
   0.04429
   0.04480
   0.04936
   0.04617
   0.04493
   0.05662
   0.05877
   0.05532
   0.05887
   0.05663
   0.04568
   0.04488
   0.04148
   0.04302
   0.04361
   0.04545
   0.04536
   0.05569
   0.04684
   0.05192
   0.04853
   0.04712
   0.04639
   0.04464
   0.05423
   0.04945
   0.04626
   0.04457
   0.04066
   0.04474
   0.04388
   0.04333
   0.04503
   0.04270
   0.04739
   0.04363
   0.04758
   0.04728
   0.04402
   0.04431
   0.04896
   0.06054
   0.05085
   0.05219
   0.04935
   0.04546
   0.04528
   0.04771
   0.04396
   0.04716
   0.04572
   0.04746
   0.04523
   0.04650
   0.04661
   0.04730
   0.04540
   0.04677
   0.04686
   0.04814
   0.05007
   0.04765
   0.05141
   0.04792
   0.05002
   0.04883
   0.04628
   0.04727
   0.04910
   0.04620
   0.04647
   0.05046
   0.05275
   0.05316
   0.05214
   0.05116
   0.05711
   0.05694
   0.06755
   0.06337
   0.06100
   0.06385
   0.05704
   0.05300
   0.04888
   0.04679
   0.04568
   0.04887
   0.04750
   0.04647
   0.04955
   0.05224
   0.05684
   0.04852
   0.04779
   0.04525
   0.04694
   0.04406
   0.04273
   0.04503
   0.04389
   0.04569
   0.04566
   0.04554
   0.04680
   0.04716
   0.04653
   0.04812
   0.04818
   0.04910
   0.04772
   0.04677
   0.05026
   0.04395
   0.04686
   0.04305
   0.04463
   0.04648
   0.04296
   0.04464
   0.04342
   0.04488
   0.04730
   0.04719
   0.04597
   0.04541
   0.04529
   0.04628
   0.04493
   0.04544
   0.04403
   0.04779
   0.04350
   0.04657
   0.04597
   0.05051
   0.04496
   0.05000
   0.04642
   0.05701
   0.05408
   0.05857
   0.06543
   0.06624
   0.06394
   0.05956
   0.05868
   0.06123
   0.05850
   0.04521
   0.04971
   0.05006
   0.04877
   0.04557
   0.04664
   0.04536
   0.04387
   0.04558
   0.04434
   0.04418
   0.04711
   0.04978
   0.05691
   0.06562
   0.06466
   0.06539
   0.06476
   0.05897
   0.05093
   0.04396
   0.04405
   0.04422
   0.04461
   0.04476
   0.04436
   0.04354
   0.04443
   0.04537
   0.04517
   0.04310
   0.04693
   0.04331
   0.04675
   0.04337
   0.04363
   0.04417
   0.04276
   0.04431
   0.05900
   0.05776
   0.04716
   0.05115
   0.05378
   0.04940
   0.04407
   0.05486
   0.05209
   0.05343
   0.04920
   0.04296
   0.04210
   0.04560
   0.04452
   0.04269
   0.04402
   0.03677
   0.03527
   0.03443
   0.03603
   0.03664
   0.03561
   0.03589
   0.03449
   0.03710
   0.03612
   0.03705
   0.03762
   0.04744
   0.04564
   0.04534
   0.04741
   0.04850
   0.04373
   0.04193
   0.04418
   0.04149
   0.04353
   0.03972
   0.04052
   0.03411
   0.03854
   0.04216
   0.04248
   0.04578
   0.04362
   0.04503
   0.05434
   0.05888
   0.05778
   0.05627
   0.05951
   0.05703
   0.05356
   0.05826
   0.06215
   0.05887
   0.05284
   0.05648
   0.05827
   0.06564
   0.06299
   0.05848
   0.05546
   0.05710
   0.05756
   0.06226
   0.05605
   0.05465
   0.05246
   0.05366
   0.05063
   0.04958
   0.04984
   0.04825
   0.05137
   0.05476
   0.05147
   0.04906
   0.04931
   0.04719
   0.04754
   0.04793
   0.04788
   0.05072
   0.04775
   0.05048
   0.05580
   0.06223
   0.05467
   0.04518
   0.04787
   0.04697
   0.04746
   0.04534
   0.05057
   0.04378
   0.04321
   0.04573
   0.04478
   0.04244
   0.04336
   0.04521
   0.04714
   0.05033
   0.04771
   0.05041
   0.05075
   0.05657
   0.05670
   0.05779
   0.05515
   0.05690
   0.05903
   0.06040
   0.04890
   0.04507
   0.04481
   0.04390
   0.04465
   0.04487
   0.04849
   0.05303
   0.05062
   0.04948
   0.05011
   0.04642
   0.05086
   0.04437
   0.04376
   0.04426
   0.04559
   0.04772
   0.04559
   0.04673
   0.04951
   0.05025
   0.05618
   0.05186
   0.05323
   0.05278
   0.05395
   0.05487
   0.05231
   0.05465
   0.05422
   0.05654
   0.04996
   0.04694
   0.04059
   0.04582
   0.04639
   0.04395
   0.04291
   0.04189
   0.04480
   0.04745
   0.04504
   0.04548
   0.04270
   0.04254
   0.04323
   0.04279
   0.04229
   0.04312
   0.04353
   0.04357
   0.04381
   0.04565
   0.04688
   0.05536
   0.05611
   0.05408
   0.05450
   0.05834
   0.05012
   0.04825
   0.04445
   0.04199
   0.04951
   0.04786
   0.04470
   0.04989
   0.04831
   0.04611
   0.04328
   0.04562
   0.04462
   0.04205
   0.04042
   0.03682
   0.04175
   0.04074
   0.04307
   0.04117
   0.04153
   0.04419
   0.04882
   0.04414
   0.04302
   0.04242
   0.04170
   0.04582
   0.04467
   0.04750
   0.04531
   0.04344
   0.04310
   0.04517
   0.04677
   0.04300
   0.04435
   0.04842
   0.04399
   0.04448
   0.04510
   0.04609
   0.04297
   0.04974
   0.05080
   0.05423
   0.05635
   0.05608
   0.05636
   0.05747
   0.04598
   0.04223
   0.04220
   0.04366
   0.04936
   0.04514
   0.04849
   0.04670
   0.05762
   0.04955
   0.04890
   0.04813
   0.04399
   0.04289
   0.04854
   0.04371
   0.04547
   0.04974
   0.04923
   0.04435
   0.04092
   0.03896
   0.03680
   0.03779
   0.04044
   0.03803
   0.03794
   0.04616
   0.04416
   0.04387
   0.03626
   0.03758
   0.03739
   0.03916
   0.04037
   0.03521
   0.03899
   0.04170
   0.04227
   0.04188
   0.04072
   0.04467
   0.04520
   0.04333
   0.04553
   0.04485
   0.03437
   0.04184
   0.04564
   0.04507
   0.04658
   0.04294
   0.05138
   0.04249
   0.04413
   0.04349
   0.04328
   0.03896
   0.04299
   0.04261
   0.03686
   0.03918
   0.03848
   0.03804
   0.03792
   0.03756
   0.03781
   0.04162
   0.03783
   0.03664
   0.03875
   0.04775
   0.04859
   0.04601
   0.04548
   0.04681
   0.04794
   0.05362
   0.05313
   0.05017
   0.05090
   0.05051
   0.04952
   0.04910
   0.04888
   0.04434
   0.04949
   0.04987
   0.04988
   0.04759
   0.04908
   0.04967
   0.05617
   0.05678
   0.05101
   0.04754
   0.04766
   0.04907
   0.05379
   0.04762
   0.04389
   0.04655
   0.04463
   0.04840
   0.04686
   0.04798
   0.04115
   0.04639
   0.04879
   0.04882
   0.05306
   0.05142
   0.04889
   0.04791
   0.04426
   0.04120
   0.05075
   0.04477
   0.04869
   0.04290
   0.03980
   0.03945
   0.03897
   0.04033
   0.04099
   0.04314
   0.04258
   0.04101
   0.04020
   0.04102
   0.03968
   0.03947
   0.04305
   0.04006
   0.04090
   0.04044
   0.04152
   0.03688
   0.03904
   0.04347
   0.04266
   0.04321
   0.04273
   0.04596
   0.04376
   0.04245
   0.05269
   0.05421
   0.04833
   0.04719
   0.04096
   0.05187
   0.05344
   0.05436
   0.05554
   0.05573
   0.06294
   0.06156
   0.05411
   0.05532
   0.05171
   0.05560
   0.05501
   0.05138
   0.04584
   0.04776
   0.04386
   0.04449
   0.04202
   0.04003
   0.04024
   0.03874
   0.04259
   0.04353
   0.04340
   0.04223
   0.04077
   0.04518
   0.04994
   0.04763
   0.04577
   0.03989
   0.04210
   0.04301
   0.04744
   0.04528
   0.04786
   0.04501
   0.04553
   0.04432
   0.04079
   0.04001
   0.03915
   0.04057
   0.04063
   0.03911
   0.03838
   0.03808
   0.04135
   0.04113
   0.03873
   0.04164
   0.04533
   0.04340
   0.04272
   0.04049
   0.04127
   0.03974
   0.03835
   0.03992
   0.03934
   0.03855
   0.03967
   0.04228
   0.04024
   0.04077
   0.04222
   0.04325
   0.04345
   0.04825
   0.04482
   0.05616
   0.05861
   0.05721
   0.05150
   0.04549
   0.04603
   0.04803
   0.04404
   0.04698
   0.04399
   0.03811
   0.03813
   0.04043
   0.04130
   0.03937
   0.03952
   0.03887
   0.03816
   0.04126
   0.04017
   0.03431
   0.04504
   0.04577
   0.04517
   0.04606
   0.04737
   0.05114
   0.04980
   0.05046
   0.04546
   0.04433
   0.04621
   0.04619
   0.04796
   0.04603
   0.04732
   0.04300
   0.04548
   0.04745
   0.04794
   0.04848
   0.04617
   0.04426
   0.04716
   0.04699
   0.04634
   0.04690
   0.05012
   0.05082
   0.05152
   0.04860
   0.04665
   0.05088
   0.04869
   0.05172
   0.05496
   0.05786
   0.06190
   0.05560
   0.06091
   0.05757
   0.05594
   0.05499
   0.05313
   0.04861
   0.04993
   0.05209
   0.05054
   0.05362
   0.05359
   0.04878
   0.05005
   0.04800
   0.04857
   0.04999
   0.04990
   0.04640
   0.04827
   0.04681
   0.04722
   0.05141
   0.05336
   0.05447
   0.05460
   0.05328
   0.05354
   0.05907
   0.05884
   0.05808
   0.06610
   0.05576
   0.05696
   0.06349
   0.05868
   0.05347
   0.05683
   0.05416
   0.05251
   0.05456
   0.05314
   0.05942
   0.05723
   0.05416
   0.06011
   0.05845
   0.06383
   0.07183
   0.06046
   0.05843
   0.05763
   0.05825
   0.05661
   0.06305
   0.06161
   0.06136
   0.07254
   0.07491
   0.06900
   0.07390
   0.06930
   0.06779
   0.07001
   0.07344
   0.07016
   0.07092
   0.06733
   0.06787
   0.05463
   0.06483
   0.06467
   0.06562
   0.06413
   0.06540
   0.05853
   0.05789
   0.06433
   0.05925
   0.05305
   0.05771
   0.05912
   0.06100
   0.05578
   0.05908
   0.05949
   0.05931
   0.05830
   0.05753
   0.06281
   0.06215
   0.06161
   0.05864
   0.05402
   0.05562
   0.05235
   0.05488
   0.05433
   0.05098
   0.05297
   0.05584
   0.05287
   0.05487
   0.05924
   0.04848
   0.05378
   0.04959
   0.05844
   0.06739
   0.06277
   0.06998
   0.07183
   0.07014
   0.06792
   0.07029
   0.06750
   0.06530
   0.06735
   0.06175
   0.06690
   0.06645
   0.06647
   0.06023
   0.05744
   0.05845
   0.06238
   0.05892
   0.05713
   0.05047
   0.04772
   0.05043
   0.05410
   0.05953
   0.05945
   0.05841
   0.05766
   0.05758
   0.05950
   0.06028
   0.06076
   0.06739
   0.06498
   0.06304
   0.06715
   0.06999
   0.07464
   0.07171
   0.07065
   0.07437
   0.06518
   0.06718
   0.06597
   0.06080
   0.06139
   0.05498
   0.05194
   0.04954
   0.05222
   0.04899
   0.05428
   0.05223
   0.05336
   0.05261
   0.04595
   0.04951
   0.04633
   0.05232
   0.05429
   0.05267
   0.05417
   0.05985
   0.06065
   0.05894
   0.05624
   0.05595
   0.05490
   0.05910
   0.05672
   0.05378
   0.05274
   0.04640
   0.04987
   0.04896
   0.04764
   0.04948
   0.04513
   0.04985
   0.05073
   0.04792
   0.04802
   0.04772
   0.05553
   0.05172
   0.05568
   0.05428
   0.05335
   0.04946
   0.05013
   0.05137
   0.03885
   0.04208
   0.04204
   0.04478
   0.05134
   0.04347
   0.04444
   0.04302
   0.04379
   0.04468
   0.04443
   0.04314
   0.04276
   0.04121
   0.04330
   0.04446
   0.04563
   0.04451
   0.04724
   0.04530
   0.04234
   0.04406
   0.04420
   0.04473
   0.04376
   0.04208
   0.04441
   0.04157
   0.04260
   0.04341
   0.04532
   0.04252
   0.04095
   0.03991
   0.03912
   0.03789
   0.03620
   0.04712
   0.04511
   0.04554
   0.04252
   0.04876
   0.04473
   0.04834
   0.05194
   0.04736
   0.04833
   0.04832
   0.04430
   0.04687
   0.03957
   0.03814
   0.03835
   0.03734
   0.03964
   0.03957
   0.04842
   0.05164
   0.05139
   0.05049
   0.05616
   0.05680
   0.05615
   0.05963
   0.05807
   0.05758
   0.05295
   0.05256
   0.05533
   0.04216
   0.04236
   0.04731
   0.04737
   0.04389
   0.04837
   0.04484
   0.04081
   0.04052
   0.04501
   0.04646
   0.04517
   0.04481
   0.04519
   0.04798
   0.03797
   0.03832
   0.03762
   0.05462
   0.05620
   0.05178
   0.05333
   0.05273
   0.05713
   0.05559
   0.05655
   0.05348
   0.05219
   0.05717
   0.05950
   0.06097
   0.06449
   0.06254
   0.06420
   0.06278
   0.05645
   0.05684
   0.05277
   0.05375
   0.04247
   0.04830
   0.04471
   0.04471
   0.04988
   0.05387
   0.04895
   0.04386
   0.04487
   0.04425
   0.04715
   0.04836
   0.04375
   0.04725
   0.04401
   0.04292
   0.04617
   0.04678
   0.04999
   0.05250
   0.05341
   0.05224
   0.04758
   0.05393
   0.05792
   0.05938
   0.05313
   0.05982
   0.23286
   0.22487
   0.21776
   0.21169
   0.21556
   0.21634
   0.21765
   0.21836
   0.21951
   0.21663
   0.21946
   0.21763
   0.21484
   0.21265
   0.21060
   0.20821
   0.20646
   0.20670
   0.20781
   0.20310
   0.20432
   0.21032
   0.21042
   0.20616
   0.20598
   0.20537
   0.19788
   0.19989
   0.20214
   0.20343
   0.20120
   0.19810
   0.19274
   0.19394
   0.18527
   0.18838
   0.18547
   0.19010
   0.18538
   0.19049
   0.19432
   0.17926
   0.18488
   0.17775
   0.17405
   0.17736
   0.17274
   0.16591
   0.17416
   0.17427
   0.17580
   0.17392
   0.17393
   0.17945
   0.17197
   0.17095
   0.16859
   0.17289
   0.17669
   0.16614
   0.15553
   0.15775
   0.15724
   0.15076
   0.15212
   0.14824
   0.14677
   0.14508
   0.14611
   0.14018
   0.14304
   0.13566
   0.13117
   0.12518
   0.12258
   0.13015
   0.11846
   0.12396
   0.12726
   0.12511
   0.12735
   0.13022
   0.13189
   0.12645
   0.12263
   0.11432
   0.11502
   0.11342
   0.11267
   0.11537
   0.12058
   0.11884
   0.12118
   0.11741
   0.12094
   0.11424
   0.11106
   0.11575
   0.11158
   0.11179
   0.11680
   0.11199
   0.11359
   0.11389
   0.10778
   0.10839
   0.09961
   0.09064
   0.09339
   0.09090
   0.08963
   0.08637
   0.08325
   0.08033
   0.07943
   0.08179
   0.08842
   0.08973
   0.09238
   0.08855
   0.09187
   0.08996
   0.07805
   0.07701
   0.07511
   0.07374
   0.07086
   0.07150
   0.07303
   0.07153
   0.06793
   0.07044
   0.07041
   0.06970
   0.07554
   0.07394
   0.07183
   0.07411
   0.07271
   0.07267
   0.07855
   0.07554
   0.07825
   0.07396
   0.07430
   0.08232
   0.07779
   0.07876
   0.07702
   0.07820
   0.08755
   0.09132
   0.10299
   0.10591
   0.10515
   0.10150
   0.10725
   0.10407
   0.10130
   0.09379
   0.09144
   0.09660
   0.09696
   0.10198
   0.10412
   0.09939
   0.10229
   0.09188
   0.08472
   0.07954
   0.07537
   0.07403
   0.07619
   0.07665
   0.07620
   0.07714
   0.07702
   0.07365
   0.07650
   0.08113
   0.07606
   0.07932
   0.07594
   0.07440
   0.07389
   0.08019
   0.06700
   0.06580
   0.06351
   0.06298
   0.06122
   0.06242
   0.06114
   0.05843
   0.06091
   0.06351
   0.06699
   0.05889
   0.06391
   0.05927
   0.05669
   0.05911
   0.06297
   0.06312
   0.06216
   0.06093
   0.06133
   0.06940
   0.07408
   0.07242
   0.07792
   0.07614
   0.07346
   0.07385
   0.07089
   0.07104
   0.06988
   0.07008
   0.07873
   0.07791
   0.07880
   0.07935
   0.08296
   0.08009
   0.07828
   0.08052
   0.08113
   0.08521
   0.08639
   0.08729
   0.08635
   0.08248
   0.08621
   0.08886
   0.08817
   0.08490
   0.09327
   0.08751
   0.09675
   0.08017
   0.08208
   0.08569
   0.08525
   0.08690
   0.08515
   0.09228
   0.08841
   0.09276
   0.09139
   0.08695
   0.08985
   0.09167
   0.09024
   0.08816
   0.09012
   0.08257
   0.08488
   0.08105
   0.07441
   0.07838
   0.07819
   0.08105
   0.08391
   0.08717
   0.08575
   0.08690
   0.08315
   0.08632
   0.09611
   0.10023
   0.09970
   0.10570
   0.10742
   0.10459
   0.10658
   0.10507
   0.09363
   0.09351
   0.09088
   0.08890
   0.09037
   0.08982
   0.08674
   0.08399
   0.08693
   0.08776
   0.08512
   0.09149
   0.09135
   0.08986
   0.08731
   0.09262
   0.09598
   0.09500
   0.09231
   0.09352
   0.08913
   0.09439
   0.09708
   0.09622
   0.09208
   0.09018
   0.08920
   0.08683
   0.09143
   0.09208
   0.09593
   0.09078
   0.09953
   0.09629
   0.09472
   0.08844
   0.09021
   0.08801
   0.09196
   0.08889
   0.09721
   0.09110
   0.09326
   0.08542
   0.08711
   0.08301
   0.08102
   0.08457
   0.08249
   0.08199
   0.07818
   0.06431
   0.06189
   0.06587
   0.06401
   0.06448
   0.05758
   0.05664
   0.05501
   0.05089
   0.04809
   0.04296
   0.04709
   0.04954
   0.04578
   0.04516
   0.05847
   0.05380
   0.05788
   0.05688
   0.05711
   0.05770
   0.05635
   0.05310
   0.05604
   0.05135
   0.05572
   0.05667
   0.05738
   0.05631
   0.05839
   0.06122
   0.05867
   0.05827
   0.05926
   0.06656
   0.06353
   0.07164
   0.07977
   0.07534
   0.07427
   0.07524
   0.06680
   0.06387
   0.06190
   0.06215
   0.06108
   0.06308
   0.06204
   0.06045
   0.06791
   0.07041
   0.06542
   0.06740
   0.06298
   0.06409
   0.05820
   0.05800
   0.05730
   0.05607
   0.05605
   0.05731
   0.05614
   0.05401
   0.06284
   0.06264
   0.06312
   0.05997
   0.06238
   0.06326
   0.07209
   0.07411
   0.07210
   0.07687
   0.08320
   0.08489
   0.08511
   0.08804
   0.08758
   0.08420
   0.08034
   0.08079
   0.08307
   0.08272
   0.08269
   0.09159
   0.08921
   0.08915
   0.08836
   0.08905
   0.08222
   0.08530
   0.07751
   0.07806
   0.07988
   0.07744
   0.07556
   0.07411
   0.07764
   0.07771
   0.07391
   0.07204
   0.06225
   0.06641
   0.06565
   0.08138
   0.07852
   0.06741
   0.07012
   0.06872
   0.07129
   0.06780
   0.07029
   0.07014
   0.07137
   0.06865
   0.07104
   0.06947
   0.07812
   0.07129
   0.07736
   0.07697
   0.07056
   0.08408
   0.07780
   0.08034
   0.07961
   0.07844
   0.07038
   0.07459
   0.07523
   0.07305
   0.07541
   0.06940
   0.06809
   0.07728
   0.08041
   0.08003
   0.07878
   0.07588
   0.07305
   0.07050
   0.07767
   0.08299
   0.09192
   0.09000
   0.09333
   0.09346
   0.09762
   0.09584
   0.09623
   0.10239
   0.10436
   0.10415
   0.09986
   0.09919
   0.10168
   0.09735
   0.09287
   0.09187
   0.09347
   0.09965
   0.09834
   0.09036
   0.08692
   0.08821
   0.09056
   0.09146
   0.08796
   0.08844
   0.09365
   0.09315
   0.09505
   0.09450
   0.10372
   0.10004
   0.10452
   0.10718
   0.10737
   0.11392
   0.11466
   0.12090
   0.11846
   0.11377
   0.12788
   0.12855
   0.13000
   0.14004
   0.14406
   0.14301
   0.14437
   0.14173
   0.13308
   0.12993
   0.12769
   0.13043
   0.12053
   0.11916
   0.11677
   0.11305
   0.11435
   0.11513
   0.10189
   0.09891
   0.09997
   0.09702
   0.09651
   0.08954
   0.08698
   0.07785
   0.07986
   0.07787
   0.07331
   0.07045
   0.07013
   0.06866
   0.06720
   0.06508
   0.05769
   0.05748
   0.06622
   0.07046
   0.07076
   0.07407
   0.07539
   0.07465
   0.07719
   0.07714
   0.07454
   0.07538
   0.07304
   0.07295
   0.07345
   0.07557
   0.07818
   0.08893
   0.08914
   0.09135
   0.09465
   0.09247
   0.08889
   0.08118
   0.08317
   0.08191
   0.08094
   0.08601
   0.09013
   0.09333
   0.10572
   0.10009
   0.09639
   0.09493
   0.09295
   0.08754
   0.08202
   0.08790
   0.08831
   0.08951
   0.08769
   0.08484
   0.09006
   0.08913
   0.10159
   0.09752
   0.09780
   0.09620
   0.08876
   0.08607
   0.08393
   0.07844
   0.07964
   0.07606
   0.07560
   0.08109
   0.08457
   0.08856
   0.08704
   0.09020
   0.09232
   0.08624
   0.08789
   0.08019
   0.07156
   0.07283
   0.06940
   0.06602
   0.06281
   0.05665
   0.05309
   0.05470
   0.05351
   0.05869
   0.05765
   0.05729
   0.05660
   0.05562
   0.05644
   0.05809
   0.05752
   0.06266
   0.05826
   0.05965
   0.06217
   0.06898
   0.07032
   0.07294
   0.07632
   0.07540
   0.07471
   0.07841
   0.07625
   0.07846
   0.08128
   0.07741
   0.08050
   0.08290
   0.07946
   0.07326
   0.07706
   0.07728
   0.07652
   0.07791
   0.06215
   0.06214
   0.07004
   0.07000
   0.07336
   0.08293
   0.07909
   0.08544
   0.08985
   0.08859
   0.08742
   0.08224
   0.07583
   0.07353
   0.06713
   0.06148
   0.06571
   0.06659
   0.06612
   0.06603
   0.06776
   0.06662
   0.07369
   0.06855
   0.07028
   0.07259
   0.07466
   0.07774
   0.07486
   0.06900
   0.06401
   0.06643
   0.06369
   0.06232
   0.06344
   0.06623
   0.06355
   0.06829
   0.06453
   0.06441
   0.06584
   0.06454
   0.06322
   0.06485
   0.06889
   0.07063
   0.07287
   0.07157
   0.07606
   0.08103
   0.07676
   0.08665
   0.08174
   0.09130
   0.09753
   0.09779
   0.10312
   0.10471
   0.09924
   0.10175
   0.10558
   0.10564
   0.09947
   0.09533
   0.09434
   0.08667
   0.07442
   0.08518
   0.08181
   0.08142
   0.08190
   0.08157
   0.07952
   0.09507
   0.09018
   0.09034
   0.09071
   0.08729
   0.08672
   0.08479
   0.08120
   0.07988
   0.07916
   0.07771
   0.07424
   0.07684
   0.08123
   0.08104
   0.08053
   0.07996
   0.08154
   0.08057
   0.08077
   0.08470
   0.08008
   0.08034
   0.08413
   0.07841
   0.09082
   0.08817
   0.08017
   0.08658
   0.09731
   0.11867
   0.11651
   0.12000
   0.11867
   0.11083
   0.10181
   0.09393
   0.09428
   0.08787
   0.09005
   0.08611
   0.07963
   0.07691
   0.07802
   0.07754
   0.07600
   0.07558
   0.08021
   0.08508
   0.09589
   0.09140
   0.09456
   0.09003
   0.08794
   0.08865
   0.08557
   0.08381
   0.07975
   0.07147
   0.07493
   0.07837
   0.07417
   0.06933
   0.08016
   0.08577
   0.08580
   0.08425
   0.08444
   0.07935
   0.07685
   0.08851
   0.08883
   0.08471
   0.08984
   0.08776
   0.09204
   0.08730
   0.08856
   0.09529
   0.09115
   0.09531
   0.09942
   0.09738
   0.10092
   0.09398
   0.09060
   0.09778
   0.10382
   0.09913
   0.10263
   0.10165
   0.09855
   0.10013
   0.09465
   0.08676
   0.08649
   0.07704
   0.07106
   0.08432
   0.08866
   0.08319
   0.07992
   0.07143
   0.07745
   0.06685
   0.06919
   0.07421
   0.06968
   0.07120
   0.07579
   0.07228
   0.07048
   0.07067
   0.06800
   0.07200
   0.06700
   0.06426
   0.05842
   0.06036
   0.06529
   0.07112
   0.06586
   0.06266
   0.06695
   0.06827
   0.06753
   0.05689
   0.05823
   0.04984
   0.04082
   0.04325
   0.04356
   0.04641
   0.04682
   0.05151
   0.05282
   0.05077
   0.05328
   0.05262
   0.05016
   0.05354
   0.05500
   0.05616
   0.05549
   0.06431
   0.06279
   0.06559
   0.06372
   0.06270
   0.06339
   0.06135
   0.05925
   0.05764
   0.05851
   0.06000
   0.06016
   0.06062
   0.05851
   0.06004
   0.05852
   0.05491
   0.06090
   0.06870
   0.07811
   0.07674
   0.07961
   0.08044
   0.07542
   0.07099
   0.06893
   0.07176
   0.07921
   0.07917
   0.07576
   0.06383
   0.05836
   0.05699
   0.06108
   0.06435
   0.05931
   0.06125
   0.06874
   0.05938
   0.05947
   0.05630
   0.05769
   0.05513
   0.05395
   0.05166
   0.05625
   0.06050
   0.05687
   0.05544
   0.06184
   0.06196
   0.06119
   0.06510
   0.06023
   0.05692
   0.05873
   0.05738
   0.06007
   0.05908
   0.05756
   0.05923
   0.05857
   0.05699
   0.05778
   0.05715
   0.05942
   0.06153
   0.05722
   0.05624
   0.05671
   0.05726
   0.06379
   0.07837
   0.07567
   0.07629
   0.07931
   0.07806
   0.07842
   0.08058
   0.07903
   0.08743
   0.08706
   0.08541
   0.09105
   0.09002
   0.09486
   0.09704
   0.08237
   0.08190
   0.07777
   0.07490
   0.07927
   0.07796
   0.08299
   0.08440
   0.08749
   0.09341
   0.08836
   0.08382
   0.07741
   0.07773
   0.07721
   0.06315
   0.06232
   0.06133
   0.05929
   0.05910
   0.06673
   0.06643
   0.06639
   0.06508
   0.06323
   0.06163
   0.06255
   0.05919
   0.05713
   0.05943
   0.06267
   0.06741
   0.05841
   0.06453
   0.06245
   0.05852
   0.05827
   0.05999
   0.06189
   0.06112
   0.06740
   0.06491
   0.06586
   0.07371
   0.07599
   0.08539
   0.09245
   0.09538
   0.09588
   0.10042
   0.09860
   0.09184
   0.08979
   0.07343
   0.08083
   0.07899
   0.07413
   0.07686
   0.06689
   0.07090
   0.07034
   0.06640
   0.07141
   0.07613
   0.07555
   0.08124
   0.07730
   0.08454
   0.07886
   0.08152
   0.08354
   0.08533
   0.09615
   0.10369
   0.10887
   0.11403
   0.12204
   0.11914
   0.11462
   0.10801
   0.10756
   0.10541
   0.11356
   0.12005
   0.11071
   0.10881
   0.10493
   0.10578
   0.11080
   0.10548
   0.10971
   0.10666
   0.08932
   0.09500
   0.08113
   0.07604
   0.07430
   0.07186
   0.07737
   0.07790
   0.08231
   0.07874
   0.07564
   0.07832
   0.06686
   0.05911
   0.05841
   0.06037
   0.06200
   0.06553
   0.06586
   0.06864
   0.06106
   0.05959
   0.05733
   0.06431
   0.06034
   0.06251
   0.06088
   0.06213
   0.06436
   0.06572
   0.06060
   0.06288
   0.06287
   0.06898
   0.06806
   0.06497
   0.06066
   0.06563
   0.06964
   0.07000
   0.07194
   0.06961
   0.07356
   0.05980
   0.07178
   0.06900
   0.06754
   0.08133
   0.07025
   0.06356
   0.07295
   0.07332
   0.07347
   0.07433
   0.07186
   0.07326
   0.06998
   0.07856
   0.08583
   0.08487
   0.08529
   0.08588
   0.08639
   0.08755
   0.09022
   0.08949
   0.09350
   0.09481
   0.08985
   0.08617
   0.08437
   0.07908
   0.09015
   0.10283
   0.10459
   0.10396
   0.10430
   0.10645
   0.11164
   0.11455
   0.11153
   0.10644
   0.09861
   0.10004
   0.09570
   0.09341
   0.09058
   0.08173
   0.07808
   0.07825
   0.07872
   0.07888
   0.07723
   0.07994
   0.07430
   0.07859
   0.08100
   0.07802
   0.08336
   0.07913
   0.07197
   0.07004
   0.07193
   0.07175
   0.06519
   0.07031
   0.06586
   0.06867
   0.06542
   0.05890
   0.06427
   0.06017
   0.06161
   0.06907
   0.06425
   0.06445
   0.06556
   0.06951
   0.06783
   0.07218
   0.07499
   0.07263
   0.07440
   0.07379
   0.07265
   0.07244
   0.06863
   0.05980
   0.06137
   0.06577
   0.06716
   0.06624
   0.06577
   0.06264
   0.06310
   0.06029
   0.05877
   0.06031
   0.05960
   0.06782
   0.07008
   0.06156
   0.06266
   0.06086
   0.06518
   0.06700
   0.06419
   0.06657
   0.06147
   0.06305
   0.06475
   0.06228
   0.06502
   0.06456
   0.06112
   0.06232
   0.06362
   0.06381
   0.06488
   0.06102
   0.05988
   0.05696
   0.06006
   0.05641
   0.05893
   0.06561
   0.06607
   0.06040
   0.06331
   0.06535
   0.06636
   0.06206
   0.06487
   0.06357
   0.06584
   0.06276
   0.06303
   0.05010
   0.05151
   0.06345
   0.06433
   0.06661
   0.07066
   0.07057
   0.07744
   0.07643
   0.07878
   0.07295
   0.07906
   0.07432
   0.07514
   0.07460
   0.06701
   0.06366
   0.06420
   0.06636
   0.06604
   0.05300
   0.06044
   0.06224
   0.06284
   0.06534
   0.06388
   0.06635
   0.06624
   0.06577
   0.06681
   0.06867
   0.05761
   0.05909
   0.05667
   0.06390
   0.05409
   0.05726
   0.05540
   0.05587
   0.05213
   0.05191
   0.05648
   0.05840
   0.05343
   0.05751
   0.06195
   0.06199
   0.07113
   0.07081
   0.08056
   0.07954
   0.07548
   0.08103
   0.07772
   0.08202
   0.08608
   0.08708
   0.08527
   0.08999
   0.08411
   0.08200
   0.08165
   0.08008
   0.07631
   0.07416
   0.07997
   0.08319
   0.07922
   0.08295
   0.08687
   0.09218
   0.08775
   0.08184
   0.07461
   0.07459
   0.07037
   0.07189
   0.08465
   0.08257
   0.08648
   0.08422
   0.08802
   0.08441
   0.08192
   0.07881
   0.08085
   0.07939
   0.08100
   0.08652
   0.09299
   0.10026
   0.09996
   0.09064
   0.09213
   0.09277
   0.09181
   0.08589
   0.08841
   0.08776
   0.08737
   0.08598
   0.08466
   0.08381
   0.08334
   0.08658
   0.08291
   0.08222
   0.08313
   0.08300
   0.08145
   0.08382
   0.08239
   0.08896
   0.08454
   0.08515
   0.08171
   0.08398
   0.08030
   0.09690
   0.09112
   0.08755
   0.08975
   0.10403
   0.10471
   0.10301
   0.10776
   0.11006
   0.11220
   0.10860
   0.10303
   0.09542
   0.09063
   0.09430
   0.08125
   0.07334
   0.08669
   0.08354
   0.08796
   0.08896
   0.09105
   0.09182
   0.08869
   0.09117
   0.08674
   0.08442
   0.08066
   0.07993
   0.07594
   0.07313
   0.07521
   0.07170
   0.07906
   0.07240
   0.07246
   0.07674
   0.06846
   0.07543
   0.08123
   0.08208
   0.07736
   0.08466
   0.07315
   0.07751
   0.07748
   0.07892
   0.07135
   0.07418
   0.06924
   0.07309
   0.07677
   0.09081
   0.09003
   0.09163
   0.09572
   0.09958
   0.10345
   0.10030
   0.09219
   0.09938
   0.09572
   0.09838
   0.08168
   0.08622
   0.07947
   0.07924
   0.07921
   0.07503
   0.07704
   0.07385
   0.07161
   0.06873
   0.06577
   0.07094
   0.07356
   0.07414
   0.07332
   0.07789
   0.07483
   0.07043
   0.07307
   0.07403
   0.07329
   0.07666
   0.07840
   0.07954
   0.08446
   0.08581
   0.08849
   0.08331
   0.08633
   0.08191
   0.08047
   0.07399
   0.07273
   0.07187
   0.07292
   0.07208
   0.07643
   0.07522
   0.07605
   0.07239
   0.07049
   0.06098
   0.06337
   0.06902
   0.05589
   0.07768
   0.07768
   0.08320
   0.07970
   0.07587
   0.06556
   0.06872
   0.06741
   0.05934
   0.05815
   0.05573
   0.06404
   0.06567
   0.06140
   0.05911
   0.06390
   0.06983
   0.06909
   0.07204
   0.06849
   0.06482
   0.06398
   0.06773
   0.07317
   0.07450
   0.06726
   0.07340
   0.07286
   0.06714
   0.06278
   0.05931
   0.05301
   0.04508
   0.05388
   0.05451
   0.04998
   0.05023
   0.05107
   0.05688
   0.05720
   0.05941
   0.06568
   0.06659
   0.06771
   0.05985
   0.06194
   0.06081
   0.05904
   0.06597
   0.06185
   0.06211
   0.06170
   0.05578
   0.05972
   0.05688
   0.05682
   0.06207
   0.05672
   0.05686
   0.05848
   0.05699
   0.05807
   0.05702
   0.06090
   0.05635
   0.06302
   0.05638
   0.05647
   0.05513
   0.06902
   0.06176
   0.06344
   0.06218
   0.05751
   0.05535
   0.06046
   0.06362
   0.06078
   0.06068
   0.06879
   0.06271
   0.06835
   0.07010
   0.07952
   0.08037
   0.08226
   0.07939
   0.06417
   0.06218
   0.06612
   0.06407
   0.06358
   0.06500
   0.07089
   0.07484
   0.07535
   0.07552
   0.07702
   0.07788
   0.08240
   0.07952
   0.08165
   0.06944
   0.07906
   0.07957
   0.07841
   0.06403
   0.07003
   0.07466
   0.07290
   0.07480
   0.07726
   0.07728
   0.07847
   0.08663
   0.08458
   0.08240
   0.08976
   0.09121
   0.10130
   0.10458
   0.10216
   0.10919
   0.10940
   0.10546
   0.10464
   0.10134
   0.10186
   0.09554
   0.09883
   0.09346
   0.08641
   0.08436
   0.07877
   0.07232
   0.06964
   0.06760
   0.06022
   0.06093
   0.06100
   0.06621
   0.06773
   0.06791
   0.06751
   0.06840
   0.07220
   0.06918
   0.07338
   0.08346
   0.08212
   0.07781
   0.08953
   0.09803
   0.09435
   0.09631
   0.09426
   0.09007
   0.08420
   0.08019
   0.08284
   0.08584
   0.08582
   0.08693
   0.08936
   0.09504
   0.09584
   0.09002
   0.08996
   0.09223
   0.09243
   0.09814
   0.09494
   0.09446
   0.09467
   0.08788
   0.07941
   0.08399
   0.08497
   0.08532
   0.08873
   0.09779
   0.10087
   0.10598
   0.10867
   0.11123
   0.11982
   0.11351
   0.10775
   0.11030
   0.11373
   0.11330
   0.10830
   0.11107
   0.10850
   0.10438
   0.09818
   0.10216
   0.09811
   0.09474
   0.09587
   0.09167
   0.09754
   0.09500
   0.08923
   0.09323
   0.09545
   0.09800
   0.10163
   0.10071
   0.09856
   0.09954
   0.09175
   0.08059
   0.07519
   0.07009
   0.07145
   0.07179
   0.08213
   0.08320
   0.08831
   0.08904
   0.08389
   0.07589
   0.07549
   0.06866
   0.07692
   0.07552
   0.07315
   0.07597
   0.07825
   0.08111
   0.08131
   0.08333
   0.08781
   0.08522
   0.08507
   0.08219
   0.07900
   0.07376
   0.08122
   0.08268
   0.07291
   0.07513
   0.07492
   0.07685
   0.08080
   0.07785
   0.07542
   0.07728
   0.07652
   0.07132
   0.07129
   0.07298
   0.06735
   0.06816
   0.07125
   0.06602
   0.06696
   0.06524
   0.06491
   0.06500
   0.07217
   0.06907
   0.07730
   0.08122
   0.08007
   0.08466
   0.08231
   0.08111
   0.07700
   0.07322
   0.08150
   0.09000
   0.08694
   0.08535
   0.08343
   0.07968
   0.07521
   0.07166
   0.07346
   0.06855
   0.07119
   0.07338
   0.07874
   0.07686
   0.07156
   0.07081
   0.07423
   0.07169
   0.07617
   0.07710
   0.07254
   0.07195
   0.07122
   0.07422
   0.07904
   0.09616
   0.10983
   0.11358
   0.11642
   0.11618
   0.11616
   0.11573
   0.11129
   0.10486
   0.10626
   0.10822
   0.11045
   0.10934
   0.10490
   0.10036
   0.10040
   0.09580
   0.08766
   0.08574
   0.08530
   0.08905
   0.08045
   0.08518
   0.08975
   0.09098
   0.09689
   0.09664
   0.09088
   0.08515
   0.08603
   0.08450
   0.08759
   0.08826
   0.08689
   0.09655
   0.10079
   0.10138
   0.09300
   0.09254
   0.09100
   0.08674
   0.08148
   0.08542
   0.08488
   0.08207
   0.08708
   0.08494
   0.08727
   0.08430
   0.08442
   0.08784
   0.07568
   0.07814
   0.07494
   0.07169
   0.07476
   0.07238
   0.06963
   0.07240
   0.07206
   0.06745
   0.06912
   0.06837
   0.06473
   0.06529
   0.07113
   0.06861
   0.07270
   0.07595
   0.07631
   0.07323
   0.07498
   0.07422
   0.07635
   0.07566
   0.07407
   0.07232
   0.07324
   0.07177
   0.07388
   0.07601
   0.07413
   0.07788
   0.07640
   0.07498
   0.06991
   0.06296
   0.06437
   0.06853
   0.06842
   0.06756
   0.06802
   0.07040
   0.06929
   0.07009
   0.07131
   0.06577
   0.06988
   0.06665
   0.06586
   0.06981
   0.06500
   0.07081
   0.06923
   0.06690
   0.06371
   0.06727
   0.07326
   0.07356
   0.07317
   0.07960
   0.08764
   0.08552
   0.09156
   0.08835
   0.08523
   0.08027
   0.08136
   0.08168
   0.08645
   0.08490
   0.08535
   0.08226
   0.07092
   0.07917
   0.07961
   0.08032
   0.08180
   0.08333
   0.08352
   0.08251
   0.07903
   0.08186
   0.08655
   0.08557
   0.08985
   0.09383
   0.09920
   0.08888
   0.08694
   0.08727
   0.08635
   0.08233
   0.08075
   0.08550
   0.08583
   0.08589
   0.08898
   0.08431
   0.08501
   0.07945
   0.07413
   0.07195
   0.07145
   0.07094
   0.07329
   0.07894
   0.07487
   0.07420
   0.07854
   0.07418
   0.07101
   0.07449
   0.06980
   0.06426
   0.06709
   0.07227
   0.07099
   0.06737
   0.06906
   0.07412
   0.08514
   0.09016
   0.09458
   0.09466
   0.08856
   0.08795
   0.08782
   0.08297
   0.07305
   0.07342
   0.07261
   0.08085
   0.08284
   0.07608
   0.07381
   0.07019
   0.07437
   0.06543
   0.06212
   0.05811
   0.07052
   0.06617
   0.06470
   0.06185
   0.05686
   0.05859
   0.06251
   0.06193
   0.06575
   0.06815
   0.06979
   0.07009
   0.07234
   0.07371
   0.07234
   0.06923
   0.06650
   0.06657
   0.06580
   0.06423
   0.06758
   0.06807
   0.06401
   0.06681
   0.07227
   0.07589
   0.08681
   0.09194
   0.09456
   0.08788
   0.08963
   0.08560
   0.07681
   0.07580
   0.07446
   0.07833
   0.06996
   0.07294
   0.07045
   0.08135
   0.08916
   0.09465
   0.09466
   0.08899
   0.08822
   0.08251
   0.07402
   0.07526
   0.07782
   0.08150
   0.08770
   0.08752
   0.09103
   0.08555
   0.08414
   0.08265
   0.08159
   0.07958
   0.07571
   0.08022
   0.07872
   0.07747
   0.07738
   0.07888
   0.08382
   0.07270
   0.06902
   0.06687
   0.06013
   0.06284
   0.06400
   0.06693
   0.06631
   0.06623
   0.06618
   0.06762
   0.06402
   0.06548
   0.05776
   0.06191
   0.06342
   0.06718
   0.06834
   0.06695
   0.07139
   0.07091
   0.07023
   0.07775
   0.06791
   0.06457
   0.06931
   0.07255
   0.07011
   0.06642
   0.07015
   0.06723
   0.07435
   0.07815
   0.07400
   0.07480
   0.07042
   0.07319
   0.07391
   0.07306
   0.07031
   0.07295
   0.07534
   0.07335
   0.07376
   0.08017
   0.07503
   0.07765
   0.07706
   0.07561
   0.07243
   0.07733
   0.07449
   0.06834
   0.06556
   0.06554
   0.06822
   0.06907
   0.06489
   0.06539
   0.06106
   0.06208
   0.06496
   0.05954
   0.06241
   0.06528
   0.07004
   0.06454
   0.06978
   0.06963
   0.06866
   0.07260
   0.07179
   0.06675
   0.06919
   0.06956
   0.07383
   0.08380
   0.08138
   0.07675
   0.07179
   0.07443
   0.07335
   0.07551
   0.07853
   0.07566
   0.07418
   0.07410
   0.07578
   0.07135
   0.07209
   0.06829
   0.06306
   0.05997
   0.06862
   0.07119
   0.07402
   0.07697
   0.07273
   0.07539
   0.07085
   0.07591
   0.07284
   0.07835
   0.07240
   0.06963
   0.07325
   0.07644
   0.07613
   0.07417
   0.07112
   0.06785
   0.06287
   0.07162
   0.06180
   0.06087
   0.05998
   0.05797
   0.05862
   0.06150
   0.06295
   0.06669
   0.06111
   0.05972
   0.06641
   0.06234
   0.07316
   0.06730
   0.07018
   0.07969
   0.08230
   0.08742
   0.09149
   0.08995
   0.09074
   0.09335
   0.07899
   0.08155
   0.08500
   0.07728
   0.07619
   0.08640
   0.08277
   0.08138
   0.08310
   0.08168
   0.08286
   0.07791
   0.07657
   0.07229
   0.07328
   0.07550
   0.07323
   0.07069
   0.07470
   0.07391
   0.07210
   0.07494
   0.07568
   0.07562
   0.07124
   0.07510
   0.07532
   0.07263
   0.06181
   0.05980
   0.05927
   0.06041
   0.04538
   0.05919
   0.05339
   0.04611
   0.04669
   0.04974
   0.05228
   0.05271
   0.05235
   0.05253
   0.05233
   0.05348
   0.05116
   0.05711
   0.05187
   0.05717
   0.06362
   0.05991
   0.06599
   0.06906
   0.07138
   0.06514
   0.06842
   0.06298
   0.06272
   0.06250
   0.06413
   0.05904
   0.06471
   0.06141
   0.06099
   0.05968
   0.05338
   0.05351
   0.05499
   0.05200
   0.05109
   0.05406
   0.05481
   0.05506
   0.04821
   0.04752
   0.05319
   0.04363
   0.05298
   0.05082
   0.05595
   0.04901
   0.04624
   0.04701
   0.03932
   0.04831
   0.04637
   0.04322
   0.03787
   0.03995
   0.04103
   0.04727
   0.04698
   0.04614
   0.04601
   0.05270
   0.04950
   0.04795
   0.04429
   0.04764
   0.04601
   0.04702
   0.04728
   0.04573
   0.04932
   0.05496
   0.06455
   0.05893
   0.05713
   0.06217
   0.05681
   0.06026
   0.06521
   0.05773
   0.05939
   0.06180
   0.06148
   0.06202
   0.06370
   0.05737
   0.06458
   0.05535
   0.05889
   0.05432
   0.05847
   0.05489
   0.05291
   0.05288
   0.05285
   0.05179
   0.04945
   0.05120
   0.05583
   0.05514
   0.05297
   0.05173
   0.05188
   0.05289
   0.05245
   0.05114
   0.05471
   0.05457
   0.05991
   0.04834
   0.04879
   0.04418
   0.04699
   0.05203
   0.04849
   0.04787
   0.04567
   0.04552
   0.05521
   0.05656
   0.05110
   0.05546
   0.05575
   0.05843
   0.05904
   0.05933
   0.05484
   0.05579
   0.05484
   0.05448
   0.05518
   0.05643
   0.05693
   0.05648
   0.06488
   0.05344
   0.05097
   0.05886
   0.05680
   0.05168
   0.05094
   0.05084
   0.04914
   0.05347
   0.05061
   0.05288
   0.05134
   0.05092
   0.04986
   0.05128
   0.05204
   0.05006
   0.05194
   0.05202
   0.05083
   0.05321
   0.05031
   0.04873
   0.05491
   0.05517
   0.05230
   0.05402
   0.05105
   0.05408
   0.05051
   0.04491
   0.04457
   0.04696
   0.04815
   0.04867
   0.05113
   0.05201
   0.05174
   0.05089
   0.05314
   0.05770
   0.06774
   0.07009
   0.07198
   0.07373
   0.07512
   0.07539
   0.06907
   0.06472
   0.06493
   0.06026
   0.06078
   0.06309
   0.06123
   0.06739
   0.07009
   0.07464
   0.08430
   0.08843
   0.08995
   0.09215
   0.08427
   0.08453
   0.08376
   0.08580
   0.07929
   0.07944
   0.08382
   0.09087
   0.08043
   0.08147
   0.07685
   0.07933
   0.08736
   0.09207
   0.09164
   0.07837
   0.07863
   0.06694
   0.07015
   0.06564
   0.06833
   0.06801
   0.06198
   0.06539
   0.07271
   0.07351
   0.07407
   0.06874
   0.06780
   0.06214
   0.05931
   0.06588
   0.06224
   0.06919
   0.06491
   0.05626
   0.05503
   0.05608
   0.05921
   0.06376
   0.05703
   0.05585
   0.05671
   0.05754
   0.05386
   0.05371
   0.05229
   0.06577
   0.06865
   0.07109
   0.07065
   0.07162
   0.06248
   0.06537
   0.06495
   0.06073
   0.06765
   0.06916
   0.06743
   0.06304
   0.06680
   0.06369
   0.07555
   0.07192
   0.07356
   0.07054
   0.07194
   0.07084
   0.07029
   0.07277
   0.07102
   0.06020
   0.06125
   0.05730
   0.05861
   0.05985
   0.06333
   0.07190
   0.07513
   0.08092
   0.07607
   0.09747
   0.09114
   0.09546
   0.09517
   0.08183
   0.09269
   0.08609
   0.08286
   0.08886
   0.09347
   0.09106
   0.08810
   0.08794
   0.08730
   0.09362
   0.08503
   0.08763
   0.08903
   0.08894
   0.08567
   0.08730
   0.08161
   0.08052
   0.09159
   0.09508
   0.09235
   0.09638
   0.10246
   0.09954
   0.09862
   0.09880
   0.09273
   0.08557
   0.08653
   0.08125
   0.07871
   0.07828
   0.08378
   0.09342
   0.09060
   0.08966
   0.09638
   0.08231
   0.07658
   0.07583
   0.08195
   0.08103
   0.08484
   0.08185
   0.08697
   0.07988
   0.08082
   0.08028
   0.07590
   0.07841
   0.08038
   0.09077
   0.09331
   0.09662
   0.08079
   0.08104
   0.08110
   0.07814
   0.08238
   0.08150
   0.09354
   0.08272
   0.08529
   0.08463
   0.08387
   0.07913
   0.07999
   0.08038
   0.07827
   0.08132
   0.08629
   0.08170
   0.08325
   0.08281
   0.08288
   0.08281
   0.07604
   0.07877
   0.07637
   0.07167
   0.06645
   0.06475
   0.06526
   0.06714
   0.06875
   0.06851
   0.07186
   0.07214
   0.07175
   0.07212
   0.06765
   0.06910
   0.07021
   0.06380
   0.06367
   0.06763
   0.06719
   0.06674
   0.07367
   0.07463
   0.06797
   0.06875
   0.06960
   0.06551
   0.06767
   0.06192
   0.06017
   0.05473
   0.05312
   0.06270
   0.06629
   0.06016
   0.06212
   0.06387
   0.06582
   0.07607
   0.07104
   0.07052
   0.07923
   0.08024
   0.08228
   0.08751
   0.08397
   0.07869
   0.07854
   0.07733
   0.08601
   0.08732
   0.08798
   0.07627
   0.07330
   0.07171
   0.07169
   0.06488
   0.06603
   0.06510
   0.06933
   0.06830
   0.06833
   0.07428
   0.07183
   0.07741
   0.06051
   0.06430
   0.06619
   0.06185
   0.06086
   0.06930
   0.07012
   0.07638
   0.07254
   0.07099
   0.06716
   0.06549
   0.06802
   0.06541
   0.07013
   0.06538
   0.06339
   0.05464
   0.05078
   0.05382
   0.05146
   0.05489
   0.05728
   0.05321
   0.05688
   0.05166
   0.05242
   0.04548
   0.04961
   0.04807
   0.05272
   0.05140
   0.05683
   0.06043
   0.05298
   0.05942
   0.05789
   0.05981
   0.05781
   0.06682
   0.06970
   0.07412
   0.07820
   0.07634
   0.07849
   0.07363
   0.07801
   0.07164
   0.08301
   0.08440
   0.08681
   0.08669
   0.08117
   0.08113
   0.08243
   0.07747
   0.07406
   0.07313
   0.06738
   0.06008
   0.06013
   0.06140
   0.05853
   0.05667
   0.05677
   0.06064
   0.06010
   0.06697
   0.06400
   0.05971
   0.06094
   0.05955
   0.05728
   0.05937
   0.06494
   0.06237
   0.07110
   0.07725
   0.07955
   0.08314
   0.08043
   0.07623
   0.08409
   0.07520
   0.07647
   0.07264
   0.07402
   0.07668
   0.07295
   0.07823
   0.07260
   0.07144
   0.07290
   0.07104
   0.07115
   0.07558
   0.06732
   0.06534
   0.06786
   0.06523
   0.06342
   0.07170
   0.07101
   0.07020
   0.07004
   0.06816
   0.06438
   0.05676
   0.06233
   0.06368
   0.06133
   0.06255
   0.06045
   0.06209
   0.06215
   0.06477
   0.06351
   0.07042
   0.06819
   0.06773
   0.07429
   0.07456
   0.07841
   0.09615
   0.10037
   0.09948
   0.09920
   0.10977
   0.11743
   0.11622
   0.12106
   0.11737
   0.11886
   0.12001
   0.12141
   0.11995
   0.12005
   0.12299
   0.12598
   0.12072
   0.12520
   0.11956
   0.12758
   0.12714
   0.13467
   0.13531
   0.13572
   0.13172
   0.12948
   0.13732
   0.13176
   0.13690
   0.13295
   0.12542
   0.12209
   0.11540
   0.11182
   0.10219
   0.09779
   0.08836
   0.08990
   0.08325
   0.09032
   0.09117
   0.08359
   0.08323
   0.07818
   0.08127
   0.08914
   0.09426
   0.08282
   0.08560
   0.07659
   0.06895
   0.06419
   0.06182
   0.06773
   0.07440
   0.07250
   0.07204
   0.07581
   0.07588
   0.07740
   0.08609
   0.07802
   0.07699
   0.08600
   0.07851
   0.08358
   0.08672
   0.07324
   0.07999
   0.06810
   0.06715
   0.07466
   0.07841
   0.07924
   0.07696
   0.07845
   0.07747
   0.06938
   0.07485
   0.07439
   0.07524
   0.07932
   0.08219
   0.07876
   0.07664
   0.07477
   0.07429
   0.07300
   0.07284
   0.06896
   0.06442
   0.06491
   0.06094
   0.06335
   0.06287
   0.06275
   0.06938
   0.06811
   0.06497
   0.06411
   0.06758
   0.06546
   0.07152
   0.07280
   0.08187
   0.08166
   0.08145
   0.07872
   0.08235
   0.07965
   0.08109
   0.08464
   0.08406
   0.08916
   0.08454
   0.07848
   0.07077
   0.07079
   0.07449
   0.07219
   0.07270
   0.07291
   0.07111
   0.06888
   0.07009
   0.05069
   0.05739
   0.06497
   0.05766
   0.05979
   0.06412
   0.06441
   0.06813
   0.06605
   0.07187
   0.06831
   0.06904
   0.06939
   0.06697
   0.06695
   0.07049
   0.06702
   0.06665
   0.06454
   0.06259
   0.05780
   0.06400
   0.06375
   0.07005
   0.06810
   0.06881
   0.07124
   0.06862
   0.06793
   0.07065
   0.07018
   0.06922
   0.06507
   0.06134
   0.05673
   0.05600
   0.05792
   0.05478
   0.05304
   0.05365
   0.05872
   0.05133
   0.05467
   0.06176
   0.05198
   0.05589
   0.05659
   0.05863
   0.05296
   0.05953
   0.05013
   0.05261
   0.05180
   0.05096
   0.05548
   0.05834
   0.05523
   0.05379
   0.05469
   0.05519
   0.05606
   0.05334
   0.05241
   0.05511
   0.05558
   0.05097
   0.05267
   0.05439
   0.05427
   0.05274
   0.05275
   0.04889
   0.04854
   0.04874
   0.05347
   0.05376
   0.05158
   0.05471
   0.05544
   0.05688
   0.05448
   0.05432
   0.05900
   0.05981
   0.05640
   0.06522
   0.06488
   0.06225
   0.05437
   0.05893
   0.05460
   0.06130
   0.05824
   0.06008
   0.06130
   0.06495
   0.06341
   0.06587
   0.06166
   0.06158
   0.06762
   0.06370
   0.06122
   0.06921
   0.06240
   0.06707
   0.07314
   0.08121
   0.07977
   0.08321
   0.08932
   0.08407
   0.07596
   0.07294
   0.07381
   0.07324
   0.07678
   0.08260
   0.08114
   0.08237
   0.07652
   0.08205
   0.07163
   0.07240
   0.06805
   0.06269
   0.06653
   0.06565
   0.07165
   0.06312
   0.06850
   0.07370
   0.08093
   0.07224
   0.07056
   0.07346
   0.07926
   0.08415
   0.07224
   0.06881
   0.07519
   0.07055
   0.06421
   0.06798
   0.07396
   0.07439
   0.06787
   0.06634
   0.07274
   0.06896
   0.06587
   0.06765
   0.06405
   0.06679
   0.06758
   0.06115
   0.06069
   0.06358
   0.06164
   0.06403
   0.06423
   0.06033
   0.06476
   0.06455
   0.06249
   0.06143
   0.06436
   0.06331
   0.06026
   0.05545
   0.06707
   0.07027
   0.05998
   0.07308
   0.07325
   0.07285
   0.06971
   0.07044
   0.07310
   0.06994
   0.06964
   0.06429
   0.06099
   0.05805
   0.05723
   0.06309
   0.05913
   0.05584
   0.05464
   0.06643
   0.06012
   0.06173
   0.06353
   0.05693
   0.05858
   0.05356
   0.05566
   0.05456
   0.05971
   0.05646
   0.05103
   0.05053
   0.05036
   0.04546
   0.05033
   0.04936
   0.04553
   0.05202
   0.05785
   0.06088
   0.06176
   0.06136
   0.06172
   0.06399
   0.05346
   0.05686
   0.05593
   0.06045
   0.05719
   0.05505
   0.06318
   0.06148
   0.05887
   0.05900
   0.06115
   0.05846
   0.05861
   0.06141
   0.05874
   0.06252
   0.05849
   0.05721
   0.05527
   0.05657
   0.06151
   0.06079
   0.05863
   0.05999
   0.06079
   0.05651
   0.05938
   0.06014
   0.06232
   0.06079
   0.05844
   0.05937
   0.05665
   0.05938
   0.05711
   0.05270
   0.05864
   0.05914
   0.05943
   0.05908
   0.05680
   0.05842
   0.06268
   0.05610
   0.05994
   0.06714
   0.07622
   0.07261
   0.07703
   0.07025
   0.06847
   0.05901
   0.06256
   0.05903
   0.06247
   0.05821
   0.05833
   0.06021
   0.06172
   0.05473
   0.05251
   0.05680
   0.05490
   0.05912
   0.06422
   0.06281
   0.06387
   0.06189
   0.06450
   0.06233
   0.06420
   0.06000
   0.06425
   0.05577
   0.05168
   0.05147
   0.04588
   0.04937
   0.04992
   0.05134
   0.05053
   0.04982
   0.04999
   0.05107
   0.05300
   0.05258
   0.05165
   0.05072
   0.05027
   0.04969
   0.05323
   0.05586
   0.05886
   0.05057
   0.05582
   0.05891
   0.05279
   0.05326
   0.05951
   0.06369
   0.05943
   0.05991
   0.06018
   0.05512
   0.06336
   0.06427
   0.06220
   0.05909
   0.05563
   0.05684
   0.05552
   0.06151
   0.06145
   0.06206
   0.06325
   0.06038
   0.06004
   0.05947
   0.05747
   0.05584
   0.04947
   0.05361
   0.05427
   0.05471
   0.05827
   0.05544
   0.05966
   0.05278
   0.05403
   0.05275
   0.04833
   0.04705
   0.05104
   0.04574
   0.04545
   0.04746
   0.04530
   0.04607
   0.05196
   0.05577
   0.05539
   0.05452
   0.05384
   0.05548
   0.05604
   0.05987
   0.05909
   0.05947
   0.05519
   0.05792
   0.05350
   0.05539
   0.05630
   0.06341
   0.04865
   0.05246
   0.04812
   0.05252
   0.05806
   0.05780
   0.05971
   0.05992
   0.06247
   0.05855
   0.05813
   0.05633
   0.05766
   0.05641
   0.05738
   0.05047
   0.04843
   0.05154
   0.05706
   0.06066
   0.05135
   0.04577
   0.04844
   0.05076
   0.04733
   0.05985
   0.05803
   0.06017
   0.05978
   0.05733
   0.05501
   0.05150
   0.05013
   0.05101
   0.05347
   0.05613
   0.05163
   0.05299
   0.05173
   0.05241
   0.05463
   0.05202
   0.05192
   0.05151
   0.05257
   0.05126
   0.05526
   0.06044
   0.06283
   0.05917
   0.06022
   0.06129
   0.05804
   0.05505
   0.06150
   0.05892
   0.05773
   0.05967
   0.06438
   0.06135
   0.05959
   0.05716
   0.05110
   0.05364
   0.05138
   0.05236
   0.05341
   0.05848
   0.06036
   0.06267
   0.05629
   0.05527
   0.05669
   0.06158
   0.05987
   0.05735
   0.05999
   0.06218
   0.06218
   0.06458
   0.06562
   0.06450
   0.06483
   0.06139
   0.06254
   0.06455
   0.06132
   0.06063
   0.05932
   0.06171
   0.06150
   0.05685
   0.05594
   0.05296
   0.05235
   0.05211
   0.05500
   0.06033
   0.05949
   0.05842
   0.06014
   0.06135
   0.06419
   0.06491
   0.05770
   0.05684
   0.07088
   0.06780
   0.06920
   0.06928
   0.06780
   0.06950
   0.06882
   0.06828
   0.07093
   0.06332
   0.06752
   0.06311
   0.06533
   0.06280
   0.06511
   0.05510
   0.05525
   0.05319
   0.05651
   0.05702
   0.06048
   0.06192
   0.06131
   0.06303
   0.06191
   0.06470
   0.06291
   0.06120
   0.06135
   0.05812
   0.06126
   0.05901
   0.05249
   0.05235
   0.06148
   0.05162
   0.05589
   0.05424
   0.06730
   0.06753
   0.06798
   0.06385
   0.06211
   0.05879
   0.06051
   0.05935
   0.05823
   0.05813
   0.06067
   0.05906
   0.05729
   0.05698
   0.06010
   0.06031
   0.06386
   0.06195
   0.06102
   0.05580
   0.05789
   0.05769
   0.06039
   0.06193
   0.05851
   0.06263
   0.06303
   0.05510
   0.05815
   0.05495
   0.05505
   0.05327
   0.05078
   0.05383
   0.05023
   0.05343
   0.05167
   0.05257
   0.05201
   0.05064
   0.05191
   0.05302
   0.05042
   0.05252
   0.05217
   0.05563
   0.06020
   0.06007
   0.06540
   0.06292
   0.06769
   0.06855
   0.07525
   0.07280
   0.07334
   0.06817
   0.07732
   0.07632
   0.07125
   0.06116
   0.06062
   0.05667
   0.05431
   0.05145
   0.05118
   0.05166
   0.04882
   0.04902
   0.04869
   0.05331
   0.05736
   0.05913
   0.06178
   0.06176
   0.06010
   0.06539
   0.06080
   0.05481
   0.05611
   0.05318
   0.05357
   0.04844
   0.04721
   0.04857
   0.05077
   0.06072
   0.06200
   0.06119
   0.06459
   0.06562
   0.06104
   0.06081
   0.05883
   0.05959
   0.06311
   0.06985
   0.06856
   0.07171
   0.06663
   0.05935
   0.06384
   0.06329
   0.06066
   0.06408
   0.06156
   0.06924
   0.07366
   0.07584
   0.06696
   0.06529
   0.06459
   0.06666
   0.07588
   0.08120
   0.08395
   0.08076
   0.08611
   0.07658
   0.08063
   0.08480
   0.07773
   0.08041
   0.07571
   0.06816
   0.06261
   0.05781
   0.06412
   0.06082
   0.06675
   0.06276
   0.06542
   0.06858
   0.06396
   0.06496
   0.06150
   0.05834
   0.05612
   0.06001
   0.05578
   0.06137
   0.05959
   0.06055
   0.06163
   0.06040
   0.05683
   0.06110
   0.05804
   0.05667
   0.05802
   0.06062
   0.06276
   0.06335
   0.06114
   0.05835
   0.05622
   0.05880
   0.05611
   0.05821
   0.05779
   0.05678
   0.05772
   0.05590
   0.05501
   0.05535
   0.05569
   0.05511
   0.04793
   0.05164
   0.05706
   0.05758
   0.05949
   0.06006
   0.05899
   0.05690
   0.06348
   0.07272
   0.07314
   0.06279
   0.06751
   0.06292
   0.06562
   0.07076
   0.08432
   0.07646
   0.06759
   0.06221
   0.05933
   0.05990
   0.06124
   0.05983
   0.05749
   0.05634
   0.06286
   0.05876
   0.06318
   0.06421
   0.06295
   0.05687
   0.05823
   0.05917
   0.06331
   0.06297
   0.06314
   0.07180
   0.07002
   0.07014
   0.06465
   0.06867
   0.06677
   0.06321
   0.06347
   0.05539
   0.05714
   0.05642
   0.05861
   0.05924
   0.06054
   0.06235
   0.05713
   0.05843
   0.05943
   0.05043
   0.05609
   0.05808
   0.05630
   0.05485
   0.05357
   0.05017
   0.05190
   0.05423
   0.05744
   0.06072
   0.06068
   0.05600
   0.05859
   0.04926
   0.05503
   0.05402
   0.05800
   0.05873
   0.05767
   0.06556
   0.05729
   0.05827
   0.06084
   0.06075
   0.06372
   0.06800
   0.06599
   0.07244
   0.06743
   0.06527
   0.06490
   0.06284
   0.06417
   0.06003
   0.06426
   0.06721
   0.06897
   0.06671
   0.06506
   0.06309
   0.05961
   0.05881
   0.05736
   0.05893
   0.06042
   0.06654
   0.06052
   0.06389
   0.07004
   0.07679
   0.07498
   0.07103
   0.08429
   0.08540
   0.08214
   0.08390
   0.08156
   0.08148
   0.08084
   0.07666
   0.08163
   0.07790
   0.07691
   0.07737
   0.07906
   0.07952
   0.07990
   0.07947
   0.07873
   0.07549
   0.07092
   0.06466
   0.07050
   0.06780
   0.06599
   0.06738
   0.07234
   0.07251
   0.06367
   0.05791
   0.05375
   0.05326
   0.05303
   0.05633
   0.05463
   0.05376
   0.05125
   0.05254
   0.05077
   0.05679
   0.05172
   0.05172
   0.05327
   0.04950
   0.05865
   0.05756
   0.05399
   0.05513
   0.05548
   0.05344
   0.05295
   0.05603
   0.05324
   0.05614
   0.05497
   0.05537
   0.05593
   0.05861
   0.05590
   0.05438
   0.05499
   0.05827
   0.05969
   0.05912
   0.06018
   0.05754
   0.05121
   0.05307
   0.04976
   0.04911
   0.05316
   0.05203
   0.05357
   0.05067
   0.04652
   0.04598
   0.04887
   0.04907
   0.04800
   0.05009
   0.04843
   0.04910
   0.04818
   0.04980
   0.05019
   0.04710
   0.05029
   0.05088
   0.05208
   0.05217
   0.05036
   0.05105
   0.05166
   0.05239
   0.05392
   0.05312
   0.05232
   0.05246
   0.04968
   0.05211
   0.04890
   0.05151
   0.05026
   0.05412
   0.05162
   0.05388
   0.05154
   0.05396
   0.05538
   0.05285
   0.05111
   0.05355
   0.05076
   0.05475
   0.05169
   0.05017
   0.05428
   0.05528
   0.04989
   0.04648
   0.04937
   0.05151
   0.05329
   0.05117
   0.05078
   0.05062
   0.05291
   0.05100
   0.05124
   0.05083
   0.05188
   0.05172
   0.05178
   0.05220
   0.05070
   0.05260
   0.05314
   0.05178
   0.05545
   0.05547
   0.05363
   0.05062
   0.05342
   0.05604
   0.05119
   0.05071
   0.05130
   0.05412
   0.05179
   0.05209
   0.05362
   0.06322
   0.05976
   0.06036
   0.06135
   0.06080
   0.05847
   0.06521
   0.06050
   0.06055
   0.05992
   0.05806
   0.05302
   0.05186
   0.05147
   0.06055
   0.06264
   0.06471
   0.05983
   0.06113
   0.06060
   0.05964
   0.05897
   0.05259
   0.05467
   0.05163
   0.05156
   0.05172
   0.05095
   0.05688
   0.05527
   0.05617
   0.05996
   0.05528
   0.05508
   0.05545
   0.05358
   0.05507
   0.05571
   0.05874
   0.05604
   0.05467
   0.05395
   0.05373
   0.05367
   0.05458
   0.05469
   0.05524
   0.05574
   0.05178
   0.05856
   0.06689
   0.06038
   0.05642
   0.05393
   0.05538
   0.05829
   0.05565
   0.05913
   0.05912
   0.05998
   0.05834
   0.05680
   0.06167
   0.06770
   0.06418
   0.06064
   0.06276
   0.06425
   0.06640
   0.06571
   0.06580
   0.06772
   0.06689
   0.06683
   0.06838
   0.06447
   0.06139
   0.06539
   0.06911
   0.06765
   0.07189
   0.07061
   0.06984
   0.06820
   0.06807
   0.07016
   0.06904
   0.05889
   0.05083
   0.05049
   0.05138
   0.05366
   0.05600
   0.05645
   0.05341
   0.05336
   0.05294
   0.05004
   0.05162
   0.05220
   0.05556
   0.05881
   0.05790
   0.05338
   0.05372
   0.05101
   0.05064
   0.05246
   0.05376
   0.05739
   0.05626
   0.06052
   0.05388
   0.05410
   0.05849
   0.05407
   0.05915
   0.05253
   0.05378
   0.05494
   0.05418
   0.06330
   0.06134
   0.06166
   0.06227
   0.06529
   0.06096
   0.06142
   0.05547
   0.05558
   0.06055
   0.06305
   0.05570
   0.06526
   0.07151
   0.07114
   0.07339
   0.07561
   0.08312
   0.08571
   0.08724
   0.08070
   0.07176
   0.06344
   0.07048
   0.06029
   0.05842
   0.05898
   0.05698
   0.06716
   0.06461
   0.06073
   0.06772
   0.06959
   0.07089
   0.06998
   0.06653
   0.06065
   0.05840
   0.05608
   0.05213
   0.05882
   0.05998
   0.05835
   0.05728
   0.05718
   0.06195
   0.05710
   0.05636
   0.05855
   0.05287
   0.05399
   0.05152
   0.05138
   0.05437
   0.05838
   0.05588
   0.05588
   0.05628
   0.05576
   0.05486
   0.05503
   0.05801
   0.05711
   0.05668
   0.05199
   0.05201
   0.05738
   0.05401
   0.05301
   0.05463
   0.07033
   0.06578
   0.06018
   0.05983
   0.05564
   0.05287
   0.04905
   0.03654
   0.03767
   0.03525
   0.03663
   0.03708
   0.03521
   0.03439
   0.03618
   0.03909
   0.03803
   0.03631
   0.03675
   0.04874
   0.05726
   0.05437
   0.05544
   0.05170
   0.05088
   0.05255
   0.05477
   0.05759
   0.06199
   0.24744
   0.24584
   0.24174
   0.23932
   0.24027
   0.24320
   0.24734
   0.24183
   0.24117
   0.23443
   0.23259
   0.23796
   0.23357
   0.23136
   0.22112
   0.22329
   0.22514
   0.22038
   0.22468
   0.21676
   0.21330
   0.20826
   0.21170
   0.20320
   0.19936
   0.19254
   0.19156
   0.18366
   0.17680
   0.16580
   0.16752
   0.16736
   0.16877
   0.16680
   0.16755
   0.15865
   0.15670
   0.14342
   0.13533
   0.13223
   0.12313
   0.12239
   0.11736
   0.11591
   0.11244
   0.11158
   0.11130
   0.11004
   0.11764
   0.12208
   0.12564
   0.12961
   0.13124
   0.13229
   0.13061
   0.13199
   0.13085
   0.12571
   0.12949
   0.12802
   0.12836
   0.12226
   0.11321
   0.10962
   0.10655
   0.10970
   0.10154
   0.09980
   0.10264
   0.10010
   0.09880
   0.09662
   0.09961
   0.10420
   0.10711
   0.10600
   0.10882
   0.11108
   0.10253
   0.10575
   0.10586
   0.10819
   0.09519
   0.09117
   0.09493
   0.09740
   0.09892
   0.09364
   0.09304
   0.09265
   0.09206
   0.09402
   0.10139
   0.10544
   0.10340
   0.10199
   0.10493
   0.10289
   0.09971
   0.10179
   0.09919
   0.10482
   0.11207
   0.12065
   0.11289
   0.11533
   0.11343
   0.11002
   0.11096
   0.10533
   0.10531
   0.09875
   0.09924
   0.10073
   0.09540
   0.09759
   0.09125
   0.09476
   0.09657
   0.09585
   0.09423
   0.09456
   0.09499
   0.09520
   0.09669
   0.09368
   0.09004
   0.09765
   0.09563
   0.10065
   0.09533
   0.09779
   0.09281
   0.09109
   0.09246
   0.09883
   0.10273
   0.09766
   0.09875
   0.09602
   0.09827
   0.09859
   0.09288
   0.08678
   0.08744
   0.08516
   0.08324
   0.08626
   0.08629
   0.08690
   0.08716
   0.08111
   0.08127
   0.07953
   0.07776
   0.08644
   0.08482
   0.08174
   0.08276
   0.08573
   0.08174
   0.08661
   0.08198
   0.08567
   0.07919
   0.08656
   0.08771
   0.08140
   0.08463
   0.08323
   0.07962
   0.07602
   0.07544
   0.07250
   0.07728
   0.07804
   0.07625
   0.07624
   0.07079
   0.07096
   0.06847
   0.07089
   0.06803
   0.06918
   0.06740
   0.06532
   0.06040
   0.06059
   0.06471
   0.06622
   0.07065
   0.07469
   0.06798
   0.08102
   0.07082
   0.06624
   0.06769
   0.06597
   0.06697
   0.06446
   0.06405
   0.06705
   0.07364
   0.07802
   0.08123
   0.08861
   0.09678
   0.09478
   0.09001
   0.09081
   0.08388
   0.08229
   0.08169
   0.08659
   0.08958
   0.09265
   0.09533
   0.10621
   0.10236
   0.10391
   0.10754
   0.10597
   0.11362
   0.10550
   0.10619
   0.10575
   0.10475
   0.11089
   0.11416
   0.11557
   0.12379
   0.12746
   0.12904
   0.12282
   0.11273
   0.10724
   0.11167
   0.10435
   0.10536
   0.09807
   0.09252
   0.09085
   0.08988
   0.09253
   0.09449
   0.09891
   0.10272
   0.10630
   0.10231
   0.10054
   0.09525
   0.09249
   0.09120
   0.08517
   0.08099
   0.07832
   0.07124
   0.06397
   0.06528
   0.06402
   0.06053
   0.05992
   0.06063
   0.05620
   0.06202
   0.05786
   0.05646
   0.05527
   0.05677
   0.05391
   0.04960
   0.04970
   0.04880
   0.05232
   0.05359
   0.05550
   0.05981
   0.05443
   0.06591
   0.07187
   0.06881
   0.07885
   0.06446
   0.07097
   0.07446
   0.07195
   0.07874
   0.06434
   0.06736
   0.06513
   0.06241
   0.06676
   0.06600
   0.06430
   0.06044
   0.06125
   0.06403
   0.06198
   0.06838
   0.06791
   0.06836
   0.06179
   0.06492
   0.06724
   0.06531
   0.06959
   0.06714
   0.06826
   0.06569
   0.07360
   0.07172
   0.07050
   0.07501
   0.08418
   0.09121
   0.09687
   0.09769
   0.09824
   0.09390
   0.08760
   0.09318
   0.09023
   0.08845
   0.08763
   0.09055
   0.08304
   0.07902
   0.08184
   0.08940
   0.09019
   0.10185
   0.10177
   0.10277
   0.10117
   0.10720
   0.09638
   0.09525
   0.08881
   0.10085
   0.09524
   0.08910
   0.09138
   0.08894
   0.08947
   0.08700
   0.08364
   0.07676
   0.07665
   0.07692
   0.07993
   0.08313
   0.07416
   0.07055
   0.06164
   0.06078
   0.06433
   0.06245
   0.06614
   0.05826
   0.06091
   0.06161
   0.06341
   0.06448
   0.06314
   0.05868
   0.06257
   0.06045
   0.05906
   0.05083
   0.05596
   0.05303
   0.05431
   0.06737
   0.06428
   0.06447
   0.06371
   0.06326
   0.06227
   0.06218
   0.06425
   0.06863
   0.06303
   0.06356
   0.06856
   0.06715
   0.06882
   0.06711
   0.06914
   0.06856
   0.07070
   0.07043
   0.06757
   0.06123
   0.06644
   0.07266
   0.07260
   0.07185
   0.07506
   0.07416
   0.07427
   0.07203
   0.07065
   0.07308
   0.07047
   0.07353
   0.07681
   0.07142
   0.07211
   0.07609
   0.08246
   0.07454
   0.07327
   0.07347
   0.07391
   0.07902
   0.07908
   0.08063
   0.08362
   0.07878
   0.08577
   0.07932
   0.08347
   0.08850
   0.09609
   0.09334
   0.09590
   0.09213
   0.09195
   0.09122
   0.09271
   0.08982
   0.08956
   0.08609
   0.08340
   0.08144
   0.08458
   0.09168
   0.09151
   0.09820
   0.09550
   0.09054
   0.09204
   0.09613
   0.09753
   0.09256
   0.09501
   0.08646
   0.08854
   0.08929
   0.09060
   0.09424
   0.09794
   0.09823
   0.09904
   0.09428
   0.10202
   0.10712
   0.10966
   0.10670
   0.11478
   0.11360
   0.12077
   0.11056
   0.10633
   0.10158
   0.09561
   0.09270
   0.09489
   0.09502
   0.08978
   0.08646
   0.08509
   0.09081
   0.09069
   0.08938
   0.08756
   0.09175
   0.09596
   0.08968
   0.09544
   0.10225
   0.10277
   0.09902
   0.09528
   0.09358
   0.08901
   0.09047
   0.08961
   0.09134
   0.09055
   0.09347
   0.09004
   0.08909
   0.08955
   0.09095
   0.09709
   0.10630
   0.10137
   0.10569
   0.10720
   0.11259
   0.10686
   0.11224
   0.10203
   0.10211
   0.09613
   0.09525
   0.08675
   0.08202
   0.07276
   0.07163
   0.06821
   0.06368
   0.06192
   0.05535
   0.05640
   0.05688
   0.05840
   0.05345
   0.06461
   0.06989
   0.07091
   0.07568
   0.07369
   0.07049
   0.07139
   0.07054
   0.07331
   0.07515
   0.07300
   0.07465
   0.07521
   0.06839
   0.07167
   0.07443
   0.07010
   0.07113
   0.06848
   0.06609
[truncated: 4,792,206 more chars]
