# Supplementary material for: Stochastic bond dynamics facilitates alignment of malaria parasite at erythrocyte membrane upon invasion
Source: eLife. 2020 May 18;9:e56500. doi: 10.7554/eLife.56500 (PMC7269671; doi:10.7554/eLife.56500)
Supplement: Figure 3—source data 1. [file elife-56500-fig3-data1.zip › Fig3/angles_Flexible_RBC.dat]

   0.22440
   0.24576
   0.20320
   0.22522
   0.21105
   0.23092
   0.23120
   0.26725
   0.23489
   0.22645
   0.25589
   0.24778
   0.26701
   0.25255
   0.24836
   0.26457
   0.24751
   0.23238
   0.26754
   0.26995
   0.28803
   0.19440
   0.23869
   0.22609
   0.24104
   0.22634
   0.27682
   0.25795
   0.28856
   0.23917
   0.27624
   0.32259
   0.26926
   0.29023
   0.27658
   0.23530
   0.25464
   0.22748
   0.22600
   0.24225
   0.24890
   0.25357
   0.21910
   0.22288
   0.23428
   0.18503
   0.18375
   0.19187
   0.22556
   0.22421
   0.27207
   0.20043
   0.21950
   0.22478
   0.21819
   0.24737
   0.24192
   0.25931
   0.20052
   0.23482
   0.23364
   0.22037
   0.24112
   0.22561
   0.21789
   0.17962
   0.20911
   0.19438
   0.22912
   0.21877
   0.25089
   0.23234
   0.22740
   0.22288
   0.19876
   0.19693
   0.21680
   0.19671
   0.20406
   0.20349
   0.24343
   0.24872
   0.24903
   0.25062
   0.30955
   0.29433
   0.32332
   0.27076
   0.23843
   0.22965
   0.21282
   0.23245
   0.18409
   0.17837
   0.21968
   0.21301
   0.26730
   0.21332
   0.21013
   0.19190
   0.15755
   0.15451
   0.16108
   0.14222
   0.13167
   0.12504
   0.15198
   0.08370
   0.11239
   0.11289
   0.13775
   0.08842
   0.10969
   0.11537
   0.08879
   0.23103
   0.11898
   0.11781
   0.07852
   0.06210
   0.09612
   0.09612
   0.10359
   0.08768
   0.09743
   0.08126
   0.06761
   0.12221
   0.10033
   0.16075
   0.05430
   0.09203
   0.09051
   0.10641
   0.10259
   0.09809
   0.03639
   0.10687
   0.12735
   0.12960
   0.16589
   0.07224
   0.06983
   0.04898
   0.09093
   0.08771
   0.12170
   0.10221
   0.11128
   0.07581
   0.13024
   0.10289
   0.07889
   0.12401
   0.07060
   0.09421
   0.12429
   0.08188
   0.09729
   0.11120
   0.13759
   0.14098
   0.20817
   0.19457
   0.17345
   0.15974
   0.19954
   0.16906
   0.17686
   0.19325
   0.18439
   0.20024
   0.23114
   0.19545
   0.18335
   0.18950
   0.14324
   0.18461
   0.18202
   0.21521
   0.23811
   0.25109
   0.16065
   0.21392
   0.23164
   0.21752
   0.24601
   0.25238
   0.25823
   0.28595
   0.25091
   0.28686
   0.29014
   0.28361
   0.27206
   0.27798
   0.28643
   0.29008
   0.27393
   0.26464
   0.29089
   0.25935
   0.27011
   0.25285
   0.26027
   0.27225
   0.26887
   0.27305
   0.25243
   0.23063
   0.22436
   0.20482
   0.22023
   0.18697
   0.15270
   0.18232
   0.19146
   0.21330
   0.20390
   0.17589
   0.20366
   0.14948
   0.17739
   0.19494
   0.16045
   0.12997
   0.16911
   0.17001
   0.19600
   0.14318
   0.13680
   0.15159
   0.17913
   0.18262
   0.16484
   0.21755
   0.22963
   0.22948
   0.20322
   0.26125
   0.25713
   0.25707
   0.26574
   0.22868
   0.25455
   0.27166
   0.23358
   0.20343
   0.23723
   0.26211
   0.26625
   0.28427
   0.32811
   0.31133
   0.35616
   0.38910
   0.33936
   0.36608
   0.39290
   0.39394
   0.36299
   0.40262
   0.42748
   0.39954
   0.44237
   0.41812
   0.41824
   0.43120
   0.44436
   0.43906
   0.42250
   0.41645
   0.44849
   0.41647
   0.42939
   0.44168
   0.43505
   0.43939
   0.46823
   0.41914
   0.46329
   0.42921
   0.43716
   0.47372
   0.45813
   0.46592
   0.43699
   0.46442
   0.47999
   0.48056
   0.48513
   0.51546
   0.56737
   0.53920
   0.51147
   0.50571
   0.54198
   0.53126
   0.51325
   0.52609
   0.53269
   0.52771
   0.52770
   0.55911
   0.50181
   0.55588
   0.51171
   0.47091
   0.53215
   0.56430
   0.49772
   0.50931
   0.52037
   0.53446
   0.49118
   0.54313
   0.55883
   0.55098
   0.54829
   0.51815
   0.49430
   0.52483
   0.49625
   0.53325
   0.53832
   0.50693
   0.53048
   0.48950
   0.51068
   0.51074
   0.52014
   0.56248
   0.49985
   0.52566
   0.47079
   0.47304
   0.44171
   0.46073
   0.39987
   0.38156
   0.41155
   0.39015
   0.40803
   0.43445
   0.47479
   0.48843
   0.47344
   0.50514
   0.49608
   0.52928
   0.52119
   0.47260
   0.52012
   0.48428
   0.51488
   0.50710
   0.50775
   0.54203
   0.54033
   0.58786
   0.55238
   0.52845
   0.52558
   0.54018
   0.57635
   0.53698
   0.52469
   0.54348
   0.52506
   0.55960
   0.56735
   0.55403
   0.54281
   0.58606
   0.53554
   0.57193
   0.58289
   0.59382
   0.60702
   0.60479
   0.59724
   0.53403
   0.55443
   0.57643
   0.54421
   0.51428
   0.58288
   0.62474
   0.56873
   0.55396
   0.60305
   0.56424
   0.56997
   0.56145
   0.61436
   0.62030
   0.62266
   0.60590
   0.61062
   0.51244
   0.51948
   0.54304
   0.51393
   0.53345
   0.51049
   0.52130
   0.51479
   0.53286
   0.50879
   0.51856
   0.51310
   0.52960
   0.50665
   0.51067
   0.53814
   0.49491
   0.51105
   0.50126
   0.47886
   0.44832
   0.49194
   0.47601
   0.46127
   0.47155
   0.42712
   0.42466
   0.46748
   0.49983
   0.49062
   0.47176
   0.48715
   0.50763
   0.50496
   0.49494
   0.44551
   0.50793
   0.51597
   0.58397
   0.56620
   0.51239
   0.52696
   0.52019
   0.53623
   0.58417
   0.61100
   0.60635
   0.58451
   0.57348
   0.57508
   0.59079
   0.60557
   0.59164
   0.62479
   0.59316
   0.59263
   0.60513
   0.57422
   0.59805
   0.62559
   0.59824
   0.57698
   0.57079
   0.55143
   0.58847
   0.60698
   0.56212
   0.53169
   0.52191
   0.53894
   0.49139
   0.52919
   0.53632
   0.50693
   0.56701
   0.53364
   0.49366
   0.51012
   0.50577
   0.49256
   0.51478
   0.53846
   0.55255
   0.54915
   0.59605
   0.56158
   0.64192
   0.65755
   0.62843
   0.60741
   0.62398
   0.58527
   0.60241
   0.61200
   0.59931
   0.62433
   0.59958
   0.64506
   0.62702
   0.65177
   0.69758
   0.66235
   0.68276
   0.64409
   0.63508
   0.60372
   0.60872
   0.60941
   0.59216
   0.62207
   0.63141
   0.65170
   0.64739
   0.58873
   0.55444
   0.55294
   0.57591
   0.56599
   0.62335
   0.62400
   0.62606
   0.52662
   0.54278
   0.56613
   0.51183
   0.51994
   0.56060
   0.52037
   0.48883
   0.49469
   0.49655
   0.54556
   0.59208
   0.61634
   0.57666
   0.51695
   0.53529
   0.47843
   0.54273
   0.48185
   0.58273
   0.49603
   0.51745
   0.51788
   0.46337
   0.50335
   0.50389
   0.48053
   0.47606
   0.47297
   0.49416
   0.46693
   0.47288
   0.48723
   0.43122
   0.49400
   0.50309
   0.51610
   0.49198
   0.40073
   0.45843
   0.46849
   0.49340
   0.51202
   0.47903
   0.52841
   0.47821
   0.48228
   0.52813
   0.53167
   0.53979
   0.60508
   0.56567
   0.55839
   0.56488
   0.57839
   0.59065
   0.61391
   0.61573
   0.52611
   0.59972
   0.61337
   0.60859
   0.54962
   0.59240
   0.64462
   0.59068
   0.62802
   0.63666
   0.59326
   0.55073
   0.60263
   0.61309
   0.65619
   0.61534
   0.59257
   0.57903
   0.55122
   0.62163
   0.59170
   0.58494
   0.58604
   0.64006
   0.62589
   0.58205
   0.55751
   0.57198
   0.55928
   0.62986
   0.62754
   0.61329
   0.60807
   0.63202
   0.64096
   0.61311
   0.61381
   0.64484
   0.58097
   0.60988
   0.56914
   0.54067
   0.57792
   0.57314
   0.57626
   0.61204
   0.60669
   0.61838
   0.61139
   0.66050
   0.69809
   0.67895
   0.65248
   0.65089
   0.78066
   0.64688
   0.64065
   0.65500
   0.65052
   0.61885
   0.61694
   0.61311
   0.58551
   0.60598
   0.57607
   0.66056
   0.62519
   0.60549
   0.61356
   0.61192
   0.66824
   0.68358
   0.64575
   0.64717
   0.62979
   0.62410
   0.60461
   0.65085
   0.67969
   0.64748
   0.62047
   0.63798
   0.61685
   0.67179
   0.62499
   0.64726
   0.64256
   0.61055
   0.63135
   0.58065
   0.68480
   0.56791
   0.59611
   0.63929
   0.59984
   0.59278
   0.61164
   0.66990
   0.81205
   0.68220
   0.65583
   0.66447
   0.66429
   0.64568
   0.63419
   0.61941
   0.65657
   0.70643
   0.68542
   0.69975
   0.73703
   0.74405
   0.68962
   0.69552
   0.64912
   0.62243
   0.64279
   0.65761
   0.72750
   0.74475
   0.75650
   0.68891
   0.71187
   0.72255
   0.72553
   0.63568
   0.63025
   0.67046
   0.69167
   0.64539
   0.75468
   0.70888
   0.71931
   0.69887
   0.67694
   0.64619
   0.66731
   0.72699
   0.82359
   0.65963
   0.65943
   0.66846
   0.63888
   0.68079
   0.61545
   0.69659
   0.59807
   0.56408
   0.56728
   0.55040
   0.54165
   0.54661
   0.58967
   0.55570
   0.57315
   0.59643
   0.57121
   0.59078
   0.58550
   0.61322
   0.58363
   0.62220
   0.58785
   0.58785
   0.59509
   0.58123
   0.65350
   0.57815
   0.56485
   0.54414
   0.59675
   0.57528
   0.56899
   0.52373
   0.57064
   0.56451
   0.52319
   0.61463
   0.60815
   0.52791
   0.58717
   0.59345
   0.58736
   0.62506
   0.65176
   0.57663
   0.62859
   0.62746
   0.62276
   0.54816
   0.56066
   0.63362
   0.62250
   0.53999
   0.61480
   0.61649
   0.59501
   0.58991
   0.60146
   0.55601
   0.56909
   0.58866
   0.60781
   0.52011
   0.52860
   0.52000
   0.51084
   0.51154
   0.55351
   0.48157
   0.55659
   0.58525
   0.55217
   0.60465
   0.52782
   0.55675
   0.53498
   0.56343
   0.57406
   0.54194
   0.51421
   0.47316
   0.54442
   0.48658
   0.49746
   0.48210
   0.53183
   0.53841
   0.50713
   0.52263
   0.50813
   0.52409
   0.51407
   0.54845
   0.57063
   0.52803
   0.57300
   0.59077
   0.56796
   0.60179
   0.55507
   0.59063
   0.60774
   0.59066
   0.57117
   0.54436
   0.58050
   0.60733
   0.67447
   0.62952
   0.63817
   0.64373
   0.61252
   0.60999
   0.58736
   0.66178
   0.63379
   0.67793
   0.66394
   0.66247
   0.64915
   0.69507
   0.67611
   0.68903
   0.64302
   0.64126
   0.67350
   0.64921
   0.71753
   0.67812
   0.76336
   0.76834
   0.85840
   0.82815
   0.71399
   0.78114
   0.76120
   0.75046
   0.77101
   0.66265
   0.70639
   0.66453
   0.65543
   0.69468
   0.64150
   0.61795
   0.58226
   0.60025
   0.59875
   0.57178
   0.60013
   0.57112
   0.60693
   0.61515
   0.62560
   0.61097
   0.62062
   0.59786
   0.61752
   0.59817
   0.55538
   0.56248
   0.61567
   0.59631
   0.55669
   0.53537
   0.56005
   0.59537
   0.64670
   0.57183
   0.58572
   0.58887
   0.55316
   0.53554
   0.54630
   0.54664
   0.57472
   0.60693
   0.63779
   0.63325
   0.64529
   0.62696
   0.59057
   0.64088
   0.58489
   0.54649
   0.49997
   0.58349
   0.57148
   0.57758
   0.55911
   0.52637
   0.54598
   0.56768
   0.56299
   0.56859
   0.60924
   0.61134
   0.55470
   0.52982
   0.56696
   0.58523
   0.60266
   0.58486
   0.58800
   0.58599
   0.60488
   0.58722
   0.57726
   0.57852
   0.57842
   0.64553
   0.58609
   0.58261
   0.61644
   0.64226
   0.62712
   0.58367
   0.56606
   0.55383
   0.52456
   0.51933
   0.55092
   0.53342
   0.60655
   0.61260
   0.57217
   0.59680
   0.56076
   0.59294
   0.58252
   0.60321
   0.58401
   0.57058
   0.62322
   0.62569
   0.59710
   0.58519
   0.55534
   0.53788
   0.55095
   0.57547
   0.57796
   0.53229
   0.56498
   0.61750
   0.59538
   0.60417
   0.57543
   0.62202
   0.64351
   0.66843
   0.67115
   0.68334
   0.63586
   0.63525
   0.63301
   0.60895
   0.62239
   0.57499
   0.59352
   0.57519
   0.64392
   0.61255
   0.59958
   0.65166
   0.64424
   0.66612
   0.66552
   0.70317
   0.63438
   0.66510
   0.65017
   0.66057
   0.64999
   0.62545
   0.81613
   0.71569
   0.68970
   0.70861
   0.63707
   0.65445
   0.67003
   0.67040
   0.68160
   0.73050
   0.69580
   0.68436
   0.73845
   0.67819
   0.68254
   0.66950
   0.64116
   0.75904
   0.66907
   0.67697
   0.67941
   0.77480
   0.66189
   0.65645
   0.74132
   0.69886
   0.66519
   0.67328
   0.59501
   0.64581
   0.61146
   0.60236
   0.66941
   0.67452
   0.70908
   0.72088
   0.68733
   0.61236
   0.60109
   0.60818
   0.54671
   0.61444
   0.57721
   0.64036
   0.63698
   0.63380
   0.64011
   0.66539
   0.62392
   0.64398
   0.66090
   0.59524
   0.66708
   0.64617
   0.64802
   0.64635
   0.65984
   0.68744
   0.68047
   0.63602
   0.67515
   0.67734
   0.69193
   0.69888
   0.70237
   0.71569
   0.67986
   0.69319
   0.66020
   0.66243
   0.65372
   0.61382
   0.65440
   0.60322
   0.62059
   0.58178
   0.60631
   0.58979
   0.61658
   0.52201
   0.61030
   0.61046
   0.58282
   0.64994
   0.60469
   0.63078
   0.67686
   0.64688
   0.61799
   0.59519
   0.62964
   0.63169
   0.62876
   0.61610
   0.57726
   0.59319
   0.59646
   0.63430
   0.62781
   0.60654
   0.59542
   0.60482
   0.57448
   0.61117
   0.61906
   0.65186
   0.64759
   0.64885
   0.62623
   0.63426
   0.57855
   0.61214
   0.60201
   0.59246
   0.60418
   0.55825
   0.58980
   0.55268
   0.57016
   0.56323
   0.59877
   0.57509
   0.58000
   0.59720
   0.49904
   0.51372
   0.51192
   0.50124
   0.56138
   0.56930
   0.57442
   0.60134
   0.60541
   0.57829
   0.61085
   0.62690
   0.61696
   0.59887
   0.57497
   0.55952
   0.58736
   0.52871
   0.55757
   0.58814
   0.63762
   0.57987
   0.58606
   0.55478
   0.59726
   0.64207
   0.59604
   0.63900
   0.57214
   0.60326
   0.59874
   0.62176
   0.62817
   0.67077
   0.66209
   0.62823
   0.66192
   0.58041
   0.58693
   0.63238
   0.63195
   0.64483
   0.70954
   0.74716
   0.74989
   0.67155
   0.65019
   0.64523
   0.62960
   0.62132
   0.66781
   0.61840
   0.65387
   0.68705
   0.65018
   0.65113
   0.65170
   0.65522
   0.59189
   0.63777
   0.60931
   0.52334
   0.59582
   0.57917
   0.50287
   0.48270
   0.48457
   0.51747
   0.53265
   0.55835
   0.55468
   0.53868
   0.60140
   0.60368
   0.59770
   0.58746
   0.60372
   0.62681
   0.64607
   0.64337
   0.63461
   0.61612
   0.60002
   0.63479
   0.61480
   0.60217
   0.63053
   0.59308
   0.57918
   0.51715
   0.50651
   0.54152
   0.51003
   0.54416
   0.62857
   0.63522
   0.63484
   0.60852
   0.58578
   0.61459
   0.59455
   0.61722
   0.60036
   0.66755
   0.68017
   0.73828
   0.62313
   0.64503
   0.68613
   0.68874
   0.80439
   0.75324
   0.68698
   0.69180
   0.62154
   0.69594
   0.70581
   0.68248
   0.68000
   0.67735
   0.66674
   0.65860
   0.67475
   0.66441
   0.67957
   0.73589
   0.68593
   0.70090
   0.65731
   0.68226
   0.69633
   0.67639
   0.72597
   0.63550
   0.66874
   0.66098
   0.65517
   0.66392
   0.64821
   0.59957
   0.64466
   0.65426
   0.63971
   0.63051
   0.63869
   0.57264
   0.59289
   0.62387
   0.60292
   0.68562
   0.66716
   0.70693
   0.62066
   0.62120
   0.64071
   0.66212
   0.63648
   0.61632
   0.69247
   0.72619
   0.69026
   0.72417
   0.77696
   0.62447
   0.65821
   0.74625
   0.65463
   0.73590
   0.74942
   0.75971
   0.75353
   0.74009
   0.69326
   0.73374
   0.72303
   0.66867
   0.75568
   0.60993
   0.65443
   0.64744
   0.72871
   0.74310
   0.72264
   0.67916
   0.65829
   0.61843
   0.61421
   0.62300
   0.65505
   0.69937
   0.68991
   0.71515
   0.62609
   0.67315
   0.70917
   0.73367
   0.63467
   0.80445
   0.71390
   0.70396
   0.70874
   0.64082
   0.63016
   0.65139
   0.63019
   0.63644
   0.61652
   0.58258
   0.59877
   0.58795
   0.59092
   0.59777
   0.66650
   0.65862
   0.67855
   0.71375
   0.72094
   0.66089
   0.67336
   0.67442
   0.67945
   0.68358
   0.67910
   0.68807
   0.71692
   0.71223
   0.65192
   0.67346
   0.66294
   0.68163
   0.67757
   0.65039
   0.65582
   0.60715
   0.61308
   0.66662
   0.58948
   0.57977
   0.60635
   0.64129
   0.63765
   0.57088
   0.60756
   0.57968
   0.58584
   0.66150
   0.53562
   0.55833
   0.54779
   0.62223
   0.69824
   0.63073
   0.70711
   0.57285
   0.56144
   0.57473
   0.67923
   0.57698
   0.69653
   0.64279
   0.62967
   0.62845
   0.67161
   0.72376
   0.69707
   0.68503
   0.68045
   0.70731
   0.66768
   0.62391
   0.72577
   0.68763
   0.69874
   0.68728
   0.68401
   0.62248
   0.57060
   0.58429
   0.55761
   0.57554
   0.62236
   0.63508
   0.59572
   0.57640
   0.56421
   0.59919
   0.60017
   0.59815
   0.58942
   0.58556
   0.59484
   0.55360
   0.53997
   0.51566
   0.54588
   0.51424
   0.53423
   0.60108
   0.59890
   0.61622
   0.58772
   0.58659
   0.61422
   0.61481
   0.58306
   0.63894
   0.62767
   0.64960
   0.61071
   0.60890
   0.53984
   0.50291
   0.55840
   0.61194
   0.67561
   0.64933
   0.70993
   0.71304
   0.55799
   0.68184
   0.64529
   0.60815
   0.57335
   0.56999
   0.57049
   0.59270
   0.54989
   0.57479
   0.55265
   0.51728
   0.49885
   0.46685
   0.50687
   0.50490
   0.51517
   0.50871
   0.51333
   0.55598
   0.55450
   0.53860
   0.52561
   0.52087
   0.52172
   0.54622
   0.57377
   0.54691
   0.55157
   0.52264
   0.50523
   0.52770
   0.50334
   0.49388
   0.51029
   0.54451
   0.51533
   0.57853
   0.57878
   0.51267
   0.58706
   0.56724
   0.53911
   0.51595
   0.58283
   0.54074
   0.51196
   0.53255
   0.58945
   0.53546
   0.55908
   0.50494
   0.54264
   0.58909
   0.50691
   0.52749
   0.55415
   0.54340
   0.59380
   0.56124
   0.57207
   0.57724
   0.53730
   0.53964
   0.55660
   0.58439
   0.59717
   0.56315
   0.52961
   0.54382
   0.53321
   0.54194
   0.51068
   0.53530
   0.54574
   0.49626
   0.51768
   0.49010
   0.45341
   0.52504
   0.56313
   0.60552
   0.60210
   0.58779
   0.58518
   0.52252
   0.62602
   0.65078
   0.67214
   0.69749
   0.60223
   0.55027
   0.53123
   0.51670
   0.48427
   0.51221
   0.51747
   0.51546
   0.48160
   0.53969
   0.58842
   0.57092
   0.60664
   0.59404
   0.60297
   0.61389
   0.60272
   0.55867
   0.56467
   0.51901
   0.55349
   0.55944
   0.49888
   0.50039
   0.54283
   0.53725
   0.52411
   0.54873
   0.52488
   0.47989
   0.48396
   0.48348
   0.49318
   0.48527
   0.49645
   0.45910
   0.48724
   0.44032
   0.49199
   0.44820
   0.50512
   0.48674
   0.49404
   0.49827
   0.46357
   0.48531
   0.47168
   0.50812
   0.48618
   0.49087
   0.50257
   0.46247
   0.50142
   0.46583
   0.51678
   0.55592
   0.55464
   0.59846
   0.58279
   0.52390
   0.59399
   0.65682
   0.64133
   0.59897
   0.62952
   0.55318
   0.53765
   0.49976
   0.50343
   0.52369
   0.57145
   0.57755
   0.55903
   0.57934
   0.54211
   0.56021
   0.54214
   0.54925
   0.54005
   0.50275
   0.49665
   0.51329
   0.48531
   0.46270
   0.49577
   0.46709
   0.45385
   0.48286
   0.46869
   0.44504
   0.48971
   0.47365
   0.44254
   0.45620
   0.42964
   0.41272
   0.42727
   0.45856
   0.43721
   0.42220
   0.41934
   0.42442
   0.45016
   0.41696
   0.45877
   0.47264
   0.49034
   0.51695
   0.51217
   0.51859
   0.45568
   0.49292
   0.50081
   0.46330
   0.50663
   0.49775
   0.45666
   0.49006
   0.45812
   0.52135
   0.48913
   0.50299
   0.46698
   0.49245
   0.51046
   0.53703
   0.58934
   0.58332
   0.59537
   0.58215
   0.59571
   0.56241
   0.55447
   0.55569
   0.56574
   0.57466
   0.54773
   0.58793
   0.55062
   0.58189
   0.58679
   0.58552
   0.58041
   0.56510
   0.54693
   0.53784
   0.55202
   0.54215
   0.55018
   0.57902
   0.54239
   0.56062
   0.57818
   0.53968
   0.55993
   0.53505
   0.55742
   0.54495
   0.57546
   0.57254
   0.59132
   0.55757
   0.55976
   0.56582
   0.61723
   0.60326
   0.57706
   0.58521
   0.60047
   0.63255
   0.61626
   0.65264
   0.63849
   0.62167
   0.66831
   0.66132
   0.59988
   0.63208
   0.60180
   0.63522
   0.63559
   0.65131
   0.59075
   0.60996
   0.60333
   0.58493
   0.57493
   0.60403
   0.60771
   0.59958
   0.59019
   0.61106
   0.58067
   0.57667
   0.54261
   0.50224
   0.50500
   0.46924
   0.44625
   0.46800
   0.50618
   0.49061
   0.49181
   0.50228
   0.50539
   0.43820
   0.44649
   0.46997
   0.47123
   0.51356
   0.50168
   0.44852
   0.42647
   0.43867
   0.38775
   0.43905
   0.41593
   0.41183
   0.43536
   0.38762
   0.37504
   0.37334
   0.42521
   0.40280
   0.44933
   0.41173
   0.43447
   0.41416
   0.44739
   0.42366
   0.44621
   0.43386
   0.46961
   0.41223
   0.41335
   0.41718
   0.39446
   0.38914
   0.40726
   0.35193
   0.40259
   0.36043
   0.40299
   0.38531
   0.33351
   0.37370
   0.33903
   0.38294
   0.33035
   0.33371
   0.37163
   0.44955
   0.42074
   0.43706
   0.44139
   0.40461
   0.42953
   0.42783
   0.38027
   0.35861
   0.38184
   0.39572
   0.35959
   0.38522
   0.38172
   0.35636
   0.40207
   0.35973
   0.37864
   0.37607
   0.34561
   0.34469
   0.32912
   0.36871
   0.38289
   0.40271
   0.40039
   0.42529
   0.41244
   0.40636
   0.42868
   0.42048
   0.44419
   0.41516
   0.43456
   0.43426
   0.44190
   0.43535
   0.43648
   0.42470
   0.40518
   0.40175
   0.42500
   0.45177
   0.51632
   0.50019
   0.52481
   0.50168
   0.53073
   0.48832
   0.51178
   0.53863
   0.56810
   0.50930
   0.49868
   0.58516
   0.63150
   0.61209
   0.62760
   0.58209
   0.66836
   0.65243
   0.56275
   0.60642
   0.62314
   0.62903
   0.59861
   0.67350
   0.59053
   0.60469
   0.64218
   0.57902
   0.61087
   0.63853
   0.61496
   0.65032
   0.62091
   0.65661
   0.63755
   0.59045
   0.65397
   0.65205
   0.67307
   0.64283
   0.70377
   0.63558
   0.67487
   0.64044
   0.68773
   0.65746
   0.71769
   0.61921
   0.62604
   0.58728
   0.62263
   0.62389
   0.61765
   0.67132
   0.63730
   0.63109
   0.60652
   0.59211
   0.59003
   0.60402
   0.61338
   0.60024
   0.58280
   0.61969
   0.61801
   0.65165
   0.60353
   0.65434
   0.64349
   0.62284
   0.62390
   0.62585
   0.63952
   0.64283
   0.72147
   0.68063
   0.61429
   0.62984
   0.60326
   0.58452
   0.59718
   0.60344
   0.57732
   0.61448
   0.59660
   0.64248
   0.61706
   0.61055
   0.67932
   0.68555
   0.66297
   0.64588
   0.63087
   0.63750
   0.68371
   0.64378
   0.63716
   0.61222
   0.61559
   0.63933
   0.64425
   0.59757
   0.57299
   0.57715
   0.53179
   0.55720
   0.55390
   0.53885
   0.56116
   0.54924
   0.53527
   0.57433
   0.56630
   0.55494
   0.53929
   0.54758
   0.57918
   0.58078
   0.58563
   0.66670
   0.67353
   0.70886
   0.70463
   0.66370
   0.62133
   0.66439
   0.66467
   0.71472
   0.63239
   0.62316
   0.64387
   0.60290
   0.64565
   0.66686
   0.64421
   0.65332
   0.65918
   0.68862
   0.71244
   0.71678
   0.72253
   0.66735
   0.67850
   0.63096
   0.65534
   0.66721
   0.62636
   0.61977
   0.55790
   0.58529
   0.58326
   0.60510
   0.59664
   0.55901
   0.54980
   0.54842
   0.56390
   0.57791
   0.59462
   0.62060
   0.58845
   0.60337
   0.58492
   0.56023
   0.58405
   0.61030
   0.56843
   0.50009
   0.49752
   0.50008
   0.48574
   0.50240
   0.48332
   0.51188
   0.55036
   0.52979
   0.49398
   0.45558
   0.45713
   0.43898
   0.44510
   0.46163
   0.43628
   0.41201
   0.48831
   0.48313
   0.50285
   0.51103
   0.48927
   0.48769
   0.49821
   0.47734
   0.48617
   0.47262
   0.48256
   0.45272
   0.47866
   0.44830
   0.46686
   0.47511
   0.49231
   0.45179
   0.45795
   0.45639
   0.47409
   0.47238
   0.45328
   0.47788
   0.50231
   0.52009
   0.57396
   0.53451
   0.55326
   0.49456
   0.49016
   0.59721
   0.55797
   0.56722
   0.60797
   0.55539
   0.55121
   0.57091
   0.56776
   0.58801
   0.58357
   0.58951
   0.52643
   0.51327
   0.52361
   0.56120
   0.57882
   0.58757
   0.52234
   0.58902
   0.62144
   0.59264
   0.60348
   0.56035
   0.59664
   0.56878
   0.57344
   0.59649
   0.58511
   0.56960
   0.59630
   0.58366
   0.60634
   0.59135
   0.63607
   0.65179
   0.60435
   0.60854
   0.62174
   0.63228
   0.62340
   0.60959
   0.63370
   0.57955
   0.60739
   0.59092
   0.58570
   0.56595
   0.56666
   0.54117
   0.56264
   0.56180
   0.59696
   0.56404
   0.55869
   0.59919
   0.61925
   0.60223
   0.59517
   0.54703
   0.56937
   0.59402
   0.60176
   0.50523
   0.60259
   0.57280
   0.56334
   0.63145
   0.54523
   0.58313
   0.56591
   0.59111
   0.61616
   0.57665
   0.56345
   0.53263
   0.58562
   0.57122
   0.58949
   0.57517
   0.60246
   0.53117
   0.56223
   0.57963
   0.53551
   0.53288
   0.51862
   0.52051
   0.49118
   0.50850
   0.49847
   0.48610
   0.47779
   0.46655
   0.50081
   0.47380
   0.47757
   0.49676
   0.46550
   0.47949
   0.48353
   0.46925
   0.52166
   0.54231
   0.51761
   0.47339
   0.49407
   0.46995
   0.50851
   0.49796
   0.53218
   0.55036
   0.50138
   0.48795
   0.56044
   0.53346
   0.52106
   0.53877
   0.51933
   0.49586
   0.52260
   0.45931
   0.47567
   0.52958
   0.48324
   0.51841
   0.49241
   0.48101
   0.50026
   0.48507
   0.50448
   0.48784
   0.44572
   0.46965
   0.48555
   0.40463
   0.45389
   0.43413
   0.39774
   0.46866
   0.47503
   0.51134
   0.55713
   0.53414
   0.56506
   0.54755
   0.62472
   0.63969
   0.63326
   0.62604
   0.61220
   0.56396
   0.67203
   0.64316
   0.60258
   0.66216
   0.66151
   0.64816
   0.64926
   0.56842
   0.58941
   0.63941
   0.59670
   0.64453
   0.59665
   0.60134
   0.60770
   0.66702
   0.60521
   0.64668
   0.67104
   0.68720
   0.68850
   0.64630
   0.64035
   0.69244
   0.67856
   0.61967
   0.61239
   0.64590
   0.62180
   0.64761
   0.64969
   0.61804
   0.60469
   0.60290
   0.58966
   0.59808
   0.59359
   0.54152
   0.54919
   0.53788
   0.60332
   0.61107
   0.58437
   0.61495
   0.57649
   0.63086
   0.61200
   0.63948
   0.59390
   0.60430
   0.57590
   0.61072
   0.58907
   0.57528
   0.56587
   0.58449
   0.59047
   0.58398
   0.55899
   0.61093
   0.55279
   0.55811
   0.57353
   0.55261
   0.51766
   0.52414
   0.52789
   0.55468
   0.50390
   0.55852
   0.51923
   0.53253
   0.54168
   0.51868
   0.54650
   0.54614
   0.53841
   0.53471
   0.57293
   0.53613
   0.52638
   0.50035
   0.49746
   0.51434
   0.59380
   0.59247
   0.57505
   0.54515
   0.55835
   0.52656
   0.55250
   0.52691
   0.56697
   0.53926
   0.54924
   0.55981
   0.55120
   0.50733
   0.53987
   0.51350
   0.44903
   0.45575
   0.41616
   0.44529
   0.46956
   0.40967
   0.43756
   0.39638
   0.41826
   0.43441
   0.42025
   0.42900
   0.42107
   0.43186
   0.41951
   0.44196
   0.42226
   0.43393
   0.39774
   0.38380
   0.35054
   0.37663
   0.40156
   0.41598
   0.43709
   0.41220
   0.42823
   0.43663
   0.41566
   0.40953
   0.42745
   0.49603
   0.45425
   0.49341
   0.48889
   0.45071
   0.42480
   0.44897
   0.41348
   0.47265
   0.44328
   0.46379
   0.48051
   0.47401
   0.47989
   0.49186
   0.40559
   0.41120
   0.39231
   0.41890
   0.42115
   0.44348
   0.43487
   0.46336
   0.41834
   0.44753
   0.46354
   0.45910
   0.48032
   0.46786
   0.49082
   0.54369
   0.46322
   0.48767
   0.47192
   0.48235
   0.45512
   0.48306
   0.51201
   0.44746
   0.48777
   0.46176
   0.44460
   0.41346
   0.45759
   0.48959
   0.49004
   0.50777
   0.51198
   0.51594
   0.50821
   0.45518
   0.50864
   0.48205
   0.48406
   0.46606
   0.45483
   0.43783
   0.46414
   0.50486
   0.49262
   0.51484
   0.52753
   0.44065
   0.53186
   0.55118
   0.56333
   0.59322
   0.57070
   0.58615
   0.58278
   0.51984
   0.51901
   0.49303
   0.52176
   0.43033
   0.54195
   0.55662
   0.55632
   0.54275
   0.61073
   0.64314
   0.63357
   0.57620
   0.54742
   0.57523
   0.56501
   0.55402
   0.56432
   0.54976
   0.59738
   0.58694
   0.61720
   0.59546
   0.65212
   0.65807
   0.59813
   0.64130
   0.60241
   0.61870
   0.63034
   0.65767
   0.62279
   0.60828
   0.60760
   0.58663
   0.76892
   0.77219
   0.64572
   0.66813
   0.70953
   0.65564
   0.69562
   0.70116
   0.79000
   0.68947
   0.67128
   0.69262
   0.59587
   0.74076
   0.71476
   0.72805
   0.76621
   0.66677
   0.60747
   0.65044
   0.72761
   0.65212
   0.62568
   0.64748
   0.64334
   0.61552
   0.63453
   0.63229
   0.62575
   0.64117
   0.61276
   0.59857
   0.57897
   0.58329
   0.61641
   0.59868
   0.51233
   0.53587
   0.57523
   0.58189
   0.58378
   0.56779
   0.57939
   0.50043
   0.48828
   0.53201
   0.48892
   0.51645
   0.50089
   0.54073
   0.46441
   0.56809
   0.50951
   0.47770
   0.49770
   0.50208
   0.51050
   0.49047
   0.54423
   0.49454
   0.50537
   0.51375
   0.49164
   0.50029
   0.45438
   0.45031
   0.49428
   0.47695
   0.47694
   0.50405
   0.47325
   0.50193
   0.44935
   0.46426
   0.45963
   0.47108
   0.46929
   0.47316
   0.48779
   0.47132
   0.44797
   0.49010
   0.49913
   0.47880
   0.46723
   0.45746
   0.50381
   0.47166
   0.47705
   0.46848
   0.42576
   0.50039
   0.42214
   0.47393
   0.50941
   0.49621
   0.49319
   0.50561
   0.48292
   0.47372
   0.50638
   0.51123
   0.50648
   0.48604
   0.50575
   0.52865
   0.54245
   0.53345
   0.62793
   0.53910
   0.53840
   0.52081
   0.49212
   0.51880
   0.48273
   0.48454
   0.48319
   0.48675
   0.45962
   0.50181
   0.48117
   0.50128
   0.52896
   0.47502
   0.50846
   0.52713
   0.52091
   0.48332
   0.50023
   0.50816
   0.54329
   0.46913
   0.44721
   0.43671
   0.44842
   0.46797
   0.45857
   0.49072
   0.51976
   0.48971
   0.47757
   0.50817
   0.53725
   0.49858
   0.51237
   0.54997
   0.55581
   0.54911
   0.51273
   0.49863
   0.52603
   0.48123
   0.48094
   0.53175
   0.54679
   0.55194
   0.54603
   0.56122
   0.53769
   0.51761
   0.56021
   0.57199
   0.54669
   0.58090
   0.56295
   0.53018
   0.55599
   0.51774
   0.54154
   0.55617
   0.55327
   0.57939
   0.54521
   0.56905
   0.57748
   0.58542
   0.61989
   0.58587
   0.67640
   0.61039
   0.62591
   0.62659
   0.65382
   0.63822
   0.57110
   0.59717
   0.53699
   0.46544
   0.59583
   0.58884
   0.56718
   0.57057
   0.52356
   0.49736
   0.51690
   0.48484
   0.45607
   0.48280
   0.45594
   0.46676
   0.50670
   0.49986
   0.49179
   0.45246
   0.46054
   0.45044
   0.42100
   0.39548
   0.40674
   0.41090
   0.41675
   0.40720
   0.38584
   0.39869
   0.41188
   0.43683
   0.44001
   0.42533
   0.46333
   0.40594
   0.45082
   0.51007
   0.51185
   0.54348
   0.52151
   0.44926
   0.51460
   0.50796
   0.51718
   0.52195
   0.50995
   0.53870
   0.54893
   0.50706
   0.47630
   0.50587
   0.49591
   0.47579
   0.54649
   0.55985
   0.57731
   0.61567
   0.61113
   0.61734
   0.66352
   0.63077
   0.62255
   0.62947
   0.59416
   0.58617
   0.63082
   0.60455
   0.63179
   0.60975
   0.64299
   0.60100
   0.59507
   0.63423
   0.59699
   0.62051
   0.58979
   0.60598
   0.59663
   0.56769
   0.61824
   0.53843
   0.57082
   0.60075
   0.60953
   0.59653
   0.58346
   0.63379
   0.59418
   0.57146
   0.53641
   0.57379
   0.56864
   0.54790
   0.55485
   0.55360
   0.53793
   0.53481
   0.49066
   0.55941
   0.55623
   0.53139
   0.58360
   0.49709
   0.53936
   0.57202
   0.55679
   0.56934
   0.56238
   0.54260
   0.51163
   0.55372
   0.54477
   0.53109
   0.58822
   0.57026
   0.58119
   0.59209
   0.60721
   0.61429
   0.59750
   0.57783
   0.58145
   0.61208
   0.55897
   0.57413
   0.59118
   0.55883
   0.54993
   0.57727
   0.60374
   0.59027
   0.60635
   0.56907
   0.59804
   0.63397
   0.56375
   0.59179
   0.57638
   0.58559
   0.59288
   0.59178
   0.59487
   0.57455
   0.63293
   0.62972
   0.64720
   0.65808
   0.57974
   0.56319
   0.54895
   0.78021
   0.71394
   0.70336
   0.60291
   0.62231
   0.52587
   0.57480
   0.55628
   0.57741
   0.58970
   0.62305
   0.57124
   0.60608
   0.61008
   0.62368
   0.57055
   0.55926
   0.55588
   0.60283
   0.59118
   0.60440
   0.58909
   0.59793
   0.62553
   0.55216
   0.56175
   0.54588
   0.55209
   0.48391
   0.51320
   0.51085
   0.53606
   0.55346
   0.60887
   0.58189
   0.61593
   0.56330
   0.56356
   0.53252
   0.59649
   0.58463
   0.60099
   0.55892
   0.57942
   0.59109
   0.58557
   0.62445
   0.61564
   0.63917
   0.65609
   0.59816
   0.64843
   0.65792
   0.67202
   0.66881
   0.80652
   0.75338
   0.76405
   0.77011
   0.74064
   0.63672
   0.65012
   0.66370
   0.63983
   0.62525
   0.62144
   0.71113
   0.79457
   0.79903
   0.63419
   0.64231
   0.65470
   0.68627
   0.69998
   0.67540
   0.63112
   0.67601
   0.65235
   0.68896
   0.73941
   0.63682
   0.71241
   0.60065
   0.57736
   0.57580
   0.58693
   0.57944
   0.53146
   0.55382
   0.54707
   0.58604
   0.58990
   0.55582
   0.58109
   0.59797
   0.62425
   0.61161
   0.64790
   0.63367
   0.60009
   0.61478
   0.56765
   0.56351
   0.52985
   0.59442
   0.61197
   0.60835
   0.63500
   0.58198
   0.63993
   0.62022
   0.59219
   0.58540
   0.60605
   0.58150
   0.55706
   0.52564
   0.56579
   0.57932
   0.55248
   0.56237
   0.48193
   0.53523
   0.51238
   0.54976
   0.51309
   0.57186
   0.54612
   0.55206
   0.56508
   0.57306
   0.60400
   0.56334
   0.56463
   0.57939
   0.58035
   0.58594
   0.57937
   0.60329
   0.59540
   0.60952
   0.58867
   0.60817
   0.58164
   0.56950
   0.55167
   0.54488
   0.53672
   0.52457
   0.54654
   0.50417
   0.55583
   0.57712
   0.56163
   0.58592
   0.52985
   0.52563
   0.56474
   0.60272
   0.60046
   0.57235
   0.63473
   0.59036
   0.54327
   0.54302
   0.53987
   0.53354
   0.57744
   0.53803
   0.58027
   0.54531
   0.57763
   0.55256
   0.53375
   0.58153
   0.56782
   0.53095
   0.56000
   0.55876
   0.55058
   0.57942
   0.51989
   0.55458
   0.51981
   0.55350
   0.54038
   0.61623
   0.59089
   0.59066
   0.54118
   0.58591
   0.59540
   0.62516
   0.62232
   0.59762
   0.60875
   0.58392
   0.67215
   0.64067
   0.63089
   0.59542
   0.60603
   0.56889
   0.57777
   0.50810
   0.53877
   0.55406
   0.52652
   0.53150
   0.49082
   0.53797
   0.51613
   0.49740
   0.48455
   0.52232
   0.47343
   0.53460
   0.53088
   0.55897
   0.53159
   0.50253
   0.57239
   0.52057
   0.54676
   0.55870
   0.56798
   0.53865
   0.56641
   0.56821
   0.55011
   0.56955
   0.60018
   0.62104
   0.57856
   0.57961
   0.66909
   0.56426
   0.58265
   0.64573
   0.63146
   0.67336
   0.67680
   0.70532
   0.67862
   0.61923
   0.62216
   0.67359
   0.65534
   0.67901
   0.65656
   0.64251
   0.62353
   0.60749
   0.60264
   0.61978
   0.61190
   0.66455
   0.63811
   0.65398
   0.72859
   0.66203
   0.68031
   0.60431
   0.63799
   0.73066
   0.73005
   0.73634
   0.75240
   0.81147
   0.81938
   0.76280
   0.73904
   0.74923
   0.73634
   0.77182
   0.80925
   0.82260
   0.76960
   0.77071
   0.80364
   0.61126
   0.66834
   0.62395
   0.61464
   0.61985
   0.57769
   0.60489
   0.64659
   0.59080
   0.62443
   0.62480
   0.61764
   0.58498
   0.56467
   0.56792
   0.61071
   0.62832
   0.62905
   0.66280
   0.60493
   0.62096
   0.58278
   0.58098
   0.58108
   0.54742
   0.57350
   0.60648
   0.59807
   0.64580
   0.61855
   0.59070
   0.64584
   0.62428
   0.65961
   0.65922
   0.66503
   0.64086
   0.63949
   0.66279
   0.62324
   0.64452
   0.61882
   0.60043
   0.60781
   0.57538
   0.58962
   0.56333
   0.63028
   0.58408
   0.57746
   0.58957
   0.55874
   0.59636
   0.60791
   0.58453
   0.56768
   0.63243
   0.61964
   0.62758
   0.65490
   0.76838
   0.62597
   0.66662
   0.67847
   0.69657
   0.69366
   0.71992
   0.81160
   0.83334
   0.82756
   0.80207
   0.74306
   0.68647
   0.64934
   0.66468
   0.72304
   0.62675
   0.62650
   0.68873
   0.69311
   0.72741
   0.80023
   0.81419
   0.81652
   0.78451
   0.76402
   0.71084
   0.78557
   0.69168
   0.69325
   0.69054
   0.63633
   0.66499
   0.64329
   0.66190
   0.68534
   0.64141
   0.66917
   0.66755
   0.67167
   0.68627
   0.60869
   0.64054
   0.67971
   0.65050
   0.59525
   0.58036
   0.58073
   0.55116
   0.58336
   0.54845
   0.57930
   0.58324
   0.60081
   0.55572
   0.52781
   0.55192
   0.50163
   0.56083
   0.57193
   0.56678
   0.55921
   0.59176
   0.57324
   0.57295
   0.58998
   0.64754
   0.57769
   0.64083
   0.63947
   0.66720
   0.68093
   0.82958
   0.68834
   0.81297
   0.75971
   0.76909
   0.76354
   0.76272
   0.75970
   0.77450
   0.77245
   0.63880
   0.59276
   0.59355
   0.58198
   0.60469
   0.62744
   0.65012
   0.66740
   0.64267
   0.65331
   0.63345
   0.63447
   0.65132
   0.68907
   0.64935
   0.69029
   0.78683
   0.67470
   0.59221
   0.54557
   0.64660
   0.59268
   0.62391
   0.61672
   0.56699
   0.58907
   0.55812
   0.61158
   0.59206
   0.61050
   0.53816
   0.58445
   0.55976
   0.52483
   0.52294
   0.53291
   0.54907
   0.60666
   0.62323
   0.56302
   0.63822
   0.57720
   0.58347
   0.56010
   0.55976
   0.56262
   0.57772
   0.53560
   0.54806
   0.58404
   0.58746
   0.63238
   0.53448
   0.64159
   0.58463
   0.56061
   0.57253
   0.55073
   0.57214
   0.53620
   0.59357
   0.52521
   0.53384
   0.49750
   0.50499
   0.47793
   0.51977
   0.50791
   0.58883
   0.56368
   0.55785
   0.56191
   0.54542
   0.52903
   0.54193
   0.49324
   0.46575
   0.49500
   0.52888
   0.55274
   0.52751
   0.53058
   0.52093
   0.56263
   0.55929
   0.60049
   0.59353
   0.52380
   0.54416
   0.56384
   0.52576
   0.54302
   0.58400
   0.60688
   0.51743
   0.53932
   0.51459
   0.53326
   0.54260
   0.48040
   0.49934
   0.51321
   0.52154
   0.46078
   0.52580
   0.48867
   0.48617
   0.45536
   0.47368
   0.48266
   0.41789
   0.45409
   0.44311
   0.51593
   0.48485
   0.51464
   0.52554
   0.48218
   0.50164
   0.48147
   0.44708
   0.43822
   0.41617
   0.39418
   0.41071
   0.45588
   0.47242
   0.45818
   0.47755
   0.48916
   0.50637
   0.46974
   0.46798
   0.45449
   0.49163
   0.52232
   0.51382
   0.51006
   0.54090
   0.56049
   0.51935
   0.51393
   0.53603
   0.48131
   0.47292
   0.50583
   0.55637
   0.54337
   0.52878
   0.56074
   0.53965
   0.53159
   0.56548
   0.51155
   0.56390
   0.62933
   0.61467
   0.58613
   0.59896
   0.60708
   0.60604
   0.59370
   0.56940
   0.59940
   0.61449
   0.56439
   0.59176
   0.65059
   0.59243
   0.65976
   0.63469
   0.64663
   0.62642
   0.64966
   0.70558
   0.69111
   0.67520
   0.61168
   0.59143
   0.59272
   0.60972
   0.67416
   0.65285
   0.66521
   0.66053
   0.70094
   0.68713
   0.66633
   0.64921
   0.60974
   0.65522
   0.65117
   0.64984
   0.65717
   0.67546
   0.65809
   0.64917
   0.57065
   0.58755
   0.58688
   0.54375
   0.52733
   0.56009
   0.52313
   0.59484
   0.57436
   0.60357
   0.62929
   0.62362
   0.62030
   0.60982
   0.66063
   0.62234
   0.63188
   0.63649
   0.62307
   0.60310
   0.58532
   0.55323
   0.54042
   0.56548
   0.57922
   0.59375
   0.61118
   0.60389
   0.57375
   0.58064
   0.55570
   0.51633
   0.56922
   0.52024
   0.54746
   0.61290
   0.62441
   0.59111
   0.61606
   0.62347
   0.57291
   0.60601
   0.59995
   0.59522
   0.56321
   0.56939
   0.56475
   0.61096
   0.59513
   0.57950
   0.59288
   0.60929
   0.61844
   0.64436
   0.61046
   0.63560
   0.65464
   0.57253
   0.57538
   0.59452
   0.58766
   0.54588
   0.58433
   0.61949
   0.62932
   0.63565
   0.60181
   0.65853
   0.60243
   0.57137
   0.58674
   0.57017
   0.60231
   0.57902
   0.56744
   0.56849
   0.56001
   0.60146
   0.58337
   0.57125
   0.61266
   0.61950
   0.56355
   0.57696
   0.60788
   0.71508
   0.66626
   0.62834
   0.65214
   0.67184
   0.61799
   0.61607
   0.62243
   0.61939
   0.59872
   0.61828
   0.58685
   0.61591
   0.58492
   0.62757
   0.58165
   0.61994
   0.57460
   0.65667
   0.62516
   0.56701
   0.59514
   0.60377
   0.55661
   0.52594
   0.57266
   0.60999
   0.58085
   0.56980
   0.57733
   0.50839
   0.58161
   0.56845
   0.57100
   0.58513
   0.49815
   0.49974
   0.51350
   0.51229
   0.52197
   0.52379
   0.44794
   0.56729
   0.58381
   0.52622
   0.58624
   0.57229
   0.52969
   0.55350
   0.53522
   0.54147
   0.48927
   0.51887
   0.52886
   0.50007
   0.49551
   0.51145
   0.48960
   0.55541
   0.54939
   0.54910
   0.52815
   0.54978
   0.58212
   0.59030
   0.58710
   0.54741
   0.51159
   0.53449
   0.52697
   0.49175
   0.56871
   0.56612
   0.63090
   0.57469
   0.60683
   0.59884
   0.58129
   0.58673
   0.59913
   0.58532
   0.57300
   0.57321
   0.58506
   0.58170
   0.53371
   0.55007
   0.61204
   0.58630
   0.62492
   0.56564
   0.59060
   0.57287
   0.55084
   0.60736
   0.58992
   0.61853
   0.65984
   0.61534
   0.62117
   0.62721
   0.64155
   0.64237
   0.60212
   0.60227
   0.58924
   0.58701
   0.58220
   0.55897
   0.56568
   0.58536
   0.62078
   0.58444
   0.60396
   0.55946
   0.56364
   0.52249
   0.52329
   0.54773
   0.62419
   0.56122
   0.55958
   0.54102
   0.50163
   0.56659
   0.54604
   0.56748
   0.60534
   0.56924
   0.53008
   0.50620
   0.51600
   0.52603
   0.57210
   0.51527
   0.58458
   0.50191
   0.48258
   0.50885
   0.52604
   0.55277
   0.50615
   0.43093
   0.45466
   0.42219
   0.46683
   0.47102
   0.43492
   0.44212
   0.44861
   0.47122
   0.45132
   0.44000
   0.42004
   0.45522
   0.46017
   0.45427
   0.42224
   0.42504
   0.43845
   0.39845
   0.46730
   0.53254
   0.51560
   0.50172
   0.53160
   0.50774
   0.48829
   0.46964
   0.45431
   0.45048
   0.43536
   0.45726
   0.44405
   0.47170
   0.51016
   0.52992
   0.49861
   0.46772
   0.44221
   0.47609
   0.48844
   0.49567
   0.50199
   0.47907
   0.49329
   0.55199
   0.51091
   0.50101
   0.50276
   0.53630
   0.53199
   0.52102
   0.43520
   0.49481
   0.49453
   0.49494
   0.52823
   0.49485
   0.50328
   0.47244
   0.50360
   0.48245
   0.49279
   0.51808
   0.51594
   0.50401
   0.52227
   0.49377
   0.51395
   0.47265
   0.49406
   0.45513
   0.50935
   0.53955
   0.52205
   0.52349
   0.49715
   0.49853
   0.56150
   0.56645
   0.57384
   0.59552
   0.57522
   0.46547
   0.53067
   0.56866
   0.58271
   0.53329
   0.56795
   0.57514
   0.54714
   0.57221
   0.56413
   0.57391
   0.56269
   0.52809
   0.57715
   0.57544
   0.57324
   0.56817
   0.55596
   0.58026
   0.59697
   0.57430
   0.61614
   0.61961
   0.61170
   0.62213
   0.57369
   0.59465
   0.60281
   0.59074
   0.53706
   0.49367
   0.52802
   0.56363
   0.58402
   0.62372
   0.59007
   0.54750
   0.57370
   0.56800
   0.58313
   0.61327
   0.61355
   0.56998
   0.64844
   0.64810
   0.66052
   0.62722
   0.68700
   0.60559
   0.64067
   0.63734
   0.61820
   0.64393
   0.62999
   0.63536
   0.64148
   0.65635
   0.63167
   0.65341
   0.63294
   0.65120
   0.59747
   0.60092
   0.58256
   0.59200
   0.64336
   0.65069
   0.64854
   0.64454
   0.70950
   0.67404
   0.72222
   0.62606
   0.75001
   0.64033
   0.62648
   0.63297
   0.63638
   0.70659
   0.71755
   0.78803
   0.68003
   0.76931
   0.75458
   0.68859
   0.61195
   0.60884
   0.57817
   0.60054
   0.60868
   0.62214
   0.63069
   0.62154
   0.67249
   0.79186
   0.78849
   0.76828
   0.79643
   0.74571
   0.74303
   0.75362
   0.74501
   0.74163
   0.74365
   0.69079
   0.74458
   0.72369
   0.73889
   0.72199
   0.78227
   0.72586
   0.70746
   0.64476
   0.59573
   0.58112
   0.57056
   0.58351
   0.59500
   0.61900
   0.62878
   0.63684
   0.62932
   0.59581
   0.61027
   0.57887
   0.61297
   0.57108
   0.57723
   0.57737
   0.51882
   0.52518
   0.50048
   0.48088
   0.44745
   0.48159
   0.52437
   0.52416
   0.55484
   0.51941
   0.56597
   0.50935
   0.55811
   0.57105
   0.54789
   0.51523
   0.55987
   0.53959
   0.54019
   0.53987
   0.57625
   0.57357
   0.60121
   0.55395
   0.55906
   0.53212
   0.54736
   0.52237
   0.53275
   0.53510
   0.53538
   0.53941
   0.52418
   0.54166
   0.51758
   0.51636
   0.51962
   0.13813
   0.15753
   0.16535
   0.14972
   0.15259
   0.17132
   0.17553
   0.14673
   0.13891
   0.15195
   0.11243
   0.14725
   0.17333
   0.15116
   0.22539
   0.22984
   0.19335
   0.21927
   0.22273
   0.23808
   0.21819
   0.19115
   0.16551
   0.21007
   0.15115
   0.18497
   0.20506
   0.19930
   0.20977
   0.18282
   0.16584
   0.16838
   0.17230
   0.19256
   0.22586
   0.21412
   0.18606
   0.15494
   0.18289
   0.11113
   0.18776
   0.17347
   0.15582
   0.19349
   0.18291
   0.19708
   0.19839
   0.22229
   0.22247
   0.20531
   0.22389
   0.23384
   0.25347
   0.21664
   0.19335
   0.19681
   0.24442
   0.21126
   0.20826
   0.23605
   0.22134
   0.24830
   0.23983
   0.28438
   0.20653
   0.27812
   0.28459
   0.25772
   0.21199
   0.24062
   0.25391
   0.23788
   0.21714
   0.26469
   0.24252
   0.24976
   0.21013
   0.21191
   0.23817
   0.15332
   0.14016
   0.14087
   0.09206
   0.12910
   0.13540
   0.14286
   0.11995
   0.19090
   0.14558
   0.19325
   0.14404
   0.15678
   0.21132
   0.18948
   0.18806
   0.20882
   0.23324
   0.17695
   0.22236
   0.25896
   0.23285
   0.25438
   0.25747
   0.25054
   0.28050
   0.25631
   0.25606
   0.26950
   0.27152
   0.29244
   0.28046
   0.29831
   0.29818
   0.31283
   0.31915
   0.32073
   0.30719
   0.28243
   0.26605
   0.28864
   0.28825
   0.29715
   0.29387
   0.25393
   0.31666
   0.31545
   0.30096
   0.32344
   0.30949
   0.29733
   0.29543
   0.31794
   0.34052
   0.27159
   0.30964
   0.30532
   0.29719
   0.31097
   0.31469
   0.32258
   0.32770
   0.33492
   0.34535
   0.29591
   0.34573
   0.32790
   0.32377
   0.28711
   0.35710
   0.37209
   0.38495
   0.35756
   0.38804
   0.39801
   0.39772
   0.41368
   0.41512
   0.42829
   0.41864
   0.43774
   0.42990
   0.45945
   0.41016
   0.43576
   0.38841
   0.37251
   0.41698
   0.41619
   0.45168
   0.45087
   0.49327
   0.46410
   0.42216
   0.41056
   0.37218
   0.36620
   0.45552
   0.41978
   0.43052
   0.40390
   0.42436
   0.42181
   0.40874
   0.42691
   0.42628
   0.39498
   0.42621
   0.44254
   0.41603
   0.41388
   0.44681
   0.43958
   0.43248
   0.40671
   0.42078
   0.39711
   0.44681
   0.42563
   0.44766
   0.43388
   0.45094
   0.43153
   0.44903
   0.50118
   0.44489
   0.49762
   0.49117
   0.51520
   0.54669
   0.51990
   0.48736
   0.50881
   0.47136
   0.47792
   0.51301
   0.45802
   0.50712
   0.56982
   0.48535
   0.50726
   0.49589
   0.43037
   0.46621
   0.46200
   0.48273
   0.51592
   0.59603
   0.58328
   0.58311
   0.60965
   0.58159
   0.57560
   0.54154
   0.60782
   0.59014
   0.63061
   0.63419
   0.63684
   0.58436
   0.57827
   0.63592
   0.70592
   0.64499
   0.66264
   0.63034
   0.61949
   0.65993
   0.67172
   0.65296
   0.67733
   0.63146
   0.65844
   0.67518
   0.62663
   0.65482
   0.61551
   0.64318
   0.67462
   0.64119
   0.62716
   0.66052
   0.65330
   0.60735
   0.58951
   0.54947
   0.63806
   0.57011
   0.58245
   0.56709
   0.55333
   0.55202
   0.55970
   0.54823
   0.55262
   0.58517
   0.59188
   0.55021
   0.57822
   0.59650
   0.56572
   0.55526
   0.57071
   0.56318
   0.57779
   0.51427
   0.55801
   0.57024
   0.60174
   0.58622
   0.59079
   0.62132
   0.61552
   0.60556
   0.59430
   0.57932
   0.60946
   0.58647
   0.55199
   0.52999
   0.55693
   0.57971
   0.57253
   0.56942
   0.57632
   0.54141
   0.59283
   0.60072
   0.60290
   0.54134
   0.50992
   0.52746
   0.51927
   0.57159
   0.56624
   0.53886
   0.53161
   0.55018
   0.48904
   0.49405
   0.48816
   0.50311
   0.55196
   0.52633
   0.56368
   0.55446
   0.53928
   0.55741
   0.51346
   0.50715
   0.52912
   0.53836
   0.52434
   0.52957
   0.51146
   0.49617
   0.43338
   0.45830
   0.47479
   0.49106
   0.51743
   0.48637
   0.55801
   0.48659
   0.48928
   0.51503
   0.46982
   0.43857
   0.48519
   0.50118
   0.45312
   0.50813
   0.52416
   0.49535
   0.43841
   0.44063
   0.44298
   0.49073
   0.50933
   0.45918
   0.49942
   0.49742
   0.47380
   0.50141
   0.47237
   0.51497
   0.50916
   0.53293
   0.50933
   0.51786
   0.48467
   0.53918
   0.52261
   0.53786
   0.53129
   0.56593
   0.64245
   0.54471
   0.52004
   0.50984
   0.55899
   0.51847
   0.46299
   0.51374
   0.49676
   0.47179
   0.50965
   0.50974
   0.45990
   0.49704
   0.44790
   0.56054
   0.53480
   0.50459
   0.51127
   0.52378
   0.51382
   0.54809
   0.54907
   0.54281
   0.52328
   0.51572
   0.48779
   0.55836
   0.47868
   0.50982
   0.51439
   0.53770
   0.53302
   0.54142
   0.54898
   0.52437
   0.59174
   0.55468
   0.57220
   0.57877
   0.59248
   0.60478
   0.59047
   0.60649
   0.56113
   0.61178
   0.56977
   0.57089
   0.57168
   0.61057
   0.57983
   0.55534
   0.58394
   0.61925
   0.56417
   0.65753
   0.67944
   0.63740
   0.59485
   0.61280
   0.57884
   0.56875
   0.60622
   0.61068
   0.61549
   0.61093
   0.62304
   0.67045
   0.67152
   0.64303
   0.63294
   0.61269
   0.62386
   0.66080
   0.63504
   0.69423
   0.63403
   0.64784
   0.60024
   0.62301
   0.63575
   0.63797
   0.64804
   0.62255
   0.66385
   0.62667
   0.66494
   0.67851
   0.70189
   0.70138
   0.64706
   0.65829
   0.62708
   0.66375
   0.69055
   0.67077
   0.66055
   0.66058
   0.66402
   0.68350
   0.71258
   0.65415
   0.65076
   0.66256
   0.67526
   0.65728
   0.65008
   0.61582
   0.65549
   0.66333
   0.64943
   0.68606
   0.64336
   0.66744
   0.69493
   0.60882
   0.65526
   0.66418
   0.69366
   0.66616
   0.63829
   0.64564
   0.63374
   0.66436
   0.68929
   0.70695
   0.63109
   0.64002
   0.66012
   0.62298
   0.64862
   0.64405
   0.65620
   0.68991
   0.60254
   0.62306
   0.59463
   0.60886
   0.61658
   0.62373
   0.62524
   0.66531
   0.67634
   0.68532
   0.64276
   0.66917
   0.68123
   0.63382
   0.66185
   0.69011
   0.75549
   0.74417
   0.75909
   0.69315
   0.73035
   0.73943
   0.69637
   0.72486
   0.72205
   0.77600
   0.83327
   0.71887
   0.73076
   0.75057
   0.77111
   0.81961
   0.70980
   0.70652
   0.69322
   0.74498
   0.80408
   0.71955
   0.71180
   0.74856
   0.83334
   0.77099
   0.71697
   0.72404
   0.67701
   0.71889
   0.73312
   0.76439
   0.74782
   0.73930
   0.74964
   0.67199
   0.71801
   0.64310
   0.62911
   0.62742
   0.64464
   0.64215
   0.66775
   0.69193
   0.66332
   0.63238
   0.69032
   0.63298
   0.61747
   0.66183
   0.68308
   0.64614
   0.66967
   0.68228
   0.59727
   0.64475
   0.62508
   0.57969
   0.62231
   0.60935
   0.57291
   0.56523
   0.57993
   0.57749
   0.54391
   0.53132
   0.58618
   0.58814
   0.50911
   0.56804
   0.61381
   0.57241
   0.57309
   0.60462
   0.56465
   0.54194
   0.57054
   0.54023
   0.51800
   0.51166
   0.54858
   0.50906
   0.50990
   0.51063
   0.49957
   0.51034
   0.53950
   0.56228
   0.56253
   0.56958
   0.59165
   0.56083
   0.58235
   0.54730
   0.53542
   0.51580
   0.52586
   0.49065
   0.53078
   0.55415
   0.54132
   0.53207
   0.55496
   0.56080
   0.55323
   0.54797
   0.61371
   0.63844
   0.61343
   0.61871
   0.58100
   0.59319
   0.65175
   0.58836
   0.57097
   0.64137
   0.62629
   0.59663
   0.58597
   0.62205
   0.55186
   0.54514
   0.51357
   0.50623
   0.43415
   0.47925
   0.51854
   0.49801
   0.53554
   0.52299
   0.54468
   0.53551
   0.54786
   0.58615
   0.55365
   0.56913
   0.55762
   0.61490
   0.61473
   0.62968
   0.57984
   0.58655
   0.54637
   0.60531
   0.56238
   0.52455
   0.52784
   0.54446
   0.56956
   0.54394
   0.54947
   0.49080
   0.53388
   0.52294
   0.50006
   0.46001
   0.49262
   0.50242
   0.52940
   0.49025
   0.49583
   0.52642
   0.51180
   0.49844
   0.52066
   0.49734
   0.49229
   0.51777
   0.49975
   0.53861
   0.50845
   0.53021
   0.51437
   0.50151
   0.52323
   0.53879
   0.51586
   0.55263
   0.54707
   0.52338
   0.57865
   0.54754
   0.50855
   0.52840
   0.55394
   0.54842
   0.53554
   0.53872
   0.49593
   0.51882
   0.56279
   0.54538
   0.52376
   0.50336
   0.54031
   0.49269
   0.49744
   0.51672
   0.52950
   0.52870
   0.50303
   0.49677
   0.54370
   0.52692
   0.53163
   0.52443
   0.57252
   0.52779
   0.56531
   0.55794
   0.58052
   0.53632
   0.55936
   0.58883
   0.56748
   0.62224
   0.61174
   0.65377
   0.68211
   0.60702
   0.62040
   0.67407
   0.63768
   0.63109
   0.64015
   0.65679
   0.58628
   0.61350
   0.62481
   0.58062
   0.60870
   0.62181
   0.70832
   0.67533
   0.61411
   0.62167
   0.67095
   0.64569
   0.60907
   0.65225
   0.68790
   0.66395
   0.59509
   0.63593
   0.68698
   0.61674
   0.60168
   0.62236
   0.61112
   0.61877
   0.54830
   0.60833
   0.59980
   0.61305
   0.60332
   0.62909
   0.63553
   0.60173
   0.63992
   0.66476
   0.59009
   0.64858
   0.66236
   0.70466
   0.63623
   0.65848
   0.72117
   0.58802
   0.62847
   0.62223
   0.68538
   0.67648
   0.64286
   0.63337
   0.66126
   0.62595
   0.58498
   0.62773
   0.58104
   0.64753
   0.59604
   0.66015
   0.59784
   0.58008
   0.59651
   0.58626
   0.61870
   0.67083
   0.66155
   0.67916
   0.66308
   0.64050
   0.61115
   0.60641
   0.58975
   0.60129
   0.65690
   0.67514
   0.70514
   0.65173
   0.64862
   0.67688
   0.64673
   0.61687
   0.63012
   0.63852
   0.66684
   0.62810
   0.62244
   0.64278
   0.66945
   0.68172
   0.63335
   0.68396
   0.71913
   0.66694
   0.71554
   0.72157
   0.64413
   0.67061
   0.66285
   0.66771
   0.69921
   0.69966
   0.71562
   0.67424
   0.67922
   0.71873
   0.68398
   0.73581
   0.70712
   0.80258
   0.71426
   0.67273
   0.68808
   0.65376
   0.66188
   0.62722
   0.67513
   0.65229
   0.68866
   0.63218
   0.65126
   0.66049
   0.66098
   0.66903
   0.62281
   0.63710
   0.59112
   0.55684
   0.56127
   0.53022
   0.59263
   0.53765
   0.54064
   0.57746
   0.59195
   0.60663
   0.60077
   0.57228
   0.59128
   0.57582
   0.56070
   0.57482
   0.57270
   0.62136
   0.59876
   0.63028
   0.58307
   0.59103
   0.59254
   0.60203
   0.61543
   0.64921
   0.67588
   0.65640
   0.70722
   0.70523
   0.70987
   0.79501
   0.76222
   0.83987
   0.84334
   0.74177
   0.83647
   0.72681
   0.71807
   0.70145
   0.74294
   0.77243
   0.73966
   0.76497
   0.72321
   0.75482
   0.73236
   0.75574
   0.65619
   0.63889
   0.65289
   0.61805
   0.56091
   0.58254
   0.57016
   0.55394
   0.57498
   0.60391
   0.59368
   0.65298
   0.56552
   0.58234
   0.53629
   0.57702
   0.55832
   0.57713
   0.58775
   0.59754
   0.62220
   0.64708
   0.61944
   0.62004
   0.60310
   0.63094
   0.61865
   0.62968
   0.64915
   0.64713
   0.67022
   0.74013
   0.67455
   0.72054
   0.69076
   0.65462
   0.65338
   0.66465
   0.68210
   0.64002
   0.66836
   0.68174
   0.68260
   0.65555
   0.60924
   0.62890
   0.57943
   0.60596
   0.58095
   0.60178
   0.60884
   0.59183
   0.63319
   0.63480
   0.63934
   0.61365
   0.60567
   0.58658
   0.60365
   0.64107
   0.68757
   0.64024
   0.65433
   0.67896
   0.64364
   0.60399
   0.64910
   0.62014
   0.62935
   0.65605
   0.65390
   0.68550
   0.67928
   0.72420
   0.69465
   0.69543
   0.67829
   0.70069
   0.67453
   0.69298
   0.65549
   0.65370
   0.64036
   0.61060
   0.59563
   0.64890
   0.61820
   0.63557
   0.65961
   0.66881
   0.65892
   0.63877
   0.69401
   0.62232
   0.65557
   0.66808
   0.62309
   0.66677
   0.65787
   0.61194
   0.60796
   0.65784
   0.64115
   0.65411
   0.69250
   0.64044
   0.69215
   0.66149
   0.62576
   0.67737
   0.64755
   0.63651
   0.63484
   0.64829
   0.71621
   0.69610
   0.68482
   0.68216
   0.78681
   0.67818
   0.67795
   0.69180
   0.68849
   0.69415
   0.68647
   0.66596
   0.67387
   0.69648
   0.73147
   0.70617
   0.73768
   0.72699
   0.75886
   0.72778
   0.77386
   0.69519
   0.72343
   0.70297
   0.71002
   0.68635
   0.67860
   0.64430
   0.64183
   0.69819
   0.64728
   0.69434
   0.70942
   0.68792
   0.70181
   0.69887
   0.66904
   0.66679
   0.70596
   0.66828
   0.70847
   0.72553
   0.66089
   0.67263
   0.64301
   0.67783
   0.66584
   0.66415
   0.68225
   0.63582
   0.61829
   0.67775
   0.62918
   0.60095
   0.67254
   0.69171
   0.57967
   0.65486
   0.61604
   0.76131
   0.66982
   0.60162
   0.65288
   0.58657
   0.60353
   0.60193
   0.59073
   0.69722
   0.63858
   0.65219
   0.67179
   0.64188
   0.63112
   0.63038
   0.57525
   0.62426
   0.64181
   0.65239
   0.57459
   0.62032
   0.58191
   0.58766
   0.65564
   0.67413
   0.68030
   0.65951
   0.66343
   0.64803
   0.66470
   0.65601
   0.69567
   0.68171
   0.70399
   0.67008
   0.69486
   0.70756
   0.68209
   0.68460
   0.69735
   0.67261
   0.61021
   0.61122
   0.60218
   0.67260
   0.63703
   0.65006
   0.65396
   0.70641
   0.72013
   0.71045
   0.67925
   0.66347
   0.61693
   0.64639
   0.68658
   0.69267
   0.68949
   0.70316
   0.77843
   0.80003
   0.73021
   0.79128
   0.82119
   0.80477
   0.79252
   0.70785
   0.79237
   0.81878
   0.85580
   0.82193
   0.80194
   0.75943
   0.73618
   0.74541
   0.73423
   0.68590
   0.73381
   0.64560
   0.61986
   0.66084
   0.66069
   0.64384
   0.65149
   0.68826
   0.70899
   0.69138
   0.82022
   0.80182
   0.85561
   0.75407
   0.75117
   0.76516
   0.74829
   0.85641
   0.81987
   0.83997
   0.78177
   0.78795
   0.79933
   0.76312
   0.83817
   0.84889
   0.73937
   0.81740
   0.73003
   0.67777
   0.65478
   0.68426
   0.64593
   0.68922
   0.65110
   0.69141
   0.68883
   0.70524
   0.72971
   0.71951
   0.70923
   0.67405
   0.73075
   0.72230
   0.75188
   0.77306
   0.77448
   0.74514
   0.74309
   0.69863
   0.78114
   0.78091
   0.71646
   0.77469
   0.73102
   0.73046
   0.68438
   0.75836
   0.75511
   0.75230
   0.75007
   0.71401
   0.69209
   0.72233
   0.69640
   0.68225
   0.65755
   0.61380
   0.68747
   0.64383
   0.62861
   0.63571
   0.66538
   0.72152
   0.70387
   0.72536
   0.72564
   0.72057
   0.67453
   0.65297
   0.67775
   0.68118
   0.69103
   0.66478
   0.69363
   0.66262
   0.71311
   0.70395
   0.71372
   0.67788
   0.66867
   0.62478
   0.79033
   0.74400
   0.73591
   0.71970
   0.68896
   0.72530
   0.69701
   0.64579
   0.65215
   0.67261
   0.64801
   0.63161
   0.64865
   0.69218
   0.69047
   0.66312
   0.70408
   0.69444
   0.68428
   0.65982
   0.62664
   0.62430
   0.66772
   0.63041
   0.64343
   0.62283
   0.66319
   0.61949
   0.62020
   0.64710
   0.63247
   0.62366
   0.66962
   0.64745
   0.64998
   0.67267
   0.66874
   0.72782
   0.67957
   0.68840
   0.64965
   0.66699
   0.62400
   0.59643
   0.60789
   0.59259
   0.58667
   0.62318
   0.56203
   0.58006
   0.63850
   0.61407
   0.57372
   0.54996
   0.62202
   0.58091
   0.63739
   0.60004
   0.65823
   0.70726
   0.62576
   0.64194
   0.65733
   0.63219
   0.69122
   0.71440
   0.71706
   0.71462
   0.73050
   0.75339
   0.79376
   0.76736
   0.82292
   0.85129
   0.85602
   0.90051
   0.89852
   0.87661
   0.82508
   0.85106
   0.80853
   0.74337
   0.71444
   0.72866
   0.73133
   0.69736
   0.71977
   0.72293
   0.65149
   0.71919
   0.68746
   0.72004
   0.63563
   0.70761
   0.69249
   0.64454
   0.67490
   0.68606
   0.66032
   0.64638
   0.64259
   0.65560
   0.60207
   0.65120
   0.62107
   0.63744
   0.66898
   0.66168
   0.70548
   0.70838
   0.65089
   0.61334
   0.62765
   0.64160
   0.65988
   0.64963
   0.61673
   0.64917
   0.66585
   0.68051
   0.65999
   0.69826
   0.69968
   0.68066
   0.69514
   0.68964
   0.70112
   0.67783
   0.63081
   0.62630
   0.63006
   0.56743
   0.57431
   0.58277
   0.60081
   0.61392
   0.60181
   0.64390
   0.64276
   0.64006
   0.67669
   0.62275
   0.63751
   0.57748
   0.60745
   0.63106
   0.58045
   0.61363
   0.66126
   0.63836
   0.63215
   0.63854
   0.63388
   0.63582
   0.62686
   0.67581
   0.69097
   0.69536
   0.66712
   0.66253
   0.69844
   0.78368
   0.78594
   0.80928
   0.85244
   0.77209
   0.82418
   0.73293
   0.77189
   0.72402
   0.72706
   0.68260
   0.68813
   0.74081
   0.75813
   0.74746
   0.78117
   0.76205
   0.82997
   0.85706
   0.83408
   0.85196
   0.83715
   0.77669
   0.82303
   0.85754
   0.87026
   0.85843
   0.85461
   0.86441
   0.85595
   0.86838
   0.89010
   0.86370
   0.88943
   0.86048
   0.76866
   0.75008
   0.80856
   0.80866
   0.72952
   0.78367
   0.78840
   0.79426
   0.79885
   0.80469
   0.77788
   0.74894
   0.83688
   0.71848
   0.73667
   0.66447
   0.67027
   0.71679
   0.65318
   0.71435
   0.70868
   0.73553
   0.72428
   0.72729
   0.70165
   0.76754
   0.73519
   0.73743
   0.69794
   0.72954
   0.75210
   0.75084
   0.80265
   0.72919
   0.75184
   0.72659
   0.74453
   0.76486
   0.78668
   0.77859
   0.79257
   0.72813
   0.72537
   0.77530
   0.79862
   0.80448
   0.79336
   0.77226
   0.76948
   0.80715
   0.70284
   0.74698
   0.72254
   0.76502
   0.76286
   0.76077
   0.74206
   0.74272
   0.77167
   0.76644
   0.75693
   0.76050
   0.81949
   0.70109
   0.75636
   0.72721
   0.71903
   0.69903
   0.75538
   0.73482
   0.72214
   0.74648
   0.78784
   0.81306
   0.80783
   0.78326
   0.76311
   0.74269
   0.76115
   0.74271
   0.76471
   0.76399
   0.80411
   0.79208
   0.75215
   0.76527
   0.72027
   0.75383
   0.74150
   0.71197
   0.75256
   0.82757
   0.73383
   0.70854
   0.68247
   0.65430
   0.67950
   0.67150
   0.69030
   0.72919
   0.69108
   0.67590
   0.64766
   0.69087
   0.67463
   0.64517
   0.63188
   0.63340
   0.59119
   0.56251
   0.59513
   0.60422
   0.58532
   0.62980
   0.64662
   0.64797
   0.66653
   0.68966
   0.66716
   0.68024
   0.69138
   0.80083
   0.82893
   0.72533
   0.72110
   0.71858
   0.73097
   0.71676
   0.73378
   0.77200
   0.74271
   0.75869
   0.69036
   0.64712
   0.70371
   0.67169
   0.66256
   0.68072
   0.70595
   0.67331
   0.68167
   0.69024
   0.76046
   0.74969
   0.77326
   0.73536
   0.77362
   0.76429
   0.75970
   0.72112
   0.73250
   0.73479
   0.72454
   0.68937
   0.66068
   0.71326
   0.69799
   0.71418
   0.71610
   0.68484
   0.71151
   0.70842
   0.68910
   0.74289
   0.70752
   0.74803
   0.77828
   0.70978
   0.70722
   0.66841
   0.73513
   0.74355
   0.75745
   0.76016
   0.71824
   0.73438
   0.76256
   0.78081
   0.71075
   0.78204
   0.76152
   0.72844
   0.72733
   0.74983
   0.71350
   0.75559
   0.75755
   0.71858
   0.75505
   0.71262
   0.73106
   0.74649
   0.72042
   0.66956
   0.71127
   0.69785
   0.72876
   0.74030
   0.73950
   0.76105
   0.74919
   0.73488
   0.86899
   0.86920
   0.85756
   0.75551
   0.72515
   0.72941
   0.83486
   0.78622
   0.79075
   0.73122
   0.71687
   0.79458
   0.72143
   0.76126
   0.82367
   0.69480
   0.69111
   0.68087
   0.71777
   0.70887
   0.70073
   0.78347
   0.75966
   0.77397
   0.76917
   0.76352
   0.73014
   0.74558
   0.82560
   0.71700
   0.74198
   0.73291
   0.71854
   0.77687
   0.75683
   0.71008
   0.73659
   0.74931
   0.71704
   0.77496
   0.73123
   0.75947
   0.66152
   0.67744
   0.72446
   0.76573
   0.72749
   0.72537
   0.74769
   0.68481
   0.68528
   0.70715
   0.69558
   0.69589
   0.68590
   0.68450
   0.69443
   0.80807
   0.73469
   0.70996
   0.71880
   0.74403
   0.73314
   0.78346
   0.74452
   0.74003
   0.78661
   0.72470
   0.76380
   0.76217
   0.85071
   0.76616
   0.73948
   0.75784
   0.73242
   0.80691
   0.84205
   0.84201
   0.85964
   0.88570
   0.83520
   0.80253
   0.86548
   0.75406
   0.85510
   0.78209
   0.76113
   0.77250
   0.71580
   0.66324
   0.68360
   0.68243
   0.65144
   0.74956
   0.70049
   0.68384
   0.73048
   0.74929
   0.71771
   0.72826
   0.77393
   0.76577
   0.74242
   0.76773
   0.78101
   0.75170
   0.77371
   0.74037
   0.74403
   0.69805
   0.70855
   0.67206
   0.67597
   0.77479
   0.71523
   0.77525
   0.69094
   0.79165
   0.67825
   0.70274
   0.67874
   0.68857
   0.68025
   0.69114
   0.67535
   0.76774
   0.75083
   0.75544
   0.73406
   0.75389
   0.76453
   0.74928
   0.72980
   0.71395
   0.77147
   0.74252
   0.73451
   0.74786
   0.75952
   0.74966
   0.77030
   0.75955
   0.73624
   0.72619
   0.76028
   0.77283
   0.76298
   0.73825
   0.74354
   0.72459
   0.73182
   0.75218
   0.68611
   0.68692
   0.65185
   0.61852
   0.64484
   0.70897
   0.68323
   0.71213
   0.69025
   0.72350
   0.78544
   0.68767
   0.70906
   0.64892
   0.74251
   0.66256
   0.68440
   0.67474
   0.68142
   0.70786
   0.68324
   0.68208
   0.68007
   0.76560
   0.79060
   0.72610
   0.80425
   0.71589
   0.73936
   0.68950
   0.65888
   0.70233
   0.67169
   0.72509
   0.70579
   0.67198
   0.68589
   0.67543
   0.67390
   0.70578
   0.65747
   0.65427
   0.67401
   0.66527
   0.67131
   0.67902
   0.68672
   0.74837
   0.78888
   0.79103
   0.77715
   0.75181
   0.74965
   0.73588
   0.70944
   0.73927
   0.73381
   0.87121
   0.89267
   0.89075
   0.88880
   0.81167
   0.85330
   0.86548
   0.86848
   0.89952
   0.90323
   0.88780
   0.89328
   0.86530
   0.78810
   0.77534
   0.79075
   0.73029
   0.76921
   0.75192
   0.73107
   0.74808
   0.72801
   0.74087
   0.69299
   0.78838
   0.69701
   0.79515
   0.79467
   0.77238
   0.74032
   0.77852
   0.82123
   0.83358
   0.88032
   0.85854
   0.78468
   0.87221
   0.84769
   0.87511
   0.87042
   0.79323
   0.81440
   0.81977
   0.81311
   0.82535
   0.78894
   0.73974
   0.74885
   0.79608
   0.84071
   0.85381
   0.86088
   0.87917
   0.86857
   0.87552
   0.79356
   0.86815
   0.85800
   0.85921
   0.88048
   0.88598
   0.84261
   0.86920
   0.81496
   0.90037
   0.87076
   0.87962
   0.87992
   0.88706
   0.88487
   0.89553
   0.87798
   0.85645
   0.86892
   0.86639
   0.83774
   0.91804
   0.88778
   0.87434
   0.87779
   0.87611
   0.89169
   0.88355
   0.85604
   0.84022
   0.87458
   0.89489
   0.83013
   0.78710
   0.72785
   0.71742
   0.76867
   0.81791
   0.75944
   0.80261
   0.80557
   0.79474
   0.80131
   0.78034
   0.78885
   0.78959
   0.72531
   0.72183
   0.70194
   0.67012
   0.69170
   0.67477
   0.68100
   0.67743
   0.70415
   0.71633
   0.70224
   0.70366
   0.76299
   0.71170
   0.71427
   0.71464
   0.69795
   0.67796
   0.68809
   0.65771
   0.76278
   0.72300
   0.71526
   0.81402
   0.90775
   0.92661
   0.91966
   0.90618
   0.90507
   0.90144
   0.88309
   0.89130
   0.89342
   0.88674
   0.89966
   0.90333
   0.84221
   0.86658
   0.83877
   0.75735
   0.73276
   0.71280
   0.73009
   0.69056
   0.75064
   0.74744
   0.91131
   0.88607
   0.83928
   0.87683
   0.78281
   0.78333
   0.83871
   0.80342
   0.76421
   0.76478
   0.77171
   0.76477
   0.75431
   0.76829
   0.76832
   0.74720
   0.72825
   0.74274
   0.72752
   0.75227
   0.70732
   0.75277
   0.70772
   0.70810
   0.73396
   0.71122
   0.74620
   0.75314
   0.78922
   0.80172
   0.79046
   0.83589
   0.78043
   0.76914
   0.75383
   0.76996
   0.77752
   0.75282
   0.74307
   0.71775
   0.72927
   0.72011
   0.82227
   0.84395
   0.76598
   0.70148
   0.72874
   0.72552
   0.71762
   0.74482
   0.71001
   0.72225
   0.70594
   0.68298
   0.72542
   0.73282
   0.72852
   0.74775
   0.67118
   0.73277
   0.75350
   0.73894
   0.72513
   0.65433
   0.73390
   0.75462
   0.74181
   0.70528
   0.71117
   0.74078
   0.75033
   0.71373
   0.71148
   0.74708
   0.74339
   0.73715
   0.71707
   0.72099
   0.68140
   0.73875
   0.78706
   0.75343
   0.77316
   0.82105
   0.78864
   0.74323
   0.75678
   0.77936
   0.70923
   0.67991
   0.67699
   0.66835
   0.70314
   0.72586
   0.71947
   0.78352
   0.81947
   0.79190
   0.78599
   0.73114
   0.72629
   0.79327
   0.76331
   0.81935
   0.76574
   0.78981
   0.80447
   0.77842
   0.70817
   0.70154
   0.78285
   0.82766
   0.79881
   0.80560
   0.82021
   0.82586
   0.81086
   0.76511
   0.80071
   0.78519
   0.72754
   0.72957
   0.73463
   0.73640
   0.72764
   0.67036
   0.74301
   0.72986
   0.75384
   0.82968
   0.82761
   0.80515
   0.74710
   0.69958
   0.75927
   0.78909
   0.78183
   0.80989
   0.75995
   0.74183
   0.71418
   0.70499
   0.73845
   0.73995
   0.72437
   0.68151
   0.73713
   0.73699
   0.76231
   0.84992
   0.84441
   0.87892
   0.78707
   0.76128
   0.75545
   0.73118
   0.67943
   0.68244
   0.66236
   0.62324
   0.66245
   0.70793
   0.67715
   0.71720
   0.72168
   0.77056
   0.72047
   0.73729
   0.75279
   0.75179
   0.75383
   0.76029
   0.75716
   0.77203
   0.73692
   0.70603
   0.73520
   0.67299
   0.69243
   0.67867
   0.72166
   0.73159
   0.72596
   0.77650
   0.79266
   0.80467
   0.81139
   0.79981
   0.80075
   0.82135
   0.82658
   0.72952
   0.79581
   0.83174
   0.80418
   0.78418
   0.77704
   0.78210
   0.78739
   0.80529
   0.78479
   0.81023
   0.80647
   0.82079
   0.82154
   0.77343
   0.79704
   0.77582
   0.77208
   0.77636
   0.72722
   0.73937
   0.73809
   0.69671
   0.77781
   0.76288
   0.78590
   0.76964
   0.72542
   0.74267
   0.76766
   0.73724
   0.74103
   0.74093
   0.76990
   0.77712
   0.84079
   0.92392
   0.90958
   0.94069
   0.89022
   0.80888
   0.83394
   0.83081
   0.82955
   0.81373
   0.79979
   0.78049
   0.76346
   0.74053
   0.69087
   0.70605
   0.72524
   0.72169
   0.72927
   0.71728
   0.72716
   0.82269
   0.84776
   0.73022
   0.82265
   0.81616
   0.80370
   0.79411
   0.78526
   0.75695
   0.79474
   0.71868
   0.73289
   0.71695
   0.68024
   0.67650
   0.68020
   0.67786
   0.65903
   0.59516
   0.69032
   0.69472
   0.67371
   0.69803
   0.69264
   0.71414
   0.68425
   0.67930
   0.70531
   0.69313
   0.73147
   0.73923
   0.73322
   0.69874
   0.71934
   0.69549
   0.67840
   0.66734
   0.69052
   0.68837
   0.69170
   0.71119
   0.72336
   0.71226
   0.64314
   0.68787
   0.74114
   0.76030
   0.74783
   0.72689
   0.73650
   0.71601
   0.74281
   0.73771
   0.70942
   0.76752
   0.80818
   0.78401
   0.79840
   0.78128
   0.84418
   0.80386
   0.75374
   0.76207
   0.75745
   0.77206
   0.79374
   0.73675
   0.73220
   0.76588
   0.78123
   0.72239
   0.75773
   0.74324
   0.74636
   0.75668
   0.86818
   0.85668
   0.84334
   0.85398
   0.83693
   0.82389
   0.76198
   0.78367
   0.76346
   0.75644
   0.77028
   0.76917
   0.75428
   0.78627
   0.74268
   0.77798
   0.73246
   0.72623
   0.73203
   0.73479
   0.73436
   0.68762
   0.76623
   0.78235
   0.81253
   0.86708
   0.78227
   0.71849
   0.71824
   0.73255
   0.75092
   0.75569
   0.71789
   0.70628
   0.69856
   0.68808
   0.70985
   0.67943
   0.70861
   0.67477
   0.66422
   0.64975
   0.68556
   0.68705
   0.64488
   0.69168
   0.71647
   0.68739
   0.67428
   0.70146
   0.69168
   0.68372
   0.68626
   0.69191
   0.74415
   0.69983
   0.81551
   0.85700
   0.84386
   0.85264
   0.78628
   0.80896
   0.78772
   0.69393
   0.85849
   0.74916
   0.77196
   0.77979
   0.79689
   0.78165
   0.78307
   0.75588
   0.76665
   0.73602
   0.82493
   0.77833
   0.82201
   0.85166
   0.84197
   0.88329
   0.88518
   0.87828
   0.87581
   0.87046
   0.82851
   0.83080
   0.86357
   0.86148
   0.79990
   0.78505
   0.77694
   0.74265
   0.73587
   0.77259
   0.77069
   0.81693
   0.79772
   0.76955
   0.77416
   0.81857
   0.86435
   0.84674
   0.80065
   0.77586
   0.81823
   0.84598
   0.83276
   0.87154
   0.85935
   0.84901
   0.86038
   0.84964
   0.81519
   0.86532
   0.79640
   0.74369
   0.87264
   0.87116
   0.80619
   0.82404
   0.79130
   0.81613
   0.81642
   0.77768
   0.79439
   0.76190
   0.77226
   0.79791
   0.78627
   0.78429
   0.73326
   0.73379
   0.72352
   0.74919
   0.72076
   0.74744
   0.75668
   0.76251
   0.71005
   0.70410
   0.74767
   0.74110
   0.73712
   0.68693
   0.72635
   0.72028
   0.75775
   0.74935
   0.69321
   0.68932
   0.69440
   0.74006
   0.72455
   0.75738
   0.69327
   0.69906
   0.67602
   0.69844
   0.68132
   0.72917
   0.71672
   0.69667
   0.68030
   0.70752
   0.69249
   0.67920
   0.68535
   0.68442
   0.71745
   0.69415
   0.66682
   0.72390
   0.70869
   0.76204
   0.76628
   0.76617
   0.76594
   0.72571
   0.68007
   0.69640
   0.64725
   0.64648
   0.67714
   0.75434
   0.80099
   0.80478
   0.85690
   0.85092
   0.85761
   0.80508
   0.79046
   0.84916
   0.81918
   0.83884
   0.80840
   0.73783
   0.75390
   0.74254
   0.74029
   0.71729
   0.80407
   0.75068
   0.77228
   0.80503
   0.79673
   0.75207
   0.70085
   0.78742
   0.75346
   0.75396
   0.72505
   0.72966
   0.75529
   0.74618
   0.72128
   0.70348
   0.75469
   0.70302
   0.70602
   0.74355
   0.72445
   0.74496
   0.70259
   0.70721
   0.73709
   0.82263
   0.71215
   0.72657
   0.74555
   0.73677
   0.78334
   0.79377
   0.80107
   0.87008
   0.83115
   0.84892
   0.73814
   0.74568
   0.77256
   0.78607
   0.71536
   0.78901
   0.67484
   0.74798
   0.69194
   0.74301
   0.81506
   0.80041
   0.76635
   0.70972
   0.75538
   0.70962
   0.72864
   0.74801
   0.67306
   0.64891
   0.74542
   0.70619
   0.77629
   0.76401
   0.75090
   0.77323
   0.74817
   0.75023
   0.69195
   0.77533
   0.76849
   0.84104
   0.80357
   0.72855
   0.74771
   0.77769
   0.77805
   0.80501
   0.76584
   0.78672
   0.73615
   0.85489
   0.83167
   0.83597
   0.85995
   0.90013
   0.81782
   0.80103
   0.77648
   0.77557
   0.76211
   0.77247
   0.79697
   0.79883
   0.81973
   0.81760
   0.77105
   0.78325
   0.80023
   0.70131
   0.72122
   0.75372
   0.79697
   0.82313
   0.81815
   0.77330
   0.74264
   0.78368
   0.78749
   0.79134
   0.83363
   0.85679
   0.86230
   0.85307
   0.82328
   0.85594
   0.77892
   0.83644
   0.85241
   0.77194
   0.84156
   0.78076
   0.80344
   0.79127
   0.77912
   0.86686
   0.82954
   0.84251
   0.83001
   0.86187
   0.87847
   0.84234
   0.81729
   0.82564
   0.82752
   0.85139
   0.85066
   0.73011
   0.80834
   0.75462
   0.77964
   0.72603
   0.77729
   0.77034
   0.85121
   0.84616
   0.82882
   0.84250
   0.83056
   0.84569
   0.77766
   0.73700
   0.82294
   0.74740
   0.89183
   0.81938
   0.74626
   0.77395
   0.83910
   0.87429
   0.88864
   0.89267
   0.87856
   0.79836
   0.86659
   0.78608
   0.73441
   0.70727
   0.74773
   0.68010
   0.72169
   0.74399
   0.75363
   0.70748
   0.79264
   0.80325
   0.82069
   0.79140
   0.82418
   0.80097
   0.79710
   0.77462
   0.78372
   0.88296
   0.85448
   0.86548
   0.87971
   0.84468
   0.73444
   0.69037
   0.67055
   0.67727
   0.68124
   0.69878
   0.67810
   0.66726
   0.69269
   0.70753
   0.70321
   0.69059
   0.69297
   0.74340
   0.74722
   0.69840
   0.72478
   0.72888
   0.73002
   0.66441
   0.72523
   0.77313
   0.78438
   0.72635
   0.71683
   0.73169
   0.67068
   0.73465
   0.74870
   0.74315
   0.75675
   0.77230
   0.82779
   0.83346
   0.78330
   0.78773
   0.74676
   0.71651
   0.70757
   0.70198
   0.74093
   0.71756
   0.74558
   0.72961
   0.73543
   0.78732
   0.76638
   0.75335
   0.85097
   0.72597
   0.75591
   0.80187
   0.76815
   0.71321
   0.78190
   0.72350
   0.74085
   0.68726
   0.73421
   0.72682
   0.68908
   0.65024
   0.67956
   0.62049
   0.65539
   0.71861
   0.71127
   0.70026
   0.69945
   0.71582
   0.71637
   0.65700
   0.65090
   0.64921
   0.67653
   0.73264
   0.73065
   0.68277
   0.67175
   0.64227
   0.70106
   0.70558
   0.68543
   0.69305
   0.71058
   0.72498
   0.75345
   0.74803
   0.69481
   0.73625
   0.64478
   0.69012
   0.70549
   0.73285
   0.77257
   0.75737
   0.73897
   0.73764
   0.73061
   0.70348
   0.71885
   0.73099
   0.69798
   0.72778
   0.76491
   0.76928
   0.69304
   0.73803
   0.77048
   0.76022
   0.75062
   0.75985
   0.75036
   0.79151
   0.81162
   0.79615
   0.78301
   0.78356
   0.79839
   0.78290
   0.81088
   0.82866
   0.76844
   0.75230
   0.72610
   0.77013
   0.69729
   0.72698
   0.74881
   0.76993
   0.76894
   0.74763
   0.73270
   0.83277
   0.81773
   0.74414
   0.76415
   0.72900
   0.79115
   0.77326
   0.79757
   0.82075
   0.73652
   0.76691
   0.76817
   0.85441
   0.81576
   0.73361
   0.74617
   0.76354
   0.80105
   0.72523
   0.82679
   0.70386
   0.75403
   0.76307
   0.77516
   0.72601
   0.70919
   0.75498
   0.79874
   0.79886
   0.79614
   0.82937
   0.78938
   0.78660
   0.76999
   0.80777
   0.78136
   0.78740
   0.79335
   0.80446
   0.81258
   0.70243
   0.70117
   0.74474
   0.80161
   0.78840
   0.79352
   0.71862
   0.75085
   0.78088
   0.76280
   0.75392
   0.80439
   0.80635
   0.85285
   0.86560
   0.81693
   0.85427
   0.89342
   0.85330
   0.78999
   0.79953
   0.78326
   0.81593
   0.76446
   0.85002
   0.84946
   0.77124
   0.84162
   0.76136
   0.81621
   0.78252
   0.73449
   0.74824
   0.70177
   0.78421
   0.73155
   0.76245
   0.75208
   0.77027
   0.80144
   0.76892
   0.68405
   0.71029
   0.79326
   0.75932
   0.82392
   0.74823
   0.81085
   0.77107
   0.73477
   0.74721
   0.70652
   0.87387
   0.78402
   0.76250
   0.71065
   0.75582
   0.73219
   0.81569
   0.82004
   0.83815
   0.83765
   0.72677
   0.71458
   0.72649
   0.73612
   0.83513
   0.76420
   0.78367
   0.79353
   0.70466
   0.68698
   0.72310
   0.75050
   0.76574
   0.79201
   0.69553
   0.73361
   0.73110
   0.69404
   0.74990
   0.73728
   0.75017
   0.74261
   0.74878
   0.77436
   0.75525
   0.74673
   0.78083
   0.81901
   0.80901
   0.81595
   0.86647
   0.72296
   0.84090
   0.84209
   0.80755
   0.79414
   0.75376
   0.73032
   0.72699
   0.72786
   0.70080
   0.75690
   0.86270
   0.81948
   0.81519
   0.79461
   0.77966
   0.79090
   0.74694
   0.76541
   0.76279
   0.79732
   0.77115
   0.79481
   0.79391
   0.80131
   0.80659
   0.73812
   0.81162
   0.69773
   0.66866
   0.66509
   0.71195
   0.69728
   0.70043
   0.68759
   0.69601
   0.68365
   0.66402
   0.68284
   0.69333
   0.68139
   0.69451
   0.71393
   0.72870
   0.69249
   0.68340
   0.71836
   0.71683
   0.70988
   0.69835
   0.71205
   0.75642
   0.73791
   0.82901
   0.86245
   0.76082
   0.75833
   0.84904
   0.80014
   0.75769
   0.79030
   0.82250
   0.86064
   0.84061
   0.83971
   0.85085
   0.85523
   0.83778
   0.82262
   0.84506
   0.86317
   0.81025
   0.78505
   0.85240
   0.88134
   0.82398
   0.82226
   0.81079
   0.83206
   0.83537
   0.81415
   0.79602
   0.77380
   0.75321
   0.74847
   0.74658
   0.76449
   0.72360
   0.73930
   0.79061
   0.75211
   0.81391
   0.75092
   0.80195
   0.80232
   0.79479
   0.83455
   0.72245
   0.78321
   0.77530
   0.84030
   0.80005
   0.75026
   0.76039
   0.79952
   0.73916
   0.79041
   0.77809
   0.79429
   0.67139
   0.69901
   0.72286
   0.73344
   0.68983
   0.71206
   0.79515
   0.67123
   0.74394
   0.80525
   0.77398
   0.75248
   0.80546
   0.70503
   0.70055
   0.65767
   0.68073
   0.72368
   0.68056
   0.76686
   0.76677
   0.72122
   0.74626
   0.75633
   0.78059
   0.75064
   0.69688
   0.82129
   0.80931
   0.82166
   0.80781
   0.77863
   0.80350
   0.79913
   0.73999
   0.70160
   0.76079
   0.77087
   0.80487
   0.74634
   0.71844
   0.75568
   0.76770
   0.75326
   0.68343
   0.73654
   0.69621
   0.78299
   0.73695
   0.71994
   0.71009
   0.72915
   0.71624
   0.71809
   0.71504
   0.73059
   0.73287
   0.75508
   0.70741
   0.82087
   0.72221
   0.74891
   0.77697
   0.72705
   0.75468
   0.74344
   0.72357
   0.73593
   0.74686
   0.74289
   0.70749
   0.73528
   0.75683
   0.74026
   0.76121
   0.72704
   0.84252
   0.75510
   0.74580
   0.70499
   0.76250
   0.77388
   0.76724
   0.74484
   0.76763
   0.74697
   0.73608
   0.73141
   0.75375
   0.71835
   0.70623
   0.69144
   0.70903
   0.69863
   0.77747
   0.75186
   0.70841
   0.74017
   0.74658
   0.76216
   0.70456
   0.73890
   0.75907
   0.71552
   0.70534
   0.78161
   0.79183
   0.65924
   0.75223
   0.72968
   0.70957
   0.72274
   0.77592
   0.75134
   0.74721
   0.75574
   0.83348
   0.87596
   0.86117
   0.86927
   0.85693
   0.81626
   0.80315
   0.78242
   0.75945
   0.76642
   0.75206
   0.74813
   0.77840
   0.75065
   0.77126
   0.88511
   0.87697
   0.86271
   0.83479
   0.73965
   0.78872
   0.78016
   0.76798
   0.76379
   0.80082
   0.80517
   0.86276
   0.92111
   0.91097
   0.95725
   0.91641
   0.81017
   0.84250
   0.89931
   0.87079
   0.88196
   0.85012
   0.84173
   0.88145
   0.80910
   0.75470
   0.81597
   0.82476
   0.82487
   0.81261
   0.81256
   0.78492
   0.84952
   0.81678
   0.87293
   0.82772
   0.85235
   0.85285
   0.75431
   0.76204
   0.69891
   0.70801
   0.71683
   0.74684
   0.78672
   0.79087
   0.80328
   0.78559
   0.79811
   0.80332
   0.80212
   0.78352
   0.76943
   0.79531
   0.78342
   0.79476
   0.73260
   0.85946
   0.83644
   0.82393
   0.79382
   0.86703
   0.83303
   0.84604
   0.74108
   0.73163
   0.67903
   0.68717
   0.66489
   0.69587
   0.70225
   0.67594
   0.68138
   0.69500
   0.69125
   0.65955
   0.62129
   0.70635
   0.67704
   0.72593
   0.75905
   0.80189
   0.78668
   0.68905
   0.71550
   0.70795
   0.75053
   0.76780
   0.75368
   0.74784
   0.77950
   0.74608
   0.80309
   0.72507
   0.74567
   0.69615
   0.71490
   0.71179
   0.71332
   0.68978
   0.75654
   0.65393
   0.72978
   0.75261
   0.74380
   0.70319
   0.76027
   0.71066
   0.77143
   0.76355
   0.77749
   0.71537
   0.72425
   0.71914
   0.71854
   0.72260
   0.78221
   0.75979
   0.79818
   0.77790
   0.78590
   0.78826
   0.82554
   0.83191
   0.85065
   0.80361
   0.75572
   0.74546
   0.72593
   0.75374
   0.70450
   0.72091
   0.64743
   0.71398
   0.72584
   0.69443
   0.69574
   0.71104
   0.71753
   0.70509
   0.71409
   0.71842
   0.70157
   0.74789
   0.66539
   0.64632
   0.63788
   0.62914
   0.66368
   0.67791
   0.65562
   0.69444
   0.71528
   0.65117
   0.67842
   0.68147
   0.74461
   0.75786
   0.78688
   0.87259
   0.85557
   0.88070
   0.71177
   0.79057
   0.76616
   0.78014
   0.79586
   0.77597
   0.79592
   0.72968
   0.69941
   0.68248
   0.66550
   0.65953
   0.64435
   0.72873
   0.67085
   0.64381
   0.67347
   0.68049
   0.66013
   0.66841
   0.68630
   0.66987
   0.72149
   0.67446
   0.65311
   0.68375
   0.65472
   0.65116
   0.62943
   0.66786
   0.65368
   0.69495
   0.62984
   0.65854
   0.67037
   0.68536
   0.68295
   0.69242
   0.69103
   0.65874
   0.66836
   0.64798
   0.64962
   0.66052
   0.69592
   0.63005
   0.66639
   0.62368
   0.61605
   0.69604
   0.68486
   0.63379
   0.64551
   0.64619
   0.66109
   0.63681
   0.64627
   0.61194
   0.61919
   0.61332
   0.63314
   0.69065
   0.71689
   0.74884
   0.67744
   0.72798
   0.71516
   0.73052
   0.67603
   0.70539
   0.66979
   0.65397
   0.64967
   0.65895
   0.67742
   0.70371
   0.68048
   0.71950
   0.73477
   0.73628
   0.74157
   0.66506
   0.67850
   0.69309
   0.70856
   0.73145
   0.70941
   0.71209
   0.74821
   0.75401
   0.72647
   0.75807
   0.75506
   0.78669
   0.72672
   0.69515
   0.69688
   0.64633
   0.65356
   0.69335
   0.66975
   0.66779
   0.72147
   0.65311
   0.67045
   0.71091
   0.71636
   0.70359
   0.72859
   0.74401
   0.67400
   0.73001
   0.71733
   0.70929
   0.68456
   0.66998
   0.68041
   0.69262
   0.71786
   0.71334
   0.77839
   0.80166
   0.75756
   0.74862
   0.74721
   0.80542
   0.87656
   0.86645
   0.87605
   0.86939
   0.87635
   0.87657
   0.87325
   0.89963
   0.86950
   0.86485
   0.75479
   0.78746
   0.89489
   0.88713
   0.87181
   0.78792
   0.81813
   0.71509
   0.74020
   0.78491
   0.76833
   0.73669
   0.74348
   0.81647
   0.83548
   0.83705
   0.83013
   0.81602
   0.87337
   0.86334
   0.85901
   0.81491
   0.79505
   0.81908
   0.83442
   0.82419
   0.81924
   0.80955
   0.87256
   0.77912
   0.77544
   0.86906
   0.87501
   0.88084
   0.89641
   0.87417
   0.86598
   0.82025
   0.86048
   0.85550
   0.87672
   0.84593
   0.85142
   0.82716
   0.84923
   0.90058
   0.88698
   0.90133
   0.87903
   0.87212
   0.86600
   0.84135
   0.78176
   0.79470
   0.80556
   0.71812
   0.70794
   0.69362
   0.68063
   0.73795
   0.69192
   0.69315
   0.88466
   0.86522
   0.86012
   0.84391
   0.83948
   0.85927
   0.79847
   0.78618
   0.80180
   0.83235
   0.85093
   0.88194
   0.86197
   0.86826
   0.82426
   0.86609
   0.81595
   0.83691
   0.82084
   0.86533
   0.86888
   0.87397
   0.86198
   0.83241
   0.83293
   0.87542
   0.86258
   0.85924
   0.84611
   0.85469
   0.84933
   0.84362
   0.88093
   0.86554
   0.84975
   0.88061
   0.84378
   0.83686
   0.81786
   0.81540
   0.77025
   0.76830
   0.84060
   0.81510
   0.86023
   0.79790
   0.80210
   0.83681
   0.83047
   0.83824
   0.86718
   0.83522
   0.77010
   0.74276
   0.80674
   0.83732
   0.82697
   0.83505
   0.84077
   0.83275
   0.78090
   0.83316
   0.80523
   0.76268
   0.71124
   0.71447
   0.77872
   0.72474
   0.74219
   0.71859
   0.73009
   0.72279
   0.70473
   0.67511
   0.69385
   0.70053
   0.70979
   0.76868
   0.76889
   0.71465
   0.66445
   0.68770
   0.69465
   0.71387
   0.66165
   0.67193
   0.74136
   0.69834
   0.76566
   0.73050
   0.70393
   0.68458
   0.72689
   0.74058
   0.72237
   0.74139
   0.72288
   0.72288
   0.63449
   0.69954
   0.67668
   0.71156
   0.67740
   0.62324
   0.68165
   0.67273
   0.66586
   0.65649
   0.71644
   0.71926
   0.66268
   0.65008
   0.67878
   0.68005
   0.63613
   0.64714
   0.69860
   0.69942
   0.63159
   0.73367
   0.64952
   0.65870
   0.61856
   0.61867
   0.64429
   0.62990
   0.58415
   0.69448
   0.62544
   0.61026
   0.62187
   0.68606
   0.64950
   0.64555
   0.67054
   0.62287
   0.62831
   0.68947
   0.70990
   0.77728
   0.70310
   0.71531
   0.65111
   0.65114
   0.71297
   0.71386
   0.69939
   0.66675
   0.69674
   0.66235
   0.69165
   0.74103
   0.69808
   0.73323
   0.66740
   0.65912
   0.63957
   0.69813
   0.65748
   0.65702
   0.70140
   0.64651
   0.65194
   0.63726
   0.60759
   0.63895
   0.63431
   0.62127
   0.67989
   0.61998
   0.70816
   0.64510
   0.67535
   0.71615
   0.68022
   0.68688
   0.69895
   0.66019
   0.66985
   0.64634
   0.65454
   0.61898
   0.64197
   0.67482
   0.68621
   0.70274
   0.71404
   0.64649
   0.64626
   0.71190
   0.67995
   0.74196
   0.79190
   0.75393
   0.80768
   0.81982
   0.84121
   0.81351
   0.83522
   0.71607
   0.72474
   0.84167
   0.74464
   0.71150
   0.71238
   0.79228
   0.72344
   0.69366
   0.66192
   0.68701
   0.75680
   0.76968
   0.79937
   0.81205
   0.74710
   0.78060
   0.71500
   0.79445
   0.70355
   0.74888
   0.78459
   0.75794
   0.73157
   0.75150
   0.73614
   0.71363
   0.71340
   0.75387
   0.72985
   0.72298
   0.72818
   0.74257
   0.76096
   0.75534
   0.78305
   0.80282
   0.74743
   0.77035
   0.74266
   0.72972
   0.69819
   0.74901
   0.74382
   0.76811
   0.74075
   0.74278
   0.75752
   0.72850
   0.79073
   0.72984
   0.69832
   0.70581
   0.72107
   0.68770
   0.73746
   0.66843
   0.67899
   0.68723
   0.71124
   0.73992
   0.82745
   0.70806
   0.71169
   0.70061
   0.70526
   0.69326
   0.69983
   0.74733
   0.70289
   0.72488
   0.83120
   0.70539
   0.69662
   0.70600
   0.72217
   0.68315
   0.76010
   0.68957
   0.69511
   0.72332
   0.69984
   0.73435
   0.70662
   0.71074
   0.70996
   0.71650
   0.71246
   0.81235
   0.71843
   0.78451
   0.73673
   0.75091
   0.77043
   0.74635
   0.86237
   0.84702
   0.84685
   0.86759
   0.86932
   0.86642
   0.86876
   0.74446
   0.76183
   0.84214
   0.68285
   0.70401
   0.80321
   0.74772
   0.81224
   0.70958
   0.70598
   0.71218
   0.71354
   0.79597
   0.79607
   0.79002
   0.77017
   0.85544
   0.85316
   0.83913
   0.71959
   0.81052
   0.82240
   0.81629
   0.71010
   0.69688
   0.73737
   0.77209
   0.77283
   0.75110
   0.79347
   0.82049
   0.72135
   0.71579
   0.72545
   0.84046
   0.68777
   0.74021
   0.73906
   0.77625
   0.73644
   0.82207
   0.74983
   0.73458
   0.71424
   0.75332
   0.77304
   0.71757
   0.72751
   0.67974
   0.69375
   0.70752
   0.75226
   0.81615
   0.86047
   0.86734
   0.83081
   0.75854
   0.80513
   0.76847
   0.79117
   0.74034
   0.79373
   0.79030
   0.75935
   0.74473
   0.69745
   0.82767
   0.74197
   0.73382
   0.71378
   0.73310
   0.82564
   0.70282
   0.73603
   0.74254
   0.72508
   0.74611
   0.85158
   0.82929
   0.73760
   0.72070
   0.70782
   0.74527
   0.75479
   0.77714
   0.80464
   0.82832
   0.78374
   0.83551
   0.84600
   0.80279
   0.86178
   0.82109
   0.87849
   0.82412
   0.74365
   0.79594
   0.79743
   0.74584
   0.75397
   0.74372
   0.77173
   0.70596
   0.65867
   0.11750
   0.07461
   0.07169
   0.11289
   0.10707
   0.08381
   0.13731
   0.12537
   0.09308
   0.07700
   0.16486
   0.06935
   0.15137
   0.15248
   0.09462
   0.11050
   0.13070
   0.11339
   0.13044
   0.11447
   0.17020
   0.13467
   0.14686
   0.17929
   0.11908
   0.09957
   0.10546
   0.16056
   0.10716
   0.13062
   0.14364
   0.09375
   0.14719
   0.06242
   0.12346
   0.11720
   0.14509
   0.17843
   0.14717
   0.18684
   0.14264
   0.14081
   0.07143
   0.15134
   0.10614
   0.14326
   0.11608
   0.13546
   0.09825
   0.14746
   0.17330
   0.18519
   0.16191
   0.16975
   0.13009
   0.21613
   0.22117
   0.18597
   0.21460
   0.23586
   0.24059
   0.23212
   0.19931
   0.21039
   0.19928
   0.23372
   0.19998
   0.21516
   0.19859
   0.18192
   0.16994
   0.23888
   0.30379
   0.26016
   0.28076
   0.24857
   0.24863
   0.31980
   0.29104
   0.29052
   0.29160
   0.32893
   0.34183
   0.33519
   0.33081
   0.30577
   0.34495
   0.33507
   0.29796
   0.27853
   0.31522
   0.31394
   0.29621
   0.31416
   0.35693
   0.33737
   0.35918
   0.33733
   0.40027
   0.36161
   0.36652
   0.31997
   0.35474
   0.36650
   0.37148
   0.37044
   0.33313
   0.36694
   0.35581
   0.35325
   0.36401
   0.35617
   0.34537
   0.37051
   0.31020
   0.31960
   0.29742
   0.34305
   0.27352
   0.33097
   0.27717
   0.37462
   0.35620
   0.34522
   0.35286
   0.36506
   0.33984
   0.39989
   0.38256
   0.36454
   0.35084
   0.34786
   0.34698
   0.36507
   0.37862
   0.36409
   0.39729
   0.34721
   0.29217
   0.29833
   0.34544
   0.35917
   0.38042
   0.43497
   0.35375
   0.35155
   0.36466
   0.39035
   0.38860
   0.39690
   0.40237
   0.42727
   0.40516
   0.40223
   0.41745
   0.43702
   0.43340
   0.44841
   0.44990
   0.46997
   0.46810
   0.43114
   0.47592
   0.48025
   0.50694
   0.47813
   0.47532
   0.44418
   0.46644
   0.43980
   0.46524
   0.42448
   0.46100
   0.47208
   0.46145
   0.45784
   0.46335
   0.49289
   0.50332
   0.50300
   0.54948
   0.46444
   0.47727
   0.48184
   0.50070
   0.49770
   0.49958
   0.48246
   0.48721
   0.56170
   0.52386
   0.51860
   0.56553
   0.59086
   0.53595
   0.54831
   0.59052
   0.55855
   0.64557
   0.63531
   0.58615
   0.56151
   0.62266
   0.59432
   0.62184
   0.59718
   0.63560
   0.57929
   0.62697
   0.60366
   0.61027
   0.56463
   0.54191
   0.63443
   0.58476
   0.59032
   0.63639
   0.62971
   0.65085
   0.59869
   0.62957
   0.67131
   0.63322
   0.62383
   0.64528
   0.68980
   0.65026
   0.61669
   0.63347
   0.61094
   0.61586
   0.57243
   0.58751
   0.62503
   0.68292
   0.68059
   0.72586
   0.65392
   0.69405
   0.65338
   0.66646
   0.62700
   0.65189
   0.59539
   0.58878
   0.50846
   0.57289
   0.54976
   0.53494
   0.57344
   0.52289
   0.57170
   0.63390
   0.59341
   0.62074
   0.53269
   0.56580
   0.53617
   0.55969
   0.52806
   0.56011
   0.57624
   0.55572
   0.56248
   0.55653
   0.54527
   0.60568
   0.54600
   0.55278
   0.58293
   0.56890
   0.59335
   0.55460
   0.51129
   0.55542
   0.56487
   0.57858
   0.55204
   0.52732
   0.55490
   0.54766
   0.54663
   0.51495
   0.50475
   0.44518
   0.45017
   0.46251
   0.49568
   0.49269
   0.50509
   0.53318
   0.51545
   0.55795
   0.53564
   0.53761
   0.47014
   0.54535
   0.50708
   0.54539
   0.49496
   0.59349
   0.51382
   0.55003
   0.51417
   0.48475
   0.49218
   0.51091
   0.51054
   0.51131
   0.51116
   0.54071
   0.46515
   0.50669
   0.53411
   0.54018
   0.58844
   0.57563
   0.61791
   0.55370
   0.59559
   0.56132
   0.57735
   0.55029
   0.51340
   0.50207
   0.55905
   0.54161
   0.52479
   0.53143
   0.49195
   0.53141
   0.51390
   0.53525
   0.52218
   0.56875
   0.59630
   0.58958
   0.58957
   0.59815
   0.62277
   0.62747
   0.57728
   0.62665
   0.66758
   0.74291
   0.60818
   0.58421
   0.61003
   0.54902
   0.63779
   0.65835
   0.63270
   0.63864
   0.57422
   0.60321
   0.63027
   0.58329
   0.62753
   0.58502
   0.60277
   0.63760
   0.64597
   0.65118
   0.67412
   0.58259
   0.63121
   0.61135
   0.60970
   0.60544
   0.54144
   0.54954
   0.56606
   0.54333
   0.53434
   0.52620
   0.50066
   0.52168
   0.49925
   0.47162
   0.46077
   0.44488
   0.46159
   0.47617
   0.50441
   0.47350
   0.50503
   0.52057
   0.56296
   0.47858
   0.52094
   0.48709
   0.47979
   0.53532
   0.50750
   0.49834
   0.48084
   0.52084
   0.46803
   0.49349
   0.54701
   0.59665
   0.55905
   0.53739
   0.48968
   0.48910
   0.51537
   0.60181
   0.57830
   0.56725
   0.61494
   0.62145
   0.58024
   0.61432
   0.61505
   0.57212
   0.61479
   0.58411
   0.57995
   0.57358
   0.54667
   0.56774
   0.59116
   0.58614
   0.60847
   0.58276
   0.51529
   0.54510
   0.52522
   0.51253
   0.50559
   0.53336
   0.51349
   0.53609
   0.49212
   0.49142
   0.52608
   0.56577
   0.53598
   0.58378
   0.58577
   0.57996
   0.60056
   0.56556
   0.52222
   0.52081
   0.53919
   0.46840
   0.52032
   0.52355
   0.62242
   0.57573
   0.62778
   0.65668
   0.67911
   0.65474
   0.63927
   0.65939
   0.63103
   0.58390
   0.61561
   0.55886
   0.54268
   0.59384
   0.54309
   0.59339
   0.57929
   0.53228
   0.55150
   0.53250
   0.49869
   0.50115
   0.53674
   0.56201
   0.59023
   0.53696
   0.54172
   0.52534
   0.51560
   0.49033
   0.54673
   0.52026
   0.54495
   0.52440
   0.53640
   0.53907
   0.55649
   0.55385
   0.58228
   0.57611
   0.47955
   0.57432
   0.45909
   0.49693
   0.52535
   0.57785
   0.57357
   0.55749
   0.52893
   0.57828
   0.56540
   0.57746
   0.58552
   0.59058
   0.56825
   0.56612
   0.55820
   0.54711
   0.56311
   0.54499
   0.55676
   0.49975
   0.55966
   0.56147
   0.56634
   0.55392
   0.55288
   0.55663
   0.55901
   0.58599
   0.63475
   0.62700
   0.64093
   0.62129
   0.57009
   0.57223
   0.60439
   0.60018
   0.64274
   0.62619
   0.60697
   0.63194
   0.59257
   0.59117
   0.62601
   0.62570
   0.58168
   0.58932
   0.59986
   0.59361
   0.58379
   0.59780
   0.55502
   0.59867
   0.56662
   0.57069
   0.52523
   0.57064
   0.58466
   0.62097
   0.61134
   0.66306
   0.64707
   0.61554
   0.58479
   0.55388
   0.56123
   0.59156
   0.63505
   0.61769
   0.62427
   0.62359
   0.72713
   0.68428
   0.66485
   0.69570
   0.66025
   0.66722
   0.68082
   0.69353
   0.69251
   0.66751
   0.62453
   0.64904
   0.60225
   0.60783
   0.67146
   0.68082
   0.64301
   0.62055
   0.61411
   0.58613
   0.58866
   0.61274
   0.61671
   0.64810
   0.60086
   0.55754
   0.52001
   0.51012
   0.50925
   0.43439
   0.48005
   0.54429
   0.52820
   0.55173
   0.57573
   0.53185
   0.55744
   0.52576
   0.55870
   0.59606
   0.57318
   0.60775
   0.62632
   0.57534
   0.59250
   0.62779
   0.65496
   0.64597
   0.64818
   0.68918
   0.71661
   0.70445
   0.69427
   0.66671
   0.65389
   0.64929
   0.67553
   0.70582
   0.66904
   0.68342
   0.64792
   0.65773
   0.62813
   0.67274
   0.65423
   0.67208
   0.64540
   0.64946
   0.67141
   0.64730
   0.61662
   0.57724
   0.60762
   0.62391
   0.59891
   0.62352
   0.63968
   0.67956
   0.63052
   0.67838
   0.65206
   0.67689
   0.69009
   0.67724
   0.71479
   0.69118
   0.67921
   0.67231
   0.64219
   0.63753
   0.63024
   0.61661
   0.62085
   0.61172
   0.61886
   0.63832
   0.60968
   0.64041
   0.58863
   0.63929
   0.64161
   0.62339
   0.63933
   0.60483
   0.64184
   0.60400
   0.63703
   0.64159
   0.64112
   0.61661
   0.61098
   0.63190
   0.62720
   0.60024
   0.60543
   0.60151
   0.61656
   0.58928
   0.61100
   0.57233
   0.53272
   0.59209
   0.59022
   0.61253
   0.56868
   0.64420
   0.56715
   0.58398
   0.57795
   0.56074
   0.52821
   0.56586
   0.59550
   0.58726
   0.58941
   0.62086
   0.59362
   0.57429
   0.57353
   0.59758
   0.57036
   0.61884
   0.61601
   0.62966
   0.61555
   0.66934
   0.61602
   0.59407
   0.62247
   0.69654
   0.62359
   0.65244
   0.65305
   0.69082
   0.69564
   0.71526
   0.66545
   0.67637
   0.65208
   0.66398
   0.60865
   0.60989
   0.65840
   0.67441
   0.65790
   0.61579
   0.66340
   0.63317
   0.59748
   0.65715
   0.64519
   0.69475
   0.83050
   0.85787
   0.83473
   0.83517
   0.85505
   0.82127
   0.82754
   0.83900
   0.69346
   0.70637
   0.66344
   0.72929
   0.74106
   0.81551
   0.70091
   0.71324
   0.71861
   0.70917
   0.60947
   0.63508
   0.65411
   0.69817
   0.72169
   0.70451
   0.76498
   0.72170
   0.70891
   0.68362
   0.70254
   0.70149
   0.74549
   0.78692
   0.80986
   0.83830
   0.78294
   0.73527
   0.74098
   0.74453
   0.85149
   0.83603
   0.86622
   0.84838
   0.84267
   0.72734
   0.72367
   0.83158
   0.85654
   0.74788
   0.72621
   0.84140
   0.74913
   0.80679
   0.77173
   0.66247
   0.63776
   0.69159
   0.66396
   0.67084
   0.66489
   0.62151
   0.64037
   0.61603
   0.65726
   0.62766
   0.65396
   0.67882
   0.63514
   0.69410
   0.58276
   0.60224
   0.57915
   0.62077
   0.60074
   0.62067
   0.68719
   0.62414
   0.59475
   0.63037
   0.61501
   0.64476
   0.71126
   0.71881
   0.69044
   0.64443
   0.63396
   0.62766
   0.62146
   0.64712
   0.62511
   0.60877
   0.58751
   0.59447
   0.63261
   0.66017
   0.69581
   0.60264
   0.62018
   0.56599
   0.56135
   0.60704
   0.57131
   0.54672
   0.54740
   0.56143
   0.58556
   0.59289
   0.58705
   0.59082
   0.56560
   0.56952
   0.57921
   0.59516
   0.58634
   0.54053
   0.55767
   0.58638
   0.51129
   0.55950
   0.52621
   0.58451
   0.58725
   0.56704
   0.56811
   0.56815
   0.55582
   0.56117
   0.57795
   0.63458
   0.65693
   0.60824
   0.63580
   0.62298
   0.63677
   0.63782
   0.61303
   0.64269
   0.64340
   0.65356
   0.64969
   0.67035
   0.67302
   0.67092
   0.67300
   0.68799
   0.63381
   0.65565
   0.64190
   0.69954
   0.73596
   0.65217
   0.67540
   0.69244
   0.65929
   0.69234
   0.70638
   0.67346
   0.68420
   0.63048
   0.72099
   0.66536
   0.65942
   0.72593
   0.67309
   0.68119
   0.71982
   0.66035
   0.67039
   0.64280
   0.69726
   0.64778
   0.66657
   0.72954
   0.70261
   0.70059
   0.72666
   0.69668
   0.67709
   0.69631
   0.67583
   0.70364
   0.70093
   0.69013
   0.73033
   0.76182
   0.70084
   0.73951
   0.70531
   0.66737
   0.68646
   0.67840
   0.65198
   0.69055
   0.71990
   0.81450
   0.75071
   0.73575
   0.81754
   0.74603
   0.69041
   0.83462
   0.72282
   0.70925
   0.75794
   0.79604
   0.75167
   0.74382
   0.67728
   0.76334
   0.72677
   0.68094
   0.66911
   0.66246
   0.61196
   0.64074
   0.61781
   0.63236
   0.58927
   0.66065
   0.59302
   0.60063
   0.62969
   0.65220
   0.61498
   0.63233
   0.66200
   0.70103
   0.62580
   0.66332
   0.71619
   0.69147
   0.64653
   0.66136
   0.69399
   0.71845
   0.70967
   0.69642
   0.64868
   0.63321
   0.73833
   0.64525
   0.70165
   0.66622
   0.69848
   0.69206
   0.72411
   0.70555
   0.74918
   0.68714
   0.77883
   0.69834
   0.67012
   0.66451
   0.69527
   0.71903
   0.70412
   0.72164
   0.74190
   0.70315
   0.67214
   0.71252
   0.71311
   0.70726
   0.60422
   0.63370
   0.64308
   0.66695
   0.63439
   0.67382
   0.63289
   0.64677
   0.64581
   0.61802
   0.65465
   0.66234
   0.65089
   0.65318
   0.65862
   0.69563
   0.67631
   0.67815
   0.63381
   0.63347
   0.64415
   0.68928
   0.68686
   0.62926
   0.67142
   0.62953
   0.64156
   0.66845
   0.67854
   0.67379
   0.69822
   0.66480
   0.67768
   0.66810
   0.68219
   0.70896
   0.71000
   0.73720
   0.65366
   0.70404
   0.68626
   0.67631
   0.69421
   0.73701
   0.74480
   0.71236
   0.72525
   0.72804
   0.72954
   0.69911
   0.75481
   0.74728
   0.69599
   0.71711
   0.71176
   0.73102
   0.66852
   0.69742
   0.71586
   0.68034
   0.65110
   0.64594
   0.70208
   0.69845
   0.67254
   0.68269
   0.63221
   0.65523
   0.67664
   0.65934
   0.65673
   0.61964
   0.62570
   0.64030
   0.63103
   0.63138
   0.65119
   0.62965
   0.67610
   0.63369
   0.63157
   0.64329
   0.62974
   0.65095
   0.63631
   0.59909
   0.64668
   0.60089
   0.64286
   0.65532
   0.62067
   0.63982
   0.67426
   0.68207
   0.63890
   0.59802
   0.61564
   0.66834
   0.63862
   0.66139
   0.62401
   0.64168
   0.60735
   0.67196
   0.65315
   0.59905
   0.61411
   0.62938
   0.65275
   0.62831
   0.61771
   0.64386
   0.63922
   0.63363
   0.64322
   0.71034
   0.66192
   0.65994
   0.70851
   0.66149
   0.65878
   0.61989
   0.73286
   0.67068
   0.68523
   0.66652
   0.67120
   0.67149
   0.65090
   0.67996
   0.63607
   0.59601
   0.62687
   0.62206
   0.65835
   0.68388
   0.64566
   0.61873
   0.62699
   0.69655
   0.64390
   0.58841
   0.64071
   0.61727
   0.64030
   0.62574
   0.64355
   0.59028
   0.62603
   0.67857
   0.63280
   0.62608
   0.66991
   0.69063
   0.67959
   0.66632
   0.65004
   0.60402
   0.64699
   0.66696
   0.69709
   0.68543
   0.67245
   0.69897
   0.64652
   0.64236
   0.59310
   0.58849
   0.60695
   0.65508
   0.62839
   0.63220
   0.64986
   0.62927
   0.64066
   0.65052
   0.69618
   0.66046
   0.66595
   0.72493
   0.67907
   0.61932
   0.65717
   0.63971
   0.64239
   0.61655
   0.67511
   0.64120
   0.64755
   0.67093
   0.65534
   0.60515
   0.64513
   0.72801
   0.75694
   0.74830
   0.79866
   0.76161
   0.72600
   0.71690
   0.74463
   0.82739
   0.80507
   0.81799
   0.82633
   0.71362
   0.75819
   0.79346
   0.72871
   0.70389
   0.64325
   0.61621
   0.62811
   0.63569
   0.68113
   0.64209
   0.64559
   0.62433
   0.62557
   0.63537
   0.67085
   0.65153
   0.66525
   0.68356
   0.69890
   0.67468
   0.68835
   0.70112
   0.68277
   0.70279
   0.67885
   0.66446
   0.64314
   0.62089
   0.66559
   0.69578
   0.70533
   0.72069
   0.69268
   0.71863
   0.67263
   0.66768
   0.61445
   0.65851
   0.61159
   0.61147
   0.65442
   0.63773
   0.65352
   0.68508
   0.67659
   0.62456
   0.66788
   0.65176
   0.65198
   0.64699
   0.73913
   0.76860
   0.73464
   0.80411
   0.71817
   0.75555
   0.75881
   0.77234
   0.73740
   0.69655
   0.76552
   0.72630
   0.79411
   0.71249
   0.69364
   0.70762
   0.81081
   0.79648
   0.74694
   0.70564
   0.74560
   0.71800
   0.70217
   0.77845
   0.69852
   0.68844
   0.73115
   0.71524
   0.67862
   0.72940
   0.72979
   0.72906
   0.71923
   0.79650
   0.72235
   0.80550
   0.78121
   0.64848
   0.70055
   0.69832
   0.81066
   0.68597
   0.78858
   0.74549
   0.68614
   0.62275
   0.70957
   0.70656
   0.72751
   0.70026
   0.71750
   0.72182
   0.69390
   0.73644
   0.69784
   0.72524
   0.71320
   0.71349
   0.71991
   0.68870
   0.66405
   0.64418
   0.68412
   0.72151
   0.71228
   0.74175
   0.74340
   0.73352
   0.69985
   0.82015
   0.73611
   0.74467
   0.73070
   0.77284
   0.73162
   0.72707
   0.72270
   0.71985
   0.66948
   0.75554
   0.73984
   0.71604
   0.71898
   0.77180
   0.73680
   0.73811
   0.70253
   0.72923
   0.71393
   0.67865
   0.70929
   0.69280
   0.73652
   0.69532
   0.68423
   0.75154
   0.66902
   0.69969
   0.72679
   0.78292
   0.65911
   0.67010
   0.73436
   0.74387
   0.69544
   0.65483
   0.64021
   0.64271
   0.67721
   0.68863
   0.73682
   0.73052
   0.71688
   0.77899
   0.75469
   0.80075
   0.72020
   0.79458
   0.79360
   0.77491
   0.76559
   0.72282
   0.72511
   0.70909
   0.76246
   0.71380
   0.71672
   0.73041
   0.72856
   0.77485
   0.71900
   0.74570
   0.73030
   0.74326
   0.73041
   0.72160
   0.71393
   0.71169
   0.73219
   0.68644
   0.71975
   0.75748
   0.73433
   0.72279
   0.73134
   0.74466
   0.77934
   0.74826
   0.72533
   0.73808
   0.75516
   0.80646
   0.85539
   0.89422
   0.88274
   0.87586
   0.88276
   0.84931
   0.87336
   0.84690
   0.74053
   0.73474
   0.71897
   0.69540
   0.67389
   0.73789
   0.72623
   0.71154
   0.74557
   0.77238
   0.71847
   0.70744
   0.69869
   0.71177
   0.71504
   0.71176
   0.74319
   0.74495
   0.70786
   0.71858
   0.69772
   0.68127
   0.72455
   0.70198
   0.73555
   0.67894
   0.71648
   0.71229
   0.70710
   0.72637
   0.73392
   0.70515
   0.70777
   0.71963
   0.70499
   0.76697
   0.69853
   0.69822
   0.75055
   0.65883
   0.67403
   0.67245
   0.65435
   0.66070
   0.67230
   0.66006
   0.65687
   0.67770
   0.64903
   0.68552
   0.66468
   0.68323
   0.65906
   0.64658
   0.66394
   0.67601
   0.68942
   0.57972
   0.66367
   0.66608
   0.68753
   0.69230
   0.81839
   0.84557
   0.83754
   0.83091
   0.81000
   0.84777
   0.76941
   0.74082
   0.66235
   0.68960
   0.71178
   0.72382
   0.72271
   0.73048
   0.67038
   0.72441
   0.74835
   0.73270
   0.73851
   0.74844
   0.73290
   0.68543
   0.72710
   0.69512
   0.65995
   0.64899
   0.68261
   0.66915
   0.69558
   0.68858
   0.73929
   0.73910
   0.81424
   0.84041
   0.83695
   0.75015
   0.87097
   0.85974
   0.82713
   0.85500
   0.83156
   0.80861
   0.78382
   0.80814
   0.77422
   0.80209
   0.78273
   0.78875
   0.69022
   0.72149
   0.69913
   0.65033
   0.64733
   0.66153
   0.68755
   0.61823
   0.58140
   0.60197
   0.59086
   0.60934
   0.65226
   0.62267
   0.60965
   0.59604
   0.65876
   0.62894
   0.64030
   0.64555
   0.67865
   0.60605
   0.63577
   0.60921
   0.63828
   0.62747
   0.60065
   0.61726
   0.70112
   0.61897
   0.65698
   0.72529
   0.76222
   0.73937
   0.69463
   0.66046
   0.66282
   0.76748
   0.78071
   0.76207
   0.72385
   0.71308
   0.85621
   0.82116
   0.81591
   0.85261
   0.82341
   0.77509
   0.86869
   0.81323
   0.83495
   0.81760
   0.88844
   0.86275
   0.87123
   0.85070
   0.79262
   0.78551
   0.78734
   0.79910
   0.82424
   0.84254
   0.78350
   0.85711
   0.74498
   0.71596
   0.75089
   0.71877
   0.77895
   0.86764
   0.80309
   0.82310
   0.82538
   0.73236
   0.70666
   0.72630
   0.75716
   0.68779
   0.71003
   0.69212
   0.65623
   0.69939
   0.68051
   0.64772
   0.66187
   0.67588
   0.78566
   0.72366
   0.72320
   0.60937
   0.63254
   0.66342
   0.69238
   0.68979
   0.67612
   0.70831
   0.63992
   0.64636
   0.65936
   0.65366
   0.64767
   0.64359
   0.65759
   0.65573
   0.70552
   0.68245
   0.71624
   0.70453
   0.70384
   0.70322
   0.73058
   0.70699
   0.70120
   0.71216
   0.82593
   0.86194
   0.75944
   0.70926
   0.74997
   0.78732
   0.87788
   0.87201
   0.92012
   0.88228
   0.87158
   0.90496
   0.88174
   0.86056
   0.91080
   0.82951
   0.87972
   0.78826
   0.85578
   0.89852
   0.87656
   0.85317
   0.82945
   0.82730
   0.87180
   0.82898
   0.71830
   0.84519
   0.79512
   0.81042
   0.76501
   0.73536
   0.76711
   0.68480
   0.80455
   0.86528
   0.84022
   0.83994
   0.86337
   0.84774
   0.84700
   0.80853
   0.75865
   0.74437
   0.73271
   0.74484
   0.80338
   0.76049
   0.76800
   0.74577
   0.76386
   0.83152
   0.86327
   0.84048
   0.85343
   0.88724
   0.84248
   0.78683
   0.86418
   0.83791
   0.77168
   0.73069
   0.71574
   0.69543
   0.74727
   0.67764
   0.73329
   0.71858
   0.80698
   0.80000
   0.80984
   0.82124
   0.84386
   0.82890
   0.80854
   0.79716
   0.71569
   0.69682
   0.86585
   0.82873
   0.83525
   0.84476
   0.68301
   0.64313
   0.68394
   0.64289
   0.68691
   0.73070
   0.75664
   0.81076
   0.87782
   0.86629
   0.83126
   0.71940
   0.65952
   0.61919
   0.66075
   0.62803
   0.62654
   0.68817
   0.75737
   0.85115
   0.81033
   0.73276
   0.71691
   0.72658
   0.75164
   0.75729
   0.82950
   0.83038
   0.84565
   0.84201
   0.81000
   0.85082
   0.82027
   0.77817
   0.84141
   0.85487
   0.85429
   0.83425
   0.79231
   0.86948
   0.83464
   0.76860
   0.79940
   0.82374
   0.83091
   0.79426
   0.73693
   0.79908
   0.71617
   0.87128
   0.82562
   0.85450
   0.77728
   0.73188
   0.74720
   0.75562
   0.75530
   0.76346
   0.84905
   0.86567
   0.94759
   0.84559
   0.81208
   0.80005
   0.83894
   0.84912
   0.78763
   0.74389
   0.73725
   0.69644
   0.75406
   0.73940
   0.73414
   0.71037
   0.70428
   0.71075
   0.69080
   0.76984
   0.79191
   0.83102
   0.84990
   0.78345
   0.74612
   0.75274
   0.76588
   0.73169
   0.71574
   0.67226
   0.70479
   0.72059
   0.73879
   0.71010
   0.76623
   0.73812
   0.78982
   0.74675
   0.75304
   0.72269
   0.77248
   0.73209
   0.77098
   0.75979
   0.77460
   0.77703
   0.78671
   0.82073
   0.78748
   0.83377
   0.86147
   0.86736
   0.86597
   0.82902
   0.80465
   0.81305
   0.87285
   0.92085
   0.80274
   0.75832
   0.76545
   0.75435
   0.74481
   0.69861
   0.76232
   0.73222
   0.74327
   0.70474
   0.71379
   0.71156
   0.74037
   0.74665
   0.71570
   0.66154
   0.70375
   0.69643
   0.71943
   0.73052
   0.65570
   0.68799
   0.77668
   0.84807
   0.74806
   0.71622
   0.69882
   0.76518
   0.77037
   0.78486
   0.74632
   0.76902
   0.76207
   0.72889
   0.72406
   0.70987
   0.69730
   0.70028
   0.71131
   0.76187
   0.73485
   0.73566
   0.76199
   0.66676
   0.60237
   0.64964
   0.70979
   0.67293
   0.68665
   0.67571
   0.66902
   0.68829
   0.64230
   0.65019
   0.65684
   0.63473
   0.64810
   0.64861
   0.60893
   0.64420
   0.62267
   0.62918
   0.63837
   0.67758
   0.64876
   0.67564
   0.65909
   0.69670
   0.63866
   0.64776
   0.64466
   0.66095
   0.65710
   0.61557
   0.64883
   0.63825
   0.60970
   0.60884
   0.62836
   0.57904
   0.55561
   0.60247
   0.57376
   0.61657
   0.65544
   0.57780
   0.60645
   0.62258
   0.66198
   0.66695
   0.66532
   0.68168
   0.65214
   0.63418
   0.68284
   0.71095
   0.75106
   0.74491
   0.67772
   0.69802
   0.68470
   0.70834
   0.68902
   0.66220
   0.62852
   0.64467
   0.69480
   0.73250
   0.69514
   0.72616
   0.78646
   0.77613
   0.75290
   0.78651
   0.77723
   0.79183
   0.74835
   0.73273
   0.78319
   0.75296
   0.76502
   0.76638
   0.74757
   0.71459
   0.69382
   0.74001
   0.76240
   0.79615
   0.73927
   0.71901
   0.70673
   0.70542
   0.74921
   0.73188
   0.69222
   0.71136
   0.71077
   0.67232
   0.68867
   0.73140
   0.69482
   0.73917
   0.71348
   0.71316
   0.74581
   0.70670
   0.69577
   0.68896
   0.70077
   0.73811
   0.67178
   0.65168
   0.67024
   0.64364
   0.59593
   0.62497
   0.65558
   0.58704
   0.65773
   0.66946
   0.62296
   0.63919
   0.74893
   0.76457
   0.74252
   0.75984
   0.76314
   0.67870
   0.69957
   0.78958
   0.76549
   0.80707
   0.84275
   0.77316
   0.76589
   0.77421
   0.73951
   0.71215
   0.71508
   0.71956
   0.70340
   0.67440
   0.74086
   0.70092
   0.72237
   0.73288
   0.73920
   0.72037
   0.72766
   0.76086
   0.74012
   0.76702
   0.70915
   0.66610
   0.67289
   0.71331
   0.73430
   0.71098
   0.72616
   0.68129
   0.66376
   0.67454
   0.62661
   0.63123
   0.68479
   0.69139
   0.72819
   0.68393
   0.71610
   0.70079
   0.71205
   0.70334
   0.71097
   0.66446
   0.65969
   0.65628
   0.65429
   0.59930
   0.65575
   0.68116
   0.70917
   0.70236
   0.67664
   0.63363
   0.62766
   0.69597
   0.70656
   0.69117
   0.69100
   0.68521
   0.67985
   0.66727
   0.57532
   0.72383
   0.70900
   0.71575
   0.77505
   0.69134
   0.70087
   0.71335
   0.67882
   0.68193
   0.67378
   0.63645
   0.65802
   0.64928
   0.69201
   0.70801
   0.75068
   0.75904
   0.75296
   0.76153
   0.77733
   0.69357
   0.73056
   0.75071
   0.69646
   0.70394
   0.70700
   0.73208
   0.70621
   0.72246
   0.71424
   0.75064
   0.75837
   0.73180
   0.69843
   0.68691
   0.76404
   0.71999
   0.72454
   0.73066
   0.75422
   0.75511
   0.69171
   0.65988
   0.69274
   0.67361
   0.74232
   0.67877
   0.74945
   0.78466
   0.82453
   0.77080
   0.85440
   0.81250
   0.81155
   0.75207
   0.77144
   0.89928
   0.86856
   0.84481
   0.82998
   0.80318
   0.83715
   0.86136
   0.81493
   0.74688
   0.79598
   0.75066
   0.72551
   0.70167
   0.74468
   0.73453
   0.73350
   0.74750
   0.68625
   0.71568
   0.72266
   0.79209
   0.75392
   0.75377
   0.73741
   0.75265
   0.74074
   0.72879
   0.71729
   0.74319
   0.72464
   0.73866
   0.76210
   0.71074
   0.81152
   0.69369
   0.70896
   0.66420
   0.70812
   0.67692
   0.71526
   0.66447
   0.71061
   0.72178
   0.71867
   0.70547
   0.69007
   0.68189
   0.70811
   0.65822
   0.68336
   0.67767
   0.68852
   0.70025
   0.70724
   0.71655
   0.74399
   0.77672
   0.75069
   0.70734
   0.76251
   0.73505
   0.68924
   0.75356
   0.72613
   0.68081
   0.72289
   0.74383
   0.71674
   0.69295
   0.68241
   0.68034
   0.67085
   0.66066
   0.69752
   0.66804
   0.70047
   0.67888
   0.62878
   0.65503
   0.60760
   0.62430
   0.72637
   0.67048
   0.68203
   0.65662
   0.60850
   0.63268
   0.68620
   0.72127
   0.71093
   0.71209
   0.64707
   0.65288
   0.61684
   0.68331
   0.64265
   0.65641
   0.65110
   0.65639
   0.64429
   0.67156
   0.74101
   0.77820
   0.78675
   0.84125
   0.76685
   0.75011
   0.76303
   0.72001
   0.71086
   0.74025
   0.73140
   0.73102
   0.74796
   0.75752
   0.69531
   0.68514
   0.65426
   0.68529
   0.70739
   0.70014
   0.72148
   0.74433
   0.74723
   0.72179
   0.71128
   0.70767
   0.66930
   0.71408
   0.70732
   0.72462
   0.68565
   0.69789
   0.71264
   0.72479
   0.72653
   0.74450
   0.70444
   0.72849
   0.70515
   0.74361
   0.73883
   0.72699
   0.77805
   0.75200
   0.78507
   0.73474
   0.73912
   0.78704
   0.91932
   0.86961
   0.89251
   0.90097
   0.92465
   0.89196
   0.85761
   0.90738
   0.80657
   0.79612
   0.77494
   0.79880
   0.83058
   0.77798
   0.78481
   0.76111
   0.83470
   0.84693
   0.70683
   0.78522
   0.72310
   0.69268
   0.67950
   0.73335
   0.69448
   0.69742
   0.69035
   0.76635
   0.68112
   0.76955
   0.71197
   0.71619
   0.72747
   0.71119
   0.73104
   0.72873
   0.73661
   0.73565
   0.75141
   0.77755
   0.74609
   0.78684
   0.73388
   0.75434
   0.78272
   0.77049
   0.74441
   0.77924
   0.82235
   0.88477
   0.86669
   0.87339
   0.87549
   0.90977
   0.91445
   0.87745
   0.86671
   0.87863
   0.81065
   0.82300
   0.83141
   0.82281
   0.84511
   0.81523
   0.83318
   0.90656
   0.90553
   0.90459
   0.88942
   0.90679
   0.91550
   0.91133
   0.86419
   0.78367
   0.78776
   0.77826
   0.73701
   0.71796
   0.71908
   0.69526
   0.69373
   0.70374
   0.67272
   0.68657
   0.67665
   0.74417
   0.70270
   0.72992
   0.70897
   0.74456
   0.76594
   0.80297
   0.76196
   0.77394
   0.84303
   0.89559
   0.88582
   0.86727
   0.85484
   0.80054
   0.79441
   0.73913
   0.72816
   0.72108
   0.68188
   0.70575
   0.75771
   0.68126
   0.73208
   0.69626
   0.72620
   0.68702
   0.70684
   0.65675
   0.72927
   0.75639
   0.82638
   0.85365
   0.75714
   0.75412
   0.76125
   0.70929
   0.80730
   0.75975
   0.73684
   0.75723
   0.71704
   0.75893
   0.72229
   0.71159
   0.68759
   0.75519
   0.87115
   0.87176
   0.86596
   0.83922
   0.78482
   0.79177
   0.81003
   0.81389
   0.77363
   0.76331
   0.73930
   0.70370
   0.68370
   0.68917
   0.73683
   0.67459
   0.68643
   0.65894
   0.69627
   0.69167
   0.68768
   0.69087
   0.69182
   0.71877
   0.72711
   0.75886
   0.74432
   0.76362
   0.77862
   0.84601
   0.82846
   0.89348
   0.84065
   0.82387
   0.85610
   0.85165
   0.88114
   0.81595
   0.85664
   0.74734
   0.75581
   0.87810
   0.75944
   0.74317
   0.73064
   0.77471
   0.85097
   0.79028
   0.88646
   0.75565
   0.83586
   0.87201
   0.87195
   0.85694
   0.80960
   0.75145
   0.75255
   0.73666
   0.76449
   0.69380
   0.68952
   0.70279
   0.70889
   0.69653
   0.74567
   0.70731
   0.69935
   0.69493
   0.71372
   0.73735
   0.70907
   0.69747
   0.72986
   0.71703
   0.71457
   0.68310
   0.69599
   0.71232
   0.69900
   0.72472
   0.70910
   0.71883
   0.74361
   0.72491
   0.72057
   0.71890
   0.69049
   0.71537
   0.71785
   0.76091
   0.72785
   0.71029
   0.68533
   0.69476
   0.69146
   0.66828
   0.69219
   0.71605
   0.75847
   0.75599
   0.85207
   0.86595
   0.82057
   0.67932
   0.68362
   0.70107
   0.68624
   0.70582
   0.70459
   0.74454
   0.72851
   0.71357
   0.70496
   0.74210
   0.68383
   0.77282
   0.75353
   0.72347
   0.70714
   0.72772
   0.79380
   0.77798
   0.67500
   0.71683
   0.71292
   0.71322
   0.67957
   0.77663
   0.71775
   0.72288
   0.71192
   0.71359
   0.67916
   0.65819
   0.67147
   0.65310
   0.62415
   0.64216
   0.65774
   0.63543
   0.68790
   0.69385
   0.76879
   0.71674
   0.70414
   0.68597
   0.64572
   0.60781
   0.68819
   0.69102
   0.69171
   0.64542
   0.66250
   0.67824
   0.66232
   0.61032
   0.61299
   0.60483
   0.68962
   0.67437
   0.69044
   0.67947
   0.66643
   0.71194
   0.74450
   0.71352
   0.71389
   0.72370
   0.70824
   0.69834
   0.72745
   0.76168
   0.64089
   0.66208
   0.71576
   0.73914
   0.66267
   0.70189
   0.72783
   0.69682
   0.68607
   0.72625
   0.69501
   0.71122
   0.63371
   0.64654
   0.63529
   0.67948
   0.65675
   0.62784
   0.66525
   0.63524
   0.65726
   0.64780
   0.64518
   0.64865
   0.60249
   0.60679
   0.68909
   0.61668
   0.64019
   0.65870
   0.62887
   0.65712
   0.66961
   0.70272
   0.71046
   0.71739
   0.69950
   0.72209
   0.68515
   0.71635
   0.73549
   0.69613
   0.69646
   0.70559
   0.71950
   0.71638
   0.71418
   0.69165
   0.71031
   0.74378
   0.74402
   0.72591
   0.83731
   0.72679
   0.70713
   0.81050
   0.80534
   0.78063
   0.79337
   0.75943
   0.71144
   0.69816
   0.71263
   0.71544
   0.72062
   0.71026
   0.66894
   0.65796
   0.69803
   0.78188
   0.81653
   0.78409
   0.81791
   0.71019
   0.68123
   0.71674
   0.68684
   0.72113
   0.72147
   0.69787
   0.81048
   0.83612
   0.82854
   0.84030
   0.79710
   0.80817
   0.81172
   0.81965
   0.85656
   0.85358
   0.80129
   0.86696
   0.87692
   0.87499
   0.86500
   0.85162
   0.81400
   0.81200
   0.66702
   0.72402
   0.79571
   0.80817
   0.81226
   0.74149
   0.74908
   0.81143
   0.79481
   0.81762
   0.77435
   0.84168
   0.72246
   0.86032
   0.82123
   0.78545
   0.80571
   0.85458
   0.84300
   0.85098
   0.74245
   0.79029
   0.74227
   0.75342
   0.85251
   0.73362
   0.72962
   0.74906
   0.74034
   0.75307
   0.72844
   0.79553
   0.75599
   0.72676
   0.72404
   0.75610
   0.94687
   0.81482
   0.75256
   0.74510
   0.74197
   0.82346
   0.81185
   0.73432
   0.74244
   0.80221
   0.74917
   0.76338
   0.77684
   0.74165
   0.69921
   0.72695
   0.71493
   0.74596
   0.76152
   0.71066
   0.73899
   0.71796
   0.69071
   0.72122
   0.70736
   0.73210
   0.71783
   0.71422
   0.73283
   0.74216
   0.76944
   0.84261
   0.79522
   0.79134
   0.79991
   0.83171
   0.81668
   0.84895
   0.85675
   0.89365
   0.77248
   0.83729
   0.86170
   0.73749
   0.79792
   0.87802
   0.87147
   0.76532
   0.78522
   0.73518
   0.73835
   0.72032
   0.73674
   0.73489
   0.76955
   0.78600
   0.75402
   0.78953
   0.83751
   0.74136
   0.76054
   0.79444
   0.78614
   0.77018
   0.80485
   0.83828
   0.85459
   0.87233
   0.78599
   0.82560
   0.90941
   0.92386
   0.85186
   0.75035
   0.84172
   0.72783
   0.73506
   0.76303
   0.83389
   0.72958
   0.70654
   0.67683
   0.74304
   0.75674
   0.70467
   0.69927
   0.67533
   0.69960
   0.65252
   0.61606
   0.65183
   0.65986
   0.67609
   0.68375
   0.72999
   0.76009
   0.69159
   0.71522
   0.68600
   0.72046
   0.71364
   0.69375
   0.65473
   0.68080
   0.68451
   0.68114
   0.65727
   0.64664
   0.69825
   0.66732
   0.71124
   0.80087
   0.77706
   0.73933
   0.81275
   0.73339
   0.75571
   0.75936
   0.78346
   0.74075
   0.73829
   0.84615
   0.76577
   0.71369
   0.86788
   0.86289
   0.86472
   0.83339
   0.86888
   0.77744
   0.77135
   0.83272
   0.80607
   0.80772
   0.82855
   0.83089
   0.82320
   0.87307
   0.82143
   0.79765
   0.78876
   0.79511
   0.73356
   0.77122
   0.79564
   0.80559
   0.76140
   0.80253
   0.86689
   0.79488
   0.79317
   0.79741
   0.78850
   0.87265
   0.87017
   0.79740
   0.79528
   0.87192
   0.89873
   0.88128
   0.80371
   0.73611
   0.74102
   0.84940
   0.84194
   0.79392
   0.84969
   0.80231
   0.77833
   0.76783
   0.76358
   0.73457
   0.79930
   0.89567
   0.86543
   0.83632
   0.75525
   0.72487
   0.72563
   0.78246
   0.75793
   0.73789
   0.72976
   0.72363
   0.75278
   0.70722
   0.70570
   0.68426
   0.68239
   0.62083
   0.61556
   0.62349
   0.62605
   0.68309
   0.66276
   0.65769
   0.64726
   0.64494
   0.66527
   0.69886
   0.68254
   0.70729
   0.72168
   0.72239
   0.70738
   0.65247
   0.80491
   0.83430
   0.77640
   0.75622
   0.71493
   0.71064
   0.66034
   0.71249
   0.69087
   0.70013
   0.76131
   0.71864
   0.81188
   0.81652
   0.78525
   0.82508
   0.71118
   0.71099
   0.75660
   0.71986
   0.68413
   0.68729
   0.67742
   0.65626
   0.65217
   0.64298
   0.64314
   0.63802
   0.62358
   0.65671
   0.67425
   0.66410
   0.68513
   0.64153
   0.66622
   0.63675
   0.68569
   0.66614
   0.68000
   0.63103
   0.65996
   0.69421
   0.70363
   0.74598
   0.75144
   0.82039
   0.73876
   0.70011
   0.73153
   0.71035
   0.80316
   0.80399
   0.83443
   0.78950
   0.75724
   0.74242
   0.69180
   0.73306
   0.80748
   0.75094
   0.67242
   0.70056
   0.64579
   0.61446
   0.61502
   0.69404
   0.68748
   0.66674
   0.67219
   0.62604
   0.63064
   0.62524
   0.63774
   0.66802
   0.70563
   0.69075
   0.73931
   0.71633
   0.72938
   0.70472
   0.69674
   0.69935
   0.74951
   0.71917
   0.66436
   0.82029
   0.79553
   0.72114
   0.72518
   0.72640
   0.68602
   0.65373
   0.66995
   0.67188
   0.66796
   0.68006
   0.66731
   0.65463
   0.69005
   0.65382
   0.71833
   0.63287
   0.65057
   0.68399
   0.65907
   0.66934
   0.68975
   0.73109
   0.73679
   0.73482
   0.62474
   0.63453
   0.62492
   0.64379
   0.66205
   0.64792
   0.61642
   0.65256
   0.63946
   0.65514
   0.61380
   0.63670
   0.66631
   0.61488
   0.61293
   0.63375
   0.60754
   0.63864
   0.65311
   0.67694
   0.61429
   0.63295
   0.66986
   0.65852
   0.63689
   0.65439
   0.64561
   0.62902
   0.58319
   0.59101
   0.62359
   0.62975
   0.62478
   0.55173
   0.60889
   0.57733
   0.60356
   0.61254
   0.65542
   0.62431
   0.67101
   0.64587
   0.63210
   0.64085
   0.64271
   0.70595
   0.65789
   0.67062
   0.65781
   0.64578
   0.65041
   0.63549
   0.65614
   0.64281
   0.67363
   0.61021
   0.61208
   0.61124
   0.64538
   0.59803
   0.64378
   0.59286
   0.62439
   0.58393
   0.63553
   0.59518
   0.60590
   0.61226
   0.61606
   0.62155
   0.63014
   0.60983
   0.63216
   0.63596
   0.59918
   0.63479
   0.62147
   0.61289
   0.61745
   0.62907
   0.65975
   0.66634
   0.68369
   0.65010
   0.59512
   0.66700
   0.73578
   0.79136
   0.78609
   0.85406
   0.84617
   0.72250
   0.84143
   0.71960
   0.84530
   0.86745
   0.76946
   0.73358
   0.82304
   0.79902
   0.76283
   0.73919
   0.84030
   0.84121
   0.83528
   0.82976
   0.79417
   0.77898
   0.82195
   0.79442
   0.78066
   0.77991
   0.77865
   0.77198
   0.78406
   0.81645
   0.76656
   0.83007
   0.88730
   0.87711
   0.75338
   0.77329
   0.87772
   0.77783
   0.74022
   0.78577
   0.85941
   0.73188
   0.74653
   0.74027
   0.76589
   0.75339
   0.75509
   0.79299
   0.72241
   0.73253
   0.74188
   0.72587
   0.71085
   0.73639
   0.76099
   0.77291
   0.74738
   0.73459
   0.75628
   0.73631
   0.74254
   0.76215
   0.73459
   0.78060
   0.77562
   0.74841
   0.87943
   0.80629
   0.86847
   0.76785
   0.75572
   0.78735
   0.73480
   0.68783
   0.76256
   0.71740
   0.71887
   0.71030
   0.75932
   0.75354
   0.72482
   0.74246
   0.76091
   0.76208
   0.75099
   0.76771
   0.83199
   0.75640
   0.78230
   0.77537
   0.73402
   0.73499
   0.72842
   0.75243
   0.72309
   0.73633
   0.82458
   0.77235
   0.85517
   0.77446
   0.86529
   0.84058
   0.82817
   0.79667
   0.81974
   0.73871
   0.80503
   0.81554
   0.78267
   0.86207
   0.78637
   0.79359
   0.84307
   0.79505
   0.76985
   0.81816
   0.77019
   0.75313
   0.83788
   0.77334
   0.75694
   0.77067
   0.75646
   0.78858
   0.83146
   0.82317
   0.74620
   0.73269
   0.70780
   0.68511
   0.74189
   0.69130
   0.75541
   0.74969
   0.74501
   0.77308
   0.75458
   0.72628
   0.79623
   0.73557
   0.76683
   0.73127
   0.71084
   0.73937
   0.74004
   0.74735
   0.75735
   0.72629
   0.75198
   0.72492
   0.64601
   0.67449
   0.67764
   0.65866
   0.69962
   0.75612
   0.72273
   0.75954
   0.70041
   0.68123
   0.70399
   0.70872
   0.73095
   0.76033
   0.83982
   0.81812
   0.76733
   0.74729
   0.77816
   0.75416
   0.74618
   0.74871
   0.74949
   0.77198
   0.78509
   0.76550
   0.84942
   0.83187
   0.76051
   0.76767
   0.77947
   0.77792
   0.78686
   0.81485
   0.77290
   0.73238
   0.75103
   0.74034
   0.79114
   0.81052
   0.85407
   0.82641
   0.81014
   0.75113
   0.77887
   0.80055
   0.81723
   0.73766
   0.78876
   0.73496
   0.71645
   0.75610
   0.67707
   0.66536
   0.64433
   0.65937
   0.66526
   0.67742
   0.73055
   0.71915
   0.72331
   0.76458
   0.73569
   0.72305
   0.90729
   0.75155
   0.77216
   0.77316
   0.79757
   0.74272
   0.74208
   0.79794
   0.73636
   0.70129
   0.73811
   0.68186
   0.77278
   0.75099
   0.76557
   0.77411
   0.72610
   0.74717
   0.78751
   0.76965
   0.78209
   0.72085
   0.71732
   0.77414
   0.75489
   0.78527
   0.76322
   0.76487
   0.73382
   0.71593
   0.76693
   0.74921
   0.68999
   0.70173
   0.74234
   0.74144
   0.81292
   0.78051
   0.78434
   0.75134
   0.79608
   0.77509
   0.71600
   0.75810
   0.80013
   0.84092
   0.79746
   0.76177
   0.79931
   0.78336
   0.80838
   0.76948
   0.79133
   0.74723
   0.80594
   0.76435
   0.73131
   0.75447
   0.82562
   0.77144
   0.78519
   0.77148
   0.78780
   0.75575
   0.75554
   0.73617
   0.74557
   0.76434
   0.72056
   0.76796
   0.75748
   0.87326
   0.85154
   0.81669
   0.84424
   0.78191
   0.76973
   0.77927
   0.73005
   0.73750
   0.76455
   0.75416
   0.77014
   0.77100
   0.71497
   0.74680
   0.72916
   0.72846
   0.75264
   0.75093
   0.73627
   0.67702
   0.70082
   0.64012
   0.67272
   0.66547
   0.68218
   0.70374
   0.66998
   0.67873
   0.72970
   0.76697
   0.75459
   0.73958
   0.76289
   0.77508
   0.78114
   0.69491
   0.73918
   0.73336
   0.75220
   0.75258
   0.81715
   0.78092
   0.73836
   0.78437
   0.79963
   0.73261
   0.78231
   0.86027
   0.84893
   0.80955
   0.79406
   0.79442
   0.69580
   0.77868
   0.80929
   0.75958
   0.71026
   0.82971
   0.78858
   0.71735
   0.80765
   0.81334
   0.80855
   0.71228
   0.73241
   0.69396
   0.67258
   0.63485
   0.64147
   0.63824
   0.64948
   0.65031
   0.71206
   0.69177
   0.69168
   0.71363
   0.72284
   0.74934
   0.74622
   0.65434
   0.70594
   0.86051
   0.81261
   0.79772
   0.72795
   0.68109
   0.70828
   0.69729
   0.65036
   0.64751
   0.63928
   0.65973
   0.65462
   0.61223
   0.66221
   0.66958
   0.68312
   0.64618
   0.68515
   0.71371
   0.79763
   0.83474
   0.89132
   0.75311
   0.80402
   0.81301
   0.83357
   0.85390
   0.88335
   0.91772
   0.92030
   0.92596
   0.91531
   0.92305
   0.92901
   0.90859
   0.90393
   0.87673
   0.92675
   0.94201
   0.93189
   0.93633
   0.95789
   0.92038
   0.91481
   0.91876
   0.78252
   0.79718
   0.75377
   0.75238
   0.72357
   0.75267
   0.73651
   0.79465
   0.78216
   0.75928
   0.70061
   0.73766
   0.70094
   0.71651
   0.76288
   0.72855
   0.73936
   0.72723
   0.73952
   0.78168
   0.76849
   0.72838
   0.75335
   0.74777
   0.74518
   0.77512
   0.77413
   0.81074
   0.81487
   0.82063
   0.81619
   0.83246
   0.82192
   0.78051
   0.80704
   0.77337
   0.74292
   0.76474
   0.75561
   0.78009
   0.74083
   0.75639
   0.79094
   0.77636
   0.76967
   0.75030
   0.77521
   0.82378
   0.85698
   0.95742
   0.88503
   0.88104
   0.80316
   0.74694
   0.83855
   0.77156
   0.77546
   0.77772
   0.80238
   0.76486
   0.76769
   0.81717
   0.78875
   0.72048
   0.75136
   0.74387
   0.76496
   0.73316
   0.72300
   0.68426
   0.71086
   0.64515
   0.68770
   0.69591
   0.67417
   0.68878
   0.68119
   0.65522
   0.69015
   0.71901
   0.73922
   0.70913
   0.69200
   0.67298
   0.68261
   0.65573
   0.62796
   0.67174
   0.73099
   0.64432
   0.69475
   0.77991
   0.77470
   0.75888
   0.68210
   0.70374
   0.72063
   0.73408
   0.68677
   0.73339
   0.70707
   0.70381
   0.73577
   0.67245
   0.71218
   0.73987
   0.68650
   0.73256
   0.73971
   0.69156
   0.75262
   0.72759
   0.73542
   0.70024
   0.68007
   0.62689
   0.59956
   0.66927
   0.66758
   0.63820
   0.70174
   0.65331
   0.66649
   0.68205
   0.69606
   0.70566
   0.69608
   0.63918
   0.66177
   0.66679
   0.62810
   0.65595
   0.65286
   0.69376
   0.69479
   0.67300
   0.65294
   0.67564
   0.72645
   0.75483
   0.72455
   0.73419
   0.69691
   0.73631
   0.77999
   0.80261
   0.78705
   0.83156
   0.78587
   0.75731
   0.74712
   0.70275
   0.72640
   0.76512
   0.74724
   0.76042
   0.75619
   0.74342
   0.66653
   0.67073
   0.63101
   0.66178
   0.64317
   0.64883
   0.65998
   0.66623
   0.71407
   0.68365
   0.73125
   0.73633
   0.76402
   0.72436
   0.74925
   0.69530
   0.73945
   0.84322
   0.81999
   0.79171
   0.76405
   0.82212
   0.81228
   0.84072
   0.83525
   0.81211
   0.68763
   0.74257
   0.77005
   0.71615
   0.74232
   0.77244
   0.74101
   0.74514
   0.73030
   0.69088
   0.69289
   0.72913
   0.68785
   0.81962
   0.84388
   0.77106
   0.81706
   0.83391
   0.77238
   0.74522
   0.72106
   0.70942
   0.65701
   0.73900
   0.67182
   0.72142
   0.78936
   0.70734
   0.71591
   0.72133
   0.71904
   0.71569
   0.72932
   0.72297
   0.72463
   0.69840
   0.71430
   0.71958
   0.74067
   0.75306
   0.69801
   0.75296
   0.71022
   0.71263
   0.70968
   0.74461
   0.76760
   0.74668
   0.76326
   0.75479
   0.72233
   0.72885
   0.73355
   0.72593
   0.74024
   0.71599
   0.71756
   0.67162
   0.76616
   0.71718
   0.70747
   0.72515
   0.70022
   0.71321
   0.67193
   0.71642
   0.67718
   0.66999
   0.71887
   0.69642
   0.69877
   0.73139
   0.76598
   0.75722
   0.71934
   0.74053
   0.74800
   0.74927
   0.73882
   0.71393
   0.77699
   0.89887
   0.87490
   0.87686
   0.87894
   0.88143
   0.86891
   0.88813
   0.88790
   0.85242
   0.81741
   0.79517
   0.84232
   0.80493
   0.77258
   0.79026
   0.83817
   0.85622
   0.84448
   0.83849
   0.82658
   0.85512
   0.81165
   0.74660
   0.73940
   0.78296
   0.71653
   0.78750
   0.75867
   0.74041
   0.76775
   0.74392
   0.73813
   0.71157
   0.71258
   0.70871
   0.71655
   0.68592
   0.70926
   0.73132
   0.69518
   0.73069
   0.67627
   0.69630
   0.70079
   0.72057
   0.72156
   0.72267
   0.67345
   0.68076
   0.63323
   0.66446
   0.62988
   0.63182
   0.61738
   0.71885
   0.68146
   0.65361
   0.68651
   0.73395
   0.72128
   0.74250
   0.70871
   0.77368
   0.66343
   0.71520
   0.70643
   0.68858
   0.74246
   0.70360
   0.68305
   0.70801
   0.67864
   0.68178
   0.66650
   0.67843
   0.62017
   0.65185
   0.63114
   0.64724
   0.67409
   0.64048
   0.61516
   0.61091
   0.61407
   0.62396
   0.63734
   0.64695
   0.71576
   0.67286
   0.67927
   0.64039
   0.63938
   0.67664
   0.75466
   0.77918
   0.73272
   0.73261
   0.74091
   0.73115
   0.69751
   0.71362
   0.73180
   0.74220
   0.74132
   0.73664
   0.70373
   0.70296
   0.73012
   0.74925
   0.73621
   0.75790
   0.71310
   0.69812
   0.73516
   0.74011
   0.72402
   0.72117
   0.73441
   0.78395
   0.74241
   0.80126
   0.73685
   0.81067
   0.81955
   0.74331
   0.72769
   0.72674
   0.71958
   0.72534
   0.77031
   0.70114
   0.71796
   0.68066
   0.70498
   0.72147
   0.70409
   0.70902
   0.68743
   0.68845
   0.71511
   0.72593
   0.70808
   0.72844
   0.72174
   0.73427
   0.76842
   0.75473
   0.76318
   0.75106
   0.75698
   0.75485
   0.77863
   0.70457
   0.76141
   0.71777
   0.76463
   0.73324
   0.76899
   0.69792
   0.76151
   0.75257
   0.78092
   0.76282
   0.75223
   0.74445
   0.74508
   0.78335
   0.74903
   0.72120
   0.72999
   0.69695
   0.73447
   0.70755
   0.76207
   0.74301
   0.70952
   0.73416
   0.70725
   0.74109
   0.77285
   0.76784
   0.76645
   0.76205
   0.74248
   0.73755
   0.69965
   0.70078
   0.69579
   0.78444
   0.77521
   0.74846
   0.75094
   0.73810
   0.74323
   0.76560
   0.75656
   0.76186
   0.74481
   0.73605
   0.75371
   0.68808
   0.71488
   0.74559
   0.71697
   0.72822
   0.72460
   0.06890
   0.09315
   0.08609
   0.09560
   0.08384
   0.10403
   0.10408
   0.09537
   0.10977
   0.10231
   0.11412
   0.15264
   0.12357
   0.12076
   0.14450
   0.14707
   0.18464
   0.18309
   0.20429
   0.19653
   0.23210
   0.15490
   0.20810
   0.17506
   0.17967
   0.17552
   0.15811
   0.17977
   0.18043
   0.19555
   0.18451
   0.19823
   0.19717
   0.16955
   0.17533
   0.19252
   0.18906
   0.16648
   0.17931
   0.18223
   0.19224
   0.19170
   0.18337
   0.16930
   0.15945
   0.16630
   0.15552
   0.17253
   0.13888
   0.14203
   0.18376
   0.18139
   0.12294
   0.20710
   0.21728
   0.16045
   0.21396
   0.21823
   0.20033
   0.22315
   0.19571
   0.21622
   0.21788
   0.22571
   0.22616
   0.18455
   0.22324
   0.21174
   0.23863
   0.19922
   0.22587
   0.23008
   0.24090
   0.25604
   0.24762
   0.28015
   0.27696
   0.26028
   0.27985
   0.26735
   0.25853
   0.23621
   0.28016
   0.29464
   0.28404
   0.32133
   0.30745
   0.30632
   0.34169
   0.30973
   0.32579
   0.33609
   0.28805
   0.34850
   0.34191
   0.35559
   0.37226
   0.35735
   0.32060
   0.36202
   0.37175
   0.35162
   0.38646
   0.35684
   0.35615
   0.34645
   0.35984
   0.35012
   0.39668
   0.38017
   0.36776
   0.37229
   0.35225
   0.35067
   0.33469
   0.34681
   0.34768
   0.37494
   0.38031
   0.35914
   0.38548
   0.39361
   0.40752
   0.33163
   0.39438
   0.37524
   0.32858
   0.35008
   0.33023
   0.28928
   0.33086
   0.31466
   0.30459
   0.31680
   0.30803
   0.30646
   0.31408
   0.32837
   0.29037
   0.29155
   0.32838
   0.33651
   0.37722
   0.32342
   0.36705
   0.30414
   0.35861
   0.32829
   0.36956
   0.34142
   0.37827
   0.37398
   0.32136
   0.38175
   0.37793
   0.36047
   0.37474
   0.37716
   0.35868
   0.40563
   0.37089
   0.34946
   0.38245
   0.28404
   0.34681
   0.31087
   0.35545
   0.33650
   0.35927
   0.33849
   0.36470
   0.35347
   0.31363
   0.39214
   0.36501
   0.34503
   0.33110
   0.37763
   0.37685
   0.33576
   0.38223
   0.34613
   0.38815
   0.40446
   0.38517
   0.31241
   0.38438
   0.32905
   0.38555
   0.41254
   0.43435
   0.45138
   0.43376
   0.42635
   0.42599
   0.41674
   0.39348
   0.41200
   0.38595
   0.34677
   0.40022
   0.38615
   0.42271
   0.35206
   0.38824
   0.36975
   0.39203
   0.39821
   0.41198
   0.40744
   0.40234
   0.42065
   0.42883
   0.36614
   0.38017
   0.45792
   0.42147
   0.41795
   0.44170
   0.44973
   0.44576
   0.45352
   0.44230
   0.37707
   0.39960
   0.37385
   0.38711
   0.36636
   0.37821
   0.38275
   0.44164
   0.40407
   0.43610
   0.45447
   0.46829
   0.45497
   0.45291
   0.46944
   0.48334
   0.50579
   0.49197
   0.44065
   0.48346
   0.48531
   0.50876
   0.52212
   0.53420
   0.59461
   0.59815
   0.56240
   0.50586
   0.51674
   0.50261
   0.49727
   0.52781
   0.52507
   0.56255
   0.55717
   0.57927
   0.52471
   0.53040
   0.53744
   0.56435
   0.49590
   0.51194
   0.53159
   0.57030
   0.56861
   0.53624
   0.53186
   0.49979
   0.58129
   0.54319
   0.54944
   0.51945
   0.55093
   0.52936
   0.53037
   0.50650
   0.49925
   0.51252
   0.46872
   0.45484
   0.49258
   0.41530
   0.42141
   0.43198
   0.41102
   0.44482
   0.48153
   0.44254
   0.49657
   0.47555
   0.48237
   0.48970
   0.44266
   0.54052
   0.48316
   0.47116
   0.50601
   0.47408
   0.49650
   0.51561
   0.48651
   0.48578
   0.44720
   0.44921
   0.39007
   0.43202
   0.40786
   0.42226
   0.42218
   0.42351
   0.37780
   0.40520
   0.37059
   0.40474
   0.38101
   0.38938
   0.37084
   0.38186
   0.38899
   0.40367
   0.42488
   0.39063
   0.41507
   0.39359
   0.39048
   0.42013
   0.42062
   0.43629
   0.41548
   0.47527
   0.42405
   0.42878
   0.42938
   0.46123
   0.39959
   0.42470
   0.39740
   0.40804
   0.42612
   0.42225
   0.39650
   0.39018
   0.40028
   0.39618
   0.38661
   0.35194
   0.37257
   0.40023
   0.37043
   0.38560
   0.40783
   0.37762
   0.38406
   0.38214
   0.37307
   0.33947
   0.35171
   0.33681
   0.34677
   0.33737
   0.35301
   0.32564
   0.37737
   0.34807
   0.37161
   0.34429
   0.39430
   0.42643
   0.35747
   0.39868
   0.41759
   0.38329
   0.43181
   0.42962
   0.44835
   0.45499
   0.45370
   0.44876
   0.46224
   0.44710
   0.39783
   0.38575
   0.40652
   0.35771
   0.32887
   0.29807
   0.30559
   0.33964
   0.35746
   0.34273
   0.35661
   0.38538
   0.36958
   0.42167
   0.43206
   0.37021
   0.38085
   0.38351
   0.41958
   0.41282
   0.43082
   0.42238
   0.48256
   0.46738
   0.44782
   0.43155
   0.47714
   0.47427
   0.51348
   0.46326
   0.64646
   0.47799
   0.46746
   0.46663
   0.48945
   0.47060
   0.46196
   0.43104
   0.43206
   0.43299
   0.45896
   0.42105
   0.43120
   0.48725
   0.43867
   0.46666
   0.50782
   0.49233
   0.53016
   0.50528
   0.47258
   0.50616
   0.44775
   0.47873
   0.52011
   0.48256
   0.51779
   0.46854
   0.45925
   0.44865
   0.48591
   0.46217
   0.48864
   0.48439
   0.49228
   0.48484
   0.45915
   0.51373
   0.50243
   0.49663
   0.50274
   0.54011
   0.53678
   0.56762
   0.52365
   0.55147
   0.56673
   0.58118
   0.54669
   0.55241
   0.54416
   0.55290
   0.55926
   0.56599
   0.52358
   0.58816
   0.59213
   0.63159
   0.65056
   0.59898
   0.56115
   0.54636
   0.52548
   0.54860
   0.57429
   0.60168
   0.58034
   0.59853
   0.60891
   0.55140
   0.56760
   0.58636
   0.58538
   0.59529
   0.60741
   0.66439
   0.70037
   0.62317
   0.60843
   0.59891
   0.61516
   0.62242
   0.57511
   0.56994
   0.60784
   0.66532
   0.64126
   0.65490
   0.63370
   0.64291
   0.63656
   0.67747
   0.65229
   0.61060
   0.58653
   0.58234
   0.60025
   0.59578
   0.56946
   0.59504
   0.64219
   0.57212
   0.59301
   0.57571
   0.63844
   0.61971
   0.64485
   0.56959
   0.60741
   0.57380
   0.53614
   0.58379
   0.56673
   0.55272
   0.69381
   0.65743
   0.57646
   0.62497
   0.59751
   0.58679
   0.61750
   0.61170
   0.65031
   0.67268
   0.64678
   0.61993
   0.58918
   0.56645
   0.57139
   0.61548
   0.64022
   0.65023
   0.60667
   0.62221
   0.60486
   0.56452
   0.61501
   0.59508
   0.63585
   0.57087
   0.60772
   0.64581
   0.61909
   0.60687
   0.57703
   0.64795
   0.62437
   0.65645
   0.62963
   0.59218
   0.57250
   0.54677
   0.56082
   0.55112
   0.55321
   0.58600
   0.57291
   0.56714
   0.57629
   0.53708
   0.51935
   0.49219
   0.46890
   0.43481
   0.46171
   0.42977
   0.39681
   0.38420
   0.37394
   0.41063
   0.41191
   0.45991
   0.47240
   0.42407
   0.36723
   0.34337
   0.34148
   0.39855
   0.37668
   0.37406
   0.36211
   0.37488
   0.34754
   0.39776
   0.38144
   0.38067
   0.38094
   0.38460
   0.38015
   0.37003
   0.40026
   0.40731
   0.34821
   0.35664
   0.34291
   0.37370
   0.29916
   0.34287
   0.37615
   0.38720
   0.35737
   0.37197
   0.37709
   0.36714
   0.33257
   0.35575
   0.38921
   0.37021
   0.38855
   0.40878
   0.40049
   0.42382
   0.41730
   0.39229
   0.38303
   0.38623
   0.42694
   0.41972
   0.42891
   0.42989
   0.42817
   0.41152
   0.42678
   0.46898
   0.47495
   0.48436
   0.47696
   0.46946
   0.51666
   0.45890
   0.44844
   0.48057
   0.46823
   0.50763
   0.49026
   0.49253
   0.55160
   0.49281
   0.53531
   0.57156
   0.52085
   0.58603
   0.55037
   0.52331
   0.52142
   0.52500
   0.54627
   0.54837
   0.49277
   0.57712
   0.52663
   0.54778
   0.48887
   0.49439
   0.52336
   0.49884
   0.50712
   0.53188
   0.50091
   0.57443
   0.50135
   0.50167
   0.51145
   0.51730
   0.48952
   0.49355
   0.52447
   0.51233
   0.51160
   0.48321
   0.50138
   0.50129
   0.51547
   0.46781
   0.48701
   0.50823
   0.46987
   0.45835
   0.43524
   0.45158
   0.47637
   0.49012
   0.51453
   0.47540
   0.47790
   0.47083
   0.48882
   0.44307
   0.39719
   0.42236
   0.45600
   0.43962
   0.48933
   0.45559
   0.50778
   0.47891
   0.46707
   0.42833
   0.47868
   0.52984
   0.45291
   0.49560
   0.48412
   0.52514
   0.49050
   0.46526
   0.47119
   0.46608
   0.43420
   0.44630
   0.44342
   0.46806
   0.47751
   0.48155
   0.44376
   0.46183
   0.47566
   0.48446
   0.50818
   0.44578
   0.45554
   0.48478
   0.47666
   0.47858
   0.48759
   0.46044
   0.48513
   0.51927
   0.53462
   0.54949
   0.52056
   0.48410
   0.53246
   0.52762
   0.56952
   0.54558
   0.54345
   0.52528
   0.50012
   0.48590
   0.48488
   0.51996
   0.50058
   0.52206
   0.50739
   0.50509
   0.50295
   0.46243
   0.45683
   0.43491
   0.41576
   0.46569
   0.53441
   0.52553
   0.53058
   0.50810
   0.50146
   0.46075
   0.46524
   0.45558
   0.47693
   0.47707
   0.52280
   0.48464
   0.49296
   0.51310
   0.50457
   0.47771
   0.46496
   0.44745
   0.49370
   0.49808
   0.46131
   0.49845
   0.50420
   0.50855
   0.50433
   0.44536
   0.48558
   0.46411
   0.45841
   0.43081
   0.45106
   0.50974
   0.44503
   0.47107
   0.43363
   0.46556
   0.46182
   0.50838
   0.50543
   0.49573
   0.44937
   0.54771
   0.47186
   0.49639
   0.54171
   0.49456
   0.53036
   0.50759
   0.59082
   0.60198
   0.51094
   0.58312
   0.62188
   0.61699
   0.59248
   0.59945
   0.55723
   0.52824
   0.50396
   0.48100
   0.50232
   0.54735
   0.54567
   0.59624
   0.59101
   0.57705
   0.54349
   0.55816
   0.53948
   0.56117
   0.54544
   0.55285
   0.56564
   0.56211
   0.57878
   0.56216
   0.56638
   0.57519
   0.54701
   0.55360
   0.57037
   0.57933
   0.49973
   0.51845
   0.55966
   0.52227
   0.53868
   0.54028
   0.49234
   0.49077
   0.45933
   0.51571
   0.47005
   0.54621
   0.55743
   0.56139
   0.57379
   0.57095
   0.61925
   0.54307
   0.55701
   0.60183
   0.52557
   0.57081
   0.56724
   0.57117
   0.52394
   0.52293
   0.55565
   0.58332
   0.60243
   0.60297
   0.60292
   0.57657
   0.56063
   0.59166
   0.64381
   0.63061
   0.63772
   0.60638
   0.67476
   0.64810
   0.62577
   0.62533
   0.60019
   0.59725
   0.64942
   0.61571
   0.60443
   0.59687
   0.59053
   0.61719
   0.59416
   0.58877
   0.60867
   0.56666
   0.61268
   0.63184
   0.64910
   0.60394
   0.61296
   0.57642
   0.63024
   0.62351
   0.60969
   0.64861
   0.62481
   0.62172
   0.68233
   0.64649
   0.71014
   0.65808
   0.68531
   0.68414
   0.63601
   0.63423
   0.65173
   0.66766
   0.62711
   0.63476
   0.64290
   0.62417
   0.66858
   0.64565
   0.65558
   0.61278
   0.60658
   0.65779
   0.62156
   0.62338
   0.64138
   0.59132
   0.59338
   0.54447
   0.56197
   0.45384
   0.49933
   0.56263
   0.56017
   0.55187
   0.57139
   0.59243
   0.57700
   0.54283
   0.56415
   0.51827
   0.55743
   0.51073
   0.55978
   0.57595
   0.52039
   0.51541
   0.52489
   0.52179
   0.55122
   0.52257
   0.48221
   0.46921
   0.55663
   0.50232
   0.47626
   0.47454
   0.49128
   0.48517
   0.46709
   0.48719
   0.49532
   0.47558
   0.49658
   0.51609
   0.50423
   0.47368
   0.53992
   0.49719
   0.47126
   0.45232
   0.48146
   0.44708
   0.46178
   0.44697
   0.44255
   0.44266
   0.40825
   0.45279
   0.43498
   0.42299
   0.41125
   0.43150
   0.42318
   0.46576
   0.46365
   0.48656
   0.53053
   0.49904
   0.46578
   0.46893
   0.45157
   0.53811
   0.51589
   0.43532
   0.47479
   0.48198
   0.44124
   0.53509
   0.55416
   0.57206
   0.59553
   0.59272
   0.57255
   0.57634
   0.54012
   0.54431
   0.53102
   0.51575
   0.52495
   0.50131
   0.50487
   0.48794
   0.50823
   0.49228
   0.48859
   0.48817
   0.51680
   0.48269
   0.43607
   0.43585
   0.45383
   0.45421
   0.45149
   0.42096
   0.39181
   0.45109
   0.41291
   0.42154
   0.38901
   0.38227
   0.39854
   0.38662
   0.39705
   0.44128
   0.41363
   0.41885
   0.39867
   0.40994
   0.35826
   0.37102
   0.36175
   0.37219
   0.36623
   0.37599
   0.40993
   0.40427
   0.36167
   0.34494
   0.35118
   0.36206
   0.40877
   0.39683
   0.37756
   0.37991
   0.39054
   0.36770
   0.35857
   0.34511
   0.31168
   0.33700
   0.35288
   0.36527
   0.38886
   0.36718
   0.32684
   0.38274
   0.40031
   0.38422
   0.36393
   0.33124
   0.27410
   0.33506
   0.33653
   0.37660
   0.38151
   0.36070
   0.34449
   0.37109
   0.36311
   0.40953
   0.41401
   0.37439
   0.37357
   0.38755
   0.39899
   0.38489
   0.44028
   0.40079
   0.41204
   0.34335
   0.42286
   0.40523
   0.44714
   0.43894
   0.43766
   0.40008
   0.40836
   0.43403
   0.43692
   0.52937
   0.43908
   0.43595
   0.39936
   0.43677
   0.44592
   0.44153
   0.42274
   0.45139
   0.42949
   0.42781
   0.41659
   0.43327
   0.44302
   0.42348
   0.43306
   0.44144
   0.41287
   0.46920
   0.43215
   0.42902
   0.43050
   0.43789
   0.42669
   0.46408
   0.43716
   0.41057
   0.43780
   0.44806
   0.45007
   0.39909
   0.40839
   0.39582
   0.40373
   0.40947
   0.42775
   0.41585
   0.41101
   0.45165
   0.43187
   0.44342
   0.40477
   0.44316
   0.48785
   0.53053
   0.48968
   0.48094
   0.52167
   0.50322
   0.52885
   0.55682
   0.56918
   0.52896
   0.50365
   0.53927
   0.57589
   0.56981
   0.48906
   0.43960
   0.45223
   0.49993
   0.49084
   0.54285
   0.49897
   0.55996
   0.55504
   0.58023
   0.51807
   0.54785
   0.54429
   0.60128
   0.54717
   0.64785
   0.61211
   0.62556
   0.63554
   0.57086
   0.65627
   0.60230
   0.59806
   0.54216
   0.58459
   0.57241
   0.51624
   0.56544
   0.68222
   0.55128
   0.58377
   0.57753
   0.60152
   0.58630
   0.57941
   0.57623
   0.58385
   0.56544
   0.61120
   0.57957
   0.60855
   0.61552
   0.61344
   0.59140
   0.57243
   0.59552
   0.56480
   0.53342
   0.57014
   0.58675
   0.56625
   0.60725
   0.52388
   0.57002
   0.55213
   0.54374
   0.55325
   0.56527
   0.56896
   0.55274
   0.51369
   0.48002
   0.54646
   0.49940
   0.51517
   0.57338
   0.58005
   0.53437
   0.50091
   0.54326
   0.57898
   0.58973
   0.53085
   0.54665
   0.57850
   0.52529
   0.55291
   0.55108
   0.58029
   0.60448
   0.60169
   0.58087
   0.57632
   0.63669
   0.59225
   0.62987
   0.62473
   0.58030
   0.58249
   0.64200
   0.62496
   0.61822
   0.62080
   0.58871
   0.59769
   0.57483
   0.56232
   0.54653
   0.51477
   0.56263
   0.53424
   0.52645
   0.54578
   0.56107
   0.55226
   0.54976
   0.54303
   0.56390
   0.53276
   0.52734
   0.53620
   0.51604
   0.52560
   0.54546
   0.59963
   0.51515
   0.55889
   0.53948
   0.52873
   0.54641
   0.53694
   0.50331
   0.53772
   0.51127
   0.53152
   0.57145
   0.53937
   0.49334
   0.52811
   0.51202
   0.52720
   0.48622
   0.51370
   0.55184
   0.51015
   0.54344
   0.48993
   0.45428
   0.45964
   0.45941
   0.55226
   0.53937
   0.49930
   0.53160
   0.51555
   0.48539
   0.48232
   0.50767
   0.49062
   0.50803
   0.48984
   0.46857
   0.52660
   0.54487
   0.49616
   0.53984
   0.51387
   0.45860
   0.48403
   0.46994
   0.45777
   0.51030
   0.49682
   0.46897
   0.52264
   0.50061
   0.52612
   0.48075
   0.48972
   0.54909
   0.52557
   0.55718
   0.56410
   0.60899
   0.62439
   0.65272
   0.63719
   0.64907
   0.63529
   0.58608
   0.62951
   0.59852
   0.59761
   0.65333
   0.57797
   0.65685
   0.55856
   0.59192
   0.59693
   0.60688
   0.66839
   0.61052
   0.65482
   0.66723
   0.58204
   0.65443
   0.59883
   0.57204
   0.61855
   0.56634
   0.61964
   0.59030
   0.64128
   0.61545
   0.64769
   0.65486
   0.66304
   0.62111
   0.64687
   0.67344
   0.61074
   0.61265
   0.59514
   0.55668
   0.55803
   0.58104
   0.60076
   0.60556
   0.59534
   0.65663
   0.62359
   0.60068
   0.58840
   0.66887
   0.55626
   0.63699
   0.66239
   0.62177
   0.62542
   0.62339
   0.63443
   0.63962
   0.61189
   0.66572
   0.63284
   0.63035
   0.62435
   0.64840
   0.58147
   0.68029
   0.61718
   0.58830
   0.59128
   0.57762
   0.55516
   0.54792
   0.55380
   0.63348
   0.59826
   0.58135
   0.53268
   0.57816
   0.59383
   0.57141
   0.58813
   0.62909
   0.60860
   0.60502
   0.60238
   0.63100
   0.57106
   0.55650
   0.53041
   0.56847
   0.57462
   0.60654
   0.56494
   0.61119
   0.54109
   0.61042
   0.55644
   0.62612
   0.64258
   0.52984
   0.51142
   0.52023
   0.60749
   0.65671
   0.59261
   0.61230
   0.54742
   0.60051
   0.56245
   0.52094
   0.59006
   0.59289
   0.59358
   0.58249
   0.57786
   0.57051
   0.60368
   0.57713
   0.58676
   0.59983
   0.55242
   0.56743
   0.57017
   0.61119
   0.65550
   0.59257
   0.63222
   0.62144
   0.64813
   0.64757
   0.64614
   0.62330
   0.65514
   0.67646
   0.67128
   0.64941
   0.69506
   0.66273
   0.64250
   0.65574
   0.73016
   0.67975
   0.66317
   0.63202
   0.62315
   0.65289
   0.68437
   0.65421
   0.64385
   0.62380
   0.63026
   0.66102
   0.69602
   0.75180
   0.79527
   0.81515
   0.78317
   0.73489
   0.73083
   0.73080
   0.78389
   0.71172
   0.71238
   0.69300
   0.67992
   0.67276
   0.68236
   0.69306
   0.68095
   0.61976
   0.77608
   0.68183
   0.65134
   0.62910
   0.74023
   0.67268
   0.68662
   0.73059
   0.74225
   0.75448
   0.73304
   0.74030
   0.76224
   0.65179
   0.63731
   0.65437
   0.72826
   0.65899
   0.73437
   0.70441
   0.63383
   0.59780
   0.57972
   0.58870
   0.61472
   0.62323
   0.66218
   0.66041
   0.70120
   0.59821
   0.62203
   0.61257
   0.64247
   0.66372
   0.66584
   0.64148
   0.63923
   0.63302
   0.62071
   0.61917
   0.61387
   0.60698
   0.65488
   0.69906
   0.67573
   0.62382
   0.61418
   0.63593
   0.67789
   0.62216
   0.66700
   0.68938
   0.71458
   0.60514
   0.62649
   0.64033
   0.77723
   0.67038
   0.64981
   0.66146
   0.65609
   0.65541
   0.66226
   0.66073
   0.67382
   0.65025
   0.66656
   0.66198
   0.66511
   0.65624
   0.66831
   0.66494
   0.69837
   0.67792
   0.64308
   0.65523
   0.63716
   0.67107
   0.64774
   0.64108
   0.67108
   0.67101
   0.63204
   0.67723
   0.58873
   0.60410
   0.59822
   0.60858
   0.61128
   0.64727
   0.64258
   0.61767
   0.63852
   0.58983
   0.59637
   0.60329
   0.61004
   0.62059
   0.62129
   0.69078
   0.58636
   0.60948
   0.67687
   0.62526
   0.68830
   0.65665
   0.65139
   0.64978
   0.62757
   0.59769
   0.61084
   0.62387
   0.64140
   0.64981
   0.64091
   0.68279
   0.61703
   0.63416
   0.61939
   0.63540
   0.58609
   0.57593
   0.58760
   0.65284
   0.60124
   0.64563
   0.66699
   0.68662
   0.70511
   0.63379
   0.63191
   0.65955
   0.65719
   0.67647
   0.64566
   0.63799
   0.63444
   0.64870
   0.66753
   0.62494
   0.67813
   0.64159
   0.59917
   0.65845
   0.66243
   0.67249
   0.69676
   0.66333
   0.62490
   0.64510
   0.56987
   0.55646
   0.55934
   0.58675
   0.63076
   0.63344
   0.60899
   0.57613
   0.61978
   0.61236
   0.57821
   0.58707
   0.67254
   0.57991
   0.66147
   0.63086
   0.64078
   0.61774
   0.67715
   0.65264
   0.64763
   0.59988
   0.57299
   0.64576
   0.60872
   0.50813
   0.51759
   0.48818
   0.49371
   0.50240
   0.50223
   0.55832
   0.47860
   0.54622
   0.49797
   0.50556
   0.48181
   0.49358
   0.51849
   0.51019
   0.50075
   0.48209
   0.50639
   0.48384
   0.48905
   0.52428
   0.47973
   0.44923
   0.40889
   0.41626
   0.42629
   0.47224
   0.46643
   0.47890
   0.50122
   0.52337
   0.52280
   0.50169
   0.51028
   0.47933
   0.48338
   0.49877
   0.51931
   0.49381
   0.47736
   0.46976
   0.51850
   0.49541
   0.52192
   0.52642
   0.46104
   0.51359
   0.54656
   0.50895
   0.54429
   0.56771
   0.60579
   0.62215
   0.64384
   0.51136
   0.57429
   0.53038
   0.55580
   0.58254
   0.55841
   0.51589
   0.51224
   0.52681
   0.52831
   0.59139
   0.55437
   0.51940
   0.49302
   0.44740
   0.43640
   0.49752
   0.49283
   0.46609
   0.45182
   0.44999
   0.49158
   0.46159
   0.44974
   0.44824
   0.45515
   0.45152
   0.38477
   0.43092
   0.39631
   0.43118
   0.41767
   0.43597
   0.41054
   0.45331
   0.41064
   0.45599
   0.48098
   0.53494
   0.47452
   0.49862
   0.47336
   0.45544
   0.49454
   0.46807
   0.43168
   0.39559
   0.43026
   0.42772
   0.40550
   0.37043
   0.43094
   0.41971
   0.42163
   0.45694
   0.46032
   0.47289
   0.45026
   0.44321
   0.40341
   0.44880
   0.46680
   0.43532
   0.47071
   0.43764
   0.42277
   0.36356
   0.40345
   0.39501
   0.40051
   0.40042
   0.38742
   0.35450
   0.39524
   0.42638
   0.44124
   0.43158
   0.47134
   0.46245
   0.41308
   0.46393
   0.46352
   0.42363
   0.41770
   0.46381
   0.51045
   0.54123
   0.49497
   0.54748
   0.47614
   0.50643
   0.56594
   0.55751
   0.54834
   0.56872
   0.53174
   0.57989
   0.54694
   0.60843
   0.57787
   0.58112
   0.55058
   0.58725
   0.59067
   0.56454
   0.54502
   0.55828
   0.54544
   0.51160
   0.59735
   0.53024
   0.56598
   0.51839
   0.61270
   0.55663
   0.53406
   0.52046
   0.51167
   0.50797
   0.49722
   0.53476
   0.49635
   0.61700
   0.52793
   0.54959
   0.57668
   0.56980
   0.57546
   0.60490
   0.55845
   0.56401
   0.56943
   0.54529
   0.54167
   0.53714
   0.56255
   0.58930
   0.54485
   0.55018
   0.56033
   0.57316
   0.59473
   0.62691
   0.61363
   0.60367
   0.64355
   0.60483
   0.61265
   0.64749
   0.68007
   0.68605
   0.70208
   0.69181
   0.60913
   0.84432
   0.70703
   0.75526
   0.76027
   0.70637
   0.66570
   0.62503
   0.56844
   0.60256
   0.61758
   0.66503
   0.69619
   0.66995
   0.69731
   0.62783
   0.63698
   0.73563
   0.67342
   0.78242
   0.75039
   0.75844
   0.74174
   0.64444
   0.75013
   0.68094
   0.66472
   0.66534
   0.67785
   0.65988
   0.61058
   0.79681
   0.71075
   0.67417
   0.67320
   0.65846
   0.82401
   0.66295
   0.68027
   0.77559
   0.72954
   0.68261
   0.70850
   0.64156
   0.69606
   0.67043
   0.59015
   0.63832
   0.67526
   0.70954
   0.64561
   0.75987
   0.71702
   0.69130
   0.69975
   0.66924
   0.67013
   0.68386
   0.68350
   0.64137
   0.68901
   0.68504
   0.69045
   0.66170
   0.68872
   0.70505
   0.71468
   0.67031
   0.66630
   0.58262
   0.56370
   0.58769
   0.54451
   0.59364
   0.63004
   0.60611
   0.62084
   0.63690
   0.65286
   0.66039
   0.58812
   0.57087
   0.58372
   0.60068
   0.58965
   0.58208
   0.55352
   0.60866
   0.57740
   0.61880
   0.62357
   0.59846
   0.63203
   0.61007
   0.58581
   0.58598
   0.62436
   0.59290
   0.64298
   0.58451
   0.64971
   0.65044
   0.61227
   0.61176
   0.61771
   0.56546
   0.53680
   0.55090
   0.60637
   0.59143
   0.62432
   0.57716
   0.56242
   0.59709
   0.55784
   0.59007
   0.57329
   0.57276
   0.51890
   0.53212
   0.53563
   0.48839
   0.59632
   0.54194
   0.56287
   0.55404
   0.51090
   0.51906
   0.50916
   0.48619
   0.49413
   0.50655
   0.53468
   0.51148
   0.53684
   0.49605
   0.47929
   0.48721
   0.47693
   0.49620
   0.48805
   0.46518
   0.40911
   0.44582
   0.41870
   0.46069
   0.44854
   0.44478
   0.47159
   0.54183
   0.51426
   0.49161
   0.49985
   0.56621
   0.49763
   0.46659
   0.48191
   0.51164
   0.47223
   0.44701
   0.48704
   0.51622
   0.56458
   0.49660
   0.57373
   0.53754
   0.55484
   0.57862
   0.57884
   0.58870
   0.57656
   0.53536
   0.57440
   0.56068
   0.55921
   0.56201
   0.50888
   0.51763
   0.53536
   0.55180
   0.54705
   0.56291
   0.59700
   0.64478
   0.61300
   0.60559
   0.64454
   0.67565
   0.66647
   0.61537
   0.68196
   0.64074
   0.66615
   0.61033
   0.63389
   0.60092
   0.63716
   0.64307
   0.65370
   0.56745
   0.56886
   0.60375
   0.63756
   0.61175
   0.60416
   0.58661
   0.62938
   0.62709
   0.54000
   0.55104
   0.51251
   0.59042
   0.57742
   0.54534
   0.56648
   0.51206
   0.49006
   0.50211
   0.46621
   0.47682
   0.44487
   0.43224
   0.45517
   0.47543
   0.50131
   0.54946
   0.50424
   0.49019
   0.53704
   0.57110
   0.46569
   0.46425
   0.40288
   0.43240
   0.41101
   0.45526
   0.47636
   0.43293
   0.49254
   0.51323
   0.58580
   0.57498
   0.55134
   0.54190
   0.52941
   0.58315
   0.55019
   0.57055
   0.55242
   0.59090
   0.56218
   0.57693
   0.53963
   0.51914
   0.55809
   0.56293
   0.58358
   0.58298
   0.60518
   0.59945
   0.58207
   0.58796
   0.52898
   0.61635
   0.61029
   0.67251
   0.66347
   0.67869
   0.67319
   0.67217
   0.63370
   0.64416
   0.58032
   0.63047
   0.60553
   0.63720
   0.61669
   0.58830
   0.55401
   0.56978
   0.58329
   0.52674
   0.57084
   0.56211
   0.58823
   0.56068
   0.61034
   0.49676
   0.53289
   0.53000
   0.55657
   0.55384
   0.53654
   0.52206
   0.52657
   0.57150
   0.50293
   0.55778
   0.58450
   0.61685
   0.59706
   0.58109
   0.62110
   0.58490
   0.60347
   0.63011
   0.63553
   0.62756
   0.65139
   0.66515
   0.63048
   0.63039
   0.65789
   0.62764
   0.58475
   0.58738
   0.56317
   0.56998
   0.57142
   0.61547
   0.67745
   0.63938
   0.68059
   0.73663
   0.74016
   0.79136
   0.77069
   0.75993
   0.73139
   0.75313
   0.75624
   0.61798
   0.55647
   0.54021
   0.61023
   0.55292
   0.59996
   0.59406
   0.55599
   0.57371
   0.61511
   0.55452
   0.55255
   0.54027
   0.52943
   0.55290
   0.55386
   0.54915
   0.57133
   0.54681
   0.52288
   0.51387
   0.49606
   0.47431
   0.48502
   0.51915
   0.48805
   0.46667
   0.50689
   0.49267
   0.48234
   0.49513
   0.43198
   0.48127
   0.45905
   0.49576
   0.49539
   0.50409
   0.55353
   0.51765
   0.53285
   0.51267
   0.52258
   0.53819
   0.53537
   0.49186
   0.60176
   0.60300
   0.64080
   0.61635
   0.65887
   0.65508
   0.60990
   0.61830
   0.58284
   0.66092
   0.64716
   0.66590
   0.62914
   0.64118
   0.62819
   0.65739
   0.63767
   0.64243
   0.67613
   0.69947
   0.66732
   0.63430
   0.66561
   0.64931
   0.74724
   0.67855
   0.69773
   0.71444
   0.65510
   0.68887
   0.72359
   0.72456
   0.69436
   0.68822
   0.68731
   0.64374
   0.63634
   0.67304
   0.65575
   0.64096
   0.54719
   0.64113
   0.64614
   0.64699
   0.62688
   0.61377
   0.64560
   0.63822
   0.63196
   0.58645
   0.62668
   0.61998
   0.66404
   0.65002
   0.61573
   0.63906
   0.65094
   0.66133
   0.63625
   0.65555
   0.69882
   0.69895
   0.70244
   0.67844
   0.73913
   0.72648
   0.73997
   0.70352
   0.68400
   0.69278
   0.68239
   0.68576
   0.65120
   0.65546
   0.66354
   0.67813
   0.65052
   0.65213
   0.69212
   0.66086
   0.66009
   0.66358
   0.67173
   0.63996
   0.64462
   0.63408
   0.62409
   0.65503
   0.69434
   0.65319
   0.68007
   0.68674
   0.70228
   0.62197
   0.69033
   0.64065
   0.69449
   0.67829
   0.65190
   0.67034
   0.69145
   0.67200
   0.68265
   0.71062
   0.69263
   0.71535
   0.78189
   0.59080
   0.67660
   0.68490
   0.67387
   0.75760
   0.61366
   0.61861
   0.69459
   0.62169
   0.58404
   0.60872
   0.60288
   0.66878
   0.60078
   0.64599
   0.64173
   0.60142
   0.60648
   0.64853
   0.65561
   0.61909
   0.64691
   0.61534
   0.63705
   0.63137
   0.61612
   0.63013
   0.65672
   0.66285
   0.60779
   0.61857
   0.60439
   0.58689
   0.62173
   0.60650
   0.60187
   0.58682
   0.61350
   0.60057
   0.61434
   0.67174
   0.63612
   0.67993
   0.66127
   0.66769
   0.62617
   0.63683
   0.65846
   0.64165
   0.64618
   0.65978
   0.67502
   0.64190
   0.67355
   0.61921
   0.57396
   0.61228
   0.62655
   0.62419
   0.62504
   0.59866
   0.63165
   0.61402
   0.59184
   0.57316
   0.55835
   0.59012
   0.57934
   0.57973
   0.53746
   0.53964
   0.53306
   0.54776
   0.54996
   0.52515
   0.55181
   0.54746
   0.54544
   0.51601
   0.52971
   0.55403
   0.53693
   0.60946
   0.58329
   0.58243
   0.59083
   0.54574
   0.55763
   0.59205
   0.61698
   0.56138
   0.59648
   0.59828
   0.62209
   0.59567
   0.61087
   0.56378
   0.61676
   0.58170
   0.53144
   0.58663
   0.55082
   0.53321
   0.53278
   0.55126
   0.54212
   0.56844
   0.53538
   0.54210
   0.56656
   0.56055
   0.53890
   0.63566
   0.58134
   0.68354
   0.65064
   0.63380
   0.60264
   0.54791
   0.54820
   0.47079
   0.51970
   0.62090
   0.58784
   0.62756
   0.62789
   0.60912
   0.53232
   0.54595
   0.57876
   0.58194
   0.61431
   0.61760
   0.58885
   0.59283
   0.56983
   0.61201
   0.62105
   0.63573
   0.60240
   0.63348
   0.62838
   0.64309
   0.67701
   0.63324
   0.67559
   0.64791
   0.64022
   0.63002
   0.64730
   0.59457
   0.65549
   0.61858
   0.61482
   0.60679
   0.61566
   0.65241
   0.60471
   0.57323
   0.65195
   0.60970
   0.59089
   0.59797
   0.56859
   0.58546
   0.59505
   0.59803
   0.58606
   0.57883
   0.61736
   0.67127
   0.62593
   0.58954
   0.66467
   0.62168
   0.64767
   0.60954
   0.63751
   0.60828
   0.61535
   0.66847
   0.63615
   0.59239
   0.56261
   0.59126
   0.62303
   0.63816
   0.61760
   0.57733
   0.58727
   0.59632
   0.59654
   0.61260
   0.61649
   0.60155
   0.60415
   0.58759
   0.58176
   0.58578
   0.54833
   0.56104
   0.58640
   0.56766
   0.52376
   0.60627
   0.59659
   0.50497
   0.50289
   0.51127
   0.48351
   0.51764
   0.57628
   0.50674
   0.52489
   0.52938
   0.49270
   0.54249
   0.54259
   0.53590
   0.56828
   0.51949
   0.52039
   0.56221
   0.61378
   0.59184
   0.56146
   0.58404
   0.55855
   0.55297
   0.54342
   0.67287
   0.56470
   0.55559
   0.59514
   0.58045
   0.54868
   0.56264
   0.57347
   0.55881
   0.62190
   0.55122
   0.53880
   0.58353
   0.58175
   0.50957
   0.58004
   0.61580
   0.60595
   0.55396
   0.54111
   0.57557
   0.60267
   0.57749
   0.56703
   0.62715
   0.59804
   0.55619
   0.58723
   0.60408
   0.56433
   0.62077
   0.59351
   0.64562
   0.63760
   0.60450
   0.65779
   0.69193
   0.65750
   0.65645
   0.65907
   0.68412
   0.70060
   0.68498
   0.66376
   0.67502
   0.64972
   0.61544
   0.63685
   0.64072
   0.58815
   0.56038
   0.56873
   0.58318
   0.58230
   0.55729
   0.53870
   0.59849
   0.67061
   0.66305
   0.60010
   0.59942
   0.58740
   0.59200
   0.58498
   0.63546
   0.74386
   0.57884
   0.70208
   0.64579
   0.65578
   0.67500
   0.70899
   0.57284
   0.60108
   0.59573
   0.63934
   0.62656
   0.69982
   0.67360
   0.63285
   0.71862
   0.72298
   0.67287
   0.60454
   0.67442
   0.58919
   0.61823
   0.67183
   0.66340
   0.61055
   0.62541
   0.68524
   0.65197
   0.61712
   0.64030
   0.59931
   0.61422
   0.56699
   0.58689
   0.56556
   0.55731
   0.53757
   0.59672
   0.61660
   0.62563
   0.60090
   0.57512
   0.57667
   0.58285
   0.52548
   0.50150
   0.62457
   0.54038
   0.59315
   0.59238
   0.61840
   0.57059
   0.59362
   0.55414
   0.54132
   0.56265
   0.57152
   0.58938
   0.57360
   0.59274
   0.60049
   0.59533
   0.50040
   0.54080
   0.54312
   0.54334
   0.58656
   0.56945
   0.57378
   0.57159
   0.51931
   0.55893
   0.59383
   0.57983
   0.56473
   0.54993
   0.60334
   0.65328
   0.58491
   0.55738
   0.57075
   0.51611
   0.52337
   0.52752
   0.56036
   0.51049
   0.53533
   0.49604
   0.49448
   0.52291
   0.50403
   0.47556
   0.51463
   0.54116
   0.53440
   0.55184
   0.47522
   0.50254
   0.53445
   0.50433
   0.49660
   0.51640
   0.51060
   0.51850
   0.53900
   0.55338
   0.57275
   0.62783
   0.57821
   0.58807
   0.61715
   0.56079
   0.56172
   0.51563
   0.55129
   0.59100
   0.55487
   0.54109
   0.55323
   0.52824
   0.52168
   0.58056
   0.59414
   0.59644
   0.64064
   0.60484
   0.55987
   0.58899
   0.58307
   0.60708
   0.58751
   0.54438
   0.58378
   0.51427
   0.59846
   0.56002
   0.60760
   0.58663
   0.53416
   0.59597
   0.62158
   0.63658
   0.64600
   0.61761
   0.59628
   0.68154
   0.63811
   0.60139
   0.61094
   0.61353
   0.62684
   0.58775
   0.51693
   0.55848
   0.55730
   0.55883
   0.60547
   0.54306
   0.58287
   0.58689
   0.60264
   0.59480
   0.61336
   0.60964
   0.57896
   0.50762
   0.61973
   0.61656
   0.59484
   0.54920
   0.51991
   0.57267
   0.60285
   0.57593
   0.53766
   0.56294
   0.58296
   0.53175
   0.53656
   0.54169
   0.55646
   0.55953
   0.54845
   0.51740
   0.53100
   0.53558
   0.48210
   0.48938
   0.51067
   0.49555
   0.51481
   0.48110
   0.45995
   0.45840
   0.49654
   0.47694
   0.47051
   0.49876
   0.53007
   0.50015
   0.53535
   0.50080
   0.48817
   0.50078
   0.52229
   0.53964
   0.49959
   0.48134
   0.46747
   0.53657
   0.56535
   0.56425
   0.56488
   0.55229
   0.62366
   0.61221
   0.60263
   0.59247
   0.59277
   0.60868
   0.63116
   0.65619
   0.62273
   0.63838
   0.66214
   0.67122
   0.67598
   0.64353
   0.60733
   0.64501
   0.58086
   0.62346
   0.60180
   0.59584
   0.60374
   0.63452
   0.63723
   0.63168
   0.65333
   0.63792
   0.65372
   0.65179
   0.64055
   0.60549
   0.62962
   0.63468
   0.64505
   0.64042
   0.69854
   0.60757
   0.64400
   0.65095
   0.64689
   0.65701
   0.66154
   0.56691
   0.62127
   0.59403
   0.58018
   0.57769
   0.59224
   0.60151
   0.59795
   0.59485
   0.64173
   0.67936
   0.68971
   0.63602
   0.69055
   0.62527
   0.66715
   0.56226
   0.65591
   0.68153
   0.63088
   0.57688
   0.60332
   0.59671
   0.59521
   0.60994
   0.65193
   0.69385
   0.67875
   0.64790
   0.70420
   0.67186
   0.66935
   0.60622
   0.58676
   0.65715
   0.65762
   0.65005
   0.66099
   0.67293
   0.63619
   0.60797
   0.63781
   0.65050
   0.62105
   0.59697
   0.65926
   0.62011
   0.61532
   0.59854
   0.56658
   0.63312
   0.62204
   0.61309
   0.61810
   0.64737
   0.59372
   0.59854
   0.57116
   0.58093
   0.62071
   0.58314
   0.73143
   0.61037
   0.64498
   0.59904
   0.59237
   0.66781
   0.61465
   0.57538
   0.64924
   0.63880
   0.64203
   0.60661
   0.63805
   0.63267
   0.62679
   0.61678
   0.62176
   0.67337
   0.71693
   0.63015
   0.62961
   0.66210
   0.64783
   0.69669
   0.55733
   0.72159
   0.63093
   0.68258
   0.61690
   0.62155
   0.64371
   0.62036
   0.70417
   0.70514
   0.67541
   0.62049
   0.61150
   0.60479
   0.58152
   0.56601
   0.57292
   0.62779
   0.53267
   0.60084
   0.59700
   0.57610
   0.57315
   0.54573
   0.54340
   0.59909
   0.53535
   0.51818
   0.53996
   0.56127
   0.53669
   0.52171
   0.57451
   0.56098
   0.59435
   0.58107
   0.56904
   0.54095
   0.51750
   0.54740
   0.53132
   0.56951
   0.62275
   0.63595
   0.57665
   0.57334
   0.60530
   0.60367
   0.56410
   0.66174
   0.55327
   0.56792
   0.61496
   0.62436
   0.58472
   0.53776
   0.53246
   0.54350
   0.55457
   0.57050
   0.54106
   0.50563
   0.48740
   0.53874
   0.55298
   0.52465
   0.55139
   0.57070
   0.59480
   0.51260
   0.54302
   0.51791
   0.52984
   0.55654
   0.55786
   0.51308
   0.51481
   0.51201
   0.56342
   0.59886
   0.56047
   0.57196
   0.49775
   0.47345
   0.46541
   0.44611
   0.48547
   0.48839
   0.45949
   0.47316
   0.39937
   0.42310
   0.45952
   0.50501
   0.48509
   0.52532
   0.56351
   0.52613
   0.53534
   0.52844
   0.53608
   0.55379
   0.54664
   0.53819
   0.50747
   0.52193
   0.54166
   0.53786
   0.52746
   0.48587
   0.51413
   0.50053
   0.48546
   0.42072
   0.49967
   0.58110
   0.55252
   0.56955
   0.56267
   0.55935
   0.57226
   0.57652
   0.64920
   0.62723
   0.59237
   0.59349
   0.56500
   0.56816
   0.57001
   0.59396
   0.60450
   0.57578
   0.56907
   0.55292
   0.59361
   0.56612
   0.54910
   0.51573
   0.57919
   0.55394
   0.59035
   0.59445
   0.60099
   0.56470
   0.52899
   0.56243
   0.59148
   0.61785
   0.60444
   0.56980
   0.55885
   0.56214
   0.55494
   0.59204
   0.57895
   0.57100
   0.52091
   0.49011
   0.53482
   0.54679
   0.55595
   0.56049
   0.53677
   0.53247
   0.57901
   0.57360
   0.50706
   0.57039
   0.59346
   0.58715
   0.57169
   0.54922
   0.50647
   0.55044
   0.56210
   0.59218
   0.61686
   0.55142
   0.62051
   0.57892
   0.62425
   0.60965
   0.59535
   0.58412
   0.49367
   0.52007
   0.53265
   0.51097
   0.47785
   0.50568
   0.52541
   0.50213
   0.54171
   0.53638
   0.56118
   0.55105
   0.52980
   0.55149
   0.53526
   0.49857
   0.58767
   0.54651
   0.48264
   0.50944
   0.53063
   0.53963
   0.57172
   0.59595
   0.51891
   0.52657
   0.57648
   0.55443
   0.58457
   0.55505
   0.57184
   0.50798
   0.56071
   0.59166
   0.53362
   0.46634
   0.51787
   0.60734
   0.62454
   0.58939
   0.56137
   0.55963
   0.67314
   0.55776
   0.61753
   0.60965
   0.58643
   0.56529
   0.53232
   0.62978
   0.60979
   0.57460
   0.66045
   0.55463
   0.55352
   0.53331
   0.54755
   0.56584
   0.52840
   0.51619
   0.53276
   0.53072
   0.58993
   0.57761
   0.62051
   0.58070
   0.54049
   0.55848
   0.52917
   0.58300
   0.52755
   0.57496
   0.50117
   0.56159
   0.49182
   0.48011
   0.50961
   0.54618
   0.50723
   0.55657
   0.57108
   0.49676
   0.54073
   0.56126
   0.55066
   0.52024
   0.62143
   0.58979
   0.61634
   0.55294
   0.55026
   0.54621
   0.50762
   0.52514
   0.51938
   0.56049
   0.53283
   0.51872
   0.52275
   0.55948
   0.57334
   0.59312
   0.52256
   0.56151
   0.58435
   0.58170
   0.58277
   0.63597
   0.56763
   0.68371
   0.60864
   0.63299
   0.67261
   0.66953
   0.63485
   0.66958
   0.66002
   0.63284
   0.63729
   0.60288
   0.58208
   0.59159
   0.59950
   0.57424
   0.59553
   0.65657
   0.62293
   0.52475
   0.68229
   0.65448
   0.54589
   0.55863
   0.66627
   0.58727
   0.57309
   0.58534
   0.52955
   0.53008
   0.50938
   0.54042
   0.51405
   0.59528
   0.55183
   0.49025
   0.50463
   0.49837
   0.51857
   0.52054
   0.51552
   0.51291
   0.57599
   0.59880
   0.53141
   0.46273
   0.51029
   0.53661
   0.54740
   0.54491
   0.54691
   0.52206
   0.53074
   0.50869
   0.52378
   0.49833
   0.57544
   0.58216
   0.56352
   0.59299
   0.58775
   0.51666
   0.53722
   0.59414
   0.59973
   0.60865
   0.54002
   0.54283
   0.53369
   0.58032
   0.53925
   0.56356
   0.53691
   0.47300
   0.59106
   0.58057
   0.48637
   0.52770
   0.59284
   0.55350
   0.59436
   0.45128
   0.47588
   0.53104
   0.53712
   0.55291
   0.55765
   0.59777
   0.53727
   0.53858
   0.63057
   0.55173
   0.58364
   0.59943
   0.55658
   0.59771
   0.57542
   0.58483
   0.57988
   0.54107
   0.55936
   0.52788
   0.53124
   0.60513
   0.54962
   0.62287
   0.50435
   0.55423
   0.54396
   0.46791
   0.50071
   0.42285
   0.46523
   0.49693
   0.54036
   0.56373
   0.57394
   0.60588
   0.59900
   0.60907
   0.59862
   0.64441
   0.55598
   0.56114
   0.52834
   0.56578
   0.55677
   0.54390
   0.53212
   0.56611
   0.62809
   0.47891
   0.53986
   0.53611
   0.51095
   0.53078
   0.53977
   0.52243
   0.62284
   0.61265
   0.56928
   0.59356
   0.54080
   0.54954
   0.60636
   0.50172
   0.56171
   0.60286
   0.55243
   0.48839
   0.52377
   0.59478
   0.60098
   0.53960
   0.52375
   0.51096
   0.55902
   0.57017
   0.57227
   0.56666
   0.57005
   0.55509
   0.63721
   0.48986
   0.54509
   0.50544
   0.54072
   0.51712
   0.52845
   0.54770
   0.61814
   0.60002
   0.56924
   0.61096
   0.53486
   0.51563
   0.57233
   0.54804
   0.61142
   0.53737
   0.60110
   0.60767
   0.53367
   0.52812
   0.52726
   0.51403
   0.55471
   0.55974
   0.56569
   0.55534
   0.52980
   0.52768
   0.52453
   0.45802
   0.55882
   0.51641
   0.63340
   0.50251
   0.53557
   0.68010
   0.69113
   0.54276
   0.55190
   0.63455
   0.62806
   0.53760
   0.57650
   0.60170
   0.56702
   0.55595
   0.53766
   0.49952
   0.56147
   0.54692
   0.59867
   0.53178
   0.58797
   0.56805
   0.61948
   0.58604
   0.61215
   0.60372
   0.57729
   0.60113
   0.60788
   0.64077
   0.58522
   0.59264
   0.57412
   0.67753
   0.63003
   0.66464
   0.61176
   0.60014
   0.61645
   0.66956
   0.59428
   0.63245
   0.59107
   0.60398
   0.58214
   0.58258
   0.57563
   0.60053
   0.62168
   0.62814
   0.62871
   0.61547
   0.56065
   0.59969
   0.61664
   0.58950
   0.58649
   0.61778
   0.61348
   0.60767
   0.63843
   0.58706
   0.57705
   0.60621
   0.54471
   0.60512
   0.54310
   0.57206
   0.57074
   0.61259
   0.55259
   0.57019
   0.63688
   0.51591
   0.59591
   0.55979
   0.57789
   0.57071
   0.52580
   0.53618
   0.60187
   0.58491
   0.59513
   0.64621
   0.48699
   0.62321
   0.53898
   0.56307
   0.59089
   0.58494
   0.57095
   0.54772
   0.53838
   0.49024
   0.55121
   0.54730
   0.57241
   0.55407
   0.56960
   0.57050
   0.54282
   0.55917
   0.48987
   0.49469
   0.47381
   0.48257
   0.51605
   0.49688
   0.56050
   0.51056
   0.54346
   0.55461
   0.58745
   0.62235
   0.55509
   0.56632
   0.52361
   0.49663
   0.49840
   0.50379
   0.57156
   0.56264
   0.57842
   0.56226
   0.56831
   0.55421
   0.60230
   0.60973
   0.62704
   0.59008
   0.59788
   0.60800
   0.53765
   0.52867
   0.55801
   0.51617
   0.54171
   0.54894
   0.58828
   0.59560
   0.60172
   0.54678
   0.54446
   0.50340
   0.52388
   0.55240
   0.47393
   0.47885
   0.53485
   0.49547
   0.53797
   0.54103
   0.56198
   0.57836
   0.57714
   0.59639
   0.62691
   0.61205
   0.58421
   0.53072
   0.52947
   0.48738
   0.49026
   0.48806
   0.46227
   0.50378
   0.56446
   0.56283
   0.61072
   0.57475
   0.64544
   0.62384
   0.57527
   0.60707
   0.63144
   0.59884
   0.58969
   0.60340
   0.61114
   0.58382
   0.56662
   0.60583
   0.57550
   0.55260
   0.53873
   0.51885
   0.54624
   0.58820
   0.58427
   0.60932
   0.60992
   0.59337
   0.55945
   0.57070
   0.63270
   0.59749
   0.55214
   0.59053
   0.52509
   0.54844
   0.53784
   0.52532
   0.56104
   0.54075
   0.56241
   0.60806
   0.64781
   0.65988
   0.66418
   0.54344
   0.64335
   0.56538
   0.58131
   0.52962
   0.54172
   0.49979
   0.49427
   0.50071
   0.50003
   0.50758
   0.55087
   0.57060
   0.51297
   0.51282
   0.55680
   0.46552
   0.53331
   0.48030
   0.53912
   0.54474
   0.53270
   0.56835
   0.61719
   0.59887
   0.51033
   0.49448
   0.59040
   0.57775
   0.58219
   0.69454
   0.68201
   0.56861
   0.61222
   0.71417
   0.69869
   0.57594
   0.60759
   0.57207
   0.57274
   0.62855
   0.53415
   0.48630
   0.46723
   0.52678
   0.54139
   0.49591
   0.52718
   0.53826
   0.63448
   0.69260
   0.55601
   0.59384
   0.53426
   0.48884
   0.54027
   0.47073
   0.47093
   0.50032
   0.52952
   0.50858
   0.56244
   0.57665
   0.60741
   0.53525
   0.57041
   0.53706
   0.53412
   0.52034
   0.45189
   0.49826
   0.53800
   0.50245
   0.50328
   0.46978
   0.45412
   0.45944
   0.54064
   0.55414
   0.53272
   0.51355
   0.46546
   0.46779
   0.49009
   0.40701
   0.43714
   0.48178
   0.47181
   0.38621
   0.40829
   0.43943
   0.50397
   0.52576
   0.52755
   0.56724
   0.59778
   0.52550
   0.52521
   0.49561
   0.60381
   0.58273
   0.49847
   0.52555
   0.53385
   0.54779
   0.48869
   0.50116
   0.57328
   0.55467
   0.55260
   0.58435
   0.53039
   0.53270
   0.57190
   0.48098
   0.52152
   0.51719
   0.49836
   0.45069
   0.49515
   0.52353
   0.58744
   0.55381
   0.61551
   0.58809
   0.57000
   0.64950
   0.68523
   0.74690
   0.58773
   0.53557
   0.58811
   0.59735
   0.55611
   0.60788
   0.59882
   0.58120
   0.60835
   0.65545
   0.65293
   0.66901
   0.62701
   0.60789
   0.61064
   0.66239
   0.63591
   0.66590
   0.65805
   0.68075
   0.65289
   0.64073
   0.59130
   0.62008
   0.60562
   0.65369
   0.61322
   0.62699
   0.60143
   0.59836
   0.62201
   0.62362
   0.58848
   0.64526
   0.58401
   0.56202
   0.60738
   0.65246
   0.63195
   0.62029
   0.58495
   0.58151
   0.57309
   0.60377
   0.59406
   0.59020
   0.53319
   0.53074
   0.56302
   0.57827
   0.60301
   0.59399
   0.56410
   0.57540
   0.49862
   0.50744
   0.51172
   0.52813
   0.53348
   0.52265
   0.68583
   0.60804
   0.54274
   0.61845
   0.59660
   0.61098
   0.59199
   0.54117
   0.56491
   0.57387
   0.57989
   0.51514
   0.54165
   0.46723
   0.46214
   0.47747
   0.47031
   0.49855
   0.46902
   0.48531
   0.52665
   0.51386
   0.53491
   0.59432
   0.60707
   0.57908
   0.53711
   0.53063
   0.58049
   0.56045
   0.57968
   0.60189
   0.56952
   0.53871
   0.48209
   0.52799
   0.45758
   0.45833
   0.49131
   0.43338
   0.48813
   0.46585
   0.47514
   0.45830
   0.51292
   0.47926
   0.52165
   0.51172
   0.48190
   0.46895
   0.44218
   0.46812
   0.51919
   0.45874
   0.44599
   0.40781
   0.46023
   0.48836
   0.45234
   0.45961
   0.43869
   0.47407
   0.44707
   0.41458
   0.40833
   0.48174
   0.41625
   0.42222
   0.47648
   0.47763
   0.44700
   0.45916
   0.44416
   0.46250
   0.48558
   0.51499
   0.53264
   0.43623
   0.46742
   0.48166
   0.49996
   0.48727
   0.50570
   0.55385
   0.51602
   0.47016
   0.49885
   0.51778
   0.54371
   0.56375
   0.53357
   0.49859
   0.49427
   0.50462
   0.50629
   0.57411
   0.55984
   0.49014
   0.49729
   0.46131
   0.45403
   0.44927
   0.32347
   0.37497
   0.34116
   0.36571
   0.34273
   0.31183
   0.35627
   0.34335
   0.31142
   0.30532
   0.31210
   0.29525
   0.28350
   0.29220
   0.28686
   0.29042
   0.31128
   0.33895
   0.29362
   0.30264
   0.33504
   0.34510
   0.33892
   0.39522
   0.35882
   0.38142
   0.38173
   0.39599
   0.38989
   0.37988
   0.37114
   0.37100
   0.35060
   0.33471
   0.34927
   0.35867
   0.34045
   0.34740
   0.36481
   0.35163
   0.38013
   0.35533
   0.40285
   0.40381
   0.42082
   0.46304
   0.45268
   0.49673
   0.53008
   0.50212
   0.49986
   0.51971
   0.48305
   0.53825
   0.50705
   0.47440
   0.48394
   0.41247
   0.41868
   0.36481
   0.38076
   0.37105
   0.40743
   0.38705
   0.39918
   0.43046
   0.45099
   0.44006
   0.43657
   0.50014
   0.53610
   0.49284
   0.47058
   0.49878
   0.52810
   0.54283
   0.53224
   0.54466
   0.51266
   0.56243
   0.54352
   0.54720
   0.49728
   0.52241
   0.51732
   0.54359
   0.55301
   0.54979
   0.54716
   0.59010
   0.58188
   0.56137
   0.60451
   0.53440
   0.53329
   0.57800
   0.49926
   0.54030
   0.58664
   0.62117
   0.60250
   0.59915
   0.58286
   0.58911
   0.56013
   0.59731
   0.64253
   0.59591
   0.59079
   0.62778
   0.63738
   0.59484
   0.52480
   0.61599
   0.59255
   0.63610
   0.59441
   0.62786
   0.60991
   0.63490
   0.62079
   0.59767
   0.63966
   0.74722
   0.73305
   0.62328
   0.67291
   0.67811
   0.66596
   0.60912
   0.67000
   0.61741
   0.65123
   0.66152
   0.66725
   0.68626
   0.75240
   0.73491
   0.71316
   0.70929
   0.68366
   0.68964
   0.67343
   0.70278
   0.65815
   0.69686
   0.70507
   0.68545
   0.67709
   0.65219
   0.58624
   0.62522
   0.61473
   0.61030
   0.59542
   0.65009
   0.64789
   0.64113
   0.65044
   0.61213
   0.63736
   0.60898
   0.59521
   0.61287
   0.59720
   0.63377
   0.62723
   0.58499
   0.58255
   0.57405
   0.55157
   0.60122
   0.59027
   0.58180
   0.56192
   0.59610
   0.57621
   0.60492
   0.63667
   0.64991
   0.60198
   0.62457
   0.62997
   0.62340
   0.58304
   0.56070
   0.53107
   0.57680
   0.55690
   0.52157
   0.54427
   0.56202
   0.57026
   0.59780
   0.67043
   0.65903
   0.63099
   0.71426
   0.73602
   0.60495
   0.65090
   0.64608
   0.61989
   0.76987
   0.66474
   0.61463
   0.62268
   0.52461
   0.57186
   0.55830
   0.54608
   0.56779
   0.50643
   0.58251
   0.56135
   0.62895
   0.58327
   0.57422
   0.52852
   0.53708
   0.52659
   0.58873
   0.58062
   0.58943
   0.56591
   0.57041
   0.58246
   0.58346
   0.59032
   0.57608
   0.57605
   0.58423
   0.60091
   0.59782
   0.57747
   0.60733
   0.60193
   0.61924
   0.56407
   0.58193
   0.59478
   0.61909
   0.52118
   0.53487
   0.59217
   0.52622
   0.59496
   0.54578
   0.59275
   0.59915
   0.59036
   0.61295
   0.60461
   0.62980
   0.60384
   0.55545
   0.59014
   0.58481
   0.54716
   0.56742
   0.55953
   0.58900
   0.60296
   0.58263
   0.56228
   0.54728
   0.54560
   0.59576
   0.57454
   0.58289
   0.56978
   0.56087
   0.51750
   0.56844
   0.59151
   0.52954
   0.49821
   0.46396
   0.51832
   0.47209
   0.49129
   0.49485
   0.51567
   0.50436
   0.52095
   0.57417
   0.55980
   0.57355
   0.61186
   0.58065
   0.56559
   0.56451
   0.51964
   0.54622
   0.52965
   0.53630
   0.59822
   0.56043
   0.57319
   0.57649
   0.57674
   0.57088
   0.55428
   0.61954
   0.64631
   0.56161
   0.60060
   0.57769
   0.57509
   0.58774
   0.55279
   0.59185
   0.56128
   0.60627
   0.62849
   0.61508
   0.64736
   0.68744
   0.68475
   0.62385
   0.61900
   0.61181
   0.59713
   0.52388
   0.52901
   0.49464
   0.48374
   0.46693
   0.52667
   0.53162
   0.53613
   0.49582
   0.54253
   0.51341
   0.52249
   0.48847
   0.48189
   0.47621
   0.49806
   0.52419
   0.51640
   0.52620
   0.56591
   0.52973
   0.50137
   0.49538
   0.47006
   0.48652
   0.52907
   0.51824
   0.54199
   0.55482
   0.51875
   0.55871
   0.53414
   0.52970
   0.50263
   0.51937
   0.53245
   0.52782
   0.52268
   0.53689
   0.55191
   0.53490
   0.56111
   0.55873
   0.52137
   0.50600
   0.49934
   0.57101
   0.51824
   0.52288
   0.54082
   0.54537
   0.55324
   0.55006
   0.57696
   0.59932
   0.58650
   0.62614
   0.61115
   0.64262
   0.56337
   0.57084
   0.55015
   0.57683
   0.58253
   0.54884
   0.56004
   0.52360
   0.52215
   0.48959
   0.52874
   0.53723
   0.52658
   0.55384
   0.52265
   0.56270
   0.54526
   0.53240
   0.54354
   0.53714
   0.58966
   0.53483
   0.56492
   0.54707
   0.52405
   0.55154
   0.55775
   0.53423
   0.58757
   0.57403
   0.57775
   0.57758
   0.60189
   0.56376
   0.62687
   0.60603
   0.57690
   0.54807
   0.54622
   0.54332
   0.53847
   0.54509
   0.55556
   0.56420
   0.58297
   0.52703
   0.58267
   0.56858
   0.57281
   0.54144
   0.55151
   0.54512
   0.52140
   0.49971
   0.48383
   0.49045
   0.43857
   0.47416
   0.48231
   0.49745
   0.51788
   0.49249
   0.52524
   0.52597
   0.45508
   0.54713
   0.52791
   0.54486
   0.55114
   0.54825
   0.54022
   0.57010
   0.55085
   0.55016
   0.54074
   0.55344
   0.53307
   0.57675
   0.57730
   0.58243
   0.60871
   0.66007
   0.61508
   0.65267
   0.67590
   0.60989
   0.61470
   0.60320
   0.60533
   0.59634
   0.54977
   0.57043
   0.55837
   0.60976
   0.64181
   0.68005
   0.55621
   0.62111
   0.60225
   0.56794
   0.60596
   0.60366
   0.60542
   0.61523
   0.59729
   0.62282
   0.64122
   0.64334
   0.61676
   0.60369
   0.58604
   0.61353
   0.63533
   0.62764
   0.63175
   0.62904
   0.63958
   0.59686
   0.57875
   0.56284
   0.59749
   0.59158
   0.60076
   0.63639
   0.62307
   0.58613
   0.66408
   0.67851
   0.63674
   0.70819
   0.70896
   0.66170
   0.72501
   0.67880
   0.66445
   0.68390
   0.73545
   0.82908
   0.77848
   0.81698
   0.79696
   0.75136
   0.70622
   0.70953
   0.66717
   0.61689
   0.62508
   0.61768
   0.62157
   0.65702
   0.68999
   0.69533
   0.80209
   0.83037
   0.70013
   0.76938
   0.77113
   0.79521
   0.80133
   0.70668
   0.70507
   0.69107
   0.75402
   0.77167
   0.79299
   0.67814
   0.67721
   0.68750
   0.69695
   0.67143
   0.65996
   0.71160
   0.74300
   0.76552
   0.79806
   0.77659
   0.65715
   0.64559
   0.61467
   0.62712
   0.63640
   0.62336
   0.61619
   0.60733
   0.62988
   0.58503
   0.60927
   0.62455
   0.59513
   0.63680
   0.56003
   0.61390
   0.62923
   0.55685
   0.62992
   0.58870
   0.64020
   0.58350
   0.57777
   0.61125
   0.55043
   0.51722
   0.51562
   0.52524
   0.52822
   0.55223
   0.53521
   0.49464
   0.52705
   0.49594
   0.49180
   0.49412
   0.49745
   0.51144
   0.49123
   0.51557
   0.52682
   0.56044
   0.60341
   0.55376
   0.57356
   0.64229
   0.62498
   0.59549
   0.61196
   0.59597
   0.58370
   0.57697
   0.56360
   0.57399
   0.56446
   0.68930
   0.55797
   0.71811
   0.55993
   0.61545
   0.58724
   0.62698
   0.60915
   0.63352
   0.64832
   0.63350
   0.59841
   0.56958
   0.63260
   0.66707
   0.61109
   0.66400
   0.57745
   0.58014
   0.61705
   0.58439
   0.57773
   0.61705
   0.62791
   0.65486
   0.66225
   0.65562
   0.70636
   0.68280
   0.67734
   0.63485
   0.65296
   0.66151
   0.64261
   0.64064
   0.62600
   0.64792
   0.60834
   0.61709
   0.59085
   0.61153
   0.60042
   0.60845
   0.61108
   0.58186
   0.61674
   0.61390
   0.59119
   0.58601
   0.59554
   0.60233
   0.63771
   0.63019
   0.61287
   0.58385
   0.62799
   0.59734
   0.60323
   0.66482
   0.63731
   0.59000
   0.58149
   0.59643
   0.56296
   0.57413
   0.60208
   0.59852
   0.57539
   0.63234
   0.65319
   0.59418
   0.56719
   0.52656
   0.51175
   0.50795
   0.53112
   0.51341
   0.60542
   0.58041
   0.51682
   0.53391
   0.54069
   0.55219
   0.57154
   0.56204
   0.55715
   0.57820
   0.54881
   0.52919
   0.49035
   0.48371
   0.48939
   0.49847
   0.51436
   0.49398
   0.49904
   0.54204
   0.56907
   0.55658
   0.57028
   0.56023
   0.58521
   0.57349
   0.55979
   0.52815
   0.53227
   0.58168
   0.56855
   0.56648
   0.58766
   0.65552
   0.60502
   0.59712
   0.64597
   0.61326
   0.58027
   0.66224
   0.66276
   0.67821
   0.67665
   0.65189
   0.63349
   0.62471
   0.60316
   0.64235
   0.59064
   0.62839
   0.66304
   0.60844
   0.65019
   0.66119
   0.68217
   0.67080
   0.67726
   0.66402
   0.64401
   0.64417
   0.64977
   0.58397
   0.61343
   0.61268
   0.60700
   0.67155
   0.59234
   0.63691
   0.65504
   0.64716
   0.62100
   0.57399
   0.60707
   0.58345
   0.60763
   0.61214
   0.62079
   0.58126
   0.60808
   0.59142
   0.60710
   0.58121
   0.61650
   0.65717
   0.59683
   0.65077
   0.65237
   0.54222
   0.58336
   0.57882
   0.62467
   0.61604
   0.59816
   0.57479
   0.58144
   0.62963
   0.59532
   0.56095
   0.62156
   0.61567
   0.61439
   0.58683
   0.54989
   0.53538
   0.51454
   0.46367
   0.50997
   0.48734
   0.50005
   0.50398
   0.54120
   0.55284
   0.52430
   0.49497
   0.53576
   0.51226
   0.52122
   0.52308
   0.49506
   0.46026
   0.45395
   0.43503
   0.43068
   0.40394
   0.43306
   0.42712
   0.44340
   0.43903
   0.43060
   0.43909
   0.43818
   0.44197
   0.44402
   0.45700
   0.42333
   0.45921
   0.42983
   0.41380
   0.47788
   0.41555
   0.41778
   0.43716
   0.43182
   0.37919
   0.33188
   0.34919
   0.37367
   0.36593
   0.37201
   0.37033
   0.37816
   0.43576
   0.38930
   0.44885
   0.36960
   0.41965
   0.41378
   0.39143
   0.42749
   0.39134
   0.40024
   0.36789
   0.33086
   0.32725
   0.35242
   0.36741
   0.37941
   0.36944
   0.36965
   0.38472
   0.43914
   0.43836
   0.43971
   0.45024
   0.39063
   0.41308
   0.39884
   0.39647
   0.43874
   0.43202
   0.39864
   0.42406
   0.42127
   0.43455
   0.45629
   0.45869
   0.43696
   0.41225
   0.45946
   0.43115
   0.45419
   0.44049
   0.40643
   0.40842
   0.43674
   0.41156
   0.48906
   0.47781
   0.43627
   0.44187
   0.44929
   0.45980
   0.46330
   0.42957
   0.42823
   0.52782
   0.53801
   0.55295
   0.56702
   0.52649
   0.54264
   0.55583
   0.51991
   0.52320
   0.55509
   0.51657
   0.53891
   0.52743
   0.55734
   0.50952
   0.53282
   0.56778
   0.60097
   0.59764
   0.65825
   0.64201
   0.60976
   0.60784
   0.59429
   0.60630
   0.64035
   0.61370
   0.66640
   0.66033
   0.67320
   0.68044
   0.66595
   0.68551
   0.74772
   0.72870
   0.66935
   0.69696
   0.69572
   0.64315
   0.64935
   0.67034
   0.62252
   0.66122
   0.68231
   0.62546
   0.63073
   0.62331
   0.62431
   0.59628
   0.60198
   0.60058
   0.59865
   0.59732
   0.57977
   0.58282
   0.61761
   0.62559
   0.66042
   0.69562
   0.64933
   0.65045
   0.65231
   0.60378
   0.61310
   0.62473
   0.63239
   0.59853
   0.68674
   0.67255
   0.63744
   0.68705
   0.64186
   0.61786
   0.58885
   0.57980
   0.57746
   0.55603
   0.61351
   0.51517
   0.57379
   0.55060
   0.60111
   0.55784
   0.56097
   0.57122
   0.57759
   0.54031
   0.55983
   0.57975
   0.63899
   0.68930
   0.64546
   0.63853
   0.68743
   0.69159
   0.67563
   0.67577
   0.70865
   0.71073
   0.66026
   0.64786
   0.64548
   0.63902
   0.69697
   0.73996
   0.65313
   0.69864
   0.65972
   0.62207
   0.59332
   0.60931
   0.63122
   0.60691
   0.65333
   0.60567
   0.61917
   0.65271
   0.66898
   0.64154
   0.60362
   0.62398
   0.60124
   0.61608
   0.61995
   0.62651
   0.53503
   0.57660
   0.55947
   0.52239
   0.51299
   0.52036
   0.56229
   0.55325
   0.49553
   0.52059
   0.51657
   0.58574
   0.53707
   0.56538
   0.55559
   0.56574
   0.50077
   0.54201
   0.55819
   0.54070
   0.47631
   0.46597
   0.47794
   0.46090
   0.47031
   0.44187
   0.42609
   0.49439
   0.45281
   0.48641
   0.49085
   0.48544
   0.51137
   0.48645
   0.52653
   0.50194
   0.51992
   0.48049
   0.52929
   0.52070
   0.47368
   0.49910
   0.48975
   0.45698
   0.46316
   0.48226
   0.56883
   0.55952
   0.60281
   0.53852
   0.47593
   0.47528
   0.46075
   0.42881
   0.41744
   0.46609
   0.42615
   0.39478
   0.37914
   0.38441
   0.40298
   0.42208
   0.44284
   0.38389
   0.45182
   0.40617
   0.40876
   0.40787
   0.38470
   0.36510
   0.38681
   0.37276
   0.36715
   0.34327
   0.37267
   0.38630
   0.45964
   0.34378
   0.34935
   0.38393
   0.31235
   0.38833
   0.33720
   0.40569
   0.38126
   0.38666
   0.41012
   0.39474
   0.42668
   0.42161
   0.43839
   0.43160
   0.41537
   0.37369
   0.36795
   0.43082
   0.45070
   0.47535
   0.45924
   0.50987
   0.47480
   0.49102
   0.49244
   0.49292
   0.43892
   0.49237
   0.47943
   0.52940
   0.56205
   0.53744
   0.55159
   0.53138
   0.53927
   0.53021
   0.55816
   0.62194
   0.57677
   0.55563
   0.56642
   0.52920
   0.55439
   0.58558
   0.57084
   0.62155
   0.57871
   0.57584
   0.60663
   0.59299
   0.60216
   0.55753
   0.59196
   0.52884
   0.59066
   0.52497
   0.53894
   0.51110
   0.50019
   0.51510
   0.53026
   0.52681
   0.53267
   0.52489
   0.54421
   0.49786
   0.49177
   0.48113
   0.48804
   0.51342
   0.51868
   0.48337
   0.55068
   0.55252
   0.53736
   0.55393
   0.54933
   0.56853
   0.58555
   0.59344
   0.59756
   0.66714
   0.61632
   0.55648
   0.57969
   0.58868
   0.58649
   0.61732
   0.63026
   0.59849
   0.63877
   0.64882
   0.64934
   0.62782
   0.66702
   0.68026
   0.67055
   0.70768
   0.74807
   0.69727
   0.71356
   0.67333
   0.70143
   0.67329
   0.69967
   0.66421
   0.75476
   0.68030
   0.67294
   0.66303
   0.70750
   0.67847
   0.69295
   0.65879
   0.63608
   0.60727
   0.62959
   0.66809
   0.65072
   0.67511
   0.66778
   0.72687
   0.67890
   0.66855
   0.69883
   0.69607
   0.74335
   0.70503
   0.72854
   0.78593
   0.78795
   0.76725
   0.74328
   0.75579
   0.69310
   0.77421
   0.71586
   0.65561
   0.66014
   0.69016
   0.65772
   0.64481
   0.69386
   0.64574
   0.69497
   0.66812
   0.67868
   0.63184
   0.63595
   0.63609
   0.64924
   0.62099
   0.66548
   0.64445
   0.59760
   0.61919
   0.58675
   0.59312
   0.64505
   0.63024
   0.65453
   0.64001
   0.67543
   0.67733
   0.66696
   0.66772
   0.63313
   0.62373
   0.65003
   0.61086
   0.66266
   0.65982
   0.63558
   0.63280
   0.57544
   0.59897
   0.63805
   0.62770
   0.58435
   0.61533
   0.56569
   0.60628
   0.65214
   0.59911
   0.63651
   0.61932
   0.69700
   0.64803
   0.65242
   0.58040
   0.61564
   0.61347
   0.60720
   0.68369
   0.66406
   0.66281
   0.60227
   0.59367
   0.70855
   0.66140
   0.62384
   0.64261
   0.63080
   0.63968
   0.62320
   0.60086
   0.62883
   0.63978
   0.65779
   0.67055
   0.65333
   0.61866
   0.61541
   0.62253
   0.70816
   0.68933
   0.69456
   0.64245
   0.63344
   0.65770
   0.58703
   0.59421
   0.63272
   0.64906
   0.70737
   0.68232
   0.66806
   0.65997
   0.64327
   0.68728
   0.66406
   0.61580
   0.65470
   0.59717
   0.60808
   0.58375
   0.60433
   0.62313
   0.60543
   0.61258
   0.66685
   0.61705
   0.63328
   0.67350
   0.63262
   0.60009
   0.69466
   0.67362
   0.72275
   0.66475
   0.67231
   0.69457
   0.64308
   0.65118
   0.62650
   0.61536
   0.61116
   0.63188
   0.63432
   0.65780
   0.64562
   0.66160
   0.64954
   0.63758
   0.57853
   0.53605
   0.51746
   0.51334
   0.53753
   0.50406
   0.50433
   0.44175
   0.48784
   0.53432
   0.51867
   0.51076
   0.49537
   0.50340
   0.55150
   0.49719
   0.54153
   0.51664
   0.55025
   0.54665
   0.52904
   0.53779
   0.52113
   0.47329
   0.45975
   0.51484
   0.52500
   0.54762
   0.52548
   0.54162
   0.52419
   0.48210
   0.49529
   0.54041
   0.53775
   0.56310
   0.55861
   0.57121
   0.61010
   0.59343
   0.56323
   0.57474
   0.60315
   0.62075
   0.61143
   0.60644
   0.58680
   0.59597
   0.59954
   0.53693
   0.55747
   0.58730
   0.58996
   0.61067
   0.55583
   0.63457
   0.53877
   0.54046
   0.54052
   0.56264
   0.52847
   0.55577
   0.59721
   0.51099
   0.58235
   0.57774
   0.62515
   0.62069
   0.61457
   0.60886
   0.66186
   0.67141
   0.63704
   0.66376
   0.66277
   0.63332
   0.62609
   0.65879
   0.70204
   0.62407
   0.65960
   0.66640
   0.66712
   0.65325
   0.73216
   0.70827
   0.69531
   0.66016
   0.70637
   0.74949
   0.74531
   0.74200
   0.71106
   0.71539
   0.69083
   0.70156
   0.74564
   0.79942
   0.77394
   0.79538
   0.78552
   0.83781
   0.85676
   0.86695
   0.84874
   0.84753
   0.85518
   0.74745
   0.69509
   0.88370
   0.83625
   0.84360
   0.85548
   0.86059
   0.86824
   0.82580
   0.84802
   0.88234
   0.87061
   0.85402
   0.87935
   0.83971
   0.85253
   0.84116
   0.82078
   0.81816
   0.74194
   0.75806
   0.82968
   0.75960
   0.82660
   0.77281
   0.77210
   0.75817
   0.74813
   0.74679
   0.74241
   0.73600
   0.75256
   0.72884
   0.70924
   0.75863
   0.80814
   0.86799
   0.84451
   0.84769
   0.74077
   0.72186
   0.68634
   0.65821
   0.67246
   0.69504
   0.73242
   0.69483
   0.73513
   0.71941
   0.67391
   0.65246
   0.75293
   0.72932
   0.72252
   0.68603
   0.71249
   0.67379
   0.63321
   0.75858
   0.75212
   0.77377
   0.70341
   0.73955
   0.66913
   0.66128
   0.61370
   0.58594
   0.56779
   0.58770
   0.61435
   0.65120
   0.67351
   0.70045
   0.68492
   0.66411
   0.73681
   0.69256
   0.67058
   0.72210
   0.72564
   0.70701
   0.64043
   0.69750
   0.64803
   0.64280
   0.69382
   0.59762
   0.68337
   0.68493
   0.64635
   0.63564
   0.67374
   0.65735
   0.69447
   0.65548
   0.62525
   0.67882
   0.65352
   0.64403
   0.66429
   0.60481
   0.59285
   0.58152
   0.55416
   0.61611
   0.56275
   0.58608
   0.56304
   0.58910
   0.56046
   0.57816
   0.60194
   0.56335
   0.57776
   0.53945
   0.60853
   0.57230
   0.62406
   0.63376
   0.64816
   0.64059
   0.61887
   0.59924
   0.59811
   0.65414
   0.63510
   0.66626
   0.64777
   0.63409
   0.65802
   0.60462
   0.62397
   0.62451
   0.65119
   0.66133
   0.68461
   0.70654
   0.65543
   0.73238
   0.67114
   0.69725
   0.65548
   0.72543
   0.75311
   0.76511
   0.77801
   0.75297
   0.65300
   0.68048
   0.68597
   0.69994
   0.71268
   0.70538
   0.69759
   0.71602
   0.70907
   0.64350
   0.68897
   0.76237
   0.76935
   0.77846
   0.80777
   0.83748
   0.65871
   0.73151
   0.75705
   0.79299
   0.73617
   0.80466
   0.76529
   0.78024
   0.79773
   0.75936
   0.76632
   0.76696
   0.73742
   0.72309
   0.70220
   0.69507
   0.70238
   0.69112
   0.72938
   0.70884
   0.81699
   0.79732
   0.78500
   0.76774
   0.69120
   0.72772
   0.72277
   0.70295
   0.66572
   0.70314
   0.74596
   0.73754
   0.75278
   0.71168
   0.73134
   0.72460
   0.69777
   0.71238
   0.76007
   0.70505
   0.75948
   0.72980
   0.72611
   0.73094
   0.76630
   0.71831
   0.78930
   0.78483
   0.66152
   0.79266
   0.70449
   0.72417
   0.67427
   0.81052
   0.77047
   0.70743
   0.72642
   0.76455
   0.75536
   0.74905
   0.70298
   0.69930
   0.71172
   0.70990
   0.66438
   0.66079
   0.66151
   0.68994
   0.64495
   0.66272
   0.70598
   0.68421
   0.71542
   0.67058
   0.64340
   0.66513
   0.63890
   0.63865
   0.60905
   0.62120
   0.58983
   0.60639
   0.61105
   0.61003
   0.61223
   0.65873
   0.67039
   0.60507
   0.61681
   0.63787
   0.61384
   0.61194
   0.63714
   0.66603
   0.71738
   0.68115
   0.64467
   0.67145
   0.69870
   0.71477
   0.71162
   0.70337
   0.74378
   0.71044
   0.75122
   0.70955
   0.73704
   0.72802
   0.75614
   0.67257
   0.69524
   0.70795
   0.67957
   0.60335
   0.72091
   0.64058
   0.73150
   0.69547
   0.72295
   0.70513
   0.71017
   0.67918
   0.68662
   0.71727
   0.70338
   0.69072
   0.69929
   0.74158
   0.71186
   0.75073
   0.79527
   0.78623
   0.75856
   0.73368
   0.73401
   0.73718
   0.74981
   0.79427
   0.81209
   0.67967
   0.66217
   0.64807
   0.66978
   0.71735
   0.71594
   0.72330
   0.74050
   0.72509
   0.72926
   0.78825
   0.78541
   0.75917
   0.76632
   0.79033
   0.78396
   0.79840
   0.83820
   0.73931
   0.82076
   0.79425
   0.83451
   0.68976
   0.69779
   0.72737
   0.68952
   0.82108
   0.76859
   0.78472
   0.79557
   0.79701
   0.80630
   0.75307
   0.76250
   0.75987
   0.75144
   0.73083
   0.71508
   0.74005
   0.72130
   0.69966
   0.79249
   0.75321
   0.79967
   0.75312
   0.82351
   0.77272
   0.73838
   0.81201
   0.78952
   0.80832
   0.77066
   0.84699
   0.83968
   0.82003
   0.76506
   0.86984
   0.76844
   0.84256
   0.85574
   0.73767
   0.75472
   0.75176
   0.70690
   0.75058
   0.83414
   0.75979
   0.79001
   0.79683
   0.82144
   0.71222
   0.73788
   0.71426
   0.73803
   0.82474
   0.82384
   0.84249
   0.73752
   0.83296
   0.84011
   0.75703
   0.75862
   0.71734
   0.76574
   0.71710
   0.79124
   0.78798
   0.75951
   0.70662
   0.70818
   0.83662
   0.73621
   0.75417
   0.70560
   0.79103
   0.70691
   0.73386
   0.67292
   0.68445
   0.75458
   0.70134
   0.71732
   0.70372
   0.69618
   0.67881
   0.68189
   0.65895
   0.66216
   0.65183
   0.67124
   0.68714
   0.66476
   0.70670
   0.80654
   0.73610
   0.72589
   0.71563
   0.68044
   0.72876
   0.72960
   0.74467
   0.78306
   0.75772
   0.74276
   0.73705
   0.70943
   0.70837
   0.66767
   0.67580
   0.70853
   0.72794
   0.71048
   0.72819
   0.69588
   0.67750
   0.69228
   0.67300
   0.69008
   0.77701
   0.69162
   0.70672
   0.71763
   0.69932
   0.67704
   0.70384
   0.66381
   0.66531
   0.69424
   0.69093
   0.64793
   0.65669
   0.68669
   0.67102
   0.67808
   0.80395
   0.82386
   0.85555
   0.80940
   0.71624
   0.85032
   0.82328
   0.91528
   0.90440
   0.88636
   0.91280
   0.88803
   0.91500
   0.79546
   0.77092
   0.78736
   0.74354
   0.72880
   0.78285
   0.76155
   0.75626
   0.79970
   0.71976
   0.71753
   0.65152
   0.61955
   0.57969
   0.69268
   0.69214
   0.68777
   0.71885
   0.66438
   0.61946
   0.66274
   0.71137
   0.66806
   0.67560
   0.65606
   0.70808
   0.62753
   0.71014
   0.65817
   0.71713
   0.66141
   0.77045
   0.77854
   0.79054
   0.73397
   0.73531
   0.71684
   0.77348
   0.72809
   0.83931
   0.72243
   0.77043
   0.76840
   0.75165
   0.78369
   0.85155
   0.72009
   0.76640
   0.82104
   0.82618
   0.84551
   0.76231
   0.87618
   0.77154
   0.85320
   0.75779
   0.70946
   0.73346
   0.82929
   0.82555
   0.83761
   0.82266
   0.71974
   0.82185
   0.72709
   0.62221
   0.65207
   0.63649
   0.62658
   0.63771
   0.72828
   0.74604
   0.65917
   0.71038
   0.72612
   0.74258
   0.76086
   0.82478
   0.81830
   0.77428
   0.82244
   0.83846
   0.71901
   0.68258
   0.69818
   0.70965
   0.72372
   0.72543
   0.74960
   0.83386
   0.73132
   0.79611
   0.78871
   0.81078
   0.71139
   0.78921
   0.79571
   0.67622
   0.79678
   0.71297
   0.85058
   0.76195
   0.80743
   0.67694
   0.67030
   0.69570
   0.66808
   0.68384
   0.67778
   0.63729
   0.62684
   0.72712
   0.67899
   0.65765
   0.65710
   0.62994
   0.62708
   0.63990
   0.64562
   0.65972
   0.64150
   0.69451
   0.62963
   0.66159
   0.67741
   0.68274
   0.70564
   0.69318
   0.71351
   0.69842
   0.66048
   0.64230
   0.64389
   0.61763
   0.63695
   0.59995
   0.62623
   0.59651
   0.56376
   0.58458
   0.64365
   0.67157
   0.67470
   0.69655
   0.67350
   0.67056
   0.68552
   0.65148
   0.66764
   0.68933
   0.61567
   0.62924
   0.63386
   0.65034
   0.68892
   0.65447
   0.66338
   0.68878
   0.68044
   0.70354
   0.71811
   0.72938
   0.72260
   0.68965
   0.65900
   0.65844
   0.69776
   0.69810
   0.73031
   0.70929
   0.67943
   0.70053
   0.67685
   0.71986
   0.73684
   0.70143
   0.73623
   0.71729
   0.66417
   0.69587
   0.70107
   0.69025
   0.70447
   0.71425
   0.65938
   0.68815
   0.72339
   0.73434
   0.74686
   0.75844
   0.68217
   0.68521
   0.67190
   0.63024
   0.64758
   0.66222
   0.64340
   0.61571
   0.64444
   0.57922
   0.55745
   0.53613
   0.50870
   0.54820
   0.56851
   0.58919
   0.55363
   0.54665
   0.61696
   0.60302
   0.62291
   0.61320
   0.59759
   0.60263
   0.60351
   0.58833
   0.66050
   0.60675
   0.64592
   0.61543
   0.59590
   0.60571
   0.61798
   0.55606
   0.60240
   0.65724
   0.62828
   0.61181
   0.61306
   0.62558
   0.59623
   0.62156
   0.63152
   0.67548
   0.70942
   0.67764
   0.67813
   0.64048
   0.68281
   0.67259
   0.70500
   0.79791
   0.74085
   0.75099
   0.74388
   0.71346
   0.68358
   0.69856
   0.69465
   0.69191
   0.75024
   0.74958
   0.72635
   0.66575
   0.65145
   0.64348
   0.66332
   0.66378
   0.67509
   0.70040
   0.68348
   0.69748
   0.65628
   0.62471
   0.66163
   0.58774
   0.58349
   0.56361
   0.52343
   0.56413
   0.59863
   0.64601
   0.64412
   0.62620
   0.61955
   0.60598
   0.65629
   0.67414
   0.63802
   0.64585
   0.61900
   0.64138
   0.63255
   0.63859
   0.67434
   0.59214
   0.59046
   0.56701
   0.52195
   0.55575
   0.55994
   0.55161
   0.59938
   0.62767
   0.67090
   0.63290
   0.61963
   0.65991
   0.62203
   0.65194
   0.69938
   0.68923
   0.68313
   0.68178
   0.64349
   0.62115
   0.66700
   0.64821
   0.64745
   0.64239
   0.60866
   0.61791
   0.66297
   0.60879
   0.59716
   0.63075
   0.63828
   0.65834
   0.63034
   0.69053
   0.70194
   0.71308
   0.70173
   0.69814
   0.71836
   0.77919
   0.77246
   0.73090
   0.71136
   0.73020
   0.65911
   0.70932
   0.69318
   0.64997
   0.75270
   0.71856
   0.73514
   0.70547
   0.71875
   0.78367
   0.71811
   0.72668
   0.73022
   0.77101
   0.78836
   0.78350
   0.80329
   0.74874
   0.70312
   0.65273
   0.72492
   0.67939
   0.70337
   0.73937
   0.74324
   0.77347
   0.76900
   0.79160
   0.74327
   0.78104
   0.78098
   0.73292
   0.73816
   0.76038
   0.74423
   0.87867
   0.85655
   0.89464
   0.81193
   0.71082
   0.76893
   0.72754
   0.73720
   0.75915
   0.71662
   0.72799
   0.66306
   0.67326
   0.65450
   0.78079
   0.74288
   0.70639
   0.75114
   0.76784
   0.70577
   0.73177
   0.77193
   0.72566
   0.73829
   0.78907
   0.80908
   0.78606
   0.81692
   0.82279
   0.84130
   0.74652
   0.76507
   0.86623
   0.82330
   0.88077
   0.87482
   0.75444
   0.78485
   0.71824
   0.74920
   0.78065
   0.70760
   0.80149
   0.75641
   0.75349
   0.72497
   0.71950
   0.71045
   0.71574
   0.69605
   0.67415
   0.67052
   0.70365
   0.67561
   0.72364
   0.64678
   0.74021
   0.66421
   0.69290
   0.70737
   0.73713
   0.79385
   0.74863
   0.77250
   0.76867
   0.75832
   0.74234
   0.77709
   0.76218
   0.75713
   0.72037
   0.65242
   0.68942
   0.62222
   0.65601
   0.65433
   0.66527
   0.65643
   0.69413
   0.67956
   0.66342
   0.67771
   0.64625
   0.63463
   0.70675
   0.68769
   0.71395
   0.73093
   0.70908
   0.74469
   0.68146
   0.78540
   0.70257
   0.68850
   0.69106
   0.73955
   0.74225
   0.76888
   0.72524
   0.73650
   0.72430
   0.67626
   0.69315
   0.75625
   0.65141
   0.63407
   0.65249
   0.64016
   0.66504
   0.64276
   0.60905
   0.63840
   0.68199
   0.68550
   0.65460
   0.64748
   0.62964
   0.60856
   0.61164
   0.62824
   0.66738
   0.59108
   0.63211
   0.64693
   0.62935
   0.64227
   0.64276
   0.63503
   0.68337
   0.66383
   0.61806
   0.62447
   0.63589
   0.66363
   0.68802
   0.69561
   0.74102
   0.66188
   0.65071
   0.68357
   0.64811
   0.64974
   0.62379
   0.65857
   0.67534
   0.65286
   0.69994
   0.63390
   0.65806
   0.68478
   0.73335
   0.70747
   0.67870
   0.68391
   0.71004
   0.69571
   0.65312
   0.65617
   0.66514
   0.65055
   0.66738
   0.71157
   0.70268
   0.66277
   0.68842
   0.66443
   0.65976
   0.64824
   0.67039
   0.71667
   0.69837
   0.69618
   0.68155
   0.67899
   0.66519
   0.66638
   0.65486
   0.66442
   0.68279
   0.67186
   0.72520
   0.69563
   0.69706
   0.69249
   0.65226
   0.72336
   0.71542
   0.69695
   0.70847
   0.74443
   0.73660
   0.70108
   0.71420
   0.68767
   0.74738
   0.76599
   0.78842
   0.76520
   0.78482
   0.85510
   0.86251
   0.85508
   0.87426
   0.73691
   0.72079
   0.83631
   0.84511
   0.86956
   0.72012
   0.71360
   0.69611
   0.70482
   0.77975
   0.74040
   0.74239
   0.77993
   0.76025
   0.73761
   0.73843
   0.75014
   0.73472
   0.75487
   0.75945
   0.70533
   0.71782
   0.73890
   0.71588
   0.70523
   0.67165
   0.73672
   0.70542
   0.66635
   0.70335
   0.67201
   0.76912
   0.70108
   0.72221
   0.71208
   0.78339
   0.71412
   0.75090
   0.71770
   0.75045
   0.64619
   0.66503
   0.65132
   0.65917
   0.65287
   0.66039
   0.64643
   0.70962
   0.69552
   0.70091
   0.67232
   0.71758
   0.67962
   0.67338
   0.69643
   0.72322
   0.69245
   0.73547
   0.68162
   0.75368
   0.66029
   0.70022
   0.68684
   0.65858
   0.68242
   0.65332
   0.66599
   0.69123
   0.71354
   0.68386
   0.72987
   0.73240
   0.69840
   0.66364
   0.71965
   0.74503
   0.69282
   0.70017
   0.75331
   0.84047
   0.76727
   0.77730
   0.82795
   0.81703
   0.72637
   0.81791
   0.82308
   0.83559
   0.81758
   0.78594
   0.74725
   0.76949
   0.71486
   0.74562
   0.75497
   0.81966
   0.80465
   0.75810
   0.72251
   0.75000
   0.79144
   0.87080
   0.86512
   0.78282
   0.75652
   0.74991
   0.71584
   0.72362
   0.81813
   0.81431
   0.82717
   0.85695
   0.85232
   0.84730
   0.73366
   0.66031
   0.76743
   0.72650
   0.75134
   0.73190
   0.72801
   0.70248
   0.66953
   0.68846
   0.69325
   0.71313
   0.72904
   0.71528
   0.76806
   0.77634
   0.81925
   0.80919
   0.71411
   0.73141
   0.80502
   0.77705
   0.71963
   0.72331
   0.70633
   0.70695
   0.73592
   0.71836
   0.75754
   0.86092
   0.82545
   0.88374
   0.83634
   0.83599
   0.78517
   0.79668
   0.81085
   0.80075
   0.83699
   0.85224
   0.87110
   0.86367
   0.81556
   0.77690
   0.72925
   0.74589
   0.79181
   0.79734
   0.77006
   0.82024
   0.84921
   0.81419
   0.79800
   0.82603
   0.83271
   0.72061
   0.80618
   0.83630
   0.84421
   0.86354
   0.84522
   0.84557
   0.81478
   0.83106
   0.76889
   0.76779
   0.77972
   0.84569
   0.84096
   0.77726
   0.74586
   0.81049
   0.81097
   0.76685
   0.78493
   0.79791
   0.81166
   0.87862
   0.86058
   0.90357
   0.90045
   0.77493
   0.85581
   0.78846
   0.74700
   0.78161
   0.74018
   0.76880
   0.80459
   0.75844
   0.73380
   0.76754
   0.83608
   0.82103
   0.73766
   0.72299
   0.78735
   0.83049
   0.71486
   0.68516
   0.72520
   0.76528
   0.67895
   0.71099
   0.76967
   0.83737
   0.79728
   0.82544
   0.68501
   0.71800
   0.74052
   0.66216
   0.70196
   0.66726
   0.67564
   0.67851
   0.69737
   0.67351
   0.69773
   0.71763
   0.68348
   0.66635
   0.63752
   0.73285
   0.71075
   0.64369
   0.70642
   0.72594
   0.68612
   0.63526
   0.67857
   0.68111
   0.64704
   0.68936
   0.63200
   0.66196
   0.65940
   0.65925
   0.66715
   0.73001
   0.71559
   0.71864
   0.73907
   0.74445
   0.76118
   0.71531
   0.74998
   0.68154
   0.69651
   0.65796
   0.62449
   0.65627
   0.65563
   0.66460
   0.66874
   0.67014
   0.68895
   0.68337
   0.71360
   0.67350
   0.72844
   0.72279
   0.75166
   0.69455
   0.70814
   0.68438
   0.75916
   0.70794
   0.63095
   0.65698
   0.68770
   0.67418
   0.71375
   0.69856
   0.79296
   0.79977
   0.80650
   0.80541
   0.79584
   0.78139
   0.76467
   0.77993
   0.77750
   0.75229
   0.79026
   0.75496
   0.76182
   0.73730
   0.78034
   0.75247
   0.71967
   0.76129
   0.74291
   0.71028
   0.76368
   0.76450
   0.81615
   0.77156
   0.84206
   0.75795
   0.79716
   0.82621
   0.87017
   0.80483
   0.74626
   0.74488
   0.77374
   0.72903
   0.72795
   0.78662
   0.80928
   0.84488
   0.76201
   0.85323
   0.79981
   0.79048
   0.75355
   0.69825
   0.68609
   0.69325
   0.66638
   0.74874
   0.69102
   0.71664
   0.69577
   0.73115
   0.77343
   0.76395
   0.79709
   0.78369
   0.84598
   0.80000
   0.78752
   0.78699
   0.79895
   0.84655
   0.79094
   0.86602
   0.81863
   0.83226
   0.82566
   0.79365
   0.87369
   0.80501
   0.78814
   0.70998
   0.68803
   0.73331
   0.74122
   0.69233
   0.70926
   0.73689
   0.74609
   0.75465
   0.76138
   0.73269
   0.79952
   0.73118
   0.79658
   0.79455
   0.78830
   0.73973
   0.79517
   0.84442
   0.89441
   0.88023
   0.85267
   0.84574
   0.85102
   0.82028
   0.78974
   0.74970
   0.81844
   0.79983
   0.77121
   0.78367
   0.79328
   0.80838
   0.78809
   0.84866
   0.75359
   0.77288
   0.78522
   0.75026
   0.75259
   0.79089
   0.79302
   0.84338
   0.86344
   0.82186
   0.85475
   0.90705
   0.82983
   0.85062
   0.82980
   0.82999
   0.83246
   0.74492
   0.74936
   0.78347
   0.71807
   0.74705
   0.73461
   0.73537
   0.74302
   0.72145
   0.80000
   0.82424
   0.85243
   0.83852
   0.74077
   0.74161
   0.82584
   0.73871
   0.79145
   0.83101
   0.82657
   0.77200
   0.79854
   0.77362
   0.75866
   0.83221
   0.85060
   0.75081
   0.74494
   0.82401
   0.81349
   0.72220
   0.74718
   0.78934
   0.79101
   0.83288
   0.79131
   0.75726
   0.73464
   0.76538
   0.76383
   0.76790
   0.78620
   0.73045
   0.74272
   0.71353
   0.71522
   0.73307
   0.78590
   0.70949
   0.73084
   0.65301
   0.68188
   0.67372
   0.70125
   0.70372
   0.64775
   0.67392
   0.68759
   0.63596
   0.69470
   0.62631
   0.68366
   0.67488
   0.66334
   0.69293
   0.69938
   0.81180
   0.74605
   0.67068
   0.71647
   0.67887
   0.60588
   0.64248
   0.66576
   0.67585
   0.64802
   0.68033
   0.76311
   0.73300
   0.76994
   0.80222
   0.85578
   0.83009
   0.70947
   0.84265
   0.66621
   0.64701
   0.62505
   0.67458
   0.65228
   0.66062
   0.63960
   0.71592
   0.75596
   0.74894
   0.73479
   0.74841
   0.77721
   0.73449
   0.72361
   0.73963
   0.73497
   0.72462
   0.71534
   0.67990
   0.69680
   0.73542
   0.67547
   0.65406
   0.70577
   0.72885
   0.71593
   0.65535
   0.68121
   0.72286
   0.72232
   0.78575
   0.70082
   0.69419
   0.74804
   0.82185
   0.72544
   0.71615
   0.72573
   0.78373
   0.76769
   0.76893
   0.74026
   0.80886
   0.78350
   0.72808
   0.73301
   0.73088
   0.74999
   0.76395
   0.76891
   0.74158
   0.76892
   0.69973
   0.81501
   0.71144
   0.70938
   0.70560
   0.75129
   0.73660
   0.72212
   0.73095
   0.73428
   0.78042
   0.74610
   0.76676
   0.74572
   0.74151
   0.72710
   0.69682
   0.65486
   0.67401
   0.67586
   0.69839
   0.71380
   0.71641
   0.68293
   0.67727
   0.66504
   0.77104
   0.69003
   0.70939
   0.69095
   0.66377
   0.66479
   0.69972
   0.67642
   0.69626
   0.67945
   0.73736
   0.69795
   0.69568
   0.71202
   0.80328
   0.76673
   0.74567
   0.75714
   0.77313
   0.74649
   0.75545
   0.79559
   0.76034
   0.73482
   0.73299
   0.73690
   0.70468
   0.75017
   0.74764
   0.76589
   0.73637
   0.72132
   0.75541
   0.74829
   0.72533
   0.72069
   0.68773
   0.61967
   0.66183
   0.71132
   0.71731
   0.73364
   0.74782
   0.73381
   0.75383
   0.76714
   0.70667
   0.72256
   0.70525
   0.81403
   0.76773
   0.77057
   0.69116
   0.66392
   0.70011
   0.71127
   0.69266
   0.68448
   0.67390
   0.65800
   0.61792
   0.65260
   0.63445
   0.68782
   0.70265
   0.69540
   0.69669
   0.64735
   0.68404
   0.67973
   0.61735
   0.72765
   0.70996
   0.69755
   0.72559
   0.70154
   0.71351
   0.72183
   0.78778
   0.79497
   0.71876
   0.69290
   0.75155
   0.73053
   0.72351
   0.72852
   0.70785
   0.73459
   0.74956
   0.75826
   0.72197
   0.73325
   0.70196
   0.72518
   0.68422
   0.69359
   0.69136
   0.76784
   0.71009
   0.75718
   0.70916
   0.69045
   0.68151
   0.71870
   0.76028
   0.75175
   0.73912
   0.69913
   0.70350
   0.73523
   0.69576
   0.71588
   0.74685
   0.71381
   0.75449
   0.70999
   0.76528
   0.72863
   0.72781
   0.76995
   0.75818
   0.73793
   0.73832
   0.65349
   0.66955
   0.72197
   0.74998
   0.73936
   0.72611
   0.76142
   0.78489
   0.82421
   0.72534
   0.71342
   0.73672
   0.72262
   0.73517
   0.73033
   0.73608
   0.74001
   0.68342
   0.68364
   0.69959
   0.65073
   0.66717
   0.76864
   0.66133
   0.69488
   0.73039
   0.71202
   0.79715
   0.72683
   0.77649
   0.72794
   0.73120
   0.73075
   0.77149
   0.75998
   0.76247
   0.76869
   0.70924
   0.73180
   0.64272
   0.67751
   0.70728
   0.75009
   0.69736
   0.70090
   0.69652
   0.69425
   0.70455
   0.74642
   0.74000
   0.71786
   0.69327
   0.75800
   0.77468
   0.81244
   0.78496
   0.79975
   0.73022
   0.73526
   0.72254
   0.71962
   0.71011
   0.68409
   0.75945
   0.70409
   0.69215
   0.71528
   0.71811
   0.71006
   0.65015
   0.70230
   0.67960
   0.67359
   0.70367
   0.68574
   0.67510
   0.74245
   0.72740
   0.70561
   0.68632
   0.68951
   0.67010
   0.69354
   0.75978
   0.66562
   0.74941
   0.78018
   0.70884
   0.72008
   0.73924
   0.75828
   0.76129
   0.70045
   0.73928
   0.69967
   0.72674
   0.68902
   0.70954
   0.66840
   0.71656
   0.71962
   0.74273
   0.77403
   0.75544
   0.68151
   0.68517
   0.69634
   0.68702
   0.69040
   0.76673
   0.80470
   0.77799
   0.79006
   0.78204
   0.74387
   0.84687
   0.83865
   0.84789
   0.72194
   0.77392
   0.80512
   0.74489
   0.75313
   0.69682
   0.72149
   0.72656
   0.75863
   0.72404
   0.72903
   0.73837
   0.73570
   0.71277
   0.66420
   0.69703
   0.73023
   0.73718
   0.74293
   0.71528
   0.79005
   0.71800
   0.69375
   0.65414
   0.65194
   0.66766
   0.66148
   0.65654
   0.68431
   0.69577
   0.69424
   0.76754
   0.72672
   0.75819
   0.74269
   0.68744
   0.73510
   0.73225
   0.73638
   0.73750
   0.71925
   0.71806
   0.71165
   0.92377
   0.84100
   0.70984
   0.68148
   0.68402
   0.71906
   0.66738
   0.65004
   0.75226
   0.72265
   0.68782
   0.67167
   0.70710
   0.69522
   0.73558
   0.67883
   0.65696
   0.67897
   0.70060
   0.66472
   0.66298
   0.63999
   0.70344
   0.66107
   0.67472
   0.67551
   0.66931
   0.72594
   0.71857
   0.73812
   0.72239
   0.70968
   0.72171
   0.72392
   0.70608
   0.69520
   0.72057
   0.73976
   0.75406
   0.73349
   0.78497
   0.74969
   0.70821
   0.68459
   0.70294
   0.73963
   0.75615
   0.80775
   0.80524
   0.81874
   0.83458
   0.82374
   0.76577
   0.76408
   0.77377
   0.75311
   0.78726
   0.75180
   0.77077
   0.72741
   0.75016
   0.76228
   0.72868
   0.72304
   0.80539
   0.76071
   0.80318
   0.74169
   0.79555
   0.74848
   0.77265
   0.79273
   0.74710
   0.76178
   0.73692
   0.68749
   0.71795
   0.74731
   0.73818
   0.71720
   0.74211
   0.73310
   0.73217
   0.69573
   0.69143
   0.74303
   0.67300
   0.71826
   0.73133
   0.74414
   0.71016
   0.69667
   0.67498
   0.76730
   0.69485
   0.69974
   0.71673
   0.68544
   0.67640
   0.73639
   0.69341
   0.67584
   0.68184
   0.70971
   0.72418
   0.70389
   0.73793
   0.73534
   0.69560
   0.75887
   0.73079
   0.71676
   0.75660
   0.80609
   0.80712
   0.84677
   0.84602
   0.84517
   0.79664
   0.80169
   0.78744
   0.73925
   0.74346
   0.73354
   0.74953
   0.71399
   0.74524
   0.74653
   0.75834
   0.71618
   0.69326
   0.69631
   0.65271
   0.68454
   0.71854
   0.70178
   0.73000
   0.69628
   0.73220
   0.66011
   0.71107
   0.70483
   0.73042
   0.71945
   0.76137
   0.68795
   0.75730
   0.78603
   0.69502
   0.65422
   0.68284
   0.69900
   0.66917
   0.72304
   0.68483
   0.70928
   0.71551
   0.70781
   0.71948
   0.65411
   0.65149
   0.66393
   0.72038
   0.65608
   0.70063
   0.74607
   0.71550
   0.65852
   0.70228
   0.66895
   0.67143
   0.71286
   0.64330
   0.71406
   0.71004
   0.71158
   0.70408
   0.66830
   0.70747
   0.69293
   0.67450
   0.69204
   0.65919
   0.67191
   0.65634
   0.69201
   0.69121
   0.68847
   0.69971
   0.72162
   0.70347
   0.66436
   0.67497
   0.71470
   0.70172
   0.72201
   0.67853
   0.69346
   0.68091
   0.69460
   0.70471
   0.67372
   0.67372
   0.66752
   0.65074
   0.68084
   0.69688
   0.77467
   0.72587
   0.72026
   0.71530
   0.78191
   0.80174
   0.80711
   0.80455
   0.79585
   0.79047
   0.76113
   0.76100
   0.77281
   0.71949
   0.72502
   0.85337
   0.79919
   0.79789
   0.80898
   0.77998
   0.82573
   0.76846
   0.79725
   0.77567
   0.76115
   0.76954
   0.73847
   0.76647
   0.73622
   0.74988
   0.74250
   0.73708
   0.76192
   0.79268
   0.77853
   0.75787
   0.77968
   0.80381
   0.75608
   0.77491
   0.75688
   0.73630
   0.73453
   0.78409
   0.86357
   0.89772
   0.74165
   0.80441
   0.85887
   0.88702
   0.86487
   0.89364
   0.90084
   0.89630
   0.92412
   0.93511
   0.94872
   0.87263
   0.95936
   0.94932
   0.95245
   0.95165
   0.87999
   0.85285
   0.77222
   0.80002
   0.81516
   0.82941
   0.82148
   0.87629
   0.89003
   0.85819
   0.84609
   0.78048
   0.74542
   0.75488
   0.88937
   0.89303
   0.87216
   0.88068
   0.88244
   0.83950
   0.87632
   0.86675
   0.86849
   0.87517
   0.88394
   0.82052
   0.80269
   0.83585
   0.75762
   0.84148
   0.79608
   0.87277
   0.85245
   0.83812
   0.80522
   0.82502
   0.72047
   0.68548
   0.68122
   0.73716
   0.71268
   0.73739
   0.73603
   0.74475
   0.74346
   0.75870
   0.76900
   0.74679
   0.77175
   0.76944
   0.83304
   0.76709
   0.77813
   0.79253
   0.76192
   0.77767
   0.81339
   0.78553
   0.77847
   0.73518
   0.76033
   0.76084
   0.76093
   0.74841
   0.77601
   0.77303
   0.83182
   0.86782
   0.87312
   0.89085
   0.87801
   0.87410
   0.87155
   0.87239
   0.86349
   0.76899
   0.80287
   0.83435
   0.81802
   0.77729
   0.71360
   0.73281
   0.73396
   0.72872
   0.74849
   0.72454
   0.76202
   0.72831
   0.78350
   0.71695
   0.67718
   0.70943
   0.62215
   0.66635
   0.72397
   0.71701
   0.74165
   0.71312
   0.79267
   0.75902
   0.80190
   0.75986
   0.85839
   0.83568
   0.77639
   0.77429
   0.82595
   0.82758
   0.80316
   0.77778
   0.87228
   0.87014
   0.89186
   0.87715
   0.90071
   0.91559
   0.83874
   0.87668
   0.84506
   0.86136
   0.83299
   0.77876
   0.76683
   0.74515
   0.70686
   0.70177
   0.65328
   0.64413
   0.64793
   0.66986
   0.69335
   0.66907
   0.71516
   0.78700
   0.76692
   0.76608
   0.79663
   0.73171
   0.78474
   0.82411
   0.77498
   0.81214
   0.81912
   0.86776
   0.90335
   0.85826
   0.85744
   0.87454
   0.87459
   0.87559
   0.87877
   0.87420
   0.88552
   0.83735
   0.74048
   0.69686
   0.77425
   0.74144
   0.76254
   0.88178
   0.83802
   0.81085
   0.77711
   0.72523
   0.77113
   0.80042
   0.72680
   0.79802
   0.76239
   0.76749
   0.79483
   0.78066
   0.77974
   0.77759
   0.72703
   0.73534
   0.77373
   0.74378
   0.74675
   0.76638
   0.72724
   0.74841
   0.76909
   0.79614
   0.80152
   0.81154
   0.80705
   0.77819
   0.81598
   0.73398
   0.81056
   0.78920
   0.77151
   0.77508
   0.71924
   0.69390
   0.70845
   0.68369
   0.71171
   0.64164
   0.67725
   0.71065
   0.72153
   0.71014
   0.71721
   0.71544
   0.76026
   0.70160
   0.77573
   0.71332
   0.74995
   0.77821
   0.70816
   0.72341
   0.69602
   0.69050
   0.68282
   0.68545
   0.65887
   0.69696
   0.70188
   0.73059
   0.70672
   0.67178
   0.68407
   0.72133
   0.78350
   0.72229
   0.78637
   0.72581
   0.74013
   0.75694
   0.76188
   0.80317
   0.79734
   0.81108
   0.76477
   0.81291
   0.75735
   0.81184
   0.86085
   0.82612
   0.82992
   0.81295
   0.69714
   0.75725
   0.76992
   0.79787
   0.81743
   0.81234
   0.80979
   0.76933
   0.78681
   0.79481
   0.75857
   0.76393
   0.77831
   0.77134
   0.76974
   0.80144
   0.74900
   0.72555
   0.75650
   0.73466
   0.78038
   0.89512
   0.82170
   0.85758
   0.79608
   0.81947
   0.88135
   0.76617
   0.73464
   0.70835
   0.76912
   0.75454
   0.78067
   0.76036
   0.76110
   0.73209
   0.73344
   0.74213
   0.71688
   0.72211
   0.71946
   0.74001
   0.75257
   0.74394
   0.78174
   0.79417
   0.77560
   0.72355
   0.78428
   0.85152
   0.79620
   0.79420
   0.78144
   0.81359
   0.78078
   0.83389
   0.84826
   0.76954
   0.73810
   0.83588
   0.76185
   0.85448
   0.85061
   0.84467
   0.80517
   0.74563
   0.86288
   0.85764
   0.73513
   0.80383
   0.80674
   0.82712
   0.83302
   0.71673
   0.76332
   0.79829
   0.82810
   0.79638
   0.79050
   0.78016
   0.74236
   0.77196
   0.76428
   0.70775
   0.70626
   0.64162
   0.64898
   0.66452
   0.64913
   0.63301
   0.68091
   0.69783
   0.64401
   0.69244
   0.69015
   0.71657
   0.71340
   0.71734
   0.70005
   0.68739
   0.63749
   0.69741
   0.67598
   0.65634
   0.65184
   0.65032
   0.64110
   0.61474
   0.62015
   0.64681
   0.63600
   0.62419
   0.65028
   0.62891
   0.58883
   0.62818
   0.62691
   0.62191
   0.65437
   0.63572
   0.13015
   0.09827
   0.14605
   0.14644
   0.10143
   0.11267
   0.17628
   0.14223
   0.14660
   0.16831
   0.12617
   0.19380
   0.16987
   0.15582
   0.15102
   0.12255
   0.11385
   0.18677
   0.11892
   0.13533
   0.15465
   0.21728
   0.13632
   0.18356
   0.13956
   0.12450
   0.18764
   0.17207
   0.16509
   0.20727
   0.16905
   0.12442
   0.16231
   0.17026
   0.14338
   0.14802
   0.22378
   0.21231
   0.20712
   0.19840
   0.21008
   0.15127
   0.22114
   0.17933
   0.20207
   0.20444
   0.18721
   0.17138
   0.17887
   0.21403
   0.23777
   0.26569
   0.20353
   0.27828
   0.21141
   0.28884
   0.26277
   0.19557
   0.25472
   0.22390
   0.23152
   0.21578
   0.18932
   0.24221
   0.25464
   0.23332
   0.22789
   0.20876
   0.20547
   0.29089
   0.28117
   0.28718
   0.30954
   0.24961
   0.22164
   0.23221
   0.29500
   0.27269
   0.35059
   0.31520
   0.34029
   0.36572
   0.29610
   0.30116
   0.32377
   0.33351
   0.38834
   0.36414
   0.36902
   0.36980
   0.35826
   0.38171
   0.38926
   0.40805
   0.40335
   0.44257
   0.38351
   0.42315
   0.46333
   0.44810
   0.38661
   0.42957
   0.45615
   0.42169
   0.50842
   0.51240
   0.54101
   0.49017
   0.47954
   0.47892
   0.44605
   0.43510
   0.52529
   0.43618
   0.45011
   0.47990
   0.53111
   0.52400
   0.55626
   0.52447
   0.43727
   0.44263
   0.52610
   0.53810
   0.46741
   0.53308
   0.50792
   0.52326
   0.47494
   0.50305
   0.49940
   0.51410
   0.52801
   0.52914
   0.57778
   0.61318
   0.62477
   0.65654
   0.56789
   0.55680
   0.60183
   0.62053
   0.63284
   0.58991
   0.58166
   0.58687
   0.62372
   0.56316
   0.55355
   0.63074
   0.60844
   0.61514
   0.59635
   0.71309
   0.60429
   0.55224
   0.62351
   0.60140
   0.60919
   0.57740
   0.55644
   0.53485
   0.56144
   0.60565
   0.58640
   0.58326
   0.59965
   0.63621
   0.51931
   0.56945
   0.57304
   0.55882
   0.60218
   0.58797
   0.58723
   0.56853
   0.61628
   0.55447
   0.62117
   0.60922
   0.61364
   0.63340
   0.64624
   0.64798
   0.60951
   0.66733
   0.59637
   0.59616
   0.61034
   0.64702
   0.65845
   0.64637
   0.64806
   0.64303
   0.60741
   0.58435
   0.52822
   0.53658
   0.62606
   0.62021
   0.56424
   0.64976
   0.66221
   0.61539
   0.58590
   0.55145
   0.57398
   0.55728
   0.55516
   0.56175
   0.58780
   0.58386
   0.55234
   0.52783
   0.51981
   0.52119
   0.58107
   0.57255
   0.56895
   0.48396
   0.50529
   0.49715
   0.47248
   0.42887
   0.48668
   0.45855
   0.48298
   0.49566
   0.50168
   0.53097
   0.52405
   0.47692
   0.55565
   0.47614
   0.43464
   0.48789
   0.44408
   0.47537
   0.45557
   0.46841
   0.45224
   0.50531
   0.46723
   0.50984
   0.56170
   0.53615
   0.54041
   0.56318
   0.53195
   0.57348
   0.50348
   0.50972
   0.46559
   0.43328
   0.56387
   0.52417
   0.52868
   0.48349
   0.50863
   0.43826
   0.48374
   0.54479
   0.52499
   0.54905
   0.56805
   0.60094
   0.54317
   0.55175
   0.53666
   0.56162
   0.64028
   0.55882
   0.54598
   0.63371
   0.60452
   0.56263
   0.57399
   0.63173
   0.64811
   0.62115
   0.58762
   0.60875
   0.54526
   0.61838
   0.55067
   0.53863
   0.58559
   0.52509
   0.56958
   0.53539
   0.52838
   0.56484
   0.50639
   0.52755
   0.59277
   0.56085
   0.56668
   0.59738
   0.60631
   0.61985
   0.59484
   0.55141
   0.61263
   0.62559
   0.60343
   0.55789
   0.57291
   0.64588
   0.56092
   0.60136
   0.56632
   0.66095
   0.60571
   0.61804
   0.57924
   0.54015
   0.54605
   0.63732
   0.58482
   0.59340
   0.60886
   0.65627
   0.53217
   0.68135
   0.57206
   0.57782
   0.51863
   0.67083
   0.60117
   0.53218
   0.53758
   0.57053
   0.57626
   0.58210
   0.53310
   0.63633
   0.71635
   0.59044
   0.68181
   0.55208
   0.57527
   0.66450
   0.52931
   0.56891
   0.58534
   0.62311
   0.60982
   0.63813
   0.63071
   0.64652
   0.61906
   0.58536
   0.60402
   0.58064
   0.58666
   0.59215
   0.64322
   0.64078
   0.59503
   0.61628
   0.57493
   0.61687
   0.57465
   0.72216
   0.73227
   0.54572
   0.59706
   0.60844
   0.61345
   0.56397
   0.58266
   0.57616
   0.55594
   0.57957
   0.59814
   0.62677
   0.60258
   0.56962
   0.60248
   0.55634
   0.55615
   0.59406
   0.57522
   0.57601
   0.68684
   0.68173
   0.55218
   0.58832
   0.61161
   0.54710
   0.54309
   0.54796
   0.56857
   0.57405
   0.55596
   0.55753
   0.62711
   0.56058
   0.58158
   0.59424
   0.63578
   0.61624
   0.71743
   0.58618
   0.57478
   0.59763
   0.60935
   0.63964
   0.64502
   0.61260
   0.57432
   0.62046
   0.58911
   0.60461
   0.57727
   0.67089
   0.67311
   0.56109
   0.55194
   0.56520
   0.57531
   0.58286
   0.65772
   0.67511
   0.64657
   0.64037
   0.64215
   0.60876
   0.60661
   0.60422
   0.63463
   0.60772
   0.61681
   0.60597
   0.63032
   0.62296
   0.67780
   0.64694
   0.65878
   0.73183
   0.64167
   0.54296
   0.62043
   0.64875
   0.62618
   0.66265
   0.64489
   0.71673
   0.66763
   0.79583
   0.67701
   0.65302
   0.67012
   0.64468
   0.87495
   0.66447
   0.65858
   0.69254
   0.65946
   0.66807
   0.61890
   0.62050
   0.61903
   0.62898
   0.65768
   0.61571
   0.61989
   0.61990
   0.54988
   0.60672
   0.57098
   0.67052
   0.62952
   0.69996
   0.66211
   0.70534
   0.63755
   0.68790
   0.63116
   0.62196
   0.58582
   0.55705
   0.53959
   0.54505
   0.53076
   0.69870
   0.55695
   0.56707
   0.66967
   0.59236
   0.57332
   0.59715
   0.54653
   0.53479
   0.70227
   0.50838
   0.56053
   0.61068
   0.59485
   0.60607
   0.57563
   0.55118
   0.56914
   0.55588
   0.63693
   0.61963
   0.63103
   0.70723
   0.70805
   0.74585
   0.74210
   0.71578
   0.65307
   0.68647
   0.67538
   0.61415
   0.59800
   0.62558
   0.58372
   0.59608
   0.63384
   0.58875
   0.63363
   0.66512
   0.64749
   0.71619
   0.69398
   0.58753
   0.57748
   0.56314
   0.51805
   0.54789
   0.54092
   0.50938
   0.52273
   0.58531
   0.59950
   0.50687
   0.49866
   0.45940
   0.46211
   0.49812
   0.53049
   0.52706
   0.57464
   0.54483
   0.55693
   0.58042
   0.55340
   0.49642
   0.58224
   0.57366
   0.49609
   0.50255
   0.57120
   0.48003
   0.50657
   0.52795
   0.51028
   0.56823
   0.57019
   0.61887
   0.55190
   0.51326
   0.49795
   0.53088
   0.53216
   0.57374
   0.56597
   0.55720
   0.51432
   0.52256
   0.57523
   0.59970
   0.66600
   0.68916
   0.67324
   0.70069
   0.64798
   0.54983
   0.60687
   0.57428
   0.62072
   0.64933
   0.65041
   0.62883
   0.62911
   0.65805
   0.59913
   0.63362
   0.64240
   0.60353
   0.62622
   0.59761
   0.60606
   0.63964
   0.65487
   0.58999
   0.63372
   0.56136
   0.59799
   0.57998
   0.63180
   0.60658
   0.60091
   0.62458
   0.61762
   0.61905
   0.60901
   0.68782
   0.67701
   0.68381
   0.64351
   0.60866
   0.60458
   0.60456
   0.54359
   0.52949
   0.54470
   0.49958
   0.60297
   0.59426
   0.55591
   0.57648
   0.54290
   0.55345
   0.49956
   0.49173
   0.49138
   0.49112
   0.46425
   0.45082
   0.52960
   0.44387
   0.48535
   0.51650
   0.54669
   0.54617
   0.47150
   0.45442
   0.51015
   0.52831
   0.48594
   0.51077
   0.53531
   0.48776
   0.49456
   0.53988
   0.54253
   0.52519
   0.59351
   0.55470
   0.54975
   0.57355
   0.56294
   0.60836
   0.57201
   0.56242
   0.61389
   0.65769
   0.65590
   0.65967
   0.66453
   0.62227
   0.55991
   0.57893
   0.66032
   0.67100
   0.70338
   0.55443
   0.54231
   0.70955
   0.56946
   0.63356
   0.58829
   0.60362
   0.59516
   0.60830
   0.64468
   0.65154
   0.60945
   0.62880
   0.64014
   0.60897
   0.65799
   0.55244
   0.53865
   0.53360
   0.55716
   0.56927
   0.55010
   0.68847
   0.58453
   0.68966
   0.66976
   0.63268
   0.61683
   0.61724
   0.63776
   0.66717
   0.66279
   0.67532
   0.64522
   0.56153
   0.60826
   0.70360
   0.58356
   0.59085
   0.62478
   0.61378
   0.66640
   0.62982
   0.66349
   0.66896
   0.57165
   0.61346
   0.64732
   0.63941
   0.61551
   0.62297
   0.61740
   0.56113
   0.60721
   0.59537
   0.58127
   0.56828
   0.63040
   0.58670
   0.59691
   0.60259
   0.60042
   0.63700
   0.66055
   0.68450
   0.76456
   0.75930
   0.81967
   0.82400
   0.84963
   0.84153
   0.82442
   0.82898
   0.80556
   0.81318
   0.83135
   0.84336
   0.80368
   0.82227
   0.80584
   0.75045
   0.78704
   0.77972
   0.77645
   0.79603
   0.63707
   0.79992
   0.78006
   0.83241
   0.78332
   0.80392
   0.76817
   0.76682
   0.80237
   0.66453
   0.69359
   0.68688
   0.68156
   0.78845
   0.78569
   0.78671
   0.75961
   0.77127
   0.78555
   0.80518
   0.81184
   0.78602
   0.81226
   0.82745
   0.78176
   0.78863
   0.77765
   0.75050
   0.64859
   0.61702
   0.58051
   0.55993
   0.55611
   0.58127
   0.64153
   0.59905
   0.67306
   0.58518
   0.57397
   0.59538
   0.56633
   0.65472
   0.59780
   0.60873
   0.61045
   0.57006
   0.58674
   0.57825
   0.57764
   0.56902
   0.54315
   0.52768
   0.52713
   0.51767
   0.55086
   0.53596
   0.53628
   0.53771
   0.51139
   0.50774
   0.50227
   0.61111
   0.48756
   0.52660
   0.57282
   0.62613
   0.61755
   0.63391
   0.66164
   0.59718
   0.58269
   0.62799
   0.56238
   0.62676
   0.59198
   0.62064
   0.56436
   0.59290
   0.61436
   0.58435
   0.56446
   0.55605
   0.54441
   0.57198
   0.60365
   0.58623
   0.63627
   0.63922
   0.58154
   0.60797
   0.58747
   0.64959
   0.58773
   0.59346
   0.62395
   0.65506
   0.60730
   0.66566
   0.79641
   0.59054
   0.61395
   0.65146
   0.64035
   0.63042
   0.60081
   0.74367
   0.58006
   0.60531
   0.63548
   0.54605
   0.58450
   0.70444
   0.56579
   0.60699
   0.66729
   0.65070
   0.66101
   0.63372
   0.68828
   0.63460
   0.64711
   0.65328
   0.70666
   0.59848
   0.56357
   0.68247
   0.62704
   0.55871
   0.52552
   0.56108
   0.52901
   0.57350
   0.58791
   0.67358
   0.62945
   0.62390
   0.55871
   0.59743
   0.61062
   0.56853
   0.58256
   0.55276
   0.56642
   0.52517
   0.55536
   0.56341
   0.48437
   0.53732
   0.54873
   0.52499
   0.56433
   0.57118
   0.55909
   0.62516
   0.77857
   0.57000
   0.58974
   0.58782
   0.61718
   0.57646
   0.57827
   0.56997
   0.56333
   0.57735
   0.61193
   0.57486
   0.60867
   0.58937
   0.64224
   0.65386
   0.58811
   0.59628
   0.58191
   0.57837
   0.54828
   0.48812
   0.47741
   0.53238
   0.55172
   0.49173
   0.52909
   0.49977
   0.52612
   0.49588
   0.56211
   0.58194
   0.59898
   0.54485
   0.53793
   0.53183
   0.49834
   0.51137
   0.49096
   0.52138
   0.48663
   0.55380
   0.54789
   0.50558
   0.51166
   0.47047
   0.48850
   0.57153
   0.55969
   0.60958
   0.62434
   0.56787
   0.59379
   0.53589
   0.54921
   0.58067
   0.53853
   0.53397
   0.49744
   0.53170
   0.48278
   0.48316
   0.54354
   0.56829
   0.62305
   0.62666
   0.53813
   0.58504
   0.59727
   0.60173
   0.58616
   0.59627
   0.59695
   0.56909
   0.62160
   0.64221
   0.58866
   0.59046
   0.52472
   0.53759
   0.48312
   0.50364
   0.51715
   0.55306
   0.55300
   0.51676
   0.56058
   0.54898
   0.58680
   0.61100
   0.57193
   0.55828
   0.54796
   0.52951
   0.48208
   0.45486
   0.49966
   0.40282
   0.47532
   0.48856
   0.50184
   0.51022
   0.50076
   0.53219
   0.49425
   0.46510
   0.46009
   0.42542
   0.42225
   0.39833
   0.41175
   0.40191
   0.44622
   0.42583
   0.41544
   0.44274
   0.41299
   0.41756
   0.42191
   0.42653
   0.45809
   0.47897
   0.49362
   0.45956
   0.42692
   0.47765
   0.44664
   0.42044
   0.48925
   0.51377
   0.51397
   0.51217
   0.49189
   0.49989
   0.51633
   0.55544
   0.45045
   0.55291
   0.42506
   0.48708
   0.49205
   0.55589
   0.57717
   0.56892
   0.57690
   0.53802
   0.57965
   0.51469
   0.47060
   0.55289
   0.54137
   0.45610
   0.46174
   0.44575
   0.45702
   0.50764
   0.51508
   0.52213
   0.54684
   0.54353
   0.57056
   0.57341
   0.61703
   0.55391
   0.55367
   0.54183
   0.57038
   0.60047
   0.58707
   0.57082
   0.53941
   0.62480
   0.61989
   0.61791
   0.55953
   0.52930
   0.60987
   0.51216
   0.54886
   0.56665
   0.53222
   0.63524
   0.51011
   0.53622
   0.52707
   0.52742
   0.59188
   0.59331
   0.58990
   0.59175
   0.56328
   0.54800
   0.59233
   0.60219
   0.55282
   0.52345
   0.46686
   0.51888
   0.47471
   0.51590
   0.50917
   0.52216
   0.56475
   0.50906
   0.54677
   0.49228
   0.51648
   0.53515
   0.56188
   0.53115
   0.56564
   0.57353
   0.53673
   0.57263
   0.60395
   0.57086
   0.55886
   0.59895
   0.54696
   0.56385
   0.53448
   0.54223
   0.54508
   0.60827
   0.57547
   0.51571
   0.49080
   0.50462
   0.51371
   0.55115
   0.58548
   0.62429
   0.57109
   0.54623
   0.58531
   0.54877
   0.58866
   0.63060
   0.59708
   0.62966
   0.61161
   0.62391
   0.60524
   0.64369
   0.63074
   0.66763
   0.59070
   0.55447
   0.59629
   0.57226
   0.52961
   0.56107
   0.55549
   0.59048
   0.55905
   0.57857
   0.57407
   0.61976
   0.53899
   0.56178
   0.59172
   0.61523
   0.58208
   0.63210
   0.62809
   0.56343
   0.58644
   0.53076
   0.54093
   0.57459
   0.62126
   0.59517
   0.62363
   0.55983
   0.61465
   0.54368
   0.54595
   0.54701
   0.55481
   0.59920
   0.64751
   0.63353
   0.59795
   0.59671
   0.61498
   0.66116
   0.63147
   0.67415
   0.66687
   0.63399
   0.64721
   0.71083
   0.64894
   0.67118
   0.67727
   0.58770
   0.60143
   0.57945
   0.57289
   0.60947
   0.59893
   0.58206
   0.62834
   0.59500
   0.56297
   0.59699
   0.57390
   0.56717
   0.59149
   0.55363
   0.57763
   0.51575
   0.57909
   0.52244
   0.54263
   0.50211
   0.53117
   0.60227
   0.57558
   0.54234
   0.52300
   0.50868
   0.52059
   0.52455
   0.52382
   0.53696
   0.50297
   0.49814
   0.56117
   0.56119
   0.55718
   0.54214
   0.54660
   0.50204
   0.47421
   0.46160
   0.44314
   0.44800
   0.45606
   0.45546
   0.48699
   0.45911
   0.48132
   0.45825
   0.50864
   0.51079
   0.48711
   0.53065
   0.53898
   0.50488
   0.52150
   0.55350
   0.56215
   0.57370
   0.49869
   0.57799
   0.59277
   0.59102
   0.56180
   0.58921
   0.53247
   0.52226
   0.51233
   0.55359
   0.55254
   0.53208
   0.54464
   0.51996
   0.55873
   0.55044
   0.51058
   0.49643
   0.45686
   0.44787
   0.46582
   0.50225
   0.48215
   0.47951
   0.50882
   0.48755
   0.49465
   0.45667
   0.48609
   0.40704
   0.40677
   0.45190
   0.45967
   0.47753
   0.43376
   0.45077
   0.47416
   0.47126
   0.48861
   0.48309
   0.51487
   0.51956
   0.49552
   0.50460
   0.51552
   0.60325
   0.49103
   0.60700
   0.60615
   0.60976
   0.58925
   0.57054
   0.57550
   0.52575
   0.50177
   0.53367
   0.48735
   0.40398
   0.45943
   0.45495
   0.54831
   0.53827
   0.53331
   0.52027
   0.54491
   0.46408
   0.44103
   0.47748
   0.53345
   0.55763
   0.56864
   0.57991
   0.54374
   0.53788
   0.51062
   0.53245
   0.51365
   0.50625
   0.51216
   0.49877
   0.48527
   0.48305
   0.48238
   0.44487
   0.44315
   0.47201
   0.50312
   0.51044
   0.54070
   0.51185
   0.46610
   0.55409
   0.53134
   0.48572
   0.47546
   0.47232
   0.53275
   0.52533
   0.45595
   0.51988
   0.53152
   0.54228
   0.47114
   0.47940
   0.48361
   0.50774
   0.47036
   0.44850
   0.46196
   0.48968
   0.51287
   0.55918
   0.62702
   0.61084
   0.54494
   0.54921
   0.50409
   0.54001
   0.52036
   0.56866
   0.56324
   0.56788
   0.54607
   0.57056
   0.68140
   0.52997
   0.55560
   0.58214
   0.59674
   0.56016
   0.51048
   0.63216
   0.59806
   0.59822
   0.63125
   0.61671
   0.53685
   0.60020
   0.62429
   0.60482
   0.62702
   0.62068
   0.62205
   0.62782
   0.57618
   0.60461
   0.55985
   0.64523
   0.57385
   0.63002
   0.60821
   0.57659
   0.60078
   0.66158
   0.61318
   0.57882
   0.59533
   0.63445
   0.62210
   0.54272
   0.54672
   0.47997
   0.61787
   0.54409
   0.55889
   0.57055
   0.59512
   0.61364
   0.61068
   0.54858
   0.49280
   0.58402
   0.57537
   0.61607
   0.62821
   0.61795
   0.56327
   0.53454
   0.57539
   0.60787
   0.60356
   0.59808
   0.63529
   0.57428
   0.57914
   0.60091
   0.57835
   0.61229
   0.63076
   0.61543
   0.63667
   0.56477
   0.56347
   0.55990
   0.59059
   0.54300
   0.58618
   0.54661
   0.56870
   0.51147
   0.53159
   0.59791
   0.55631
   0.55038
   0.52114
   0.55758
   0.56386
   0.50397
   0.49321
   0.52951
   0.56907
   0.50788
   0.58091
   0.54673
   0.61275
   0.55747
   0.55381
   0.53793
   0.62573
   0.59929
   0.57527
   0.52944
   0.52829
   0.52211
   0.57925
   0.56883
   0.55024
   0.57103
   0.58412
   0.57864
   0.55615
   0.53345
   0.58007
   0.52814
   0.53278
   0.55989
   0.55418
   0.61532
   0.60000
   0.60727
   0.56539
   0.52968
   0.58645
   0.54638
   0.56185
   0.61762
   0.63129
   0.61069
   0.70531
   0.59040
   0.56909
   0.57329
   0.57592
   0.62081
   0.60443
   0.59913
   0.56355
   0.59188
   0.60744
   0.60276
   0.54860
   0.62173
   0.62460
   0.62678
   0.73340
   0.61764
   0.61253
   0.61660
   0.58893
   0.60531
   0.58684
   0.67398
   0.64421
   0.65586
   0.69993
   0.66933
   0.65744
   0.65731
   0.58163
   0.58991
   0.57657
   0.57274
   0.55591
   0.50504
   0.52402
   0.57932
   0.64990
   0.66617
   0.61660
   0.57263
   0.56734
   0.59505
   0.58347
   0.62759
   0.64691
   0.63020
   0.64550
   0.59811
   0.69876
   0.73014
   0.84106
   0.69355
   0.77796
   0.78319
   0.66007
   0.84271
   0.83795
   0.65600
   0.69946
   0.69125
   0.68701
   0.69242
   0.70600
   0.69242
   0.68952
   0.68118
   0.81344
   0.69818
   0.66214
   0.68351
   0.83563
   0.82087
   0.78844
   0.78865
   0.76935
   0.62181
   0.61213
   0.58686
   0.58080
   0.61293
   0.55067
   0.55878
   0.55766
   0.57807
   0.54463
   0.56400
   0.54267
   0.54769
   0.64763
   0.60695
   0.61595
   0.52202
   0.57658
   0.55336
   0.55930
   0.61142
   0.55843
   0.58544
   0.57812
   0.58862
   0.57502
   0.55427
   0.59317
   0.53977
   0.57152
   0.59280
   0.54663
   0.59851
   0.59319
   0.62059
   0.55802
   0.52579
   0.52795
   0.56741
   0.58876
   0.60810
   0.60766
   0.55307
   0.60017
   0.66326
   0.53917
   0.56975
   0.55791
   0.58492
   0.59567
   0.61577
   0.61888
   0.64030
   0.60397
   0.66897
   0.66604
   0.66511
   0.62213
   0.63556
   0.63197
   0.63894
   0.63371
   0.62251
   0.64969
   0.63287
   0.58382
   0.59357
   0.61048
   0.59101
   0.58557
   0.59902
   0.59918
   0.60545
   0.56892
   0.59730
   0.59318
   0.53963
   0.63650
   0.55977
   0.56297
   0.59269
   0.56529
   0.58911
   0.59551
   0.58622
   0.52062
   0.63397
   0.65568
   0.63988
   0.60232
   0.60860
   0.62112
   0.50971
   0.57722
   0.53238
   0.56005
   0.52969
   0.54295
   0.50213
   0.48651
   0.45750
   0.47860
   0.46549
   0.48580
   0.53357
   0.54118
   0.51045
   0.50872
   0.49075
   0.57143
   0.54385
   0.56641
   0.52897
   0.54100
   0.57287
   0.52887
   0.51910
   0.50699
   0.51365
   0.57813
   0.54904
   0.55183
   0.55812
   0.55437
   0.49516
   0.59063
   0.60022
   0.61874
   0.62566
   0.66332
   0.66212
   0.66210
   0.72084
   0.64422
   0.66653
   0.58300
   0.63294
   0.60409
   0.61930
   0.67284
   0.68876
   0.68001
   0.62240
   0.59941
   0.57027
   0.58513
   0.57625
   0.59913
   0.63521
   0.65436
   0.64387
   0.60677
   0.64209
   0.64007
   0.64144
   0.63348
   0.60430
   0.62787
   0.65411
   0.62267
   0.58983
   0.57410
   0.59405
   0.59703
   0.63054
   0.63900
   0.65036
   0.62954
   0.64922
   0.60152
   0.61232
   0.57961
   0.54185
   0.62723
   0.60762
   0.56210
   0.55874
   0.64168
   0.69834
   0.54349
   0.58132
   0.55854
   0.61452
   0.62934
   0.59191
   0.64038
   0.60875
   0.64649
   0.62797
   0.66393
   0.65364
   0.60787
   0.63330
   0.66978
   0.62763
   0.61369
   0.65552
   0.64599
   0.63123
   0.59791
   0.65058
   0.57431
   0.58888
   0.55820
   0.53608
   0.57758
   0.60018
   0.57263
   0.59049
   0.56538
   0.57564
   0.55264
   0.60195
   0.62525
   0.61466
   0.58758
   0.54057
   0.58831
   0.62282
   0.49979
   0.59368
   0.63716
   0.63933
   0.63928
   0.65903
   0.67223
   0.63355
   0.64100
   0.69113
   0.66813
   0.78602
   0.81759
   0.68342
   0.67798
   0.68491
   0.67371
   0.65178
   0.60809
   0.59245
   0.64629
   0.65182
   0.70930
   0.64824
   0.65359
   0.59271
   0.75602
   0.59222
   0.70221
   0.65763
   0.60531
   0.60210
   0.62955
   0.58469
   0.63698
   0.59531
   0.63398
   0.63616
   0.57323
   0.55577
   0.53189
   0.55262
   0.59401
   0.54856
   0.57303
   0.56096
   0.55333
   0.56051
   0.54867
   0.54479
   0.51404
   0.51555
   0.51471
   0.53751
   0.53973
   0.55348
   0.53661
   0.56217
   0.51246
   0.53699
   0.50932
   0.47254
   0.50027
   0.53366
   0.60536
   0.63426
   0.60783
   0.60918
   0.60039
   0.59661
   0.57487
   0.54021
   0.53077
   0.53888
   0.52043
   0.54451
   0.54137
   0.53323
   0.56883
   0.55548
   0.52636
   0.57719
   0.59224
   0.63621
   0.63135
   0.56727
   0.52914
   0.54197
   0.52409
   0.52656
   0.54554
   0.55479
   0.58213
   0.52212
   0.60165
   0.56164
   0.56268
   0.54383
   0.52301
   0.52290
   0.55353
   0.53297
   0.54589
   0.55250
   0.52790
   0.53503
   0.56596
   0.51320
   0.55250
   0.55486
   0.57141
   0.59296
   0.56621
   0.56508
   0.60024
   0.56555
   0.57712
   0.63896
   0.62905
   0.51452
   0.62972
   0.58145
   0.64722
   0.56771
   0.59770
   0.59094
   0.59764
   0.60022
   0.55882
   0.59871
   0.58766
   0.60054
   0.66837
   0.63473
   0.64237
   0.55076
   0.52639
   0.59264
   0.63848
   0.58078
   0.54091
   0.52670
   0.53503
   0.57858
   0.52972
   0.61912
   0.55246
   0.64239
   0.58501
   0.58449
   0.63531
   0.60862
   0.58755
   0.57960
   0.49035
   0.53330
   0.52803
   0.56467
   0.54051
   0.53968
   0.54166
   0.62781
   0.61468
   0.62251
   0.54102
   0.56470
   0.57980
   0.54668
   0.64721
   0.62052
   0.57017
   0.58297
   0.58794
   0.59512
   0.53366
   0.57328
   0.54225
   0.56258
   0.51020
   0.63364
   0.59344
   0.64333
   0.63392
   0.57276
   0.61081
   0.59291
   0.60762
   0.59440
   0.59371
   0.61933
   0.60544
   0.65683
   0.60655
   0.55236
   0.56648
   0.56190
   0.61045
   0.61953
   0.58502
   0.60792
   0.57330
   0.58046
   0.60647
   0.63624
   0.57751
   0.59434
   0.61463
   0.63713
   0.63036
   0.61118
   0.59511
   0.63118
   0.60585
   0.62295
   0.59582
   0.59835
   0.57701
   0.57635
   0.55445
   0.46291
   0.52619
   0.49683
   0.53139
   0.60876
   0.63062
   0.62621
   0.63015
   0.62865
   0.69044
   0.67565
   0.71141
   0.72722
   0.69621
   0.62345
   0.58314
   0.57801
   0.64682
   0.61175
   0.66199
   0.58112
   0.57051
   0.53547
   0.56359
   0.54699
   0.53815
   0.53394
   0.57770
   0.60755
   0.62992
   0.63524
   0.65642
   0.65920
   0.62314
   0.59409
   0.59364
   0.59605
   0.60584
   0.60514
   0.64209
   0.60012
   0.55406
   0.57419
   0.54906
   0.53819
   0.51567
   0.57628
   0.63148
   0.55542
   0.60427
   0.57469
   0.49921
   0.53593
   0.51527
   0.53230
   0.53115
   0.48569
   0.50856
   0.52133
   0.65290
   0.53215
   0.59450
   0.62470
   0.69760
   0.80044
   0.79705
   0.80112
   0.81303
   0.77841
   0.77243
   0.76744
   0.79429
   0.76891
   0.79062
   0.78597
   0.80398
   0.82522
   0.84627
   0.71986
   0.71218
   0.72574
   0.79491
   0.77990
   0.74695
   0.75260
   0.67452
   0.69693
   0.61623
   0.59448
   0.55990
   0.54170
   0.54878
   0.58935
   0.60708
   0.54390
   0.59226
   0.61430
   0.59743
   0.57131
   0.62632
   0.59778
   0.63719
   0.61911
   0.57263
   0.55483
   0.62088
   0.60299
   0.54375
   0.56644
   0.60907
   0.59705
   0.56881
   0.60337
   0.56788
   0.59286
   0.58032
   0.58695
   0.58540
   0.62212
   0.64294
   0.64471
   0.60560
   0.59882
   0.64565
   0.57370
   0.60052
   0.60333
   0.57055
   0.62332
   0.69667
   0.65837
   0.67801
   0.67116
   0.66976
   0.64417
   0.68018
   0.62750
   0.64236
   0.68981
   0.65350
   0.63076
   0.63513
   0.62025
   0.59499
   0.63080
   0.64904
   0.63346
   0.63508
   0.65443
   0.65707
   0.67467
   0.63368
   0.63142
   0.63808
   0.64659
   0.64302
   0.58696
   0.63025
   0.59977
   0.64191
   0.58502
   0.65481
   0.62457
   0.63641
   0.63003
   0.60640
   0.57077
   0.59330
   0.60732
   0.56216
   0.46149
   0.46105
   0.48713
   0.48754
   0.52588
   0.49515
   0.54863
   0.52424
   0.49179
   0.43634
   0.46234
   0.54878
   0.47575
   0.52794
   0.56584
   0.51890
   0.53494
   0.52155
   0.52438
   0.48281
   0.54810
   0.49556
   0.52395
   0.52505
   0.61514
   0.57689
   0.57573
   0.59733
   0.52919
   0.56973
   0.55668
   0.59946
   0.66277
   0.54637
   0.58853
   0.59190
   0.59947
   0.58357
   0.64575
   0.61244
   0.59877
   0.57709
   0.60046
   0.57366
   0.61219
   0.66594
   0.64956
   0.62542
   0.60440
   0.62371
   0.61918
   0.56989
   0.56925
   0.57957
   0.59945
   0.60547
   0.56532
   0.59491
   0.52182
   0.60937
   0.56937
   0.61910
   0.55971
   0.52158
   0.52067
   0.59872
   0.58145
   0.58758
   0.59437
   0.62284
   0.61211
   0.58022
   0.59194
   0.63118
   0.61281
   0.61230
   0.52837
   0.53403
   0.55909
   0.59046
   0.62710
   0.60618
   0.64708
   0.63559
   0.66318
   0.61304
   0.63057
   0.60480
   0.65161
   0.62925
   0.60085
   0.62052
   0.62694
   0.60230
   0.58066
   0.59853
   0.56721
   0.59686
   0.56560
   0.54485
   0.65199
   0.56253
   0.57111
   0.57168
   0.53792
   0.53788
   0.55287
   0.63070
   0.54570
   0.60105
   0.55671
   0.59465
   0.58266
   0.54648
   0.54477
   0.51733
   0.50541
   0.52868
   0.50083
   0.52883
   0.52905
   0.51663
   0.51225
   0.53006
   0.55504
   0.52946
   0.50566
   0.51484
   0.48937
   0.53105
   0.54414
   0.52300
   0.51999
   0.51947
   0.49478
   0.55495
   0.55198
   0.50767
   0.57114
   0.61493
   0.57279
   0.51172
   0.53083
   0.50971
   0.52648
   0.54762
   0.51794
   0.57265
   0.57970
   0.57063
   0.57932
   0.59282
   0.61531
   0.57708
   0.57152
   0.55733
   0.56938
   0.54345
   0.56644
   0.60100
   0.63198
   0.57280
   0.59707
   0.57281
   0.52973
   0.55762
   0.56055
   0.59025
   0.56519
   0.62287
   0.62696
   0.59869
   0.59314
   0.56736
   0.65422
   0.54084
   0.63319
   0.63322
   0.70716
   0.67216
   0.69643
   0.70158
   0.73651
   0.77097
   0.74620
   0.61157
   0.63798
   0.65308
   0.72314
   0.67808
   0.65097
   0.64768
   0.75502
   0.64384
   0.70743
   0.70600
   0.67872
   0.70106
   0.69456
   0.70605
   0.66751
   0.62759
   0.66946
   0.66810
   0.67947
   0.68758
   0.66076
   0.65792
   0.67985
   0.66471
   0.69302
   0.70777
   0.63963
   0.63215
   0.56440
   0.56860
   0.59174
   0.67695
   0.67046
   0.60932
   0.55705
   0.64601
   0.58793
   0.61396
   0.63299
   0.76365
   0.66947
   0.77280
   0.65153
   0.70459
   0.66685
   0.59596
   0.60722
   0.62027
   0.60693
   0.62272
   0.59287
   0.60366
   0.62179
   0.72534
   0.70262
   0.68207
   0.61838
   0.63137
   0.57286
   0.57462
   0.61141
   0.61703
   0.57052
   0.62497
   0.62326
   0.61790
   0.58973
   0.56512
   0.59745
   0.58157
   0.60879
   0.68096
   0.68919
   0.68470
   0.67245
   0.65339
   0.59714
   0.66915
   0.82215
   0.64340
   0.62391
   0.70878
   0.67156
   0.73789
   0.72149
   0.64230
   0.68301
   0.77069
   0.67040
   0.65778
   0.70847
   0.74511
   0.64002
   0.71251
   0.66359
   0.73382
   0.63815
   0.60995
   0.58092
   0.59551
   0.58888
   0.58001
   0.54992
   0.49244
   0.53443
   0.55360
   0.67704
   0.58405
   0.63347
   0.60929
   0.58104
   0.57168
   0.52951
   0.54174
   0.54166
   0.57552
   0.62347
   0.68974
   0.63898
   0.66455
   0.62672
   0.67461
   0.68905
   0.63026
   0.69638
   0.70844
   0.69549
   0.71651
   0.58383
   0.67143
   0.70502
   0.67151
   0.71199
   0.73357
   0.67310
   0.67594
   0.70955
   0.67941
   0.66630
   0.69750
   0.66639
   0.64577
   0.68160
   0.72647
   0.69283
   0.69734
   0.67572
   0.67012
   0.70145
   0.80911
   0.81016
   0.76483
   0.86517
   0.85352
   0.79017
   0.75100
   0.77073
   0.79484
   0.82414
   0.78393
   0.81694
   0.84933
   0.87849
   0.81425
   0.80139
   0.81317
   0.68142
   0.76683
   0.75207
   0.71465
   0.76294
   0.69465
   0.72024
   0.77040
   0.76678
   0.73328
   0.74935
   0.74149
   0.74329
   0.68449
   0.71388
   0.69264
   0.69023
   0.70555
   0.72500
   0.72068
   0.67181
   0.69273
   0.71600
   0.72528
   0.72351
   0.85507
   0.72098
   0.70464
   0.72836
   0.87549
   0.81050
   0.85747
   0.74777
   0.79802
   0.79416
   0.79749
   0.75992
   0.79762
   0.79807
   0.85248
   0.86887
   0.75511
   0.75335
   0.76620
   0.83297
   0.75473
   0.82749
   0.74388
   0.76442
   0.82232
   0.75438
   0.79353
   0.78668
   0.78024
   0.76551
   0.79011
   0.81668
   0.79744
   0.74047
   0.81285
   0.80203
   0.74653
   0.76233
   0.80323
   0.79636
   0.73723
   0.79919
   0.79668
   0.75880
   0.75309
   0.77931
   0.73071
   0.72361
   0.72585
   0.71659
   0.64630
   0.70400
   0.71591
   0.74829
   0.70675
   0.74916
   0.70120
   0.73486
   0.69509
   0.66136
   0.62959
   0.67279
   0.63301
   0.63625
   0.66718
   0.62900
   0.64203
   0.65966
   0.64393
   0.68330
   0.69296
   0.63070
   0.67608
   0.63370
   0.67920
   0.67510
   0.60444
   0.58595
   0.62796
   0.67143
   0.73938
   0.69107
   0.68413
   0.64492
   0.61786
   0.62050
   0.62842
   0.64869
   0.57557
   0.61720
   0.63050
   0.63452
   0.61060
   0.66324
   0.70653
   0.71375
   0.61594
   0.63688
   0.67005
   0.68657
   0.64851
   0.66480
   0.68525
   0.75898
   0.86898
   0.77793
   0.72345
   0.73838
   0.73715
   0.77758
   0.68775
   0.70376
   0.73948
   0.73533
   0.82787
   0.81737
   0.82104
   0.78987
   0.74117
   0.73476
   0.70987
   0.71222
   0.71796
   0.73543
   0.73670
   0.70560
   0.66764
   0.73301
   0.73029
   0.72979
   0.75227
   0.70920
   0.67697
   0.71181
   0.74911
   0.75533
   0.87956
   0.83807
   0.84444
   0.89312
   0.85394
   0.91546
   0.85327
   0.76114
   0.80177
   0.87487
   0.83470
   0.77082
   0.75606
   0.72323
   0.80305
   0.80569
   0.73072
   0.74037
   0.76379
   0.81441
   0.79598
   0.78833
   0.79429
   0.71219
   0.69039
   0.74569
   0.79352
   0.73729
   0.76532
   0.71836
   0.67915
   0.69302
   0.68045
   0.66343
   0.68128
   0.67473
   0.67495
   0.69978
   0.70464
   0.74578
   0.78323
   0.78647
   0.78424
   0.80825
   0.73277
   0.75937
   0.74231
   0.82844
   0.76278
   0.74602
   0.75330
   0.77922
   0.78910
   0.77732
   0.76016
   0.73549
   0.68144
   0.68285
   0.70794
   0.73824
   0.73128
   0.70905
   0.72666
   0.83919
   0.75033
   0.80004
   0.86786
   0.84034
   0.79470
   0.90971
   0.83937
   0.87380
   0.88908
   0.87076
   0.89296
   0.89059
   0.87198
   0.87848
   0.88281
   0.87727
   0.87111
   0.80169
   0.68382
   0.75990
   0.66587
   0.71904
   0.68300
   0.71418
   0.69708
   0.72738
   0.69078
   0.73309
   0.65906
   0.66951
   0.69201
   0.71527
   0.69401
   0.66380
   0.63410
   0.63020
   0.62593
   0.59926
   0.64076
   0.66548
   0.62677
   0.60199
   0.69651
   0.68564
   0.70049
   0.71842
   0.64771
   0.70397
   0.64747
   0.68313
   0.70253
   0.68409
   0.68059
   0.70145
   0.73538
   0.77914
   0.73587
   0.84152
   0.80173
   0.87851
   0.80962
   0.73964
   0.73126
   0.70547
   0.67066
   0.71634
   0.69445
   0.72523
   0.70963
   0.78426
   0.82756
   0.82271
   0.83106
   0.84024
   0.74120
   0.79245
   0.71235
   0.71448
   0.70570
   0.69278
   0.73908
   0.74682
   0.74914
   0.79369
   0.89070
   0.82121
   0.83284
   0.74390
   0.70722
   0.74630
   0.75582
   0.72087
   0.72969
   0.67146
   0.71152
   0.74632
   0.74662
   0.72514
   0.70845
   0.79272
   0.83358
   0.75385
   0.82779
   0.83732
   0.80079
   0.77753
   0.71777
   0.72016
   0.68312
   0.64457
   0.63723
   0.62535
   0.65308
   0.64934
   0.65064
   0.68008
   0.64392
   0.65725
   0.72214
   0.64829
   0.65155
   0.63381
   0.61548
   0.61902
   0.65011
   0.64263
   0.61781
   0.63434
   0.63629
   0.64800
   0.59312
   0.62664
   0.61642
   0.64550
   0.64758
   0.60726
   0.64849
   0.56627
   0.58381
   0.59116
   0.54860
   0.58123
   0.60165
   0.59030
   0.61486
   0.58563
   0.60341
   0.61387
   0.58499
   0.57608
   0.59300
   0.55772
   0.57613
   0.59287
   0.64704
   0.59985
   0.58523
   0.61183
   0.59679
   0.66304
   0.62734
   0.64270
   0.63956
   0.59504
   0.64702
   0.61128
   0.57891
   0.64313
   0.63556
   0.68855
   0.70084
   0.64565
   0.64002
   0.62647
   0.62693
   0.64700
   0.64753
   0.63602
   0.69122
   0.68230
   0.64973
   0.69857
   0.71561
   0.68879
   0.75318
   0.67468
   0.67457
   0.69974
   0.72114
   0.65374
   0.64950
   0.66484
   0.66103
   0.64645
   0.65549
   0.66790
   0.67859
   0.64707
   0.70068
   0.70099
   0.71784
   0.70190
   0.66455
   0.67903
   0.78374
   0.67108
   0.65104
   0.61323
   0.64521
   0.65548
   0.71568
   0.72508
   0.64198
   0.64416
   0.59817
   0.59337
   0.59827
   0.63162
   0.61348
   0.60791
   0.63788
   0.60351
   0.58229
   0.61826
   0.67149
   0.66737
   0.66993
   0.64988
   0.75265
   0.83808
   0.71696
   0.84776
   0.73757
   0.84376
   0.81988
   0.73079
   0.71854
   0.72503
   0.71948
   0.76209
   0.74833
   0.72127
   0.75751
   0.74234
   0.67945
   0.69524
   0.64565
   0.68025
   0.65150
   0.68764
   0.68945
   0.63719
   0.69292
   0.62602
   0.67574
   0.71193
   0.68146
   0.74047
   0.76725
   0.74825
   0.74251
   0.69001
   0.63309
   0.59249
   0.61519
   0.65852
   0.59092
   0.62399
   0.66569
   0.66654
   0.66152
   0.60077
   0.64745
   0.67479
   0.62843
   0.65958
   0.59981
   0.63489
   0.64491
   0.62032
   0.64670
   0.66727
   0.63992
   0.65361
   0.68876
   0.64789
   0.65792
   0.67270
   0.70392
   0.76922
   0.77768
   0.79045
   0.67364
   0.67631
   0.63234
   0.59696
   0.66054
   0.67779
   0.68199
   0.66435
   0.71361
   0.65655
   0.66084
   0.65897
   0.66953
   0.64413
   0.67830
   0.66185
   0.64394
   0.61673
   0.74428
   0.64766
   0.65954
   0.65288
   0.65595
   0.70896
   0.65555
   0.63676
   0.64429
   0.61392
   0.63275
   0.60857
   0.68372
   0.66205
   0.62848
   0.64701
   0.69026
   0.68831
   0.65274
   0.64002
   0.66880
   0.63850
   0.59293
   0.62400
   0.62072
   0.66105
   0.67457
   0.61931
   0.67941
   0.63554
   0.61812
   0.66551
   0.67865
   0.67419
   0.77407
   0.81460
   0.67527
   0.71982
   0.71641
   0.70511
   0.66341
   0.73638
   0.75026
   0.72341
   0.68278
   0.67671
   0.69611
   0.65974
   0.66513
   0.62537
   0.63956
   0.62892
   0.61743
   0.64403
   0.64809
   0.69636
   0.68019
   0.61134
   0.66450
   0.62139
   0.64241
   0.64040
   0.68580
   0.63266
   0.60676
   0.65455
   0.71239
   0.66013
   0.66493
   0.67989
   0.70779
   0.75597
   0.68752
   0.67737
   0.76911
   0.69648
   0.78403
   0.68480
   0.68953
   0.78508
   0.80600
   0.78771
   0.66309
   0.75864
   0.63286
   0.67572
   0.66955
   0.67779
   0.77836
   0.65637
   0.62901
   0.73955
   0.67751
   0.69709
   0.70141
   0.64852
   0.61371
   0.56966
   0.63401
   0.58907
   0.61567
   0.58744
   0.59224
   0.63437
   0.61620
   0.63493
   0.59602
   0.65024
   0.62717
   0.63896
   0.62578
   0.65672
   0.59186
   0.62654
   0.64693
   0.66691
   0.63313
   0.60855
   0.65154
   0.64901
   0.67471
   0.64732
   0.68082
   0.63886
   0.65985
   0.67238
   0.65962
   0.63618
   0.61853
   0.59341
   0.65223
   0.66483
   0.65474
   0.66227
   0.70351
   0.64111
   0.63667
   0.63541
   0.63442
   0.66263
   0.62204
   0.63724
   0.62725
   0.63573
   0.61656
   0.56545
   0.59076
   0.60386
   0.57913
   0.62193
   0.60825
   0.57637
   0.54526
   0.54684
   0.59679
   0.57151
   0.62931
   0.60118
   0.66326
   0.63399
   0.63143
   0.61578
   0.68963
   0.61491
   0.61086
   0.64250
   0.64726
   0.63422
   0.72149
   0.77497
   0.65898
   0.68645
   0.69282
   0.68916
   0.65748
   0.65315
   0.69506
   0.66492
   0.67750
   0.67995
   0.67656
   0.71457
   0.72726
   0.68032
   0.63533
   0.67458
   0.76730
   0.70323
   0.67845
   0.69661
   0.65541
   0.70655
   0.61878
   0.63776
   0.63881
   0.65335
   0.61839
   0.61122
   0.69813
   0.66852
   0.60895
   0.59445
   0.56315
   0.62407
   0.63266
   0.68682
   0.58662
   0.63681
   0.69739
   0.65010
   0.61841
   0.61553
   0.60095
   0.63672
   0.60119
   0.61065
   0.64243
   0.63688
   0.66437
   0.61927
   0.59197
   0.65238
   0.62537
   0.70485
   0.76149
   0.74048
   0.60476
   0.65627
   0.67318
   0.57203
   0.62248
   0.60336
   0.77895
   0.73015
   0.63556
   0.68075
   0.63198
   0.62982
   0.63320
   0.68905
   0.61959
   0.69598
   0.60376
   0.67627
   0.68108
   0.66204
   0.72773
   0.68510
   0.63557
   0.69073
   0.67216
   0.65228
   0.66923
   0.64935
   0.68930
   0.67050
   0.72741
   0.69227
   0.71270
   0.75479
   0.69383
   0.66067
   0.69728
   0.68564
   0.74811
   0.75268
   0.72124
   0.65230
   0.66453
   0.69042
   0.65616
   0.68946
   0.69300
   0.63923
   0.70611
   0.61436
   0.62056
   0.62492
   0.67752
   0.68300
   0.69672
   0.64876
   0.70397
   0.63889
   0.67942
   0.69720
   0.64294
   0.71983
   0.66554
   0.66422
   0.69388
   0.65431
   0.66487
   0.67149
   0.64517
   0.67583
   0.64491
   0.64582
   0.67943
   0.65185
   0.60893
   0.63795
   0.62078
   0.63537
   0.60804
   0.65435
   0.65526
   0.64063
   0.64051
   0.66197
   0.63767
   0.67646
   0.60350
   0.63532
   0.63736
   0.64415
   0.61185
   0.62972
   0.63782
   0.59951
   0.59799
   0.60037
   0.62745
   0.64092
   0.61863
   0.62734
   0.62040
   0.59661
   0.60739
   0.56742
   0.58625
   0.58941
   0.63001
   0.62512
   0.62644
   0.60720
   0.61234
   0.61649
   0.62389
   0.59880
   0.62604
   0.64230
   0.64114
   0.63606
   0.62521
   0.60443
   0.62139
   0.62826
   0.66067
   0.63287
   0.63308
   0.64642
   0.59768
   0.64144
   0.66357
   0.66270
   0.66948
   0.61725
   0.61532
   0.63376
   0.64838
   0.76914
   0.72367
   0.65249
   0.61848
   0.66093
   0.72686
   0.76935
   0.73948
   0.73799
   0.62589
   0.64229
   0.58284
   0.61100
   0.59721
   0.66036
   0.69146
   0.65649
   0.62539
   0.63070
   0.67463
   0.64224
   0.59335
   0.59849
   0.61556
   0.60261
   0.64907
   0.66090
   0.62710
   0.65279
   0.61693
   0.56790
   0.61862
   0.66390
   0.65358
   0.62217
   0.58146
   0.58129
   0.52717
   0.61581
   0.58492
   0.57984
   0.59877
   0.57395
   0.59242
   0.54685
   0.56611
   0.59840
   0.57692
   0.62072
   0.60033
   0.56189
   0.58941
   0.59071
   0.54312
   0.59435
   0.60069
   0.59208
   0.56882
   0.51688
   0.57047
   0.57850
   0.57087
   0.62445
   0.61478
   0.61337
   0.56231
   0.60177
   0.61741
   0.54976
   0.54810
   0.56978
   0.57002
   0.59917
   0.58301
   0.63965
   0.65520
   0.61534
   0.63644
   0.61084
   0.64935
   0.64277
   0.61696
   0.62963
   0.63935
   0.66206
   0.63936
   0.67798
   0.68060
   0.75185
   0.80380
   0.79718
   0.81200
   0.78729
   0.76071
   0.71713
   0.79093
   0.82773
   0.78212
   0.80935
   0.80899
   0.81373
   0.79470
   0.81160
   0.69841
   0.67687
   0.77128
   0.78718
   0.71452
   0.75544
   0.80431
   0.71142
   0.71946
   0.75615
   0.72265
   0.72549
   0.77856
   0.76319
   0.80204
   0.78946
   0.77409
   0.69911
   0.63829
   0.76546
   0.71123
   0.74053
   0.77788
   0.78475
   0.72684
   0.74975
   0.69561
   0.68685
   0.69155
   0.75920
   0.74648
   0.74594
   0.77040
   0.76033
   0.74191
   0.73715
   0.72238
   0.77771
   0.74044
   0.78780
   0.78889
   0.82857
   0.91040
   0.87722
   0.88231
   0.77065
   0.70554
   0.74992
   0.71300
   0.69242
   0.71518
   0.65276
   0.65593
   0.59895
   0.64796
   0.64106
   0.64197
   0.68808
   0.62088
   0.68228
   0.58017
   0.58567
   0.59431
   0.64916
   0.66051
   0.67107
   0.66779
   0.66055
   0.69179
   0.72756
   0.73650
   0.69433
   0.69523
   0.73795
   0.73542
   0.72094
   0.69635
   0.64389
   0.71898
   0.73923
   0.68912
   0.68669
   0.68621
   0.69187
   0.66735
   0.67547
   0.64101
   0.64057
   0.64770
   0.64748
   0.72110
   0.66470
   0.66665
   0.66421
   0.64102
   0.68961
   0.63993
   0.64337
   0.71668
   0.71783
   0.68180
   0.68040
   0.68762
   0.67931
   0.65093
   0.82317
   0.82130
   0.86125
   0.83423
   0.84944
   0.85558
   0.85960
   0.85205
   0.82164
   0.85035
   0.81745
   0.81043
   0.76242
   0.81844
   0.78247
   0.80793
   0.81116
   0.74015
   0.68739
   0.69927
   0.74157
   0.81301
   0.82916
   0.81655
   0.75776
   0.74107
   0.67493
   0.75351
   0.82217
   0.83536
   0.84774
   0.83651
   0.82993
   0.79286
   0.68237
   0.67239
   0.70791
   0.72117
   0.68240
   0.73164
   0.73274
   0.71565
   0.68875
   0.75934
   0.69272
   0.80267
   0.74845
   0.68267
   0.71050
   0.69313
   0.71608
   0.70837
   0.70751
   0.69257
   0.69197
   0.74320
   0.76934
   0.73107
   0.72859
   0.71929
   0.71116
   0.72816
   0.71877
   0.70593
   0.65196
   0.73315
   0.68987
   0.74283
   0.65253
   0.66582
   0.71667
   0.72253
   0.60155
   0.64324
   0.70439
   0.69547
   0.66840
   0.72479
   0.68230
   0.69145
   0.77042
   0.69046
   0.68742
   0.71368
   0.66372
   0.70061
   0.71735
   0.73940
   0.72424
   0.63367
   0.70271
   0.59475
   0.65687
   0.65914
   0.68736
   0.65714
   0.68882
   0.67410
   0.66062
   0.68255
   0.67482
   0.70611
   0.69060
   0.72419
   0.71562
   0.70554
   0.76769
   0.71835
   0.68335
   0.67298
   0.69198
   0.71913
   0.71532
   0.73839
   0.70128
   0.69835
   0.71909
   0.74373
   0.76906
   0.71031
   0.69224
   0.73604
   0.71340
   0.80969
   0.84282
   0.86139
   0.80030
   0.74426
   0.77187
   0.80110
   0.80030
   0.75456
   0.81480
   0.81419
   0.77476
   0.75443
   0.72906
   0.66879
   0.72249
   0.70666
   0.66896
   0.62334
   0.65134
   0.64435
   0.63847
   0.70676
   0.70062
   0.72835
   0.80723
   0.80990
   0.76931
   0.74600
   0.77029
   0.81193
   0.77895
   0.74800
   0.71719
   0.67098
   0.72429
   0.72867
   0.72138
   0.65762
   0.62362
   0.63712
   0.67578
   0.66355
   0.66088
   0.71647
   0.72117
   0.65374
   0.68073
   0.69932
   0.69554
   0.66394
   0.63051
   0.66342
   0.63100
   0.61228
   0.66814
   0.66508
   0.66217
   0.65030
   0.65883
   0.69105
   0.69843
   0.75511
   0.73372
   0.77250
   0.73673
   0.71275
   0.72434
   0.66676
   0.69250
   0.67896
   0.72416
   0.72616
   0.67683
   0.65251
   0.74325
   0.66879
   0.66987
   0.68651
   0.70023
   0.68957
   0.72451
   0.70438
   0.68476
   0.70803
   0.64862
   0.74615
   0.72767
   0.75555
   0.70648
   0.77053
   0.75182
   0.78678
   0.78172
   0.78232
   0.73854
   0.69928
   0.66273
   0.74676
   0.71207
   0.70578
   0.71384
   0.78275
   0.71046
   0.68619
   0.71487
   0.73855
   0.70641
   0.65948
   0.67947
   0.66764
   0.69676
   0.68071
   0.69025
   0.73107
   0.71277
   0.68647
   0.71653
   0.72284
   0.66669
   0.70595
   0.76324
   0.69459
   0.77686
   0.72053
   0.72072
   0.77476
   0.79117
   0.77258
   0.75245
   0.80213
   0.77975
   0.79000
   0.82365
   0.82411
   0.77073
   0.76309
   0.72063
   0.69194
   0.66794
   0.63897
   0.68405
   0.70011
   0.70432
   0.72373
   0.68570
   0.73277
   0.65835
   0.69427
   0.71662
   0.63144
   0.59910
   0.58641
   0.70645
   0.63625
   0.63636
   0.61500
   0.59810
   0.60319
   0.61482
   0.61639
   0.65564
   0.62044
   0.61850
   0.65160
   0.62034
   0.62583
   0.63816
   0.59547
   0.60698
   0.62347
   0.60684
   0.62981
   0.63312
   0.61664
   0.60413
   0.62302
   0.62276
   0.59290
   0.64765
   0.61748
   0.63500
   0.63610
   0.57137
   0.59355
   0.58505
   0.63148
   0.61241
   0.60543
   0.65103
   0.64261
   0.59438
   0.62799
   0.56149
   0.57778
   0.57052
   0.55332
   0.49143
   0.54877
   0.57657
   0.56051
   0.56901
   0.57232
   0.57773
   0.59678
   0.60692
   0.55617
   0.56743
   0.61852
   0.58729
   0.62053
   0.60793
   0.66713
   0.66545
   0.68905
   0.69361
   0.63221
   0.75196
   0.75801
   0.76271
   0.74480
   0.71372
   0.69659
   0.60963
   0.63629
   0.16075
   0.12724
   0.15678
   0.17653
   0.16331
   0.16983
   0.22570
   0.22401
   0.22966
   0.21837
   0.25407
   0.18569
   0.25361
   0.23545
   0.26045
   0.30375
   0.25580
   0.32686
   0.32590
   0.27394
   0.26170
   0.26732
   0.29727
   0.30410
   0.29423
   0.29626
   0.31413
   0.28044
   0.29731
   0.28322
   0.28838
   0.25084
   0.32880
   0.24915
   0.30030
   0.32370
   0.34924
   0.31128
   0.34248
   0.34690
   0.31832
   0.30675
   0.39120
   0.36971
   0.29613
   0.34501
   0.32007
   0.38425
   0.36897
   0.37572
   0.31093
   0.29753
   0.38082
   0.32732
   0.32064
   0.31618
   0.40025
   0.34650
   0.41428
   0.44904
   0.44352
   0.42522
   0.42013
   0.42753
   0.42964
   0.44088
   0.43724
   0.43133
   0.37108
   0.34058
   0.41010
   0.41353
   0.38993
   0.36612
   0.37990
   0.31507
   0.38239
   0.33719
   0.41595
   0.32287
   0.36669
   0.40999
   0.37726
   0.43104
   0.43773
   0.37185
   0.44475
   0.44190
   0.41587
   0.43330
   0.40741
   0.40514
   0.43279
   0.43373
   0.42328
   0.38819
   0.42175
   0.42631
   0.39805
   0.43787
   0.49264
   0.43007
   0.50789
   0.46974
   0.51174
   0.46726
   0.42483
   0.43189
   0.45117
   0.45200
   0.48750
   0.50334
   0.54203
   0.50931
   0.53593
   0.48085
   0.52580
   0.51331
   0.52551
   0.53856
   0.53707
   0.55609
   0.48390
   0.52357
   0.51209
   0.58322
   0.62081
   0.60634
   0.60307
   0.57393
   0.56826
   0.53448
   0.55219
   0.52684
   0.54239
   0.50998
   0.49715
   0.46530
   0.49321
   0.55970
   0.55101
   0.54808
   0.56530
   0.53479
   0.57167
   0.57103
   0.60695
   0.52470
   0.63718
   0.52244
   0.53382
   0.56329
   0.62097
   0.65290
   0.61748
   0.63272
   0.56979
   0.59226
   0.59268
   0.61436
   0.54864
   0.59631
   0.56895
   0.64920
   0.59344
   0.63193
   0.67531
   0.60874
   0.66630
   0.65967
   0.66502
   0.68765
   0.59403
   0.62121
   0.62013
   0.63017
   0.67107
   0.71897
   0.69403
   0.63390
   0.63886
   0.69523
   0.63980
   0.65477
   0.68193
   0.63844
   0.69322
   0.62581
   0.76899
   0.79082
   0.82559
   0.83242
   0.86183
   0.85433
   0.85440
   0.85124
   0.84579
   0.85628
   0.85429
   0.74824
   0.81101
   0.78847
   0.79804
   0.80000
   0.80143
   0.80507
   0.82561
   0.81366
   0.77110
   0.78024
   0.81492
   0.82631
   0.83972
   0.75327
   0.69777
   0.77884
   0.77684
   0.84799
   0.82274
   0.72383
   0.70075
   0.72256
   0.74465
   0.68465
   0.76716
   0.65756
   0.68768
   0.68721
   0.64643
   0.66567
   0.80759
   0.64758
   0.76973
   0.67046
   0.65404
   0.76513
   0.68868
   0.64556
   0.80972
   0.66728
   0.65535
   0.66069
   0.64965
   0.66954
   0.74255
   0.64466
   0.66765
   0.66272
   0.70283
   0.69608
   0.69856
   0.82145
   0.67141
   0.65599
   0.68981
   0.70820
   0.70407
   0.68799
   0.73625
   0.65888
   0.68144
   0.69867
   0.69902
   0.82393
   0.70320
   0.76392
   0.68895
   0.77182
   0.73264
   0.66682
   0.70469
   0.72907
   0.70970
   0.76281
   0.69984
   0.67227
   0.72226
   0.73597
   0.75858
   0.75113
   0.74486
   0.77246
   0.79625
   0.78085
   0.80599
   0.79485
   0.81429
   0.81149
   0.79169
   0.73778
   0.71270
   0.63611
   0.67180
   0.63337
   0.62500
   0.68245
   0.64523
   0.66711
   0.65906
   0.63079
   0.69706
   0.70919
   0.76318
   0.71988
   0.70079
   0.72564
   0.68110
   0.65030
   0.81708
   0.80052
   0.77903
   0.79577
   0.79431
   0.79033
   0.84800
   0.83635
   0.84832
   0.80587
   0.79756
   0.70616
   0.67517
   0.78114
   0.65265
   0.75895
   0.74410
   0.71642
   0.68915
   0.75488
   0.76853
   0.79119
   0.81260
   0.81983
   0.75949
   0.70369
   0.65864
   0.70530
   0.68287
   0.70091
   0.65586
   0.71728
   0.71315
   0.77782
   0.80300
   0.78701
   0.81322
   0.78433
   0.77314
   0.78945
   0.80896
   0.84257
   0.76986
   0.80426
   0.83948
   0.78635
   0.78887
   0.79832
   0.75393
   0.80631
   0.77405
   0.71898
   0.78637
   0.74510
   0.76017
   0.75074
   0.76644
   0.72971
   0.78457
   0.79473
   0.80905
   0.80451
   0.80667
   0.86232
   0.78189
   0.85769
   0.86743
   0.86269
   0.83346
   0.75911
   0.78711
   0.79463
   0.84862
   0.83566
   0.80688
   0.81783
   0.83804
   0.84491
   0.88565
   0.86871
   0.86794
   0.85615
   0.85303
   0.77515
   0.77632
   0.74616
   0.76250
   0.73397
   0.76920
   0.66721
   0.70706
   0.73316
   0.72285
   0.77272
   0.72314
   0.80511
   0.81671
   0.71117
   0.73407
   0.76831
   0.74598
   0.82983
   0.83142
   0.82903
   0.73501
   0.84428
   0.77614
   0.75901
   0.74324
   0.70843
   0.71352
   0.72105
   0.71969
   0.72498
   0.65790
   0.67797
   0.67916
   0.69289
   0.70423
   0.78029
   0.79702
   0.70720
   0.72265
   0.69497
   0.67248
   0.71163
   0.74944
   0.68795
   0.69388
   0.70452
   0.78830
   0.81314
   0.77422
   0.77176
   0.74512
   0.73404
   0.73839
   0.75839
   0.74346
   0.81897
   0.82066
   0.82234
   0.75529
   0.84436
   0.73563
   0.82378
   0.83020
   0.84281
   0.79455
   0.80158
   0.80415
   0.77856
   0.79030
   0.70865
   0.74752
   0.83020
   0.83949
   0.76524
   0.80023
   0.82501
   0.77751
   0.80385
   0.82138
   0.79680
   0.87680
   0.88060
   0.83590
   0.83560
   0.82561
   0.85888
   0.88441
   0.89088
   0.90104
   0.90593
   0.88696
   0.90089
   0.88230
   0.88546
   0.83279
   0.83595
   0.86494
   0.86507
   0.87154
   0.86753
   0.85777
   0.74808
   0.79242
   0.86906
   0.77515
   0.76697
   0.77838
   0.76676
   0.76153
   0.74109
   0.73097
   0.73114
   0.68403
   0.70767
   0.70972
   0.66792
   0.68072
   0.67549
   0.76029
   0.70406
   0.71315
   0.70175
   0.71407
   0.67952
   0.73897
   0.70765
   0.67020
   0.71649
   0.76669
   0.72737
   0.73986
   0.73274
   0.71401
   0.68585
   0.74955
   0.72986
   0.73102
   0.73752
   0.73392
   0.72363
   0.70761
   0.72436
   0.73676
   0.72064
   0.67938
   0.71764
   0.80723
   0.76803
   0.68763
   0.64962
   0.66812
   0.68175
   0.63374
   0.61830
   0.65433
   0.67917
   0.70786
   0.60893
   0.60767
   0.57558
   0.58389
   0.60453
   0.60453
   0.64131
   0.63945
   0.64975
   0.61666
   0.67658
   0.68087
   0.71924
   0.69770
   0.67216
   0.72186
   0.67967
   0.68373
   0.64143
   0.69416
   0.73341
   0.76743
   0.70631
   0.67828
   0.66930
   0.69046
   0.72302
   0.69078
   0.65360
   0.60576
   0.63307
   0.64133
   0.64262
   0.60787
   0.63786
   0.65225
   0.74110
   0.64771
   0.66561
   0.63175
   0.63575
   0.59210
   0.57580
   0.60714
   0.59282
   0.53881
   0.63885
   0.63498
   0.62028
   0.65395
   0.66086
   0.67685
   0.61680
   0.63844
   0.66764
   0.67353
   0.60197
   0.63717
   0.67445
   0.61283
   0.72169
   0.69490
   0.70353
   0.69259
   0.69808
   0.67546
   0.74418
   0.71652
   0.64900
   0.70168
   0.72241
   0.68524
   0.68353
   0.67222
   0.68400
   0.72060
   0.66074
   0.60259
   0.68128
   0.69869
   0.67530
   0.68557
   0.72116
   0.63402
   0.62837
   0.62997
   0.65613
   0.66616
   0.69521
   0.71359
   0.64295
   0.67647
   0.69699
   0.68336
   0.64542
   0.71298
   0.66690
   0.68636
   0.66806
   0.63718
   0.68369
   0.70156
   0.65518
   0.66180
   0.69116
   0.66879
   0.61471
   0.70787
   0.65896
   0.70370
   0.72293
   0.70384
   0.71536
   0.70362
   0.75447
   0.75815
   0.68211
   0.72146
   0.69128
   0.64431
   0.58769
   0.58765
   0.56808
   0.52954
   0.60292
   0.60421
   0.62481
   0.65175
   0.65747
   0.70802
   0.73884
   0.77547
   0.79515
   0.66432
   0.67107
   0.66317
   0.66091
   0.67000
   0.67874
   0.72561
   0.69589
   0.69747
   0.73990
   0.74940
   0.71067
   0.78287
   0.72975
   0.71337
   0.75456
   0.72222
   0.72038
   0.78155
   0.75882
   0.72192
   0.72626
   0.68766
   0.72912
   0.67124
   0.73508
   0.74065
   0.72028
   0.77819
   0.75471
   0.69568
   0.73565
   0.78239
   0.79821
   0.78884
   0.80556
   0.78528
   0.81052
   0.76527
   0.78528
   0.76714
   0.74438
   0.73408
   0.74215
   0.73301
   0.74300
   0.68829
   0.72024
   0.74564
   0.68422
   0.75559
   0.69971
   0.69414
   0.71553
   0.71885
   0.71908
   0.76284
   0.72801
   0.72742
   0.70427
   0.68819
   0.72435
   0.72519
   0.72400
   0.69697
   0.71960
   0.69778
   0.67094
   0.71783
   0.73537
   0.73349
   0.71047
   0.69198
   0.76827
   0.71037
   0.67175
   0.64851
   0.65731
   0.68641
   0.69676
   0.67612
   0.69039
   0.67198
   0.65618
   0.65136
   0.65496
   0.64741
   0.63691
   0.67395
   0.67773
   0.70091
   0.65013
   0.69369
   0.68757
   0.69896
   0.65945
   0.74815
   0.78886
   0.77433
   0.84837
   0.87136
   0.84919
   0.87273
   0.80018
   0.81875
   0.71828
   0.71495
   0.73393
   0.79456
   0.83350
   0.72033
   0.70604
   0.70956
   0.76509
   0.71909
   0.82695
   0.82194
   0.76565
   0.83003
   0.82238
   0.81940
   0.86596
   0.85507
   0.86452
   0.86763
   0.80696
   0.79567
   0.67627
   0.73954
   0.71169
   0.71648
   0.69839
   0.68498
   0.67011
   0.68287
   0.66709
   0.65594
   0.71466
   0.68239
   0.64543
   0.67547
   0.67593
   0.64508
   0.66100
   0.67662
   0.68088
   0.74104
   0.72333
   0.69563
   0.63733
   0.71764
   0.75402
   0.76084
   0.80309
   0.74967
   0.69961
   0.72440
   0.73950
   0.65440
   0.67083
   0.74743
   0.78041
   0.76555
   0.73001
   0.77873
   0.74894
   0.75512
   0.80035
   0.73494
   0.71646
   0.73664
   0.73396
   0.71406
   0.72723
   0.72459
   0.67824
   0.65040
   0.66863
   0.68088
   0.65810
   0.69712
   0.67359
   0.68885
   0.71703
   0.73627
   0.76604
   0.74157
   0.72981
   0.74625
   0.81720
   0.79017
   0.68191
   0.72826
   0.83061
   0.67128
   0.71773
   0.71721
   0.68689
   0.71002
   0.67631
   0.71302
   0.66171
   0.65088
   0.66115
   0.63311
   0.64544
   0.64386
   0.66705
   0.70554
   0.72921
   0.80376
   0.71298
   0.68257
   0.67721
   0.69348
   0.63079
   0.63463
   0.62919
   0.61730
   0.61945
   0.60765
   0.59407
   0.66114
   0.62736
   0.58654
   0.63817
   0.64743
   0.66093
   0.66079
   0.64875
   0.62084
   0.65052
   0.61002
   0.64153
   0.64248
   0.66013
   0.61601
   0.58646
   0.67481
   0.63734
   0.67660
   0.70924
   0.74143
   0.73517
   0.63991
   0.78803
   0.75956
   0.74587
   0.71577
   0.71437
   0.70795
   0.77831
   0.64312
   0.72833
   0.74687
   0.79511
   0.77522
   0.76703
   0.75280
   0.78813
   0.66687
   0.65132
   0.64734
   0.67894
   0.72737
   0.69191
   0.71594
   0.74584
   0.67944
   0.67314
   0.65256
   0.71585
   0.64944
   0.68169
   0.64143
   0.70402
   0.62259
   0.62305
   0.65679
   0.65372
   0.66147
   0.70178
   0.67970
   0.65777
   0.64455
   0.69362
   0.71300
   0.70889
   0.77250
   0.68847
   0.69281
   0.65985
   0.67899
   0.71899
   0.65859
   0.69814
   0.69119
   0.70953
   0.65194
   0.70010
   0.69663
   0.68528
   0.71699
   0.67279
   0.69892
   0.69103
   0.66396
   0.70305
   0.66868
   0.69083
   0.70031
   0.64664
   0.66851
   0.70282
   0.70941
   0.68357
   0.66849
   0.64724
   0.61651
   0.65951
   0.69395
   0.70885
   0.70273
   0.66194
   0.71935
   0.73038
   0.71758
   0.71011
   0.70328
   0.71344
   0.72813
   0.69440
   0.71801
   0.68199
   0.71643
   0.74246
   0.70848
   0.70518
   0.72742
   0.71511
   0.70707
   0.69948
   0.64721
   0.64994
   0.70819
   0.68358
   0.70671
   0.67032
   0.67458
   0.68559
   0.78267
   0.75318
   0.81160
   0.82894
   0.89069
   0.80077
   0.85594
   0.89650
   0.84047
   0.86751
   0.81892
   0.79848
   0.79516
   0.80188
   0.84433
   0.80679
   0.84206
   0.77744
   0.73181
   0.73891
   0.80170
   0.82928
   0.86932
   0.86030
   0.82579
   0.86243
   0.85644
   0.86432
   0.87205
   0.83028
   0.84928
   0.78738
   0.80053
   0.81404
   0.82643
   0.79388
   0.79116
   0.71253
   0.74638
   0.69799
   0.66848
   0.64986
   0.69311
   0.70488
   0.71344
   0.67471
   0.71689
   0.63498
   0.72059
   0.70791
   0.64702
   0.65475
   0.67010
   0.64140
   0.58656
   0.64646
   0.59471
   0.61859
   0.61432
   0.62663
   0.64058
   0.63352
   0.63864
   0.67557
   0.67818
   0.66822
   0.67285
   0.62575
   0.63927
   0.62128
   0.62646
   0.67587
   0.66733
   0.60940
   0.60887
   0.57531
   0.64162
   0.63371
   0.63580
   0.65775
   0.61536
   0.60315
   0.62447
   0.63631
   0.61969
   0.64405
   0.66358
   0.67516
   0.65753
   0.63449
   0.63446
   0.63206
   0.59458
   0.60727
   0.63162
   0.61820
   0.58944
   0.60445
   0.59812
   0.62863
   0.63368
   0.64400
   0.60155
   0.58696
   0.61610
   0.63956
   0.59574
   0.63953
   0.65780
   0.62011
   0.65614
   0.66118
   0.61674
   0.68221
   0.65693
   0.67213
   0.64283
   0.66294
   0.70108
   0.65550
   0.64236
   0.65604
   0.60232
   0.62485
   0.63331
   0.65313
   0.68094
   0.69862
   0.65819
   0.73110
   0.64347
   0.63675
   0.61645
   0.67970
   0.66131
   0.66569
   0.62199
   0.61912
   0.61477
   0.65336
   0.59043
   0.59190
   0.57094
   0.55334
   0.57146
   0.58775
   0.60889
   0.58325
   0.52003
   0.55343
   0.52748
   0.55903
   0.56481
   0.64320
   0.61928
   0.59062
   0.69224
   0.61763
   0.62209
   0.63036
   0.54255
   0.61281
   0.56911
   0.62952
   0.60656
   0.67957
   0.60701
   0.69545
   0.62168
   0.58259
   0.59115
   0.62147
   0.61620
   0.64453
   0.66070
   0.61648
   0.64795
   0.63489
   0.59452
   0.59858
   0.62405
   0.61822
   0.67825
   0.63158
   0.60631
   0.61827
   0.60710
   0.63237
   0.62732
   0.63887
   0.65317
   0.60258
   0.63600
   0.65319
   0.62434
   0.60939
   0.60912
   0.74515
   0.57836
   0.65317
   0.60466
   0.62626
   0.66052
   0.60941
   0.63782
   0.63039
   0.64326
   0.64013
   0.69061
   0.62573
   0.66505
   0.63364
   0.66653
   0.65780
   0.60242
   0.61785
   0.64043
   0.66814
   0.59174
   0.60354
   0.61027
   0.63843
   0.58503
   0.61030
   0.61000
   0.62729
   0.66314
   0.66373
   0.65663
   0.64899
   0.59476
   0.61246
   0.59762
   0.66108
   0.61018
   0.62303
   0.67102
   0.60479
   0.65324
   0.67060
   0.61400
   0.64949
   0.59883
   0.59061
   0.60826
   0.66401
   0.61363
   0.62814
   0.63879
   0.68052
   0.62907
   0.58732
   0.61904
   0.59775
   0.64003
   0.63314
   0.60234
   0.60264
   0.58468
   0.58190
   0.64345
   0.51592
   0.58482
   0.57408
   0.56521
   0.61726
   0.59851
   0.63203
   0.63876
   0.63510
   0.62466
   0.60951
   0.67163
   0.68956
   0.64112
   0.62781
   0.70335
   0.64106
   0.62462
   0.65211
   0.59098
   0.62133
   0.63048
   0.62734
   0.59845
   0.59835
   0.63585
   0.58175
   0.60859
   0.64999
   0.69782
   0.71249
   0.58768
   0.67652
   0.64849
   0.63653
   0.70475
   0.72253
   0.71368
   0.67373
   0.68031
   0.68118
   0.64401
   0.71631
   0.71438
   0.71553
   0.71452
   0.64550
   0.66681
   0.66871
   0.66245
   0.65210
   0.63520
   0.69345
   0.70111
   0.69496
   0.64868
   0.71778
   0.67622
   0.70965
   0.67744
   0.71343
   0.68847
   0.73443
   0.65113
   0.68508
   0.68068
   0.65675
   0.62634
   0.64143
   0.63969
   0.66223
   0.62817
   0.71851
   0.68629
   0.63723
   0.63123
   0.65483
   0.62816
   0.66478
   0.64207
   0.58541
   0.62960
   0.64685
   0.63233
   0.59886
   0.62265
   0.61936
   0.63727
   0.66638
   0.61884
   0.62740
   0.63480
   0.61948
   0.62506
   0.64181
   0.63727
   0.63126
   0.66532
   0.67523
   0.66110
   0.62082
   0.67622
   0.67113
   0.68809
   0.66151
   0.62220
   0.61790
   0.63609
   0.61899
   0.57538
   0.60868
   0.59263
   0.56665
   0.61602
   0.58879
   0.61795
   0.59865
   0.63950
   0.60507
   0.60913
   0.57773
   0.58225
   0.56074
   0.58033
   0.58988
   0.62323
   0.63169
   0.62223
   0.62545
   0.69470
   0.66897
   0.72246
   0.66629
   0.64604
   0.66739
   0.59006
   0.64030
   0.67234
   0.60473
   0.65723
   0.61969
   0.62005
   0.63248
   0.63439
   0.66251
   0.62531
   0.62614
   0.64018
   0.65419
   0.62273
   0.61147
   0.64133
   0.60866
   0.64236
   0.64688
   0.64052
   0.63443
   0.69759
   0.66823
   0.65388
   0.63620
   0.64483
   0.65148
   0.62814
   0.60682
   0.65761
   0.66701
   0.72064
   0.76879
   0.75835
   0.73939
   0.77816
   0.78958
   0.77892
   0.70540
   0.65863
   0.61992
   0.67757
   0.63051
   0.60925
   0.68559
   0.70031
   0.69668
   0.64954
   0.67620
   0.61394
   0.63992
   0.67654
   0.73276
   0.74418
   0.77236
   0.76087
   0.69289
   0.82042
   0.73601
   0.74275
   0.81295
   0.80826
   0.81664
   0.71654
   0.83128
   0.67892
   0.82387
   0.80626
   0.81346
   0.76269
   0.79780
   0.75745
   0.76547
   0.64188
   0.68821
   0.65279
   0.66926
   0.58342
   0.64711
   0.67209
   0.61393
   0.63625
   0.63408
   0.65405
   0.62386
   0.68117
   0.63346
   0.62041
   0.60676
   0.64678
   0.60690
   0.61354
   0.61652
   0.61440
   0.57624
   0.62622
   0.63399
   0.66711
   0.58802
   0.59436
   0.60949
   0.53327
   0.59742
   0.58822
   0.61129
   0.58083
   0.64634
   0.62873
   0.62631
   0.66654
   0.65354
   0.62228
   0.59974
   0.65234
   0.61572
   0.61661
   0.63380
   0.61802
   0.65144
   0.65509
   0.67185
   0.63411
   0.64274
   0.58816
   0.55735
   0.51047
   0.57816
   0.62518
   0.60140
   0.60916
   0.61023
   0.58252
   0.56403
   0.61799
   0.66862
   0.68826
   0.69307
   0.70584
   0.69563
   0.65895
   0.69674
   0.76630
   0.79531
   0.73380
   0.69043
   0.75980
   0.72897
   0.72196
   0.75578
   0.70019
   0.74379
   0.73439
   0.67103
   0.76225
   0.74087
   0.66410
   0.73427
   0.69178
   0.73789
   0.76073
   0.73734
   0.74185
   0.72799
   0.83593
   0.70392
   0.70956
   0.71501
   0.72452
   0.71572
   0.68405
   0.68054
   0.70251
   0.77545
   0.74732
   0.69366
   0.70912
   0.71050
   0.71037
   0.70937
   0.68623
   0.72506
   0.69331
   0.68241
   0.71620
   0.63833
   0.66124
   0.69687
   0.66214
   0.66616
   0.72665
   0.63618
   0.64212
   0.73388
   0.66040
   0.63649
   0.64133
   0.61520
   0.60065
   0.58182
   0.58159
   0.57153
   0.56184
   0.57862
   0.63278
   0.60324
   0.62187
   0.63928
   0.74382
   0.67312
   0.71174
   0.68839
   0.74261
   0.67820
   0.66866
   0.66456
   0.63778
   0.66169
   0.65082
   0.61665
   0.66147
   0.63284
   0.63456
   0.65352
   0.60821
   0.66089
   0.60111
   0.59444
   0.64665
   0.65452
   0.66661
   0.60039
   0.58498
   0.58603
   0.51701
   0.57656
   0.59390
   0.70225
   0.56874
   0.55003
   0.58236
   0.55777
   0.59519
   0.57929
   0.60064
   0.61929
   0.59566
   0.60269
   0.63989
   0.61022
   0.61608
   0.60097
   0.62064
   0.66579
   0.57944
   0.55268
   0.57718
   0.54872
   0.61547
   0.61017
   0.58142
   0.66136
   0.61760
   0.63328
   0.61192
   0.63785
   0.56869
   0.56773
   0.61841
   0.57445
   0.63510
   0.58909
   0.62096
   0.58513
   0.60377
   0.59151
   0.56554
   0.61273
   0.62112
   0.54706
   0.65402
   0.60822
   0.64450
   0.65089
   0.69438
   0.66112
   0.68859
   0.65484
   0.62329
   0.66905
   0.64497
   0.62767
   0.63691
   0.61292
   0.62738
   0.65027
   0.65096
   0.68055
   0.66480
   0.66224
   0.64089
   0.60066
   0.63139
   0.69064
   0.59325
   0.66623
   0.60818
   0.63502
   0.67372
   0.69417
   0.67126
   0.63421
   0.62288
   0.63346
   0.64540
   0.63997
   0.70600
   0.67624
   0.69548
   0.71189
   0.66894
   0.69566
   0.72072
   0.67687
   0.66577
   0.65255
   0.66318
   0.64609
   0.64636
   0.72150
   0.67248
   0.64151
   0.63795
   0.65779
   0.62298
   0.60669
   0.62981
   0.60487
   0.64602
   0.61710
   0.62627
   0.62522
   0.60796
   0.59932
   0.59688
   0.59795
   0.64233
   0.60857
   0.61231
   0.66369
   0.69516
   0.63672
   0.63178
   0.63139
   0.62438
   0.62648
   0.61842
   0.60600
   0.65441
   0.62253
   0.68485
   0.65618
   0.64573
   0.68771
   0.62273
   0.62509
   0.62853
   0.63283
   0.66272
   0.66014
   0.65803
   0.65128
   0.63450
   0.67809
   0.68649
   0.71957
   0.66842
   0.65930
   0.64268
   0.60542
   0.57245
   0.62273
   0.59346
   0.70758
   0.67357
   0.66905
   0.65184
   0.66016
   0.70548
   0.64709
   0.64703
   0.65667
   0.64628
   0.64948
   0.65264
   0.66860
   0.58539
   0.63896
   0.64891
   0.61677
   0.60997
   0.62637
   0.64609
   0.70718
   0.66671
   0.70205
   0.71128
   0.64395
   0.67924
   0.63314
   0.61681
   0.65599
   0.63201
   0.65816
   0.64576
   0.63493
   0.63999
   0.58245
   0.66584
   0.62492
   0.60558
   0.65863
   0.61460
   0.61687
   0.62975
   0.64374
   0.66023
   0.64506
   0.64038
   0.61063
   0.63559
   0.69006
   0.61677
   0.64159
   0.67435
   0.68983
   0.69553
   0.65477
   0.65117
   0.67181
   0.69122
   0.73647
   0.68054
   0.66371
   0.64774
   0.65905
   0.62132
   0.63471
   0.65516
   0.62737
   0.64288
   0.61653
   0.60156
   0.63029
   0.63350
   0.61299
   0.63503
   0.61822
   0.63071
   0.57262
   0.55836
   0.59287
   0.58969
   0.59536
   0.58806
   0.57824
   0.64790
   0.64288
   0.61205
   0.59007
   0.63262
   0.58150
   0.57861
   0.59581
   0.62025
   0.60812
   0.63445
   0.61481
   0.72218
   0.72060
   0.77353
   0.73694
   0.65895
   0.74653
   0.73127
   0.68352
   0.71137
   0.68335
   0.61911
   0.67558
   0.69854
   0.65411
   0.60097
   0.62341
   0.60297
   0.66367
   0.60305
   0.60624
   0.62095
   0.59961
   0.61625
   0.63269
   0.65617
   0.61604
   0.63397
   0.61256
   0.61142
   0.61879
   0.66480
   0.63197
   0.71748
   0.66393
   0.66016
   0.65597
   0.67066
   0.68169
   0.66237
   0.66068
   0.65481
   0.66769
   0.66873
   0.69537
   0.68205
   0.65700
   0.69512
   0.67875
   0.71722
   0.67575
   0.71506
   0.68100
   0.69973
   0.70777
   0.74262
   0.70187
   0.70794
   0.65491
   0.72212
   0.70975
   0.67593
   0.66707
   0.69041
   0.68547
   0.66427
   0.69043
   0.68040
   0.62288
   0.69132
   0.65656
   0.60737
   0.62060
   0.67478
   0.66381
   0.67523
   0.69707
   0.67846
   0.62041
   0.59955
   0.67841
   0.66536
   0.60523
   0.68850
   0.66099
   0.72726
   0.72159
   0.68900
   0.63098
   0.62461
   0.62044
   0.60386
   0.66116
   0.63102
   0.62038
   0.60814
   0.63282
   0.66291
   0.68126
   0.62833
   0.63514
   0.64769
   0.64774
   0.62384
   0.64988
   0.58758
   0.60532
   0.54906
   0.60889
   0.57412
   0.57745
   0.64121
   0.60568
   0.63235
   0.62957
   0.60041
   0.58799
   0.56610
   0.65124
   0.65152
   0.64453
   0.64373
   0.64580
   0.65891
   0.60804
   0.61195
   0.65908
   0.58908
   0.59277
   0.61167
   0.61158
   0.63458
   0.63896
   0.60683
   0.65142
   0.62901
   0.58662
   0.63076
   0.60205
   0.63611
   0.61583
   0.59638
   0.63528
   0.59276
   0.62705
   0.64401
   0.66036
   0.65712
   0.65903
   0.65620
   0.64266
   0.63108
   0.64982
   0.61237
   0.61289
   0.64276
   0.62612
   0.65658
   0.63258
   0.64954
   0.63682
   0.60118
   0.60460
   0.60665
   0.61647
   0.68613
   0.71329
   0.60264
   0.57852
   0.57692
   0.61156
   0.59706
   0.61167
   0.60107
   0.58885
   0.62867
   0.64313
   0.62977
   0.65148
   0.71106
   0.69539
   0.63091
   0.68028
   0.70808
   0.62703
   0.65275
   0.60691
   0.65561
   0.66487
   0.63813
   0.67036
   0.65315
   0.64221
   0.66919
   0.72466
   0.73552
   0.67752
   0.66654
   0.69024
   0.62341
   0.62179
   0.64785
   0.63772
   0.63760
   0.62011
   0.66024
   0.63939
   0.66328
   0.63601
   0.69967
   0.65278
   0.67637
   0.64727
   0.62062
   0.61831
   0.60111
   0.61404
   0.57719
   0.57833
   0.53874
   0.58127
   0.51300
   0.62336
   0.59956
   0.60380
   0.55552
   0.56019
   0.57049
   0.55368
   0.57209
   0.62987
   0.59552
   0.57993
   0.57221
   0.57010
   0.60789
   0.61018
   0.63706
   0.59877
   0.65077
   0.61050
   0.60399
   0.60061
   0.65482
   0.61770
   0.64183
   0.65060
   0.60298
   0.61771
   0.66063
   0.58793
   0.59742
   0.58811
   0.62557
   0.55754
   0.59829
   0.61056
   0.62934
   0.61455
   0.60855
   0.58574
   0.59672
   0.59887
   0.64238
   0.62667
   0.59931
   0.57641
   0.55908
   0.57548
   0.62100
   0.65584
   0.65632
   0.57843
   0.55664
   0.63680
   0.60911
   0.58826
   0.61354
   0.61722
   0.62885
   0.62786
   0.62934
   0.63652
   0.61615
   0.66611
   0.65108
   0.69032
   0.66384
   0.68658
   0.71644
   0.65472
   0.65176
   0.66141
   0.61527
   0.63837
   0.63500
   0.60497
   0.63601
   0.62067
   0.69516
   0.70743
   0.72911
   0.67855
   0.67528
   0.61975
   0.61916
   0.63268
   0.63334
   0.66385
   0.63757
   0.66436
   0.65925
   0.64252
   0.65133
   0.60730
   0.61799
   0.62263
   0.65367
   0.68215
   0.67436
   0.70265
   0.68744
   0.68078
   0.68400
   0.69273
   0.68151
   0.64069
   0.63966
   0.61649
   0.62891
   0.61962
   0.66643
   0.67262
   0.68089
   0.65864
   0.64467
   0.63012
   0.66903
   0.61501
   0.64372
   0.66201
   0.65288
   0.67275
   0.63889
   0.63528
   0.80321
   0.79984
   0.80812
   0.79220
   0.82629
   0.77245
   0.74815
   0.69705
   0.68630
   0.65287
   0.63912
   0.57891
   0.57051
   0.62242
   0.59005
   0.59629
   0.61339
   0.63472
   0.61033
   0.59947
   0.60845
   0.62600
   0.62416
   0.61144
   0.59524
   0.62797
   0.62739
   0.67800
   0.68590
   0.66664
   0.67330
   0.64247
   0.66296
   0.71218
   0.64334
   0.64693
   0.61895
   0.66447
   0.64626
   0.64180
   0.67025
   0.68179
   0.69892
   0.70154
   0.70812
   0.64231
   0.66879
   0.69458
   0.70428
   0.67837
   0.69674
   0.69582
   0.72551
   0.66963
   0.66343
   0.74046
   0.72575
   0.68385
   0.69666
   0.64130
   0.66015
   0.65362
   0.70325
   0.66528
   0.66150
   0.64958
   0.70563
   0.61447
   0.66018
   0.63687
   0.62421
   0.63526
   0.63616
   0.63277
   0.62483
   0.71298
   0.70762
   0.76418
   0.77370
   0.75021
   0.71386
   0.70346
   0.70382
   0.72253
   0.75324
   0.74986
   0.71469
   0.84119
   0.82726
   0.67298
   0.70797
   0.72051
   0.69563
   0.69134
   0.71859
   0.71628
   0.71928
   0.72930
   0.70740
   0.69268
   0.66755
   0.67989
   0.70981
   0.66241
   0.69113
   0.69177
   0.70715
   0.65861
   0.71693
   0.69167
   0.68928
   0.71554
   0.70750
   0.69676
   0.68138
   0.65161
   0.61546
   0.66986
   0.66074
   0.64867
   0.66131
   0.66441
   0.64070
   0.62066
   0.60605
   0.60397
   0.61973
   0.60716
   0.59540
   0.58888
   0.57225
   0.60060
   0.61961
   0.60639
   0.67219
   0.62280
   0.67236
   0.66305
   0.69133
   0.70809
   0.69297
   0.71500
   0.66094
   0.65085
   0.68952
   0.68635
   0.71166
   0.73246
   0.71705
   0.71606
   0.73661
   0.75161
   0.77146
   0.75900
   0.76951
   0.74781
   0.71565
   0.72964
   0.73152
   0.70748
   0.71164
   0.70569
   0.78203
   0.73697
   0.76441
   0.79629
   0.76083
   0.68241
   0.66314
   0.65770
   0.68441
   0.64134
   0.67156
   0.65014
   0.63878
   0.62123
   0.60810
   0.57424
   0.63089
   0.63996
   0.58501
   0.62015
   0.61494
   0.63764
   0.66375
   0.64762
   0.66872
   0.67358
   0.67866
   0.67437
   0.66483
   0.67282
   0.66493
   0.64644
   0.68431
   0.67962
   0.68608
   0.71690
   0.67594
   0.72437
   0.70119
   0.74185
   0.73596
   0.69577
   0.67023
   0.68445
   0.69108
   0.70174
   0.65373
   0.67386
   0.65525
   0.61662
   0.63259
   0.61075
   0.67045
   0.60557
   0.63183
   0.64284
   0.58751
   0.59513
   0.64076
   0.65207
   0.66802
   0.66378
   0.65827
   0.60130
   0.64416
   0.68589
   0.65733
   0.67120
   0.70298
   0.66171
   0.61922
   0.69159
   0.71032
   0.71453
   0.72502
   0.70106
   0.68370
   0.73034
   0.72950
   0.73832
   0.69845
   0.72631
   0.79533
   0.74335
   0.74363
   0.70974
   0.68206
   0.66557
   0.68535
   0.69419
   0.71153
   0.69411
   0.70781
   0.65958
   0.67632
   0.67642
   0.73403
   0.66532
   0.67339
   0.68001
   0.69407
   0.64870
   0.66619
   0.72420
   0.67201
   0.67210
   0.69719
   0.72127
   0.73612
   0.71197
   0.72230
   0.73370
   0.73531
   0.69653
   0.71842
   0.71141
   0.67926
   0.70761
   0.66356
   0.69113
   0.66341
   0.66851
   0.68551
   0.64406
   0.60898
   0.60602
   0.65473
   0.63583
   0.65556
   0.66408
   0.66899
   0.62764
   0.64978
   0.62214
   0.68017
   0.70834
   0.69825
   0.73403
   0.70086
   0.69393
   0.69338
   0.68850
   0.67758
   0.66941
   0.77236
   0.75508
   0.70769
   0.68184
   0.69172
   0.70522
   0.70594
   0.70744
   0.72243
   0.69979
   0.71554
   0.71371
   0.74277
   0.70096
   0.71819
   0.74138
   0.73226
   0.74081
   0.78105
   0.80810
   0.73858
   0.65484
   0.67572
   0.74231
   0.69094
   0.78131
   0.75590
   0.76333
   0.72513
   0.78536
   0.70513
   0.70306
   0.73801
   0.73966
   0.69361
   0.72640
   0.74377
   0.76323
   0.74988
   0.75536
   0.75025
   0.73529
   0.77912
   0.72337
   0.78682
   0.77050
   0.83384
   0.73499
   0.82552
   0.78498
   0.78272
   0.70252
   0.66707
   0.66350
   0.70572
   0.77182
   0.75473
   0.75077
   0.71785
   0.73753
   0.64092
   0.61556
   0.61073
   0.60912
   0.61231
   0.62994
   0.62184
   0.61571
   0.58913
   0.59901
   0.60941
   0.59260
   0.62972
   0.60662
   0.60805
   0.60222
   0.59489
   0.61544
   0.65920
   0.65541
   0.66222
   0.68554
   0.70381
   0.67703
   0.69445
   0.71377
   0.72461
   0.71508
   0.72615
   0.68312
   0.64896
   0.65421
   0.66381
   0.67762
   0.64586
   0.65120
   0.60961
   0.60326
   0.65948
   0.64031
   0.67477
   0.67205
   0.61300
   0.63625
   0.63707
   0.67584
   0.69927
   0.60971
   0.66359
   0.68290
   0.66550
   0.68594
   0.64663
   0.68298
   0.66408
   0.69100
   0.64429
   0.64918
   0.62901
   0.62917
   0.68667
   0.66007
   0.65505
   0.65607
   0.70317
   0.67653
   0.68333
   0.66575
   0.68430
   0.66016
   0.66353
   0.69452
   0.65640
   0.63865
   0.62280
   0.64267
   0.61735
   0.65365
   0.65927
   0.63677
   0.64311
   0.63288
   0.65527
   0.68312
   0.71026
   0.65803
   0.65738
   0.66756
   0.60744
   0.66252
   0.68665
   0.66324
   0.68062
   0.69874
   0.68321
   0.68096
   0.62975
   0.64087
   0.61705
   0.62459
   0.62828
   0.60486
   0.56708
   0.61206
   0.57466
   0.57565
   0.57004
   0.57121
   0.55006
   0.50662
   0.57690
   0.60311
   0.62854
   0.63519
   0.58962
   0.63361
   0.56403
   0.60282
   0.63877
   0.59358
   0.67413
   0.64702
   0.66160
   0.67031
   0.63474
   0.62917
   0.64573
   0.61324
   0.67041
   0.69702
   0.66590
   0.67792
   0.68327
   0.64469
   0.62283
   0.65492
   0.61349
   0.67197
   0.67232
   0.69499
   0.75706
   0.73760
   0.65855
   0.64978
   0.70196
   0.66696
   0.65337
   0.66107
   0.70221
   0.67013
   0.66989
   0.65916
   0.65176
   0.68332
   0.69449
   0.63825
   0.62285
   0.69079
   0.66231
   0.70972
   0.70908
   0.76183
   0.73489
   0.78274
   0.78451
   0.72606
   0.73540
   0.70019
   0.70656
   0.69486
   0.68970
   0.71055
   0.71847
   0.66826
   0.67076
   0.71425
   0.70400
   0.73821
   0.70877
   0.73058
   0.69620
   0.73380
   0.77403
   0.68739
   0.75301
   0.74171
   0.72212
   0.70806
   0.71793
   0.74424
   0.74694
   0.69281
   0.65036
   0.67466
   0.64946
   0.66365
   0.67199
   0.64347
   0.68122
   0.71560
   0.69621
   0.70680
   0.68512
   0.72535
   0.76656
   0.78391
   0.64961
   0.69511
   0.66918
   0.66998
   0.66592
   0.69593
   0.69850
   0.72679
   0.71257
   0.69905
   0.68507
   0.63190
   0.61857
   0.58105
   0.61216
   0.62837
   0.66998
   0.68078
   0.61610
   0.59809
   0.61127
   0.62136
   0.63078
   0.62853
   0.63012
   0.61316
   0.61534
   0.62892
   0.65993
   0.64802
   0.59201
   0.62486
   0.68026
   0.69513
   0.63542
   0.64048
   0.73106
   0.72634
   0.64777
   0.63271
   0.65986
   0.66149
   0.69059
   0.68733
   0.66292
   0.65230
   0.65535
   0.65886
   0.70523
   0.72752
   0.72321
   0.71590
   0.66378
   0.70372
   0.68398
   0.68434
   0.64921
   0.67123
   0.71600
   0.65619
   0.65115
   0.66535
   0.64962
   0.66709
   0.67112
   0.71453
   0.68798
   0.72551
   0.85082
   0.69767
   0.82635
   0.83063
   0.73791
   0.69790
   0.77305
   0.78956
   0.77322
   0.74592
   0.74996
   0.69490
   0.73461
   0.70964
   0.77570
   0.69890
   0.72976
   0.73610
   0.77234
   0.66188
   0.73313
   0.70085
   0.74838
   0.70574
   0.68083
   0.68624
   0.69346
   0.72756
   0.72449
   0.73234
   0.72319
   0.73298
   0.76709
   0.78740
   0.79608
   0.80392
   0.81255
   0.76460
   0.80019
   0.72067
   0.75975
   0.74879
   0.74613
   0.71529
   0.67363
   0.63775
   0.64632
   0.61998
   0.64973
   0.67622
   0.71177
   0.69738
   0.70056
   0.71592
   0.68309
   0.70927
   0.69467
   0.72645
   0.70059
   0.73174
   0.70252
   0.74718
   0.73750
   0.74053
   0.71284
   0.71869
   0.70101
   0.74141
   0.73755
   0.73315
   0.70342
   0.66398
   0.70831
   0.71290
   0.73695
   0.72406
   0.70700
   0.68401
   0.63186
   0.68699
   0.66600
   0.73210
   0.70444
   0.71825
   0.79364
   0.72845
   0.73649
   0.74464
   0.69470
   0.72759
   0.78062
   0.83614
   0.81839
   0.81225
   0.83116
   0.78124
   0.77321
   0.77328
   0.71037
   0.70794
   0.71227
   0.82357
   0.75907
   0.70892
   0.74334
   0.68770
   0.71641
   0.69735
   0.72919
   0.70872
   0.68282
   0.60496
   0.70951
   0.73943
   0.76623
   0.72023
   0.68791
   0.73218
   0.66738
   0.66723
   0.68415
   0.69122
   0.68332
   0.64730
   0.62898
   0.64755
   0.64750
   0.64637
   0.64654
   0.61146
   0.62197
   0.62474
   0.64005
   0.61059
   0.60078
   0.66016
   0.62444
   0.66879
   0.57722
   0.60332
   0.61420
   0.61168
   0.66805
   0.59611
   0.64246
   0.69048
   0.66870
   0.62261
   0.62775
   0.65984
   0.70075
   0.66121
   0.60544
   0.61863
   0.61765
   0.63030
   0.63396
   0.66643
   0.67526
   0.67978
   0.65878
   0.70040
   0.70576
   0.66672
   0.60220
   0.70693
   0.64458
   0.62824
   0.64330
   0.60213
   0.63271
   0.62065
   0.62410
   0.63171
   0.58306
   0.53182
   0.59256
   0.58291
   0.64575
   0.59839
   0.63803
   0.67466
   0.62659
   0.64540
   0.60614
   0.61113
   0.66052
   0.61847
   0.54724
   0.57038
   0.62530
   0.59896
   0.61987
   0.57169
   0.61664
   0.66655
   0.65085
   0.65489
   0.60724
   0.59681
   0.61240
   0.59110
   0.60973
   0.61727
   0.63432
   0.64784
   0.67218
   0.61827
   0.63471
   0.65765
   0.67323
   0.59174
   0.63268
   0.62970
   0.61185
   0.60242
   0.63402
   0.63805
   0.62243
   0.57823
   0.53105
   0.61113
   0.62532
   0.64014
   0.60854
   0.66694
   0.65838
   0.60029
   0.63721
   0.61912
   0.67075
   0.64514
   0.59607
   0.65558
   0.60052
   0.63228
   0.63926
   0.61359
   0.61875
   0.59579
   0.55904
   0.55892
   0.54498
   0.53659
   0.55050
   0.53657
   0.61716
   0.62727
   0.63261
   0.61525
   0.60816
   0.57201
   0.65572
   0.60104
   0.59315
   0.62628
   0.64814
   0.68645
   0.59653
   0.67378
   0.65021
   0.62385
   0.59715
   0.58685
   0.59897
   0.62882
   0.61269
   0.63573
   0.67138
   0.67602
   0.60034
   0.54870
   0.57900
   0.56199
   0.58653
   0.59459
   0.61081
   0.64163
   0.58274
   0.62339
   0.58415
   0.63740
   0.60789
   0.57206
   0.64725
   0.59602
   0.59222
   0.58045
   0.60113
   0.60344
   0.57735
   0.62157
   0.60926
   0.55550
   0.58347
   0.54504
   0.53423
   0.54380
   0.55960
   0.55273
   0.58652
   0.58685
   0.54371
   0.55697
   0.59520
   0.61475
   0.64605
   0.55622
   0.62908
   0.57964
   0.59768
   0.62095
   0.58678
   0.57984
   0.54117
   0.60923
   0.63182
   0.63096
   0.62296
   0.59868
   0.63315
   0.60161
   0.60794
   0.62694
   0.67712
   0.68074
   0.62451
   0.60797
   0.56981
   0.63396
   0.66547
   0.64855
   0.56725
   0.60484
   0.66476
   0.63617
   0.65897
   0.62685
   0.63850
   0.61694
   0.63432
   0.57074
   0.64215
   0.63274
   0.63070
   0.63817
   0.66503
   0.66235
   0.65147
   0.64563
   0.69086
   0.68377
   0.68394
   0.67275
   0.63130
   0.63365
   0.65983
   0.62728
   0.62079
   0.64537
   0.65693
   0.65128
   0.59413
   0.58923
   0.61417
   0.58894
   0.58007
   0.64783
   0.63081
   0.64676
   0.63361
   0.63382
   0.60925
   0.64976
   0.68411
   0.67636
   0.61434
   0.66682
   0.69383
   0.60751
   0.56265
   0.59036
   0.66720
   0.63655
   0.63395
   0.56176
   0.59606
   0.57717
   0.59501
   0.59329
   0.59084
   0.61150
   0.61262
   0.56189
   0.58070
   0.62201
   0.65271
   0.63361
   0.58130
   0.62233
   0.65715
   0.67489
   0.70566
   0.60870
   0.76369
   0.73927
   0.73486
   0.77693
   0.78126
   0.75552
   0.69960
   0.73167
   0.66453
   0.66292
   0.69173
   0.65734
   0.67235
   0.66933
   0.61885
   0.71131
   0.68198
   0.72337
   0.65795
   0.72585
   0.64394
   0.68849
   0.66654
   0.73622
   0.72756
   0.67846
   0.69617
   0.69446
   0.67560
   0.64193
   0.65135
   0.63127
   0.60644
   0.62643
   0.64977
   0.66143
   0.65411
   0.60560
   0.58163
   0.59448
   0.65390
   0.59395
   0.64493
   0.63462
   0.58625
   0.60286
   0.69867
   0.75415
   0.66727
   0.67558
   0.67792
   0.68336
   0.66334
   0.66042
   0.78630
   0.71426
   0.66639
   0.70199
   0.68852
   0.66658
   0.69178
   0.65656
   0.66759
   0.62397
   0.66019
   0.63376
   0.62945
   0.62182
   0.78158
   0.69859
   0.64563
   0.71929
   0.68322
   0.72944
   0.71440
   0.79024
   0.71054
   0.83643
   0.84617
   0.83779
   0.83679
   0.83158
   0.84536
   0.82467
   0.83921
   0.83909
   0.83579
   0.78461
   0.77282
   0.81213
   0.80009
   0.76173
   0.76515
   0.78794
   0.70662
   0.69775
   0.67611
   0.68922
   0.70612
   0.72085
   0.84361
   0.68808
   0.80527
   0.81039
   0.77360
   0.75138
   0.84099
   0.78536
   0.81532
   0.82623
   0.84814
   0.76110
   0.74467
   0.75554
   0.68979
   0.69099
   0.73777
   0.81302
   0.77071
   0.64762
   0.71186
   0.67054
   0.72567
   0.73782
   0.79121
   0.74058
   0.69973
   0.66383
   0.67967
   0.64898
   0.64444
   0.63410
   0.64736
   0.58714
   0.63023
   0.63505
   0.65844
   0.61667
   0.58466
   0.62443
   0.64068
   0.57039
   0.60323
   0.64560
   0.64065
   0.62919
   0.64971
   0.73053
   0.65052
   0.62018
   0.63635
   0.60653
   0.62652
   0.59432
   0.58658
   0.54759
   0.63013
   0.57016
   0.57355
   0.60227
   0.62272
   0.59224
   0.62523
   0.59113
   0.62918
   0.58418
   0.59809
   0.62872
   0.63110
   0.62982
   0.65610
   0.62871
   0.67017
   0.63770
   0.64586
   0.67635
   0.66140
   0.68482
   0.66893
   0.58148
   0.59180
   0.62538
   0.59853
   0.62927
   0.62996
   0.64222
   0.62849
   0.60289
   0.65549
   0.69485
   0.65537
   0.66103
   0.66713
   0.64824
   0.64501
   0.65003
   0.70428
   0.65655
   0.63625
   0.70276
   0.67001
   0.68256
   0.66487
   0.68531
   0.69219
   0.66354
   0.69467
   0.64213
   0.67025
   0.66131
   0.73076
   0.64662
   0.65128
   0.69156
   0.67085
   0.63856
   0.61416
   0.64598
   0.62093
   0.68795
   0.65270
   0.63722
   0.64213
   0.63205
   0.64163
   0.57268
   0.60270
   0.67063
   0.66776
   0.65734
   0.65640
   0.63582
   0.60216
   0.60879
   0.64395
   0.67747
   0.67737
   0.69184
   0.61698
   0.68215
   0.66821
   0.71803
   0.70754
   0.73043
   0.80265
   0.81293
   0.84470
   0.86043
   0.84453
   0.81854
   0.80283
   0.80928
   0.81079
   0.86699
   0.83640
   0.85728
   0.85334
   0.84767
   0.76698
   0.73960
   0.78615
   0.80218
   0.71156
   0.79186
   0.79882
   0.65257
   0.67082
   0.66519
   0.68239
   0.73511
   0.76961
   0.78144
   0.66270
   0.66914
   0.65270
   0.68999
   0.66973
   0.68501
   0.70943
   0.75409
   0.62398
   0.69051
   0.68783
   0.66440
   0.68138
   0.67857
   0.62228
   0.64557
   0.66032
   0.72917
   0.67146
   0.66821
   0.60193
   0.67045
   0.65685
   0.64985
   0.68259
   0.75304
   0.69145
   0.67104
   0.69974
   0.67044
   0.66295
   0.63391
   0.66931
   0.67831
   0.71483
   0.71941
   0.70647
   0.69122
   0.71600
   0.68065
   0.81348
   0.83205
   0.85199
   0.83347
   0.84152
   0.87146
   0.88165
   0.85954
   0.84123
   0.81030
   0.79051
   0.80101
   0.66945
   0.71012
   0.69853
   0.68980
   0.67517
   0.68697
   0.75778
   0.95070
   0.85411
   0.84535
   0.83638
   0.82656
   0.82673
   0.80009
   0.70795
   0.79528
   0.79317
   0.69815
   0.65273
   0.69681
   0.65962
   0.69021
   0.67873
   0.69734
   0.72306
   0.67184
   0.69388
   0.75282
   0.73613
   0.67894
   0.67876
   0.83981
   0.81744
   0.82804
   0.81168
   0.78787
   0.79198
   0.83388
   0.81092
   0.80071
   0.81067
   0.83211
   0.79421
   0.81526
   0.64767
   0.73842
   0.68252
   0.62985
   0.63495
   0.62850
   0.66342
   0.63847
   0.69781
   0.69721
   0.65785
   0.68027
   0.68183
   0.67891
   0.64685
   0.66121
   0.70622
   0.74162
   0.75208
   0.77413
   0.84490
   0.76956
   0.73550
   0.72284
   0.76295
   0.81703
   0.74276
   0.74788
   0.76368
   0.73674
   0.74807
   0.72779
   0.73428
   0.73305
   0.72514
   0.71936
   0.73683
   0.74273
   0.75441
   0.79449
   0.77514
   0.72627
   0.68034
   0.68074
   0.74007
   0.60255
   0.70016
   0.71801
   0.68644
   0.66905
   0.75911
   0.67890
   0.63664
   0.70112
   0.63047
   0.66358
   0.67681
   0.73227
   0.65650
   0.65771
   0.60025
   0.68371
   0.64384
   0.65207
   0.63200
   0.68360
   0.68299
   0.61957
   0.63699
   0.63930
   0.65526
   0.65017
   0.64526
   0.61761
   0.66867
   0.60139
   0.58802
   0.62782
   0.60274
   0.58225
   0.68495
   0.56930
   0.66800
   0.67853
   0.66352
   0.67247
   0.64276
   0.64045
   0.66461
   0.64303
   0.61452
   0.59641
   0.61905
   0.60531
   0.61385
   0.62570
   0.58408
   0.61661
   0.62477
   0.60814
   0.63008
   0.67014
   0.63740
   0.65529
   0.63901
   0.65213
   0.63955
   0.64842
   0.68263
   0.62044
   0.60810
   0.64957
   0.67052
   0.65396
   0.66678
   0.63921
   0.66278
   0.64852
   0.63360
   0.63469
   0.64775
   0.66975
   0.61368
   0.65854
   0.64736
   0.66573
   0.72530
   0.68146
   0.65001
   0.64359
   0.66720
   0.72416
   0.68760
   0.65449
   0.66288
   0.61095
   0.66624
   0.63986
   0.64265
   0.61518
   0.65258
   0.65135
   0.66204
   0.59948
   0.68216
   0.60679
   0.60497
   0.63041
   0.55710
   0.56192
   0.60008
   0.66378
   0.64504
   0.66945
   0.67924
   0.65057
   0.66121
   0.75126
   0.78484
   0.75094
   0.71308
   0.72751
   0.69084
   0.71893
   0.71748
   0.69366
   0.71353
   0.69253
   0.72364
   0.70023
   0.71608
   0.74438
   0.73754
   0.72205
   0.73210
   0.75167
   0.71802
   0.75319
   0.76999
   0.75087
   0.74926
   0.77840
   0.79240
   0.75180
   0.82051
   0.76587
   0.75607
   0.71542
   0.75671
   0.75359
   0.74438
   0.76272
   0.75209
   0.74699
   0.71286
   0.83399
   0.74407
   0.78036
   0.71917
   0.66771
   0.68049
   0.65347
   0.71032
   0.74512
   0.79740
   0.75165
   0.72027
   0.84469
   0.78520
   0.69381
   0.66512
   0.66710
   0.68339
   0.73715
   0.75373
   0.74660
   0.67459
   0.70345
   0.71325
   0.62860
   0.63317
   0.68987
   0.69740
   0.71293
   0.69837
   0.73263
   0.66188
   0.71334
   0.71073
   0.70951
   0.73694
   0.70160
   0.72691
   0.67751
   0.66819
   0.66559
   0.72842
   0.72106
   0.73569
   0.70906
   0.73160
   0.77206
   0.75460
   0.76612
   0.75801
   0.77740
   0.80467
   0.74473
   0.77091
   0.75890
   0.71735
   0.75968
   0.73020
   0.72467
   0.71036
   0.74443
   0.79041
   0.73404
   0.74766
   0.69296
   0.69973
   0.71219
   0.70299
   0.69642
   0.66258
   0.67032
   0.71996
   0.67951
   0.73290
   0.70191
   0.72960
   0.82079
   0.69265
   0.77915
   0.72816
   0.65890
   0.68917
   0.73020
   0.71073
   0.70681
   0.72642
   0.72910
   0.68412
   0.70190
   0.67937
   0.68560
   0.67120
   0.70556
   0.68428
   0.64752
   0.64797
   0.65265
   0.64461
   0.66745
   0.61689
   0.61513
   0.66812
   0.72681
   0.72421
   0.67533
   0.68144
   0.69781
   0.70363
   0.70380
   0.72032
   0.66046
   0.64979
   0.68769
   0.65906
   0.69152
   0.70082
   0.71085
   0.70727
   0.68024
   0.71194
   0.71498
   0.71169
   0.70339
   0.70331
   0.69713
   0.70690
   0.72800
   0.70498
   0.75002
   0.73953
   0.66992
   0.70596
   0.72824
   0.67202
   0.70469
   0.70480
   0.75996
   0.74629
   0.73763
   0.74134
   0.71473
   0.74898
   0.17017
   0.13527
   0.16840
   0.18607
   0.15207
   0.18212
   0.17193
   0.20562
   0.20907
   0.16739
   0.18106
   0.25025
   0.18664
   0.21523
   0.17984
   0.20398
   0.20277
   0.22399
   0.21629
   0.23420
   0.16152
   0.17140
   0.17716
   0.18372
   0.21374
   0.21467
   0.22238
   0.21147
   0.21952
   0.21848
   0.17939
   0.21353
   0.19613
   0.20697
   0.23114
   0.19395
   0.20082
   0.20618
   0.19983
   0.20735
   0.15757
   0.20592
   0.20936
   0.21510
   0.14713
   0.25750
   0.16509
   0.19303
   0.23024
   0.22190
   0.23852
   0.25785
   0.27837
   0.29023
   0.26714
   0.25900
   0.27998
   0.25577
   0.27959
   0.29745
   0.32500
   0.32901
   0.33499
   0.34844
   0.36333
   0.34884
   0.36691
   0.36009
   0.35702
   0.37532
   0.39301
   0.38922
   0.39749
   0.35714
   0.34608
   0.33080
   0.33465
   0.31534
   0.34642
   0.34952
   0.34965
   0.33113
   0.40467
   0.40289
   0.38008
   0.39205
   0.38713
   0.43135
   0.42551
   0.47754
   0.41902
   0.45721
   0.46289
   0.41132
   0.43640
   0.44332
   0.42615
   0.40283
   0.44362
   0.44143
   0.46900
   0.43324
   0.43788
   0.44982
   0.41452
   0.46633
   0.47949
   0.45200
   0.41274
   0.43507
   0.45128
   0.49359
   0.47595
   0.44941
   0.47871
   0.48160
   0.47396
   0.50077
   0.43290
   0.43438
   0.45893
   0.46297
   0.46041
   0.47250
   0.43374
   0.49380
   0.47993
   0.44109
   0.45367
   0.48974
   0.52605
   0.54439
   0.55155
   0.57446
   0.58151
   0.55743
   0.54174
   0.51566
   0.51933
   0.50017
   0.50578
   0.42397
   0.49242
   0.51444
   0.47879
   0.52915
   0.49873
   0.56799
   0.49314
   0.52619
   0.55155
   0.52857
   0.53601
   0.54393
   0.53610
   0.54705
   0.52012
   0.53636
   0.49961
   0.53086
   0.52473
   0.56175
   0.56999
   0.61415
   0.57670
   0.56792
   0.56857
   0.58568
   0.61853
   0.62917
   0.65696
   0.64013
   0.69607
   0.69252
   0.69299
   0.68598
   0.65389
   0.64957
   0.70594
   0.60128
   0.63499
   0.59382
   0.66035
   0.61546
   0.60611
   0.63859
   0.55728
   0.54388
   0.57238
   0.58799
   0.57504
   0.53502
   0.57288
   0.53041
   0.51390
   0.58146
   0.52464
   0.50910
   0.55596
   0.54795
   0.54446
   0.56087
   0.49682
   0.51563
   0.50657
   0.46601
   0.50619
   0.57015
   0.55294
   0.54595
   0.51828
   0.48125
   0.45576
   0.53372
   0.52735
   0.54319
   0.51089
   0.52024
   0.52193
   0.51855
   0.54951
   0.54044
   0.55159
   0.54437
   0.52636
   0.47998
   0.50127
   0.52144
   0.58578
   0.58305
   0.52703
   0.57768
   0.54403
   0.61062
   0.58421
   0.56944
   0.59121
   0.59753
   0.59973
   0.57993
   0.58813
   0.60666
   0.56741
   0.54284
   0.52749
   0.54687
   0.50764
   0.50397
   0.49899
   0.49780
   0.52163
   0.55581
   0.63388
   0.54740
   0.66062
   0.58752
   0.53917
   0.62532
   0.57988
   0.60085
   0.58770
   0.56692
   0.57442
   0.55461
   0.53968
   0.55689
   0.52522
   0.54139
   0.53603
   0.55587
   0.49607
   0.51841
   0.55821
   0.52276
   0.52089
   0.50184
   0.55215
   0.51582
   0.58124
   0.52090
   0.53299
   0.58567
   0.56124
   0.59019
   0.57754
   0.55562
   0.55449
   0.55333
   0.56442
   0.56877
   0.52712
   0.53494
   0.57846
   0.57897
   0.59711
   0.54968
   0.55173
   0.60287
   0.55991
   0.63302
   0.63256
   0.64052
   0.65206
   0.60006
   0.53217
   0.53738
   0.56082
   0.52534
   0.56924
   0.61123
   0.62601
   0.58257
   0.59462
   0.59529
   0.55565
   0.56787
   0.58777
   0.62371
   0.62900
   0.59677
   0.59636
   0.60510
   0.59733
   0.59926
   0.56998
   0.61955
   0.54939
   0.53918
   0.57205
   0.56712
   0.53984
   0.53390
   0.55928
   0.54685
   0.52890
   0.43799
   0.51423
   0.46819
   0.52064
   0.48577
   0.46678
   0.47697
   0.53088
   0.48366
   0.50462
   0.46240
   0.47475
   0.54546
   0.57528
   0.55726
   0.54964
   0.53547
   0.52428
   0.54169
   0.50360
   0.56435
   0.54935
   0.54092
   0.54903
   0.53222
   0.57489
   0.56055
   0.59203
   0.55271
   0.59163
   0.52766
   0.47784
   0.55513
   0.46986
   0.53029
   0.53089
   0.51684
   0.52232
   0.54077
   0.58541
   0.56389
   0.54542
   0.60923
   0.56436
   0.52818
   0.57277
   0.56783
   0.57517
   0.60870
   0.61529
   0.62259
   0.63132
   0.64755
   0.60410
   0.59640
   0.60915
   0.52113
   0.59157
   0.56772
   0.56299
   0.52650
   0.53393
   0.52052
   0.56283
   0.59277
   0.58068
   0.55997
   0.53416
   0.50664
   0.51959
   0.50342
   0.51262
   0.49560
   0.51791
   0.48764
   0.46775
   0.49418
   0.52125
   0.49894
   0.53393
   0.48540
   0.54895
   0.49092
   0.48650
   0.48106
   0.49183
   0.49585
   0.43908
   0.47729
   0.48875
   0.48270
   0.47827
   0.49235
   0.41806
   0.47993
   0.48527
   0.51861
   0.46775
   0.50580
   0.48222
   0.47839
   0.53018
   0.54905
   0.51410
   0.56685
   0.54993
   0.55313
   0.58098
   0.56125
   0.52654
   0.56001
   0.55874
   0.55382
   0.57818
   0.54725
   0.55801
   0.54716
   0.61046
   0.60022
   0.59836
   0.60340
   0.61328
   0.59128
   0.61885
   0.57090
   0.58953
   0.60466
   0.57830
   0.56891
   0.59936
   0.60331
   0.61276
   0.60147
   0.61731
   0.67331
   0.64205
   0.64712
   0.64625
   0.64878
   0.67235
   0.63677
   0.63362
   0.62618
   0.65360
   0.58346
   0.57688
   0.59224
   0.56802
   0.58424
   0.58002
   0.61642
   0.61579
   0.63708
   0.66230
   0.68759
   0.66426
   0.62891
   0.63876
   0.63127
   0.63853
   0.66487
   0.61294
   0.62349
   0.60187
   0.62745
   0.63958
   0.62874
   0.63698
   0.58924
   0.62188
   0.64094
   0.65503
   0.67092
   0.72167
   0.63466
   0.67151
   0.73560
   0.68748
   0.66522
   0.67048
   0.64860
   0.64577
   0.67422
   0.61243
   0.64299
   0.66929
   0.63140
   0.66974
   0.67892
   0.69438
   0.68889
   0.70170
   0.72194
   0.68026
   0.66007
   0.68471
   0.64571
   0.70712
   0.67452
   0.67583
   0.67016
   0.74081
   0.64913
   0.62172
   0.65289
   0.65403
   0.72318
   0.69379
   0.67659
   0.64402
   0.61513
   0.59360
   0.65594
   0.60280
   0.60836
   0.60233
   0.63583
   0.63214
   0.66248
   0.66348
   0.66441
   0.63154
   0.67519
   0.64120
   0.65740
   0.67519
   0.68443
   0.60028
   0.60666
   0.66637
   0.68246
   0.58907
   0.61656
   0.57146
   0.60407
   0.58474
   0.54502
   0.52988
   0.55919
   0.56279
   0.57900
   0.58614
   0.60993
   0.59625
   0.62829
   0.59715
   0.53802
   0.54403
   0.51443
   0.52371
   0.53317
   0.53908
   0.57640
   0.58318
   0.58282
   0.61771
   0.60485
   0.55661
   0.60460
   0.62149
   0.60621
   0.64243
   0.66350
   0.65524
   0.67620
   0.69590
   0.62726
   0.63230
   0.71421
   0.67857
   0.68927
   0.68432
   0.69585
   0.67773
   0.71219
   0.75872
   0.76945
   0.75308
   0.71203
   0.68937
   0.72441
   0.61897
   0.67800
   0.59513
   0.63501
   0.64395
   0.63384
   0.65737
   0.65219
   0.62567
   0.68370
   0.64222
   0.61566
   0.66024
   0.65419
   0.68500
   0.66220
   0.63850
   0.71176
   0.70581
   0.70027
   0.68008
   0.65534
   0.65725
   0.63981
   0.63469
   0.62469
   0.67733
   0.65045
   0.64987
   0.65166
   0.63121
   0.65895
   0.66999
   0.66770
   0.66564
   0.73733
   0.59181
   0.63661
   0.66540
   0.58829
   0.61642
   0.65141
   0.59324
   0.61299
   0.59652
   0.62824
   0.63101
   0.65354
   0.69705
   0.68419
   0.68161
   0.65436
   0.64731
   0.66273
   0.71152
   0.65645
   0.61466
   0.63190
   0.62562
   0.68443
   0.64067
   0.65223
   0.66984
   0.61497
   0.58535
   0.67424
   0.66094
   0.71002
   0.72833
   0.58147
   0.69770
   0.68633
   0.66825
   0.61202
   0.59361
   0.72372
   0.75615
   0.76274
   0.58358
   0.63454
   0.60995
   0.61238
   0.59970
   0.61914
   0.63357
   0.73082
   0.64766
   0.63849
   0.66904
   0.63887
   0.69702
   0.71336
   0.73759
   0.71779
   0.67104
   0.76052
   0.69473
   0.79420
   0.63533
   0.66310
   0.68257
   0.78281
   0.62794
   0.74938
   0.75030
   0.63806
   0.64918
   0.61445
   0.61289
   0.59176
   0.61081
   0.66416
   0.68441
   0.64462
   0.65481
   0.65136
   0.59958
   0.63277
   0.68938
   0.69447
   0.70639
   0.70277
   0.67411
   0.65826
   0.66576
   0.66201
   0.65164
   0.68892
   0.73823
   0.72464
   0.64868
   0.63851
   0.59228
   0.61969
   0.58612
   0.64172
   0.53512
   0.52888
   0.54533
   0.54209
   0.56724
   0.53404
   0.54808
   0.48293
   0.51972
   0.53151
   0.50650
   0.55751
   0.53753
   0.55252
   0.55113
   0.60762
   0.56137
   0.62260
   0.62537
   0.58383
   0.64112
   0.62853
   0.60320
   0.57064
   0.57978
   0.59517
   0.57460
   0.54021
   0.60304
   0.63057
   0.63277
   0.63522
   0.63404
   0.60889
   0.55482
   0.55795
   0.60260
   0.59400
   0.64682
   0.65903
   0.58739
   0.60165
   0.59473
   0.60925
   0.59655
   0.64305
   0.64277
   0.62869
   0.56949
   0.56431
   0.61269
   0.56961
   0.61613
   0.61129
   0.65624
   0.57731
   0.59538
   0.64795
   0.66832
   0.63716
   0.60321
   0.59588
   0.59680
   0.55086
   0.54119
   0.53820
   0.55345
   0.55132
   0.55084
   0.58523
   0.63424
   0.63395
   0.62249
   0.63776
   0.68699
   0.64815
   0.65073
   0.60688
   0.62818
   0.62271
   0.59633
   0.58230
   0.63221
   0.60190
   0.54245
   0.63211
   0.56028
   0.61714
   0.62253
   0.64997
   0.63184
   0.66480
   0.68251
   0.65557
   0.63340
   0.68533
   0.70494
   0.70415
   0.69660
   0.74511
   0.65218
   0.66859
   0.69863
   0.71393
   0.65551
   0.68365
   0.70291
   0.71408
   0.68194
   0.71755
   0.65777
   0.68777
   0.69016
   0.68271
   0.69031
   0.67807
   0.70111
   0.72119
   0.68825
   0.70868
   0.67238
   0.69777
   0.64366
   0.66840
   0.65245
   0.66237
   0.69278
   0.70885
   0.68330
   0.69408
   0.65815
   0.68954
   0.64768
   0.61311
   0.60234
   0.62808
   0.62759
   0.62205
   0.66994
   0.69300
   0.70642
   0.73832
   0.70543
   0.72262
   0.73081
   0.74250
   0.70233
   0.73530
   0.70484
   0.73866
   0.71672
   0.73144
   0.71927
   0.69763
   0.71903
   0.72169
   0.75482
   0.76055
   0.79076
   0.73976
   0.70961
   0.70645
   0.63399
   0.68377
   0.66804
   0.65619
   0.60822
   0.59304
   0.61929
   0.65285
   0.67203
   0.67376
   0.67959
   0.66349
   0.64602
   0.63977
   0.64363
   0.59846
   0.60186
   0.60793
   0.66206
   0.62132
   0.64968
   0.66276
   0.67764
   0.66361
   0.67941
   0.61964
   0.65287
   0.67357
   0.62076
   0.67055
   0.63338
   0.60721
   0.59468
   0.61346
   0.61306
   0.60644
   0.61988
   0.60308
   0.64970
   0.63939
   0.66186
   0.72190
   0.72706
   0.75464
   0.76228
   0.71668
   0.69653
   0.73834
   0.69786
   0.68938
   0.72127
   0.70430
   0.70272
   0.68058
   0.72853
   0.74556
   0.74898
   0.75362
   0.77059
   0.74747
   0.73494
   0.72200
   0.68377
   0.72894
   0.69296
   0.70599
   0.72748
   0.70439
   0.67131
   0.72132
   0.68193
   0.71407
   0.76007
   0.70630
   0.70800
   0.71129
   0.67882
   0.70032
   0.67804
   0.68757
   0.71082
   0.70136
   0.68928
   0.68970
   0.72097
   0.63121
   0.73725
   0.65381
   0.70777
   0.65524
   0.74798
   0.68192
   0.70485
   0.75026
   0.67943
   0.72158
   0.76294
   0.71201
   0.69263
   0.67084
   0.73041
   0.75418
   0.68372
   0.70005
   0.65625
   0.71745
   0.69832
   0.70241
   0.74018
   0.74860
   0.73478
   0.72807
   0.76346
   0.73769
   0.76055
   0.71099
   0.69351
   0.68571
   0.66063
   0.68130
   0.69411
   0.72409
   0.72271
   0.72271
   0.69944
   0.67619
   0.65562
   0.71534
   0.71209
   0.71967
   0.71608
   0.65936
   0.68539
   0.65469
   0.69937
   0.69106
   0.65046
   0.64704
   0.66295
   0.63690
   0.67353
   0.63965
   0.66042
   0.67633
   0.66241
   0.67973
   0.70014
   0.68527
   0.67610
   0.70662
   0.69110
   0.66439
   0.67610
   0.63632
   0.66302
   0.64207
   0.60973
   0.62530
   0.63287
   0.62053
   0.59196
   0.59070
   0.57084
   0.52728
   0.56091
   0.55171
   0.57543
   0.58320
   0.57616
   0.55144
   0.59025
   0.58216
   0.57476
   0.58374
   0.56308
   0.58333
   0.60129
   0.55932
   0.61223
   0.64962
   0.60310
   0.58851
   0.53945
   0.57263
   0.56870
   0.59736
   0.59072
   0.57913
   0.60030
   0.61766
   0.56234
   0.60375
   0.63185
   0.61128
   0.65660
   0.63270
   0.56394
   0.61180
   0.60793
   0.68667
   0.61070
   0.65734
   0.65544
   0.60369
   0.62538
   0.62525
   0.59781
   0.62602
   0.61996
   0.63052
   0.64058
   0.61666
   0.68298
   0.65213
   0.65648
   0.68546
   0.64928
   0.65578
   0.63266
   0.63958
   0.67316
   0.62254
   0.66326
   0.66373
   0.62528
   0.64710
   0.67737
   0.63030
   0.64341
   0.63973
   0.66781
   0.62842
   0.59000
   0.60043
   0.63674
   0.63065
   0.66185
   0.65684
   0.64621
   0.64946
   0.66535
   0.61415
   0.62666
   0.60523
   0.64167
   0.64350
   0.65277
   0.65727
   0.61589
   0.67611
   0.62922
   0.61356
   0.60676
   0.62619
   0.68699
   0.65782
   0.66379
   0.65209
   0.67841
   0.60569
   0.61594
   0.62290
   0.61906
   0.63029
   0.63933
   0.67404
   0.61895
   0.64091
   0.67737
   0.62360
   0.68562
   0.66044
   0.63148
   0.63687
   0.64142
   0.65127
   0.63886
   0.67738
   0.66623
   0.61771
   0.64585
   0.60292
   0.60603
   0.62953
   0.62159
   0.61094
   0.65481
   0.62899
   0.60222
   0.61767
   0.62501
   0.61491
   0.66716
   0.72778
   0.68091
   0.68441
   0.67709
   0.67792
   0.67926
   0.63867
   0.63741
   0.63482
   0.65439
   0.66497
   0.69921
   0.66029
   0.71539
   0.72579
   0.77094
   0.78004
   0.72179
   0.71585
   0.71226
   0.75876
   0.71341
   0.76199
   0.72605
   0.75597
   0.73778
   0.68472
   0.68922
   0.73473
   0.71781
   0.71837
   0.77860
   0.75532
   0.70507
   0.69923
   0.71797
   0.71106
   0.70476
   0.69426
   0.71111
   0.73204
   0.66934
   0.69158
   0.66978
   0.65258
   0.69067
   0.63584
   0.69929
   0.63228
   0.63763
   0.66887
   0.67879
   0.67531
   0.67148
   0.69578
   0.69291
   0.66711
   0.62555
   0.63788
   0.67872
   0.63271
   0.66516
   0.68967
   0.64281
   0.66359
   0.67756
   0.66716
   0.61768
   0.64010
   0.67241
   0.63192
   0.69144
   0.66906
   0.68309
   0.70335
   0.65800
   0.63681
   0.63376
   0.62732
   0.64781
   0.66224
   0.60714
   0.62793
   0.62232
   0.61463
   0.61950
   0.62020
   0.64002
   0.61250
   0.61520
   0.60306
   0.61371
   0.60962
   0.62459
   0.61130
   0.60785
   0.62862
   0.59015
   0.64930
   0.58007
   0.60314
   0.59806
   0.59576
   0.56727
   0.59219
   0.59784
   0.63487
   0.63308
   0.66626
   0.64842
   0.62064
   0.61583
   0.64865
   0.64397
   0.66158
   0.66180
   0.65269
   0.68561
   0.67668
   0.66840
   0.65772
   0.68360
   0.70399
   0.67521
   0.65316
   0.62877
   0.68416
   0.68742
   0.69899
   0.65233
   0.66261
   0.58645
   0.67233
   0.63626
   0.65890
   0.63535
   0.63650
   0.61461
   0.65957
   0.65076
   0.65186
   0.64502
   0.66173
   0.68887
   0.71523
   0.70870
   0.73422
   0.67860
   0.71238
   0.70657
   0.73574
   0.73266
   0.74545
   0.78649
   0.75143
   0.75384
   0.74445
   0.71805
   0.71408
   0.71962
   0.73435
   0.72926
   0.71532
   0.74217
   0.75415
   0.77162
   0.79154
   0.70902
   0.69248
   0.73656
   0.77403
   0.76523
   0.74141
   0.75113
   0.72888
   0.71851
   0.71841
   0.76729
   0.74898
   0.74758
   0.74216
   0.71058
   0.72230
   0.72440
   0.76208
   0.74872
   0.65046
   0.69363
   0.71606
   0.67942
   0.67808
   0.72298
   0.69625
   0.71518
   0.63934
   0.70174
   0.69525
   0.76107
   0.76341
   0.72859
   0.74428
   0.75335
   0.75536
   0.74119
   0.72876
   0.72869
   0.74047
   0.74333
   0.75228
   0.75044
   0.74900
   0.75329
   0.77322
   0.71104
   0.73289
   0.71999
   0.70809
   0.70350
   0.71607
   0.71838
   0.72546
   0.77324
   0.73722
   0.73759
   0.75030
   0.75669
   0.74728
   0.71781
   0.70517
   0.66370
   0.67974
   0.71622
   0.73178
   0.70950
   0.73262
   0.74806
   0.69850
   0.70595
   0.70032
   0.73672
   0.71714
   0.68700
   0.68034
   0.66287
   0.70452
   0.68462
   0.67649
   0.70754
   0.71849
   0.73363
   0.72423
   0.71902
   0.66121
   0.68975
   0.66861
   0.69755
   0.72498
   0.70758
   0.66312
   0.69681
   0.66158
   0.70494
   0.68889
   0.68201
   0.66607
   0.66346
   0.64686
   0.71848
   0.71667
   0.76105
   0.74209
   0.78342
   0.75156
   0.75284
   0.74110
   0.72290
   0.70221
   0.68181
   0.68059
   0.67745
   0.68133
   0.68088
   0.69010
   0.66551
   0.70619
   0.67218
   0.67288
   0.68763
   0.66407
   0.62766
   0.70222
   0.68904
   0.72835
   0.67603
   0.66758
   0.68603
   0.74048
   0.71781
   0.69943
   0.74442
   0.66899
   0.68900
   0.64256
   0.70020
   0.66602
   0.73840
   0.73034
   0.68712
   0.69161
   0.68977
   0.69705
   0.68309
   0.69333
   0.67919
   0.64429
   0.69082
   0.65782
   0.68811
   0.69827
   0.70785
   0.70103
   0.75557
   0.74416
   0.72487
   0.75851
   0.74001
   0.75584
   0.74901
   0.76701
   0.70163
   0.72947
   0.71755
   0.71282
   0.72667
   0.72755
   0.72380
   0.74495
   0.77365
   0.76455
   0.73109
   0.75088
   0.74616
   0.73403
   0.66868
   0.68779
   0.67714
   0.70184
   0.61145
   0.61659
   0.63632
   0.64889
   0.66165
   0.65204
   0.61951
   0.64352
   0.64734
   0.61301
   0.65436
   0.62784
   0.63544
   0.62912
   0.58195
   0.60334
   0.58622
   0.60184
   0.65762
   0.60906
   0.63409
   0.63199
   0.61199
   0.64179
   0.65063
   0.65757
   0.64979
   0.67662
   0.65998
   0.65815
   0.66999
   0.64751
   0.65577
   0.61374
   0.64278
   0.63300
   0.56504
   0.56533
   0.57552
   0.59606
   0.55156
   0.60387
   0.61501
   0.64550
   0.62573
   0.66497
   0.63997
   0.65603
   0.59614
   0.63778
   0.65075
   0.60347
   0.64336
   0.60731
   0.60540
   0.64507
   0.60280
   0.63703
   0.63622
   0.59294
   0.60432
   0.60769
   0.65007
   0.65485
   0.63111
   0.70038
   0.64784
   0.67283
   0.66047
   0.62646
   0.61986
   0.65012
   0.69361
   0.64008
   0.64593
   0.68950
   0.60691
   0.65389
   0.60999
   0.65401
   0.58688
   0.60312
   0.62928
   0.66283
   0.58807
   0.64681
   0.60044
   0.59525
   0.58835
   0.59858
   0.59578
   0.60260
   0.59739
   0.58539
   0.64455
   0.66386
   0.67599
   0.67629
   0.64487
   0.59279
   0.60996
   0.57437
   0.57977
   0.64092
   0.61792
   0.62433
   0.61569
   0.64679
   0.62818
   0.64776
   0.63515
   0.59864
   0.59986
   0.59284
   0.60623
   0.59775
   0.64685
   0.62550
   0.66911
   0.66291
   0.61142
   0.63323
   0.62543
   0.63200
   0.61190
   0.62237
   0.63334
   0.69631
   0.68799
   0.71970
   0.72083
   0.72326
   0.66679
   0.68791
   0.68891
   0.70130
   0.72073
   0.70472
   0.73205
   0.64075
   0.74133
   0.68245
   0.71191
   0.71424
   0.66359
   0.68692
   0.70546
   0.69243
   0.70452
   0.69709
   0.70875
   0.72792
   0.71325
   0.66063
   0.73380
   0.69521
   0.63650
   0.62634
   0.64492
   0.62517
   0.62361
   0.60831
   0.62887
   0.62971
   0.59027
   0.67125
   0.67124
   0.67366
   0.65367
   0.66076
   0.66899
   0.70023
   0.64950
   0.67481
   0.67251
   0.64770
   0.62715
   0.62099
   0.67195
   0.66212
   0.61490
   0.63685
   0.60312
   0.60920
   0.58050
   0.54689
   0.60528
   0.60930
   0.56247
   0.57914
   0.61547
   0.59164
   0.55307
   0.58737
   0.59639
   0.61522
   0.58837
   0.65982
   0.65898
   0.63060
   0.66927
   0.62506
   0.66222
   0.60720
   0.62869
   0.67222
   0.65698
   0.66699
   0.69362
   0.65276
   0.63601
   0.69925
   0.64708
   0.67072
   0.66847
   0.68508
   0.68949
   0.64356
   0.65817
   0.70702
   0.63571
   0.66995
   0.69034
   0.67047
   0.67345
   0.68699
   0.63446
   0.66315
   0.63467
   0.64616
   0.63624
   0.66818
   0.68378
   0.74158
   0.66450
   0.66603
   0.65380
   0.68719
   0.64735
   0.68237
   0.72359
   0.69510
   0.74440
   0.73494
   0.70773
   0.71537
   0.68707
   0.67155
   0.65763
   0.64116
   0.64017
   0.63901
   0.59770
   0.66630
   0.63026
   0.65968
   0.66605
   0.66350
   0.66508
   0.68481
   0.58824
   0.64125
   0.65353
   0.62584
   0.61039
   0.64215
   0.62105
   0.59899
   0.66346
   0.63290
   0.65486
   0.63990
   0.64162
   0.66552
   0.67588
   0.61981
   0.61703
   0.59473
   0.68100
   0.62304
   0.58627
   0.63504
   0.62308
   0.55623
   0.61809
   0.65191
   0.61515
   0.60184
   0.62075
   0.63980
   0.60205
   0.61041
   0.61117
   0.60628
   0.56958
   0.64156
   0.61558
   0.68847
   0.70952
   0.70373
   0.68101
   0.66534
   0.70443
   0.69060
   0.72509
   0.70356
   0.73030
   0.68574
   0.71370
   0.74779
   0.69232
   0.68803
   0.77569
   0.74431
   0.82221
   0.77834
   0.69727
   0.72106
   0.68979
   0.64695
   0.62798
   0.65252
   0.67877
   0.65875
   0.63740
   0.62757
   0.64879
   0.64677
   0.62560
   0.70679
   0.67742
   0.63748
   0.66290
   0.66035
   0.66204
   0.69314
   0.67455
   0.65766
   0.64688
   0.66182
   0.63103
   0.61079
   0.64025
   0.63214
   0.67972
   0.65144
   0.66116
   0.66340
   0.63571
   0.65816
   0.65961
   0.69225
   0.65054
   0.64850
   0.68278
   0.70116
   0.73029
   0.68675
   0.68183
   0.60249
   0.67332
   0.61945
   0.66477
   0.66803
   0.66047
   0.66706
   0.66288
   0.66963
   0.67625
   0.66470
   0.68775
   0.64088
   0.66443
   0.64113
   0.64988
   0.64226
   0.68283
   0.67245
   0.61413
   0.61750
   0.64407
   0.67578
   0.65788
   0.66464
   0.69189
   0.65808
   0.63094
   0.63254
   0.69578
   0.69874
   0.72374
   0.68457
   0.66063
   0.66474
   0.66923
   0.67467
   0.70785
   0.64987
   0.64663
   0.60941
   0.68212
   0.64748
   0.64625
   0.63935
   0.68730
   0.68624
   0.67213
   0.64780
   0.66608
   0.62666
   0.62944
   0.64337
   0.65401
   0.67395
   0.67356
   0.68598
   0.64862
   0.68378
   0.69950
   0.70316
   0.70731
   0.70424
   0.70890
   0.68678
   0.69494
   0.67697
   0.69725
   0.67104
   0.64802
   0.64161
   0.63797
   0.63991
   0.62967
   0.68588
   0.72111
   0.70332
   0.64318
   0.60016
   0.65928
   0.66210
   0.65010
   0.64189
   0.64177
   0.62772
   0.64693
   0.63524
   0.64227
   0.63560
   0.65477
   0.66980
   0.67186
   0.64801
   0.64358
   0.65622
   0.62768
   0.60975
   0.62005
   0.63261
   0.68537
   0.63987
   0.68861
   0.67764
   0.65499
   0.66100
   0.63767
   0.64119
   0.62747
   0.63519
   0.66561
   0.66852
   0.70457
   0.78320
   0.68882
   0.67886
   0.64526
   0.66964
   0.67186
   0.67255
   0.65987
   0.67230
   0.68654
   0.68795
   0.67869
   0.68251
   0.68358
   0.70847
   0.72846
   0.71325
   0.68156
   0.67929
   0.69525
   0.64293
   0.65509
   0.65623
   0.65895
   0.66166
   0.68396
   0.63464
   0.65274
   0.62617
   0.62738
   0.63955
   0.63462
   0.63372
   0.65727
   0.69336
   0.63327
   0.64735
   0.64897
   0.62639
   0.63241
   0.65280
   0.62642
   0.61416
   0.59756
   0.65615
   0.57252
   0.63299
   0.61549
   0.64993
   0.62882
   0.64159
   0.61875
   0.65096
   0.62017
   0.61952
   0.63776
   0.68439
   0.66065
   0.65757
   0.75335
   0.67468
   0.69001
   0.72378
   0.70080
   0.72809
   0.71872
   0.76170
   0.75299
   0.70712
   0.68125
   0.65482
   0.66808
   0.65181
   0.67809
   0.68939
   0.66502
   0.67176
   0.74871
   0.72987
   0.73207
   0.78491
   0.77139
   0.75252
   0.76580
   0.75775
   0.75382
   0.72840
   0.72569
   0.73225
   0.74912
   0.72289
   0.73213
   0.70169
   0.67938
   0.65627
   0.61120
   0.65368
   0.65225
   0.73703
   0.70902
   0.68615
   0.66892
   0.70692
   0.65637
   0.70780
   0.64990
   0.67486
   0.66678
   0.67543
   0.69669
   0.64651
   0.66488
   0.66114
   0.65420
   0.68528
   0.74074
   0.70182
   0.70682
   0.70145
   0.66399
   0.68280
   0.69839
   0.66101
   0.69371
   0.74095
   0.74005
   0.72851
   0.71142
   0.69569
   0.69440
   0.71489
   0.65536
   0.70359
   0.70080
   0.69383
   0.72164
   0.59973
   0.73486
   0.69760
   0.69543
   0.68064
   0.63372
   0.60600
   0.62715
   0.58833
   0.60036
   0.58885
   0.59197
   0.60139
   0.62878
   0.57044
   0.66485
   0.63563
   0.64327
   0.66488
   0.68668
   0.67858
   0.73304
   0.68378
   0.71433
   0.70910
   0.70748
   0.69446
   0.70583
   0.81633
   0.73520
   0.76190
   0.75148
   0.79398
   0.83166
   0.84945
   0.75954
   0.75358
   0.81463
   0.86005
   0.80366
   0.85027
   0.83921
   0.80131
   0.75797
   0.72977
   0.75637
   0.78137
   0.75587
   0.77595
   0.77829
   0.77344
   0.76480
   0.77922
   0.75803
   0.75422
   0.76031
   0.76623
   0.73499
   0.74972
   0.79697
   0.76177
   0.77251
   0.76850
   0.78381
   0.75659
   0.74618
   0.74152
   0.83265
   0.72199
   0.84714
   0.75799
   0.74194
   0.74724
   0.77609
   0.72257
   0.67670
   0.70153
   0.70288
   0.72965
   0.72875
   0.74075
   0.69322
   0.72030
   0.68447
   0.71566
   0.73139
   0.72959
   0.78350
   0.79195
   0.68269
   0.70202
   0.69028
   0.68268
   0.64464
   0.65171
   0.65817
   0.71964
   0.73129
   0.73842
   0.66208
   0.68885
   0.69838
   0.68449
   0.72866
   0.71316
   0.73053
   0.70066
   0.72307
   0.68234
   0.70240
   0.69118
   0.66627
   0.68830
   0.63657
   0.64859
   0.67438
   0.70080
   0.72202
   0.69538
   0.68283
   0.70730
   0.67347
   0.68230
   0.67832
   0.66535
   0.70212
   0.73697
   0.68753
   0.71054
   0.69083
   0.71328
   0.65154
   0.72397
   0.72192
   0.71482
   0.74858
   0.78331
   0.66501
   0.68279
   0.66509
   0.65524
   0.66945
   0.76289
   0.71252
   0.66993
   0.71801
   0.71404
   0.67496
   0.70392
   0.69332
   0.86134
   0.69066
   0.71432
   0.67712
   0.72413
   0.66198
   0.64942
   0.67016
   0.69395
   0.66671
   0.75109
   0.64213
   0.70382
   0.61374
   0.67422
   0.69333
   0.72372
   0.68086
   0.70499
   0.66858
   0.71938
   0.68718
   0.70594
   0.69115
   0.79360
   0.74223
   0.72354
   0.75681
   0.72772
   0.71862
   0.69841
   0.70524
   0.71860
   0.67245
   0.68857
   0.68044
   0.73401
   0.67606
   0.70149
   0.71759
   0.75779
   0.72316
   0.64346
   0.68352
   0.69280
   0.68322
   0.71346
   0.65977
   0.72447
   0.70491
   0.75912
   0.69330
   0.74122
   0.70729
   0.69900
   0.69067
   0.68820
   0.68708
   0.72814
   0.67898
   0.69862
   0.67590
   0.67111
   0.66532
   0.68913
   0.70007
   0.68866
   0.69332
   0.81003
   0.67993
   0.68904
   0.74565
   0.86700
   0.83299
   0.85176
   0.85047
   0.84195
   0.68378
   0.71035
   0.75900
   0.70929
   0.70923
   0.70340
   0.70767
   0.72529
   0.71878
   0.73665
   0.78478
   0.72182
   0.73426
   0.68291
   0.72338
   0.74932
   0.77082
   0.76861
   0.75186
   0.78093
   0.80012
   0.81446
   0.82698
   0.81050
   0.78585
   0.81559
   0.83805
   0.69108
   0.71935
   0.73752
   0.70756
   0.73708
   0.79998
   0.83054
   0.71025
   0.73524
   0.70472
   0.72792
   0.85010
   0.73132
   0.83112
   0.74874
   0.82000
   0.71672
   0.70859
   0.72107
   0.76612
   0.72471
   0.69852
   0.68829
   0.68338
   0.72335
   0.72586
   0.70013
   0.69802
   0.75590
   0.76286
   0.67259
   0.81167
   0.80666
   0.72493
   0.72892
   0.67694
   0.70691
   0.64946
   0.70716
   0.64723
   0.68544
   0.70841
   0.65846
   0.66427
   0.69962
   0.62884
   0.70497
   0.59710
   0.58225
   0.67140
   0.71838
   0.72784
   0.82212
   0.83781
   0.69078
   0.74503
   0.74665
   0.72201
   0.64503
   0.62492
   0.64075
   0.67247
   0.61943
   0.64753
   0.68918
   0.68033
   0.70604
   0.66093
   0.72016
   0.66001
   0.66503
   0.69024
   0.64487
   0.59668
   0.61955
   0.62165
   0.67240
   0.64723
   0.65540
   0.65525
   0.65717
   0.64376
   0.63535
   0.61173
   0.59837
   0.63489
   0.61745
   0.61895
   0.62877
   0.66403
   0.64224
   0.64078
   0.61609
   0.62327
   0.69644
   0.62920
   0.61257
   0.61716
   0.64015
   0.64841
   0.67819
   0.68997
   0.63965
   0.63486
   0.64210
   0.67047
   0.66057
   0.59215
   0.59993
   0.62709
   0.63468
   0.65346
   0.62162
   0.62563
   0.64746
   0.64195
   0.66267
   0.63782
   0.62924
   0.63888
   0.68411
   0.67129
   0.70159
   0.64705
   0.72398
   0.68677
   0.71494
   0.68791
   0.69759
   0.66097
   0.67065
   0.66143
   0.66258
   0.64377
   0.67988
   0.66312
   0.68373
   0.64050
   0.65654
   0.69332
   0.69418
   0.71783
   0.71147
   0.82369
   0.80794
   0.85114
   0.86272
   0.83299
   0.80678
   0.69795
   0.81848
   0.71881
   0.71089
   0.71316
   0.72692
   0.71286
   0.88736
   0.81093
   0.84774
   0.78275
   0.79698
   0.76635
   0.75966
   0.75715
   0.74745
   0.73435
   0.70123
   0.75985
   0.73667
   0.76284
   0.72604
   0.72185
   0.69052
   0.82235
   0.79151
   0.79293
   0.81433
   0.82338
   0.77936
   0.78443
   0.77463
   0.82463
   0.82869
   0.75459
   0.64623
   0.65967
   0.57915
   0.63765
   0.59845
   0.67571
   0.66609
   0.67120
   0.68627
   0.65620
   0.72942
   0.78709
   0.65826
   0.65915
   0.66085
   0.69180
   0.76071
   0.71544
   0.68779
   0.65452
   0.64384
   0.65897
   0.69378
   0.66787
   0.66478
   0.70420
   0.76895
   0.77400
   0.81154
   0.83572
   0.80668
   0.85439
   0.84513
   0.81663
   0.70364
   0.68064
   0.67232
   0.69057
   0.70851
   0.68183
   0.66607
   0.64857
   0.65936
   0.66227
   0.63999
   0.62892
   0.68342
   0.67651
   0.68428
   0.68000
   0.66899
   0.61076
   0.63503
   0.65762
   0.66837
   0.59291
   0.57738
   0.64689
   0.68592
   0.70521
   0.68814
   0.67518
   0.66254
   0.70118
   0.63964
   0.72029
   0.71330
   0.71268
   0.65597
   0.69354
   0.68317
   0.66530
   0.70313
   0.69662
   0.70746
   0.69915
   0.71045
   0.66089
   0.74659
   0.72193
   0.63009
   0.70426
   0.69471
   0.59154
   0.64101
   0.62633
   0.64810
   0.59402
   0.60466
   0.73436
   0.73548
   0.72734
   0.66999
   0.71320
   0.73591
   0.73755
   0.72092
   0.72742
   0.72443
   0.73111
   0.74435
   0.75416
   0.79170
   0.83446
   0.82904
   0.80543
   0.81545
   0.86534
   0.72906
   0.73806
   0.75088
   0.78268
   0.75046
   0.80210
   0.66926
   0.66860
   0.75029
   0.70859
   0.68853
   0.73607
   0.70602
   0.72192
   0.69630
   0.71383
   0.67412
   0.65315
   0.67027
   0.61807
   0.58061
   0.63574
   0.61033
   0.69965
   0.75955
   0.68877
   0.78608
   0.73088
   0.61433
   0.63235
   0.62043
   0.67654
   0.65174
   0.70170
   0.68183
   0.66662
   0.63485
   0.61431
   0.61815
   0.52886
   0.57339
   0.63334
   0.61049
   0.67901
   0.61941
   0.64450
   0.68016
   0.64319
   0.65442
   0.67506
   0.62155
   0.63144
   0.59106
   0.58281
   0.59723
   0.59417
   0.61034
   0.61777
   0.59272
   0.71526
   0.66996
   0.68135
   0.62650
   0.61043
   0.64626
   0.63818
   0.64803
   0.65384
   0.70572
   0.65448
   0.67548
   0.74247
   0.63463
   0.64195
   0.65364
   0.67289
   0.59702
   0.67818
   0.65177
   0.61952
   0.66284
   0.66598
   0.64636
   0.68604
   0.65258
   0.58667
   0.60682
   0.60701
   0.63384
   0.66066
   0.64635
   0.68300
   0.72837
   0.72564
   0.70697
   0.71309
   0.75458
   0.72932
   0.67339
   0.66400
   0.66073
   0.74686
   0.65770
   0.70169
   0.78079
   0.80733
   0.68725
   0.75756
   0.79715
   0.69977
   0.69105
   0.72069
   0.79814
   0.73465
   0.80542
   0.82518
   0.83034
   0.80062
   0.79999
   0.69948
   0.81345
   0.76742
   0.70516
   0.72339
   0.65762
   0.63773
   0.69910
   0.71511
   0.70925
   0.70405
   0.79837
   0.83284
   0.76979
   0.81483
   0.70519
   0.65429
   0.66407
   0.65124
   0.64153
   0.69234
   0.63584
   0.66499
   0.66175
   0.62965
   0.57262
   0.73230
   0.65210
   0.61715
   0.62251
   0.59736
   0.60959
   0.64173
   0.64035
   0.68227
   0.61728
   0.63378
   0.64571
   0.59367
   0.58482
   0.58711
   0.55637
   0.62663
   0.54199
   0.52864
   0.51138
   0.57394
   0.56055
   0.53305
   0.60853
   0.57101
   0.56865
   0.58279
   0.57850
   0.62251
   0.60891
   0.57075
   0.54848
   0.57932
   0.55983
   0.54152
   0.54088
   0.51605
   0.58074
   0.57641
   0.54954
   0.55219
   0.58260
   0.60709
   0.55212
   0.56592
   0.62336
   0.60763
   0.61031
   0.61065
   0.60966
   0.63113
   0.76381
   0.79646
   0.77819
   0.75834
   0.71267
   0.70811
   0.65715
   0.63371
   0.67858
   0.66066
   0.66763
   0.72004
   0.82611
   0.78126
   0.78565
   0.77973
   0.71073
   0.70628
   0.72663
   0.67149
   0.70172
   0.72841
   0.75727
   0.65761
   0.67094
   0.75538
   0.73482
   0.75365
   0.68251
   0.64960
   0.67201
   0.66885
   0.67946
   0.69171
   0.69216
   0.68993
   0.67070
   0.66513
   0.70281
   0.68020
   0.66541
   0.69010
   0.69952
   0.69421
   0.66591
   0.68815
   0.78831
   0.75485
   0.72998
   0.70472
   0.69595
   0.71311
   0.68542
   0.70101
   0.68257
   0.67517
   0.69615
   0.63600
   0.71130
   0.65763
   0.70402
   0.71245
   0.70442
   0.73282
   0.74258
   0.71504
   0.69462
   0.69265
   0.75775
   0.74035
   0.77424
   0.69437
   0.67886
   0.64552
   0.67534
   0.68867
   0.82086
   0.69231
   0.71501
   0.69408
   0.68617
   0.68584
   0.66289
   0.67703
   0.77422
   0.66208
   0.70441
   0.67397
   0.71391
   0.70261
   0.68813
   0.72377
   0.69764
   0.68939
   0.75954
   0.68725
   0.72323
   0.71733
   0.68075
   0.72997
   0.69466
   0.68725
   0.66991
   0.70061
   0.70221
   0.71918
   0.74520
   0.62590
   0.72665
   0.69424
   0.74979
   0.68666
   0.70225
   0.70057
   0.71922
   0.67252
   0.68146
   0.74752
   0.67465
   0.67581
   0.71906
   0.72448
   0.73508
   0.74399
   0.71244
   0.68083
   0.65917
   0.67808
   0.67405
   0.73689
   0.68557
   0.68525
   0.67249
   0.67919
   0.64383
   0.66127
   0.62674
   0.67237
   0.64529
   0.65381
   0.66159
   0.64143
   0.66863
   0.66566
   0.64021
   0.65998
   0.68557
   0.63980
   0.69990
   0.68715
   0.65876
   0.67022
   0.66027
   0.63536
   0.62317
   0.68638
   0.70814
   0.65832
   0.69962
   0.71985
   0.68879
   0.72990
   0.76777
   0.72233
   0.75622
   0.73342
   0.71121
   0.72941
   0.71318
   0.71716
   0.75079
   0.70150
   0.71052
   0.65460
   0.70295
   0.70747
   0.70737
   0.67829
   0.68724
   0.68157
   0.68767
   0.70140
   0.74955
   0.72007
   0.73816
   0.73530
   0.71209
   0.72830
   0.65738
   0.67360
   0.72299
   0.68590
   0.69686
   0.73893
   0.72280
   0.67189
   0.70943
   0.66692
   0.70904
   0.68397
   0.71468
   0.68084
   0.72859
   0.70460
   0.68468
   0.66280
   0.68115
   0.66816
   0.62534
   0.60008
   0.66707
   0.65773
   0.63930
   0.63238
   0.66084
   0.74949
   0.73512
   0.74605
   0.74345
   0.65193
   0.68146
   0.69472
   0.69096
   0.69136
   0.71154
   0.67166
   0.69524
   0.70077
   0.70895
   0.60789
   0.56196
   0.59989
   0.61827
   0.68086
   0.75491
   0.81904
   0.72483
   0.73229
   0.70609
   0.70322
   0.73971
   0.71205
   0.71696
   0.73660
   0.74974
   0.71401
   0.68971
   0.66867
   0.72250
   0.70734
   0.68746
   0.68910
   0.68801
   0.77326
   0.67316
   0.67449
   0.73272
   0.70219
   0.67920
   0.70035
   0.68356
   0.71859
   0.73650
   0.71011
   0.69757
   0.69037
   0.69648
   0.71897
   0.73606
   0.73333
   0.81182
   0.86150
   0.89682
   0.90138
   0.89788
   0.88184
   0.89430
   0.89476
   0.90006
   0.88949
   0.90199
   0.85661
   0.87841
   0.70916
   0.71871
   0.73417
   0.70784
   0.74191
   0.80064
   0.84355
   0.79951
   0.81180
   0.80458
   0.84930
   0.84785
   0.91690
   0.85831
   0.82951
   0.80165
   0.74788
   0.78016
   0.71961
   0.71000
   0.67528
   0.68054
   0.70240
   0.69022
   0.69111
   0.69571
   0.68898
   0.64148
   0.67531
   0.71621
   0.68843
   0.69589
   0.65113
   0.66501
   0.67334
   0.68320
   0.70364
   0.65190
   0.62840
   0.69336
   0.66172
   0.70056
   0.63442
   0.67305
   0.64107
   0.72175
   0.73847
   0.65184
   0.67520
   0.71047
   0.69632
   0.68188
   0.69361
   0.66768
   0.68447
   0.65847
   0.67092
   0.69978
   0.69775
   0.71177
   0.66104
   0.66513
   0.63140
   0.70056
   0.71448
   0.74280
   0.74070
   0.67866
   0.68037
   0.68467
   0.69316
   0.67207
   0.71383
   0.69460
   0.72238
   0.69484
   0.68679
   0.68036
   0.69901
   0.73120
   0.68084
   0.69436
   0.67503
   0.69634
   0.69086
   0.67216
   0.69389
   0.67911
   0.69128
   0.69308
   0.74489
   0.70906
   0.69455
   0.71702
   0.68453
   0.65972
   0.69896
   0.67920
   0.68556
   0.70569
   0.70297
   0.70831
   0.69784
   0.71633
   0.72946
   0.65600
   0.71188
   0.69803
   0.70106
   0.68785
   0.71299
   0.72415
   0.67101
   0.70491
   0.71502
   0.69260
   0.71716
   0.67871
   0.68692
   0.71262
   0.75620
   0.80550
   0.73369
   0.73266
   0.72887
   0.74208
   0.70930
   0.70586
   0.70659
   0.75566
   0.69292
   0.73363
   0.71509
   0.76831
   0.73488
   0.68812
   0.71702
   0.74525
   0.74003
   0.71907
   0.72190
   0.74323
   0.70485
   0.69117
   0.71770
   0.71501
   0.67622
   0.65089
   0.66088
   0.68073
   0.70932
   0.67445
   0.69186
   0.73700
   0.66765
   0.69917
   0.70380
   0.72064
   0.74667
   0.70746
   0.70351
   0.80680
   0.84193
   0.77929
   0.77689
   0.71363
   0.75441
   0.69533
   0.64906
   0.70200
   0.75202
   0.68658
   0.79687
   0.72284
   0.73241
   0.69648
   0.69445
   0.76961
   0.75830
   0.74488
   0.75916
   0.68442
   0.69651
   0.74095
   0.70494
   0.69222
   0.70600
   0.69806
   0.71195
   0.70789
   0.70128
   0.68000
   0.70447
   0.67088
   0.69413
   0.67627
   0.67139
   0.77871
   0.65848
   0.70839
   0.72600
   0.67056
   0.66939
   0.68434
   0.66458
   0.68963
   0.73396
   0.65058
   0.70179
   0.69346
   0.71289
   0.72114
   0.69065
   0.71696
   0.70445
   0.70560
   0.73806
   0.81241
   0.83683
   0.82953
   0.84254
   0.81231
   0.83668
   0.83076
   0.72661
   0.72801
   0.78020
   0.86068
   0.85968
   0.85334
   0.88239
   0.81639
   0.90198
   0.83201
   0.79521
   0.78681
   0.82193
   0.82387
   0.78570
   0.77440
   0.81329
   0.79498
   0.82238
   0.86573
   0.79853
   0.75706
   0.79022
   0.76011
   0.77193
   0.70864
   0.72329
   0.71894
   0.72632
   0.73237
   0.85478
   0.81294
   0.81264
   0.85569
   0.88215
   0.85693
   0.87986
   0.77326
   0.85274
   0.84800
   0.79308
   0.84790
   0.86454
   0.83881
   0.72573
   0.72486
   0.72411
   0.71860
   0.76214
   0.71715
   0.69026
   0.69329
   0.69734
   0.70873
   0.67653
   0.70862
   0.75747
   0.71022
   0.70410
   0.73021
   0.69415
   0.71580
   0.75811
   0.74748
   0.74715
   0.66752
   0.64959
   0.70961
   0.77244
   0.73614
   0.73501
   0.70578
   0.73737
   0.78833
   0.77087
   0.81253
   0.73745
   0.73613
   0.76306
   0.80850
   0.77080
   0.74561
   0.75280
   0.69338
   0.72000
   0.73925
   0.74524
   0.77630
   0.84177
   0.72132
   0.76299
   0.73660
   0.79113
   0.78267
   0.85756
   0.75626
   0.77346
   0.73898
   0.79897
   0.71052
   0.81902
   0.82872
   0.76381
   0.77026
   0.85007
   0.81231
   0.79865
   0.77997
   0.84305
   0.81064
   0.84406
   0.83364
   0.78956
   0.79158
   0.79206
   0.80915
   0.74846
   0.79100
   0.80012
   0.72537
   0.69469
   0.75020
   0.78074
   0.78183
   0.73117
   0.70909
   0.66451
   0.68512
   0.64545
   0.61670
   0.63068
   0.67866
   0.69291
   0.66421
   0.69976
   0.65821
   0.72971
   0.76913
   0.76139
   0.79680
   0.78225
   0.79908
   0.84642
   0.83799
   0.86461
   0.79881
   0.79728
   0.79739
   0.81953
   0.72656
   0.80047
   0.72291
   0.75975
   0.80111
   0.81960
   0.70822
   0.77046
   0.73183
   0.78251
   0.74557
   0.71385
   0.71980
   0.75836
   0.84654
   0.84400
   0.86108
   0.79601
   0.83751
   0.84392
   0.87904
   0.73336
   0.76244
   0.71819
   0.72071
   0.75151
   0.71611
   0.79821
   0.73401
   0.77383
   0.73084
   0.69196
   0.73149
   0.72549
   0.73229
   0.78345
   0.72054
   0.72792
   0.71340
   0.75864
   0.82208
   0.80146
   0.77164
   0.76332
   0.72059
   0.66842
   0.69245
   0.69146
   0.75390
   0.80768
   0.80863
   0.71172
   0.81634
   0.70700
   0.77785
   0.82249
   0.87429
   0.81489
   0.81649
   0.75664
   0.73025
   0.83767
   0.79395
   0.79320
   0.84951
   0.87153
   0.75760
   0.77033
   0.71365
   0.73729
   0.76033
   0.73152
   0.67239
   0.68566
   0.70202
   0.71433
   0.71829
   0.67521
   0.74487
   0.71189
   0.69049
   0.70623
   0.71331
   0.73360
   0.70671
   0.70115
   0.73453
   0.75772
   0.72633
   0.72617
   0.75456
   0.75144
   0.72312
   0.70458
   0.68887
   0.68075
   0.69156
   0.69940
   0.71754
   0.67539
   0.69887
   0.66525
   0.63918
   0.70087
   0.64019
   0.65174
   0.68162
   0.67941
   0.71184
   0.69041
   0.69406
   0.66228
   0.73473
   0.68166
   0.70503
   0.69058
   0.71042
   0.64256
   0.70018
   0.72376
   0.75690
   0.72755
   0.70043
   0.71065
   0.66822
   0.71102
   0.69531
   0.65825
   0.71549
   0.67922
   0.70356
   0.61046
   0.64188
   0.63242
   0.63431
   0.65142
   0.68183
   0.65962
   0.63776
   0.62299
   0.63630
   0.67906
   0.67285
   0.68539
   0.66679
   0.66111
   0.62139
   0.63358
   0.63073
   0.62458
   0.60810
   0.61986
   0.59677
   0.63029
   0.61833
   0.60980
   0.63369
   0.62612
   0.63826
   0.59786
   0.59750
   0.56463
   0.62871
   0.57550
   0.60403
   0.62808
   0.62391
   0.61328
   0.59601
   0.62004
   0.57186
   0.62989
   0.60765
   0.61956
   0.63500
   0.59214
   0.60101
   0.59462
   0.58031
   0.58126
   0.63073
   0.63332
   0.66347
   0.63808
   0.58383
   0.63530
   0.62908
   0.64219
   0.66997
   0.68506
   0.66668
   0.65110
   0.60598
   0.61868
   0.61190
   0.62274
   0.64955
   0.65920
   0.66648
   0.69887
   0.64517
   0.71548
   0.67236
   0.66030
   0.61547
   0.65587
   0.62784
   0.67469
   0.71292
   0.71774
   0.66670
   0.64970
   0.62095
   0.59185
   0.61081
   0.59226
   0.60057
   0.57784
   0.61049
   0.61313
   0.56916
   0.61182
   0.57695
   0.61173
   0.62019
   0.62236
   0.61150
   0.63991
   0.64192
   0.62164
   0.65565
   0.69561
   0.66981
   0.69998
   0.64439
   0.61920
   0.64294
   0.62651
   0.60227
   0.62505
   0.67408
   0.63000
   0.64204
   0.59883
   0.59907
   0.63212
   0.61003
   0.57580
   0.57333
   0.56537
   0.54629
   0.52878
   0.59651
   0.61938
   0.59966
   0.66496
   0.61079
   0.69986
   0.70473
   0.75991
   0.66153
   0.74247
   0.67241
   0.71503
   0.70209
   0.73904
   0.71124
   0.72872
   0.70769
   0.67230
   0.66499
   0.66213
   0.66334
   0.63488
   0.63917
   0.60492
   0.63953
   0.64048
   0.68176
   0.63383
   0.67938
   0.67263
   0.68958
   0.72899
   0.70959
   0.72167
   0.71707
   0.71000
   0.72604
   0.68785
   0.68426
   0.69340
   0.70819
   0.74806
   0.68058
   0.67616
   0.69950
   0.62138
   0.68565
   0.67810
   0.66041
   0.69509
   0.68549
   0.74140
   0.74728
   0.70560
   0.70168
   0.69796
   0.69861
   0.73008
   0.69340
   0.70185
   0.70062
   0.69434
   0.70805
   0.73456
   0.67416
   0.73877
   0.71077
   0.68828
   0.75887
   0.71822
   0.69364
   0.71064
   0.73029
   0.70756
   0.69278
   0.75449
   0.75826
   0.73651
   0.69823
   0.68095
   0.74964
   0.80655
   0.81010
   0.83527
   0.84111
   0.83610
   0.86659
   0.72950
   0.78244
   0.77639
   0.78591
   0.73681
   0.78845
   0.72285
   0.68642
   0.75843
   0.74653
   0.72089
   0.77113
   0.75404
   0.83242
   0.86014
   0.84959
   0.84329
   0.72575
   0.83792
   0.68211
   0.70897
   0.67732
   0.69316
   0.65210
   0.65858
   0.64043
   0.63066
   0.62647
   0.67826
   0.68666
   0.62090
   0.66951
   0.67477
   0.70359
   0.72683
   0.71084
   0.72668
   0.70504
   0.73792
   0.80901
   0.82632
   0.76138
   0.77815
   0.77982
   0.76824
   0.76649
   0.72720
   0.84313
   0.83828
   0.84125
   0.67611
   0.67009
   0.67959
   0.67798
   0.67191
   0.66579
   0.64376
   0.63279
   0.66378
   0.66198
   0.64406
   0.66777
   0.62052
   0.63572
   0.61191
   0.61309
   0.59562
   0.66525
   0.68248
   0.69880
   0.68048
   0.68119
   0.70537
   0.68613
   0.71799
   0.69399
   0.66372
   0.69144
   0.69334
   0.73409
   0.74786
   0.74048
   0.69747
   0.79497
   0.76097
   0.77866
   0.76936
   0.75667
   0.75777
   0.70212
   0.67294
   0.68064
   0.68332
   0.69041
   0.68873
   0.67133
   0.67807
   0.69197
   0.68038
   0.17609
   0.19061
   0.19513
   0.22586
   0.20278
   0.21009
   0.23883
   0.22805
   0.19955
   0.17860
   0.20065
   0.21072
   0.24491
   0.24651
   0.20169
   0.21369
   0.22297
   0.21869
   0.19606
   0.22576
   0.18667
   0.21021
   0.23244
   0.25728
   0.24414
   0.23973
   0.20874
   0.24098
   0.24718
   0.23140
   0.25125
   0.20559
   0.20146
   0.23817
   0.27139
   0.23744
   0.28077
   0.26937
   0.16707
   0.23271
   0.26096
   0.29434
   0.25023
   0.26351
   0.20678
   0.26076
   0.28934
   0.31206
   0.28209
   0.25024
   0.28145
   0.30733
   0.26402
   0.28520
   0.25185
   0.29126
   0.30144
   0.29227
   0.30621
   0.32559
   0.31159
   0.31559
   0.33158
   0.34860
   0.33646
   0.34027
   0.34139
   0.34814
   0.33621
   0.36704
   0.35945
   0.39997
   0.39504
   0.43189
   0.41770
   0.39575
   0.43675
   0.40615
   0.40129
   0.39148
   0.37568
   0.36474
   0.39173
   0.40274
   0.41961
   0.44641
   0.41880
   0.41614
   0.42439
   0.44161
   0.42883
   0.44689
   0.40253
   0.44066
   0.43814
   0.40613
   0.45610
   0.43621
   0.44416
   0.43284
   0.42745
   0.43517
   0.44171
   0.41073
   0.43689
   0.44363
   0.43704
   0.42929
   0.47146
   0.49327
   0.50332
   0.51790
   0.53734
   0.51079
   0.56754
   0.52795
   0.53385
   0.48901
   0.50006
   0.50287
   0.49863
   0.50091
   0.53561
   0.52605
   0.52800
   0.58740
   0.59626
   0.55725
   0.56323
   0.54429
   0.57340
   0.55041
   0.55203
   0.54382
   0.56537
   0.56938
   0.58187
   0.58809
   0.53044
   0.60526
   0.51948
   0.52065
   0.50641
   0.55608
   0.49939
   0.51855
   0.54132
   0.52051
   0.50323
   0.51626
   0.51057
   0.48854
   0.44283
   0.51028
   0.43954
   0.44311
   0.46514
   0.46461
   0.42725
   0.47551
   0.44923
   0.52499
   0.49179
   0.49548
   0.49432
   0.49213
   0.45692
   0.52484
   0.43665
   0.55205
   0.57111
   0.51405
   0.53189
   0.50537
   0.52105
   0.53028
   0.55169
   0.55549
   0.50141
   0.50963
   0.48226
   0.52067
   0.52086
   0.55595
   0.51767
   0.55558
   0.56253
   0.55672
   0.56118
   0.51810
   0.57054
   0.59099
   0.60387
   0.59412
   0.58224
   0.56063
   0.53064
   0.55573
   0.60385
   0.64663
   0.64445
   0.59481
   0.60498
   0.59855
   0.58581
   0.56556
   0.59691
   0.59218
   0.61006
   0.60677
   0.52002
   0.54760
   0.59149
   0.57603
   0.59669
   0.57447
   0.60048
   0.54346
   0.54875
   0.52358
   0.55395
   0.53513
   0.53955
   0.51135
   0.53409
   0.55320
   0.52929
   0.50412
   0.50567
   0.50662
   0.49716
   0.55013
   0.52665
   0.48694
   0.50108
   0.52440
   0.47808
   0.53995
   0.50366
   0.55738
   0.53358
   0.52231
   0.53735
   0.52682
   0.52470
   0.53867
   0.47558
   0.48107
   0.49558
   0.55043
   0.50800
   0.48632
   0.49538
   0.49205
   0.51070
   0.53854
   0.50693
   0.51884
   0.56827
   0.56070
   0.53857
   0.50077
   0.50689
   0.47414
   0.45357
   0.47957
   0.45830
   0.47417
   0.43780
   0.50485
   0.49644
   0.42286
   0.41948
   0.47052
   0.46562
   0.45402
   0.43121
   0.47489
   0.48980
   0.51269
   0.51096
   0.48476
   0.48160
   0.49904
   0.50348
   0.53105
   0.48875
   0.49096
   0.49562
   0.51838
   0.53201
   0.49190
   0.48124
   0.49907
   0.50297
   0.53325
   0.45049
   0.50213
   0.51201
   0.47550
   0.46942
   0.41166
   0.47274
   0.48440
   0.50025
   0.47361
   0.47292
   0.52659
   0.51829
   0.51426
   0.51456
   0.49606
   0.48982
   0.50751
   0.50373
   0.46468
   0.50437
   0.47064
   0.52761
   0.46694
   0.49834
   0.55003
   0.55791
   0.51614
   0.52232
   0.53079
   0.54505
   0.49572
   0.52583
   0.56666
   0.56853
   0.58778
   0.54753
   0.58657
   0.68342
   0.70753
   0.73723
   0.78582
   0.74614
   0.72837
   0.75481
   0.77788
   0.61163
   0.68748
   0.66508
   0.66430
   0.65718
   0.61950
   0.60334
   0.63604
   0.58895
   0.62257
   0.61530
   0.61349
   0.59501
   0.61356
   0.60077
   0.60868
   0.57839
   0.58878
   0.61077
   0.58247
   0.56203
   0.61149
   0.54285
   0.58818
   0.56504
   0.56050
   0.51878
   0.55830
   0.57583
   0.59578
   0.61809
   0.60370
   0.56899
   0.60838
   0.64133
   0.59236
   0.64502
   0.54403
   0.60131
   0.57980
   0.61759
   0.60766
   0.63924
   0.65881
   0.65449
   0.64341
   0.65088
   0.69597
   0.61339
   0.62568
   0.65962
   0.62086
   0.56025
   0.54906
   0.54220
   0.54079
   0.56754
   0.58050
   0.55267
   0.53789
   0.55339
   0.51556
   0.51037
   0.52860
   0.54391
   0.57406
   0.55089
   0.54285
   0.54123
   0.50876
   0.51306
   0.47675
   0.49717
   0.51795
   0.52872
   0.50948
   0.57839
   0.48984
   0.55759
   0.57418
   0.55413
   0.56265
   0.58957
   0.56699
   0.57555
   0.55752
   0.59826
   0.57026
   0.53784
   0.52405
   0.51557
   0.53440
   0.59108
   0.50737
   0.53097
   0.56083
   0.54995
   0.51249
   0.55633
   0.51285
   0.54673
   0.56590
   0.55151
   0.55163
   0.57556
   0.58059
   0.57505
   0.54504
   0.51867
   0.48103
   0.57533
   0.56271
   0.57498
   0.55689
   0.56841
   0.58120
   0.56971
   0.56602
   0.57021
   0.55331
   0.56121
   0.53464
   0.52259
   0.55186
   0.58255
   0.59510
   0.53669
   0.52383
   0.48694
   0.47208
   0.43129
   0.45218
   0.43657
   0.45345
   0.43413
   0.44998
   0.44406
   0.47288
   0.49388
   0.49019
   0.44632
   0.51769
   0.49967
   0.45963
   0.48712
   0.45444
   0.48453
   0.45380
   0.54445
   0.54739
   0.50249
   0.48201
   0.48457
   0.51845
   0.47504
   0.44473
   0.39957
   0.45158
   0.44628
   0.44713
   0.43201
   0.47469
   0.43967
   0.42935
   0.41892
   0.43234
   0.39467
   0.37723
   0.38380
   0.40662
   0.36920
   0.37142
   0.35750
   0.31725
   0.38369
   0.31447
   0.36826
   0.40251
   0.43325
   0.38909
   0.43805
   0.44001
   0.44314
   0.46457
   0.39198
   0.41272
   0.43187
   0.45047
   0.48040
   0.48066
   0.50670
   0.49014
   0.51569
   0.54283
   0.55876
   0.53807
   0.57974
   0.57913
   0.54872
   0.58659
   0.57820
   0.59304
   0.59965
   0.64164
   0.62212
   0.57736
   0.52917
   0.57722
   0.55034
   0.57724
   0.55855
   0.53861
   0.53338
   0.54395
   0.54759
   0.56370
   0.56819
   0.53547
   0.54295
   0.50331
   0.48893
   0.47221
   0.48507
   0.49738
   0.51674
   0.43808
   0.43949
   0.53563
   0.51537
   0.51584
   0.51042
   0.47362
   0.47150
   0.47477
   0.46900
   0.43729
   0.46232
   0.53182
   0.51606
   0.50198
   0.55549
   0.50763
   0.53875
   0.51145
   0.49887
   0.50169
   0.48646
   0.50151
   0.49722
   0.48157
   0.49949
   0.46928
   0.51487
   0.55766
   0.55209
   0.51518
   0.51829
   0.55066
   0.54975
   0.51631
   0.51757
   0.49413
   0.50390
   0.57469
   0.45456
   0.48395
   0.50986
   0.59329
   0.54087
   0.56345
   0.53989
   0.55119
   0.62195
   0.61762
   0.61615
   0.58863
   0.62126
   0.59956
   0.56215
   0.61046
   0.61194
   0.60794
   0.63008
   0.65971
   0.56333
   0.59376
   0.57780
   0.57653
   0.56178
   0.60733
   0.59356
   0.52557
   0.56072
   0.55379
   0.55834
   0.55137
   0.53407
   0.49997
   0.54987
   0.52296
   0.53696
   0.58037
   0.57437
   0.50965
   0.52312
   0.55464
   0.53953
   0.57416
   0.55438
   0.58902
   0.56297
   0.55246
   0.57578
   0.51695
   0.50250
   0.50647
   0.50171
   0.56773
   0.55721
   0.51916
   0.53070
   0.53769
   0.53450
   0.56228
   0.57125
   0.56029
   0.57723
   0.61705
   0.55681
   0.56973
   0.52976
   0.51161
   0.51938
   0.51709
   0.52315
   0.55484
   0.52590
   0.53839
   0.55766
   0.52527
   0.56102
   0.56079
   0.53954
   0.53024
   0.53020
   0.56364
   0.53116
   0.57366
   0.62888
   0.57619
   0.55398
   0.54401
   0.55700
   0.53437
   0.54102
   0.52030
   0.54013
   0.54598
   0.53354
   0.50672
   0.47042
   0.45368
   0.46327
   0.42385
   0.53203
   0.43701
   0.44948
   0.45853
   0.45516
   0.50397
   0.45659
   0.48967
   0.57410
   0.55622
   0.52541
   0.53594
   0.53672
   0.55433
   0.52939
   0.49401
   0.52742
   0.50958
   0.52523
   0.47036
   0.49040
   0.52572
   0.54658
   0.53831
   0.51719
   0.53626
   0.57526
   0.58099
   0.53369
   0.48185
   0.46360
   0.53183
   0.50732
   0.54235
   0.54530
   0.53404
   0.55295
   0.55407
   0.53265
   0.53023
   0.52945
   0.53077
   0.49423
   0.46686
   0.50199
   0.44617
   0.41749
   0.43412
   0.42510
   0.42000
   0.41928
   0.50613
   0.49967
   0.52443
   0.46667
   0.51300
   0.52214
   0.56171
   0.57664
   0.56099
   0.55383
   0.57588
   0.52030
   0.53019
   0.52806
   0.47764
   0.48617
   0.51564
   0.49436
   0.52581
   0.53866
   0.51811
   0.51068
   0.52797
   0.56792
   0.54622
   0.56708
   0.59479
   0.57347
   0.51219
   0.48571
   0.47982
   0.50653
   0.55328
   0.48924
   0.52009
   0.49782
   0.49184
   0.52767
   0.52015
   0.50516
   0.52160
   0.50466
   0.48893
   0.52492
   0.48789
   0.48782
   0.49233
   0.44956
   0.49071
   0.50227
   0.47676
   0.46506
   0.45908
   0.45685
   0.47193
   0.48617
   0.44089
   0.52525
   0.55372
   0.52875
   0.52980
   0.53023
   0.55902
   0.49063
   0.52464
   0.53837
   0.59887
   0.54951
   0.61710
   0.54801
   0.56525
   0.58385
   0.60842
   0.54617
   0.58315
   0.61390
   0.57834
   0.60077
   0.58948
   0.65080
   0.62825
   0.57802
   0.56895
   0.64359
   0.58496
   0.62902
   0.66339
   0.59729
   0.61823
   0.62015
   0.59101
   0.58298
   0.76294
   0.72651
   0.74292
   0.71195
   0.72042
   0.71501
   0.70598
   0.67877
   0.65439
   0.66238
   0.69116
   0.63104
   0.70768
   0.61598
   0.58771
   0.62895
   0.59563
   0.63251
   0.63343
   0.59721
   0.59673
   0.56026
   0.61381
   0.67098
   0.66570
   0.65420
   0.61527
   0.60817
   0.59151
   0.60040
   0.60590
   0.64158
   0.59478
   0.63855
   0.59570
   0.55526
   0.57411
   0.54564
   0.56608
   0.58005
   0.56868
   0.56811
   0.58862
   0.59265
   0.54744
   0.55296
   0.56854
   0.53731
   0.53617
   0.61564
   0.61633
   0.66956
   0.61965
   0.61554
   0.61553
   0.58292
   0.61570
   0.63153
   0.62318
   0.65634
   0.62644
   0.66038
   0.65357
   0.66274
   0.71815
   0.66660
   0.62961
   0.66902
   0.64757
   0.62711
   0.65326
   0.63978
   0.65277
   0.61237
   0.63527
   0.62558
   0.60384
   0.61841
   0.59137
   0.59133
   0.61940
   0.56323
   0.58358
   0.58792
   0.57767
   0.58501
   0.60164
   0.58863
   0.54923
   0.57336
   0.56483
   0.54917
   0.56702
   0.54878
   0.56219
   0.58231
   0.56478
   0.52897
   0.52203
   0.49080
   0.50212
   0.53175
   0.45613
   0.47888
   0.54876
   0.55447
   0.56467
   0.53408
   0.55266
   0.49718
   0.49619
   0.48112
   0.48070
   0.52304
   0.48853
   0.56043
   0.53086
   0.52516
   0.53130
   0.62241
   0.63950
   0.64364
   0.61168
   0.60507
   0.56616
   0.58470
   0.59248
   0.62495
   0.64921
   0.62037
   0.60667
   0.65349
   0.61262
   0.63818
   0.62354
   0.56414
   0.65381
   0.65358
   0.60870
   0.63141
   0.53697
   0.60026
   0.62824
   0.60780
   0.63636
   0.58946
   0.56882
   0.56510
   0.55084
   0.50546
   0.48131
   0.49317
   0.47157
   0.52011
   0.49941
   0.49093
   0.54634
   0.56541
   0.54925
   0.56560
   0.53165
   0.52004
   0.55792
   0.59961
   0.56383
   0.62941
   0.56422
   0.55858
   0.47943
   0.52176
   0.55290
   0.59413
   0.54312
   0.53556
   0.56621
   0.51930
   0.48538
   0.47238
   0.47462
   0.41915
   0.44512
   0.40890
   0.47894
   0.45535
   0.49630
   0.45064
   0.40500
   0.46803
   0.43959
   0.45422
   0.45892
   0.40864
   0.46085
   0.44666
   0.43772
   0.46934
   0.49442
   0.54458
   0.59089
   0.59799
   0.60565
   0.55134
   0.57376
   0.52662
   0.54642
   0.57130
   0.56581
   0.56824
   0.56317
   0.64512
   0.61391
   0.56638
   0.59368
   0.55910
   0.61541
   0.64084
   0.59813
   0.66725
   0.62322
   0.62221
   0.59385
   0.61245
   0.59430
   0.56064
   0.57128
   0.56999
   0.55693
   0.57855
   0.59031
   0.56213
   0.61520
   0.56015
   0.60437
   0.58739
   0.57292
   0.55722
   0.62498
   0.59021
   0.51592
   0.52873
   0.52506
   0.53260
   0.53406
   0.57332
   0.54404
   0.54977
   0.55443
   0.57582
   0.56931
   0.57597
   0.55803
   0.54957
   0.54811
   0.51952
   0.45768
   0.51733
   0.51506
   0.48030
   0.51611
   0.48755
   0.50021
   0.55152
   0.49183
   0.52841
   0.50038
   0.54116
   0.56324
   0.54769
   0.51630
   0.48585
   0.47575
   0.45668
   0.45958
   0.45566
   0.43811
   0.43762
   0.47834
   0.42773
   0.51134
   0.52346
   0.52642
   0.54578
   0.57543
   0.54242
   0.56514
   0.54962
   0.55182
   0.54139
   0.55691
   0.55991
   0.53824
   0.55038
   0.53542
   0.53999
   0.52448
   0.52594
   0.54234
   0.53452
   0.57651
   0.60930
   0.53031
   0.56745
   0.56580
   0.62481
   0.56956
   0.60557
   0.65006
   0.64020
   0.60211
   0.60744
   0.60101
   0.56946
   0.56122
   0.57623
   0.54516
   0.58513
   0.53543
   0.52401
   0.54964
   0.55142
   0.60423
   0.59373
   0.57464
   0.57292
   0.55668
   0.57035
   0.59468
   0.62582
   0.60705
   0.63456
   0.57393
   0.64599
   0.63693
   0.62932
   0.60081
   0.56101
   0.54130
   0.57565
   0.55368
   0.57717
   0.59906
   0.59938
   0.60824
   0.59363
   0.53969
   0.63379
   0.61735
   0.58541
   0.59967
   0.55374
   0.57459
   0.59958
   0.57218
   0.56899
   0.59124
   0.63403
   0.64637
   0.63127
   0.68956
   0.63444
   0.63091
   0.61713
   0.56655
   0.51509
   0.61719
   0.61937
   0.62920
   0.62274
   0.61296
   0.60144
   0.61560
   0.62746
   0.58138
   0.64960
   0.65307
   0.62273
   0.60290
   0.52220
   0.55523
   0.51243
   0.55085
   0.51879
   0.54991
   0.57590
   0.54792
   0.52232
   0.54571
   0.54069
   0.57182
   0.55353
   0.56294
   0.58053
   0.70153
   0.62819
   0.59858
   0.61458
   0.57910
   0.60881
   0.61093
   0.66535
   0.60867
   0.61693
   0.61464
   0.52927
   0.59396
   0.58285
   0.62770
   0.59423
   0.61100
   0.60906
   0.59444
   0.65183
   0.66322
   0.67334
   0.64434
   0.66907
   0.67283
   0.63936
   0.64785
   0.60689
   0.58320
   0.53754
   0.55271
   0.57154
   0.55185
   0.50320
   0.48867
   0.50902
   0.49004
   0.49428
   0.50504
   0.49696
   0.49829
   0.52292
   0.52048
   0.53758
   0.51220
   0.55060
   0.52863
   0.56312
   0.53420
   0.50941
   0.49336
   0.52298
   0.55860
   0.45408
   0.53618
   0.53209
   0.60078
   0.52146
   0.53953
   0.56076
   0.52864
   0.53941
   0.51343
   0.55888
   0.53168
   0.51399
   0.51907
   0.53041
   0.56321
   0.51632
   0.45574
   0.44980
   0.46443
   0.48152
   0.48464
   0.50600
   0.53079
   0.53275
   0.52835
   0.53086
   0.54221
   0.51614
   0.52699
   0.49414
   0.53144
   0.47911
   0.49836
   0.55930
   0.51407
   0.54663
   0.55203
   0.55426
   0.52504
   0.53269
   0.52995
   0.54696
   0.56594
   0.55321
   0.47271
   0.49923
   0.48160
   0.48313
   0.47114
   0.46912
   0.47552
   0.47731
   0.42841
   0.41024
   0.46285
   0.46554
   0.50288
   0.50123
   0.50587
   0.55599
   0.59275
   0.55559
   0.55877
   0.52165
   0.50643
   0.55188
   0.54752
   0.50960
   0.47303
   0.52966
   0.53951
   0.54288
   0.54427
   0.51078
   0.54398
   0.56353
   0.61457
   0.53434
   0.58675
   0.54702
   0.56541
   0.55162
   0.56718
   0.57978
   0.55325
   0.55631
   0.53358
   0.59584
   0.53755
   0.54602
   0.54321
   0.58585
   0.58205
   0.56325
   0.54934
   0.56244
   0.52965
   0.50260
   0.49087
   0.49215
   0.49726
   0.49064
   0.49338
   0.52924
   0.50935
   0.50390
   0.46189
   0.48415
   0.54189
   0.53860
   0.54605
   0.55606
   0.59497
   0.55375
   0.56270
   0.55511
   0.57033
   0.60031
   0.55619
   0.53773
   0.57543
   0.57481
   0.53214
   0.56642
   0.59561
   0.57810
   0.58429
   0.56607
   0.53264
   0.54578
   0.50550
   0.51631
   0.49244
   0.50747
   0.54228
   0.55521
   0.57157
   0.54261
   0.56838
   0.58009
   0.59286
   0.58200
   0.58404
   0.56514
   0.54457
   0.57310
   0.59201
   0.60970
   0.60448
   0.59558
   0.59778
   0.61122
   0.55668
   0.54614
   0.49461
   0.51144
   0.54958
   0.54661
   0.60934
   0.59356
   0.65872
   0.64840
   0.66336
   0.59270
   0.60773
   0.55006
   0.60237
   0.62393
   0.63074
   0.58988
   0.56245
   0.60508
   0.63037
   0.53475
   0.56906
   0.52692
   0.53783
   0.55951
   0.54378
   0.58260
   0.61265
   0.62882
   0.61566
   0.66585
   0.66198
   0.71785
   0.64089
   0.68953
   0.67001
   0.66907
   0.69680
   0.67871
   0.63585
   0.62283
   0.57871
   0.60252
   0.60079
   0.59375
   0.61956
   0.60400
   0.62741
   0.65921
   0.64895
   0.64714
   0.69746
   0.62711
   0.65823
   0.66563
   0.62370
   0.66253
   0.67083
   0.66389
   0.64854
   0.61742
   0.66273
   0.61530
   0.65337
   0.65388
   0.67753
   0.67373
   0.63100
   0.62153
   0.65727
   0.61439
   0.63905
   0.62105
   0.60635
   0.64822
   0.62030
   0.64747
   0.63048
   0.55484
   0.64609
   0.58470
   0.56995
   0.58611
   0.54008
   0.49894
   0.52208
   0.56929
   0.58126
   0.54409
   0.58770
   0.55954
   0.59188
   0.56443
   0.56002
   0.58219
   0.58791
   0.57616
   0.50858
   0.47429
   0.49869
   0.50789
   0.60502
   0.54264
   0.54243
   0.50298
   0.51318
   0.52678
   0.54768
   0.55968
   0.54788
   0.56952
   0.60526
   0.58766
   0.54811
   0.50470
   0.51067
   0.51893
   0.53780
   0.49266
   0.50088
   0.50660
   0.45189
   0.42911
   0.45960
   0.47132
   0.51114
   0.45827
   0.49343
   0.47474
   0.48144
   0.45355
   0.55112
   0.56800
   0.57393
   0.57409
   0.57787
   0.53477
   0.55079
   0.56627
   0.55893
   0.57563
   0.52940
   0.55495
   0.57109
   0.56443
   0.56925
   0.57453
   0.54426
   0.53521
   0.52785
   0.49753
   0.47671
   0.45627
   0.49652
   0.49117
   0.53040
   0.50587
   0.55020
   0.53559
   0.52433
   0.49370
   0.51459
   0.49252
   0.47318
   0.47904
   0.48443
   0.54071
   0.51582
   0.53429
   0.50030
   0.51998
   0.50008
   0.52288
   0.52234
   0.50970
   0.55489
   0.54288
   0.53271
   0.50803
   0.49476
   0.48489
   0.43365
   0.46415
   0.43806
   0.48393
   0.45510
   0.45801
   0.46950
   0.45271
   0.45000
   0.46576
   0.44537
   0.45117
   0.48384
   0.48336
   0.48960
   0.48129
   0.49776
   0.51441
   0.51696
   0.49311
   0.49654
   0.49718
   0.49888
   0.51188
   0.49152
   0.47855
   0.46960
   0.48524
   0.46103
   0.51709
   0.50387
   0.56296
   0.59216
   0.54922
   0.56774
   0.56525
   0.54221
   0.51203
   0.52658
   0.52094
   0.54001
   0.54072
   0.53126
   0.60655
   0.55795
   0.53465
   0.50413
   0.51124
   0.52536
   0.52274
   0.52106
   0.52722
   0.52134
   0.50352
   0.52777
   0.55248
   0.56957
   0.54313
   0.54998
   0.50815
   0.52748
   0.55607
   0.53652
   0.55360
   0.56156
   0.55305
   0.55524
   0.50634
   0.52991
   0.56736
   0.58061
   0.60571
   0.54256
   0.57654
   0.60220
   0.60244
   0.63829
   0.61364
   0.60362
   0.60767
   0.60506
   0.55328
   0.56098
   0.50753
   0.47739
   0.50760
   0.50492
   0.53302
   0.53012
   0.52281
   0.51690
   0.52947
   0.52723
   0.54433
   0.51735
   0.50680
   0.56648
   0.57378
   0.58758
   0.59941
   0.57019
   0.55044
   0.50723
   0.54869
   0.54344
   0.55083
   0.52433
   0.55172
   0.54726
   0.57201
   0.55195
   0.51652
   0.47793
   0.57817
   0.50881
   0.40715
   0.42789
   0.44670
   0.45977
   0.45227
   0.45501
   0.45827
   0.46717
   0.48565
   0.42080
   0.41646
   0.43290
   0.45405
   0.46721
   0.46594
   0.51663
   0.49146
   0.51527
   0.54386
   0.49703
   0.56742
   0.52891
   0.51479
   0.51314
   0.51629
   0.50926
   0.46651
   0.51130
   0.48278
   0.56606
   0.50062
   0.53916
   0.51242
   0.50982
   0.47708
   0.44812
   0.46770
   0.53278
   0.50733
   0.52487
   0.49880
   0.50133
   0.51116
   0.50809
   0.54485
   0.50042
   0.53012
   0.49612
   0.48193
   0.48165
   0.48202
   0.54886
   0.54815
   0.59611
   0.58135
   0.56851
   0.54689
   0.50409
   0.55917
   0.55407
   0.57010
   0.57675
   0.60505
   0.63152
   0.56697
   0.59245
   0.56412
   0.59239
   0.55730
   0.54841
   0.54970
   0.51124
   0.56727
   0.54713
   0.51214
   0.53977
   0.53883
   0.56533
   0.55272
   0.52069
   0.53353
   0.54371
   0.52578
   0.51273
   0.57193
   0.64350
   0.59508
   0.59299
   0.55549
   0.57751
   0.60534
   0.60278
   0.53370
   0.60054
   0.57027
   0.60880
   0.58357
   0.58356
   0.59277
   0.58228
   0.61209
   0.57742
   0.55446
   0.60536
   0.63652
   0.61993
   0.58957
   0.56106
   0.56754
   0.56864
   0.52075
   0.51301
   0.51783
   0.46456
   0.48306
   0.51878
   0.51428
   0.47786
   0.53352
   0.53719
   0.56618
   0.44939
   0.49505
   0.56441
   0.54216
   0.50810
   0.57188
   0.50965
   0.49635
   0.49371
   0.52195
   0.56151
   0.46638
   0.52576
   0.48672
   0.47241
   0.50185
   0.53392
   0.48859
   0.49923
   0.54986
   0.54094
   0.55049
   0.49927
   0.50851
   0.53023
   0.52754
   0.48458
   0.44655
   0.51174
   0.50656
   0.57198
   0.58183
   0.55330
   0.56044
   0.51361
   0.55508
   0.55097
   0.53720
   0.55755
   0.54359
   0.58330
   0.57129
   0.63074
   0.60800
   0.59574
   0.61284
   0.61398
   0.60673
   0.55438
   0.49104
   0.53940
   0.50306
   0.48486
   0.52835
   0.44586
   0.50274
   0.53723
   0.58199
   0.59062
   0.61198
   0.52168
   0.57126
   0.57586
   0.56180
   0.58297
   0.57986
   0.64539
   0.67770
   0.56746
   0.58477
   0.63486
   0.57836
   0.62480
   0.60842
   0.64531
   0.59576
   0.58969
   0.63784
   0.61296
   0.60508
   0.57970
   0.56481
   0.55623
   0.58888
   0.64045
   0.63556
   0.57177
   0.58680
   0.61904
   0.60048
   0.55693
   0.58987
   0.61680
   0.58155
   0.55870
   0.50388
   0.51572
   0.52878
   0.47824
   0.45298
   0.47677
   0.55513
   0.57159
   0.59760
   0.56705
   0.57069
   0.55980
   0.53449
   0.53245
   0.52666
   0.47747
   0.48493
   0.51110
   0.50056
   0.53727
   0.54207
   0.56715
   0.57659
   0.56440
   0.53856
   0.52037
   0.51916
   0.53183
   0.48237
   0.48381
   0.51610
   0.54011
   0.58411
   0.55428
   0.53274
   0.53409
   0.57330
   0.54299
   0.50428
   0.53033
   0.61365
   0.60810
   0.68898
   0.64642
   0.61453
   0.59977
   0.60746
   0.62930
   0.61223
   0.58996
   0.63795
   0.63043
   0.68115
   0.64875
   0.64121
   0.60060
   0.55112
   0.59379
   0.57224
   0.56294
   0.58550
   0.51873
   0.58307
   0.60501
   0.58419
   0.58297
   0.59744
   0.62636
   0.57357
   0.60235
   0.52739
   0.50887
   0.55760
   0.52779
   0.56988
   0.54792
   0.56526
   0.56061
   0.57819
   0.58314
   0.56546
   0.58215
   0.54604
   0.55359
   0.55374
   0.55367
   0.50126
   0.49348
   0.50751
   0.53127
   0.56455
   0.58984
   0.63842
   0.63271
   0.58776
   0.57775
   0.60518
   0.59931
   0.63011
   0.65580
   0.60347
   0.63941
   0.66629
   0.63172
   0.59810
   0.64230
   0.59098
   0.61124
   0.60905
   0.61197
   0.58936
   0.62054
   0.62353
   0.58032
   0.57943
   0.51834
   0.52946
   0.53579
   0.57333
   0.57366
   0.57275
   0.55436
   0.53837
   0.49787
   0.55949
   0.55941
   0.56703
   0.58581
   0.54194
   0.60058
   0.63503
   0.63981
   0.58702
   0.54346
   0.55919
   0.54033
   0.56048
   0.52692
   0.52950
   0.59073
   0.59808
   0.52923
   0.56515
   0.57251
   0.56608
   0.56383
   0.59601
   0.56768
   0.61063
   0.52297
   0.56275
   0.54609
   0.59762
   0.59257
   0.59454
   0.64530
   0.59388
   0.61733
   0.61166
   0.61361
   0.63367
   0.61675
   0.58587
   0.56014
   0.59533
   0.60658
   0.58623
   0.54884
   0.58171
   0.53171
   0.49980
   0.48627
   0.48300
   0.45325
   0.42536
   0.48507
   0.51603
   0.59497
   0.60209
   0.50202
   0.53005
   0.53949
   0.52713
   0.50613
   0.52882
   0.55007
   0.56986
   0.55212
   0.57749
   0.54835
   0.56684
   0.55428
   0.59993
   0.58346
   0.60602
   0.59590
   0.56370
   0.57926
   0.58063
   0.58027
   0.54122
   0.56559
   0.60662
   0.59696
   0.64563
   0.63986
   0.73073
   0.66259
   0.69842
   0.71369
   0.68122
   0.69949
   0.70612
   0.69042
   0.58726
   0.68899
   0.68863
   0.67025
   0.69154
   0.57895
   0.68911
   0.66328
   0.61047
   0.65163
   0.60379
   0.58855
   0.55575
   0.59253
   0.57308
   0.62483
   0.60953
   0.64934
   0.62542
   0.66665
   0.60182
   0.62846
   0.64808
   0.62972
   0.62305
   0.69928
   0.70196
   0.70880
   0.67772
   0.67369
   0.64988
   0.65803
   0.71970
   0.69680
   0.67784
   0.65908
   0.66054
   0.68025
   0.64615
   0.67250
   0.72102
   0.71872
   0.70413
   0.71744
   0.70352
   0.71923
   0.70515
   0.72022
   0.77534
   0.74697
   0.76827
   0.72055
   0.69770
   0.68538
   0.64924
   0.65326
   0.68387
   0.67112
   0.70020
   0.70789
   0.68473
   0.69766
   0.66191
   0.68411
   0.62540
   0.68333
   0.64790
   0.64615
   0.68458
   0.65483
   0.62355
   0.61394
   0.62782
   0.60547
   0.61871
   0.61060
   0.62090
   0.67347
   0.60640
   0.65821
   0.66327
   0.70219
   0.61666
   0.67516
   0.60581
   0.65686
   0.65054
   0.71984
   0.69020
   0.66291
   0.64027
   0.64804
   0.61646
   0.69071
   0.62142
   0.64180
   0.63278
   0.65778
   0.64008
   0.61819
   0.61946
   0.67861
   0.65112
   0.67244
   0.72652
   0.66196
   0.67570
   0.64194
   0.64771
   0.65914
   0.69615
   0.65729
   0.69144
   0.66161
   0.62221
   0.66236
   0.63222
   0.66779
   0.61395
   0.65722
   0.65413
   0.68314
   0.61624
   0.63491
   0.61227
   0.60576
   0.63954
   0.57924
   0.59647
   0.62782
   0.64976
   0.66465
   0.71060
   0.64446
   0.69439
   0.67965
   0.66336
   0.64309
   0.61742
   0.65090
   0.65464
   0.65872
   0.64222
   0.68825
   0.65027
   0.64766
   0.61550
   0.63122
   0.65328
   0.65286
   0.67222
   0.69954
   0.66066
   0.69450
   0.68692
   0.66543
   0.67296
   0.62966
   0.68668
   0.65531
   0.70747
   0.72136
   0.68929
   0.60843
   0.66852
   0.63663
   0.61002
   0.65717
   0.57340
   0.60008
   0.56071
   0.61729
   0.56519
   0.55115
   0.62469
   0.56815
   0.59888
   0.64326
   0.63127
   0.62052
   0.63106
   0.62093
   0.62818
   0.53226
   0.59671
   0.51409
   0.53435
   0.48726
   0.53555
   0.51669
   0.50284
   0.52923
   0.52931
   0.55646
   0.55224
   0.51462
   0.57003
   0.56289
   0.58313
   0.52381
   0.54036
   0.50699
   0.55539
   0.51171
   0.51807
   0.56907
   0.55876
   0.55009
   0.60408
   0.60001
   0.54474
   0.57425
   0.55210
   0.51351
   0.58204
   0.61012
   0.59649
   0.62021
   0.66027
   0.59550
   0.61145
   0.57637
   0.60553
   0.62909
   0.59238
   0.59975
   0.60969
   0.61225
   0.63124
   0.57522
   0.54534
   0.62059
   0.60955
   0.62905
   0.65198
   0.63898
   0.59812
   0.58048
   0.57393
   0.57840
   0.64821
   0.57388
   0.62477
   0.63678
   0.61838
   0.61598
   0.59817
   0.61511
   0.60514
   0.61524
   0.61975
   0.58147
   0.59192
   0.59742
   0.57347
   0.59182
   0.58760
   0.57643
   0.60906
   0.62065
   0.55908
   0.59016
   0.66508
   0.62433
   0.63331
   0.61012
   0.57544
   0.56621
   0.56147
   0.50470
   0.53959
   0.51281
   0.48838
   0.50644
   0.49923
   0.50784
   0.55285
   0.53552
   0.52450
   0.54032
   0.52653
   0.50367
   0.49465
   0.48677
   0.45350
   0.50193
   0.50039
   0.51369
   0.52162
   0.51578
   0.53388
   0.55766
   0.53319
   0.48930
   0.50254
   0.51611
   0.45297
   0.47162
   0.49573
   0.46960
   0.50829
   0.54525
   0.45514
   0.52377
   0.59386
   0.54170
   0.55443
   0.47589
   0.48632
   0.51772
   0.48430
   0.53539
   0.55542
   0.56028
   0.53843
   0.53120
   0.52446
   0.55737
   0.53279
   0.52151
   0.56498
   0.56112
   0.59241
   0.55566
   0.56554
   0.50940
   0.47781
   0.48676
   0.46094
   0.45754
   0.54681
   0.60074
   0.57050
   0.57550
   0.48195
   0.47215
   0.47061
   0.50816
   0.50174
   0.52165
   0.57203
   0.53726
   0.57778
   0.48693
   0.55107
   0.56919
   0.57817
   0.57496
   0.54124
   0.52495
   0.54011
   0.53729
   0.58660
   0.60620
   0.61262
   0.60502
   0.61262
   0.58784
   0.58823
   0.58202
   0.53653
   0.57160
   0.56246
   0.56634
   0.62113
   0.59671
   0.57629
   0.64406
   0.63947
   0.62453
   0.60014
   0.59244
   0.54613
   0.54169
   0.53040
   0.56574
   0.58772
   0.60959
   0.59140
   0.65744
   0.66644
   0.58997
   0.57266
   0.63591
   0.63898
   0.64443
   0.61231
   0.58325
   0.59022
   0.59218
   0.63871
   0.54210
   0.56258
   0.51398
   0.51410
   0.49412
   0.57691
   0.58098
   0.50077
   0.58582
   0.51525
   0.54631
   0.54004
   0.57783
   0.51329
   0.59273
   0.60847
   0.57884
   0.57783
   0.57164
   0.56944
   0.57481
   0.53960
   0.51470
   0.56403
   0.53708
   0.66272
   0.57011
   0.60861
   0.57521
   0.57197
   0.61374
   0.60750
   0.58859
   0.60111
   0.60613
   0.65140
   0.64203
   0.60645
   0.63546
   0.60220
   0.61148
   0.59383
   0.59701
   0.60774
   0.63343
   0.65419
   0.63229
   0.63116
   0.60181
   0.64103
   0.67952
   0.67250
   0.70698
   0.62852
   0.67264
   0.67935
   0.61469
   0.61613
   0.64991
   0.64313
   0.59032
   0.60508
   0.60593
   0.55649
   0.61728
   0.61381
   0.57871
   0.54244
   0.50748
   0.53533
   0.56778
   0.54944
   0.58174
   0.53539
   0.55206
   0.53708
   0.50776
   0.53294
   0.54237
   0.53303
   0.58112
   0.60492
   0.59835
   0.54039
   0.48693
   0.55348
   0.61160
   0.61448
   0.62622
   0.61856
   0.69723
   0.64138
   0.61403
   0.62705
   0.58299
   0.64606
   0.63423
   0.64395
   0.63200
   0.62484
   0.59790
   0.60910
   0.56272
   0.55699
   0.54476
   0.55568
   0.52577
   0.57175
   0.52865
   0.56970
   0.55928
   0.58467
   0.60314
   0.54133
   0.57543
   0.57628
   0.58972
   0.57528
   0.56187
   0.58323
   0.57437
   0.57721
   0.56785
   0.57456
   0.61376
   0.61968
   0.59247
   0.61096
   0.60574
   0.59616
   0.60831
   0.59935
   0.63084
   0.61539
   0.60322
   0.60430
   0.60497
   0.61054
   0.61630
   0.62363
   0.62947
   0.58439
   0.55788
   0.58322
   0.60286
   0.56988
   0.57912
   0.53406
   0.55458
   0.50116
   0.49574
   0.50445
   0.49141
   0.45690
   0.44705
   0.42487
   0.40619
   0.42999
   0.39587
   0.41932
   0.40837
   0.42614
   0.42862
   0.40123
   0.40584
   0.40357
   0.42987
   0.40424
   0.42952
   0.42293
   0.39779
   0.40559
   0.38689
   0.42959
   0.39178
   0.42848
   0.36157
   0.36344
   0.42017
   0.43621
   0.46008
   0.45414
   0.52473
   0.48166
   0.54551
   0.54370
   0.55575
   0.53564
   0.53995
   0.56191
   0.55111
   0.53561
   0.57074
   0.57879
   0.53263
   0.53843
   0.53412
   0.55913
   0.57762
   0.61968
   0.62262
   0.61345
   0.61113
   0.61715
   0.58776
   0.57538
   0.56975
   0.55452
   0.54548
   0.54082
   0.56588
   0.53617
   0.55883
   0.55591
   0.53447
   0.51938
   0.56857
   0.53223
   0.63244
   0.61608
   0.55101
   0.53400
   0.53108
   0.51951
   0.52257
   0.58161
   0.59549
   0.57278
   0.55819
   0.57490
   0.54597
   0.54522
   0.53720
   0.52064
   0.54952
   0.58100
   0.58171
   0.59924
   0.62421
   0.58328
   0.63544
   0.59764
   0.62940
   0.61880
   0.57781
   0.58411
   0.60336
   0.61381
   0.60615
   0.57996
   0.56403
   0.56429
   0.54586
   0.56290
   0.51795
   0.49584
   0.56914
   0.55926
   0.53133
   0.52435
   0.51853
   0.51634
   0.52924
   0.55911
   0.48465
   0.59476
   0.58446
   0.55785
   0.59973
   0.57699
   0.56350
   0.58341
   0.59560
   0.70279
   0.64576
   0.60143
   0.66339
   0.66550
   0.63173
   0.60433
   0.60021
   0.62405
   0.59549
   0.63698
   0.59135
   0.59797
   0.60227
   0.61250
   0.60289
   0.61111
   0.61639
   0.62752
   0.65288
   0.66098
   0.65263
   0.64005
   0.63694
   0.63574
   0.61567
   0.57568
   0.60528
   0.60035
   0.57757
   0.54465
   0.59906
   0.62516
   0.58235
   0.58388
   0.58911
   0.60377
   0.60760
   0.63128
   0.65840
   0.67217
   0.67335
   0.59150
   0.60740
   0.66678
   0.61308
   0.63360
   0.63377
   0.66657
   0.62055
   0.62715
   0.67127
   0.67092
   0.70027
   0.68886
   0.71419
   0.65461
   0.67735
   0.64306
   0.69190
   0.66994
   0.71414
   0.63056
   0.65246
   0.65685
   0.66780
   0.70381
   0.66858
   0.67091
   0.69522
   0.68609
   0.74218
   0.72830
   0.74033
   0.70543
   0.62965
   0.69059
   0.66038
   0.65834
   0.71798
   0.67545
   0.69464
   0.69410
   0.65008
   0.59483
   0.59010
   0.62562
   0.63885
   0.67630
   0.61503
   0.65159
   0.59353
   0.62586
   0.65500
   0.61440
   0.65946
   0.61760
   0.63088
   0.63077
   0.66034
   0.60154
   0.63070
   0.66233
   0.60729
   0.63911
   0.61825
   0.58421
   0.58251
   0.52769
   0.53175
   0.52731
   0.55282
   0.59272
   0.57120
   0.58291
   0.59386
   0.57867
   0.55112
   0.55963
   0.56436
   0.53056
   0.51805
   0.60931
   0.56109
   0.62933
   0.66191
   0.62565
   0.61199
   0.59597
   0.64232
   0.61487
   0.61531
   0.57541
   0.62498
   0.61168
   0.58810
   0.55550
   0.54344
   0.58440
   0.65839
   0.60604
   0.61444
   0.64988
   0.62739
   0.59501
   0.56330
   0.66267
   0.62437
   0.58464
   0.59937
   0.62063
   0.64838
   0.62916
   0.57771
   0.58981
   0.66567
   0.65017
   0.64224
   0.65837
   0.62553
   0.62866
   0.67336
   0.62115
   0.63288
   0.64988
   0.66881
   0.64211
   0.63551
   0.68107
   0.69055
   0.65736
   0.61275
   0.66011
   0.59135
   0.60518
   0.58751
   0.62188
   0.58561
   0.57848
   0.64352
   0.64682
   0.66240
   0.65716
   0.69513
   0.69832
   0.65220
   0.66340
   0.68204
   0.67165
   0.65666
   0.66694
   0.63189
   0.60648
   0.67530
   0.66333
   0.70512
   0.69027
   0.67491
   0.63774
   0.67611
   0.67112
   0.70813
   0.70162
   0.74149
   0.69473
   0.71075
   0.73343
   0.68461
   0.65958
   0.66074
   0.64572
   0.67160
   0.66687
   0.66025
   0.67367
   0.68778
   0.70398
   0.66494
   0.67976
   0.64190
   0.65202
   0.65077
   0.67310
   0.67528
   0.65775
   0.67036
   0.67055
   0.64540
   0.68342
   0.64393
   0.69004
   0.66333
   0.68710
   0.65869
   0.66606
   0.66522
   0.67586
   0.60857
   0.63821
   0.63190
   0.66396
   0.65010
   0.62126
   0.65508
   0.67563
   0.67637
   0.66495
   0.65115
   0.68885
   0.67999
   0.66570
   0.65974
   0.69004
   0.63178
   0.69375
   0.65550
   0.67861
   0.68891
   0.66617
   0.61852
   0.56882
   0.57714
   0.58696
   0.59456
   0.66321
   0.67858
   0.63823
   0.67257
   0.62941
   0.68457
   0.67755
   0.66615
   0.64597
   0.69257
   0.72244
   0.69491
   0.71286
   0.63818
   0.63073
   0.66322
   0.61941
   0.65246
   0.62535
   0.63981
   0.65961
   0.65160
   0.63247
   0.68887
   0.69833
   0.70033
   0.73777
   0.71453
   0.64186
   0.70602
   0.69815
   0.69838
   0.69225
   0.64172
   0.69095
   0.70756
   0.71216
   0.67396
   0.71681
   0.71330
   0.70823
   0.67603
   0.68953
   0.66919
   0.65576
   0.62532
   0.65819
   0.67115
   0.65534
   0.67034
   0.69481
   0.64446
   0.66720
   0.66326
   0.66836
   0.66536
   0.65323
   0.70543
   0.71129
   0.67612
   0.65017
   0.66865
   0.67448
   0.65569
   0.65912
   0.68402
   0.68122
   0.69508
   0.68562
   0.69749
   0.65497
   0.73029
   0.67219
   0.70226
   0.70156
   0.70903
   0.66488
   0.60993
   0.64379
   0.65236
   0.67748
   0.66086
   0.70532
   0.73790
   0.72644
   0.74741
   0.71760
   0.74525
   0.71097
   0.66485
   0.69591
   0.66642
   0.68932
   0.65651
   0.68749
   0.65951
   0.68240
   0.62151
   0.70042
   0.67336
   0.68098
   0.64454
   0.64893
   0.66754
   0.61706
   0.65473
   0.63964
   0.66165
   0.68270
   0.63911
   0.66152
   0.65427
   0.62392
   0.67698
   0.68421
   0.65655
   0.68412
   0.65313
   0.67927
   0.65943
   0.66795
   0.62764
   0.69629
   0.63525
   0.63259
   0.67014
   0.67445
   0.65812
   0.65741
   0.66969
   0.68734
   0.66558
   0.63631
   0.62371
   0.71776
   0.60768
   0.64794
   0.63145
   0.66370
   0.61218
   0.65187
   0.69402
   0.69291
   0.63009
   0.63765
   0.69128
   0.66739
   0.69992
   0.65152
   0.66120
   0.68730
   0.66443
   0.64346
   0.66293
   0.66246
   0.66963
   0.68294
   0.71204
   0.68849
   0.69169
   0.68074
   0.64885
   0.65306
   0.67969
   0.67827
   0.70893
   0.71306
   0.67248
   0.73478
   0.67583
   0.69143
   0.68563
   0.68308
   0.69272
   0.70178
   0.71131
   0.67849
   0.63156
   0.67495
   0.68570
   0.62616
   0.65958
   0.66104
   0.63267
   0.62849
   0.63278
   0.63217
   0.62302
   0.62939
   0.62346
   0.65617
   0.65762
   0.64982
   0.65484
   0.67033
   0.61061
   0.61574
   0.62800
   0.67771
   0.66048
   0.65325
   0.66090
   0.67793
   0.67129
   0.65195
   0.65544
   0.64300
   0.62317
   0.69748
   0.60660
   0.58998
   0.59637
   0.59127
   0.61219
   0.60780
   0.59586
   0.61326
   0.60703
   0.56703
   0.62853
   0.57243
   0.66528
   0.61800
   0.65355
   0.63567
   0.65517
   0.61957
   0.63984
   0.69208
   0.68176
   0.66779
   0.64938
   0.66085
   0.66526
   0.66387
   0.62685
   0.64364
   0.65307
   0.65444
   0.67696
   0.65249
   0.66746
   0.62314
   0.62246
   0.65088
   0.61599
   0.67828
   0.67969
   0.65595
   0.62717
   0.59094
   0.59799
   0.67347
   0.65775
   0.66968
   0.68386
   0.68647
   0.66943
   0.65018
   0.67197
   0.68277
   0.67955
   0.65336
   0.65453
   0.66475
   0.65080
   0.67208
   0.66636
   0.67821
   0.67763
   0.68156
   0.64310
   0.68051
   0.66363
   0.64329
   0.64718
   0.66859
   0.65557
   0.60919
   0.62460
   0.64602
   0.66366
   0.64223
   0.65650
   0.63178
   0.64893
   0.67280
   0.67837
   0.63864
   0.64873
   0.65704
   0.62846
   0.65341
   0.65370
   0.66953
   0.61792
   0.62534
   0.63534
   0.61973
   0.63110
   0.59913
   0.61446
   0.63689
   0.57072
   0.55242
   0.59995
   0.61212
   0.67514
   0.67663
   0.69273
   0.63068
   0.65743
   0.64965
   0.66330
   0.67038
   0.66355
   0.65467
   0.71317
   0.66769
   0.65740
   0.62467
   0.64473
   0.65226
   0.64794
   0.65271
   0.67567
   0.64687
   0.62878
   0.63469
   0.64405
   0.67715
   0.63875
   0.66494
   0.65188
   0.63485
   0.65060
   0.61947
   0.61018
   0.67456
   0.65011
   0.67007
   0.66560
   0.67615
   0.56350
   0.61940
   0.61353
   0.60308
   0.67373
   0.61592
   0.60867
   0.64104
   0.62455
   0.62215
   0.63881
   0.58583
   0.59032
   0.61722
   0.66758
   0.62219
   0.61374
   0.56367
   0.53471
   0.52515
   0.52919
   0.55930
   0.51829
   0.55637
   0.51258
   0.53165
   0.56238
   0.59595
   0.62596
   0.65608
   0.65883
   0.62067
   0.64069
   0.60232
   0.63667
   0.61703
   0.59000
   0.64730
   0.64447
   0.63932
   0.63486
   0.64997
   0.64353
   0.64495
   0.62879
   0.66321
   0.67550
   0.66382
   0.63707
   0.67969
   0.66218
   0.68210
   0.69456
   0.65443
   0.65803
   0.63878
   0.64807
   0.69405
   0.63619
   0.68950
   0.66710
   0.70925
   0.67751
   0.68722
   0.70186
   0.69958
   0.70585
   0.71432
   0.70446
   0.67454
   0.70180
   0.65648
   0.66593
   0.70991
   0.66959
   0.64321
   0.66983
   0.63089
   0.69062
   0.63404
   0.64140
   0.59244
   0.55372
   0.58727
   0.62482
   0.61559
   0.61922
   0.58880
   0.61522
   0.61821
   0.66503
   0.66174
   0.64710
   0.62082
   0.63351
   0.65852
   0.66814
   0.65863
   0.67824
   0.63795
   0.64375
   0.63943
   0.68618
   0.64535
   0.64820
   0.68336
   0.64986
   0.65874
   0.63524
   0.63818
   0.64152
   0.65666
   0.61548
   0.61003
   0.61352
   0.63616
   0.69009
   0.69232
   0.72547
   0.69968
   0.69433
   0.69195
   0.64443
   0.67287
   0.67431
   0.67080
   0.67902
   0.69839
   0.71434
   0.67945
   0.68218
   0.71945
   0.70940
   0.68444
   0.71002
   0.70150
   0.66416
   0.67969
   0.69004
   0.63240
   0.65543
   0.64846
   0.65656
   0.69315
   0.65701
   0.67394
   0.61107
   0.66714
   0.68772
   0.67751
   0.65667
   0.62176
   0.63425
   0.64305
   0.59014
   0.63420
   0.65426
   0.61684
   0.64446
   0.64604
   0.66401
   0.65108
   0.61858
   0.62333
   0.56724
   0.65883
   0.63803
   0.64565
   0.68044
   0.67130
   0.68739
   0.67391
   0.60346
   0.66665
   0.63621
   0.63784
   0.58145
   0.55007
   0.62038
   0.56108
   0.53782
   0.54326
   0.52111
   0.51863
   0.53903
   0.54742
   0.54770
   0.54134
   0.57723
   0.56058
   0.55656
   0.50738
   0.56625
   0.52856
   0.52801
   0.56667
   0.56366
   0.59780
   0.63708
   0.59268
   0.63264
   0.57449
   0.62436
   0.60917
   0.60735
   0.58221
   0.63816
   0.61349
   0.61932
   0.62767
   0.64775
   0.64104
   0.64020
   0.67839
   0.68796
   0.68015
   0.66532
   0.65208
   0.65117
   0.67072
   0.76352
   0.68083
   0.69038
   0.72406
   0.67796
   0.66508
   0.71043
   0.69897
   0.67550
   0.71205
   0.69290
   0.68428
   0.66992
   0.72113
   0.68559
   0.70454
   0.68424
   0.70894
   0.70351
   0.65188
   0.68398
   0.68245
   0.69683
   0.65560
   0.69666
   0.74014
   0.74474
   0.68397
   0.71266
   0.68924
   0.68035
   0.71113
   0.69635
   0.71951
   0.71105
   0.71317
   0.67438
   0.71188
   0.72652
   0.70629
   0.71069
   0.72502
   0.70288
   0.71405
   0.66664
   0.68886
   0.70583
   0.72124
   0.71008
   0.67649
   0.70352
   0.67293
   0.67823
   0.65788
   0.69281
   0.71840
   0.69246
   0.73615
   0.70724
   0.71110
   0.62771
   0.71667
   0.67807
   0.68085
   0.65388
   0.66468
   0.68486
   0.70926
   0.71467
   0.73926
   0.67423
   0.71690
   0.67600
   0.68709
   0.68418
   0.73150
   0.75931
   0.74565
   0.68762
   0.67177
   0.67541
   0.71041
   0.71901
   0.63945
   0.69622
   0.65216
   0.66828
   0.73558
   0.69476
   0.69055
   0.74205
   0.70185
   0.64978
   0.69393
   0.70499
   0.65144
   0.65489
   0.67496
   0.67204
   0.68189
   0.64422
   0.63994
   0.69078
   0.70154
   0.66733
   0.69722
   0.67009
   0.70933
   0.65246
   0.65783
   0.62998
   0.63583
   0.64423
   0.68827
   0.66268
   0.69652
   0.64780
   0.69088
   0.70106
   0.64995
   0.62266
   0.63656
   0.65960
   0.67134
   0.63954
   0.64151
   0.66912
   0.66956
   0.68490
   0.64143
   0.61452
   0.64644
   0.68159
   0.66246
   0.66067
   0.64475
   0.69201
   0.64053
   0.66545
   0.61810
   0.64743
   0.67569
   0.67619
   0.67192
   0.65715
   0.64137
   0.58662
   0.64988
   0.68790
   0.69199
   0.65274
   0.66381
   0.61928
   0.66905
   0.69485
   0.66980
   0.70379
   0.59501
   0.64288
   0.68807
   0.68584
   0.65220
   0.68903
   0.67489
   0.66933
   0.67773
   0.63743
   0.63194
   0.66514
   0.64632
   0.61854
   0.58949
   0.61873
   0.66327
   0.62216
   0.59875
   0.63908
   0.65844
   0.64701
   0.61760
   0.61965
   0.62825
   0.60841
   0.63249
   0.66613
   0.63125
   0.58893
   0.60343
   0.61463
   0.56907
   0.59345
   0.59739
   0.63579
   0.60982
   0.60624
   0.68574
   0.64586
   0.62935
   0.61570
   0.63339
   0.63588
   0.59634
   0.72612
   0.63197
   0.60476
   0.66522
   0.64802
   0.67580
   0.67278
   0.62672
   0.63496
   0.66995
   0.66477
   0.69192
   0.67177
   0.68746
   0.65875
   0.63765
   0.60809
   0.63340
   0.64650
   0.64694
   0.63777
   0.62907
   0.64088
   0.64209
   0.64700
   0.68947
   0.66189
   0.64189
   0.66438
   0.65071
   0.61499
   0.61458
   0.64917
   0.61106
   0.66348
   0.65835
   0.59675
   0.61653
   0.61318
   0.61941
   0.60945
   0.58925
   0.57839
   0.61152
   0.57593
   0.54982
   0.49751
   0.53239
   0.52513
   0.66278
   0.60402
   0.60349
   0.57640
   0.62697
   0.62668
   0.62565
   0.64900
   0.61971
   0.59256
   0.60784
   0.62547
   0.58534
   0.63433
   0.65029
   0.66048
   0.62450
   0.65986
   0.67712
   0.66503
   0.64852
   0.66326
   0.63930
   0.64528
   0.63285
   0.66300
   0.64453
   0.67059
   0.66339
   0.71866
   0.72690
   0.69615
   0.65386
   0.67332
   0.64555
   0.66140
   0.65906
   0.67104
   0.66421
   0.65809
   0.66127
   0.67791
   0.71312
   0.68595
   0.65124
   0.68819
   0.69491
   0.68905
   0.59895
   0.60378
   0.65875
   0.64591
   0.68585
   0.69507
   0.72234
   0.77782
   0.76602
   0.90181
   0.89878
   0.89629
   0.94155
   0.91232
   0.88327
   0.87390
   0.86447
   0.89815
   0.88438
   0.74537
   0.70390
   0.64012
   0.63026
   0.67417
   0.68786
   0.65858
   0.65128
   0.65386
   0.63296
   0.10338
   0.13433
   0.15664
   0.14812
   0.18094
   0.17644
   0.14075
   0.16067
   0.12510
   0.14947
   0.14272
   0.15505
   0.14063
   0.17145
   0.11532
   0.22807
   0.20059
   0.22338
   0.22122
   0.20482
   0.19301
   0.23657
   0.22621
   0.25677
   0.25771
   0.29134
   0.27171
   0.28382
   0.30088
   0.30548
   0.29704
   0.30333
   0.27794
   0.30757
   0.33934
   0.31842
   0.35662
   0.37617
   0.33730
   0.41857
   0.45312
   0.41907
   0.46053
   0.38212
   0.45566
   0.43238
   0.42568
   0.43607
   0.46097
   0.43036
   0.43865
   0.39126
   0.39742
   0.35869
   0.39476
   0.38484
   0.39297
   0.36722
   0.42484
   0.42280
   0.42304
   0.43781
   0.42794
   0.44118
   0.49254
   0.45575
   0.42859
   0.49354
   0.45631
   0.47737
   0.48723
   0.49877
   0.50390
   0.46612
   0.47905
   0.49143
   0.48393
   0.45873
   0.49419
   0.46250
   0.44211
   0.45950
   0.46406
   0.52574
   0.48371
   0.50222
   0.49494
   0.46583
   0.47660
   0.49684
   0.50484
   0.44296
   0.45135
   0.50796
   0.48494
   0.47580
   0.47602
   0.44603
   0.44460
   0.46192
   0.44298
   0.44685
   0.45927
   0.43845
   0.47005
   0.41706
   0.41896
   0.46900
   0.44933
   0.42300
   0.47812
   0.47419
   0.44720
   0.46600
   0.47669
   0.47162
   0.48347
   0.48411
   0.49901
   0.50801
   0.49323
   0.45927
   0.48211
   0.49021
   0.45888
   0.46693
   0.53381
   0.45777
   0.45968
   0.47175
   0.49573
   0.48015
   0.50854
   0.47599
   0.48850
   0.48998
   0.47456
   0.47606
   0.49290
   0.49346
   0.47609
   0.47692
   0.49349
   0.53287
   0.46730
   0.49459
   0.53971
   0.51160
   0.51908
   0.52643
   0.51197
   0.55349
   0.53210
   0.57411
   0.49312
   0.50342
   0.51446
   0.52256
   0.54342
   0.53402
   0.55180
   0.52255
   0.53972
   0.52571
   0.52351
   0.51122
   0.49966
   0.54057
   0.50964
   0.51986
   0.57726
   0.56853
   0.53863
   0.55259
   0.56422
   0.58034
   0.59140
   0.57379
   0.45874
   0.57306
   0.57530
   0.56075
   0.57232
   0.56079
   0.56712
   0.61344
   0.57943
   0.63301
   0.63093
   0.62859
   0.60620
   0.58568
   0.49206
   0.51687
   0.54984
   0.57988
   0.55010
   0.63772
   0.61093
   0.64449
   0.61536
   0.59600
   0.59732
   0.56473
   0.50852
   0.52084
   0.47310
   0.50276
   0.50224
   0.52016
   0.55313
   0.52268
   0.52012
   0.51965
   0.46056
   0.49202
   0.49171
   0.47293
   0.44344
   0.43593
   0.44217
   0.45066
   0.42048
   0.44207
   0.43994
   0.45615
   0.46687
   0.46252
   0.41313
   0.42667
   0.42829
   0.38828
   0.40256
   0.36372
   0.45275
   0.43610
   0.46463
   0.47763
   0.48038
   0.47189
   0.51342
   0.51944
   0.50393
   0.47424
   0.50099
   0.46979
   0.47427
   0.49741
   0.46116
   0.45514
   0.49434
   0.53670
   0.53012
   0.54660
   0.50825
   0.53276
   0.61432
   0.52311
   0.55516
   0.63149
   0.63378
   0.65640
   0.66890
   0.66347
   0.63687
   0.66677
   0.59447
   0.62789
   0.65830
   0.61630
   0.65252
   0.65125
   0.65926
   0.65471
   0.66961
   0.68730
   0.64334
   0.67644
   0.61640
   0.58105
   0.58708
   0.58921
   0.50391
   0.58931
   0.54917
   0.56908
   0.55173
   0.48297
   0.54308
   0.61304
   0.61274
   0.61229
   0.61007
   0.63393
   0.57207
   0.65782
   0.59709
   0.62768
   0.57795
   0.61632
   0.59533
   0.59096
   0.61483
   0.58756
   0.60292
   0.59859
   0.59176
   0.56105
   0.55113
   0.57417
   0.58842
   0.60067
   0.55599
   0.52082
   0.53594
   0.48777
   0.50659
   0.47143
   0.46689
   0.51000
   0.51302
   0.51146
   0.51304
   0.48361
   0.49434
   0.52870
   0.48751
   0.54542
   0.49486
   0.49956
   0.47119
   0.49281
   0.48525
   0.51258
   0.42955
   0.43391
   0.47300
   0.53388
   0.48931
   0.51406
   0.52336
   0.52945
   0.53379
   0.46813
   0.46350
   0.51661
   0.50728
   0.51554
   0.49028
   0.52093
   0.55500
   0.56087
   0.60117
   0.55268
   0.54893
   0.62522
   0.63341
   0.57095
   0.68111
   0.65859
   0.57880
   0.61573
   0.56948
   0.60199
   0.58451
   0.64627
   0.62076
   0.63568
   0.71984
   0.67475
   0.66886
   0.63405
   0.57264
   0.61501
   0.62220
   0.58718
   0.62648
   0.63103
   0.64938
   0.62327
   0.59155
   0.52164
   0.59595
   0.60160
   0.59848
   0.59361
   0.60144
   0.60023
   0.59415
   0.54385
   0.58161
   0.61192
   0.64226
   0.64864
   0.56309
   0.53958
   0.58287
   0.59256
   0.55890
   0.55198
   0.56808
   0.58916
   0.61924
   0.53229
   0.63841
   0.55775
   0.56464
   0.54019
   0.51633
   0.49307
   0.54544
   0.55812
   0.54793
   0.57617
   0.54063
   0.57211
   0.56347
   0.52726
   0.53760
   0.51827
   0.52432
   0.51290
   0.55987
   0.51842
   0.50281
   0.47115
   0.50370
   0.52919
   0.51733
   0.52213
   0.48757
   0.48582
   0.50764
   0.52515
   0.48401
   0.52392
   0.49867
   0.51666
   0.47106
   0.46775
   0.49441
   0.48458
   0.49895
   0.49932
   0.49952
   0.49461
   0.52621
   0.50803
   0.51469
   0.48525
   0.50213
   0.49266
   0.48487
   0.47041
   0.48258
   0.45442
   0.45813
   0.46719
   0.48105
   0.41831
   0.40677
   0.40739
   0.40851
   0.41468
   0.44763
   0.47703
   0.48311
   0.49421
   0.50229
   0.46923
   0.50002
   0.63737
   0.49229
   0.46522
   0.50871
   0.51832
   0.46980
   0.49406
   0.53405
   0.48300
   0.45510
   0.41707
   0.48157
   0.44226
   0.46135
   0.52003
   0.51093
   0.52277
   0.51029
   0.47260
   0.49044
   0.48599
   0.52283
   0.52830
   0.52558
   0.47429
   0.48350
   0.43949
   0.44114
   0.45493
   0.39823
   0.43661
   0.42468
   0.43478
   0.45197
   0.49426
   0.49438
   0.56024
   0.54551
   0.56325
   0.61066
   0.58376
   0.64867
   0.63770
   0.70232
   0.67433
   0.67596
   0.65872
   0.58591
   0.61740
   0.54081
   0.52543
   0.60530
   0.59401
   0.53669
   0.55760
   0.55734
   0.59451
   0.57550
   0.54042
   0.54943
   0.57452
   0.53219
   0.55801
   0.55197
   0.50243
   0.57016
   0.54991
   0.56427
[truncated: 4,792,206 more chars]
