# Supplementary material for: Stochastic bond dynamics facilitates alignment of malaria parasite at erythrocyte membrane upon invasion
Source: eLife. 2020 May 18;9:e56500. doi: 10.7554/eLife.56500 (PMC7269671; doi:10.7554/eLife.56500)
Supplement: Figure 3—source data 1. [file elife-56500-fig3-data1.zip › Fig3_supplement_a/angles_Rigid_RBC.dat]

   0.07190
   0.02654
   0.06548
   0.07133
   0.07942
   0.09666
   0.07085
   0.09649
   0.11824
   0.16374
   0.14044
   0.17115
   0.19344
   0.16648
   0.14051
   0.13105
   0.15877
   0.13121
   0.12329
   0.19386
   0.19662
   0.19748
   0.16571
   0.20590
   0.23519
   0.24206
   0.27043
   0.29019
   0.23227
   0.24010
   0.22417
   0.31039
   0.28039
   0.24025
   0.26039
   0.27579
   0.27180
   0.28076
   0.25713
   0.29412
   0.30542
   0.31075
   0.29332
   0.33592
   0.39137
   0.43278
   0.40666
   0.37559
   0.35634
   0.41786
   0.39672
   0.39737
   0.34555
   0.34342
   0.32826
   0.33626
   0.34919
   0.34645
   0.33651
   0.31919
   0.28936
   0.31296
   0.32266
   0.27860
   0.25194
   0.24361
   0.28105
   0.32541
   0.29863
   0.29885
   0.29245
   0.27078
   0.26018
   0.25945
   0.25022
   0.23751
   0.28630
   0.29823
   0.29106
   0.30507
   0.28193
   0.31142
   0.31592
   0.27645
   0.23846
   0.20585
   0.19900
   0.16260
   0.17720
   0.16284
   0.16353
   0.17468
   0.18406
   0.15568
   0.14353
   0.14618
   0.16401
   0.15163
   0.21809
   0.20123
   0.19994
   0.15346
   0.15094
   0.19196
   0.23758
   0.22145
   0.25197
   0.27929
   0.24172
   0.27342
   0.31896
   0.35770
   0.28520
   0.25259
   0.27305
   0.24692
   0.26983
   0.33062
   0.34845
   0.36585
   0.38956
   0.37237
   0.38230
   0.37852
   0.35633
   0.31137
   0.33630
   0.32358
   0.28085
   0.30743
   0.34316
   0.40228
   0.35095
   0.33720
   0.33854
   0.36266
   0.33722
   0.34313
   0.33485
   0.37706
   0.40573
   0.40382
   0.41248
   0.38000
   0.34031
   0.30190
   0.34697
   0.36567
   0.43129
   0.45324
   0.47693
   0.46944
   0.43636
   0.43818
   0.47695
   0.48767
   0.51987
   0.54060
   0.51854
   0.51175
   0.53752
   0.50742
   0.52387
   0.53122
   0.51082
   0.48427
   0.48244
   0.46496
   0.50118
   0.52548
   0.52096
   0.51454
   0.56703
   0.61847
   0.59537
   0.61206
   0.63221
   0.65961
   0.62226
   0.64159
   0.63956
   0.62804
   0.61078
   0.58730
   0.54908
   0.54472
   0.52877
   0.50314
   0.47001
   0.41423
   0.41544
   0.39860
   0.42049
   0.40902
   0.41864
   0.39147
   0.38800
   0.39503
   0.40008
   0.39100
   0.40797
   0.42263
   0.41883
   0.37665
   0.35451
   0.36875
   0.37771
   0.37474
   0.33649
   0.28371
   0.28938
   0.30389
   0.32560
   0.30570
   0.30093
   0.30544
   0.31059
   0.33178
   0.34490
   0.37285
   0.39230
   0.40233
   0.36799
   0.42059
   0.39723
   0.35782
   0.32352
   0.28623
   0.29712
   0.35067
   0.42260
   0.48408
   0.51731
   0.47742
   0.48999
   0.54766
   0.54489
   0.57328
   0.59916
   0.65189
   0.65541
   0.63783
   0.65527
   0.66652
   0.64004
   0.59981
   0.54504
   0.50836
   0.52447
   0.56046
   0.59888
   0.60383
   0.62889
   0.58842
   0.60067
   0.59195
   0.56332
   0.61175
   0.60081
   0.51190
   0.50281
   0.50563
   0.46227
   0.42930
   0.44407
   0.45821
   0.50604
   0.47332
   0.45639
   0.46390
   0.46688
   0.46114
   0.43474
   0.47927
   0.48086
   0.45301
   0.44187
   0.47139
   0.44935
   0.47520
   0.50054
   0.47199
   0.45191
   0.50297
   0.45550
   0.39940
   0.32109
   0.30626
   0.32743
   0.31177
   0.28253
   0.26856
   0.28098
   0.29226
   0.27585
   0.25192
   0.24940
   0.26624
   0.22026
   0.17332
   0.15220
   0.21478
   0.25544
   0.27997
   0.29295
   0.31832
   0.31263
   0.27597
   0.26337
   0.29239
   0.33683
   0.34881
   0.33187
   0.33314
   0.32609
   0.34422
   0.35235
   0.34468
   0.26976
   0.29045
   0.28192
   0.29062
   0.28613
   0.29891
   0.29170
   0.27141
   0.29929
   0.31088
   0.33970
   0.36086
   0.36502
   0.38353
   0.37789
   0.38251
   0.35271
   0.39512
   0.43786
   0.38931
   0.37081
   0.39139
   0.34568
   0.32950
   0.36355
   0.32371
   0.30522
   0.26894
   0.28602
   0.31891
   0.31325
   0.30060
   0.31488
   0.25832
   0.26887
   0.31365
   0.34098
   0.32159
   0.32576
   0.30503
   0.24559
   0.26767
   0.30316
   0.25268
   0.22914
   0.25464
   0.23269
   0.21354
   0.24722
   0.29580
   0.30914
   0.29705
   0.29849
   0.28906
   0.26018
   0.26362
   0.30536
   0.36992
   0.40625
   0.38777
   0.40065
   0.38501
   0.39649
   0.34055
   0.27544
   0.29202
   0.27503
   0.28006
   0.30166
   0.28751
   0.25564
   0.27350
   0.22717
   0.17973
   0.20002
   0.18098
   0.13620
   0.17111
   0.20861
   0.22402
   0.18361
   0.22545
   0.19402
   0.21754
   0.22840
   0.21248
   0.24660
   0.24424
   0.28293
   0.28591
   0.28581
   0.26020
   0.25537
   0.26363
   0.30317
   0.30266
   0.30698
   0.30594
   0.26867
   0.25712
   0.29787
   0.28662
   0.31164
   0.29148
   0.30239
   0.31024
   0.28735
   0.27662
   0.26155
   0.26888
   0.33607
   0.32243
   0.30000
   0.31232
   0.30378
   0.32373
   0.28024
   0.26087
   0.30876
   0.28978
   0.26919
   0.28795
   0.27810
   0.24451
   0.20915
   0.19439
   0.21250
   0.21987
   0.20344
   0.17747
   0.21668
   0.24417
   0.25108
   0.25624
   0.24724
   0.23366
   0.28165
   0.28045
   0.29768
   0.28651
   0.27653
   0.31285
   0.32276
   0.30764
   0.39045
   0.35425
   0.33452
   0.28276
   0.28307
   0.27177
   0.27248
   0.24834
   0.24350
   0.30343
   0.29125
   0.30025
   0.28849
   0.29605
   0.31023
   0.27483
   0.28855
   0.26299
   0.27845
   0.30249
   0.26342
   0.27938
   0.29058
   0.29679
   0.30740
   0.30555
   0.29008
   0.29809
   0.29546
   0.25563
   0.27275
   0.28887
   0.27627
   0.27517
   0.28364
   0.23090
   0.21237
   0.24522
   0.21828
   0.25400
   0.25539
   0.20984
   0.20490
   0.19497
   0.21865
   0.27692
   0.27750
   0.22113
   0.21356
   0.20919
   0.20177
   0.21865
   0.22365
   0.19425
   0.19641
   0.17357
   0.13978
   0.15263
   0.15659
   0.16138
   0.19828
   0.21113
   0.10171
   0.09432
   0.10057
   0.14809
   0.17037
   0.11398
   0.08847
   0.09210
   0.14697
   0.09512
   0.09251
   0.09890
   0.11503
   0.15269
   0.10990
   0.06528
   0.05339
   0.07527
   0.07246
   0.09885
   0.06742
   0.02821
   0.06887
   0.07904
   0.07200
   0.10266
   0.08903
   0.04351
   0.05429
   0.07473
   0.06193
   0.06169
   0.07802
   0.10010
   0.11712
   0.10269
   0.04883
   0.05582
   0.09140
   0.05730
   0.05721
   0.04884
   0.07390
   0.08539
   0.04129
   0.04290
   0.04793
   0.06903
   0.05200
   0.04022
   0.07044
   0.07189
   0.07940
   0.09356
   0.07967
   0.11650
   0.08712
   0.09866
   0.15952
   0.20053
   0.21258
   0.21730
   0.22136
   0.19077
   0.15087
   0.10891
   0.10200
   0.09894
   0.10033
   0.12105
   0.14143
   0.15529
   0.17315
   0.20820
   0.23664
   0.26776
   0.24126
   0.24581
   0.28761
   0.25997
   0.25601
   0.25534
   0.26212
   0.30069
   0.31293
   0.29783
   0.28839
   0.28914
   0.29388
   0.28742
   0.29122
   0.29122
   0.27683
   0.28197
   0.26033
   0.28626
   0.28487
   0.25716
   0.21996
   0.21368
   0.21909
   0.22987
   0.25860
   0.22379
   0.22835
   0.22500
   0.26193
   0.27223
   0.22834
   0.21404
   0.21826
   0.23757
   0.23788
   0.19056
   0.14992
   0.17002
   0.19899
   0.17437
   0.18302
   0.18354
   0.16261
   0.14516
   0.11559
   0.13814
   0.18507
   0.14590
   0.14706
   0.12226
   0.14420
   0.17154
   0.18417
   0.20488
   0.24496
   0.31440
   0.34536
   0.33265
   0.32273
   0.33555
   0.38832
   0.37927
   0.37393
   0.36015
   0.34426
   0.37040
   0.41662
   0.37312
   0.33579
   0.41417
   0.41698
   0.43595
   0.44280
   0.42522
   0.43783
   0.43674
   0.46293
   0.52141
   0.50418
   0.50949
   0.53060
   0.47870
   0.45132
   0.51028
   0.52150
   0.46519
   0.45030
   0.48419
   0.47126
   0.46950
   0.47986
   0.47955
   0.48072
   0.44906
   0.45117
   0.44871
   0.50786
   0.52174
   0.54190
   0.52218
   0.48924
   0.48876
   0.54121
   0.53082
   0.54840
   0.53807
   0.56270
   0.53179
   0.51861
   0.51500
   0.47072
   0.45794
   0.50146
   0.53385
   0.50453
   0.48177
   0.50115
   0.48881
   0.50540
   0.55221
   0.55782
   0.53645
   0.54811
   0.50171
   0.51562
   0.50795
   0.57399
   0.61020
   0.50783
   0.51037
   0.49609
   0.49242
   0.46575
   0.50962
   0.54205
   0.60222
   0.59962
   0.61129
   0.62272
   0.58459
   0.60324
   0.54150
   0.57233
   0.61597
   0.56453
   0.56013
   0.55850
   0.58237
   0.61479
   0.65240
   0.62960
   0.62741
   0.68247
   0.67896
   0.65671
   0.64485
   0.66268
   0.64358
   0.65675
   0.70591
   0.71971
   0.72038
   0.68146
   0.69326
   0.76247
   0.80607
   0.81808
   0.83971
   0.82951
   0.77560
   0.75332
   0.76255
   0.73559
   0.73264
   0.75045
   0.76402
   0.75329
   0.72364
   0.71110
   0.70512
   0.70649
   0.71203
   0.71112
   0.72006
   0.68547
   0.68129
   0.70537
   0.74273
   0.73536
   0.69041
   0.64182
   0.65136
   0.58743
   0.55032
   0.52750
   0.52246
   0.51515
   0.53612
   0.52569
   0.54524
   0.54505
   0.54270
   0.54230
   0.58251
   0.56266
   0.55305
   0.55682
   0.58179
   0.56852
   0.56480
   0.59981
   0.56879
   0.57892
   0.53507
   0.58323
   0.58212
   0.49344
   0.51107
   0.52401
   0.51669
   0.55752
   0.55286
   0.58078
   0.57494
   0.56523
   0.55910
   0.55239
   0.53535
   0.51058
   0.51284
   0.49548
   0.52524
   0.49163
   0.49701
   0.50253
   0.50081
   0.55240
   0.53299
   0.49526
   0.51765
   0.56753
   0.53475
   0.54381
   0.58523
   0.54427
   0.55109
   0.55316
   0.59594
   0.59655
   0.59155
   0.58203
   0.57893
   0.62052
   0.60195
   0.61782
   0.61914
   0.53146
   0.55814
   0.61910
   0.59167
   0.55885
   0.59162
   0.53917
   0.56003
   0.57903
   0.58131
   0.56160
   0.54511
   0.56580
   0.61176
   0.59084
   0.59177
   0.57575
   0.61053
   0.60989
   0.60924
   0.61236
   0.62754
   0.61284
   0.58262
   0.56618
   0.60732
   0.59344
   0.53105
   0.54176
   0.58763
   0.56365
   0.57390
   0.61227
   0.55420
   0.57844
   0.55259
   0.47462
   0.52851
   0.51128
   0.49624
   0.53722
   0.49681
   0.51093
   0.53007
   0.54681
   0.53468
   0.52358
   0.48357
   0.53792
   0.54341
   0.49904
   0.49916
   0.51244
   0.46605
   0.52398
   0.49592
   0.50493
   0.52910
   0.48752
   0.47812
   0.50483
   0.55729
   0.52962
   0.49007
   0.53084
   0.54033
   0.54268
   0.52797
   0.55477
   0.55673
   0.57667
   0.51501
   0.51805
   0.55628
   0.48264
   0.54377
   0.49973
   0.52694
   0.50308
   0.50992
   0.50408
   0.48414
   0.49059
   0.46264
   0.45128
   0.45024
   0.43159
   0.44609
   0.44313
   0.48926
   0.45526
   0.44833
   0.45506
   0.42325
   0.47068
   0.44659
   0.44303
   0.44542
   0.45912
   0.45792
   0.44751
   0.47737
   0.45970
   0.47778
   0.45178
   0.41081
   0.41444
   0.40204
   0.41149
   0.40736
   0.37094
   0.27077
   0.37956
   0.40720
   0.41640
   0.39660
   0.41122
   0.41678
   0.44274
   0.40003
   0.40559
   0.38285
   0.44952
   0.46103
   0.42299
   0.41191
   0.41765
   0.45896
   0.47051
   0.48239
   0.46729
   0.45058
   0.51121
   0.47887
   0.47800
   0.49258
   0.44541
   0.42143
   0.47202
   0.49084
   0.50287
   0.47408
   0.50607
   0.47639
   0.50516
   0.49109
   0.50151
   0.47941
   0.50728
   0.49133
   0.46341
   0.46466
   0.45746
   0.48904
   0.51430
   0.47438
   0.48093
   0.53294
   0.51115
   0.51707
   0.51155
   0.45337
   0.43784
   0.45990
   0.43932
   0.41458
   0.37582
   0.43362
   0.43859
   0.41572
   0.39474
   0.39835
   0.31751
   0.27102
   0.25468
   0.26186
   0.26792
   0.30607
   0.31645
   0.33538
   0.34583
   0.30602
   0.25849
   0.23171
   0.23397
   0.31944
   0.34805
   0.28768
   0.33427
   0.39590
   0.38040
   0.31322
   0.30842
   0.35425
   0.38809
   0.43327
   0.47020
   0.46640
   0.47119
   0.42549
   0.45023
   0.45946
   0.45486
   0.40669
   0.39956
   0.45426
   0.49807
   0.51999
   0.51174
   0.55103
   0.53304
   0.52323
   0.64476
   0.59320
   0.58984
   0.65185
   0.60592
   0.61276
   0.61772
   0.63201
   0.66321
   0.70703
   0.77106
   0.72564
   0.75965
   0.76462
   0.75081
   0.74416
   0.76176
   0.75469
   0.73090
   0.74726
   0.74525
   0.74284
   0.77644
   0.76212
   0.74135
   0.73496
   0.74048
   0.73201
   0.72904
   0.72673
   0.72290
   0.72133
   0.71445
   0.70458
   0.71342
   0.67101
   0.67868
   0.68833
   0.69060
   0.65349
   0.59195
   0.60296
   0.58471
   0.62191
   0.59841
   0.61653
   0.63695
   0.67101
   0.66666
   0.67833
   0.69394
   0.71980
   0.70850
   0.71012
   0.71866
   0.67399
   0.68833
   0.66685
   0.67043
   0.70368
   0.68341
   0.69697
   0.69944
   0.71854
   0.71955
   0.70221
   0.69781
   0.72932
   0.72015
   0.71387
   0.70711
   0.70465
   0.73178
   0.73999
   0.75315
   0.72893
   0.73813
   0.73580
   0.71094
   0.71597
   0.73635
   0.72264
   0.72612
   0.73969
   0.73497
   0.72273
   0.71981
   0.71040
   0.64492
   0.66814
   0.72171
   0.69009
   0.67905
   0.73323
   0.73182
   0.73234
   0.73054
   0.71841
   0.72408
   0.69122
   0.69659
   0.69789
   0.68308
   0.68752
   0.67838
   0.66733
   0.68511
   0.67586
   0.65984
   0.68334
   0.71176
   0.70979
   0.72249
   0.69939
   0.70531
   0.69116
   0.70576
   0.68235
   0.68734
   0.68794
   0.67642
   0.67127
   0.67988
   0.67356
   0.63985
   0.64103
   0.65416
   0.67302
   0.69026
   0.65315
   0.64199
   0.67362
   0.65913
   0.68551
   0.69460
   0.58412
   0.61763
   0.63280
   0.66620
   0.65797
   0.67293
   0.63215
   0.67012
   0.65710
   0.64684
   0.66361
   0.65213
   0.65719
   0.65937
   0.65361
   0.67220
   0.68014
   0.67816
   0.66394
   0.70399
   0.67677
   0.70973
   0.69907
   0.69481
   0.68135
   0.68428
   0.67921
   0.68753
   0.69429
   0.69723
   0.69366
   0.68729
   0.70530
   0.68950
   0.67484
   0.66391
   0.67737
   0.68432
   0.69011
   0.68116
   0.66788
   0.67887
   0.67437
   0.68825
   0.71208
   0.68523
   0.66996
   0.67148
   0.65788
   0.70119
   0.67347
   0.68860
   0.68540
   0.70823
   0.70832
   0.70740
   0.72660
   0.73103
   0.71929
   0.71035
   0.69628
   0.65061
   0.70333
   0.66175
   0.69372
   0.66086
   0.69911
   0.68270
   0.69480
   0.67680
   0.69581
   0.70278
   0.68581
   0.67460
   0.66105
   0.67160
   0.68237
   0.69790
   0.69486
   0.67931
   0.71431
   0.66798
   0.65802
   0.67220
   0.69066
   0.71355
   0.70930
   0.68322
   0.69278
   0.67494
   0.69639
   0.69421
   0.69641
   0.71366
   0.70330
   0.68343
   0.68557
   0.68795
   0.68371
   0.69743
   0.70061
   0.66779
   0.68113
   0.67937
   0.66551
   0.72196
   0.67212
   0.71961
   0.71607
   0.70169
   0.69713
   0.67763
   0.66416
   0.67053
   0.67827
   0.67148
   0.71078
   0.69329
   0.68160
   0.71316
   0.71045
   0.70290
   0.69785
   0.68082
   0.70807
   0.68772
   0.70994
   0.69497
   0.67699
   0.68184
   0.67752
   0.67384
   0.66706
   0.63300
   0.64171
   0.64135
   0.64265
   0.64712
   0.64688
   0.63792
   0.63228
   0.62395
   0.54922
   0.62728
   0.64502
   0.65940
   0.66412
   0.66750
   0.66706
   0.64690
   0.65281
   0.64504
   0.65520
   0.66717
   0.66216
   0.67866
   0.65740
   0.68059
   0.66913
   0.66323
   0.67551
   0.66439
   0.64986
   0.67891
   0.65922
   0.67418
   0.67176
   0.66492
   0.66952
   0.66079
   0.67543
   0.63841
   0.69356
   0.61295
   0.64387
   0.63239
   0.65314
   0.66238
   0.66693
   0.64717
   0.62826
   0.62181
   0.63299
   0.63001
   0.65293
   0.64848
   0.66868
   0.67625
   0.65008
   0.64631
   0.64242
   0.66099
   0.67111
   0.66009
   0.68691
   0.70762
   0.69565
   0.69269
   0.71164
   0.70027
   0.70065
   0.69538
   0.70133
   0.68616
   0.68443
   0.66241
   0.64503
   0.65364
   0.65879
   0.62012
   0.62755
   0.59563
   0.61251
   0.64782
   0.63464
   0.63979
   0.67033
   0.71149
   0.67024
   0.69506
   0.68040
   0.66232
   0.63295
   0.71979
   0.68846
   0.71427
   0.69282
   0.66843
   0.70832
   0.70237
   0.71233
   0.66811
   0.69919
   0.68957
   0.69993
   0.71555
   0.71352
   0.70587
   0.69623
   0.70486
   0.68688
   0.66470
   0.65917
   0.72031
   0.67233
   0.69090
   0.68227
   0.69301
   0.65693
   0.67859
   0.66594
   0.69941
   0.68873
   0.68520
   0.68504
   0.72737
   0.72609
   0.72978
   0.71373
   0.70675
   0.70040
   0.68246
   0.68894
   0.70881
   0.67832
   0.67198
   0.65476
   0.65390
   0.65936
   0.70358
   0.69971
   0.69510
   0.71805
   0.68524
   0.71439
   0.75314
   0.67755
   0.74289
   0.66504
   0.72834
   0.69923
   0.71055
   0.69696
   0.70296
   0.68922
   0.68665
   0.71620
   0.69013
   0.67796
   0.69843
   0.68004
   0.73937
   0.69780
   0.72085
   0.71233
   0.70766
   0.69645
   0.65626
   0.66358
   0.69095
   0.66950
   0.67930
   0.67262
   0.70757
   0.72384
   0.71415
   0.71289
   0.71144
   0.71287
   0.70670
   0.72542
   0.72237
   0.71354
   0.70981
   0.70549
   0.70857
   0.71513
   0.70167
   0.70024
   0.72009
   0.70076
   0.69576
   0.67384
   0.68940
   0.69196
   0.66685
   0.68670
   0.70364
   0.70763
   0.72284
   0.72143
   0.72057
   0.71786
   0.72209
   0.73235
   0.70848
   0.73391
   0.71130
   0.71294
   0.68036
   0.66988
   0.66957
   0.69677
   0.68032
   0.66539
   0.65382
   0.64323
   0.67380
   0.68898
   0.66440
   0.68145
   0.66809
   0.67286
   0.63059
   0.64045
   0.65317
   0.62223
   0.63730
   0.57144
   0.60414
   0.65442
   0.59810
   0.62294
   0.66025
   0.64560
   0.69668
   0.67812
   0.62731
   0.65046
   0.64576
   0.66740
   0.70842
   0.71146
   0.72976
   0.73456
   0.73126
   0.71066
   0.67176
   0.69635
   0.66679
   0.65106
   0.67067
   0.69998
   0.68366
   0.70139
   0.66906
   0.66879
   0.67466
   0.64832
   0.70069
   0.66728
   0.69299
   0.68103
   0.67790
   0.63779
   0.65193
   0.65566
   0.63060
   0.62191
   0.63239
   0.63506
   0.67827
   0.63728
   0.64341
   0.62754
   0.64830
   0.67074
   0.65090
   0.67662
   0.66749
   0.66128
   0.66765
   0.66258
   0.70745
   0.70936
   0.71352
   0.74380
   0.74524
   0.73737
   0.74638
   0.72050
   0.68287
   0.67768
   0.70212
   0.71517
   0.71502
   0.71633
   0.73247
   0.72042
   0.71448
   0.70821
   0.70870
   0.70069
   0.72510
   0.71132
   0.74395
   0.74484
   0.72947
   0.76214
   0.77037
   0.77584
   0.77317
   0.70561
   0.71292
   0.69624
   0.71372
   0.69200
   0.71434
   0.71012
   0.71945
   0.70961
   0.74546
   0.72386
   0.72769
   0.70759
   0.74559
   0.72367
   0.72317
   0.70587
   0.71795
   0.72137
   0.67620
   0.68673
   0.70212
   0.69500
   0.69102
   0.69420
   0.67188
   0.68677
   0.67319
   0.66899
   0.66854
   0.67294
   0.67097
   0.67716
   0.66870
   0.66879
   0.66703
   0.68808
   0.65856
   0.72171
   0.70677
   0.72408
   0.70596
   0.66954
   0.67219
   0.69152
   0.68069
   0.65659
   0.66105
   0.61221
   0.62983
   0.62780
   0.64420
   0.64654
   0.64395
   0.64419
   0.63748
   0.64576
   0.68053
   0.70217
   0.68004
   0.64557
   0.65837
   0.63973
   0.64915
   0.64049
   0.62869
   0.62566
   0.61317
   0.64002
   0.65106
   0.62956
   0.65095
   0.66315
   0.70359
   0.69407
   0.68018
   0.65512
   0.69939
   0.67550
   0.69673
   0.68100
   0.69376
   0.69813
   0.69100
   0.68129
   0.67351
   0.65405
   0.68493
   0.66806
   0.68144
   0.65163
   0.68304
   0.64506
   0.63836
   0.67362
   0.70901
   0.69782
   0.73072
   0.68887
   0.71702
   0.69328
   0.69692
   0.69024
   0.69824
   0.66547
   0.68009
   0.63586
   0.64193
   0.60607
   0.64188
   0.61327
   0.63711
   0.62366
   0.67350
   0.62348
   0.63415
   0.66943
   0.68495
   0.68912
   0.69525
   0.72450
   0.71671
   0.71798
   0.71714
   0.72252
   0.70252
   0.69002
   0.67485
   0.71740
   0.69841
   0.71315
   0.70491
   0.70313
   0.71656
   0.68683
   0.71099
   0.71547
   0.72584
   0.69615
   0.70711
   0.69116
   0.69990
   0.72122
   0.68566
   0.70695
   0.68841
   0.68901
   0.71015
   0.69620
   0.68930
   0.73832
   0.70274
   0.70953
   0.69179
   0.67034
   0.65750
   0.64503
   0.67086
   0.63122
   0.63649
   0.56841
   0.61411
   0.62425
   0.64266
   0.64707
   0.64998
   0.61149
   0.63151
   0.59648
   0.64287
   0.58753
   0.63500
   0.59303
   0.52447
   0.53226
   0.55132
   0.49650
   0.58502
   0.56059
   0.56300
   0.57314
   0.56196
   0.58271
   0.59269
   0.58670
   0.58769
   0.57955
   0.57845
   0.58785
   0.59179
   0.58142
   0.60522
   0.61350
   0.62807
   0.59858
   0.62950
   0.60230
   0.62914
   0.61370
   0.58574
   0.61483
   0.61639
   0.61097
   0.58826
   0.59373
   0.60644
   0.62484
   0.61931
   0.57543
   0.60344
   0.53833
   0.57386
   0.58504
   0.57131
   0.56903
   0.54671
   0.50118
   0.50847
   0.46764
   0.51366
   0.51583
   0.53848
   0.57755
   0.54935
   0.62319
   0.57260
   0.61535
   0.59760
   0.61221
   0.57588
   0.60732
   0.59124
   0.61228
   0.60063
   0.60415
   0.60521
   0.59945
   0.48333
   0.58306
   0.56012
   0.54314
   0.54006
   0.56041
   0.52637
   0.58528
   0.57551
   0.61588
   0.61766
   0.61481
   0.60975
   0.60286
   0.60840
   0.57664
   0.55279
   0.56402
   0.60169
   0.56024
   0.58463
   0.57851
   0.62582
   0.61856
   0.60964
   0.65533
   0.69188
   0.68000
   0.69122
   0.70931
   0.64763
   0.64973
   0.64562
   0.65974
   0.64186
   0.65343
   0.64201
   0.64569
   0.64191
   0.63331
   0.63845
   0.65383
   0.66160
   0.66712
   0.64507
   0.69306
   0.65310
   0.62840
   0.63772
   0.63713
   0.62452
   0.63755
   0.63631
   0.61749
   0.63272
   0.66301
   0.62295
   0.60899
   0.63183
   0.62742
   0.64780
   0.65162
   0.63648
   0.67148
   0.66640
   0.69175
   0.64317
   0.67771
   0.60456
   0.63332
   0.63553
   0.64627
   0.63461
   0.67961
   0.62657
   0.63290
   0.64833
   0.62127
   0.64492
   0.61678
   0.61810
   0.61255
   0.62552
   0.61053
   0.62478
   0.62154
   0.62170
   0.58727
   0.62076
   0.61635
   0.54692
   0.54971
   0.58648
   0.54787
   0.58549
   0.53829
   0.58400
   0.59294
   0.60004
   0.60088
   0.65114
   0.63507
   0.63319
   0.65590
   0.65304
   0.65515
   0.66571
   0.67916
   0.68155
   0.68698
   0.68752
   0.71039
   0.70179
   0.71179
   0.70654
   0.69317
   0.69885
   0.66738
   0.65664
   0.66594
   0.66453
   0.65459
   0.66085
   0.64371
   0.68265
   0.66112
   0.67887
   0.65446
   0.66228
   0.66449
   0.67792
   0.66054
   0.67315
   0.60478
   0.65145
   0.64938
   0.66177
   0.64642
   0.60288
   0.62709
   0.62814
   0.65580
   0.64350
   0.63685
   0.62729
   0.61167
   0.61347
   0.64956
   0.62130
   0.64535
   0.65482
   0.69202
   0.66597
   0.68017
   0.68639
   0.67594
   0.67389
   0.67090
   0.64101
   0.66861
   0.65631
   0.62562
   0.65427
   0.66790
   0.64929
   0.60866
   0.61219
   0.62057
   0.60199
   0.62484
   0.58339
   0.59391
   0.59946
   0.56358
   0.63508
   0.59230
   0.62995
   0.63913
   0.59190
   0.63885
   0.59266
   0.60269
   0.66281
   0.61355
   0.63289
   0.65016
   0.64169
   0.64043
   0.65425
   0.64516
   0.66051
   0.70704
   0.69897
   0.72266
   0.72023
   0.71515
   0.69423
   0.71291
   0.72253
   0.70421
   0.71655
   0.71983
   0.65930
   0.64383
   0.66032
   0.66888
   0.68828
   0.69456
   0.69083
   0.68246
   0.68526
   0.64334
   0.65579
   0.65615
   0.66548
   0.66176
   0.64716
   0.66837
   0.67537
   0.67008
   0.63701
   0.68594
   0.65761
   0.66403
   0.65264
   0.69391
   0.67873
   0.68657
   0.67613
   0.70112
   0.68114
   0.69359
   0.68457
   0.68955
   0.68407
   0.68280
   0.68963
   0.68078
   0.68432
   0.68326
   0.69085
   0.71135
   0.70941
   0.70664
   0.70968
   0.69890
   0.71963
   0.69709
   0.70053
   0.72361
   0.72764
   0.72881
   0.71773
   0.69560
   0.67404
   0.66324
   0.65119
   0.68545
   0.68572
   0.70957
   0.68750
   0.66143
   0.68937
   0.67351
   0.68275
   0.70705
   0.72544
   0.70635
   0.68756
   0.71693
   0.69041
   0.68904
   0.66957
   0.68193
   0.65711
   0.65708
   0.66066
   0.68327
   0.65282
   0.65455
   0.64805
   0.66122
   0.68829
   0.66335
   0.67694
   0.65522
   0.68276
   0.67367
   0.69186
   0.69618
   0.71454
   0.73972
   0.74220
   0.71795
   0.73961
   0.75340
   0.75152
   0.75493
   0.72471
   0.75824
   0.73793
   0.74844
   0.71329
   0.69167
   0.66580
   0.66351
   0.67819
   0.65723
   0.64619
   0.63805
   0.64856
   0.60615
   0.66252
   0.67371
   0.66893
   0.63499
   0.63830
   0.64227
   0.65958
   0.61382
   0.64219
   0.62446
   0.62331
   0.63178
   0.65832
   0.61312
   0.63211
   0.61992
   0.64940
   0.61905
   0.69015
   0.63829
   0.71760
   0.68561
   0.68747
   0.65394
   0.65516
   0.65581
   0.65035
   0.63735
   0.67421
   0.68985
   0.70210
   0.69236
   0.68801
   0.67322
   0.67099
   0.71814
   0.72416
   0.71773
   0.68693
   0.67346
   0.65117
   0.67919
   0.67302
   0.68496
   0.67928
   0.70181
   0.72731
   0.69739
   0.70137
   0.69938
   0.68446
   0.68548
   0.70894
   0.68841
   0.67605
   0.65103
   0.66629
   0.66265
   0.68139
   0.67084
   0.66501
   0.65787
   0.69644
   0.68849
   0.66022
   0.69339
   0.68493
   0.70763
   0.69773
   0.70197
   0.69568
   0.69700
   0.67889
   0.67878
   0.67644
   0.70752
   0.67875
   0.66512
   0.68767
   0.68774
   0.68306
   0.65974
   0.68757
   0.68050
   0.65728
   0.67229
   0.64784
   0.66276
   0.67847
   0.70743
   0.65150
   0.67921
   0.64829
   0.64261
   0.65536
   0.64013
   0.63569
   0.65603
   0.67286
   0.67629
   0.67380
   0.69409
   0.69629
   0.70398
   0.70726
   0.66966
   0.67951
   0.70648
   0.67568
   0.68870
   0.65182
   0.65613
   0.63152
   0.65314
   0.65096
   0.66460
   0.65479
   0.65180
   0.65483
   0.64228
   0.66299
   0.65086
   0.59308
   0.63657
   0.63536
   0.65837
   0.64667
   0.65944
   0.64486
   0.63738
   0.64577
   0.67163
   0.65556
   0.66824
   0.66584
   0.65813
   0.66252
   0.65175
   0.66211
   0.63783
   0.64236
   0.63426
   0.64228
   0.61871
   0.65128
   0.60359
   0.63737
   0.66094
   0.64021
   0.65236
   0.65892
   0.64507
   0.63194
   0.62899
   0.63875
   0.64333
   0.65002
   0.66586
   0.71844
   0.73493
   0.71815
   0.71512
   0.71014
   0.71765
   0.70984
   0.72128
   0.72178
   0.71377
   0.70886
   0.71484
   0.72499
   0.74468
   0.73080
   0.74138
   0.71448
   0.70567
   0.71244
   0.70556
   0.71057
   0.69748
   0.68066
   0.67554
   0.67553
   0.67638
   0.68702
   0.66984
   0.71738
   0.68814
   0.68241
   0.65455
   0.68694
   0.66283
   0.66986
   0.64594
   0.65405
   0.62523
   0.63363
   0.62152
   0.63396
   0.61397
   0.61178
   0.63559
   0.63861
   0.65939
   0.64895
   0.64141
   0.65417
   0.65865
   0.60188
   0.61845
   0.59348
   0.64012
   0.62630
   0.67840
   0.65344
   0.65436
   0.67297
   0.64873
   0.68627
   0.63251
   0.63746
   0.65706
   0.65724
   0.65793
   0.63692
   0.68635
   0.67025
   0.68394
   0.68292
   0.68523
   0.68576
   0.70140
   0.68163
   0.68139
   0.64481
   0.66666
   0.61866
   0.63969
   0.61471
   0.66452
   0.65024
   0.69501
   0.63958
   0.68432
   0.63880
   0.70034
   0.64915
   0.69897
   0.64720
   0.68330
   0.65516
   0.68854
   0.65420
   0.67696
   0.64650
   0.66391
   0.61372
   0.64892
   0.59304
   0.66034
   0.62896
   0.63560
   0.61608
   0.62960
   0.62596
   0.61965
   0.63752
   0.61955
   0.64708
   0.66864
   0.68242
   0.64971
   0.65957
   0.67248
   0.66128
   0.66479
   0.65781
   0.69025
   0.68118
   0.70186
   0.69824
   0.69203
   0.69530
   0.68512
   0.69287
   0.68273
   0.61724
   0.63322
   0.66273
   0.66668
   0.72923
   0.70898
   0.72118
   0.70751
   0.71322
   0.70845
   0.69929
   0.68987
   0.65049
   0.67927
   0.66890
   0.66691
   0.67321
   0.68504
   0.66797
   0.68189
   0.69280
   0.70159
   0.68408
   0.68894
   0.69935
   0.70481
   0.69873
   0.69237
   0.68812
   0.66676
   0.68458
   0.65146
   0.68357
   0.67983
   0.71348
   0.69962
   0.72805
   0.68558
   0.71113
   0.69237
   0.69128
   0.64875
   0.67935
   0.65957
   0.64723
   0.66370
   0.63374
   0.64869
   0.66256
   0.64952
   0.65908
   0.64018
   0.71191
   0.68203
   0.72882
   0.70172
   0.70273
   0.71047
   0.70803
   0.68804
   0.69161
   0.70730
   0.72901
   0.71445
   0.72484
   0.71925
   0.71367
   0.69151
   0.67122
   0.67758
   0.67461
   0.67358
   0.69094
   0.67365
   0.67753
   0.69712
   0.68378
   0.66151
   0.68719
   0.68552
   0.65419
   0.66296
   0.68256
   0.67034
   0.66811
   0.65078
   0.67486
   0.65914
   0.66466
   0.65244
   0.67219
   0.64176
   0.66502
   0.63650
   0.68833
   0.70964
   0.68051
   0.66308
   0.64969
   0.66354
   0.66343
   0.67019
   0.67637
   0.69864
   0.67118
   0.67936
   0.67027
   0.66710
   0.66761
   0.67290
   0.69935
   0.68884
   0.66959
   0.67747
   0.67357
   0.64052
   0.69534
   0.67483
   0.69137
   0.65907
   0.67956
   0.74031
   0.70281
   0.70120
   0.68351
   0.71800
   0.68843
   0.71299
   0.69880
   0.70957
   0.69682
   0.70855
   0.69485
   0.72767
   0.72057
   0.69230
   0.67003
   0.67042
   0.69943
   0.72597
   0.73849
   0.73199
   0.74930
   0.71249
   0.71307
   0.69062
   0.70749
   0.71715
   0.72695
   0.72521
   0.71567
   0.71743
   0.74355
   0.73040
   0.75796
   0.72764
   0.69100
   0.70780
   0.72271
   0.69569
   0.73079
   0.70052
   0.68499
   0.70141
   0.68761
   0.72094
   0.67092
   0.70429
   0.67654
   0.67225
   0.68692
   0.63557
   0.61620
   0.64862
   0.60491
   0.62227
   0.63186
   0.64629
   0.64253
   0.64560
   0.64765
   0.66664
   0.63979
   0.66229
   0.67364
   0.68830
   0.68655
   0.67531
   0.67497
   0.71091
   0.70900
   0.69479
   0.73402
   0.72255
   0.69479
   0.67743
   0.72615
   0.70762
   0.71492
   0.71692
   0.72456
   0.72299
   0.73943
   0.72944
   0.73759
   0.72032
   0.72137
   0.73215
   0.72669
   0.69188
   0.69164
   0.64606
   0.70467
   0.69381
   0.72247
   0.68293
   0.70306
   0.67539
   0.69634
   0.64522
   0.67297
   0.66049
   0.67394
   0.67184
   0.65118
   0.65844
   0.64964
   0.64784
   0.67016
   0.69230
   0.68138
   0.68339
   0.69636
   0.69180
   0.67567
   0.72518
   0.67396
   0.68772
   0.68247
   0.73789
   0.67695
   0.73370
   0.72141
   0.68134
   0.68791
   0.69578
   0.68158
   0.71328
   0.71727
   0.69493
   0.67827
   0.69383
   0.69832
   0.71804
   0.69499
   0.70471
   0.69748
   0.72993
   0.74365
   0.73720
   0.73098
   0.72496
   0.71754
   0.71302
   0.72108
   0.73312
   0.72442
   0.68985
   0.70545
   0.73765
   0.72295
   0.66783
   0.70345
   0.72261
   0.69888
   0.71409
   0.70995
   0.68571
   0.65599
   0.69741
   0.66377
   0.67909
   0.70636
   0.62506
   0.64611
   0.67454
   0.70503
   0.71148
   0.66884
   0.68883
   0.68867
   0.71524
   0.66340
   0.69259
   0.66009
   0.65750
   0.67008
   0.67577
   0.63801
   0.62719
   0.62613
   0.63953
   0.65616
   0.63734
   0.64024
   0.65118
   0.66006
   0.67600
   0.63408
   0.65266
   0.67119
   0.68810
   0.67912
   0.68437
   0.70231
   0.69294
   0.70427
   0.70431
   0.70255
   0.69317
   0.66742
   0.67825
   0.66864
   0.67919
   0.69407
   0.70373
   0.69546
   0.69833
   0.68283
   0.68995
   0.72473
   0.69528
   0.70348
   0.68619
   0.69166
   0.66923
   0.70121
   0.67524
   0.66726
   0.69289
   0.73346
   0.74827
   0.72684
   0.71318
   0.72867
   0.72821
   0.73977
   0.69563
   0.70807
   0.71058
   0.72851
   0.70237
   0.73564
   0.71717
   0.72125
   0.69694
   0.68171
   0.69730
   0.72632
   0.74433
   0.76356
   0.73499
   0.75467
   0.74110
   0.72399
   0.70789
   0.73116
   0.70546
   0.74404
   0.72397
   0.74303
   0.70070
   0.73735
   0.71979
   0.74350
   0.72906
   0.73115
   0.71474
   0.70731
   0.72600
   0.69622
   0.72848
   0.70954
   0.72785
   0.70646
   0.72389
   0.71500
   0.72753
   0.73706
   0.74863
   0.72701
   0.71553
   0.70612
   0.69976
   0.68196
   0.68671
   0.72287
   0.73299
   0.71744
   0.72450
   0.71169
   0.70598
   0.70697
   0.65969
   0.66646
   0.67337
   0.67844
   0.69122
   0.69617
   0.66044
   0.67281
   0.70442
   0.68863
   0.71359
   0.68875
   0.68992
   0.67240
   0.72815
   0.72157
   0.71381
   0.69429
   0.67162
   0.68244
   0.65272
   0.70253
   0.65468
   0.67061
   0.66852
   0.69910
   0.69672
   0.71783
   0.68321
   0.68885
   0.68492
   0.66352
   0.70783
   0.72744
   0.68479
   0.69766
   0.70122
   0.70072
   0.69792
   0.68214
   0.67138
   0.68547
   0.69519
   0.67854
   0.68750
   0.69606
   0.72492
   0.70916
   0.69054
   0.69152
   0.68573
   0.67694
   0.66209
   0.66216
   0.67361
   0.64376
   0.65964
   0.65523
   0.66009
   0.66322
   0.64936
   0.67467
   0.68875
   0.68320
   0.68748
   0.69015
   0.70915
   0.71235
   0.72734
   0.70061
   0.71527
   0.72616
   0.72780
   0.69621
   0.73268
   0.70228
   0.72369
   0.72614
   0.72801
   0.74955
   0.71547
   0.69982
   0.70775
   0.70477
   0.68814
   0.64148
   0.68797
   0.68811
   0.75933
   0.74255
   0.74727
   0.73324
   0.73714
   0.74154
   0.72112
   0.73954
   0.70534
   0.75181
   0.69725
   0.71083
   0.70258
   0.70834
   0.72975
   0.70948
   0.72503
   0.71856
   0.71419
   0.71794
   0.69480
   0.70918
   0.73073
   0.69448
   0.62843
   0.73973
   0.70725
   0.66590
   0.66636
   0.70870
   0.69705
   0.70263
   0.68656
   0.69821
   0.65440
   0.66599
   0.67200
   0.68462
   0.71345
   0.68155
   0.67694
   0.67598
   0.65428
   0.65182
   0.68506
   0.69041
   0.69247
   0.67350
   0.71860
   0.70059
   0.71123
   0.69040
   0.71047
   0.70069
   0.70610
   0.69068
   0.70747
   0.68256
   0.69615
   0.68052
   0.67977
   0.66377
   0.70352
   0.64855
   0.70367
   0.64742
   0.67673
   0.67589
   0.66989
   0.67956
   0.67117
   0.65935
   0.67429
   0.66273
   0.68806
   0.71762
   0.70583
   0.66848
   0.65646
   0.66186
   0.62602
   0.65248
   0.64737
   0.65646
   0.66978
   0.66559
   0.69228
   0.66474
   0.69061
   0.64928
   0.70246
   0.64573
   0.67436
   0.66445
   0.68445
   0.68368
   0.68213
   0.66560
   0.70910
   0.66970
   0.70847
   0.70143
   0.68158
   0.71078
   0.70719
   0.67878
   0.67396
   0.67330
   0.69135
   0.65871
   0.66002
   0.68400
   0.66326
   0.68277
   0.69899
   0.68339
   0.66272
   0.66581
   0.66616
   0.65712
   0.64920
   0.66745
   0.65077
   0.68255
   0.69712
   0.68093
   0.64472
   0.68924
   0.67516
   0.72379
   0.68710
   0.72820
   0.73658
   0.72408
   0.71626
   0.70925
   0.71585
   0.71592
   0.71383
   0.70534
   0.70388
   0.70854
   0.72175
   0.72114
   0.72436
   0.71196
   0.69682
   0.68948
   0.70718
   0.66667
   0.66750
   0.67469
   0.66090
   0.67331
   0.70111
   0.69337
   0.68727
   0.70006
   0.68103
   0.64885
   0.69096
   0.69347
   0.68826
   0.68982
   0.72110
   0.70977
   0.70998
   0.68337
   0.69313
   0.69145
   0.71279
   0.68391
   0.69017
   0.69834
   0.69405
   0.69413
   0.66841
   0.68531
   0.65974
   0.67367
   0.66889
   0.64950
   0.68241
   0.72117
   0.66399
   0.67560
   0.67429
   0.70233
   0.70090
   0.72215
   0.74378
   0.72034
   0.74491
   0.71217
   0.69138
   0.69335
   0.66087
   0.66347
   0.64998
   0.66753
   0.66460
   0.66003
   0.70588
   0.70556
   0.70072
   0.64704
   0.65977
   0.67060
   0.69029
   0.69443
   0.63587
   0.64400
   0.66506
   0.69458
   0.67857
   0.65606
   0.66632
   0.69993
   0.70436
   0.67844
   0.67832
   0.64877
   0.67868
   0.68370
   0.67915
   0.63942
   0.66594
   0.67540
   0.66972
   0.66429
   0.72493
   0.68313
   0.71974
   0.67527
   0.68661
   0.65208
   0.69414
   0.63830
   0.66725
   0.65201
   0.65646
   0.75199
   0.64891
   0.65443
   0.64077
   0.65651
   0.64911
   0.67180
   0.65548
   0.68014
   0.68361
   0.67588
   0.67839
   0.67507
   0.65546
   0.58265
   0.62797
   0.64820
   0.62913
   0.63853
   0.63077
   0.60108
   0.59255
   0.62145
   0.60288
   0.61179
   0.60623
   0.58875
   0.57283
   0.56577
   0.60870
   0.65788
   0.60672
   0.68733
   0.65075
   0.68280
   0.65027
   0.71320
   0.69489
   0.70845
   0.72217
   0.65716
   0.66327
   0.68028
   0.69163
   0.69634
   0.66086
   0.69706
   0.69727
   0.70574
   0.68435
   0.69877
   0.70394
   0.71247
   0.72814
   0.71135
   0.70534
   0.70842
   0.68962
   0.71933
   0.64884
   0.68118
   0.65094
   0.66266
   0.64884
   0.65205
   0.66260
   0.63011
   0.61850
   0.59716
   0.64031
   0.65446
   0.65350
   0.68087
   0.68433
   0.69799
   0.70288
   0.67387
   0.71506
   0.72121
   0.68552
   0.72187
   0.69560
   0.71350
   0.72817
   0.75855
   0.74451
   0.75661
   0.73093
   0.72328
   0.69893
   0.71630
   0.69773
   0.73712
   0.69886
   0.69659
   0.71740
   0.70523
   0.70969
   0.73182
   0.73260
   0.72760
   0.71024
   0.71854
   0.67399
   0.67192
   0.59962
   0.63683
   0.65178
   0.69558
   0.65872
   0.62179
   0.64260
   0.64550
   0.60006
   0.60547
   0.67430
   0.63751
   0.65530
   0.67561
   0.64045
   0.64055
   0.64839
   0.66196
   0.66159
   0.60781
   0.61023
   0.64892
   0.60763
   0.65590
   0.60997
   0.67524
   0.62758
   0.66322
   0.63866
   0.65962
   0.65435
   0.63164
   0.61764
   0.61306
   0.61647
   0.62267
   0.60602
   0.60014
   0.64247
   0.60118
   0.62311
   0.65469
   0.64525
   0.68250
   0.73902
   0.71170
   0.71219
   0.74231
   0.71438
   0.72717
   0.71240
   0.71978
   0.66971
   0.68975
   0.68863
   0.67445
   0.66311
   0.67293
   0.66614
   0.68835
   0.67215
   0.70651
   0.67290
   0.67043
   0.67331
   0.64830
   0.64856
   0.70893
   0.68398
   0.64033
   0.66501
   0.65026
   0.65375
   0.66753
   0.64919
   0.65115
   0.64397
   0.67804
   0.63807
   0.66611
   0.66134
   0.71531
   0.70344
   0.69270
   0.69109
   0.66602
   0.68414
   0.67016
   0.67540
   0.67750
   0.70695
   0.66673
   0.65750
   0.67967
   0.65062
   0.67224
   0.66426
   0.66520
   0.58956
   0.65604
   0.63555
   0.59268
   0.66199
   0.66845
   0.63185
   0.65589
   0.63236
   0.66856
   0.65811
   0.64767
   0.66807
   0.65087
   0.65888
   0.59105
   0.65051
   0.67139
   0.63923
   0.64951
   0.65292
   0.65156
   0.65439
   0.66343
   0.68312
   0.66849
   0.68016
   0.66641
   0.65311
   0.66639
   0.66083
   0.66574
   0.64446
   0.65644
   0.66353
   0.67245
   0.68911
   0.68980
   0.67386
   0.68858
   0.67872
   0.68899
   0.68784
   0.69924
   0.64043
   0.67876
   0.65065
   0.63415
   0.64689
   0.63720
   0.62753
   0.65036
   0.62361
   0.63394
   0.65778
   0.65375
   0.62754
   0.61484
   0.61346
   0.61356
   0.65214
   0.64454
   0.65772
   0.62882
   0.58420
   0.66183
   0.65021
   0.65435
   0.67813
   0.67483
   0.70398
   0.68383
   0.71844
   0.71994
   0.72176
   0.69869
   0.71667
   0.70286
   0.70386
   0.67665
   0.70828
   0.72943
   0.69911
   0.71589
   0.68878
   0.70766
   0.68205
   0.69973
   0.68974
   0.71409
   0.67597
   0.66205
   0.67874
   0.67492
   0.69455
   0.69343
   0.69986
   0.68639
   0.69945
   0.65089
   0.67662
   0.69040
   0.70310
   0.66671
   0.67944
   0.70140
   0.68950
   0.70946
   0.69946
   0.70542
   0.68776
   0.70945
   0.69092
   0.73351
   0.72160
   0.72517
   0.72662
   0.73661
   0.73666
   0.72447
   0.70710
   0.70340
   0.71441
   0.75858
   0.70620
   0.70327
   0.74142
   0.69807
   0.69132
   0.68621
   0.68761
   0.71340
   0.71891
   0.70537
   0.73351
   0.69173
   0.73345
   0.74457
   0.76123
   0.74922
   0.73786
   0.70749
   0.72529
   0.71301
   0.70187
   0.69316
   0.69408
   0.71657
   0.69357
   0.73415
   0.74691
   0.68077
   0.70699
   0.65945
   0.67483
   0.66291
   0.64660
   0.65514
   0.69538
   0.69093
   0.71989
   0.70836
   0.68473
   0.66129
   0.67159
   0.68661
   0.67282
   0.68901
   0.69447
   0.66032
   0.69014
   0.64830
   0.67699
   0.63498
   0.65501
   0.63912
   0.66605
   0.63649
   0.68592
   0.65939
   0.66415
   0.62328
   0.66965
   0.69607
   0.67600
   0.61705
   0.60274
   0.58896
   0.60934
   0.58821
   0.56550
   0.54292
   0.56726
   0.62117
   0.60503
   0.64485
   0.58846
   0.60905
   0.59234
   0.56008
   0.59111
   0.54480
   0.58375
   0.57821
   0.45832
   0.47769
   0.54833
   0.54689
   0.54985
   0.55896
   0.56339
   0.54017
   0.57476
   0.58936
   0.58604
   0.62016
   0.63325
   0.67353
   0.65086
   0.64059
   0.67306
   0.68307
   0.69605
   0.69174
   0.71803
   0.72165
   0.67789
   0.68067
   0.67632
   0.67452
   0.66542
   0.70253
   0.65880
   0.66675
   0.66300
   0.67042
   0.71126
   0.69522
   0.73072
   0.67629
   0.70158
   0.70831
   0.72673
   0.69381
   0.65106
   0.67994
   0.65617
   0.67300
   0.71677
   0.68900
   0.70618
   0.70456
   0.74290
   0.77078
   0.76490
   0.74794
   0.73321
   0.70647
   0.70767
   0.69480
   0.69718
   0.70164
   0.71275
   0.69440
   0.69923
   0.68331
   0.70003
   0.67742
   0.68460
   0.67975
   0.68617
   0.68833
   0.72382
   0.68340
   0.74461
   0.68703
   0.72006
   0.73603
   0.70457
   0.72851
   0.69271
   0.70389
   0.70337
   0.69996
   0.73474
   0.74337
   0.70808
   0.72342
   0.76824
   0.73736
   0.70844
   0.71093
   0.70561
   0.69764
   0.70134
   0.69887
   0.71140
   0.71353
   0.71998
   0.70823
   0.69829
   0.70283
   0.70570
   0.70175
   0.71931
   0.73579
   0.73015
   0.75595
   0.77423
   0.72810
   0.75829
   0.75133
   0.75275
   0.78149
   0.78759
   0.78263
   0.76013
   0.73013
   0.73475
   0.69070
   0.69424
   0.65741
   0.66553
   0.66692
   0.65927
   0.64589
   0.64757
   0.65493
   0.63953
   0.61100
   0.65217
   0.63236
   0.64838
   0.60816
   0.62689
   0.59790
   0.61058
   0.63514
   0.64241
   0.66261
   0.66526
   0.67061
   0.66252
   0.65981
   0.65788
   0.67159
   0.67812
   0.63576
   0.68409
   0.64909
   0.65601
   0.67211
   0.67975
   0.65481
   0.66405
   0.62445
   0.63135
   0.67059
   0.65350
   0.64468
   0.63012
   0.63591
   0.65488
   0.66546
   0.65010
   0.64553
   0.60800
   0.66063
   0.58852
   0.63317
   0.60178
   0.59110
   0.55632
   0.52020
   0.57554
   0.56111
   0.55674
   0.61287
   0.57078
   0.59050
   0.62643
   0.61613
   0.61398
   0.61420
   0.61451
   0.63181
   0.62342
   0.64888
   0.62795
   0.62983
   0.65511
   0.62042
   0.69864
   0.68290
   0.67709
   0.68837
   0.71462
   0.70344
   0.67396
   0.66303
   0.66340
   0.66458
   0.66894
   0.65250
   0.67517
   0.63661
   0.62675
   0.64873
   0.66189
   0.65375
   0.64433
   0.63461
   0.66705
   0.64820
   0.63330
   0.68221
   0.66118
   0.68254
   0.68324
   0.69459
   0.66921
   0.71555
   0.74398
   0.68621
   0.69054
   0.64560
   0.66295
   0.64554
   0.64606
   0.66222
   0.65153
   0.61921
   0.64784
   0.60015
   0.61731
   0.62082
   0.64088
   0.65147
   0.60258
   0.58376
   0.61663
   0.61184
   0.60175
   0.59591
   0.54826
   0.55970
   0.55718
   0.54257
   0.56993
   0.54534
   0.58626
   0.57668
   0.59463
   0.56515
   0.57089
   0.56521
   0.56140
   0.59059
   0.60662
   0.51125
   0.51136
   0.60739
   0.59212
   0.62015
   0.60021
   0.56821
   0.62906
   0.58845
   0.57246
   0.58999
   0.61074
   0.60506
   0.60029
   0.58477
   0.62122
   0.61332
   0.60476
   0.61028
   0.64007
   0.62699
   0.62817
   0.64834
   0.65774
   0.63759
   0.62382
   0.60909
   0.61704
   0.59586
   0.61453
   0.60735
   0.60706
   0.61563
   0.62087
   0.63043
   0.63710
   0.62089
   0.59783
   0.56094
   0.55889
   0.58672
   0.53670
   0.55967
   0.58075
   0.53978
   0.63079
   0.59843
   0.63624
   0.67484
   0.64944
   0.66670
   0.66934
   0.66459
   0.67637
   0.67184
   0.67683
   0.69456
   0.69126
   0.70101
   0.68501
   0.70225
   0.71289
   0.68382
   0.69204
   0.69560
   0.72333
   0.69673
   0.73387
   0.67286
   0.67803
   0.69444
   0.71606
   0.74315
   0.69979
   0.72328
   0.72982
   0.70779
   0.69518
   0.71332
   0.71444
   0.68184
   0.70230
   0.69912
   0.66524
   0.68134
   0.64804
   0.64206
   0.63568
   0.64206
   0.62776
   0.63355
   0.65745
   0.67547
   0.67491
   0.69102
   0.69770
   0.71728
   0.73154
   0.71355
   0.68195
   0.69273
   0.66383
   0.66755
   0.67675
   0.67736
   0.69114
   0.67621
   0.67460
   0.69935
   0.69348
   0.74514
   0.74004
   0.73697
   0.69099
   0.69625
   0.68352
   0.68733
   0.64439
   0.58747
   0.62285
   0.62249
   0.65469
   0.61969
   0.04025
   0.04517
   0.05763
   0.12021
   0.17651
   0.25844
   0.28481
   0.34264
   0.32494
   0.30331
   0.30664
   0.27408
   0.31835
   0.32890
   0.33975
   0.33048
   0.31138
   0.33420
   0.30911
   0.33412
   0.32705
   0.30551
   0.27585
   0.30005
   0.33606
   0.40364
   0.42225
   0.37190
   0.37832
   0.36756
   0.36223
   0.37097
   0.34813
   0.34528
   0.37920
   0.40556
   0.38439
   0.39255
   0.48432
   0.48748
   0.41003
   0.40933
   0.45627
   0.41719
   0.35785
   0.38579
   0.43277
   0.40764
   0.38375
   0.39702
   0.45133
   0.43282
   0.41767
   0.43735
   0.43165
   0.43047
   0.47215
   0.49121
   0.52344
   0.48761
   0.47745
   0.48726
   0.50824
   0.54511
   0.56414
   0.56835
   0.55832
   0.53918
   0.55561
   0.59404
   0.59825
   0.60536
   0.60495
   0.53766
   0.59055
   0.61072
   0.60879
   0.61017
   0.61527
   0.65125
   0.64967
   0.63910
   0.65691
   0.64003
   0.64016
   0.60988
   0.62208
   0.63123
   0.67130
   0.61294
   0.63991
   0.65574
   0.64955
   0.61918
   0.62960
   0.64399
   0.66976
   0.71500
   0.68439
   0.69185
   0.70409
   0.70065
   0.68003
   0.69430
   0.73887
   0.75078
   0.75106
   0.76422
   0.75371
   0.70856
   0.71896
   0.70507
   0.71948
   0.71713
   0.71829
   0.70715
   0.65136
   0.65668
   0.68537
   0.69824
   0.68338
   0.65419
   0.71859
   0.74621
   0.70428
   0.62180
   0.61686
   0.58766
   0.63557
   0.63066
   0.58462
   0.64064
   0.66519
   0.66590
   0.64679
   0.64242
   0.62182
   0.64234
   0.62072
   0.63888
   0.61227
   0.58037
   0.61362
   0.59962
   0.59784
   0.58617
   0.63408
   0.62212
   0.62343
   0.65724
   0.66955
   0.66281
   0.60489
   0.59349
   0.62443
   0.62100
   0.63025
   0.59200
   0.63304
   0.56712
   0.53811
   0.54881
   0.56768
   0.58031
   0.55691
   0.52564
   0.53294
   0.54242
   0.55824
   0.52389
   0.56596
   0.57507
   0.51511
   0.48316
   0.44785
   0.48572
   0.49074
   0.53144
   0.53545
   0.53883
   0.56531
   0.52609
   0.49965
   0.48739
   0.51158
   0.41241
   0.33400
   0.29742
   0.33159
   0.33088
   0.28143
   0.24979
   0.26170
   0.26661
   0.23151
   0.26465
   0.26707
   0.30900
   0.31739
   0.33516
   0.32990
   0.32957
   0.33372
   0.36484
   0.32540
   0.28931
   0.27560
   0.31506
   0.28463
   0.27963
   0.28129
   0.24477
   0.21463
   0.23168
   0.22765
   0.28218
   0.27543
   0.24540
   0.26003
   0.27021
   0.33052
   0.29855
   0.21959
   0.26283
   0.27704
   0.33510
   0.32657
   0.29296
   0.31855
   0.33570
   0.31579
   0.31334
   0.28103
   0.31826
   0.29243
   0.28601
   0.27247
   0.29203
   0.26228
   0.26214
   0.23145
   0.24197
   0.26495
   0.22673
   0.21354
   0.20526
   0.23655
   0.23123
   0.25660
   0.22358
   0.20802
   0.17228
   0.17556
   0.14637
   0.15829
   0.16507
   0.19945
   0.18606
   0.17767
   0.19443
   0.16881
   0.17949
   0.14957
   0.16718
   0.17407
   0.21217
   0.23832
   0.19876
   0.22421
   0.28024
   0.24058
   0.26872
   0.24283
   0.26208
   0.30064
   0.26824
   0.32938
   0.28767
   0.30422
   0.32443
   0.32755
   0.34212
   0.35182
   0.31648
   0.30812
   0.34896
   0.31534
   0.28793
   0.35426
   0.39001
   0.37101
   0.33234
   0.35383
   0.32195
   0.34299
   0.33288
   0.33067
   0.32750
   0.30072
   0.28006
   0.30982
   0.28254
   0.31211
   0.27819
   0.28803
   0.29505
   0.28178
   0.32103
   0.31674
   0.34573
   0.33765
   0.33289
   0.33601
   0.32625
   0.34067
   0.41810
   0.43939
   0.41663
   0.37317
   0.39210
   0.37057
   0.42783
   0.44974
   0.43864
   0.42488
   0.45661
   0.42066
   0.44181
   0.47592
   0.43854
   0.43549
   0.43000
   0.44490
   0.51099
   0.54066
   0.57161
   0.58916
   0.62501
   0.63807
   0.63124
   0.62233
   0.61124
   0.59599
   0.58765
   0.56240
   0.56435
   0.55925
   0.55480
   0.62105
   0.64741
   0.60890
   0.59498
   0.59857
   0.58460
   0.57580
   0.52856
   0.54783
   0.59522
   0.61627
   0.60709
   0.62370
   0.61538
   0.62327
   0.64881
   0.69001
   0.65280
   0.64941
   0.69635
   0.72232
   0.70186
   0.69248
   0.71427
   0.71000
   0.71727
   0.73454
   0.72046
   0.67502
   0.67836
   0.67308
   0.66468
   0.70495
   0.74885
   0.72831
   0.75103
   0.70694
   0.69466
   0.71466
   0.72622
   0.74875
   0.74644
   0.69513
   0.63003
   0.64281
   0.62992
   0.62080
   0.59832
   0.59525
   0.56875
   0.61286
   0.67250
   0.67527
   0.66543
   0.66148
   0.61738
   0.57461
   0.56335
   0.54408
   0.53483
   0.56790
   0.56466
   0.58555
   0.57833
   0.58000
   0.59927
   0.59898
   0.63561
   0.67813
   0.71319
   0.69055
   0.63393
   0.62507
   0.62771
   0.61213
   0.59338
   0.62992
   0.63112
   0.61895
   0.58824
   0.58271
   0.57162
   0.56444
   0.55349
   0.55777
   0.58495
   0.57279
   0.61336
   0.64419
   0.66104
   0.70069
   0.70525
   0.73199
   0.73826
   0.77403
   0.73123
   0.77350
   0.71035
   0.69864
   0.67412
   0.66510
   0.67270
   0.70391
   0.70414
   0.66759
   0.70728
   0.68803
   0.66094
   0.64778
   0.64970
   0.66699
   0.70574
   0.67649
   0.67519
   0.63733
   0.65922
   0.68128
   0.67526
   0.72092
   0.69250
   0.67776
   0.66792
   0.75640
   0.75517
   0.78282
   0.80991
   0.73850
   0.63907
   0.65431
   0.67804
   0.67061
   0.62370
   0.58592
   0.54418
   0.52607
   0.48166
   0.52228
   0.50271
   0.53007
   0.48197
   0.48587
   0.47492
   0.43134
   0.41514
   0.44213
   0.43702
   0.43452
   0.42243
   0.42190
   0.41746
   0.39145
   0.41675
   0.42127
   0.43727
   0.45676
   0.44100
   0.44008
   0.46143
   0.46205
   0.47298
   0.45585
   0.44829
   0.44346
   0.46384
   0.45695
   0.42534
   0.46311
   0.43552
   0.50004
   0.48285
   0.49084
   0.52852
   0.52366
   0.53620
   0.56133
   0.59562
   0.66699
   0.73723
   0.72818
   0.74164
   0.68679
   0.60746
   0.56690
   0.62918
   0.68157
   0.64581
   0.63386
   0.63555
   0.62421
   0.63244
   0.60785
   0.56978
   0.63196
   0.62997
   0.61199
   0.59440
   0.59956
   0.59776
   0.61979
   0.58985
   0.63233
   0.66233
   0.67630
   0.74340
   0.78169
   0.78230
   0.79094
   0.80848
   0.84812
   0.86033
   0.82991
   0.75290
   0.66174
   0.67553
   0.71984
   0.74721
   0.72364
   0.72535
   0.79543
   0.73928
   0.73612
   0.73407
   0.73691
   0.71995
   0.66997
   0.60420
   0.60723
   0.61775
   0.66467
   0.63838
   0.61506
   0.58078
   0.55922
   0.54027
   0.53178
   0.51191
   0.51307
   0.49783
   0.53909
   0.52547
   0.50218
   0.52847
   0.55682
   0.56660
   0.56678
   0.52279
   0.50936
   0.53607
   0.55046
   0.51927
   0.53173
   0.51271
   0.50985
   0.50656
   0.52265
   0.50876
   0.49338
   0.44675
   0.46129
   0.45358
   0.42242
   0.47365
   0.48683
   0.46447
   0.46725
   0.43699
   0.44192
   0.45465
   0.47221
   0.51912
   0.54434
   0.59066
   0.59676
   0.61010
   0.60271
   0.61146
   0.61101
   0.57961
   0.57172
   0.60159
   0.56589
   0.52345
   0.53598
   0.53098
   0.49851
   0.50374
   0.58530
   0.57049
   0.59120
   0.59173
   0.64903
   0.65594
   0.60985
   0.61070
   0.57940
   0.57876
   0.57936
   0.58431
   0.58965
   0.59024
   0.59538
   0.58464
   0.58097
   0.55478
   0.54378
   0.50643
   0.47473
   0.47562
   0.49073
   0.48251
   0.49098
   0.53723
   0.54770
   0.52480
   0.49878
   0.44941
   0.44498
   0.48647
   0.49258
   0.42735
   0.45186
   0.45626
   0.44801
   0.47043
   0.44874
   0.48259
   0.45534
   0.42722
   0.46807
   0.48282
   0.44557
   0.46251
   0.44908
   0.45331
   0.47227
   0.48219
   0.44469
   0.47602
   0.49637
   0.55658
   0.52291
   0.58858
   0.61625
   0.57319
   0.50922
   0.52012
   0.56126
   0.57174
   0.56368
   0.54171
   0.57478
   0.58905
   0.62422
   0.61743
   0.58956
   0.54569
   0.52110
   0.50085
   0.52141
   0.52856
   0.51589
   0.49528
   0.46140
   0.47852
   0.41011
   0.39572
   0.39267
   0.40149
   0.36770
   0.38833
   0.34658
   0.35010
   0.38252
   0.38305
   0.39200
   0.36585
   0.36494
   0.39461
   0.40181
   0.36733
   0.34043
   0.35910
   0.38179
   0.41016
   0.40898
   0.36140
   0.33173
   0.33684
   0.38371
   0.41977
   0.37863
   0.32313
   0.31273
   0.30281
   0.32520
   0.31445
   0.32046
   0.32247
   0.27481
   0.23261
   0.26829
   0.27457
   0.24551
   0.25121
   0.23371
   0.23127
   0.25308
   0.26251
   0.23695
   0.21606
   0.17642
   0.15811
   0.17907
   0.17717
   0.16805
   0.18800
   0.16817
   0.14655
   0.18808
   0.17209
   0.18377
   0.17765
   0.15481
   0.09965
   0.13426
   0.11546
   0.12057
   0.11547
   0.09699
   0.09206
   0.11469
   0.08269
   0.08173
   0.07591
   0.10307
   0.10759
   0.14540
   0.16442
   0.17812
   0.17882
   0.20092
   0.23516
   0.19794
   0.18083
   0.15975
   0.17506
   0.15514
   0.16902
   0.18289
   0.19564
   0.21316
   0.21433
   0.24390
   0.26551
   0.24954
   0.25108
   0.27223
   0.27253
   0.25289
   0.26045
   0.28401
   0.34993
   0.34821
   0.34334
   0.31865
   0.28615
   0.31896
   0.30574
   0.32356
   0.31686
   0.25694
   0.19312
   0.17420
   0.20841
   0.27747
   0.28682
   0.31777
   0.28497
   0.32790
   0.35227
   0.32392
   0.35596
   0.38752
   0.36859
   0.36729
   0.37501
   0.41366
   0.45585
   0.46152
   0.48866
   0.49036
   0.51373
   0.50988
   0.50019
   0.49397
   0.48608
   0.43382
   0.42036
   0.47156
   0.44667
   0.41993
   0.41943
   0.47748
   0.48868
   0.49574
   0.47260
   0.49451
   0.48728
   0.50638
   0.49317
   0.43655
   0.41265
   0.46421
   0.46347
   0.44825
   0.47064
   0.45821
   0.39508
   0.35417
   0.35416
   0.34001
   0.30412
   0.30105
   0.31305
   0.28882
   0.29781
   0.30077
   0.32247
   0.36156
   0.36072
   0.35644
   0.32881
   0.35667
   0.36766
   0.41669
   0.42965
   0.40468
   0.40197
   0.39762
   0.39661
   0.44179
   0.43316
   0.41353
   0.41779
   0.41279
   0.46191
   0.46119
   0.46541
   0.47663
   0.43603
   0.37075
   0.32934
   0.32301
   0.33865
   0.33675
   0.40045
   0.40090
   0.41929
   0.43405
   0.39877
   0.36039
   0.38995
   0.38413
   0.39477
   0.37517
   0.38777
   0.39789
   0.36259
   0.36423
   0.38545
   0.38017
   0.37064
   0.37715
   0.36569
   0.37561
   0.36783
   0.33562
   0.37684
   0.33088
   0.34196
   0.39325
   0.41462
   0.41102
   0.43458
   0.43035
   0.42423
   0.39106
   0.37418
   0.38400
   0.38610
   0.35363
   0.39034
   0.37563
   0.37913
   0.37976
   0.33268
   0.33172
   0.36061
   0.35023
   0.36079
   0.32476
   0.31856
   0.34296
   0.34073
   0.35972
   0.35156
   0.32458
   0.28325
   0.23801
   0.27295
   0.34040
   0.33379
   0.35784
   0.36066
   0.34095
   0.32875
   0.40828
   0.34846
   0.31935
   0.33800
   0.37744
   0.40742
   0.36805
   0.34437
   0.38244
   0.37919
   0.34286
   0.36992
   0.41241
   0.38056
   0.36000
   0.37742
   0.38260
   0.43989
   0.40425
   0.45409
   0.46215
   0.47236
   0.46387
   0.46494
   0.39070
   0.36632
   0.39881
   0.37316
   0.37597
   0.39379
   0.35499
   0.31284
   0.38706
   0.36438
   0.31217
   0.37551
   0.43393
   0.44062
   0.37544
   0.34912
   0.37954
   0.42137
   0.44589
   0.42440
   0.42929
   0.44890
   0.38925
   0.40495
   0.38170
   0.34587
   0.38590
   0.34939
   0.32528
   0.36368
   0.37549
   0.40695
   0.43860
   0.40849
   0.43096
   0.44382
   0.46074
   0.43908
   0.46498
   0.49619
   0.49617
   0.48762
   0.45597
   0.45133
   0.46352
   0.41271
   0.39497
   0.39783
   0.38745
   0.34734
   0.35126
   0.38485
   0.41165
   0.43884
   0.42232
   0.43381
   0.43701
   0.42348
   0.42319
   0.39934
   0.44582
   0.52998
   0.52912
   0.52345
   0.51146
   0.47073
   0.46199
   0.43932
   0.43545
   0.48812
   0.46760
   0.45418
   0.46568
   0.44643
   0.43843
   0.48151
   0.52910
   0.52370
   0.49113
   0.51728
   0.51868
   0.51520
   0.51566
   0.51164
   0.51620
   0.50294
   0.48286
   0.49103
   0.46697
   0.49079
   0.48938
   0.52486
   0.50922
   0.54208
   0.50625
   0.54327
   0.52035
   0.52300
   0.53970
   0.55001
   0.55860
   0.58367
   0.54306
   0.51223
   0.52481
   0.55439
   0.50820
   0.49019
   0.52529
   0.49647
   0.48045
   0.50238
   0.49719
   0.43422
   0.44711
   0.49980
   0.51909
   0.49242
   0.48275
   0.46535
   0.46558
   0.46649
   0.47794
   0.49604
   0.51353
   0.49249
   0.47071
   0.47695
   0.48421
   0.42820
   0.47259
   0.49511
   0.43917
   0.47848
   0.47433
   0.40922
   0.41432
   0.41306
   0.43180
   0.40820
   0.38235
   0.36377
   0.33055
   0.37488
   0.43504
   0.39856
   0.37944
   0.38312
   0.36012
   0.31856
   0.33607
   0.36360
   0.34176
   0.35311
   0.36915
   0.37728
   0.40579
   0.42290
   0.43987
   0.42753
   0.42124
   0.49493
   0.46731
   0.44826
   0.44356
   0.46637
   0.46438
   0.45375
   0.46819
   0.44214
   0.40470
   0.38839
   0.41142
   0.43531
   0.36634
   0.36373
   0.39038
   0.37045
   0.40564
   0.36347
   0.35360
   0.37546
   0.33750
   0.37310
   0.39508
   0.42569
   0.40123
   0.43691
   0.47761
   0.43544
   0.45242
   0.43521
   0.40640
   0.43576
   0.41279
   0.38801
   0.39243
   0.41159
   0.39230
   0.41971
   0.45699
   0.46588
   0.43011
   0.42456
   0.37172
   0.37795
   0.42996
   0.39568
   0.40007
   0.42058
   0.41957
   0.39875
   0.36058
   0.37131
   0.42161
   0.38603
   0.44169
   0.41612
   0.45149
   0.49169
   0.48653
   0.51315
   0.57259
   0.56568
   0.56613
   0.58555
   0.62115
   0.60759
   0.56607
   0.56661
   0.54345
   0.56469
   0.55237
   0.53077
   0.49991
   0.49047
   0.48392
   0.46747
   0.50116
   0.53431
   0.51771
   0.49550
   0.47053
   0.49456
   0.47654
   0.46231
   0.50827
   0.48680
   0.45782
   0.43205
   0.39786
   0.35301
   0.38968
   0.37253
   0.35432
   0.38217
   0.35708
   0.35149
   0.32522
   0.33370
   0.32608
   0.29927
   0.33761
   0.36705
   0.35490
   0.39261
   0.38892
   0.38948
   0.34757
   0.30602
   0.30107
   0.32138
   0.28840
   0.27174
   0.30135
   0.32896
   0.29372
   0.33227
   0.37051
   0.38271
   0.39696
   0.38680
   0.37470
   0.40493
   0.42670
   0.36409
   0.35436
   0.37870
   0.38311
   0.37613
   0.41075
   0.44020
   0.45405
   0.44478
   0.41155
   0.43553
   0.42640
   0.42672
   0.43631
   0.42929
   0.41867
   0.41481
   0.42355
   0.40931
   0.37727
   0.37429
   0.43149
   0.40858
   0.40411
   0.40521
   0.37096
   0.38087
   0.37188
   0.33396
   0.32595
   0.34128
   0.37390
   0.37386
   0.36224
   0.34245
   0.34337
   0.32171
   0.36114
   0.42170
   0.43480
   0.40624
   0.45731
   0.48123
   0.49754
   0.50108
   0.53424
   0.54918
   0.52507
   0.48173
   0.45722
   0.46172
   0.45388
   0.40935
   0.46355
   0.50307
   0.49075
   0.45721
   0.48654
   0.49156
   0.47162
   0.45741
   0.46915
   0.45608
   0.46830
   0.47634
   0.45811
   0.47106
   0.47169
   0.50781
   0.56905
   0.59844
   0.59847
   0.59173
   0.56777
   0.54449
   0.59063
   0.59112
   0.57186
   0.56307
   0.55917
   0.55166
   0.57096
   0.56945
   0.57518
   0.56568
   0.54791
   0.54468
   0.51700
   0.53038
   0.47478
   0.43407
   0.48793
   0.49389
   0.49979
   0.50671
   0.55972
   0.59523
   0.56344
   0.59663
   0.62096
   0.61351
   0.59987
   0.55892
   0.56029
   0.59833
   0.55910
   0.57712
   0.61523
   0.60617
   0.62009
   0.59557
   0.60726
   0.62935
   0.58823
   0.54808
   0.56637
   0.56353
   0.52266
   0.49955
   0.46978
   0.48300
   0.51328
   0.49695
   0.51960
   0.52654
   0.48274
   0.46662
   0.43453
   0.44306
   0.46253
   0.44148
   0.45031
   0.40315
   0.38275
   0.39348
   0.43958
   0.44493
   0.42813
   0.44163
   0.45125
   0.46278
   0.53142
   0.57882
   0.54698
   0.54158
   0.53884
   0.56425
   0.54275
   0.54818
   0.56885
   0.49716
   0.49043
   0.48100
   0.47022
   0.46921
   0.50441
   0.51671
   0.47044
   0.45111
   0.44249
   0.45509
   0.48103
   0.44564
   0.43347
   0.44023
   0.43748
   0.38191
   0.40879
   0.37095
   0.41656
   0.46853
   0.49617
   0.54793
   0.54216
   0.53530
   0.58810
   0.54231
   0.54698
   0.57412
   0.53021
   0.51749
   0.53758
   0.56091
   0.61067
   0.60891
   0.57501
   0.57014
   0.59378
   0.55797
   0.56758
   0.59198
   0.60090
   0.61710
   0.59298
   0.56344
   0.60123
   0.60217
   0.58926
   0.56312
   0.56726
   0.53980
   0.53415
   0.54645
   0.60715
   0.61855
   0.61065
   0.61057
   0.56841
   0.56593
   0.58004
   0.57401
   0.57702
   0.58102
   0.56951
   0.56204
   0.55614
   0.54402
   0.57932
   0.61971
   0.58368
   0.58880
   0.54243
   0.52609
   0.52858
   0.53855
   0.55182
   0.53817
   0.54228
   0.55234
   0.58027
   0.61478
   0.58927
   0.56134
   0.57224
   0.55748
   0.60244
   0.59068
   0.58712
   0.62779
   0.58409
   0.56279
   0.53737
   0.53830
   0.52855
   0.49604
   0.45269
   0.44791
   0.49217
   0.49293
   0.46654
   0.54895
   0.52274
   0.52210
   0.53174
   0.51437
   0.52384
   0.44057
   0.43872
   0.48529
   0.46538
   0.46284
   0.45979
   0.43486
   0.47585
   0.44560
   0.45762
   0.47483
   0.50189
   0.49566
   0.46007
   0.44289
   0.46064
   0.48156
   0.49854
   0.53905
   0.60286
   0.57954
   0.53350
   0.51724
   0.48616
   0.46314
   0.51391
   0.44624
   0.46685
   0.47885
   0.47040
   0.45458
   0.43766
   0.45897
   0.43707
   0.42278
   0.43453
   0.44516
   0.46384
   0.46940
   0.41463
   0.43584
   0.43772
   0.44748
   0.47257
   0.43749
   0.46161
   0.49392
   0.50712
   0.48696
   0.45892
   0.47092
   0.48209
   0.46286
   0.45785
   0.46623
   0.51618
   0.50612
   0.49596
   0.49729
   0.49609
   0.53184
   0.53565
   0.57532
   0.53659
   0.56612
   0.60688
   0.53782
   0.56561
   0.57178
   0.58671
   0.63834
   0.68136
   0.69024
   0.73192
   0.76359
   0.79021
   0.77180
   0.77526
   0.76042
   0.72401
   0.75093
   0.75730
   0.78138
   0.80181
   0.82507
   0.83264
   0.81469
   0.81460
   0.81272
   0.80040
   0.79907
   0.79846
   0.81914
   0.83790
   0.83423
   0.77729
   0.73567
   0.71031
   0.65676
   0.62876
   0.66597
   0.71116
   0.68613
   0.68154
   0.67440
   0.69757
   0.69393
   0.60314
   0.57596
   0.61983
   0.67742
   0.66044
   0.64875
   0.63704
   0.57289
   0.55091
   0.58869
   0.65015
   0.69602
   0.65480
   0.60782
   0.66533
   0.72257
   0.74617
   0.70240
   0.65294
   0.72083
   0.66845
   0.67417
   0.70732
   0.73748
   0.69328
   0.63750
   0.61431
   0.60454
   0.65134
   0.63847
   0.60339
   0.61908
   0.61951
   0.56135
   0.54896
   0.56013
   0.62460
   0.60238
   0.57396
   0.58294
   0.65496
   0.61483
   0.59653
   0.61824
   0.58540
   0.59908
   0.61133
   0.62516
   0.64039
   0.60434
   0.57725
   0.56516
   0.51199
   0.53549
   0.48912
   0.47978
   0.48665
   0.47758
   0.48959
   0.47646
   0.47683
   0.46985
   0.43624
   0.45807
   0.47115
   0.47386
   0.46747
   0.45729
   0.47401
   0.51989
   0.48005
   0.46280
   0.47720
   0.49001
   0.50110
   0.50373
   0.53391
   0.55639
   0.55634
   0.52480
   0.51587
   0.52877
   0.56962
   0.52770
   0.51496
   0.49394
   0.52605
   0.54662
   0.53936
   0.54700
   0.53106
   0.54953
   0.60325
   0.55652
   0.51030
   0.54142
   0.60837
   0.59617
   0.52610
   0.49207
   0.53483
   0.52459
   0.52730
   0.51433
   0.52331
   0.51601
   0.56906
   0.53594
   0.48875
   0.43657
   0.50121
   0.52241
   0.46333
   0.45752
   0.46194
   0.47107
   0.47077
   0.44351
   0.45427
   0.49294
   0.45999
   0.45701
   0.45752
   0.46750
   0.48624
   0.47936
   0.49089
   0.46411
   0.45823
   0.48691
   0.47592
   0.50649
   0.55089
   0.51861
   0.47330
   0.44952
   0.47585
   0.49473
   0.48346
   0.47505
   0.49240
   0.46961
   0.48144
   0.52212
   0.48108
   0.50273
   0.49319
   0.50261
   0.51800
   0.47867
   0.50960
   0.46087
   0.46166
   0.45478
   0.47032
   0.48672
   0.44097
   0.44721
   0.47399
   0.44711
   0.49049
   0.51553
   0.46580
   0.47522
   0.55409
   0.50942
   0.52343
   0.52253
   0.51863
   0.54747
   0.58355
   0.53860
   0.55046
   0.49233
   0.47844
   0.48747
   0.51448
   0.55863
   0.53732
   0.57136
   0.57572
   0.61140
   0.61551
   0.59749
   0.56180
   0.57002
   0.55469
   0.56432
   0.52700
   0.58506
   0.64050
   0.60823
   0.63952
   0.60792
   0.62455
   0.62969
   0.60484
   0.64556
   0.67501
   0.62328
   0.64103
   0.65681
   0.64243
   0.65558
   0.66547
   0.60754
   0.60885
   0.62038
   0.60481
   0.64549
   0.60947
   0.67894
   0.62450
   0.66487
   0.64443
   0.63314
   0.68279
   0.68327
   0.69024
   0.70330
   0.68284
   0.68972
   0.64437
   0.68081
   0.70502
   0.71298
   0.70706
   0.73059
   0.71275
   0.77784
   0.72871
   0.67262
   0.67957
   0.68059
   0.66182
   0.64111
   0.62858
   0.60945
   0.63770
   0.69400
   0.62757
   0.62097
   0.64782
   0.64814
   0.64492
   0.65134
   0.65097
   0.64350
   0.66934
   0.64698
   0.57648
   0.62842
   0.61973
   0.58397
   0.59214
   0.59796
   0.60810
   0.58155
   0.53538
   0.51311
   0.52385
   0.55999
   0.55774
   0.56204
   0.58499
   0.55260
   0.58684
   0.58860
   0.58031
   0.57096
   0.58658
   0.58081
   0.57298
   0.57709
   0.51335
   0.52110
   0.51969
   0.53238
   0.53111
   0.55113
   0.52752
   0.54845
   0.54432
   0.54654
   0.55823
   0.55183
   0.62211
   0.59511
   0.53209
   0.51128
   0.53688
   0.56251
   0.51565
   0.56646
   0.50904
   0.56909
   0.55320
   0.51861
   0.53663
   0.49586
   0.41082
   0.39770
   0.45362
   0.46045
   0.41410
   0.40828
   0.40252
   0.38701
   0.42566
   0.41560
   0.42715
   0.48699
   0.49432
   0.48781
   0.51653
   0.48986
   0.49407
   0.54102
   0.53552
   0.55891
   0.53874
   0.48892
   0.48816
   0.56609
   0.56850
   0.59586
   0.59985
   0.59670
   0.59833
   0.63461
   0.69140
   0.68599
   0.64707
   0.64307
   0.64190
   0.64187
   0.66618
   0.66011
   0.62482
   0.63547
   0.63477
   0.67111
   0.62892
   0.58633
   0.59954
   0.58596
   0.65498
   0.66298
   0.70819
   0.73021
   0.70306
   0.61843
   0.60062
   0.65390
   0.69286
   0.68408
   0.69235
   0.69369
   0.66461
   0.64837
   0.62515
   0.71937
   0.76924
   0.70795
   0.70511
   0.77593
   0.73713
   0.82197
   0.79783
   0.78427
   0.73560
   0.74576
   0.73262
   0.74390
   0.70986
   0.68563
   0.65310
   0.63235
   0.63707
   0.67312
   0.67866
   0.66242
   0.65588
   0.72336
   0.79074
   0.74010
   0.73163
   0.77415
   0.73689
   0.70005
   0.66258
   0.67153
   0.67161
   0.59084
   0.58414
   0.62388
   0.62810
   0.61755
   0.62477
   0.61645
   0.67576
   0.68593
   0.65751
   0.62509
   0.57950
   0.57625
   0.58419
   0.57996
   0.59009
   0.58895
   0.56094
   0.57644
   0.57788
   0.58228
   0.57976
   0.59061
   0.55613
   0.57632
   0.54625
   0.49686
   0.49361
   0.48811
   0.50054
   0.51393
   0.51451
   0.50342
   0.54614
   0.54104
   0.53976
   0.53561
   0.49708
   0.52016
   0.52646
   0.55710
   0.56639
   0.52017
   0.52038
   0.52092
   0.51279
   0.53656
   0.52256
   0.49901
   0.51651
   0.49476
   0.49524
   0.53292
   0.53949
   0.56556
   0.56349
   0.51031
   0.49680
   0.52431
   0.51505
   0.47292
   0.52531
   0.50822
   0.48272
   0.47207
   0.41695
   0.42806
   0.41928
   0.41260
   0.38000
   0.33766
   0.31781
   0.37050
   0.35169
   0.34516
   0.33825
   0.37925
   0.35578
   0.32302
   0.28439
   0.27936
   0.25613
   0.29769
   0.32435
   0.29895
   0.32763
   0.31397
   0.34061
   0.37528
   0.40406
   0.39737
   0.42341
   0.43303
   0.40964
   0.38780
   0.38878
   0.43325
   0.41773
   0.44833
   0.43980
   0.42866
   0.43657
   0.45110
   0.43421
   0.36316
   0.30512
   0.24804
   0.24925
   0.31285
   0.34400
   0.35093
   0.30824
   0.30215
   0.27844
   0.30939
   0.23558
   0.19730
   0.18600
   0.29073
   0.29418
   0.28571
   0.28587
   0.29656
   0.31529
   0.28622
   0.27623
   0.22749
   0.25075
   0.28532
   0.30148
   0.36738
   0.32975
   0.31340
   0.32522
   0.36978
   0.38992
   0.36497
   0.34234
   0.35421
   0.33965
   0.31315
   0.31761
   0.34302
   0.36134
   0.38807
   0.38143
   0.39864
   0.37796
   0.35126
   0.33933
   0.39147
   0.39270
   0.38833
   0.39394
   0.36440
   0.32691
   0.33923
   0.32578
   0.34768
   0.33103
   0.33494
   0.30113
   0.26320
   0.27370
   0.30930
   0.31833
   0.34549
   0.32048
   0.31802
   0.34609
   0.32907
   0.33670
   0.30694
   0.34913
   0.30492
   0.29572
   0.31949
   0.32020
   0.35741
   0.36808
   0.38752
   0.34300
   0.34325
   0.34476
   0.32687
   0.39646
   0.39300
   0.37950
   0.34894
   0.33857
   0.37003
   0.38654
   0.36988
   0.39761
   0.35182
   0.33352
   0.30052
   0.32531
   0.32446
   0.32685
   0.31370
   0.32065
   0.26845
   0.28156
   0.30885
   0.36106
   0.34044
   0.32781
   0.37190
   0.34117
   0.34564
   0.36158
   0.40086
   0.41133
   0.42350
   0.41737
   0.40055
   0.43542
   0.44015
   0.41966
   0.36652
   0.45798
   0.47477
   0.44538
   0.38787
   0.40773
   0.43875
   0.45920
   0.47364
   0.50189
   0.48724
   0.49979
   0.48726
   0.50187
   0.51571
   0.57378
   0.55875
   0.54883
   0.54391
   0.52692
   0.52484
   0.48549
   0.54985
   0.55030
   0.52547
   0.50115
   0.47689
   0.47522
   0.43551
   0.43815
   0.46754
   0.47612
   0.48111
   0.51454
   0.49748
   0.50120
   0.49707
   0.51478
   0.54535
   0.55096
   0.53584
   0.53438
   0.54884
   0.52304
   0.48198
   0.45759
   0.41591
   0.40048
   0.41408
   0.42865
   0.41105
   0.42587
   0.39044
   0.41167
   0.42410
   0.40296
   0.44451
   0.46816
   0.48070
   0.44894
   0.47071
   0.46955
   0.46525
   0.47926
   0.45755
   0.44867
   0.45636
   0.45341
   0.51631
   0.54741
   0.58835
   0.56094
   0.59511
   0.60413
   0.57881
   0.55202
   0.56933
   0.57022
   0.55556
   0.53535
   0.59113
   0.59843
   0.57560
   0.50558
   0.50571
   0.48323
   0.46201
   0.47991
   0.47055
   0.43313
   0.40842
   0.47813
   0.48974
   0.45095
   0.46800
   0.46437
   0.45255
   0.43221
   0.44315
   0.42452
   0.38750
   0.42047
   0.42265
   0.39090
   0.37846
   0.38392
   0.40580
   0.36300
   0.34232
   0.32480
   0.33351
   0.32146
   0.34500
   0.30451
   0.32763
   0.31983
   0.34004
   0.32793
   0.35922
   0.31482
   0.36055
   0.35728
   0.37401
   0.35583
   0.33637
   0.33517
   0.37023
   0.34514
   0.33330
   0.34570
   0.34381
   0.37004
   0.36787
   0.33707
   0.30758
   0.25263
   0.26113
   0.22903
   0.22645
   0.27032
   0.29024
   0.29158
   0.30265
   0.26617
   0.22438
   0.24625
   0.28230
   0.29050
   0.28682
   0.34655
   0.36044
   0.33239
   0.32148
   0.34999
   0.34084
   0.34502
   0.35193
   0.34109
   0.39387
   0.42210
   0.38951
   0.38910
   0.36343
   0.37735
   0.39803
   0.42293
   0.42162
   0.41627
   0.42814
   0.42528
   0.40949
   0.45128
   0.42077
   0.44079
   0.43743
   0.42774
   0.40542
   0.36416
   0.36612
   0.39038
   0.38963
   0.40472
   0.38827
   0.41104
   0.38070
   0.36698
   0.36132
   0.33948
   0.34093
   0.34183
   0.36273
   0.33195
   0.34719
   0.35136
   0.35958
   0.36316
   0.38400
   0.40016
   0.39634
   0.42245
   0.41253
   0.41337
   0.34065
   0.33518
   0.35054
   0.38397
   0.36604
   0.35729
   0.34503
   0.37445
   0.37583
   0.36593
   0.37390
   0.36374
   0.32786
   0.32878
   0.29550
   0.29697
   0.32535
   0.37648
   0.32353
   0.35325
   0.37312
   0.35707
   0.36685
   0.37565
   0.34305
   0.33956
   0.38169
   0.38789
   0.40045
   0.36366
   0.33220
   0.30761
   0.31433
   0.35743
   0.35717
   0.34425
   0.36469
   0.37963
   0.32465
   0.32495
   0.30874
   0.31683
   0.33175
   0.37660
   0.41722
   0.37850
   0.32500
   0.35463
   0.35071
   0.36835
   0.33781
   0.35296
   0.32499
   0.36958
   0.36414
   0.35497
   0.29419
   0.29823
   0.33457
   0.37081
   0.39153
   0.39455
   0.41249
   0.38612
   0.42016
   0.45017
   0.42685
   0.40884
   0.39903
   0.40224
   0.40464
   0.42502
   0.45154
   0.43379
   0.41303
   0.39417
   0.38340
   0.40606
   0.38228
   0.37146
   0.38225
   0.34018
   0.39592
   0.38648
   0.42362
   0.40457
   0.47409
   0.49246
   0.51259
   0.49287
   0.47496
   0.50383
   0.47162
   0.49693
   0.46396
   0.45389
   0.46032
   0.44470
   0.43173
   0.43373
   0.43256
   0.43178
   0.43674
   0.43200
   0.48682
   0.52487
   0.52350
   0.54350
   0.60472
   0.61957
   0.66074
   0.65520
   0.70745
   0.63407
   0.68719
   0.67068
   0.67390
   0.66203
   0.67593
   0.67983
   0.66924
   0.63324
   0.60709
   0.63225
   0.64580
   0.64914
   0.67303
   0.71614
   0.67374
   0.69187
   0.69976
   0.66888
   0.66448
   0.66262
   0.68346
   0.72549
   0.78235
   0.81388
   0.80272
   0.74423
   0.73321
   0.63366
   0.65098
   0.68144
   0.75428
   0.74019
   0.71241
   0.61501
   0.57534
   0.60057
   0.63643
   0.67370
   0.63213
   0.57425
   0.59476
   0.62509
   0.61982
   0.55246
   0.48852
   0.47985
   0.45037
   0.50437
   0.49947
   0.51542
   0.49976
   0.47144
   0.48456
   0.47294
   0.49098
   0.49780
   0.50592
   0.52704
   0.49726
   0.46487
   0.47357
   0.46381
   0.48259
   0.55385
   0.54103
   0.53114
   0.51938
   0.52973
   0.50136
   0.43145
   0.42674
   0.46150
   0.48038
   0.46905
   0.42002
   0.39640
   0.39077
   0.44641
   0.43327
   0.45746
   0.43690
   0.38056
   0.40345
   0.42219
   0.43556
   0.46682
   0.46581
   0.45052
   0.43799
   0.48088
   0.48945
   0.45486
   0.45631
   0.47300
   0.48345
   0.49360
   0.49808
   0.50911
   0.49481
   0.46487
   0.47194
   0.46282
   0.45229
   0.45661
   0.42512
   0.44116
   0.43697
   0.44516
   0.42009
   0.47334
   0.45866
   0.48492
   0.50051
   0.49419
   0.47349
   0.50050
   0.46160
   0.45521
   0.48014
   0.52599
   0.45895
   0.44767
   0.42425
   0.47131
   0.46576
   0.46960
   0.50081
   0.55385
   0.54323
   0.53916
   0.48010
   0.53456
   0.55133
   0.49137
   0.50836
   0.52069
   0.60512
   0.59795
   0.61047
   0.63590
   0.63646
   0.64468
   0.63662
   0.66679
   0.67515
   0.65437
   0.69884
   0.69947
   0.66896
   0.70408
   0.68358
   0.68736
   0.65449
   0.65613
   0.69282
   0.70756
   0.75676
   0.77172
   0.77565
   0.75810
   0.78570
   0.69459
   0.68990
   0.67356
   0.68828
   0.67509
   0.67259
   0.64572
   0.61675
   0.55397
   0.51547
   0.57545
   0.56845
   0.56415
   0.58570
   0.60017
   0.60586
   0.62488
   0.65205
   0.54842
   0.56916
   0.63726
   0.62983
   0.59234
   0.55024
   0.55397
   0.49677
   0.51120
   0.50160
   0.50846
   0.48023
   0.53319
   0.50711
   0.52987
   0.57607
   0.58065
   0.54765
   0.58135
   0.58473
   0.56540
   0.60716
   0.59556
   0.60112
   0.61589
   0.65257
   0.60958
   0.57956
   0.60426
   0.58904
   0.60270
   0.55329
   0.49443
   0.53431
   0.56179
   0.56167
   0.52617
   0.51364
   0.45123
   0.41840
   0.46059
   0.39292
   0.36905
   0.40624
   0.40219
   0.31167
   0.33728
   0.35367
   0.30660
   0.33545
   0.35912
   0.37719
   0.35560
   0.40980
   0.39697
   0.40902
   0.40019
   0.37701
   0.38127
   0.40473
   0.38256
   0.34016
   0.31147
   0.35334
   0.31554
   0.33051
   0.31965
   0.36511
   0.39449
   0.40659
   0.35063
   0.35614
   0.41316
   0.45024
   0.42217
   0.39818
   0.37635
   0.39038
   0.40592
   0.41840
   0.42721
   0.43404
   0.45041
   0.42055
   0.40376
   0.43021
   0.45611
   0.49076
   0.45294
   0.46932
   0.46099
   0.49064
   0.52176
   0.50461
   0.53234
   0.52187
   0.49774
   0.50536
   0.47925
   0.50487
   0.50460
   0.46920
   0.48692
   0.48772
   0.47325
   0.49484
   0.46929
   0.49626
   0.49367
   0.52596
   0.53947
   0.48868
   0.46101
   0.47151
   0.51279
   0.46707
   0.49194
   0.51261
   0.56654
   0.58215
   0.57554
   0.52273
   0.49206
   0.48841
   0.48152
   0.48920
   0.48695
   0.42486
   0.45736
   0.43659
   0.44169
   0.43275
   0.44550
   0.44682
   0.49383
   0.52092
   0.53196
   0.57212
   0.57445
   0.49780
   0.48057
   0.53054
   0.53607
   0.48307
   0.45910
   0.46837
   0.46968
   0.46060
   0.48991
   0.45973
   0.46054
   0.47067
   0.45373
   0.49780
   0.52094
   0.54257
   0.47551
   0.51226
   0.51260
   0.49292
   0.44767
   0.46266
   0.44377
   0.43142
   0.49067
   0.47180
   0.48580
   0.50455
   0.48544
   0.47106
   0.48619
   0.46564
   0.49927
   0.42063
   0.42718
   0.46206
   0.48252
   0.46652
   0.44116
   0.43629
   0.43444
   0.43452
   0.49004
   0.51033
   0.46764
   0.43804
   0.45933
   0.44601
   0.43652
   0.45149
   0.43957
   0.43595
   0.36845
   0.38972
   0.38391
   0.35317
   0.32180
   0.36729
   0.32772
   0.30742
   0.30193
   0.32707
   0.30749
   0.31883
   0.30596
   0.28411
   0.30855
   0.27016
   0.28740
   0.29675
   0.28410
   0.29778
   0.38044
   0.34426
   0.35609
   0.39469
   0.36871
   0.35151
   0.36725
   0.36860
   0.38794
   0.37521
   0.37645
   0.33562
   0.34675
   0.33969
   0.32514
   0.34724
   0.31044
   0.33393
   0.32730
   0.30333
   0.33361
   0.37134
   0.35631
   0.35074
   0.35194
   0.34417
   0.35436
   0.37736
   0.38592
   0.39558
   0.40925
   0.46118
   0.44750
   0.40595
   0.36018
   0.40387
   0.40237
   0.39848
   0.39362
   0.38928
   0.40611
   0.39147
   0.39962
   0.42272
   0.42505
   0.36533
   0.37577
   0.37825
   0.37852
   0.38250
   0.43203
   0.41638
   0.43517
   0.45322
   0.42389
   0.42000
   0.42052
   0.42127
   0.39466
   0.39403
   0.36983
   0.39079
   0.43149
   0.41227
   0.39231
   0.38616
   0.38514
   0.43095
   0.38152
   0.36793
   0.43609
   0.41255
   0.44330
   0.44068
   0.42714
   0.39353
   0.38104
   0.40307
   0.35178
   0.32028
   0.31853
   0.31081
   0.34446
   0.32393
   0.35000
   0.34636
   0.32745
   0.33177
   0.34234
   0.34635
   0.40282
   0.36947
   0.38547
   0.40313
   0.38466
   0.32514
   0.30124
   0.30042
   0.30660
   0.33228
   0.28982
   0.26679
   0.27602
   0.32307
   0.31022
   0.33335
   0.35788
   0.36729
   0.40811
   0.45135
   0.44711
   0.41985
   0.42760
   0.41216
   0.33672
   0.35821
   0.37107
   0.37834
   0.37742
   0.33636
   0.36651
   0.37629
   0.40547
   0.38111
   0.37574
   0.36398
   0.37125
   0.37551
   0.35820
   0.35488
   0.33793
   0.34181
   0.34874
   0.38914
   0.42039
   0.40540
   0.39779
   0.40165
   0.42058
   0.41976
   0.41739
   0.44016
   0.45395
   0.42752
   0.42818
   0.42938
   0.42349
   0.44442
   0.44681
   0.45437
   0.44134
   0.49511
   0.50298
   0.54656
   0.53847
   0.55384
   0.51512
   0.55512
   0.56196
   0.51666
   0.54263
   0.52300
   0.53917
   0.57011
   0.58979
   0.57299
   0.60003
   0.61977
   0.57765
   0.60324
   0.51462
   0.51461
   0.59426
   0.56538
   0.53047
   0.54591
   0.56731
   0.51500
   0.51104
   0.53646
   0.53430
   0.52416
   0.51506
   0.49186
   0.44531
   0.43184
   0.43251
   0.46875
   0.47036
   0.49500
   0.52529
   0.51666
   0.45632
   0.47051
   0.49687
   0.48127
   0.48829
   0.49447
   0.48188
   0.45223
   0.46326
   0.48261
   0.49453
   0.48283
   0.48154
   0.44170
   0.46432
   0.49817
   0.51771
   0.52975
   0.47098
   0.45174
   0.47123
   0.47918
   0.43044
   0.43531
   0.43180
   0.42650
   0.44745
   0.46728
   0.52121
   0.55108
   0.54493
   0.50405
   0.52010
   0.60008
   0.64108
   0.68847
   0.64519
   0.66080
   0.74188
   0.73806
   0.68748
   0.62731
   0.63343
   0.65878
   0.66521
   0.64394
   0.63238
   0.65432
   0.65613
   0.68409
   0.72598
   0.72905
   0.68038
   0.72009
   0.70064
   0.63241
   0.61967
   0.66543
   0.67196
   0.65919
   0.65751
   0.62671
   0.56284
   0.60710
   0.66394
   0.66397
   0.71816
   0.76903
   0.81015
   0.74825
   0.72120
   0.71757
   0.71006
   0.75323
   0.73350
   0.71630
   0.70314
   0.67622
   0.64925
   0.62948
   0.61527
   0.61614
   0.64278
   0.67107
   0.65067
   0.62337
   0.67226
   0.59240
   0.63754
   0.68792
   0.65662
   0.59529
   0.61484
   0.63635
   0.62303
   0.61173
   0.60461
   0.58033
   0.60811
   0.68426
   0.69068
   0.65577
   0.66720
   0.66460
   0.63221
   0.66703
   0.67429
   0.66263
   0.65363
   0.59974
   0.61303
   0.57729
   0.57999
   0.57122
   0.56178
   0.58649
   0.60977
   0.58513
   0.55341
   0.52155
   0.60346
   0.59623
   0.62063
   0.57851
   0.55970
   0.59770
   0.59819
   0.62741
   0.63868
   0.61918
   0.66032
   0.66103
   0.64338
   0.64810
   0.65648
   0.65737
   0.65550
   0.62435
   0.62031
   0.65135
   0.59347
   0.52838
   0.59128
   0.57226
   0.54764
   0.58529
   0.61583
   0.61642
   0.63213
   0.60779
   0.61181
   0.67063
   0.66964
   0.61855
   0.65320
   0.64478
   0.67042
   0.66483
   0.67566
   0.74514
   0.75127
   0.74299
   0.76917
   0.80485
   0.83973
   0.79886
   0.79328
   0.81496
   0.77288
   0.74308
   0.73082
   0.78098
   0.80854
   0.75124
   0.69094
   0.67892
   0.76343
   0.79060
   0.76569
   0.74578
   0.75710
   0.70208
   0.71263
   0.73587
   0.72154
   0.66226
   0.63119
   0.64712
   0.62701
   0.56797
   0.54275
   0.53447
   0.52861
   0.57447
   0.62647
   0.61103
   0.56884
   0.54414
   0.58061
   0.55958
   0.58507
   0.53124
   0.55842
   0.52143
   0.52136
   0.52470
   0.51215
   0.53721
   0.53148
   0.50761
   0.47636
   0.50229
   0.48321
   0.47262
   0.46347
   0.53127
   0.51748
   0.49739
   0.52302
   0.54576
   0.53644
   0.48910
   0.48522
   0.42760
   0.43687
   0.46473
   0.47487
   0.45085
   0.43226
   0.40681
   0.47218
   0.48248
   0.47141
   0.48143
   0.48774
   0.51835
   0.56614
   0.52159
   0.53473
   0.56323
   0.55931
   0.55490
   0.55752
   0.56763
   0.56597
   0.58006
   0.62892
   0.61180
   0.57847
   0.60737
   0.58787
   0.59320
   0.58852
   0.61516
   0.61839
   0.61854
   0.60824
   0.58199
   0.62781
   0.66801
   0.68278
   0.64305
   0.66738
   0.65570
   0.59640
   0.63387
   0.67476
   0.64073
   0.60093
   0.57782
   0.60908
   0.61453
   0.56019
   0.54386
   0.58203
   0.52566
   0.54633
   0.56016
   0.56399
   0.57322
   0.54913
   0.51330
   0.52425
   0.55388
   0.53057
   0.50172
   0.48064
   0.50643
   0.50673
   0.51564
   0.47677
   0.49273
   0.48425
   0.49983
   0.57771
   0.58540
   0.53161
   0.51954
   0.52417
   0.54614
   0.52992
   0.53030
   0.51366
   0.51911
   0.51160
   0.51093
   0.50094
   0.53425
   0.58181
   0.55337
   0.50579
   0.52200
   0.53125
   0.51663
   0.53192
   0.53632
   0.56782
   0.57388
   0.56980
   0.56141
   0.56665
   0.51254
   0.50582
   0.53359
   0.56799
   0.59369
   0.58581
   0.56108
   0.57827
   0.59560
   0.58640
   0.58301
   0.58509
   0.56616
   0.54420
   0.55632
   0.56595
   0.54904
   0.54139
   0.53865
   0.57310
   0.54861
   0.55157
   0.53883
   0.51989
   0.55952
   0.57084
   0.56124
   0.54392
   0.55460
   0.56285
   0.56537
   0.52316
   0.53616
   0.49360
   0.47441
   0.47288
   0.49987
   0.48764
   0.49713
   0.45802
   0.48358
   0.53167
   0.50117
   0.48278
   0.47984
   0.47785
   0.45967
   0.44549
   0.43482
   0.45818
   0.43095
   0.43658
   0.43051
   0.44938
   0.47735
   0.52729
   0.54503
   0.54754
   0.53539
   0.49645
   0.50426
   0.52558
   0.49577
   0.52178
   0.49008
   0.51413
   0.51379
   0.49326
   0.52105
   0.52878
   0.51853
   0.50968
   0.51768
   0.50774
   0.50421
   0.52624
   0.50607
   0.52965
   0.51575
   0.45126
   0.48234
   0.49344
   0.45259
   0.44378
   0.42358
   0.43679
   0.42320
   0.41677
   0.39946
   0.40650
   0.46807
   0.50353
   0.50629
   0.54901
   0.51952
   0.51589
   0.53553
   0.50428
   0.51241
   0.48675
   0.46573
   0.42390
   0.41684
   0.41601
   0.41701
   0.41314
   0.41418
   0.40458
   0.37801
   0.34228
   0.34026
   0.34648
   0.34571
   0.33113
   0.35269
   0.34404
   0.38566
   0.34023
   0.32618
   0.31524
   0.27662
   0.28621
   0.29483
   0.27785
   0.31093
   0.31138
   0.27987
   0.23861
   0.19532
   0.18799
   0.16810
   0.13187
   0.10723
   0.13186
   0.13279
   0.14060
   0.17135
   0.13214
   0.11683
   0.10300
   0.13283
   0.16419
   0.20893
   0.20680
   0.22345
   0.23413
   0.22336
   0.24492
   0.22469
   0.19430
   0.20187
   0.21820
   0.22405
   0.20628
   0.23481
   0.29031
   0.31671
   0.34111
   0.36208
   0.37293
   0.41189
   0.42035
   0.40285
   0.39721
   0.38052
   0.35624
   0.31641
   0.37313
   0.40368
   0.36504
   0.36616
   0.37887
   0.35675
   0.34842
   0.37241
   0.33182
   0.34701
   0.37845
   0.34748
   0.37159
   0.37158
   0.34979
   0.40623
   0.35505
   0.35171
   0.37555
   0.38300
   0.39125
   0.38587
   0.38575
   0.37432
   0.40373
   0.32267
   0.28036
   0.25008
   0.26920
   0.26046
   0.32493
   0.34410
   0.30691
   0.34282
   0.37643
   0.36552
   0.36373
   0.34447
   0.40847
   0.42905
   0.43926
   0.37311
   0.38494
   0.42047
   0.45084
   0.42877
   0.42671
   0.42028
   0.33963
   0.36632
   0.39153
   0.41556
   0.42871
   0.45725
   0.40169
   0.43534
   0.40687
   0.41615
   0.42342
   0.45507
   0.44063
   0.41598
   0.37540
   0.37992
   0.40416
   0.40135
   0.39056
   0.40801
   0.42741
   0.40824
   0.44033
   0.46746
   0.44917
   0.46268
   0.48391
   0.47424
   0.47517
   0.47708
   0.42704
   0.43353
   0.45390
   0.48619
   0.45319
   0.40704
   0.41904
   0.43812
   0.39162
   0.38307
   0.36960
   0.46129
   0.42621
   0.38234
   0.39526
   0.41312
   0.45155
   0.48913
   0.47200
   0.47568
   0.47851
   0.49161
   0.50844
   0.55877
   0.56870
   0.59219
   0.57687
   0.52536
   0.55854
   0.56455
   0.55390
   0.57869
   0.55016
   0.48579
   0.47237
   0.45925
   0.42294
   0.42813
   0.44423
   0.43589
   0.45596
   0.43313
   0.42230
   0.43979
   0.45473
   0.43570
   0.45722
   0.41481
   0.36443
   0.34538
   0.36067
   0.35438
   0.33342
   0.29295
   0.33595
   0.37488
   0.39073
   0.35169
   0.35789
   0.38021
   0.39270
   0.36952
   0.34187
   0.32474
   0.32361
   0.34631
   0.32290
   0.32436
   0.32310
   0.33526
   0.30150
   0.34551
   0.36752
   0.39698
   0.37146
   0.36906
   0.37333
   0.39850
   0.39529
   0.36917
   0.35029
   0.31542
   0.34749
   0.33856
   0.34514
   0.35058
   0.32244
   0.30618
   0.34352
   0.33545
   0.32234
   0.33024
   0.32820
   0.30244
   0.29814
   0.29732
   0.29824
   0.30658
   0.28026
   0.22459
   0.24533
   0.26004
   0.23970
   0.21200
   0.23777
   0.23383
   0.24101
   0.21413
   0.19361
   0.18856
   0.19644
   0.19986
   0.20358
   0.19987
   0.21904
   0.18868
   0.18570
   0.19912
   0.20413
   0.21016
   0.22771
   0.21096
   0.21460
   0.22067
   0.23506
   0.27126
   0.29336
   0.30435
   0.34215
   0.31296
   0.28497
   0.36419
   0.38993
   0.37884
   0.36372
   0.38528
   0.37965
   0.40362
   0.44647
   0.44325
   0.49782
   0.48843
   0.50604
   0.53849
   0.51889
   0.52107
   0.56498
   0.53610
   0.51086
   0.56157
   0.52260
   0.51812
   0.50301
   0.49763
   0.51935
   0.53969
   0.50850
   0.51440
   0.50428
   0.53259
   0.53727
   0.54439
   0.55068
   0.57401
   0.55004
   0.50410
   0.53102
   0.55581
   0.56264
   0.52092
   0.58051
   0.57743
   0.63254
   0.62628
   0.57953
   0.66342
   0.67245
   0.60905
   0.60341
   0.59029
   0.58109
   0.55718
   0.55346
   0.52466
   0.55387
   0.53381
   0.54412
   0.57912
   0.57376
   0.57822
   0.54291
   0.52533
   0.55602
   0.58023
   0.56551
   0.53154
   0.58803
   0.59652
   0.55316
   0.53902
   0.52349
   0.57643
   0.60246
   0.58993
   0.62283
   0.62695
   0.61238
   0.60327
   0.59016
   0.62544
   0.60518
   0.62120
   0.61001
   0.58581
   0.57504
   0.57931
   0.58922
   0.57121
   0.59295
   0.61997
   0.59535
   0.61089
   0.62396
   0.59321
   0.54758
   0.57020
   0.55932
   0.57464
   0.59461
   0.58395
   0.59018
   0.63024
   0.64038
   0.63246
   0.57673
   0.62569
   0.65817
   0.64448
   0.67425
   0.65591
   0.65199
   0.65049
   0.62556
   0.65403
   0.61415
   0.56802
   0.63856
   0.64207
   0.63850
   0.65015
   0.63712
   0.68168
   0.69760
   0.70702
   0.70394
   0.69227
   0.74042
   0.73647
   0.74895
   0.73987
   0.72285
   0.70686
   0.73773
   0.75351
   0.78474
   0.81029
   0.75982
   0.75037
   0.78720
   0.80682
   0.80825
   0.89081
   0.85384
   0.85709
   0.79998
   0.83082
   0.79626
   0.76164
   0.69636
   0.62383
   0.66096
   0.65779
   0.64101
   0.12656
   0.11858
   0.07699
   0.05472
   0.11247
   0.12654
   0.10505
   0.09784
   0.08948
   0.11232
   0.07618
   0.09423
   0.12913
   0.09040
   0.08775
   0.08302
   0.06592
   0.05586
   0.04987
   0.11844
   0.12253
   0.09769
   0.17650
   0.16904
   0.11339
   0.10144
   0.11438
   0.12251
   0.11858
   0.13098
   0.12004
   0.10735
   0.11404
   0.12038
   0.12835
   0.19730
   0.23191
   0.24252
   0.21396
   0.18798
   0.23543
   0.26196
   0.30798
   0.33743
   0.33551
   0.30597
   0.32790
   0.33868
   0.29936
   0.31926
   0.30604
   0.31054
   0.28755
   0.24233
   0.23367
   0.23560
   0.21799
   0.24814
   0.25954
   0.28665
   0.28913
   0.25699
   0.22169
   0.23690
   0.25057
   0.23158
   0.19912
   0.24094
   0.26782
   0.27600
   0.27843
   0.29222
   0.29536
   0.29199
   0.29520
   0.31521
   0.35991
   0.32441
   0.25337
   0.28971
   0.36148
   0.31497
   0.28522
   0.31614
   0.32924
   0.35988
   0.36989
   0.33352
   0.36169
   0.31217
   0.27096
   0.29750
   0.31230
   0.31604
   0.29929
   0.29419
   0.29829
   0.29582
   0.29135
   0.27353
   0.30893
   0.25805
   0.19663
   0.23170
   0.31511
   0.33574
   0.26847
   0.30663
   0.30604
   0.30884
   0.32929
   0.32665
   0.35618
   0.38439
   0.37677
   0.41740
   0.41332
   0.38660
   0.40449
   0.42210
   0.38854
   0.42187
   0.41239
   0.41967
   0.46499
   0.52173
   0.45558
   0.46796
   0.51068
   0.50414
   0.53801
   0.48759
   0.44765
   0.46659
   0.47210
   0.53373
   0.52248
   0.48567
   0.50715
   0.52256
   0.51536
   0.55047
   0.53014
   0.52255
   0.51319
   0.51161
   0.56073
   0.54807
   0.52175
   0.54815
   0.52586
   0.51301
   0.52953
   0.51622
   0.55985
   0.57928
   0.53906
   0.59409
   0.53693
   0.57520
   0.55214
   0.60393
   0.56904
   0.58585
   0.58037
   0.58756
   0.57540
   0.54642
   0.58423
   0.55085
   0.50558
   0.48442
   0.47455
   0.52105
   0.46613
   0.42366
   0.42402
   0.40617
   0.41471
   0.45598
   0.42401
   0.45086
   0.43748
   0.43874
   0.43771
   0.49367
   0.48606
   0.51721
   0.53130
   0.51683
   0.51912
   0.52874
   0.55335
   0.54252
   0.55114
   0.56561
   0.57799
   0.56268
   0.57622
   0.50289
   0.48761
   0.54501
   0.47553
   0.40893
   0.47499
   0.54384
   0.52834
   0.52485
   0.51970
   0.51450
   0.56211
   0.54187
   0.54013
   0.54285
   0.51545
   0.51478
   0.51916
   0.50011
   0.47673
   0.46015
   0.46062
   0.45037
   0.45247
   0.43884
   0.46744
   0.47076
   0.49007
   0.49829
   0.51776
   0.48824
   0.49071
   0.46181
   0.46255
   0.45791
   0.44941
   0.48470
   0.42029
   0.42267
   0.49543
   0.51036
   0.52768
   0.57266
   0.53690
   0.49236
   0.55549
   0.55409
   0.53339
   0.56874
   0.56624
   0.58701
   0.58577
   0.54020
   0.52630
   0.57030
   0.58434
   0.60989
   0.62183
   0.60198
   0.64558
   0.62117
   0.55667
   0.62521
   0.69566
   0.70820
   0.67745
   0.63462
   0.58967
   0.57073
   0.60963
   0.61304
   0.58379
   0.54393
   0.48128
   0.46505
   0.47318
   0.45619
   0.47966
   0.50685
   0.42970
   0.43800
   0.42283
   0.41167
   0.45276
   0.45439
   0.41807
   0.45549
   0.47746
   0.47913
   0.46710
   0.45482
   0.47588
   0.43747
   0.45158
   0.40101
   0.39251
   0.40964
   0.40054
   0.37261
   0.42279
   0.42968
   0.41673
   0.42528
   0.42617
   0.39100
   0.43367
   0.43663
   0.40125
   0.42526
   0.42650
   0.43996
   0.40632
   0.41699
   0.40662
   0.40886
   0.34538
   0.34989
   0.41879
   0.36239
   0.34301
   0.35537
   0.36299
   0.33835
   0.32631
   0.35120
   0.35564
   0.37458
   0.36253
   0.34691
   0.37550
   0.38639
   0.45129
   0.46270
   0.46229
   0.47027
   0.44145
   0.40556
   0.38884
   0.36200
   0.32379
   0.30498
   0.31454
   0.34203
   0.33969
   0.33088
   0.36705
   0.37591
   0.36245
   0.36505
   0.37244
   0.38516
   0.38708
   0.42740
   0.41426
   0.42147
   0.43895
   0.46241
   0.46220
   0.42900
   0.44593
   0.47898
   0.46417
   0.45450
   0.49540
   0.46588
   0.49697
   0.49948
   0.50682
   0.57061
   0.60254
   0.53079
   0.51826
   0.60975
   0.60531
   0.61017
   0.68081
   0.69720
   0.69763
   0.66636
   0.65160
   0.69472
   0.66646
   0.66665
   0.69265
   0.75623
   0.78614
   0.79876
   0.75600
   0.70857
   0.75492
   0.77703
   0.77307
   0.76251
   0.76407
   0.76471
   0.77519
   0.80516
   0.78791
   0.82978
   0.80397
   0.79479
   0.73970
   0.70885
   0.70426
   0.69706
   0.69633
   0.66334
   0.68799
   0.66564
   0.68237
   0.70748
   0.73993
   0.76005
   0.74904
   0.69968
   0.66392
   0.67157
   0.66146
   0.67569
   0.65857
   0.66965
   0.61005
   0.64493
   0.67376
   0.71844
   0.73046
   0.68951
   0.67909
   0.70940
   0.74691
   0.76170
   0.75911
   0.72126
   0.68806
   0.66554
   0.66658
   0.63082
   0.61488
   0.61649
   0.58591
   0.58828
   0.61535
   0.59166
   0.59533
   0.66030
   0.66630
   0.66474
   0.59773
   0.61956
   0.64185
   0.66254
   0.63669
   0.61715
   0.58648
   0.59442
   0.57361
   0.59558
   0.58572
   0.62495
   0.60977
   0.60518
   0.59062
   0.64881
   0.60565
   0.60634
   0.62179
   0.64330
   0.65130
   0.70193
   0.68521
   0.64316
   0.62649
   0.60539
   0.61819
   0.61464
   0.61688
   0.56460
   0.52354
   0.54912
   0.57794
   0.58744
   0.59705
   0.60874
   0.62335
   0.63679
   0.66015
   0.68105
   0.62780
   0.59208
   0.57809
   0.60917
   0.65945
   0.69393
   0.70492
   0.70114
   0.70806
   0.68149
   0.68830
   0.67948
   0.68585
   0.70827
   0.69770
   0.72740
   0.73309
   0.73649
   0.71943
   0.72403
   0.74703
   0.77395
   0.76344
   0.74272
   0.75645
   0.73507
   0.70059
   0.71793
   0.70486
   0.72694
   0.74363
   0.72528
   0.71352
   0.66649
   0.66331
   0.67489
   0.67519
   0.66092
   0.65069
   0.62263
   0.60317
   0.60378
   0.61514
   0.61244
   0.61470
   0.59323
   0.53928
   0.52601
   0.55417
   0.54578
   0.59395
   0.60885
   0.61373
   0.60809
   0.58258
   0.55863
   0.51166
   0.49690
   0.55311
   0.55266
   0.53961
   0.55792
   0.54434
   0.51399
   0.52317
   0.45759
   0.43853
   0.48312
   0.51899
   0.45954
   0.44418
   0.46013
   0.46864
   0.45615
   0.46203
   0.43874
   0.40930
   0.40646
   0.38917
   0.40273
   0.39544
   0.41721
   0.42182
   0.41294
   0.42685
   0.39620
   0.35622
   0.36762
   0.37986
   0.38579
   0.35423
   0.35646
   0.38111
   0.34322
   0.29799
   0.28901
   0.31157
   0.28062
   0.29949
   0.27104
   0.28266
   0.27717
   0.29594
   0.30693
   0.26991
   0.31325
   0.31663
   0.32386
   0.31684
   0.30377
   0.32965
   0.32359
   0.31874
   0.30769
   0.30652
   0.34247
   0.32573
   0.30004
   0.31730
   0.31109
   0.28104
   0.29226
   0.33276
   0.30474
   0.30352
   0.35195
   0.36864
   0.37149
   0.37225
   0.36863
   0.37527
   0.41442
   0.41953
   0.37908
   0.37830
   0.39896
   0.36126
   0.40109
   0.41398
   0.36767
   0.40193
   0.39125
   0.38785
   0.36292
   0.39405
   0.35444
   0.34157
   0.37202
   0.39093
   0.39931
   0.40023
   0.34732
   0.31984
   0.35460
   0.36080
   0.37065
   0.39195
   0.36598
   0.33464
   0.33826
   0.34640
   0.34809
   0.38095
   0.37804
   0.37136
   0.36769
   0.37909
   0.39644
   0.36692
   0.40210
   0.39637
   0.38340
   0.39973
   0.38875
   0.34190
   0.31710
   0.34672
   0.35283
   0.29800
   0.32094
   0.33710
   0.35346
   0.33221
   0.34804
   0.35055
   0.36190
   0.39995
   0.42262
   0.41383
   0.39324
   0.39337
   0.42359
   0.43609
   0.38871
   0.38064
   0.42451
   0.44848
   0.47145
   0.48789
   0.48888
   0.50040
   0.46636
   0.44791
   0.45773
   0.43229
   0.44790
   0.42834
   0.44130
   0.45775
   0.45667
   0.44515
   0.46720
   0.42220
   0.39381
   0.45496
   0.48954
   0.47900
   0.48242
   0.43715
   0.47800
   0.45253
   0.40551
   0.39966
   0.40597
   0.40204
   0.40764
   0.38584
   0.38850
   0.40368
   0.41002
   0.39269
   0.41279
   0.44706
   0.47418
   0.39015
   0.40397
   0.37054
   0.41227
   0.41083
   0.31373
   0.34341
   0.33139
   0.31966
   0.33695
   0.29109
   0.26786
   0.27990
   0.25974
   0.26527
   0.26930
   0.25787
   0.24137
   0.23721
   0.25190
   0.29235
   0.28412
   0.29020
   0.26128
   0.25539
   0.26486
   0.25705
   0.24264
   0.21100
   0.23617
   0.28405
   0.31284
   0.25803
   0.23914
   0.21937
   0.22673
   0.23578
   0.25243
   0.19147
   0.15526
   0.07783
   0.04863
   0.02858
   0.06318
   0.08310
   0.10696
   0.11897
   0.12645
   0.11517
   0.08811
   0.06914
   0.09195
   0.08533
   0.07087
   0.04806
   0.07046
   0.10235
   0.10676
   0.12107
   0.05882
   0.09125
   0.12119
   0.09255
   0.13663
   0.09926
   0.09927
   0.03021
   0.06405
   0.05819
   0.05732
   0.05550
   0.08581
   0.10941
   0.12120
   0.10216
   0.09387
   0.11119
   0.10284
   0.14178
   0.11158
   0.13588
   0.14519
   0.14194
   0.12097
   0.09871
   0.09827
   0.13851
   0.14985
   0.22219
   0.25332
   0.23296
   0.22837
   0.26805
   0.23388
   0.28193
   0.30635
   0.34314
   0.30271
   0.28200
   0.25055
   0.26326
   0.19710
   0.19283
   0.20611
   0.22896
   0.29096
   0.31354
   0.32081
   0.30198
   0.28184
   0.28980
   0.31498
   0.28085
   0.29365
   0.26150
   0.27035
   0.29615
   0.29339
   0.29485
   0.28982
   0.29762
   0.33562
   0.33425
   0.32163
   0.31147
   0.30549
   0.34147
   0.32505
   0.32663
   0.26479
   0.30290
   0.34849
   0.31127
   0.29113
   0.28069
   0.35822
   0.32963
   0.27228
   0.27727
   0.28274
   0.30824
   0.32436
   0.28240
   0.28573
   0.33126
   0.40461
   0.37229
   0.38576
   0.41050
   0.38174
   0.38172
   0.42639
   0.44679
   0.40023
   0.39524
   0.35758
   0.35244
   0.37291
   0.40973
   0.39453
   0.38525
   0.34327
   0.38904
   0.34331
   0.37422
   0.41016
   0.39364
   0.35115
   0.37271
   0.36349
   0.32689
   0.36995
   0.35751
   0.35486
   0.34110
   0.34253
   0.30391
   0.31787
   0.34767
   0.31538
   0.33309
   0.33867
   0.36475
   0.39192
   0.41595
   0.42562
   0.41476
   0.42582
   0.46504
   0.42530
   0.42004
   0.43274
   0.41709
   0.42457
   0.38022
   0.36572
   0.37390
   0.37691
   0.37955
   0.35499
   0.36291
   0.33579
   0.37167
   0.39945
   0.40025
   0.39470
   0.38668
   0.37609
   0.36822
   0.36907
   0.35105
   0.33462
   0.35402
   0.33429
   0.32445
   0.32324
   0.32955
   0.32178
   0.33852
   0.36776
   0.36633
   0.38236
   0.39692
   0.38061
   0.41196
   0.41583
   0.43104
   0.43657
   0.42683
   0.44397
   0.46679
   0.47168
   0.47293
   0.48521
   0.46553
   0.46059
   0.48235
   0.46510
   0.50958
   0.48605
   0.48694
   0.50843
   0.48506
   0.44123
   0.42044
   0.47283
   0.46039
   0.45226
   0.46851
   0.46381
   0.47436
   0.47300
   0.45829
   0.49138
   0.47057
   0.50163
   0.56912
   0.54042
   0.53383
   0.50474
   0.45793
   0.43824
   0.44728
   0.47966
   0.42951
   0.40055
   0.42595
   0.38517
   0.37426
   0.36533
   0.38753
   0.36124
   0.30563
   0.33601
   0.33295
   0.29596
   0.29540
   0.28519
   0.29922
   0.29278
   0.28548
   0.23683
   0.24676
   0.26971
   0.27930
   0.29120
   0.28817
   0.30039
   0.31143
   0.32595
   0.28523
   0.27322
   0.30046
   0.25435
   0.27962
   0.29091
   0.29441
   0.30929
   0.34983
   0.33121
   0.33569
   0.32023
   0.32091
   0.31657
   0.31124
   0.32076
   0.31517
   0.27796
   0.22443
   0.21835
   0.25679
   0.25533
   0.26066
   0.24379
   0.25124
   0.25937
   0.29058
   0.26358
   0.24947
   0.23480
   0.21935
   0.19899
   0.22508
   0.26817
   0.31078
   0.33956
   0.29838
   0.30425
   0.28607
   0.28246
   0.30781
   0.31198
   0.28054
   0.29749
   0.32421
   0.30319
   0.27302
   0.34316
   0.28524
   0.31307
   0.34526
   0.36615
   0.33905
   0.35958
   0.34052
   0.35304
   0.36429
   0.35511
   0.37293
   0.36481
   0.39588
   0.35705
   0.29589
   0.31404
   0.37152
   0.35003
   0.35837
   0.27557
   0.26316
   0.30135
   0.32073
   0.32973
   0.34048
   0.39414
   0.37262
   0.38081
   0.35244
   0.35012
   0.39609
   0.43924
   0.45014
   0.40106
   0.40267
   0.41308
   0.46043
   0.49070
   0.42514
   0.47391
   0.49041
   0.42109
   0.42965
   0.39497
   0.41925
   0.41446
   0.39971
   0.44646
   0.45033
   0.43738
   0.45506
   0.46941
   0.50764
   0.51698
   0.49108
   0.48580
   0.49613
   0.46735
   0.44091
   0.40934
   0.44480
   0.42860
   0.38384
   0.39861
   0.41420
   0.40310
   0.41269
   0.40657
   0.40110
   0.38204
   0.40340
   0.42525
   0.43534
   0.46533
   0.46390
   0.47681
   0.48384
   0.43822
   0.42745
   0.40690
   0.42553
   0.43771
   0.42629
   0.43193
   0.46196
   0.50347
   0.43817
   0.46500
   0.50783
   0.53755
   0.53546
   0.49039
   0.52948
   0.59141
   0.58581
   0.67252
   0.68298
   0.68337
   0.67370
   0.66569
   0.65949
   0.68048
   0.63531
   0.63455
   0.62113
   0.60912
   0.63444
   0.56688
   0.53531
   0.52016
   0.51103
   0.51592
   0.48172
   0.45982
   0.50195
   0.48294
   0.50808
   0.53905
   0.55859
   0.54183
   0.54367
   0.48790
   0.47077
   0.42335
   0.37666
   0.34719
   0.33881
   0.33304
   0.32660
   0.32412
   0.34779
   0.33088
   0.30673
   0.26147
   0.27972
   0.30263
   0.29582
   0.30884
   0.27333
   0.30802
   0.30005
   0.32042
   0.28333
   0.21874
   0.24152
   0.20370
   0.19004
   0.22788
   0.20386
   0.22893
   0.16420
   0.18572
   0.23486
   0.20865
   0.15985
   0.15456
   0.22084
   0.25197
   0.24646
   0.22615
   0.24321
   0.23459
   0.27576
   0.27265
   0.23576
   0.25466
   0.27598
   0.30723
   0.28299
   0.30246
   0.30029
   0.29340
   0.29096
   0.29548
   0.31016
   0.34249
   0.33436
   0.34004
   0.35995
   0.34398
   0.39404
   0.34747
   0.36154
   0.35182
   0.36969
   0.38997
   0.36770
   0.36185
   0.38075
   0.38669
   0.36357
   0.38850
   0.37238
   0.40266
   0.35187
   0.30611
   0.32823
   0.40080
   0.38953
   0.37637
   0.38003
   0.37017
   0.38986
   0.43380
   0.40281
   0.43360
   0.43963
   0.45338
   0.45379
   0.36563
   0.39192
   0.39732
   0.39207
   0.37960
   0.43037
   0.49424
   0.51859
   0.52748
   0.49695
   0.47424
   0.50627
   0.51921
   0.56414
   0.58395
   0.53228
   0.50780
   0.50270
   0.53219
   0.57502
   0.57118
   0.54961
   0.62032
   0.61438
   0.58101
   0.58569
   0.60713
   0.56945
   0.57759
   0.58095
   0.58389
   0.63374
   0.57813
   0.54254
   0.59984
   0.60526
   0.61678
   0.62248
   0.61495
   0.64549
   0.60286
   0.59759
   0.59385
   0.57779
   0.60612
   0.61685
   0.59433
   0.56613
   0.61956
   0.65967
   0.62492
   0.65101
   0.57906
   0.60585
   0.58009
   0.57797
   0.50302
   0.55124
   0.57714
   0.53543
   0.54239
   0.55917
   0.55809
   0.47973
   0.52512
   0.50694
   0.51268
   0.50144
   0.48644
   0.50380
   0.53420
   0.51867
   0.45467
   0.47030
   0.49291
   0.50713
   0.52226
   0.55633
   0.53075
   0.55193
   0.56307
   0.58570
   0.60120
   0.60168
   0.58329
   0.59315
   0.59791
   0.58543
   0.60584
   0.63106
   0.62786
   0.61455
   0.62035
   0.65280
   0.69412
   0.70576
   0.69961
   0.74616
   0.77650
   0.78376
   0.75957
   0.72957
   0.71543
   0.70560
   0.68021
   0.72244
   0.73015
   0.68978
   0.63280
   0.60575
   0.64356
   0.64518
   0.61092
   0.60171
   0.60711
   0.62411
   0.66013
   0.68586
   0.65047
   0.68179
   0.68068
   0.68701
   0.62351
   0.56037
   0.53291
   0.63433
   0.71739
   0.77554
   0.80296
   0.76537
   0.78623
   0.73390
   0.72915
   0.67899
   0.65936
   0.68925
   0.67946
   0.62303
   0.62458
   0.63736
   0.66298
   0.65244
   0.60629
   0.64318
   0.70371
   0.68940
   0.67723
   0.68896
   0.65103
   0.58177
   0.58836
   0.61954
   0.60839
   0.57933
   0.55250
   0.53883
   0.51249
   0.55951
   0.52416
   0.53681
   0.55121
   0.58881
   0.62058
   0.56977
   0.59334
   0.57285
   0.52909
   0.56400
   0.63118
   0.62020
   0.59502
   0.64726
   0.70569
   0.75539
   0.74161
   0.72511
   0.72082
   0.66260
   0.65028
   0.64256
   0.62042
   0.65570
   0.66896
   0.64900
   0.65707
   0.73143
   0.71904
   0.67749
   0.67507
   0.65039
   0.60826
   0.64687
   0.64414
   0.69720
   0.67898
   0.69953
   0.65172
   0.61567
   0.58953
   0.58035
   0.59815
   0.55384
   0.58251
   0.66275
   0.63064
   0.58644
   0.64227
   0.64362
   0.64947
   0.64551
   0.62366
   0.61647
   0.62092
   0.61647
   0.62892
   0.63237
   0.62828
   0.63257
   0.67242
   0.66650
   0.68000
   0.63540
   0.64347
   0.67542
   0.71523
   0.65820
   0.64210
   0.67288
   0.68143
   0.69105
   0.73106
   0.72844
   0.72408
   0.69670
   0.68074
   0.67927
   0.70012
   0.67787
   0.65766
   0.58289
   0.55857
   0.58819
   0.56673
   0.59713
   0.59399
   0.55814
   0.59404
   0.62797
   0.63055
   0.64474
   0.68658
   0.69800
   0.69733
   0.67580
   0.64241
   0.65404
   0.66056
   0.68979
   0.67194
   0.65088
   0.69581
   0.70244
   0.66269
   0.65112
   0.64253
   0.66907
   0.63827
   0.65670
   0.65970
   0.66715
   0.65855
   0.66782
   0.72188
   0.72503
   0.69914
   0.65480
   0.61347
   0.66519
   0.63192
   0.64692
   0.67764
   0.64122
   0.69912
   0.67668
   0.68519
   0.74011
   0.75178
   0.71213
   0.73644
   0.77134
   0.77213
   0.77999
   0.78035
   0.75586
   0.70272
   0.72689
   0.71879
   0.73490
   0.75297
   0.79301
   0.78545
   0.75816
   0.73994
   0.70733
   0.71929
   0.72027
   0.74167
   0.71066
   0.69836
   0.71384
   0.74233
   0.78684
   0.79653
   0.76657
   0.74343
   0.71441
   0.67891
   0.62529
   0.61145
   0.59370
   0.61085
   0.68603
   0.71388
   0.65621
   0.65619
   0.66155
   0.59503
   0.63269
   0.62992
   0.62657
   0.63340
   0.62729
   0.61301
   0.61646
   0.58586
   0.59155
   0.64016
   0.68249
   0.64975
   0.68479
   0.68720
   0.64875
   0.65807
   0.67798
   0.72945
   0.71487
   0.65685
   0.67568
   0.72297
   0.77267
   0.76287
   0.69514
   0.70475
   0.69935
   0.68226
   0.70003
   0.59461
   0.57874
   0.61796
   0.64535
   0.63053
   0.60020
   0.60535
   0.63649
   0.68521
   0.63602
   0.58037
   0.60915
   0.61201
   0.59013
   0.58408
   0.59151
   0.56584
   0.55604
   0.58132
   0.53947
   0.52395
   0.53009
   0.54758
   0.55614
   0.51232
   0.49162
   0.50457
   0.51009
   0.58693
   0.58635
   0.51456
   0.53187
   0.50301
   0.55082
   0.51698
   0.45945
   0.46301
   0.48335
   0.39564
   0.44704
   0.46670
   0.45824
   0.49336
   0.50387
   0.52870
   0.54223
   0.54725
   0.57738
   0.57919
   0.54620
   0.55982
   0.59371
   0.59763
   0.58332
   0.55582
   0.53514
   0.56793
   0.56648
   0.62097
   0.62881
   0.58887
   0.65189
   0.66327
   0.64374
   0.62060
   0.64745
   0.70538
   0.76083
   0.76954
   0.74300
   0.77664
   0.74985
   0.73302
   0.78666
   0.74706
   0.74424
   0.75809
   0.72795
   0.73860
   0.76559
   0.80152
   0.76855
   0.73198
   0.73988
   0.77535
   0.75146
   0.73241
   0.75673
   0.73277
   0.73454
   0.77502
   0.77206
   0.77469
   0.76342
   0.70359
   0.70195
   0.69779
   0.69792
   0.73332
   0.71905
   0.71761
   0.75855
   0.75804
   0.69759
   0.66543
   0.59865
   0.62686
   0.58592
   0.55532
   0.60131
   0.58652
   0.54987
   0.51244
   0.53489
   0.51352
   0.50944
   0.54772
   0.53475
   0.54696
   0.53313
   0.56127
   0.50623
   0.44205
   0.43479
   0.41794
   0.44328
   0.42702
   0.43341
   0.42461
   0.36012
   0.40120
   0.37605
   0.38849
   0.38832
   0.41545
   0.37780
   0.33543
   0.35113
   0.33832
   0.35538
   0.33805
   0.36185
   0.36249
   0.39655
   0.40080
   0.44345
   0.42384
   0.41064
   0.40676
   0.41557
   0.37012
   0.35608
   0.34827
   0.39235
   0.34576
   0.31834
   0.32185
   0.38201
   0.42792
   0.38735
   0.36711
   0.44534
   0.41960
   0.40561
   0.43225
   0.40115
   0.36205
   0.34952
   0.35324
   0.35748
   0.37165
   0.39331
   0.36568
   0.30689
   0.27621
   0.29224
   0.28178
   0.27933
   0.27253
   0.25038
   0.28499
   0.25779
   0.20141
   0.15570
   0.21487
   0.23251
   0.20411
   0.18839
   0.21635
   0.21228
   0.23880
   0.17637
   0.16398
   0.15479
   0.12589
   0.14804
   0.18559
   0.16551
   0.13558
   0.10372
   0.09628
   0.10989
   0.07104
   0.06798
   0.11240
   0.11335
   0.13605
   0.17606
   0.19854
   0.22387
   0.25279
   0.32447
   0.34957
   0.33310
   0.31804
   0.32901
   0.34733
   0.37559
   0.33082
   0.31844
   0.37349
   0.35825
   0.40358
   0.43510
   0.40584
   0.43430
   0.44089
   0.40047
   0.36247
   0.31691
   0.35582
   0.40707
   0.45284
   0.39209
   0.45404
   0.47269
   0.47604
   0.47871
   0.44119
   0.42807
   0.41392
   0.45959
   0.47214
   0.50005
   0.46757
   0.55030
   0.47998
   0.48944
   0.50398
   0.41826
   0.42154
   0.45122
   0.45573
   0.40966
   0.39304
   0.39601
   0.40834
   0.41307
   0.45668
   0.49705
   0.48282
   0.49212
   0.51024
   0.48769
   0.51420
   0.50973
   0.50301
   0.54924
   0.56121
   0.53059
   0.55464
   0.53656
   0.54584
   0.55731
   0.51098
   0.47713
   0.50610
   0.49013
   0.49936
   0.52682
   0.60945
   0.56224
   0.53509
   0.51645
   0.50647
   0.51480
   0.47985
   0.51810
   0.51773
   0.51168
   0.49530
   0.52821
   0.48203
   0.54219
   0.51105
   0.52540
   0.49765
   0.46403
   0.48641
   0.48217
   0.46397
   0.42737
   0.46003
   0.45760
   0.46949
   0.43406
   0.43854
   0.48502
   0.52067
   0.55678
   0.57100
   0.58569
   0.58446
   0.59074
   0.57245
   0.52735
   0.46704
   0.49304
   0.52270
   0.55730
   0.54588
   0.56726
   0.55465
   0.59335
   0.56889
   0.57415
   0.57834
   0.59153
   0.59546
   0.56545
   0.59962
   0.62734
   0.58750
   0.57246
   0.61701
   0.64983
   0.58591
   0.61669
   0.64282
   0.65611
   0.71804
   0.79936
   0.80846
   0.85620
   0.91772
   0.90145
   0.86857
   0.83824
   0.79824
   0.75230
   0.76048
   0.79934
   0.82797
   0.83039
   0.82618
   0.81296
   0.80227
   0.72543
   0.73401
   0.71396
   0.65581
   0.64996
   0.63407
   0.63689
   0.66821
   0.63934
   0.64462
   0.65254
   0.65709
   0.70277
   0.79406
   0.82689
   0.89292
   0.85134
   0.82381
   0.73491
   0.72676
   0.69220
   0.75236
   0.76415
   0.73724
   0.73152
   0.74305
   0.72100
   0.68879
   0.62473
   0.65553
   0.68025
   0.65105
   0.64461
   0.67031
   0.71314
   0.71867
   0.68581
   0.63791
   0.63932
   0.67680
   0.66476
   0.64344
   0.64255
   0.69015
   0.73252
   0.71196
   0.70942
   0.77488
   0.74326
   0.72915
   0.79909
   0.77879
   0.78324
   0.80208
   0.78655
   0.80146
   0.81856
   0.83514
   0.81968
   0.79951
   0.77071
   0.72867
   0.69553
   0.78481
   0.76737
   0.67838
   0.63013
   0.61636
   0.58422
   0.52206
   0.54872
   0.52598
   0.48010
   0.43515
   0.50646
   0.51015
   0.49621
   0.49202
   0.45084
   0.44987
   0.43727
   0.40065
   0.41412
   0.43603
   0.44392
   0.40095
   0.41395
   0.38434
   0.37750
   0.39136
   0.39017
   0.42931
   0.40372
   0.37123
   0.41377
   0.38960
   0.40270
   0.39343
   0.36496
   0.35393
   0.37211
   0.38053
   0.39939
   0.37788
   0.39194
   0.38520
   0.39158
   0.42316
   0.47684
   0.39847
   0.40263
   0.40843
   0.37174
   0.33632
   0.36837
   0.32463
   0.41154
   0.40512
   0.44402
   0.41791
   0.42723
   0.42534
   0.44521
   0.40894
   0.39068
   0.40260
   0.38063
   0.37876
   0.42500
   0.44840
   0.40988
   0.40848
   0.38375
   0.41125
   0.41151
   0.41909
   0.37543
   0.35558
   0.35850
   0.35910
   0.36893
   0.36267
   0.33955
   0.34513
   0.34446
   0.33685
   0.36087
   0.33123
   0.38437
   0.37693
   0.35365
   0.35570
   0.31583
   0.33976
   0.33127
   0.33086
   0.40554
   0.43588
   0.45177
   0.41094
   0.48071
   0.44660
   0.43103
   0.44497
   0.44160
   0.43877
   0.46067
   0.41131
   0.41733
   0.43557
   0.40877
   0.37946
   0.32928
   0.32515
   0.28114
   0.29634
   0.34052
   0.35325
   0.35673
   0.33356
   0.30580
   0.32966
   0.36862
   0.41896
   0.45026
   0.42916
   0.45341
   0.47076
   0.49558
   0.49922
   0.51244
   0.52900
   0.52310
   0.54261
   0.50334
   0.46668
   0.43458
   0.44490
   0.50145
   0.51327
   0.49625
   0.53980
   0.45657
   0.50166
   0.44620
   0.47773
   0.44149
   0.48363
   0.45303
   0.48100
   0.45227
   0.46276
   0.46818
   0.42580
   0.44292
   0.46750
   0.49583
   0.47258
   0.43189
   0.41029
   0.43780
   0.46053
   0.43167
   0.38174
   0.41084
   0.40257
   0.35934
   0.41264
   0.42771
   0.41884
   0.43275
   0.42612
   0.38848
   0.39216
   0.39634
   0.35405
   0.35711
   0.37375
   0.38034
   0.37704
   0.40060
   0.39374
   0.37805
   0.35096
   0.34290
   0.35534
   0.33835
   0.34807
   0.35288
   0.35383
   0.36807
   0.35427
   0.38783
   0.38920
   0.33149
   0.31636
   0.28995
   0.28396
   0.26913
   0.28579
   0.30386
   0.28642
   0.24626
   0.25181
   0.30047
   0.26957
   0.27448
   0.24915
   0.26190
   0.29797
   0.32617
   0.30230
   0.26777
   0.22180
   0.25910
   0.26705
   0.23888
   0.23480
   0.28000
   0.32361
   0.29073
   0.26483
   0.26845
   0.24247
   0.24565
   0.24082
   0.23690
   0.29260
   0.32192
   0.31151
   0.31123
   0.34953
   0.34806
   0.36694
   0.37532
   0.36637
   0.42827
   0.47250
   0.42700
   0.38484
   0.39646
   0.39906
   0.43195
   0.44526
   0.42549
   0.43469
   0.44206
   0.41061
   0.37921
   0.35752
   0.34293
   0.32524
   0.28338
   0.29246
   0.27795
   0.28050
   0.25011
   0.23881
   0.23556
   0.22818
   0.24140
   0.28861
   0.31223
   0.32340
   0.29492
   0.29404
   0.31268
   0.33731
   0.38066
   0.35591
   0.35169
   0.43315
   0.43901
   0.41512
   0.43256
   0.41959
   0.44790
   0.47544
   0.55978
   0.56968
   0.52489
   0.55880
   0.55816
   0.57593
   0.55951
   0.57628
   0.56766
   0.57808
   0.59770
   0.55880
   0.57490
   0.59263
   0.56658
   0.52959
   0.51563
   0.48573
   0.46942
   0.54247
   0.55446
   0.53423
   0.55150
   0.57544
   0.49551
   0.47802
   0.58445
   0.58655
   0.52816
   0.52223
   0.52408
   0.50703
   0.47537
   0.43396
   0.40328
   0.42875
   0.42414
   0.41983
   0.42889
   0.53146
   0.48274
   0.45390
   0.42132
   0.42220
   0.44800
   0.48232
   0.48018
   0.48969
   0.42196
   0.47622
   0.51226
   0.50962
   0.45134
   0.43984
   0.45641
   0.44622
   0.43611
   0.44126
   0.43382
   0.39761
   0.41309
   0.41458
   0.44197
   0.42200
   0.44937
   0.44538
   0.41875
   0.42275
   0.44742
   0.48990
   0.50889
   0.42243
   0.40982
   0.48863
   0.50074
   0.49943
   0.48040
   0.51179
   0.50652
   0.47707
   0.53206
   0.54515
   0.53996
   0.53197
   0.55605
   0.51647
   0.52622
   0.52409
   0.53645
   0.50086
   0.54166
   0.55181
   0.54984
   0.56373
   0.57218
   0.58985
   0.57439
   0.51722
   0.54024
   0.55331
   0.55022
   0.55150
   0.57813
   0.55691
   0.49998
   0.50825
   0.53169
   0.53296
   0.52648
   0.53406
   0.55347
   0.58584
   0.56942
   0.56623
   0.57040
   0.55079
   0.54607
   0.58298
   0.57052
   0.60414
   0.59350
   0.61650
   0.59331
   0.58895
   0.53675
   0.56936
   0.58403
   0.57225
   0.58078
   0.61170
   0.63901
   0.64524
   0.63893
   0.65009
   0.65725
   0.68088
   0.69476
   0.69371
   0.63641
   0.60645
   0.61332
   0.59833
   0.63212
   0.68792
   0.63560
   0.65012
   0.65055
   0.64119
   0.62560
   0.66996
   0.70070
   0.67454
   0.72914
   0.80963
   0.84266
   0.81816
   0.76911
   0.75643
   0.77371
   0.76571
   0.76189
   0.77251
   0.76105
   0.69442
   0.62743
   0.66053
   0.68986
   0.67285
   0.67550
   0.66245
   0.63994
   0.57560
   0.59381
   0.59362
   0.56922
   0.63593
   0.60428
   0.61216
   0.64604
   0.64764
   0.62919
   0.60894
   0.56535
   0.57702
   0.54240
   0.50751
   0.49419
   0.54296
   0.55843
   0.53851
   0.53487
   0.51718
   0.54526
   0.53626
   0.54598
   0.52377
   0.52884
   0.51879
   0.54844
   0.56265
   0.58723
   0.54807
   0.52116
   0.50809
   0.50451
   0.48771
   0.49646
   0.51943
   0.50074
   0.51560
   0.55781
   0.53912
   0.55544
   0.56846
   0.51194
   0.50210
   0.53102
   0.48089
   0.51281
   0.51478
   0.56435
   0.45776
   0.45743
   0.50175
   0.49791
   0.48001
   0.48938
   0.50723
   0.46841
   0.41374
   0.46245
   0.44809
   0.46616
   0.44200
   0.44156
   0.42992
   0.42965
   0.34661
   0.32417
   0.30319
   0.27574
   0.26763
   0.27476
   0.29022
   0.27322
   0.23928
   0.26463
   0.27038
   0.30424
   0.30277
   0.33587
   0.33906
   0.34371
   0.36246
   0.35849
   0.37521
   0.39297
   0.40459
   0.37749
   0.42752
   0.42033
   0.41354
   0.41195
   0.39113
   0.37602
   0.37905
   0.38407
   0.35619
   0.31620
   0.32953
   0.32021
   0.36254
   0.33705
   0.31325
   0.29444
   0.30426
   0.30690
   0.31381
   0.31198
   0.30873
   0.30294
   0.31111
   0.35095
   0.36990
   0.35746
   0.35961
   0.34856
   0.33952
   0.37174
   0.35425
   0.36664
   0.35816
   0.36124
   0.36936
   0.35452
   0.36698
   0.34650
   0.37734
   0.37187
   0.34131
   0.32162
   0.36525
   0.35494
   0.32527
   0.32282
   0.33904
   0.34950
   0.38367
   0.39323
   0.40767
   0.41979
   0.42472
   0.43541
   0.43903
   0.39839
   0.41689
   0.41124
   0.40026
   0.39396
   0.41960
   0.43425
   0.40238
   0.38529
   0.44902
   0.42285
   0.38659
   0.40697
   0.36820
   0.38031
   0.39204
   0.41394
   0.40442
   0.44568
   0.44463
   0.42076
   0.43557
   0.42276
   0.48201
   0.44752
   0.40960
   0.43897
   0.41819
   0.42604
   0.42650
   0.41590
   0.43193
   0.41305
   0.42996
   0.49040
   0.46157
   0.45268
   0.50677
   0.51373
   0.50905
   0.52155
   0.49201
   0.45686
   0.40919
   0.38779
   0.38814
   0.37386
   0.31606
   0.29727
   0.29966
   0.27717
   0.27126
   0.27124
   0.25438
   0.25008
   0.23407
   0.23118
   0.27236
   0.31416
   0.34487
   0.33123
   0.30994
   0.31331
   0.38435
   0.40695
   0.39345
   0.36660
   0.41201
   0.39270
   0.36538
   0.36340
   0.37832
   0.37722
   0.35983
   0.37136
   0.37578
   0.33820
   0.34676
   0.35779
   0.32927
   0.34306
   0.31741
   0.36296
   0.38633
   0.35017
   0.41742
   0.38022
   0.37571
   0.37978
   0.40519
   0.45693
   0.51498
   0.50103
   0.52722
   0.56122
   0.52595
   0.51126
   0.57821
   0.59508
   0.54119
   0.48286
   0.42339
   0.41342
   0.40705
   0.41085
   0.38334
   0.43494
   0.41075
   0.37318
   0.39191
   0.47465
   0.46180
   0.44230
   0.49554
   0.39887
   0.37723
   0.36140
   0.33295
   0.33123
   0.32948
   0.29945
   0.27952
   0.29455
   0.35358
   0.32017
   0.30038
   0.27420
   0.25090
   0.20957
   0.20146
   0.19190
   0.14011
   0.19658
   0.20161
   0.13011
   0.11532
   0.10819
   0.11357
   0.12011
   0.15902
   0.16200
   0.17272
   0.16914
   0.14694
   0.18122
   0.20817
   0.25992
   0.24133
   0.21819
   0.13699
   0.10726
   0.12949
   0.15135
   0.17061
   0.16172
   0.14585
   0.14920
   0.16866
   0.16312
   0.19568
   0.19436
   0.14985
   0.15697
   0.19167
   0.19644
   0.21075
   0.19091
   0.21810
   0.26888
   0.17806
   0.13870
   0.14364
   0.15167
   0.09879
   0.08016
   0.10476
   0.14258
   0.14160
   0.10009
   0.08323
   0.10414
   0.12505
   0.13849
   0.17404
   0.17594
   0.12783
   0.09902
   0.11535
   0.11353
   0.06559
   0.03245
   0.06931
   0.07299
   0.07481
   0.11076
   0.13649
   0.11569
   0.06697
   0.06728
   0.06057
   0.08685
   0.09131
   0.06519
   0.05584
   0.08584
   0.10005
   0.10969
   0.12914
   0.13742
   0.12823
   0.13278
   0.16856
   0.16174
   0.13906
   0.16003
   0.21027
   0.20084
   0.19110
   0.23605
   0.34053
   0.45152
   0.45927
   0.44201
   0.46082
   0.54271
   0.53478
   0.52047
   0.52986
   0.49688
   0.54749
   0.57100
   0.51060
   0.53340
   0.55926
   0.50748
   0.45673
   0.48996
   0.53220
   0.52032
   0.46036
   0.47899
   0.48085
   0.47518
   0.43414
   0.36266
   0.28934
   0.35102
   0.39612
   0.39081
   0.37699
   0.38286
   0.33747
   0.35799
   0.31461
   0.29723
   0.31162
   0.31203
   0.25781
   0.16550
   0.13178
   0.17489
   0.23401
   0.25380
   0.22008
   0.19718
   0.18164
   0.19168
   0.20922
   0.16960
   0.09871
   0.03679
   0.05396
   0.09121
   0.10862
   0.13112
   0.11207
   0.09662
   0.10384
   0.11920
   0.17361
   0.17167
   0.15477
   0.14897
   0.09471
   0.06489
   0.09721
   0.12338
   0.10813
   0.07615
   0.04558
   0.03511
   0.01787
   0.01241
   0.03489
   0.04569
   0.11656
   0.19676
   0.19326
   0.18834
   0.20166
   0.17142
   0.16952
   0.19177
   0.20813
   0.23726
   0.21294
   0.17026
   0.15293
   0.20201
   0.22223
   0.19887
   0.19233
   0.21757
   0.23905
   0.23899
   0.24219
   0.19745
   0.21594
   0.25276
   0.25067
   0.23671
   0.21184
   0.21158
   0.21229
   0.20067
   0.21368
   0.18865
   0.22648
   0.19808
   0.19482
   0.18996
   0.20474
   0.21075
   0.19827
   0.22600
   0.22553
   0.22653
   0.22989
   0.17306
   0.15830
   0.15978
   0.14234
   0.16175
   0.14576
   0.16240
   0.18320
   0.16155
   0.14997
   0.16778
   0.16784
   0.16529
   0.18188
   0.18293
   0.15702
   0.16822
   0.17563
   0.19250
   0.18163
   0.20071
   0.21666
   0.21892
   0.19451
   0.17343
   0.19084
   0.21501
   0.19713
   0.18752
   0.17455
   0.17521
   0.18253
   0.15898
   0.15438
   0.18457
   0.18929
   0.18713
   0.17666
   0.19306
   0.24792
   0.23466
   0.22017
   0.20572
   0.19528
   0.16318
   0.18444
   0.20050
   0.21928
   0.24466
   0.18945
   0.19890
   0.16759
   0.12595
   0.12498
   0.17038
   0.17138
   0.13854
   0.14723
   0.11147
   0.12116
   0.12336
   0.13497
   0.12173
   0.10158
   0.07880
   0.07964
   0.08915
   0.02256
   0.09262
   0.05368
   0.05460
   0.13722
   0.12836
   0.10108
   0.11488
   0.10731
   0.10568
   0.09789
   0.07030
   0.06135
   0.07097
   0.06025
   0.05852
   0.07597
   0.11285
   0.16862
   0.21003
   0.19884
   0.19442
   0.20037
   0.23308
   0.23152
   0.19512
   0.20507
   0.25173
   0.27189
   0.25163
   0.25577
   0.24739
   0.26981
   0.28756
   0.33307
   0.38257
   0.45065
   0.44022
   0.32462
   0.29193
   0.27244
   0.27213
   0.28866
   0.23306
   0.26568
   0.32990
   0.37439
   0.33310
   0.31117
   0.31943
   0.38523
   0.45782
   0.41018
   0.36320
   0.35581
   0.36769
   0.38360
   0.37137
   0.39028
   0.36428
   0.36015
   0.38961
   0.39581
   0.34164
   0.34941
   0.37797
   0.39153
   0.39112
   0.45677
   0.51424
   0.48356
   0.42666
   0.41773
   0.45554
   0.43401
   0.39305
   0.45145
   0.45392
   0.44124
   0.50846
   0.49844
   0.48079
   0.52723
   0.50042
   0.49039
   0.49386
   0.52350
   0.51136
   0.53573
   0.55882
   0.57921
   0.54756
   0.56188
   0.60002
   0.60353
   0.59751
   0.62981
   0.65116
   0.56825
   0.60606
   0.62690
   0.61443
   0.60323
   0.63650
   0.61315
   0.61976
   0.57556
   0.66752
   0.59856
   0.59562
   0.52353
   0.62437
   0.61617
   0.61190
   0.57004
   0.64322
   0.65684
   0.65738
   0.65344
   0.67655
   0.64470
   0.62810
   0.67184
   0.62409
   0.62774
   0.64168
   0.57111
   0.59485
   0.54700
   0.57612
   0.60120
   0.58974
   0.58366
   0.58612
   0.59670
   0.59344
   0.61504
   0.61878
   0.61586
   0.62580
   0.66202
   0.66464
   0.62447
   0.65666
   0.65403
   0.64873
   0.62628
   0.61290
   0.61624
   0.61822
   0.57792
   0.58852
   0.58318
   0.53806
   0.54658
   0.56591
   0.57038
   0.56296
   0.57325
   0.59078
   0.58291
   0.58068
   0.61191
   0.57819
   0.58553
   0.59269
   0.58256
   0.64020
   0.60355
   0.52349
   0.54174
   0.58878
   0.55554
   0.56948
   0.55863
   0.54033
   0.57727
   0.56968
   0.61272
   0.58816
   0.61390
   0.63451
   0.66234
   0.65594
   0.65981
   0.65289
   0.66130
   0.65759
   0.65049
   0.63882
   0.67490
   0.66349
   0.69133
   0.66332
   0.63886
   0.66163
   0.65356
   0.62453
   0.65037
   0.61257
   0.65030
   0.62980
   0.64445
   0.69204
   0.65270
   0.69183
   0.72007
   0.71081
   0.65330
   0.65857
   0.66271
   0.68567
   0.74663
   0.72688
   0.70768
   0.71188
   0.72881
   0.71606
   0.71711
   0.68410
   0.63406
   0.59483
   0.56761
   0.57011
   0.58429
   0.59859
   0.66497
   0.69933
   0.70118
   0.67730
   0.66347
   0.66072
   0.61121
   0.61641
   0.61986
   0.61584
   0.64493
   0.68364
   0.67501
   0.69683
   0.69569
   0.66240
   0.63463
   0.64405
   0.65660
   0.65629
   0.62138
   0.57366
   0.57583
   0.57071
   0.56642
   0.56233
   0.56029
   0.57496
   0.54624
   0.55240
   0.57550
   0.58155
   0.55868
   0.58556
   0.62236
   0.59407
   0.59083
   0.57775
   0.61128
   0.68985
   0.73964
   0.74676
   0.72213
   0.72953
   0.72290
   0.70098
   0.68283
   0.65065
   0.66415
   0.68054
   0.68728
   0.68825
   0.69402
   0.68807
   0.72189
   0.70650
   0.69965
   0.70554
   0.71795
   0.73055
   0.73950
   0.72749
   0.70942
   0.70989
   0.71328
   0.70854
   0.64410
   0.63507
   0.61139
   0.60545
   0.61995
   0.61051
   0.61782
   0.63169
   0.61021
   0.61257
   0.62121
   0.61922
   0.65465
   0.73538
   0.73299
   0.72643
   0.70811
   0.71035
   0.72031
   0.72081
   0.71569
   0.63669
   0.61616
   0.65427
   0.67044
   0.66033
   0.65606
   0.62640
   0.65595
   0.66860
   0.70973
   0.73772
   0.71742
   0.68313
   0.74095
   0.76816
   0.74684
   0.76699
   0.73965
   0.67260
   0.62329
   0.65955
   0.65947
   0.63975
   0.65671
   0.66993
   0.65763
   0.66655
   0.65408
   0.63368
   0.67405
   0.70889
   0.67431
   0.68749
   0.70157
   0.72795
   0.66918
   0.64607
   0.67632
   0.68226
   0.67770
   0.69435
   0.71544
   0.69161
   0.71557
   0.69829
   0.73193
   0.69227
   0.70102
   0.72852
   0.66573
   0.70238
   0.71018
   0.66772
   0.66319
   0.70118
   0.70359
   0.71370
   0.70759
   0.68396
   0.67796
   0.74100
   0.79011
   0.77528
   0.73329
   0.75007
   0.75080
   0.69961
   0.72824
   0.73355
   0.73277
   0.77451
   0.72377
   0.75589
   0.82298
   0.84945
   0.84481
   0.81257
   0.76579
   0.78107
   0.77394
   0.74046
   0.70688
   0.70132
   0.71169
   0.70116
   0.68136
   0.66368
   0.68703
   0.70909
   0.65296
   0.67656
   0.68162
   0.71215
   0.63874
   0.62789
   0.68935
   0.66704
   0.75384
   0.74141
   0.68602
   0.66583
   0.61397
   0.61294
   0.66224
   0.67885
   0.66478
   0.63825
   0.66906
   0.68056
   0.66310
   0.65451
   0.62668
   0.58594
   0.63367
   0.65964
   0.59400
   0.58963
   0.63652
   0.64669
   0.61868
   0.61632
   0.62207
   0.55843
   0.54502
   0.54525
   0.51636
   0.48954
   0.49807
   0.45111
   0.45091
   0.42046
   0.37265
   0.36570
   0.32286
   0.31095
   0.34925
   0.38554
   0.35934
   0.36757
   0.32201
   0.35684
   0.31830
   0.29699
   0.27724
   0.24242
   0.25859
   0.26612
   0.23937
   0.21972
   0.28254
   0.31596
   0.28701
   0.29646
   0.31832
   0.34919
   0.33126
   0.30006
   0.27938
   0.32085
   0.31813
   0.33052
   0.31629
   0.31891
   0.30072
   0.31776
   0.32272
   0.32073
   0.31609
   0.33455
   0.33938
   0.34236
   0.30119
   0.28211
   0.26437
   0.26952
   0.27866
   0.26060
   0.25533
   0.26494
   0.30891
   0.33830
   0.33353
   0.32345
   0.34313
   0.34827
   0.33402
   0.31731
   0.25415
   0.28167
   0.29595
   0.26097
   0.27464
   0.25423
   0.27677
   0.29018
   0.33448
   0.36041
   0.38960
   0.42552
   0.43881
   0.46202
   0.49297
   0.51483
   0.49970
   0.55207
   0.60440
   0.56347
   0.56926
   0.58844
   0.57957
   0.58482
   0.52840
   0.49428
   0.47716
   0.47111
   0.52253
   0.57625
   0.54352
   0.51533
   0.55736
   0.60476
   0.59333
   0.61573
   0.60961
   0.63837
   0.66568
   0.61281
   0.63565
   0.63107
   0.62521
   0.64511
   0.63950
   0.62513
   0.64614
   0.69503
   0.74935
   0.69540
   0.70215
   0.70049
   0.67836
   0.74692
   0.74374
   0.73103
   0.72045
   0.75716
   0.72144
   0.70869
   0.73884
   0.65779
   0.63941
   0.69705
   0.68836
   0.70033
   0.76695
   0.80802
   0.79925
   0.76119
   0.72295
   0.69433
   0.75466
   0.76862
   0.73015
   0.70750
   0.61199
   0.61987
   0.63552
   0.66039
   0.60215
   0.57999
   0.54706
   0.56263
   0.58958
   0.63875
   0.60518
   0.59493
   0.59898
   0.57212
   0.59920
   0.60430
   0.57563
   0.59124
   0.57073
   0.53705
   0.57419
   0.61885
   0.57399
   0.60796
   0.59632
   0.58002
   0.61798
   0.65260
   0.62636
   0.60715
   0.59623
   0.60552
   0.64173
   0.61785
   0.64916
   0.63726
   0.61802
   0.63962
   0.61386
   0.61213
   0.60652
   0.59953
   0.64598
   0.62020
   0.62414
   0.60882
   0.60736
   0.61846
   0.61647
   0.58140
   0.58653
   0.61814
   0.65894
   0.67676
   0.65727
   0.65232
   0.63251
   0.59256
   0.57114
   0.59780
   0.60176
   0.56824
   0.52211
   0.53903
   0.53167
   0.53598
   0.48812
   0.47895
   0.51502
   0.53695
   0.51551
   0.47610
   0.49134
   0.47283
   0.42870
   0.42799
   0.43555
   0.42549
   0.42774
   0.40100
   0.43002
   0.39055
   0.38424
   0.39913
   0.41035
   0.43704
   0.42617
   0.40788
   0.41702
   0.42632
   0.40288
   0.38188
   0.37831
   0.42248
   0.38737
   0.36715
   0.32126
   0.30330
   0.29101
   0.31860
   0.35135
   0.38656
   0.33861
   0.35998
   0.32709
   0.34511
   0.36367
   0.36936
   0.38266
   0.37853
   0.34212
   0.35354
   0.35376
   0.43325
   0.41371
   0.47154
   0.45815
   0.47535
   0.46430
   0.48263
   0.49110
   0.48145
   0.46843
   0.45883
   0.48105
   0.47367
   0.46152
   0.47749
   0.49670
   0.47479
   0.44933
   0.48876
   0.50246
   0.45319
   0.48041
   0.47617
   0.45755
   0.51884
   0.50286
   0.49304
   0.52921
   0.51873
   0.50519
   0.46099
   0.46456
   0.46811
   0.46918
   0.50150
   0.44968
   0.44563
   0.45310
   0.47076
   0.48040
   0.47685
   0.46173
   0.48336
   0.46748
   0.46857
   0.44631
   0.47347
   0.52312
   0.51671
   0.53491
   0.50571
   0.48744
   0.48116
   0.52362
   0.53607
   0.49085
   0.53408
   0.52974
   0.47679
   0.45461
   0.46437
   0.41679
   0.39263
   0.40803
   0.41549
   0.39896
   0.40550
   0.39391
   0.38774
   0.40109
   0.37024
   0.34530
   0.38809
   0.40588
   0.39600
   0.37975
   0.36555
   0.40011
   0.45414
   0.43653
   0.42438
   0.48948
   0.45321
   0.46559
   0.47018
   0.49062
   0.51443
   0.52433
   0.55230
   0.55557
   0.58433
   0.58825
   0.59491
   0.58904
   0.59382
   0.56149
   0.58687
   0.61805
   0.60760
   0.55695
   0.56295
   0.54917
   0.57946
   0.53216
   0.57841
   0.53643
   0.54037
   0.58193
   0.53213
   0.60890
   0.53505
   0.57821
   0.56702
   0.58857
   0.61150
   0.59624
   0.61102
   0.59329
   0.57269
   0.57445
   0.60307
   0.61051
   0.60675
   0.58670
   0.60510
   0.62837
   0.56321
   0.50727
   0.52483
   0.57239
   0.55583
   0.57344
   0.54428
   0.51828
   0.52756
   0.52818
   0.56007
   0.54818
   0.53047
   0.51483
   0.52870
   0.52515
   0.50802
   0.51584
   0.48719
   0.50549
   0.55446
   0.56628
   0.59336
   0.61791
   0.57705
   0.57500
   0.60281
   0.58878
   0.59852
   0.51841
   0.51865
   0.54325
   0.60100
   0.57974
   0.55441
   0.59720
   0.56696
   0.54957
   0.54468
   0.50823
   0.51903
   0.54500
   0.56429
   0.55395
   0.56592
   0.55258
   0.51502
   0.52153
   0.52003
   0.53932
   0.56100
   0.56505
   0.51793
   0.54642
   0.53887
   0.54095
   0.54479
   0.54931
   0.59535
   0.62032
   0.61794
   0.64221
   0.66594
   0.67259
   0.64069
   0.59923
   0.53860
   0.49975
   0.50703
   0.54850
   0.53305
   0.50649
   0.51125
   0.49341
   0.49689
   0.58430
   0.57509
   0.51062
   0.49849
   0.49715
   0.50544
   0.54554
   0.58321
   0.61699
   0.60033
   0.56852
   0.61616
   0.58152
   0.57100
   0.54655
   0.51301
   0.51583
   0.53207
   0.59264
   0.58499
   0.58106
   0.57524
   0.55254
   0.58720
   0.60909
   0.56937
   0.61929
   0.62075
   0.56420
   0.58590
   0.55137
   0.61073
   0.58465
   0.61868
   0.61087
   0.60580
   0.62419
   0.61124
   0.60727
   0.61643
   0.57951
   0.60777
   0.65246
   0.61645
   0.64149
   0.64513
   0.63192
   0.66662
   0.70705
   0.64963
   0.66485
   0.68837
   0.65828
   0.64142
   0.67579
   0.67180
   0.64216
   0.63798
   0.62289
   0.67713
   0.65395
   0.69363
   0.72504
   0.71215
   0.71420
   0.72386
   0.69870
   0.69955
   0.71640
   0.73227
   0.68458
   0.71040
   0.17270
   0.18465
   0.18099
   0.14968
   0.13594
   0.11206
   0.12354
   0.08125
   0.07149
   0.01754
   0.03117
   0.01620
   0.06107
   0.06655
   0.11533
   0.14089
   0.15186
   0.13954
   0.16842
   0.19286
   0.18534
   0.17358
   0.15922
   0.15466
   0.19628
   0.23316
   0.22253
   0.23901
   0.23134
   0.24275
   0.22087
   0.17798
   0.22045
   0.18559
   0.20728
   0.18244
   0.18542
   0.15092
   0.11838
   0.14115
   0.16905
   0.18110
   0.15694
   0.15325
   0.15307
   0.18398
   0.18881
   0.15298
   0.13388
   0.16355
   0.18437
   0.21028
   0.21721
   0.19435
   0.20679
   0.24116
   0.24280
   0.23350
   0.27146
   0.30387
   0.32288
   0.30587
   0.29852
   0.28140
   0.28776
   0.32464
   0.32100
   0.29652
   0.29674
   0.30229
   0.27765
   0.26978
   0.29063
   0.28431
   0.26269
   0.30711
   0.27277
   0.27831
   0.28235
   0.29444
   0.28772
   0.31721
   0.32587
   0.33114
   0.34285
   0.33664
   0.36676
   0.34811
   0.33806
   0.35312
   0.33795
   0.29876
   0.32360
   0.33151
   0.33577
   0.39474
   0.42140
   0.39583
   0.40077
   0.39956
   0.43053
   0.42201
   0.40543
   0.38143
   0.42187
   0.43460
   0.43181
   0.37887
   0.37040
   0.41302
   0.42602
   0.48269
   0.46253
   0.44735
   0.42396
   0.44629
   0.45020
   0.46342
   0.44452
   0.46524
   0.47063
   0.49182
   0.50640
   0.48442
   0.47262
   0.47452
   0.47718
   0.50378
   0.49681
   0.47960
   0.47850
   0.46566
   0.48044
   0.49006
   0.49570
   0.47145
   0.45144
   0.46540
   0.51073
   0.44986
   0.40860
   0.45214
   0.51639
   0.46171
   0.43705
   0.40125
   0.39977
   0.38687
   0.35449
   0.34468
   0.36424
   0.34824
   0.34499
   0.35489
   0.37305
   0.35851
   0.38289
   0.41319
   0.39342
   0.40391
   0.39938
   0.39611
   0.39123
   0.44357
   0.43899
   0.43144
   0.45673
   0.45074
   0.41567
   0.38302
   0.41601
   0.43952
   0.39475
   0.41003
   0.45867
   0.42972
   0.46429
   0.43953
   0.41079
   0.48758
   0.50885
   0.48731
   0.48447
   0.49309
   0.49230
   0.49121
   0.54615
   0.50635
   0.49289
   0.54582
   0.47803
   0.49892
   0.56846
   0.58922
   0.54764
   0.50378
   0.51941
   0.51954
   0.53266
   0.57324
   0.55666
   0.57531
   0.60788
   0.61143
   0.60900
   0.62050
   0.64567
   0.64946
   0.62312
   0.60959
   0.55259
   0.58647
   0.60148
   0.61313
   0.57761
   0.56118
   0.59749
   0.59215
   0.55874
   0.56993
   0.64809
   0.63831
   0.61695
   0.62325
   0.63701
   0.62383
   0.61440
   0.58997
   0.55163
   0.57458
   0.56649
   0.57706
   0.57515
   0.62479
   0.64342
   0.65240
   0.62813
   0.60894
   0.54717
   0.55748
   0.57816
   0.58035
   0.56546
   0.53625
   0.58046
   0.55539
   0.52027
   0.52359
   0.52300
   0.50412
   0.51922
   0.50011
   0.50600
   0.54208
   0.54074
   0.52942
   0.45837
   0.48185
   0.45628
   0.42950
   0.43671
   0.46360
   0.46123
   0.47930
   0.48246
   0.49872
   0.53076
   0.52358
   0.54199
   0.57853
   0.56513
   0.54152
   0.55653
   0.55116
   0.59132
   0.60617
   0.55653
   0.58216
   0.57913
   0.59849
   0.57503
   0.60264
   0.62407
   0.63512
   0.62717
   0.61902
   0.61871
   0.58526
   0.55533
   0.53685
   0.59049
   0.61817
   0.58185
   0.59523
   0.58131
   0.58474
   0.58279
   0.57662
   0.56882
   0.59213
   0.57327
   0.56410
   0.59722
   0.57241
   0.56596
   0.56721
   0.59251
   0.56481
   0.57512
   0.58069
   0.59187
   0.60609
   0.55496
   0.54853
   0.54570
   0.54768
   0.51410
   0.49703
   0.52155
   0.55204
   0.51273
   0.50457
   0.56442
   0.49122
   0.46133
   0.46370
   0.43923
   0.44658
   0.46337
   0.48653
   0.46335
   0.51566
   0.51095
   0.50984
   0.48710
   0.46899
   0.49669
   0.51605
   0.48994
   0.50037
   0.52175
   0.49873
   0.44889
   0.46987
   0.48213
   0.49596
   0.53035
   0.50202
   0.48964
   0.49852
   0.49913
   0.52639
   0.50533
   0.51130
   0.52690
   0.55409
   0.54016
   0.54223
   0.52652
   0.50757
   0.51676
   0.52341
   0.51519
   0.50631
   0.50780
   0.53989
   0.56857
   0.53817
   0.55803
   0.52170
   0.51147
   0.53122
   0.54461
   0.55733
   0.56425
   0.52574
   0.54622
   0.58249
   0.52970
   0.50895
   0.55255
   0.58810
   0.58097
   0.59191
   0.62793
   0.63005
   0.58551
   0.60341
   0.62111
   0.58493
   0.55560
   0.56762
   0.59346
   0.65511
   0.62905
   0.66937
   0.65780
   0.63579
   0.62497
   0.64853
   0.63772
   0.58697
   0.59881
   0.57413
   0.58008
   0.58457
   0.63594
   0.64220
   0.62944
   0.61743
   0.65503
   0.63392
   0.61577
   0.63776
   0.65533
   0.61806
   0.62565
   0.63946
   0.69542
   0.66393
   0.67014
   0.66041
   0.70532
   0.71150
   0.66506
   0.67094
   0.73385
   0.71439
   0.71597
   0.70461
   0.69813
   0.70444
   0.77412
   0.75449
   0.69713
   0.66314
   0.66230
   0.67536
   0.68357
   0.67516
   0.66722
   0.69160
   0.73675
   0.75317
   0.74815
   0.72118
   0.69772
   0.66975
   0.65313
   0.63378
   0.63264
   0.59978
   0.56220
   0.53973
   0.52410
   0.55793
   0.57068
   0.51356
   0.55094
   0.60960
   0.57264
   0.53810
   0.49564
   0.48772
   0.46947
   0.51030
   0.50165
   0.43951
   0.39981
   0.39301
   0.34198
   0.32755
   0.29955
   0.31750
   0.32705
   0.32000
   0.32645
   0.33708
   0.32414
   0.30173
   0.28142
   0.23597
   0.25286
   0.24071
   0.24387
   0.23717
   0.23794
   0.27176
   0.24340
   0.25133
   0.24879
   0.26908
   0.26796
   0.31102
   0.31709
   0.36835
   0.36327
   0.33733
   0.36876
   0.34309
   0.33641
   0.39026
   0.40745
   0.41328
   0.39541
   0.36538
   0.35605
   0.40819
   0.41110
   0.42396
   0.44267
   0.42949
   0.40926
   0.42489
   0.47175
   0.43150
   0.39994
   0.39459
   0.40546
   0.42531
   0.47008
   0.46340
   0.48282
   0.52990
   0.49650
   0.47380
   0.48212
   0.45165
   0.49542
   0.50083
   0.49413
   0.57766
   0.60187
   0.57451
   0.54772
   0.54883
   0.54381
   0.57483
   0.52604
   0.53964
   0.52458
   0.52290
   0.58502
   0.64335
   0.63753
   0.63606
   0.61355
   0.61765
   0.57565
   0.64489
   0.61383
   0.58103
   0.61061
   0.59142
   0.57282
   0.60240
   0.60829
   0.58859
   0.58915
   0.57474
   0.53707
   0.51706
   0.51677
   0.50897
   0.50524
   0.52818
   0.56869
   0.53093
   0.61081
   0.56713
   0.57474
   0.55564
   0.51061
   0.52790
   0.54667
   0.53134
   0.51599
   0.54418
   0.57745
   0.58878
   0.54611
   0.56210
   0.54900
   0.54682
   0.51736
   0.50151
   0.54316
   0.59749
   0.58461
   0.59140
   0.64179
   0.62378
   0.60582
   0.57835
   0.58003
   0.60442
   0.65275
   0.68232
   0.65925
   0.66860
   0.67017
   0.70083
   0.67649
   0.67765
   0.68899
   0.68204
   0.63151
   0.54693
   0.55323
   0.56878
   0.55103
   0.52156
   0.51717
   0.53379
   0.57086
   0.57310
   0.54199
   0.53534
   0.49180
   0.42524
   0.40949
   0.45853
   0.42310
   0.41660
   0.42827
   0.39235
   0.36019
   0.34035
   0.35208
   0.35582
   0.31356
   0.30379
   0.32909
   0.37215
   0.42429
   0.39845
   0.34388
   0.32865
   0.27832
   0.28949
   0.30450
   0.28271
   0.28615
   0.29291
   0.30405
   0.32514
   0.29673
   0.30680
   0.23534
   0.19676
   0.18171
   0.18963
   0.18244
   0.14448
   0.14117
   0.18506
   0.19219
   0.17255
   0.19225
   0.20010
   0.18545
   0.21113
   0.27829
   0.32687
   0.32948
   0.31130
   0.33188
   0.34979
   0.37827
   0.41130
   0.41131
   0.40387
   0.42561
   0.39794
   0.40759
   0.39017
   0.38802
   0.34677
   0.36285
   0.37407
   0.36214
   0.33510
   0.35693
   0.37827
   0.36228
   0.39040
   0.39582
   0.34537
   0.30030
   0.32416
   0.30034
   0.29011
   0.27889
   0.29999
   0.29428
   0.29240
   0.30750
   0.31969
   0.35108
   0.33080
   0.34873
   0.34394
   0.34141
   0.36384
   0.36104
   0.34786
   0.31956
   0.30118
   0.28971
   0.30067
   0.31565
   0.31379
   0.29823
   0.31937
   0.32245
   0.30621
   0.30431
   0.32655
   0.35200
   0.31198
   0.27824
   0.29230
   0.25792
   0.27106
   0.26487
   0.27871
   0.28567
   0.22955
   0.24725
   0.24098
   0.25912
   0.24280
   0.25524
   0.29164
   0.28655
   0.28933
   0.29849
   0.27976
   0.28039
   0.30347
   0.29636
   0.23946
   0.18030
   0.20341
   0.20209
   0.18783
   0.16182
   0.16831
   0.11675
   0.12094
   0.12777
   0.13225
   0.09577
   0.07946
   0.11257
   0.13335
   0.14696
   0.09360
   0.10182
   0.07877
   0.04651
   0.02726
   0.01551
   0.03820
   0.06978
   0.06935
   0.03808
   0.04083
   0.09808
   0.12409
   0.15402
   0.19383
   0.17172
   0.20856
   0.18506
   0.17773
   0.16797
   0.17932
   0.16023
   0.10336
   0.04791
   0.02605
   0.05153
   0.04990
   0.02903
   0.02490
   0.03882
   0.02441
   0.01505
   0.01957
   0.05919
   0.08948
   0.08308
   0.09523
   0.07933
   0.07537
   0.07507
   0.10815
   0.11804
   0.13090
   0.13649
   0.13228
   0.12317
   0.14764
   0.12626
   0.12795
   0.14557
   0.12391
   0.09268
   0.12481
   0.09426
   0.06264
   0.08489
   0.11063
   0.09185
   0.09186
   0.08232
   0.12704
   0.11697
   0.12490
   0.08201
   0.12282
   0.12738
   0.18339
   0.19964
   0.18004
   0.16417
   0.22872
   0.24840
   0.22375
   0.19264
   0.17195
   0.19147
   0.17964
   0.15630
   0.19420
   0.21818
   0.15473
   0.19069
   0.22237
   0.19322
   0.20267
   0.20408
   0.15789
   0.09927
   0.09668
   0.15592
   0.18690
   0.17104
   0.11061
   0.04802
   0.07999
   0.05691
   0.04512
   0.06346
   0.07713
   0.12087
   0.17016
   0.17205
   0.13450
   0.13835
   0.15068
   0.16618
   0.13534
   0.15715
   0.13928
   0.13833
   0.13058
   0.14515
   0.13941
   0.14099
   0.17612
   0.18987
   0.17242
   0.14773
   0.18018
   0.18761
   0.19947
   0.21508
   0.20098
   0.14695
   0.16672
   0.17628
   0.17499
   0.16417
   0.17328
   0.18321
   0.17915
   0.20165
   0.16562
   0.12610
   0.14351
   0.12680
   0.13281
   0.18439
   0.15577
   0.19668
   0.18016
   0.16505
   0.15098
   0.15031
   0.14831
   0.17377
   0.13999
   0.14330
   0.14898
   0.20235
   0.20708
   0.24303
   0.23947
   0.24655
   0.25907
   0.23428
   0.23527
   0.22230
   0.22763
   0.24516
   0.24273
   0.23603
   0.23410
   0.27937
   0.26657
   0.25959
   0.27866
   0.29252
   0.32227
   0.28907
   0.26847
   0.26733
   0.23245
   0.23327
   0.21369
   0.21045
   0.20899
   0.19589
   0.25244
   0.27610
   0.25490
   0.21219
   0.21844
   0.22328
   0.22304
   0.25978
   0.23018
   0.21758
   0.22454
   0.22458
   0.24585
   0.23590
   0.25601
   0.21542
   0.17909
   0.19338
   0.25568
   0.23354
   0.21423
   0.22472
   0.22181
   0.24412
   0.28355
   0.28744
   0.26605
   0.25625
   0.26941
   0.28138
   0.29608
   0.29006
   0.31100
   0.30404
   0.29025
   0.27932
   0.27817
   0.26208
   0.25889
   0.26849
   0.26341
   0.28728
   0.30752
   0.22726
   0.23905
   0.26857
   0.27443
   0.24722
   0.27683
   0.26051
   0.23878
   0.28781
   0.26256
   0.23789
   0.24766
   0.26963
   0.24685
   0.25193
   0.25476
   0.25726
   0.24850
   0.22251
   0.17896
   0.18375
   0.25600
   0.22382
   0.18452
   0.21107
   0.20867
   0.22772
   0.24338
   0.21998
   0.22940
   0.24735
   0.27489
   0.27817
   0.30486
   0.31742
   0.32121
   0.38530
   0.36630
   0.33019
   0.32256
   0.32360
   0.32835
   0.33750
   0.33594
   0.36430
   0.34918
   0.38451
   0.35416
   0.31899
   0.29372
   0.29736
   0.30788
   0.30134
   0.27511
   0.27284
   0.25266
   0.27584
   0.30843
   0.29430
   0.28913
   0.28004
   0.25972
   0.31388
   0.31635
   0.31999
   0.29977
   0.33254
   0.31050
   0.30061
   0.26528
   0.26056
   0.28689
   0.26139
   0.25727
   0.27749
   0.29194
   0.32896
   0.30282
   0.32195
   0.31394
   0.31891
   0.32587
   0.30318
   0.32505
   0.32857
   0.35383
   0.28854
   0.26162
   0.25806
   0.26107
   0.25216
   0.23323
   0.23444
   0.22955
   0.26285
   0.24480
   0.26398
   0.25275
   0.19983
   0.21531
   0.18271
   0.17943
   0.19914
   0.20665
   0.23010
   0.24684
   0.20019
   0.23194
   0.24416
   0.28870
   0.28331
   0.31739
   0.31961
   0.31910
   0.28924
   0.32299
   0.30741
   0.28806
   0.32018
   0.28943
   0.29752
   0.31875
   0.29142
   0.27147
   0.26866
   0.32378
   0.36413
   0.33953
   0.28745
   0.28873
   0.32049
   0.22052
   0.19345
   0.21350
   0.23698
   0.25264
   0.25392
   0.21765
   0.21817
   0.23793
   0.22515
   0.21606
   0.20808
   0.26184
   0.25596
   0.23423
   0.26499
   0.28055
   0.26034
   0.24700
   0.26259
   0.23920
   0.26209
   0.35075
   0.31070
   0.26323
   0.24673
   0.26986
   0.31596
   0.34895
   0.32821
   0.35905
   0.37125
   0.31736
   0.30661
   0.32099
   0.31654
   0.30756
   0.32854
   0.36229
   0.40307
   0.40412
   0.40100
   0.42689
   0.43693
   0.47402
   0.50064
   0.52743
   0.54030
   0.54123
   0.59159
   0.60715
   0.62548
   0.62163
   0.56451
   0.56405
   0.55228
   0.61436
   0.59496
   0.57843
   0.56046
   0.58898
   0.57351
   0.55396
   0.57749
   0.59498
   0.60332
   0.58049
   0.58695
   0.59905
   0.63780
   0.65181
   0.66667
   0.68739
   0.67848
   0.69792
   0.72047
   0.67155
   0.63847
   0.57949
   0.56464
   0.58778
   0.64921
   0.57908
   0.55654
   0.54783
   0.54321
   0.50549
   0.50071
   0.54930
   0.61341
   0.59254
   0.58355
   0.60138
   0.57704
   0.59208
   0.64453
   0.62953
   0.64195
   0.61505
   0.64719
   0.65574
   0.60869
   0.61315
   0.68270
   0.65355
   0.58018
   0.59375
   0.59512
   0.59548
   0.63125
   0.55970
   0.58904
   0.65965
   0.62637
   0.60401
   0.60419
   0.61691
   0.59040
   0.59738
   0.57294
   0.51311
   0.49662
   0.49672
   0.48387
   0.51541
   0.46806
   0.51327
   0.52030
   0.54023
   0.55246
   0.52109
   0.54699
   0.53415
   0.57327
   0.53050
   0.53368
   0.54214
   0.55435
   0.57992
   0.53175
   0.49244
   0.49966
   0.52467
   0.56976
   0.55900
   0.55030
   0.61622
   0.61461
   0.61309
   0.56418
   0.58291
   0.61882
   0.59533
   0.59677
   0.61131
   0.60977
   0.63583
   0.64172
   0.63001
   0.62594
   0.65457
   0.62653
   0.58952
   0.64990
   0.67391
   0.64496
   0.63072
   0.61166
   0.64946
   0.62248
   0.60402
   0.63676
   0.62350
   0.62518
   0.61276
   0.60235
   0.60752
   0.58182
   0.58993
   0.58495
   0.58152
   0.60157
   0.58123
   0.59031
   0.59338
   0.59199
   0.63046
   0.61740
   0.63284
   0.63330
   0.63627
   0.65007
   0.68136
   0.69983
   0.65064
   0.65816
   0.65930
   0.55325
   0.58190
   0.59111
   0.55465
   0.47876
   0.52986
   0.57727
   0.55538
   0.53546
   0.55299
   0.52758
   0.50180
   0.52815
   0.53881
   0.57749
   0.56574
   0.55562
   0.57553
   0.55120
   0.53578
   0.56443
   0.55756
   0.53751
   0.54741
   0.55859
   0.53702
   0.53353
   0.58011
   0.55383
   0.54717
   0.58467
   0.60924
   0.62337
   0.62987
   0.60739
   0.63436
   0.66593
   0.64213
   0.62001
   0.60973
   0.58316
   0.52278
   0.47625
   0.47567
   0.47518
   0.45323
   0.42243
   0.45697
   0.47342
   0.47803
   0.47944
   0.53197
   0.55479
   0.55429
   0.55413
   0.57521
   0.61734
   0.58464
   0.54840
   0.53397
   0.57683
   0.59285
   0.62340
   0.67336
   0.68962
   0.65025
   0.60496
   0.54026
   0.53174
   0.54537
   0.56001
   0.56493
   0.60216
   0.61453
   0.52314
   0.51211
   0.54329
   0.53323
   0.52043
   0.56212
   0.51105
   0.47128
   0.50276
   0.54962
   0.54427
   0.52852
   0.48291
   0.49190
   0.45787
   0.49798
   0.49747
   0.48895
   0.52571
   0.50843
   0.52095
   0.49888
   0.51476
   0.47764
   0.46910
   0.50916
   0.50441
   0.46720
   0.45607
   0.45324
   0.40834
   0.42611
   0.38964
   0.37226
   0.34354
   0.32241
   0.35038
   0.36181
   0.32810
   0.33867
   0.31285
   0.30291
   0.30385
   0.31131
   0.32818
   0.29528
   0.27451
   0.28040
   0.25808
   0.25212
   0.30570
   0.28831
   0.23472
   0.29224
   0.28045
   0.24670
   0.27451
   0.30580
   0.27341
   0.31334
   0.30748
   0.29889
   0.29655
   0.30029
   0.28262
   0.23402
   0.28231
   0.28170
   0.31887
   0.26449
   0.22792
   0.25388
   0.26239
   0.18023
   0.20233
   0.26380
   0.28911
   0.23081
   0.22602
   0.25550
   0.24995
   0.24294
   0.17285
   0.17026
   0.17877
   0.20567
   0.24029
   0.25681
   0.28277
   0.26691
   0.26558
   0.23967
   0.21542
   0.25296
   0.25373
   0.27551
   0.29188
   0.29230
   0.31925
   0.31034
   0.29035
   0.29343
   0.36067
   0.28427
   0.31828
   0.38740
   0.43163
   0.42784
   0.45010
   0.42633
   0.43398
   0.43554
   0.42143
   0.42150
   0.45307
   0.45120
   0.47490
   0.46919
   0.46750
   0.47280
   0.41268
   0.42986
   0.42185
   0.41533
   0.53385
   0.56799
   0.53265
   0.53945
   0.49576
   0.50984
   0.53268
   0.49886
   0.45206
   0.44940
   0.47770
   0.47882
   0.45563
   0.42973
   0.43421
   0.45891
   0.47581
   0.45022
   0.42945
   0.46605
   0.50187
   0.52953
   0.52441
   0.55191
   0.58406
   0.54759
   0.48514
   0.46382
   0.43523
   0.43169
   0.41166
   0.43163
   0.43241
   0.42776
   0.38606
   0.39885
   0.44799
   0.47365
   0.44050
   0.45857
   0.48691
   0.48823
   0.42848
   0.44262
   0.44459
   0.41510
   0.48618
   0.41481
   0.39639
   0.47998
   0.46813
   0.45210
   0.45757
   0.48148
   0.51499
   0.49958
   0.46007
   0.49793
   0.52223
   0.49719
   0.45387
   0.50264
   0.50385
   0.49333
   0.50294
   0.49823
   0.43842
   0.50568
   0.53003
   0.47466
   0.52882
   0.50964
   0.52529
   0.52656
   0.49903
   0.51999
   0.50489
   0.53105
   0.48620
   0.55138
   0.49747
   0.44709
   0.53317
   0.49900
   0.48649
   0.52466
   0.48734
   0.53514
   0.47080
   0.49347
   0.48806
   0.51196
   0.50447
   0.47065
   0.48219
   0.42863
   0.35878
   0.34788
   0.38844
   0.38017
   0.38177
   0.40318
   0.37786
   0.39487
   0.38309
   0.42912
   0.45212
   0.43741
   0.41685
   0.41074
   0.41970
   0.40257
   0.36850
   0.31366
   0.27638
   0.27924
   0.31923
   0.28680
   0.24103
   0.22169
   0.23809
   0.21877
   0.18018
   0.19590
   0.16511
   0.12001
   0.14481
   0.14672
   0.09486
   0.08261
   0.11782
   0.14586
   0.18226
   0.17654
   0.14449
   0.13418
   0.11195
   0.11818
   0.08933
   0.10201
   0.11682
   0.17061
   0.13850
   0.10232
   0.10792
   0.09276
   0.11320
   0.06982
   0.08372
   0.07449
   0.06363
   0.04135
   0.05308
   0.03849
   0.07328
   0.07637
   0.05919
   0.06341
   0.06225
   0.09068
   0.07863
   0.08869
   0.11528
   0.16391
   0.15135
   0.12710
   0.16056
   0.19130
   0.16124
   0.14101
   0.13139
   0.12981
   0.15590
   0.17902
   0.16293
   0.17779
   0.22097
   0.23506
   0.24142
   0.22421
   0.16760
   0.16538
   0.19237
   0.20591
   0.20778
   0.21243
   0.23901
   0.19854
   0.18884
   0.21154
   0.17501
   0.18481
   0.19945
   0.21519
   0.25777
   0.21497
   0.20588
   0.21516
   0.19205
   0.22175
   0.22133
   0.20128
   0.21478
   0.22455
   0.20038
   0.15219
   0.18504
   0.25141
   0.22341
   0.27501
   0.26672
   0.20771
   0.22621
   0.23612
   0.27151
   0.31649
   0.36339
   0.37114
   0.37090
   0.29741
   0.31490
   0.33058
   0.33999
   0.27514
   0.25517
   0.31717
   0.32307
   0.29734
   0.30556
   0.28968
   0.34144
   0.36401
   0.35255
   0.33454
   0.29071
   0.31023
   0.30568
   0.31232
   0.28149
   0.28550
   0.29735
   0.23929
   0.21126
   0.22508
   0.28622
   0.29751
   0.24098
   0.26086
   0.28376
   0.29318
   0.31590
   0.27141
   0.25851
   0.26063
   0.21255
   0.24566
   0.24649
   0.23192
   0.24079
   0.23608
   0.30342
   0.25628
   0.28685
   0.28537
   0.23699
   0.23886
   0.24875
   0.25720
   0.20990
   0.23628
   0.22470
   0.23280
   0.22257
   0.24432
   0.27616
   0.24672
   0.24017
   0.25653
   0.27893
   0.26167
   0.26849
   0.23335
   0.19224
   0.22517
   0.24234
   0.23961
   0.20309
   0.22821
   0.18961
   0.22550
   0.19979
   0.20340
   0.19679
   0.18144
   0.14143
   0.16773
   0.18511
   0.16104
   0.18907
   0.17372
   0.17573
   0.18838
   0.17994
   0.20976
   0.20665
   0.19297
   0.16928
   0.18716
   0.18786
   0.21747
   0.21225
   0.19305
   0.23149
   0.24787
   0.26818
   0.22085
   0.18116
   0.19547
   0.23962
   0.22762
   0.21446
   0.23988
   0.24085
   0.20767
   0.20700
   0.17532
   0.21378
   0.23493
   0.24143
   0.22955
   0.26340
   0.25828
   0.22365
   0.23747
   0.19371
   0.17371
   0.14734
   0.16260
   0.18671
   0.16616
   0.18994
   0.18832
   0.17580
   0.18932
   0.18542
   0.20911
   0.21086
   0.21865
   0.21103
   0.19022
   0.21339
   0.20462
   0.20443
   0.20969
   0.20693
   0.17978
   0.18867
   0.18208
   0.21595
   0.19134
   0.20845
   0.21855
   0.24601
   0.26481
   0.22055
   0.21737
   0.14750
   0.15789
   0.17355
   0.16580
   0.17556
   0.17465
   0.19782
   0.16329
   0.15410
   0.13647
   0.15516
   0.12233
   0.14932
   0.15303
   0.12513
   0.13895
   0.16818
   0.14438
   0.14923
   0.17129
   0.15895
   0.18944
   0.18560
   0.16885
   0.18268
   0.22692
   0.21967
   0.23496
   0.19190
   0.21844
   0.26077
   0.26830
   0.29983
   0.28300
   0.31274
   0.33562
   0.33041
   0.33266
   0.36263
   0.36514
   0.31690
   0.35026
   0.34509
   0.34769
   0.36793
   0.34263
   0.36537
   0.31715
   0.27889
   0.27602
   0.26716
   0.26302
   0.28687
   0.27035
   0.25419
   0.26639
   0.25813
   0.24686
   0.25893
   0.24357
   0.28479
   0.29641
   0.30196
   0.30161
   0.28947
   0.22545
   0.26160
   0.25721
   0.26276
   0.24680
   0.29493
   0.32684
   0.33124
   0.34899
   0.31585
   0.35573
   0.36612
   0.29126
   0.28610
   0.30011
   0.24166
   0.25664
   0.26453
   0.29017
   0.25352
   0.22323
   0.25515
   0.24779
   0.23686
   0.25536
   0.23035
   0.20258
   0.18700
   0.15504
   0.18722
   0.25906
   0.25873
   0.22608
   0.22808
   0.23656
   0.22035
   0.23104
   0.27324
   0.25744
   0.25204
   0.25314
   0.27073
   0.24567
   0.23111
   0.24143
   0.27476
   0.32443
   0.31509
   0.32226
   0.33215
   0.33476
   0.33533
   0.31838
   0.33448
   0.33772
   0.36442
   0.40942
   0.40829
   0.39808
   0.35914
   0.37717
   0.36113
   0.40218
   0.42880
   0.41419
   0.41993
   0.45633
   0.50502
   0.46089
   0.45622
   0.42762
   0.47584
   0.45929
   0.45725
   0.52829
   0.49931
   0.51047
   0.54292
   0.58276
   0.62642
   0.59504
   0.60200
   0.62362
   0.67245
   0.62290
   0.58810
   0.62289
   0.67356
   0.67494
   0.65851
   0.65321
   0.66099
   0.73592
   0.74680
   0.71864
   0.70261
   0.70636
   0.68601
   0.72850
   0.75242
   0.78088
   0.76349
   0.75875
   0.81428
   0.85911
   0.84508
   0.77317
   0.73812
   0.73278
   0.74404
   0.77922
   0.80955
   0.81590
   0.79137
   0.77169
   0.77195
   0.74597
   0.68163
   0.65366
   0.70712
   0.74258
   0.69979
   0.70498
   0.71634
   0.69561
   0.66505
   0.62606
   0.61517
   0.56837
   0.59392
   0.61078
   0.53805
   0.51746
   0.51819
   0.56065
   0.57731
   0.51445
   0.53219
   0.60927
   0.56387
   0.48054
   0.49035
   0.55920
   0.58762
   0.57861
   0.58820
   0.57058
   0.58756
   0.56025
   0.57607
   0.59745
   0.59419
   0.59789
   0.62475
   0.61424
   0.60809
   0.59783
   0.60700
   0.60806
   0.59547
   0.60640
   0.58546
   0.61743
   0.61615
   0.57942
   0.57243
   0.58671
   0.58407
   0.57396
   0.60151
   0.58757
   0.54994
   0.59508
   0.63273
   0.55167
   0.56656
   0.54500
   0.54386
   0.58492
   0.55257
   0.57318
   0.55790
   0.56687
   0.60864
   0.61985
   0.59100
   0.61849
   0.60262
   0.63255
   0.63372
   0.62476
   0.64124
   0.65212
   0.60057
   0.61241
   0.64278
   0.60630
   0.63910
   0.61656
   0.57744
   0.56886
   0.57902
   0.56419
   0.57663
   0.56164
   0.54062
   0.57142
   0.59166
   0.61173
   0.60471
   0.56368
   0.54882
   0.61418
   0.55577
   0.54824
   0.56295
   0.56933
   0.57958
   0.58807
   0.52750
   0.46358
   0.51616
   0.56026
   0.52021
   0.51857
   0.50835
   0.52278
   0.47410
   0.44711
   0.47512
   0.46328
   0.46534
   0.49608
   0.53424
   0.59220
   0.61289
   0.61864
   0.61837
   0.61970
   0.61517
   0.62950
   0.64196
   0.61578
   0.60193
   0.60703
   0.60421
   0.68225
   0.70013
   0.68179
   0.68039
   0.69635
   0.68104
   0.67716
   0.71104
   0.65809
   0.60998
   0.67181
   0.62826
   0.64270
   0.65937
   0.58274
   0.61871
   0.57944
   0.59406
   0.57330
   0.60677
   0.62280
   0.60427
   0.62026
   0.59064
   0.61248
   0.56926
   0.53686
   0.57780
   0.60071
   0.56929
   0.58714
   0.63313
   0.63895
   0.63552
   0.62098
   0.64277
   0.63360
   0.64997
   0.59154
   0.53867
   0.52572
   0.49486
   0.45524
   0.45804
   0.45941
   0.47099
   0.46241
   0.46182
   0.46842
   0.46619
   0.44838
   0.46005
   0.45865
   0.50785
   0.55368
   0.56740
   0.54767
   0.53517
   0.56128
   0.60204
   0.62423
   0.63390
   0.64408
   0.62331
   0.62636
   0.65871
   0.64448
   0.60655
   0.61396
   0.58660
   0.62116
   0.59128
   0.61525
   0.60855
   0.59327
   0.61181
   0.65664
   0.60146
   0.60149
   0.60442
   0.57302
   0.58504
   0.54599
   0.50592
   0.57631
   0.57167
   0.48209
   0.54229
   0.54496
   0.55753
   0.62459
   0.57590
   0.51362
   0.53664
   0.50355
   0.50943
   0.50844
   0.48342
   0.44850
   0.47062
   0.48148
   0.44999
   0.50519
   0.47459
   0.49521
   0.49914
   0.54662
   0.52793
   0.44421
   0.45168
   0.44843
   0.46598
   0.46337
   0.44848
   0.45191
   0.50138
   0.46855
   0.48290
   0.50165
   0.49121
   0.45068
   0.48128
   0.50212
   0.50742
   0.57299
   0.60087
   0.55614
   0.48602
   0.52126
   0.51036
   0.53597
   0.52100
   0.51914
   0.50783
   0.50463
   0.56551
   0.58956
   0.57138
   0.60160
   0.55966
   0.57025
   0.54191
   0.52276
   0.54675
   0.52806
   0.56774
   0.60807
   0.55915
   0.51480
   0.51368
   0.54717
   0.48508
   0.48449
   0.57305
   0.60699
   0.57049
   0.53893
   0.57097
   0.55125
   0.57588
   0.56216
   0.56050
   0.55331
   0.53211
   0.53488
   0.53817
   0.50252
   0.54839
   0.54815
   0.53160
   0.54524
   0.49245
   0.47547
   0.46419
   0.48210
   0.52734
   0.55192
   0.52366
   0.54605
   0.52672
   0.49856
   0.50453
   0.47634
   0.45126
   0.45737
   0.45054
   0.45972
   0.51757
   0.54919
   0.54094
   0.55141
   0.53916
   0.51040
   0.52163
   0.51076
   0.51322
   0.56750
   0.53579
   0.51480
   0.50225
   0.51797
   0.53213
   0.59665
   0.56928
   0.52489
   0.51402
   0.51776
   0.49811
   0.49677
   0.46369
   0.42947
   0.48917
   0.53490
   0.49711
   0.51091
   0.54369
   0.57032
   0.55898
   0.58602
   0.60190
   0.59653
   0.61028
   0.58771
   0.59539
   0.56214
   0.55507
   0.55587
   0.56844
   0.56896
   0.55262
   0.56228
   0.57323
   0.56193
   0.54880
   0.54072
   0.51266
   0.53701
   0.58091
   0.57077
   0.58491
   0.56923
   0.58620
   0.56491
   0.55887
   0.57226
   0.54935
   0.58149
   0.57068
   0.57793
   0.56848
   0.60956
   0.58843
   0.57463
   0.59646
   0.61624
   0.61943
   0.60074
   0.63316
   0.66015
   0.59419
   0.57698
   0.57509
   0.53762
   0.57603
   0.56351
   0.50934
   0.51954
   0.45064
   0.51234
   0.51761
   0.52796
   0.52784
   0.54374
   0.52298
   0.58666
   0.58369
   0.55384
   0.59888
   0.57389
   0.52362
   0.55046
   0.54110
   0.53892
   0.54095
   0.51091
   0.52442
   0.53441
   0.56694
   0.61084
   0.63195
   0.61509
   0.63336
   0.60866
   0.63239
   0.60622
   0.63199
   0.60999
   0.60687
   0.59637
   0.63512
   0.62531
   0.58962
   0.60656
   0.60607
   0.60102
   0.61258
   0.53861
   0.53487
   0.52861
   0.52110
   0.53132
   0.52598
   0.51707
   0.51170
   0.49833
   0.49655
   0.52006
   0.54884
   0.54598
   0.57588
   0.59678
   0.55902
   0.58664
   0.56354
   0.56988
   0.54998
   0.61687
   0.58408
   0.56505
   0.61477
   0.60442
   0.60907
   0.61318
   0.60669
   0.64022
   0.62771
   0.57811
   0.57159
   0.57122
   0.60948
   0.56618
   0.51812
   0.52033
   0.45748
   0.45332
   0.46323
   0.47405
   0.47855
   0.48936
   0.46901
   0.48048
   0.46079
   0.37505
   0.38880
   0.40501
   0.41768
   0.43164
   0.40613
   0.37950
   0.41113
   0.38713
   0.37829
   0.43533
   0.42640
   0.45623
   0.44183
   0.47360
   0.50406
   0.50411
   0.50747
   0.50570
   0.49380
   0.46363
   0.51711
   0.53521
   0.54281
   0.54786
   0.56075
   0.53723
   0.53014
   0.54777
   0.53384
   0.53508
   0.58393
   0.54210
   0.54483
   0.50976
   0.51728
   0.56545
   0.55840
   0.57001
   0.56117
   0.53310
   0.50748
   0.54373
   0.58366
   0.55475
   0.55673
   0.54879
   0.55387
   0.54787
   0.51847
   0.52422
   0.48388
   0.50333
   0.47003
   0.51399
   0.51886
   0.46607
   0.49985
   0.49786
   0.45577
   0.47936
   0.48183
   0.51697
   0.49701
   0.46470
   0.53135
   0.54311
   0.54619
   0.49122
   0.53040
   0.50991
   0.54693
   0.53987
   0.49689
   0.50172
   0.55169
   0.53539
   0.55783
   0.54549
   0.53671
   0.51945
   0.54496
   0.53999
   0.55763
   0.50320
   0.51638
   0.52030
   0.56304
   0.57362
   0.54624
   0.56883
   0.56480
   0.52765
   0.51012
   0.50733
   0.58962
   0.55267
   0.57503
   0.57170
   0.63401
   0.65049
   0.60371
   0.55161
   0.56418
   0.58477
   0.59506
   0.55417
   0.54137
   0.55645
   0.53676
   0.48418
   0.52508
   0.54981
   0.55124
   0.56762
   0.55747
   0.52564
   0.55001
   0.53581
   0.54682
   0.51270
   0.49832
   0.51608
   0.50763
   0.50778
   0.50689
   0.50854
   0.50186
   0.48624
   0.43400
   0.45582
   0.45616
   0.45499
   0.50030
   0.55020
   0.56703
   0.58905
   0.58854
   0.55307
   0.54472
   0.56776
   0.60415
   0.59827
   0.62815
   0.63509
   0.63865
   0.61153
   0.57202
   0.57423
   0.60298
   0.61193
   0.61853
   0.64754
   0.66567
   0.68137
   0.67989
   0.65375
   0.65380
   0.69371
   0.64679
   0.63592
   0.67580
   0.69711
   0.67773
   0.68446
   0.64426
   0.68043
   0.74053
   0.70533
   0.72746
   0.73238
   0.73154
   0.75266
   0.75935
   0.75504
   0.68465
   0.66663
   0.68951
   0.71840
   0.72301
   0.70379
   0.71867
   0.71165
   0.68127
   0.67527
   0.65773
   0.62261
   0.63617
   0.65650
   0.63895
   0.68131
   0.64069
   0.65048
   0.68817
   0.68489
   0.69617
   0.72253
   0.72089
   0.74521
   0.73332
   0.73930
   0.73485
   0.72561
   0.72326
   0.74973
   0.74250
   0.71047
   0.68851
   0.69038
   0.67565
   0.68826
   0.70809
   0.69947
   0.67939
   0.64229
   0.63971
   0.63887
   0.64368
   0.64021
   0.63267
   0.66711
   0.64484
   0.70529
   0.71373
   0.72435
   0.69286
   0.67026
   0.67805
   0.67013
   0.65668
   0.66544
   0.66002
   0.61138
   0.62770
   0.57652
   0.60761
   0.66447
   0.63653
   0.60468
   0.59381
   0.61741
   0.60900
   0.58524
   0.59548
   0.58233
   0.62157
   0.57858
   0.56516
   0.56016
   0.55312
   0.55560
   0.57482
   0.55919
   0.54053
   0.58798
   0.55725
   0.54170
   0.55211
   0.52857
   0.53659
   0.50891
   0.57010
   0.53481
   0.57929
   0.51551
   0.47850
   0.43942
   0.45890
   0.48696
   0.45323
   0.46094
   0.45108
   0.43677
   0.46548
   0.44522
   0.39102
   0.36408
   0.42296
   0.41717
   0.37631
   0.35492
   0.30742
   0.31453
   0.36699
   0.36146
   0.29517
   0.27999
   0.27239
   0.25756
   0.29816
   0.36090
   0.32193
   0.25462
   0.27644
   0.33485
   0.27785
   0.19646
   0.17493
   0.18386
   0.15206
   0.14122
   0.19547
   0.25746
   0.26835
   0.27780
   0.25401
   0.24101
   0.23304
   0.26761
   0.27353
   0.27745
   0.30352
   0.31097
   0.31073
   0.30856
   0.30509
   0.36289
   0.35957
   0.30330
   0.28790
   0.35541
   0.38049
   0.38938
   0.40355
   0.40806
   0.46024
   0.49439
   0.44779
   0.48500
   0.45123
   0.44876
   0.48201
   0.47223
   0.50660
   0.46675
   0.45617
   0.46895
   0.47868
   0.49908
   0.50975
   0.49672
   0.49400
   0.45581
   0.41343
   0.48479
   0.53685
   0.49758
   0.45633
   0.49196
   0.50561
   0.45289
   0.47611
   0.44484
   0.46509
   0.51842
   0.50380
   0.51217
   0.49615
   0.51940
   0.50702
   0.50313
   0.49695
   0.55532
   0.58018
   0.54331
   0.54419
   0.59280
   0.58672
   0.56876
   0.52473
   0.52189
   0.57065
   0.55913
   0.54251
   0.57753
   0.55915
   0.54635
   0.58431
   0.57912
   0.52968
   0.54153
   0.53342
   0.51057
   0.49830
   0.47754
   0.45875
   0.46606
   0.49820
   0.49227
   0.55021
   0.54202
   0.53958
   0.54757
   0.55383
   0.58413
   0.59322
   0.61168
   0.65224
   0.61449
   0.61322
   0.62880
   0.65558
   0.67725
   0.63140
   0.64026
   0.64581
   0.63638
   0.61654
   0.63866
   0.63621
   0.61548
   0.64559
   0.69638
   0.75588
   0.76253
   0.74918
   0.76084
   0.76884
   0.77518
   0.76440
   0.73881
   0.74591
   0.76789
   0.76455
   0.73933
   0.71511
   0.71834
   0.68926
   0.68997
   0.69702
   0.68702
   0.71374
   0.72292
   0.70741
   0.70424
   0.68844
   0.71732
   0.70904
   0.66190
   0.62122
   0.65509
   0.59967
   0.63079
   0.65060
   0.63604
   0.63860
   0.65525
   0.59615
   0.59719
   0.64872
   0.63400
   0.65352
   0.66997
   0.63103
   0.65422
   0.71037
   0.63941
   0.65878
   0.64472
   0.63047
   0.65732
   0.65073
   0.61092
   0.59746
   0.59838
   0.59604
   0.62487
   0.66243
   0.67978
   0.63913
   0.60441
   0.58032
   0.61369
   0.61706
   0.57446
   0.60418
   0.59376
   0.56767
   0.57833
   0.58613
   0.57115
   0.58572
   0.58994
   0.60414
   0.60516
   0.58132
   0.58256
   0.52290
   0.47388
   0.46050
   0.48887
   0.48814
   0.49152
   0.47822
   0.46935
   0.51114
   0.55161
   0.52658
   0.54532
   0.52085
   0.46329
   0.45802
   0.43118
   0.48121
   0.46913
   0.43548
   0.43512
   0.39413
   0.38771
   0.41454
   0.38092
   0.40506
   0.44189
   0.44254
   0.43451
   0.50303
   0.47135
   0.48771
   0.49335
   0.42691
   0.40928
   0.40912
   0.41736
   0.42796
   0.38360
   0.45052
   0.50943
   0.49860
   0.51531
   0.52749
   0.51188
   0.46754
   0.46144
   0.50770
   0.56200
   0.55965
   0.58152
   0.65380
   0.59031
   0.59895
   0.65431
   0.68607
   0.69385
   0.67279
   0.69989
   0.67791
   0.59510
   0.61789
   0.65526
   0.64446
   0.58765
   0.61863
   0.56984
   0.62193
   0.58884
   0.63470
   0.69468
   0.72025
   0.75820
   0.75946
   0.73350
   0.74827
   0.76701
   0.68923
   0.64805
   0.62478
   0.71145
   0.66379
   0.62595
   0.59979
   0.60883
   0.55790
   0.58996
   0.57605
   0.62227
   0.72041
   0.72184
   0.74541
   0.78181
   0.74250
   0.72926
   0.73167
   0.71737
   0.73662
   0.70816
   0.72577
   0.68181
   0.66983
   0.64930
   0.69203
   0.68785
   0.67718
   0.67093
   0.66444
   0.59960
   0.60770
   0.68604
   0.68452
   0.60013
   0.60842
   0.63322
   0.59801
   0.63755
   0.62654
   0.61377
   0.66588
   0.64222
   0.62424
   0.60489
   0.59350
   0.59817
   0.64385
   0.63072
   0.62911
   0.64930
   0.61792
   0.61239
   0.60847
   0.66731
   0.69388
   0.68053
   0.65322
   0.62980
   0.60880
   0.63394
   0.59038
   0.61019
   0.60994
   0.56640
   0.53241
   0.50918
   0.53000
   0.50934
   0.46029
   0.48501
   0.46021
   0.42444
   0.46096
   0.50839
   0.53773
   0.53475
   0.54523
   0.54583
   0.50452
   0.51836
   0.51816
   0.57850
   0.57378
   0.54032
   0.54474
   0.53247
   0.52403
   0.53890
   0.50527
   0.45756
   0.48047
   0.49553
   0.49727
   0.50308
   0.50836
   0.52125
   0.56378
   0.57482
   0.62432
   0.60919
   0.60767
   0.61018
   0.54718
   0.64306
   0.65936
   0.63864
   0.64452
   0.64610
   0.59501
   0.59704
   0.59485
   0.64616
   0.60094
   0.50940
   0.49312
   0.53959
   0.52817
   0.56264
   0.58633
   0.57246
   0.56536
   0.58228
   0.56747
   0.56551
   0.59880
   0.57803
   0.54444
   0.52334
   0.53947
   0.54015
   0.53335
   0.57436
   0.53859
   0.59507
   0.58614
   0.57646
   0.57978
   0.61317
   0.57830
   0.55082
   0.57440
   0.57605
   0.55781
   0.60653
   0.59218
   0.59320
   0.63462
   0.66671
   0.66339
   0.65527
   0.68899
   0.68038
   0.67768
   0.67336
   0.65913
   0.69506
   0.66649
   0.61475
   0.62350
   0.67645
   0.69798
   0.70594
   0.65897
   0.65756
   0.61805
   0.58286
   0.60807
   0.58618
   0.59941
   0.64416
   0.64590
   0.62634
   0.61036
   0.60070
   0.54742
   0.53639
   0.54337
   0.54240
   0.57196
   0.60916
   0.60737
   0.60468
   0.61728
   0.61030
   0.59139
   0.53353
   0.58581
   0.59620
   0.56554
   0.57911
   0.56748
   0.58166
   0.58478
   0.54094
   0.59858
   0.58567
   0.55433
   0.57069
   0.56832
   0.58754
   0.55545
   0.54610
   0.56263
   0.54587
   0.50698
   0.50955
   0.54568
   0.54667
   0.59250
   0.57538
   0.54236
   0.55690
   0.54698
   0.53695
   0.55759
   0.54791
   0.59615
   0.56507
   0.58928
   0.67595
   0.71818
   0.67287
   0.70184
   0.69621
   0.68816
   0.67998
   0.65707
   0.59998
   0.61037
   0.65332
   0.69534
   0.69231
   0.67431
   0.68266
   0.67564
   0.63904
   0.64797
   0.69190
   0.70577
   0.68462
   0.67340
   0.62744
   0.61880
   0.56295
   0.55722
   0.52791
   0.49327
   0.46975
   0.51244
   0.49300
   0.52140
   0.55092
   0.54524
   0.55540
   0.56169
   0.57644
   0.55872
   0.58476
   0.53704
   0.55522
   0.54569
   0.57967
   0.58844
   0.59721
   0.56304
   0.57749
   0.53520
   0.53464
   0.56015
   0.58289
   0.64775
   0.64827
   0.56621
   0.60785
   0.61471
   0.56401
   0.56340
   0.60586
   0.58582
   0.57632
   0.60179
   0.62443
   0.56005
   0.57003
   0.59167
   0.60661
   0.56666
   0.53367
   0.46833
   0.45290
   0.44216
   0.45256
   0.44728
   0.46960
   0.43158
   0.47107
   0.43721
   0.46838
   0.49758
   0.40535
   0.40437
   0.38686
   0.41728
   0.50179
   0.47598
   0.45444
   0.44113
   0.44496
   0.43438
   0.38273
   0.41200
   0.37895
   0.39613
   0.39659
   0.43625
   0.44176
   0.42001
   0.37442
   0.42388
   0.47013
   0.45577
   0.48642
   0.46281
   0.52592
   0.54060
   0.46778
   0.49996
   0.44748
   0.49021
   0.46699
   0.45001
   0.41674
   0.42752
   0.46236
   0.44594
   0.43578
   0.46654
   0.49361
   0.44624
   0.42959
   0.43204
   0.43302
   0.42017
   0.43253
   0.43088
   0.41805
   0.38357
   0.39896
   0.39713
   0.35577
   0.32444
   0.31823
   0.37526
   0.33905
   0.33667
   0.36492
   0.40529
   0.39462
   0.41049
   0.39592
   0.38100
   0.36449
   0.36663
   0.35657
   0.41166
   0.45153
   0.44615
   0.46730
   0.47750
   0.50140
   0.52995
   0.52812
   0.52950
   0.55862
   0.54407
   0.48544
   0.48169
   0.50648
   0.48530
   0.46195
   0.47340
   0.48354
   0.47626
   0.48300
   0.43352
   0.40148
   0.39275
   0.36562
   0.39368
   0.36241
   0.32868
   0.39011
   0.36310
   0.33431
   0.34600
   0.35951
   0.29856
   0.27631
   0.27708
   0.24898
   0.31477
   0.37189
   0.43145
   0.43855
   0.43626
   0.44687
   0.46783
   0.50065
   0.44913
   0.41756
   0.44015
   0.46771
   0.46176
   0.46710
   0.46182
   0.48689
   0.46823
   0.38261
   0.33375
   0.36895
   0.37907
   0.39258
   0.40076
   0.39405
   0.34499
   0.38016
   0.40624
   0.39475
   0.40521
   0.40499
   0.42582
   0.37428
   0.37489
   0.35675
   0.36295
   0.38465
   0.36391
   0.38384
   0.44828
   0.44292
   0.40514
   0.40543
   0.46915
   0.45070
   0.45663
   0.48965
   0.49777
   0.43535
   0.41844
   0.41014
   0.37350
   0.37423
   0.36027
   0.35925
   0.40564
   0.37644
   0.36911
   0.41369
   0.40582
   0.36708
   0.37138
   0.37891
   0.35534
   0.35199
   0.29197
   0.29167
   0.27291
   0.26478
   0.27953
   0.28060
   0.26605
   0.28139
   0.26714
   0.26519
   0.26819
   0.26117
   0.25680
   0.20413
   0.17313
   0.18472
   0.20899
   0.21015
   0.21987
   0.21765
   0.22314
   0.18526
   0.17114
   0.17576
   0.21528
   0.22423
   0.17338
   0.14666
   0.17955
   0.18039
   0.18575
   0.18512
   0.20602
   0.21993
   0.26826
   0.30548
   0.30579
   0.27268
   0.25710
   0.29377
   0.29230
   0.27522
   0.30335
   0.26566
   0.29685
   0.30722
   0.26291
   0.25297
   0.26997
   0.30242
   0.34420
   0.35161
   0.36933
   0.31884
   0.32944
   0.35626
   0.35713
   0.40266
   0.36139
   0.34279
   0.33988
   0.31868
   0.31729
   0.25657
   0.29692
   0.28665
   0.27506
   0.29046
   0.28107
   0.28175
   0.26267
   0.27577
   0.33040
   0.32699
   0.32954
   0.33182
   0.36288
   0.36153
   0.35957
   0.32086
   0.34862
   0.31917
   0.32681
   0.36797
   0.34718
   0.35248
   0.34653
   0.35120
   0.35173
   0.36890
   0.42416
   0.46615
   0.47065
   0.46849
   0.45370
   0.40108
   0.40741
   0.37485
   0.36867
   0.33543
   0.32397
   0.35181
   0.34934
   0.33677
   0.30442
   0.27707
   0.24675
   0.28750
   0.27680
   0.25576
   0.22025
   0.22024
   0.27443
   0.27720
   0.30349
   0.29626
   0.32525
   0.30321
   0.32269
   0.31688
   0.30749
   0.32504
   0.33303
   0.31241
   0.33998
   0.28927
   0.33773
   0.39035
   0.38058
   0.39153
   0.42669
   0.40863
   0.43864
   0.42624
   0.40098
   0.39596
   0.41616
   0.44652
   0.47068
   0.43538
   0.37721
   0.35636
   0.34948
   0.39837
   0.38314
   0.36799
   0.41323
   0.40737
   0.41439
   0.43615
   0.42720
   0.36911
   0.36564
   0.41264
   0.44775
   0.44368
   0.48141
   0.50777
   0.54468
   0.53724
   0.55953
   0.55126
   0.55276
   0.51903
   0.47714
   0.43653
   0.47105
   0.45335
   0.46613
   0.48793
   0.46512
   0.47118
   0.53984
   0.52112
   0.50379
   0.50417
   0.52541
   0.50057
   0.44677
   0.41306
   0.41484
   0.44844
   0.43962
   0.39753
   0.36254
   0.43905
   0.44907
   0.40259
   0.40225
   0.39091
   0.40461
   0.37735
   0.39252
   0.40785
   0.41679
   0.46525
   0.49912
   0.47435
   0.43270
   0.42334
   0.41929
   0.50108
   0.49928
   0.51649
   0.50014
   0.49642
   0.52454
   0.51604
   0.44348
   0.44967
   0.47387
   0.45957
   0.48374
   0.46179
   0.42815
   0.44388
   0.42149
   0.46744
   0.53288
   0.50670
   0.49318
   0.46922
   0.45590
   0.41299
   0.44955
   0.47161
   0.47181
   0.46718
   0.46137
   0.45645
   0.50461
   0.54423
   0.51600
   0.51521
   0.44915
   0.41545
   0.39301
   0.44097
   0.45992
   0.47869
   0.44548
   0.40675
   0.41730
   0.47189
   0.45065
   0.39920
   0.42973
   0.47473
   0.48436
   0.47352
   0.38609
   0.38599
   0.38846
   0.44821
   0.41320
   0.39581
   0.41235
   0.44908
   0.41024
   0.38193
   0.38074
   0.38298
   0.37143
   0.37870
   0.38724
   0.40950
   0.38488
   0.37166
   0.39400
   0.40583
   0.40509
   0.39210
   0.36740
   0.36374
   0.39680
   0.36994
   0.37762
   0.41646
   0.41019
   0.39611
   0.34035
   0.27488
   0.26513
   0.22077
   0.22507
   0.27884
   0.29027
   0.26399
   0.25509
   0.26216
   0.24697
   0.27910
   0.28621
   0.27493
   0.29397
   0.29215
   0.23772
   0.19383
   0.19215
   0.18417
   0.21717
   0.23257
   0.25907
   0.25787
   0.21291
   0.19335
   0.17427
   0.17464
   0.14489
   0.20056
   0.22720
   0.20950
   0.21186
   0.23428
   0.24182
   0.26402
   0.25039
   0.26261
   0.23329
   0.23691
   0.21602
   0.24841
   0.26729
   0.26164
   0.29432
   0.25925
   0.23112
   0.20417
   0.22383
   0.25354
   0.32300
   0.34315
   0.25391
   0.28692
   0.33050
   0.28547
   0.32593
   0.33787
   0.27556
   0.31611
   0.37593
   0.33566
   0.33785
   0.34265
   0.34501
   0.34551
   0.28982
   0.29393
   0.28618
   0.27932
   0.28246
   0.30162
   0.27583
   0.28815
   0.26809
   0.24257
   0.26256
   0.28707
   0.24633
   0.23888
   0.20250
   0.24886
   0.29114
   0.27930
   0.29745
   0.31709
   0.34549
   0.37809
   0.34608
   0.36910
   0.40773
   0.36130
   0.37494
   0.33319
   0.37473
   0.40587
   0.43758
   0.44835
   0.41293
   0.36969
   0.34193
   0.39217
   0.42396
   0.39516
   0.37988
   0.43001
   0.44530
   0.45046
   0.46925
   0.49993
   0.48034
   0.49507
   0.45188
   0.38558
   0.38591
   0.40904
   0.40653
   0.42098
   0.39269
   0.39595
   0.38797
   0.39637
   0.42218
   0.45000
   0.46999
   0.42577
   0.41928
   0.41711
   0.42428
   0.38174
   0.42186
   0.37463
   0.36529
   0.38678
   0.41231
   0.43760
   0.40004
   0.39872
   0.44472
   0.41929
   0.41293
   0.40978
   0.39460
   0.46158
   0.43844
   0.46236
   0.43979
   0.47527
   0.49424
   0.47369
   0.47148
   0.48980
   0.47606
   0.44575
   0.46628
   0.48864
   0.05933
   0.07371
   0.11963
   0.18014
   0.16585
   0.14923
   0.08869
   0.09098
   0.10484
   0.08354
   0.06643
   0.06452
   0.10872
   0.14086
   0.11277
   0.08567
   0.11788
   0.12612
   0.10531
   0.10643
   0.09946
   0.10617
   0.12286
   0.10385
   0.09156
   0.14759
   0.15503
   0.14372
   0.11915
   0.16668
   0.13606
   0.13140
   0.13608
   0.14097
   0.15139
   0.17165
   0.16401
   0.18894
   0.18327
   0.17202
   0.19295
   0.19697
   0.17185
   0.16939
   0.18368
   0.21974
   0.19994
   0.22529
   0.24018
   0.30025
   0.31340
   0.32174
   0.33513
   0.28754
   0.30497
   0.33784
   0.32480
   0.28830
   0.29928
   0.27826
   0.30473
   0.32165
   0.32992
   0.35777
   0.33556
   0.32755
   0.26575
   0.29991
   0.28616
   0.29642
   0.29078
   0.29984
   0.32256
   0.29109
   0.30401
   0.32085
   0.30747
   0.31700
   0.31976
   0.30410
   0.34745
   0.36294
   0.36728
   0.37047
   0.43452
   0.43917
   0.43230
   0.47447
   0.44207
   0.45291
   0.44048
   0.43368
   0.39204
   0.37090
   0.37568
   0.35281
   0.35593
   0.35614
   0.33747
   0.34612
   0.40814
   0.40346
   0.40917
   0.37934
   0.38942
   0.45303
   0.44926
   0.43828
   0.47400
   0.47266
   0.47487
   0.47653
   0.48306
   0.47194
   0.47208
   0.46612
   0.45825
   0.47024
   0.48976
   0.45601
   0.48287
   0.48712
   0.47321
   0.46296
   0.45575
   0.46751
   0.49537
   0.43541
   0.45360
   0.45526
   0.47357
   0.42949
   0.42850
   0.46897
   0.48319
   0.42788
   0.39471
   0.39281
   0.38838
   0.36209
   0.36050
   0.34164
   0.33261
   0.33445
   0.31691
   0.32903
   0.29503
   0.25421
   0.23590
   0.25402
   0.29834
   0.28056
   0.27945
   0.22814
   0.27021
   0.23375
   0.20978
   0.20230
   0.19921
   0.20518
   0.21963
   0.22424
   0.21547
   0.22596
   0.22830
   0.24427
   0.25068
   0.18408
   0.15247
   0.18612
   0.19661
   0.26938
   0.29895
   0.32595
   0.29832
   0.28222
   0.34540
   0.36911
   0.35238
   0.38673
   0.41549
   0.37775
   0.37630
   0.37454
   0.38223
   0.37996
   0.37856
   0.41754
   0.43055
   0.44317
   0.44655
   0.42659
   0.43388
   0.42713
   0.44624
   0.42177
   0.48257
   0.49075
   0.46495
   0.49728
   0.57384
   0.61552
   0.60871
   0.60400
   0.63587
   0.64666
   0.65192
   0.57157
   0.55604
   0.58760
   0.53305
   0.50752
   0.53766
   0.56701
   0.56582
   0.55643
   0.55373
   0.58120
   0.60112
   0.62082
   0.60294
   0.60468
   0.62227
   0.62324
   0.60111
   0.62145
   0.60908
   0.61351
   0.63923
   0.65175
   0.65683
   0.60521
   0.56871
   0.54432
   0.54693
   0.54259
   0.47332
   0.41097
   0.44741
   0.49814
   0.48497
   0.43988
   0.42499
   0.47213
   0.52071
   0.52180
   0.54243
   0.54828
   0.54471
   0.60042
   0.60333
   0.55398
   0.54129
   0.53114
   0.53116
   0.52858
   0.53530
   0.54569
   0.53252
   0.56320
   0.61363
   0.63240
   0.64445
   0.60936
   0.62269
   0.67834
   0.63866
   0.57003
   0.58396
   0.55600
   0.52469
   0.53338
   0.55290
   0.52803
   0.50614
   0.55290
   0.51614
   0.45417
   0.47267
   0.48784
   0.45827
   0.46623
   0.48467
   0.48619
   0.47241
   0.48571
   0.48261
   0.54775
   0.51711
   0.48290
   0.51555
   0.48254
   0.49400
   0.48775
   0.54050
   0.51035
   0.50443
   0.51646
   0.49786
   0.47342
   0.45473
   0.44879
   0.50911
   0.49586
   0.49478
   0.48671
   0.55455
   0.52222
   0.55988
   0.55800
   0.60328
   0.62439
   0.61025
   0.58044
   0.56587
   0.55554
   0.57087
   0.57566
   0.58185
   0.58434
   0.69226
   0.65165
   0.70184
   0.70139
   0.69051
   0.69541
   0.68872
   0.67448
   0.70840
   0.69573
   0.71387
   0.72271
   0.75894
   0.78713
   0.78997
   0.76164
   0.76017
   0.76726
   0.80059
   0.81787
   0.79497
   0.78010
   0.79457
   0.78062
   0.74913
   0.74609
   0.72719
   0.69891
   0.65882
   0.63707
   0.67047
   0.65979
   0.65457
   0.65746
   0.60856
   0.57111
   0.54815
   0.56153
   0.54594
   0.52425
   0.53702
   0.56384
   0.58826
   0.56937
   0.53603
   0.51371
   0.49782
   0.47485
   0.48860
   0.49805
   0.48796
   0.44311
   0.43867
   0.40990
   0.41145
   0.40722
   0.40763
   0.42261
   0.45604
   0.44847
   0.43263
   0.42477
   0.42375
   0.42594
   0.42304
   0.42871
   0.41959
   0.41307
   0.40776
   0.42820
   0.41389
   0.43083
   0.45513
   0.40328
   0.45106
   0.41326
   0.43179
   0.43841
   0.44734
   0.44991
   0.39960
   0.41576
   0.37003
   0.36279
   0.38697
   0.43901
   0.42664
   0.45237
   0.42471
   0.43417
   0.42941
   0.41183
   0.38162
   0.40577
   0.42281
   0.40344
   0.41221
   0.42428
   0.39272
   0.36005
   0.36511
   0.36491
   0.38551
   0.41976
   0.42193
   0.40054
   0.42283
   0.42236
   0.42808
   0.42090
   0.45697
   0.45212
   0.42119
   0.39588
   0.38588
   0.39442
   0.38620
   0.34393
   0.38350
   0.35922
   0.35638
   0.35901
   0.35943
   0.37226
   0.35479
   0.36120
   0.32970
   0.36051
   0.36112
   0.31966
   0.31884
   0.33100
   0.31210
   0.31942
   0.34659
   0.39598
   0.40168
   0.38868
   0.42360
   0.41006
   0.40229
   0.37843
   0.37263
   0.40614
   0.42869
   0.42657
   0.43433
   0.44966
   0.45853
   0.43246
   0.44387
   0.43448
   0.45186
   0.44130
   0.41716
   0.42262
   0.42090
   0.42449
   0.38581
   0.38295
   0.43084
   0.42433
   0.43049
   0.47679
   0.52893
   0.55769
   0.47692
   0.45117
   0.52000
   0.50875
   0.54108
   0.51803
   0.48771
   0.51813
   0.54536
   0.51774
   0.53203
   0.51261
   0.52870
   0.54967
   0.54455
   0.52110
   0.51381
   0.52138
   0.51945
   0.47565
   0.52259
   0.47397
   0.43459
   0.46588
   0.43590
   0.39301
   0.38727
   0.44939
   0.43261
   0.42919
   0.43214
   0.43811
   0.40135
   0.37509
   0.41717
   0.41733
   0.40249
   0.37379
   0.39409
   0.40103
   0.35607
   0.34462
   0.32795
   0.31489
   0.36898
   0.35729
   0.28699
   0.29118
   0.29982
   0.29911
   0.25976
   0.24008
   0.26820
   0.30746
   0.35456
   0.35687
   0.38543
   0.42450
   0.39795
   0.37479
   0.33698
   0.31122
   0.33448
   0.34508
   0.32541
   0.30380
   0.31526
   0.33516
   0.32901
   0.34900
   0.33497
   0.35912
   0.34537
   0.32113
   0.31868
   0.30835
   0.29818
   0.31504
   0.34355
   0.36097
   0.42942
   0.46194
   0.39125
   0.41641
   0.41789
   0.44457
   0.40630
   0.39212
   0.45773
   0.45728
   0.47882
   0.54191
   0.53871
   0.57753
   0.53189
   0.57095
   0.60403
   0.54715
   0.52911
   0.50752
   0.47957
   0.48029
   0.49984
   0.49815
   0.46516
   0.49407
   0.46148
   0.46848
   0.48638
   0.52388
   0.49859
   0.46896
   0.49655
   0.55405
   0.58769
   0.56936
   0.48438
   0.45114
   0.43810
   0.47094
   0.48251
   0.49716
   0.52401
   0.50773
   0.48474
   0.47526
   0.51424
   0.48002
   0.47430
   0.50483
   0.48863
   0.48236
   0.55099
   0.53236
   0.47977
   0.45707
   0.47346
   0.49925
   0.51294
   0.51569
   0.51224
   0.50796
   0.56140
   0.56047
   0.55520
   0.52839
   0.52852
   0.54162
   0.54835
   0.49097
   0.50686
   0.48512
   0.52684
   0.54329
   0.52143
   0.51240
   0.51175
   0.51162
   0.50098
   0.44716
   0.47184
   0.45126
   0.39090
   0.37106
   0.37443
   0.35371
   0.38604
   0.43556
   0.39660
   0.39836
   0.38946
   0.39092
   0.37140
   0.42746
   0.37783
   0.37159
   0.40480
   0.38890
   0.41999
   0.40833
   0.37430
   0.36050
   0.29878
   0.24849
   0.18491
   0.21262
   0.22593
   0.22262
   0.23813
   0.28084
   0.30593
   0.26318
   0.21712
   0.20392
   0.21038
   0.20379
   0.21644
   0.23699
   0.21918
   0.24210
   0.28342
   0.22327
   0.22468
   0.22422
   0.26202
   0.27142
   0.24288
   0.20366
   0.18403
   0.18848
   0.21246
   0.21362
   0.21433
   0.22144
   0.22569
   0.23880
   0.27041
   0.27793
   0.26125
   0.29564
   0.28398
   0.26586
   0.28598
   0.32333
   0.35169
   0.34045
   0.37546
   0.35843
   0.35266
   0.33214
   0.33050
   0.38374
   0.43369
   0.42912
   0.37132
   0.35765
   0.35088
   0.35113
   0.32738
   0.30767
   0.26332
   0.29986
   0.33083
   0.37604
   0.36402
   0.31916
   0.31913
   0.38775
   0.38882
   0.39037
   0.42574
   0.41583
   0.45502
   0.43455
   0.42793
   0.42969
   0.40558
   0.40824
   0.38589
   0.42408
   0.42316
   0.41119
   0.39705
   0.41483
   0.41645
   0.42136
   0.40433
   0.40385
   0.40491
   0.41754
   0.39205
   0.37784
   0.40032
   0.37725
   0.36910
   0.35615
   0.35880
   0.35925
   0.35484
   0.32965
   0.29177
   0.28668
   0.32701
   0.33800
   0.36856
   0.39263
   0.34907
   0.37630
   0.40949
   0.43820
   0.43599
   0.41934
   0.42234
   0.45706
   0.45788
   0.47539
   0.44521
   0.43914
   0.40897
   0.41615
   0.47279
   0.54352
   0.53369
   0.51477
   0.53385
   0.55630
   0.58168
   0.58625
   0.58692
   0.56338
   0.54173
   0.55171
   0.60888
   0.59081
   0.59267
   0.61651
   0.62184
   0.65242
   0.67025
   0.69009
   0.68477
   0.64672
   0.60267
   0.58399
   0.56614
   0.55368
   0.56455
   0.53550
   0.56961
   0.57816
   0.58838
   0.57594
   0.61525
   0.60427
   0.58666
   0.60356
   0.56712
   0.58368
   0.59798
   0.56136
   0.57751
   0.61436
   0.61373
   0.64219
   0.67464
   0.70039
   0.67244
   0.67585
   0.67024
   0.67457
   0.65833
   0.60656
   0.60925
   0.66454
   0.65472
   0.66301
   0.65778
   0.61813
   0.59670
   0.58300
   0.60678
   0.61977
   0.54441
   0.49143
   0.59567
   0.58349
   0.52921
   0.61578
   0.54337
   0.49621
   0.53879
   0.59027
   0.56950
   0.59209
   0.59458
   0.58312
   0.58309
   0.60290
   0.64467
   0.59461
   0.61214
   0.60186
   0.59396
   0.62486
   0.59103
   0.59052
   0.65990
   0.61873
   0.65365
   0.60634
   0.58666
   0.65325
   0.63993
   0.68147
   0.70352
   0.70396
   0.64655
   0.66003
   0.67401
   0.64590
   0.67934
   0.69718
   0.70285
   0.69900
   0.67926
   0.67963
   0.68448
   0.72749
   0.70207
   0.68106
   0.67737
   0.71683
   0.71813
   0.63565
   0.61237
   0.64493
   0.70207
   0.68181
   0.66718
   0.64816
   0.64168
   0.66145
   0.64282
   0.64127
   0.65724
   0.63765
   0.62597
   0.59798
   0.62741
   0.59133
   0.62892
   0.59220
   0.57481
   0.57737
   0.64113
   0.61058
   0.63859
   0.66476
   0.62533
   0.64952
   0.63509
   0.63519
   0.63432
   0.64089
   0.58417
   0.63392
   0.60274
   0.60878
   0.64277
   0.63585
   0.61755
   0.63386
   0.59524
   0.61875
   0.58937
   0.63633
   0.57612
   0.56746
   0.65007
   0.64600
   0.67312
   0.66486
   0.62707
   0.63727
   0.59934
   0.61253
   0.70182
   0.69496
   0.65771
   0.68040
   0.66200
   0.68790
   0.64496
   0.67341
   0.68888
   0.67964
   0.69608
   0.75150
   0.68066
   0.69230
   0.68002
   0.68718
   0.68761
   0.72212
   0.72345
   0.72308
   0.69755
   0.72465
   0.70546
   0.72138
   0.67318
   0.68966
   0.67127
   0.66053
   0.66378
   0.63057
   0.68793
   0.66711
   0.66654
   0.66889
   0.63755
   0.66312
   0.66121
   0.71811
   0.74535
   0.70342
   0.69742
   0.68732
   0.72544
   0.69193
   0.69740
   0.69193
   0.66552
   0.72758
   0.69515
   0.66866
   0.64323
   0.68568
   0.67724
   0.65477
   0.64033
   0.62741
   0.63037
   0.68956
   0.64255
   0.69127
   0.63604
   0.66043
   0.65201
   0.66127
   0.64975
   0.65823
   0.64183
   0.64864
   0.66299
   0.64572
   0.67243
   0.66197
   0.66948
   0.65836
   0.64103
   0.64056
   0.66506
   0.67876
   0.67378
   0.67129
   0.60790
   0.64655
   0.63610
   0.64642
   0.64123
   0.60555
   0.59497
   0.59141
   0.65384
   0.63814
   0.67001
   0.63034
   0.63233
   0.58302
   0.63316
   0.60607
   0.64512
   0.60059
   0.62209
   0.64695
   0.58521
   0.61985
   0.62715
   0.63229
   0.60623
   0.55778
   0.57051
   0.59118
   0.54830
   0.55135
   0.60603
   0.58465
   0.64025
   0.57729
   0.57562
   0.58815
   0.56897
   0.58640
   0.56934
   0.59730
   0.58405
   0.59559
   0.62159
   0.60450
   0.66654
   0.64955
   0.64562
   0.68892
   0.63498
   0.66564
   0.68905
   0.67692
   0.70382
   0.73308
   0.64963
   0.63069
   0.64124
   0.62596
   0.64096
   0.58605
   0.53562
   0.52635
   0.54836
   0.53682
   0.49945
   0.46575
   0.50568
   0.41685
   0.41144
   0.41797
   0.36989
   0.41107
   0.51304
   0.51268
   0.50290
   0.50562
   0.54014
   0.55740
   0.63009
   0.66606
   0.67083
   0.66752
   0.66390
   0.66789
   0.66217
   0.63342
   0.65957
   0.65988
   0.66297
   0.64603
   0.65681
   0.66589
   0.65784
   0.67972
   0.70086
   0.68012
   0.69396
   0.69294
   0.68515
   0.67062
   0.67121
   0.68310
   0.65358
   0.65122
   0.66371
   0.68950
   0.68575
   0.66679
   0.70608
   0.68559
   0.66415
   0.67442
   0.67330
   0.66570
   0.66895
   0.64975
   0.64429
   0.65718
   0.66742
   0.67242
   0.67991
   0.65012
   0.67622
   0.67338
   0.63637
   0.68542
   0.67391
   0.67948
   0.65606
   0.66507
   0.65596
   0.64274
   0.62264
   0.66195
   0.66753
   0.66382
   0.69314
   0.69491
   0.71012
   0.71124
   0.71522
   0.69998
   0.64547
   0.63645
   0.63846
   0.60535
   0.62744
   0.64162
   0.62527
   0.63737
   0.62247
   0.62828
   0.59882
   0.64554
   0.61220
   0.64228
   0.68750
   0.65375
   0.65588
   0.66324
   0.67564
   0.67452
   0.70050
   0.70499
   0.70860
   0.69531
   0.68171
   0.71268
   0.72698
   0.72266
   0.73526
   0.71526
   0.72205
   0.67817
   0.70641
   0.65279
   0.67144
   0.64992
   0.67512
   0.61746
   0.66324
   0.67207
   0.67355
   0.67442
   0.68453
   0.67681
   0.66579
   0.68288
   0.69911
   0.69057
   0.66149
   0.68057
   0.69610
   0.66358
   0.66587
   0.68099
   0.67395
   0.65026
   0.66482
   0.67661
   0.65598
   0.70620
   0.69790
   0.70121
   0.71081
   0.69164
   0.67038
   0.68808
   0.69510
   0.69572
   0.70773
   0.68809
   0.72658
   0.71989
   0.69641
   0.71058
   0.67519
   0.65681
   0.66858
   0.68244
   0.67492
   0.66441
   0.62833
   0.67124
   0.61460
   0.64173
   0.60667
   0.64470
   0.68178
   0.65403
   0.65905
   0.65111
   0.69649
   0.64325
   0.67503
   0.67474
   0.69642
   0.67868
   0.71300
   0.69522
   0.66847
   0.66804
   0.68705
   0.64868
   0.66423
   0.62417
   0.66318
   0.63027
   0.63170
   0.64729
   0.65142
   0.66951
   0.64143
   0.67191
   0.70273
   0.66676
   0.68393
   0.64298
   0.69835
   0.67171
   0.70674
   0.70797
   0.71996
   0.71755
   0.72459
   0.72518
   0.71279
   0.71342
   0.70359
   0.70933
   0.67986
   0.66297
   0.67514
   0.68699
   0.70045
   0.64913
   0.65211
   0.65258
   0.66303
   0.68013
   0.63576
   0.64900
   0.69008
   0.64101
   0.69217
   0.65865
   0.68542
   0.68171
   0.69977
   0.71045
   0.70760
   0.73116
   0.72632
   0.71547
   0.71297
   0.74092
   0.71601
   0.67078
   0.67415
   0.70690
   0.69644
   0.71659
   0.71937
   0.74296
   0.72718
   0.74456
   0.72181
   0.72312
   0.70228
   0.70221
   0.71330
   0.71396
   0.73555
   0.72291
   0.72226
   0.70750
   0.65874
   0.64329
   0.63564
   0.68222
   0.69168
   0.69976
   0.70828
   0.74955
   0.73087
   0.74586
   0.75314
   0.75660
   0.76328
   0.77612
   0.72268
   0.72736
   0.74329
   0.74255
   0.72156
   0.67686
   0.69710
   0.77029
   0.73149
   0.68773
   0.66801
   0.65545
   0.66668
   0.68572
   0.67072
   0.65833
   0.66826
   0.65685
   0.63178
   0.63600
   0.63338
   0.63005
   0.66925
   0.66197
   0.63836
   0.68679
   0.65280
   0.66845
   0.67402
   0.67642
   0.70615
   0.70518
   0.72609
   0.71418
   0.73394
   0.71669
   0.71183
   0.68738
   0.72944
   0.72776
   0.71711
   0.68283
   0.71408
   0.66154
   0.70517
   0.68573
   0.65196
   0.66444
   0.69469
   0.69118
   0.66937
   0.65146
   0.65559
   0.67511
   0.65810
   0.67223
   0.69833
   0.72971
   0.71664
   0.71719
   0.73675
   0.71129
   0.74497
   0.76902
   0.74913
   0.74786
   0.75993
   0.76136
   0.75320
   0.76303
   0.74595
   0.72431
   0.72243
   0.71873
   0.67991
   0.68669
   0.67846
   0.65081
   0.65223
   0.66648
   0.62169
   0.66058
   0.64424
   0.65738
   0.63354
   0.60976
   0.63213
   0.64462
   0.59587
   0.54295
   0.55823
   0.52248
   0.56171
   0.56904
   0.57462
   0.53133
   0.53433
   0.55756
   0.52484
   0.53167
   0.52744
   0.48892
   0.49572
   0.48862
   0.48435
   0.47646
   0.48993
   0.53518
   0.54026
   0.51625
   0.52181
   0.53370
   0.55801
   0.54963
   0.55200
   0.53735
   0.55893
   0.59177
   0.57641
   0.59781
   0.60373
   0.59686
   0.57579
   0.66297
   0.65435
   0.59508
   0.54921
   0.50585
   0.52879
   0.56053
   0.57032
   0.54880
   0.53526
   0.58015
   0.55449
   0.57120
   0.57894
   0.52410
   0.52600
   0.59363
   0.63265
   0.61618
   0.61155
   0.67148
   0.62809
   0.61193
   0.66271
   0.64869
   0.65250
   0.69139
   0.65030
   0.68125
   0.64599
   0.68827
   0.66047
   0.66381
   0.69014
   0.62788
   0.68418
   0.65824
   0.68226
   0.65301
   0.65114
   0.66476
   0.65297
   0.64093
   0.62514
   0.63615
   0.63251
   0.64425
   0.66590
   0.66167
   0.65774
   0.65666
   0.64414
   0.65001
   0.64465
   0.65903
   0.66273
   0.69185
   0.68080
   0.70579
   0.68355
   0.68532
   0.65835
   0.58048
   0.57732
   0.66244
   0.59362
   0.60444
   0.59142
   0.60380
   0.59562
   0.56178
   0.58823
   0.54345
   0.58849
   0.59099
   0.58382
   0.49235
   0.53545
   0.56976
   0.55500
   0.51588
   0.52819
   0.53516
   0.53164
   0.54870
   0.53697
   0.54440
   0.51803
   0.54092
   0.52811
   0.52742
   0.53474
   0.57527
   0.57796
   0.59572
   0.63898
   0.68080
   0.61441
   0.62975
   0.64075
   0.62846
   0.61994
   0.65621
   0.63870
   0.65843
   0.66129
   0.65505
   0.66332
   0.64477
   0.63763
   0.60099
   0.60720
   0.62744
   0.62863
   0.56458
   0.55334
   0.57766
   0.57999
   0.62026
   0.58992
   0.62065
   0.60985
   0.58708
   0.62767
   0.61655
   0.59850
   0.61791
   0.56595
   0.59983
   0.57345
   0.56103
   0.59528
   0.56619
   0.49913
   0.55128
   0.52552
   0.53847
   0.56462
   0.53390
   0.55229
   0.57762
   0.58662
   0.60040
   0.55907
   0.53438
   0.59810
   0.57197
   0.58632
   0.55537
   0.62509
   0.61883
   0.64631
   0.65208
   0.56922
   0.59911
   0.57362
   0.56746
   0.55864
   0.54748
   0.57738
   0.58358
   0.59135
   0.66190
   0.57839
   0.58589
   0.63714
   0.62425
   0.62783
   0.65180
   0.63024
   0.62455
   0.65910
   0.62920
   0.64049
   0.60839
   0.60498
   0.63208
   0.61649
   0.61870
   0.62273
   0.59859
   0.66700
   0.63876
   0.60211
   0.62205
   0.61902
   0.62024
   0.61092
   0.61367
   0.68708
   0.67227
   0.63897
   0.67778
   0.66561
   0.62826
   0.67985
   0.61876
   0.69459
   0.68964
   0.57344
   0.57690
   0.54577
   0.57592
   0.53060
   0.56271
   0.55445
   0.47881
   0.55991
   0.56712
   0.52834
   0.61048
   0.57721
   0.62577
   0.64683
   0.59877
   0.63554
   0.61509
   0.63111
   0.62470
   0.66001
   0.64141
   0.66156
   0.63774
   0.68113
   0.64295
   0.65316
   0.67312
   0.64259
   0.62774
   0.64945
   0.64743
   0.68725
   0.66278
   0.65075
   0.67639
   0.61929
   0.61831
   0.65231
   0.63304
   0.63800
   0.60847
   0.63460
   0.60667
   0.62501
   0.65266
   0.64608
   0.64798
   0.61916
   0.65647
   0.66393
   0.66373
   0.67028
   0.64823
   0.63675
   0.67008
   0.66424
   0.65873
   0.66920
   0.67831
   0.68319
   0.67993
   0.68503
   0.68366
   0.65841
   0.66817
   0.67365
   0.67699
   0.71643
   0.71268
   0.72405
   0.70259
   0.70566
   0.68931
   0.66701
   0.67799
   0.68742
   0.67534
   0.67171
   0.68660
   0.69093
   0.65498
   0.62808
   0.67152
   0.69259
   0.70678
   0.69033
   0.68137
   0.69461
   0.70585
   0.68450
   0.63261
   0.67414
   0.59299
   0.63678
   0.62262
   0.64032
   0.68339
   0.64595
   0.69092
   0.67567
   0.67951
   0.65284
   0.68303
   0.65596
   0.67540
   0.64348
   0.66190
   0.62541
   0.65249
   0.62501
   0.64511
   0.63570
   0.64007
   0.64434
   0.62822
   0.63691
   0.65245
   0.67292
   0.63987
   0.64525
   0.63269
   0.62631
   0.62607
   0.62705
   0.64095
   0.64950
   0.64436
   0.64024
   0.66109
   0.70718
   0.70783
   0.66091
   0.65740
   0.68128
   0.66690
   0.66197
   0.70819
   0.68733
   0.67122
   0.67240
   0.67274
   0.70829
   0.69098
   0.69980
   0.70188
   0.66822
   0.66573
   0.68661
   0.71846
   0.70075
   0.71578
   0.68612
   0.72971
   0.73585
   0.72670
   0.73648
   0.71458
   0.71514
   0.70202
   0.71909
   0.69378
   0.69092
   0.70335
   0.71352
   0.67685
   0.64664
   0.66630
   0.66559
   0.65785
   0.69298
   0.67073
   0.70196
   0.67096
   0.65878
   0.64261
   0.69762
   0.67264
   0.72181
   0.67397
   0.72104
   0.70812
   0.71344
   0.73276
   0.74406
   0.70396
   0.72460
   0.72468
   0.73348
   0.73741
   0.71992
   0.73776
   0.70938
   0.69041
   0.69993
   0.71926
   0.72411
   0.67045
   0.64822
   0.66263
   0.62066
   0.67709
   0.63939
   0.66718
   0.63721
   0.64393
   0.67579
   0.66176
   0.65891
   0.66221
   0.67588
   0.68390
   0.69141
   0.64985
   0.72981
   0.67556
   0.66499
   0.66337
   0.65066
   0.64486
   0.63903
   0.63211
   0.65237
   0.70525
   0.67410
   0.69491
   0.66264
   0.68764
   0.65986
   0.65787
   0.63133
   0.65194
   0.66173
   0.67241
   0.67317
   0.66404
   0.63656
   0.67149
   0.64247
   0.65299
   0.63584
   0.67015
   0.68113
   0.67138
   0.71002
   0.65340
   0.65145
   0.64078
   0.67580
   0.65993
   0.67947
   0.67050
   0.65914
   0.68466
   0.60536
   0.63450
   0.60614
   0.65301
   0.65147
   0.63670
   0.68446
   0.64878
   0.64925
   0.65055
   0.62748
   0.66389
   0.60860
   0.59799
   0.61286
   0.62506
   0.66204
   0.64910
   0.70791
   0.65755
   0.70422
   0.72751
   0.66965
   0.62839
   0.62352
   0.64742
   0.66966
   0.71383
   0.69026
   0.67356
   0.68495
   0.66025
   0.71007
   0.71877
   0.69189
   0.67111
   0.66657
   0.66283
   0.70421
   0.70528
   0.69027
   0.73356
   0.72185
   0.76111
   0.73190
   0.71048
   0.70622
   0.71058
   0.66814
   0.68324
   0.64175
   0.64556
   0.65545
   0.65561
   0.65957
   0.66157
   0.62915
   0.66484
   0.65413
   0.65997
   0.65732
   0.64507
   0.64818
   0.67963
   0.65586
   0.71819
   0.66600
   0.70788
   0.67160
   0.70011
   0.68744
   0.71229
   0.69832
   0.70733
   0.72467
   0.71457
   0.71841
   0.72444
   0.70528
   0.68491
   0.68758
   0.68910
   0.65268
   0.68159
   0.66532
   0.66662
   0.68459
   0.69476
   0.69924
   0.67910
   0.69757
   0.71123
   0.70727
   0.69391
   0.71315
   0.65911
   0.68160
   0.63422
   0.64519
   0.63599
   0.60399
   0.62224
   0.60665
   0.62943
   0.60602
   0.63998
   0.63175
   0.60577
   0.65293
   0.62820
   0.65424
   0.62288
   0.65887
   0.62868
   0.63557
   0.62518
   0.63610
   0.62516
   0.57998
   0.62217
   0.58446
   0.54202
   0.57036
   0.62872
   0.62608
   0.65610
   0.65596
   0.66811
   0.65017
   0.65182
   0.63454
   0.63506
   0.62088
   0.61128
   0.64444
   0.62819
   0.64307
   0.64216
   0.63064
   0.63555
   0.63755
   0.63861
   0.66264
   0.64569
   0.63854
   0.64694
   0.66238
   0.66316
   0.66617
   0.64327
   0.63370
   0.63899
   0.60366
   0.62419
   0.64061
   0.70818
   0.66524
   0.73424
   0.70715
   0.70762
   0.69268
   0.69867
   0.71842
   0.69163
   0.67002
   0.65687
   0.70428
   0.66810
   0.72988
   0.67923
   0.70604
   0.69084
   0.72369
   0.69112
   0.70271
   0.69824
   0.71678
   0.71786
   0.73584
   0.74022
   0.72066
   0.72213
   0.67806
   0.67462
   0.69713
   0.66356
   0.65532
   0.70666
   0.69038
   0.68797
   0.69403
   0.69999
   0.65746
   0.67857
   0.66797
   0.69118
   0.69853
   0.70933
   0.66897
   0.66768
   0.67692
   0.66804
   0.70519
   0.66347
   0.69379
   0.64393
   0.69167
   0.63949
   0.67284
   0.64885
   0.66396
   0.63722
   0.65059
   0.66317
   0.66095
   0.63510
   0.66538
   0.67492
   0.67977
   0.66339
   0.72277
   0.68109
   0.65557
   0.67759
   0.67801
   0.64639
   0.69445
   0.65841
   0.65050
   0.63624
   0.64264
   0.66417
   0.63958
   0.62081
   0.60631
   0.58405
   0.64557
   0.60978
   0.62059
   0.60557
   0.63625
   0.61555
   0.68220
   0.64336
   0.64993
   0.64564
   0.65436
   0.66114
   0.66539
   0.66875
   0.65690
   0.65896
   0.64975
   0.65572
   0.69528
   0.63133
   0.66844
   0.68782
   0.67478
   0.65800
   0.67534
   0.64626
   0.65462
   0.64613
   0.66127
   0.67612
   0.70927
   0.69392
   0.64399
   0.66251
   0.65835
   0.65970
   0.66453
   0.67153
   0.68459
   0.67304
   0.63043
   0.64130
   0.62518
   0.65380
   0.63710
   0.65187
   0.66558
   0.66594
   0.65550
   0.70198
   0.66861
   0.67384
   0.65971
   0.71565
   0.64840
   0.64542
   0.67531
   0.69321
   0.70967
   0.70259
   0.71593
   0.69928
   0.69996
   0.70010
   0.67147
   0.70002
   0.72145
   0.71028
   0.69464
   0.66369
   0.66554
   0.68218
   0.66864
   0.67603
   0.65085
   0.67332
   0.66035
   0.68282
   0.69919
   0.67325
   0.65628
   0.65228
   0.63998
   0.61890
   0.63756
   0.62751
   0.64779
   0.67281
   0.68064
   0.70188
   0.67893
   0.72452
   0.67842
   0.70134
   0.66055
   0.66134
   0.67292
   0.67239
   0.67277
   0.67334
   0.66227
   0.66426
   0.66850
   0.63556
   0.65469
   0.63603
   0.67294
   0.62194
   0.66082
   0.64810
   0.65196
   0.65578
   0.62834
   0.68374
   0.66654
   0.68103
   0.69369
   0.70754
   0.69483
   0.72689
   0.71628
   0.70540
   0.68994
   0.71197
   0.66618
   0.71028
   0.67186
   0.69945
   0.67654
   0.68840
   0.68250
   0.67334
   0.65950
   0.68028
   0.66811
   0.69395
   0.70481
   0.72311
   0.72504
   0.73210
   0.71785
   0.71049
   0.69870
   0.69335
   0.66511
   0.67899
   0.68119
   0.67442
   0.68145
   0.69217
   0.69531
   0.71191
   0.68136
   0.70085
   0.71276
   0.70645
   0.70526
   0.69063
   0.66736
   0.67120
   0.72890
   0.72182
   0.72213
   0.66327
   0.70524
   0.69809
   0.66635
   0.68180
   0.67691
   0.70436
   0.68712
   0.67185
   0.66168
   0.66278
   0.67676
   0.67320
   0.67376
   0.70383
   0.71714
   0.69683
   0.73187
   0.70686
   0.69853
   0.70733
   0.71083
   0.70774
   0.73542
   0.73739
   0.73617
   0.72927
   0.67908
   0.69356
   0.73084
   0.70788
   0.69607
   0.68418
   0.70648
   0.69858
   0.71645
   0.67276
   0.67716
   0.70761
   0.68155
   0.67701
   0.67709
   0.69248
   0.67875
   0.69602
   0.66290
   0.72382
   0.70585
   0.71684
   0.72382
   0.69446
   0.70031
   0.74061
   0.73252
   0.73722
   0.73340
   0.74816
   0.73653
   0.71532
   0.72754
   0.70681
   0.72008
   0.71461
   0.69608
   0.65817
   0.68379
   0.65694
   0.67582
   0.68312
   0.72382
   0.68937
   0.72443
   0.72106
   0.72460
   0.70179
   0.70371
   0.70805
   0.70623
   0.70564
   0.70162
   0.70703
   0.71509
   0.71487
   0.70981
   0.73709
   0.69539
   0.72214
   0.69638
   0.71809
   0.64867
   0.70719
   0.68716
   0.66060
   0.67074
   0.67530
   0.66078
   0.67244
   0.69698
   0.66548
   0.67999
   0.67097
   0.71081
   0.70086
   0.71141
   0.70405
   0.70183
   0.70698
   0.70250
   0.72393
   0.67162
   0.71219
   0.69150
   0.70099
   0.73141
   0.70177
   0.70054
   0.68929
   0.67132
   0.65910
   0.68862
   0.68086
   0.66948
   0.69044
   0.67541
   0.67279
   0.69648
   0.72675
   0.68749
   0.70541
   0.70893
   0.74781
   0.69642
   0.68964
   0.66256
   0.66824
   0.63950
   0.66532
   0.66563
   0.63118
   0.67326
   0.64915
   0.66312
   0.67020
   0.67635
   0.67761
   0.67202
   0.67361
   0.68079
   0.67657
   0.70791
   0.68144
   0.68474
   0.65850
   0.66402
   0.68779
   0.69975
   0.71571
   0.69875
   0.72587
   0.70019
   0.71231
   0.70006
   0.72021
   0.71814
   0.71582
   0.71492
   0.73070
   0.70010
   0.70009
   0.69236
   0.64530
   0.66163
   0.63926
   0.63777
   0.62999
   0.62997
   0.61405
   0.65261
   0.64678
   0.65376
   0.64687
   0.64730
   0.62843
   0.64571
   0.65105
   0.69020
   0.65421
   0.65352
   0.67057
   0.64152
   0.65990
   0.65122
   0.62167
   0.61437
   0.65509
   0.64525
   0.62479
   0.63295
   0.61144
   0.60439
   0.62646
   0.58269
   0.61601
   0.61558
   0.59509
   0.61186
   0.59574
   0.59891
   0.63629
   0.62577
   0.64030
   0.64456
   0.66017
   0.66485
   0.65294
   0.66868
   0.65893
   0.69671
   0.67697
   0.70484
   0.71627
   0.71717
   0.68056
   0.65130
   0.67470
   0.68615
   0.69431
   0.68126
   0.71454
   0.69492
   0.66498
   0.67285
   0.68395
   0.70279
   0.68952
   0.69825
   0.66905
   0.65227
   0.64270
   0.64152
   0.62129
   0.62765
   0.63468
   0.63404
   0.64011
   0.70365
   0.69864
   0.69906
   0.72948
   0.69956
   0.70960
   0.69823
   0.71505
   0.70611
   0.72137
   0.67718
   0.66868
   0.68038
   0.69016
   0.67933
   0.65195
   0.66272
   0.63235
   0.63699
   0.63010
   0.63812
   0.61004
   0.61848
   0.59893
   0.66718
   0.66603
   0.67027
   0.67399
   0.66585
   0.66134
   0.64077
   0.67016
   0.64523
   0.63784
   0.65387
   0.63591
   0.61362
   0.63291
   0.63868
   0.64416
   0.65175
   0.57189
   0.57849
   0.62918
   0.61791
   0.63689
   0.62092
   0.61828
   0.64439
   0.62670
   0.63225
   0.64731
   0.66564
   0.63678
   0.62918
   0.61660
   0.64850
   0.63439
   0.63160
   0.61907
   0.63237
   0.60606
   0.60582
   0.60563
   0.60407
   0.63054
   0.61742
   0.62792
   0.63933
   0.63996
   0.66152
   0.66399
   0.70419
   0.66081
   0.66852
   0.64320
   0.65640
   0.63871
   0.64306
   0.61319
   0.62508
   0.63581
   0.64950
   0.66559
   0.65301
   0.64859
   0.67121
   0.66512
   0.66811
   0.65827
   0.62909
   0.64791
   0.62804
   0.63914
   0.65554
   0.62541
   0.64109
   0.62337
   0.62734
   0.60761
   0.62891
   0.61606
   0.62034
   0.64499
   0.62613
   0.62622
   0.63098
   0.62477
   0.61568
   0.60390
   0.58356
   0.59850
   0.59384
   0.65052
   0.58087
   0.60822
   0.63853
   0.62187
   0.61427
   0.62196
   0.63892
   0.60296
   0.63675
   0.63050
   0.67136
   0.63884
   0.65483
   0.63669
   0.63297
   0.66107
   0.66284
   0.64862
   0.66411
   0.65315
   0.68968
   0.66608
   0.68287
   0.68374
   0.68271
   0.70430
   0.68336
   0.72724
   0.70595
   0.71897
   0.69813
   0.69940
   0.67428
   0.70318
   0.69239
   0.72702
   0.68713
   0.71337
   0.70374
   0.71093
   0.71126
   0.70912
   0.71904
   0.68322
   0.70086
   0.68020
   0.68500
   0.68468
   0.71080
   0.71361
   0.71183
   0.70149
   0.70922
   0.66628
   0.66775
   0.64946
   0.65528
   0.66707
   0.70145
   0.66850
   0.66141
   0.65575
   0.69080
   0.64481
   0.70550
   0.65974
   0.66296
   0.67401
   0.66878
   0.64661
   0.64608
   0.65312
   0.65097
   0.64744
   0.63753
   0.64504
   0.66575
   0.63766
   0.64906
   0.65055
   0.64797
   0.66827
   0.68486
   0.66457
   0.66385
   0.69564
   0.66196
   0.67337
   0.66089
   0.67832
   0.66893
   0.66243
   0.65840
   0.68749
   0.65585
   0.66691
   0.61718
   0.63588
   0.64333
   0.65720
   0.66057
   0.63052
   0.67567
   0.64139
   0.63444
   0.63920
   0.64853
   0.61040
   0.61927
   0.60183
   0.62802
   0.62030
   0.58272
   0.61680
   0.65316
   0.60682
   0.61173
   0.59058
   0.59461
   0.59279
   0.62289
   0.59380
   0.59598
   0.62503
   0.66275
   0.64810
   0.66364
   0.65052
   0.64874
   0.67643
   0.65196
   0.66522
   0.66484
   0.65283
   0.64835
   0.65597
   0.66662
   0.68727
   0.65963
   0.66409
   0.65102
   0.65432
   0.65360
   0.65276
   0.64163
   0.65290
   0.62239
   0.65094
   0.63595
   0.63487
   0.62434
   0.63598
   0.68763
   0.66238
   0.67672
   0.66865
   0.67899
   0.67062
   0.66949
   0.62043
   0.64306
   0.64774
   0.61403
   0.60681
   0.60687
   0.60799
   0.57871
   0.65286
   0.63649
   0.66743
   0.66585
   0.64514
   0.64547
   0.62367
   0.64277
   0.66566
   0.64341
   0.63991
   0.64784
   0.65176
   0.64025
   0.64306
   0.67166
   0.65047
   0.67061
   0.68903
   0.67354
   0.65887
   0.66647
   0.65697
   0.65904
   0.65741
   0.66897
   0.65791
   0.65904
   0.66267
   0.63727
   0.59790
   0.61973
   0.61909
   0.62438
   0.64857
   0.66765
   0.68983
   0.68285
   0.67649
   0.69383
   0.67770
   0.66445
   0.66317
   0.66894
   0.65516
   0.68254
   0.69005
   0.67391
   0.68089
   0.68218
   0.67838
   0.69140
   0.67389
   0.63825
   0.66933
   0.65264
   0.68788
   0.65534
   0.68030
   0.66536
   0.69378
   0.67492
   0.69629
   0.67175
   0.69525
   0.66220
   0.64617
   0.64896
   0.64697
   0.61716
   0.58199
   0.59824
   0.57455
   0.57144
   0.58051
   0.56773
   0.57802
   0.60125
   0.62146
   0.62836
   0.63187
   0.62325
   0.67176
   0.65658
   0.67198
   0.71639
   0.66095
   0.70111
   0.66119
   0.67693
   0.69851
   0.69896
   0.69668
   0.70243
   0.66418
   0.68183
   0.69812
   0.68347
   0.71323
   0.66255
   0.67745
   0.68592
   0.69819
   0.70074
   0.67671
   0.69579
   0.68579
   0.69069
   0.68093
   0.70346
   0.70091
   0.71586
   0.68955
   0.67162
   0.66213
   0.69966
   0.66388
   0.64687
   0.67386
   0.66873
   0.70712
   0.68699
   0.70548
   0.67155
   0.66355
   0.68920
   0.67804
   0.69336
   0.68871
   0.66036
   0.65308
   0.64522
   0.65760
   0.65133
   0.64788
   0.64827
   0.62756
   0.65940
   0.63486
   0.62804
   0.62459
   0.65125
   0.63668
   0.63379
   0.64932
   0.61357
   0.66549
   0.65171
   0.70451
   0.66880
   0.69860
   0.66666
   0.69211
   0.69210
   0.71203
   0.65511
   0.65540
   0.65187
   0.64511
   0.66120
   0.68277
   0.70660
   0.68308
   0.67195
   0.64982
   0.60417
   0.63294
   0.61559
   0.62657
   0.63535
   0.59749
   0.60784
   0.63393
   0.60089
   0.61820
   0.57485
   0.59584
   0.60484
   0.58203
   0.58228
   0.57697
   0.59037
   0.59085
   0.60385
   0.58733
   0.62531
   0.60331
   0.61233
   0.61822
   0.59713
   0.60726
   0.57267
   0.59244
   0.59229
   0.60046
   0.55195
   0.57903
   0.55764
   0.56813
   0.57428
   0.56465
   0.65794
   0.66847
   0.60808
   0.65638
   0.65988
   0.63847
   0.66883
   0.65521
   0.65695
   0.64217
   0.64373
   0.65989
   0.65168
   0.66467
   0.66457
   0.66870
   0.65597
   0.68705
   0.67498
   0.69293
   0.66226
   0.66619
   0.64164
   0.66044
   0.65256
   0.65045
   0.60870
   0.64056
   0.67555
   0.65564
   0.66111
   0.68140
   0.67149
   0.67337
   0.65096
   0.64547
   0.65220
   0.63255
   0.63451
   0.65440
   0.61792
   0.58226
   0.57828
   0.57093
   0.62323
   0.65150
   0.63361
   0.66154
   0.67597
   0.61330
   0.67574
   0.66392
   0.68970
   0.66221
   0.68539
   0.64195
   0.63379
   0.64325
   0.63859
   0.66043
   0.68996
   0.69387
   0.67728
   0.65796
   0.64307
   0.68300
   0.68274
   0.70471
   0.68777
   0.70485
   0.68023
   0.70793
   0.69646
   0.69900
   0.68696
   0.71088
   0.67399
   0.67852
   0.67818
   0.69015
   0.70206
   0.70301
   0.70223
   0.70034
   0.66837
   0.67226
   0.68830
   0.66590
   0.65651
   0.64982
   0.67197
   0.63991
   0.62815
   0.64509
   0.64819
   0.65035
   0.62780
   0.66240
   0.65157
   0.67993
   0.67550
   0.68342
   0.67199
   0.68967
   0.68195
   0.67460
   0.68106
   0.62904
   0.66308
   0.64838
   0.65303
   0.64412
   0.65708
   0.65964
   0.65122
   0.64585
   0.65705
   0.68641
   0.67964
   0.70730
   0.69394
   0.68958
   0.69236
   0.67140
   0.65761
   0.64481
   0.66515
   0.64212
   0.67268
   0.65323
   0.64230
   0.61994
   0.61903
   0.62755
   0.64573
   0.65967
   0.62714
   0.64492
   0.65906
   0.65306
   0.65231
   0.62731
   0.67843
   0.65699
   0.65261
   0.62275
   0.63419
   0.63516
   0.62547
   0.61765
   0.64673
   0.61323
   0.65483
   0.64834
   0.65460
   0.62738
   0.65988
   0.62961
   0.65186
   0.68275
   0.64534
   0.66200
   0.65715
   0.63473
   0.64825
   0.65209
   0.64942
   0.64096
   0.67650
   0.67104
   0.65902
   0.65376
   0.65674
   0.61332
   0.67713
   0.63832
   0.66911
   0.64167
   0.64472
   0.66934
   0.66276
   0.68795
   0.70112
   0.66003
   0.67867
   0.67721
   0.67395
   0.67792
   0.68823
   0.69063
   0.70589
   0.69611
   0.66927
   0.66283
   0.65349
   0.67407
   0.67324
   0.69156
   0.70693
   0.71870
   0.73725
   0.72508
   0.75098
   0.75021
   0.73654
   0.72822
   0.72184
   0.72309
   0.72176
   0.70702
   0.66221
   0.71465
   0.65647
   0.65439
   0.68239
   0.67851
   0.69261
   0.68772
   0.71592
   0.70473
   0.73237
   0.72903
   0.73421
   0.71625
   0.72435
   0.72429
   0.72588
   0.70827
   0.73066
   0.72271
   0.71261
   0.69440
   0.64733
   0.66166
   0.67598
   0.58678
   0.62980
   0.66767
   0.67823
   0.62600
   0.69441
   0.65888
   0.63826
   0.64197
   0.64208
   0.64985
   0.63226
   0.66729
   0.67365
   0.66319
   0.67209
   0.66093
   0.67315
   0.67502
   0.65329
   0.67132
   0.67868
   0.69700
   0.67294
   0.71122
   0.69708
   0.73209
   0.73289
   0.72175
   0.69070
   0.68622
   0.70221
   0.67470
   0.69185
   0.71670
   0.68242
   0.69843
   0.69975
   0.70731
   0.69473
   0.68052
   0.65071
   0.68744
   0.64647
   0.68941
   0.68239
   0.66276
   0.68852
   0.69155
   0.70423
   0.71002
   0.69132
   0.68884
   0.72490
   0.69491
   0.66896
   0.69471
   0.68012
   0.64912
   0.65045
   0.63802
   0.64730
   0.67477
   0.65373
   0.67982
   0.68232
   0.69250
   0.69492
   0.70403
   0.68248
   0.68866
   0.68021
   0.69682
   0.68223
   0.69811
   0.69371
   0.64758
   0.66874
   0.65455
   0.65609
   0.67032
   0.67444
   0.65814
   0.65814
   0.65131
   0.64206
   0.65848
   0.63250
   0.64668
   0.66656
   0.66551
   0.68672
   0.68092
   0.66618
   0.64153
   0.64946
   0.65077
   0.63782
   0.66298
   0.62825
   0.66216
   0.62614
   0.64002
   0.62244
   0.65618
   0.63410
   0.62523
   0.63413
   0.63857
   0.64735
   0.64899
   0.67843
   0.62371
   0.59714
   0.60603
   0.61776
   0.61337
   0.58488
   0.64616
   0.64544
   0.65652
   0.64912
   0.65615
   0.64983
   0.67657
   0.64470
   0.65621
   0.66409
   0.57668
   0.55799
   0.64371
   0.62057
   0.64827
   0.65601
   0.63374
   0.59661
   0.61309
   0.64734
   0.60731
   0.62376
   0.63269
   0.68483
   0.68862
   0.68479
   0.64906
   0.62180
   0.64012
   0.64908
   0.63787
   0.62987
   0.62029
   0.62782
   0.63041
   0.62042
   0.65142
   0.62557
   0.68442
   0.65107
   0.65624
   0.66668
   0.67270
   0.70620
   0.71318
   0.70945
   0.69481
   0.68578
   0.66832
   0.69138
   0.69444
   0.69545
   0.70787
   0.73242
   0.70396
   0.69237
   0.68553
   0.67526
   0.68899
   0.70730
   0.69753
   0.68343
   0.66188
   0.66922
   0.63727
   0.62599
   0.66452
   0.66329
   0.67551
   0.66657
   0.67084
   0.64935
   0.67164
   0.69459
   0.67773
   0.69202
   0.63721
   0.61497
   0.63613
   0.61163
   0.59158
   0.60001
   0.60828
   0.61865
   0.64314
   0.61364
   0.62240
   0.61626
   0.62489
   0.63838
   0.59362
   0.60219
   0.61933
   0.58064
   0.59930
   0.60859
   0.63561
   0.65742
   0.65012
   0.65682
   0.63847
   0.66753
   0.64941
   0.66015
   0.62485
   0.63693
   0.62147
   0.66026
   0.63606
   0.62873
   0.66035
   0.66702
   0.68975
   0.70083
   0.72567
   0.71611
   0.70548
   0.66913
   0.69298
   0.70740
   0.67651
   0.69689
   0.69923
   0.70805
   0.69968
   0.73937
   0.72896
   0.72333
   0.71308
   0.71933
   0.70213
   0.69970
   0.69679
   0.69727
   0.71657
   0.69946
   0.73338
   0.72126
   0.70552
   0.71072
   0.69375
   0.67798
   0.66783
   0.68386
   0.66936
   0.66726
   0.70675
   0.73100
   0.70550
   0.71190
   0.69763
   0.70060
   0.70489
   0.70749
   0.70867
   0.73111
   0.69019
   0.71447
   0.70484
   0.70661
   0.68700
   0.71613
   0.72101
   0.72993
   0.71865
   0.70238
   0.70537
   0.73096
   0.72620
   0.75048
   0.73953
   0.74192
   0.72896
   0.71221
   0.69687
   0.72067
   0.67404
   0.67488
   0.65888
   0.65438
   0.67060
   0.67426
   0.65602
   0.72050
   0.73290
   0.69654
   0.72869
   0.73419
   0.73200
   0.72014
   0.74398
   0.75252
   0.67990
   0.69025
   0.66239
   0.66149
   0.61548
   0.66041
   0.66299
   0.61600
   0.55234
   0.59720
   0.56254
   0.62730
   0.58939
   0.61470
   0.65077
   0.64755
   0.59558
   0.56782
   0.60187
   0.57677
   0.62111
   0.59942
   0.57568
   0.59341
   0.61033
   0.58943
   0.52484
   0.54064
   0.58245
   0.61538
   0.64650
   0.61464
   0.64391
   0.63097
   0.67297
   0.68076
   0.67065
   0.67397
   0.67004
   0.69172
   0.68129
   0.64984
   0.65206
   0.65731
   0.62857
   0.61343
   0.61748
   0.61124
   0.60071
   0.59665
   0.56686
   0.60847
   0.60307
   0.58909
   0.60542
   0.60186
   0.61305
   0.63420
   0.66784
   0.66739
   0.66828
   0.66220
   0.64174
   0.67252
   0.65156
   0.65980
   0.67643
   0.68031
   0.67379
   0.68334
   0.68991
   0.69983
   0.66462
   0.67876
   0.69664
   0.70443
   0.68131
   0.71149
   0.67974
   0.67546
   0.66201
   0.66101
   0.66777
   0.64399
   0.66080
   0.65229
   0.66049
   0.62696
   0.62886
   0.64212
   0.61810
   0.60421
   0.58547
   0.56982
   0.59186
   0.57547
   0.60703
   0.60911
   0.67121
   0.63021
   0.66046
   0.63596
   0.66337
   0.61860
   0.65778
   0.62455
   0.64127
   0.64690
   0.64401
   0.64022
   0.60100
   0.64257
   0.60696
   0.63763
   0.60592
   0.61550
   0.58884
   0.56641
   0.63364
   0.64208
   0.65883
   0.66023
   0.65079
   0.66194
   0.66096
   0.63162
   0.64806
   0.65675
   0.62107
   0.62878
   0.65765
   0.60940
   0.64459
   0.65021
   0.63928
   0.68546
   0.67295
   0.66670
   0.63347
   0.66530
   0.66490
   0.68022
   0.67700
   0.66369
   0.64414
   0.64918
   0.64833
   0.65818
   0.65033
   0.67320
   0.65818
   0.67108
   0.65435
   0.62619
   0.62648
   0.63986
   0.66102
   0.67430
   0.66304
   0.65021
   0.64141
   0.63611
   0.62928
   0.64205
   0.62566
   0.64693
   0.64680
   0.66579
   0.66983
   0.65515
   0.66853
   0.66049
   0.66133
   0.68038
   0.68048
   0.68739
   0.68781
   0.68065
   0.67438
   0.67322
   0.70703
   0.70302
   0.68623
   0.70607
   0.64274
   0.65756
   0.63040
   0.62438
   0.61823
   0.57996
   0.60855
   0.61406
   0.60384
   0.60719
   0.58441
   0.64245
   0.64233
   0.66899
   0.65364
   0.66678
   0.63827
   0.65609
   0.63745
   0.65821
   0.66258
   0.65184
   0.66289
   0.64697
   0.66687
   0.66289
   0.70177
   0.67683
   0.68522
   0.67889
   0.72193
   0.67126
   0.69195
   0.68780
   0.65386
   0.68754
   0.65570
   0.64593
   0.61422
   0.60413
   0.63647
   0.63538
   0.62444
   0.66211
   0.62343
   0.63871
   0.62554
   0.59896
   0.64353
   0.61716
   0.65654
   0.65816
   0.66421
   0.62070
   0.67646
   0.66140
   0.69040
   0.65277
   0.68130
   0.69448
   0.68607
   0.67644
   0.66638
   0.69003
   0.66726
   0.67772
   0.66127
   0.66674
   0.66258
   0.64330
   0.67384
   0.63478
   0.67584
   0.66671
   0.69226
   0.64143
   0.66904
   0.66777
   0.67826
   0.66219
   0.65373
   0.67196
   0.67606
   0.65759
   0.65591
   0.64510
   0.68290
   0.66688
   0.69044
   0.65832
   0.68989
   0.66443
   0.66578
   0.64858
   0.65638
   0.64432
   0.68196
   0.64774
   0.64838
   0.64445
   0.64580
   0.65015
   0.61811
   0.67150
   0.65546
   0.65601
   0.63251
   0.65093
   0.67367
   0.65189
   0.68237
   0.69114
   0.67631
   0.66479
   0.66218
   0.70216
   0.62553
   0.65615
   0.71008
   0.74758
   0.71711
   0.69177
   0.71308
   0.65980
   0.68053
   0.69886
   0.68050
   0.60416
   0.62369
   0.64908
   0.63270
   0.67410
   0.60744
   0.57083
   0.59391
   0.58317
   0.57287
   0.57102
   0.58621
   0.55229
   0.59429
   0.54601
   0.50771
   0.53227
   0.57853
   0.53063
   0.60439
   0.58344
   0.59976
   0.59774
   0.65843
   0.65350
   0.68393
   0.67218
   0.67956
   0.67836
   0.65311
   0.67231
   0.64764
   0.65714
   0.64610
   0.66497
   0.65300
   0.66152
   0.60178
   0.62139
   0.63950
   0.63237
   0.63349
   0.63080
   0.65060
   0.63916
   0.61279
   0.60880
   0.60286
   0.55916
   0.63303
   0.60555
   0.59814
   0.59214
   0.61280
   0.61207
   0.61986
   0.58707
   0.60012
   0.54828
   0.62073
   0.57667
   0.61005
   0.66607
   0.64880
   0.64821
   0.59355
   0.60917
   0.62638
   0.65413
   0.62675
   0.66364
   0.63921
   0.62836
   0.66204
   0.04074
   0.07975
   0.09073
   0.13044
   0.08038
   0.09416
   0.07870
   0.09644
   0.11784
   0.10696
   0.04498
   0.08476
   0.08420
   0.10244
   0.11246
   0.09864
   0.10920
   0.12868
   0.11833
   0.10939
   0.08895
   0.10155
   0.10081
   0.11027
   0.05809
   0.05313
   0.05377
   0.10956
   0.11850
   0.17636
   0.27486
   0.27158
   0.28807
   0.31154
   0.28997
   0.26331
   0.25693
   0.30536
   0.31896
   0.29042
   0.36305
   0.36025
   0.38098
   0.41330
   0.42061
   0.41916
   0.43035
   0.42443
   0.42005
   0.44129
   0.42946
   0.44029
   0.42912
   0.43716
   0.43869
   0.46726
   0.45622
   0.46706
   0.46483
   0.46785
   0.47141
   0.52566
   0.55339
   0.57757
   0.53799
   0.47931
   0.41264
   0.41936
   0.49882
   0.41638
   0.43304
   0.48775
   0.43582
   0.47658
   0.49249
   0.45027
   0.48134
   0.48143
   0.48695
   0.44169
   0.44899
   0.47710
   0.52133
   0.51279
   0.49444
   0.52057
   0.54206
   0.53255
   0.51914
   0.56664
   0.56728
   0.57319
   0.54139
   0.52350
   0.51945
   0.51132
   0.46000
   0.47933
   0.51526
   0.51953
   0.47815
   0.47960
   0.48562
   0.48457
   0.47613
   0.50902
   0.50885
   0.50134
   0.50549
   0.50343
   0.48384
   0.46471
   0.46188
   0.46128
   0.50294
   0.56536
   0.51511
   0.50580
   0.49185
   0.46228
   0.52208
   0.55733
   0.50876
   0.48052
   0.50169
   0.52415
   0.53819
   0.54843
   0.54686
   0.53925
   0.56660
   0.59770
   0.64531
   0.59772
   0.59915
   0.61762
   0.61753
   0.65009
   0.64479
   0.65907
   0.64228
   0.63803
   0.64474
   0.64255
   0.60573
   0.59176
   0.59632
   0.58301
   0.61315
   0.61444
   0.59581
   0.58737
   0.61873
   0.56168
   0.51832
   0.54944
   0.52008
   0.54456
   0.57772
   0.53970
   0.51502
   0.56315
   0.53420
   0.53559
   0.57881
   0.59049
   0.64506
   0.66897
   0.62950
   0.59827
   0.60194
   0.59124
   0.62866
   0.68221
   0.66987
   0.62874
   0.63867
   0.57905
   0.59022
   0.68066
   0.70707
   0.67947
   0.63794
   0.63558
   0.67341
   0.66570
   0.68669
   0.68688
   0.65171
   0.65224
   0.65699
   0.66952
   0.64134
   0.63985
   0.62654
   0.64924
   0.59400
   0.60740
   0.63966
   0.69905
   0.69236
   0.68427
   0.70860
   0.67600
   0.63599
   0.60972
   0.61829
   0.61869
   0.62132
   0.63109
   0.63013
   0.61443
   0.62655
   0.60274
   0.56580
   0.54796
   0.55115
   0.55752
   0.59998
   0.59608
   0.57375
   0.54989
   0.55299
   0.54387
   0.57007
   0.57050
   0.56709
   0.58878
   0.63982
   0.61310
   0.61360
   0.59898
   0.62471
   0.63687
   0.63643
   0.67138
   0.64659
   0.64515
   0.68017
   0.69701
   0.66997
   0.66022
   0.65971
   0.67502
   0.71919
   0.75851
   0.75931
   0.77323
   0.78387
   0.79017
   0.85442
   0.88440
   0.85514
   0.83111
   0.79077
   0.75693
   0.77515
   0.75663
   0.77600
   0.78708
   0.78295
   0.76774
   0.75347
   0.76772
   0.80549
   0.76398
   0.75055
   0.78965
   0.77398
   0.80993
   0.78746
   0.79596
   0.79357
   0.76099
   0.72031
   0.69991
   0.68818
   0.67818
   0.64559
   0.65810
   0.65501
   0.62385
   0.63239
   0.68132
   0.65054
   0.59955
   0.58961
   0.63489
   0.66324
   0.63965
   0.61391
   0.64581
   0.63602
   0.64477
   0.69393
   0.65724
   0.69238
   0.71941
   0.81017
   0.85267
   0.82917
   0.77996
   0.70222
   0.75091
   0.75623
   0.67651
   0.62541
   0.66585
   0.66807
   0.69153
   0.73942
   0.70967
   0.66717
   0.65948
   0.63923
   0.61892
   0.57333
   0.64322
   0.63592
   0.62967
   0.63686
   0.63322
   0.67011
   0.70124
   0.68734
   0.67191
   0.65750
   0.64551
   0.67307
   0.69523
   0.67293
   0.67884
   0.67509
   0.65142
   0.67380
   0.70635
   0.68607
   0.62376
   0.64541
   0.58770
   0.62601
   0.62898
   0.61472
   0.62240
   0.62871
   0.63254
   0.62548
   0.62016
   0.61518
   0.59945
   0.61939
   0.61168
   0.57456
   0.60535
   0.62481
   0.64049
   0.63995
   0.63940
   0.65011
   0.63962
   0.63675
   0.61077
   0.57855
   0.64885
   0.69617
   0.69182
   0.68926
   0.68170
   0.67788
   0.67281
   0.66571
   0.62246
   0.61056
   0.60160
   0.59818
   0.60777
   0.66853
   0.73861
   0.67823
   0.64588
   0.60193
   0.61033
   0.55318
   0.48979
   0.44517
   0.48805
   0.48494
   0.51624
   0.48532
   0.49284
   0.47490
   0.48144
   0.49783
   0.46577
   0.44685
   0.43685
   0.47034
   0.46145
   0.46713
   0.50769
   0.46972
   0.50219
   0.50572
   0.45821
   0.48395
   0.53828
   0.49629
   0.54098
   0.57682
   0.55700
   0.52717
   0.57544
   0.54912
   0.47559
   0.45604
   0.46934
   0.46411
   0.44413
   0.47673
   0.47077
   0.41929
   0.44147
   0.42221
   0.38451
   0.37593
   0.35975
   0.37101
   0.31768
   0.36859
   0.38928
   0.37398
   0.38820
   0.42111
   0.41211
   0.39726
   0.42533
   0.48786
   0.44023
   0.43188
   0.43134
   0.50169
   0.45897
   0.38308
   0.39133
   0.35656
   0.37871
   0.37970
   0.39105
   0.39050
   0.34805
   0.34005
   0.39285
   0.37217
   0.36472
   0.28581
   0.31558
   0.28585
   0.29822
   0.25576
   0.22530
   0.21102
   0.23099
   0.24770
   0.28133
   0.26336
   0.19299
   0.21546
   0.23921
   0.21394
   0.19575
   0.18362
   0.23882
   0.23153
   0.19693
   0.19673
   0.19253
   0.15671
   0.14632
   0.17855
   0.18850
   0.16741
   0.21991
   0.21025
   0.18107
   0.19433
   0.17291
   0.20119
   0.17905
   0.16441
   0.19406
   0.19253
   0.17062
   0.16396
   0.16409
   0.18056
   0.15274
   0.12658
   0.14104
   0.09852
   0.12241
   0.13624
   0.13828
   0.11632
   0.14053
   0.16550
   0.13698
   0.16313
   0.16469
   0.11493
   0.11265
   0.15523
   0.11971
   0.09824
   0.08960
   0.09147
   0.13289
   0.15770
   0.11576
   0.14895
   0.14434
   0.18541
   0.19083
   0.18817
   0.19489
   0.14980
   0.14008
   0.19313
   0.19088
   0.20071
   0.22206
   0.19854
   0.20910
   0.18429
   0.13350
   0.12676
   0.11001
   0.16249
   0.18226
   0.18263
   0.20301
   0.22183
   0.24113
   0.24206
   0.24427
   0.23747
   0.22396
   0.28064
   0.26275
   0.27881
   0.29888
   0.26614
   0.27616
   0.26249
   0.29414
   0.30306
   0.29645
   0.30867
   0.34854
   0.37362
   0.36525
   0.38649
   0.39254
   0.41751
   0.40530
   0.41294
   0.39805
   0.38776
   0.37926
   0.38760
   0.42455
   0.43018
   0.38719
   0.35597
   0.37022
   0.39329
   0.38494
   0.35481
   0.37650
   0.39063
   0.39721
   0.39995
   0.40559
   0.39630
   0.42384
   0.47434
   0.45845
   0.49834
   0.50939
   0.43793
   0.44294
   0.40228
   0.43934
   0.43596
   0.45177
   0.45733
   0.49310
   0.49448
   0.54211
   0.55997
   0.54194
   0.55730
   0.59760
   0.53640
   0.51252
   0.53593
   0.57584
   0.56308
   0.57788
   0.58047
   0.64955
   0.59408
   0.53157
   0.54636
   0.56540
   0.56488
   0.51694
   0.54325
   0.58475
   0.57546
   0.54623
   0.51802
   0.52881
   0.53834
   0.51620
   0.55082
   0.51848
   0.52202
   0.55040
   0.57592
   0.60370
   0.57208
   0.54664
   0.52437
   0.52120
   0.51140
   0.50612
   0.55207
   0.61678
   0.60099
   0.57235
   0.57218
   0.56836
   0.55038
   0.52420
   0.48311
   0.48715
   0.49844
   0.49270
   0.49784
   0.51391
   0.49844
   0.50787
   0.49551
   0.48224
   0.54182
   0.61108
   0.56148
   0.54372
   0.59603
   0.59406
   0.55110
   0.53435
   0.55005
   0.58841
   0.65519
   0.68735
   0.65238
   0.65865
   0.68523
   0.75139
   0.75506
   0.67730
   0.62833
   0.62262
   0.72852
   0.72602
   0.73324
   0.75560
   0.75436
   0.68769
   0.69175
   0.70406
   0.72085
   0.74063
   0.69651
   0.67096
   0.70397
   0.73276
   0.73107
   0.71780
   0.68111
   0.64967
   0.65682
   0.68216
   0.70585
   0.74318
   0.66963
   0.72874
   0.75369
   0.80237
   0.74823
   0.70666
   0.74165
   0.72179
   0.71099
   0.66490
   0.62500
   0.65632
   0.67060
   0.57295
   0.53220
   0.57673
   0.56619
   0.55934
   0.60956
   0.59985
   0.56826
   0.52698
   0.51611
   0.55867
   0.62294
   0.60521
   0.54768
   0.58790
   0.62396
   0.58377
   0.54187
   0.56002
   0.58241
   0.58710
   0.56202
   0.54997
   0.56528
   0.54800
   0.55382
   0.47640
   0.48911
   0.54558
   0.56754
   0.46829
   0.47653
   0.57178
   0.60211
   0.57561
   0.57739
   0.59120
   0.58950
   0.58494
   0.57894
   0.56903
   0.61340
   0.56058
   0.50597
   0.54552
   0.54203
   0.50687
   0.53516
   0.51795
   0.48776
   0.45240
   0.51894
   0.55293
   0.54007
   0.51519
   0.46772
   0.47544
   0.49072
   0.46476
   0.48598
   0.41461
   0.42017
   0.39770
   0.41984
   0.41823
   0.42315
   0.42771
   0.40497
   0.41472
   0.39901
   0.37747
   0.41782
   0.44158
   0.43393
   0.46890
   0.43145
   0.46522
   0.44473
   0.44002
   0.42414
   0.46573
   0.45828
   0.49346
   0.54592
   0.57665
   0.52458
   0.51704
   0.53137
   0.50935
   0.49231
   0.49633
   0.45792
   0.47200
   0.51101
   0.52812
   0.55206
   0.50687
   0.51298
   0.49308
   0.54310
   0.48038
   0.49263
   0.51468
   0.50910
   0.56830
   0.55706
   0.52776
   0.58045
   0.56784
   0.56212
   0.57685
   0.57402
   0.56306
   0.56385
   0.58723
   0.56814
   0.50937
   0.55230
   0.57352
   0.56771
   0.54854
   0.50940
   0.49669
   0.49078
   0.50741
   0.52893
   0.53205
   0.51700
   0.49084
   0.49402
   0.49464
   0.48198
   0.49345
   0.53227
   0.55508
   0.52017
   0.52345
   0.53334
   0.50358
   0.55459
   0.54744
   0.56403
   0.55779
   0.53981
   0.54477
   0.56073
   0.53466
   0.50782
   0.51824
   0.50470
   0.49470
   0.51550
   0.49735
   0.43792
   0.50848
   0.51834
   0.54766
   0.53704
   0.55541
   0.55242
   0.53462
   0.51861
   0.51554
   0.56770
   0.61082
   0.58988
   0.57176
   0.60415
   0.60634
   0.62644
   0.62547
   0.65426
   0.64249
   0.66568
   0.63385
   0.66981
   0.63031
   0.69672
   0.68637
   0.67090
   0.70173
   0.76511
   0.76946
   0.73297
   0.65165
   0.60992
   0.60412
   0.62025
   0.62509
   0.63995
   0.60647
   0.64383
   0.64215
   0.62772
   0.60680
   0.61540
   0.62040
   0.66424
   0.71918
   0.68276
   0.62532
   0.69727
   0.76941
   0.72430
   0.70134
   0.71268
   0.71275
   0.71950
   0.73969
   0.71236
   0.71892
   0.75914
   0.72812
   0.72895
   0.76242
   0.73836
   0.72997
   0.72684
   0.68600
   0.69427
   0.68890
   0.74528
   0.80907
   0.79123
   0.72846
   0.74058
   0.77361
   0.73977
   0.71028
   0.67688
   0.64643
   0.65748
   0.64506
   0.63084
   0.61812
   0.59840
   0.59260
   0.60080
   0.58194
   0.54239
   0.51306
   0.58004
   0.59813
   0.56874
   0.54959
   0.55082
   0.58619
   0.63584
   0.62930
   0.59114
   0.60676
   0.61037
   0.59275
   0.61105
   0.67644
   0.68378
   0.65554
   0.58594
   0.59910
   0.65952
   0.65676
   0.69013
   0.70668
   0.63724
   0.61377
   0.66465
   0.63046
   0.57841
   0.52086
   0.54002
   0.56957
   0.53900
   0.51679
   0.51682
   0.56768
   0.55219
   0.57240
   0.60817
   0.52957
   0.51334
   0.48296
   0.49220
   0.51037
   0.47335
   0.46970
   0.48508
   0.40830
   0.42403
   0.43273
   0.44259
   0.42021
   0.50729
   0.49524
   0.44389
   0.43100
   0.46529
   0.51409
   0.48321
   0.45495
   0.42799
   0.42458
   0.43150
   0.40283
   0.42195
   0.43692
   0.43014
   0.43944
   0.42919
   0.38242
   0.39152
   0.38096
   0.40377
   0.34836
   0.33953
   0.34584
   0.39707
   0.42358
   0.39102
   0.38420
   0.39610
   0.38574
   0.39357
   0.38934
   0.36846
   0.40406
   0.41319
   0.45692
   0.46215
   0.47637
   0.46930
   0.44692
   0.40825
   0.41651
   0.44607
   0.43570
   0.44078
   0.39221
   0.33697
   0.36326
   0.39186
   0.43319
   0.47015
   0.47799
   0.44729
   0.47546
   0.47946
   0.46878
   0.47218
   0.49943
   0.46274
   0.44265
   0.41434
   0.37610
   0.39180
   0.34759
   0.32975
   0.32817
   0.32472
   0.32662
   0.35162
   0.34959
   0.32147
   0.29172
   0.30199
   0.31522
   0.38243
   0.35843
   0.35267
   0.31962
   0.30182
   0.30793
   0.31884
   0.31929
   0.31070
   0.27154
   0.28111
   0.30961
   0.31039
   0.28671
   0.32047
   0.31049
   0.26308
   0.25506
   0.30946
   0.39037
   0.34246
   0.32312
   0.35114
   0.36115
   0.34377
   0.32630
   0.35089
   0.31453
   0.29485
   0.30183
   0.31312
   0.28295
   0.27850
   0.27186
   0.28769
   0.32028
   0.30185
   0.27712
   0.27782
   0.28832
   0.32465
   0.30754
   0.28967
   0.26199
   0.27250
   0.24573
   0.26696
   0.23979
   0.19711
   0.20358
   0.21464
   0.23983
   0.25942
   0.26491
   0.27234
   0.25700
   0.27182
   0.30026
   0.31679
   0.33482
   0.30502
   0.31445
   0.31296
   0.26063
   0.26647
   0.27263
   0.23971
   0.23970
   0.27945
   0.23216
   0.24485
   0.26210
   0.30358
   0.31546
   0.31843
   0.29533
   0.29954
   0.32711
   0.27352
   0.30247
   0.26367
   0.24457
   0.21257
   0.22319
   0.23370
   0.25378
   0.29275
   0.30349
   0.30514
   0.30286
   0.33804
   0.30830
   0.29886
   0.30687
   0.31971
   0.30518
   0.34994
   0.34386
   0.35442
   0.32297
   0.36524
   0.33945
   0.36144
   0.38066
   0.37123
   0.35023
   0.34353
   0.37542
   0.38118
   0.35223
   0.35396
   0.34336
   0.37977
   0.38193
   0.33977
   0.34394
   0.33518
   0.37975
   0.40313
   0.40119
   0.36780
   0.39326
   0.37381
   0.36368
   0.40427
   0.37860
   0.39365
   0.37814
   0.38332
   0.36512
   0.33838
   0.35753
   0.32977
   0.32135
   0.33920
   0.39005
   0.43775
   0.43170
   0.41545
   0.41613
   0.39235
   0.36181
   0.40048
   0.42154
   0.41368
   0.41275
   0.43839
   0.40595
   0.43741
   0.47541
   0.47114
   0.44920
   0.41403
   0.41675
   0.40050
   0.43707
   0.43505
   0.41556
   0.42618
   0.41790
   0.39959
   0.45242
   0.43992
   0.40591
   0.45514
   0.43662
   0.41810
   0.42124
   0.43179
   0.43397
   0.44843
   0.42912
   0.43092
   0.44556
   0.48154
   0.47479
   0.48420
   0.55747
   0.53319
   0.48070
   0.49333
   0.50872
   0.46877
   0.43723
   0.44029
   0.44753
   0.43428
   0.47021
   0.47045
   0.46001
   0.41258
   0.39497
   0.42646
   0.43637
   0.45063
   0.46203
   0.44925
   0.45431
   0.45480
   0.42057
   0.41591
   0.45494
   0.39655
   0.35255
   0.37836
   0.36431
   0.36736
   0.33052
   0.32738
   0.30121
   0.28122
   0.30482
   0.28840
   0.29395
   0.30952
   0.27633
   0.27335
   0.27594
   0.31204
   0.33870
   0.32100
   0.31927
   0.34922
   0.34780
   0.35665
   0.37327
   0.36367
   0.33128
   0.34531
   0.36753
   0.34211
   0.32649
   0.33276
   0.37576
   0.38368
   0.40406
   0.38826
   0.39138
   0.38639
   0.37073
   0.38350
   0.41207
   0.40086
   0.38795
   0.37917
   0.38237
   0.39716
   0.39623
   0.41328
   0.41651
   0.38064
   0.35947
   0.40999
   0.43625
   0.41994
   0.49229
   0.47170
   0.44164
   0.47283
   0.46814
   0.47293
   0.49329
   0.54427
   0.54480
   0.53724
   0.56341
   0.49652
   0.52803
   0.56754
   0.57243
   0.57852
   0.59209
   0.63526
   0.58677
   0.54433
   0.52059
   0.45400
   0.48898
   0.49390
   0.49492
   0.51476
   0.52087
   0.54599
   0.55685
   0.57419
   0.58804
   0.60156
   0.62587
   0.64717
   0.63521
   0.62814
   0.61979
   0.63061
   0.60627
   0.61274
   0.64763
   0.61461
   0.62280
   0.57677
   0.57715
   0.59112
   0.64476
   0.67217
   0.66287
   0.71401
   0.70546
   0.68760
   0.68618
   0.64456
   0.63626
   0.61519
   0.59168
   0.61652
   0.55399
   0.57707
   0.61296
   0.61846
   0.58833
   0.51584
   0.54205
   0.51120
   0.55032
   0.52195
   0.54909
   0.61368
   0.63843
   0.57536
   0.58150
   0.61788
   0.60947
   0.62284
   0.65431
   0.62599
   0.57516
   0.57798
   0.58287
   0.59426
   0.58881
   0.59428
   0.59319
   0.59397
   0.59889
   0.57954
   0.59310
   0.57698
   0.59827
   0.59286
   0.59300
   0.61540
   0.58817
   0.55040
   0.60214
   0.63673
   0.57009
   0.52968
   0.55284
   0.50898
   0.54298
   0.48102
   0.44557
   0.45205
   0.45366
   0.48740
   0.50403
   0.46406
   0.48439
   0.49065
   0.41552
   0.41866
   0.43716
   0.47175
   0.49401
   0.50311
   0.47228
   0.44974
   0.40617
   0.38819
   0.40767
   0.47130
   0.39155
   0.33898
   0.36788
   0.37663
   0.32726
   0.31529
   0.35298
   0.34935
   0.31383
   0.31800
   0.32182
   0.28044
   0.29511
   0.28956
   0.26977
   0.27693
   0.22333
   0.17449
   0.17858
   0.15565
   0.19039
   0.19974
   0.18519
   0.18945
   0.20499
   0.18416
   0.19802
   0.20463
   0.23512
   0.25076
   0.24987
   0.26794
   0.31457
   0.31987
   0.34609
   0.37459
   0.36271
   0.30561
   0.33679
   0.34541
   0.40593
   0.45309
   0.42240
   0.43640
   0.48606
   0.45379
   0.47993
   0.46971
   0.47738
   0.48203
   0.46485
   0.44329
   0.48882
   0.49814
   0.51543
   0.52058
   0.51480
   0.55382
   0.54569
   0.53373
   0.55635
   0.53593
   0.46650
   0.50248
   0.52883
   0.50385
   0.49748
   0.46871
   0.46875
   0.53555
   0.48956
   0.44221
   0.46028
   0.46026
   0.41213
   0.37488
   0.34241
   0.35592
   0.42558
   0.39237
   0.38794
   0.42139
   0.39610
   0.38447
   0.35155
   0.29793
   0.29608
   0.30008
   0.27782
   0.35761
   0.31245
   0.27322
   0.26364
   0.27553
   0.26475
   0.25600
   0.26542
   0.23115
   0.26294
   0.27361
   0.26950
   0.26347
   0.25001
   0.21448
   0.19536
   0.16757
   0.17551
   0.18862
   0.16177
   0.18276
   0.23334
   0.24565
   0.24720
   0.23918
   0.24615
   0.25338
   0.24525
   0.25377
   0.30513
   0.32577
   0.32226
   0.38864
   0.38443
   0.31590
   0.37336
   0.42090
   0.39819
   0.35522
   0.35125
   0.31982
   0.29978
   0.31480
   0.34313
   0.29129
   0.30766
   0.28953
   0.26494
   0.24285
   0.23617
   0.29960
   0.33260
   0.32658
   0.30492
   0.35670
   0.37364
   0.39490
   0.39303
   0.35467
   0.38952
   0.35257
   0.36636
   0.41538
   0.39405
   0.36658
   0.37583
   0.41048
   0.46954
   0.45648
   0.41475
   0.46527
   0.51781
   0.48863
   0.43292
   0.37047
   0.41381
   0.41340
   0.41469
   0.39716
   0.42536
   0.47933
   0.46002
   0.41312
   0.37169
   0.34940
   0.39799
   0.40545
   0.39755
   0.36717
   0.37778
   0.35126
   0.37870
   0.36179
   0.39317
   0.41882
   0.42574
   0.39760
   0.40381
   0.40914
   0.42005
   0.40549
   0.43719
   0.42019
   0.41309
   0.41477
   0.43445
   0.41872
   0.42008
   0.39374
   0.34981
   0.33291
   0.35017
   0.34771
   0.37622
   0.36869
   0.32330
   0.29115
   0.31238
   0.34062
   0.33823
   0.38422
   0.42077
   0.47770
   0.45853
   0.45891
   0.49300
   0.44719
   0.46765
   0.46830
   0.45268
   0.42306
   0.44264
   0.45628
   0.42608
   0.43786
   0.49816
   0.47358
   0.40213
   0.38224
   0.42371
   0.44225
   0.45895
   0.41995
   0.41565
   0.42879
   0.39262
   0.35216
   0.40689
   0.39086
   0.37647
   0.34767
   0.34811
   0.31693
   0.29926
   0.34209
   0.30431
   0.31295
   0.33690
   0.32819
   0.30183
   0.25881
   0.28429
   0.31959
   0.37571
   0.38148
   0.37423
   0.35195
   0.31593
   0.31548
   0.29596
   0.26804
   0.28811
   0.28289
   0.28211
   0.26722
   0.28486
   0.24643
   0.25781
   0.26300
   0.23634
   0.28706
   0.29400
   0.31568
   0.29620
   0.29709
   0.29441
   0.35388
   0.36805
   0.35645
   0.32082
   0.32099
   0.33139
   0.31353
   0.31810
   0.30905
   0.29139
   0.29973
   0.29754
   0.28682
   0.32147
   0.27839
   0.30899
   0.32471
   0.32245
   0.28531
   0.29864
   0.35825
   0.35980
   0.39255
   0.39483
   0.38839
   0.37204
   0.33678
   0.37066
   0.39806
   0.40316
   0.41628
   0.45827
   0.43674
   0.44398
   0.44536
   0.42519
   0.44196
   0.43709
   0.44438
   0.46669
   0.46231
   0.49624
   0.47046
   0.44389
   0.42888
   0.42299
   0.43039
   0.49402
   0.49344
   0.47264
   0.45285
   0.49411
   0.51249
   0.47287
   0.47079
   0.47921
   0.52116
   0.52198
   0.52671
   0.50707
   0.50927
   0.48623
   0.44312
   0.43043
   0.44622
   0.45335
   0.43609
   0.46206
   0.45612
   0.45656
   0.46718
   0.47778
   0.48247
   0.49473
   0.52207
   0.56324
   0.57664
   0.50436
   0.47575
   0.51398
   0.47637
   0.45872
   0.44964
   0.53997
   0.51960
   0.46561
   0.48211
   0.46844
   0.41671
   0.49096
   0.51039
   0.51479
   0.48712
   0.46343
   0.46080
   0.48849
   0.45975
   0.48746
   0.51431
   0.51347
   0.51465
   0.49428
   0.46570
   0.43223
   0.45363
   0.45087
   0.44481
   0.44560
   0.44560
   0.42873
   0.42939
   0.44623
   0.41672
   0.45286
   0.44956
   0.46131
   0.43958
   0.46051
   0.50625
   0.49631
   0.47684
   0.50101
   0.41119
   0.44927
   0.43361
   0.42760
   0.41989
   0.48774
   0.49889
   0.51304
   0.52854
   0.51712
   0.49321
   0.51345
   0.52564
   0.52941
   0.57338
   0.56287
   0.62012
   0.62005
   0.57911
   0.60329
   0.60326
   0.57733
   0.57890
   0.64659
   0.69315
   0.65989
   0.70450
   0.64601
   0.60359
   0.58670
   0.66072
   0.66017
   0.62597
   0.60755
   0.56110
   0.57881
   0.58287
   0.60597
   0.61013
   0.62521
   0.59573
   0.56241
   0.57015
   0.54360
   0.52809
   0.54504
   0.51302
   0.53015
   0.54273
   0.49911
   0.46966
   0.47455
   0.55355
   0.55730
   0.50629
   0.54154
   0.52465
   0.49522
   0.47143
   0.46811
   0.47952
   0.45918
   0.50839
   0.52450
   0.45943
   0.45994
   0.46712
   0.44023
   0.47087
   0.49137
   0.49259
   0.49357
   0.45949
   0.44135
   0.40547
   0.38241
   0.35513
   0.29325
   0.30351
   0.31793
   0.32207
   0.31336
   0.31953
   0.32740
   0.33257
   0.32562
   0.30783
   0.29421
   0.29385
   0.28622
   0.30863
   0.29089
   0.32218
   0.28433
   0.27295
   0.24059
   0.23458
   0.25085
   0.23570
   0.27140
   0.26446
   0.26062
   0.26694
   0.26333
   0.26782
   0.27859
   0.26627
   0.27126
   0.27383
   0.27502
   0.27849
   0.30638
   0.30620
   0.33701
   0.33329
   0.33591
   0.34359
   0.32954
   0.32759
   0.31855
   0.33996
   0.34963
   0.30911
   0.31958
   0.31083
   0.28717
   0.29606
   0.29756
   0.30191
   0.31783
   0.30510
   0.26988
   0.23720
   0.22349
   0.26909
   0.27035
   0.26656
   0.24822
   0.26194
   0.27008
   0.29423
   0.27822
   0.21686
   0.21275
   0.21576
   0.21738
   0.22989
   0.22550
   0.22932
   0.23693
   0.22637
   0.21195
   0.22625
   0.22306
   0.19785
   0.19507
   0.20618
   0.22692
   0.23409
   0.21374
   0.22692
   0.30424
   0.30447
   0.34103
   0.34011
   0.31223
   0.33223
   0.27855
   0.28131
   0.28307
   0.26682
   0.25942
   0.23430
   0.28391
   0.31299
   0.32431
   0.30457
   0.30670
   0.35995
   0.38812
   0.37934
   0.38809
   0.44406
   0.48409
   0.46363
   0.45140
   0.45928
   0.45501
   0.45204
   0.45301
   0.46087
   0.43316
   0.42969
   0.49876
   0.50675
   0.47420
   0.44431
   0.48956
   0.50217
   0.56783
   0.57573
   0.58787
   0.58922
   0.58299
   0.59882
   0.60742
   0.63527
   0.65448
   0.66015
   0.62717
   0.65168
   0.63021
   0.61203
   0.63597
   0.58958
   0.60642
   0.57840
   0.59026
   0.60695
   0.59290
   0.60609
   0.57985
   0.58609
   0.58420
   0.57981
   0.60240
   0.59580
   0.60917
   0.62883
   0.59026
   0.57531
   0.57649
   0.55233
   0.53998
   0.55695
   0.57685
   0.61269
   0.60004
   0.64279
   0.68161
   0.64043
   0.68619
   0.64331
   0.63672
   0.62240
   0.62954
   0.65228
   0.62028
   0.58865
   0.59230
   0.58508
   0.60380
   0.62247
   0.66827
   0.66901
   0.66925
   0.61365
   0.58929
   0.59371
   0.59679
   0.58687
   0.56708
   0.59629
   0.54962
   0.55077
   0.58972
   0.58842
   0.57042
   0.54091
   0.58569
   0.64070
   0.66389
   0.63911
   0.64850
   0.67902
   0.65553
   0.64017
   0.62439
   0.57578
   0.59966
   0.64530
   0.65810
   0.62528
   0.61618
   0.61090
   0.59790
   0.64502
   0.64588
   0.61966
   0.60815
   0.59304
   0.55004
   0.45984
   0.52625
   0.55323
   0.56088
   0.54424
   0.52483
   0.54083
   0.55792
   0.54918
   0.55032
   0.53698
   0.50620
   0.47553
   0.45295
   0.47609
   0.46288
   0.43974
   0.42564
   0.40869
   0.38380
   0.39379
   0.39069
   0.35300
   0.36797
   0.39104
   0.44532
   0.43949
   0.41122
   0.37924
   0.37425
   0.34401
   0.35819
   0.37032
   0.33954
   0.38739
   0.40207
   0.40317
   0.35609
   0.37900
   0.37237
   0.38990
   0.38699
   0.37943
   0.38216
   0.42075
   0.40712
   0.44478
   0.44432
   0.44649
   0.45056
   0.44713
   0.42003
   0.41309
   0.47353
   0.45439
   0.44074
   0.47020
   0.46809
   0.51166
   0.54537
   0.56740
   0.58545
   0.56055
   0.57268
   0.57604
   0.55613
   0.56802
   0.57737
   0.57457
   0.62120
   0.62671
   0.63024
   0.63466
   0.71779
   0.65708
   0.60384
   0.60016
   0.58090
   0.58792
   0.60997
   0.60657
   0.60001
   0.55180
   0.56166
   0.54916
   0.52158
   0.49928
   0.46713
   0.51754
   0.49644
   0.52610
   0.45967
   0.50776
   0.56919
   0.58798
   0.57424
   0.56008
   0.54899
   0.56610
   0.56804
   0.56550
   0.56671
   0.56208
   0.52808
   0.56283
   0.54050
   0.52537
   0.56294
   0.59233
   0.60472
   0.58950
   0.55210
   0.54984
   0.52978
   0.50088
   0.52667
   0.55587
   0.55831
   0.49103
   0.52495
   0.49213
   0.52124
   0.51938
   0.52946
   0.50541
   0.49886
   0.45000
   0.45103
   0.50031
   0.56151
   0.55486
   0.53321
   0.57609
   0.56202
   0.56937
   0.57634
   0.53444
   0.54508
   0.59243
   0.64739
   0.57316
   0.56529
   0.60045
   0.55015
   0.53838
   0.56333
   0.55514
   0.55966
   0.50230
   0.47328
   0.51186
   0.54992
   0.58277
   0.52996
   0.50595
   0.56519
   0.54674
   0.53493
   0.55791
   0.52672
   0.48461
   0.53480
   0.52715
   0.48674
   0.49466
   0.48921
   0.49705
   0.48955
   0.49217
   0.49443
   0.50644
   0.57223
   0.59110
   0.61955
   0.59988
   0.61284
   0.64044
   0.62008
   0.60917
   0.62187
   0.59827
   0.61255
   0.58101
   0.55812
   0.57097
   0.61167
   0.63103
   0.62405
   0.62461
   0.60371
   0.64245
   0.69843
   0.69311
   0.71680
   0.73516
   0.67521
   0.64591
   0.67057
   0.67344
   0.67025
   0.67720
   0.66275
   0.65570
   0.64975
   0.67887
   0.63223
   0.62799
   0.63348
   0.67021
   0.66067
   0.61263
   0.56355
   0.54345
   0.51855
   0.54439
   0.52808
   0.54669
   0.53698
   0.53531
   0.55751
   0.54673
   0.53441
   0.56745
   0.60733
   0.58179
   0.53337
   0.53674
   0.54018
   0.49875
   0.49043
   0.52528
   0.51596
   0.54350
   0.51629
   0.54788
   0.58662
   0.58210
   0.53300
   0.53662
   0.51812
   0.52188
   0.53782
   0.54817
   0.59723
   0.60715
   0.60629
   0.57778
   0.56493
   0.55776
   0.59934
   0.56857
   0.50989
   0.48346
   0.46199
   0.47085
   0.46832
   0.47760
   0.50122
   0.44707
   0.45294
   0.45544
   0.44808
   0.43932
   0.42894
   0.43257
   0.52174
   0.53495
   0.52896
   0.53412
   0.50693
   0.51323
   0.53067
   0.51137
   0.49066
   0.52883
   0.53055
   0.55594
   0.51368
   0.48713
   0.50881
   0.51177
   0.50011
   0.50620
   0.50346
   0.46103
   0.46730
   0.47867
   0.50644
   0.50495
   0.52676
   0.51729
   0.55841
   0.57839
   0.54574
   0.56755
   0.55499
   0.51615
   0.53769
   0.54401
   0.54031
   0.57504
   0.59209
   0.59682
   0.59763
   0.58480
   0.55627
   0.53182
   0.53273
   0.52541
   0.51656
   0.52014
   0.51383
   0.54672
   0.53540
   0.52593
   0.53139
   0.51626
   0.52864
   0.55339
   0.54144
   0.54660
   0.52356
   0.48700
   0.50480
   0.53078
   0.57096
   0.56326
   0.59500
   0.57476
   0.57204
   0.55849
   0.55550
   0.55957
   0.56525
   0.55611
   0.55060
   0.53259
   0.54672
   0.57244
   0.58914
   0.55917
   0.52365
   0.49183
   0.44350
   0.50960
   0.49392
   0.48750
   0.50313
   0.48158
   0.49436
   0.52240
   0.47315
   0.42081
   0.39925
   0.36024
   0.35229
   0.37043
   0.34345
   0.36099
   0.35585
   0.28998
   0.28421
   0.31585
   0.30298
   0.29842
   0.30097
   0.30325
   0.26971
   0.24579
   0.28004
   0.27257
   0.29496
   0.28734
   0.28830
   0.26376
   0.27708
   0.27586
   0.28153
   0.24397
   0.29288
   0.33736
   0.34208
   0.33858
   0.36177
   0.33739
   0.34912
   0.34045
   0.33705
   0.34791
   0.37397
   0.32303
   0.29810
   0.27157
   0.28138
   0.33035
   0.33432
   0.33602
   0.33253
   0.35032
   0.33220
   0.34639
   0.32507
   0.30214
   0.33057
   0.31286
   0.33198
   0.36079
   0.33624
   0.34335
   0.31859
   0.28231
   0.26591
   0.28635
   0.28867
   0.29034
   0.26089
   0.20956
   0.22383
   0.21567
   0.19999
   0.21738
   0.24343
   0.25584
   0.24384
   0.22074
   0.18224
   0.19651
   0.14109
   0.17821
   0.19043
   0.16320
   0.18800
   0.19534
   0.19936
   0.21112
   0.22813
   0.22920
   0.20313
   0.26307
   0.28515
   0.28922
   0.28064
   0.28637
   0.30219
   0.36196
   0.36590
   0.35581
   0.35190
   0.34395
   0.37911
   0.38947
   0.39101
   0.36437
   0.32496
   0.30790
   0.33473
   0.35701
   0.31306
   0.32305
   0.36816
   0.36381
   0.35862
   0.36105
   0.37694
   0.38117
   0.45503
   0.45989
   0.43173
   0.43236
   0.49892
   0.51733
   0.52488
   0.48748
   0.46748
   0.46110
   0.44233
   0.48132
   0.54573
   0.52906
   0.55148
   0.53587
   0.53612
   0.54125
   0.55266
   0.55601
   0.53553
   0.52660
   0.57379
   0.54033
   0.50762
   0.53925
   0.55056
   0.55408
   0.49945
   0.47785
   0.53655
   0.52462
   0.50832
   0.51448
   0.50384
   0.56345
   0.58713
   0.55680
   0.57514
   0.54653
   0.60458
   0.58437
   0.54342
   0.52629
   0.52353
   0.53671
   0.54690
   0.47355
   0.49245
   0.47289
   0.40169
   0.36302
   0.38733
   0.39370
   0.44903
   0.43884
   0.47476
   0.46506
   0.47120
   0.47504
   0.46174
   0.47702
   0.48973
   0.45125
   0.47033
   0.47039
   0.42046
   0.41521
   0.42014
   0.39060
   0.43559
   0.43385
   0.42644
   0.42763
   0.47084
   0.46071
   0.47461
   0.53207
   0.48290
   0.43272
   0.48702
   0.55490
   0.61994
   0.56872
   0.56087
   0.59799
   0.62232
   0.59862
   0.58039
   0.57764
   0.60108
   0.61175
   0.67508
   0.61189
   0.60020
   0.65804
   0.62182
   0.55553
   0.59406
   0.59908
   0.51675
   0.45536
   0.47133
   0.47306
   0.53758
   0.54781
   0.52047
   0.50999
   0.46930
   0.47067
   0.43688
   0.46933
   0.42982
   0.47854
   0.46603
   0.49527
   0.52437
   0.49078
   0.47381
   0.48676
   0.49443
   0.53126
   0.50967
   0.51095
   0.50901
   0.48877
   0.49985
   0.49541
   0.52842
   0.50771
   0.49379
   0.51960
   0.54984
   0.48998
   0.49399
   0.50251
   0.54765
   0.57852
   0.60472
   0.60952
   0.56888
   0.59114
   0.56146
   0.52756
   0.47185
   0.49409
   0.50293
   0.53173
   0.53528
   0.57939
   0.59432
   0.55630
   0.62751
   0.60128
   0.54255
   0.58327
   0.62952
   0.62857
   0.62597
   0.60724
   0.61060
   0.59275
   0.58345
   0.59796
   0.64461
   0.68615
   0.68315
   0.62527
   0.64917
   0.63595
   0.64724
   0.64989
   0.65990
   0.65880
   0.62525
   0.68016
   0.73176
   0.72571
   0.66916
   0.67327
   0.64245
   0.68949
   0.71764
   0.70977
   0.69431
   0.64332
   0.61855
   0.63357
   0.59478
   0.61102
   0.62093
   0.65340
   0.65029
   0.62827
   0.66081
   0.66295
   0.61798
   0.63406
   0.64666
   0.64430
   0.60633
   0.63731
   0.68629
   0.66768
   0.62983
   0.63137
   0.60918
   0.62365
   0.61401
   0.57576
   0.57145
   0.56570
   0.56017
   0.52328
   0.51604
   0.54467
   0.50279
   0.52439
   0.50216
   0.49133
   0.51499
   0.51774
   0.52216
   0.53240
   0.53786
   0.52471
   0.49626
   0.53533
   0.55305
   0.52946
   0.55637
   0.54135
   0.53269
   0.52309
   0.53398
   0.51731
   0.49728
   0.51334
   0.52209
   0.47903
   0.44184
   0.45540
   0.44447
   0.45460
   0.46668
   0.44989
   0.41943
   0.43358
   0.44547
   0.41238
   0.41667
   0.47261
   0.49894
   0.48017
   0.45157
   0.47750
   0.51660
   0.51001
   0.49267
   0.50703
   0.50706
   0.49793
   0.52564
   0.53596
   0.50478
   0.58021
   0.56480
   0.61337
   0.60962
   0.59378
   0.53345
   0.53239
   0.55755
   0.60153
   0.62707
   0.59342
   0.63272
   0.62755
   0.60871
   0.62217
   0.66461
   0.68359
   0.60706
   0.56561
   0.57487
   0.56827
   0.54084
   0.55215
   0.57488
   0.53332
   0.50371
   0.56602
   0.56282
   0.57178
   0.57535
   0.54601
   0.57038
   0.53009
   0.49040
   0.47988
   0.51109
   0.48520
   0.44788
   0.46748
   0.49042
   0.53978
   0.62088
   0.58966
   0.57902
   0.60320
   0.58104
   0.59273
   0.60640
   0.65200
   0.62570
   0.62305
   0.61492
   0.62597
   0.57240
   0.56893
   0.58406
   0.60705
   0.59448
   0.61891
   0.56744
   0.58979
   0.59081
   0.59243
   0.65224
   0.63070
   0.63544
   0.66307
   0.61428
   0.68162
   0.71698
   0.69911
   0.72431
   0.72951
   0.72064
   0.69982
   0.72463
   0.73293
   0.73498
   0.78067
   0.84195
   0.85755
   0.92003
   0.90144
   0.89958
   0.86781
   0.83206
   0.90066
   0.86164
   0.93132
   0.96685
   0.93579
   0.92249
   0.91710
   0.88045
   0.88993
   0.83983
   0.86247
   0.84727
   0.85638
   0.90066
   0.94775
   0.96115
   0.97582
   0.94866
   0.94512
   0.95029
   0.93426
   0.88317
   0.83064
   0.78748
   0.74586
   0.72376
   0.75267
   0.79239
   0.82784
   0.84568
   0.88284
   0.92708
   0.90909
   0.92596
   0.94597
   0.97612
   0.94040
   0.94349
   0.98140
   0.97465
   0.94244
   0.95968
   0.96661
   0.93935
   0.92587
   0.94741
   0.93333
   0.91147
   0.88817
   0.92678
   0.84204
   0.77348
   0.75020
   0.74403
   0.76510
   0.70087
   0.62772
   0.60177
   0.61424
   0.62982
   0.62020
   0.65324
   0.67384
   0.62350
   0.65105
   0.67994
   0.64376
   0.70195
   0.67447
   0.71463
   0.71805
   0.73298
   0.72768
   0.72525
   0.71299
   0.72345
   0.71354
   0.73397
   0.70225
   0.69859
   0.72357
   0.74355
   0.69249
   0.64541
   0.64016
   0.61688
   0.62260
   0.64054
   0.65377
   0.64267
   0.60171
   0.57439
   0.66694
   0.68953
   0.63230
   0.58141
   0.64490
   0.65576
   0.62575
   0.58853
   0.57840
   0.52244
   0.51057
   0.51840
   0.52814
   0.54675
   0.55739
   0.52812
   0.52353
   0.57649
   0.60465
   0.60770
   0.58475
   0.52760
   0.46231
   0.48462
   0.48532
   0.45435
   0.46483
   0.47001
   0.42654
   0.51081
   0.52359
   0.46977
   0.49558
   0.51855
   0.51982
   0.50603
   0.50876
   0.56461
   0.54637
   0.54357
   0.54257
   0.52991
   0.54530
   0.59072
   0.58075
   0.55694
   0.54535
   0.53142
   0.53934
   0.55241
   0.51559
   0.53583
   0.52723
   0.52845
   0.53783
   0.59006
   0.64225
   0.62918
   0.63103
   0.61588
   0.59069
   0.59094
   0.57853
   0.53847
   0.52611
   0.50369
   0.59618
   0.60936
   0.55751
   0.54739
   0.56400
   0.55352
   0.56412
   0.54759
   0.53773
   0.52682
   0.57718
   0.58940
   0.55042
   0.52073
   0.51527
   0.54419
   0.62489
   0.67967
   0.70264
   0.73147
   0.76114
   0.74045
   0.70249
   0.69906
   0.74657
   0.76484
   0.76809
   0.79929
   0.79361
   0.78147
   0.79698
   0.79608
   0.79593
   0.76483
   0.74294
   0.68772
   0.64943
   0.68313
   0.64023
   0.63614
   0.58216
   0.55744
   0.58006
   0.59756
   0.54769
   0.51901
   0.59089
   0.56969
   0.58191
   0.56291
   0.55774
   0.57073
   0.59468
   0.56498
   0.52137
   0.48272
   0.44781
   0.43481
   0.48667
   0.52364
   0.52493
   0.54433
   0.56451
   0.54692
   0.53254
   0.47333
   0.48195
   0.49524
   0.49442
   0.50855
   0.51676
   0.49133
   0.53044
   0.53979
   0.51177
   0.51656
   0.51813
   0.52761
   0.52566
   0.49705
   0.50761
   0.50433
   0.49218
   0.52716
   0.49898
   0.52990
   0.51132
   0.51500
   0.50684
   0.48329
   0.44415
   0.44711
   0.48454
   0.43185
   0.38376
   0.39828
   0.37310
   0.41266
   0.40503
   0.38526
   0.43795
   0.42320
   0.38382
   0.43026
   0.43512
   0.43982
   0.45637
   0.44217
   0.47367
   0.48431
   0.48773
   0.47993
   0.50263
   0.50109
   0.54973
   0.55773
   0.55952
   0.55107
   0.53118
   0.49503
   0.49755
   0.46844
   0.50865
   0.52719
   0.52943
   0.55801
   0.55048
   0.52694
   0.52341
   0.59836
   0.57252
   0.65163
   0.60084
   0.61690
   0.62332
   0.68571
   0.65129
   0.62516
   0.64474
   0.64367
   0.66184
   0.66420
   0.63870
   0.63915
   0.60638
   0.62833
   0.62100
   0.58561
   0.58770
   0.58283
   0.61409
   0.63217
   0.61107
   0.64270
   0.67496
   0.66878
   0.69669
   0.63535
   0.56741
   0.58340
   0.66784
   0.69588
   0.64806
   0.63995
   0.66630
   0.66139
   0.64967
   0.66546
   0.64925
   0.61824
   0.58538
   0.60551
   0.65014
   0.63540
   0.63490
   0.64974
   0.63633
   0.65926
   0.63037
   0.59122
   0.57112
   0.57658
   0.57731
   0.55720
   0.55322
   0.58651
   0.56149
   0.59629
   0.58331
   0.56197
   0.53242
   0.52720
   0.50132
   0.52150
   0.53580
   0.52079
   0.49856
   0.44141
   0.48939
   0.43538
   0.45692
   0.47986
   0.44129
   0.44531
   0.39587
   0.44334
   0.45789
   0.49091
   0.54950
   0.53085
   0.56694
   0.51284
   0.56007
   0.54446
   0.50119
   0.51984
   0.55544
   0.52298
   0.55819
   0.58140
   0.60846
   0.62971
   0.59232
   0.59143
   0.59888
   0.60256
   0.57773
   0.62152
   0.62881
   0.57633
   0.59101
   0.56226
   0.57256
   0.58857
   0.52189
   0.56130
   0.57361
   0.49135
   0.52460
   0.54713
   0.50783
   0.53614
   0.58007
   0.52228
   0.55080
   0.55333
   0.49674
   0.44945
   0.45298
   0.45608
   0.40600
   0.37553
   0.40965
   0.40255
   0.42546
   0.45050
   0.47736
   0.44340
   0.45225
   0.42271
   0.42481
   0.41182
   0.45535
   0.43151
   0.47082
   0.44845
   0.49040
   0.46779
   0.46118
   0.49432
   0.42757
   0.38600
   0.37118
   0.37081
   0.37358
   0.36769
   0.40335
   0.39857
   0.39058
   0.42438
   0.35125
   0.39282
   0.38965
   0.36641
   0.40254
   0.39170
   0.41835
   0.39609
   0.36717
   0.41276
   0.36885
   0.38938
   0.41318
   0.43335
   0.44847
   0.46265
   0.45973
   0.46547
   0.46323
   0.50432
   0.51245
   0.45308
   0.43999
   0.44332
   0.46181
   0.45552
   0.49231
   0.50266
   0.48204
   0.45525
   0.49323
   0.53158
   0.54487
   0.56720
   0.60344
   0.62086
   0.64260
   0.68126
   0.62865
   0.68932
   0.72080
   0.74028
   0.70625
   0.76122
   0.73467
   0.65555
   0.65024
   0.69060
   0.67726
   0.72496
   0.73743
   0.67068
   0.64360
   0.65941
   0.68469
   0.72395
   0.75808
   0.75113
   0.71522
   0.69088
   0.69254
   0.68395
   0.75506
   0.78871
   0.73506
   0.67723
   0.70910
   0.71034
   0.67198
   0.69376
   0.66110
   0.66041
   0.67142
   0.65153
   0.66353
   0.67607
   0.65017
   0.65757
   0.67704
   0.70267
   0.73965
   0.74233
   0.74192
   0.71736
   0.68437
   0.66288
   0.64124
   0.60599
   0.58714
   0.64428
   0.69276
   0.71184
   0.66595
   0.65443
   0.62916
   0.57736
   0.59798
   0.61728
   0.63963
   0.66445
   0.61853
   0.57117
   0.61621
   0.62363
   0.63410
   0.64205
   0.61308
   0.59133
   0.60681
   0.59260
   0.62332
   0.59437
   0.57863
   0.61390
   0.59670
   0.56597
   0.54905
   0.51089
   0.53968
   0.51734
   0.49186
   0.53848
   0.50048
   0.50909
   0.52891
   0.49855
   0.50435
   0.48568
   0.44590
   0.41579
   0.45092
   0.44746
   0.45177
   0.47319
   0.47678
   0.46446
   0.45987
   0.44909
   0.46067
   0.46527
   0.46776
   0.46749
   0.44466
   0.44044
   0.42984
   0.46131
   0.47001
   0.42289
   0.46745
   0.47147
   0.43162
   0.45818
   0.47637
   0.41707
   0.40211
   0.40852
   0.41426
   0.43267
   0.42080
   0.40874
   0.39022
   0.40920
   0.39850
   0.42933
   0.47762
   0.50090
   0.53639
   0.53614
   0.51695
   0.51022
   0.44597
   0.41792
   0.43408
   0.45876
   0.47427
   0.51654
   0.49918
   0.49354
   0.49432
   0.53167
   0.48543
   0.49277
   0.49076
   0.46024
   0.49231
   0.49336
   0.46849
   0.43753
   0.44904
   0.48246
   0.51684
   0.49835
   0.52344
   0.49325
   0.47990
   0.47501
   0.48849
   0.51656
   0.55331
   0.53953
   0.55173
   0.48406
   0.49469
   0.49744
   0.48143
   0.46974
   0.50087
   0.55773
   0.55540
   0.50898
   0.51430
   0.50508
   0.57522
   0.56741
   0.52810
   0.54717
   0.53559
   0.51627
   0.55054
   0.51365
   0.46051
   0.45510
   0.45206
   0.44636
   0.43039
   0.47052
   0.48010
   0.49180
   0.46665
   0.48679
   0.45945
   0.45867
   0.47871
   0.47159
   0.46302
   0.49754
   0.45244
   0.49375
   0.52502
   0.48498
   0.44735
   0.44825
   0.48337
   0.45187
   0.44044
   0.44678
   0.44140
   0.42881
   0.39231
   0.36298
   0.38417
   0.42497
   0.45414
   0.45735
   0.43969
   0.45563
   0.48863
   0.48248
   0.48568
   0.44794
   0.48741
   0.52749
   0.53455
   0.54130
   0.54200
   0.52601
   0.52890
   0.55450
   0.52061
   0.54841
   0.57343
   0.55481
   0.59310
   0.65259
   0.63612
   0.65363
   0.61494
   0.69281
   0.75770
   0.78573
   0.78095
   0.76796
   0.78206
   0.76042
   0.74456
   0.69637
   0.62689
   0.62174
   0.63695
   0.59736
   0.58529
   0.59166
   0.58764
   0.63410
   0.58575
   0.60924
   0.60258
   0.64832
   0.61734
   0.60571
   0.57015
   0.55123
   0.56039
   0.58044
   0.62504
   0.59004
   0.60086
   0.62894
   0.60013
   0.66644
   0.66137
   0.63302
   0.65059
   0.69538
   0.72022
   0.68995
   0.62006
   0.68089
   0.66930
   0.63575
   0.63394
   0.64417
   0.63634
   0.67231
   0.73617
   0.77222
   0.76517
   0.70481
   0.71450
   0.71682
   0.67772
   0.63135
   0.60777
   0.57315
   0.54693
   0.58349
   0.59091
   0.57413
   0.58660
   0.60520
   0.61535
   0.63809
   0.62795
   0.64078
   0.67600
   0.62340
   0.64881
   0.66290
   0.62869
   0.63737
   0.63563
   0.64154
   0.60260
   0.58559
   0.61601
   0.65945
   0.68643
   0.72241
   0.74552
   0.71248
   0.68026
   0.65563
   0.62982
   0.61429
   0.66847
   0.63649
   0.63564
   0.62539
   0.64252
   0.62020
   0.66707
   0.62278
   0.58510
   0.57836
   0.56237
   0.56493
   0.56378
   0.59017
   0.56470
   0.57018
   0.58886
   0.65456
   0.71175
   0.68827
   0.66452
   0.70609
   0.69620
   0.69239
   0.73322
   0.70818
   0.70902
   0.69370
   0.69550
   0.69459
   0.64538
   0.64790
   0.68243
   0.69561
   0.67511
   0.70738
   0.70147
   0.72135
   0.74733
   0.71577
   0.72285
   0.76598
   0.77370
   0.76534
   0.78143
   0.78112
   0.72454
   0.70805
   0.72155
   0.68212
   0.67551
   0.71137
   0.73399
   0.71876
   0.69756
   0.72167
   0.79157
   0.77701
   0.77257
   0.78200
   0.81363
   0.77901
   0.76779
   0.81876
   0.77997
   0.78721
   0.82664
   0.82128
   0.79438
   0.76932
   0.79812
   0.83066
   0.85169
   0.84556
   0.83349
   0.77748
   0.79389
   0.77940
   0.74901
   0.71261
   0.72735
   0.73734
   0.74542
   0.73182
   0.73494
   0.71594
   0.68724
   0.68237
   0.71328
   0.71146
   0.73760
   0.75107
   0.75001
   0.78878
   0.83264
   0.83798
   0.82181
   0.82335
   0.80068
   0.77408
   0.81055
   0.83166
   0.81662
   0.79421
   0.77749
   0.77437
   0.71155
   0.66888
   0.64807
   0.66833
   0.67451
   0.66051
   0.63910
   0.63302
   0.57652
   0.60656
   0.57472
   0.57823
   0.58899
   0.57555
   0.60548
   0.58303
   0.55089
   0.56241
   0.56244
   0.55676
   0.56237
   0.56151
   0.57570
   0.51838
   0.49165
   0.50296
   0.52208
   0.50265
   0.49917
   0.50585
   0.50369
   0.46254
   0.40775
   0.42796
   0.42249
   0.44016
   0.38401
   0.38602
   0.39895
   0.42639
   0.44115
   0.40459
   0.41186
   0.40190
   0.38320
   0.40485
   0.41559
   0.39974
   0.40200
   0.44662
   0.39948
   0.37653
   0.37347
   0.38216
   0.42037
   0.37262
   0.33182
   0.33747
   0.31746
   0.40429
   0.37211
   0.38809
   0.40211
   0.37439
   0.42990
   0.43073
   0.40410
   0.47222
   0.48132
   0.43876
   0.46746
   0.44807
   0.44435
   0.47399
   0.44955
   0.42958
   0.41229
   0.45121
   0.47519
   0.51344
   0.51804
   0.51992
   0.49304
   0.48482
   0.50338
   0.51490
   0.51447
   0.51684
   0.49275
   0.49754
   0.48059
   0.52897
   0.52337
   0.51539
   0.45334
   0.46647
   0.44310
   0.38804
   0.34737
   0.33294
   0.32064
   0.29712
   0.29766
   0.32428
   0.32100
   0.28599
   0.28697
   0.28965
   0.34264
   0.36323
   0.38579
   0.42653
   0.43197
   0.43054
   0.40783
   0.40235
   0.38546
   0.47860
   0.52835
   0.49401
   0.47634
   0.51779
   0.50263
   0.50049
   0.52882
   0.50497
   0.52937
   0.51387
   0.50676
   0.45886
   0.44123
   0.43880
   0.48831
   0.15532
   0.14227
   0.12988
   0.16987
   0.17491
   0.17878
   0.17247
   0.18097
   0.19407
   0.19954
   0.20965
   0.20221
   0.22109
   0.27409
   0.27986
   0.29480
   0.32116
   0.31994
   0.31229
   0.32664
   0.35059
   0.36850
   0.39407
   0.38336
   0.36577
   0.34168
   0.32075
   0.30882
   0.31493
   0.31962
   0.26414
   0.25401
   0.27001
   0.25182
   0.22542
   0.23590
   0.24541
   0.20697
   0.17794
   0.15046
   0.13903
   0.11234
   0.10601
   0.13808
   0.17988
   0.22664
   0.22206
   0.25402
   0.24008
   0.25171
   0.25883
   0.30433
   0.28810
   0.23689
   0.27344
   0.27268
   0.26705
   0.24459
   0.27841
   0.31966
   0.32797
   0.33441
   0.30701
   0.33796
   0.36265
   0.33241
   0.33225
   0.32422
   0.31907
   0.33352
   0.35972
   0.30964
   0.32022
   0.33972
   0.32240
   0.36433
   0.36517
   0.37046
   0.35757
   0.36874
   0.39153
   0.39527
   0.37866
   0.37913
   0.37222
   0.38235
   0.40978
   0.37642
   0.36826
   0.34915
   0.30576
   0.32761
   0.35279
   0.35372
   0.29961
   0.32635
   0.34590
   0.36244
   0.31494
   0.25960
   0.28189
   0.31023
   0.29827
   0.29062
   0.27644
   0.26958
   0.27269
   0.26877
   0.24890
   0.22205
   0.17844
   0.19754
   0.24200
   0.26209
   0.27685
   0.28693
   0.28342
   0.24181
   0.25995
   0.21344
   0.24754
   0.24348
   0.22990
   0.20577
   0.19719
   0.19645
   0.19436
   0.20404
   0.17960
   0.21494
   0.17616
   0.12887
   0.18168
   0.18237
   0.15287
   0.15933
   0.20160
   0.21396
   0.20449
   0.21382
   0.21961
   0.19476
   0.17837
   0.16975
   0.18202
   0.23135
   0.25997
   0.22609
   0.18319
   0.20484
   0.23574
   0.28497
   0.31092
   0.32907
   0.32189
   0.32484
   0.32789
   0.31706
   0.33623
   0.33800
   0.32900
   0.28275
   0.27935
   0.33852
   0.33000
   0.29712
   0.30221
   0.29638
   0.32239
   0.34212
   0.33786
   0.31169
   0.32773
   0.33722
   0.37449
   0.38824
   0.35171
   0.32392
   0.31800
   0.28606
   0.27512
   0.29466
   0.34283
   0.40122
   0.36354
   0.37727
   0.38397
   0.38242
   0.33065
   0.31349
   0.30087
   0.32830
   0.36505
   0.35713
   0.26612
   0.26618
   0.27351
   0.32339
   0.34621
   0.29072
   0.25200
   0.20747
   0.22243
   0.19507
   0.17433
   0.21028
   0.18451
   0.14017
   0.14940
   0.12731
   0.16589
   0.18529
   0.17555
   0.17212
   0.19278
   0.18304
   0.18571
   0.23437
   0.23120
   0.27918
   0.26869
   0.24092
   0.21891
   0.23525
   0.22527
   0.21612
   0.19460
   0.20740
   0.24827
   0.22985
   0.21369
   0.19993
   0.21606
   0.22321
   0.24388
   0.27866
   0.21372
   0.20108
   0.20971
   0.21810
   0.18969
   0.22800
   0.26886
   0.28807
   0.31026
   0.31368
   0.39947
   0.40469
   0.42710
   0.41870
   0.37978
   0.33518
   0.29339
   0.29891
   0.29346
   0.32954
   0.39086
   0.41611
   0.40381
   0.40682
   0.39452
   0.40201
   0.41718
   0.37321
   0.37119
   0.40149
   0.35188
   0.39221
   0.41260
   0.38417
   0.34540
   0.33532
   0.38480
   0.39835
   0.39184
   0.41450
   0.39945
   0.42642
   0.43276
   0.41981
   0.45037
   0.43432
   0.41673
   0.41427
   0.44503
   0.48022
   0.45583
   0.48421
   0.47832
   0.42321
   0.38784
   0.41160
   0.46333
   0.47706
   0.41116
   0.39831
   0.38282
   0.35801
   0.36581
   0.33810
   0.30735
   0.30778
   0.29059
   0.31588
   0.34836
   0.34941
   0.35609
   0.40665
   0.40787
   0.41500
   0.36635
   0.32886
   0.37191
   0.37800
   0.38327
   0.39256
   0.39373
   0.38067
   0.39631
   0.41536
   0.40134
   0.33901
   0.34137
   0.34198
   0.29223
   0.29906
   0.35105
   0.37815
   0.35263
   0.33881
   0.33264
   0.35418
   0.44883
   0.43616
   0.32296
   0.35114
   0.36455
   0.34775
   0.32958
   0.28508
   0.29864
   0.28597
   0.30405
   0.31494
   0.32420
   0.28917
   0.26980
   0.25024
   0.25613
   0.30591
   0.31480
   0.31480
   0.29731
   0.23322
   0.25131
   0.26391
   0.30053
   0.28414
   0.28410
   0.27235
   0.26240
   0.25347
   0.21392
   0.21632
   0.20113
   0.19416
   0.22213
   0.26188
   0.25305
   0.21976
   0.22558
   0.28789
   0.26514
   0.21426
   0.20482
   0.24722
   0.23249
   0.22834
   0.24075
   0.24879
   0.25929
   0.24936
   0.27739
   0.27600
   0.27413
   0.25219
   0.27613
   0.24779
   0.29051
   0.25308
   0.28311
   0.29136
   0.27386
   0.26686
   0.22087
   0.23616
   0.25506
   0.25990
   0.25853
   0.24144
   0.24917
   0.26572
   0.25590
   0.25633
   0.23428
   0.22301
   0.20426
   0.20448
   0.22147
   0.21510
   0.21440
   0.23642
   0.25817
   0.25433
   0.30132
   0.31489
   0.27964
   0.32075
   0.28271
   0.30188
   0.29743
   0.29312
   0.30203
   0.32577
   0.37523
   0.35767
   0.35879
   0.33845
   0.35169
   0.38704
   0.44633
   0.38728
   0.41945
   0.41869
   0.42573
   0.41522
   0.45107
   0.44148
   0.47973
   0.44898
   0.40614
   0.41174
   0.46826
   0.47874
   0.48676
   0.48561
   0.47077
   0.46278
   0.48125
   0.51692
   0.47383
   0.48410
   0.49681
   0.49995
   0.49415
   0.50499
   0.48952
   0.46255
   0.46836
   0.53317
   0.54883
   0.58250
   0.55093
   0.51756
   0.52631
   0.52441
   0.55337
   0.58134
   0.53337
   0.54172
   0.53073
   0.52506
   0.54209
   0.49342
   0.49840
   0.54195
   0.54629
   0.52854
   0.58004
   0.53738
   0.54740
   0.55898
   0.62067
   0.61426
   0.59985
   0.55368
   0.55021
   0.56606
   0.54559
   0.54671
   0.57398
   0.54715
   0.56146
   0.55378
   0.55582
   0.53710
   0.56774
   0.55689
   0.54955
   0.54972
   0.54006
   0.54474
   0.55685
   0.55906
   0.55984
   0.55427
   0.48892
   0.47883
   0.46857
   0.50195
   0.48412
   0.47998
   0.50474
   0.51579
   0.48143
   0.47085
   0.49513
   0.47698
   0.47042
   0.45488
   0.45993
   0.53559
   0.53007
   0.46569
   0.46666
   0.47430
   0.43726
   0.43176
   0.48438
   0.45410
   0.45492
   0.48566
   0.47301
   0.48542
   0.45787
   0.47678
   0.46962
   0.50210
   0.50028
   0.44419
   0.46040
   0.44650
   0.42163
   0.38926
   0.34358
   0.32546
   0.37886
   0.39684
   0.34220
   0.38824
   0.36422
   0.31379
   0.31868
   0.29920
   0.29677
   0.32649
   0.35170
   0.36731
   0.32209
   0.37608
   0.38364
   0.35492
   0.35849
   0.35094
   0.33992
   0.31619
   0.32532
   0.33509
   0.34611
   0.37136
   0.38334
   0.31578
   0.31152
   0.34090
   0.36642
   0.33698
   0.40808
   0.41172
   0.39350
   0.37785
   0.39873
   0.41274
   0.40947
   0.38416
   0.36244
   0.36811
   0.34675
   0.31127
   0.31521
   0.35635
   0.36397
   0.32951
   0.34959
   0.29941
   0.28059
   0.33023
   0.36530
   0.33096
   0.34353
   0.36317
   0.36739
   0.39318
   0.38562
   0.39695
   0.41722
   0.43288
   0.43430
   0.40319
   0.38479
   0.38118
   0.38649
   0.43215
   0.43687
   0.41684
   0.40138
   0.37497
   0.37358
   0.39538
   0.42182
   0.43943
   0.41586
   0.40833
   0.41369
   0.35785
   0.34062
   0.36196
   0.38674
   0.41288
   0.44428
   0.44706
   0.43732
   0.43438
   0.43520
   0.40486
   0.42540
   0.47713
   0.44844
   0.45019
   0.49029
   0.49328
   0.45318
   0.48934
   0.53198
   0.52721
   0.54575
   0.52407
   0.52498
   0.50385
   0.49126
   0.51239
   0.53613
   0.51893
   0.50897
   0.49209
   0.51781
   0.52740
   0.53060
   0.52338
   0.50214
   0.52265
   0.52592
   0.50896
   0.54131
   0.53707
   0.53000
   0.50488
   0.48682
   0.50729
   0.53238
   0.52031
   0.51955
   0.49592
   0.52393
   0.51726
   0.53920
   0.59166
   0.59493
   0.60531
   0.65082
   0.62758
   0.61282
   0.63782
   0.63040
   0.56700
   0.63427
   0.68237
   0.63940
   0.64307
   0.60030
   0.57759
   0.58996
   0.59856
   0.58998
   0.55691
   0.55020
   0.51710
   0.57820
   0.58590
   0.58618
   0.61836
   0.62312
   0.59951
   0.60633
   0.58685
   0.57220
   0.57337
   0.59044
   0.60817
   0.60038
   0.59922
   0.63495
   0.65788
   0.62191
   0.64120
   0.58267
   0.51640
   0.52563
   0.57561
   0.57488
   0.63934
   0.67782
   0.71106
   0.69336
   0.69658
   0.69121
   0.71248
   0.69804
   0.67563
   0.66628
   0.70281
   0.67494
   0.63288
   0.60584
   0.61752
   0.61277
   0.60428
   0.55778
   0.51190
   0.55022
   0.60576
   0.54651
   0.56039
   0.51494
   0.48946
   0.46033
   0.46313
   0.45421
   0.46521
   0.45217
   0.42638
   0.41163
   0.40143
   0.41704
   0.38977
   0.37291
   0.37610
   0.38140
   0.38972
   0.44470
   0.47940
   0.47269
   0.52785
   0.51755
   0.51666
   0.48750
   0.50577
   0.46688
   0.41805
   0.41075
   0.41682
   0.39097
   0.40971
   0.45592
   0.43464
   0.43686
   0.41777
   0.34375
   0.32028
   0.35955
   0.37042
   0.32266
   0.36940
   0.44859
   0.40794
   0.43585
   0.40108
   0.42648
   0.43947
   0.44200
   0.44717
   0.43905
   0.45041
   0.43558
   0.44394
   0.48033
   0.44068
   0.42852
   0.46104
   0.41579
   0.37926
   0.42266
   0.43885
   0.47829
   0.49774
   0.52650
   0.52419
   0.53381
   0.52650
   0.56122
   0.59284
   0.61622
   0.63656
   0.66943
   0.73785
   0.74680
   0.75293
   0.78488
   0.75688
   0.71477
   0.75564
   0.73167
   0.70642
   0.74471
   0.82164
   0.89125
   0.91331
   0.89713
   0.92208
   0.96170
   0.98799
   0.84246
   0.77388
   0.73229
   0.77096
   0.75046
   0.75537
   0.74682
   0.74441
   0.79882
   0.78261
   0.70169
   0.65779
   0.65987
   0.63089
   0.61027
   0.60007
   0.50908
   0.49875
   0.47482
   0.50527
   0.50442
   0.51144
   0.50694
   0.49031
   0.51975
   0.55382
   0.54383
   0.51932
   0.52589
   0.53264
   0.52456
   0.54419
   0.55819
   0.55533
   0.56303
   0.58470
   0.57161
   0.51878
   0.47972
   0.48203
   0.47384
   0.44537
   0.45484
   0.46138
   0.47007
   0.53367
   0.54587
   0.50809
   0.52458
   0.51136
   0.51159
   0.48780
   0.49766
   0.50499
   0.48591
   0.51749
   0.47907
   0.49858
   0.49366
   0.51473
   0.48535
   0.55125
   0.54927
   0.52524
   0.52968
   0.48731
   0.51691
   0.49694
   0.51302
   0.55449
   0.50295
   0.50758
   0.50816
   0.43684
   0.43557
   0.46504
   0.49551
   0.47183
   0.46353
   0.45947
   0.46142
   0.45303
   0.47058
   0.48293
   0.47299
   0.47137
   0.45291
   0.48028
   0.51435
   0.47051
   0.43829
   0.48498
   0.46412
   0.47569
   0.41687
   0.48554
   0.44897
   0.42872
   0.47291
   0.48221
   0.49836
   0.54490
   0.52667
   0.52688
   0.48174
   0.51610
   0.49346
   0.45427
   0.42418
   0.43823
   0.44240
   0.47529
   0.47359
   0.47075
   0.45470
   0.45635
   0.41361
   0.42191
   0.41625
   0.45325
   0.50133
   0.48910
   0.48726
   0.50861
   0.51312
   0.51911
   0.51209
   0.53020
   0.54887
   0.53240
   0.51070
   0.51392
   0.51898
   0.52627
   0.57746
   0.55278
   0.57357
   0.56472
   0.59637
   0.59820
   0.56267
   0.51758
   0.53025
   0.50984
   0.58003
   0.59605
   0.60854
   0.63163
   0.61279
   0.60843
   0.59948
   0.58601
   0.58754
   0.57818
   0.55052
   0.49397
   0.48963
   0.43330
   0.38833
   0.40837
   0.45543
   0.41758
   0.43013
   0.46768
   0.47960
   0.46454
   0.47272
   0.48075
   0.49644
   0.46205
   0.47248
   0.45178
   0.45422
   0.45987
   0.51582
   0.53745
   0.54512
   0.57222
   0.59320
   0.59443
   0.62870
   0.60110
   0.61326
   0.63716
   0.60913
   0.61224
   0.59361
   0.55795
   0.53892
   0.53492
   0.55094
   0.55523
   0.57142
   0.60630
   0.61014
   0.64214
   0.65628
   0.67609
   0.70025
   0.66782
   0.67769
   0.67348
   0.69621
   0.72117
   0.70711
   0.72452
   0.70126
   0.71557
   0.70802
   0.70161
   0.69382
   0.69014
   0.73877
   0.78055
   0.76634
   0.73062
   0.64127
   0.63668
   0.71797
   0.69284
   0.64188
   0.60766
   0.59365
   0.57641
   0.54890
   0.57082
   0.58488
   0.58407
   0.58084
   0.58708
   0.62562
   0.59468
   0.62969
   0.67306
   0.62926
   0.56911
   0.59472
   0.59561
   0.53008
   0.55813
   0.56077
   0.51439
   0.56554
   0.56733
   0.52463
   0.50412
   0.50113
   0.52450
   0.53263
   0.50151
   0.52566
   0.51599
   0.51188
   0.52078
   0.51537
   0.49539
   0.45772
   0.49974
   0.44582
   0.42650
   0.44762
   0.45465
   0.50284
   0.53800
   0.50001
   0.47467
   0.48651
   0.49236
   0.47127
   0.45971
   0.45888
   0.45069
   0.46147
   0.46046
   0.49166
   0.51640
   0.49587
   0.52682
   0.50419
   0.50298
   0.52997
   0.54247
   0.53393
   0.55108
   0.50702
   0.48835
   0.46372
   0.46390
   0.45157
   0.43495
   0.48017
   0.51818
   0.49376
   0.51365
   0.54409
   0.50325
   0.45990
   0.49012
   0.49229
   0.51471
   0.53245
   0.51052
   0.46304
   0.44352
   0.46580
   0.48508
   0.56508
   0.58958
   0.57783
   0.58721
   0.55999
   0.57916
   0.60987
   0.63150
   0.59511
   0.57373
   0.56890
   0.58089
   0.57102
   0.53005
   0.57501
   0.54011
   0.61296
   0.63497
   0.58974
   0.60088
   0.60148
   0.67814
   0.65254
   0.64393
   0.67366
   0.63396
   0.67077
   0.71285
   0.71390
   0.67228
   0.63411
   0.66178
   0.65635
   0.65326
   0.66675
   0.67350
   0.65862
   0.64175
   0.64289
   0.66266
   0.67326
   0.69624
   0.68345
   0.67496
   0.68232
   0.67666
   0.69261
   0.69209
   0.66746
   0.68068
   0.69921
   0.66438
   0.65492
   0.68827
   0.68845
   0.66341
   0.59674
   0.63289
   0.68075
   0.66613
   0.66319
   0.62139
   0.64810
   0.65105
   0.65850
   0.62546
   0.62364
   0.65209
   0.67516
   0.62568
   0.68206
   0.73081
   0.69556
   0.63217
   0.61915
   0.61921
   0.66721
   0.69857
   0.66877
   0.59986
   0.59559
   0.59219
   0.59709
   0.59763
   0.60367
   0.55071
   0.55004
   0.53742
   0.57982
   0.59417
   0.58841
   0.60675
   0.58720
   0.56684
   0.54747
   0.56540
   0.61205
   0.62225
   0.63138
   0.61599
   0.56438
   0.59525
   0.59625
   0.54378
   0.52154
   0.52980
   0.56153
   0.57963
   0.60138
   0.51963
   0.55546
   0.54533
   0.49531
   0.49358
   0.50501
   0.52086
   0.47189
   0.48615
   0.46672
   0.41400
   0.37930
   0.41984
   0.40377
   0.42805
   0.44378
   0.48396
   0.46966
   0.47077
   0.47973
   0.52422
   0.57982
   0.60279
   0.57566
   0.51399
   0.49658
   0.50204
   0.51049
   0.50577
   0.52843
   0.49666
   0.50469
   0.48051
   0.48973
   0.53245
   0.55688
   0.55129
   0.48033
   0.49275
   0.49764
   0.44167
   0.52326
   0.54769
   0.50060
   0.44971
   0.43369
   0.46255
   0.48994
   0.47881
   0.42015
   0.38653
   0.36367
   0.38452
   0.35350
   0.38320
   0.36749
   0.38715
   0.36502
   0.36628
   0.36986
   0.37256
   0.35598
   0.32671
   0.32928
   0.33106
   0.35397
   0.32624
   0.29961
   0.32327
   0.31081
   0.27282
   0.31844
   0.36772
   0.34471
   0.36470
   0.37665
   0.35953
   0.36521
   0.33712
   0.35008
   0.35797
   0.39806
   0.38264
   0.35430
   0.38305
   0.37576
   0.36443
   0.35055
   0.36143
   0.38451
   0.37958
   0.35808
   0.37242
   0.40571
   0.35320
   0.30630
   0.24109
   0.19989
   0.22637
   0.24041
   0.25564
   0.23307
   0.26470
   0.26974
   0.23464
   0.24936
   0.23190
   0.24381
   0.22524
   0.22434
   0.23090
   0.26840
   0.27093
   0.25927
   0.27681
   0.25393
   0.28163
   0.25064
   0.27212
   0.24553
   0.25670
   0.27034
   0.26134
   0.24037
   0.24180
   0.28509
   0.25692
   0.24156
   0.20421
   0.21394
   0.22615
   0.26466
   0.24545
   0.26772
   0.25492
   0.26454
   0.27204
   0.23388
   0.26558
   0.26411
   0.27744
   0.26680
   0.28013
   0.24865
   0.24894
   0.27836
   0.27856
   0.26248
   0.22056
   0.22860
   0.25283
   0.24730
   0.25919
   0.24703
   0.22982
   0.20839
   0.22140
   0.23013
   0.22181
   0.22686
   0.22987
   0.25329
   0.27403
   0.26276
   0.21613
   0.24019
   0.26215
   0.24846
   0.27294
   0.32200
   0.37084
   0.29582
   0.25452
   0.29973
   0.33293
   0.30105
   0.30402
   0.29448
   0.29426
   0.28388
   0.25085
   0.23524
   0.21687
   0.24413
   0.24872
   0.21861
   0.24640
   0.24284
   0.23177
   0.23498
   0.23952
   0.25258
   0.26120
   0.23185
   0.19059
   0.23638
   0.23327
   0.21531
   0.20968
   0.19018
   0.18128
   0.18302
   0.19435
   0.17661
   0.17615
   0.16366
   0.13292
   0.15630
   0.14900
   0.16474
   0.15252
   0.13392
   0.07522
   0.08132
   0.07061
   0.10812
   0.10990
   0.07199
   0.07920
   0.12533
   0.10526
   0.11605
   0.12461
   0.10396
   0.05178
   0.07268
   0.06219
   0.08574
   0.11084
   0.11765
   0.12620
   0.15354
   0.19162
   0.18930
   0.17471
   0.19911
   0.21814
   0.21039
   0.17133
   0.14464
   0.16413
   0.17269
   0.15898
   0.15687
   0.15221
   0.14358
   0.16095
   0.15997
   0.09626
   0.09915
   0.09877
   0.08267
   0.11694
   0.11867
   0.12696
   0.13083
   0.15166
   0.11080
   0.14518
   0.13768
   0.16488
   0.17314
   0.10979
   0.13695
   0.13949
   0.16741
   0.18289
   0.16055
   0.13193
   0.10516
   0.10566
   0.08819
   0.12635
   0.12279
   0.13888
   0.15973
   0.14199
   0.13417
   0.14280
   0.13466
   0.12116
   0.11542
   0.09571
   0.12221
   0.11679
   0.12661
   0.11729
   0.10809
   0.12748
   0.16193
   0.14003
   0.17469
   0.18547
   0.21539
   0.21993
   0.24490
   0.27449
   0.29673
   0.27799
   0.28589
   0.28725
   0.35722
   0.33039
   0.35796
   0.33951
   0.38891
   0.35804
   0.35939
   0.37577
   0.41129
   0.38442
   0.41129
   0.41939
   0.45431
   0.44926
   0.41647
   0.38593
   0.41776
   0.42951
   0.43042
   0.43745
   0.42674
   0.42013
   0.37523
   0.39636
   0.42137
   0.37249
   0.32736
   0.40213
   0.44842
   0.38182
   0.41233
   0.43825
   0.50127
   0.51169
   0.51253
   0.51532
   0.50224
   0.48883
   0.46852
   0.50666
   0.47814
   0.48395
   0.49501
   0.53676
   0.49183
   0.53054
   0.54127
   0.53370
   0.49190
   0.51506
   0.52225
   0.48505
   0.46266
   0.49350
   0.60336
   0.50351
   0.50620
   0.51738
   0.53866
   0.46711
   0.43819
   0.47042
   0.49850
   0.46110
   0.46981
   0.46243
   0.46142
   0.44021
   0.42166
   0.42853
   0.41533
   0.42012
   0.46919
   0.48453
   0.45365
   0.47022
   0.45779
   0.43318
   0.41109
   0.39946
   0.36379
   0.33928
   0.32672
   0.33300
   0.33258
   0.35983
   0.34895
   0.35095
   0.34695
   0.33072
   0.35818
   0.41067
   0.38206
   0.40170
   0.42173
   0.45558
   0.52556
   0.50901
   0.50978
   0.52564
   0.52520
   0.53501
   0.52461
   0.54211
   0.55566
   0.59484
   0.64735
   0.63274
   0.64915
   0.60921
   0.53361
   0.57357
   0.59981
   0.58045
   0.61353
   0.62680
   0.62735
   0.65160
   0.69185
   0.65449
   0.61662
   0.60936
   0.64984
   0.67374
   0.72059
   0.72625
   0.71607
   0.70576
   0.69450
   0.67911
   0.67106
   0.63871
   0.60503
   0.61603
   0.61034
   0.67255
   0.69580
   0.70749
   0.68504
   0.69725
   0.67905
   0.71047
   0.73714
   0.71179
   0.70684
   0.70815
   0.70423
   0.70958
   0.73656
   0.71978
   0.67709
   0.67198
   0.66332
   0.66201
   0.66639
   0.68891
   0.70272
   0.69090
   0.71408
   0.68359
   0.62890
   0.63169
   0.60827
   0.60713
   0.62228
   0.64794
   0.67593
   0.64979
   0.62366
   0.60108
   0.59382
   0.56573
   0.55340
   0.58898
   0.60925
   0.61063
   0.56348
   0.53926
   0.60824
   0.67065
   0.60054
   0.58426
   0.62635
   0.62595
   0.64459
   0.66764
   0.70202
   0.68001
   0.68706
   0.66871
   0.65416
   0.67359
   0.65389
   0.64589
   0.64523
   0.64170
   0.67047
   0.68290
   0.70741
   0.68511
   0.66972
   0.64837
   0.65234
   0.58701
   0.61250
   0.59379
   0.58606
   0.62745
   0.58570
   0.52158
   0.55189
   0.57675
   0.55482
   0.55056
   0.56935
   0.56385
   0.60092
   0.60515
   0.57181
   0.58596
   0.58715
   0.50545
   0.44975
   0.41725
   0.45130
   0.45167
   0.46853
   0.48865
   0.45404
   0.46603
   0.53216
   0.54889
   0.57639
   0.64082
   0.63263
   0.58052
   0.63293
   0.61735
   0.55510
   0.58920
   0.63440
   0.57075
   0.58394
   0.51886
   0.57246
   0.58172
   0.53377
   0.58806
   0.59666
   0.59011
   0.59250
   0.59415
   0.65934
   0.66430
   0.63272
   0.69304
   0.70151
   0.70253
   0.70576
   0.75400
   0.72537
   0.71417
   0.70598
   0.71944
   0.70831
   0.68794
   0.66927
   0.68150
   0.73821
   0.74402
   0.74463
   0.71264
   0.69275
   0.72530
   0.74937
   0.69971
   0.69176
   0.72365
   0.69674
   0.69983
   0.69650
   0.70965
   0.71821
   0.74088
   0.72379
   0.73294
   0.70100
   0.66346
   0.64227
   0.65657
   0.66144
   0.64804
   0.64214
   0.58639
   0.59977
   0.68461
   0.67455
   0.70132
   0.70337
   0.70318
   0.65814
   0.66789
   0.65377
   0.58346
   0.63931
   0.64831
   0.60569
   0.55619
   0.62173
   0.63902
   0.63636
   0.61736
   0.62359
   0.63967
   0.64826
   0.65147
   0.62400
   0.65352
   0.62577
   0.68710
   0.68085
   0.66865
   0.71060
   0.68091
   0.70469
   0.66963
   0.67894
   0.69961
   0.64282
   0.67860
   0.62880
   0.66712
   0.63015
   0.63719
   0.63699
   0.64287
   0.64617
   0.64441
   0.63559
   0.64777
   0.61558
   0.64395
   0.64394
   0.64177
   0.63419
   0.61049
   0.64161
   0.65963
   0.66244
   0.64346
   0.67832
   0.68216
   0.67204
   0.62025
   0.63535
   0.65467
   0.66045
   0.68037
   0.64642
   0.66925
   0.71667
   0.70359
   0.67204
   0.64929
   0.65549
   0.69280
   0.62953
   0.65673
   0.61474
   0.61989
   0.60359
   0.58862
   0.64852
   0.57546
   0.60308
   0.59587
   0.56820
   0.63600
   0.57645
   0.64477
   0.61820
   0.51822
   0.58669
   0.51564
   0.54270
   0.56466
   0.53481
   0.61303
   0.53948
   0.58111
   0.57338
   0.56786
   0.55457
   0.55293
   0.55570
   0.56706
   0.57609
   0.57467
   0.62323
   0.64566
   0.63578
   0.63781
   0.64426
   0.63401
   0.69596
   0.69663
   0.67342
   0.65228
   0.65208
   0.62366
   0.61926
   0.62586
   0.60508
   0.60063
   0.63566
   0.65002
   0.64587
   0.63568
   0.64749
   0.64084
   0.65463
   0.60380
   0.64402
   0.64615
   0.63544
   0.62748
   0.63835
   0.62716
   0.64050
   0.66466
   0.64055
   0.66977
   0.66719
   0.62366
   0.61971
   0.62558
   0.61985
   0.61456
   0.62385
   0.63769
   0.65642
   0.64585
   0.63952
   0.66573
   0.62867
   0.61292
   0.63697
   0.60538
   0.61601
   0.64310
   0.60958
   0.62681
   0.60872
   0.64956
   0.63559
   0.63717
   0.60891
   0.56876
   0.54653
   0.57545
   0.58868
   0.55291
   0.58111
   0.59429
   0.61355
   0.56933
   0.63231
   0.61925
   0.60535
   0.64901
   0.62890
   0.64911
   0.69011
   0.68838
   0.71059
   0.70201
   0.74276
   0.69438
   0.71338
   0.69888
   0.65646
   0.68020
   0.70284
   0.70512
   0.67970
   0.71417
   0.69345
   0.67739
   0.69284
   0.64908
   0.65443
   0.64171
   0.65079
   0.61813
   0.68369
   0.67727
   0.63841
   0.65504
   0.64133
   0.58270
   0.57754
   0.58676
   0.55384
   0.57531
   0.63077
   0.62829
   0.65344
   0.64435
   0.62990
   0.66098
   0.67471
   0.67011
   0.66348
   0.67318
   0.68120
   0.69204
   0.67498
   0.72498
   0.69249
   0.68491
   0.64237
   0.65247
   0.62757
   0.62746
   0.62097
   0.59383
   0.56156
   0.58801
   0.52730
   0.51111
   0.55995
   0.55826
   0.48132
   0.57934
   0.61388
   0.56989
   0.63637
   0.54730
   0.54089
   0.60867
   0.60084
   0.61070
   0.61403
   0.67324
   0.63642
   0.67453
   0.65608
   0.67643
   0.68349
   0.68527
   0.68301
   0.66898
   0.66398
   0.68683
   0.68904
   0.67801
   0.69661
   0.66021
   0.68450
   0.69583
   0.72888
   0.70106
   0.69538
   0.68402
   0.70114
   0.66786
   0.68170
   0.63077
   0.61955
   0.58318
   0.58317
   0.61253
   0.59361
   0.57480
   0.58285
   0.60790
   0.58182
   0.60846
   0.61458
   0.55633
   0.52696
   0.56381
   0.55274
   0.55817
   0.56078
   0.54983
   0.55816
   0.54331
   0.57527
   0.56238
   0.52355
   0.56591
   0.55028
   0.56751
   0.58058
   0.61145
   0.60936
   0.59853
   0.58466
   0.59957
   0.60148
   0.65640
   0.62401
   0.67101
   0.66111
   0.66247
   0.64801
   0.66891
   0.61561
   0.63857
   0.63424
   0.61485
   0.65703
   0.61126
   0.61607
   0.60638
   0.57704
   0.61671
   0.57271
   0.60561
   0.60933
   0.60644
   0.56577
   0.53872
   0.52103
   0.59727
   0.55477
   0.47527
   0.49714
   0.51573
   0.54571
   0.55259
   0.58136
   0.55985
   0.51830
   0.54106
   0.53378
   0.53217
   0.55389
   0.61539
   0.67136
   0.69336
   0.65646
   0.69275
   0.68120
   0.68955
   0.69818
   0.69077
   0.68771
   0.68882
   0.67737
   0.70841
   0.70035
   0.69630
   0.72874
   0.69256
   0.65936
   0.64723
   0.63378
   0.63148
   0.65983
   0.66089
   0.68166
   0.66904
   0.69101
   0.68378
   0.67994
   0.68274
   0.71774
   0.70099
   0.68669
   0.71326
   0.69493
   0.70926
   0.68492
   0.71545
   0.69592
   0.72430
   0.71444
   0.72761
   0.72679
   0.72524
   0.73614
   0.69548
   0.72017
   0.71446
   0.70335
   0.68880
   0.67157
   0.63169
   0.68733
   0.65224
   0.65881
   0.66935
   0.67010
   0.63796
   0.64372
   0.68149
   0.67283
   0.68450
   0.69245
   0.71199
   0.73294
   0.72985
   0.69564
   0.70013
   0.68673
   0.68809
   0.67449
   0.64480
   0.65525
   0.64686
   0.65551
   0.64469
   0.71527
   0.67806
   0.64945
   0.66964
   0.66019
   0.63954
   0.65849
   0.62956
   0.63830
   0.65619
   0.65932
   0.65129
   0.64345
   0.64583
   0.59596
   0.63822
   0.64975
   0.63217
   0.66476
   0.65227
   0.70200
   0.70229
   0.68134
   0.70407
   0.66330
   0.68731
   0.69078
   0.68776
   0.69333
   0.68482
   0.65982
   0.68909
   0.67047
   0.68433
   0.70600
   0.69492
   0.69405
   0.66669
   0.67537
   0.66454
   0.65604
   0.65222
   0.67198
   0.65868
   0.66023
   0.65637
   0.63900
   0.58905
   0.54121
   0.59467
   0.61590
   0.64985
   0.69323
   0.68749
   0.72694
   0.72122
   0.70666
   0.71383
   0.68254
   0.71072
   0.67912
   0.72663
   0.69038
   0.72270
   0.70454
   0.69807
   0.72358
   0.69862
   0.69134
   0.66351
   0.70889
   0.67733
   0.72026
   0.69077
   0.68220
   0.67839
   0.71052
   0.69528
   0.75024
   0.73811
   0.73059
   0.72776
   0.73547
   0.74095
   0.74334
   0.75164
   0.75890
   0.77014
   0.76723
   0.74961
   0.76136
   0.75053
   0.76748
   0.77569
   0.75968
   0.74775
   0.74538
   0.75734
   0.76070
   0.72875
   0.70281
   0.68990
   0.66613
   0.66983
   0.66460
   0.67360
   0.67543
   0.68744
   0.68319
   0.68994
   0.64879
   0.67442
   0.68270
   0.67090
   0.65084
   0.67501
   0.66259
   0.65338
   0.63217
   0.66941
   0.66043
   0.67372
   0.68435
   0.68134
   0.68203
   0.64525
   0.68038
   0.68505
   0.70095
   0.67353
   0.64823
   0.64886
   0.61758
   0.68107
   0.68335
   0.68904
   0.70287
   0.71134
   0.69834
   0.68566
   0.70526
   0.69033
   0.68911
   0.75104
   0.67727
   0.76027
   0.72935
   0.70955
   0.71473
   0.70462
   0.72740
   0.70877
   0.69708
   0.69678
   0.68828
   0.66061
   0.65726
   0.65492
   0.66367
   0.69823
   0.68272
   0.68808
   0.68933
   0.69391
   0.71038
   0.69964
   0.66339
   0.65975
   0.66621
   0.66809
   0.63277
   0.65260
   0.65902
   0.67705
   0.69374
   0.73046
   0.73525
   0.71779
   0.72778
   0.71574
   0.68352
   0.68863
   0.70048
   0.70222
   0.70091
   0.68432
   0.68298
   0.73569
   0.73348
   0.73612
   0.75045
   0.75709
   0.76972
   0.76685
   0.75980
   0.73556
   0.71658
   0.71307
   0.68696
   0.70722
   0.70454
   0.70757
   0.68312
   0.69046
   0.68173
   0.63768
   0.69865
   0.69448
   0.69416
   0.64603
   0.66277
   0.65880
   0.68769
   0.66395
   0.68590
   0.70635
   0.69858
   0.71036
   0.68529
   0.69378
   0.66872
   0.67599
   0.67611
   0.68611
   0.69132
   0.68209
   0.65852
   0.69598
   0.67873
   0.70050
   0.65955
   0.68293
   0.68923
   0.68995
   0.71783
   0.69685
   0.68435
   0.69498
   0.68719
   0.67828
   0.69175
   0.69668
   0.68256
   0.69697
   0.69855
   0.70708
   0.71220
   0.68921
   0.71831
   0.69028
   0.71999
   0.71134
   0.72312
   0.72429
   0.72375
   0.71287
   0.71732
   0.71789
   0.73324
   0.71611
   0.68509
   0.70855
   0.68985
   0.71963
   0.69573
   0.73290
   0.68617
   0.68395
   0.66944
   0.66570
   0.64915
   0.67725
   0.70240
   0.70014
   0.68533
   0.67741
   0.69648
   0.69551
   0.70166
   0.68168
   0.69832
   0.70090
   0.67617
   0.66553
   0.66173
   0.64969
   0.69872
   0.68005
   0.66197
   0.68720
   0.68013
   0.68449
   0.69331
   0.70745
   0.68427
   0.70975
   0.68239
   0.70337
   0.67922
   0.69302
   0.67334
   0.70117
   0.72005
   0.71818
   0.72603
   0.72504
   0.73684
   0.72434
   0.67682
   0.67976
   0.67760
   0.71356
   0.71433
   0.71149
   0.70259
   0.72175
   0.71993
   0.72066
   0.69994
   0.68647
   0.71620
   0.70991
   0.69270
   0.67824
   0.67930
   0.68744
   0.69383
   0.65214
   0.68310
   0.64742
   0.68844
   0.69439
   0.69340
   0.70417
   0.64692
   0.70536
   0.65911
   0.70651
   0.64729
   0.69042
   0.67542
   0.70747
   0.69836
   0.66247
   0.69245
   0.69075
   0.68943
   0.70631
   0.69836
   0.72469
   0.70624
   0.71510
   0.70284
   0.71845
   0.70608
   0.70659
   0.70314
   0.68291
   0.67336
   0.65254
   0.65812
   0.66234
   0.65080
   0.65280
   0.68117
   0.61819
   0.64764
   0.64310
   0.64482
   0.64818
   0.65249
   0.66177
   0.65246
   0.65720
   0.72243
   0.67574
   0.70065
   0.70661
   0.71730
   0.74780
   0.72416
   0.72206
   0.73022
   0.69464
   0.67608
   0.69086
   0.69318
   0.73800
   0.76046
   0.73887
   0.74864
   0.74003
   0.67849
   0.71601
   0.73163
   0.71562
   0.71146
   0.72155
   0.69831
   0.69966
   0.69768
   0.71237
   0.70246
   0.70422
   0.72681
   0.73159
   0.74293
   0.74344
   0.73657
   0.75245
   0.70665
   0.74270
   0.73646
   0.69100
   0.70654
   0.70115
   0.73831
   0.70126
   0.70415
   0.71775
   0.66854
   0.71478
   0.72356
   0.73316
   0.76121
   0.72072
   0.73725
   0.74301
   0.70987
   0.72627
   0.69078
   0.69798
   0.72207
   0.70291
   0.70327
   0.71479
   0.71068
   0.71466
   0.67743
   0.68573
   0.74371
   0.74983
   0.74647
   0.73681
   0.74073
   0.71500
   0.75065
   0.72962
   0.73945
   0.71145
   0.71019
   0.68307
   0.70449
   0.74007
   0.72517
   0.70927
   0.72564
   0.69272
   0.70590
   0.70159
   0.70964
   0.68953
   0.69291
   0.71812
   0.74770
   0.71210
   0.73201
   0.69638
   0.71377
   0.70423
   0.69061
   0.69848
   0.69413
   0.69729
   0.68877
   0.68897
   0.68907
   0.67013
   0.71998
   0.69474
   0.70978
   0.70922
   0.74280
   0.77156
   0.72480
   0.75741
   0.75886
   0.78043
   0.78521
   0.77782
   0.77332
   0.75059
   0.75258
   0.75309
   0.72372
   0.72121
   0.70865
   0.71055
   0.70047
   0.71846
   0.73328
   0.66435
   0.67617
   0.67954
   0.70052
   0.65603
   0.69703
   0.67131
   0.69719
   0.72799
   0.73297
   0.72849
   0.72134
   0.71207
   0.73388
   0.69034
   0.73072
   0.70101
   0.74756
   0.70263
   0.69483
   0.69213
   0.67644
   0.69171
   0.67036
   0.67581
   0.67312
   0.70099
   0.68932
   0.70222
   0.65376
   0.67907
   0.63814
   0.66064
   0.65825
   0.63318
   0.65279
   0.64474
   0.65343
   0.66437
   0.66565
   0.64137
   0.65535
   0.65451
   0.65784
   0.64055
   0.67175
   0.66339
   0.69669
   0.68399
   0.65780
   0.67858
   0.62995
   0.65984
   0.66016
   0.65633
   0.64851
   0.67169
   0.65202
   0.64752
   0.66984
   0.67776
   0.68065
   0.67288
   0.68899
   0.69882
   0.71692
   0.76296
   0.74062
   0.71932
   0.70239
   0.73878
   0.69998
   0.74227
   0.65193
   0.64606
   0.66266
   0.65840
   0.64567
   0.69241
   0.70536
   0.64563
   0.63795
   0.67516
   0.63845
   0.62242
   0.58365
   0.58654
   0.61254
   0.62647
   0.61608
   0.58999
   0.63139
   0.60713
   0.64225
   0.63399
   0.65661
   0.67578
   0.67972
   0.68748
   0.66955
   0.71716
   0.71298
   0.72829
   0.72330
   0.76046
   0.74568
   0.72787
   0.73791
   0.74627
   0.74293
   0.75852
   0.74448
   0.75496
   0.71095
   0.72314
   0.73460
   0.73467
   0.72913
   0.71742
   0.73786
   0.73283
   0.72092
   0.71512
   0.72317
   0.70372
   0.66526
   0.67542
   0.70011
   0.70022
   0.66823
   0.67670
   0.65103
   0.66140
   0.62883
   0.64032
   0.64132
   0.65640
   0.62929
   0.66262
   0.64243
   0.64050
   0.65127
   0.61126
   0.66368
   0.65175
   0.62772
   0.65030
   0.67249
   0.64797
   0.65777
   0.64823
   0.64267
   0.63962
   0.69002
   0.66142
   0.69167
   0.68323
   0.69718
   0.68317
   0.70551
   0.70274
   0.69887
   0.65873
   0.71437
   0.68986
   0.70371
   0.68901
   0.68788
   0.65258
   0.67601
   0.64269
   0.65284
   0.66036
   0.67017
   0.67347
   0.67996
   0.71571
   0.64664
   0.67904
   0.68189
   0.66012
   0.72640
   0.67548
   0.69729
   0.69417
   0.71809
   0.73240
   0.72059
   0.69001
   0.69157
   0.70724
   0.69678
   0.70919
   0.68982
   0.71832
   0.71402
   0.69884
   0.68516
   0.65577
   0.64795
   0.66271
   0.64537
   0.65114
   0.64088
   0.64957
   0.59412
   0.64872
   0.61361
   0.63273
   0.60079
   0.61791
   0.60981
   0.63044
   0.63042
   0.63584
   0.61705
   0.65585
   0.66357
   0.66115
   0.63559
   0.64791
   0.65400
   0.65459
   0.65882
   0.64257
   0.65624
   0.66511
   0.65197
   0.67387
   0.63931
   0.65128
   0.67067
   0.61474
   0.65034
   0.64122
   0.66354
   0.66046
   0.64914
   0.65858
   0.68103
   0.69074
   0.68690
   0.67562
   0.65803
   0.68935
   0.65704
   0.69495
   0.66784
   0.66227
   0.67779
   0.66445
   0.69086
   0.66058
   0.69148
   0.65349
   0.69388
   0.69018
   0.70722
   0.70450
   0.71298
   0.70768
   0.74302
   0.73746
   0.74792
   0.73267
   0.72421
   0.72918
   0.72825
   0.69475
   0.68230
   0.67761
   0.67163
   0.67014
   0.67222
   0.64803
   0.65196
   0.65729
   0.65868
   0.65302
   0.63651
   0.62868
   0.63300
   0.61818
   0.59785
   0.62243
   0.59883
   0.59463
   0.58652
   0.60304
   0.59899
   0.60659
   0.63286
   0.60371
   0.62297
   0.60989
   0.62990
   0.60772
   0.57407
   0.61799
   0.61849
   0.57230
   0.58143
   0.56148
   0.57557
   0.54423
   0.55721
   0.56089
   0.53846
   0.57301
   0.58582
   0.57736
   0.57491
   0.62888
   0.60637
   0.63672
   0.63848
   0.61955
   0.64179
   0.61022
   0.64728
   0.61803
   0.61376
   0.62632
   0.63844
   0.63698
   0.63109
   0.64437
   0.60389
   0.62002
   0.63294
   0.64074
   0.59992
   0.62297
   0.60907
   0.62425
   0.60746
   0.61813
   0.60939
   0.61079
   0.63264
   0.63585
   0.64841
   0.62205
   0.63094
   0.63359
   0.62891
   0.65987
   0.65646
   0.64650
   0.64914
   0.64166
   0.65322
   0.66928
   0.66792
   0.67232
   0.68263
   0.66985
   0.69410
   0.70251
   0.74712
   0.73378
   0.75503
   0.72152
   0.71462
   0.70003
   0.63956
   0.68613
   0.63944
   0.67657
   0.66817
   0.65789
   0.67016
   0.63677
   0.65773
   0.62514
   0.63179
   0.63179
   0.62143
   0.62342
   0.62341
   0.61912
   0.65813
   0.67335
   0.66249
   0.66574
   0.65333
   0.69767
   0.68152
   0.66510
   0.67430
   0.67237
   0.67323
   0.67177
   0.67142
   0.68596
   0.66228
   0.65659
   0.68052
   0.66436
   0.67149
   0.63768
   0.64150
   0.62442
   0.62201
   0.58787
   0.62576
   0.58761
   0.60550
   0.60838
   0.58538
   0.59794
   0.62664
   0.66268
   0.65195
   0.66913
   0.62957
   0.63865
   0.62925
   0.60629
   0.62736
   0.61904
   0.61910
   0.62596
   0.65183
   0.63566
   0.65152
   0.65311
   0.66467
   0.64909
   0.66408
   0.68105
   0.64829
   0.65990
   0.65509
   0.65940
   0.67236
   0.65037
   0.64545
   0.62814
   0.63947
   0.63058
   0.66676
   0.63099
   0.61195
   0.61923
   0.63954
   0.64819
   0.62870
   0.65250
   0.63286
   0.63754
   0.63029
   0.64712
   0.65914
   0.68128
   0.66772
   0.67445
   0.69410
   0.68712
   0.68619
   0.67539
   0.70293
   0.68920
   0.67071
   0.63088
   0.62728
   0.60827
   0.63174
   0.64356
   0.64334
   0.64855
   0.65123
   0.66980
   0.64372
   0.66919
   0.60885
   0.64190
   0.64846
   0.61145
   0.62007
   0.61739
   0.67321
   0.63236
   0.65467
   0.64231
   0.64252
   0.67011
   0.64011
   0.66718
   0.61601
   0.65509
   0.63938
   0.64379
   0.65163
   0.65093
   0.62320
   0.61635
   0.63323
   0.63296
   0.65304
   0.65717
   0.62567
   0.63171
   0.65438
   0.63729
   0.69757
   0.67100
   0.69114
   0.68271
   0.69131
   0.66349
   0.69953
   0.70654
   0.70343
   0.69285
   0.67690
   0.68271
   0.65922
   0.69514
   0.68756
   0.68230
   0.68463
   0.68332
   0.69123
   0.68571
   0.70126
   0.62751
   0.64967
   0.63137
   0.62230
   0.65779
   0.62447
   0.64519
   0.63167
   0.61717
   0.61869
   0.65500
   0.63645
   0.65937
   0.67557
   0.69257
   0.68210
   0.69010
   0.67366
   0.66269
   0.68010
   0.67391
   0.70726
   0.69077
   0.68198
   0.66261
   0.65673
   0.68759
   0.67005
   0.66839
   0.67458
   0.69418
   0.66800
   0.67635
   0.71883
   0.66938
   0.67852
   0.66377
   0.66689
   0.65475
   0.62452
   0.61991
   0.62480
   0.58734
   0.60418
   0.62728
   0.59400
   0.60462
   0.59892
   0.59399
   0.60188
   0.62669
   0.62076
   0.62321
   0.59771
   0.60425
   0.61287
   0.63374
   0.61129
   0.62257
   0.61296
   0.62435
   0.60487
   0.59122
   0.61545
   0.61596
   0.63842
   0.61853
   0.59756
   0.58075
   0.57870
   0.56171
   0.56691
   0.56310
   0.54489
   0.56254
   0.56185
   0.56399
   0.54544
   0.58797
   0.57973
   0.52625
   0.51906
   0.51783
   0.51448
   0.52415
   0.55566
   0.57511
   0.56114
   0.53524
   0.56505
   0.57865
   0.54533
   0.59170
   0.58765
   0.59288
   0.61768
   0.60179
   0.64934
   0.65132
   0.65824
   0.66405
   0.67506
   0.68797
   0.67729
   0.68509
   0.69900
   0.69649
   0.68037
   0.68251
   0.69323
   0.68355
   0.68626
   0.67065
   0.67798
   0.69988
   0.72672
   0.70295
   0.69746
   0.66957
   0.63600
   0.66798
   0.67122
   0.69410
   0.69382
   0.71013
   0.69001
   0.70949
   0.70687
   0.68799
   0.69631
   0.69519
   0.69963
   0.67961
   0.65600
   0.64339
   0.65469
   0.64419
   0.64048
   0.67125
   0.64816
   0.65275
   0.66029
   0.67352
   0.62492
   0.65816
   0.63272
   0.65149
   0.62405
   0.61986
   0.61845
   0.62092
   0.62501
   0.65355
   0.64660
   0.63495
   0.62582
   0.64271
   0.62692
   0.62948
   0.68154
   0.64005
   0.65543
   0.66647
   0.67869
   0.67597
   0.65694
   0.64344
   0.67018
   0.66631
   0.67917
   0.65168
   0.65386
   0.66301
   0.66162
   0.64923
   0.68773
   0.67049
   0.69001
   0.68070
   0.67407
   0.68693
   0.69225
   0.69416
   0.70082
   0.69320
   0.69246
   0.68112
   0.69654
   0.68014
   0.68518
   0.69053
   0.71337
   0.67558
   0.68606
   0.66012
   0.65894
   0.65103
   0.67006
   0.63871
   0.67415
   0.65251
   0.63701
   0.62833
   0.65629
   0.65852
   0.63080
   0.66257
   0.65367
   0.66848
   0.68425
   0.67404
   0.70634
   0.70504
   0.69546
   0.67460
   0.68241
   0.67192
   0.65885
   0.68502
   0.64873
   0.66189
   0.68890
   0.69321
   0.70924
   0.68370
   0.64049
   0.68253
   0.67860
   0.63574
   0.67954
   0.64377
   0.63887
   0.64730
   0.61819
   0.63372
   0.61617
   0.65135
   0.63935
   0.65308
   0.67873
   0.69285
   0.68993
   0.70428
   0.68641
   0.69253
   0.65655
   0.66955
   0.67644
   0.69071
   0.70057
   0.66115
   0.69529
   0.70442
   0.69124
   0.67595
   0.64487
   0.64796
   0.64885
   0.64259
   0.62531
   0.62804
   0.64744
   0.63230
   0.64282
   0.62223
   0.62569
   0.61961
   0.62546
   0.63726
   0.63764
   0.63301
   0.63130
   0.66747
   0.64732
   0.62975
   0.66724
   0.66711
   0.64310
   0.69816
   0.66937
   0.68652
   0.67299
   0.65110
   0.65158
   0.67389
   0.66125
   0.64410
   0.67640
   0.60217
   0.64694
   0.65129
   0.67047
   0.64740
   0.63790
   0.64048
   0.66682
   0.70610
   0.70487
   0.69733
   0.71962
   0.74590
   0.69445
   0.70214
   0.67737
   0.67942
   0.62475
   0.60769
   0.64624
   0.59404
   0.61150
   0.61181
   0.62502
   0.62775
   0.62613
   0.60531
   0.61614
   0.58028
   0.59997
   0.59809
   0.63513
   0.60134
   0.64325
   0.62858
   0.64639
   0.64532
   0.66284
   0.60376
   0.62835
   0.60150
   0.62137
   0.61653
   0.60289
   0.66087
   0.63350
   0.62000
   0.60089
   0.64148
   0.64492
   0.64920
   0.64387
   0.63877
   0.64452
   0.63627
   0.64974
   0.62521
   0.65647
   0.65101
   0.67072
   0.66488
   0.68000
   0.70460
   0.68616
   0.67124
   0.68950
   0.69379
   0.66449
   0.68997
   0.67393
   0.69940
   0.69593
   0.69267
   0.71447
   0.73398
   0.70740
   0.67457
   0.69919
   0.64671
   0.66365
   0.66450
   0.67306
   0.66475
   0.69051
   0.67117
   0.69543
   0.69029
   0.71364
   0.70302
   0.71030
   0.70754
   0.70699
   0.71634
   0.70578
   0.70435
   0.71608
   0.72064
   0.72269
   0.71398
   0.71105
   0.70735
   0.72444
   0.70951
   0.71575
   0.67111
   0.70974
   0.66507
   0.72088
   0.66359
   0.70953
   0.63670
   0.71191
   0.69394
   0.73666
   0.70981
   0.71926
   0.71726
   0.72037
   0.72955
   0.73649
   0.71858
   0.68972
   0.71794
   0.73914
   0.72025
   0.71082
   0.72885
   0.72833
   0.72472
   0.73729
   0.73730
   0.75733
   0.72021
   0.73896
   0.71760
   0.71621
   0.72953
   0.71561
   0.72409
   0.73100
   0.74297
   0.74013
   0.76130
   0.72881
   0.74158
   0.72774
   0.74431
   0.74581
   0.73466
   0.74288
   0.71957
   0.72298
   0.68192
   0.68547
   0.64746
   0.69525
   0.62712
   0.66484
   0.65832
   0.68409
   0.68582
   0.68088
   0.67097
   0.67639
   0.64762
   0.65197
   0.69106
   0.69086
   0.70732
   0.68310
   0.68074
   0.68842
   0.71364
   0.68874
   0.67424
   0.66892
   0.67803
   0.67808
   0.70932
   0.69847
   0.66459
   0.67017
   0.65350
   0.64919
   0.64030
   0.62984
   0.62822
   0.61813
   0.64822
   0.62529
   0.65383
   0.64020
   0.67968
   0.65644
   0.68118
   0.69666
   0.69293
   0.69870
   0.68331
   0.67118
   0.63935
   0.65718
   0.65245
   0.65612
   0.67477
   0.68622
   0.61927
   0.59696
   0.60360
   0.61883
   0.66162
   0.62112
   0.65908
   0.62254
   0.68575
   0.66323
   0.65957
   0.69814
   0.65208
   0.68631
   0.67494
   0.71855
   0.68817
   0.72388
   0.67380
   0.64282
   0.67635
   0.66654
   0.67799
   0.68943
   0.67350
   0.68401
   0.68528
   0.68679
   0.69379
   0.69847
   0.68551
   0.69510
   0.70494
   0.68153
   0.69814
   0.69586
   0.71374
   0.69076
   0.69028
   0.71045
   0.70182
   0.68587
   0.70811
   0.68618
   0.71397
   0.69241
   0.72104
   0.69798
   0.71540
   0.71070
   0.69122
   0.66590
   0.67348
   0.68378
   0.67210
   0.67416
   0.70405
   0.68547
   0.69228
   0.69075
   0.71029
   0.69079
   0.70638
   0.69765
   0.69621
   0.70537
   0.71275
   0.69862
   0.67859
   0.68310
   0.65652
   0.66952
   0.70156
   0.65530
   0.65433
   0.67567
   0.64424
   0.66817
   0.67839
   0.65923
   0.66024
   0.66446
   0.66799
   0.68415
   0.67005
   0.69578
   0.68354
   0.67281
   0.67857
   0.67245
   0.67177
   0.71087
   0.69820
   0.69494
   0.66722
   0.66592
   0.63261
   0.61746
   0.65490
   0.64141
   0.64408
   0.64016
   0.64519
   0.65070
   0.64585
   0.63310
   0.64050
   0.57926
   0.65466
   0.61355
   0.64903
   0.61204
   0.62312
   0.60130
   0.62543
   0.63983
   0.65516
   0.65077
   0.71780
   0.71759
   0.73533
   0.73333
   0.72577
   0.70998
   0.71995
   0.72061
   0.74071
   0.69685
   0.69302
   0.66915
   0.65871
   0.66961
   0.66415
   0.66814
   0.70428
   0.69836
   0.70144
   0.67873
   0.68687
   0.66401
   0.66529
   0.63645
   0.68248
   0.65363
   0.64855
   0.65041
   0.64893
   0.62065
   0.70140
   0.67407
   0.69242
   0.69332
   0.67130
   0.67697
   0.66944
   0.68028
   0.66360
   0.67271
   0.65034
   0.62837
   0.65474
   0.67107
   0.67418
   0.67101
   0.67160
   0.66088
   0.66318
   0.67108
   0.68512
   0.70016
   0.68030
   0.69463
   0.67595
   0.68397
   0.64939
   0.65016
   0.67499
   0.69557
   0.70449
   0.62298
   0.65204
   0.65133
   0.69571
   0.68372
   0.68696
   0.69218
   0.69255
   0.69407
   0.70256
   0.70752
   0.69123
   0.70286
   0.68216
   0.70888
   0.69466
   0.69617
   0.66499
   0.67354
   0.65498
   0.66789
   0.66119
   0.66903
   0.71118
   0.68480
   0.68908
   0.73274
   0.70681
   0.73163
   0.69875
   0.71576
   0.67838
   0.69923
   0.67789
   0.71323
   0.69966
   0.67597
   0.67559
   0.67706
   0.08136
   0.08365
   0.09228
   0.09608
   0.10525
   0.12851
   0.10793
   0.08618
   0.06499
   0.07173
   0.06471
   0.11770
   0.12768
   0.12297
   0.18158
   0.19766
   0.20693
   0.20258
   0.20960
   0.17413
   0.18812
   0.21048
   0.26411
   0.27594
   0.30230
   0.30965
   0.30615
   0.32853
   0.30555
   0.25899
   0.30008
   0.27324
   0.28924
   0.28070
   0.25482
   0.23567
   0.29470
   0.30199
   0.28145
   0.28058
   0.27469
   0.27377
   0.25713
   0.26395
   0.27328
   0.27995
   0.28091
   0.28704
   0.31177
   0.25940
   0.29140
   0.35810
   0.33359
   0.34903
   0.34282
   0.42425
   0.40469
   0.40189
   0.41578
   0.44961
   0.45159
   0.40235
   0.39922
   0.37976
   0.35823
   0.36543
   0.33783
   0.40716
   0.36395
   0.34571
   0.40027
   0.41114
   0.37820
   0.35181
   0.36667
   0.38986
   0.37313
   0.36427
   0.36800
   0.33026
   0.26993
   0.26747
   0.31934
   0.32927
   0.33369
   0.32739
   0.35135
   0.31772
   0.27578
   0.30148
   0.32043
   0.30618
   0.31666
   0.29401
   0.26470
   0.29643
   0.31607
   0.32893
   0.34434
   0.33332
   0.29603
   0.32788
   0.38007
   0.32138
   0.30410
   0.34757
   0.32985
   0.28786
   0.26778
   0.25404
   0.25002
   0.24651
   0.26935
   0.27027
   0.27261
   0.31609
   0.33479
   0.33320
   0.33172
   0.30030
   0.25769
   0.25444
   0.25081
   0.28645
   0.33454
   0.30272
   0.29595
   0.30092
   0.26438
   0.29514
   0.30222
   0.27126
   0.27139
   0.33227
   0.32528
   0.30256
   0.28645
   0.32861
   0.31794
   0.28060
   0.32560
   0.33436
   0.28651
   0.29735
   0.32992
   0.33349
   0.29826
   0.32087
   0.34061
   0.28351
   0.22183
   0.22641
   0.25312
   0.28479
   0.24557
   0.23219
   0.23578
   0.26772
   0.28111
   0.30566
   0.38380
   0.42281
   0.42179
   0.44631
   0.47150
   0.48797
   0.50697
   0.48877
   0.48701
   0.45574
   0.47484
   0.49606
   0.48729
   0.49696
   0.47762
   0.44731
   0.45676
   0.49981
   0.48562
   0.48340
   0.48529
   0.50978
   0.52008
   0.46583
   0.45015
   0.48863
   0.47064
   0.49051
   0.48076
   0.44981
   0.47797
   0.45824
   0.41146
   0.44737
   0.44390
   0.45422
   0.45679
   0.44138
   0.44863
   0.43429
   0.41741
   0.42268
   0.41250
   0.39469
   0.37090
   0.37351
   0.39134
   0.32630
   0.39062
   0.38596
   0.43293
   0.46251
   0.42763
   0.41478
   0.44635
   0.48021
   0.49482
   0.48883
   0.53201
   0.55008
   0.55208
   0.62639
   0.62288
   0.60878
   0.60042
   0.63626
   0.58756
   0.54807
   0.51447
   0.54499
   0.53029
   0.53303
   0.54062
   0.52933
   0.47961
   0.46752
   0.44635
   0.45022
   0.45520
   0.45841
   0.48270
   0.43956
   0.45486
   0.46015
   0.50687
   0.50718
   0.48734
   0.53619
   0.49136
   0.46590
   0.49074
   0.50654
   0.42508
   0.39902
   0.40538
   0.43071
   0.41164
   0.41100
   0.42914
   0.39964
   0.35481
   0.34845
   0.35626
   0.36991
   0.37844
   0.39512
   0.39775
   0.36206
   0.30255
   0.29468
   0.32527
   0.38091
   0.39622
   0.39018
   0.33601
   0.32915
   0.37976
   0.37230
   0.37860
   0.38250
   0.33690
   0.27633
   0.30785
   0.30353
   0.27391
   0.33252
   0.31584
   0.33364
   0.36435
   0.35822
   0.37022
   0.40163
   0.37022
   0.37916
   0.40023
   0.45179
   0.43484
   0.45546
   0.43767
   0.46374
   0.46003
   0.42711
   0.49921
   0.54177
   0.52852
   0.56350
   0.55458
   0.56391
   0.56323
   0.56684
   0.60763
   0.59812
   0.59986
   0.58322
   0.55810
   0.55034
   0.50504
   0.49126
   0.51062
   0.52426
   0.50107
   0.49341
   0.49105
   0.49093
   0.47960
   0.48700
   0.42535
   0.47782
   0.50245
   0.60198
   0.57015
   0.57385
   0.56983
   0.60159
   0.57238
   0.56543
   0.58648
   0.64170
   0.61979
   0.64670
   0.63941
   0.61776
   0.55506
   0.50730
   0.49380
   0.50918
   0.52173
   0.53041
   0.50860
   0.47432
   0.46615
   0.50103
   0.49479
   0.51487
   0.49039
   0.47570
   0.42814
   0.41443
   0.41810
   0.43535
   0.42371
   0.40157
   0.40906
   0.42722
   0.40227
   0.43831
   0.45949
   0.46833
   0.44680
   0.40094
   0.39281
   0.38528
   0.39503
   0.38407
   0.40116
   0.46802
   0.47838
   0.46953
   0.51872
   0.54420
   0.57373
   0.59772
   0.60815
   0.61280
   0.55910
   0.55645
   0.56083
   0.54306
   0.54054
   0.56998
   0.61525
   0.62109
   0.58599
   0.61099
   0.60621
   0.57614
   0.53877
   0.53979
   0.53237
   0.59394
   0.59360
   0.60452
   0.56819
   0.58655
   0.59683
   0.57248
   0.58025
   0.61518
   0.67930
   0.64930
   0.63850
   0.66851
   0.71098
   0.72562
   0.72553
   0.68370
   0.64973
   0.70605
   0.70528
   0.69335
   0.68457
   0.67238
   0.61917
   0.59300
   0.58862
   0.58691
   0.57759
   0.54308
   0.54715
   0.56870
   0.64438
   0.62375
   0.66334
   0.65156
   0.64931
   0.66341
   0.58838
   0.65580
   0.66252
   0.62822
   0.63951
   0.63090
   0.67834
   0.68152
   0.66380
   0.62999
   0.69668
   0.72838
   0.68873
   0.71570
   0.69132
   0.71438
   0.66184
   0.70324
   0.67624
   0.64211
   0.54050
   0.55930
   0.53822
   0.58784
   0.58341
   0.57809
   0.55888
   0.48852
   0.45146
   0.51427
   0.50874
   0.51025
   0.51421
   0.47979
   0.54935
   0.55094
   0.53014
   0.46610
   0.50313
   0.50834
   0.51762
   0.50458
   0.49549
   0.56817
   0.50760
   0.47328
   0.52073
   0.52622
   0.55129
   0.56519
   0.56148
   0.58515
   0.55461
   0.51157
   0.52010
   0.52727
   0.54728
   0.56344
   0.54397
   0.55765
   0.50456
   0.56974
   0.53260
   0.50307
   0.49371
   0.51353
   0.50096
   0.50606
   0.55975
   0.51003
   0.49070
   0.48393
   0.52083
   0.51263
   0.50730
   0.57750
   0.56589
   0.57965
   0.57925
   0.58844
   0.56925
   0.57674
   0.58528
   0.56499
   0.59102
   0.58469
   0.54527
   0.47151
   0.50681
   0.45129
   0.41811
   0.49902
   0.49140
   0.47487
   0.45565
   0.47323
   0.51319
   0.49844
   0.40520
   0.48314
   0.49942
   0.36931
   0.32736
   0.39178
   0.41165
   0.42100
   0.43124
   0.48262
   0.48637
   0.47276
   0.52229
   0.50564
   0.50842
   0.48571
   0.44131
   0.42665
   0.47170
   0.50853
   0.44968
   0.47327
   0.44192
   0.46032
   0.47104
   0.48483
   0.43371
   0.47233
   0.45410
   0.45979
   0.45597
   0.44990
   0.45841
   0.49267
   0.47596
   0.45952
   0.42459
   0.46302
   0.51982
   0.50412
   0.51046
   0.56337
   0.55261
   0.56776
   0.53974
   0.52052
   0.53565
   0.55082
   0.54323
   0.60730
   0.60338
   0.57455
   0.61406
   0.59354
   0.58114
   0.50472
   0.49241
   0.49040
   0.41108
   0.40191
   0.44996
   0.43862
   0.38688
   0.37728
   0.45444
   0.45587
   0.41034
   0.41626
   0.41948
   0.39033
   0.37229
   0.42109
   0.47850
   0.48376
   0.47819
   0.45485
   0.48569
   0.51893
   0.52201
   0.51860
   0.48404
   0.48065
   0.48858
   0.50434
   0.52060
   0.52038
   0.51718
   0.58164
   0.59239
   0.59309
   0.58326
   0.58985
   0.61030
   0.55673
   0.59891
   0.58647
   0.60078
   0.63947
   0.58949
   0.63340
   0.58926
   0.58361
   0.61723
   0.60061
   0.59395
   0.57983
   0.57514
   0.56310
   0.57674
   0.58117
   0.59058
   0.63920
   0.63103
   0.59109
   0.62237
   0.62473
   0.63527
   0.60166
   0.59478
   0.57740
   0.62760
   0.60001
   0.64211
   0.59323
   0.60739
   0.61151
   0.55969
   0.57759
   0.57205
   0.60407
   0.59483
   0.67096
   0.64157
   0.64567
   0.64378
   0.70398
   0.68239
   0.68447
   0.65554
   0.62833
   0.64937
   0.65896
   0.65325
   0.65295
   0.63762
   0.67401
   0.68138
   0.66829
   0.67568
   0.67125
   0.65371
   0.65566
   0.62625
   0.63009
   0.61178
   0.61342
   0.63050
   0.60375
   0.61526
   0.60432
   0.60069
   0.60346
   0.61430
   0.61200
   0.62081
   0.59910
   0.61079
   0.66431
   0.62271
   0.63208
   0.56623
   0.58692
   0.60803
   0.57987
   0.63504
   0.57437
   0.57991
   0.57769
   0.59551
   0.58858
   0.56999
   0.61947
   0.61019
   0.63896
   0.61782
   0.66669
   0.63923
   0.67585
   0.63552
   0.66486
   0.66701
   0.68985
   0.65148
   0.65061
   0.65832
   0.65858
   0.65921
   0.62353
   0.64499
   0.65493
   0.67275
   0.64182
   0.65035
   0.59100
   0.64982
   0.62157
   0.61947
   0.61610
   0.59636
   0.61219
   0.58430
   0.61579
   0.57357
   0.53025
   0.51556
   0.49701
   0.52520
   0.54367
   0.57758
   0.56101
   0.55674
   0.57411
   0.58403
   0.57615
   0.56392
   0.56375
   0.55827
   0.58686
   0.56832
   0.58596
   0.61338
   0.59076
   0.59976
   0.58225
   0.58369
   0.61238
   0.60318
   0.61412
   0.60183
   0.56696
   0.63104
   0.60006
   0.62830
   0.56440
   0.60587
   0.57504
   0.58315
   0.58203
   0.57115
   0.60852
   0.61124
   0.60721
   0.60268
   0.60583
   0.60386
   0.64184
   0.67075
   0.60814
   0.60629
   0.59138
   0.58263
   0.57798
   0.59253
   0.53708
   0.58378
   0.56190
   0.60973
   0.56330
   0.59122
   0.57208
   0.59814
   0.58340
   0.58797
   0.57130
   0.60362
   0.56068
   0.61036
   0.56872
   0.54994
   0.58951
   0.56580
   0.57689
   0.55756
   0.56120
   0.59915
   0.55613
   0.58195
   0.52713
   0.54134
   0.52130
   0.53384
   0.53498
   0.54609
   0.56464
   0.56042
   0.57715
   0.56208
   0.56195
   0.56436
   0.57711
   0.59566
   0.59893
   0.59523
   0.58181
   0.58268
   0.56649
   0.52859
   0.52200
   0.51594
   0.54091
   0.52974
   0.55893
   0.53440
   0.55053
   0.51644
   0.52545
   0.51565
   0.54292
   0.51855
   0.53033
   0.53979
   0.57232
   0.53834
   0.50768
   0.53585
   0.55309
   0.56770
   0.56735
   0.57365
   0.56602
   0.54947
   0.54703
   0.55553
   0.55057
   0.57423
   0.56196
   0.57297
   0.57057
   0.58507
   0.58384
   0.60156
   0.58270
   0.61440
   0.59234
   0.60286
   0.56963
   0.53069
   0.59675
   0.59362
   0.60887
   0.60697
   0.62805
   0.60701
   0.62641
   0.60068
   0.62430
   0.62999
   0.68069
   0.60883
   0.62229
   0.61627
   0.61518
   0.66067
   0.60163
   0.65104
   0.66773
   0.64842
   0.62789
   0.66542
   0.62970
   0.67182
   0.66233
   0.67658
   0.65467
   0.63319
   0.64614
   0.62504
   0.60345
   0.60472
   0.58757
   0.60828
   0.61016
   0.63089
   0.59357
   0.62928
   0.64542
   0.62744
   0.65662
   0.65479
   0.66025
   0.67067
   0.63910
   0.66034
   0.64812
   0.67106
   0.60615
   0.66343
   0.60629
   0.66273
   0.59941
   0.63324
   0.61224
   0.60979
   0.61462
   0.62639
   0.65304
   0.58407
   0.58226
   0.58530
   0.58067
   0.58576
   0.56840
   0.54296
   0.51413
   0.55268
   0.52859
   0.56335
   0.55680
   0.61827
   0.60334
   0.60526
   0.62964
   0.63979
   0.62347
   0.62752
   0.62722
   0.66124
   0.64257
   0.67052
   0.67089
   0.67376
   0.62525
   0.65589
   0.62618
   0.64004
   0.62565
   0.61814
   0.64554
   0.62816
   0.64065
   0.63483
   0.66820
   0.62542
   0.61146
   0.63459
   0.61765
   0.62743
   0.60088
   0.59831
   0.58553
   0.60378
   0.58284
   0.61366
   0.61618
   0.63548
   0.64120
   0.62388
   0.60720
   0.59661
   0.59256
   0.58158
   0.59224
   0.60377
   0.59225
   0.57360
   0.59425
   0.61876
   0.60037
   0.62701
   0.60560
   0.60940
   0.62428
   0.60624
   0.61329
   0.62129
   0.62888
   0.63865
   0.61873
   0.63737
   0.61906
   0.58418
   0.60095
   0.60899
   0.61738
   0.62353
   0.63452
   0.63571
   0.61092
   0.65213
   0.61531
   0.62200
   0.59791
   0.54871
   0.58639
   0.56192
   0.57945
   0.59439
   0.60874
   0.61868
   0.57197
   0.60311
   0.56904
   0.62691
   0.58731
   0.58526
   0.56672
   0.58540
   0.59052
   0.63323
   0.61499
   0.59871
   0.58980
   0.58707
   0.58210
   0.56383
   0.58514
   0.55886
   0.57200
   0.58762
   0.56317
   0.58177
   0.55843
   0.57123
   0.59811
   0.60146
   0.61814
   0.56779
   0.63452
   0.60020
   0.63339
   0.63886
   0.64692
   0.65039
   0.63578
   0.64431
   0.61233
   0.64711
   0.63105
   0.66708
   0.62943
   0.63966
   0.68667
   0.66607
   0.67796
   0.64691
   0.65051
   0.65431
   0.64505
   0.64293
   0.66092
   0.61466
   0.63723
   0.65383
   0.63183
   0.62451
   0.64841
   0.61685
   0.63441
   0.66296
   0.65174
   0.66678
   0.63562
   0.63075
   0.65038
   0.63225
   0.65162
   0.64602
   0.58964
   0.60303
   0.58799
   0.59478
   0.61238
   0.61782
   0.61014
   0.64532
   0.62864
   0.64732
   0.67329
   0.65959
   0.65787
   0.66429
   0.69100
   0.64285
   0.68346
   0.66824
   0.63032
   0.64962
   0.60997
   0.66281
   0.68074
   0.68554
   0.62896
   0.65627
   0.64139
   0.64777
   0.67284
   0.66890
   0.67725
   0.64688
   0.66237
   0.66787
   0.66139
   0.66501
   0.65495
   0.68456
   0.67678
   0.66561
   0.66813
   0.68185
   0.65865
   0.67262
   0.68798
   0.69408
   0.64098
   0.66818
   0.65589
   0.66251
   0.65688
   0.66562
   0.69504
   0.66287
   0.65121
   0.69214
   0.66512
   0.71439
   0.72176
   0.68197
   0.68289
   0.69053
   0.69528
   0.66087
   0.64992
   0.67264
   0.68244
   0.67256
   0.66818
   0.64510
   0.62003
   0.67598
   0.59732
   0.63186
   0.61433
   0.64280
   0.66517
   0.64010
   0.63738
   0.66067
   0.66095
   0.66059
   0.64651
   0.67219
   0.62430
   0.65013
   0.66390
   0.63953
   0.66272
   0.67174
   0.69453
   0.67841
   0.66183
   0.66535
   0.67751
   0.64870
   0.68227
   0.66859
   0.64669
   0.63237
   0.60811
   0.65548
   0.63769
   0.65891
   0.64935
   0.67719
   0.66029
   0.62221
   0.59225
   0.61802
   0.58555
   0.59918
   0.61079
   0.58662
   0.58296
   0.57920
   0.55048
   0.57616
   0.60275
   0.61154
   0.63423
   0.63634
   0.63270
   0.62562
   0.66217
   0.63619
   0.66481
   0.65196
   0.68987
   0.62397
   0.68124
   0.64248
   0.66717
   0.65504
   0.67891
   0.67042
   0.67760
   0.69386
   0.69550
   0.68042
   0.68911
   0.66860
   0.68165
   0.66197
   0.67099
   0.63024
   0.64002
   0.62964
   0.63749
   0.62170
   0.67076
   0.64383
   0.69138
   0.63331
   0.67808
   0.61664
   0.66826
   0.62001
   0.62384
   0.62557
   0.65216
   0.65780
   0.68117
   0.69284
   0.68059
   0.66525
   0.67815
   0.62362
   0.66159
   0.63567
   0.62974
   0.65373
   0.61760
   0.61061
   0.63734
   0.63111
   0.62352
   0.63915
   0.66920
   0.66311
   0.66714
   0.66242
   0.63628
   0.62302
   0.61820
   0.66752
   0.66056
   0.65215
   0.63608
   0.62505
   0.62558
   0.67794
   0.69078
   0.69024
   0.66681
   0.69140
   0.69398
   0.69264
   0.70662
   0.65205
   0.66051
   0.63699
   0.67552
   0.63964
   0.63433
   0.60165
   0.60812
   0.62640
   0.62462
   0.64430
   0.64659
   0.63699
   0.66247
   0.64812
   0.70047
   0.61983
   0.67600
   0.64645
   0.66798
   0.63063
   0.68494
   0.67336
   0.67899
   0.68320
   0.69220
   0.69838
   0.70458
   0.69176
   0.68346
   0.71018
   0.66359
   0.68935
   0.67314
   0.67349
   0.65431
   0.63376
   0.64650
   0.63699
   0.62423
   0.64343
   0.66651
   0.64307
   0.65714
   0.65306
   0.66292
   0.63534
   0.63214
   0.64284
   0.62495
   0.64756
   0.63820
   0.61705
   0.62607
   0.62248
   0.61726
   0.67445
   0.65618
   0.62120
   0.63355
   0.63457
   0.66041
   0.64994
   0.63208
   0.60126
   0.61861
   0.65111
   0.64768
   0.62804
   0.62227
   0.62393
   0.64115
   0.61891
   0.65270
   0.63606
   0.62238
   0.64475
   0.64134
   0.63788
   0.64262
   0.64842
   0.62413
   0.61289
   0.62909
   0.65940
   0.62837
   0.65126
   0.62399
   0.61860
   0.62720
   0.64488
   0.64259
   0.63775
   0.64865
   0.59954
   0.61890
   0.60536
   0.62913
   0.60795
   0.63055
   0.65783
   0.62413
   0.66173
   0.60798
   0.68427
   0.65216
   0.67832
   0.64453
   0.59856
   0.69662
   0.67550
   0.70579
   0.66820
   0.68910
   0.66414
   0.69397
   0.66489
   0.70078
   0.69417
   0.69059
   0.70510
   0.70655
   0.69299
   0.65845
   0.69338
   0.66667
   0.68472
   0.70059
   0.68741
   0.72974
   0.71930
   0.70731
   0.71510
   0.69203
   0.69418
   0.67597
   0.68755
   0.70771
   0.69193
   0.71689
   0.72084
   0.71483
   0.69473
   0.71500
   0.65120
   0.66642
   0.64638
   0.65886
   0.62697
   0.64013
   0.64815
   0.63548
   0.65421
   0.62965
   0.65977
   0.65233
   0.65514
   0.65779
   0.67559
   0.64875
   0.62818
   0.63202
   0.64514
   0.63580
   0.64642
   0.63949
   0.64322
   0.63478
   0.63317
   0.62496
   0.64392
   0.62861
   0.63207
   0.62830
   0.61187
   0.61645
   0.62197
   0.59100
   0.58923
   0.61949
   0.60981
   0.61114
   0.61509
   0.56731
   0.59007
   0.57952
   0.58195
   0.61142
   0.58351
   0.58660
   0.62190
   0.58128
   0.56644
   0.58322
   0.63147
   0.64035
   0.64469
   0.63684
   0.62088
   0.59732
   0.65075
   0.62743
   0.63610
   0.65188
   0.66054
   0.65382
   0.66403
   0.67295
   0.67393
   0.66671
   0.67566
   0.67008
   0.68332
   0.67384
   0.68065
   0.69197
   0.69660
   0.69262
   0.69781
   0.69050
   0.65605
   0.66706
   0.67562
   0.65871
   0.65554
   0.69107
   0.69162
   0.65983
   0.64880
   0.65749
   0.64333
   0.63607
   0.63278
   0.65654
   0.64548
   0.64784
   0.66832
   0.65329
   0.64532
   0.63901
   0.66351
   0.65574
   0.66550
   0.69696
   0.64476
   0.68899
   0.67882
   0.70453
   0.70199
   0.68943
   0.68529
   0.66693
   0.68357
   0.70013
   0.66764
   0.67858
   0.65862
   0.66736
   0.66039
   0.65230
   0.68910
   0.67192
   0.68719
   0.66236
   0.66309
   0.64870
   0.66622
   0.67514
   0.66930
   0.63346
   0.62433
   0.66349
   0.65810
   0.67843
   0.65291
   0.66519
   0.67046
   0.64273
   0.62449
   0.61982
   0.63416
   0.60589
   0.58301
   0.58937
   0.61724
   0.61587
   0.63212
   0.65764
   0.67104
   0.67270
   0.69945
   0.69775
   0.67182
   0.68505
   0.70570
   0.70078
   0.70351
   0.71546
   0.72416
   0.71036
   0.66180
   0.68806
   0.69072
   0.67741
   0.67948
   0.66890
   0.68274
   0.66727
   0.68441
   0.68076
   0.68489
   0.66686
   0.66110
   0.61253
   0.64786
   0.62299
   0.63799
   0.60785
   0.65556
   0.60566
   0.62861
   0.61108
   0.64280
   0.63526
   0.61014
   0.61657
   0.62243
   0.62533
   0.64559
   0.61593
   0.62569
   0.65239
   0.67166
   0.69202
   0.68282
   0.69934
   0.68637
   0.68891
   0.68854
   0.67148
   0.66525
   0.65789
   0.67413
   0.65287
   0.67016
   0.63155
   0.66052
   0.64977
   0.67147
   0.65657
   0.66200
   0.63540
   0.65707
   0.65248
   0.64452
   0.58708
   0.62203
   0.62869
   0.59225
   0.55035
   0.58704
   0.61131
   0.59500
   0.59911
   0.57202
   0.60316
   0.58221
   0.58249
   0.59931
   0.59251
   0.62613
   0.65068
   0.66244
   0.66307
   0.64732
   0.65502
   0.65455
   0.63855
   0.65265
   0.66951
   0.69007
   0.70755
   0.68042
   0.71283
   0.70013
   0.71206
   0.68218
   0.68895
   0.71871
   0.71139
   0.68045
   0.68782
   0.68537
   0.68407
   0.70106
   0.68140
   0.71799
   0.68832
   0.70186
   0.72253
   0.70375
   0.71042
   0.72061
   0.71296
   0.69793
   0.69408
   0.68093
   0.68325
   0.65718
   0.66728
   0.66720
   0.68201
   0.66455
   0.68082
   0.67097
   0.62929
   0.67470
   0.65067
   0.66261
   0.61767
   0.64383
   0.64595
   0.63680
   0.64496
   0.63952
   0.64788
   0.66208
   0.67509
   0.64436
   0.67755
   0.67121
   0.67401
   0.67520
   0.66800
   0.65140
   0.66185
   0.65751
   0.66608
   0.64549
   0.67157
   0.63652
   0.66696
   0.67769
   0.68370
   0.70376
   0.67218
   0.66198
   0.65524
   0.66546
   0.67175
   0.67857
   0.65474
   0.63728
   0.62204
   0.64791
   0.61371
   0.61138
   0.63243
   0.61687
   0.61805
   0.62960
   0.63015
   0.57538
   0.62504
   0.61580
   0.64783
   0.59953
   0.64005
   0.61347
   0.63338
   0.59617
   0.60738
   0.61689
   0.62638
   0.63541
   0.62106
   0.63758
   0.65776
   0.64396
   0.65913
   0.65821
   0.62396
   0.62398
   0.66447
   0.66013
   0.66295
   0.64764
   0.63327
   0.64187
   0.64726
   0.65015
   0.64705
   0.63695
   0.63436
   0.64268
   0.61777
   0.64798
   0.64798
   0.64414
   0.66310
   0.61597
   0.65815
   0.63925
   0.66502
   0.66715
   0.67917
   0.65913
   0.67407
   0.64346
   0.65300
   0.67967
   0.62703
   0.67158
   0.60879
   0.63374
   0.62906
   0.63913
   0.62162
   0.63252
   0.63286
   0.63478
   0.61042
   0.65359
   0.62343
   0.64341
   0.62129
   0.64707
   0.62325
   0.63050
   0.62136
   0.63718
   0.63064
   0.65429
   0.64740
   0.63962
   0.63217
   0.60413
   0.64524
   0.60416
   0.65262
   0.66242
   0.66679
   0.70892
   0.69772
   0.68234
   0.66864
   0.66728
   0.67473
   0.68825
   0.66107
   0.67539
   0.68383
   0.66744
   0.68294
   0.63794
   0.66825
   0.62351
   0.65479
   0.64384
   0.63242
   0.64267
   0.58317
   0.55879
   0.59172
   0.60492
   0.61592
   0.60037
   0.58195
   0.58930
   0.59864
   0.65300
   0.62261
   0.59948
   0.62717
   0.64230
   0.62092
   0.66577
   0.60693
   0.63255
   0.68555
   0.67841
   0.70107
   0.67682
   0.70125
   0.67859
   0.68670
   0.66800
   0.67264
   0.68463
   0.63543
   0.67523
   0.61572
   0.66816
   0.59576
   0.61580
   0.61752
   0.57057
   0.59782
   0.62434
   0.65611
   0.66983
   0.64151
   0.63837
   0.63829
   0.57344
   0.63544
   0.63307
   0.62545
   0.62273
   0.59872
   0.58128
   0.62045
   0.58748
   0.62609
   0.62512
   0.62193
   0.60791
   0.62943
   0.62535
   0.58596
   0.65449
   0.58125
   0.63405
   0.63427
   0.67784
   0.65293
   0.67903
   0.66372
   0.69754
   0.67806
   0.66014
   0.65287
   0.67298
   0.68626
   0.66733
   0.69241
   0.66844
   0.67422
   0.67453
   0.68373
   0.69251
   0.69638
   0.68143
   0.67982
   0.68484
   0.69398
   0.68761
   0.69157
   0.70621
   0.67931
   0.68334
   0.66697
   0.68437
   0.65441
   0.65811
   0.65514
   0.66746
   0.63111
   0.61945
   0.61719
   0.58890
   0.57806
   0.59976
   0.64245
   0.63079
   0.63063
   0.62809
   0.64885
   0.63788
   0.61558
   0.62419
   0.64735
   0.65543
   0.69957
   0.69538
   0.68448
   0.66441
   0.66797
   0.69439
   0.67136
   0.68525
   0.69124
   0.67473
   0.68735
   0.68365
   0.71273
   0.68232
   0.69182
   0.66182
   0.66930
   0.69018
   0.69663
   0.70210
   0.70230
   0.68788
   0.66949
   0.64193
   0.66650
   0.63950
   0.65916
   0.61692
   0.64491
   0.59636
   0.63176
   0.62284
   0.62461
   0.60014
   0.60818
   0.60417
   0.62749
   0.61285
   0.63282
   0.62131
   0.63403
   0.64135
   0.62753
   0.63671
   0.64964
   0.65585
   0.65108
   0.62967
   0.69003
   0.66775
   0.68854
   0.68554
   0.69304
   0.65105
   0.68003
   0.62046
   0.61567
   0.63937
   0.58745
   0.65965
   0.64882
   0.66096
   0.59924
   0.63628
   0.58599
   0.63773
   0.64369
   0.63596
   0.65535
   0.66640
   0.65252
   0.65616
   0.65998
   0.64970
   0.63044
   0.66924
   0.64151
   0.65136
   0.59807
   0.60865
   0.60098
   0.62753
   0.66114
   0.65035
   0.64721
   0.65274
   0.66170
   0.68620
   0.68160
   0.67709
   0.66200
   0.65986
   0.67996
   0.66220
   0.69928
   0.63618
   0.66305
   0.63624
   0.65786
   0.65287
   0.63540
   0.62706
   0.63249
   0.64391
   0.66385
   0.70160
   0.71305
   0.74027
   0.71297
   0.73375
   0.72861
   0.72839
   0.73234
   0.73035
   0.69865
   0.73298
   0.70313
   0.70682
   0.73504
   0.70566
   0.71425
   0.67477
   0.69066
   0.66569
   0.68189
   0.66984
   0.66299
   0.68009
   0.67163
   0.67296
   0.67510
   0.65498
   0.64181
   0.67877
   0.64857
   0.69634
   0.68201
   0.68681
   0.68914
   0.67966
   0.66384
   0.68828
   0.64609
   0.67675
   0.67519
   0.67271
   0.64541
   0.65866
   0.59673
   0.62709
   0.60348
   0.62107
   0.65189
   0.60062
   0.60031
   0.60256
   0.58611
   0.58195
   0.59422
   0.56273
   0.61070
   0.59006
   0.62579
   0.61133
   0.62017
   0.61999
   0.62818
   0.63575
   0.63721
   0.58881
   0.64702
   0.61443
   0.63349
   0.64393
   0.65250
   0.58943
   0.63084
   0.59374
   0.57652
   0.53763
   0.56065
   0.55306
   0.55430
   0.55934
   0.53868
   0.58022
   0.55325
   0.56111
   0.56982
   0.50943
   0.55440
   0.56362
   0.55964
   0.56440
   0.59705
   0.59848
   0.62346
   0.58365
   0.59890
   0.62497
   0.61497
   0.63959
   0.63804
   0.64110
   0.63601
   0.63214
   0.65330
   0.65247
   0.64551
   0.61767
   0.66670
   0.67057
   0.67096
   0.64631
   0.64981
   0.63802
   0.64650
   0.63820
   0.64634
   0.60565
   0.65234
   0.64618
   0.64254
   0.61762
   0.63412
   0.60069
   0.63551
   0.58509
   0.63520
   0.64621
   0.62889
   0.64250
   0.63116
   0.62723
   0.61729
   0.62001
   0.62428
   0.63787
   0.63207
   0.65036
   0.64278
   0.62624
   0.61224
   0.60310
   0.63159
   0.65255
   0.65979
   0.63346
   0.65664
   0.65494
   0.65855
   0.65043
   0.65147
   0.63547
   0.64071
   0.64893
   0.64700
   0.63151
   0.59346
   0.62843
   0.58849
   0.60313
   0.59190
   0.54346
   0.60571
   0.56207
   0.63483
   0.60811
   0.67051
   0.63795
   0.65682
   0.64962
   0.66658
   0.64434
   0.62266
   0.64814
   0.62617
   0.61392
   0.62023
   0.64654
   0.63487
   0.64449
   0.66254
   0.64804
   0.63712
   0.64161
   0.63431
   0.61707
   0.62826
   0.63746
   0.65177
   0.62196
   0.64737
   0.63427
   0.65701
   0.62041
   0.62704
   0.64635
   0.64680
   0.65879
   0.63499
   0.65073
   0.63756
   0.63656
   0.62263
   0.63854
   0.62984
   0.67193
   0.66120
   0.67480
   0.66380
   0.66221
   0.65178
   0.65434
   0.64347
   0.65803
   0.61749
   0.62319
   0.62902
   0.64043
   0.63934
   0.64824
   0.62663
   0.64326
   0.64295
   0.66792
   0.65051
   0.65758
   0.62018
   0.62988
   0.61890
   0.63580
   0.62434
   0.65275
   0.62672
   0.63377
   0.62768
   0.64459
   0.66620
   0.63761
   0.61949
   0.61222
   0.63775
   0.62431
   0.62596
   0.61897
   0.63617
   0.62874
   0.60034
   0.58608
   0.62790
   0.59638
   0.59961
   0.58690
   0.58876
   0.59277
   0.60571
   0.61095
   0.61155
   0.64091
   0.64881
   0.65866
   0.63768
   0.63189
   0.61164
   0.60277
   0.58770
   0.58177
   0.61330
   0.56644
   0.59805
   0.60322
   0.59833
   0.55041
   0.57549
   0.60479
   0.61912
   0.62938
   0.63068
   0.62657
   0.66298
   0.62047
   0.63799
   0.59061
   0.62888
   0.64682
   0.58502
   0.58057
   0.54288
   0.59115
   0.56859
   0.58608
   0.57124
   0.63340
   0.62331
   0.63222
   0.66098
   0.68112
   0.65676
   0.65744
   0.67708
   0.68313
   0.63384
   0.66338
   0.63258
   0.63688
   0.64158
   0.63871
   0.64572
   0.64712
   0.65205
   0.67715
   0.67113
   0.71810
   0.69569
   0.67986
   0.69764
   0.69556
   0.67010
   0.66719
   0.68721
   0.68829
   0.66815
   0.68746
   0.71719
   0.71081
   0.70413
   0.69810
   0.69437
   0.67668
   0.68149
   0.65187
   0.67319
   0.65306
   0.67532
   0.69643
   0.70301
   0.66708
   0.66676
   0.67052
   0.67798
   0.66558
   0.66766
   0.64743
   0.66493
   0.62483
   0.61042
   0.64725
   0.57964
   0.57575
   0.61002
   0.60053
   0.62379
   0.63116
   0.64981
   0.58942
   0.60753
   0.59455
   0.60543
   0.60396
   0.64117
   0.59590
   0.62860
   0.56906
   0.61542
   0.62172
   0.65808
   0.65422
   0.65220
   0.67905
   0.65971
   0.67046
   0.65417
   0.65126
   0.63215
   0.65888
   0.63593
   0.66719
   0.67126
   0.69145
   0.68051
   0.68912
   0.68336
   0.68074
   0.65036
   0.63274
   0.62586
   0.62588
   0.61441
   0.63158
   0.63026
   0.64901
   0.67699
   0.66996
   0.67493
   0.64147
   0.66604
   0.64988
   0.65024
   0.63168
   0.64377
   0.63637
   0.63409
   0.66259
   0.67014
   0.68166
   0.69005
   0.69028
   0.67779
   0.64606
   0.64507
   0.66482
   0.65327
   0.65322
   0.62620
   0.62494
   0.64471
   0.66457
   0.65936
   0.65653
   0.66806
   0.67670
   0.64210
   0.65597
   0.64604
   0.61491
   0.61623
   0.58172
   0.62419
   0.62306
   0.64821
   0.63702
   0.64830
   0.62936
   0.60932
   0.60572
   0.61345
   0.59921
   0.60762
   0.59709
   0.60345
   0.63092
   0.66060
   0.64481
   0.66199
   0.63731
   0.63724
   0.64535
   0.61559
   0.60573
   0.60965
   0.58201
   0.58978
   0.55234
   0.60947
   0.59574
   0.63305
   0.61658
   0.63142
   0.64757
   0.64842
   0.60492
   0.64208
   0.63194
   0.64881
   0.64883
   0.66824
   0.66588
   0.66958
   0.65844
   0.66440
   0.67389
   0.66440
   0.67573
   0.68982
   0.69114
   0.67810
   0.67979
   0.69298
   0.67610
   0.66111
   0.63333
   0.64766
   0.60881
   0.57179
   0.60598
   0.60737
   0.61007
   0.64477
   0.62018
   0.65497
   0.62194
   0.65394
   0.60561
   0.63499
   0.69811
   0.68325
   0.68233
   0.67261
   0.68181
   0.67395
   0.68400
   0.70272
   0.68027
   0.67418
   0.68439
   0.67774
   0.66471
   0.67261
   0.70943
   0.71489
   0.70263
   0.70351
   0.70232
   0.68934
   0.65974
   0.67109
   0.65666
   0.65050
   0.66144
   0.65875
   0.64078
   0.65007
   0.63455
   0.65451
   0.65361
   0.64163
   0.67591
   0.66024
   0.67488
   0.65826
   0.66596
   0.68698
   0.68085
   0.67955
   0.66031
   0.67587
   0.67082
   0.63020
   0.59816
   0.61080
   0.61239
   0.60744
   0.64307
   0.63831
   0.66146
   0.63176
   0.65236
   0.62713
   0.66307
   0.66343
   0.69194
   0.66910
   0.67565
   0.69105
   0.67352
   0.65691
   0.65544
   0.63603
   0.62000
   0.63446
   0.62106
   0.61302
   0.62976
   0.63051
   0.62776
   0.64623
   0.65017
   0.60347
   0.63744
   0.61873
   0.62594
   0.64523
   0.62544
   0.65461
   0.66813
   0.67251
   0.64221
   0.65807
   0.64893
   0.65320
   0.65455
   0.66121
   0.66207
   0.66536
   0.67068
   0.65892
   0.67781
   0.63505
   0.66377
   0.66202
   0.68726
   0.68956
   0.72062
   0.67473
   0.67235
   0.67789
   0.71315
   0.70871
   0.69119
   0.69127
   0.67801
   0.66563
   0.67455
   0.67601
   0.66433
   0.67341
   0.66546
   0.69644
   0.67405
   0.66833
   0.67588
   0.67633
   0.67121
   0.70887
   0.66949
   0.69714
   0.69074
   0.67998
   0.69354
   0.64442
   0.67146
   0.63904
   0.64237
   0.67791
   0.63856
   0.68288
   0.65800
   0.68447
   0.68026
   0.68681
   0.68892
   0.70857
   0.71387
   0.70654
   0.72504
   0.71379
   0.68474
   0.71164
   0.70388
   0.62933
   0.67973
   0.63500
   0.64375
   0.62910
   0.64202
   0.60950
   0.64905
   0.61993
   0.61090
   0.56801
   0.61447
   0.57726
   0.62106
   0.59471
   0.61066
   0.63459
   0.64773
   0.64283
   0.65013
   0.70263
   0.71397
   0.67975
   0.68889
   0.69852
   0.67786
   0.65218
   0.69037
   0.68241
   0.68719
   0.69282
   0.68999
   0.70957
   0.70865
   0.68099
   0.66976
   0.67484
   0.69438
   0.71388
   0.64473
   0.69837
   0.65269
   0.66094
   0.62644
   0.64168
   0.62781
   0.63725
   0.64452
   0.64918
   0.65006
   0.62367
   0.64615
   0.62238
   0.62870
   0.67784
   0.64393
   0.68146
   0.63089
   0.63591
   0.64573
   0.66564
   0.66777
   0.69076
   0.72059
   0.69384
   0.70382
   0.71669
   0.70952
   0.72298
   0.72802
   0.73794
   0.72121
   0.73018
   0.72653
   0.73786
   0.73360
   0.70484
   0.73325
   0.70844
   0.73062
   0.63953
   0.70005
   0.63695
   0.68454
   0.65107
   0.64977
   0.64106
   0.65735
   0.67948
   0.64845
   0.65981
   0.67425
   0.71398
   0.70797
   0.72811
   0.74239
   0.71991
   0.71170
   0.68243
   0.72099
   0.70365
   0.69109
   0.70547
   0.70325
   0.67289
   0.71228
   0.67644
   0.63831
   0.62631
   0.64942
   0.62175
   0.62926
   0.63038
   0.62771
   0.58157
   0.61141
   0.58722
   0.61210
   0.60787
   0.62593
   0.60775
   0.61026
   0.60946
   0.55967
   0.56699
   0.60289
   0.56847
   0.58219
   0.57684
   0.55044
   0.58284
   0.56407
   0.56543
   0.56413
   0.58849
   0.56214
   0.60723
   0.52322
   0.56298
   0.60719
   0.58215
   0.58143
   0.62090
   0.56368
   0.63777
   0.60900
   0.61153
   0.62046
   0.63304
   0.62839
   0.64231
   0.65684
   0.69879
   0.63274
   0.69477
   0.69451
   0.67093
   0.69701
   0.73086
   0.73535
   0.69033
   0.70276
   0.70765
   0.71195
   0.69446
   0.72616
   0.68624
   0.72746
   0.66523
   0.68943
   0.66084
   0.66583
   0.65263
   0.66832
   0.66599
   0.66737
   0.65229
   0.67877
   0.69357
   0.72337
   0.74959
   0.76124
   0.77579
   0.74150
   0.76412
   0.73210
   0.75494
   0.74494
   0.72261
   0.73483
   0.71482
   0.71229
   0.68558
   0.69990
   0.66947
   0.68713
   0.67493
   0.69589
   0.66418
   0.69477
   0.67893
   0.67577
   0.68316
   0.73289
   0.68920
   0.72871
   0.71872
   0.72146
   0.70908
   0.69001
   0.69985
   0.68145
   0.69895
   0.68837
   0.67811
   0.67032
   0.66259
   0.66125
   0.65667
   0.66789
   0.66283
   0.63563
   0.69590
   0.67898
   0.68357
   0.68400
   0.67796
   0.68749
   0.70281
   0.67641
   0.63500
   0.66333
   0.65088
   0.62491
   0.66675
   0.66174
   0.67862
   0.66813
   0.68324
   0.68160
   0.67226
   0.67192
   0.67610
   0.66791
   0.70916
   0.69679
   0.71160
   0.75880
   0.73984
   0.76439
   0.74432
   0.74400
   0.72652
   0.74007
   0.73153
   0.73060
   0.75978
   0.72208
   0.73070
   0.72904
   0.72812
   0.71421
   0.73696
   0.73073
   0.75063
   0.72103
   0.72533
   0.68739
   0.70630
   0.70338
   0.72839
   0.67275
   0.70051
   0.70448
   0.70294
   0.70259
   0.70303
   0.73466
   0.76545
   0.74419
   0.71822
   0.71409
   0.71635
   0.70357
   0.66923
   0.68634
   0.67393
   0.71574
   0.69965
   0.70254
   0.68611
   0.71166
   0.67025
   0.69513
   0.70965
   0.67340
   0.70778
   0.68994
   0.70676
   0.69719
   0.71117
   0.70453
   0.70418
   0.68251
   0.71088
   0.71239
   0.69079
   0.66731
   0.63384
   0.65567
   0.62370
   0.64527
   0.63627
   0.66545
   0.66660
   0.67727
   0.68410
   0.66521
   0.69158
   0.65903
   0.69479
   0.68044
   0.63521
   0.66007
   0.62369
   0.62499
   0.62502
   0.61715
   0.65019
   0.66878
   0.65803
   0.68456
   0.68568
   0.64875
   0.66279
   0.64209
   0.67050
   0.66907
   0.66497
   0.68138
   0.60268
   0.62398
   0.66020
   0.68489
   0.67475
   0.68653
   0.67193
   0.69013
   0.68909
   0.68393
   0.68172
   0.70237
   0.65994
   0.69118
   0.66335
   0.69119
   0.69807
   0.69760
   0.74626
   0.72205
   0.75457
   0.72362
   0.73632
   0.71997
   0.73524
   0.72860
   0.71473
   0.73938
   0.70675
   0.72401
   0.74426
   0.73841
   0.74893
   0.73922
   0.73942
   0.68706
   0.70172
   0.70501
   0.70390
   0.69355
   0.67260
   0.68912
   0.66481
   0.64837
   0.67902
   0.64375
   0.62258
   0.61445
   0.61417
   0.62701
   0.64209
   0.66236
   0.65437
   0.62349
   0.61562
   0.61207
   0.67472
   0.62979
   0.65194
   0.66993
   0.64141
   0.68677
   0.68227
   0.65224
   0.65125
   0.65787
   0.66706
   0.68216
   0.68106
   0.70370
   0.70329
   0.72490
   0.69781
   0.71027
   0.70536
   0.70431
   0.68526
   0.67830
   0.68093
   0.65779
   0.69230
   0.67544
   0.73466
   0.70456
   0.68716
   0.70933
   0.69346
   0.69670
   0.72284
   0.71600
   0.74574
   0.68754
   0.69162
   0.70274
   0.70175
   0.67929
   0.66988
   0.66529
   0.66633
   0.64815
   0.71122
   0.67605
   0.69371
   0.66612
   0.66383
   0.66864
   0.67253
   0.69144
   0.71378
   0.70546
   0.69977
   0.68958
   0.68863
   0.66437
   0.67080
   0.66848
   0.67004
   0.65711
   0.66887
   0.67022
   0.64549
   0.65356
   0.66674
   0.65544
   0.65468
   0.68290
   0.68015
   0.67137
   0.66509
   0.66103
   0.66676
   0.64742
   0.65931
   0.70350
   0.69955
   0.71899
   0.70346
   0.69110
   0.70592
   0.75038
   0.72985
   0.69325
   0.69310
   0.70183
   0.69007
   0.71571
   0.70616
   0.72888
   0.71128
   0.68415
   0.72450
   0.72546
   0.71999
   0.70225
   0.72882
   0.73162
   0.70598
   0.65610
   0.70513
   0.66872
   0.71779
   0.67888
   0.67877
   0.64514
   0.65125
   0.64315
   0.64325
   0.65801
   0.61780
   0.66784
   0.65038
   0.65276
   0.65091
   0.60854
   0.56566
   0.60595
   0.62380
   0.59770
   0.56515
   0.61375
   0.60171
   0.59310
   0.61476
   0.65147
   0.67931
   0.65623
   0.66570
   0.66102
   0.66602
   0.65916
   0.66422
   0.64941
   0.63811
   0.64320
   0.63753
   0.60498
   0.62775
   0.63663
   0.63945
   0.63764
   0.62359
   0.66390
   0.63710
   0.64825
   0.64206
   0.64790
   0.65772
   0.66731
   0.65045
   0.65272
   0.64409
   0.64525
   0.64987
   0.62644
   0.67213
   0.67654
   0.65407
   0.68450
   0.66932
   0.65540
   0.67379
   0.71415
   0.69908
   0.68934
   0.65888
   0.67666
   0.64498
   0.68956
   0.68941
   0.67321
   0.66137
   0.68417
   0.64103
   0.66267
   0.66890
   0.65293
   0.66046
   0.63625
   0.63349
   0.62232
   0.61734
   0.62654
   0.62894
   0.59486
   0.63618
   0.64980
   0.63087
   0.64128
   0.60953
   0.61966
   0.61236
   0.62630
   0.60017
   0.61897
   0.60580
   0.57705
   0.56646
   0.57826
   0.58270
   0.58609
   0.63229
   0.60121
   0.57962
   0.61089
   0.59666
   0.59961
   0.58577
   0.61556
   0.62464
   0.60860
   0.60773
   0.59918
   0.61295
   0.58497
   0.61952
   0.55699
   0.60409
   0.63200
   0.63237
   0.64632
   0.62057
   0.65041
   0.66066
   0.65781
   0.63258
   0.65137
   0.66105
   0.67211
   0.69244
   0.67503
   0.70168
   0.68860
   0.69290
   0.67164
   0.61481
   0.62686
   0.66092
   0.61931
   0.62490
   0.63655
   0.63141
   0.61096
   0.61580
   0.63795
   0.64438
   0.65416
   0.61685
   0.62051
   0.60309
   0.62295
   0.59283
   0.68338
   0.65205
   0.65789
   0.67803
   0.67722
   0.69678
   0.67854
   0.66934
   0.67845
   0.67701
   0.66960
   0.66859
   0.70493
   0.68640
   0.68545
   0.68308
   0.68833
   0.68303
   0.67655
   0.64983
   0.69202
   0.68672
   0.67671
   0.69483
   0.73256
   0.71048
   0.67075
   0.69290
   0.68819
   0.67932
   0.65913
   0.69542
   0.67710
   0.66629
   0.66271
   0.69310
   0.70158
   0.68638
   0.68746
   0.66009
   0.69785
   0.68739
   0.71122
   0.67310
   0.67016
   0.64671
   0.65796
   0.68260
   0.69103
   0.71097
   0.66972
   0.67639
   0.62698
   0.65791
   0.69912
   0.69687
   0.69872
   0.65801
   0.67789
   0.66775
   0.68226
   0.64450
   0.63189
   0.65921
   0.66042
   0.61561
   0.68081
   0.64793
   0.67104
   0.64225
   0.64220
   0.63128
   0.63799
   0.63164
   0.55280
   0.55808
   0.58826
   0.57503
   0.57222
   0.58642
   0.52516
   0.58346
   0.64704
   0.64476
   0.66109
   0.64232
   0.64761
   0.64775
   0.64645
   0.68487
   0.67612
   0.66376
   0.69232
   0.68520
   0.68860
   0.70207
   0.75783
   0.73640
   0.78184
   0.77300
   0.79286
   0.77103
   0.76117
   0.76410
   0.76155
   0.74687
   0.70284
   0.76629
   0.75574
   0.74923
   0.77889
   0.77619
   0.76867
   0.79691
   0.78931
   0.72956
   0.75545
   0.78365
   0.78763
   0.76574
   0.72136
   0.74591
   0.73026
   0.67523
   0.66435
   0.61126
   0.58107
   0.59415
   0.63814
   0.61388
   0.56610
   0.60286
   0.61153
   0.61754
   0.65280
   0.62752
   0.61750
   0.68890
   0.67391
   0.73719
   0.78530
   0.75222
   0.79412
   0.82563
   0.77945
   0.79039
   0.80902
   0.76374
   0.78819
   0.80028
   0.76256
   0.78189
   0.79884
   0.79715
   0.79103
   0.74145
   0.74605
   0.80463
   0.76912
   0.77376
   0.79295
   0.77699
   0.76719
   0.77533
   0.77003
   0.75380
   0.75089
   0.69942
   0.73097
   0.68580
   0.73699
   0.69833
   0.73263
   0.75711
   0.75396
   0.79349
   0.78237
   0.78306
   0.75621
   0.73710
   0.73351
   0.73880
   0.73070
   0.70712
   0.72455
   0.73352
   0.69219
   0.67781
   0.66091
   0.64264
   0.70943
   0.69907
   0.70681
   0.68636
   0.72273
   0.71280
   0.69995
   0.70371
   0.70927
   0.73372
   0.73717
   0.71019
   0.71820
   0.71761
   0.69607
   0.70514
   0.70644
   0.70593
   0.66580
   0.73965
   0.71319
   0.68257
   0.72287
   0.72026
   0.75279
   0.78806
   0.72892
   0.73337
   0.71810
   0.72409
   0.75834
   0.72477
   0.75088
   0.75701
   0.73520
   0.71477
   0.68967
   0.68307
   0.62799
   0.64476
   0.67862
   0.63049
   0.63881
   0.66430
   0.66525
   0.68293
   0.69038
   0.67899
   0.68799
   0.66078
   0.66486
   0.68752
   0.66978
   0.68128
   0.70851
   0.71943
   0.70784
   0.69960
   0.63097
   0.71028
   0.72984
   0.70785
   0.68386
   0.69835
   0.70883
   0.72652
   0.70925
   0.73204
   0.71610
   0.72383
   0.75008
   0.74744
   0.73602
   0.73569
   0.72086
   0.71121
   0.73790
   0.73476
   0.72902
   0.72988
   0.71260
   0.71268
   0.69154
   0.69288
   0.68483
   0.64592
   0.59690
   0.59263
   0.61616
   0.65817
   0.70134
   0.73204
   0.68307
   0.70794
   0.71741
   0.72262
   0.70366
   0.72615
   0.68415
   0.68622
   0.64582
   0.67577
   0.68408
   0.70968
   0.71029
   0.71394
   0.72422
   0.72990
   0.71601
   0.68150
   0.68115
   0.66295
   0.60179
   0.63383
   0.66615
   0.65008
   0.67652
   0.64739
   0.63234
   0.58442
   0.64676
   0.62939
   0.63834
   0.62733
   0.63615
   0.65472
   0.69657
   0.68447
   0.68526
   0.67216
   0.69542
   0.64765
   0.67199
   0.68896
   0.66281
   0.69226
   0.68341
   0.66612
   0.69839
   0.69280
   0.69338
   0.67801
   0.69520
   0.69983
   0.71579
   0.72683
   0.69645
   0.74360
   0.73974
   0.76542
   0.77855
   0.75069
   0.80098
   0.79114
   0.73500
   0.76787
   0.74847
   0.79505
   0.77160
   0.74049
   0.71893
   0.71672
   0.73900
   0.72376
   0.70473
   0.70645
   0.72272
   0.68590
   0.71998
   0.73545
   0.67927
   0.71704
   0.69544
   0.71335
   0.68415
   0.72462
   0.72460
   0.72253
   0.71638
   0.71855
   0.68498
   0.70876
   0.71201
   0.71411
   0.70656
   0.69966
   0.72287
   0.72576
   0.70657
   0.68523
   0.68106
   0.69240
   0.69841
   0.68327
   0.69868
   0.70442
   0.70140
   0.72112
   0.67601
   0.70281
   0.72078
   0.73861
   0.74660
   0.74244
   0.72698
   0.71094
   0.73299
   0.72332
   0.71843
   0.69160
   0.69971
   0.67199
   0.68872
   0.68713
   0.69994
   0.69198
   0.69017
   0.68469
   0.68854
   0.69397
   0.68176
   0.67552
   0.67878
   0.66178
   0.65764
   0.66376
   0.65366
   0.66823
   0.65030
   0.65978
   0.65827
   0.65040
   0.68506
   0.67836
   0.67718
   0.71869
   0.68996
   0.67385
   0.65433
   0.67822
   0.68453
   0.69823
   0.71736
   0.72266
   0.72477
   0.71789
   0.72998
   0.67592
   0.63125
   0.65428
   0.62136
   0.67185
   0.65463
   0.65464
   0.62542
   0.61950
   0.70809
   0.68414
   0.69518
   0.69990
   0.70317
   0.72536
   0.70280
   0.71200
   0.70818
   0.74718
   0.72639
   0.71952
   0.71695
   0.69062
   0.69477
   0.70077
   0.68919
   0.66826
   0.67689
   0.68178
   0.69605
   0.64916
   0.66593
   0.66357
   0.67756
   0.68912
   0.71380
   0.71886
   0.69349
   0.72886
   0.73209
   0.72296
   0.69218
   0.68643
   0.69332
   0.71760
   0.70819
   0.71845
   0.73883
   0.71399
   0.72586
   0.71634
   0.73043
   0.73284
   0.68236
   0.67805
   0.68168
   0.70754
   0.67405
   0.69854
   0.70070
   0.67868
   0.69332
   0.67342
   0.71576
   0.71335
   0.69247
   0.71534
   0.72079
   0.69343
   0.68983
   0.72932
   0.71338
   0.71670
   0.74541
   0.69663
   0.70240
   0.70421
   0.69885
   0.69585
   0.67811
   0.69889
   0.66629
   0.64857
   0.63402
   0.62780
   0.64041
   0.64597
   0.61199
   0.64639
   0.65185
   0.66204
   0.66734
   0.66464
   0.67234
   0.66201
   0.67028
   0.67258
   0.67812
   0.68529
   0.65235
   0.66616
   0.67249
   0.66118
   0.64139
   0.62678
   0.65854
   0.64897
   0.63392
   0.60802
   0.66985
   0.63387
   0.67588
   0.64374
   0.63915
   0.69374
   0.65610
   0.65872
   0.65258
   0.64694
   0.61794
   0.62482
   0.63585
   0.66214
   0.62459
   0.65173
   0.62162
   0.61683
   0.62707
   0.61458
   0.65052
   0.58495
   0.61617
   0.62581
   0.60283
   0.63220
   0.66776
   0.65236
   0.64602
   0.62996
   0.63258
   0.63724
   0.63081
   0.58503
   0.63857
   0.62467
   0.64166
   0.65561
   0.63942
   0.61072
   0.60274
   0.62635
   0.62310
   0.66177
   0.67917
   0.71638
   0.71198
   0.68840
   0.69446
   0.68783
   0.66840
   0.64820
   0.66057
   0.65354
   0.62437
   0.65325
   0.67683
   0.68052
   0.68807
   0.67961
   0.63877
   0.63633
   0.63193
   0.67259
   0.65740
   0.66823
   0.65108
   0.66049
   0.63813
   0.66082
   0.64861
   0.63743
   0.65235
   0.61627
   0.63425
   0.58932
   0.66216
   0.63375
   0.57497
   0.56951
   0.60604
   0.57647
   0.60097
   0.59971
   0.57596
   0.58668
   0.57361
   0.62434
   0.02653
   0.04468
   0.04946
   0.08433
   0.07513
   0.06580
   0.08560
   0.12776
   0.07810
   0.05765
   0.07246
   0.08763
   0.09687
   0.09220
   0.08130
   0.06333
   0.04890
   0.04785
   0.07255
   0.07860
   0.05862
   0.04229
   0.05771
   0.05109
   0.08396
   0.09248
   0.16106
   0.15472
   0.14578
   0.17685
   0.20096
   0.17049
   0.15605
   0.12736
   0.10108
   0.15548
   0.12856
   0.18054
   0.16478
   0.14802
   0.14061
   0.13874
   0.13146
   0.12131
   0.11975
   0.10020
   0.06810
   0.05906
   0.10991
   0.09842
   0.12969
   0.17495
   0.15354
   0.14491
   0.15507
   0.17541
   0.16119
   0.14173
   0.12323
   0.13216
   0.17416
   0.14428
   0.17399
   0.19475
   0.19783
   0.21537
   0.21834
   0.20448
   0.19453
   0.19272
   0.25165
   0.28000
   0.24958
   0.19548
   0.15912
   0.21109
   0.25646
   0.25054
   0.26109
   0.24337
   0.22631
   0.25563
   0.26346
   0.27475
   0.25273
   0.23289
   0.26102
   0.22075
   0.22413
   0.27367
   0.27623
   0.26274
   0.25998
   0.19406
   0.21059
   0.22198
   0.23123
   0.24641
   0.25536
   0.26435
   0.27980
   0.35531
   0.29492
   0.29236
   0.29658
   0.32324
   0.30736
   0.26647
   0.28018
   0.29895
   0.32241
   0.33066
   0.32448
   0.33231
   0.31764
   0.35358
   0.35108
   0.36261
   0.37471
   0.44765
   0.43407
   0.44445
   0.45437
   0.46774
   0.47417
   0.43860
   0.46432
   0.44229
   0.39690
   0.41113
   0.37059
   0.38195
   0.44225
   0.40090
   0.38218
   0.34823
   0.36905
   0.33042
   0.33495
   0.36532
   0.36174
   0.31850
   0.35396
   0.39843
   0.37638
   0.36741
   0.37227
   0.35553
   0.36633
   0.34986
   0.38176
   0.36427
   0.36130
   0.34272
   0.37162
   0.33326
   0.34801
   0.35435
   0.32631
   0.36243
   0.29516
   0.33317
   0.34995
   0.34957
   0.37101
   0.34999
   0.34582
   0.39025
   0.40155
   0.43429
   0.45918
   0.43749
   0.45783
   0.43435
   0.43224
   0.42364
   0.42241
   0.41703
   0.44257
   0.45077
   0.41968
   0.44135
   0.47503
   0.51999
   0.42464
   0.43904
   0.42584
   0.38281
   0.36930
   0.37486
   0.41893
   0.45905
   0.43756
   0.45446
   0.40354
   0.40072
   0.44077
   0.42777
   0.45930
   0.46448
   0.41901
   0.46070
   0.46006
   0.43704
   0.45964
   0.44258
   0.41326
   0.43991
   0.47783
   0.44025
   0.46870
   0.43051
   0.39610
   0.40946
   0.41213
   0.42609
   0.44360
   0.44221
   0.51801
   0.49191
   0.50446
   0.48286
   0.50072
   0.49979
   0.51223
   0.54739
   0.56465
   0.54288
   0.50555
   0.43547
   0.41872
   0.46589
   0.50764
   0.50187
   0.54337
   0.55654
   0.53550
   0.53912
   0.58057
   0.59616
   0.56610
   0.53941
   0.52566
   0.52506
   0.58359
   0.59952
   0.55643
   0.56614
   0.59510
   0.56430
   0.55968
   0.59220
   0.59697
   0.57738
   0.56641
   0.59490
   0.56250
   0.58139
   0.55413
   0.56743
   0.54974
   0.51083
   0.49634
   0.56994
   0.67623
   0.66889
   0.63082
   0.59927
   0.62378
   0.56559
   0.55630
   0.57638
   0.53268
   0.52828
   0.53628
   0.56665
   0.60958
   0.65414
   0.62221
   0.60133
   0.65312
   0.71229
   0.73497
   0.70848
   0.72179
   0.73355
   0.73454
   0.71315
   0.69468
   0.71347
   0.68696
   0.65336
   0.62384
   0.60261
   0.62623
   0.61268
   0.55332
   0.57667
   0.59401
   0.53004
   0.53593
   0.56327
   0.51632
   0.52089
   0.54103
   0.53417
   0.53688
   0.55127
   0.53428
   0.54616
   0.51467
   0.50189
   0.52643
   0.51141
   0.50398
   0.50780
   0.51367
   0.53976
   0.55541
   0.56667
   0.54120
   0.53486
   0.54053
   0.56869
   0.51559
   0.50631
   0.50163
   0.48611
   0.42467
   0.44504
   0.49739
   0.48779
   0.46602
   0.49982
   0.47838
   0.49106
   0.50312
   0.51507
   0.52860
   0.54204
   0.52500
   0.51965
   0.55787
   0.58079
   0.67984
   0.69336
   0.66957
   0.61995
   0.58390
   0.60958
   0.66355
   0.64302
   0.60550
   0.55861
   0.55640
   0.50105
   0.51599
   0.50884
   0.48634
   0.51129
   0.49311
   0.46188
   0.48710
   0.48912
   0.46741
   0.42307
   0.40687
   0.39670
   0.34858
   0.36724
   0.37533
   0.35104
   0.31993
   0.31943
   0.31374
   0.35224
   0.34193
   0.36572
   0.35101
   0.34164
   0.32458
   0.30436
   0.27837
   0.30950
   0.31761
   0.33582
   0.39969
   0.40891
   0.43132
   0.50767
   0.53610
   0.54263
   0.47905
   0.47580
   0.49852
   0.51201
   0.53625
   0.48079
   0.50012
   0.48833
   0.49681
   0.50410
   0.50093
   0.49630
   0.50421
   0.56995
   0.52653
   0.52237
   0.51720
   0.51759
   0.58736
   0.57330
   0.52901
   0.49636
   0.50178
   0.51696
   0.50830
   0.53087
   0.56085
   0.55089
   0.53928
   0.53313
   0.55694
   0.50679
   0.52662
   0.50856
   0.52323
   0.52020
   0.50684
   0.52267
   0.52288
   0.52236
   0.50340
   0.50860
   0.52829
   0.51228
   0.48757
   0.52060
   0.48142
   0.48879
   0.48765
   0.40411
   0.43392
   0.49645
   0.54906
   0.55537
   0.59234
   0.56600
   0.56414
   0.60430
   0.57566
   0.58398
   0.55442
   0.57599
   0.61635
   0.61796
   0.56364
   0.52964
   0.53140
   0.53903
   0.55937
   0.53508
   0.54353
   0.53335
   0.48223
   0.48307
   0.46664
   0.45316
   0.42495
   0.47209
   0.49823
   0.45301
   0.39812
   0.40140
   0.40345
   0.49518
   0.53853
   0.49482
   0.45445
   0.41671
   0.47170
   0.47429
   0.45815
   0.50222
   0.50088
   0.51661
   0.57251
   0.63080
   0.59952
   0.57776
   0.55877
   0.58901
   0.61294
   0.58470
   0.55731
   0.53069
   0.55441
   0.60053
   0.59020
   0.62915
   0.61694
   0.58148
   0.55935
   0.58741
   0.61005
   0.64250
   0.58587
   0.52377
   0.49073
   0.55182
   0.61075
   0.59234
   0.55009
   0.60642
   0.59118
   0.59791
   0.57596
   0.59233
   0.58422
   0.55980
   0.62584
   0.58214
   0.60351
   0.64104
   0.60602
   0.57225
   0.59082
   0.63396
   0.59706
   0.62754
   0.56380
   0.50888
   0.58822
   0.59386
   0.52136
   0.57107
   0.57448
   0.55586
   0.57615
   0.63393
   0.63473
   0.60447
   0.65751
   0.68186
   0.67507
   0.64630
   0.61225
   0.62247
   0.58420
   0.59690
   0.60662
   0.53086
   0.57172
   0.58995
   0.57781
   0.57959
   0.58730
   0.60361
   0.57094
   0.55723
   0.58297
   0.57796
   0.59043
   0.55302
   0.54873
   0.56566
   0.58144
   0.62277
   0.62057
   0.61620
   0.61527
   0.60788
   0.63355
   0.60553
   0.66104
   0.62993
   0.65966
   0.69846
   0.68082
   0.67746
   0.68938
   0.66977
   0.63205
   0.67132
   0.60861
   0.66329
   0.62587
   0.62810
   0.63176
   0.61036
   0.62686
   0.56763
   0.59748
   0.60588
   0.59197
   0.58775
   0.58240
   0.61020
   0.63430
   0.58633
   0.62769
   0.62664
   0.58237
   0.59851
   0.60064
   0.57116
   0.56323
   0.63797
   0.57987
   0.59774
   0.57968
   0.57075
   0.58251
   0.52974
   0.57141
   0.59558
   0.58943
   0.60400
   0.59625
   0.58802
   0.60753
   0.55252
   0.64736
   0.62246
   0.56788
   0.61901
   0.59773
   0.65280
   0.64598
   0.62177
   0.61813
   0.62484
   0.62632
   0.65412
   0.63966
   0.64430
   0.62471
   0.69950
   0.72076
   0.73579
   0.72216
   0.71052
   0.69736
   0.66787
   0.66749
   0.69334
   0.67546
   0.68457
   0.75113
   0.71616
   0.76869
   0.71335
   0.72737
   0.72749
   0.71410
   0.72934
   0.75216
   0.67696
   0.71377
   0.71407
   0.70470
   0.70793
   0.71226
   0.69060
   0.69306
   0.66432
   0.67097
   0.72878
   0.72013
   0.70993
   0.70469
   0.72650
   0.67298
   0.71237
   0.67234
   0.67862
   0.67973
   0.69294
   0.69056
   0.66701
   0.66314
   0.65876
   0.66349
   0.70280
   0.66919
   0.70033
   0.67928
   0.68331
   0.67362
   0.68904
   0.65482
   0.68109
   0.67288
   0.68880
   0.68870
   0.67837
   0.61987
   0.64438
   0.64785
   0.64821
   0.65173
   0.66606
   0.61129
   0.64200
   0.63014
   0.63477
   0.61647
   0.63180
   0.63860
   0.65067
   0.63685
   0.60803
   0.62622
   0.61374
   0.62736
   0.59090
   0.63301
   0.59445
   0.60041
   0.57820
   0.60426
   0.57132
   0.60578
   0.57399
   0.58043
   0.59783
   0.56699
   0.57374
   0.57773
   0.58972
   0.56390
   0.58813
   0.56213
   0.61028
   0.59608
   0.58815
   0.60696
   0.60259
   0.65301
   0.63869
   0.56781
   0.59770
   0.61719
   0.54742
   0.54103
   0.58882
   0.54645
   0.52833
   0.59172
   0.54750
   0.54483
   0.57486
   0.62659
   0.58409
   0.63053
   0.61505
   0.59132
   0.62138
   0.63377
   0.60818
   0.60338
   0.61641
   0.61451
   0.60749
   0.59386
   0.62683
   0.63001
   0.65688
   0.64883
   0.65997
   0.64944
   0.67426
   0.62826
   0.64256
   0.65751
   0.62447
   0.65247
   0.67647
   0.67023
   0.67696
   0.66632
   0.66751
   0.67414
   0.67615
   0.66564
   0.70445
   0.72128
   0.65413
   0.71618
   0.69019
   0.65534
   0.67149
   0.64098
   0.66510
   0.66647
   0.66219
   0.66629
   0.64129
   0.65587
   0.69944
   0.67352
   0.66728
   0.64369
   0.61208
   0.62024
   0.60818
   0.61375
   0.62372
   0.62920
   0.61964
   0.63061
   0.67221
   0.70857
   0.71872
   0.70489
   0.68800
   0.70018
   0.69795
   0.65591
   0.67360
   0.69574
   0.62931
   0.62411
   0.61953
   0.60665
   0.59195
   0.56390
   0.58270
   0.56759
   0.62245
   0.59870
   0.62115
   0.59574
   0.60443
   0.56676
   0.57037
   0.60006
   0.58322
   0.63454
   0.55438
   0.61604
   0.55088
   0.56857
   0.64577
   0.55757
   0.53102
   0.58667
   0.52922
   0.53112
   0.56279
   0.52807
   0.51693
   0.51834
   0.55484
   0.54156
   0.59840
   0.57883
   0.61897
   0.62741
   0.64546
   0.65327
   0.71616
   0.70128
   0.71670
   0.71270
   0.72175
   0.69189
   0.73689
   0.71062
   0.73001
   0.66897
   0.70353
   0.64415
   0.68671
   0.66758
   0.65578
   0.70975
   0.67024
   0.70411
   0.69972
   0.72663
   0.68704
   0.68332
   0.69545
   0.68409
   0.71472
   0.71212
   0.65791
   0.68089
   0.67762
   0.68532
   0.68562
   0.70533
   0.67174
   0.67991
   0.67772
   0.69135
   0.68831
   0.70888
   0.71209
   0.67081
   0.67326
   0.68818
   0.65897
   0.71879
   0.66990
   0.68910
   0.65978
   0.68148
   0.68110
   0.64927
   0.71014
   0.61684
   0.68787
   0.68391
   0.68979
   0.68653
   0.64688
   0.65835
   0.68516
   0.67450
   0.71804
   0.66245
   0.69506
   0.66578
   0.66427
   0.64185
   0.66632
   0.69323
   0.67841
   0.66484
   0.65583
   0.66477
   0.67404
   0.68520
   0.64770
   0.69297
   0.64312
   0.67777
   0.64634
   0.71109
   0.72573
   0.75010
   0.73924
   0.67512
   0.70945
   0.69626
   0.68298
   0.71757
   0.68855
   0.68362
   0.69218
   0.66875
   0.69219
   0.66677
   0.65599
   0.65165
   0.65297
   0.67294
   0.69590
   0.70075
   0.68934
   0.65562
   0.66417
   0.65760
   0.67433
   0.67804
   0.68849
   0.70082
   0.67911
   0.69909
   0.71865
   0.72455
   0.71525
   0.72388
   0.70672
   0.71569
   0.69620
   0.75179
   0.74493
   0.72205
   0.71993
   0.72060
   0.71098
   0.70925
   0.72219
   0.71221
   0.68454
   0.72025
   0.71223
   0.70705
   0.70189
   0.71127
   0.70329
   0.70501
   0.67442
   0.68943
   0.69024
   0.72134
   0.70372
   0.69751
   0.68679
   0.70497
   0.68389
   0.68859
   0.69294
   0.66231
   0.63631
   0.65758
   0.66502
   0.64643
   0.66150
   0.64283
   0.65956
   0.63076
   0.64895
   0.63848
   0.63873
   0.63671
   0.64560
   0.64379
   0.64355
   0.61904
   0.66549
   0.67762
   0.68064
   0.65598
   0.70834
   0.67134
   0.67633
   0.67503
   0.64757
   0.65448
   0.63275
   0.64404
   0.63751
   0.64970
   0.63515
   0.64154
   0.66419
   0.63304
   0.64015
   0.64572
   0.67193
   0.65742
   0.64926
   0.68449
   0.68760
   0.68056
   0.67112
   0.66557
   0.68791
   0.66948
   0.67924
   0.67311
   0.66305
   0.66711
   0.67865
   0.65107
   0.67847
   0.65735
   0.66294
   0.68518
   0.66001
   0.65848
   0.63391
   0.65920
   0.64623
   0.65053
   0.61309
   0.64613
   0.61997
   0.64311
   0.70153
   0.66625
   0.67921
   0.68733
   0.68808
   0.68501
   0.68012
   0.67453
   0.66830
   0.68979
   0.64745
   0.65620
   0.66264
   0.66809
   0.63616
   0.67081
   0.64025
   0.61123
   0.57502
   0.60903
   0.60768
   0.62833
   0.61696
   0.63492
   0.63071
   0.69164
   0.63428
   0.65749
   0.64289
   0.63863
   0.64227
   0.64338
   0.64238
   0.66642
   0.65362
   0.65636
   0.66388
   0.66746
   0.65794
   0.67442
   0.64278
   0.65743
   0.65764
   0.65961
   0.66019
   0.65903
   0.65636
   0.65192
   0.64408
   0.64511
   0.65375
   0.67068
   0.65993
   0.65716
   0.63732
   0.68494
   0.65842
   0.68246
   0.66725
   0.68038
   0.66413
   0.68558
   0.66641
   0.64588
   0.64744
   0.69883
   0.65412
   0.65909
   0.66269
   0.63909
   0.64303
   0.64673
   0.62966
   0.62950
   0.62242
   0.60119
   0.61086
   0.59685
   0.60609
   0.58870
   0.60667
   0.60188
   0.60832
   0.59738
   0.64604
   0.63626
   0.64441
   0.64210
   0.62216
   0.63043
   0.63423
   0.64500
   0.63692
   0.65565
   0.66280
   0.65520
   0.64637
   0.66664
   0.65552
   0.66632
   0.65770
   0.66667
   0.67021
   0.66691
   0.70159
   0.67138
   0.70634
   0.68551
   0.65233
   0.63122
   0.66810
   0.66707
   0.65398
   0.65986
   0.68486
   0.69994
   0.69002
   0.68829
   0.70922
   0.71236
   0.66829
   0.67490
   0.64425
   0.67613
   0.66651
   0.65038
   0.66207
   0.62818
   0.67289
   0.64886
   0.64307
   0.64605
   0.66754
   0.68058
   0.66095
   0.66391
   0.67213
   0.66910
   0.63913
   0.62529
   0.62184
   0.62301
   0.62736
   0.65523
   0.64430
   0.64251
   0.66155
   0.66676
   0.62748
   0.64272
   0.61556
   0.63649
   0.61560
   0.60363
   0.59719
   0.59271
   0.59103
   0.59245
   0.63062
   0.55088
   0.61135
   0.59508
   0.57309
   0.58515
   0.60111
   0.63724
   0.61227
   0.62800
   0.61118
   0.62514
   0.64164
   0.63454
   0.63151
   0.61539
   0.64600
   0.64311
   0.63195
   0.62096
   0.67311
   0.63215
   0.64943
   0.65189
   0.63989
   0.61521
   0.64293
   0.64558
   0.62749
   0.61658
   0.63067
   0.61057
   0.65727
   0.65201
   0.63688
   0.64388
   0.68507
   0.64660
   0.66537
   0.63277
   0.65377
   0.64466
   0.63345
   0.67295
   0.63763
   0.68612
   0.65205
   0.67302
   0.65675
   0.65175
   0.64617
   0.66894
   0.66549
   0.67291
   0.67175
   0.68301
   0.67714
   0.64653
   0.65697
   0.68954
   0.66559
   0.68474
   0.67094
   0.65917
   0.64861
   0.65398
   0.64869
   0.66283
   0.65647
   0.61085
   0.61780
   0.61895
   0.59130
   0.58637
   0.57716
   0.61840
   0.63528
   0.64490
   0.68942
   0.65814
   0.66435
   0.64830
   0.64471
   0.65646
   0.65290
   0.61983
   0.62759
   0.62309
   0.64654
   0.59309
   0.65131
   0.62412
   0.63397
   0.61066
   0.63901
   0.61545
   0.61471
   0.64576
   0.65335
   0.66378
   0.65382
   0.68410
   0.66066
   0.65012
   0.67559
   0.65127
   0.64046
   0.64361
   0.68324
   0.65896
   0.70270
   0.68832
   0.68539
   0.67689
   0.67744
   0.67583
   0.63819
   0.64552
   0.62002
   0.65888
   0.63206
   0.62360
   0.63567
   0.62064
   0.61982
   0.57470
   0.63491
   0.60343
   0.61142
   0.59814
   0.60108
   0.64486
   0.62364
   0.61178
   0.63690
   0.65922
   0.64649
   0.64997
   0.66750
   0.66839
   0.67870
   0.65224
   0.67829
   0.65589
   0.67063
   0.66732
   0.68142
   0.67292
   0.68699
   0.67647
   0.68950
   0.67316
   0.67823
   0.66791
   0.68127
   0.67529
   0.64678
   0.69272
   0.69983
   0.67632
   0.69521
   0.70048
   0.66738
   0.68915
   0.71333
   0.70328
   0.72636
   0.71879
   0.71783
   0.69573
   0.66151
   0.68280
   0.66886
   0.66471
   0.67632
   0.66675
   0.65831
   0.65575
   0.65992
   0.63190
   0.62031
   0.65146
   0.65300
   0.68445
   0.62369
   0.66931
   0.63087
   0.65826
   0.66048
   0.66698
   0.61642
   0.65727
   0.67116
   0.67451
   0.65271
   0.63894
   0.63220
   0.66984
   0.67288
   0.66953
   0.68050
   0.67601
   0.69519
   0.69888
   0.67605
   0.70249
   0.70766
   0.71256
   0.67299
   0.65981
   0.69636
   0.70181
   0.70535
   0.70198
   0.71506
   0.69132
   0.70162
   0.68617
   0.69228
   0.67841
   0.69186
   0.67674
   0.65014
   0.68432
   0.66234
   0.69289
   0.69331
   0.70490
   0.71632
   0.68039
   0.66825
   0.67540
   0.67883
   0.66676
   0.67248
   0.65693
   0.66330
   0.65535
   0.65646
   0.66690
   0.67672
   0.66800
   0.64988
   0.69000
   0.65890
   0.69274
   0.69445
   0.71242
   0.70299
   0.70381
   0.68621
   0.65945
   0.66655
   0.65501
   0.64379
   0.62729
   0.63018
   0.61320
   0.60300
   0.65074
   0.61973
   0.63326
   0.62750
   0.62623
   0.63162
   0.64122
   0.61451
   0.65294
   0.61675
   0.61382
   0.62117
   0.63237
   0.60613
   0.65728
   0.60007
   0.63071
   0.67536
   0.68515
   0.67062
   0.69421
   0.70463
   0.70823
   0.70048
   0.69820
   0.67350
   0.69793
   0.69857
   0.67097
   0.71684
   0.70305
   0.70567
   0.68496
   0.70799
   0.67128
   0.72051
   0.69116
   0.72239
   0.67886
   0.67915
   0.66541
   0.65792
   0.61543
   0.62474
   0.65366
   0.63855
   0.68062
   0.65507
   0.62638
   0.66256
   0.62787
   0.67037
   0.70034
   0.69654
   0.70291
   0.71091
   0.68493
   0.69316
   0.68879
   0.68561
   0.67468
   0.67451
   0.67465
   0.67383
   0.67194
   0.67107
   0.65422
   0.66417
   0.65536
   0.65741
   0.67418
   0.66271
   0.66574
   0.64940
   0.68702
   0.66555
   0.67584
   0.67960
   0.67416
   0.68341
   0.72233
   0.70551
   0.69270
   0.69819
   0.71050
   0.69422
   0.67615
   0.69332
   0.71709
   0.70275
   0.69292
   0.69074
   0.68313
   0.69013
   0.69166
   0.70396
   0.73186
   0.69615
   0.68682
   0.72267
   0.69053
   0.71096
   0.71309
   0.70886
   0.67008
   0.62745
   0.68679
   0.66286
   0.64654
   0.69066
   0.67283
   0.69764
   0.71982
   0.71535
   0.69378
   0.68729
   0.66516
   0.66495
   0.68845
   0.66562
   0.68911
   0.71174
   0.69388
   0.74979
   0.76275
   0.74835
   0.75613
   0.74459
   0.72288
   0.72376
   0.71122
   0.64552
   0.69370
   0.66279
   0.61549
   0.69401
   0.64960
   0.65821
   0.64392
   0.66383
   0.63871
   0.69363
   0.66312
   0.68482
   0.67971
   0.68048
   0.68814
   0.66491
   0.67415
   0.66768
   0.63777
   0.69250
   0.62199
   0.66820
   0.65758
   0.66138
   0.62848
   0.64028
   0.63537
   0.61883
   0.60411
   0.62056
   0.59424
   0.56327
   0.61360
   0.64636
   0.63406
   0.67579
   0.65933
   0.66885
   0.65121
   0.66407
   0.60409
   0.59226
   0.60388
   0.61022
   0.64133
   0.67437
   0.65549
   0.64170
   0.66422
   0.69235
   0.68172
   0.67213
   0.70537
   0.70734
   0.71427
   0.71643
   0.66083
   0.68447
   0.73151
   0.70762
   0.68809
   0.71847
   0.73847
   0.68056
   0.75713
   0.75640
   0.77912
   0.76412
   0.76106
   0.76580
   0.72471
   0.71641
   0.70853
   0.69423
   0.69051
   0.68287
   0.71200
   0.68224
   0.71701
   0.68703
   0.71035
   0.70331
   0.71677
   0.69432
   0.68931
   0.70390
   0.71907
   0.71036
   0.70101
   0.67589
   0.69932
   0.64015
   0.68423
   0.69029
   0.71214
   0.69986
   0.68424
   0.69398
   0.69699
   0.70983
   0.67487
   0.69221
   0.68724
   0.67769
   0.69099
   0.63546
   0.66969
   0.65715
   0.66465
   0.63376
   0.60879
   0.61433
   0.60499
   0.60102
   0.58603
   0.61580
   0.58101
   0.65512
   0.62004
   0.62211
   0.63705
   0.61554
   0.61216
   0.57722
   0.61444
   0.59588
   0.59171
   0.60032
   0.54133
   0.58913
   0.57468
   0.57002
   0.58803
   0.58635
   0.57765
   0.58164
   0.60424
   0.57223
   0.58373
   0.62951
   0.60619
   0.61540
   0.61017
   0.60447
   0.59610
   0.63477
   0.64844
   0.61550
   0.59659
   0.61516
   0.61394
   0.62836
   0.62237
   0.65471
   0.63979
   0.59218
   0.61637
   0.64496
   0.64640
   0.63572
   0.62702
   0.64960
   0.65651
   0.64645
   0.67819
   0.71653
   0.70431
   0.67006
   0.67704
   0.69469
   0.70051
   0.68946
   0.68144
   0.65983
   0.67250
   0.65788
   0.64879
   0.65942
   0.65900
   0.66951
   0.65009
   0.64295
   0.62441
   0.59779
   0.60509
   0.59959
   0.60971
   0.58930
   0.55356
   0.59861
   0.57832
   0.58139
   0.62795
   0.60244
   0.58688
   0.62615
   0.59721
   0.62581
   0.63406
   0.60621
   0.62959
   0.62255
   0.62308
   0.60998
   0.61192
   0.62671
   0.58062
   0.61126
   0.60874
   0.63930
   0.58097
   0.59499
   0.58859
   0.58476
   0.60695
   0.60482
   0.62928
   0.61416
   0.61745
   0.63287
   0.64207
   0.63430
   0.64037
   0.62295
   0.63686
   0.63292
   0.65371
   0.62196
   0.63135
   0.63246
   0.60954
   0.57870
   0.59985
   0.58285
   0.59531
   0.58347
   0.57990
   0.61958
   0.63255
   0.60314
   0.59635
   0.58737
   0.57156
   0.60168
   0.58702
   0.60090
   0.57211
   0.61512
   0.59975
   0.60362
   0.61376
   0.66484
   0.62551
   0.63712
   0.63797
   0.63497
   0.62384
   0.64793
   0.64235
   0.64666
   0.64608
   0.64440
   0.64449
   0.64024
   0.64440
   0.67822
   0.67791
   0.68154
   0.66768
   0.68256
   0.65928
   0.66774
   0.65600
   0.65985
   0.64079
   0.61124
   0.62800
   0.62556
   0.60747
   0.61375
   0.61115
   0.65040
   0.61202
   0.60706
   0.64050
   0.60945
   0.63812
   0.65872
   0.65082
   0.64070
   0.65062
   0.62852
   0.61930
   0.64185
   0.61121
   0.63856
   0.61272
   0.65126
   0.61172
   0.64906
   0.63520
   0.62367
   0.65536
   0.62607
   0.64205
   0.61244
   0.64068
   0.66036
   0.67247
   0.63825
   0.64117
   0.63673
   0.65772
   0.66250
   0.68389
   0.65791
   0.65941
   0.62006
   0.62904
   0.64902
   0.63632
   0.61693
   0.65313
   0.63154
   0.64441
   0.64246
   0.66828
   0.68563
   0.67995
   0.68214
   0.68308
   0.68906
   0.69999
   0.72858
   0.70380
   0.73740
   0.72751
   0.70728
   0.70245
   0.71938
   0.72542
   0.68765
   0.70352
   0.66744
   0.66953
   0.69127
   0.68305
   0.68336
   0.67295
   0.66843
   0.65540
   0.66237
   0.67709
   0.66849
   0.68164
   0.65862
   0.64419
   0.64574
   0.62699
   0.62970
   0.61978
   0.63879
   0.60990
   0.62294
   0.62488
   0.57979
   0.59228
   0.61414
   0.61655
   0.62396
   0.62275
   0.63109
   0.56801
   0.58673
   0.59310
   0.58877
   0.62360
   0.58035
   0.59225
   0.61207
   0.56129
   0.58740
   0.56835
   0.56102
   0.57349
   0.58313
   0.57015
   0.56578
   0.59817
   0.62300
   0.59913
   0.61111
   0.62550
   0.64143
   0.63853
   0.63720
   0.63154
   0.61409
   0.60890
   0.61157
   0.59804
   0.55542
   0.57656
   0.57912
   0.57425
   0.54534
   0.58236
   0.55491
   0.57762
   0.58433
   0.55805
   0.58979
   0.62461
   0.63188
   0.62151
   0.60522
   0.63013
   0.63173
   0.63056
   0.63259
   0.61622
   0.58520
   0.59318
   0.59353
   0.61114
   0.61548
   0.59215
   0.58817
   0.59507
   0.57825
   0.59446
   0.58673
   0.58655
   0.56883
   0.58590
   0.60570
   0.60869
   0.57801
   0.61222
   0.57795
   0.60399
   0.57997
   0.56909
   0.55708
   0.54102
   0.50311
   0.53993
   0.51950
   0.51779
   0.56777
   0.58074
   0.58260
   0.59734
   0.58911
   0.60588
   0.59423
   0.62764
   0.59181
   0.61303
   0.59554
   0.59834
   0.54215
   0.57397
   0.60178
   0.57841
   0.58449
   0.58859
   0.58940
   0.57850
   0.59730
   0.58537
   0.59711
   0.58866
   0.60858
   0.57774
   0.58604
   0.63003
   0.59670
   0.61571
   0.59262
   0.58567
   0.54465
   0.60529
   0.55323
   0.55996
   0.57853
   0.55971
   0.57299
   0.59526
   0.59711
   0.65392
   0.63420
   0.64900
   0.62506
   0.60204
   0.63433
   0.62469
   0.64895
   0.63702
   0.65807
   0.67216
   0.65757
   0.66276
   0.66871
   0.66297
   0.63837
   0.62237
   0.67457
   0.60895
   0.62324
   0.62981
   0.64633
   0.63227
   0.61228
   0.62208
   0.62213
   0.64225
   0.60509
   0.61009
   0.58176
   0.60695
   0.67667
   0.70468
   0.68915
   0.70070
   0.72994
   0.71846
   0.68612
   0.67086
   0.63999
   0.66527
   0.69054
   0.70669
   0.67249
   0.69438
   0.69014
   0.65002
   0.68185
   0.69409
   0.66256
   0.68261
   0.67941
   0.68652
   0.69566
   0.71214
   0.69349
   0.72651
   0.70517
   0.71054
   0.69696
   0.69766
   0.72193
   0.67907
   0.67792
   0.67268
   0.65469
   0.62724
   0.65322
   0.66891
   0.64496
   0.62968
   0.58278
   0.60500
   0.60390
   0.63091
   0.63150
   0.59127
   0.64237
   0.58742
   0.63996
   0.63594
   0.59864
   0.61135
   0.62461
   0.63590
   0.58458
   0.62139
   0.64760
   0.66721
   0.62768
   0.68555
   0.63227
   0.64202
   0.63526
   0.62186
   0.62643
   0.62352
   0.65503
   0.66399
   0.65742
   0.68852
   0.67526
   0.69133
   0.64113
   0.68274
   0.65237
   0.69726
   0.65432
   0.66740
   0.67863
   0.70887
   0.66414
   0.67179
   0.66267
   0.68475
   0.68674
   0.68122
   0.67352
   0.68507
   0.67235
   0.64415
   0.65096
   0.66582
   0.64531
   0.68033
   0.62356
   0.65896
   0.61430
   0.66087
   0.68852
   0.69081
   0.69464
   0.69955
   0.69025
   0.66162
   0.64899
   0.64601
   0.64377
   0.63145
   0.63836
   0.67629
   0.64664
   0.63461
   0.63403
   0.62698
   0.62672
   0.63925
   0.62517
   0.59808
   0.58544
   0.63638
   0.62406
   0.60976
   0.61089
   0.58194
   0.60282
   0.60565
   0.65868
   0.61127
   0.64363
   0.63832
   0.67875
   0.67349
   0.66242
   0.67340
   0.67036
   0.66731
   0.64493
   0.64944
   0.63285
   0.63969
   0.63612
   0.63482
   0.67969
   0.67267
   0.68549
   0.68316
   0.68916
   0.65118
   0.67767
   0.66866
   0.66221
   0.63749
   0.66070
   0.64853
   0.65795
   0.64859
   0.65600
   0.66766
   0.69010
   0.70036
   0.68016
   0.68785
   0.67901
   0.68086
   0.67778
   0.64491
   0.62754
   0.65567
   0.64484
   0.63933
   0.64132
   0.64310
   0.66230
   0.63426
   0.64936
   0.60717
   0.63541
   0.66982
   0.67809
   0.67556
   0.70136
   0.67932
   0.60838
   0.66635
   0.64882
   0.61794
   0.65564
   0.64306
   0.64091
   0.64542
   0.64926
   0.64604
   0.64764
   0.65674
   0.66086
   0.65724
   0.62739
   0.66434
   0.64525
   0.66955
   0.64158
   0.68894
   0.64564
   0.65506
   0.62833
   0.65993
   0.62431
   0.63867
   0.63698
   0.62804
   0.65190
   0.59874
   0.62916
   0.63119
   0.59564
   0.62879
   0.60953
   0.63614
   0.67025
   0.64890
   0.64217
   0.64771
   0.67733
   0.60607
   0.67397
   0.59325
   0.66560
   0.62849
   0.64749
   0.64693
   0.69790
   0.66169
   0.61711
   0.64408
   0.57074
   0.58497
   0.62232
   0.59759
   0.62924
   0.55785
   0.66134
   0.61976
   0.65352
   0.63176
   0.64653
   0.63193
   0.63331
   0.62716
   0.61990
   0.62485
   0.61191
   0.61263
   0.62332
   0.61476
   0.61446
   0.61093
   0.62911
   0.60300
   0.63174
   0.61981
   0.64052
   0.61846
   0.62933
   0.65289
   0.65513
   0.64636
   0.64346
   0.66969
   0.65320
   0.67324
   0.64581
   0.68059
   0.66366
   0.68354
   0.68234
   0.68608
   0.67954
   0.71252
   0.67912
   0.71151
   0.70234
   0.70409
   0.68729
   0.68298
   0.67294
   0.70713
   0.68308
   0.69020
   0.68455
   0.64201
   0.65575
   0.65358
   0.64790
   0.64321
   0.66981
   0.66148
   0.64488
   0.63627
   0.62931
   0.62850
   0.57797
   0.57448
   0.58742
   0.59285
   0.56707
   0.59966
   0.62507
   0.60020
   0.64098
   0.62556
   0.63122
   0.64633
   0.64013
   0.61768
   0.62493
   0.62100
   0.64397
   0.62861
   0.64182
   0.64965
   0.68603
   0.64737
   0.67746
   0.65552
   0.67308
   0.65465
   0.67107
   0.63356
   0.63155
   0.64520
   0.64013
   0.61061
   0.61781
   0.58417
   0.52812
   0.60861
   0.54194
   0.56451
   0.57160
   0.53959
   0.56855
   0.54647
   0.54656
   0.56651
   0.57680
   0.54395
   0.57158
   0.57011
   0.58182
   0.63214
   0.62301
   0.64370
   0.60898
   0.64430
   0.69599
   0.65612
   0.65846
   0.64912
   0.66390
   0.63561
   0.65210
   0.60673
   0.63260
   0.57922
   0.61180
   0.57208
   0.62380
   0.62682
   0.65432
   0.61980
   0.66161
   0.61330
   0.63850
   0.60966
   0.58309
   0.63359
   0.61531
   0.60301
   0.64294
   0.65777
   0.65562
   0.63459
   0.61208
   0.64604
   0.62112
   0.66058
   0.65420
   0.66471
   0.65508
   0.67723
   0.64793
   0.65444
   0.65487
   0.63379
   0.63278
   0.64078
   0.59693
   0.61845
   0.60710
   0.65682
   0.64489
   0.64238
   0.64948
   0.65983
   0.65794
   0.62946
   0.64092
   0.64012
   0.65617
   0.62934
   0.64564
   0.64023
   0.62923
   0.63904
   0.62520
   0.62440
   0.58342
   0.59194
   0.56971
   0.61299
   0.57159
   0.58156
   0.61950
   0.60940
   0.61896
   0.62195
   0.63362
   0.63955
   0.64798
   0.65541
   0.68824
   0.67812
   0.66170
   0.67178
   0.68911
   0.68652
   0.68431
   0.65664
   0.70825
   0.69873
   0.67641
   0.68752
   0.69833
   0.68722
   0.71054
   0.70690
   0.68995
   0.65248
   0.67850
   0.67066
   0.67883
   0.67051
   0.70466
   0.68190
   0.68344
   0.70167
   0.70022
   0.69556
   0.70968
   0.68742
   0.69805
   0.64993
   0.66102
   0.62962
   0.64837
   0.61936
   0.65198
   0.64365
   0.65275
   0.66763
   0.65231
   0.65242
   0.65826
   0.66478
   0.65179
   0.65985
   0.63840
   0.66966
   0.63311
   0.62591
   0.59502
   0.65874
   0.67584
   0.69559
   0.68827
   0.67746
   0.68315
   0.67910
   0.68982
   0.67136
   0.68256
   0.66602
   0.68768
   0.65919
   0.67771
   0.67878
   0.69831
   0.69006
   0.68470
   0.66792
   0.69508
   0.67476
   0.68493
   0.65474
   0.67647
   0.67940
   0.66778
   0.67702
   0.63586
   0.64831
   0.68036
   0.69211
   0.64473
   0.68601
   0.67348
   0.67587
   0.66269
   0.68094
   0.65717
   0.67898
   0.67691
   0.68487
   0.66467
   0.64379
   0.63091
   0.65119
   0.63925
   0.62891
   0.60403
   0.62342
   0.59892
   0.58703
   0.61962
   0.57410
   0.59991
   0.57273
   0.59401
   0.54206
   0.58339
   0.59074
   0.62770
   0.64441
   0.63258
   0.62412
   0.65390
   0.62334
   0.61314
   0.59861
   0.59201
   0.61581
   0.58864
   0.59676
   0.58940
   0.61074
   0.60788
   0.59922
   0.60786
   0.61715
   0.59444
   0.61584
   0.62098
   0.59605
   0.61135
   0.60675
   0.59560
   0.61452
   0.60127
   0.60081
   0.61612
   0.62851
   0.62031
   0.63823
   0.62450
   0.63544
   0.66460
   0.65007
   0.65647
   0.63521
   0.66763
   0.64173
   0.65704
   0.64049
   0.66085
   0.62197
   0.62983
   0.64280
   0.61366
   0.66851
   0.64262
   0.58984
   0.63518
   0.66617
   0.62400
   0.61145
   0.58372
   0.61396
   0.64327
   0.62440
   0.63872
   0.63826
   0.59830
   0.65406
   0.64776
   0.64602
   0.62373
   0.64817
   0.63025
   0.64182
   0.64218
   0.65086
   0.66305
   0.65963
   0.64029
   0.64029
   0.67872
   0.66052
   0.68053
   0.66168
   0.65517
   0.64663
   0.67001
   0.62256
   0.61165
   0.58512
   0.58382
   0.59966
   0.62629
   0.61789
   0.64588
   0.63756
   0.59556
   0.64711
   0.62059
   0.64951
   0.64067
   0.66497
   0.66030
   0.63040
   0.65526
   0.64383
   0.69204
   0.65321
   0.68271
   0.65200
   0.69694
   0.65700
   0.69490
   0.63356
   0.65708
   0.64624
   0.65877
   0.63061
   0.61874
   0.63843
   0.61183
   0.70740
   0.69121
   0.71175
   0.68994
   0.71543
   0.70213
   0.69716
   0.70291
   0.70882
   0.69613
   0.69621
   0.70094
   0.70942
   0.69814
   0.70385
   0.69747
   0.69766
   0.69147
   0.69627
   0.69267
   0.66574
   0.69584
   0.66777
   0.69391
   0.69233
   0.67657
   0.70393
   0.69978
   0.66924
   0.67917
   0.65588
   0.63856
   0.61506
   0.65895
   0.62752
   0.64777
   0.68878
   0.67391
   0.66272
   0.67511
   0.67468
   0.69548
   0.68773
   0.67993
   0.66355
   0.67875
   0.67873
   0.66928
   0.70139
   0.71939
   0.69934
   0.70280
   0.70973
   0.69331
   0.69247
   0.67819
   0.71489
   0.70391
   0.70158
   0.70342
   0.73333
   0.71355
   0.71030
   0.71822
   0.71749
   0.72783
   0.72580
   0.72105
   0.72136
   0.71336
   0.67434
   0.67616
   0.58760
   0.64273
   0.63449
   0.66392
   0.63261
   0.65194
   0.62322
   0.64282
   0.60544
   0.63664
   0.62951
   0.65931
   0.65762
   0.65470
   0.65543
   0.68761
   0.65904
   0.68254
   0.65431
   0.65039
   0.63899
   0.64656
   0.66372
   0.63330
   0.62508
   0.63629
   0.65621
   0.63253
   0.66588
   0.61725
   0.62198
   0.65062
   0.62832
   0.63007
   0.61884
   0.65477
   0.65223
   0.65935
   0.65974
   0.65564
   0.66610
   0.67099
   0.66242
   0.67029
   0.66847
   0.66157
   0.65195
   0.63622
   0.66300
   0.63999
   0.65762
   0.67672
   0.67317
   0.64414
   0.61443
   0.64430
   0.62918
   0.63154
   0.63020
   0.61195
   0.64537
   0.65586
   0.64853
   0.64032
   0.64495
   0.64764
   0.66655
   0.65237
   0.64080
   0.64283
   0.66870
   0.65851
   0.65661
   0.66373
   0.66252
   0.65241
   0.66497
   0.66554
   0.69041
   0.67704
   0.65029
   0.66565
   0.61417
   0.64711
   0.61606
   0.59354
   0.64818
   0.59985
   0.60088
   0.63223
   0.60727
   0.60478
   0.60333
   0.57010
   0.58170
   0.58293
   0.59182
   0.60502
   0.62301
   0.61251
   0.67685
   0.66857
   0.67378
   0.65160
   0.66527
   0.65482
   0.67439
   0.67510
   0.63977
   0.64715
   0.63385
   0.64265
   0.68524
   0.65067
   0.62912
   0.66137
   0.64168
   0.64844
   0.62543
   0.63622
   0.62448
   0.64859
   0.65673
   0.68301
   0.69107
   0.67837
   0.65534
   0.69486
   0.65534
   0.68221
   0.67800
   0.69560
   0.68829
   0.68897
   0.64166
   0.67146
   0.68279
   0.67368
   0.64565
   0.65947
   0.65184
   0.66148
   0.65005
   0.66425
   0.67979
   0.66388
   0.68843
   0.69756
   0.69366
   0.73925
   0.72163
   0.67992
   0.68366
   0.66498
   0.66577
   0.66598
   0.67394
   0.64236
   0.68060
   0.66513
   0.64980
   0.63872
   0.66133
   0.67120
   0.66949
   0.67165
   0.68705
   0.68245
   0.65729
   0.66569
   0.64613
   0.67271
   0.64778
   0.66106
   0.67765
   0.64724
   0.66262
   0.65644
   0.69126
   0.65460
   0.68262
   0.69691
   0.70174
   0.67029
   0.67431
   0.67559
   0.68649
   0.71987
   0.70673
   0.69865
   0.68553
   0.68323
   0.70799
   0.70668
   0.71942
   0.70411
   0.71683
   0.69070
   0.67298
   0.67622
   0.68451
   0.66930
   0.66295
   0.66558
   0.66808
   0.66825
   0.68222
   0.69237
   0.69303
   0.67193
   0.67376
   0.71133
   0.68478
   0.67735
   0.71774
   0.71129
   0.69319
   0.70013
   0.69447
   0.69711
   0.68805
   0.68961
   0.68818
   0.65984
   0.67882
   0.65911
   0.68584
   0.68023
   0.70294
   0.67037
   0.73299
   0.69290
   0.69155
   0.67785
   0.70642
   0.68666
   0.67495
   0.67662
   0.68042
   0.63887
   0.67226
   0.65171
   0.66044
   0.65847
   0.67077
   0.67683
   0.68204
   0.68789
   0.68710
   0.68268
   0.64573
   0.70729
   0.67216
   0.68139
   0.67351
   0.71325
   0.68225
   0.69316
   0.66582
   0.69426
   0.68433
   0.71994
   0.68165
   0.68957
   0.68437
   0.64443
   0.65639
   0.70028
   0.70239
   0.68249
   0.71368
   0.70532
   0.70986
   0.67606
   0.67514
   0.67506
   0.67995
   0.67936
   0.68805
   0.66059
   0.69321
   0.67403
   0.68464
   0.67390
   0.70963
   0.70778
   0.75191
   0.67733
   0.67677
   0.68146
   0.68364
   0.70197
   0.67929
   0.69944
   0.69189
   0.72472
   0.72784
   0.70501
   0.71454
   0.70289
   0.69268
   0.70149
   0.71540
   0.70664
   0.69398
   0.70951
   0.67900
   0.70487
   0.72133
   0.70783
   0.67438
   0.66863
   0.65813
   0.63636
   0.64829
   0.64492
   0.63380
   0.66885
   0.64742
   0.63643
   0.66590
   0.66929
   0.67511
   0.66327
   0.68424
   0.66454
   0.68656
   0.69339
   0.70983
   0.63847
   0.65304
   0.65149
   0.66810
   0.68212
   0.71485
   0.70124
   0.70451
   0.68464
   0.69878
   0.67979
   0.69057
   0.66774
   0.67670
   0.64417
   0.65903
   0.64811
   0.65199
   0.64614
   0.67404
   0.63723
   0.65951
   0.61947
   0.62836
   0.62127
   0.65255
   0.62871
   0.64194
   0.61785
   0.63974
   0.62537
   0.61983
   0.63468
   0.62925
   0.60383
   0.65724
   0.61346
   0.62310
   0.65173
   0.71232
   0.68360
   0.67478
   0.67295
   0.67123
   0.69674
   0.66138
   0.69749
   0.65615
   0.69049
   0.65639
   0.65321
   0.67897
   0.69224
   0.66943
   0.69130
   0.68310
   0.68867
   0.68253
   0.68119
   0.67321
   0.66318
   0.67343
   0.67359
   0.68213
   0.68362
   0.67677
   0.70103
   0.66663
   0.69776
   0.65131
   0.66290
   0.66864
   0.66648
   0.62015
   0.66577
   0.63312
   0.64885
   0.62426
   0.64286
   0.63816
   0.65276
   0.62940
   0.64193
   0.63554
   0.65532
   0.62234
   0.64022
   0.65109
   0.65758
   0.61297
   0.65901
   0.59540
   0.66382
   0.62630
   0.62112
   0.65214
   0.61932
   0.63742
   0.61807
   0.62202
   0.63201
   0.64013
   0.63007
   0.65609
   0.62119
   0.66625
   0.63367
   0.65480
   0.62747
   0.65347
   0.63200
   0.63806
   0.64030
   0.60341
   0.62243
   0.60763
   0.63565
   0.64169
   0.64019
   0.64756
   0.68397
   0.65342
   0.68020
   0.67996
   0.67772
   0.62721
   0.71379
   0.66714
   0.67777
   0.68874
   0.67798
   0.72147
   0.69994
   0.70959
   0.70819
   0.71624
   0.68256
   0.67993
   0.65014
   0.67187
   0.66203
   0.69150
   0.67045
   0.66051
   0.65042
   0.67502
   0.66913
   0.65361
   0.66487
   0.67719
   0.63445
   0.71793
   0.68884
   0.71227
   0.67464
   0.71511
   0.71568
   0.69371
   0.69701
   0.69180
   0.71273
   0.73057
   0.73618
   0.71942
   0.73058
   0.70294
   0.69908
   0.65299
   0.65045
   0.63928
   0.64771
   0.67492
   0.70417
   0.66162
   0.68021
   0.67003
   0.67729
   0.63232
   0.67161
   0.61926
   0.62229
   0.64531
   0.61012
   0.60808
   0.61230
   0.62681
   0.69546
   0.65177
   0.64027
   0.69196
   0.66323
   0.69622
   0.70106
   0.68442
   0.69302
   0.72030
   0.67464
   0.67351
   0.67181
   0.70035
   0.68327
   0.71389
   0.70131
   0.65210
   0.65909
   0.66435
   0.66882
   0.69322
   0.69218
   0.69159
   0.70199
   0.72563
   0.72456
   0.72773
   0.70875
   0.71665
   0.71521
   0.72986
   0.72022
   0.72060
   0.71923
   0.71450
   0.71407
   0.71548
   0.68730
   0.69236
   0.68489
   0.68545
   0.66309
   0.68829
   0.65645
   0.67368
   0.66365
   0.66430
   0.64397
   0.65999
   0.63849
   0.65221
   0.60259
   0.61315
   0.66679
   0.60700
   0.65096
   0.62264
   0.65148
   0.62272
   0.62136
   0.62923
   0.62014
   0.60484
   0.61885
   0.64358
   0.62746
   0.65034
   0.64795
   0.63696
   0.65930
   0.64919
   0.64547
   0.66704
   0.62501
   0.62154
   0.63011
   0.61911
   0.62775
   0.60871
   0.63540
   0.62685
   0.64733
   0.63110
   0.63540
   0.64610
   0.66510
   0.64852
   0.64257
   0.64051
   0.61514
   0.63219
   0.64039
   0.65337
   0.62801
   0.65208
   0.64240
   0.63121
   0.63708
   0.62989
   0.64640
   0.61771
   0.61937
   0.59483
   0.59517
   0.58429
   0.63519
   0.61303
   0.61057
   0.59416
   0.55297
   0.60597
   0.57243
   0.60885
   0.57072
   0.62689
   0.64098
   0.65285
   0.63297
   0.63255
   0.64594
   0.67451
   0.65607
   0.67431
   0.64017
   0.65224
   0.65017
   0.63950
   0.65361
   0.66357
   0.65562
   0.69278
   0.67108
   0.69781
   0.68146
   0.68119
   0.70388
   0.71844
   0.72549
   0.73224
   0.74566
   0.73789
   0.73581
   0.74219
   0.70525
   0.67702
   0.69317
   0.71259
   0.71065
   0.68209
   0.68618
   0.67515
   0.64714
   0.65639
   0.64534
   0.67753
   0.64190
   0.67669
   0.64798
   0.66854
   0.65472
   0.67347
   0.63479
   0.67087
   0.66688
   0.67112
   0.66495
   0.69884
   0.66669
   0.67543
   0.67867
   0.69916
   0.68401
   0.66439
   0.65759
   0.64899
   0.64996
   0.65454
   0.63033
   0.67513
   0.63775
   0.66912
   0.66251
   0.65588
   0.67625
   0.69620
   0.66140
   0.67056
   0.66633
   0.65598
   0.68092
   0.67071
   0.68046
   0.68839
   0.70632
   0.68830
   0.68085
   0.69153
   0.64037
   0.66997
   0.64668
   0.66047
   0.66067
   0.64785
   0.65073
   0.65913
   0.65595
   0.68026
   0.66305
   0.67058
   0.63732
   0.70512
   0.65397
   0.69503
   0.70067
   0.72470
   0.71906
   0.71503
   0.70329
   0.70585
   0.69498
   0.69847
   0.67040
   0.67758
   0.65192
   0.69567
   0.67228
   0.66189
   0.62364
   0.62641
   0.63847
   0.61270
   0.64623
   0.60397
   0.63242
   0.63257
   0.64159
   0.62989
   0.64915
   0.61493
   0.67237
   0.64481
   0.65830
   0.64606
   0.68095
   0.63737
   0.65504
   0.65175
   0.64823
   0.66846
   0.68189
   0.67622
   0.68006
   0.70701
   0.68813
   0.70402
   0.68268
   0.65725
   0.64678
   0.66458
   0.66647
   0.65890
   0.63278
   0.66820
   0.65741
   0.62491
   0.65139
   0.64618
   0.64538
   0.65414
   0.65916
   0.64444
   0.65679
   0.65800
   0.64035
   0.64349
   0.65188
   0.66134
   0.67844
   0.65641
   0.66153
   0.64952
   0.64799
   0.64272
   0.66665
   0.64275
   0.67322
   0.63645
   0.65113
   0.63054
   0.66629
   0.62602
   0.62286
   0.59452
   0.59565
   0.61529
   0.57627
   0.62410
   0.61008
   0.57029
   0.61750
   0.59578
   0.62114
   0.59260
   0.59274
   0.56563
   0.50745
   0.53896
   0.56135
   0.55616
   0.54613
   0.50916
   0.52040
   0.52600
   0.51273
   0.55451
   0.56290
   0.52290
   0.53311
   0.56353
   0.53820
   0.50715
   0.56172
   0.56307
   0.56428
   0.56265
   0.57938
   0.58697
   0.60188
   0.61343
   0.63163
   0.64980
   0.61341
   0.61615
   0.62593
   0.62084
   0.59954
   0.66271
   0.66444
   0.65073
   0.67064
   0.66559
   0.65685
   0.66395
   0.67231
   0.71215
   0.68598
   0.68845
   0.64760
   0.68415
   0.69376
   0.69103
   0.70673
   0.68504
   0.68098
   0.69985
   0.68464
   0.68036
   0.68269
   0.69299
   0.69431
   0.67149
   0.66206
   0.65876
   0.69420
   0.66100
   0.64499
   0.65406
   0.64754
   0.62168
   0.60915
   0.61916
   0.61960
   0.62985
   0.61353
   0.66281
   0.66177
   0.66011
   0.68436
   0.67543
   0.72047
   0.69363
   0.67783
   0.69487
   0.67329
   0.67100
   0.66249
   0.64614
   0.67129
   0.68316
   0.69876
   0.70596
   0.70267
   0.72036
   0.70850
   0.73634
   0.74153
   0.74012
   0.71625
   0.76826
   0.72080
   0.72818
   0.72163
   0.70566
   0.70447
   0.70390
   0.67403
   0.70044
   0.69021
   0.69783
   0.67048
   0.66210
   0.63877
   0.64714
   0.63954
   0.69171
   0.69082
   0.70021
   0.71196
   0.71864
   0.71880
   0.71975
   0.76028
   0.70408
   0.69575
   0.72845
   0.71103
   0.68394
   0.64901
   0.66367
   0.64747
   0.66369
   0.67063
   0.67744
   0.68488
   0.69138
   0.66931
   0.68907
   0.69804
   0.69743
   0.68142
   0.65104
   0.65807
   0.68268
   0.65812
   0.62716
   0.63463
   0.64161
   0.63864
   0.64798
   0.64961
   0.64571
   0.61938
   0.64924
   0.66549
   0.66788
   0.65486
   0.65708
   0.67825
   0.66836
   0.68546
   0.64044
   0.66965
   0.63812
   0.65814
   0.66646
   0.66357
   0.64505
   0.66207
   0.67246
   0.67511
   0.65980
   0.68178
   0.64000
   0.63835
   0.62821
   0.60330
   0.58451
   0.57886
   0.63604
   0.65050
   0.68400
   0.67112
   0.67298
   0.62781
   0.65298
   0.62347
   0.64105
   0.68377
   0.68870
   0.66622
   0.69800
   0.66967
   0.66533
   0.68572
   0.68589
   0.67905
   0.67497
   0.68835
   0.65316
   0.66570
   0.67073
   0.67783
   0.66485
   0.68318
   0.66894
   0.69432
   0.69913
   0.74279
   0.73453
   0.74640
   0.66631
   0.70181
   0.69130
   0.70937
   0.69024
   0.73585
   0.73573
   0.71616
   0.72135
   0.68710
   0.70094
   0.69269
   0.69801
   0.71084
   0.74649
   0.72582
   0.70405
   0.68810
   0.71984
   0.74096
   0.71516
   0.71637
   0.71959
   0.70227
   0.72435
   0.73146
   0.71089
   0.70819
   0.73177
   0.71822
   0.68704
   0.65190
   0.69032
   0.64416
   0.66735
   0.65749
   0.69150
   0.69772
   0.70231
   0.68273
   0.71202
   0.72178
   0.72748
   0.70853
   0.73137
   0.70690
   0.70922
   0.68283
   0.64263
   0.63237
   0.65100
   0.64415
   0.62575
   0.64054
   0.62764
   0.64422
   0.62426
   0.61659
   0.61245
   0.62565
   0.59148
   0.60325
   0.66634
   0.66536
   0.69111
   0.65939
   0.71059
   0.72004
   0.68634
   0.71336
   0.71142
   0.73394
   0.72662
   0.71142
   0.70791
   0.73866
   0.71874
   0.72715
   0.73428
   0.70844
   0.74267
   0.70242
   0.71120
   0.69079
   0.69023
   0.68431
   0.67755
   0.67547
   0.66714
   0.67184
   0.66542
   0.63671
   0.65228
   0.65071
   0.65388
   0.66082
   0.65636
   0.64724
   0.63961
   0.62543
   0.63765
   0.07299
   0.08640
   0.08718
   0.13060
   0.13808
   0.15094
   0.16961
   0.14419
   0.18135
   0.17623
   0.18216
   0.18337
   0.19998
   0.17093
   0.13325
   0.11256
   0.11511
   0.12362
   0.10481
   0.13286
   0.16537
   0.23361
   0.23847
   0.24016
   0.24639
   0.20213
   0.20999
   0.24862
   0.27779
   0.22202
   0.21126
   0.26087
   0.25624
   0.27003
   0.23798
   0.23303
   0.22304
   0.25469
   0.29275
   0.27690
   0.24518
   0.24895
   0.33885
   0.39114
   0.42351
   0.42567
   0.44039
   0.50544
   0.47338
   0.43453
   0.44669
   0.48764
   0.49233
   0.49650
   0.47074
   0.48740
   0.49489
   0.42719
   0.42953
   0.47972
   0.46019
   0.41777
   0.39552
   0.40259
   0.38146
   0.35463
   0.36541
   0.34187
   0.38614
   0.34260
   0.33492
   0.35143
   0.33502
   0.28500
   0.28161
   0.28299
   0.27276
   0.26227
   0.26209
   0.25193
   0.28103
   0.26099
   0.23974
   0.20835
   0.22069
   0.23431
   0.20596
   0.19622
   0.20437
   0.22443
   0.20076
   0.21208
   0.21883
   0.20660
   0.21274
   0.18857
   0.17146
   0.15885
   0.18089
   0.16224
   0.13313
   0.10498
   0.08469
   0.12316
   0.14947
   0.16767
   0.14484
   0.12459
   0.13939
   0.13493
   0.13071
   0.11233
   0.10053
   0.12508
   0.14293
   0.09665
   0.07293
   0.05263
   0.06112
   0.07293
   0.08594
   0.10414
   0.10238
   0.10634
   0.10469
   0.11791
   0.08588
   0.04584
   0.03965
   0.04876
   0.06660
   0.06214
   0.08856
   0.11405
   0.07822
   0.04740
   0.08901
   0.13440
   0.13831
   0.10726
   0.14273
   0.19051
   0.17035
   0.20195
   0.18721
   0.21332
   0.21700
   0.23051
   0.29082
   0.23352
   0.29428
   0.30697
   0.25583
   0.20646
   0.23771
   0.24423
   0.17638
   0.15048
   0.14233
   0.14215
   0.09559
   0.08570
   0.08904
   0.13173
   0.18179
   0.25593
   0.26045
   0.22731
   0.17429
   0.22169
   0.21866
   0.19426
   0.19245
   0.20233
   0.18881
   0.20649
   0.20307
   0.20249
   0.22587
   0.25357
   0.29629
   0.29668
   0.33274
   0.36634
   0.38132
   0.37252
   0.32794
   0.35930
   0.32789
   0.34303
   0.30320
   0.32110
   0.35742
   0.29030
   0.29856
   0.32283
   0.32501
   0.35565
   0.29738
   0.28188
   0.33768
   0.32483
   0.26719
   0.23309
   0.26822
   0.29626
   0.30667
   0.32897
   0.30893
   0.28758
   0.35004
   0.33395
   0.35786
   0.34692
   0.39212
   0.38278
   0.39948
   0.40089
   0.37298
   0.32668
   0.32121
   0.32856
   0.26114
   0.23309
   0.29232
   0.27843
   0.22293
   0.22051
   0.23906
   0.28043
   0.27622
   0.28122
   0.28602
   0.29247
   0.27193
   0.27939
   0.27376
   0.25376
   0.27330
   0.27991
   0.29845
   0.26692
   0.24369
   0.26278
   0.24103
   0.25949
   0.30417
   0.30764
   0.29238
   0.24808
   0.25197
   0.27181
   0.26236
   0.21355
   0.25736
   0.29177
   0.28392
   0.28346
   0.24378
   0.22150
   0.23330
   0.24753
   0.24468
   0.26034
   0.26189
   0.26224
   0.25670
   0.26533
   0.27881
   0.25341
   0.23883
   0.22866
   0.31913
   0.29827
   0.31435
   0.32778
   0.31364
   0.32173
   0.30199
   0.28908
   0.28435
   0.27089
   0.31238
   0.31536
   0.29412
   0.25235
   0.26406
   0.24069
   0.25086
   0.24809
   0.25883
   0.27931
   0.26664
   0.28994
   0.22794
   0.25077
   0.30262
   0.27526
   0.28985
   0.29754
   0.28828
   0.31085
   0.33724
   0.32196
   0.32262
   0.27694
   0.29483
   0.27926
   0.25960
   0.26397
   0.26304
   0.23742
   0.26268
   0.31551
   0.26413
   0.25828
   0.23034
   0.25494
   0.25571
   0.25758
   0.25723
   0.24154
   0.21370
   0.18539
   0.20651
   0.23531
   0.24348
   0.25744
   0.27681
   0.26551
   0.27893
   0.33968
   0.29568
   0.27281
   0.29834
   0.26522
   0.28288
   0.27008
   0.26725
   0.25380
   0.20155
   0.17876
   0.22383
   0.23257
   0.20953
   0.19000
   0.15122
   0.21162
   0.22668
   0.23369
   0.25167
   0.26930
   0.25397
   0.29840
   0.25695
   0.26454
   0.26492
   0.23393
   0.24964
   0.25647
   0.24615
   0.23623
   0.18755
   0.17963
   0.21199
   0.18797
   0.17071
   0.19010
   0.21377
   0.21979
   0.21583
   0.16655
   0.15650
   0.21412
   0.21425
   0.22336
   0.21032
   0.20107
   0.22798
   0.20081
   0.15047
   0.13897
   0.11161
[truncated: 256,169 more chars]
