# Supplementary material for: Stochastic bond dynamics facilitates alignment of malaria parasite at erythrocyte membrane upon invasion
Source: eLife. 2020 May 18;9:e56500. doi: 10.7554/eLife.56500 (PMC7269671; doi:10.7554/eLife.56500)
Supplement: Figure 3—source data 1. [file elife-56500-fig3-data1.zip › Fig3_supplement_a/distances_Rigid_RBC.dat]

   0.25990
   0.26337
   0.25651
   0.25638
   0.25547
   0.25259
   0.25473
   0.25311
   0.24851
   0.22995
   0.23272
   0.23099
   0.22695
   0.23672
   0.23876
   0.24233
   0.23677
   0.24695
   0.24201
   0.23049
   0.22318
   0.22132
   0.22453
   0.21707
   0.21044
   0.20819
   0.19349
   0.18926
   0.20199
   0.20853
   0.20281
   0.18335
   0.18327
   0.20552
   0.19954
   0.19577
   0.19555
   0.19320
   0.18868
   0.17969
   0.18021
   0.17806
   0.17778
   0.16765
   0.14199
   0.12946
   0.13507
   0.14823
   0.15319
   0.13330
   0.14274
   0.13978
   0.16013
   0.16092
   0.16140
   0.15684
   0.15560
   0.16714
   0.16141
   0.16373
   0.18272
   0.17986
   0.17347
   0.18182
   0.19542
   0.19460
   0.18831
   0.17432
   0.18492
   0.18469
   0.18357
   0.19056
   0.19201
   0.18835
   0.19294
   0.19825
   0.18558
   0.17177
   0.17181
   0.17802
   0.18405
   0.17762
   0.17880
   0.18748
   0.19430
   0.21458
   0.21988
   0.23479
   0.23286
   0.23520
   0.23438
   0.23239
   0.23207
   0.23813
   0.23637
   0.23630
   0.23437
   0.23078
   0.21664
   0.22442
   0.21912
   0.22773
   0.23105
   0.22132
   0.20881
   0.20447
   0.19810
   0.19261
   0.19527
   0.18764
   0.16658
   0.15750
   0.18551
   0.18983
   0.19354
   0.19803
   0.18990
   0.16362
   0.16173
   0.15456
   0.14817
   0.15277
   0.15070
   0.15135
   0.16213
   0.17480
   0.16709
   0.16983
   0.18447
   0.18010
   0.15972
   0.14254
   0.15890
   0.16489
   0.15290
   0.15656
   0.15297
   0.15232
   0.15544
   0.14503
   0.13169
   0.12877
   0.13679
   0.14419
   0.15745
   0.16384
   0.15448
   0.13944
   0.12462
   0.11507
   0.10903
   0.11357
   0.12367
   0.12529
   0.11385
   0.10329
   0.09652
   0.08956
   0.08905
   0.08937
   0.09189
   0.09741
   0.09536
   0.09341
   0.09044
   0.09560
   0.10530
   0.11015
   0.09466
   0.09062
   0.08965
   0.09299
   0.08141
   0.07151
   0.07102
   0.06556
   0.06312
   0.05924
   0.06377
   0.06496
   0.06408
   0.06680
   0.06922
   0.07803
   0.08570
   0.08387
   0.08804
   0.09578
   0.11185
   0.13209
   0.13104
   0.13581
   0.12915
   0.13327
   0.12953
   0.13791
   0.13883
   0.13573
   0.13574
   0.13605
   0.13157
   0.12954
   0.13056
   0.14218
   0.15568
   0.14982
   0.14109
   0.14201
   0.16002
   0.17596
   0.17235
   0.16729
   0.16994
   0.17213
   0.17368
   0.17302
   0.17072
   0.17043
   0.16155
   0.14666
   0.14546
   0.14004
   0.14254
   0.13115
   0.13993
   0.14890
   0.16627
   0.17849
   0.17792
   0.16060
   0.12488
   0.10869
   0.10472
   0.10898
   0.10976
   0.09427
   0.09074
   0.08445
   0.07522
   0.06612
   0.06489
   0.06534
   0.06298
   0.06177
   0.06633
   0.07347
   0.08684
   0.09823
   0.09855
   0.09005
   0.07827
   0.07901
   0.07256
   0.08125
   0.07858
   0.08162
   0.08659
   0.07585
   0.08172
   0.10795
   0.10912
   0.10920
   0.12507
   0.13791
   0.13269
   0.12406
   0.11037
   0.11532
   0.12253
   0.11699
   0.11617
   0.12576
   0.13202
   0.12016
   0.11424
   0.12590
   0.12981
   0.11941
   0.13066
   0.12080
   0.11158
   0.11937
   0.12933
   0.10941
   0.12694
   0.14780
   0.18058
   0.18628
   0.17580
   0.18053
   0.19363
   0.20130
   0.19821
   0.19072
   0.19553
   0.20438
   0.20874
   0.19699
   0.21709
   0.23454
   0.23450
   0.21867
   0.20512
   0.19008
   0.18539
   0.17895
   0.18242
   0.19446
   0.19792
   0.18893
   0.17216
   0.16912
   0.17296
   0.17352
   0.17479
   0.16727
   0.16717
   0.16702
   0.19336
   0.19459
   0.18599
   0.18816
   0.19038
   0.18696
   0.18907
   0.19766
   0.18820
   0.17881
   0.17276
   0.16043
   0.15591
   0.14952
   0.15353
   0.15068
   0.15485
   0.14480
   0.13073
   0.14695
   0.15286
   0.14874
   0.16136
   0.16813
   0.16370
   0.17877
   0.19162
   0.19587
   0.18903
   0.17906
   0.18667
   0.18942
   0.18704
   0.20274
   0.19774
   0.17986
   0.17110
   0.17952
   0.17681
   0.18746
   0.20744
   0.20268
   0.18783
   0.20748
   0.21255
   0.20459
   0.21397
   0.22551
   0.21303
   0.19290
   0.18218
   0.18618
   0.18580
   0.19488
   0.20704
   0.20539
   0.18964
   0.16111
   0.14777
   0.15360
   0.14594
   0.14748
   0.14113
   0.16237
   0.18874
   0.18156
   0.19425
   0.19493
   0.19075
   0.18370
   0.19228
   0.20172
   0.21562
   0.22340
   0.22085
   0.22379
   0.23345
   0.22593
   0.22172
   0.21868
   0.21768
   0.21854
   0.21572
   0.21285
   0.21332
   0.21381
   0.20801
   0.19922
   0.18923
   0.18775
   0.18906
   0.19235
   0.19500
   0.18240
   0.17159
   0.17383
   0.18143
   0.18257
   0.18224
   0.18275
   0.18286
   0.18658
   0.17744
   0.17391
   0.17445
   0.17379
   0.18107
   0.19105
   0.19407
   0.18468
   0.16822
   0.15872
   0.16494
   0.16218
   0.16573
   0.17081
   0.17999
   0.18339
   0.17893
   0.18603
   0.19160
   0.18779
   0.18744
   0.19511
   0.21268
   0.21421
   0.22184
   0.22070
   0.22255
   0.22761
   0.21143
   0.19293
   0.19202
   0.19462
   0.19716
   0.19641
   0.19386
   0.19021
   0.18442
   0.18625
   0.18984
   0.18169
   0.17220
   0.16900
   0.14638
   0.15615
   0.16668
   0.18130
   0.18147
   0.18262
   0.19275
   0.20348
   0.19479
   0.18289
   0.17362
   0.17481
   0.17454
   0.18506
   0.17918
   0.18163
   0.18027
   0.18649
   0.18495
   0.18565
   0.18370
   0.18817
   0.18325
   0.18498
   0.18244
   0.18237
   0.17759
   0.17699
   0.18560
   0.19601
   0.19178
   0.18709
   0.18969
   0.18652
   0.19272
   0.20363
   0.20757
   0.20833
   0.20756
   0.19772
   0.20534
   0.22321
   0.22332
   0.21622
   0.20783
   0.19573
   0.19631
   0.20894
   0.20884
   0.22448
   0.22578
   0.22200
   0.21754
   0.22315
   0.22833
   0.22895
   0.23950
   0.24139
   0.24025
   0.23946
   0.22143
   0.22599
   0.24800
   0.25660
   0.25553
   0.24379
   0.23934
   0.25091
   0.25430
   0.25249
   0.24399
   0.25216
   0.25504
   0.25666
   0.24890
   0.24273
   0.25180
   0.25462
   0.25705
   0.25527
   0.25584
   0.25602
   0.26013
   0.26214
   0.25898
   0.25745
   0.25415
   0.25568
   0.25635
   0.26134
   0.26079
   0.25817
   0.25966
   0.25976
   0.25836
   0.25452
   0.25158
   0.25442
   0.26113
   0.26152
   0.25548
   0.26220
   0.26012
   0.25747
   0.25559
   0.25812
   0.26277
   0.26355
   0.26414
   0.25859
   0.26141
   0.26315
   0.25979
   0.25929
   0.25759
   0.25065
   0.25453
   0.25171
   0.25095
   0.25031
   0.22969
   0.21709
   0.21879
   0.21847
   0.21668
   0.22600
   0.24123
   0.25131
   0.25275
   0.25120
   0.24987
   0.24757
   0.24282
   0.23900
   0.23306
   0.22307
   0.21080
   0.20121
   0.20994
   0.20451
   0.19179
   0.19829
   0.20012
   0.19993
   0.19975
   0.18551
   0.18358
   0.18407
   0.18679
   0.18116
   0.18501
   0.18120
   0.18247
   0.18720
   0.18844
   0.18763
   0.18544
   0.18182
   0.18226
   0.19272
   0.20659
   0.20990
   0.20937
   0.20850
   0.19927
   0.20410
   0.21098
   0.20392
   0.19599
   0.19380
   0.20492
   0.21324
   0.21257
   0.19866
   0.20919
   0.22436
   0.22954
   0.22965
   0.22250
   0.22710
   0.21934
   0.22618
   0.23228
   0.23645
   0.24150
   0.24028
   0.23104
   0.23992
   0.24097
   0.24683
   0.23846
   0.23019
   0.23039
   0.21713
   0.19609
   0.17460
   0.16430
   0.16735
   0.17356
   0.17041
   0.15357
   0.15404
   0.15685
   0.16070
   0.16394
   0.15904
   0.13951
   0.16052
   0.16816
   0.14151
   0.13311
   0.12998
   0.13158
   0.13512
   0.12984
   0.12870
   0.11777
   0.09684
   0.10341
   0.09915
   0.09547
   0.11382
   0.11513
   0.10031
   0.09995
   0.11321
   0.11684
   0.10836
   0.11174
   0.11317
   0.10654
   0.11110
   0.10750
   0.10797
   0.11109
   0.11330
   0.10166
   0.09351
   0.08965
   0.09517
   0.10704
   0.10472
   0.09265
   0.09268
   0.08921
   0.09033
   0.08153
   0.09120
   0.09590
   0.09266
   0.10886
   0.10961
   0.10396
   0.09456
   0.10495
   0.10599
   0.10173
   0.10073
   0.10015
   0.08953
   0.08551
   0.09047
   0.08857
   0.10349
   0.10459
   0.10524
   0.08434
   0.07486
   0.10113
   0.10056
   0.10726
   0.10893
   0.11480
   0.10451
   0.09300
   0.07657
   0.07364
   0.07132
   0.07048
   0.08039
   0.07389
   0.09150
   0.08064
   0.06931
   0.08498
   0.08394
   0.08272
   0.07819
   0.07162
   0.06494
   0.06990
   0.07071
   0.05992
   0.05921
   0.06468
   0.06288
   0.06395
   0.06637
   0.06383
   0.05226
   0.05293
   0.05290
   0.05805
   0.05597
   0.04759
   0.04446
   0.04208
   0.04166
   0.04143
   0.04679
   0.04824
   0.04821
   0.04624
   0.04882
   0.04756
   0.04164
   0.04354
   0.04813
   0.04801
   0.04969
   0.04998
   0.04533
   0.05049
   0.04858
   0.05336
   0.05404
   0.05053
   0.04422
   0.04768
   0.05267
   0.05631
   0.06075
   0.07551
   0.07868
   0.09434
   0.09681
   0.10090
   0.09668
   0.09613
   0.08740
   0.08433
   0.08634
   0.08396
   0.07275
   0.08322
   0.08572
   0.08460
   0.07852
   0.07621
   0.07896
   0.07012
   0.07508
   0.07882
   0.08482
   0.07314
   0.07615
   0.09910
   0.10125
   0.09709
   0.09050
   0.08405
   0.08124
   0.07428
   0.07696
   0.08039
   0.08171
   0.08914
   0.09367
   0.10041
   0.10163
   0.10181
   0.09810
   0.10636
   0.10270
   0.10284
   0.10089
   0.08299
   0.09140
   0.10431
   0.09922
   0.08582
   0.09324
   0.08511
   0.07396
   0.09014
   0.08958
   0.08764
   0.07790
   0.07756
   0.07820
   0.08084
   0.07921
   0.07047
   0.07566
   0.07059
   0.06850
   0.08813
   0.08435
   0.07094
   0.07869
   0.08629
   0.08041
   0.08520
   0.08524
   0.08009
   0.07875
   0.08093
   0.09027
   0.08261
   0.07282
   0.07978
   0.08040
   0.08428
   0.07297
   0.07222
   0.07483
   0.07205
   0.06982
   0.07414
   0.08380
   0.09031
   0.08290
   0.08130
   0.10623
   0.10505
   0.08849
   0.09225
   0.09134
   0.08137
   0.09367
   0.08751
   0.09813
   0.12611
   0.10828
   0.11728
   0.11863
   0.10417
   0.11633
   0.11598
   0.10557
   0.09995
   0.10132
   0.11062
   0.12259
   0.10272
   0.10055
   0.12023
   0.12404
   0.11527
   0.12981
   0.11173
   0.12183
   0.11545
   0.10721
   0.12148
   0.12933
   0.12220
   0.10239
   0.11135
   0.12505
   0.10752
   0.10543
   0.10522
   0.10998
   0.09774
   0.09412
   0.08838
   0.10451
   0.10398
   0.09646
   0.12217
   0.10287
   0.11405
   0.10607
   0.11053
   0.10543
   0.10752
   0.12031
   0.11842
   0.12195
   0.12768
   0.13527
   0.14364
   0.13705
   0.13543
   0.11895
   0.13133
   0.13370
   0.13391
   0.14511
   0.12892
   0.13405
   0.13637
   0.13347
   0.13007
   0.13125
   0.13287
   0.12541
   0.12768
   0.12420
   0.12755
   0.14444
   0.14531
   0.15081
   0.14906
   0.14373
   0.16555
   0.19555
   0.16086
   0.13842
   0.14548
   0.13989
   0.13456
   0.13513
   0.12874
   0.14153
   0.14224
   0.14735
   0.12758
   0.12160
   0.13093
   0.13559
   0.13174
   0.12101
   0.11523
   0.11988
   0.12546
   0.13001
   0.11130
   0.11826
   0.11897
   0.11495
   0.13387
   0.13978
   0.12115
   0.11443
   0.11267
   0.11924
   0.11092
   0.12143
   0.11098
   0.11350
   0.11131
   0.11741
   0.10984
   0.11640
   0.12752
   0.12776
   0.13109
   0.12149
   0.11086
   0.12068
   0.11206
   0.09791
   0.10995
   0.10698
   0.10960
   0.13644
   0.14283
   0.13687
   0.14578
   0.15955
   0.16916
   0.15478
   0.14803
   0.15475
   0.16481
   0.17226
   0.20127
   0.21705
   0.22202
   0.22259
   0.21964
   0.21191
   0.21178
   0.20398
   0.20529
   0.21069
   0.22509
   0.23417
   0.22985
   0.20989
   0.20263
   0.21749
   0.20384
   0.18603
   0.19135
   0.21220
   0.21030
   0.19727
   0.19063
   0.17143
   0.15446
   0.15456
   0.15335
   0.16473
   0.16106
   0.15871
   0.16269
   0.17672
   0.18051
   0.15488
   0.14236
   0.13683
   0.13576
   0.11835
   0.12723
   0.12712
   0.08428
   0.10242
   0.10576
   0.08309
   0.09579
   0.09630
   0.09438
   0.08910
   0.07570
   0.06117
   0.04813
   0.05610
   0.04967
   0.04883
   0.05055
   0.05239
   0.04820
   0.05064
   0.05383
   0.05165
   0.05151
   0.05190
   0.04906
   0.05169
   0.05449
   0.05435
   0.05506
   0.05515
   0.05460
   0.05677
   0.05508
   0.05418
   0.05879
   0.06274
   0.06037
   0.07232
   0.07237
   0.06882
   0.06763
   0.08295
   0.10305
   0.10017
   0.11351
   0.10215
   0.10646
   0.09890
   0.08602
   0.07474
   0.07394
   0.07168
   0.06642
   0.05913
   0.06176
   0.06008
   0.05918
   0.07198
   0.06849
   0.07556
   0.06757
   0.06054
   0.06977
   0.06721
   0.06371
   0.05941
   0.05754
   0.06139
   0.06392
   0.05793
   0.05850
   0.05918
   0.05990
   0.06244
   0.05317
   0.05297
   0.04949
   0.05324
   0.05144
   0.05090
   0.05850
   0.05771
   0.05391
   0.05664
   0.05507
   0.05222
   0.05245
   0.05463
   0.05788
   0.05901
   0.07874
   0.07298
   0.05870
   0.06860
   0.07033
   0.05429
   0.05455
   0.05478
   0.05486
   0.05529
   0.05659
   0.06436
   0.06251
   0.06196
   0.06519
   0.06493
   0.06912
   0.07305
   0.06972
   0.07242
   0.07732
   0.06684
   0.05827
   0.05888
   0.05998
   0.06152
   0.05930
   0.06084
   0.05811
   0.06531
   0.06305
   0.06560
   0.06632
   0.06766
   0.06515
   0.06822
   0.08044
   0.07996
   0.07502
   0.07111
   0.06718
   0.07869
   0.07843
   0.07042
   0.07990
   0.06825
   0.06737
   0.10825
   0.09565
   0.08255
   0.07433
   0.07762
   0.07283
   0.08349
   0.07619
   0.07233
   0.08073
   0.07598
   0.07979
   0.07935
   0.07259
   0.07627
   0.06981
   0.06719
   0.06983
   0.07513
   0.05979
   0.06466
   0.05664
   0.06028
   0.06214
   0.06620
   0.06530
   0.06623
   0.06262
   0.06249
   0.06251
   0.06198
   0.06602
   0.05962
   0.06365
   0.07096
   0.07612
   0.06772
   0.06698
   0.06530
   0.06747
   0.07058
   0.06939
   0.06978
   0.06490
   0.06217
   0.06571
   0.07432
   0.07465
   0.07563
   0.06247
   0.06945
   0.06326
   0.06492
   0.06136
   0.05948
   0.05786
   0.05668
   0.05323
   0.05654
   0.05745
   0.06298
   0.07486
   0.06292
   0.07053
   0.06455
   0.07046
   0.06152
   0.06508
   0.06300
   0.06695
   0.06683
   0.06367
   0.07011
   0.07143
   0.07410
   0.07082
   0.06810
   0.06561
   0.06479
   0.06726
   0.06222
   0.07216
   0.07646
   0.07329
   0.06337
   0.05970
   0.05885
   0.06666
   0.06514
   0.06527
   0.06455
   0.06467
   0.06416
   0.06175
   0.06278
   0.06771
   0.06800
   0.06338
   0.06819
   0.06151
   0.06192
   0.07115
   0.06878
   0.06900
   0.07301
   0.05924
   0.06771
   0.05915
   0.06010
   0.06233
   0.06177
   0.06812
   0.07267
   0.07159
   0.07017
   0.06944
   0.05978
   0.06304
   0.06633
   0.05673
   0.06207
   0.06021
   0.06168
   0.06347
   0.05887
   0.06307
   0.05827
   0.06274
   0.06875
   0.06816
   0.06835
   0.07151
   0.07746
   0.08334
   0.07637
   0.08378
   0.07845
   0.07668
   0.07963
   0.08437
   0.08835
   0.09491
   0.11938
   0.09283
   0.08337
   0.07791
   0.07414
   0.07257
   0.07055
   0.07799
   0.07341
   0.07784
   0.07497
   0.07315
   0.07411
   0.07071
   0.07700
   0.07141
   0.07211
   0.07416
   0.07206
   0.07259
   0.07815
   0.06907
   0.07337
   0.06603
   0.06809
   0.07290
   0.07787
   0.07747
   0.07070
   0.08138
   0.06799
   0.09209
   0.08210
   0.08248
   0.07775
   0.07397
   0.07473
   0.07978
   0.08933
   0.08868
   0.08320
   0.08336
   0.07279
   0.07660
   0.06984
   0.06718
   0.07652
   0.07655
   0.07740
   0.07524
   0.06861
   0.07337
   0.06827
   0.05927
   0.06032
   0.06165
   0.05773
   0.05974
   0.06025
   0.06198
   0.05929
   0.06738
   0.06691
   0.07304
   0.07979
   0.07591
   0.07574
   0.09397
   0.09237
   0.09952
   0.10163
   0.08333
   0.08069
   0.08056
   0.07053
   0.06009
   0.06940
   0.06410
   0.06881
   0.07998
   0.08107
   0.05670
   0.06274
   0.05858
   0.06343
   0.06696
   0.06026
   0.05976
   0.05803
   0.06986
   0.06306
   0.06295
   0.06117
   0.05419
   0.05454
   0.05887
   0.05956
   0.05700
   0.06141
   0.06705
   0.06767
   0.05769
   0.06656
   0.06441
   0.06678
   0.06403
   0.07539
   0.07031
   0.06810
   0.06315
   0.06243
   0.06422
   0.06141
   0.05365
   0.05358
   0.05325
   0.05742
   0.05901
   0.06196
   0.06759
   0.06421
   0.06117
   0.06777
   0.07030
   0.07820
   0.07536
   0.07426
   0.05910
   0.06273
   0.06083
   0.05503
   0.06405
   0.05536
   0.05066
   0.06682
   0.05571
   0.06626
   0.05588
   0.05766
   0.05658
   0.05960
   0.06075
   0.06219
   0.06367
   0.05821
   0.06464
   0.06803
   0.06477
   0.06658
   0.05393
   0.06106
   0.05629
   0.05867
   0.06020
   0.06428
   0.07555
   0.07221
   0.06524
   0.06942
   0.06930
   0.06764
   0.06056
   0.05768
   0.05870
   0.05595
   0.05754
   0.05689
   0.05747
   0.05454
   0.05420
   0.05624
   0.05767
   0.05898
   0.05601
   0.05437
   0.05841
   0.05688
   0.05481
   0.06015
   0.06270
   0.06704
   0.06626
   0.06502
   0.06898
   0.06630
   0.06056
   0.06003
   0.05646
   0.05605
   0.05810
   0.05773
   0.05750
   0.05689
   0.06004
   0.05534
   0.05822
   0.05845
   0.06975
   0.06978
   0.06981
   0.06168
   0.06483
   0.07196
   0.07840
   0.08044
   0.06776
   0.06538
   0.06615
   0.06563
   0.06922
   0.06884
   0.08483
   0.08565
   0.07966
   0.08863
   0.08239
   0.11074
   0.09833
   0.08339
   0.10057
   0.08958
   0.07135
   0.07496
   0.06268
   0.06463
   0.08385
   0.07636
   0.08041
   0.07008
   0.05889
   0.05682
   0.05335
   0.05328
   0.05359
   0.05760
   0.06567
   0.06059
   0.07042
   0.07083
   0.06587
   0.06116
   0.06224
   0.05970
   0.07175
   0.07115
   0.06772
   0.07600
   0.06240
   0.07086
   0.06424
   0.06664
   0.06563
   0.08305
   0.07788
   0.07556
   0.09016
   0.08702
   0.08834
   0.08051
   0.06824
   0.08435
   0.08248
   0.08761
   0.07947
   0.07461
   0.07426
   0.06786
   0.07086
   0.07385
   0.07367
   0.06815
   0.06088
   0.05709
   0.05806
   0.05128
   0.05190
   0.05155
   0.05275
   0.05813
   0.06663
   0.06985
   0.06020
   0.05742
   0.05903
   0.05729
   0.05441
   0.05832
   0.06075
   0.06279
   0.06225
   0.06116
   0.05782
   0.06094
   0.05403
   0.05326
   0.05424
   0.05068
   0.04856
   0.04714
   0.04810
   0.05774
   0.05647
   0.06262
   0.05926
   0.06368
   0.05829
   0.05736
   0.05690
   0.05861
   0.05145
   0.05437
   0.05380
   0.05738
   0.04966
   0.05714
   0.05814
   0.05890
   0.05707
   0.05793
   0.06861
   0.06589
   0.06191
   0.06391
   0.06503
   0.06296
   0.06581
   0.06219
   0.06681
   0.06727
   0.06925
   0.06662
   0.06622
   0.06421
   0.07015
   0.06892
   0.06634
   0.06328
   0.06905
   0.05630
   0.05926
   0.05564
   0.05804
   0.06870
   0.06875
   0.06467
   0.06735
   0.07422
   0.07082
   0.08655
   0.08206
   0.08255
   0.07845
   0.07816
   0.07812
   0.07672
   0.08082
   0.07758
   0.06823
   0.05807
   0.06682
   0.07534
   0.07231
   0.08001
   0.07518
   0.07804
   0.08359
   0.08496
   0.09014
   0.07860
   0.07740
   0.08280
   0.07719
   0.06943
   0.06145
   0.06308
   0.06823
   0.07091
   0.05994
   0.06504
   0.05957
   0.06300
   0.06196
   0.05889
   0.06491
   0.06414
   0.06905
   0.07160
   0.06676
   0.06713
   0.06579
   0.07310
   0.06473
   0.07465
   0.07569
   0.06497
   0.05750
   0.05950
   0.05568
   0.06065
   0.05931
   0.06275
   0.06177
   0.06162
   0.06144
   0.06771
   0.06635
   0.07534
   0.07883
   0.09097
   0.08022
   0.08862
   0.08264
   0.08518
   0.06894
   0.08626
   0.08363
   0.06869
   0.06293
   0.06263
   0.06131
   0.05362
   0.05476
   0.05424
   0.05502
   0.05426
   0.05920
   0.06309
   0.06681
   0.05766
   0.05917
   0.05590
   0.05798
   0.06071
   0.05526
   0.06360
   0.05791
   0.05557
   0.05387
   0.06071
   0.06013
   0.06207
   0.06183
   0.05836
   0.06268
   0.05714
   0.06215
   0.06244
   0.05691
   0.06125
   0.06299
   0.05336
   0.05900
   0.05913
   0.06206
   0.06881
   0.07431
   0.07977
   0.07423
   0.08460
   0.08832
   0.11008
   0.09676
   0.09271
   0.08350
   0.07760
   0.08419
   0.09464
   0.08684
   0.09744
   0.08139
   0.10324
   0.08642
   0.10847
   0.13895
   0.12733
   0.12663
   0.14799
   0.11100
   0.11867
   0.11652
   0.11121
   0.11216
   0.10313
   0.09829
   0.10150
   0.10049
   0.10600
   0.10322
   0.09987
   0.10545
   0.10386
   0.08700
   0.08522
   0.08050
   0.08681
   0.08073
   0.08665
   0.08152
   0.08900
   0.09537
   0.08284
   0.08468
   0.08512
   0.09170
   0.09514
   0.09061
   0.07910
   0.08470
   0.09890
   0.09610
   0.12547
   0.10608
   0.09850
   0.10081
   0.10281
   0.11768
   0.13967
   0.14423
   0.15334
   0.13174
   0.12995
   0.11901
   0.10227
   0.10669
   0.08491
   0.09537
   0.08510
   0.09044
   0.08558
   0.09709
   0.08874
   0.09265
   0.08586
   0.08974
   0.09354
   0.09056
   0.09628
   0.14010
   0.10444
   0.11181
   0.12072
   0.12220
   0.11658
   0.12306
   0.09890
   0.10082
   0.08839
   0.08521
   0.08640
   0.08514
   0.08821
   0.08838
   0.10272
   0.11388
   0.10345
   0.09011
   0.10616
   0.09866
   0.09993
   0.08005
   0.08320
   0.08495
   0.07174
   0.06236
   0.06442
   0.05913
   0.05763
   0.07244
   0.07264
   0.07084
   0.06903
   0.07476
   0.07033
   0.07152
   0.07512
   0.07543
   0.07353
   0.07297
   0.06842
   0.06753
   0.06830
   0.06957
   0.06136
   0.06639
   0.08005
   0.07324
   0.07508
   0.07761
   0.07411
   0.07630
   0.08047
   0.07710
   0.07054
   0.08268
   0.08588
   0.07699
   0.07890
   0.07367
   0.07310
   0.07550
   0.06511
   0.06589
   0.06047
   0.06939
   0.06553
   0.08607
   0.08101
   0.07986
   0.07676
   0.07465
   0.06477
   0.07718
   0.07504
   0.07070
   0.08180
   0.07157
   0.08229
   0.08435
   0.08204
   0.07773
   0.08331
   0.08119
   0.08323
   0.08169
   0.09718
   0.08481
   0.08460
   0.12119
   0.11709
   0.10202
   0.11654
   0.10478
   0.11935
   0.10400
   0.09587
   0.09239
   0.09125
   0.07700
   0.07980
   0.08131
   0.07337
   0.07219
   0.06975
   0.06748
   0.06528
   0.06313
   0.06131
   0.06203
   0.05830
   0.05730
   0.05575
   0.05852
   0.06079
   0.06147
   0.06959
   0.07265
   0.06981
   0.07233
   0.07471
   0.07221
   0.07382
   0.06708
   0.06902
   0.06847
   0.07267
   0.07090
   0.06930
   0.06651
   0.07079
   0.07021
   0.09301
   0.08131
   0.07558
   0.07217
   0.07817
   0.09062
   0.08006
   0.07953
   0.07314
   0.07306
   0.08086
   0.08413
   0.09026
   0.08995
   0.07676
   0.08516
   0.07934
   0.07664
   0.06624
   0.07240
   0.06889
   0.06686
   0.07185
   0.07097
   0.07056
   0.07942
   0.06970
   0.07328
   0.08866
   0.07661
   0.07129
   0.07643
   0.08756
   0.08680
   0.08888
   0.09473
   0.09528
   0.10869
   0.10612
   0.10550
   0.10956
   0.08683
   0.10175
   0.09496
   0.08898
   0.10326
   0.08588
   0.10313
   0.10056
   0.07860
   0.09067
   0.08604
   0.08206
   0.08274
   0.08172
   0.08121
   0.08116
   0.07623
   0.05979
   0.06172
   0.05669
   0.05638
   0.05835
   0.06176
   0.06125
   0.05452
   0.06158
   0.05782
   0.05907
   0.07908
   0.07909
   0.07190
   0.06714
   0.06138
   0.06050
   0.06293
   0.06547
   0.06697
   0.07687
   0.07479
   0.07348
   0.07522
   0.07462
   0.07689
   0.06888
   0.06757
   0.06836
   0.07602
   0.06486
   0.07582
   0.07259
   0.06985
   0.06171
   0.06633
   0.06422
   0.06902
   0.06213
   0.06603
   0.06274
   0.06390
   0.06520
   0.06595
   0.06442
   0.06357
   0.06541
   0.06712
   0.06626
   0.06505
   0.05898
   0.05875
   0.06053
   0.05958
   0.06063
   0.05732
   0.05949
   0.05729
   0.05403
   0.05353
   0.05303
   0.05520
   0.06160
   0.06871
   0.07361
   0.07260
   0.06374
   0.06309
   0.06059
   0.06375
   0.07320
   0.06538
   0.06753
   0.06500
   0.06214
   0.05538
   0.05805
   0.06277
   0.05771
   0.06380
   0.06207
   0.06637
   0.06434
   0.07067
   0.07241
   0.07325
   0.06881
   0.07680
   0.07949
   0.07935
   0.07595
   0.06436
   0.07330
   0.06989
   0.07187
   0.06889
   0.06852
   0.06442
   0.06322
   0.05871
   0.05273
   0.05185
   0.05545
   0.05365
   0.05032
   0.05112
   0.04986
   0.05416
   0.04785
   0.05158
   0.04889
   0.05787
   0.06314
   0.06965
   0.07059
   0.06645
   0.07357
   0.07890
   0.07912
   0.07725
   0.08867
   0.07327
   0.07000
   0.07302
   0.08254
   0.08085
   0.07797
   0.07255
   0.08640
   0.07687
   0.08391
   0.08441
   0.07993
   0.07376
   0.08625
   0.08546
   0.08743
   0.07909
   0.08549
   0.06564
   0.07791
   0.05677
   0.06156
   0.06191
   0.07506
   0.07451
   0.07369
   0.07420
   0.08320
   0.07014
   0.06324
   0.05839
   0.06453
   0.06425
   0.07100
   0.06944
   0.05697
   0.05802
   0.05823
   0.06712
   0.07408
   0.07687
   0.06562
   0.06997
   0.06667
   0.06757
   0.06068
   0.05464
   0.06147
   0.06081
   0.06060
   0.06376
   0.06549
   0.06022
   0.06218
   0.06581
   0.07183
   0.06810
   0.07014
   0.06708
   0.06746
   0.07040
   0.07067
   0.06056
   0.06583
   0.07087
   0.06506
   0.06349
   0.06184
   0.06092
   0.06142
   0.06208
   0.06185
   0.06631
   0.06657
   0.06655
   0.05870
   0.06722
   0.07106
   0.06408
   0.06462
   0.06830
   0.07307
   0.06501
   0.06791
   0.07630
   0.06872
   0.07264
   0.07052
   0.06896
   0.06070
   0.07403
   0.06749
   0.07292
   0.07725
   0.07587
   0.08028
   0.08016
   0.07088
   0.06529
   0.06567
   0.06514
   0.05887
   0.06089
   0.05861
   0.05752
   0.07049
   0.06503
   0.05963
   0.06726
   0.06423
   0.07564
   0.07296
   0.08574
   0.08042
   0.07416
   0.07020
   0.07543
   0.07538
   0.07274
   0.07780
   0.07240
   0.07789
   0.09816
   0.08575
   0.08391
   0.07524
   0.07774
   0.07378
   0.07664
   0.08281
   0.08188
   0.07472
   0.07556
   0.07011
   0.07065
   0.07341
   0.07265
   0.07548
   0.07745
   0.08090
   0.08145
   0.08350
   0.08039
   0.08753
   0.07819
   0.09369
   0.08608
   0.07291
   0.07751
   0.07409
   0.07278
   0.07465
   0.08175
   0.08187
   0.07914
   0.07687
   0.07558
   0.06902
   0.05714
   0.05383
   0.05584
   0.05639
   0.05683
   0.05453
   0.05631
   0.05488
   0.05508
   0.05644
   0.05768
   0.05423
   0.05405
   0.05158
   0.05421
   0.05212
   0.05756
   0.05777
   0.05682
   0.05748
   0.05739
   0.05912
   0.06364
   0.06526
   0.06821
   0.06594
   0.06496
   0.06647
   0.05753
   0.06282
   0.06281
   0.07104
   0.06431
   0.06812
   0.06883
   0.07450
   0.07074
   0.08212
   0.07871
   0.08393
   0.08045
   0.08662
   0.08966
   0.07965
   0.08100
   0.07234
   0.07091
   0.07292
   0.06959
   0.07783
   0.09171
   0.08716
   0.09607
   0.07864
   0.08174
   0.06246
   0.06986
   0.07170
   0.06443
   0.06966
   0.06506
   0.07930
   0.07688
   0.06977
   0.06802
   0.06936
   0.07594
   0.06028
   0.06338
   0.06307
   0.06105
   0.05764
   0.05860
   0.05856
   0.06172
   0.06202
   0.07143
   0.06874
   0.08158
   0.07635
   0.08255
   0.06895
   0.06884
   0.06071
   0.07127
   0.06468
   0.07036
   0.05974
   0.06872
   0.06029
   0.06824
   0.06355
   0.06724
   0.06242
   0.06770
   0.06679
   0.07405
   0.07022
   0.08380
   0.08029
   0.09220
   0.07161
   0.08119
   0.08154
   0.08368
   0.08214
   0.08452
   0.08514
   0.08195
   0.08473
   0.07622
   0.06761
   0.06597
   0.07440
   0.07159
   0.06776
   0.06969
   0.06832
   0.07149
   0.06018
   0.06495
   0.06050
   0.06112
   0.06263
   0.06210
   0.06168
   0.06335
   0.06435
   0.08803
   0.08472
   0.07250
   0.06834
   0.05708
   0.05762
   0.05779
   0.05833
   0.06012
   0.06135
   0.06265
   0.06678
   0.07299
   0.06346
   0.06948
   0.07019
   0.06933
   0.06763
   0.07036
   0.06473
   0.06179
   0.05979
   0.06395
   0.06578
   0.06221
   0.06085
   0.06180
   0.06475
   0.06531
   0.07384
   0.06988
   0.07459
   0.06566
   0.06513
   0.06004
   0.06099
   0.05503
   0.06713
   0.06188
   0.06261
   0.06503
   0.07701
   0.06771
   0.07291
   0.07699
   0.07386
   0.08883
   0.08062
   0.07676
   0.07617
   0.07111
   0.07861
   0.06087
   0.06338
   0.05642
   0.05986
   0.06178
   0.05991
   0.05991
   0.06234
   0.06395
   0.06059
   0.05394
   0.05757
   0.05708
   0.05617
   0.05752
   0.06479
   0.06801
   0.06646
   0.06646
   0.06665
   0.06286
   0.06721
   0.06695
   0.06151
   0.06336
   0.06804
   0.06213
   0.06236
   0.07317
   0.07269
   0.06587
   0.06646
   0.06929
   0.07633
   0.07344
   0.07711
   0.07933
   0.07473
   0.07047
   0.07972
   0.07622
   0.07832
   0.06637
   0.05930
   0.06879
   0.06877
   0.07385
   0.07218
   0.07332
   0.06884
   0.06762
   0.06093
   0.07059
   0.06818
   0.07188
   0.06921
   0.07001
   0.06778
   0.06475
   0.06608
   0.07007
   0.06856
   0.06776
   0.07893
   0.06226
   0.06838
   0.06259
   0.07542
   0.06856
   0.05519
   0.05980
   0.06457
   0.06464
   0.06227
   0.06369
   0.05993
   0.06286
   0.06095
   0.06242
   0.06052
   0.06160
   0.05677
   0.05614
   0.06562
   0.07184
   0.06742
   0.06340
   0.05656
   0.05388
   0.05495
   0.05299
   0.05846
   0.06047
   0.06562
   0.06241
   0.05661
   0.05633
   0.05406
   0.05931
   0.05801
   0.05420
   0.05506
   0.05074
   0.05579
   0.06441
   0.06109
   0.06111
   0.06470
   0.05761
   0.06234
   0.06600
   0.06363
   0.06343
   0.05843
   0.06932
   0.06329
   0.06913
   0.07191
   0.06688
   0.08569
   0.08937
   0.08280
   0.10012
   0.08829
   0.08856
   0.08383
   0.08160
   0.08227
   0.08133
   0.07686
   0.08091
   0.07814
   0.07029
   0.06375
   0.06490
   0.06672
   0.06560
   0.06040
   0.05741
   0.06003
   0.05301
   0.05410
   0.06280
   0.06624
   0.05560
   0.06034
   0.05664
   0.06025
   0.05652
   0.05824
   0.05457
   0.05575
   0.05303
   0.05675
   0.05902
   0.05536
   0.05807
   0.06348
   0.06935
   0.07748
   0.06554
   0.06563
   0.05944
   0.06525
   0.06520
   0.07238
   0.06820
   0.08369
   0.07590
   0.07885
   0.07258
   0.07411
   0.07804
   0.07484
   0.07900
   0.07848
   0.06916
   0.06676
   0.07049
   0.06894
   0.06500
   0.06439
   0.06871
   0.05996
   0.07056
   0.06717
   0.07083
   0.05620
   0.06391
   0.05503
   0.05870
   0.07378
   0.07295
   0.06666
   0.06791
   0.06127
   0.06219
   0.06145
   0.06684
   0.06188
   0.06169
   0.05853
   0.06050
   0.05766
   0.05934
   0.05562
   0.05134
   0.05276
   0.05422
   0.05468
   0.05806
   0.05915
   0.05732
   0.05514
   0.05633
   0.06442
   0.05698
   0.05386
   0.05627
   0.07328
   0.06417
   0.05909
   0.05937
   0.05973
   0.06175
   0.06741
   0.07738
   0.07261
   0.08224
   0.07018
   0.06858
   0.09707
   0.08813
   0.07806
   0.06949
   0.06840
   0.07639
   0.06854
   0.06571
   0.06368
   0.07376
   0.06802
   0.07308
   0.07328
   0.07264
   0.07575
   0.08463
   0.08927
   0.08948
   0.08623
   0.07955
   0.08684
   0.08742
   0.07911
   0.07438
   0.07790
   0.09427
   0.08798
   0.07389
   0.06641
   0.06784
   0.06619
   0.06107
   0.06391
   0.06218
   0.06220
   0.06255
   0.06506
   0.07161
   0.07054
   0.07720
   0.07503
   0.06212
   0.06271
   0.06599
   0.06478
   0.07002
   0.06886
   0.05639
   0.06137
   0.06014
   0.06654
   0.06859
   0.07393
   0.06558
   0.06969
   0.07556
   0.06496
   0.05610
   0.05165
   0.05341
   0.06122
   0.05784
   0.05588
   0.05295
   0.06507
   0.06310
   0.06115
   0.05702
   0.06135
   0.05665
   0.05935
   0.06008
   0.06480
   0.07040
   0.06668
   0.05760
   0.05525
   0.05174
   0.05403
   0.05314
   0.05638
   0.05827
   0.06300
   0.05848
   0.06027
   0.05232
   0.05586
   0.05097
   0.05874
   0.05640
   0.05776
   0.05424
   0.05641
   0.05482
   0.05924
   0.06106
   0.05857
   0.06235
   0.05533
   0.05957
   0.05695
   0.06198
   0.05702
   0.05892
   0.05765
   0.05613
   0.05060
   0.05399
   0.05741
   0.06310
   0.06317
   0.06995
   0.06952
   0.05790
   0.05672
   0.06055
   0.06015
   0.06248
   0.06622
   0.06332
   0.07880
   0.07433
   0.07332
   0.07024
   0.06212
   0.06596
   0.07644
   0.07343
   0.06005
   0.06624
   0.06244
   0.06632
   0.06677
   0.07114
   0.05913
   0.05780
   0.05798
   0.06590
   0.07011
   0.07254
   0.07787
   0.06591
   0.07655
   0.07092
   0.07148
   0.06589
   0.06453
   0.06210
   0.07180
   0.06721
   0.07119
   0.07558
   0.06151
   0.05519
   0.06536
   0.06124
   0.06134
   0.06540
   0.06567
   0.07144
   0.07702
   0.06712
   0.06740
   0.07528
   0.07043
   0.06488
   0.05604
   0.05904
   0.06603
   0.06749
   0.06961
   0.07203
   0.07710
   0.07638
   0.07732
   0.08652
   0.07841
   0.08197
   0.07511
   0.07455
   0.08045
   0.07067
   0.06924
   0.07195
   0.07133
   0.06829
   0.06101
   0.05722
   0.05715
   0.06351
   0.05952
   0.05619
   0.05785
   0.06400
   0.05514
   0.06074
   0.05482
   0.05626
   0.05639
   0.05286
   0.06065
   0.06350
   0.06265
   0.06230
   0.07196
   0.08721
   0.07159
   0.06367
   0.05258
   0.05379
   0.05355
   0.05542
   0.05556
   0.05396
   0.05426
   0.05333
   0.06042
   0.05243
   0.06353
   0.05946
   0.06096
   0.05891
   0.05709
   0.05996
   0.05672
   0.05658
   0.05636
   0.06116
   0.06396
   0.06333
   0.05616
   0.06681
   0.08380
   0.05590
   0.06146
   0.07442
   0.07641
   0.06679
   0.06887
   0.06511
   0.07138
   0.06973
   0.08081
   0.07381
   0.07355
   0.06857
   0.06155
   0.07152
   0.07125
   0.07368
   0.08060
   0.07641
   0.06543
   0.06238
   0.06501
   0.06964
   0.05704
   0.06252
   0.05911
   0.06414
   0.06088
   0.06155
   0.06325
   0.06476
   0.05928
   0.06667
   0.06252
   0.06944
   0.06957
   0.07449
   0.06573
   0.08073
   0.06616
   0.08009
   0.07167
   0.07131
   0.07070
   0.07223
   0.07151
   0.07839
   0.07412
   0.07478
   0.06670
   0.06109
   0.06084
   0.07251
   0.07667
   0.07910
   0.08769
   0.08042
   0.08268
   0.07808
   0.07414
   0.07415
   0.06662
   0.07204
   0.06794
   0.07992
   0.06690
   0.08067
   0.07563
   0.07010
   0.06623
   0.06787
   0.06650
   0.07154
   0.06041
   0.07016
   0.06170
   0.06225
   0.06908
   0.06099
   0.06301
   0.06772
   0.07363
   0.06870
   0.06654
   0.07437
   0.07420
   0.06722
   0.07231
   0.06911
   0.06407
   0.06581
   0.07350
   0.07514
   0.07444
   0.07790
   0.08522
   0.07817
   0.07564
   0.06656
   0.06702
   0.07508
   0.08519
   0.06699
   0.07096
   0.05799
   0.06564
   0.05642
   0.05319
   0.05904
   0.06060
   0.06267
   0.05944
   0.06109
   0.06147
   0.06324
   0.06278
   0.06493
   0.05703
   0.05843
   0.05683
   0.05989
   0.06600
   0.06430
   0.06193
   0.07691
   0.07623
   0.06991
   0.07339
   0.06988
   0.06502
   0.06671
   0.06841
   0.06193
   0.07288
   0.08234
   0.06553
   0.06349
   0.06601
   0.06527
   0.05635
   0.05781
   0.05644
   0.06767
   0.06834
   0.06779
   0.06118
   0.06873
   0.06762
   0.06406
   0.06565
   0.06998
   0.07392
   0.07262
   0.07839
   0.07649
   0.07681
   0.08236
   0.07281
   0.05750
   0.07787
   0.07384
   0.07120
   0.06344
   0.06717
   0.05526
   0.05260
   0.05576
   0.05150
   0.05853
   0.06480
   0.06463
   0.07547
   0.07396
   0.07994
   0.07335
   0.07267
   0.07345
   0.05809
   0.05947
   0.05892
   0.08065
   0.07577
   0.06896
   0.06837
   0.06913
   0.08341
   0.08013
   0.07498
   0.06791
   0.07000
   0.07823
   0.07371
   0.06280
   0.06081
   0.06800
   0.06745
   0.08171
   0.07453
   0.07172
   0.07228
   0.07796
   0.07471
   0.07149
   0.07297
   0.07214
   0.06015
   0.06561
   0.06092
   0.07224
   0.06436
   0.07408
   0.06735
   0.08596
   0.07579
   0.08372
   0.07932
   0.05611
   0.07868
   0.07963
   0.08683
   0.07946
   0.08018
   0.07374
   0.07993
   0.07263
   0.07062
   0.07277
   0.07155
   0.07770
   0.08413
   0.10852
   0.09619
   0.08544
   0.09205
   0.09533
   0.09506
   0.10171
   0.11244
   0.10269
   0.10438
   0.10565
   0.10231
   0.11371
   0.11476
   0.11685
   0.10074
   0.08778
   0.09672
   0.07034
   0.08062
   0.07137
   0.07644
   0.05900
   0.06215
   0.05862
   0.06065
   0.07600
   0.07217
   0.07427
   0.06618
   0.06730
   0.07400
   0.06625
   0.06469
   0.06457
   0.06852
   0.06498
   0.06287
   0.06021
   0.05681
   0.05780
   0.06180
   0.06110
   0.06373
   0.05848
   0.08105
   0.07099
   0.07693
   0.08101
   0.08417
   0.08132
   0.07928
   0.08763
   0.09008
   0.09665
   0.09037
   0.08210
   0.08153
   0.07217
   0.06751
   0.06524
   0.06314
   0.07073
   0.06070
   0.06112
   0.06672
   0.05994
   0.06604
   0.06240
   0.05533
   0.05062
   0.05253
   0.05228
   0.05529
   0.05673
   0.06550
   0.05911
   0.06462
   0.05542
   0.06140
   0.06307
   0.05951
   0.06260
   0.06069
   0.05694
   0.05520
   0.05809
   0.05911
   0.06187
   0.07244
   0.07687
   0.09582
   0.08380
   0.07408
   0.06929
   0.08034
   0.08978
   0.08536
   0.08418
   0.10609
   0.10400
   0.07476
   0.08716
   0.07961
   0.07519
   0.08381
   0.08507
   0.08468
   0.07874
   0.07904
   0.10205
   0.10568
   0.08603
   0.09297
   0.08538
   0.09644
   0.08053
   0.09482
   0.08132
   0.08421
   0.08235
   0.08402
   0.08718
   0.09269
   0.09568
   0.09948
   0.10611
   0.10237
   0.10493
   0.08501
   0.10240
   0.09276
   0.08201
   0.08769
   0.07111
   0.05385
   0.05885
   0.06011
   0.05495
   0.06011
   0.05631
   0.05913
   0.06181
   0.07313
   0.06582
   0.06430
   0.06771
   0.07062
   0.07293
   0.06923
   0.06529
   0.06863
   0.06318
   0.07099
   0.07181
   0.07019
   0.07683
   0.07519
   0.06353
   0.07083
   0.07809
   0.07354
   0.08156
   0.08352
   0.07225
   0.07926
   0.08364
   0.08307
   0.07043
   0.08319
   0.07423
   0.07158
   0.06201
   0.06518
   0.06598
   0.06413
   0.07335
   0.06711
   0.07175
   0.07131
   0.06926
   0.06083
   0.07057
   0.07441
   0.06751
   0.07385
   0.07370
   0.07568
   0.07530
   0.09711
   0.08058
   0.09169
   0.10393
   0.07407
   0.07452
   0.08673
   0.07936
   0.08063
   0.07470
   0.07529
   0.07941
   0.07398
   0.07843
   0.07705
   0.09898
   0.08162
   0.07495
   0.08268
   0.08100
   0.07692
   0.07482
   0.07637
   0.07169
   0.06487
   0.07018
   0.06804
   0.07541
   0.07826
   0.07103
   0.07344
   0.07340
   0.07901
   0.07730
   0.07371
   0.07174
   0.06304
   0.06518
   0.06972
   0.06766
   0.06875
   0.06570
   0.06551
   0.06568
   0.07908
   0.06984
   0.07381
   0.08123
   0.07966
   0.08243
   0.08840
   0.07692
   0.09026
   0.08580
   0.07742
   0.07754
   0.09042
   0.09822
   0.09514
   0.09637
   0.07848
   0.08386
   0.07453
   0.08922
   0.10934
   0.08009
   0.08319
   0.08185
   0.07267
   0.06912
   0.06292
   0.06460
   0.05829
   0.05584
   0.05538
   0.05825
   0.05636
   0.06333
   0.06256
   0.07270
   0.06129
   0.05738
   0.06248
   0.05777
   0.06369
   0.06104
   0.06583
   0.06607
   0.06655
   0.06151
   0.06923
   0.07368
   0.06950
   0.07246
   0.06648
   0.06421
   0.06115
   0.06433
   0.06708
   0.07585
   0.06814
   0.06443
   0.06384
   0.07033
   0.07006
   0.06017
   0.06395
   0.06085
   0.06294
   0.06169
   0.06353
   0.05787
   0.06336
   0.05402
   0.05747
   0.05475
   0.05648
   0.05598
   0.05162
   0.05795
   0.05699
   0.06116
   0.05755
   0.05032
   0.06085
   0.06218
   0.05189
   0.06523
   0.06234
   0.06388
   0.06723
   0.05813
   0.05909
   0.05923
   0.05439
   0.06289
   0.05415
   0.05110
   0.05143
   0.05215
   0.05424
   0.05791
   0.05634
   0.05900
   0.06136
   0.06301
   0.06168
   0.05998
   0.06374
   0.05626
   0.05429
   0.06493
   0.06293
   0.07341
   0.07154
   0.07331
   0.07707
   0.07632
   0.06454
   0.06668
   0.06061
   0.06088
   0.06243
   0.07320
   0.07032
   0.06736
   0.07163
   0.06695
   0.06883
   0.07193
   0.07007
   0.07910
   0.06979
   0.08042
   0.07975
   0.08227
   0.07625
   0.08837
   0.06899
   0.07224
   0.06893
   0.08369
   0.07399
   0.06405
   0.07574
   0.09415
   0.10267
   0.10624
   0.10003
   0.11004
   0.12032
   0.12422
   0.11499
   0.09527
   0.09960
   0.08086
   0.09666
   0.09482
   0.10208
   0.10746
   0.10800
   0.11954
   0.10159
   0.10682
   0.15909
   0.14655
   0.12654
   0.12695
   0.12703
   0.12226
   0.12669
   0.12592
   0.11418
   0.10589
   0.10601
   0.09145
   0.08636
   0.07110
   0.07862
   0.07610
   0.06830
   0.06539
   0.06215
   0.06539
   0.05992
   0.05913
   0.06650
   0.06678
   0.06856
   0.06842
   0.06952
   0.06429
   0.07376
   0.07414
   0.07359
   0.07052
   0.06019
   0.06538
   0.05813
   0.06869
   0.06146
   0.05962
   0.05729
   0.06537
   0.07803
   0.07016
   0.07659
   0.07087
   0.06045
   0.06447
   0.06209
   0.06215
   0.05419
   0.04774
   0.04830
   0.05122
   0.05707
   0.05795
   0.05767
   0.06222
   0.06308
   0.06186
   0.05786
   0.06164
   0.05946
   0.06335
   0.06248
   0.06690
   0.06775
   0.06592
   0.06449
   0.06476
   0.05971
   0.06499
   0.05176
   0.06379
   0.05945
   0.05492
   0.06089
   0.05466
   0.06348
   0.06215
   0.06074
   0.05982
   0.05421
   0.05107
   0.05977
   0.05756
   0.05008
   0.05494
   0.05984
   0.05788
   0.06043
   0.06169
   0.06140
   0.06107
   0.05925
   0.05833
   0.05976
   0.05963
   0.06178
   0.06186
   0.06115
   0.06233
   0.05826
   0.05520
   0.05541
   0.04955
   0.04628
   0.05457
   0.04845
   0.05244
   0.05288
   0.04787
   0.04698
   0.04719
   0.05119
   0.05340
   0.05536
   0.06539
   0.06695
   0.07079
   0.07089
   0.07120
   0.07585
   0.07975
   0.07443
   0.07536
   0.08140
   0.09054
   0.07597
   0.07888
   0.07951
   0.09352
   0.08726
   0.09773
   0.09414
   0.08213
   0.07729
   0.07030
   0.06607
   0.06675
   0.06689
   0.06907
   0.07173
   0.06860
   0.06836
   0.07898
   0.06419
   0.07211
   0.06914
   0.06348
   0.06205
   0.06907
   0.06772
   0.07922
   0.08230
   0.07111
   0.07084
   0.07482
   0.07911
   0.07539
   0.07137
   0.06989
   0.07343
   0.07563
   0.08952
   0.07251
   0.09445
   0.07934
   0.09012
   0.09609
   0.11157
   0.13032
   0.10475
   0.10854
   0.11218
   0.08690
   0.10102
   0.09534
   0.08092
   0.08737
   0.08528
   0.08426
   0.08531
   0.07800
   0.08584
   0.06924
   0.07624
   0.07603
   0.07427
   0.08040
   0.06307
   0.06583
   0.06970
   0.06407
   0.05686
   0.05925
   0.06403
   0.06933
   0.06859
   0.06573
   0.06751
   0.07005
   0.06550
   0.07801
   0.07630
   0.07214
   0.06875
   0.07257
   0.07252
   0.07313
   0.06725
   0.07249
   0.07269
   0.06503
   0.06654
   0.06719
   0.06432
   0.06184
   0.06810
   0.05643
   0.05180
   0.06251
   0.06568
   0.07577
   0.07512
   0.07750
   0.07322
   0.06794
   0.07643
   0.08293
   0.07726
   0.09117
   0.08970
   0.08551
   0.07672
   0.07941
   0.09423
   0.10264
   0.09018
   0.09166
   0.09475
   0.09783
   0.11500
   0.10936
   0.10955
   0.11178
   0.09730
   0.10718
   0.09205
   0.08991
   0.09193
   0.10411
   0.10131
   0.10286
   0.10152
   0.09201
   0.08795
   0.13374
   0.12706
   0.08877
   0.09430
   0.08287
   0.09087
   0.10425
   0.08040
   0.09539
   0.10072
   0.09241
   0.08559
   0.08507
   0.09027
   0.09180
   0.08252
   0.08210
   0.08759
   0.08559
   0.07309
   0.07713
   0.07907
   0.07430
   0.07129
   0.07411
   0.08364
   0.08870
   0.08814
   0.09484
   0.08931
   0.09349
   0.09225
   0.08809
   0.08994
   0.08692
   0.08435
   0.09059
   0.09395
   0.11102
   0.10998
   0.10289
   0.12761
   0.11398
   0.11166
   0.11923
   0.09411
   0.10029
   0.08560
   0.06901
   0.07735
   0.07088
   0.07233
   0.07368
   0.06976
   0.07102
   0.07088
   0.06525
   0.06613
   0.06369
   0.06794
   0.06131
   0.05962
   0.06549
   0.06292
   0.06537
   0.05960
   0.06509
   0.05790
   0.07207
   0.07280
   0.06828
   0.06113
   0.05324
   0.06208
   0.05813
   0.05772
   0.06068
   0.06563
   0.05947
   0.06014
   0.06523
   0.06249
   0.06564
   0.07031
   0.06655
   0.07847
   0.08002
   0.08124
   0.08058
   0.08465
   0.08144
   0.07315
   0.06917
   0.06763
   0.06778
   0.06414
   0.05766
   0.05454
   0.05762
   0.07008
   0.06490
   0.07418
   0.07370
   0.06816
   0.06940
   0.06646
   0.06984
   0.06858
   0.06338
   0.06430
   0.05247
   0.05272
   0.05359
   0.06777
   0.06712
   0.06777
   0.06665
   0.08124
   0.10700
   0.09481
   0.09035
   0.07992
   0.09357
   0.26802
   0.26236
   0.25956
   0.24951
   0.23218
   0.20617
   0.19267
   0.17033
   0.17896
   0.18763
   0.18781
   0.20100
   0.18187
   0.18023
   0.17298
   0.17575
   0.18376
   0.16877
   0.18193
   0.17109
   0.17374
   0.18647
   0.19494
   0.18611
   0.16509
   0.13860
   0.13235
   0.14726
   0.15063
   0.14811
   0.15602
   0.15752
   0.16151
   0.16143
   0.15112
   0.14257
   0.14571
   0.13814
   0.11221
   0.11354
   0.13283
   0.13457
   0.12177
   0.13338
   0.15620
   0.14902
   0.13042
   0.13721
   0.14992
   0.14057
   0.12139
   0.12846
   0.13515
   0.12555
   0.13280
   0.13161
   0.11941
   0.11124
   0.09984
   0.11126
   0.11542
   0.11188
   0.10318
   0.09201
   0.08293
   0.08433
   0.08739
   0.09391
   0.08822
   0.08240
   0.07955
   0.07485
   0.07697
   0.09019
   0.07832
   0.07368
   0.07298
   0.07363
   0.07123
   0.06164
   0.05895
   0.06368
   0.06010
   0.06447
   0.06291
   0.06785
   0.06724
   0.06723
   0.05769
   0.06997
   0.06783
   0.06269
   0.06446
   0.07162
   0.06646
   0.06076
   0.06251
   0.05325
   0.05581
   0.05796
   0.05647
   0.05655
   0.05929
   0.05555
   0.04837
   0.04723
   0.04688
   0.04443
   0.04781
   0.05064
   0.05192
   0.05104
   0.04942
   0.04943
   0.05033
   0.05170
   0.06524
   0.06260
   0.05701
   0.05569
   0.05973
   0.05979
   0.05218
   0.04848
   0.05215
   0.06097
   0.06418
   0.06880
   0.06726
   0.06030
   0.07357
   0.06218
   0.05458
   0.05450
   0.06220
   0.06264
   0.05893
   0.05627
   0.06360
   0.05852
   0.06624
   0.06814
   0.06258
   0.06722
   0.07241
   0.07692
   0.06719
   0.06485
   0.06564
   0.05993
   0.05795
   0.05835
   0.06944
   0.07001
   0.06795
   0.06113
   0.05888
   0.06674
   0.06560
   0.07890
   0.07941
   0.07947
   0.07792
   0.07415
   0.07895
   0.08572
   0.08633
   0.08273
   0.08169
   0.08609
   0.07793
   0.07765
   0.08738
   0.10435
   0.10655
   0.09763
   0.10181
   0.09140
   0.08445
   0.08374
   0.07416
   0.08306
   0.10128
   0.10256
   0.09848
   0.12407
   0.15565
   0.17438
   0.16644
   0.16817
   0.17844
   0.19477
   0.19460
   0.19577
   0.19924
   0.19358
   0.18350
   0.17538
   0.17448
   0.16979
   0.16914
   0.17134
   0.16385
   0.15484
   0.16608
   0.18001
   0.19153
   0.17978
   0.18715
   0.19119
   0.19197
   0.19932
   0.20640
   0.20693
   0.19777
   0.18627
   0.18760
   0.20303
   0.19893
   0.18201
   0.16507
   0.18069
   0.19984
   0.19116
   0.18170
   0.16529
   0.16577
   0.17048
   0.16526
   0.16228
   0.16334
   0.17500
   0.17547
   0.17560
   0.18161
   0.18192
   0.18487
   0.18114
   0.18936
   0.19469
   0.20259
   0.20291
   0.19644
   0.20718
   0.20884
   0.20704
   0.20162
   0.19821
   0.20491
   0.21271
   0.22137
   0.22904
   0.22834
   0.23268
   0.22839
   0.23077
   0.22088
   0.22778
   0.22017
   0.22426
   0.22872
   0.23477
   0.23327
   0.22837
   0.22348
   0.20788
   0.20363
   0.21260
   0.20618
   0.19356
   0.19428
   0.19281
   0.20288
   0.19573
   0.18346
   0.18342
   0.16868
   0.18037
   0.17327
   0.16967
   0.16608
   0.16320
   0.16402
   0.17264
   0.17634
   0.16344
   0.17649
   0.17254
   0.15490
   0.14419
   0.15621
   0.16489
   0.16243
   0.17047
   0.16554
   0.17383
   0.17703
   0.17456
   0.18312
   0.18843
   0.17795
   0.18522
   0.17988
   0.19097
   0.18802
   0.18625
   0.17961
   0.18024
   0.16645
   0.17055
   0.17235
   0.17033
   0.16723
   0.17445
   0.16304
   0.13789
   0.13065
   0.12814
   0.14430
   0.14496
   0.14154
   0.12788
   0.12201
   0.12449
   0.12157
   0.12127
   0.12088
   0.11713
   0.10840
   0.11669
   0.12596
   0.12567
   0.11594
   0.10112
   0.09236
   0.08009
   0.07456
   0.06801
   0.06555
   0.06708
   0.06879
   0.06849
   0.06956
   0.07861
   0.07967
   0.07932
   0.08107
   0.08188
   0.06822
   0.06425
   0.07238
   0.07746
   0.07643
   0.08243
   0.08551
   0.09538
   0.08953
   0.07828
   0.06860
   0.07344
   0.07232
   0.07104
   0.06942
   0.06188
   0.05663
   0.06268
   0.06349
   0.05628
   0.05073
   0.05361
   0.05255
   0.05079
   0.05192
   0.05302
   0.04974
   0.05224
   0.05935
   0.05952
   0.05774
   0.06141
   0.05316
   0.04828
   0.05026
   0.04556
   0.05383
   0.05729
   0.05461
   0.05090
   0.04784
   0.04809
   0.05686
   0.06783
   0.06693
   0.06828
   0.07501
   0.07963
   0.08207
   0.08333
   0.07336
   0.06256
   0.05701
   0.05961
   0.05669
   0.06734
   0.07682
   0.08019
   0.08571
   0.09109
   0.08488
   0.07919
   0.07987
   0.08136
   0.07764
   0.06798
   0.07212
   0.06528
   0.05303
   0.05076
   0.05363
   0.06016
   0.05858
   0.05888
   0.06309
   0.06475
   0.05965
   0.06522
   0.06068
   0.06498
   0.06670
   0.06843
   0.07257
   0.08294
   0.08207
   0.07669
   0.07420
   0.06870
   0.06352
   0.05680
   0.05041
   0.05152
   0.04957
   0.04691
   0.04255
   0.04383
   0.04525
   0.05020
   0.05141
   0.05276
   0.06067
   0.05684
   0.05311
   0.05260
   0.05436
   0.05220
   0.05326
   0.05457
   0.05668
   0.06138
   0.05330
   0.05034
   0.05345
   0.05628
   0.06103
   0.05794
   0.05571
   0.05632
   0.05332
   0.04893
   0.05570
   0.05792
   0.04693
   0.04539
   0.03878
   0.03913
   0.04937
   0.05841
   0.06002
   0.05510
   0.05427
   0.06092
   0.07628
   0.08812
   0.09321
   0.09709
   0.08859
   0.09179
   0.09387
   0.09656
   0.10056
   0.10145
   0.11998
   0.12171
   0.11799
   0.11791
   0.11743
   0.12206
   0.12177
   0.13058
   0.13112
   0.13337
   0.12712
   0.12018
   0.11638
   0.12065
   0.12162
   0.11219
   0.11464
   0.11178
   0.11302
   0.11550
   0.10532
   0.10280
   0.10727
   0.11430
   0.11338
   0.11011
   0.09822
   0.10281
   0.10037
   0.09051
   0.08205
   0.07900
   0.07522
   0.06999
   0.05784
   0.04707
   0.04385
   0.04573
   0.05762
   0.06871
   0.07604
   0.06541
   0.05766
   0.06082
   0.06447
   0.06355
   0.06786
   0.06487
   0.07091
   0.07403
   0.06570
   0.06593
   0.06690
   0.06541
   0.07011
   0.07400
   0.06693
   0.07026
   0.06360
   0.05910
   0.05311
   0.04685
   0.04469
   0.04431
   0.04421
   0.04155
   0.03731
   0.03669
   0.03959
   0.04619
   0.05875
   0.05747
   0.05129
   0.04739
   0.05197
   0.05047
   0.04223
   0.04344
   0.05069
   0.04749
   0.04714
   0.05054
   0.05765
   0.06363
   0.06397
   0.06329
   0.06173
   0.06426
   0.06885
   0.07406
   0.08031
   0.08138
   0.09129
   0.09462
   0.09377
   0.09083
   0.08331
   0.08340
   0.09034
   0.08290
   0.07697
   0.07414
   0.08052
   0.09197
   0.09281
   0.08979
   0.08715
   0.09283
   0.09093
   0.09723
   0.09599
   0.09811
   0.09415
   0.10155
   0.10774
   0.11786
   0.11576
   0.12164
   0.12730
   0.11635
   0.11529
   0.11833
   0.12350
   0.13321
   0.13285
   0.12197
   0.11441
   0.10158
   0.09291
   0.07805
   0.07626
   0.07203
   0.07424
   0.07296
   0.07229
   0.07947
   0.07916
   0.07582
   0.08347
   0.08952
   0.09639
   0.08860
   0.09476
   0.09430
   0.07790
   0.07731
   0.06986
   0.07296
   0.06314
   0.06151
   0.06924
   0.07048
   0.07610
   0.07555
   0.08118
   0.07686
   0.07291
   0.07307
   0.07795
   0.07750
   0.07950
   0.08749
   0.09025
   0.09900
   0.10724
   0.10586
   0.10454
   0.10702
   0.10089
   0.09390
   0.09341
   0.09638
   0.10708
   0.12201
   0.11991
   0.10870
   0.11080
   0.13715
   0.12805
   0.12751
   0.12734
   0.11850
   0.12815
   0.11457
   0.12596
   0.13701
   0.12187
   0.11732
   0.13131
   0.12194
   0.12674
   0.12613
   0.11906
   0.11432
   0.12355
   0.11520
   0.10303
   0.09000
   0.09049
   0.07682
   0.06402
   0.07475
   0.09651
   0.09254
   0.07522
   0.08156
   0.08251
   0.09073
   0.08032
   0.06970
   0.06885
   0.06808
   0.07706
   0.08319
   0.09659
   0.09781
   0.09383
   0.09301
   0.09528
   0.09169
   0.10648
   0.10531
   0.12880
   0.13012
   0.14002
   0.13787
   0.13695
   0.14265
   0.15281
   0.15194
   0.14652
   0.13641
   0.13426
   0.13816
   0.13786
   0.13370
   0.13243
   0.13616
   0.15729
   0.15135
   0.14263
   0.13263
   0.13135
   0.14634
   0.16155
   0.15186
   0.13303
   0.12988
   0.14670
   0.16878
   0.16601
   0.17177
   0.16601
   0.16396
   0.16730
   0.17026
   0.18389
   0.19734
   0.18918
   0.18458
   0.19241
   0.20417
   0.20672
   0.20607
   0.19944
   0.19465
   0.20239
   0.22244
   0.22960
   0.23110
   0.23458
   0.23333
   0.23600
   0.22993
   0.23594
   0.24176
   0.22908
   0.22644
   0.22409
   0.23306
   0.24036
   0.25262
   0.24558
   0.24825
   0.24834
   0.25063
   0.25297
   0.25327
   0.25345
   0.25643
   0.25695
   0.25807
   0.25219
   0.25187
   0.24656
   0.23957
   0.23736
   0.23751
   0.23317
   0.22410
   0.23567
   0.24047
   0.24201
   0.23907
   0.24110
   0.23672
   0.23238
   0.22885
   0.22146
   0.21606
   0.20866
   0.20682
   0.21180
   0.21009
   0.20347
   0.20310
   0.20828
   0.20582
   0.19317
   0.17124
   0.17246
   0.17110
   0.18043
   0.18686
   0.18534
   0.18740
   0.18331
   0.18424
   0.21491
   0.23774
   0.23907
   0.23096
   0.20678
   0.20554
   0.19183
   0.19782
   0.18755
   0.17481
   0.19097
   0.17253
   0.16140
   0.16611
   0.16797
   0.16486
   0.14992
   0.13028
   0.12950
   0.11758
   0.11977
   0.10668
   0.10853
   0.11401
   0.11591
   0.12216
   0.14185
   0.14675
   0.12409
   0.13226
   0.14782
   0.14643
   0.12653
   0.12018
   0.11682
   0.12516
   0.11796
   0.12031
   0.11201
   0.11792
   0.14075
   0.15042
   0.13232
   0.13201
   0.13761
   0.12787
   0.13238
   0.16339
   0.17622
   0.17862
   0.18543
   0.19732
   0.19751
   0.19688
   0.20346
   0.20197
   0.20095
   0.19147
   0.17477
   0.17754
   0.17533
   0.18544
   0.17866
   0.17062
   0.15329
   0.15123
   0.15678
   0.15508
   0.15642
   0.15214
   0.13601
   0.13888
   0.14800
   0.14627
   0.14765
   0.12991
   0.13068
   0.12702
   0.12174
   0.14185
   0.16827
   0.18629
   0.18919
   0.18067
   0.17721
   0.15421
   0.14776
   0.13761
   0.13277
   0.14817
   0.16162
   0.15017
   0.15309
   0.15039
   0.15437
   0.15178
   0.14891
   0.16132
   0.15934
   0.14906
   0.14908
   0.15342
   0.15886
   0.16582
   0.16025
   0.16418
   0.17225
   0.16034
   0.17522
   0.17183
   0.15141
   0.14437
   0.14173
   0.13315
   0.13479
   0.13798
   0.14976
   0.15726
   0.15047
   0.15039
   0.15944
   0.14984
   0.15242
   0.15333
   0.15430
   0.17161
   0.17370
   0.16382
   0.16615
   0.17073
   0.18181
   0.18324
   0.17793
   0.17735
   0.16861
   0.17680
   0.18596
   0.20231
   0.21754
   0.20695
   0.17613
   0.17855
   0.16683
   0.16677
   0.17730
   0.18302
   0.14821
   0.16920
   0.18637
   0.17619
   0.16122
   0.14978
   0.16670
   0.16917
   0.15899
   0.15921
   0.17338
   0.16325
   0.14793
   0.16017
   0.16710
   0.16177
   0.15968
   0.13280
   0.14466
   0.12695
   0.12565
   0.12314
   0.12816
   0.12827
   0.15519
   0.16493
   0.15567
   0.16577
   0.16575
   0.15655
   0.17323
   0.18549
   0.15708
   0.16837
   0.18905
   0.16532
   0.14286
   0.13699
   0.16254
   0.17313
   0.16194
   0.13952
   0.13007
   0.14117
   0.13564
   0.12985
   0.15330
   0.14754
   0.15037
   0.16466
   0.15038
   0.16161
   0.17856
   0.16445
   0.15431
   0.14281
   0.13181
   0.14191
   0.13586
   0.12683
   0.12497
   0.13145
   0.12171
   0.10780
   0.10671
   0.11344
   0.12226
   0.12586
   0.12480
   0.14370
   0.15224
   0.15102
   0.15481
   0.16993
   0.17300
   0.16003
   0.14831
   0.13471
   0.14230
   0.13784
   0.13487
   0.14238
   0.14208
   0.14729
   0.12900
   0.09994
   0.10273
   0.10455
   0.11079
   0.12380
   0.12470
   0.13465
   0.13553
   0.11668
   0.12359
   0.12734
   0.12615
   0.12894
   0.13309
   0.11207
   0.09370
   0.09823
   0.10680
   0.09681
   0.09762
   0.09502
   0.09778
   0.09601
   0.09818
   0.09794
   0.11002
   0.11050
   0.11385
   0.11074
   0.10646
   0.09525
   0.09407
   0.09003
   0.09804
   0.09412
   0.09895
   0.09424
   0.09281
   0.08290
   0.08618
   0.08146
   0.09377
   0.10097
   0.09720
   0.09189
   0.10309
   0.10861
   0.10012
   0.10776
   0.10912
   0.10401
   0.11240
   0.13170
   0.12538
   0.10664
   0.09913
   0.10645
   0.11653
   0.11837
   0.11871
   0.11352
   0.10673
   0.10734
   0.10273
   0.10793
   0.11871
   0.11039
   0.11309
   0.12299
   0.11198
   0.10743
   0.12020
   0.11201
   0.11378
   0.13824
   0.14101
   0.13815
   0.13043
   0.14104
   0.15024
   0.16299
   0.17635
   0.16108
   0.13568
   0.14762
   0.15597
   0.15704
   0.16512
   0.18435
   0.17278
   0.16434
   0.17157
   0.16683
   0.16598
   0.15952
   0.14692
   0.14089
   0.13384
   0.13494
   0.13808
   0.11337
   0.12226
   0.12696
   0.12767
   0.12158
   0.12368
   0.12723
   0.12123
   0.13162
   0.14787
   0.15605
   0.14236
   0.13401
   0.15897
   0.15986
   0.15131
   0.16211
   0.14649
   0.16101
   0.17006
   0.15883
   0.17179
   0.15844
   0.15124
   0.13961
   0.14720
   0.13309
   0.11771
   0.12807
   0.12689
   0.13146
   0.14328
   0.13075
   0.14096
   0.15321
   0.15328
   0.14432
   0.15155
   0.13566
   0.12723
   0.12262
   0.13376
   0.14235
   0.15991
   0.15650
   0.13715
   0.14706
   0.14883
   0.14250
   0.14260
   0.15005
   0.16557
   0.16020
   0.14165
   0.15615
   0.13545
   0.14080
   0.12908
   0.11580
   0.11592
   0.10497
   0.08739
   0.08713
   0.08791
   0.08149
   0.07300
   0.07828
   0.08551
   0.08814
   0.09121
   0.08447
   0.09067
   0.10097
   0.10923
   0.11572
   0.11828
   0.11997
   0.10840
   0.09117
   0.09751
   0.11039
   0.11830
   0.11094
   0.11895
   0.12413
   0.10817
   0.11478
   0.12784
   0.13773
   0.15263
   0.16230
   0.15025
   0.16105
   0.16415
   0.15485
   0.16486
   0.17074
   0.17903
   0.17706
   0.18105
   0.18958
   0.17588
   0.16267
   0.16640
   0.15294
   0.15564
   0.15733
   0.17051
   0.18726
   0.18933
   0.18140
   0.19744
   0.19898
   0.18787
   0.17917
   0.19008
   0.17386
   0.15968
   0.15637
   0.14888
   0.15579
   0.15471
   0.14815
   0.13803
   0.16007
   0.16180
   0.15424
   0.15131
   0.15191
   0.14096
   0.13570
   0.12269
   0.13215
   0.14512
   0.13539
   0.13854
   0.13244
   0.13581
   0.13840
   0.13722
   0.13840
   0.13611
   0.14609
   0.15970
   0.15800
   0.13730
   0.14387
   0.14535
   0.14635
   0.15960
   0.15554
   0.16340
   0.17873
   0.18008
   0.17307
   0.16193
   0.15930
   0.16344
   0.17246
   0.17229
   0.17839
   0.16114
   0.13931
   0.13668
   0.14384
   0.12373
   0.11508
   0.11051
   0.09890
   0.09009
   0.08841
   0.09232
   0.11411
   0.12272
   0.11518
   0.11931
   0.13077
   0.11580
   0.10276
   0.10455
   0.11545
   0.10822
   0.10834
   0.11116
   0.12000
   0.11740
   0.11560
   0.10491
   0.10947
   0.11830
   0.11056
   0.11369
   0.10324
   0.08442
   0.07409
   0.07541
   0.07756
   0.08300
   0.08949
   0.07733
   0.07949
   0.08619
   0.08804
   0.09004
   0.08760
   0.08681
   0.08305
   0.07981
   0.08619
   0.08760
   0.09261
   0.10242
   0.10032
   0.11510
   0.12930
   0.11606
   0.10836
   0.10961
   0.10232
   0.08920
   0.07868
   0.08735
   0.07902
   0.07411
   0.07129
   0.07735
   0.08596
   0.08554
   0.07646
   0.08961
   0.08384
   0.07327
   0.07531
   0.07247
   0.07725
   0.07452
   0.07063
   0.07881
   0.08959
   0.08580
   0.08695
   0.09504
   0.10888
   0.11312
   0.10757
   0.10390
   0.10876
   0.10351
   0.10124
   0.11709
   0.12202
   0.13412
   0.13073
   0.12356
   0.12970
   0.12823
   0.14234
   0.15481
   0.15107
   0.13162
   0.12968
   0.13383
   0.13085
   0.12697
   0.12152
   0.09945
   0.08323
   0.09113
   0.09416
   0.09386
   0.08702
   0.09421
   0.08760
   0.08667
   0.10657
   0.11352
   0.11714
   0.11646
   0.11709
   0.10579
   0.10270
   0.11866
   0.12408
   0.12789
   0.12467
   0.11659
   0.12906
   0.13421
   0.13326
   0.13310
   0.15144
   0.14363
   0.15382
   0.14191
   0.12095
   0.10865
   0.08906
   0.08869
   0.09331
   0.07910
   0.09110
   0.09069
   0.08405
   0.09753
   0.09761
   0.09196
   0.08380
   0.07407
   0.07446
   0.08401
   0.08431
   0.07860
   0.08957
   0.08576
   0.07965
   0.07605
   0.07237
   0.07864
   0.08508
   0.07682
   0.07767
   0.08073
   0.08654
   0.08764
   0.09220
   0.09385
   0.08902
   0.07524
   0.07100
   0.07325
   0.07545
   0.08280
   0.08137
   0.08230
   0.08087
   0.07994
   0.08366
   0.08528
   0.08410
   0.08800
   0.09015
   0.08079
   0.07155
   0.07559
   0.08037
   0.09257
   0.09740
   0.09184
   0.09392
   0.09084
   0.09013
   0.09387
   0.09027
   0.07865
   0.07300
   0.07844
   0.08000
   0.07894
   0.07946
   0.07458
   0.07722
   0.07595
   0.06805
   0.08048
   0.07879
   0.08672
   0.09007
   0.09640
   0.10725
   0.11898
   0.12434
   0.10918
   0.10547
   0.11470
   0.09052
   0.09829
   0.09964
   0.09230
   0.09696
   0.10093
   0.12563
   0.12420
   0.11088
   0.11685
   0.11719
   0.12079
   0.12365
   0.11505
   0.12141
   0.12071
   0.11709
   0.11059
   0.11074
   0.12183
   0.12614
   0.12182
   0.11526
   0.10453
   0.09430
   0.07674
   0.08249
   0.09439
   0.10220
   0.10957
   0.11542
   0.10484
   0.12192
   0.11534
   0.11352
   0.11957
   0.12508
   0.13260
   0.12273
   0.12684
   0.13681
   0.13187
   0.12918
   0.11837
   0.11944
   0.13526
   0.13151
   0.13241
   0.13003
   0.11939
   0.12574
   0.11972
   0.11251
   0.10832
   0.10452
   0.11423
   0.10935
   0.10776
   0.11178
   0.11425
   0.11324
   0.10216
   0.10372
   0.10747
   0.10760
   0.10128
   0.09418
   0.08695
   0.08406
   0.09400
   0.08748
   0.07576
   0.08906
   0.08659
   0.08627
   0.07542
   0.06283
   0.05587
   0.05706
   0.05233
   0.04634
   0.04335
   0.04531
   0.04478
   0.04724
   0.05309
   0.04670
   0.04438
   0.04482
   0.04094
   0.03741
   0.03739
   0.03995
   0.03887
   0.03957
   0.04036
   0.04064
   0.04082
   0.03989
   0.03937
   0.03831
   0.04568
   0.04912
   0.05338
   0.05801
   0.06794
   0.06140
   0.05174
   0.05507
   0.05829
   0.06047
   0.05676
   0.05723
   0.07519
   0.08496
   0.07448
   0.05703
   0.06100
   0.06492
   0.06833
   0.08220
   0.08790
   0.08171
   0.06186
   0.05575
   0.06326
   0.07109
   0.06196
   0.05072
   0.04777
   0.05287
   0.05836
   0.05143
   0.05716
   0.05611
   0.05173
   0.05010
   0.05523
   0.06744
   0.07244
   0.07341
   0.06358
   0.06603
   0.07321
   0.07050
   0.07101
   0.08509
   0.08659
   0.08470
   0.06958
   0.07007
   0.07595
   0.07562
   0.06330
   0.07235
   0.07521
   0.07134
   0.07688
   0.07440
   0.07118
   0.06904
   0.06591
   0.07069
   0.08020
   0.08499
   0.09775
   0.08985
   0.10679
   0.11255
   0.10732
   0.11039
   0.10893
   0.11171
   0.11212
   0.10539
   0.12190
   0.11981
   0.11349
   0.11266
   0.11286
   0.12008
   0.11141
   0.09845
   0.11300
   0.12235
   0.11356
   0.10597
   0.10353
   0.09973
   0.09534
   0.08264
   0.08816
   0.09956
   0.09925
   0.09566
   0.08592
   0.09838
   0.10400
   0.11186
   0.09742
   0.08915
   0.09312
   0.08987
   0.09319
   0.08922
   0.07603
   0.08549
   0.09884
   0.09280
   0.07608
   0.07891
   0.09877
   0.10407
   0.09474
   0.09884
   0.09897
   0.10504
   0.10304
   0.10216
   0.08874
   0.09493
   0.11272
   0.13488
   0.10617
   0.09550
   0.12053
   0.12218
   0.11734
   0.12010
   0.12002
   0.12705
   0.11945
   0.10826
   0.12454
   0.11659
   0.11953
   0.11532
   0.11315
   0.11027
   0.11113
   0.11559
   0.11674
   0.10658
   0.11511
   0.09814
   0.08939
   0.09604
   0.11250
   0.12874
   0.12115
   0.11470
   0.12000
   0.12088
   0.11571
   0.12412
   0.11969
   0.10241
   0.11715
   0.11213
   0.11401
   0.11093
   0.10688
   0.11256
   0.10886
   0.12392
   0.12436
   0.13363
   0.12842
   0.12685
   0.14260
   0.13732
   0.12742
   0.13948
   0.12203
   0.10920
   0.12499
   0.12650
   0.09818
   0.11242
   0.10944
   0.10697
   0.10806
   0.09693
   0.08466
   0.10259
   0.09998
   0.12096
   0.12716
   0.12433
   0.11200
   0.09608
   0.10402
   0.09350
   0.08889
   0.07701
   0.07743
   0.08280
   0.09432
   0.09556
   0.10009
   0.09744
   0.10748
   0.08397
   0.07167
   0.07849
   0.07161
   0.08084
   0.07537
   0.07751
   0.08331
   0.07025
   0.06346
   0.07544
   0.07301
   0.06538
   0.07037
   0.06731
   0.06950
   0.08131
   0.08229
   0.07770
   0.08238
   0.07096
   0.07812
   0.06388
   0.07344
   0.06812
   0.07395
   0.07371
   0.06235
   0.06373
   0.06032
   0.05873
   0.06165
   0.06365
   0.07146
   0.06437
   0.05615
   0.05712
   0.05765
   0.05463
   0.05672
   0.04767
   0.05172
   0.06257
   0.06020
   0.06050
   0.06471
   0.07117
   0.07737
   0.07928
   0.07072
   0.06327
   0.07134
   0.07414
   0.07017
   0.07015
   0.07075
   0.06722
   0.06601
   0.06973
   0.06275
   0.07071
   0.08400
   0.07358
   0.07729
   0.07836
   0.07956
   0.07655
   0.07800
   0.08107
   0.09445
   0.10202
   0.09765
   0.08780
   0.08890
   0.08732
   0.08507
   0.09002
   0.08045
   0.07767
   0.08079
   0.08153
   0.08231
   0.08631
   0.08716
   0.08677
   0.10295
   0.10553
   0.10129
   0.09803
   0.09845
   0.09361
   0.09864
   0.09421
   0.09501
   0.09293
   0.09006
   0.08975
   0.07202
   0.07857
   0.09212
   0.10521
   0.09953
   0.09050
   0.10069
   0.09114
   0.10335
   0.08955
   0.09276
   0.09889
   0.09784
   0.11504
   0.14190
   0.14724
   0.12700
   0.12408
   0.13835
   0.14754
   0.15071
   0.15277
   0.13709
   0.13966
   0.13391
   0.11448
   0.11074
   0.11206
   0.10710
   0.11387
   0.10683
   0.09503
   0.09665
   0.08860
   0.09702
   0.10837
   0.11079
   0.08585
   0.08745
   0.07993
   0.07280
   0.07636
   0.07506
   0.06742
   0.05538
   0.05540
   0.06410
   0.06974
   0.06819
   0.06609
   0.06261
   0.06121
   0.06834
   0.07079
   0.07065
   0.06190
   0.06675
   0.07592
   0.08193
   0.07259
   0.06535
   0.06108
   0.05179
   0.04850
   0.05399
   0.06950
   0.07492
   0.06177
   0.05483
   0.05820
   0.05704
   0.05333
   0.05713
   0.06033
   0.05908
   0.04856
   0.04527
   0.05138
   0.05180
   0.04397
   0.04365
   0.03832
   0.04045
   0.04187
   0.04231
   0.04216
   0.04534
   0.04874
   0.05181
   0.05524
   0.06061
   0.06345
   0.06205
   0.05590
   0.05380
   0.05999
   0.06154
   0.05105
   0.04248
   0.04721
   0.04740
   0.04718
   0.04956
   0.05302
   0.06134
   0.05623
   0.05745
   0.07298
   0.07998
   0.06990
   0.06949
   0.07074
   0.06585
   0.06458
   0.05348
   0.05604
   0.06229
   0.06946
   0.08121
   0.08194
   0.07987
   0.08092
   0.07760
   0.07724
   0.08575
   0.08206
   0.07886
   0.08207
   0.08088
   0.07806
   0.07960
   0.07955
   0.09396
   0.10959
   0.11133
   0.11259
   0.10812
   0.10032
   0.10308
   0.10603
   0.08989
   0.09407
   0.08907
   0.09497
   0.10400
   0.09355
   0.09344
   0.08384
   0.08499
   0.09507
   0.09774
   0.09733
   0.09571
   0.08889
   0.09620
   0.09986
   0.09933
   0.10352
   0.10170
   0.09631
   0.09330
   0.08529
   0.08059
   0.10018
   0.10094
   0.09395
   0.09493
   0.10449
   0.09625
   0.09643
   0.10263
   0.11480
   0.12507
   0.11963
   0.12600
   0.13611
   0.14712
   0.15748
   0.16057
   0.15425
   0.16270
   0.16607
   0.16597
   0.15561
   0.16276
   0.17185
   0.18407
   0.18507
   0.19308
   0.18286
   0.17334
   0.17922
   0.16855
   0.17159
   0.16825
   0.14565
   0.13946
   0.13641
   0.12902
   0.12708
   0.13397
   0.14057
   0.14360
   0.13141
   0.13186
   0.12344
   0.12678
   0.13119
   0.12610
   0.12506
   0.13069
   0.15367
   0.17941
   0.20698
   0.19321
   0.17848
   0.16239
   0.16199
   0.17261
   0.18236
   0.17554
   0.17847
   0.19452
   0.21126
   0.21347
   0.18943
   0.17970
   0.17031
   0.17003
   0.16779
   0.17571
   0.18575
   0.19393
   0.20746
   0.19268
   0.18457
   0.17414
   0.15678
   0.16931
   0.17383
   0.15883
   0.14994
   0.14329
   0.15045
   0.15270
   0.16090
   0.16498
   0.16075
   0.16107
   0.15430
   0.15082
   0.14397
   0.13495
   0.13865
   0.14581
   0.15056
   0.15387
   0.14120
   0.13981
   0.14112
   0.14101
   0.14836
   0.16437
   0.16067
   0.15467
   0.16179
   0.16590
   0.16534
   0.17286
   0.18049
   0.17872
   0.17281
   0.15807
   0.16202
   0.16632
   0.15834
   0.15349
   0.15655
   0.16292
   0.16418
   0.16304
   0.17725
   0.17844
   0.17065
   0.17345
   0.16292
   0.14822
   0.14977
   0.16579
   0.17297
   0.17006
   0.16821
   0.14670
   0.14575
   0.14718
   0.15580
   0.16167
   0.15184
   0.14862
   0.14647
   0.14255
   0.15571
   0.17216
   0.16877
   0.16385
   0.17320
   0.17254
   0.17533
   0.17980
   0.19311
   0.19770
   0.17690
   0.16106
   0.16929
   0.16338
   0.15368
   0.16246
   0.16219
   0.15766
   0.13812
   0.12837
   0.13225
   0.13135
   0.12984
   0.12216
   0.12030
   0.13435
   0.14737
   0.12139
   0.10690
   0.12447
   0.14401
   0.14180
   0.13218
   0.11963
   0.10643
   0.10180
   0.10346
   0.10197
   0.10265
   0.10160
   0.09565
   0.08368
   0.08389
   0.08007
   0.08596
   0.09193
   0.09613
   0.09920
   0.08678
   0.08242
   0.09604
   0.09958
   0.10542
   0.10616
   0.11943
   0.12075
   0.11388
   0.11001
   0.10079
   0.09345
   0.10242
   0.10210
   0.10293
   0.09295
   0.08343
   0.08821
   0.08998
   0.09007
   0.08702
   0.09580
   0.10520
   0.12073
   0.13244
   0.13194
   0.12728
   0.13263
   0.13766
   0.12716
   0.13356
   0.13636
   0.13033
   0.12937
   0.12140
   0.11285
   0.11004
   0.11775
   0.11303
   0.11458
   0.11533
   0.10981
   0.11444
   0.11803
   0.11753
   0.10702
   0.09516
   0.07908
   0.07246
   0.07504
   0.07146
   0.07013
   0.07652
   0.07859
   0.07329
   0.07684
   0.08510
   0.08442
   0.07526
   0.06866
   0.08125
   0.09612
   0.09497
   0.09728
   0.11279
   0.10926
   0.10994
   0.12964
   0.12415
   0.10786
   0.10342
   0.11646
   0.10990
   0.11099
   0.11708
   0.12308
   0.12036
   0.12428
   0.13877
   0.13153
   0.13025
   0.14686
   0.13971
   0.13916
   0.13476
   0.14590
   0.16508
   0.16942
   0.16681
   0.17070
   0.16460
   0.16533
   0.17027
   0.16733
   0.15731
   0.15905
   0.16154
   0.16397
   0.15210
   0.14554
   0.14098
   0.15365
   0.15153
   0.15026
   0.14234
   0.14579
   0.14885
   0.15791
   0.15677
   0.15210
   0.14190
   0.15958
   0.17772
   0.19297
   0.19891
   0.20661
   0.20974
   0.19385
   0.18177
   0.17088
   0.17811
   0.19806
   0.20838
   0.20263
   0.18077
   0.17952
   0.17944
   0.16643
   0.16146
   0.16015
   0.16104
   0.15680
   0.14950
   0.14803
   0.15898
   0.15304
   0.14058
   0.13164
   0.13867
   0.13412
   0.15362
   0.14822
   0.13181
   0.13070
   0.12176
   0.13081
   0.13127
   0.12986
   0.12872
   0.11880
   0.12197
   0.12341
   0.12540
   0.12757
   0.13508
   0.14019
   0.15115
   0.13427
   0.13218
   0.13867
   0.13352
   0.13440
   0.13395
   0.13805
   0.15039
   0.16659
   0.16463
   0.15287
   0.15604
   0.16466
   0.15980
   0.14735
   0.14836
   0.14829
   0.14796
   0.14290
   0.13256
   0.12874
   0.13117
   0.13647
   0.15558
   0.15677
   0.15194
   0.14701
   0.14240
   0.14494
   0.16018
   0.14961
   0.14996
   0.15138
   0.15932
   0.16372
   0.17294
   0.17961
   0.19276
   0.19336
   0.17436
   0.15627
   0.17524
   0.16057
   0.16065
   0.16645
   0.16262
   0.15945
   0.16547
   0.16997
   0.15117
   0.15630
   0.14129
   0.15489
   0.17256
   0.17957
   0.16734
   0.16357
   0.16173
   0.16340
   0.15483
   0.15003
   0.16466
   0.16505
   0.17300
   0.17074
   0.16514
   0.14705
   0.13593
   0.15342
   0.17176
   0.15372
   0.15945
   0.15895
   0.15905
   0.16067
   0.16867
   0.15180
   0.15869
   0.16390
   0.17220
   0.16827
   0.16232
   0.14654
   0.14381
   0.14351
   0.13879
   0.13601
   0.13032
   0.11632
   0.12118
   0.13083
   0.13529
   0.13425
   0.13635
   0.12875
   0.12202
   0.12285
   0.13252
   0.13636
   0.13842
   0.14037
   0.14127
   0.14502
   0.14587
   0.15457
   0.14038
   0.13600
   0.12789
   0.12499
   0.10866
   0.09417
   0.09117
   0.09405
   0.09904
   0.09986
   0.10602
   0.10034
   0.10698
   0.11082
   0.10851
   0.11432
   0.11490
   0.11538
   0.11388
   0.11445
   0.12478
   0.11533
   0.10233
   0.09633
   0.08666
   0.08234
   0.07039
   0.06043
   0.05431
   0.05270
   0.05474
   0.05609
   0.05273
   0.05771
   0.05805
   0.05711
   0.05645
   0.05504
   0.05671
   0.06322
   0.06851
   0.06506
   0.06202
   0.06138
   0.05813
   0.05182
   0.05117
   0.05043
   0.04629
   0.05320
   0.05165
   0.05408
   0.05070
   0.04915
   0.04363
   0.04325
   0.04274
   0.04359
   0.04733
   0.05816
   0.05296
   0.04961
   0.04578
   0.04767
   0.04933
   0.06788
   0.07164
   0.06730
   0.06470
   0.05387
   0.06592
   0.07920
   0.07064
   0.06672
   0.06917
   0.08765
   0.10452
   0.11181
   0.12036
   0.10727
   0.10838
   0.10419
   0.10556
   0.11381
   0.11266
   0.11267
   0.10977
   0.10820
   0.10261
   0.09559
   0.10984
   0.12110
   0.11334
   0.11480
   0.10840
   0.08740
   0.09116
   0.09558
   0.10100
   0.09993
   0.10541
   0.12943
   0.13374
   0.12386
   0.11329
   0.11850
   0.13694
   0.14752
   0.14748
   0.12883
   0.13173
   0.12104
   0.13024
   0.15007
   0.14244
   0.13346
   0.12541
   0.11254
   0.10917
   0.12133
   0.12385
   0.10721
   0.10674
   0.11327
   0.11459
   0.11199
   0.10929
   0.10348
   0.10200
   0.09887
   0.09670
   0.11120
   0.11224
   0.11409
   0.12153
   0.11853
   0.12663
   0.12166
   0.12019
   0.12073
   0.11685
   0.10744
   0.11055
   0.10328
   0.09937
   0.09495
   0.10193
   0.09852
   0.10708
   0.11288
   0.10360
   0.08953
   0.10561
   0.11447
   0.11788
   0.10775
   0.10367
   0.10240
   0.09667
   0.08321
   0.08738
   0.08809
   0.10165
   0.09042
   0.08212
   0.09005
   0.09680
   0.08645
   0.07007
   0.06694
   0.06287
   0.06535
   0.06358
   0.06325
   0.06040
   0.05889
   0.05675
   0.06021
   0.05222
   0.05271
   0.05740
   0.05088
   0.05470
   0.05501
   0.05149
   0.05204
   0.04923
   0.05334
   0.04705
   0.04367
   0.03977
   0.04034
   0.04100
   0.04761
   0.05447
   0.05647
   0.05389
   0.05637
   0.05746
   0.06226
   0.06749
   0.07726
   0.08629
   0.07932
   0.08191
   0.08149
   0.07586
   0.07209
   0.06860
   0.05942
   0.06125
   0.07534
   0.07327
   0.06282
   0.06566
   0.07272
   0.08051
   0.08572
   0.09846
   0.09392
   0.09894
   0.09539
   0.10039
   0.09194
   0.09854
   0.09032
   0.07644
   0.07823
   0.07950
   0.07192
   0.07559
   0.07537
   0.07012
   0.07561
   0.07396
   0.06871
   0.05838
   0.07311
   0.07672
   0.07318
   0.07667
   0.07452
   0.08649
   0.10058
   0.09298
   0.08051
   0.08441
   0.09254
   0.10156
   0.11780
   0.12692
   0.11452
   0.13631
   0.14449
   0.13112
   0.13993
   0.16025
   0.15691
   0.15432
   0.16519
   0.16765
   0.15826
   0.15373
   0.15154
   0.13371
   0.12704
   0.13401
   0.13518
   0.13450
   0.14306
   0.13839
   0.14558
   0.15470
   0.16266
   0.16215
   0.17371
   0.15726
   0.16179
   0.14993
   0.13449
   0.13131
   0.14413
   0.14082
   0.12889
   0.11800
   0.12506
   0.13239
   0.13750
   0.13328
   0.13000
   0.12569
   0.12603
   0.12315
   0.11967
   0.12547
   0.13247
   0.12388
   0.11784
   0.10797
   0.11658
   0.11520
   0.11053
   0.10151
   0.09202
   0.09869
   0.09248
   0.09560
   0.09811
   0.09771
   0.09787
   0.08868
   0.10150
   0.10745
   0.10464
   0.10193
   0.10728
   0.10150
   0.10677
   0.10128
   0.09411
   0.08975
   0.08749
   0.09487
   0.11056
   0.10549
   0.09457
   0.10721
   0.09908
   0.08762
   0.07951
   0.07728
   0.07744
   0.08449
   0.10000
   0.10365
   0.10390
   0.09989
   0.10145
   0.11857
   0.11873
   0.11786
   0.11545
   0.11864
   0.12697
   0.11901
   0.10388
   0.09400
   0.08436
   0.08178
   0.08101
   0.10245
   0.10666
   0.09036
   0.09346
   0.10968
   0.11732
   0.10732
   0.10600
   0.11853
   0.10784
   0.11310
   0.11720
   0.11392
   0.10768
   0.10102
   0.09513
   0.08980
   0.09967
   0.09512
   0.08866
   0.10211
   0.10962
   0.11138
   0.10831
   0.10839
   0.10040
   0.09641
   0.09460
   0.09332
   0.10553
   0.10521
   0.10184
   0.10246
   0.10141
   0.12322
   0.12949
   0.10599
   0.10525
   0.11097
   0.12440
   0.12596
   0.12190
   0.11392
   0.10425
   0.09455
   0.10436
   0.11281
   0.10961
   0.12008
   0.12139
   0.12177
   0.11496
   0.12498
   0.14198
   0.13583
   0.13849
   0.15355
   0.16835
   0.15298
   0.15173
   0.16751
   0.17571
   0.17240
   0.16739
   0.17145
   0.16968
   0.17613
   0.17944
   0.18418
   0.17356
   0.17261
   0.17757
   0.17170
   0.14634
   0.14500
   0.15043
   0.13654
   0.13689
   0.15205
   0.15001
   0.13800
   0.13524
   0.13750
   0.14567
   0.15640
   0.16494
   0.16366
   0.15639
   0.16279
   0.17156
   0.16408
   0.16453
   0.17498
   0.16739
   0.14520
   0.14793
   0.15886
   0.15643
   0.16205
   0.15363
   0.13618
   0.14299
   0.14185
   0.12765
   0.11335
   0.11595
   0.12808
   0.13916
   0.13497
   0.13932
   0.12676
   0.12888
   0.12986
   0.13533
   0.13901
   0.13678
   0.13036
   0.12995
   0.14082
   0.14839
   0.14196
   0.14204
   0.14051
   0.12734
   0.11866
   0.12796
   0.12184
   0.12246
   0.12615
   0.13125
   0.12985
   0.14029
   0.13486
   0.14323
   0.14159
   0.13030
   0.12688
   0.13177
   0.13329
   0.13174
   0.13028
   0.14395
   0.14789
   0.12693
   0.12668
   0.11842
   0.12099
   0.12369
   0.13098
   0.13081
   0.13815
   0.14951
   0.16932
   0.16932
   0.16199
   0.15407
   0.15610
   0.15914
   0.15977
   0.16400
   0.16429
   0.15074
   0.15358
   0.13474
   0.14829
   0.13913
   0.13563
   0.12948
   0.15967
   0.16187
   0.16419
   0.16264
   0.16903
   0.17867
   0.17906
   0.18004
   0.16561
   0.17262
   0.15822
   0.15533
   0.13861
   0.13411
   0.12060
   0.11776
   0.11965
   0.11739
   0.12773
   0.14722
   0.15474
   0.15197
   0.14726
   0.14503
   0.16105
   0.15285
   0.14173
   0.13082
   0.14072
   0.14653
   0.15092
   0.14922
   0.14689
   0.15264
   0.15412
   0.14999
   0.15310
   0.14965
   0.13780
   0.12925
   0.12433
   0.12660
   0.13567
   0.12876
   0.12931
   0.13115
   0.12622
   0.12014
   0.12730
   0.12618
   0.12733
   0.13054
   0.12459
   0.11364
   0.11202
   0.11407
   0.10273
   0.10071
   0.08509
   0.09142
   0.08821
   0.08952
   0.08815
   0.08645
   0.09269
   0.09123
   0.09728
   0.09497
   0.08367
   0.07782
   0.07731
   0.07352
   0.07127
   0.08104
   0.07646
   0.09843
   0.09858
   0.07874
   0.08693
   0.09410
   0.09074
   0.08368
   0.09550
   0.09652
   0.08803
   0.08834
   0.09778
   0.09343
   0.10802
   0.12511
   0.13074
   0.12769
   0.11142
   0.11540
   0.10580
   0.09609
   0.09744
   0.11041
   0.10810
   0.10862
   0.10805
   0.11017
   0.10189
   0.11152
   0.11712
   0.11087
   0.10474
   0.10252
   0.11089
   0.11141
   0.11341
   0.11020
   0.09838
   0.09051
   0.09430
   0.11371
   0.11483
   0.10990
   0.11051
   0.12271
   0.12650
   0.13226
   0.13217
   0.12795
   0.11563
   0.09841
   0.09020
   0.08939
   0.10183
   0.08927
   0.07314
   0.06528
   0.05549
   0.06097
   0.06043
   0.04816
   0.04868
   0.05505
   0.06564
   0.06397
   0.05568
   0.06038
   0.06433
   0.06190
   0.06057
   0.06134
   0.05498
   0.05089
   0.04790
   0.05344
   0.04830
   0.05303
   0.05877
   0.06136
   0.05467
   0.05405
   0.06237
   0.05973
   0.06589
   0.08066
   0.07310
   0.05975
   0.05454
   0.04654
   0.04590
   0.03853
   0.04536
   0.04943
   0.04999
   0.05015
   0.04469
   0.04644
   0.04924
   0.05249
   0.05690
   0.06145
   0.06528
   0.06585
   0.06751
   0.06191
   0.05686
   0.06055
   0.06431
   0.05855
   0.06355
   0.05968
   0.05425
   0.05885
   0.06617
   0.06034
   0.06062
   0.06359
   0.06520
   0.06637
   0.07259
   0.06992
   0.05623
   0.05486
   0.06152
   0.05960
   0.06078
   0.06584
   0.05797
   0.05709
   0.06191
   0.05900
   0.07353
   0.06973
   0.07986
   0.07605
   0.08207
   0.08491
   0.07528
   0.07148
   0.08029
   0.08953
   0.09666
   0.07410
   0.07051
   0.07042
   0.08044
   0.08520
   0.07731
   0.07491
   0.06588
   0.06544
   0.06754
   0.06128
   0.06300
   0.06508
   0.06254
   0.06247
   0.06165
   0.06206
   0.07317
   0.06925
   0.06330
   0.08017
   0.09223
   0.07745
   0.07938
   0.08979
   0.07856
   0.06870
   0.07042
   0.06779
   0.07053
   0.06770
   0.05877
   0.05815
   0.06584
   0.05967
   0.06160
   0.05882
   0.06055
   0.05774
   0.04867
   0.04601
   0.04847
   0.04421
   0.04002
   0.03717
   0.03836
   0.03837
   0.03943
   0.04275
   0.05015
   0.04591
   0.03998
   0.03707
   0.04199
   0.05297
   0.05451
   0.04322
   0.03936
   0.04866
   0.04805
   0.04713
   0.05308
   0.05062
   0.04490
   0.05038
   0.05840
   0.06152
   0.05866
   0.06711
   0.08072
   0.09032
   0.08715
   0.09574
   0.07966
   0.07096
   0.07411
   0.08242
   0.08803
   0.08175
   0.08270
   0.07902
   0.09110
   0.08705
   0.09053
   0.09068
   0.09181
   0.09587
   0.09116
   0.09241
   0.10481
   0.11273
   0.10464
   0.10926
   0.11653
   0.11578
   0.09842
   0.10225
   0.10708
   0.09779
   0.09186
   0.09487
   0.10981
   0.11272
   0.12986
   0.13314
   0.11794
   0.11830
   0.12893
   0.13547
   0.14253
   0.12012
   0.10757
   0.11411
   0.11197
   0.11189
   0.09863
   0.08375
   0.10029
   0.09571
   0.08700
   0.08788
   0.08938
   0.09124
   0.08550
   0.08670
   0.08376
   0.07019
   0.07243
   0.08159
   0.07501
   0.07765
   0.07808
   0.08142
   0.07373
   0.07246
   0.07054
   0.07457
   0.08058
   0.07132
   0.05869
   0.05760
   0.06433
   0.05910
   0.06046
   0.07446
   0.06649
   0.05965
   0.06728
   0.07743
   0.08304
   0.07560
   0.07267
   0.08581
   0.09178
   0.08067
   0.09346
   0.08855
   0.08079
   0.08300
   0.08076
   0.08444
   0.09723
   0.09484
   0.08963
   0.08678
   0.10164
   0.11187
   0.09927
   0.09764
   0.09973
   0.11108
   0.10836
   0.10485
   0.09893
   0.08355
   0.08263
   0.09390
   0.10322
   0.09876
   0.09425
   0.09917
   0.09821
   0.09941
   0.09787
   0.10394
   0.10581
   0.10698
   0.09543
   0.08022
   0.08889
   0.09932
   0.09493
   0.09698
   0.09885
   0.09223
   0.08948
   0.08714
   0.08125
   0.08501
   0.08655
   0.08552
   0.10381
   0.10227
   0.09477
   0.08457
   0.07695
   0.07586
   0.08484
   0.08008
   0.07805
   0.08298
   0.07843
   0.07885
   0.08540
   0.09252
   0.08742
   0.08560
   0.08711
   0.09105
   0.09125
   0.08209
   0.08518
   0.09120
   0.09170
   0.09204
   0.08579
   0.08407
   0.08521
   0.08744
   0.08871
   0.08598
   0.08328
   0.08976
   0.09515
   0.11102
   0.11691
   0.11665
   0.10624
   0.10646
   0.11354
   0.12444
   0.11168
   0.09748
   0.10701
   0.11115
   0.11091
   0.11823
   0.12537
   0.12906
   0.12974
   0.12129
   0.12641
   0.12799
   0.13892
   0.12701
   0.11258
   0.09562
   0.09269
   0.09129
   0.09417
   0.10244
   0.10147
   0.09976
   0.10865
   0.09922
   0.10519
   0.09882
   0.09905
   0.10457
   0.09503
   0.09599
   0.09828
   0.10053
   0.09983
   0.10001
   0.10025
   0.09541
   0.09895
   0.09715
   0.10165
   0.12439
   0.11706
   0.11282
   0.12465
   0.12797
   0.13253
   0.12796
   0.13700
   0.14105
   0.14814
   0.14327
   0.11995
   0.10955
   0.10383
   0.08979
   0.09942
   0.10153
   0.09611
   0.10518
   0.10414
   0.11219
   0.12180
   0.13533
   0.13718
   0.13897
   0.13735
   0.13766
   0.14007
   0.14258
   0.15751
   0.16952
   0.17237
   0.16805
   0.17070
   0.16759
   0.16073
   0.16608
   0.15736
   0.17562
   0.18105
   0.18824
   0.19978
   0.19693
   0.19373
   0.19828
   0.18429
   0.18560
   0.19828
   0.21829
   0.23015
   0.23176
   0.23949
   0.24922
   0.24928
   0.24839
   0.24294
   0.23959
   0.23936
   0.24766
   0.25261
   0.25277
   0.24442
   0.24014
   0.22919
   0.22418
   0.21864
   0.21484
   0.21984
   0.21418
   0.21908
   0.22225
   0.22030
   0.21078
   0.21132
   0.21405
   0.21054
   0.19231
   0.16997
   0.16301
   0.16247
   0.15728
   0.13602
   0.13819
   0.13952
   0.14344
   0.14436
   0.15427
   0.17720
   0.15589
   0.14603
   0.16081
   0.15063
   0.15700
   0.15990
   0.15616
   0.15821
   0.16546
   0.16504
   0.15409
   0.16766
   0.16191
   0.16018
   0.16332
   0.14414
   0.16236
   0.16684
   0.15698
   0.15812
   0.15468
   0.15085
   0.14150
   0.15601
   0.14456
   0.16933
   0.18814
   0.19489
   0.19570
   0.18950
   0.17356
   0.15835
   0.17821
   0.16693
   0.15101
   0.15240
   0.15878
   0.15985
   0.13595
   0.12803
   0.13209
   0.14847
   0.15437
   0.13870
   0.12523
   0.13410
   0.12951
   0.13458
   0.16534
   0.16173
   0.15144
   0.13941
   0.13198
   0.12689
   0.14741
   0.13409
   0.14364
   0.14280
   0.13956
   0.12790
   0.13189
   0.14503
   0.15913
   0.15337
   0.14427
   0.15058
   0.15302
   0.14641
   0.13998
   0.14861
   0.13676
   0.12086
   0.12549
   0.12181
   0.11648
   0.11624
   0.11769
   0.11693
   0.13517
   0.13634
   0.12563
   0.11991
   0.13082
   0.14664
   0.14099
   0.13447
   0.14933
   0.15764
   0.16090
   0.13024
   0.14398
   0.15878
   0.15678
   0.14747
   0.13471
   0.12117
   0.12079
   0.11851
   0.11738
   0.11690
   0.10886
   0.09159
   0.09095
   0.08372
   0.08906
   0.09742
   0.09241
   0.09205
   0.09095
   0.08505
   0.09450
   0.11434
   0.12403
   0.12781
   0.14228
   0.14044
   0.13465
   0.13575
   0.12915
   0.13881
   0.14323
   0.13459
   0.13089
   0.13423
   0.13044
   0.14530
   0.16440
   0.16936
   0.16493
   0.16906
   0.17367
   0.18591
   0.17460
   0.15683
   0.15143
   0.16520
   0.16692
   0.15530
   0.15411
   0.15919
   0.16779
   0.17127
   0.17500
   0.16843
   0.17678
   0.17383
   0.17722
   0.16975
   0.18059
   0.16324
   0.15773
   0.14445
   0.15800
   0.15938
   0.15506
   0.14585
   0.14443
   0.15240
   0.15855
   0.17038
   0.16294
   0.15644
   0.16157
   0.16018
   0.16857
   0.17561
   0.16469
   0.16864
   0.17553
   0.17170
   0.17618
   0.18145
   0.19020
   0.18847
   0.18756
   0.18487
   0.18873
   0.20673
   0.20362
   0.20511
   0.21146
   0.22166
   0.21217
   0.21753
   0.21277
   0.22262
   0.22838
   0.23279
   0.22925
   0.22218
   0.21986
   0.22167
   0.21708
   0.22350
   0.22043
   0.21951
   0.22163
   0.21970
   0.21880
   0.22473
   0.22124
   0.22067
   0.21528
   0.20304
   0.19863
   0.19524
   0.17795
   0.18506
   0.19579
   0.16848
   0.15924
   0.15972
   0.16277
   0.15779
   0.16252
   0.14835
   0.12887
   0.12653
   0.11251
   0.11880
   0.10744
   0.09729
   0.10338
   0.10195
   0.09038
   0.09724
   0.10604
   0.09189
   0.10035
   0.10471
   0.10790
   0.10760
   0.10162
   0.09589
   0.10297
   0.10349
   0.10557
   0.09876
   0.09571
   0.09522
   0.09274
   0.08835
   0.09368
   0.10733
   0.10159
   0.09262
   0.09178
   0.10173
   0.08614
   0.08498
   0.06973
   0.07007
   0.08412
   0.06399
   0.06367
   0.07757
   0.07925
   0.08050
   0.08560
   0.09201
   0.09547
   0.10227
   0.09451
   0.09940
   0.09593
   0.08319
   0.08394
   0.08196
   0.09256
   0.09956
   0.09017
   0.08381
   0.08248
   0.09277
   0.08235
   0.08053
   0.09436
   0.10011
   0.09709
   0.08709
   0.07767
   0.07842
   0.07517
   0.07202
   0.07517
   0.07578
   0.08204
   0.07386
   0.07800
   0.07542
   0.07814
   0.08434
   0.08782
   0.08703
   0.08417
   0.09028
   0.08496
   0.07521
   0.08149
   0.07657
   0.07450
   0.08275
   0.09807
   0.09014
   0.09555
   0.08852
   0.08013
   0.08434
   0.08134
   0.07020
   0.06838
   0.07232
   0.08539
   0.07259
   0.06642
   0.06720
   0.06150
   0.06614
   0.06656
   0.06732
   0.07488
   0.06825
   0.07608
   0.08950
   0.07119
   0.06995
   0.07038
   0.06753
   0.07103
   0.05975
   0.05760
   0.05697
   0.05539
   0.05671
   0.04860
   0.04957
   0.05025
   0.04935
   0.05029
   0.05308
   0.05074
   0.04856
   0.04408
   0.04045
   0.04445
   0.04838
   0.04491
   0.04274
   0.04189
   0.03660
   0.03638
   0.03772
   0.04249
   0.04088
   0.04524
   0.04735
   0.05757
   0.07094
   0.06268
   0.06401
   0.07149
   0.24367
   0.24893
   0.25466
   0.25746
   0.25040
   0.24398
   0.24878
   0.25106
   0.25104
   0.25252
   0.25455
   0.25334
   0.24686
   0.25051
   0.25662
   0.25875
   0.26043
   0.26189
   0.25781
   0.25127
   0.24722
   0.24867
   0.23420
   0.23517
   0.24197
   0.24978
   0.25259
   0.25035
   0.24643
   0.24532
   0.24791
   0.24815
   0.24723
   0.24800
   0.24637
   0.22822
   0.20831
   0.20408
   0.22411
   0.23007
   0.21840
   0.20130
   0.18868
   0.17305
   0.17391
   0.18507
   0.17600
   0.17234
   0.18769
   0.18042
   0.18590
   0.18269
   0.19388
   0.21105
   0.21809
   0.21688
   0.21215
   0.20399
   0.20420
   0.19546
   0.19475
   0.20393
   0.22030
   0.21088
   0.21153
   0.22082
   0.22631
   0.21045
   0.20386
   0.20099
   0.19357
   0.19170
   0.19097
   0.19130
   0.18947
   0.18480
   0.16509
   0.18176
   0.20816
   0.19298
   0.16367
   0.18020
   0.18805
   0.18125
   0.17610
   0.16233
   0.15822
   0.16938
   0.16205
   0.17854
   0.19675
   0.18375
   0.17790
   0.17811
   0.18384
   0.18591
   0.19096
   0.18539
   0.18978
   0.19747
   0.18452
   0.20253
   0.22455
   0.21941
   0.18480
   0.17397
   0.19912
   0.18290
   0.18685
   0.18720
   0.17456
   0.17720
   0.16674
   0.15076
   0.14963
   0.13868
   0.13863
   0.15168
   0.14243
   0.13728
   0.14565
   0.13302
   0.13661
   0.13683
   0.11453
   0.09936
   0.11683
   0.11462
   0.10399
   0.10391
   0.09675
   0.10727
   0.12812
   0.11878
   0.11614
   0.09866
   0.09873
   0.11125
   0.10128
   0.10054
   0.10418
   0.09020
   0.09606
   0.09551
   0.09989
   0.10053
   0.08823
   0.08791
   0.09872
   0.09170
   0.09761
   0.10050
   0.09668
   0.09933
   0.08681
   0.07967
   0.09200
   0.07715
   0.09025
   0.08341
   0.08404
   0.07574
   0.08277
   0.07996
   0.08062
   0.07825
   0.08148
   0.08848
   0.07992
   0.08836
   0.10678
   0.11113
   0.11529
   0.10331
   0.11972
   0.13681
   0.13584
   0.14440
   0.14053
   0.12365
   0.13406
   0.12695
   0.12796
   0.12481
   0.12806
   0.10938
   0.11088
   0.09932
   0.09370
   0.10178
   0.10119
   0.09552
   0.08868
   0.09129
   0.08979
   0.08562
   0.08130
   0.08645
   0.08432
   0.10910
   0.11345
   0.09346
   0.11787
   0.14362
   0.12026
   0.09247
   0.09746
   0.09878
   0.10019
   0.09954
   0.08527
   0.09440
   0.09363
   0.09359
   0.10174
   0.10077
   0.10191
   0.10985
   0.12120
   0.12441
   0.12464
   0.12351
   0.12362
   0.13272
   0.11707
   0.11717
   0.10885
   0.10367
   0.09949
   0.11079
   0.11416
   0.11920
   0.11748
   0.12466
   0.12708
   0.11346
   0.13665
   0.13423
   0.10500
   0.09970
   0.09525
   0.08328
   0.09691
   0.10800
   0.08825
   0.09040
   0.09589
   0.08497
   0.08410
   0.07753
   0.08069
   0.09320
   0.09596
   0.08531
   0.08073
   0.07142
   0.06931
   0.07494
   0.06364
   0.07260
   0.07839
   0.06831
   0.05492
   0.05319
   0.05782
   0.06566
   0.07162
   0.07970
   0.07166
   0.07029
   0.07774
   0.09114
   0.10573
   0.11267
   0.11200
   0.11612
   0.10726
   0.10189
   0.12062
   0.12250
   0.12653
   0.12373
   0.12101
   0.12085
   0.11912
   0.11282
   0.10563
   0.11204
   0.11404
   0.11989
   0.11080
   0.12321
   0.11704
   0.13061
   0.13549
   0.12889
   0.13438
   0.13776
   0.13448
   0.12475
   0.12906
   0.12428
   0.13234
   0.13051
   0.12278
   0.12183
   0.12924
   0.12411
   0.12195
   0.12918
   0.13720
   0.13756
   0.13175
   0.13840
   0.15931
   0.15947
   0.13706
   0.15060
   0.16098
   0.16076
   0.15925
   0.16922
   0.16959
   0.16245
   0.14777
   0.15050
   0.15519
   0.15670
   0.14916
   0.14413
   0.12233
   0.11274
   0.12128
   0.11991
   0.13218
   0.13638
   0.14221
   0.15672
   0.17017
   0.17739
   0.16871
   0.16520
   0.16915
   0.16888
   0.15700
   0.14283
   0.14988
   0.14535
   0.14384
   0.14081
   0.14239
   0.13152
   0.12236
   0.12221
   0.12000
   0.11501
   0.11485
   0.12359
   0.11997
   0.10886
   0.11187
   0.11719
   0.10522
   0.10456
   0.09481
   0.09405
   0.10313
   0.08502
   0.07149
   0.09074
   0.09408
   0.07448
   0.07297
   0.07142
   0.05607
   0.05699
   0.05774
   0.05832
   0.05924
   0.05467
   0.06090
   0.05558
   0.05352
   0.04291
   0.04299
   0.04028
   0.04494
   0.04982
   0.04324
   0.04259
   0.04168
   0.04656
   0.04310
   0.04575
   0.04259
   0.04333
   0.04263
   0.04192
   0.03993
   0.04276
   0.04873
   0.04970
   0.05110
   0.05517
   0.05508
   0.05999
   0.05698
   0.05943
   0.05423
   0.05039
   0.05021
   0.04663
   0.04743
   0.05354
   0.05999
   0.05924
   0.05663
   0.05333
   0.05906
   0.05759
   0.06276
   0.05960
   0.05404
   0.04976
   0.04992
   0.05360
   0.05546
   0.05212
   0.04779
   0.04614
   0.04734
   0.05101
   0.05132
   0.05955
   0.05653
   0.06578
   0.06858
   0.07130
   0.07802
   0.07440
   0.06922
   0.07355
   0.07188
   0.06016
   0.05703
   0.06133
   0.07529
   0.06840
   0.06450
   0.06042
   0.06477
   0.07094
   0.07686
   0.07454
   0.07758
   0.07556
   0.07283
   0.06751
   0.07328
   0.07299
   0.07731
   0.06050
   0.07042
   0.07208
   0.06705
   0.06135
   0.06000
   0.05453
   0.05709
   0.06476
   0.06948
   0.07348
   0.07190
   0.07011
   0.07140
   0.08040
   0.08968
   0.09095
   0.08104
   0.07822
   0.07594
   0.07252
   0.07091
   0.06647
   0.06363
   0.05848
   0.06871
   0.08046
   0.08321
   0.07217
   0.06180
   0.05332
   0.05231
   0.05571
   0.05493
   0.05607
   0.05493
   0.05564
   0.05356
   0.05013
   0.05161
   0.04863
   0.05332
   0.04975
   0.05032
   0.04988
   0.04602
   0.04309
   0.04535
   0.04495
   0.04492
   0.04887
   0.05289
   0.04891
   0.05250
   0.04985
   0.04803
   0.04944
   0.05179
   0.05260
   0.05431
   0.05635
   0.05580
   0.05755
   0.06095
   0.06719
   0.07081
   0.06964
   0.06771
   0.06918
   0.06812
   0.07262
   0.08009
   0.09437
   0.08729
   0.08043
   0.06850
   0.06553
   0.07062
   0.07133
   0.07563
   0.08218
   0.08919
   0.09403
   0.08529
   0.08433
   0.08508
   0.08173
   0.08148
   0.09622
   0.09405
   0.10954
   0.11517
   0.10500
   0.09608
   0.10908
   0.11305
   0.10841
   0.10707
   0.10888
   0.11728
   0.12397
   0.13612
   0.13951
   0.13213
   0.12954
   0.13378
   0.12585
   0.13339
   0.12723
   0.12724
   0.13540
   0.14223
   0.15330
   0.14982
   0.14802
   0.15707
   0.15768
   0.14869
   0.16035
   0.17438
   0.18469
   0.17760
   0.17881
   0.17215
   0.18882
   0.18624
   0.17422
   0.18080
   0.18072
   0.17812
   0.16361
   0.16590
   0.16223
   0.16159
   0.16469
   0.15814
   0.16035
   0.16200
   0.16245
   0.16278
   0.15815
   0.16473
   0.17405
   0.17383
   0.17312
   0.17378
   0.17964
   0.16957
   0.16773
   0.16853
   0.16001
   0.14608
   0.14315
   0.14750
   0.13679
   0.13559
   0.13534
   0.13392
   0.14638
   0.14706
   0.14032
   0.14835
   0.12678
   0.13764
   0.15057
   0.14224
   0.13727
   0.13882
   0.14605
   0.14710
   0.15979
   0.16495
   0.15560
   0.14654
   0.14119
   0.14269
   0.16309
   0.17044
   0.16067
   0.15832
   0.15426
   0.14817
   0.15577
   0.16745
   0.16556
   0.16445
   0.15911
   0.14090
   0.15046
   0.14559
   0.15512
   0.15058
   0.14547
   0.15361
   0.14422
   0.14528
   0.14344
   0.13948
   0.14643
   0.16046
   0.17854
   0.16686
   0.16901
   0.17880
   0.17355
   0.16425
   0.16816
   0.17694
   0.17106
   0.16339
   0.16010
   0.14162
   0.14045
   0.13501
   0.14623
   0.14417
   0.12708
   0.12966
   0.14327
   0.15222
   0.13586
   0.12696
   0.12432
   0.11312
   0.11010
   0.11011
   0.11994
   0.11473
   0.11448
   0.12724
   0.12951
   0.12717
   0.12872
   0.12454
   0.11974
   0.12279
   0.12001
   0.14005
   0.14742
   0.12604
   0.11097
   0.10911
   0.11440
   0.12767
   0.11619
   0.12568
   0.14553
   0.14987
   0.14117
   0.14337
   0.14043
   0.14894
   0.14691
   0.14022
   0.13975
   0.14437
   0.13993
   0.12821
   0.11704
   0.14397
   0.14886
   0.16195
   0.14516
   0.14510
   0.18081
   0.17092
   0.17460
   0.17748
   0.17298
   0.18668
   0.19866
   0.19763
   0.20448
   0.19720
   0.20116
   0.20658
   0.20353
   0.20592
   0.20139
   0.18032
   0.18448
   0.19132
   0.19985
   0.20493
   0.20488
   0.19900
   0.20204
   0.21920
   0.21260
   0.19164
   0.17946
   0.20109
   0.21087
   0.21459
   0.21509
   0.21152
   0.20644
   0.22363
   0.24217
   0.25788
   0.26197
   0.26313
   0.26090
   0.25624
   0.25302
   0.25130
   0.24911
   0.25233
   0.25627
   0.25857
   0.25530
   0.25897
   0.25956
   0.25955
   0.25710
   0.24993
   0.24581
   0.24800
   0.25592
   0.25431
   0.25015
   0.24870
   0.23569
   0.25102
   0.25670
   0.26221
   0.25897
   0.25541
   0.25807
   0.25693
   0.25809
   0.24823
   0.25179
   0.25337
   0.25449
   0.25156
   0.24941
   0.24608
   0.24658
   0.24295
   0.24174
   0.24108
   0.24411
   0.24812
   0.24750
   0.24235
   0.23028
   0.21113
   0.20359
   0.20912
   0.20725
   0.19766
   0.19543
   0.18836
   0.16932
   0.16260
   0.17166
   0.18873
   0.19576
   0.19651
   0.21660
   0.21664
   0.21607
   0.19942
   0.18736
   0.17049
   0.16945
   0.17350
   0.17747
   0.17959
   0.17308
   0.18181
   0.17298
   0.18595
   0.18062
   0.18469
   0.18460
   0.18507
   0.18646
   0.18440
   0.16892
   0.17035
   0.17605
   0.17705
   0.16976
   0.16153
   0.16447
   0.17205
   0.18945
   0.18089
   0.15885
   0.16719
   0.18335
   0.17813
   0.15790
   0.16501
   0.17724
   0.17363
   0.17491
   0.16863
   0.16604
   0.17466
   0.17623
   0.15651
   0.13969
   0.14881
   0.14283
   0.13583
   0.14415
   0.13693
   0.12537
   0.12030
   0.13286
   0.14199
   0.15430
   0.14583
   0.13962
   0.13116
   0.13491
   0.13725
   0.15110
   0.14644
   0.14547
   0.13907
   0.13254
   0.13835
   0.14900
   0.15316
   0.15663
   0.15675
   0.15431
   0.15447
   0.15595
   0.15784
   0.16509
   0.17645
   0.16556
   0.15815
   0.16669
   0.17024
   0.16590
   0.14833
   0.13498
   0.13227
   0.12265
   0.12405
   0.11731
   0.11147
   0.12622
   0.12797
   0.11931
   0.12426
   0.12819
   0.14114
   0.15426
   0.15006
   0.15103
   0.14788
   0.15349
   0.15140
   0.16074
   0.15507
   0.14470
   0.14487
   0.14708
   0.14939
   0.15326
   0.15416
   0.15285
   0.15989
   0.16432
   0.16148
   0.16375
   0.16968
   0.16691
   0.16743
   0.15899
   0.15598
   0.15180
   0.14859
   0.14893
   0.14303
   0.14032
   0.13485
   0.13220
   0.13164
   0.12788
   0.12705
   0.12250
   0.10718
   0.11219
   0.11264
   0.10972
   0.11525
   0.11906
   0.11199
   0.11540
   0.10227
   0.10755
   0.10628
   0.09675
   0.10722
   0.12153
   0.12694
   0.11392
   0.11750
   0.11999
   0.11149
   0.11112
   0.10851
   0.10834
   0.10916
   0.09870
   0.10738
   0.10085
   0.08481
   0.09010
   0.09180
   0.09686
   0.11952
   0.12576
   0.11541
   0.11066
   0.12810
   0.13233
   0.13027
   0.14056
   0.15020
   0.15046
   0.14349
   0.15103
   0.16588
   0.15911
   0.15882
   0.17436
   0.18259
   0.18339
   0.17869
   0.18182
   0.18433
   0.19510
   0.19362
   0.19054
   0.18488
   0.18123
   0.18030
   0.17799
   0.17724
   0.17092
   0.18429
   0.17795
   0.18143
   0.19250
   0.18545
   0.17061
   0.17136
   0.16981
   0.15587
   0.16176
   0.16815
   0.15949
   0.16385
   0.17481
   0.17743
   0.17349
   0.17312
   0.18514
   0.20435
   0.20573
   0.20021
   0.18847
   0.18847
   0.19195
   0.18975
   0.18761
   0.19250
   0.19993
   0.19822
   0.20174
   0.21130
   0.21930
   0.21219
   0.20045
   0.18434
   0.17086
   0.19113
   0.18025
   0.18557
   0.18636
   0.17942
   0.18469
   0.19375
   0.18217
   0.17731
   0.18381
   0.18466
   0.16533
   0.19025
   0.17748
   0.15974
   0.15388
   0.16071
   0.15685
   0.16429
   0.16268
   0.15736
   0.15650
   0.15451
   0.15692
   0.14840
   0.15952
   0.17636
   0.17970
   0.16128
   0.15854
   0.16593
   0.19258
   0.19699
   0.18520
   0.17712
   0.17020
   0.16418
   0.14882
   0.15528
   0.14890
   0.16569
   0.16558
   0.14603
   0.13184
   0.12714
   0.14266
   0.14515
   0.13552
   0.11948
   0.11517
   0.13550
   0.11427
   0.10917
   0.13314
   0.13672
   0.14644
   0.14322
   0.13885
   0.14409
   0.12540
   0.12382
   0.12387
   0.11975
   0.11620
   0.10730
   0.10365
   0.11254
   0.11237
   0.11136
   0.12027
   0.12773
   0.14040
   0.12841
   0.13451
   0.14954
   0.13992
   0.13909
   0.14193
   0.13980
   0.14601
   0.14686
   0.15160
   0.14541
   0.13863
   0.13149
   0.11709
   0.12421
   0.11236
   0.11045
   0.12251
   0.13081
   0.14402
   0.13777
   0.12895
   0.12544
   0.12968
   0.11101
   0.10558
   0.11917
   0.11485
   0.09787
   0.08893
   0.09031
   0.11065
   0.09423
   0.08179
   0.07527
   0.06053
   0.05454
   0.05394
   0.05883
   0.06043
   0.05879
   0.05390
   0.06326
   0.06647
   0.06787
   0.06520
   0.06771
   0.08351
   0.09104
   0.09239
   0.09700
   0.09049
   0.10080
   0.11016
   0.10069
   0.10483
   0.09647
   0.08996
   0.08587
   0.08944
   0.08899
   0.10101
   0.11872
   0.13612
   0.15230
   0.16201
   0.16144
   0.16687
   0.16337
   0.16649
   0.16046
   0.16735
   0.17098
   0.18314
   0.17804
   0.16949
   0.17552
   0.17998
   0.18913
   0.17698
   0.18058
   0.17708
   0.18815
   0.20355
   0.19932
   0.20845
   0.22262
   0.21086
   0.20666
   0.21360
   0.22151
   0.21855
   0.21063
   0.22481
   0.23164
   0.22841
   0.21543
   0.20129
   0.20170
   0.20787
   0.20359
   0.20744
   0.19531
   0.19642
   0.20325
   0.19890
   0.18421
   0.17718
   0.17337
   0.16896
   0.16999
   0.17040
   0.17353
   0.17073
   0.16836
   0.14776
   0.14858
   0.14840
   0.14262
   0.14459
   0.14231
   0.14367
   0.14171
   0.15239
   0.14435
   0.13231
   0.13653
   0.13526
   0.13329
   0.14010
   0.13410
   0.13189
   0.13545
   0.13714
   0.14955
   0.15996
   0.15627
   0.14135
   0.14661
   0.13388
   0.13456
   0.13582
   0.13567
   0.12308
   0.13218
   0.12199
   0.11199
   0.11792
   0.11802
   0.13801
   0.14142
   0.14185
   0.13992
   0.14209
   0.13273
   0.10477
   0.09756
   0.09654
   0.10009
   0.10738
   0.10117
   0.09870
   0.08471
   0.08057
   0.09805
   0.09818
   0.10221
   0.09454
   0.08230
   0.08314
   0.08857
   0.07255
   0.06924
   0.07891
   0.07692
   0.07275
   0.08251
   0.07987
   0.07931
   0.07854
   0.06713
   0.07373
   0.08342
   0.07418
   0.07036
   0.07000
   0.07055
   0.06665
   0.06600
   0.07318
   0.06992
   0.07013
   0.07341
   0.07349
   0.06581
   0.06930
   0.07390
   0.06874
   0.06071
   0.06751
   0.06215
   0.07468
   0.07322
   0.07201
   0.07809
   0.09566
   0.07882
   0.07776
   0.08613
   0.08154
   0.07756
   0.08631
   0.10467
   0.09105
   0.09797
   0.09431
   0.09201
   0.09694
   0.09433
   0.08691
   0.09594
   0.11151
   0.10922
   0.10192
   0.09587
   0.09867
   0.08939
   0.09361
   0.08905
   0.08498
   0.07972
   0.07466
   0.07637
   0.08123
   0.07276
   0.07344
   0.07873
   0.07159
   0.06915
   0.06706
   0.06473
   0.06433
   0.06041
   0.05811
   0.05695
   0.05615
   0.04924
   0.04103
   0.03977
   0.04116
   0.05038
   0.05207
   0.05483
   0.05411
   0.04981
   0.05123
   0.05548
   0.06701
   0.07267
   0.06470
   0.06493
   0.07016
   0.07192
   0.07125
   0.07000
   0.06323
   0.05577
   0.06219
   0.05438
   0.05593
   0.05362
   0.07041
   0.08521
   0.09318
   0.06921
   0.05416
   0.04758
   0.04370
   0.04393
   0.03838
   0.04499
   0.04891
   0.05676
   0.05799
   0.05432
   0.05795
   0.06230
   0.06756
   0.06505
   0.06078
   0.06407
   0.07072
   0.06592
   0.05462
   0.05020
   0.05213
   0.05549
   0.06308
   0.07526
   0.07273
   0.06561
   0.06943
   0.07217
   0.08953
   0.09133
   0.08769
   0.07449
   0.08318
   0.09030
   0.08766
   0.07142
   0.06858
   0.07656
   0.07889
   0.07572
   0.08748
   0.08175
   0.06599
   0.06891
   0.07443
   0.06357
   0.05119
   0.04618
   0.04429
   0.04823
   0.05244
   0.05984
   0.05927
   0.06437
   0.07082
   0.06328
   0.05674
   0.05875
   0.05951
   0.04985
   0.05115
   0.05742
   0.05588
   0.06330
   0.06761
   0.06363
   0.06288
   0.05434
   0.05266
   0.05522
   0.06300
   0.07164
   0.06974
   0.06912
   0.07344
   0.08038
   0.07432
   0.06139
   0.06799
   0.07812
   0.06598
   0.06475
   0.06479
   0.06554
   0.06835
   0.07098
   0.06987
   0.06995
   0.06820
   0.06629
   0.06898
   0.06436
   0.05940
   0.05817
   0.05960
   0.06565
   0.06332
   0.05762
   0.05137
   0.06098
   0.06257
   0.05727
   0.05651
   0.05432
   0.04780
   0.04797
   0.04994
   0.05308
   0.05924
   0.05958
   0.05644
   0.05484
   0.06367
   0.08262
   0.08689
   0.08016
   0.08320
   0.07760
   0.07394
   0.07926
   0.07396
   0.06963
   0.06862
   0.06528
   0.05688
   0.05121
   0.05561
   0.06038
   0.06473
   0.06236
   0.05932
   0.05682
   0.06117
   0.06459
   0.05399
   0.05403
   0.05759
   0.06192
   0.06269
   0.05738
   0.06187
   0.06082
   0.06036
   0.05777
   0.05884
   0.05743
   0.05218
   0.05220
   0.05711
   0.06439
   0.06768
   0.05887
   0.06347
   0.06238
   0.05895
   0.06205
   0.05744
   0.05968
   0.05866
   0.04907
   0.04778
   0.05254
   0.04901
   0.04628
   0.04518
   0.04385
   0.04227
   0.04611
   0.05257
   0.05009
   0.04715
   0.04814
   0.04776
   0.04444
   0.04596
   0.04585
   0.04634
   0.05325
   0.04733
   0.04802
   0.04404
   0.04733
   0.05169
   0.04725
   0.04733
   0.03986
   0.04125
   0.04282
   0.04376
   0.05231
   0.05601
   0.06209
   0.06556
   0.06805
   0.06643
   0.05428
   0.05097
   0.05953
   0.05665
   0.05413
   0.06466
   0.06484
   0.06477
   0.06571
   0.06313
   0.05830
   0.05924
   0.06838
   0.07765
   0.07232
   0.06317
   0.05760
   0.05575
   0.05458
   0.05342
   0.05959
   0.05853
   0.05587
   0.04922
   0.05159
   0.06095
   0.05895
   0.05026
   0.04419
   0.04469
   0.05236
   0.05482
   0.05536
   0.05638
   0.05481
   0.07372
   0.08021
   0.07219
   0.06165
   0.06664
   0.07514
   0.07305
   0.06610
   0.05882
   0.06685
   0.07974
   0.07327
   0.07466
   0.07509
   0.07944
   0.07754
   0.08538
   0.08889
   0.08146
   0.09072
   0.09904
   0.09454
   0.08725
   0.08711
   0.10226
   0.10849
   0.10643
   0.10079
   0.07996
   0.08150
   0.09927
   0.09533
   0.10157
   0.09178
   0.10439
   0.12102
   0.11590
   0.11049
   0.14131
   0.12671
   0.11921
   0.12197
   0.10879
   0.10428
   0.09980
   0.09437
   0.09198
   0.08272
   0.08229
   0.09157
   0.08869
   0.07803
   0.07697
   0.08037
   0.08735
   0.09214
   0.08748
   0.08223
   0.06915
   0.07024
   0.07772
   0.06214
   0.06176
   0.06454
   0.07142
   0.06152
   0.05503
   0.04427
   0.04641
   0.04887
   0.04418
   0.04708
   0.05047
   0.04457
   0.04927
   0.04864
   0.04639
   0.05012
   0.04899
   0.04768
   0.04301
   0.04327
   0.04986
   0.04996
   0.04459
   0.04692
   0.05128
   0.04744
   0.04885
   0.04890
   0.04465
   0.04247
   0.04688
   0.04579
   0.05342
   0.05499
   0.05656
   0.05316
   0.04842
   0.04861
   0.05150
   0.04646
   0.04692
   0.05253
   0.05935
   0.07438
   0.07025
   0.08182
   0.08405
   0.07514
   0.07676
   0.09214
   0.10473
   0.09365
   0.10205
   0.10324
   0.08895
   0.09447
   0.08781
   0.09594
   0.08477
   0.10335
   0.12935
   0.13243
   0.13747
   0.13032
   0.13919
   0.13238
   0.13806
   0.15953
   0.14648
   0.15554
   0.14935
   0.14926
   0.14246
   0.15625
   0.17803
   0.16951
   0.16551
   0.16393
   0.17414
   0.16139
   0.15782
   0.14905
   0.14535
   0.12626
   0.13267
   0.14138
   0.13820
   0.14134
   0.15774
   0.16737
   0.16284
   0.15022
   0.16504
   0.18062
   0.17588
   0.15244
   0.13349
   0.15391
   0.15769
   0.13022
   0.13873
   0.14217
   0.13226
   0.14738
   0.16197
   0.16633
   0.16299
   0.16490
   0.15701
   0.14842
   0.16088
   0.18795
   0.20015
   0.19787
   0.19827
   0.19999
   0.19747
   0.20887
   0.19554
   0.20434
   0.22635
   0.23488
   0.22007
   0.21509
   0.22649
   0.23097
   0.22239
   0.22225
   0.21717
   0.22907
   0.23981
   0.24198
   0.24415
   0.24305
   0.23043
   0.23435
   0.24237
   0.25089
   0.25142
   0.25319
   0.25773
   0.25981
   0.25266
   0.25121
   0.24776
   0.23681
   0.22980
   0.22204
   0.20542
   0.18251
   0.16806
   0.17637
   0.18070
   0.18121
   0.16966
   0.15379
   0.17341
   0.17609
   0.15491
   0.16286
   0.14289
   0.13410
   0.14082
   0.13111
   0.13054
   0.13652
   0.16312
   0.17810
   0.16166
   0.14252
   0.12863
   0.14431
   0.12398
   0.11465
   0.11905
   0.11844
   0.12807
   0.12700
   0.13728
   0.11927
   0.10975
   0.10347
   0.11008
   0.09326
   0.11196
   0.10954
   0.10775
   0.13185
   0.13415
   0.12502
   0.12633
   0.13721
   0.14114
   0.14347
   0.13852
   0.13642
   0.12529
   0.10918
   0.11518
   0.10929
   0.10165
   0.11175
   0.10061
   0.09833
   0.10549
   0.08825
   0.08761
   0.09340
   0.08787
   0.09205
   0.09099
   0.09119
   0.10086
   0.11131
   0.10147
   0.10600
   0.10383
   0.09771
   0.07538
   0.08711
   0.09699
   0.10177
   0.10257
   0.10002
   0.10908
   0.10270
   0.10277
   0.10624
   0.10376
   0.09911
   0.10786
   0.09567
   0.10369
   0.10154
   0.10837
   0.11926
   0.11327
   0.11431
   0.12318
   0.12990
   0.12057
   0.12169
   0.11798
   0.12539
   0.12397
   0.11277
   0.10211
   0.08796
   0.08352
   0.08104
   0.08049
   0.08062
   0.08484
   0.10111
   0.11636
   0.11203
   0.09411
   0.08706
   0.08845
   0.08512
   0.08505
   0.07770
   0.08241
   0.07894
   0.07763
   0.07452
   0.07409
   0.08039
   0.07531
   0.06992
   0.07806
   0.08242
   0.07137
   0.06390
   0.07871
   0.07467
   0.06571
   0.06113
   0.05107
   0.04023
   0.04200
   0.03851
   0.03797
   0.03876
   0.03917
   0.03801
   0.04343
   0.04572
   0.04525
   0.04155
   0.03914
   0.03683
   0.03845
   0.04288
   0.04022
   0.04924
   0.04956
   0.05342
   0.06307
   0.06523
   0.06722
   0.06554
   0.06094
   0.06747
   0.06579
   0.06273
   0.05972
   0.05566
   0.04482
   0.03849
   0.03462
   0.03543
   0.04021
   0.04721
   0.05072
   0.05323
   0.04655
   0.04829
   0.05048
   0.05171
   0.05029
   0.04898
   0.05354
   0.06503
   0.06264
   0.05386
   0.06313
   0.06491
   0.05693
   0.05112
   0.04957
   0.05877
   0.06519
   0.06275
   0.05998
   0.05795
   0.06211
   0.06388
   0.05787
   0.04770
   0.05282
   0.05196
   0.04545
   0.04835
   0.04970
   0.04456
   0.04468
   0.04412
   0.04151
   0.04205
   0.04592
   0.04426
   0.03932
   0.04568
   0.04071
   0.04458
   0.05113
   0.05394
   0.04498
   0.04516
   0.05800
   0.07011
   0.07122
   0.07898
   0.09459
   0.08905
   0.09256
   0.11449
   0.12384
   0.10294
   0.10201
   0.10478
   0.10981
   0.11702
   0.12239
   0.12788
   0.13388
   0.13131
   0.12223
   0.11781
   0.13300
   0.13436
   0.14438
   0.14123
   0.14325
   0.14413
   0.12189
   0.13642
   0.14390
   0.13463
   0.13834
   0.13537
   0.13872
   0.15618
   0.16014
   0.15392
   0.15091
   0.14463
   0.15110
   0.15105
   0.14175
   0.13646
   0.12438
   0.11702
   0.13625
   0.13759
   0.13216
   0.14500
   0.15741
   0.15764
   0.16401
   0.13769
   0.13474
   0.11148
   0.12224
   0.12946
   0.12085
   0.11356
   0.12636
   0.12838
   0.13482
   0.12879
   0.12951
   0.12886
   0.11942
   0.12036
   0.13314
   0.12864
   0.13015
   0.13075
   0.13182
   0.14233
   0.14646
   0.14669
   0.15869
   0.15509
   0.15606
   0.16611
   0.16066
   0.16862
   0.16001
   0.16226
   0.16569
   0.15608
   0.15555
   0.16509
   0.16562
   0.17952
   0.16768
   0.17623
   0.17629
   0.14822
   0.12731
   0.11879
   0.13826
   0.11524
   0.12409
   0.12982
   0.12605
   0.12634
   0.12709
   0.12030
   0.14171
   0.13985
   0.13072
   0.13815
   0.15401
   0.17393
   0.18259
   0.19817
   0.19322
   0.17656
   0.16848
   0.16529
   0.17313
   0.18372
   0.17795
   0.15565
   0.14047
   0.12062
   0.13031
   0.12230
   0.11578
   0.10748
   0.10916
   0.10428
   0.09540
   0.09995
   0.09346
   0.10872
   0.12011
   0.12804
   0.12539
   0.10734
   0.10246
   0.10042
   0.09369
   0.11570
   0.10201
   0.11994
   0.11491
   0.12124
   0.11256
   0.11963
   0.11148
   0.12014
   0.11667
   0.12004
   0.13306
   0.12853
   0.12012
   0.10877
   0.11371
   0.12847
   0.14253
   0.13028
   0.12305
   0.13193
   0.14830
   0.14215
   0.14424
   0.15651
   0.13989
   0.13391
   0.13765
   0.13557
   0.13616
   0.15198
   0.14621
   0.14420
   0.16362
   0.16605
   0.15465
   0.15274
   0.15418
   0.14676
   0.14844
   0.15342
   0.16951
   0.16838
   0.15996
   0.17146
   0.16336
   0.16167
   0.15901
   0.15692
   0.16203
   0.14549
   0.14910
   0.17109
   0.18165
   0.18353
   0.19658
   0.19477
   0.19098
   0.18477
   0.19153
   0.20037
   0.20485
   0.18915
   0.19882
   0.19407
   0.20845
   0.19995
   0.18752
   0.17877
   0.18110
   0.20196
   0.21391
   0.20434
   0.20140
   0.20791
   0.20793
   0.19835
   0.18321
   0.19943
   0.20737
   0.20173
   0.21034
   0.20931
   0.21227
   0.20977
   0.19625
   0.18480
   0.18786
   0.18078
   0.17116
   0.16542
   0.15819
   0.15428
   0.15534
   0.13574
   0.11689
   0.13307
   0.14026
   0.14002
   0.14636
   0.13498
   0.12232
   0.13852
   0.12924
   0.11965
   0.13599
   0.15240
   0.15813
   0.16447
   0.16572
   0.17991
   0.18092
   0.18681
   0.19313
   0.20798
   0.20734
   0.20753
   0.20960
   0.20531
   0.19202
   0.18317
   0.17941
   0.18867
   0.18715
   0.18341
   0.16831
   0.15732
   0.16441
   0.16462
   0.13468
   0.12888
   0.13784
   0.13004
   0.13556
   0.12449
   0.11839
   0.08888
   0.08155
   0.09644
   0.08815
   0.08802
   0.08111
   0.08736
   0.08360
   0.08567
   0.08145
   0.07673
   0.08720
   0.08355
   0.07885
   0.08551
   0.09632
   0.10106
   0.11068
   0.11737
   0.09021
   0.08810
   0.09526
   0.08389
   0.08214
   0.10708
   0.10509
   0.07884
   0.08005
   0.09584
   0.09833
   0.08930
   0.09499
   0.10522
   0.11580
   0.13435
   0.12840
   0.12290
   0.12205
   0.11814
   0.09331
   0.10885
   0.12019
   0.12464
   0.12507
   0.11846
   0.11119
   0.11203
   0.10817
   0.12263
   0.11173
   0.09688
   0.09820
   0.11153
   0.11139
   0.10870
   0.11579
   0.12376
   0.11169
   0.11551
   0.12736
   0.13150
   0.12812
   0.12278
   0.12040
   0.11344
   0.10903
   0.12047
   0.12141
   0.11210
   0.10252
   0.09477
   0.12057
   0.12017
   0.10321
   0.09511
   0.09450
   0.09653
   0.09893
   0.09696
   0.09888
   0.08788
   0.08360
   0.08360
   0.08113
   0.08455
   0.08356
   0.08368
   0.09341
   0.08792
   0.09156
   0.08435
   0.08232
   0.08215
   0.08489
   0.07972
   0.07732
   0.08059
   0.09165
   0.08780
   0.08402
   0.08455
   0.08670
   0.07998
   0.08447
   0.09520
   0.09564
   0.09263
   0.09111
   0.09533
   0.09216
   0.08652
   0.07963
   0.08545
   0.07990
   0.08466
   0.08804
   0.09051
   0.07975
   0.08416
   0.07436
   0.07459
   0.07048
   0.07731
   0.08167
   0.09307
   0.08605
   0.07718
   0.08166
   0.07786
   0.07481
   0.06368
   0.06260
   0.06459
   0.06411
   0.06145
   0.05581
   0.05499
   0.05513
   0.06788
   0.07397
   0.07310
   0.07344
   0.06942
   0.05657
   0.06209
   0.06060
   0.06021
   0.06463
   0.07058
   0.05969
   0.05362
   0.05920
   0.04940
   0.04037
   0.03921
   0.04170
   0.04406
   0.04629
   0.04582
   0.04823
   0.04821
   0.04590
   0.04569
   0.05305
   0.06667
   0.05971
   0.05390
   0.06039
   0.05804
   0.06388
   0.06701
   0.07720
   0.07978
   0.07989
   0.08420
   0.06747
   0.07580
   0.07206
   0.06479
   0.06367
   0.06927
   0.07355
   0.08295
   0.08475
   0.09023
   0.10613
   0.10786
   0.09189
   0.08876
   0.09196
   0.08870
   0.09682
   0.09213
   0.09560
   0.08885
   0.09575
   0.09329
   0.09456
   0.09143
   0.08742
   0.08013
   0.09173
   0.09654
   0.10278
   0.10507
   0.11136
   0.10934
   0.10298
   0.10571
   0.09885
   0.08907
   0.09378
   0.08977
   0.08392
   0.10370
   0.10986
   0.09816
   0.10884
   0.10407
   0.09796
   0.09012
   0.11776
   0.11541
   0.10398
   0.10690
   0.11327
   0.10995
   0.10609
   0.11681
   0.13978
   0.11886
   0.12748
   0.11779
   0.12792
   0.13158
   0.13504
   0.13214
   0.16916
   0.18003
   0.19030
   0.19776
   0.20638
   0.20212
   0.19248
   0.19834
   0.21015
   0.20136
   0.20003
   0.18624
   0.18620
   0.17251
   0.16620
   0.16819
   0.16129
   0.16179
   0.15297
   0.14695
   0.13877
   0.14999
   0.13431
   0.13611
   0.13682
   0.13915
   0.14885
   0.15361
   0.15279
   0.15338
   0.16628
   0.17662
   0.17630
   0.17677
   0.16466
   0.17261
   0.18456
   0.18981
   0.17981
   0.18363
   0.18201
   0.18271
   0.18255
   0.18744
   0.18572
   0.16922
   0.15644
   0.16186
   0.15936
   0.16700
   0.16704
   0.15162
   0.16334
   0.15929
   0.16036
   0.15841
   0.16053
   0.16419
   0.16230
   0.16536
   0.15571
   0.15485
   0.16889
   0.16742
   0.15757
   0.16274
   0.17153
   0.17585
   0.17354
   0.17051
   0.14940
   0.14830
   0.14482
   0.13944
   0.13728
   0.13000
   0.13148
   0.14341
   0.14053
   0.14477
   0.14802
   0.14842
   0.13904
   0.13514
   0.14851
   0.15357
   0.12755
   0.13457
   0.15256
   0.14685
   0.15695
   0.15499
   0.14736
   0.13889
   0.13970
   0.12946
   0.12745
   0.13797
   0.13490
   0.13546
   0.11655
   0.12779
   0.13753
   0.13238
   0.13689
   0.13543
   0.13602
   0.13874
   0.13237
   0.14004
   0.13459
   0.11472
   0.12222
   0.12620
   0.10709
   0.10326
   0.10214
   0.09952
   0.11135
   0.12641
   0.14476
   0.14922
   0.14966
   0.16334
   0.18323
   0.19268
   0.19418
   0.19660
   0.19679
   0.20001
   0.20506
   0.20487
   0.20978
   0.21508
   0.19766
   0.18703
   0.17285
   0.17380
   0.18295
   0.18249
   0.15280
   0.14708
   0.15045
   0.16495
   0.14460
   0.15356
   0.16272
   0.16201
   0.15887
   0.16143
   0.16906
   0.15719
   0.15130
   0.16613
   0.16999
   0.16569
   0.16687
   0.17011
   0.17971
   0.16335
   0.14870
   0.15529
   0.14148
   0.14187
   0.14781
   0.14712
   0.13995
   0.12095
   0.10101
   0.10227
   0.09730
   0.09044
   0.09793
   0.09947
   0.08314
   0.07884
   0.09475
   0.11691
   0.13605
   0.14018
   0.14368
   0.14512
   0.15608
   0.13667
   0.14623
   0.16179
   0.15254
   0.11834
   0.12121
   0.13004
   0.11705
   0.14960
   0.15713
   0.16380
   0.17131
   0.17340
   0.17884
   0.19211
   0.19944
   0.19193
   0.17132
   0.18354
   0.19436
   0.20386
   0.20971
   0.22367
   0.22562
   0.23070
   0.24663
   0.22918
   0.23332
   0.24755
   0.25223
   0.25552
   0.24959
   0.24957
   0.24233
   0.24305
   0.24194
   0.24062
   0.24434
   0.23685
   0.22899
   0.21730
   0.22212
   0.23032
   0.24765
   0.25210
   0.24739
   0.24078
   0.23862
   0.24010
   0.24180
   0.24312
   0.24152
   0.23948
   0.23380
   0.23501
   0.24322
   0.24202
   0.23447
   0.23130
   0.22443
   0.23366
   0.22721
   0.21558
   0.23676
   0.24564
   0.24705
   0.24768
   0.25542
   0.25461
   0.25198
   0.24673
   0.24780
   0.25358
   0.25599
   0.25372
   0.25031
   0.24513
   0.23801
   0.24013
   0.24982
   0.25573
   0.25440
   0.25465
   0.25990
   0.26212
   0.26040
   0.26003
   0.25729
   0.25121
   0.24953
   0.25259
   0.25800
   0.25752
   0.26002
   0.25728
   0.25799
   0.25994
   0.25906
   0.25691
   0.25532
   0.25196
   0.25077
   0.24548
   0.24610
   0.24533
   0.24089
   0.24337
   0.24421
   0.24165
   0.23302
   0.23458
   0.23493
   0.22528
   0.19602
   0.15879
   0.14909
   0.15867
   0.15051
   0.12124
   0.12773
   0.12752
   0.12787
   0.13311
   0.11860
   0.11176
   0.12852
   0.12434
   0.11531
   0.13189
   0.14575
   0.14101
   0.12369
   0.12798
   0.14623
   0.14349
   0.14305
   0.14288
   0.16103
   0.18235
   0.20051
   0.18237
   0.17539
   0.17009
   0.17351
   0.17347
   0.18697
   0.18424
   0.19935
   0.20049
   0.19736
   0.20076
   0.21899
   0.23726
   0.24808
   0.23829
   0.22144
   0.21415
   0.22271
   0.22941
   0.23381
   0.22855
   0.22603
   0.23705
   0.25061
   0.25968
   0.25825
   0.25557
   0.25009
   0.24891
   0.25013
   0.25092
   0.25562
   0.24825
   0.23946
   0.23631
   0.23941
   0.24432
   0.25469
   0.25740
   0.25436
   0.25050
   0.25353
   0.25735
   0.26048
   0.26107
   0.26298
   0.26289
   0.26151
   0.26200
   0.25379
   0.23692
   0.23518
   0.24014
   0.23371
   0.23921
   0.23473
   0.23116
   0.22296
   0.21625
   0.22363
   0.23514
   0.23391
   0.22233
   0.21806
   0.22635
   0.22421
   0.21622
   0.20271
   0.19463
   0.20614
   0.21188
   0.20701
   0.20097
   0.20208
   0.20380
   0.20900
   0.21902
   0.21932
   0.22192
   0.21720
   0.22548
   0.21299
   0.21810
   0.21738
   0.21982
   0.21920
   0.21615
   0.21821
   0.21486
   0.21407
   0.20499
   0.21222
   0.22939
   0.23593
   0.23431
   0.24357
   0.23841
   0.23580
   0.23032
   0.22774
   0.23725
   0.23858
   0.23639
   0.23615
   0.23650
   0.23372
   0.22644
   0.23137
   0.22696
   0.22542
   0.22241
   0.22403
   0.22124
   0.22036
   0.22059
   0.22435
   0.22752
   0.22500
   0.21945
   0.22267
   0.22867
   0.22527
   0.22776
   0.22597
   0.22938
   0.23199
   0.22559
   0.22661
   0.22838
   0.22081
   0.21749
   0.20326
   0.20839
   0.21163
   0.22238
   0.22425
   0.23011
   0.22575
   0.21694
   0.21350
   0.20718
   0.21731
   0.22521
   0.23171
   0.23965
   0.23737
   0.23494
   0.23465
   0.24016
   0.23766
   0.24777
   0.24617
   0.25085
   0.24696
   0.24727
   0.25270
   0.25628
   0.25595
   0.25750
   0.26347
   0.25832
   0.26127
   0.26140
   0.24915
   0.24927
   0.25551
   0.25228
   0.25207
   0.25317
   0.25664
   0.25987
   0.25998
   0.25947
   0.26184
   0.26215
   0.26027
   0.25426
   0.24460
   0.23108
   0.22811
   0.23225
   0.23050
   0.22537
   0.22818
   0.23380
   0.23132
   0.22378
   0.21591
   0.22134
   0.21961
   0.22227
   0.21301
   0.20735
   0.19212
   0.17512
   0.14588
   0.14908
   0.19413
   0.20434
   0.21155
   0.20592
   0.20108
   0.21906
   0.20595
   0.18439
   0.17342
   0.18424
   0.19075
   0.18089
   0.16174
   0.13406
   0.15576
   0.16778
   0.17381
   0.16716
   0.16359
   0.17292
   0.16563
   0.17513
   0.17687
   0.16850
   0.16462
   0.18414
   0.17933
   0.16723
   0.16234
   0.16115
   0.13792
   0.11382
   0.12515
   0.14599
   0.15006
   0.13795
   0.14841
   0.15869
   0.13760
   0.13660
   0.14160
   0.11805
   0.12380
   0.12678
   0.10922
   0.12104
   0.12250
   0.11871
   0.10659
   0.11121
   0.10392
   0.09211
   0.08639
   0.09330
   0.08773
   0.07843
   0.07679
   0.07959
   0.07235
   0.06604
   0.08399
   0.07800
   0.06669
   0.07422
   0.07497
   0.06808
   0.07373
   0.07332
   0.08260
   0.06337
   0.07482
   0.08077
   0.10000
   0.07354
   0.07367
   0.07774
   0.08600
   0.06945
   0.06252
   0.06516
   0.06681
   0.06353
   0.06957
   0.07461
   0.06219
   0.07354
   0.07515
   0.07308
   0.08707
   0.08701
   0.09524
   0.08763
   0.08223
   0.08356
   0.08747
   0.08903
   0.08540
   0.08422
   0.07783
   0.07781
   0.07785
   0.07225
   0.06499
   0.06662
   0.07418
   0.06561
   0.06742
   0.06995
   0.06994
   0.07537
   0.07691
   0.07826
   0.08443
   0.08075
   0.08367
   0.10187
   0.09853
   0.09164
   0.08848
   0.09165
   0.08785
   0.08265
   0.08482
   0.08590
   0.07892
   0.09109
   0.08850
   0.09119
   0.09013
   0.07269
   0.08733
   0.11444
   0.10374
   0.08960
   0.09950
   0.09653
   0.09915
   0.10555
   0.09447
   0.09304
   0.08056
   0.08584
   0.07830
   0.06987
   0.06317
   0.06323
   0.06249
   0.06379
   0.06232
   0.06225
   0.06775
   0.06985
   0.06212
   0.06620
   0.05934
   0.06493
   0.07054
   0.06473
   0.06799
   0.07527
   0.07192
   0.07828
   0.07042
   0.07447
   0.06924
   0.05963
   0.06480
   0.05620
   0.05615
   0.05510
   0.06349
   0.06437
   0.06471
   0.05771
   0.04758
   0.05187
   0.05884
   0.05631
   0.05168
   0.05547
   0.05380
   0.05823
   0.06415
   0.07715
   0.08118
   0.08156
   0.07727
   0.07508
   0.06188
   0.05304
   0.05275
   0.05760
   0.06049
   0.06160
   0.07076
   0.06801
   0.06507
   0.07002
   0.06356
   0.05648
   0.05714
   0.05355
   0.05395
   0.06061
   0.06493
   0.06432
   0.06133
   0.06190
   0.06614
   0.07518
   0.07977
   0.07975
   0.08106
   0.08031
   0.08132
   0.07903
   0.08376
   0.08316
   0.07991
   0.07938
   0.08271
   0.07793
   0.06859
   0.07455
   0.07670
   0.07501
   0.06870
   0.06034
   0.05013
   0.04948
   0.05204
   0.05108
   0.05115
   0.05346
   0.05544
   0.05660
   0.05745
   0.05450
   0.05491
   0.05578
   0.05553
   0.05520
   0.05036
   0.05272
   0.05458
   0.05173
   0.05084
   0.04999
   0.04917
   0.04971
   0.05112
   0.05183
   0.05344
   0.05371
   0.06329
   0.06410
   0.06969
   0.06989
   0.06746
   0.07012
   0.06927
   0.06253
   0.06299
   0.06248
   0.06276
   0.06549
   0.05710
   0.05015
   0.04950
   0.05279
   0.05573
   0.05375
   0.05195
   0.05513
   0.05456
   0.06953
   0.07454
   0.06565
   0.05950
   0.06480
   0.06586
   0.07091
   0.06533
   0.06154
   0.05446
   0.04912
   0.05158
   0.05480
   0.04829
   0.04605
   0.04800
   0.04531
   0.05001
   0.05795
   0.06987
   0.06178
   0.06155
   0.06555
   0.06427
   0.06408
   0.06574
   0.06119
   0.06313
   0.07075
   0.06320
   0.05434
   0.05805
   0.06093
   0.05112
   0.05222
   0.06370
   0.06816
   0.06221
   0.05535
   0.05653
   0.05495
   0.05138
   0.05545
   0.05280
   0.05057
   0.04871
   0.05446
   0.05339
   0.05097
   0.05871
   0.05217
   0.05543
   0.06228
   0.06310
   0.05377
   0.05394
   0.05209
   0.05177
   0.05767
   0.05371
   0.05066
   0.04051
   0.04284
   0.04956
   0.04733
   0.04640
   0.05214
   0.04915
   0.05016
   0.04835
   0.04422
   0.04801
   0.04685
   0.04174
   0.04065
   0.04072
   0.04428
   0.04714
   0.04423
   0.04569
   0.05135
   0.05465
   0.05632
   0.05580
   0.05494
   0.05683
   0.06010
   0.05912
   0.05348
   0.06044
   0.05640
   0.05873
   0.05349
   0.06600
   0.06848
   0.05648
   0.05934
   0.04824
   0.04876
   0.05796
   0.06335
   0.07370
   0.07429
   0.06343
   0.05828
   0.06249
   0.06737
   0.06187
   0.05843
   0.06133
   0.06447
   0.06386
   0.07504
   0.06662
   0.06182
   0.07433
   0.07871
   0.06456
   0.06442
   0.06852
   0.06877
   0.07097
   0.09020
   0.09209
   0.09353
   0.09601
   0.10842
   0.10690
   0.12502
   0.12464
   0.13997
   0.15510
   0.16730
   0.17997
   0.17799
   0.16710
   0.15449
   0.16170
   0.16421
   0.17393
   0.16868
   0.17962
   0.19279
   0.19938
   0.20716
   0.20393
   0.20237
   0.20860
   0.20931
   0.19377
   0.18326
   0.18687
   0.17934
   0.17689
   0.16690
   0.16397
   0.18563
   0.19047
   0.18096
   0.17192
   0.16718
   0.18024
   0.17674
   0.17087
   0.16757
   0.16722
   0.16720
   0.16695
   0.16477
   0.16541
   0.16185
   0.17471
   0.18698
   0.20361
   0.19972
   0.19535
   0.19048
   0.18993
   0.18714
   0.17799
   0.16845
   0.16771
   0.17003
   0.16427
   0.16227
   0.16307
   0.18069
   0.19881
   0.19283
   0.18749
   0.19709
   0.19128
   0.19905
   0.19386
   0.19125
   0.17200
   0.16068
   0.15051
   0.13534
   0.12927
   0.11378
   0.10285
   0.09274
   0.09647
   0.08936
   0.07770
   0.08366
   0.08024
   0.07887
   0.07708
   0.08081
   0.09645
   0.10588
   0.10934
   0.11178
   0.09941
   0.08106
   0.08747
   0.09727
   0.08027
   0.07460
   0.07642
   0.07101
   0.07340
   0.06705
   0.06033
   0.06871
   0.06670
   0.06766
   0.06912
   0.06230
   0.06298
   0.06890
   0.06578
   0.05388
   0.04792
   0.05687
   0.05432
   0.05485
   0.05351
   0.04854
   0.04767
   0.04982
   0.05124
   0.04664
   0.05259
   0.05259
   0.04870
   0.05619
   0.06096
   0.05694
   0.05849
   0.05416
   0.04417
   0.04069
   0.03961
   0.04547
   0.05281
   0.05596
   0.04764
   0.04354
   0.04898
   0.05362
   0.06229
   0.06250
   0.05985
   0.06097
   0.06572
   0.08158
   0.08781
   0.08555
   0.07481
   0.06448
   0.07560
   0.07902
   0.07613
   0.08279
   0.07702
   0.07367
   0.08361
   0.08051
   0.08470
   0.09559
   0.08433
   0.07276
   0.08288
   0.07478
   0.07909
   0.08328
   0.07277
   0.06462
   0.06873
   0.07482
   0.07747
   0.07444
   0.06682
   0.07393
   0.06441
   0.06842
   0.07226
   0.06809
   0.07392
   0.07354
   0.07611
   0.07824
   0.06649
   0.06763
   0.06978
   0.07200
   0.07522
   0.06308
   0.06599
   0.07025
   0.06807
   0.06743
   0.05924
   0.05612
   0.05981
   0.06093
   0.06391
   0.06731
   0.07001
   0.06757
   0.06987
   0.07557
   0.08234
   0.08813
   0.09172
   0.08935
   0.10032
   0.10214
   0.09716
   0.09280
   0.09658
   0.10347
   0.09831
   0.10064
   0.12441
   0.12487
   0.12338
   0.12201
   0.12224
   0.12846
   0.13015
   0.14464
   0.14323
   0.13939
   0.13770
   0.12564
   0.13148
   0.12946
   0.12921
   0.12240
   0.14005
   0.14565
   0.14936
   0.13690
   0.14611
   0.14927
   0.17501
   0.17541
   0.17753
   0.16364
   0.15456
   0.14242
   0.15644
   0.16015
   0.15986
   0.15746
   0.15128
   0.14738
   0.14372
   0.14537
   0.15390
   0.15294
   0.15070
   0.12790
   0.12954
   0.11924
   0.12197
   0.11688
   0.12081
   0.11441
   0.11156
   0.11486
   0.11800
   0.11779
   0.11338
   0.12055
   0.12563
   0.11849
   0.11221
   0.11402
   0.12287
   0.11034
   0.10809
   0.12205
   0.11462
   0.11310
   0.11841
   0.10123
   0.10673
   0.10782
   0.09773
   0.10154
   0.10576
   0.11870
   0.12445
   0.11681
   0.11491
   0.11073
   0.12725
   0.12863
   0.12492
   0.11819
   0.11512
   0.11512
   0.11430
   0.11072
   0.11905
   0.11509
   0.12603
   0.11561
   0.10096
   0.10196
   0.09338
   0.10106
   0.11038
   0.11087
   0.10157
   0.10009
   0.10871
   0.09710
   0.09922
   0.11552
   0.12655
   0.11771
   0.13502
   0.15046
   0.14783
   0.14352
   0.15141
   0.14867
   0.15117
   0.15493
   0.15285
   0.16964
   0.17965
   0.16301
   0.15680
   0.15287
   0.15534
   0.16526
   0.15809
   0.13631
   0.15009
   0.15433
   0.12449
   0.13856
   0.13876
   0.13686
   0.12468
   0.12110
   0.11437
   0.10506
   0.10423
   0.09129
   0.08907
   0.09022
   0.09117
   0.09062
   0.10317
   0.08836
   0.08353
   0.08615
   0.09875
   0.09637
   0.09953
   0.09494
   0.10434
   0.09570
   0.10307
   0.10206
   0.09183
   0.10399
   0.08549
   0.10350
   0.09381
   0.08660
   0.08334
   0.07765
   0.08161
   0.08104
   0.08641
   0.09424
   0.09303
   0.08495
   0.08206
   0.07901
   0.08691
   0.07957
   0.07535
   0.10078
   0.11494
   0.11031
   0.09482
   0.09574
   0.09126
   0.10414
   0.10615
   0.10541
   0.10272
   0.09657
   0.09917
   0.10433
   0.10900
   0.10602
   0.10689
   0.11442
   0.11124
   0.12219
   0.11379
   0.09546
   0.09150
   0.08445
   0.08150
   0.09118
   0.08958
   0.08384
   0.08664
   0.08761
   0.10951
   0.11032
   0.10289
   0.08506
   0.09011
   0.09498
   0.07984
   0.08880
   0.09684
   0.09804
   0.11129
   0.10573
   0.09793
   0.09263
   0.09268
   0.09090
   0.09528
   0.10787
   0.10340
   0.10197
   0.09791
   0.09327
   0.09050
   0.10225
   0.09442
   0.09734
   0.09845
   0.09635
   0.09540
   0.08332
   0.07666
   0.07489
   0.07030
   0.06270
   0.06134
   0.06852
   0.07971
   0.09662
   0.10852
   0.10760
   0.09536
   0.09979
   0.10633
   0.10461
   0.11011
   0.11083
   0.08373
   0.08495
   0.10813
   0.11183
   0.10863
   0.10876
   0.09822
   0.08582
   0.07337
   0.07880
   0.08775
   0.07606
   0.07881
   0.08135
   0.09514
   0.10501
   0.10126
   0.09801
   0.08111
   0.08599
   0.08064
   0.08357
   0.08955
   0.08178
   0.07848
   0.08654
   0.07704
   0.07314
   0.08652
   0.08140
   0.09082
   0.07512
   0.08204
   0.07257
   0.07426
   0.07628
   0.07350
   0.07574
   0.07673
   0.07242
   0.08198
   0.07719
   0.06651
   0.07158
   0.06802
   0.06750
   0.06842
   0.06298
   0.05607
   0.06271
   0.05983
   0.05809
   0.06244
   0.06931
   0.06307
   0.06435
   0.07073
   0.06937
   0.06630
   0.06043
   0.06149
   0.05666
   0.05197
   0.05113
   0.05150
   0.04962
   0.05320
   0.05163
   0.04927
   0.05075
   0.05209
   0.05145
   0.23608
   0.23225
   0.22720
   0.23198
   0.24255
   0.24693
   0.25087
   0.25581
   0.25929
   0.26258
   0.26155
   0.26218
   0.25939
   0.25831
   0.25164
   0.24479
   0.24277
   0.24272
   0.23240
   0.22726
   0.22876
   0.23604
   0.23842
   0.23691
   0.22481
   0.21720
   0.21445
   0.21226
   0.21340
   0.21107
   0.21603
   0.21861
   0.21229
   0.22221
   0.21561
   0.21808
   0.22856
   0.23611
   0.24173
   0.24005
   0.23369
   0.23220
   0.22939
   0.22801
   0.22845
   0.22688
   0.22623
   0.23415
   0.23734
   0.23423
   0.22334
   0.20743
   0.20457
   0.22103
   0.21619
   0.20587
   0.20037
   0.19920
   0.19201
   0.17538
   0.16944
   0.17677
   0.17799
   0.17565
   0.17916
   0.16914
   0.16899
   0.16667
   0.16741
   0.17567
   0.18640
   0.18885
   0.18388
   0.17778
   0.19045
   0.17987
   0.18211
   0.18476
   0.18885
   0.18650
   0.17851
   0.16993
   0.16472
   0.15661
   0.15878
   0.16069
   0.15585
   0.15489
   0.15559
   0.14837
   0.16757
   0.18107
   0.16933
   0.16793
   0.15970
   0.13607
   0.12730
   0.14165
   0.13024
   0.13385
   0.12493
   0.12896
   0.12661
   0.13344
   0.12554
   0.12685
   0.12809
   0.14514
   0.15163
   0.13263
   0.12944
   0.10737
   0.11780
   0.12313
   0.13166
   0.12688
   0.12151
   0.12144
   0.12140
   0.11926
   0.10970
   0.10479
   0.10240
   0.11102
   0.11118
   0.11300
   0.11526
   0.10830
   0.11029
   0.11491
   0.11661
   0.12242
   0.11309
   0.11024
   0.10879
   0.11799
   0.12246
   0.11784
   0.10368
   0.12710
   0.13765
   0.12171
   0.10526
   0.12187
   0.13312
   0.14504
   0.14672
   0.15270
   0.16893
   0.17177
   0.16539
   0.16647
   0.16998
   0.16533
   0.16090
   0.16417
   0.15750
   0.14235
   0.14634
   0.14456
   0.14503
   0.14516
   0.14663
   0.13408
   0.13031
   0.13419
   0.12542
   0.12823
   0.13927
   0.15212
   0.14467
   0.13376
   0.14826
   0.14234
   0.12868
   0.13583
   0.12203
   0.13105
   0.14018
   0.11908
   0.10781
   0.11501
   0.11242
   0.11062
   0.11214
   0.10976
   0.09519
   0.11006
   0.11390
   0.09489
   0.11564
   0.10889
   0.08811
   0.07810
   0.09263
   0.10134
   0.09937
   0.10005
   0.09533
   0.08463
   0.08704
   0.08383
   0.07379
   0.07270
   0.07188
   0.06893
   0.06512
   0.06600
   0.06837
   0.07440
   0.08717
   0.07840
   0.07625
   0.07293
   0.08050
   0.08749
   0.07821
   0.08182
   0.09063
   0.08258
   0.06614
   0.06816
   0.07251
   0.07001
   0.06856
   0.06865
   0.07363
   0.07875
   0.08399
   0.08023
   0.07991
   0.08440
   0.08761
   0.07530
   0.06801
   0.06653
   0.07151
   0.07853
   0.09249
   0.09065
   0.08552
   0.08315
   0.08774
   0.09495
   0.08370
   0.09149
   0.10088
   0.10035
   0.10060
   0.10681
   0.10324
   0.10829
   0.10915
   0.09815
   0.09845
   0.10271
   0.12085
   0.11937
   0.12739
   0.13235
   0.13174
   0.12015
   0.12062
   0.11338
   0.11226
   0.10690
   0.09570
   0.09679
   0.08510
   0.07879
   0.08424
   0.08917
   0.08166
   0.08252
   0.07670
   0.07309
   0.07706
   0.07873
   0.08154
   0.07590
   0.07826
   0.07334
   0.06974
   0.06735
   0.07003
   0.07122
   0.07367
   0.07637
   0.08497
   0.09552
   0.07747
   0.07244
   0.08201
   0.07797
   0.07964
   0.08123
   0.08331
   0.08437
   0.08673
   0.07979
   0.08563
   0.08986
   0.07921
   0.08410
   0.08700
   0.08704
   0.08107
   0.08741
   0.08410
   0.08017
   0.07742
   0.07528
   0.08722
   0.09055
   0.09340
   0.09405
   0.10605
   0.10950
   0.10274
   0.08950
   0.09622
   0.09999
   0.08693
   0.10265
   0.12336
   0.12313
   0.12918
   0.12802
   0.12028
   0.11294
   0.12056
   0.09768
   0.09961
   0.10015
   0.10653
   0.11541
   0.09552
   0.09276
   0.09881
   0.10484
   0.09444
   0.10113
   0.11616
   0.10715
   0.10411
   0.10198
   0.09595
   0.09873
   0.10526
   0.10342
   0.10285
   0.09693
   0.09405
   0.09319
   0.08995
   0.08655
   0.08771
   0.08674
   0.09023
   0.09635
   0.09558
   0.09243
   0.09444
   0.09517
   0.09285
   0.08530
   0.07345
   0.08345
   0.08534
   0.09181
   0.09588
   0.09207
   0.08350
   0.08519
   0.08684
   0.09796
   0.08515
   0.07573
   0.09144
   0.10353
   0.08757
   0.07951
   0.08183
   0.07778
   0.06947
   0.06936
   0.07767
   0.07506
   0.06929
   0.07776
   0.08249
   0.08049
   0.07499
   0.06433
   0.06281
   0.05878
   0.06032
   0.06557
   0.06713
   0.06310
   0.06617
   0.07177
   0.07374
   0.07279
   0.07782
   0.07869
   0.06663
   0.06333
   0.06662
   0.06350
   0.06319
   0.06462
   0.06548
   0.06099
   0.05710
   0.06741
   0.06443
   0.06240
   0.05569
   0.05959
   0.05854
   0.05541
   0.04986
   0.04993
   0.05302
   0.05663
   0.04749
   0.04709
   0.04909
   0.04980
   0.04996
   0.04968
   0.04207
   0.04787
   0.05554
   0.06291
   0.06239
   0.06106
   0.05922
   0.06083
   0.06188
   0.05663
   0.04827
   0.04258
   0.04579
   0.05035
   0.05256
   0.05556
   0.05926
   0.06126
   0.06603
   0.07181
   0.08265
   0.08542
   0.08982
   0.08449
   0.08048
   0.08914
   0.08300
   0.06893
   0.07708
   0.08348
   0.09444
   0.09257
   0.09739
   0.09979
   0.10180
   0.11964
   0.12873
   0.14059
   0.15186
   0.16717
   0.18562
   0.17791
   0.16561
   0.16684
   0.17299
   0.17065
   0.17320
   0.18951
   0.19361
   0.20635
   0.20792
   0.20932
   0.20912
   0.21320
   0.21359
   0.20179
   0.20707
   0.20678
   0.20011
   0.19041
   0.19004
   0.17076
   0.17247
   0.15361
   0.14703
   0.16151
   0.16273
   0.17292
   0.16589
   0.14977
   0.13382
   0.14456
   0.14978
   0.15385
   0.16281
   0.14631
   0.14280
   0.13839
   0.13259
   0.13645
   0.12964
   0.13510
   0.11619
   0.13848
   0.14687
   0.14524
   0.14004
   0.13610
   0.11114
   0.11955
   0.11393
   0.09279
   0.10956
   0.12212
   0.11760
   0.12811
   0.11306
   0.10464
   0.10625
   0.08591
   0.07616
   0.08408
   0.08542
   0.08824
   0.08816
   0.08484
   0.09237
   0.09109
   0.09922
   0.09642
   0.07637
   0.06534
   0.06569
   0.06835
   0.07285
   0.07288
   0.08072
   0.06620
   0.07244
   0.08465
   0.07746
   0.08036
   0.08397
   0.07653
   0.07110
   0.07148
   0.07126
   0.08132
   0.09667
   0.09534
   0.09733
   0.10420
   0.10664
   0.09942
   0.08705
   0.09547
   0.07830
   0.08714
   0.08660
   0.09304
   0.10469
   0.10228
   0.09332
   0.09848
   0.10443
   0.09697
   0.08512
   0.08115
   0.09411
   0.09057
   0.09078
   0.09332
   0.10308
   0.10585
   0.08656
   0.07773
   0.08042
   0.08038
   0.06572
   0.07065
   0.07089
   0.08268
   0.08033
   0.07066
   0.06322
   0.05580
   0.06195
   0.05620
   0.05637
   0.05334
   0.05483
   0.05684
   0.05689
   0.06073
   0.07138
   0.09329
   0.09000
   0.08607
   0.08811
   0.10043
   0.10323
   0.09701
   0.08573
   0.08695
   0.09362
   0.09739
   0.11232
   0.13214
   0.13763
   0.12463
   0.13455
   0.14046
   0.13951
   0.14832
   0.16206
   0.17313
   0.17121
   0.16665
   0.18172
   0.18824
   0.17915
   0.15965
   0.13857
   0.14577
   0.16998
   0.17757
   0.19918
   0.19577
   0.18645
   0.19606
   0.19219
   0.18797
   0.18828
   0.17687
   0.19297
   0.19092
   0.21278
   0.22650
   0.23270
   0.23306
   0.23771
   0.23867
   0.24037
   0.23286
   0.23125
   0.23012
   0.22716
   0.22494
   0.22380
   0.21903
   0.19376
   0.17054
   0.16806
   0.17056
   0.17193
   0.15799
   0.14715
   0.13692
   0.14023
   0.14385
   0.13228
   0.13661
   0.13280
   0.14158
   0.14848
   0.15393
   0.14914
   0.14449
   0.16070
   0.16712
   0.15557
   0.15259
   0.15946
   0.14815
   0.14911
   0.16665
   0.17729
   0.16936
   0.17515
   0.18868
   0.19192
   0.18479
   0.18395
   0.18232
   0.17866
   0.17379
   0.16636
   0.17348
   0.16399
   0.16668
   0.16720
   0.16003
   0.15693
   0.16442
   0.17765
   0.18193
   0.18644
   0.19112
   0.18413
   0.18584
   0.18178
   0.17153
   0.17166
   0.17999
   0.18379
   0.17485
   0.16654
   0.18670
   0.19820
   0.19411
   0.19885
   0.18949
   0.19295
   0.19118
   0.18994
   0.20394
   0.20459
   0.19876
   0.19310
   0.20459
   0.20258
   0.18890
   0.18075
   0.17980
   0.18492
   0.19098
   0.18757
   0.18469
   0.18795
   0.20143
   0.21750
   0.22177
   0.21994
   0.22573
   0.22792
   0.23613
   0.24542
   0.24605
   0.24369
   0.23974
   0.25128
   0.25961
   0.25328
   0.24825
   0.24435
   0.25622
   0.25600
   0.25871
   0.26037
   0.26438
   0.26466
   0.26845
   0.26037
   0.25957
   0.26249
   0.25880
   0.25461
   0.24878
   0.24079
   0.22752
   0.23387
   0.22528
   0.23433
   0.23542
   0.23790
   0.23359
   0.23835
   0.25409
   0.26179
   0.26329
   0.26244
   0.26156
   0.26205
   0.26282
   0.26269
   0.26298
   0.26366
   0.26365
   0.25990
   0.25485
   0.25648
   0.25401
   0.25729
   0.25876
   0.25852
   0.25363
   0.24934
   0.24777
   0.24624
   0.24818
   0.24385
   0.24280
   0.24638
   0.24312
   0.23729
   0.24373
   0.24860
   0.24976
   0.25281
   0.25574
   0.25198
   0.25104
   0.25410
   0.25320
   0.25315
   0.24736
   0.24885
   0.24842
   0.25534
   0.25110
   0.24298
   0.22884
   0.22447
   0.23615
   0.23415
   0.21590
   0.20660
   0.21736
   0.22765
   0.23444
   0.22825
   0.23350
   0.24009
   0.22726
   0.21637
   0.23431
   0.22805
   0.21641
   0.23081
   0.22594
   0.22737
   0.24059
   0.25423
   0.25349
   0.24015
   0.23216
   0.23454
   0.25211
   0.26152
   0.25910
   0.26017
   0.26209
   0.26111
   0.25555
   0.24539
   0.23407
   0.23475
   0.23987
   0.24142
   0.23662
   0.22947
   0.23602
   0.23796
   0.24037
   0.24328
   0.24522
   0.24095
   0.24244
   0.24451
   0.23615
   0.23003
   0.23491
   0.23486
   0.22718
   0.22412
   0.22667
   0.22160
   0.22515
   0.23534
   0.23757
   0.23485
   0.23096
   0.23727
   0.23700
   0.23153
   0.23060
   0.22637
   0.23424
   0.24239
   0.24191
   0.24707
   0.24081
   0.23131
   0.22851
   0.22102
   0.22377
   0.23532
   0.23574
   0.23897
   0.22914
   0.22954
   0.23798
   0.23922
   0.23156
   0.22591
   0.21258
   0.20467
   0.20536
   0.20603
   0.19340
   0.19949
   0.20615
   0.20153
   0.20364
   0.19984
   0.20335
   0.20232
   0.19962
   0.18570
   0.18788
   0.19199
   0.19231
   0.18251
   0.17367
   0.18366
   0.19041
   0.19418
   0.19937
   0.20109
   0.21984
   0.21979
   0.22017
   0.21310
   0.20139
   0.19344
   0.19904
   0.20748
   0.20729
   0.20427
   0.20327
   0.20251
   0.20836
   0.20238
   0.19936
   0.20969
   0.20513
   0.20707
   0.20585
   0.21120
   0.22766
   0.22520
   0.20039
   0.19804
   0.20579
   0.20940
   0.20748
   0.20133
   0.19063
   0.17846
   0.18799
   0.19092
   0.18495
   0.17704
   0.18346
   0.18571
   0.17767
   0.18149
   0.18328
   0.18914
   0.18645
   0.19093
   0.20087
   0.19603
   0.19262
   0.17185
   0.18087
   0.19812
   0.20315
   0.19672
   0.18624
   0.19385
   0.19459
   0.19810
   0.19236
   0.18904
   0.19582
   0.20119
   0.20032
   0.19511
   0.18991
   0.19271
   0.19345
   0.19328
   0.20207
   0.21835
   0.22245
   0.22217
   0.20314
   0.21279
   0.22189
   0.21732
   0.20913
   0.20447
   0.20969
   0.21559
   0.21085
   0.19979
   0.19456
   0.18146
   0.17567
   0.17222
   0.16441
   0.14898
   0.15489
   0.16919
   0.17155
   0.17108
   0.15755
   0.15772
   0.15677
   0.15847
   0.16257
   0.15197
   0.15100
   0.17141
   0.18058
   0.17516
   0.18147
   0.18308
   0.18106
   0.18351
   0.18379
   0.18027
   0.17368
   0.17948
   0.18845
   0.19187
   0.18604
   0.17510
   0.16570
   0.15966
   0.16654
   0.15874
   0.17505
   0.18373
   0.18431
   0.18564
   0.18889
   0.18707
   0.18516
   0.19173
   0.18127
   0.17220
   0.17850
   0.17339
   0.16889
   0.16788
   0.16585
   0.17056
   0.17260
   0.17117
   0.16298
   0.18223
   0.19590
   0.19695
   0.18691
   0.19796
   0.20864
   0.20886
   0.20231
   0.19593
   0.19167
   0.19649
   0.20100
   0.21350
   0.21387
   0.22029
   0.22188
   0.21831
   0.22009
   0.21038
   0.20438
   0.21457
   0.20866
   0.19667
   0.18872
   0.18086
   0.17284
   0.17389
   0.17191
   0.17082
   0.16444
   0.16439
   0.17133
   0.17296
   0.16935
   0.16771
   0.17692
   0.18035
   0.18754
   0.19419
   0.17579
   0.15845
   0.16398
   0.18664
   0.18773
   0.18161
   0.20758
   0.21960
   0.21194
   0.20946
   0.20312
   0.20278
   0.21200
   0.21037
   0.20520
   0.20624
   0.21798
   0.21985
   0.20559
   0.20848
   0.21183
   0.20323
   0.19991
   0.20750
   0.20446
   0.19845
   0.20814
   0.19635
   0.16991
   0.18137
   0.20242
   0.20296
   0.19515
   0.18073
   0.16942
   0.17182
   0.15805
   0.16490
   0.18091
   0.18376
   0.17744
   0.18663
   0.18840
   0.17739
   0.16327
   0.15089
   0.14824
   0.15106
   0.14133
   0.13082
   0.11807
   0.11352
   0.09734
   0.09756
   0.09353
   0.08238
   0.07429
   0.06707
   0.07184
   0.08283
   0.08262
   0.08626
   0.07003
   0.07365
   0.08146
   0.08549
   0.07925
   0.08113
   0.08767
   0.08357
   0.07413
   0.07629
   0.08563
   0.08282
   0.07578
   0.07116
   0.06563
   0.05934
   0.06110
   0.06302
   0.05674
   0.05262
   0.06192
   0.06935
   0.08624
   0.08807
   0.08774
   0.07015
   0.08767
   0.09597
   0.09979
   0.10565
   0.11280
   0.10867
   0.09442
   0.08061
   0.08454
   0.08775
   0.08267
   0.08758
   0.08263
   0.07297
   0.07335
   0.07051
   0.07165
   0.06760
   0.06709
   0.07657
   0.07418
   0.06149
   0.06876
   0.08476
   0.08255
   0.08198
   0.07911
   0.07053
   0.08436
   0.08026
   0.06364
   0.07431
   0.08203
   0.08006
   0.07810
   0.08382
   0.08047
   0.08617
   0.10958
   0.11263
   0.11543
   0.11837
   0.10929
   0.12496
   0.11235
   0.10691
   0.09717
   0.09636
   0.09858
   0.09405
   0.10251
   0.08961
   0.10190
   0.09446
   0.09423
   0.09031
   0.08838
   0.10207
   0.11392
   0.11294
   0.10627
   0.08767
   0.08848
   0.09134
   0.07893
   0.07823
   0.07846
   0.08314
   0.08528
   0.07777
   0.08391
   0.08059
   0.08031
   0.07886
   0.07051
   0.06824
   0.07017
   0.07047
   0.06497
   0.07229
   0.08241
   0.06571
   0.05818
   0.06395
   0.07041
   0.07493
   0.06802
   0.07653
   0.07993
   0.06777
   0.07218
   0.07182
   0.07490
   0.08002
   0.07884
   0.08369
   0.08364
   0.08257
   0.08660
   0.07856
   0.08505
   0.07931
   0.08075
   0.07814
   0.06830
   0.07156
   0.06793
   0.06978
   0.06756
   0.06513
   0.06246
   0.05406
   0.06479
   0.06667
   0.06689
   0.08852
   0.08306
   0.08288
   0.09210
   0.11525
   0.10494
   0.08921
   0.09683
   0.09916
   0.09495
   0.10248
   0.11348
   0.10180
   0.10336
   0.08970
   0.09068
   0.09240
   0.09014
   0.09912
   0.10304
   0.09326
   0.09336
   0.09828
   0.09621
   0.09057
   0.09516
   0.09624
   0.08634
   0.08977
   0.09660
   0.08419
   0.08013
   0.07240
   0.07381
   0.07614
   0.06524
   0.06437
   0.06871
   0.07100
   0.07714
   0.08492
   0.09633
   0.11175
   0.12226
   0.12398
   0.12875
   0.12977
   0.12177
   0.12368
   0.12265
   0.11840
   0.10204
   0.09432
   0.09118
   0.09161
   0.08431
   0.07573
   0.08148
   0.09193
   0.09675
   0.08523
   0.08098
   0.07517
   0.06120
   0.05985
   0.06898
   0.07959
   0.09859
   0.10191
   0.09418
   0.09083
   0.08866
   0.07734
   0.07799
   0.10362
   0.10330
   0.09569
   0.09782
   0.09973
   0.08956
   0.11016
   0.12006
   0.11365
   0.09844
   0.09511
   0.10510
   0.11688
   0.11927
   0.12762
   0.11723
   0.11811
   0.11667
   0.10762
   0.11157
   0.10742
   0.11459
   0.10901
   0.12155
   0.12400
   0.11082
   0.11103
   0.11860
   0.12201
   0.12829
   0.13714
   0.13547
   0.15047
   0.16118
   0.17550
   0.18186
   0.17593
   0.16745
   0.17629
   0.17521
   0.18877
   0.19385
   0.19519
   0.19157
   0.18747
   0.19794
   0.20595
   0.20260
   0.21154
   0.21125
   0.19059
   0.19611
   0.21420
   0.19538
   0.20211
   0.21313
   0.19818
   0.18310
   0.19296
   0.18656
   0.18658
   0.18894
   0.18965
   0.19234
   0.20032
   0.21501
   0.20216
   0.19326
   0.18658
   0.21004
   0.22313
   0.21105
   0.21099
   0.23508
   0.22782
   0.20883
   0.19816
   0.21895
   0.22278
   0.21313
   0.21482
   0.21919
   0.23944
   0.24037
   0.23741
   0.23227
   0.22267
   0.21588
   0.20607
   0.20909
   0.21153
   0.21936
   0.22418
   0.21456
   0.21238
   0.20562
   0.19929
   0.19863
   0.18491
   0.19098
   0.19762
   0.19593
   0.17036
   0.19642
   0.18812
   0.15475
   0.13378
   0.13784
   0.12337
   0.13388
   0.13673
   0.13647
   0.14379
   0.13579
   0.12465
   0.12885
   0.12042
   0.11850
   0.12212
   0.12142
   0.14070
   0.13629
   0.14165
   0.13831
   0.09813
   0.08718
   0.09549
   0.09563
   0.10701
   0.10500
   0.09646
   0.11047
   0.12873
   0.13024
   0.11611
   0.11922
   0.12397
   0.13666
   0.13283
   0.12102
   0.11196
   0.11908
   0.13398
   0.12499
   0.10773
   0.09794
   0.10297
   0.09203
   0.08709
   0.09673
   0.11481
   0.12517
   0.13456
   0.13629
   0.14061
   0.13587
   0.13576
   0.14066
   0.15455
   0.15198
   0.13100
   0.12156
   0.13164
   0.12495
   0.11301
   0.11637
   0.13812
   0.13102
   0.13086
   0.13827
   0.11564
   0.13915
   0.15114
   0.11894
   0.12281
   0.12639
   0.12614
   0.11647
   0.10184
   0.11212
   0.12586
   0.10876
   0.10124
   0.11279
   0.12547
   0.11060
   0.10919
   0.11488
   0.10683
   0.11483
   0.13159
   0.11111
   0.10201
   0.11867
   0.09949
   0.10767
   0.09881
   0.09893
   0.11143
   0.10389
   0.10752
   0.10015
   0.10697
   0.09419
   0.11565
   0.12950
   0.10181
   0.11293
   0.11370
   0.10503
   0.11653
   0.10086
   0.11880
   0.11496
   0.11425
   0.10857
   0.11109
   0.12319
   0.12194
   0.14172
   0.16917
   0.17333
   0.15695
   0.15876
   0.15886
   0.14853
   0.15663
   0.15288
   0.15535
   0.14059
   0.12974
   0.14106
   0.14790
   0.14990
   0.14652
   0.15398
   0.16639
   0.19029
   0.20589
   0.20350
   0.18822
   0.19882
   0.21696
   0.22136
   0.21834
   0.22304
   0.23466
   0.23099
   0.23918
   0.24859
   0.24432
   0.24531
   0.25657
   0.25725
   0.25301
   0.24486
   0.23747
   0.23750
   0.24508
   0.24390
   0.24850
   0.25065
   0.25432
   0.25490
   0.24965
   0.23899
   0.24458
   0.25231
   0.25458
   0.25264
   0.25343
   0.25633
   0.25450
   0.25536
   0.25761
   0.25898
   0.25767
   0.25932
   0.25967
   0.25970
   0.26047
   0.26122
   0.26106
   0.25540
   0.25595
   0.25408
   0.25420
   0.23983
   0.24176
   0.24511
   0.24234
   0.23384
   0.24032
   0.24529
   0.24763
   0.24799
   0.24337
   0.23689
   0.24149
   0.23653
   0.22358
   0.21935
   0.21518
   0.22230
   0.23819
   0.23869
   0.23285
   0.22950
   0.22749
   0.22515
   0.21846
   0.22912
   0.23294
   0.22691
   0.23749
   0.23623
   0.23237
   0.22731
   0.21050
   0.22091
   0.22986
   0.22721
   0.23160
   0.22453
   0.22257
   0.23021
   0.22698
   0.22230
   0.23171
   0.24083
   0.23251
   0.21224
   0.22283
   0.20660
   0.20708
   0.22578
   0.22183
   0.21447
   0.20550
   0.18818
   0.16983
   0.16551
   0.16824
   0.18775
   0.18966
   0.18314
   0.18050
   0.20079
   0.20564
   0.18994
   0.18786
   0.19475
   0.19559
   0.19620
   0.17686
   0.16687
   0.17084
   0.18237
   0.19520
   0.18992
   0.18836
   0.18986
   0.19778
   0.19615
   0.19203
   0.21301
   0.22432
   0.21766
   0.19691
   0.19105
   0.21008
   0.20675
   0.19724
   0.19519
   0.18087
   0.19780
   0.20778
   0.20426
   0.22122
   0.21052
   0.21151
   0.21715
   0.21051
   0.21025
   0.18764
   0.20024
   0.19579
   0.19574
   0.21557
   0.21053
   0.20725
   0.20209
   0.21635
   0.21186
   0.21548
   0.21234
   0.21279
   0.21083
   0.19827
   0.20313
   0.20958
   0.19633
   0.19451
   0.20132
   0.19412
   0.20751
   0.21512
   0.20792
   0.20646
   0.20558
   0.21192
   0.21482
   0.21602
   0.21053
   0.21478
   0.22097
   0.22307
   0.22490
   0.23106
   0.22808
   0.22517
   0.22666
   0.22051
   0.22191
   0.22235
   0.22122
   0.22081
   0.21597
   0.21576
   0.22535
   0.22554
   0.22045
   0.21899
   0.21369
   0.21001
   0.21813
   0.20190
   0.20333
   0.19760
   0.21020
   0.21621
   0.21512
   0.20675
   0.20861
   0.21053
   0.20379
   0.20255
   0.21319
   0.22132
   0.22476
   0.21901
   0.20576
   0.20329
   0.20721
   0.19856
   0.19873
   0.21008
   0.21169
   0.22144
   0.22534
   0.23026
   0.22830
   0.23247
   0.22444
   0.22078
   0.22791
   0.23199
   0.22950
   0.22320
   0.21861
   0.21847
   0.21841
   0.22065
   0.22577
   0.21983
   0.21115
   0.22133
   0.22125
   0.22154
   0.21849
   0.21570
   0.21727
   0.21203
   0.21632
   0.21020
   0.21009
   0.20277
   0.19697
   0.20747
   0.21813
   0.23285
   0.23821
   0.23558
   0.23478
   0.23257
   0.23151
   0.22585
   0.23299
   0.23965
   0.24391
   0.24174
   0.23979
   0.24033
   0.23986
   0.23847
   0.23527
   0.23816
   0.23433
   0.23236
   0.23700
   0.23189
   0.22715
   0.22056
   0.22484
   0.22210
   0.20939
   0.20831
   0.20172
   0.21088
   0.20581
   0.19686
   0.18710
   0.17901
   0.17779
   0.16760
   0.16541
   0.16363
   0.15159
   0.14673
   0.14479
   0.15606
   0.15805
   0.15686
   0.15882
   0.15333
   0.14641
   0.14601
   0.16539
   0.18710
   0.18746
   0.18729
   0.18905
   0.19022
   0.19428
   0.19923
   0.19650
   0.19781
   0.20644
   0.20679
   0.19974
   0.18632
   0.17556
   0.17497
   0.17833
   0.19257
   0.20820
   0.19945
   0.19457
   0.19334
   0.18906
   0.18049
   0.17056
   0.15740
   0.16494
   0.17229
   0.16029
   0.15685
   0.17551
   0.18715
   0.18311
   0.19896
   0.20324
   0.20440
   0.19424
   0.20574
   0.21615
   0.20694
   0.20051
   0.20913
   0.20590
   0.20130
   0.21507
   0.22323
   0.22914
   0.21871
   0.20206
   0.20276
   0.21058
   0.20903
   0.20639
   0.21423
   0.21143
   0.19866
   0.20236
   0.20351
   0.20483
   0.19994
   0.20176
   0.21584
   0.21130
   0.19917
   0.18364
   0.17763
   0.17889
   0.17816
   0.17540
   0.17582
   0.17778
   0.17119
   0.17446
   0.16038
   0.14295
   0.14428
   0.15121
   0.16444
   0.15969
   0.16570
   0.14366
   0.13695
   0.13822
   0.13106
   0.11677
   0.10505
   0.11327
   0.12077
   0.12985
   0.11513
   0.12179
   0.12236
   0.09870
   0.10525
   0.10181
   0.09313
   0.08442
   0.07129
   0.07785
   0.07590
   0.07241
   0.06184
   0.06903
   0.07756
   0.07183
   0.06076
   0.06263
   0.06396
   0.06459
   0.06354
   0.05059
   0.04658
   0.05374
   0.05201
   0.05214
   0.05614
   0.05057
   0.04616
   0.04404
   0.04311
   0.04562
   0.04318
   0.04135
   0.03977
   0.04490
   0.04823
   0.04966
   0.04756
   0.04468
   0.03996
   0.04019
   0.04470
   0.04550
   0.04510
   0.04894
   0.05631
   0.06127
   0.05457
   0.04873
   0.05402
   0.05513
   0.05333
   0.05612
   0.06321
   0.07083
   0.07596
   0.08065
   0.07478
   0.07441
   0.09235
   0.09556
   0.09503
   0.08686
   0.08216
   0.09757
   0.09287
   0.07287
   0.08541
   0.10431
   0.10346
   0.08160
   0.07570
   0.07909
   0.07506
   0.07994
   0.07611
   0.08286
   0.08067
   0.07573
   0.07642
   0.07502
   0.06873
   0.07101
   0.07430
   0.07533
   0.07496
   0.07074
   0.07684
   0.07286
   0.07965
   0.07510
   0.07238
   0.07986
   0.08212
   0.08197
   0.07958
   0.08278
   0.08033
   0.08292
   0.09020
   0.07800
   0.07052
   0.08683
   0.08689
   0.09264
   0.09112
   0.08502
   0.09176
   0.08612
   0.08808
   0.08608
   0.07611
   0.07574
   0.08093
   0.07423
   0.07302
   0.06743
   0.06806
   0.07033
   0.06723
   0.06411
   0.07434
   0.06895
   0.06346
   0.07668
   0.06877
   0.06993
   0.08001
   0.08662
   0.08520
   0.08797
   0.08432
   0.08870
   0.09436
   0.07861
   0.07797
   0.07461
   0.07127
   0.07842
   0.08089
   0.07379
   0.08725
   0.08649
   0.08150
   0.08564
   0.08064
   0.07989
   0.09777
   0.12470
   0.10318
   0.09007
   0.09814
   0.10284
   0.10466
   0.10198
   0.11491
   0.12728
   0.11548
   0.11996
   0.11909
   0.10893
   0.09375
   0.07745
   0.07234
   0.07159
   0.07145
   0.06974
   0.07248
   0.06913
   0.06765
   0.07087
   0.07358
   0.07451
   0.07266
   0.05846
   0.05375
   0.05656
   0.05651
   0.05423
   0.05733
   0.05784
   0.05140
   0.06342
   0.07008
   0.05672
   0.06825
   0.06554
   0.06268
   0.07865
   0.07215
   0.08218
   0.07672
   0.08181
   0.07359
   0.07068
   0.07612
   0.07189
   0.08049
   0.07245
   0.08539
   0.09443
   0.07898
   0.07560
   0.08159
   0.07813
   0.06983
   0.06472
   0.06855
   0.07213
   0.06925
   0.06984
   0.06609
   0.07801
   0.09673
   0.10064
   0.10878
   0.12388
   0.12381
   0.12256
   0.11946
   0.11669
   0.12216
   0.12010
   0.11765
   0.12686
   0.12564
   0.11863
   0.10507
   0.08855
   0.08717
   0.08842
   0.09317
   0.08562
   0.07437
   0.07090
   0.06812
   0.06546
   0.06999
   0.07006
   0.06435
   0.06487
   0.07635
   0.07546
   0.07751
   0.07213
   0.07647
   0.07337
   0.07360
   0.08129
   0.07250
   0.06243
   0.07722
   0.07453
   0.07484
   0.08143
   0.07916
   0.09762
   0.10757
   0.08795
   0.08811
   0.11459
   0.09550
   0.09956
   0.08896
   0.07680
   0.08944
   0.10348
   0.09702
   0.10764
   0.10581
   0.10783
   0.11296
   0.12437
   0.12269
   0.11371
   0.12907
   0.11213
   0.12216
   0.11668
   0.10379
   0.09257
   0.09896
   0.12992
   0.13235
   0.13826
   0.12802
   0.12981
   0.13443
   0.13209
   0.11047
   0.12248
   0.11709
   0.11203
   0.12238
   0.13457
   0.12014
   0.11226
   0.10781
   0.08728
   0.07594
   0.09809
   0.11383
   0.10622
   0.10802
   0.10486
   0.10401
   0.10550
   0.10826
   0.10939
   0.09016
   0.08584
   0.09014
   0.07926
   0.09357
   0.08836
   0.09497
   0.10535
   0.09935
   0.09955
   0.08873
   0.07990
   0.09663
   0.10729
   0.10726
   0.09819
   0.11713
   0.11219
   0.08795
   0.07628
   0.09101
   0.09308
   0.08453
   0.08769
   0.08260
   0.08718
   0.08691
   0.08783
   0.10101
   0.09882
   0.09700
   0.10686
   0.09434
   0.09552
   0.09919
   0.09863
   0.11301
   0.11840
   0.11926
   0.11632
   0.09957
   0.09307
   0.10183
   0.09515
   0.10280
   0.11386
   0.10643
   0.11920
   0.12881
   0.12773
   0.13124
   0.12769
   0.10944
   0.09767
   0.09386
   0.09492
   0.09818
   0.11648
   0.11172
   0.11651
   0.11174
   0.09637
   0.10405
   0.10993
   0.11511
   0.10827
   0.10708
   0.08796
   0.09707
   0.10976
   0.11169
   0.10891
   0.11526
   0.12304
   0.13756
   0.14308
   0.12028
   0.10811
   0.12227
   0.11212
   0.09888
   0.09017
   0.09534
   0.08369
   0.08488
   0.08654
   0.08268
   0.08388
   0.08907
   0.09969
   0.09306
   0.09310
   0.09233
   0.09204
   0.09500
   0.09284
   0.09229
   0.09788
   0.09727
   0.10031
   0.10880
   0.10351
   0.09081
   0.09191
   0.08731
   0.08876
   0.08677
   0.08863
   0.09492
   0.08656
   0.09257
   0.08592
   0.08843
   0.08929
   0.09159
   0.07633
   0.08175
   0.08902
   0.08370
   0.07822
   0.07234
   0.07988
   0.07427
   0.06795
   0.08363
   0.08745
   0.08943
   0.09841
   0.08898
   0.09382
   0.11320
   0.11214
   0.12975
   0.11433
   0.10813
   0.10613
   0.10479
   0.09676
   0.09947
   0.08665
   0.08540
   0.09381
   0.08289
   0.09201
   0.10185
   0.09805
   0.10107
   0.10304
   0.10253
   0.11057
   0.10458
   0.09763
   0.08993
   0.07787
   0.07530
   0.07616
   0.07239
   0.07812
   0.07436
   0.07689
   0.07412
   0.07973
   0.08047
   0.07706
   0.06738
   0.07009
   0.07943
   0.08037
   0.07989
   0.07932
   0.07953
   0.09832
   0.10624
   0.10164
   0.10489
   0.10293
   0.10790
   0.10872
   0.10793
   0.11622
   0.11274
   0.10446
   0.09850
   0.09965
   0.08646
   0.07882
   0.09247
   0.08525
   0.08917
   0.09113
   0.09421
   0.07490
   0.08534
   0.08827
   0.07855
   0.08014
   0.07541
   0.07460
   0.07885
   0.07085
   0.07263
   0.08501
   0.08394
   0.08538
   0.07628
   0.09013
   0.10311
   0.11145
   0.13134
   0.13569
   0.12657
   0.13105
   0.12371
   0.12096
   0.12730
   0.11966
   0.13447
   0.17039
   0.16657
   0.16549
   0.15755
   0.15301
   0.16224
   0.16854
   0.15566
   0.16506
   0.16735
   0.14878
   0.14871
   0.13753
   0.14429
   0.13105
   0.11826
   0.12040
   0.11414
   0.10884
   0.12432
   0.12527
   0.10724
   0.10118
   0.09690
   0.09845
   0.09099
   0.09715
   0.10197
   0.09110
   0.09486
   0.09287
   0.08238
   0.09177
   0.09873
   0.10743
   0.10133
   0.08572
   0.08630
   0.08370
   0.09349
   0.10184
   0.11085
   0.09534
   0.08359
   0.09242
   0.08762
   0.09819
   0.09614
   0.09868
   0.10340
   0.11049
   0.11550
   0.11173
   0.11996
   0.10957
   0.10635
   0.12391
   0.11076
   0.11878
   0.13267
   0.12320
   0.12246
   0.10795
   0.11763
   0.12573
   0.10682
   0.09160
   0.09406
   0.11486
   0.09899
   0.11190
   0.09945
   0.10284
   0.11420
   0.10510
   0.09058
   0.09650
   0.09335
   0.09464
   0.09477
   0.09662
   0.09222
   0.09426
   0.09058
   0.10861
   0.10053
   0.10053
   0.08632
   0.08448
   0.09099
   0.09097
   0.09441
   0.10578
   0.10547
   0.10296
   0.08109
   0.08978
   0.08320
   0.08378
   0.06597
   0.06293
   0.08058
   0.09234
   0.09058
   0.08423
   0.08164
   0.09453
   0.09426
   0.09376
   0.10649
   0.12188
   0.11136
   0.09338
   0.09905
   0.09334
   0.09865
   0.10666
   0.09878
   0.10521
   0.10362
   0.11519
   0.11814
   0.11417
   0.11492
   0.11563
   0.11731
   0.11606
   0.11996
   0.13123
   0.14352
   0.13867
   0.13467
   0.13803
   0.12254
   0.10519
   0.09998
   0.09332
   0.09237
   0.10141
   0.10727
   0.10186
   0.08497
   0.08822
   0.07989
   0.07573
   0.07381
   0.08214
   0.09317
   0.09659
   0.08381
   0.07962
   0.07757
   0.07352
   0.06722
   0.06262
   0.06166
   0.06892
   0.06841
   0.05944
   0.07010
   0.07005
   0.06337
   0.06010
   0.06304
   0.06466
   0.06851
   0.06629
   0.05327
   0.05918
   0.05387
   0.05329
   0.05254
   0.04879
   0.04684
   0.04892
   0.06145
   0.06706
   0.06223
   0.05354
   0.05474
   0.05853
   0.05441
   0.05389
   0.06059
   0.06260
   0.06512
   0.07887
   0.08084
   0.07361
   0.07807
   0.06502
   0.07752
   0.07315
   0.06062
   0.06115
   0.05851
   0.05368
   0.05442
   0.05284
   0.05444
   0.05435
   0.05266
   0.05615
   0.05638
   0.05049
   0.05292
   0.05973
   0.06392
   0.06427
   0.06513
   0.06371
   0.05859
   0.06111
   0.06766
   0.07327
   0.07454
   0.07644
   0.07287
   0.07571
   0.07543
   0.06655
   0.07302
   0.06186
   0.05781
   0.05601
   0.06436
   0.06875
   0.06499
   0.06687
   0.06998
   0.06870
   0.07296
   0.08699
   0.08434
   0.09773
   0.08833
   0.07285
   0.07704
   0.08955
   0.09111
   0.08022
   0.08529
   0.09188
   0.08777
   0.09339
   0.08551
   0.09713
   0.09883
   0.10144
   0.10371
   0.10341
   0.09520
   0.10366
   0.10961
   0.09381
   0.09973
   0.10717
   0.10446
   0.11331
   0.10968
   0.12211
   0.10405
   0.10743
   0.10120
   0.12371
   0.13038
   0.15103
   0.14114
   0.13093
   0.14378
   0.13755
   0.14451
   0.15079
   0.13878
   0.14731
   0.16939
   0.17686
   0.15413
   0.16372
   0.17418
   0.19023
   0.20257
   0.19618
   0.18460
   0.18871
   0.21033
   0.21031
   0.21593
   0.22160
   0.20498
   0.18776
   0.20085
   0.22088
   0.21166
   0.19537
   0.21117
   0.23615
   0.23788
   0.23761
   0.24707
   0.24863
   0.23819
   0.22170
   0.21777
   0.21338
   0.21948
   0.22353
   0.22434
   0.21508
   0.21351
   0.21062
   0.20582
   0.20033
   0.19779
   0.20196
   0.20037
   0.18388
   0.18407
   0.20101
   0.20643
   0.18248
   0.17225
   0.16835
   0.16239
   0.15483
   0.13983
   0.11734
   0.13206
   0.12135
   0.13509
   0.14005
   0.12931
   0.13072
   0.11983
   0.13250
   0.13491
   0.13327
   0.12632
   0.12161
   0.11805
   0.12410
   0.12176
   0.13956
   0.15438
   0.13230
   0.10630
   0.11906
   0.13559
   0.12189
   0.11595
   0.13052
   0.12720
   0.13787
   0.12917
   0.10619
   0.10807
   0.10881
   0.11364
   0.10579
   0.10896
   0.11143
   0.10878
   0.09154
   0.08991
   0.09313
   0.09350
   0.08556
   0.08642
   0.09523
   0.10299
   0.10203
   0.09702
   0.09909
   0.10722
   0.08800
   0.09362
   0.09668
   0.08514
   0.08828
   0.10782
   0.10543
   0.10777
   0.11359
   0.12019
   0.12132
   0.13064
   0.13283
   0.12152
   0.11652
   0.09646
   0.09739
   0.10324
   0.09480
   0.09085
   0.08366
   0.08274
   0.07427
   0.06547
   0.07387
   0.07264
   0.06897
   0.06520
   0.05978
   0.06729
   0.06737
   0.06631
   0.06956
   0.07002
   0.06534
   0.06707
   0.06995
   0.06195
   0.05659
   0.04739
   0.04651
   0.04753
   0.04651
   0.04531
   0.04465
   0.04562
   0.04869
   0.04768
   0.04635
   0.04561
   0.04919
   0.05315
   0.05270
   0.05655
   0.05685
   0.05504
   0.05804
   0.05155
   0.04983
   0.05255
   0.05324
   0.05757
   0.05333
   0.05199
   0.06471
   0.07453
   0.06641
   0.07501
   0.06966
   0.06680
   0.06977
   0.06952
   0.06585
   0.07758
   0.07448
   0.06613
   0.06834
   0.06489
   0.06079
   0.06904
   0.06489
   0.05312
   0.06663
   0.06208
   0.06618
   0.06736
   0.06417
   0.06441
   0.07244
   0.07859
   0.07956
   0.07968
   0.07290
   0.06258
   0.06352
   0.06781
   0.07587
   0.08361
   0.07696
   0.07315
   0.08281
   0.07507
   0.07817
   0.08015
   0.08046
   0.07818
   0.08341
   0.07578
   0.07519
   0.07440
   0.07347
   0.08092
   0.08103
   0.09392
   0.11719
   0.12148
   0.11051
   0.10465
   0.10776
   0.11588
   0.11757
   0.10390
   0.09394
   0.10018
   0.09450
   0.09714
   0.11704
   0.11861
   0.12750
   0.11151
   0.11965
   0.12915
   0.13189
   0.14480
   0.15038
   0.13853
   0.14766
   0.14350
   0.13055
   0.12953
   0.12983
   0.10747
   0.11401
   0.10928
   0.11369
   0.13560
   0.14620
   0.14463
   0.13904
   0.14003
   0.15528
   0.12650
   0.10433
   0.11243
   0.10249
   0.09333
   0.10219
   0.11773
   0.12187
   0.10270
   0.08867
   0.08860
   0.08204
   0.06450
   0.07398
   0.07328
   0.05875
   0.05504
   0.05488
   0.05674
   0.05371
   0.05995
   0.07763
   0.07168
   0.06526
   0.06546
   0.07857
   0.07157
   0.08135
   0.07170
   0.07959
   0.06793
   0.05748
   0.05125
   0.04835
   0.04820
   0.04865
   0.04476
   0.04421
   0.05791
   0.06061
   0.07022
   0.05408
   0.05972
   0.06414
   0.07373
   0.07222
   0.08194
   0.07691
   0.08128
   0.07034
   0.05108
   0.05083
   0.04882
   0.04639
   0.05023
   0.04861
   0.05304
   0.04643
   0.04917
   0.04925
   0.04944
   0.05657
   0.05845
   0.06212
   0.05262
   0.05082
   0.05484
   0.06002
   0.06127
   0.07522
   0.07325
   0.05585
   0.05810
   0.07236
   0.06922
   0.06611
   0.07254
   0.06524
   0.07063
   0.06892
   0.06076
   0.06269
   0.07050
   0.07551
   0.07238
   0.07117
   0.06516
   0.06625
   0.06830
   0.06457
   0.06914
   0.06881
   0.06901
   0.06239
   0.05520
   0.05846
   0.06495
   0.07027
   0.07294
   0.06908
   0.07649
   0.07170
   0.06791
   0.08285
   0.09442
   0.09764
   0.09503
   0.10621
   0.12150
   0.11262
   0.12151
   0.13421
   0.11973
   0.10471
   0.09087
   0.09327
   0.09099
   0.09178
   0.10537
   0.10529
   0.09578
   0.08139
   0.08307
   0.09296
   0.08759
   0.09273
   0.09527
   0.09136
   0.10611
   0.12169
   0.11415
   0.11016
   0.10595
   0.10588
   0.10130
   0.09720
   0.08785
   0.08218
   0.06995
   0.06865
   0.07012
   0.06909
   0.08779
   0.06704
   0.06182
   0.06725
   0.06535
   0.06445
   0.07822
   0.07834
   0.07405
   0.06630
   0.07476
   0.10289
   0.10844
   0.09038
   0.09887
   0.08729
   0.07907
   0.08552
   0.08327
   0.08059
   0.08598
   0.08769
   0.07755
   0.08433
   0.09178
   0.09890
   0.09461
   0.09531
   0.09433
   0.08400
   0.09193
   0.07843
   0.07857
   0.08530
   0.08560
   0.07305
   0.08523
   0.08954
   0.08273
   0.08191
   0.09010
   0.07629
   0.07845
   0.07958
   0.06888
   0.05812
   0.05853
   0.06032
   0.05602
   0.05559
   0.05584
   0.05565
   0.06091
   0.05315
   0.06156
   0.07222
   0.07068
   0.06044
   0.05292
   0.05364
   0.06104
   0.06327
   0.07106
   0.07707
   0.07241
   0.07817
   0.07497
   0.06163
   0.06188
   0.06970
   0.07215
   0.07414
   0.08523
   0.09142
   0.08935
   0.08587
   0.07776
   0.07385
   0.07224
   0.06876
   0.06891
   0.07061
   0.07377
   0.08464
   0.07912
   0.07506
   0.08399
   0.08078
   0.08212
   0.07933
   0.07678
   0.07867
   0.07412
   0.07722
   0.08737
   0.08350
   0.08049
   0.07420
   0.08398
   0.09049
   0.08311
   0.09361
   0.10366
   0.10421
   0.09068
   0.09009
   0.07980
   0.08382
   0.09632
   0.08993
   0.09154
   0.09640
   0.08866
   0.08981
   0.07758
   0.08515
   0.07979
   0.05903
   0.05164
   0.05634
   0.05167
   0.05240
   0.05691
   0.05794
   0.06364
   0.07429
   0.07303
   0.06276
   0.05315
   0.05483
   0.05950
   0.05308
   0.05525
   0.06546
   0.06204
   0.05632
   0.05496
   0.05920
   0.06155
   0.06526
   0.06696
   0.07650
   0.08078
   0.09133
   0.10427
   0.10675
   0.09091
   0.09884
   0.09223
   0.08665
   0.08991
   0.08011
   0.07907
   0.07543
   0.07725
   0.07825
   0.08402
   0.08585
   0.08187
   0.07564
   0.07949
   0.07665
   0.07959
   0.07583
   0.08927
   0.08282
   0.07866
   0.07338
   0.06157
   0.06197
   0.08081
   0.07316
   0.06970
   0.08083
   0.08092
   0.07096
   0.07827
   0.08132
   0.07287
   0.07182
   0.08166
   0.07750
   0.07695
   0.07470
   0.07670
   0.09179
   0.11057
   0.11168
   0.11709
   0.11496
   0.11475
   0.11393
   0.11678
   0.11645
   0.12775
   0.11781
   0.10711
   0.13233
   0.12715
   0.14638
   0.12575
   0.10268
   0.10976
   0.11949
   0.12638
   0.12573
   0.12923
   0.14226
   0.13791
   0.14788
   0.14189
   0.14147
   0.12731
   0.12454
   0.13748
   0.15300
   0.13333
   0.11704
   0.11813
   0.11097
   0.11917
   0.09388
   0.09689
   0.11663
   0.10902
   0.12105
   0.11194
   0.12161
   0.12671
   0.13455
   0.13094
   0.12356
   0.12318
   0.12582
   0.11710
   0.10847
   0.12472
   0.13475
   0.13474
   0.13397
   0.13466
   0.12900
   0.13211
   0.13842
   0.14916
   0.14770
   0.14444
   0.16028
   0.17740
   0.17586
   0.15726
   0.16774
   0.17302
   0.15093
   0.14439
   0.14572
   0.13769
   0.14886
   0.15388
   0.15417
   0.15244
   0.15588
   0.13908
   0.12501
   0.12694
   0.12018
   0.11266
   0.10671
   0.09969
   0.09650
   0.09679
   0.08791
   0.09319
   0.11413
   0.11312
   0.10307
   0.11205
   0.11951
   0.11475
   0.11267
   0.11457
   0.11376
   0.13253
   0.14527
   0.14960
   0.15541
   0.14742
   0.15897
   0.17342
   0.15156
   0.15948
   0.17672
   0.16672
   0.16433
   0.18735
   0.19971
   0.19591
   0.20841
   0.18656
   0.16075
   0.13102
   0.12878
   0.12452
   0.12880
   0.11715
   0.10723
   0.12565
   0.13378
   0.12765
   0.11722
   0.12258
   0.12125
   0.11979
   0.11460
   0.12143
   0.15172
   0.16978
   0.15793
   0.15583
   0.15181
   0.14419
   0.15081
   0.16893
   0.15164
   0.14560
   0.14523
   0.14745
   0.14400
   0.13374
   0.15631
   0.15707
   0.16628
   0.15965
   0.15321
   0.15580
   0.14826
   0.12692
   0.12610
   0.14231
   0.14229
   0.11834
   0.12274
   0.11595
   0.11006
   0.10570
   0.13367
   0.13959
   0.13423
   0.14598
   0.14480
   0.15553
   0.15540
   0.13757
   0.15445
   0.15079
   0.12721
   0.13134
   0.15441
   0.15243
   0.15657
   0.16159
   0.16187
   0.19002
   0.19096
   0.19734
   0.20088
   0.19533
   0.19547
   0.19897
   0.19353
   0.19844
   0.20238
   0.19724
   0.20620
   0.20667
   0.22627
   0.23409
   0.23044
   0.22589
   0.22234
   0.22054
   0.22000
   0.22117
   0.23366
   0.23816
   0.23082
   0.21654
   0.21818
   0.23719
   0.24376
   0.23762
   0.22892
   0.22871
   0.23095
   0.22436
   0.21811
   0.20131
   0.18875
   0.18966
   0.19686
   0.20580
   0.18937
   0.19361
   0.19933
   0.18917
   0.19727
   0.19176
   0.18780
   0.20591
   0.20936
   0.20324
   0.18847
   0.17337
   0.16896
   0.16377
   0.17451
   0.17447
   0.16635
   0.16761
   0.14663
   0.15714
   0.16954
   0.17282
   0.17806
   0.18101
   0.20596
   0.18799
   0.19618
   0.19888
   0.19263
   0.19690
   0.19670
   0.20339
   0.19386
   0.17808
   0.17717
   0.17627
   0.17665
   0.16113
   0.16333
   0.16397
   0.17143
   0.16650
   0.16945
   0.17239
   0.15729
   0.16180
   0.16257
   0.16411
   0.16323
   0.16605
   0.15329
   0.12549
   0.11134
   0.11726
   0.11923
   0.12183
   0.13796
   0.13232
   0.14450
   0.14768
   0.16484
   0.16898
   0.15409
   0.15557
   0.16290
   0.17991
   0.18787
   0.19657
   0.18728
   0.19533
   0.19363
   0.20379
   0.20483
   0.19513
   0.18753
   0.17900
   0.17970
   0.17015
   0.17622
   0.17330
   0.17441
   0.16676
   0.17177
   0.16503
   0.16644
   0.16454
   0.17692
   0.16741
   0.14347
   0.14526
   0.14245
   0.13258
   0.12804
   0.12068
   0.12439
   0.12691
   0.12660
   0.12292
   0.11731
   0.10983
   0.11843
   0.14285
   0.15440
   0.14518
   0.14204
   0.14717
   0.15331
   0.14004
   0.13561
   0.13237
   0.12012
   0.12978
   0.15233
   0.15259
   0.13523
   0.12483
   0.13008
   0.10531
   0.09943
   0.09284
   0.08707
   0.08160
   0.09123
   0.08779
   0.09764
   0.11007
   0.12087
   0.11174
   0.11036
   0.11273
   0.10757
   0.11273
   0.10217
   0.08930
   0.09316
   0.09635
   0.09345
   0.09030
   0.09688
   0.10769
   0.12722
   0.12673
   0.12066
   0.11125
   0.13567
   0.14142
   0.11865
   0.11775
   0.13273
   0.13250
   0.13252
   0.12804
   0.13506
   0.13422
   0.12838
   0.12584
   0.11460
   0.10504
   0.10992
   0.11911
   0.11826
   0.12445
   0.10356
   0.10294
   0.09672
   0.08924
   0.09022
   0.09278
   0.09185
   0.11136
   0.11614
   0.11207
   0.10568
   0.10970
   0.11605
   0.11433
   0.12041
   0.11663
   0.10709
   0.08953
   0.09881
   0.09856
   0.10604
   0.11078
   0.12627
   0.11210
   0.10681
   0.11124
   0.11506
   0.11487
   0.11499
   0.10395
   0.09058
   0.09135
   0.09819
   0.11509
   0.12247
   0.13912
   0.12510
   0.11224
   0.10860
   0.11670
   0.13028
   0.12990
   0.11314
   0.11877
   0.13579
   0.13064
   0.10535
   0.10608
   0.11504
   0.13385
   0.14629
   0.13794
   0.12198
   0.13200
   0.13413
   0.12952
   0.12092
   0.13224
   0.13515
   0.13330
   0.14619
   0.13900
   0.14893
   0.14367
   0.13868
   0.14730
   0.15169
   0.14467
   0.13976
   0.14285
   0.14520
   0.15276
   0.14618
   0.13939
   0.14300
   0.14611
   0.13544
   0.13796
   0.14652
   0.16327
   0.18559
   0.19765
   0.20815
   0.20852
   0.19359
   0.18721
   0.19926
   0.20185
   0.19235
   0.19884
   0.19061
   0.18750
   0.19194
   0.18598
   0.18575
   0.20111
   0.21795
   0.21703
   0.21975
   0.21519
   0.20801
   0.20108
   0.19983
   0.21132
   0.22397
   0.23284
   0.23180
   0.23233
   0.22099
   0.21610
   0.20774
   0.21616
   0.21079
   0.20618
   0.19859
   0.20137
   0.19887
   0.21022
   0.21267
   0.20552
   0.20112
   0.19481
   0.19459
   0.18733
   0.19918
   0.20379
   0.20786
   0.20556
   0.18778
   0.16863
   0.16414
   0.18649
   0.17862
   0.16682
   0.17776
   0.16913
   0.16596
   0.17907
   0.16235
   0.15054
   0.15775
   0.15654
   0.15871
   0.15635
   0.15493
   0.17246
   0.16868
   0.17625
   0.17832
   0.18533
   0.18268
   0.17817
   0.18634
   0.19162
   0.20041
   0.19507
   0.18953
   0.19791
   0.21041
   0.21038
   0.20211
   0.18534
   0.17934
   0.17198
   0.16691
   0.15746
   0.14937
   0.16144
   0.15367
   0.13908
   0.16105
   0.15262
   0.17083
   0.15256
   0.13772
   0.12937
   0.12427
   0.13760
   0.15255
   0.16566
   0.14556
   0.13088
   0.14993
   0.15347
   0.13144
   0.12126
   0.12268
   0.11589
   0.10830
   0.11324
   0.10934
   0.11657
   0.14578
   0.14799
   0.13469
   0.13127
   0.12779
   0.12957
   0.13077
   0.14017
   0.13274
   0.12843
   0.11358
   0.11553
   0.12720
   0.12907
   0.12229
   0.12063
   0.13058
   0.12902
   0.14186
   0.14876
   0.14166
   0.13058
   0.12513
   0.13900
   0.13421
   0.12381
   0.12653
   0.12876
   0.13589
   0.13779
   0.11821
   0.12357
   0.11848
   0.12244
   0.11028
   0.10629
   0.10809
   0.10797
   0.10899
   0.11375
   0.12184
   0.11634
   0.10585
   0.26686
   0.25762
   0.25190
   0.23670
   0.23679
   0.24459
   0.25523
   0.25593
   0.25365
   0.25449
   0.25856
   0.25871
   0.25235
   0.24052
   0.25190
   0.25708
   0.25259
   0.25019
   0.25060
   0.25087
   0.25216
   0.25221
   0.24893
   0.25376
   0.25067
   0.23951
   0.23422
   0.24054
   0.24628
   0.23529
   0.24356
   0.24479
   0.24276
   0.24336
   0.24044
   0.23260
   0.22761
   0.22497
   0.22628
   0.22130
   0.21900
   0.22788
   0.23446
   0.23334
   0.22813
   0.21910
   0.20964
   0.20467
   0.19836
   0.18180
   0.17734
   0.17233
   0.16978
   0.17672
   0.17091
   0.16188
   0.16484
   0.17802
   0.18236
   0.17988
   0.17296
   0.15568
   0.15610
   0.14489
   0.15463
   0.16349
   0.18518
   0.18008
   0.17501
   0.17790
   0.18036
   0.17666
   0.17147
   0.17449
   0.18015
   0.17309
   0.18267
   0.17893
   0.16754
   0.17155
   0.15412
   0.15527
   0.15020
   0.14556
   0.11311
   0.12052
   0.11504
   0.10742
   0.11678
   0.12152
   0.12553
   0.12793
   0.13948
   0.14572
   0.14313
   0.14617
   0.15033
   0.15139
   0.15077
   0.14819
   0.13270
   0.13756
   0.13346
   0.13645
   0.13195
   0.11483
   0.11607
   0.11938
   0.11006
   0.11368
   0.11369
   0.11053
   0.10868
   0.11257
   0.10411
   0.10908
   0.10957
   0.10486
   0.09972
   0.10467
   0.10819
   0.10816
   0.11189
   0.11494
   0.10615
   0.10223
   0.10484
   0.11063
   0.10922
   0.10483
   0.11141
   0.12459
   0.12425
   0.11145
   0.11008
   0.12539
   0.13255
   0.13307
   0.14468
   0.15006
   0.15176
   0.15522
   0.15731
   0.15839
   0.16089
   0.16575
   0.18455
   0.19709
   0.20408
   0.19089
   0.18191
   0.18082
   0.18506
   0.19581
   0.19402
   0.20560
   0.21428
   0.21243
   0.21472
   0.21362
   0.20599
   0.21454
   0.21680
   0.21309
   0.20159
   0.19124
   0.19725
   0.21869
   0.23746
   0.22589
   0.21536
   0.19454
   0.18647
   0.17034
   0.17753
   0.18629
   0.16397
   0.15318
   0.15511
   0.14625
   0.13630
   0.14726
   0.14927
   0.15182
   0.14365
   0.14232
   0.14987
   0.13527
   0.12766
   0.12306
   0.12175
   0.12664
   0.12408
   0.12803
   0.12292
   0.12908
   0.11038
   0.10779
   0.11054
   0.09926
   0.08326
   0.07432
   0.07450
   0.07687
   0.06769
   0.06819
   0.06579
   0.08373
   0.08771
   0.07638
   0.09518
   0.10570
   0.09433
   0.08625
   0.08583
   0.08621
   0.09056
   0.07736
   0.07540
   0.07085
   0.07059
   0.07425
   0.06742
   0.06639
   0.07543
   0.06799
   0.06999
   0.07363
   0.06429
   0.06144
   0.06305
   0.07476
   0.08176
   0.09347
   0.08713
   0.09401
   0.12024
   0.13851
   0.12697
   0.11124
   0.11269
   0.12499
   0.13225
   0.11674
   0.09647
   0.09513
   0.09043
   0.08807
   0.08843
   0.07362
   0.07218
   0.08738
   0.09030
   0.09408
   0.09482
   0.09435
   0.08971
   0.09266
   0.09659
   0.08549
   0.07348
   0.06294
   0.06096
   0.06507
   0.06845
   0.05886
   0.06425
   0.07181
   0.07796
   0.08503
   0.09567
   0.09134
   0.08571
   0.09318
   0.09250
   0.08623
   0.10045
   0.11661
   0.11165
   0.10910
   0.10867
   0.10889
   0.11044
   0.10918
   0.10821
   0.11038
   0.11118
   0.08907
   0.09752
   0.11173
   0.09964
   0.10365
   0.10028
   0.10369
   0.08747
   0.10000
   0.10105
   0.09315
   0.10127
   0.09717
   0.10580
   0.10651
   0.09261
   0.09524
   0.09818
   0.09909
   0.08389
   0.08475
   0.08047
   0.07683
   0.06946
   0.06733
   0.06812
   0.07073
   0.07637
   0.07366
   0.07061
   0.06894
   0.07547
   0.07465
   0.05702
   0.05636
   0.05371
   0.04799
   0.05148
   0.05600
   0.05638
   0.05623
   0.05257
   0.04924
   0.04705
   0.04520
   0.04349
   0.04338
   0.04331
   0.04478
   0.04402
   0.04632
   0.04187
   0.04057
   0.04236
   0.04104
   0.04069
   0.04430
   0.04772
   0.04607
   0.04922
   0.05527
   0.05982
   0.06042
   0.05618
   0.05889
   0.05982
   0.06272
   0.06766
   0.08189
   0.08680
   0.08104
   0.08257
   0.08989
   0.08810
   0.08104
   0.07649
   0.08018
   0.08587
   0.08660
   0.09066
   0.09580
   0.10102
   0.10341
   0.10393
   0.11767
   0.11871
   0.12561
   0.13280
   0.13504
   0.13297
   0.12394
   0.11402
   0.11929
   0.11792
   0.12669
   0.13084
   0.12055
   0.12363
   0.12079
   0.12274
   0.12341
   0.12286
   0.11866
   0.12289
   0.12431
   0.11946
   0.12654
   0.11980
   0.12296
   0.11797
   0.11825
   0.10995
   0.12433
   0.13538
   0.13090
   0.14159
   0.15751
   0.14357
   0.12317
   0.12644
   0.12047
   0.11744
   0.11826
   0.11934
   0.12888
   0.14015
   0.13133
   0.12655
   0.13082
   0.12947
   0.12594
   0.13416
   0.14139
   0.14686
   0.14706
   0.13613
   0.12660
   0.12632
   0.12450
   0.12380
   0.12561
   0.12421
   0.11800
   0.10553
   0.11177
   0.12082
   0.13531
   0.13876
   0.13768
   0.13997
   0.14943
   0.14455
   0.15332
   0.15145
   0.15198
   0.14559
   0.14591
   0.14333
   0.15238
   0.16180
   0.15687
   0.15460
   0.16842
   0.17008
   0.16435
   0.16680
   0.16526
   0.15838
   0.14130
   0.13845
   0.13936
   0.12786
   0.14161
   0.14113
   0.15107
   0.15417
   0.14179
   0.13493
   0.13287
   0.12835
   0.11344
   0.11733
   0.12353
   0.11992
   0.12609
   0.12344
   0.12097
   0.13051
   0.13201
   0.13289
   0.13762
   0.14891
   0.15226
   0.13012
   0.13140
   0.13140
   0.11413
   0.09242
   0.08797
   0.11565
   0.12275
   0.10180
   0.09970
   0.09412
   0.10454
   0.11383
   0.09761
   0.09053
   0.09795
   0.09310
   0.09916
   0.09434
   0.09066
   0.08808
   0.10024
   0.10122
   0.09643
   0.09534
   0.11574
   0.10327
   0.11584
   0.13460
   0.12131
   0.13279
   0.15253
   0.15326
   0.12851
   0.13286
   0.13490
   0.13698
   0.13161
   0.15066
   0.15731
   0.14602
   0.14319
   0.15108
   0.16022
   0.15456
   0.15351
   0.16645
   0.17425
   0.18214
   0.18713
   0.16588
   0.16828
   0.19012
   0.19379
   0.18385
   0.19295
   0.19956
   0.21233
   0.19971
   0.18126
   0.17037
   0.16546
   0.15570
   0.14342
   0.14933
   0.15735
   0.16622
   0.18203
   0.17232
   0.16418
   0.17605
   0.18555
   0.17627
   0.16891
   0.17450
   0.16886
   0.17642
   0.16293
   0.16763
   0.18283
   0.18425
   0.18784
   0.18026
   0.17399
   0.17007
   0.15952
   0.13410
   0.12750
   0.14479
   0.14026
   0.13489
   0.12586
   0.13950
   0.14745
   0.12349
   0.11872
   0.11127
   0.09285
   0.09017
   0.08267
   0.09357
   0.08242
   0.07512
   0.08622
   0.09192
   0.10363
   0.10794
   0.11341
   0.10285
   0.10257
   0.11367
   0.10654
   0.11261
   0.10905
   0.10463
   0.09449
   0.10225
   0.11251
   0.10660
   0.08674
   0.07845
   0.08484
   0.10679
   0.11748
   0.11981
   0.11486
   0.11352
   0.10722
   0.09690
   0.10076
   0.10345
   0.10852
   0.10175
   0.10874
   0.11311
   0.10029
   0.10554
   0.10928
   0.08920
   0.09716
   0.11442
   0.12398
   0.11317
   0.10601
   0.10023
   0.09996
   0.10388
   0.10126
   0.08801
   0.08750
   0.09050
   0.09624
   0.09727
   0.09464
   0.09115
   0.11190
   0.10736
   0.11434
   0.10162
   0.09726
   0.10346
   0.10731
   0.10605
   0.10856
   0.11119
   0.13218
   0.12561
   0.13375
   0.15697
   0.16267
   0.16558
   0.17145
   0.15914
   0.14310
   0.15253
   0.15271
   0.15419
   0.15568
   0.16128
   0.14326
   0.16378
   0.16068
   0.15321
   0.15252
   0.14577
   0.14982
   0.16689
   0.16949
   0.19707
   0.21593
   0.23168
   0.22406
   0.22044
   0.22310
   0.21785
   0.20117
   0.19260
   0.20458
   0.22090
   0.22186
   0.22143
   0.22158
   0.21831
   0.20833
   0.20650
   0.20456
   0.19499
   0.20973
   0.21520
   0.21490
   0.20293
   0.19678
   0.20397
   0.21907
   0.22711
   0.22663
   0.22003
   0.21455
   0.21676
   0.21822
   0.21490
   0.20696
   0.20005
   0.18894
   0.19055
   0.18310
   0.18705
   0.18822
   0.18383
   0.17422
   0.15741
   0.16186
   0.14784
   0.15540
   0.16070
   0.16948
   0.16211
   0.14709
   0.13041
   0.13050
   0.15331
   0.15592
   0.16097
   0.16066
   0.16697
   0.17694
   0.18669
   0.18369
   0.16980
   0.15196
   0.15765
   0.16704
   0.16867
   0.14321
   0.14324
   0.14423
   0.12945
   0.13638
   0.11935
   0.12804
   0.12643
   0.12814
   0.13805
   0.13741
   0.14408
   0.12913
   0.13039
   0.13219
   0.14408
   0.13493
   0.13809
   0.13613
   0.14042
   0.13825
   0.13921
   0.13961
   0.14480
   0.15112
   0.15169
   0.15459
   0.15874
   0.16483
   0.15838
   0.16127
   0.16542
   0.17329
   0.18191
   0.18286
   0.17280
   0.16692
   0.15935
   0.15239
   0.16055
   0.15123
   0.14160
   0.13210
   0.13218
   0.13547
   0.13831
   0.12670
   0.12668
   0.12043
   0.13193
   0.13160
   0.14054
   0.13662
   0.11836
   0.09375
   0.09621
   0.09928
   0.09492
   0.08689
   0.08301
   0.08090
   0.08064
   0.08728
   0.09116
   0.08774
   0.07563
   0.08046
   0.07795
   0.07412
   0.07296
   0.06565
   0.06435
   0.05813
   0.06090
   0.06946
   0.07775
   0.08620
   0.08944
   0.09300
   0.08858
   0.09545
   0.08899
   0.08826
   0.08372
   0.08659
   0.07598
   0.07999
   0.08230
   0.07929
   0.08729
   0.08978
   0.08291
   0.08861
   0.08534
   0.07906
   0.07676
   0.07031
   0.06109
   0.05899
   0.06316
   0.06299
   0.06550
   0.06230
   0.06699
   0.08052
   0.08112
   0.06537
   0.06939
   0.06564
   0.06872
   0.07833
   0.08449
   0.08992
   0.08111
   0.08513
   0.10812
   0.12681
   0.09529
   0.10108
   0.11268
   0.08516
   0.10810
   0.12553
   0.11163
   0.09179
   0.09583
   0.08855
   0.08526
   0.09318
   0.09059
   0.08468
   0.07548
   0.08586
   0.08085
   0.08354
   0.08537
   0.08124
   0.08881
   0.08745
   0.06958
   0.07698
   0.07139
   0.08240
   0.08825
   0.07219
   0.07144
   0.06325
   0.06081
   0.05977
   0.07033
   0.06953
   0.06667
   0.07249
   0.06501
   0.06190
   0.05772
   0.06028
   0.06363
   0.06480
   0.06314
   0.05275
   0.05932
   0.06396
   0.06256
   0.05720
   0.05532
   0.07659
   0.08503
   0.07377
   0.06326
   0.06721
   0.07067
   0.07661
   0.07733
   0.07058
   0.07702
   0.07462
   0.07306
   0.07782
   0.08627
   0.08520
   0.08105
   0.09137
   0.08001
   0.09292
   0.10095
   0.10169
   0.08213
   0.08393
   0.07665
   0.07192
   0.07930
   0.07526
   0.07782
   0.07833
   0.07912
   0.08303
   0.09320
   0.08112
   0.09376
   0.09062
   0.07664
   0.07908
   0.08322
   0.08260
   0.09002
   0.08633
   0.09160
   0.08150
   0.09937
   0.10340
   0.07830
   0.07831
   0.06850
   0.07365
   0.07975
   0.08416
   0.08997
   0.08357
   0.06218
   0.06462
   0.07399
   0.06917
   0.06946
   0.06531
   0.07542
   0.06912
   0.06601
   0.06861
   0.06024
   0.05289
   0.06676
   0.06491
   0.06556
   0.06401
   0.06344
   0.05583
   0.05509
   0.05609
   0.06115
   0.05581
   0.05855
   0.05665
   0.06423
   0.06243
   0.06922
   0.07018
   0.07037
   0.08249
   0.06538
   0.06809
   0.07000
   0.06990
   0.07970
   0.07377
   0.07189
   0.05896
   0.05044
   0.05951
   0.06055
   0.06354
   0.05842
   0.06248
   0.06105
   0.06232
   0.06968
   0.05701
   0.06287
   0.07141
   0.08109
   0.06488
   0.06871
   0.07458
   0.08020
   0.08891
   0.08634
   0.06888
   0.08097
   0.06875
   0.08185
   0.07506
   0.07625
   0.07443
   0.07865
   0.07641
   0.08208
   0.07682
   0.07348
   0.07600
   0.07046
   0.07360
   0.07236
   0.07259
   0.08423
   0.07850
   0.07157
   0.06718
   0.06625
   0.06948
   0.09032
   0.08382
   0.08409
   0.07828
   0.08257
   0.09542
   0.09895
   0.09361
   0.07847
   0.08010
   0.07289
   0.08224
   0.08437
   0.10217
   0.08794
   0.09149
   0.07852
   0.09321
   0.08730
   0.08577
   0.10274
   0.08780
   0.08406
   0.08468
   0.10048
   0.12075
   0.11772
   0.10826
   0.11636
   0.12031
   0.10179
   0.10000
   0.08508
   0.10570
   0.10992
   0.10047
   0.10864
   0.10139
   0.11035
   0.09938
   0.10216
   0.09534
   0.08922
   0.09568
   0.06994
   0.07325
   0.07233
   0.06749
   0.07696
   0.07194
   0.06666
   0.06956
   0.06421
   0.05852
   0.08039
   0.08152
   0.08186
   0.08230
   0.07956
   0.10328
   0.12885
   0.13105
   0.11852
   0.12838
   0.14301
   0.15417
   0.14819
   0.17489
   0.18318
   0.17112
   0.18933
   0.17799
   0.14209
   0.13673
   0.13952
   0.14065
   0.12890
   0.11862
   0.08882
   0.07611
   0.06872
   0.06698
   0.06904
   0.06804
   0.07202
   0.08114
   0.07586
   0.07211
   0.06921
   0.07445
   0.07373
   0.07015
   0.07091
   0.06750
   0.06065
   0.06479
   0.06433
   0.06166
   0.06460
   0.06878
   0.06558
   0.06549
   0.07378
   0.07557
   0.06859
   0.06194
   0.06827
   0.07348
   0.06057
   0.06680
   0.07274
   0.06734
   0.06847
   0.07071
   0.07094
   0.07676
   0.07930
   0.07541
   0.07224
   0.06884
   0.06685
   0.07651
   0.06799
   0.07548
   0.08097
   0.06941
   0.07134
   0.06898
   0.07279
   0.07448
   0.07803
   0.08168
   0.08734
   0.07680
   0.07377
   0.07360
   0.06173
   0.06264
   0.05689
   0.05903
   0.05664
   0.06507
   0.08278
   0.07984
   0.08214
   0.10359
   0.08826
   0.08256
   0.08986
   0.08808
   0.09110
   0.09485
   0.10240
   0.08853
   0.10179
   0.08371
   0.07178
   0.08527
   0.08161
   0.07588
   0.07054
   0.07060
   0.06586
   0.06242
   0.06270
   0.06565
   0.07328
   0.06079
   0.05709
   0.05729
   0.05543
   0.05755
   0.06048
   0.06848
   0.06667
   0.07949
   0.07560
   0.08126
   0.07202
   0.08748
   0.07930
   0.07043
   0.06855
   0.06999
   0.06899
   0.06937
   0.07328
   0.06811
   0.06441
   0.06896
   0.07559
   0.06605
   0.06307
   0.07199
   0.07254
   0.06785
   0.07367
   0.07898
   0.07610
   0.07145
   0.07623
   0.06499
   0.06622
   0.06202
   0.06075
   0.06162
   0.07145
   0.06434
   0.06393
   0.06202
   0.06151
   0.06610
   0.05818
   0.05839
   0.06256
   0.06149
   0.06564
   0.07488
   0.07276
   0.07070
   0.07324
   0.07748
   0.08721
   0.07658
   0.09302
   0.08804
   0.09756
   0.08405
   0.07172
   0.07600
   0.07557
   0.07641
   0.06644
   0.07937
   0.07475
   0.07088
   0.06464
   0.06833
   0.06012
   0.06313
   0.07366
   0.07478
   0.07012
   0.07727
   0.07393
   0.08599
   0.07715
   0.08453
   0.08943
   0.08308
   0.07917
   0.07371
   0.08239
   0.07371
   0.06517
   0.07167
   0.06834
   0.08093
   0.06746
   0.07462
   0.06419
   0.06080
   0.06015
   0.06081
   0.05779
   0.05861
   0.06230
   0.06064
   0.06200
   0.05977
   0.07010
   0.07080
   0.06888
   0.06682
   0.06590
   0.07849
   0.07644
   0.07499
   0.07395
   0.07100
   0.07928
   0.07789
   0.06940
   0.08202
   0.06700
   0.07653
   0.06867
   0.06560
   0.06051
   0.05967
   0.06102
   0.05439
   0.05777
   0.06129
   0.06036
   0.05399
   0.05973
   0.07209
   0.06924
   0.06392
   0.06172
   0.05748
   0.05691
   0.05238
   0.05522
   0.05135
   0.05712
   0.05964
   0.06512
   0.06302
   0.06242
   0.06212
   0.05669
   0.05987
   0.05995
   0.06543
   0.08150
   0.08503
   0.08719
   0.07285
   0.07141
   0.06377
   0.06130
   0.05180
   0.05322
   0.05439
   0.04906
   0.04934
   0.05025
   0.04692
   0.05587
   0.05574
   0.05321
   0.05254
   0.05930
   0.07302
   0.06871
   0.05178
   0.06215
   0.07169
   0.07899
   0.08251
   0.07865
   0.07079
   0.07766
   0.08115
   0.07681
   0.08369
   0.08677
   0.08735
   0.09403
   0.08800
   0.07804
   0.08480
   0.08534
   0.07665
   0.07920
   0.07585
   0.07361
   0.06957
   0.06517
   0.06281
   0.05775
   0.06052
   0.05745
   0.05805
   0.06100
   0.06477
   0.05916
   0.05949
   0.06264
   0.06702
   0.06132
   0.07351
   0.06394
   0.06855
   0.08172
   0.07650
   0.06539
   0.06685
   0.07501
   0.08261
   0.07807
   0.07438
   0.08068
   0.07382
   0.06619
   0.05969
   0.05669
   0.05850
   0.05674
   0.05992
   0.05426
   0.05097
   0.05150
   0.05187
   0.05007
   0.05128
   0.05067
   0.05014
   0.05178
   0.05624
   0.05688
   0.05842
   0.07243
   0.07227
   0.07187
   0.07807
   0.07685
   0.07788
   0.08943
   0.08212
   0.08491
   0.08000
   0.08770
   0.10116
   0.09514
   0.08882
   0.10700
   0.12763
   0.12572
   0.13312
   0.12038
   0.11304
   0.11274
   0.12698
   0.12851
   0.11843
   0.12707
   0.11750
   0.13172
   0.13773
   0.13310
   0.13717
   0.13778
   0.14447
   0.13872
   0.12738
   0.12656
   0.13417
   0.12696
   0.12184
   0.11576
   0.11628
   0.11623
   0.12546
   0.11397
   0.09796
   0.10322
   0.09309
   0.09165
   0.09725
   0.10644
   0.07799
   0.08102
   0.10126
   0.12095
   0.13686
   0.11940
   0.11371
   0.11320
   0.12060
   0.12382
   0.10544
   0.11730
   0.11258
   0.10900
   0.12081
   0.11965
   0.09662
   0.07865
   0.08692
   0.09151
   0.07289
   0.08375
   0.09033
   0.07159
   0.07581
   0.07011
   0.06347
   0.06892
   0.06583
   0.07135
   0.06481
   0.07132
   0.06943
   0.06487
   0.07521
   0.06593
   0.07265
   0.06573
   0.07281
   0.07389
   0.07025
   0.06968
   0.07341
   0.08095
   0.07641
   0.07942
   0.07436
   0.06896
   0.06780
   0.07149
   0.06923
   0.07350
   0.07398
   0.07494
   0.06930
   0.06502
   0.06290
   0.05989
   0.05944
   0.06402
   0.06117
   0.07236
   0.10245
   0.09652
   0.07372
   0.09441
   0.09385
   0.09817
   0.09230
   0.09749
   0.10582
   0.10342
   0.11847
   0.10007
   0.09759
   0.10659
   0.13406
   0.11793
   0.10460
   0.11333
   0.12697
   0.12067
   0.11713
   0.11904
   0.11302
   0.11700
   0.11447
   0.12390
   0.11439
   0.11933
   0.12565
   0.12045
   0.09833
   0.09471
   0.08997
   0.07805
   0.06694
   0.08259
   0.07878
   0.07420
   0.08061
   0.08205
   0.07070
   0.06996
   0.06824
   0.06945
   0.07096
   0.06743
   0.07168
   0.07613
   0.08354
   0.08326
   0.07462
   0.07795
   0.09547
   0.10118
   0.09855
   0.09622
   0.08175
   0.08741
   0.07832
   0.08433
   0.08993
   0.07835
   0.08293
   0.08404
   0.08498
   0.09606
   0.08685
   0.09678
   0.10034
   0.08731
   0.10054
   0.12531
   0.10800
   0.11938
   0.11476
   0.10484
   0.11301
   0.10207
   0.09176
   0.08750
   0.08714
   0.10259
   0.11068
   0.08906
   0.09411
   0.08996
   0.10093
   0.08258
   0.08182
   0.07358
   0.07306
   0.09598
   0.09298
   0.09911
   0.10039
   0.10464
   0.11019
   0.09873
   0.09371
   0.08531
   0.07274
   0.09614
   0.09323
   0.08059
   0.08593
   0.08205
   0.07404
   0.08472
   0.08416
   0.07503
   0.08416
   0.08447
   0.08867
   0.08687
   0.07927
   0.08526
   0.08373
   0.08586
   0.09411
   0.07553
   0.07490
   0.08876
   0.08113
   0.08356
   0.08598
   0.08678
   0.08307
   0.06763
   0.07044
   0.07771
   0.06868
   0.07275
   0.07745
   0.06831
   0.08011
   0.06632
   0.06875
   0.10226
   0.10366
   0.11568
   0.10126
   0.11381
   0.10688
   0.11107
   0.14008
   0.11088
   0.11117
   0.11733
   0.09028
   0.10473
   0.08639
   0.08016
   0.09090
   0.07910
   0.08505
   0.08127
   0.08059
   0.07351
   0.07641
   0.07034
   0.07630
   0.06859
   0.07396
   0.07156
   0.06827
   0.07698
   0.07610
   0.07281
   0.07567
   0.06360
   0.07145
   0.07441
   0.07050
   0.08203
   0.08238
   0.07825
   0.07830
   0.08078
   0.08860
   0.07925
   0.08770
   0.08194
   0.07357
   0.07315
   0.07380
   0.08664
   0.07312
   0.06838
   0.06981
   0.06937
   0.07623
   0.07560
   0.06867
   0.06810
   0.07080
   0.06921
   0.06567
   0.06283
   0.06408
   0.06318
   0.06290
   0.06840
   0.06653
   0.06547
   0.06429
   0.05809
   0.05997
   0.05566
   0.05875
   0.06050
   0.06007
   0.06639
   0.06302
   0.06388
   0.06490
   0.06962
   0.06440
   0.06301
   0.07440
   0.08244
   0.07108
   0.06275
   0.05965
   0.06163
   0.06482
   0.06110
   0.06145
   0.06145
   0.07526
   0.06717
   0.08895
   0.07887
   0.08297
   0.07526
   0.06234
   0.07191
   0.05993
   0.06555
   0.06583
   0.07001
   0.06379
   0.06897
   0.06548
   0.07224
   0.07043
   0.07738
   0.07415
   0.07972
   0.07424
   0.07616
   0.07544
   0.07472
   0.08193
   0.08319
   0.07680
   0.07015
   0.07839
   0.07950
   0.08547
   0.08573
   0.08661
   0.08406
   0.07994
   0.07578
   0.07754
   0.07916
   0.07408
   0.06190
   0.06251
   0.07119
   0.07468
   0.06752
   0.07158
   0.07150
   0.06015
   0.06641
   0.06871
   0.06892
   0.07000
   0.06182
   0.06097
   0.06210
   0.06324
   0.06853
   0.07340
   0.06329
   0.05806
   0.06072
   0.06067
   0.06172
   0.05444
   0.05219
   0.05352
   0.05253
   0.05771
   0.05990
   0.06129
   0.05906
   0.06659
   0.06559
   0.06230
   0.06019
   0.07243
   0.07889
   0.07382
   0.07229
   0.07473
   0.06667
   0.06858
   0.06302
   0.06925
   0.07491
   0.07381
   0.05971
   0.06578
   0.05650
   0.06710
   0.05765
   0.05977
   0.05924
   0.05517
   0.05382
   0.06254
   0.05754
   0.05427
   0.05370
   0.05197
   0.05819
   0.05183
   0.05815
   0.06506
   0.05842
   0.05867
   0.05570
   0.07058
   0.07880
   0.07602
   0.08611
   0.07376
   0.08427
   0.07526
   0.08332
   0.08396
   0.07369
   0.07668
   0.07645
   0.07610
   0.07058
   0.06847
   0.06484
   0.07555
   0.05637
   0.06931
   0.07197
   0.07623
   0.07658
   0.08065
   0.08492
   0.08702
   0.07530
   0.06450
   0.06991
   0.06433
   0.07085
   0.06672
   0.07823
   0.08062
   0.08988
   0.07977
   0.07681
   0.07116
   0.07132
   0.07137
   0.08637
   0.07473
   0.08305
   0.07982
   0.08838
   0.07010
   0.06418
   0.07058
   0.06032
   0.07482
   0.07620
   0.08067
   0.07053
   0.07393
   0.07103
   0.07172
   0.07447
   0.07336
   0.10095
   0.09009
   0.09393
   0.07947
   0.07605
   0.08347
   0.06906
   0.08012
   0.08125
   0.08400
   0.08819
   0.07573
   0.09678
   0.09653
   0.08695
   0.08686
   0.07290
   0.07610
   0.06189
   0.07408
   0.06375
   0.05641
   0.06702
   0.08853
   0.08840
   0.07844
   0.06981
   0.05830
   0.06280
   0.06948
   0.06663
   0.07166
   0.06002
   0.05654
   0.06290
   0.07191
   0.07074
   0.06934
   0.06226
   0.05815
   0.06361
   0.05445
   0.05434
   0.05043
   0.05310
   0.05624
   0.05771
   0.05891
   0.06789
   0.06768
   0.08069
   0.07817
   0.07305
   0.07517
   0.07202
   0.07799
   0.08414
   0.07660
   0.07398
   0.07347
   0.07574
   0.07746
   0.07375
   0.06790
   0.07211
   0.05918
   0.06935
   0.06088
   0.06749
   0.05905
   0.06305
   0.05939
   0.05883
   0.05784
   0.05467
   0.05580
   0.05627
   0.05319
   0.05763
   0.06485
   0.06408
   0.06539
   0.07134
   0.06435
   0.06898
   0.06903
   0.06554
   0.05940
   0.06284
   0.06641
   0.06234
   0.05793
   0.05998
   0.06160
   0.05950
   0.07049
   0.06428
   0.07773
   0.07660
   0.08079
   0.08814
   0.09001
   0.09217
   0.08388
   0.08992
   0.07695
   0.08089
   0.09065
   0.07399
   0.07807
   0.07412
   0.07986
   0.07372
   0.08078
   0.07797
   0.08632
   0.08349
   0.08923
   0.10447
   0.09360
   0.10739
   0.11870
   0.10891
   0.08329
   0.07818
   0.07148
   0.06825
   0.06678
   0.06985
   0.07113
   0.07586
   0.07863
   0.08643
   0.08554
   0.07788
   0.07970
   0.07746
   0.07585
   0.08098
   0.08025
   0.07838
   0.07700
   0.07585
   0.07722
   0.07892
   0.07680
   0.07036
   0.07199
   0.07534
   0.07988
   0.08427
   0.08220
   0.09450
   0.08714
   0.07986
   0.06362
   0.06894
   0.05494
   0.06221
   0.06036
   0.05983
   0.05952
   0.05757
   0.06113
   0.06894
   0.07212
   0.06213
   0.06904
   0.05697
   0.06446
   0.05928
   0.05863
   0.05343
   0.06251
   0.05977
   0.05951
   0.05659
   0.05610
   0.05309
   0.05075
   0.05410
   0.05222
   0.06461
   0.06753
   0.06188
   0.06893
   0.07115
   0.05777
   0.06027
   0.05963
   0.06265
   0.05721
   0.06913
   0.06788
   0.06889
   0.06028
   0.06180
   0.05759
   0.06868
   0.06940
   0.06618
   0.06997
   0.06003
   0.06870
   0.06317
   0.07716
   0.06314
   0.07392
   0.06881
   0.07465
   0.07278
   0.08054
   0.07838
   0.07066
   0.07658
   0.08148
   0.07128
   0.06975
   0.06739
   0.07050
   0.05613
   0.06369
   0.07517
   0.06766
   0.06834
   0.07659
   0.06203
   0.07251
   0.07845
   0.08417
   0.07932
   0.07307
   0.08985
   0.09457
   0.09680
   0.11149
   0.08608
   0.09740
   0.09417
   0.09333
   0.08353
   0.08823
   0.07402
   0.07934
   0.08207
   0.07986
   0.07614
   0.07533
   0.07316
   0.07292
   0.07384
   0.07441
   0.07887
   0.07550
   0.06659
   0.08447
   0.07638
   0.07057
   0.06905
   0.07642
   0.07528
   0.07954
   0.07548
   0.07967
   0.07285
   0.06448
   0.06215
   0.06630
   0.08294
   0.08081
   0.08094
   0.07622
   0.07339
   0.06905
   0.06673
   0.07596
   0.08232
   0.08204
   0.08799
   0.07805
   0.07616
   0.07520
   0.07352
   0.07488
   0.07262
   0.06354
   0.07185
   0.07324
   0.07162
   0.05712
   0.08066
   0.08296
   0.06872
   0.06481
   0.06267
   0.06176
   0.05965
   0.06181
   0.06096
   0.06263
   0.07075
   0.06249
   0.05681
   0.05909
   0.06262
   0.07645
   0.07561
   0.06829
   0.06987
   0.06843
   0.07956
   0.07392
   0.07410
   0.06938
   0.06467
   0.07236
   0.07554
   0.07768
   0.07985
   0.09007
   0.08196
   0.08267
   0.08069
   0.07217
   0.06751
   0.06052
   0.06649
   0.05531
   0.06508
   0.06317
   0.07050
   0.07385
   0.07012
   0.07095
   0.07064
   0.07107
   0.07239
   0.07484
   0.07126
   0.08045
   0.07298
   0.07959
   0.07231
   0.08795
   0.07299
   0.07777
   0.07821
   0.07968
   0.09092
   0.07246
   0.07406
   0.07153
   0.06681
   0.05743
   0.05954
   0.05682
   0.05742
   0.06086
   0.06048
   0.06227
   0.07217
   0.06250
   0.06805
   0.06343
   0.06941
   0.06726
   0.07008
   0.07058
   0.07549
   0.06682
   0.06949
   0.06449
   0.06044
   0.05812
   0.05639
   0.05380
   0.05813
   0.06107
   0.06212
   0.06557
   0.07236
   0.07319
   0.06831
   0.06913
   0.06983
   0.06580
   0.06705
   0.06103
   0.06983
   0.06653
   0.05977
   0.06003
   0.06048
   0.06797
   0.07176
   0.07045
   0.05790
   0.06009
   0.05804
   0.07462
   0.06627
   0.06718
   0.07461
   0.07174
   0.07120
   0.06342
   0.06942
   0.06965
   0.07467
   0.07574
   0.07474
   0.07588
   0.07012
   0.06070
   0.06026
   0.06622
   0.05970
   0.06334
   0.06646
   0.06259
   0.06154
   0.06109
   0.05523
   0.05512
   0.05709
   0.05916
   0.07041
   0.06645
   0.05867
   0.06429
   0.06725
   0.06535
   0.06224
   0.06441
   0.06080
   0.06867
   0.06739
   0.06061
   0.06585
   0.06680
   0.06915
   0.06474
   0.06678
   0.06381
   0.07355
   0.05855
   0.06176
   0.05890
   0.05947
   0.06607
   0.06675
   0.05418
   0.05650
   0.05572
   0.05536
   0.05298
   0.05596
   0.06120
   0.05863
   0.05975
   0.05840
   0.06119
   0.06661
   0.07710
   0.06606
   0.07431
   0.06902
   0.06593
   0.05982
   0.06502
   0.05736
   0.05730
   0.05772
   0.06342
   0.06301
   0.06053
   0.06233
   0.06069
   0.06162
   0.06186
   0.06114
   0.05985
   0.05948
   0.05745
   0.06223
   0.05791
   0.06348
   0.06381
   0.07979
   0.06577
   0.06772
   0.07798
   0.07021
   0.06810
   0.07460
   0.06916
   0.06361
   0.07234
   0.06680
   0.06947
   0.05870
   0.06139
   0.06369
   0.06324
   0.06252
   0.05845
   0.06026
   0.05866
   0.07034
   0.06221
   0.06525
   0.06396
   0.05435
   0.06149
   0.06160
   0.06443
   0.06725
   0.07397
   0.06516
   0.06542
   0.07127
   0.06507
   0.06657
   0.07080
   0.06011
   0.05659
   0.06478
   0.06045
   0.05875
   0.05208
   0.06351
   0.06589
   0.07522
   0.07116
   0.07977
   0.07451
   0.07227
   0.08327
   0.06954
   0.07736
   0.07323
   0.06899
   0.06849
   0.06550
   0.06796
   0.07007
   0.06637
   0.06860
   0.06082
   0.06448
   0.06745
   0.07599
   0.07312
   0.06636
   0.06211
   0.05750
   0.05838
   0.05547
   0.06007
   0.05914
   0.06035
   0.05585
   0.05538
   0.05666
   0.05631
   0.05747
   0.06222
   0.06141
   0.06302
   0.07925
   0.07605
   0.08068
   0.08522
   0.08761
   0.08646
   0.08698
   0.07783
   0.07649
   0.07671
   0.07507
   0.07623
   0.08258
   0.07680
   0.07393
   0.06298
   0.07181
   0.07462
   0.06959
   0.07893
   0.07589
   0.07547
   0.08945
   0.08668
   0.07607
   0.07363
   0.08372
   0.08317
   0.09560
   0.09262
   0.09050
   0.10261
   0.09571
   0.09786
   0.10556
   0.09773
   0.10499
   0.10208
   0.08261
   0.08733
   0.08337
   0.08170
   0.07981
   0.07656
   0.07693
   0.06974
   0.07600
   0.06456
   0.06709
   0.06221
   0.05690
   0.05828
   0.07261
   0.07426
   0.06754
   0.06857
   0.06718
   0.06419
   0.05932
   0.06336
   0.07125
   0.06949
   0.06750
   0.06014
   0.06394
   0.06345
   0.07331
   0.07628
   0.08226
   0.08062
   0.09197
   0.09009
   0.08197
   0.08857
   0.08182
   0.06018
   0.06085
   0.06119
   0.05638
   0.05968
   0.05671
   0.05961
   0.05730
   0.05892
   0.05710
   0.06417
   0.07008
   0.06449
   0.06364
   0.06373
   0.07370
   0.07029
   0.08125
   0.08126
   0.07981
   0.08197
   0.09139
   0.09129
   0.09890
   0.07002
   0.06780
   0.06668
   0.06611
   0.06847
   0.07029
   0.07603
   0.06628
   0.07642
   0.08001
   0.07771
   0.08057
   0.08697
   0.08383
   0.08209
   0.07989
   0.08257
   0.11128
   0.11508
   0.09295
   0.08746
   0.07728
   0.08858
   0.09463
   0.08328
   0.08632
   0.08423
   0.07934
   0.07433
   0.08042
   0.08751
   0.08781
   0.07956
   0.08183
   0.08381
   0.08807
   0.08417
   0.09285
   0.09312
   0.09628
   0.09812
   0.08350
   0.08798
   0.07982
   0.07824
   0.07550
   0.07012
   0.07120
   0.06030
   0.06922
   0.07222
   0.07626
   0.07473
   0.08014
   0.07840
   0.08703
   0.08104
   0.07508
   0.07114
   0.06850
   0.07335
   0.07623
   0.06750
   0.06991
   0.06746
   0.07440
   0.08386
   0.07646
   0.08353
   0.08098
   0.07595
   0.08363
   0.07785
   0.08691
   0.08603
   0.08970
   0.08502
   0.09007
   0.08840
   0.08100
   0.08685
   0.08554
   0.08685
   0.08662
   0.09088
   0.09531
   0.10422
   0.10233
   0.09875
   0.08324
   0.10409
   0.09377
   0.08700
   0.08934
   0.09423
   0.08946
   0.08397
   0.09502
   0.08231
   0.08342
   0.06914
   0.07861
   0.07471
   0.08256
   0.08647
   0.07411
   0.07324
   0.07583
   0.07207
   0.07527
   0.07028
   0.07209
   0.06714
   0.06889
   0.06863
   0.06395
   0.06538
   0.05497
   0.05927
   0.05730
   0.06177
   0.06155
   0.06745
   0.06140
   0.06217
   0.05479
   0.06110
   0.05795
   0.05929
   0.05735
   0.05783
   0.05760
   0.05477
   0.06633
   0.06136
   0.06551
   0.06486
   0.06496
   0.05759
   0.05694
   0.05857
   0.05976
   0.06077
   0.07003
   0.07144
   0.07956
   0.07706
   0.07262
   0.06536
   0.06926
   0.07209
   0.07471
   0.06869
   0.07621
   0.06340
   0.07334
   0.07278
   0.07055
   0.06937
   0.07801
   0.07796
   0.07903
   0.07660
   0.07645
   0.07688
   0.07524
   0.07118
   0.07551
   0.07792
   0.07503
   0.07513
   0.07251
   0.06498
   0.06851
   0.07082
   0.06391
   0.07053
   0.06645
   0.06789
   0.06310
   0.06887
   0.06686
   0.06806
   0.06140
   0.07266
   0.07074
   0.08803
   0.08117
   0.07961
   0.07397
   0.07346
   0.08282
   0.06912
   0.08106
   0.08566
   0.07885
   0.08122
   0.09203
   0.09068
   0.09591
   0.09193
   0.08812
   0.10566
   0.09422
   0.08441
   0.09882
   0.09447
   0.10424
   0.10083
   0.09796
   0.09429
   0.10468
   0.10727
   0.08961
   0.07428
   0.08315
   0.07398
   0.07723
   0.07825
   0.06723
   0.07457
   0.07171
   0.07358
   0.07733
   0.07494
   0.07664
   0.07315
   0.06767
   0.07329
   0.07276
   0.07403
   0.07545
   0.07553
   0.07675
   0.07953
   0.07449
   0.08549
   0.07612
   0.08449
   0.08640
   0.08680
   0.08050
   0.06840
   0.07626
   0.06986
   0.07169
   0.06500
   0.06782
   0.07404
   0.09049
   0.08322
   0.08092
   0.09318
   0.09301
   0.09260
   0.09456
   0.10965
   0.08213
   0.08110
   0.07252
   0.07107
   0.07924
   0.08396
   0.08596
   0.07827
   0.07112
   0.07904
   0.08322
   0.07672
   0.07663
   0.07794
   0.07915
   0.06905
   0.07488
   0.06762
   0.06316
   0.06624
   0.06919
   0.06890
   0.07318
   0.07365
   0.07284
   0.07118
   0.07319
   0.07166
   0.07062
   0.08181
   0.09929
   0.08805
   0.08917
   0.08670
   0.07846
   0.07115
   0.06353
   0.06597
   0.06594
   0.06171
   0.06607
   0.06832
   0.06987
   0.06894
   0.07203
   0.06345
   0.06472
   0.06930
   0.06390
   0.06430
   0.06460
   0.06271
   0.06853
   0.07676
   0.07050
   0.07653
   0.06516
   0.07447
   0.06902
   0.07333
   0.06487
   0.06620
   0.06288
   0.06982
   0.06384
   0.07220
   0.07838
   0.08079
   0.08119
   0.09374
   0.11387
   0.10314
   0.11212
   0.11256
   0.10921
   0.11156
   0.11278
   0.09888
   0.09082
   0.08637
   0.08407
   0.08979
   0.07111
   0.07586
   0.07019
   0.05644
   0.07302
   0.06405
   0.07313
   0.06731
   0.06193
   0.06178
   0.06344
   0.06024
   0.06851
   0.06720
   0.05976
   0.06358
   0.06034
   0.06973
   0.06685
   0.06404
   0.06204
   0.06054
   0.06543
   0.06241
   0.06494
   0.06369
   0.06779
   0.06135
   0.06149
   0.05705
   0.06405
   0.06866
   0.07046
   0.06125
   0.07144
   0.07598
   0.07010
   0.07026
   0.06226
   0.06523
   0.06146
   0.06982
   0.07092
   0.06504
   0.06836
   0.06458
   0.06382
   0.07021
   0.07455
   0.07893
   0.07538
   0.07726
   0.07552
   0.07585
   0.08010
   0.07197
   0.08280
   0.08369
   0.08681
   0.07719
   0.08305
   0.08091
   0.07824
   0.08872
   0.07455
   0.07354
   0.06189
   0.06330
   0.06009
   0.06417
   0.06011
   0.06223
   0.05718
   0.06864
   0.07229
   0.07430
   0.07216
   0.06895
   0.06610
   0.06003
   0.06333
   0.06587
   0.07088
   0.08698
   0.08203
   0.08606
   0.07945
   0.08118
   0.09487
   0.09234
   0.08051
   0.09076
   0.08698
   0.10199
   0.09678
   0.09387
   0.10522
   0.10581
   0.10754
   0.10137
   0.09802
   0.09319
   0.09482
   0.08737
   0.09435
   0.08821
   0.08706
   0.09800
   0.09960
   0.10955
   0.09567
   0.09722
   0.09733
   0.11914
   0.10665
   0.11267
   0.11205
   0.10957
   0.11288
   0.07801
   0.07356
   0.09297
   0.07885
   0.08052
   0.08040
   0.07066
   0.07493
   0.07540
   0.08198
   0.07720
   0.07242
   0.07739
   0.07166
   0.07219
   0.07108
   0.07417
   0.06477
   0.06587
   0.06315
   0.07012
   0.07328
   0.08061
   0.07315
   0.07434
   0.07587
   0.08916
   0.07949
   0.06769
   0.07268
   0.07463
   0.06584
   0.07126
   0.07327
   0.07929
   0.08048
   0.07593
   0.08531
   0.08504
   0.07610
   0.09060
   0.10498
   0.10630
   0.10856
   0.09078
   0.07667
   0.07884
   0.07371
   0.06978
   0.08558
   0.07386
   0.06871
   0.06384
   0.06988
   0.06502
   0.07844
   0.08037
   0.07865
   0.07937
   0.07564
   0.06519
   0.06113
   0.06497
   0.07378
   0.07844
   0.06570
   0.06059
   0.05984
   0.06064
   0.06018
   0.06528
   0.05726
   0.05849
   0.06156
   0.06367
   0.05854
   0.06505
   0.06382
   0.06281
   0.06084
   0.05979
   0.05898
   0.05951
   0.05958
   0.06697
   0.06622
   0.06277
   0.07020
   0.07162
   0.07477
   0.06502
   0.07513
   0.08067
   0.07313
   0.07270
   0.07099
   0.07915
   0.06912
   0.07026
   0.06486
   0.06462
   0.06296
   0.06485
   0.06294
   0.06215
   0.06412
   0.06360
   0.07679
   0.07085
   0.07138
   0.07169
   0.07094
   0.06715
   0.06764
   0.07027
   0.07189
   0.06727
   0.06020
   0.06374
   0.05942
   0.06018
   0.06235
   0.06104
   0.06646
   0.07312
   0.07736
   0.06914
   0.07328
   0.06448
   0.06974
   0.07745
   0.08315
   0.08700
   0.08534
   0.07670
   0.07186
   0.08231
   0.07837
   0.07436
   0.07589
   0.07576
   0.07976
   0.06668
   0.07174
   0.07278
   0.08359
   0.07725
   0.07832
   0.07982
   0.08405
   0.07275
   0.08661
   0.07179
   0.07350
   0.07261
   0.08339
   0.07098
   0.08212
   0.07213
   0.06674
   0.07907
   0.07610
   0.07624
   0.08165
   0.07675
   0.07958
   0.07649
   0.07839
   0.06820
   0.07069
   0.07434
   0.07783
   0.07962
   0.09399
   0.07084
   0.07842
   0.07274
   0.07842
   0.07863
   0.07448
   0.07520
   0.06521
   0.06303
   0.07208
   0.06750
   0.06809
   0.06616
   0.06680
   0.06186
   0.06228
   0.06078
   0.06377
   0.07269
   0.07471
   0.07718
   0.07203
   0.07041
   0.06377
   0.06063
   0.05704
   0.05357
   0.05454
   0.05272
   0.05192
   0.05116
   0.05503
   0.05657
   0.05674
   0.05826
   0.05989
   0.07004
   0.05872
   0.07619
   0.07703
   0.06839
   0.07113
   0.06708
   0.06275
   0.06066
   0.06057
   0.05342
   0.05561
   0.05292
   0.05655
   0.05488
   0.05561
   0.05650
   0.06166
   0.05482
   0.05499
   0.06083
   0.06662
   0.07901
   0.07502
   0.07345
   0.10129
   0.08728
   0.07309
   0.07210
   0.08592
   0.06688
   0.07394
   0.08123
   0.07746
   0.08036
   0.07547
   0.08518
   0.07328
   0.06701
   0.06654
   0.07031
   0.06923
   0.06491
   0.06878
   0.06936
   0.06599
   0.06851
   0.06338
   0.06811
   0.05797
   0.05806
   0.05450
   0.05380
   0.05526
   0.06505
   0.06263
   0.06084
   0.06518
   0.06285
   0.05729
   0.06234
   0.06161
   0.06122
   0.05881
   0.06158
   0.06756
   0.07081
   0.06307
   0.07587
   0.06386
   0.06445
   0.07014
   0.05996
   0.05771
   0.05713
   0.05392
   0.05983
   0.06206
   0.05257
   0.05919
   0.06621
   0.06021
   0.06388
   0.07725
   0.07507
   0.08082
   0.07749
   0.06892
   0.07429
   0.06700
   0.06737
   0.06384
   0.06298
   0.06066
   0.06114
   0.06040
   0.06181
   0.06094
   0.06207
   0.05969
   0.06127
   0.07241
   0.06713
   0.07229
   0.07063
   0.06935
   0.06747
   0.07036
   0.07390
   0.07533
   0.07839
   0.07434
   0.08058
   0.07849
   0.06705
   0.06860
   0.06100
   0.06304
   0.06774
   0.07678
   0.07470
   0.07396
   0.08067
   0.07136
   0.07949
   0.07035
   0.08165
   0.07992
   0.08122
   0.07392
   0.08034
   0.08670
   0.08384
   0.07902
   0.07657
   0.07811
   0.06829
   0.08324
   0.09125
   0.08667
   0.08406
   0.08806
   0.09913
   0.08074
   0.07905
   0.07698
   0.07816
   0.07667
   0.07759
   0.06912
   0.07951
   0.07751
   0.07597
   0.10674
   0.11296
   0.08402
   0.09041
   0.08016
   0.07582
   0.08344
   0.09573
   0.08704
   0.07877
   0.08981
   0.08087
   0.08137
   0.06273
   0.06007
   0.06236
   0.07112
   0.08209
   0.07932
   0.07712
   0.07795
   0.08263
   0.08964
   0.08526
   0.08507
   0.08630
   0.07894
   0.08412
   0.06516
   0.07507
   0.07404
   0.07015
   0.06576
   0.06043
   0.05536
   0.05527
   0.05962
   0.06166
   0.06586
   0.06045
   0.06038
   0.06068
   0.05723
   0.05387
   0.05821
   0.06408
   0.06110
   0.06434
   0.05941
   0.05901
   0.06101
   0.06433
   0.06730
   0.06654
   0.07866
   0.08179
   0.06962
   0.07175
   0.06572
   0.06739
   0.06602
   0.07120
   0.06755
   0.06434
   0.06405
   0.06750
   0.08382
   0.09139
   0.08856
   0.09369
   0.09830
   0.09206
   0.09054
   0.08790
   0.08406
   0.08794
   0.08634
   0.08738
   0.08391
   0.08191
   0.09360
   0.09128
   0.08417
   0.10265
   0.09293
   0.09037
   0.08374
   0.07900
   0.07925
   0.07524
   0.07815
   0.07683
   0.07993
   0.07829
   0.09036
   0.08834
   0.09508
   0.07942
   0.08520
   0.09306
   0.07548
   0.07244
   0.06317
   0.06571
   0.05483
   0.05816
   0.05983
   0.07436
   0.06541
   0.06084
   0.06510
   0.06168
   0.06245
   0.05915
   0.05979
   0.05242
   0.05278
   0.05496
   0.05689
   0.05909
   0.05963
   0.06041
   0.06162
   0.06158
   0.06102
   0.06104
   0.05572
   0.05888
   0.06382
   0.06195
   0.06328
   0.07103
   0.06817
   0.06746
   0.06819
   0.06763
   0.05907
   0.05467
   0.06306
   0.06098
   0.06157
   0.06253
   0.06070
   0.06281
   0.06144
   0.05854
   0.06472
   0.05887
   0.06113
   0.06098
   0.06392
   0.05736
   0.05646
   0.05516
   0.05635
   0.05964
   0.05898
   0.05582
   0.05697
   0.04997
   0.05159
   0.05337
   0.05343
   0.05760
   0.05968
   0.05636
   0.06902
   0.06768
   0.07193
   0.07122
   0.06869
   0.06868
   0.07474
   0.05723
   0.05614
   0.06152
   0.05674
   0.05563
   0.05403
   0.05977
   0.05089
   0.05082
   0.06376
   0.06366
   0.06845
   0.07024
   0.08508
   0.07146
   0.06934
   0.08987
   0.11252
   0.09986
   0.10585
   0.08624
   0.08980
   0.08940
   0.07748
   0.07951
   0.10024
   0.10199
   0.09631
   0.09805
   0.08908
   0.09665
   0.09999
   0.10161
   0.09153
   0.09788
   0.12831
   0.12173
   0.10624
   0.08965
   0.07930
   0.08789
   0.07617
   0.08038
   0.06779
   0.06465
   0.06910
   0.06738
   0.06777
   0.06077
   0.06571
   0.07389
   0.07152
   0.07136
   0.08254
   0.08981
   0.09162
   0.09440
   0.10037
   0.09444
   0.10453
   0.09003
   0.09426
   0.09945
   0.09558
   0.09063
   0.08909
   0.08207
   0.06974
   0.06674
   0.06470
   0.06954
   0.07485
   0.06876
   0.07106
   0.07391
   0.06626
   0.06595
   0.06636
   0.06314
   0.06198
   0.06156
   0.07039
   0.06572
   0.06201
   0.06117
   0.06607
   0.05776
   0.06763
   0.07146
   0.07269
   0.07300
   0.07260
   0.07798
   0.07534
   0.07810
   0.07624
   0.08574
   0.08234
   0.08169
   0.09218
   0.09683
   0.10322
   0.11124
   0.09848
   0.10528
   0.09274
   0.09743
   0.07420
   0.08334
   0.07459
   0.07651
   0.07526
   0.08645
   0.07155
   0.08460
   0.08083
   0.08315
   0.07835
   0.08101
   0.09536
   0.08175
   0.08871
   0.08054
   0.09483
   0.09257
   0.10646
   0.10800
   0.08151
   0.07872
   0.07193
   0.06969
   0.07152
   0.06973
   0.07635
   0.08189
   0.07875
   0.07219
   0.08694
   0.08542
   0.07661
   0.09182
   0.08031
   0.07839
   0.08350
   0.07131
   0.07058
   0.07068
   0.08738
   0.07135
   0.07260
   0.06784
   0.07111
   0.07332
   0.07995
   0.07698
   0.07607
   0.07148
   0.07429
   0.06724
   0.07262
   0.06994
   0.07552
   0.09096
   0.08546
   0.08370
   0.07310
   0.07004
   0.07413
   0.07997
   0.08313
   0.08504
   0.08665
   0.07943
   0.08920
   0.07923
   0.07705
   0.07322
   0.07020
   0.07214
   0.06792
   0.07491
   0.07353
   0.07071
   0.06479
   0.06518
   0.06547
   0.06639
   0.06755
   0.06470
   0.06031
   0.06100
   0.06126
   0.06013
   0.07560
   0.07303
   0.08266
   0.08683
   0.09203
   0.10744
   0.09838
   0.09437
   0.09806
   0.09922
   0.10325
   0.08759
   0.07928
   0.07141
   0.07446
   0.07495
   0.07950
   0.07671
   0.08304
   0.07482
   0.07706
   0.07633
   0.07089
   0.07589
   0.07068
   0.07205
   0.06420
   0.06533
   0.06342
   0.06675
   0.05817
   0.06632
   0.06519
   0.06587
   0.07421
   0.06765
   0.07647
   0.07989
   0.09241
   0.09590
   0.08332
   0.08716
   0.08900
   0.07693
   0.09178
   0.08517
   0.09093
   0.09653
   0.08655
   0.08773
   0.07991
   0.07697
   0.07370
   0.08829
   0.06896
   0.07412
   0.06824
   0.07533
   0.06750
   0.06744
   0.06613
   0.06799
   0.07119
   0.06623
   0.07273
   0.07042
   0.07624
   0.07669
   0.07557
   0.07925
   0.07629
   0.08295
   0.07331
   0.07164
   0.06817
   0.08005
   0.07716
   0.07208
   0.07350
   0.07587
   0.07250
   0.07008
   0.07102
   0.07787
   0.07829
   0.08012
   0.06587
   0.07000
   0.06552
   0.07581
   0.06585
   0.07391
   0.07549
   0.07626
   0.07742
   0.08158
   0.06876
   0.07535
   0.07981
   0.07553
   0.07910
   0.08367
   0.08843
   0.07138
   0.07584
   0.07902
   0.08311
   0.07807
   0.06921
   0.07084
   0.06389
   0.06506
   0.06823
   0.07554
   0.07396
   0.06443
   0.08794
   0.07760
   0.06228
   0.05347
   0.05643
   0.06459
   0.05841
   0.07531
   0.06819
   0.06628
   0.07347
   0.09855
   0.09125
   0.08018
   0.08553
   0.07191
   0.09328
   0.11170
   0.10039
   0.10623
   0.11304
   0.11370
   0.11105
   0.11583
   0.10333
   0.12635
   0.13811
   0.13298
   0.11983
   0.13789
   0.10533
   0.10884
   0.10037
   0.09875
   0.07755
   0.07770
   0.06968
   0.07007
   0.06812
   0.06969
   0.07804
   0.07298
   0.08114
   0.07809
   0.08019
   0.07769
   0.08117
   0.07982
   0.09575
   0.09037
   0.08181
   0.08615
   0.08083
   0.08271
   0.07663
   0.08576
   0.09831
   0.09506
   0.10449
   0.11300
   0.08664
   0.09089
   0.10174
   0.10768
   0.09772
   0.09854
   0.09413
   0.10838
   0.10730
   0.12457
   0.09772
   0.11498
   0.09959
   0.07364
   0.07847
   0.08128
   0.10228
   0.09604
   0.09301
   0.08048
   0.08388
   0.07450
   0.08544
   0.08757
   0.07637
   0.25895
   0.25855
   0.25300
   0.24387
   0.25244
   0.25516
   0.25722
   0.25593
   0.25070
   0.25281
   0.25549
   0.25759
   0.25376
   0.24930
   0.24684
   0.25064
   0.25164
   0.24671
   0.24460
   0.24781
   0.24946
   0.24751
   0.24919
   0.25365
   0.25812
   0.26117
   0.26039
   0.25442
   0.24899
   0.23264
   0.20324
   0.20173
   0.18879
   0.18749
   0.19271
   0.20253
   0.20361
   0.18156
   0.17855
   0.19200
   0.16426
   0.16148
   0.15379
   0.14125
   0.13704
   0.13738
   0.13568
   0.13552
   0.13820
   0.12497
   0.12774
   0.12825
   0.13104
   0.12678
   0.12516
   0.11436
   0.11273
   0.11052
   0.11270
   0.11152
   0.11138
   0.09644
   0.08879
   0.08373
   0.09109
   0.11536
   0.14420
   0.13135
   0.11031
   0.13647
   0.13252
   0.11285
   0.13203
   0.11824
   0.11044
   0.12041
   0.11235
   0.10979
   0.11043
   0.12257
   0.12867
   0.11028
   0.09924
   0.10025
   0.10188
   0.09418
   0.08565
   0.09269
   0.09582
   0.07933
   0.08508
   0.08441
   0.09151
   0.09522
   0.09648
   0.09806
   0.10473
   0.10930
   0.09215
   0.09615
   0.10773
   0.10791
   0.10764
   0.10395
   0.10903
   0.10282
   0.09964
   0.10435
   0.10201
   0.10303
   0.10373
   0.11276
   0.11323
   0.11218
   0.09949
   0.08445
   0.09784
   0.10182
   0.10424
   0.11450
   0.09590
   0.08385
   0.09958
   0.10685
   0.09568
   0.09150
   0.08976
   0.08379
   0.08675
   0.08539
   0.08119
   0.07238
   0.06083
   0.06968
   0.07296
   0.06988
   0.06472
   0.06164
   0.06306
   0.05782
   0.05962
   0.06142
   0.05838
   0.06381
   0.07375
   0.07466
   0.07704
   0.07671
   0.07368
   0.07218
   0.07768
   0.07382
   0.07177
   0.08327
   0.08723
   0.08302
   0.09083
   0.08771
   0.07868
   0.08289
   0.08552
   0.07763
   0.07872
   0.08004
   0.07564
   0.07408
   0.06544
   0.05857
   0.06329
   0.06983
   0.06726
   0.06618
   0.06703
   0.05828
   0.05887
   0.06335
   0.06047
   0.06714
   0.06772
   0.05652
   0.04838
   0.05227
   0.05878
   0.05820
   0.05526
   0.05514
   0.05147
   0.05491
   0.06110
   0.05564
   0.05476
   0.05735
   0.05644
   0.05769
   0.06080
   0.05792
   0.06599
   0.06479
   0.06233
   0.05254
   0.05372
   0.05533
   0.05329
   0.05433
   0.05914
   0.06338
   0.06073
   0.06260
   0.06330
   0.06481
   0.06580
   0.06819
   0.06694
   0.07058
   0.07668
   0.08307
   0.08220
   0.07941
   0.07316
   0.07361
   0.07878
   0.08343
   0.08522
   0.08710
   0.08144
   0.08249
   0.08132
   0.07334
   0.06542
   0.07085
   0.07025
   0.07099
   0.06722
   0.06573
   0.05978
   0.05303
   0.05723
   0.05888
   0.05514
   0.05063
   0.05563
   0.05665
   0.05572
   0.05665
   0.05058
   0.04715
   0.04265
   0.04058
   0.04368
   0.04124
   0.03570
   0.03634
   0.04030
   0.04176
   0.04440
   0.04697
   0.04429
   0.04577
   0.04199
   0.04384
   0.04719
   0.04329
   0.04978
   0.04526
   0.04164
   0.04423
   0.04700
   0.04416
   0.04529
   0.04312
   0.04527
   0.04217
   0.04326
   0.04714
   0.05229
   0.05398
   0.05603
   0.06096
   0.06315
   0.06376
   0.06280
   0.06807
   0.06531
   0.05935
   0.05848
   0.06852
   0.07391
   0.06850
   0.05947
   0.06503
   0.07203
   0.06453
   0.06425
   0.06205
   0.05376
   0.05567
   0.05683
   0.05158
   0.04148
   0.03830
   0.04245
   0.04413
   0.05013
   0.04729
   0.04706
   0.05519
   0.06630
   0.05994
   0.05650
   0.05501
   0.04781
   0.04941
   0.05814
   0.05987
   0.05770
   0.06826
   0.06964
   0.06224
   0.06359
   0.06359
   0.05970
   0.06285
   0.05483
   0.05291
   0.05204
   0.05567
   0.05846
   0.06107
   0.05711
   0.05510
   0.05229
   0.05225
   0.05165
   0.05910
   0.05637
   0.05241
   0.05195
   0.06003
   0.06156
   0.06523
   0.06164
   0.06255
   0.06503
   0.06433
   0.06335
   0.06303
   0.06329
   0.06942
   0.06941
   0.06625
   0.06559
   0.06789
   0.07290
   0.06818
   0.06711
   0.06463
   0.06428
   0.06578
   0.06028
   0.06118
   0.06279
   0.06457
   0.07019
   0.06396
   0.05352
   0.05433
   0.05478
   0.05622
   0.05597
   0.05608
   0.06055
   0.06407
   0.06241
   0.06592
   0.06623
   0.06466
   0.05820
   0.04792
   0.05712
   0.06414
   0.07035
   0.07201
   0.08243
   0.09861
   0.10903
   0.09810
   0.10014
   0.09899
   0.10501
   0.10112
   0.09659
   0.10154
   0.09402
   0.10800
   0.11419
   0.11722
   0.10755
   0.10852
   0.09765
   0.09555
   0.10357
   0.09770
   0.09724
   0.11010
   0.10052
   0.08910
   0.09201
   0.08239
   0.07454
   0.07791
   0.08331
   0.07609
   0.08106
   0.09549
   0.10400
   0.10324
   0.10183
   0.11964
   0.10726
   0.11211
   0.11402
   0.11890
   0.12369
   0.14305
   0.14377
   0.14868
   0.14517
   0.15714
   0.15220
   0.14029
   0.13118
   0.12591
   0.12938
   0.13074
   0.12401
   0.11432
   0.10482
   0.11447
   0.12314
   0.11681
   0.10399
   0.11557
   0.13420
   0.13773
   0.14300
   0.14264
   0.14031
   0.14011
   0.14140
   0.14865
   0.16022
   0.14567
   0.13999
   0.15495
   0.18004
   0.17179
   0.17920
   0.18241
   0.20444
   0.20550
   0.21335
   0.20792
   0.19745
   0.18594
   0.20500
   0.22030
   0.21654
   0.20325
   0.21920
   0.22548
   0.22142
   0.20811
   0.20944
   0.22604
   0.22666
   0.22713
   0.23281
   0.23751
   0.23185
   0.22133
   0.22543
   0.21429
   0.21637
   0.22098
   0.21921
   0.22128
   0.22426
   0.22940
   0.23170
   0.22547
   0.22645
   0.22693
   0.22406
   0.22908
   0.22687
   0.23312
   0.24387
   0.24732
   0.24702
   0.24435
   0.24322
   0.24316
   0.24652
   0.24311
   0.23834
   0.23612
   0.23207
   0.22987
   0.23993
   0.23890
   0.24003
   0.24477
   0.24635
   0.24826
   0.24827
   0.24900
   0.24232
   0.24344
   0.23993
   0.23989
   0.23167
   0.22205
   0.22269
   0.22851
   0.24085
   0.23262
   0.22426
   0.22188
   0.21621
   0.22041
   0.22177
   0.21199
   0.22750
   0.24398
   0.24649
   0.24628
   0.23636
   0.23138
   0.22619
   0.22256
   0.21689
   0.20839
   0.20157
   0.20383
   0.21239
   0.20657
   0.19191
   0.18891
   0.18454
   0.17645
   0.18313
   0.19111
   0.18436
   0.17853
   0.17699
   0.17602
   0.17047
   0.15366
   0.14817
   0.14552
   0.14089
   0.13380
   0.13133
   0.13608
   0.13985
   0.13807
   0.14557
   0.14284
   0.14665
   0.13162
   0.13159
   0.13720
   0.15585
   0.15302
   0.14048
   0.14069
   0.14778
   0.13874
   0.13616
   0.13490
   0.13042
   0.12961
   0.12975
   0.12353
   0.11185
   0.10503
   0.09591
   0.09699
   0.11613
   0.11948
   0.13354
   0.12243
   0.11457
   0.11280
   0.11122
   0.10036
   0.10011
   0.08926
   0.07694
   0.08014
   0.08129
   0.07301
   0.08289
   0.08984
   0.08532
   0.08041
   0.08381
   0.08083
   0.07298
   0.06476
   0.07494
   0.08973
   0.08172
   0.07940
   0.08223
   0.09410
   0.08880
   0.07870
   0.07964
   0.08810
   0.09080
   0.08363
   0.08252
   0.08820
   0.08459
   0.09288
   0.09294
   0.08479
   0.07165
   0.06884
   0.07284
   0.08560
   0.08648
   0.09008
   0.09124
   0.08951
   0.08603
   0.07132
   0.07500
   0.08180
   0.08191
   0.08497
   0.08505
   0.09405
   0.10408
   0.10186
   0.09936
   0.10059
   0.10047
   0.09580
   0.09841
   0.09503
   0.10032
   0.10193
   0.08227
   0.07132
   0.07959
   0.07760
   0.07614
   0.06952
   0.07532
   0.08507
   0.08103
   0.06663
   0.05756
   0.05327
   0.05967
   0.05833
   0.05593
   0.04811
   0.04714
   0.05589
   0.06642
   0.06788
   0.05140
   0.05105
   0.04994
   0.04599
   0.04790
   0.05479
   0.05424
   0.05410
   0.05109
   0.04659
   0.05332
   0.06084
   0.05479
   0.05120
   0.05043
   0.05255
   0.05693
   0.06215
   0.06146
   0.05585
   0.04993
   0.04733
   0.05610
   0.04839
   0.04821
   0.04530
   0.04679
   0.05376
   0.04748
   0.05009
   0.05358
   0.06244
   0.06835
   0.06525
   0.06247
   0.07884
   0.09322
   0.08025
   0.08245
   0.08183
   0.07479
   0.07324
   0.08088
   0.09048
   0.08969
   0.08452
   0.06761
   0.07205
   0.08408
   0.07613
   0.07001
   0.07833
   0.08199
   0.07705
   0.07767
   0.07571
   0.07444
   0.07643
   0.08241
   0.08659
   0.08664
   0.10508
   0.10833
   0.08685
   0.08453
   0.10945
   0.10558
   0.08022
   0.07400
   0.08088
   0.08064
   0.07688
   0.07807
   0.07805
   0.08175
   0.08329
   0.07369
   0.08799
   0.10344
   0.09172
   0.09078
   0.10157
   0.09484
   0.10205
   0.10976
   0.12255
   0.10166
   0.09116
   0.09473
   0.10470
   0.12193
   0.11862
   0.11395
   0.11832
   0.11272
   0.13527
   0.13260
   0.14448
   0.14080
   0.13966
   0.13454
   0.13345
   0.14053
   0.14174
   0.14924
   0.15637
   0.13694
   0.12828
   0.13177
   0.12122
   0.13117
   0.12123
   0.12683
   0.13366
   0.13763
   0.11714
   0.12583
   0.11060
   0.09407
   0.08539
   0.09957
   0.10410
   0.09739
   0.10289
   0.11082
   0.10921
   0.12101
   0.11603
   0.10379
   0.09718
   0.08972
   0.10321
   0.10428
   0.10740
   0.09513
   0.10695
   0.10912
   0.10367
   0.10438
   0.08260
   0.08538
   0.09167
   0.07996
   0.08334
   0.08534
   0.08291
   0.07960
   0.08483
   0.08451
   0.07880
   0.08673
   0.10179
   0.09007
   0.08079
   0.08414
   0.09133
   0.10553
   0.10968
   0.11036
   0.10521
   0.10194
   0.09918
   0.10135
   0.10821
   0.11075
   0.11095
   0.11587
   0.10837
   0.09587
   0.08821
   0.10136
   0.09707
   0.09356
   0.10539
   0.09147
   0.09344
   0.08725
   0.08695
   0.09140
   0.09506
   0.09061
   0.09934
   0.10393
   0.10173
   0.10517
   0.10999
   0.10474
   0.11107
   0.12795
   0.10750
   0.10612
   0.09774
   0.09972
   0.09222
   0.09372
   0.09678
   0.10377
   0.10217
   0.08877
   0.07532
   0.07573
   0.07786
   0.07363
   0.07460
   0.07104
   0.06588
   0.06517
   0.06643
   0.06235
   0.06471
   0.06166
   0.06596
   0.05653
   0.05838
   0.06004
   0.05512
   0.04517
   0.04471
   0.04929
   0.06083
   0.07367
   0.07596
   0.06921
   0.06690
   0.06496
   0.06881
   0.06063
   0.06375
   0.06919
   0.07298
   0.07359
   0.06761
   0.06259
   0.05131
   0.05873
   0.06744
   0.05595
   0.04600
   0.04911
   0.05219
   0.05111
   0.05107
   0.04940
   0.05014
   0.05201
   0.04985
   0.04452
   0.04867
   0.05138
   0.04717
   0.04898
   0.04925
   0.04747
   0.05503
   0.05539
   0.05465
   0.04983
   0.04153
   0.04460
   0.04955
   0.04860
   0.04602
   0.04967
   0.05498
   0.06070
   0.06269
   0.06276
   0.06173
   0.06468
   0.06931
   0.07377
   0.07441
   0.07468
   0.07746
   0.09019
   0.10281
   0.07936
   0.07648
   0.08056
   0.08949
   0.08914
   0.07928
   0.07021
   0.06933
   0.07815
   0.07449
   0.06889
   0.07202
   0.06784
   0.05671
   0.05213
   0.06293
   0.07017
   0.06783
   0.06328
   0.06338
   0.05554
   0.05382
   0.06761
   0.06743
   0.05775
   0.06951
   0.08259
   0.09315
   0.08702
   0.08118
   0.08646
   0.09932
   0.09382
   0.07976
   0.08241
   0.08113
   0.07125
   0.08812
   0.09062
   0.10710
   0.10487
   0.09756
   0.10700
   0.10724
   0.10902
   0.12964
   0.13106
   0.12729
   0.12598
   0.13179
   0.10100
   0.10539
   0.12193
   0.12312
   0.11134
   0.09653
   0.10522
   0.11685
   0.12504
   0.12618
   0.12276
   0.12626
   0.12456
   0.12211
   0.11382
   0.11506
   0.12447
   0.14550
   0.14039
   0.13425
   0.12990
   0.14877
   0.15961
   0.15317
   0.13521
   0.12914
   0.12811
   0.13742
   0.13568
   0.13194
   0.13250
   0.13265
   0.13426
   0.13355
   0.12654
   0.11480
   0.11276
   0.10680
   0.10730
   0.11516
   0.12480
   0.12105
   0.11449
   0.11448
   0.12344
   0.13900
   0.15261
   0.14589
   0.13377
   0.11492
   0.11516
   0.10673
   0.11438
   0.10827
   0.10847
   0.10905
   0.10111
   0.09852
   0.10148
   0.11716
   0.12614
   0.13629
   0.14171
   0.15204
   0.15399
   0.15666
   0.15812
   0.15556
   0.15287
   0.15834
   0.16375
   0.17630
   0.17920
   0.16041
   0.14682
   0.14421
   0.15464
   0.16975
   0.17834
   0.17575
   0.16774
   0.16562
   0.16847
   0.18527
   0.18692
   0.18019
   0.18230
   0.18518
   0.17819
   0.17837
   0.19046
   0.19120
   0.16989
   0.14933
   0.16283
   0.17276
   0.15665
   0.15651
   0.15717
   0.16471
   0.16033
   0.17079
   0.17933
   0.16976
   0.17468
   0.17896
   0.18823
   0.19060
   0.18011
   0.17437
   0.18375
   0.18690
   0.18526
   0.18185
   0.16682
   0.17595
   0.18108
   0.18509
   0.19748
   0.20304
   0.18917
   0.20736
   0.22351
   0.22186
   0.21475
   0.19967
   0.19228
   0.19048
   0.19624
   0.19283
   0.19003
   0.18261
   0.17391
   0.16860
   0.16872
   0.17099
   0.17307
   0.18295
   0.19533
   0.19605
   0.19706
   0.19577
   0.19271
   0.20141
   0.20611
   0.18856
   0.18019
   0.17765
   0.16982
   0.16901
   0.17333
   0.17291
   0.18856
   0.18443
   0.18600
   0.19417
   0.20381
   0.21483
   0.21393
   0.20237
   0.18245
   0.17070
   0.16800
   0.16658
   0.16512
   0.16951
   0.18166
   0.17767
   0.17478
   0.16900
   0.15625
   0.14607
   0.14634
   0.15331
   0.15225
   0.14925
   0.14757
   0.14110
   0.14294
   0.14675
   0.14493
   0.14257
   0.13887
   0.14751
   0.14544
   0.14815
   0.14472
   0.14753
   0.15774
   0.15827
   0.14898
   0.14013
   0.13480
   0.13650
   0.14524
   0.13894
   0.13270
   0.13365
   0.12913
   0.13295
   0.13771
   0.13207
   0.13958
   0.14761
   0.15110
   0.15557
   0.16110
   0.15464
   0.15379
   0.13202
   0.12215
   0.11811
   0.12728
   0.13410
   0.13859
   0.13772
   0.13031
   0.12858
   0.12711
   0.12029
   0.12285
   0.11950
   0.11384
   0.10740
   0.10712
   0.11335
   0.12009
   0.11850
   0.12209
   0.11365
   0.11646
   0.12442
   0.11835
   0.12753
   0.12268
   0.11296
   0.11648
   0.12255
   0.11667
   0.12080
   0.11864
   0.11670
   0.11340
   0.11222
   0.10678
   0.11303
   0.11593
   0.11367
   0.10602
   0.10578
   0.09179
   0.08151
   0.08645
   0.10278
   0.09962
   0.09503
   0.10327
   0.12133
   0.12084
   0.11910
   0.10997
   0.10553
   0.10400
   0.11560
   0.12230
   0.13060
   0.12260
   0.12257
   0.11935
   0.11298
   0.11684
   0.11346
   0.11009
   0.12141
   0.12282
   0.11973
   0.13814
   0.15073
   0.14849
   0.14421
   0.15140
   0.16732
   0.17459
   0.16805
   0.17875
   0.18184
   0.18524
   0.17278
   0.17171
   0.18043
   0.19001
   0.18595
   0.17783
   0.16185
   0.16595
   0.16643
   0.15873
   0.16154
   0.15335
   0.15186
   0.15226
   0.15665
   0.16085
   0.15351
   0.16037
   0.16214
   0.15464
   0.14407
   0.14275
   0.13888
   0.14501
   0.14640
   0.14768
   0.14945
   0.13607
   0.13003
   0.14217
   0.14721
   0.14090
   0.14148
   0.13782
   0.13660
   0.13207
   0.12983
   0.13923
   0.14623
   0.13285
   0.12912
   0.12131
   0.10139
   0.10978
   0.11617
   0.10817
   0.10967
   0.11132
   0.09723
   0.08778
   0.07941
   0.08092
   0.08413
   0.09428
   0.09110
   0.08225
   0.07897
   0.08087
   0.07238
   0.06497
   0.07657
   0.09163
   0.09579
   0.11292
   0.10209
   0.10625
   0.10309
   0.09495
   0.08813
   0.08687
   0.08463
   0.07761
   0.07527
   0.07271
   0.06720
   0.06188
   0.06623
   0.06663
   0.06959
   0.06779
   0.07460
   0.07209
   0.06151
   0.06976
   0.07016
   0.07858
   0.08157
   0.07492
   0.06511
   0.06024
   0.05928
   0.04913
   0.05200
   0.05414
   0.05321
   0.06270
   0.06547
   0.07284
   0.07945
   0.07145
   0.08278
   0.07699
   0.07550
   0.07430
   0.08148
   0.10281
   0.09390
   0.10022
   0.09250
   0.10036
   0.09194
   0.07344
   0.06702
   0.08511
   0.08120
   0.07002
   0.07258
   0.06981
   0.06079
   0.06914
   0.08518
   0.08557
   0.08614
   0.08092
   0.08148
   0.07954
   0.07816
   0.07909
   0.07565
   0.08187
   0.08016
   0.08468
   0.07630
   0.07956
   0.07929
   0.07451
   0.08156
   0.09106
   0.07603
   0.06702
   0.08751
   0.09812
   0.09106
   0.10408
   0.09711
   0.11311
   0.12810
   0.12650
   0.12718
   0.11404
   0.10562
   0.12103
   0.11521
   0.11745
   0.14002
   0.14218
   0.13254
   0.12324
   0.11564
   0.11039
   0.12328
   0.13293
   0.14948
   0.15423
   0.15083
   0.12720
   0.15628
   0.17849
   0.16313
   0.16615
   0.18310
   0.19137
   0.17794
   0.17430
   0.19155
   0.18949
   0.18898
   0.19946
   0.19738
   0.19963
   0.20319
   0.20725
   0.22724
   0.23436
   0.23895
   0.24387
   0.23027
   0.22875
   0.23692
   0.23665
   0.23174
   0.23254
   0.22959
   0.22791
   0.21712
   0.21018
   0.21171
   0.19225
   0.17955
   0.17621
   0.16454
   0.15686
   0.17082
   0.18723
   0.17720
   0.17275
   0.14992
   0.12878
   0.14006
   0.13181
   0.11433
   0.12258
   0.11457
   0.11838
   0.11533
   0.11507
   0.12251
   0.12814
   0.11236
   0.10999
   0.10355
   0.10292
   0.10833
   0.08948
   0.09096
   0.09829
   0.08544
   0.09879
   0.11712
   0.11011
   0.09635
   0.10359
   0.11352
   0.12401
   0.12141
   0.10032
   0.11020
   0.12410
   0.12425
   0.11842
   0.14416
   0.15899
   0.16728
   0.16128
   0.13640
   0.14705
   0.15349
   0.14248
   0.14727
   0.15771
   0.16768
   0.18551
   0.19175
   0.18852
   0.18497
   0.16254
   0.18231
   0.19655
   0.19512
   0.19942
   0.20860
   0.20042
   0.19622
   0.21283
   0.20184
   0.19774
   0.19627
   0.19318
   0.21058
   0.21983
   0.22616
   0.23744
   0.23156
   0.22989
   0.23868
   0.23180
   0.21569
   0.21090
   0.20603
   0.20786
   0.20921
   0.20076
   0.20455
   0.20048
   0.18164
   0.18114
   0.18181
   0.15000
   0.15277
   0.17602
   0.16129
   0.13813
   0.15388
   0.16018
   0.16740
   0.17956
   0.18622
   0.18124
   0.16977
   0.18573
   0.17957
   0.18526
   0.19936
   0.20892
   0.20932
   0.18891
   0.17244
   0.17397
   0.18274
   0.16739
   0.15650
   0.15110
   0.15185
   0.16511
   0.15262
   0.16370
   0.15748
   0.14178
   0.14940
   0.16057
   0.15530
   0.13542
   0.11875
   0.12059
   0.13068
   0.11399
   0.09718
   0.10608
   0.12641
   0.15694
   0.14290
   0.13414
   0.13366
   0.13878
   0.13251
   0.11476
   0.12302
   0.14054
   0.15546
   0.16685
   0.15035
   0.14192
   0.14453
   0.15899
   0.15496
   0.15936
   0.15116
   0.15601
   0.14283
   0.13339
   0.13744
   0.13867
   0.14793
   0.14618
   0.13947
   0.14375
   0.13560
   0.13070
   0.13114
   0.14061
   0.12723
   0.12959
   0.13105
   0.14832
   0.16228
   0.17165
   0.16672
   0.16483
   0.14996
   0.15237
   0.17306
   0.19009
   0.17523
   0.16394
   0.15698
   0.14658
   0.12907
   0.11341
   0.11545
   0.11527
   0.10781
   0.11680
   0.11543
   0.11479
   0.11987
   0.13406
   0.12088
   0.11832
   0.13078
   0.12559
   0.10160
   0.11517
   0.14222
   0.14803
   0.13202
   0.11144
   0.11369
   0.12127
   0.12419
   0.12455
   0.13773
   0.14332
   0.13290
   0.13742
   0.14323
   0.14636
   0.15620
   0.17092
   0.17500
   0.16425
   0.16755
   0.17102
   0.16570
   0.16726
   0.18188
   0.18840
   0.18566
   0.17249
   0.15246
   0.15196
   0.15332
   0.16328
   0.17395
   0.17392
   0.18085
   0.18566
   0.17800
   0.18596
   0.18499
   0.18551
   0.18746
   0.20199
   0.20245
   0.20050
   0.19818
   0.17407
   0.17231
   0.16669
   0.17963
   0.17756
   0.16887
   0.15656
   0.15268
   0.15399
   0.16690
   0.16545
   0.16274
   0.16274
   0.16062
   0.16442
   0.16927
   0.16991
   0.17294
   0.17555
   0.17733
   0.17884
   0.17023
   0.16905
   0.16917
   0.17794
   0.17439
   0.15716
   0.14687
   0.14090
   0.13757
   0.14061
   0.14846
   0.16445
   0.15407
   0.13886
   0.13722
   0.12485
   0.11358
   0.12094
   0.12244
   0.12315
   0.12253
   0.12249
   0.12232
   0.11947
   0.11468
   0.10346
   0.09668
   0.10440
   0.12157
   0.12851
   0.12092
   0.12135
   0.10359
   0.09908
   0.10725
   0.11242
   0.10575
   0.10181
   0.11347
   0.10922
   0.11132
   0.09449
   0.09529
   0.09464
   0.10172
   0.10385
   0.11104
   0.11962
   0.12520
   0.12215
   0.11932
   0.12533
   0.11829
   0.11804
   0.12131
   0.11793
   0.10838
   0.10698
   0.11027
   0.09897
   0.08757
   0.08531
   0.10258
   0.11538
   0.09774
   0.11304
   0.11801
   0.11686
   0.08898
   0.09644
   0.10938
   0.10975
   0.11141
   0.12575
   0.10732
   0.09683
   0.09910
   0.10132
   0.11379
   0.11443
   0.10620
   0.11338
   0.10222
   0.10030
   0.09968
   0.10048
   0.10681
   0.12028
   0.13166
   0.12441
   0.12621
   0.12687
   0.12707
   0.12748
   0.13443
   0.13350
   0.12850
   0.13392
   0.12313
   0.12475
   0.12069
   0.12564
   0.11993
   0.10533
   0.10997
   0.11516
   0.10690
   0.13450
   0.12467
   0.13644
   0.13778
   0.13350
   0.11566
   0.10837
   0.10230
   0.09763
   0.09975
   0.10500
   0.10030
   0.09767
   0.09300
   0.08458
   0.08321
   0.06922
   0.06892
   0.07028
   0.06880
   0.07333
   0.07872
   0.07782
   0.06347
   0.05608
   0.06004
   0.05280
   0.06410
   0.07340
   0.07076
   0.06084
   0.06016
   0.06289
   0.07054
   0.07520
   0.07215
   0.07363
   0.06879
   0.06970
   0.06504
   0.07045
   0.07592
   0.07335
   0.07769
   0.08132
   0.08196
   0.08688
   0.09100
   0.08702
   0.09642
   0.10260
   0.09680
   0.07957
   0.08061
   0.09004
   0.08956
   0.09184
   0.09857
   0.10445
   0.10529
   0.10277
   0.10805
   0.09505
   0.09111
   0.10534
   0.10685
   0.10569
   0.11028
   0.10402
   0.09960
   0.09819
   0.10219
   0.10897
   0.12288
   0.13095
   0.14455
   0.15552
   0.17089
   0.17176
   0.16183
   0.16612
   0.17155
   0.16405
   0.16089
   0.16867
   0.16956
   0.17539
   0.17768
   0.17869
   0.18530
   0.17785
   0.17365
   0.17314
   0.18392
   0.19069
   0.20231
   0.20291
   0.19812
   0.19515
   0.19447
   0.19552
   0.19606
   0.19612
   0.19315
   0.19042
   0.18732
   0.19091
   0.18900
   0.18864
   0.18884
   0.18736
   0.18095
   0.18054
   0.16302
   0.17622
   0.17128
   0.16963
   0.17171
   0.17409
   0.17663
   0.17530
   0.16415
   0.17969
   0.18655
   0.18831
   0.19347
   0.18800
   0.19713
   0.18999
   0.18750
   0.19278
   0.20403
   0.21354
   0.21835
   0.19576
   0.20474
   0.20605
   0.20541
   0.20669
   0.19933
   0.18899
   0.20226
   0.21362
   0.21861
   0.22145
   0.22236
   0.21888
   0.22152
   0.21530
   0.21231
   0.21129
   0.21736
   0.21570
   0.21874
   0.22517
   0.22198
   0.22156
   0.21675
   0.21664
   0.21448
   0.20922
   0.18165
   0.17430
   0.16174
   0.16076
   0.17050
   0.17610
   0.19101
   0.19963
   0.20110
   0.19970
   0.19695
   0.20848
   0.19266
   0.17715
   0.16710
   0.17423
   0.17743
   0.15862
   0.14780
   0.15003
   0.13608
   0.12144
   0.10848
   0.11404
   0.11844
   0.11451
   0.11475
   0.11637
   0.11500
   0.11399
   0.12086
   0.12519
   0.10332
   0.09239
   0.10221
   0.10651
   0.09820
   0.09075
   0.07778
   0.07777
   0.07029
   0.07107
   0.07328
   0.07164
   0.06883
   0.06541
   0.06151
   0.05971
   0.06078
   0.05858
   0.06505
   0.06665
   0.06258
   0.07162
   0.07117
   0.07177
   0.07104
   0.06495
   0.06999
   0.07102
   0.07821
   0.07208
   0.07586
   0.07900
   0.07169
   0.06544
   0.06691
   0.06550
   0.06949
   0.07266
   0.07095
   0.07820
   0.08681
   0.08293
   0.07478
   0.07138
   0.07329
   0.06262
   0.05890
   0.06173
   0.05762
   0.06462
   0.06339
   0.06346
   0.06242
   0.06483
   0.06681
   0.07152
   0.07491
   0.07635
   0.07423
   0.07011
   0.06108
   0.06080
   0.06175
   0.07249
   0.07744
   0.07517
   0.07537
   0.07783
   0.08488
   0.07599
   0.09110
   0.08972
   0.07787
   0.07535
   0.08028
   0.08726
   0.07720
   0.06613
   0.06085
   0.06326
   0.06527
   0.05778
   0.05827
   0.06336
   0.07054
   0.07738
   0.07171
   0.06558
   0.06324
   0.06777
   0.06950
   0.06972
   0.06783
   0.06093
   0.06547
   0.06953
   0.07188
   0.07853
   0.09251
   0.11628
   0.09905
   0.09298
   0.08905
   0.08863
   0.10077
   0.09648
   0.08296
   0.08573
   0.08826
   0.08737
   0.10523
   0.11531
   0.12002
   0.11703
   0.12256
   0.12722
   0.13261
   0.13905
   0.14493
   0.14355
   0.14320
   0.15311
   0.15238
   0.14303
   0.12038
   0.11927
   0.13578
   0.14424
   0.15015
   0.15439
   0.15932
   0.15678
   0.15274
   0.14399
   0.12859
   0.13729
   0.15106
   0.15384
   0.14547
   0.14593
   0.13757
   0.14668
   0.14483
   0.13110
   0.12493
   0.12282
   0.11960
   0.12190
   0.11736
   0.12437
   0.13391
   0.13211
   0.11651
   0.12018
   0.11984
   0.11468
   0.11355
   0.09655
   0.09161
   0.07841
   0.07517
   0.08426
   0.08001
   0.08041
   0.08513
   0.08024
   0.08126
   0.08012
   0.06996
   0.06854
   0.06826
   0.06337
   0.05414
   0.06256
   0.07367
   0.07517
   0.07773
   0.07634
   0.07308
   0.07348
   0.07371
   0.08983
   0.08457
   0.09041
   0.09887
   0.10674
   0.11553
   0.09847
   0.10396
   0.09832
   0.11753
   0.10318
   0.07994
   0.08009
   0.08372
   0.08685
   0.08961
   0.08761
   0.08142
   0.08620
   0.08910
   0.08829
   0.09320
   0.08947
   0.08779
   0.09203
   0.08724
   0.07920
   0.07364
   0.07685
   0.08706
   0.08807
   0.09451
   0.10133
   0.09534
   0.08241
   0.08265
   0.09484
   0.09566
   0.09620
   0.09833
   0.09663
   0.09063
   0.09752
   0.10276
   0.11109
   0.11371
   0.10439
   0.08751
   0.08011
   0.08774
   0.08057
   0.08439
   0.08178
   0.08053
   0.09355
   0.08976
   0.07428
   0.06707
   0.08557
   0.08629
   0.07770
   0.08810
   0.09203
   0.08611
   0.08146
   0.08370
   0.09649
   0.10183
   0.09188
   0.08464
   0.07623
   0.08780
   0.09056
   0.07889
   0.08204
   0.08293
   0.07944
   0.08641
   0.09360
   0.07874
   0.08600
   0.09842
   0.09941
   0.10420
   0.09615
   0.10369
   0.10192
   0.09426
   0.08912
   0.07685
   0.07559
   0.06876
   0.07188
   0.06527
   0.06186
   0.06435
   0.06520
   0.06570
   0.06742
   0.06836
   0.07088
   0.07444
   0.07168
   0.06777
   0.06532
   0.06573
   0.06616
   0.06936
   0.06202
   0.05500
   0.05600
   0.05287
   0.05150
   0.06047
   0.06031
   0.05533
   0.05755
   0.06043
   0.05807
   0.05484
   0.05558
   0.05567
   0.05812
   0.06635
   0.06703
   0.05912
   0.05757
   0.06176
   0.07025
   0.07757
   0.08665
   0.09153
   0.08944
   0.09309
   0.08828
   0.09036
   0.09024
   0.08320
   0.08859
   0.08827
   0.07643
   0.07081
   0.07198
   0.08558
   0.08701
   0.08616
   0.09873
   0.09430
   0.09221
   0.08926
   0.07880
   0.08751
   0.08129
   0.07425
   0.07478
   0.08257
   0.08282
   0.08590
   0.08599
   0.08090
   0.07992
   0.06623
   0.07105
   0.06927
   0.06925
   0.07698
   0.08140
   0.07208
   0.07500
   0.09309
   0.10404
   0.10748
   0.10609
   0.10317
   0.10684
   0.09644
   0.11193
   0.11431
   0.11410
   0.11912
   0.11728
   0.12716
   0.11833
   0.09802
   0.09041
   0.09226
   0.09210
   0.09808
   0.09602
   0.09224
   0.09341
   0.09989
   0.08742
   0.08490
   0.08310
   0.09359
   0.10069
   0.09548
   0.09981
   0.09725
   0.09488
   0.10408
   0.11289
   0.11523
   0.10708
   0.10438
   0.10222
   0.09328
   0.09835
   0.08213
   0.07756
   0.08289
   0.08331
   0.08780
   0.09400
   0.09022
   0.08999
   0.08799
   0.08156
   0.07896
   0.07610
   0.07260
   0.08033
   0.08288
   0.09260
   0.09088
   0.09435
   0.09557
   0.09206
   0.09000
   0.08729
   0.09222
   0.09123
   0.08929
   0.09385
   0.09289
   0.08596
   0.09096
   0.08639
   0.09634
   0.11017
   0.10309
   0.09524
   0.08167
   0.08241
   0.07886
   0.08324
   0.08225
   0.08612
   0.08226
   0.08490
   0.08473
   0.08656
   0.08743
   0.08745
   0.08481
   0.08225
   0.07774
   0.08413
   0.10083
   0.10843
   0.11807
   0.10260
   0.10606
   0.10669
   0.10516
   0.10761
   0.10356
   0.09925
   0.11223
   0.13140
   0.14284
   0.15243
   0.15358
   0.15035
   0.15160
   0.15039
   0.16280
   0.18462
   0.18531
   0.17479
   0.17913
   0.17489
   0.17108
   0.17230
   0.18637
   0.19534
   0.18880
   0.17914
   0.18450
   0.18611
   0.18596
   0.19026
   0.19074
   0.18411
   0.19195
   0.19958
   0.18044
   0.16443
   0.15431
   0.15568
   0.15686
   0.15678
   0.16067
   0.15206
   0.15078
   0.15255
   0.14924
   0.15991
   0.17844
   0.18614
   0.18247
   0.16635
   0.15779
   0.15676
   0.15383
   0.15180
   0.15423
   0.15921
   0.16830
   0.17411
   0.16811
   0.16714
   0.16374
   0.15351
   0.16203
   0.16102
   0.17031
   0.18541
   0.18818
   0.18567
   0.18025
   0.19031
   0.19823
   0.21130
   0.21941
   0.22242
   0.21531
   0.21085
   0.20675
   0.19316
   0.19657
   0.21202
   0.21947
   0.22413
   0.23521
   0.22571
   0.22412
   0.23291
   0.22595
   0.22529
   0.22462
   0.22327
   0.21511
   0.21646
   0.21908
   0.19900
   0.17968
   0.18400
   0.18889
   0.19129
   0.17648
   0.16158
   0.16209
   0.15883
   0.16559
   0.16709
   0.14973
   0.14569
   0.14803
   0.15240
   0.17475
   0.18648
   0.17232
   0.15925
   0.17863
   0.17100
   0.15261
   0.15361
   0.16412
   0.16476
   0.15876
   0.15113
   0.12351
   0.12190
   0.13092
   0.12881
   0.10742
   0.10150
   0.09535
   0.11134
   0.11893
   0.12003
   0.12818
   0.11386
   0.09159
   0.09417
   0.08951
   0.09251
   0.09555
   0.08721
   0.08808
   0.09050
   0.09474
   0.09668
   0.08214
   0.09268
   0.10249
   0.09480
   0.09103
   0.09027
   0.10678
   0.11302
   0.09501
   0.09742
   0.10321
   0.09960
   0.10118
   0.08844
   0.07982
   0.08704
   0.08240
   0.09059
   0.07363
   0.07994
   0.08946
   0.09501
   0.09745
   0.09229
   0.09085
   0.11812
   0.11144
   0.11675
   0.14679
   0.15919
   0.15009
   0.14767
   0.12639
   0.12435
   0.11382
   0.11984
   0.11375
   0.11271
   0.11745
   0.11155
   0.10949
   0.12595
   0.11917
   0.11448
   0.13779
   0.13879
   0.13738
   0.14622
   0.13289
   0.12680
   0.12958
   0.13279
   0.11687
   0.11727
   0.11572
   0.09596
   0.11287
   0.12489
   0.11121
   0.08871
   0.07310
   0.08240
   0.08659
   0.07244
   0.07117
   0.07601
   0.07864
   0.07896
   0.07680
   0.06964
   0.05963
   0.07253
   0.07573
   0.06195
   0.06620
   0.08649
   0.07847
   0.07828
   0.09793
   0.12254
   0.11980
   0.11562
   0.09541
   0.09352
   0.10131
   0.10526
   0.11212
   0.11575
   0.12331
   0.11307
   0.12939
   0.11636
   0.11865
   0.10719
   0.09895
   0.11227
   0.11679
   0.10513
   0.10426
   0.09603
   0.09669
   0.10142
   0.10043
   0.10790
   0.10666
   0.10239
   0.09649
   0.09433
   0.10585
   0.09864
   0.09080
   0.10153
   0.10364
   0.10371
   0.08901
   0.07860
   0.07315
   0.07301
   0.08238
   0.07913
   0.08644
   0.09475
   0.10924
   0.10463
   0.10745
   0.09804
   0.09384
   0.08191
   0.07974
   0.08567
   0.06862
   0.07134
   0.08790
   0.07727
   0.06929
   0.06910
   0.07035
   0.07580
   0.07512
   0.07598
   0.08122
   0.07851
   0.06519
   0.05752
   0.05891
   0.06963
   0.06344
   0.06685
   0.06563
   0.06441
   0.06285
   0.06392
   0.06726
   0.05779
   0.04886
   0.04962
   0.05918
   0.05821
   0.06067
   0.05726
   0.05156
   0.05323
   0.05589
   0.06313
   0.06710
   0.06452
   0.07578
   0.07153
   0.06890
   0.06238
   0.06103
   0.06593
   0.06318
   0.06287
   0.06269
   0.06192
   0.06144
   0.06591
   0.06982
   0.06200
   0.05571
   0.05779
   0.06412
   0.06744
   0.06897
   0.06883
   0.06973
   0.07510
   0.08007
   0.07644
   0.08179
   0.08599
   0.08888
   0.08256
   0.08801
   0.08523
   0.08836
   0.09915
   0.09269
   0.08352
   0.08468
   0.07927
   0.08179
   0.08843
   0.09518
   0.08923
   0.08608
   0.08397
   0.07695
   0.08300
   0.08347
   0.08276
   0.09214
   0.09476
   0.09851
   0.09467
   0.09326
   0.10763
   0.11376
   0.12046
   0.11978
   0.11482
   0.11058
   0.11408
   0.12430
   0.12068
   0.11801
   0.11800
   0.11563
   0.10495
   0.09989
   0.10416
   0.11077
   0.10268
   0.09545
   0.09523
   0.09909
   0.09494
   0.09534
   0.09763
   0.09127
   0.08983
   0.09266
   0.07732
   0.07441
   0.06824
   0.06835
   0.07542
   0.08070
   0.08488
   0.07948
   0.07271
   0.06684
   0.06565
   0.06026
   0.06054
   0.06615
   0.06503
   0.06044
   0.05608
   0.07294
   0.08182
   0.08660
   0.08780
   0.09031
   0.08702
   0.08254
   0.09321
   0.10301
   0.08336
   0.08677
   0.08214
   0.08078
   0.08853
   0.08273
   0.09452
   0.11194
   0.10777
   0.10105
   0.10929
   0.12111
   0.10957
   0.10775
   0.09370
   0.06838
   0.07442
   0.07834
   0.07423
   0.07855
   0.07643
   0.07391
   0.06317
   0.06696
   0.07135
   0.06888
   0.07017
   0.08003
   0.08416
   0.08254
   0.07813
   0.07533
   0.06968
   0.08200
   0.07810
   0.07432
   0.07393
   0.06208
   0.06466
   0.06554
   0.06239
   0.06959
   0.05796
   0.05127
   0.05274
   0.05033
   0.04970
   0.05087
   0.05137
   0.05218
   0.05039
   0.04516
   0.04184
   0.03784
   0.03606
   0.03688
   0.03640
   0.03516
   0.03745
   0.04120
   0.03659
   0.03822
   0.03538
   0.03643
   0.03601
   0.03434
   0.03468
   0.03622
   0.03740
   0.03773
   0.03659
   0.03736
   0.04014
   0.03735
   0.03630
   0.03643
   0.03421
   0.03455
   0.03439
   0.03383
   0.03381
   0.03550
   0.03901
   0.04615
   0.04958
   0.05341
   0.04839
   0.04148
   0.03951
   0.03715
   0.03843
   0.03826
   0.03623
   0.03721
   0.03738
   0.03566
   0.03612
   0.03429
   0.03621
   0.03669
   0.03489
   0.03673
   0.03597
   0.03733
   0.03560
   0.03776
   0.03499
   0.03460
   0.03645
   0.03682
   0.03931
   0.04819
   0.05101
   0.04647
   0.04560
   0.05590
   0.06632
   0.07766
   0.07369
   0.07209
   0.06988
   0.06512
   0.06166
   0.06565
   0.06403
   0.05806
   0.05634
   0.05354
   0.05254
   0.04836
   0.04874
   0.04661
   0.05050
   0.05161
   0.05274
   0.05309
   0.05297
   0.04908
   0.05025
   0.05195
   0.05240
   0.04950
   0.05353
   0.06182
   0.06364
   0.06945
   0.06990
   0.06648
   0.06413
   0.06750
   0.07790
   0.08181
   0.06073
   0.05794
   0.06845
   0.07991
   0.06579
   0.06109
   0.06990
   0.07514
   0.07786
   0.08808
   0.10001
   0.09580
   0.09229
   0.08270
   0.08005
   0.09131
   0.08829
   0.07823
   0.07390
   0.07241
   0.07680
   0.08829
   0.11568
   0.10985
   0.11094
   0.11637
   0.11307
   0.11313
   0.12042
   0.10172
   0.09738
   0.11039
   0.10325
   0.09498
   0.09603
   0.09714
   0.09683
   0.08648
   0.08635
   0.08562
   0.09044
   0.09402
   0.08573
   0.07774
   0.08132
   0.08796
   0.08695
   0.08795
   0.08572
   0.08535
   0.09069
   0.08712
   0.08922
   0.08680
   0.08367
   0.07471
   0.06352
   0.06469
   0.06223
   0.06701
   0.07143
   0.07129
   0.07415
   0.08103
   0.08894
   0.08872
   0.07495
   0.07260
   0.08217
   0.08513
   0.07567
   0.08318
   0.08166
   0.08805
   0.09099
   0.09292
   0.07903
   0.07754
   0.08802
   0.09485
   0.09859
   0.08814
   0.06622
   0.05465
   0.05011
   0.04738
   0.04710
   0.04954
   0.05334
   0.05031
   0.04607
   0.04503
   0.04469
   0.04109
   0.04154
   0.04491
   0.04502
   0.04455
   0.04293
   0.04491
   0.05044
   0.05546
   0.06204
   0.05889
   0.06256
   0.06513
   0.07633
   0.08180
   0.07828
   0.07611
   0.08650
   0.08937
   0.07743
   0.08003
   0.07921
   0.08475
   0.08680
   0.08156
   0.07484
   0.08498
   0.09819
   0.10765
   0.11997
   0.12888
   0.10955
   0.09453
   0.09572
   0.09085
   0.08332
   0.09189
   0.09260
   0.10976
   0.10977
   0.10951
   0.11075
   0.10254
   0.09818
   0.10489
   0.09068
   0.09051
   0.09629
   0.09594
   0.09847
   0.09440
   0.09776
   0.10200
   0.10240
   0.09702
   0.10483
   0.09855
   0.10477
   0.09671
   0.10213
   0.10119
   0.10504
   0.11073
   0.12445
   0.12531
   0.11278
   0.13071
   0.14989
   0.14457
   0.15072
   0.14080
   0.14271
   0.14850
   0.12741
   0.13531
   0.14841
   0.13172
   0.12544
   0.12495
   0.12031
   0.12414
   0.11155
   0.10529
   0.10764
   0.11091
   0.10402
   0.10282
   0.09006
   0.08534
   0.08280
   0.08278
   0.09518
   0.10483
   0.10491
   0.10962
   0.09606
   0.09540
   0.09157
   0.08540
   0.08678
   0.09324
   0.09221
   0.07528
   0.07390
   0.06543
   0.07055
   0.06882
   0.06321
   0.05675
   0.05885
   0.06273
   0.05964
   0.06132
   0.05966
   0.05929
   0.06034
   0.06466
   0.06968
   0.06743
   0.06976
   0.07556
   0.07908
   0.08078
   0.07180
   0.06642
   0.06973
   0.06466
   0.06030
   0.06146
   0.05793
   0.06631
   0.08486
   0.07887
   0.06151
   0.05349
   0.06450
   0.06654
   0.06210
   0.06303
   0.06430
   0.06162
   0.06605
   0.07263
   0.07968
   0.07348
   0.06593
   0.06462
   0.06662
   0.06595
   0.06776
   0.06371
   0.06983
   0.08056
   0.08435
   0.08228
   0.08160
   0.08877
   0.09049
   0.08219
   0.08668
   0.07854
   0.08123
   0.08626
   0.09805
   0.10193
   0.10542
   0.09835
   0.08970
   0.09834
   0.10754
   0.12900
   0.11167
   0.12960
   0.12511
   0.11566
   0.12998
   0.12741
   0.14582
   0.12942
   0.11921
   0.10618
   0.08921
   0.09239
   0.08477
   0.09122
   0.08642
   0.09270
   0.10566
   0.09820
   0.08765
   0.09446
   0.08947
   0.08097
   0.07234
   0.06660
   0.07407
   0.07663
   0.07891
   0.07351
   0.08097
   0.07219
   0.06861
   0.08059
   0.07654
   0.08730
   0.08512
   0.08007
   0.09856
   0.08838
   0.08510
   0.11049
   0.10172
   0.09133
   0.10300
   0.09769
   0.08196
   0.09660
   0.09180
   0.09043
   0.10805
   0.12556
   0.12283
   0.12789
   0.14481
   0.15863
   0.14071
   0.14448
   0.13961
   0.12720
   0.11589
   0.11681
   0.11666
   0.12560
   0.13117
   0.13360
   0.12373
   0.12128
   0.11681
   0.12230
   0.11223
   0.11889
   0.11346
   0.10138
   0.12434
   0.14123
   0.15591
   0.15054
   0.15281
   0.15019
   0.13840
   0.13785
   0.14153
   0.13399
   0.14969
   0.14109
   0.13498
   0.13998
   0.14003
   0.14174
   0.13583
   0.14309
   0.15217
   0.13693
   0.15179
   0.14621
   0.13435
   0.13031
   0.12420
   0.11846
   0.11976
   0.11797
   0.11020
   0.10003
   0.10144
   0.12009
   0.12741
   0.12025
   0.11907
   0.12147
   0.11066
   0.10985
   0.11624
   0.11979
   0.11037
   0.09511
   0.09325
   0.08461
   0.07343
   0.06969
   0.06616
   0.05828
   0.06333
   0.05545
   0.05102
   0.04933
   0.05008
   0.04526
   0.04904
   0.06327
   0.06420
   0.05632
   0.05868
   0.04997
   0.04889
   0.06061
   0.06180
   0.06269
   0.05762
   0.04968
   0.04668
   0.04498
   0.04889
   0.05753
   0.05865
   0.05863
   0.04789
   0.04283
   0.05056
   0.05938
   0.05312
   0.05214
   0.05988
   0.05735
   0.05866
   0.06250
   0.06053
   0.06206
   0.06293
   0.05977
   0.06380
   0.06402
   0.05887
   0.05458
   0.04760
   0.04606
   0.04894
   0.05257
   0.05809
   0.06336
   0.06631
   0.07181
   0.07255
   0.06572
   0.05430
   0.05260
   0.06285
   0.06439
   0.06834
   0.07906
   0.07381
   0.07157
   0.06795
   0.06193
   0.07174
   0.08347
   0.07273
   0.07000
   0.06747
   0.06643
   0.07287
   0.07710
   0.07520
   0.07663
   0.07033
   0.07902
   0.08147
   0.07394
   0.07669
   0.08761
   0.09121
   0.09708
   0.09504
   0.09659
   0.10331
   0.09121
   0.10214
   0.10395
   0.09849
   0.10755
   0.10517
   0.11131
   0.12382
   0.13478
   0.12403
   0.12515
   0.12715
   0.11669
   0.11418
   0.12018
   0.12302
   0.12608
   0.12197
   0.12136
   0.12029
   0.12003
   0.13037
   0.12739
   0.13270
   0.12047
   0.11797
   0.13431
   0.12057
   0.10952
   0.12854
   0.12336
   0.11614
   0.13926
   0.13771
   0.13807
   0.13790
   0.12916
   0.13305
   0.13992
   0.13811
   0.13925
   0.14375
   0.13020
   0.11174
   0.10358
   0.09282
   0.08873
   0.09776
   0.10302
   0.10759
   0.11738
   0.11080
   0.10706
   0.10286
   0.09505
   0.09842
   0.09945
   0.09897
   0.09120
   0.09471
   0.10267
   0.10356
   0.10226
   0.09706
   0.09772
   0.10282
   0.10882
   0.10573
   0.09778
   0.09179
   0.09546
   0.09147
   0.09658
   0.10723
   0.09608
   0.10045
   0.08869
   0.08147
   0.08175
   0.08509
   0.09795
   0.09743
   0.09492
   0.10603
   0.10819
   0.09653
   0.08077
   0.08475
   0.09381
   0.09283
   0.09435
   0.08015
   0.07949
   0.08538
   0.08511
   0.08329
   0.08969
   0.08206
   0.09441
   0.10893
   0.11635
   0.11441
   0.11734
   0.12201
   0.10813
   0.10685
   0.10024
   0.10997
   0.10374
   0.11276
   0.11208
   0.10558
   0.09880
   0.10185
   0.10308
   0.10406
   0.09650
   0.08851
   0.09647
   0.10466
   0.10488
   0.10659
   0.11538
   0.11604
   0.11677
   0.12169
   0.12502
   0.14195
   0.14974
   0.13635
   0.12373
   0.11572
   0.11555
   0.11673
   0.11342
   0.10492
   0.10616
   0.10611
   0.10650
   0.10008
   0.08869
   0.08751
   0.07717
   0.07631
   0.09197
   0.08619
   0.08220
   0.08925
   0.08467
   0.06872
   0.07640
   0.07062
   0.05908
   0.06618
   0.06161
   0.06252
   0.05205
   0.04529
   0.04142
   0.04479
   0.04131
   0.03786
   0.04149
   0.04351
   0.05059
   0.06101
   0.06074
   0.05818
   0.06411
   0.06683
   0.06526
   0.06502
   0.06576
   0.06582
   0.06558
   0.06780
   0.06213
   0.06949
   0.07166
   0.07741
   0.08106
   0.07692
   0.07660
   0.06892
   0.06763
   0.07277
   0.06523
   0.06981
   0.05897
   0.06061
   0.06682
   0.06172
   0.05253
   0.04925
   0.05661
   0.07237
   0.06010
   0.06170
   0.06805
   0.06831
   0.06725
   0.06673
   0.06147
   0.04726
   0.04574
   0.04603
   0.05467
   0.05321
   0.05361
   0.06139
   0.06975
   0.07604
   0.08628
   0.09338
   0.08278
   0.07994
   0.08322
   0.08138
   0.07717
   0.07482
   0.06885
   0.07102
   0.06810
   0.06054
   0.07137
   0.06655
   0.06360
   0.07176
   0.06903
   0.06841
   0.06957
   0.07573
   0.08012
   0.07148
   0.06297
   0.05462
   0.05188
   0.05020
   0.05294
   0.05946
   0.06401
   0.07300
   0.06992
   0.06223
   0.06904
   0.06849
   0.06569
   0.06852
   0.06873
   0.06271
   0.07458
   0.08252
   0.08462
   0.08982
   0.09025
   0.08593
   0.08238
   0.08924
   0.08768
   0.07831
   0.06411
   0.05259
   0.05600
   0.05983
   0.05328
   0.05548
   0.05434
   0.05236
   0.05530
   0.05335
   0.05857
   0.05704
   0.05789
   0.06820
   0.06674
   0.05633
   0.05170
   0.05969
   0.05318
   0.05439
   0.05201
   0.04799
   0.05427
   0.05164
   0.04643
   0.04604
   0.04677
   0.04508
   0.04439
   0.05141
   0.05726
   0.05466
   0.06036
   0.06174
   0.05387
   0.04976
   0.05239
   0.05642
   0.05332
   0.04501
   0.04651
   0.04620
   0.04417
   0.04288
   0.04665
   0.04665
   0.03935
   0.04281
   0.04348
   0.03979
   0.04105
   0.04455
   0.04642
   0.04480
   0.03973
   0.03749
   0.04014
   0.04226
   0.04344
   0.04189
   0.04326
   0.04637
   0.05135
   0.05060
   0.04926
   0.04862
   0.05114
   0.04917
   0.05127
   0.05853
   0.06111
   0.05624
   0.05537
   0.05142
   0.04830
   0.04674
   0.04198
   0.04077
   0.04048
   0.04435
   0.03942
   0.04128
   0.04697
   0.04207
   0.04313
   0.04185
   0.04428
   0.04456
   0.04594
   0.05519
   0.06111
   0.06627
   0.06213
   0.05968
   0.05855
   0.06840
   0.07088
   0.08046
   0.07589
   0.08289
   0.08243
   0.07889
   0.08255
   0.07688
   0.08194
   0.08668
   0.08609
   0.08610
   0.08747
   0.08589
   0.08538
   0.08332
   0.09540
   0.10914
   0.09800
   0.09247
   0.09694
   0.10197
   0.10000
   0.10018
   0.11085
   0.12486
   0.12627
   0.13053
   0.12539
   0.13978
   0.14796
   0.14333
   0.13706
   0.12741
   0.14038
   0.14144
   0.14914
   0.15317
   0.14230
   0.14027
   0.14516
   0.14033
   0.12842
   0.14159
   0.15041
   0.15735
   0.15014
   0.13806
   0.15840
   0.17141
   0.17193
   0.17567
   0.14683
   0.15611
   0.15091
   0.14765
   0.15692
   0.13443
   0.13449
   0.14210
   0.11571
   0.11402
   0.12476
   0.11716
   0.12479
   0.13014
   0.11910
   0.12243
   0.13546
   0.13779
   0.12582
   0.11168
   0.10242
   0.10318
   0.10132
   0.11114
   0.11374
   0.10512
   0.09681
   0.09847
   0.10193
   0.10535
   0.10863
   0.10767
   0.09985
   0.09446
   0.10192
   0.11770
   0.11543
   0.12237
   0.14703
   0.16630
   0.17654
   0.17669
   0.18430
   0.18339
   0.17781
   0.17656
   0.18724
   0.18594
   0.18534
   0.16851
   0.15846
   0.15274
   0.13249
   0.13096
   0.13151
   0.13911
   0.14656
   0.14988
   0.11731
   0.09672
   0.10337
   0.10756
   0.10043
   0.10250
   0.10924
   0.09729
   0.10071
   0.09921
   0.10387
   0.10867
   0.12438
   0.13184
   0.12618
   0.10924
   0.24301
   0.24241
   0.24103
   0.23217
   0.23196
   0.23070
   0.23206
   0.23211
   0.22842
   0.22665
   0.22310
   0.22595
   0.21684
   0.19931
   0.20018
   0.19052
   0.17826
   0.17902
   0.18039
   0.17654
   0.16737
   0.15855
   0.15037
   0.15390
   0.15910
   0.16870
   0.17956
   0.18278
   0.18101
   0.17941
   0.20365
   0.20917
   0.19879
   0.20426
   0.21710
   0.21449
   0.20565
   0.22301
   0.23634
   0.24060
   0.24662
   0.25056
   0.25118
   0.24648
   0.23268
   0.22028
   0.21599
   0.20820
   0.20983
   0.20957
   0.20273
   0.18361
   0.19165
   0.21252
   0.19717
   0.19523
   0.20517
   0.20506
   0.19580
   0.18295
   0.17895
   0.17697
   0.18323
   0.17213
   0.16101
   0.17029
   0.17665
   0.17901
   0.17678
   0.17257
   0.16082
   0.18239
   0.17800
   0.16713
   0.17048
   0.16388
   0.15937
   0.15542
   0.16523
   0.15490
   0.14626
   0.14287
   0.14833
   0.14776
   0.15266
   0.14535
   0.14159
   0.15446
   0.16091
   0.16384
   0.18409
   0.17599
   0.16824
   0.16735
   0.18617
   0.17547
   0.16585
   0.16095
   0.18231
   0.20657
   0.19673
   0.18232
   0.18707
   0.19621
   0.20029
   0.20244
   0.20138
   0.20403
   0.20819
   0.22242
   0.23045
   0.22674
   0.21189
   0.20391
   0.20120
   0.19265
   0.19825
   0.21204
   0.20385
   0.22035
   0.20963
   0.20903
   0.21587
   0.22537
   0.22565
   0.23018
   0.22571
   0.22766
   0.23134
   0.22370
   0.23470
   0.24430
   0.23432
   0.23528
   0.23829
   0.23666
   0.22530
   0.21811
   0.21962
   0.21549
   0.21806
   0.22892
   0.23345
   0.22991
   0.22860
   0.21695
   0.20367
   0.21162
   0.22604
   0.22177
   0.20858
   0.19355
   0.18371
   0.17503
   0.17554
   0.17468
   0.17356
   0.16704
   0.16099
   0.16343
   0.17047
   0.18529
   0.18371
   0.16388
   0.17122
   0.18481
   0.18293
   0.18620
   0.17549
   0.16675
   0.16968
   0.17507
   0.17389
   0.17160
   0.15844
   0.15134
   0.16543
   0.17764
   0.17782
   0.19325
   0.19516
   0.18564
   0.16506
   0.15066
   0.15936
   0.15796
   0.15759
   0.15410
   0.18025
   0.17924
   0.18695
   0.17879
   0.16248
   0.17012
   0.19910
   0.20324
   0.19613
   0.18364
   0.17656
   0.19249
   0.21168
   0.22191
   0.22218
   0.23146
   0.23605
   0.22830
   0.23016
   0.24269
   0.24516
   0.24919
   0.24054
   0.23439
   0.23867
   0.23206
   0.22698
   0.23020
   0.22930
   0.21713
   0.21001
   0.19931
   0.19875
   0.21301
   0.21648
   0.21262
   0.21680
   0.21790
   0.22410
   0.22078
   0.21016
   0.20804
   0.21954
   0.21931
   0.22183
   0.22006
   0.21031
   0.20078
   0.21986
   0.22158
   0.22165
   0.21767
   0.21448
   0.20459
   0.19500
   0.18969
   0.18265
   0.17257
   0.14618
   0.13989
   0.13683
   0.14277
   0.14864
   0.17288
   0.18107
   0.17664
   0.17811
   0.16695
   0.13654
   0.13344
   0.13518
   0.13867
   0.14315
   0.14251
   0.13662
   0.14086
   0.14331
   0.14317
   0.15500
   0.14361
   0.13896
   0.14719
   0.15699
   0.15758
   0.14516
   0.14373
   0.14297
   0.14079
   0.14680
   0.13610
   0.13562
   0.14059
   0.13096
   0.13732
   0.14658
   0.14161
   0.13178
   0.12004
   0.12736
   0.12142
   0.12585
   0.14531
   0.15956
   0.14697
   0.12787
   0.12292
   0.14844
   0.15308
   0.15674
   0.16808
   0.16517
   0.17809
   0.18601
   0.18567
   0.19394
   0.18722
   0.17201
   0.17074
   0.16817
   0.14934
   0.14592
   0.14605
   0.16239
   0.17952
   0.16586
   0.16197
   0.15601
   0.15529
   0.15407
   0.16272
   0.15251
   0.14719
   0.15839
   0.18125
   0.18230
   0.17850
   0.19736
   0.19566
   0.17268
   0.16407
   0.17295
   0.17902
   0.18365
   0.16980
   0.13375
   0.13881
   0.17796
   0.16992
   0.17042
   0.17453
   0.18266
   0.19858
   0.19412
   0.19902
   0.19523
   0.18771
   0.18549
   0.19756
   0.20700
   0.21212
   0.21122
   0.19395
   0.18611
   0.19133
   0.19628
   0.21892
   0.21428
   0.21040
   0.20002
   0.20266
   0.20459
   0.20540
   0.20873
   0.21142
   0.22464
   0.22634
   0.22938
   0.23106
   0.22408
   0.21003
   0.21141
   0.21936
   0.21983
   0.19611
   0.20549
   0.21930
   0.22044
   0.20914
   0.21311
   0.21490
   0.21125
   0.20971
   0.20660
   0.20615
   0.19707
   0.19656
   0.19693
   0.20232
   0.20007
   0.19617
   0.19090
   0.19824
   0.19655
   0.19177
   0.19820
   0.20221
   0.20287
   0.20260
   0.19962
   0.19670
   0.19941
   0.20314
   0.19968
   0.20067
   0.19418
   0.19164
   0.20711
   0.21786
   0.22325
   0.21336
   0.20602
   0.21558
   0.21441
   0.21036
   0.19889
   0.19176
   0.18071
   0.17671
   0.18632
   0.17594
   0.18150
   0.18142
   0.18365
   0.17616
   0.17138
   0.16498
   0.14864
   0.15575
   0.15165
   0.14945
   0.15038
   0.14028
   0.11787
   0.13267
   0.12462
   0.13090
   0.12777
   0.12595
   0.11560
   0.11406
   0.10816
   0.12059
   0.13486
   0.13219
   0.11323
   0.10087
   0.09909
   0.09899
   0.10590
   0.10620
   0.09790
   0.09635
   0.10168
   0.09889
   0.09686
   0.09747
   0.09896
   0.10023
   0.09968
   0.10053
   0.10501
   0.08984
   0.07869
   0.07335
   0.07699
   0.08476
   0.08587
   0.08759
   0.08321
   0.07705
   0.08802
   0.08635
   0.08400
   0.08342
   0.08137
   0.09034
   0.09313
   0.08583
   0.08707
   0.08877
   0.07673
   0.08174
   0.08603
   0.08056
   0.06873
   0.06808
   0.07100
   0.07988
   0.08298
   0.07799
   0.08603
   0.08383
   0.08166
   0.08904
   0.08343
   0.08387
   0.08656
   0.09024
   0.07782
   0.08429
   0.08802
   0.08796
   0.09021
   0.08315
   0.08107
   0.08386
   0.08556
   0.08742
   0.10064
   0.11130
   0.11452
   0.10139
   0.10488
   0.10467
   0.10531
   0.09923
   0.10837
   0.11070
   0.10421
   0.10911
   0.11407
   0.12029
   0.11676
   0.09442
   0.09771
   0.11368
   0.11172
   0.11406
   0.12749
   0.12813
   0.11155
   0.11650
   0.11480
   0.10743
   0.11171
   0.10925
   0.11324
   0.11174
   0.11489
   0.10684
   0.10903
   0.12022
   0.11239
   0.11895
   0.12809
   0.14668
   0.16252
   0.16763
   0.14511
   0.14228
   0.15197
   0.14280
   0.14937
   0.16683
   0.17221
   0.18119
   0.18269
   0.16855
   0.16043
   0.16068
   0.17013
   0.15538
   0.14727
   0.16013
   0.15823
   0.16709
   0.17196
   0.18532
   0.17809
   0.17202
   0.17083
   0.16039
   0.15499
   0.18053
   0.17937
   0.16455
   0.15868
   0.16610
   0.14382
   0.14547
   0.15139
   0.15391
   0.14373
   0.13909
   0.13761
   0.14403
   0.15424
   0.15692
   0.16468
   0.18076
   0.17056
   0.16311
   0.16154
   0.16469
   0.16283
   0.18314
   0.18751
   0.16621
   0.15975
   0.16676
   0.16559
   0.16012
   0.15341
   0.14704
   0.14497
   0.13905
   0.13659
   0.13214
   0.13078
   0.13990
   0.14735
   0.14875
   0.13942
   0.12842
   0.12572
   0.12941
   0.13374
   0.13883
   0.14226
   0.13306
   0.13067
   0.11622
   0.12203
   0.12690
   0.12913
   0.14588
   0.15725
   0.15145
   0.14224
   0.12526
   0.12479
   0.11457
   0.11661
   0.11261
   0.11560
   0.12619
   0.12259
   0.10735
   0.11397
   0.11271
   0.10554
   0.10432
   0.10751
   0.10535
   0.09481
   0.08739
   0.08937
   0.08846
   0.09071
   0.09446
   0.10203
   0.09821
   0.09158
   0.09497
   0.09786
   0.10236
   0.09624
   0.09395
   0.09095
   0.09016
   0.09604
   0.09334
   0.08950
   0.09480
   0.08966
   0.08907
   0.08983
   0.09757
   0.09474
   0.09022
   0.08547
   0.08831
   0.08601
   0.08910
   0.08604
   0.08679
   0.08215
   0.07217
   0.07300
   0.06965
   0.06292
   0.06067
   0.06084
   0.06176
   0.06463
   0.06989
   0.06329
   0.05639
   0.05640
   0.06271
   0.07095
   0.07511
   0.07503
   0.07115
   0.07537
   0.08074
   0.09148
   0.09123
   0.07804
   0.07612
   0.07584
   0.07107
   0.06837
   0.07665
   0.07405
   0.07907
   0.08235
   0.08366
   0.08089
   0.07562
   0.06761
   0.07248
   0.06501
   0.06214
   0.06869
   0.06526
   0.07560
   0.08858
   0.08542
   0.07439
   0.07279
   0.06593
   0.05601
   0.05123
   0.05345
   0.05305
   0.05363
   0.05198
   0.05378
   0.05300
   0.05538
   0.05260
   0.05816
   0.06941
   0.07624
   0.07386
   0.07333
   0.07648
   0.08419
   0.09283
   0.09093
   0.07594
   0.08642
   0.08792
   0.10222
   0.10984
   0.12232
   0.11145
   0.11750
   0.11155
   0.12550
   0.13567
   0.13917
   0.14367
   0.13790
   0.15094
   0.14994
   0.15676
   0.15086
   0.14629
   0.12690
   0.11183
   0.11470
   0.09962
   0.10013
   0.10050
   0.10706
   0.10402
   0.11735
   0.13546
   0.14204
   0.13700
   0.14672
   0.14173
   0.12661
   0.12781
   0.13208
   0.13763
   0.16764
   0.17483
   0.16057
   0.15420
   0.17649
   0.15552
   0.12823
   0.13781
   0.13168
   0.13583
   0.13060
   0.12752
   0.12713
   0.12616
   0.12613
   0.12118
   0.12612
   0.12576
   0.11453
   0.12845
   0.13288
   0.12065
   0.14020
   0.15124
   0.13983
   0.12279
   0.11429
   0.10136
   0.09340
   0.09531
   0.09198
   0.08739
   0.08313
   0.07747
   0.07253
   0.06483
   0.05884
   0.05008
   0.04626
   0.04778
   0.04259
   0.04701
   0.05175
   0.04856
   0.04931
   0.05228
   0.04580
   0.04144
   0.03625
   0.03399
   0.03390
   0.03407
   0.03470
   0.03589
   0.03917
   0.04023
   0.04255
   0.04280
   0.04874
   0.04493
   0.04194
   0.04793
   0.04259
   0.04312
   0.05455
   0.06149
   0.06001
   0.06360
   0.06920
   0.07038
   0.08908
   0.09943
   0.10678
   0.09774
   0.09806
   0.09411
   0.09441
   0.09892
   0.09182
   0.08414
   0.08580
   0.08361
   0.08556
   0.08501
   0.08764
   0.08324
   0.08189
   0.08291
   0.07933
   0.07525
   0.07940
   0.09301
   0.10015
   0.09821
   0.10284
   0.10958
   0.11647
   0.11560
   0.10525
   0.09119
   0.08961
   0.09948
   0.09424
   0.09638
   0.09805
   0.10365
   0.09858
   0.09918
   0.10195
   0.09150
   0.10378
   0.10131
   0.10134
   0.09183
   0.09828
   0.08296
   0.08461
   0.08637
   0.08811
   0.10185
   0.09470
   0.09977
   0.10260
   0.08473
   0.10307
   0.09875
   0.10289
   0.13090
   0.13134
   0.12386
   0.11206
   0.11702
   0.11883
   0.11924
   0.12391
   0.12233
   0.11977
   0.11227
   0.11605
   0.11710
   0.12382
   0.11413
   0.10477
   0.11722
   0.12544
   0.11224
   0.11791
   0.11431
   0.13274
   0.11514
   0.12215
   0.13026
   0.11574
   0.11253
   0.10529
   0.09415
   0.09916
   0.09947
   0.10267
   0.09786
   0.10745
   0.12689
   0.12994
   0.12334
   0.12164
   0.11271
   0.11796
   0.12039
   0.11815
   0.12410
   0.13750
   0.14161
   0.13275
   0.12248
   0.11025
   0.11103
   0.11162
   0.10456
   0.09802
   0.10141
   0.10186
   0.09705
   0.09138
   0.09450
   0.10202
   0.10091
   0.09880
   0.09262
   0.08133
   0.08789
   0.08490
   0.08224
   0.07502
   0.07658
   0.08925
   0.09926
   0.09774
   0.10243
   0.08197
   0.07761
   0.07406
   0.06562
   0.07255
   0.07137
   0.07124
   0.08022
   0.07960
   0.07629
   0.08911
   0.10882
   0.11142
   0.12925
   0.14743
   0.13570
   0.12553
   0.13181
   0.12654
   0.11179
   0.11060
   0.11135
   0.11202
   0.11113
   0.11325
   0.12240
   0.11504
   0.12134
   0.12599
   0.12123
   0.10151
   0.09354
   0.08826
   0.08188
   0.07724
   0.07408
   0.06597
   0.07639
   0.07161
   0.06237
   0.06667
   0.07182
   0.07601
   0.08499
   0.08782
   0.08834
   0.08191
   0.08305
   0.08155
   0.07063
   0.07163
   0.06401
   0.06224
   0.05756
   0.05254
   0.05607
   0.05782
   0.05368
   0.05335
   0.05087
   0.05264
   0.05060
   0.05437
   0.04956
   0.05332
   0.05455
   0.05676
   0.05586
   0.04893
   0.04431
   0.04527
   0.05201
   0.06538
   0.06823
   0.05119
   0.05596
   0.06495
   0.07199
   0.07726
   0.08392
   0.08954
   0.08154
   0.07959
   0.07496
   0.08013
   0.07601
   0.06922
   0.07592
   0.06596
   0.05483
   0.06690
   0.07627
   0.07651
   0.06917
   0.08407
   0.07854
   0.07755
   0.08810
   0.08524
   0.08509
   0.08867
   0.09755
   0.09845
   0.09661
   0.09920
   0.10335
   0.10190
   0.10461
   0.10064
   0.09890
   0.10114
   0.10810
   0.11875
   0.10635
   0.12781
   0.13539
   0.12781
   0.12295
   0.10245
   0.09385
   0.10732
   0.11515
   0.11128
   0.11178
   0.11386
   0.11868
   0.11671
   0.11839
   0.11700
   0.11946
   0.10998
   0.10482
   0.10626
   0.09764
   0.10456
   0.10579
   0.09119
   0.08663
   0.09137
   0.08620
   0.10084
   0.11257
   0.11971
   0.12235
   0.12259
   0.12684
   0.11558
   0.10040
   0.10375
   0.10093
   0.09382
   0.10709
   0.12190
   0.10479
   0.10911
   0.09877
   0.09704
   0.10355
   0.12134
   0.12553
   0.11978
   0.10760
   0.08225
   0.07648
   0.07849
   0.07723
   0.08642
   0.08152
   0.07311
   0.06882
   0.07829
   0.08277
   0.08258
   0.07807
   0.08405
   0.08711
   0.07970
   0.08557
   0.07111
   0.06458
   0.07210
   0.07693
   0.07071
   0.05813
   0.06165
   0.06577
   0.06067
   0.06610
   0.06109
   0.05025
   0.05019
   0.06036
   0.06439
   0.06052
   0.06315
   0.06481
   0.06211
   0.05921
   0.06287
   0.06626
   0.06643
   0.06230
   0.05874
   0.05661
   0.05791
   0.06043
   0.05671
   0.06005
   0.05772
   0.05508
   0.06130
   0.05902
   0.05451
   0.05963
   0.06315
   0.05792
   0.05687
   0.06195
   0.07629
   0.06970
   0.05627
   0.05917
   0.05896
   0.06913
   0.06495
   0.06136
   0.06335
   0.07044
   0.06815
   0.06367
   0.06037
   0.06873
   0.05891
   0.04937
   0.05530
   0.06789
   0.07243
   0.07320
   0.06205
   0.05686
   0.06163
   0.07449
   0.07769
   0.07206
   0.07054
   0.07592
   0.07530
   0.08303
   0.08848
   0.08951
   0.08260
   0.07943
   0.07838
   0.07535
   0.07717
   0.08732
   0.09077
   0.08675
   0.07308
   0.06919
   0.06829
   0.07419
   0.08274
   0.07926
   0.07850
   0.08993
   0.10191
   0.09874
   0.08658
   0.07927
   0.07679
   0.09854
   0.09002
   0.09288
   0.10834
   0.11043
   0.10506
   0.10077
   0.11502
   0.10723
   0.12022
   0.14713
   0.15358
   0.14175
   0.14210
   0.13969
   0.12680
   0.11058
   0.11818
   0.11568
   0.11295
   0.09962
   0.08479
   0.07648
   0.08266
   0.10098
   0.10774
   0.10133
   0.09783
   0.09817
   0.09483
   0.11019
   0.10583
   0.11483
   0.11044
   0.09590
   0.08733
   0.09121
   0.11180
   0.10979
   0.10889
   0.12867
   0.10256
   0.09173
   0.10836
   0.12134
   0.13129
   0.12150
   0.11186
   0.11441
   0.13934
   0.14855
   0.15636
   0.15314
   0.16222
   0.15600
   0.15665
   0.15236
   0.15753
   0.16311
   0.16299
   0.15344
   0.16708
   0.17647
   0.17550
   0.17741
   0.16866
   0.17488
   0.18570
   0.18060
   0.18483
   0.19578
   0.18176
   0.16178
   0.16948
   0.16373
   0.16064
   0.16466
   0.16069
   0.16682
   0.16310
   0.16274
   0.14186
   0.15680
   0.16340
   0.14861
   0.15789
   0.16019
   0.16528
   0.16564
   0.15356
   0.15497
   0.16227
   0.15303
   0.14439
   0.16347
   0.18447
   0.20960
   0.22196
   0.21220
   0.20677
   0.20392
   0.20558
   0.19178
   0.19797
   0.19889
   0.20507
   0.20705
   0.21042
   0.21465
   0.20803
   0.20837
   0.19339
   0.19654
   0.19134
   0.19252
   0.19886
   0.19249
   0.18800
   0.19229
   0.19736
   0.19599
   0.19247
   0.19600
   0.19402
   0.18833
   0.18293
   0.19095
   0.20508
   0.21915
   0.20702
   0.20772
   0.19407
   0.19819
   0.19490
   0.18886
   0.18933
   0.19844
   0.19648
   0.18774
   0.18881
   0.18315
   0.18313
   0.19132
   0.19703
   0.19526
   0.17777
   0.17847
   0.19187
   0.19658
   0.20040
   0.20459
   0.20313
   0.20080
   0.20274
   0.20742
   0.21083
   0.20587
   0.20739
   0.20637
   0.20658
   0.20229
   0.19672
   0.19018
   0.20063
   0.20905
   0.20418
   0.19521
   0.19566
   0.19393
   0.17327
   0.15627
   0.18448
   0.19888
   0.18725
   0.17435
   0.18578
   0.18254
   0.18623
   0.18396
   0.18487
   0.20112
   0.20476
   0.21141
   0.20248
   0.20266
   0.21235
   0.21104
   0.20851
   0.20779
   0.20634
   0.21139
   0.20299
   0.20078
   0.20751
   0.21839
   0.20857
   0.20786
   0.21925
   0.22130
   0.22574
   0.22844
   0.22766
   0.22592
   0.22943
   0.22775
   0.22850
   0.24359
   0.23894
   0.23363
   0.23148
   0.24022
   0.24836
   0.25554
   0.25249
   0.25415
   0.25217
   0.25089
   0.25583
   0.25486
   0.24394
   0.24726
   0.24568
   0.24892
   0.25130
   0.25719
   0.25865
   0.25933
   0.25661
   0.25105
   0.25282
   0.24586
   0.24123
   0.22710
   0.22854
   0.23604
   0.22935
   0.22426
   0.22715
   0.23755
   0.24571
   0.23508
   0.23614
   0.23717
   0.24249
   0.24333
   0.24199
   0.23636
   0.23723
   0.25117
   0.25587
   0.25547
   0.25626
   0.25164
   0.24560
   0.24436
   0.24279
   0.24438
   0.24246
   0.24596
   0.24177
   0.23520
   0.23514
   0.24535
   0.24658
   0.24605
   0.24180
   0.23663
   0.24241
   0.24898
   0.25372
   0.25271
   0.25801
   0.25156
   0.25159
   0.24718
   0.24293
   0.24767
   0.24620
   0.24826
   0.24676
   0.25135
   0.25133
   0.25380
   0.24949
   0.25080
   0.24883
   0.25070
   0.24799
   0.24736
   0.24225
   0.24006
   0.23401
   0.22990
   0.22331
   0.22215
   0.21044
   0.20130
   0.19596
   0.20133
   0.19719
   0.19382
   0.17218
   0.18194
   0.17109
   0.17812
   0.16551
   0.17257
   0.17523
   0.16755
   0.15807
   0.16418
   0.15780
   0.15591
   0.13950
   0.14457
   0.15842
   0.16148
   0.15669
   0.15238
   0.14941
   0.14551
   0.14913
   0.15456
   0.16365
   0.15646
   0.15300
   0.16525
   0.17480
   0.15232
   0.14274
   0.15784
   0.14942
   0.14136
   0.11717
   0.11975
   0.11698
   0.11523
   0.11886
   0.12096
   0.12703
   0.11900
   0.12455
   0.12371
   0.11951
   0.10995
   0.11938
   0.10666
   0.10803
   0.10703
   0.12112
   0.11587
   0.11161
   0.12182
   0.12348
   0.11918
   0.08832
   0.11450
   0.11281
   0.11113
   0.10594
   0.13021
   0.13685
   0.13047
   0.11988
   0.13308
   0.12705
   0.13112
   0.12931
   0.13547
   0.14526
   0.14096
   0.14614
   0.14102
   0.12922
   0.12437
   0.13137
   0.13011
   0.13262
   0.13856
   0.15099
   0.15131
   0.16023
   0.17245
   0.17778
   0.18036
   0.17657
   0.17106
   0.17451
   0.17468
   0.17614
   0.17503
   0.16677
   0.14611
   0.15689
   0.15028
   0.14021
   0.13111
   0.10983
   0.11063
   0.11052
   0.10712
   0.10661
   0.10363
   0.10638
   0.10108
   0.09632
   0.08561
   0.07389
   0.07389
   0.06848
   0.08483
   0.10339
   0.09217
   0.08860
   0.08760
   0.08269
   0.07765
   0.07579
   0.07007
   0.06338
   0.06830
   0.07854
   0.08288
   0.07174
   0.06750
   0.05853
   0.05499
   0.05645
   0.05796
   0.06004
   0.06633
   0.06844
   0.07892
   0.08519
   0.08187
   0.08248
   0.06811
   0.06335
   0.06096
   0.06390
   0.06303
   0.06497
   0.05923
   0.05266
   0.05844
   0.05925
   0.06010
   0.05873
   0.05866
   0.05141
   0.05647
   0.06530
   0.06707
   0.07120
   0.07298
   0.06893
   0.06147
   0.05742
   0.05979
   0.05766
   0.06480
   0.07796
   0.08023
   0.08416
   0.08325
   0.08035
   0.07338
   0.06706
   0.07317
   0.07909
   0.08684
   0.08983
   0.09658
   0.10002
   0.09196
   0.08605
   0.08471
   0.09821
   0.10248
   0.08441
   0.06832
   0.08617
   0.08741
   0.08208
   0.08158
   0.07339
   0.06870
   0.06100
   0.06577
   0.06610
   0.07003
   0.07217
   0.07188
   0.07216
   0.07532
   0.07626
   0.07530
   0.07130
   0.06434
   0.06029
   0.06693
   0.07181
   0.07935
   0.07896
   0.09062
   0.08735
   0.09312
   0.09230
   0.07839
   0.09749
   0.11429
   0.11007
   0.10510
   0.10813
   0.10912
   0.10554
   0.10591
   0.08895
   0.08829
   0.10186
   0.09559
   0.09595
   0.12231
   0.14020
   0.15215
   0.14208
   0.14621
   0.14115
   0.13339
   0.14608
   0.13756
   0.11936
   0.10828
   0.10008
   0.08053
   0.08233
   0.09474
   0.08179
   0.08558
   0.10037
   0.08694
   0.07900
   0.09795
   0.09609
   0.11365
   0.09796
   0.09680
   0.10900
   0.09814
   0.09205
   0.09196
   0.09194
   0.09075
   0.07243
   0.07031
   0.07093
   0.05921
   0.05899
   0.05847
   0.05763
   0.05115
   0.05529
   0.05700
   0.05765
   0.05562
   0.05783
   0.06330
   0.06566
   0.06203
   0.04984
   0.04953
   0.05171
   0.05510
   0.06348
   0.05639
   0.05204
   0.06093
   0.06242
   0.05654
   0.06235
   0.06177
   0.06202
   0.05732
   0.05464
   0.04966
   0.05624
   0.05494
   0.05952
   0.07255
   0.07728
   0.07681
   0.07287
   0.07998
   0.08089
   0.09435
   0.08719
   0.06269
   0.06255
   0.05905
   0.05748
   0.05664
   0.06984
   0.07027
   0.07402
   0.09089
   0.07764
   0.07384
   0.08989
   0.10922
   0.08357
   0.08015
   0.07927
   0.08476
   0.08287
   0.07819
   0.07506
   0.07488
   0.08197
   0.07285
   0.07959
   0.06575
   0.06662
   0.06832
   0.05998
   0.06558
   0.06395
   0.06711
   0.06489
   0.06550
   0.07259
   0.06843
   0.07590
   0.06924
   0.08242
   0.07461
   0.07802
   0.07512
   0.07439
   0.07490
   0.07652
   0.07642
   0.08108
   0.07504
   0.07516
   0.07787
   0.08151
   0.08927
   0.07545
   0.06997
   0.07098
   0.07370
   0.06637
   0.06282
   0.06834
   0.08199
   0.08086
   0.07417
   0.06931
   0.06482
   0.06860
   0.06664
   0.05612
   0.05748
   0.06554
   0.07100
   0.07014
   0.06370
   0.07780
   0.07275
   0.08561
   0.08547
   0.09005
   0.09226
   0.07658
   0.09799
   0.08813
   0.09328
   0.10271
   0.07914
   0.09325
   0.07468
   0.08586
   0.11755
   0.09790
   0.11736
   0.11392
   0.10606
   0.11361
   0.09108
   0.10875
   0.09811
   0.10044
   0.09923
   0.10910
   0.11178
   0.10995
   0.10143
   0.09750
   0.09345
   0.08224
   0.07047
   0.07381
   0.07555
   0.07407
   0.07653
   0.06138
   0.06118
   0.06571
   0.07116
   0.07001
   0.07792
   0.08083
   0.07836
   0.08502
   0.08677
   0.07699
   0.07442
   0.07710
   0.07899
   0.07372
   0.07451
   0.07381
   0.08621
   0.07487
   0.07489
   0.07799
   0.08242
   0.07627
   0.08376
   0.08011
   0.06859
   0.07212
   0.06615
   0.06403
   0.07931
   0.08203
   0.07994
   0.08421
   0.08658
   0.08071
   0.07511
   0.07329
   0.07726
   0.07965
   0.06993
   0.07903
   0.08462
   0.08120
   0.09249
   0.08648
   0.07387
   0.08204
   0.08122
   0.08180
   0.07468
   0.07992
   0.07877
   0.08973
   0.10697
   0.11431
   0.10897
   0.09949
   0.11150
   0.10614
   0.09427
   0.08914
   0.10736
   0.08650
   0.09052
   0.09070
   0.07631
   0.07801
   0.07573
   0.06371
   0.06121
   0.05872
   0.05801
   0.05449
   0.05980
   0.05827
   0.06340
   0.07263
   0.06393
   0.05896
   0.06077
   0.06504
   0.05941
   0.06224
   0.06813
   0.06579
   0.07396
   0.07317
   0.07778
   0.07375
   0.08284
   0.06885
   0.06663
   0.08344
   0.07293
   0.07952
   0.09539
   0.09945
   0.09587
   0.11062
   0.09980
   0.08254
   0.08382
   0.07430
   0.07613
   0.07974
   0.07257
   0.06636
   0.06711
   0.07023
   0.06755
   0.06421
   0.06154
   0.06601
   0.05633
   0.05937
   0.06611
   0.07712
   0.07768
   0.08479
   0.08261
   0.08373
   0.09400
   0.10982
   0.09874
   0.12495
   0.13496
   0.11332
   0.11621
   0.14070
   0.10925
   0.09545
   0.10245
   0.08243
   0.12212
   0.11914
   0.09713
   0.09806
   0.09529
   0.08939
   0.07156
   0.08023
   0.06685
   0.07192
   0.06688
   0.06411
   0.06386
   0.06382
   0.06760
   0.07021
   0.06368
   0.06315
   0.06483
   0.06322
   0.07087
   0.06653
   0.06119
   0.05502
   0.05844
   0.06139
   0.06195
   0.06019
   0.06920
   0.06513
   0.07876
   0.08567
   0.10173
   0.09883
   0.08714
   0.09713
   0.10100
   0.09483
   0.09311
   0.09805
   0.08871
   0.08896
   0.11168
   0.11914
   0.11299
   0.11276
   0.10665
   0.10816
   0.11384
   0.11126
   0.11356
   0.10696
   0.10900
   0.12055
   0.10601
   0.10514
   0.10525
   0.09691
   0.08647
   0.08864
   0.09005
   0.09941
   0.09588
   0.09471
   0.07546
   0.08249
   0.06838
   0.07047
   0.06951
   0.07403
   0.07131
   0.08760
   0.08175
   0.08014
   0.08562
   0.07560
   0.08466
   0.08024
   0.09165
   0.09758
   0.08980
   0.10276
   0.09188
   0.08245
   0.08680
   0.10821
   0.11607
   0.12252
   0.09978
   0.11156
   0.14024
   0.13784
   0.13128
   0.12444
   0.12108
   0.10680
   0.11972
   0.13690
   0.12674
   0.12957
   0.13298
   0.12193
   0.09843
   0.07001
   0.06523
   0.07438
   0.06378
   0.06770
   0.06565
   0.06433
   0.06588
   0.06455
   0.06718
   0.06765
   0.06269
   0.05964
   0.06170
   0.05579
   0.06454
   0.07423
   0.07934
   0.08337
   0.08297
   0.07641
   0.07376
   0.06787
   0.07019
   0.06529
   0.06564
   0.07061
   0.07203
   0.06015
   0.06228
   0.06822
   0.06033
   0.06449
   0.06474
   0.06880
   0.06084
   0.06377
   0.05618
   0.05947
   0.05643
   0.05733
   0.05756
   0.05770
   0.06596
   0.05821
   0.05825
   0.06448
   0.06821
   0.07157
   0.08186
   0.07304
   0.08414
   0.07971
   0.07450
   0.07867
   0.09189
   0.08817
   0.07012
   0.07202
   0.06959
   0.06773
   0.05947
   0.05367
   0.05689
   0.06267
   0.06229
   0.06586
   0.06395
   0.06927
   0.08263
   0.08088
   0.07990
   0.07765
   0.08363
   0.06327
   0.07478
   0.08338
   0.07792
   0.07950
   0.08209
   0.08064
   0.08697
   0.08371
   0.07811
   0.07562
   0.07904
   0.08315
   0.08749
   0.10598
   0.08890
   0.07924
   0.08332
   0.07418
   0.07240
   0.06371
   0.06412
   0.06803
   0.06487
   0.07848
   0.06966
   0.06965
   0.06986
   0.06714
   0.07471
   0.08140
   0.06888
   0.07845
   0.07403
   0.06503
   0.06732
   0.06625
   0.08163
   0.07571
   0.07683
   0.07788
   0.07694
   0.07719
   0.07463
   0.08033
   0.08337
   0.09175
   0.11207
   0.13076
   0.11700
   0.09917
   0.08420
   0.06702
   0.06931
   0.05790
   0.05957
   0.06271
   0.06651
   0.07240
   0.06324
   0.07061
   0.05775
   0.06632
   0.06035
   0.06154
   0.06511
   0.05992
   0.06621
   0.06791
   0.07193
   0.06375
   0.07305
   0.05896
   0.07027
   0.07118
   0.06799
   0.06265
   0.06354
   0.05173
   0.05520
   0.05587
   0.05633
   0.05521
   0.05483
   0.05137
   0.05238
   0.05220
   0.04796
   0.04835
   0.05082
   0.05068
   0.05218
   0.05042
   0.04763
   0.05069
   0.05234
   0.05216
   0.05123
   0.05018
   0.05870
   0.06618
   0.07018
   0.07721
   0.07773
   0.07802
   0.07421
   0.07210
   0.07077
   0.06851
   0.07104
   0.08328
   0.07116
   0.07439
   0.07601
   0.08093
   0.07644
   0.07576
   0.07791
   0.08626
   0.08155
   0.08321
   0.07975
   0.07293
   0.07273
   0.07214
   0.08343
   0.07308
   0.07297
   0.06810
   0.07702
   0.08535
   0.08438
   0.09511
   0.07518
   0.07010
   0.06640
   0.06222
   0.06123
   0.06535
   0.06913
   0.06394
   0.07046
   0.06905
   0.05666
   0.07353
   0.05257
   0.05301
   0.06168
   0.06335
   0.06569
   0.05935
   0.06612
   0.07326
   0.06804
   0.07032
   0.07395
   0.07677
   0.07933
   0.07582
   0.06860
   0.07259
   0.06952
   0.06810
   0.06748
   0.06516
   0.06552
   0.07814
   0.08566
   0.07887
   0.07769
   0.08537
   0.08262
   0.07774
   0.07369
   0.06533
   0.05686
   0.05706
   0.06233
   0.05854
   0.06418
   0.06630
   0.06682
   0.06158
   0.06740
   0.06668
   0.07067
   0.06963
   0.05481
   0.05506
   0.05279
   0.05312
   0.04946
   0.04809
   0.04814
   0.04920
   0.05270
   0.05546
   0.05564
   0.06484
   0.06123
   0.06143
   0.06015
   0.06660
   0.06444
   0.06922
   0.08002
   0.06789
   0.06477
   0.07087
   0.08350
   0.08108
   0.08229
   0.07135
   0.08144
   0.07436
   0.06177
   0.06444
   0.06346
   0.06688
   0.07008
   0.07441
   0.07319
   0.06913
   0.06848
   0.06634
   0.07336
   0.07871
   0.06866
   0.07210
   0.06596
   0.07666
   0.07200
   0.07057
   0.07006
   0.06229
   0.06663
   0.07093
   0.06529
   0.06658
   0.06912
   0.06681
   0.06814
   0.07203
   0.06858
   0.06710
   0.06623
   0.06271
   0.06852
   0.06105
   0.06824
   0.06149
   0.06244
   0.06080
   0.05878
   0.05810
   0.06221
   0.06066
   0.05870
   0.05657
   0.06193
   0.07014
   0.06568
   0.07136
   0.06142
   0.06528
   0.05841
   0.07075
   0.07163
   0.07509
   0.07961
   0.08433
   0.06869
   0.06258
   0.06457
   0.06793
   0.06987
   0.06575
   0.06403
   0.06618
   0.07074
   0.06498
   0.06819
   0.07615
   0.08101
   0.08001
   0.08181
   0.06563
   0.07149
   0.07823
   0.07239
   0.07198
   0.07076
   0.06657
   0.06461
   0.06941
   0.06259
   0.06780
   0.06228
   0.07075
   0.06724
   0.07306
   0.06298
   0.05977
   0.05876
   0.05763
   0.05858
   0.05572
   0.06038
   0.07166
   0.07277
   0.06912
   0.06018
   0.06000
   0.05998
   0.06300
   0.05796
   0.05969
   0.05986
   0.06405
   0.06852
   0.05857
   0.06234
   0.06907
   0.07053
   0.07323
   0.06587
   0.06620
   0.08158
   0.07210
   0.08227
   0.06812
   0.06688
   0.06517
   0.06888
   0.07969
   0.06636
   0.07535
   0.06804
   0.08139
   0.07004
   0.07361
   0.06442
   0.06606
   0.07514
   0.07064
   0.06879
   0.06781
   0.06313
   0.06375
   0.05775
   0.06281
   0.05813
   0.06314
   0.05955
   0.06283
   0.06294
   0.06664
   0.07425
   0.07888
   0.08389
   0.07702
   0.07678
   0.07779
   0.07696
   0.07701
   0.09055
   0.08051
   0.08826
   0.08308
   0.08471
   0.08486
   0.07673
   0.08275
   0.07893
   0.05969
   0.07278
   0.06533
   0.06102
   0.06249
   0.05156
   0.05767
   0.05846
   0.05310
   0.06201
   0.06887
   0.06527
   0.06245
   0.05530
   0.05094
   0.05528
   0.05216
   0.05396
   0.06783
   0.05937
   0.05584
   0.06374
   0.05913
   0.05836
   0.06298
   0.06422
   0.06104
   0.06248
   0.06172
   0.06446
   0.05649
   0.05465
   0.05208
   0.05337
   0.05524
   0.05211
   0.06221
   0.05377
   0.05614
   0.06964
   0.06516
   0.06553
   0.05380
   0.06829
   0.06505
   0.06256
   0.07597
   0.06243
   0.05814
   0.05399
   0.04976
   0.05922
   0.05784
   0.05537
   0.05952
   0.05819
   0.06803
   0.06502
   0.05956
   0.06214
   0.06021
   0.05749
   0.06023
   0.05893
   0.07365
   0.06655
   0.05568
   0.05195
   0.05338
   0.05405
   0.05418
   0.05672
   0.05311
   0.05502
   0.05261
   0.05906
   0.05881
   0.06538
   0.06032
   0.05468
   0.05702
   0.05863
   0.05737
   0.06293
   0.06321
   0.06852
   0.05860
   0.06413
   0.06255
   0.05972
   0.05161
   0.06055
   0.05655
   0.06229
   0.05982
   0.05994
   0.06698
   0.06458
   0.06688
   0.06532
   0.07096
   0.06981
   0.07326
   0.07700
   0.05899
   0.06600
   0.06523
   0.06087
   0.05455
   0.05015
   0.05772
   0.04986
   0.04821
   0.04721
   0.04571
   0.04595
   0.04714
   0.05161
   0.05098
   0.05036
   0.05445
   0.05902
   0.06126
   0.06293
   0.06312
   0.05917
   0.05969
   0.07390
   0.06650
   0.06992
   0.06873
   0.07629
   0.06847
   0.07233
   0.06560
   0.05670
   0.05585
   0.05654
   0.05935
   0.06141
   0.05415
   0.06508
   0.05928
   0.06006
   0.05381
   0.06236
   0.06747
   0.06810
   0.07413
   0.06886
   0.07436
   0.07512
   0.07208
   0.06586
   0.06729
   0.06359
   0.07789
   0.07146
   0.08584
   0.07699
   0.07777
   0.08425
   0.07793
   0.07991
   0.08146
   0.07692
   0.07470
   0.07783
   0.07904
   0.07588
   0.08137
   0.08086
   0.07606
   0.07397
   0.06227
   0.06768
   0.07405
   0.07077
   0.08796
   0.07661
   0.07711
   0.08034
   0.08610
   0.07586
   0.08161
   0.07711
   0.07226
   0.07012
   0.06652
   0.07279
   0.06669
   0.06561
   0.05829
   0.05074
   0.05488
   0.05687
   0.06189
   0.05464
   0.06078
   0.05835
   0.07953
   0.08208
   0.07808
   0.07915
   0.07696
   0.07079
   0.06428
   0.08437
   0.07983
   0.07315
   0.08363
   0.09897
   0.11394
   0.11249
   0.09569
   0.09276
   0.09300
   0.10011
   0.08757
   0.09761
   0.08766
   0.08649
   0.07823
   0.07063
   0.06799
   0.06648
   0.07160
   0.05989
   0.06002
   0.05363
   0.05247
   0.04805
   0.04813
   0.05702
   0.05379
   0.05371
   0.05344
   0.05049
   0.05272
   0.04937
   0.05638
   0.05462
   0.05368
   0.05348
   0.05414
   0.05673
   0.05345
   0.05248
   0.05655
   0.05831
   0.05802
   0.06277
   0.07258
   0.06933
   0.06204
   0.06498
   0.07266
   0.06796
   0.07827
   0.07364
   0.08352
   0.08435
   0.07796
   0.08100
   0.08535
   0.07201
   0.07941
   0.07971
   0.07593
   0.09169
   0.07139
   0.07421
   0.08548
   0.07474
   0.06909
   0.07681
   0.07663
   0.07980
   0.08204
   0.08173
   0.06708
   0.07423
   0.06696
   0.06390
   0.06297
   0.06422
   0.06129
   0.06104
   0.06349
   0.07297
   0.05859
   0.06306
   0.05709
   0.06392
   0.06620
   0.07276
   0.06787
   0.07964
   0.07867
   0.07421
   0.07228
   0.06948
   0.06930
   0.05900
   0.07881
   0.06893
   0.06973
   0.07378
   0.05921
   0.06983
   0.06316
   0.06201
   0.05703
   0.05409
   0.05591
   0.06634
   0.06252
   0.05956
   0.06044
   0.05780
   0.06208
   0.05708
   0.05724
   0.05949
   0.06346
   0.07020
   0.07292
   0.06871
   0.07376
   0.07380
   0.07936
   0.07681
   0.09546
   0.08302
   0.08934
   0.08697
   0.09220
   0.08774
   0.08913
   0.08619
   0.08283
   0.08369
   0.09036
   0.07588
   0.06880
   0.07232
   0.07870
   0.07514
   0.07333
   0.07462
   0.07227
   0.07832
   0.07319
   0.06854
   0.07569
   0.07115
   0.08329
   0.07595
   0.06916
   0.09437
   0.08309
   0.08002
   0.07415
   0.07399
   0.07568
   0.07200
   0.06732
   0.06412
   0.06459
   0.06883
   0.07169
   0.06409
   0.07010
   0.06434
   0.06787
   0.06918
   0.06618
   0.07073
   0.06653
   0.07217
   0.06698
   0.07450
   0.06258
   0.06303
   0.06240
   0.05802
   0.05852
   0.05793
   0.05077
   0.05244
   0.05019
   0.05377
   0.05546
   0.05336
   0.05425
   0.05898
   0.06435
   0.06477
   0.06785
   0.06835
   0.06763
   0.07616
   0.07558
   0.07489
   0.07139
   0.07354
   0.07524
   0.08734
   0.08308
   0.08717
   0.09847
   0.08803
   0.10083
   0.10101
   0.10875
   0.10166
   0.10361
   0.09535
   0.08690
   0.09711
   0.08568
   0.09104
   0.08763
   0.09519
   0.10311
   0.09284
   0.09666
   0.11738
   0.10922
   0.11681
   0.11469
   0.12791
   0.11629
   0.11541
   0.11972
   0.11251
   0.10650
   0.11156
   0.11084
   0.08627
   0.09058
   0.08138
   0.08102
   0.08837
   0.07886
   0.08615
   0.08131
   0.08633
   0.08368
   0.08211
   0.07833
   0.08179
   0.08000
   0.07885
   0.09241
   0.08910
   0.08588
   0.08591
   0.09494
   0.08643
   0.08642
   0.08470
   0.09066
   0.08678
   0.09192
   0.09586
   0.08446
   0.08379
   0.07488
   0.08495
   0.08234
   0.08233
   0.08459
   0.07332
   0.07146
   0.07410
   0.07275
   0.07456
   0.07146
   0.06719
   0.06853
   0.06711
   0.06636
   0.07053
   0.06219
   0.05846
   0.05196
   0.05447
   0.05184
   0.05606
   0.05859
   0.06312
   0.07425
   0.06352
   0.07305
   0.06788
   0.07038
   0.07332
   0.07050
   0.07837
   0.07561
   0.08283
   0.08106
   0.08085
   0.08543
   0.08562
   0.08680
   0.08507
   0.07254
   0.06606
   0.07001
   0.06876
   0.07036
   0.06251
   0.06649
   0.07169
   0.06689
   0.06729
   0.06670
   0.06684
   0.06795
   0.06317
   0.07237
   0.07363
   0.06717
   0.06801
   0.06814
   0.07908
   0.07694
   0.08375
   0.08758
   0.10069
   0.08781
   0.09903
   0.09027
   0.09474
   0.09809
   0.09653
   0.08105
   0.07138
   0.07575
   0.07069
   0.07936
   0.07849
   0.08189
   0.09107
   0.08423
   0.08972
   0.08549
   0.08277
   0.07284
   0.07699
   0.07103
   0.07136
   0.06768
   0.07146
   0.07682
   0.06726
   0.07295
   0.07324
   0.07234
   0.07214
   0.06907
   0.07557
   0.08072
   0.08305
   0.07913
   0.07750
   0.07043
   0.08220
   0.08964
   0.08744
   0.07551
   0.07481
   0.07800
   0.07216
   0.07710
   0.07661
   0.07911
   0.07477
   0.06922
   0.06439
   0.06769
   0.06553
   0.06108
   0.06448
   0.06292
   0.06511
   0.06033
   0.06273
   0.06706
   0.08107
   0.08069
   0.08744
   0.08246
   0.07522
   0.07745
   0.07858
   0.07337
   0.06634
   0.07393
   0.06945
   0.09063
   0.07712
   0.07629
   0.08585
   0.08441
   0.08461
   0.06703
   0.07877
   0.07471
   0.07696
   0.07575
   0.06831
   0.07320
   0.06835
   0.08089
   0.07229
   0.07716
   0.07518
   0.07192
   0.07633
   0.08031
   0.08855
   0.07759
   0.07889
   0.07280
   0.07160
   0.07948
   0.07997
   0.07318
   0.07328
   0.06164
   0.06542
   0.06402
   0.06475
   0.06245
   0.06652
   0.05979
   0.05886
   0.05804
   0.06108
   0.06431
   0.06257
   0.06862
   0.06012
   0.06004
   0.06085
   0.06193
   0.06209
   0.06178
   0.06169
   0.05952
   0.07811
   0.07068
   0.07784
   0.08194
   0.07071
   0.07722
   0.07296
   0.07541
   0.08546
   0.08323
   0.07429
   0.07883
   0.07175
   0.06451
   0.06091
   0.06267
   0.06224
   0.06686
   0.06931
   0.06447
   0.06425
   0.05793
   0.06349
   0.06376
   0.06658
   0.07140
   0.06259
   0.06608
   0.06647
   0.06528
   0.06026
   0.06612
   0.06581
   0.05443
   0.06543
   0.06618
   0.06668
   0.07096
   0.07285
   0.08462
   0.08383
   0.08732
   0.09759
   0.09446
   0.08539
   0.09469
   0.09063
   0.09227
   0.10039
   0.09711
   0.08374
   0.08440
   0.08219
   0.09075
   0.09005
   0.08483
   0.08024
   0.08641
   0.08328
   0.09011
   0.08304
   0.09230
   0.09472
   0.08670
   0.08771
   0.07925
   0.08277
   0.09531
   0.10152
   0.10132
   0.10893
   0.10828
   0.10998
   0.11804
   0.11173
   0.11636
   0.11185
   0.12172
   0.10127
   0.10496
   0.13126
   0.13889
   0.13994
   0.13947
   0.13337
   0.11755
   0.10907
   0.11566
   0.12594
   0.11819
   0.10848
   0.12357
   0.10443
   0.10687
   0.09755
   0.09396
   0.09245
   0.07745
   0.07318
   0.07117
   0.06961
   0.06584
   0.06386
   0.06300
   0.05949
   0.06002
   0.06130
   0.06541
   0.06343
   0.06315
   0.06557
   0.06440
   0.06671
   0.06524
   0.05784
   0.05308
   0.05875
   0.06028
   0.06586
   0.07876
   0.06863
   0.06564
   0.05959
   0.05843
   0.05571
   0.06104
   0.05465
   0.05684
   0.06078
   0.06020
   0.05985
   0.05832
   0.06191
   0.06898
   0.07609
   0.07096
   0.07321
   0.07764
   0.07055
   0.07230
   0.07391
   0.07484
   0.06932
   0.08141
   0.07169
   0.07912
   0.07669
   0.08455
   0.08388
   0.08386
   0.08223
   0.08368
   0.07721
   0.08154
   0.08402
   0.08437
   0.07940
   0.08401
   0.08640
   0.06967
   0.08154
   0.07642
   0.07299
   0.06815
   0.06708
   0.07450
   0.07728
   0.06988
   0.07247
   0.06796
   0.07791
   0.07941
   0.07502
   0.07556
   0.08162
   0.06946
   0.06891
   0.06559
   0.06817
   0.06675
   0.06646
   0.06466
   0.06270
   0.06221
   0.06435
   0.06579
   0.06529
   0.06364
   0.06723
   0.06631
   0.06464
   0.05904
   0.06837
   0.06575
   0.07199
   0.07719
   0.07416
   0.07302
   0.07842
   0.06914
   0.07394
   0.08126
   0.08464
   0.07901
   0.07922
   0.08199
   0.07644
   0.07663
   0.06993
   0.06714
   0.07132
   0.05907
   0.05827
   0.06173
   0.06705
   0.06554
   0.06788
   0.07366
   0.06534
   0.07776
   0.07285
   0.06862
   0.06289
   0.06058
   0.06652
   0.08246
   0.06989
   0.07025
   0.08254
   0.07240
   0.08023
   0.07800
   0.07806
   0.08388
   0.08048
   0.08475
   0.07884
   0.07857
   0.07343
   0.06514
   0.06213
   0.06130
   0.06142
   0.06224
   0.06391
   0.07342
   0.07073
   0.06754
   0.06320
   0.06022
   0.07028
   0.06396
   0.06120
   0.06476
   0.06929
   0.08164
   0.07653
   0.07789
   0.07529
   0.08557
   0.08373
   0.07939
   0.08025
   0.07772
   0.08743
   0.08720
   0.08876
   0.08513
   0.08239
   0.08191
   0.07891
   0.08015
   0.07236
   0.07364
   0.08287
   0.07084
   0.07260
   0.07575
   0.06178
   0.06813
   0.06487
   0.06602
   0.07495
   0.07532
   0.07222
   0.07111
   0.07761
   0.06863
   0.09333
   0.07939
   0.07484
   0.07177
   0.08114
   0.08339
   0.07812
   0.07489
   0.05990
   0.05965
   0.06199
   0.05739
   0.05302
   0.06329
   0.06243
   0.06697
   0.06691
   0.08768
   0.09323
   0.08066
   0.09669
   0.08946
   0.09416
   0.08182
   0.08495
   0.08547
   0.09145
   0.09000
   0.10191
   0.10071
   0.09324
   0.08438
   0.09770
   0.08115
   0.08029
   0.07514
   0.07568
   0.07241
   0.08825
   0.08427
   0.09183
   0.08755
   0.08936
   0.09436
   0.06912
   0.07879
   0.08464
   0.08928
   0.07583
   0.07450
   0.07194
   0.07424
   0.07666
   0.07881
   0.07826
   0.07843
   0.08041
   0.07461
   0.07178
   0.06607
   0.06944
   0.06550
   0.06258
   0.06741
   0.06707
   0.06373
   0.06335
   0.06856
   0.06415
   0.06714
   0.06150
   0.06038
   0.06126
   0.05853
   0.05395
   0.05977
   0.06437
   0.06077
   0.07692
   0.06931
   0.06772
   0.06564
   0.07296
   0.06402
   0.06641
   0.06071
   0.06208
   0.05683
   0.05997
   0.06191
   0.06107
   0.06006
   0.05821
   0.06016
   0.06026
   0.05667
   0.05661
   0.05595
   0.05850
   0.05982
   0.05662
   0.05468
   0.05910
   0.06014
   0.06934
   0.06258
   0.07323
   0.05821
   0.06876
   0.06235
   0.07871
   0.05844
   0.06023
   0.05431
   0.05705
   0.05785
   0.05594
   0.05541
   0.05306
   0.05579
   0.05873
   0.06489
   0.05613
   0.05184
   0.05642
   0.05763
   0.05498
   0.05525
   0.05391
   0.05282
   0.05293
   0.04979
   0.05633
   0.05476
   0.05698
   0.05934
   0.05508
   0.05617
   0.05761
   0.05556
   0.05274
   0.05235
   0.04840
   0.05389
   0.05252
   0.05435
   0.05075
   0.04983
   0.05171
   0.05112
   0.05435
   0.05520
   0.06578
   0.06963
   0.07519
   0.06396
   0.08278
   0.06960
   0.07052
   0.06301
   0.06487
   0.06834
   0.06658
   0.06991
   0.07684
   0.07565
   0.06305
   0.06127
   0.05801
   0.06325
   0.06897
   0.06631
   0.05845
   0.06509
   0.07141
   0.07281
   0.06879
   0.06597
   0.05746
   0.06010
   0.07034
   0.06962
   0.07595
   0.07667
   0.08181
   0.08564
   0.08720
   0.08858
   0.08161
   0.08573
   0.07782
   0.07839
   0.06897
   0.07472
   0.06719
   0.06020
   0.06122
   0.06134
   0.06607
   0.06929
   0.08229
   0.07379
   0.07679
   0.07610
   0.06735
   0.06998
   0.08820
   0.09843
   0.09248
   0.08523
   0.07240
   0.08343
   0.07769
   0.08571
   0.06648
   0.07437
   0.07483
   0.06710
   0.07577
   0.07026
   0.06529
   0.05991
   0.06291
   0.05657
   0.06738
   0.07991
   0.06674
   0.07161
   0.06630
   0.06422
   0.06733
   0.06338
   0.06629
   0.06468
   0.06337
   0.06137
   0.06522
   0.06425
   0.06268
   0.06820
   0.06378
   0.06260
   0.06005
   0.06716
   0.06372
   0.06089
   0.06154
   0.06472
   0.05937
   0.06566
   0.05935
   0.06388
   0.05785
   0.06104
   0.05919
   0.06095
   0.06425
   0.07202
   0.07118
   0.06791
   0.06844
   0.06774
   0.06239
   0.06654
   0.06516
   0.06362
   0.05777
   0.06381
   0.06197
   0.06141
   0.06239
   0.05919
   0.05940
   0.06498
   0.06954
   0.06567
   0.06955
   0.06791
   0.06268
   0.07518
   0.07489
   0.06616
   0.07810
   0.06785
   0.06859
   0.07386
   0.07386
   0.07267
   0.06972
   0.06638
   0.06790
   0.06323
   0.06726
   0.06893
   0.06798
   0.07146
   0.06776
   0.05894
   0.06033
   0.06502
   0.07142
   0.07312
   0.08885
   0.09716
   0.07995
   0.08206
   0.08030
   0.08352
   0.08160
   0.07776
   0.08260
   0.08644
   0.08354
   0.10080
   0.08020
   0.09166
   0.08297
   0.08942
   0.08885
   0.09695
   0.08459
   0.07917
   0.07613
   0.07649
   0.05638
   0.05340
   0.05077
   0.05136
   0.05478
   0.05772
   0.05546
   0.05356
   0.05020
   0.06151
   0.06181
   0.06850
   0.07482
   0.07119
   0.07209
   0.07005
   0.05996
   0.06154
   0.06155
   0.06716
   0.06599
   0.07452
   0.07289
   0.07719
   0.06667
   0.07152
   0.07461
   0.07357
   0.07408
   0.08624
   0.06504
   0.07233
   0.06612
   0.06481
   0.06907
   0.06684
   0.06850
   0.06839
   0.07237
   0.07293
   0.07730
   0.08958
   0.08115
   0.07484
   0.06936
   0.07253
   0.07153
   0.07262
   0.07598
   0.07035
   0.06997
   0.06494
   0.06835
   0.06650
   0.07135
   0.06513
   0.08116
   0.08211
   0.06955
   0.06427
   0.06482
   0.09043
   0.07752
   0.07331
   0.06624
   0.06649
   0.06635
   0.06587
   0.06278
   0.06360
   0.05966
   0.06138
   0.06265
   0.06200
   0.06606
   0.06061
   0.06241
   0.06283
   0.07155
   0.06921
   0.07725
   0.07296
   0.07422
   0.07168
   0.06200
   0.06735
   0.06434
   0.05669
   0.05973
   0.05430
   0.05904
   0.05791
   0.07134
   0.06244
   0.06863
   0.05764
   0.06155
   0.06547
   0.06714
   0.06531
   0.25939
   0.25811
   0.25522
   0.25498
   0.25376
   0.24762
   0.25245
   0.25451
   0.25435
   0.25479
   0.25593
   0.24923
   0.24455
   0.25002
   0.23192
   0.22659
   0.22414
   0.22382
   0.22345
   0.23766
   0.23326
   0.22195
   0.20523
   0.19661
   0.18684
   0.18412
   0.18707
   0.17740
   0.18844
   0.19914
   0.18834
   0.19880
   0.18989
   0.19653
   0.20371
   0.20848
   0.19197
   0.18802
   0.19408
   0.19358
   0.19457
   0.19142
   0.20092
   0.19861
   0.19741
   0.19594
   0.19418
   0.18932
   0.18061
   0.20371
   0.18765
   0.16282
   0.16592
   0.16326
   0.16283
   0.13562
   0.13340
   0.14377
   0.13499
   0.12420
   0.12362
   0.13780
   0.14445
   0.15159
   0.15337
   0.15491
   0.16160
   0.14308
   0.14930
   0.15827
   0.14524
   0.13863
   0.14694
   0.14951
   0.15074
   0.15133
   0.14943
   0.15294
   0.15713
   0.17628
   0.19543
   0.19360
   0.17934
   0.17056
   0.16309
   0.16495
   0.16238
   0.17613
   0.18992
   0.18396
   0.17528
   0.17930
   0.17681
   0.18407
   0.19184
   0.18840
   0.17855
   0.17542
   0.16849
   0.16766
   0.18229
   0.17377
   0.15822
   0.17623
   0.18638
   0.16787
   0.17355
   0.18567
   0.19928
   0.20634
   0.20374
   0.20143
   0.19728
   0.19720
   0.19312
   0.18494
   0.17651
   0.17573
   0.18089
   0.18927
   0.20541
   0.20986
   0.20960
   0.19500
   0.17974
   0.19021
   0.18986
   0.18937
   0.20016
   0.19200
   0.19401
   0.20311
   0.19314
   0.17586
   0.18179
   0.19087
   0.18788
   0.17631
   0.18014
   0.19048
   0.18197
   0.18029
   0.19192
   0.18942
   0.17640
   0.17863
   0.19098
   0.18340
   0.17652
   0.19413
   0.21875
   0.21383
   0.20970
   0.19845
   0.20900
   0.21896
   0.21319
   0.20592
   0.20091
   0.18163
   0.15177
   0.13939
   0.13709
   0.12713
   0.11968
   0.11478
   0.10466
   0.10837
   0.11051
   0.12388
   0.11928
   0.10670
   0.10733
   0.10800
   0.11205
   0.12650
   0.11929
   0.10915
   0.11436
   0.11265
   0.11095
   0.09742
   0.10131
   0.11938
   0.11871
   0.10991
   0.11301
   0.10832
   0.11048
   0.11984
   0.11332
   0.12457
   0.13752
   0.12750
   0.12614
   0.12728
   0.12369
   0.13098
   0.12474
   0.13541
   0.14246
   0.13754
   0.14205
   0.15776
   0.16259
   0.16194
   0.15531
   0.17492
   0.15169
   0.14814
   0.13398
   0.12628
   0.13760
   0.14174
   0.12298
   0.11114
   0.10853
   0.11049
   0.09765
   0.09301
   0.08443
   0.06911
   0.06905
   0.07203
   0.07385
   0.06730
   0.08083
   0.09173
   0.09704
   0.09030
   0.10032
   0.10005
   0.09902
   0.10018
   0.11629
   0.12464
   0.13039
   0.12500
   0.12513
   0.12563
   0.11943
   0.13085
   0.12404
   0.12393
   0.10752
   0.10237
   0.11312
   0.09823
   0.11347
   0.12133
   0.11435
   0.10964
   0.14026
   0.14962
   0.14659
   0.13692
   0.14223
   0.14612
   0.13461
   0.15232
   0.16653
   0.17106
   0.16456
   0.15950
   0.15098
   0.14482
   0.14440
   0.16955
   0.18125
   0.19319
   0.17951
   0.15427
   0.15154
   0.15174
   0.16682
   0.16642
   0.14980
   0.15467
   0.15404
   0.15152
   0.16693
   0.19010
   0.17871
   0.18043
   0.19071
   0.17290
   0.16969
   0.16500
   0.15688
   0.14570
   0.14782
   0.14157
   0.13859
   0.13470
   0.13207
   0.11985
   0.11514
   0.11753
   0.11466
   0.11508
   0.10780
   0.11534
   0.10136
   0.09013
   0.09333
   0.08471
   0.08588
   0.08452
   0.07950
   0.07445
   0.06902
   0.07142
   0.07334
   0.07783
   0.07978
   0.08745
   0.10175
   0.10258
   0.09784
   0.09329
   0.09539
   0.10476
   0.10238
   0.10346
   0.10872
   0.10236
   0.11888
   0.10983
   0.10575
   0.07638
   0.08274
   0.07940
   0.07599
   0.07429
   0.08122
   0.07815
   0.07550
   0.06333
   0.06689
   0.06248
   0.06338
   0.06902
   0.08417
   0.09779
   0.10233
   0.09803
   0.09293
   0.09115
   0.09553
   0.10883
   0.11250
   0.10466
   0.10228
   0.09714
   0.10883
   0.11241
   0.12783
   0.12969
   0.12524
   0.12067
   0.12973
   0.13595
   0.12982
   0.12577
   0.12873
   0.12632
   0.11376
   0.10994
   0.12028
   0.13151
   0.13271
   0.13809
   0.13951
   0.14264
   0.12950
   0.11295
   0.10582
   0.11147
   0.09676
   0.09049
   0.08127
   0.07615
   0.07395
   0.07303
   0.08793
   0.08879
   0.08769
   0.09405
   0.09437
   0.08538
   0.07478
   0.07339
   0.08035
   0.07413
   0.07494
   0.08866
   0.10066
   0.09590
   0.09639
   0.08468
   0.08286
   0.08302
   0.08953
   0.08673
   0.08362
   0.09074
   0.08815
   0.07808
   0.06675
   0.07013
   0.07593
   0.06465
   0.05547
   0.05422
   0.05280
   0.06321
   0.06986
   0.05908
   0.05984
   0.06182
   0.06152
   0.06532
   0.07743
   0.08684
   0.08747
   0.08694
   0.08951
   0.09709
   0.09457
   0.08848
   0.06973
   0.07235
   0.06466
   0.06645
   0.06870
   0.06516
   0.08054
   0.06807
   0.06621
   0.07458
   0.07100
   0.07213
   0.06241
   0.06151
   0.06504
   0.06810
   0.05643
   0.05227
   0.05593
   0.05267
   0.05592
   0.05288
   0.06083
   0.05506
   0.06115
   0.06519
   0.09335
   0.09652
   0.09695
   0.08307
   0.08443
   0.08926
   0.09910
   0.11997
   0.12813
   0.10974
   0.11679
   0.11758
   0.11646
   0.12234
   0.10178
   0.10017
   0.11111
   0.12990
   0.11808
   0.11711
   0.11388
   0.11249
   0.11895
   0.09918
   0.12089
   0.13745
   0.11419
   0.11774
   0.10401
   0.09676
   0.10300
   0.09624
   0.10959
   0.11827
   0.11530
   0.11759
   0.11528
   0.10860
   0.11879
   0.11368
   0.12457
   0.11010
   0.12321
   0.13424
   0.13310
   0.12707
   0.13084
   0.13093
   0.11803
   0.13094
   0.13618
   0.13526
   0.11636
   0.12511
   0.13312
   0.10428
   0.10786
   0.10126
   0.09899
   0.09819
   0.10252
   0.09913
   0.09693
   0.10296
   0.09707
   0.09969
   0.11299
   0.14517
   0.13422
   0.14416
   0.15461
   0.13181
   0.13648
   0.13892
   0.14046
   0.13801
   0.12404
   0.13553
   0.16540
   0.14341
   0.13748
   0.18428
   0.19800
   0.17357
   0.16808
   0.16057
   0.16172
   0.13629
   0.13072
   0.13644
   0.12441
   0.12233
   0.12692
   0.13705
   0.14616
   0.15887
   0.13728
   0.12479
   0.14025
   0.13071
   0.14652
   0.13816
   0.13173
   0.13399
   0.14881
   0.14073
   0.14371
   0.14621
   0.15015
   0.15331
   0.14349
   0.12770
   0.13249
   0.13763
   0.14900
   0.13717
   0.12004
   0.12624
   0.11957
   0.09740
   0.09902
   0.09653
   0.09932
   0.10509
   0.10368
   0.10480
   0.10701
   0.08310
   0.07886
   0.08377
   0.08145
   0.08841
   0.09623
   0.11887
   0.12337
   0.12798
   0.16364
   0.16519
   0.14991
   0.15631
   0.17813
   0.18302
   0.14720
   0.14759
   0.16219
   0.15687
   0.15957
   0.17427
   0.18433
   0.16471
   0.13614
   0.13301
   0.14057
   0.14312
   0.12900
   0.11654
   0.11203
   0.11600
   0.12560
   0.13180
   0.12952
   0.12676
   0.11846
   0.11951
   0.11592
   0.09352
   0.09217
   0.08595
   0.08874
   0.08882
   0.07963
   0.10054
   0.08385
   0.08460
   0.08385
   0.07238
   0.08562
   0.07477
   0.08244
   0.08277
   0.07526
   0.07635
   0.07761
   0.08083
   0.08562
   0.08845
   0.08470
   0.08505
   0.07927
   0.06867
   0.06984
   0.07864
   0.07363
   0.07010
   0.07124
   0.07486
   0.07981
   0.08363
   0.07371
   0.07789
   0.07027
   0.07951
   0.07572
   0.07688
   0.09082
   0.08584
   0.08494
   0.07752
   0.07845
   0.05783
   0.06742
   0.06811
   0.06646
   0.05372
   0.05394
   0.05883
   0.06367
   0.07044
   0.06433
   0.06744
   0.06695
   0.06771
   0.07068
   0.06387
   0.05887
   0.06171
   0.06026
   0.06495
   0.06691
   0.06731
   0.07382
   0.07301
   0.08026
   0.07520
   0.07320
   0.08029
   0.07754
   0.07988
   0.08162
   0.08245
   0.07947
   0.07823
   0.08113
   0.08442
   0.07837
   0.06658
   0.07110
   0.07570
   0.09849
   0.09354
   0.08567
   0.09150
   0.07813
   0.09848
   0.09417
   0.09969
   0.09081
   0.09319
   0.09515
   0.08265
   0.08337
   0.07399
   0.08076
   0.06662
   0.07061
   0.06583
   0.07436
   0.06936
   0.06565
   0.06181
   0.07005
   0.07294
   0.07097
   0.06976
   0.06912
   0.07614
   0.07307
   0.06937
   0.06534
   0.07157
   0.07204
   0.08787
   0.07120
   0.07876
   0.07955
   0.08080
   0.08756
   0.08307
   0.09031
   0.08130
   0.09389
   0.10576
   0.12140
   0.12603
   0.11434
   0.10197
   0.08884
   0.09333
   0.09185
   0.09022
   0.08537
   0.08817
   0.09292
   0.09588
   0.09443
   0.08563
   0.09172
   0.08939
   0.07876
   0.08294
   0.08267
   0.08739
   0.08495
   0.07651
   0.07992
   0.07880
   0.08136
   0.09442
   0.07374
   0.08428
   0.07289
   0.09292
   0.08150
   0.09116
   0.09104
   0.08963
   0.09494
   0.08178
   0.07962
   0.07842
   0.08036
   0.08328
   0.08259
   0.07101
   0.06408
   0.08082
   0.08303
   0.08503
   0.08958
   0.09048
   0.08785
   0.10535
   0.09021
   0.09636
   0.08099
   0.09488
   0.08709
   0.09246
   0.08470
   0.08824
   0.08824
   0.09285
   0.07989
   0.09576
   0.08103
   0.09672
   0.10238
   0.08818
   0.09463
   0.09380
   0.09888
   0.09505
   0.08433
   0.09888
   0.09075
   0.10867
   0.10768
   0.11481
   0.11120
   0.11101
   0.10446
   0.09656
   0.09821
   0.09249
   0.09639
   0.09849
   0.09621
   0.08983
   0.08497
   0.08488
   0.08632
   0.08875
   0.08933
   0.09432
   0.10792
   0.11740
   0.11877
   0.10565
   0.10995
   0.10014
   0.10772
   0.10360
   0.11666
   0.11790
   0.11603
   0.10897
   0.11965
   0.11501
   0.11349
   0.09926
   0.11097
   0.13074
   0.11515
   0.10667
   0.09852
   0.09426
   0.09543
   0.09688
   0.10851
   0.10658
   0.10034
   0.10469
   0.09527
   0.09854
   0.09759
   0.09447
   0.09242
   0.08859
   0.08547
   0.09145
   0.08090
   0.08708
   0.08359
   0.10176
   0.11726
   0.09096
   0.08790
   0.08505
   0.08580
   0.07918
   0.08502
   0.08262
   0.08656
   0.07986
   0.07546
   0.06311
   0.08047
   0.08118
   0.08260
   0.08157
   0.06859
   0.08546
   0.07023
   0.06497
   0.07207
   0.07351
   0.06692
   0.07472
   0.06431
   0.06539
   0.06180
   0.06421
   0.07535
   0.07154
   0.07832
   0.08631
   0.08936
   0.09253
   0.08600
   0.08533
   0.07867
   0.09144
   0.08045
   0.07265
   0.07819
   0.07026
   0.06619
   0.06696
   0.06438
   0.07454
   0.06877
   0.07171
   0.06687
   0.08046
   0.06758
   0.08165
   0.06966
   0.08636
   0.07716
   0.08111
   0.08485
   0.07943
   0.07819
   0.07249
   0.09407
   0.09899
   0.09529
   0.09987
   0.09970
   0.10474
   0.12044
   0.12132
   0.11303
   0.11843
   0.10225
   0.10638
   0.08386
   0.08677
   0.08414
   0.07433
   0.07363
   0.07477
   0.07665
   0.07996
   0.07099
   0.07237
   0.06510
   0.06526
   0.06337
   0.07445
   0.06693
   0.07360
   0.07421
   0.07738
   0.08183
   0.07342
   0.07886
   0.07333
   0.07389
   0.06603
   0.07903
   0.08094
   0.07455
   0.07716
   0.07725
   0.07960
   0.08579
   0.08945
   0.08404
   0.09096
   0.07835
   0.07846
   0.07258
   0.07245
   0.07558
   0.08575
   0.08690
   0.08847
   0.09236
   0.08773
   0.08115
   0.08497
   0.09241
   0.08463
   0.08199
   0.08445
   0.08102
   0.08503
   0.08229
   0.07872
   0.08418
   0.08216
   0.07619
   0.07415
   0.07076
   0.07589
   0.06989
   0.07570
   0.09137
   0.08776
   0.08399
   0.07930
   0.07508
   0.07484
   0.07234
   0.07986
   0.07024
   0.07939
   0.07822
   0.08752
   0.10999
   0.09313
   0.09967
   0.09265
   0.09048
   0.08392
   0.07980
   0.09312
   0.08603
   0.09774
   0.08117
   0.09110
   0.09321
   0.10091
   0.09642
   0.08788
   0.07741
   0.08273
   0.09266
   0.09628
   0.09638
   0.09777
   0.10507
   0.09434
   0.10763
   0.09922
   0.09381
   0.10357
   0.09243
   0.10942
   0.10365
   0.09175
   0.08804
   0.08646
   0.09777
   0.08053
   0.08624
   0.07655
   0.07416
   0.07427
   0.07424
   0.07703
   0.07527
   0.08308
   0.07397
   0.07698
   0.06823
   0.07856
   0.07443
   0.06453
   0.06696
   0.06805
   0.07236
   0.07155
   0.07261
   0.07464
   0.07664
   0.07355
   0.08441
   0.07625
   0.07360
   0.08274
   0.08262
   0.07699
   0.08545
   0.08309
   0.07207
   0.07358
   0.06979
   0.07478
   0.07579
   0.07235
   0.07686
   0.07458
   0.07703
   0.09401
   0.09906
   0.09673
   0.09774
   0.08520
   0.08630
   0.08520
   0.07681
   0.08485
   0.07675
   0.06782
   0.07039
   0.06973
   0.06828
   0.06201
   0.07517
   0.06520
   0.07056
   0.08301
   0.07682
   0.09028
   0.07020
   0.06425
   0.06322
   0.08137
   0.07476
   0.08354
   0.07662
   0.07311
   0.07425
   0.06742
   0.07884
   0.07500
   0.07334
   0.07310
   0.07286
   0.07140
   0.06777
   0.06864
   0.07138
   0.07162
   0.06422
   0.07108
   0.07161
   0.06317
   0.06208
   0.07590
   0.07234
   0.07061
   0.07231
   0.07255
   0.06912
   0.06443
   0.07143
   0.07431
   0.06598
   0.07000
   0.05956
   0.05792
   0.06460
   0.06435
   0.06412
   0.06294
   0.06958
   0.07369
   0.06875
   0.06398
   0.06675
   0.06908
   0.07933
   0.08631
   0.07410
   0.09240
   0.08657
   0.09780
   0.07989
   0.07286
   0.07706
   0.08049
   0.07487
   0.07856
   0.07709
   0.07858
   0.07225
   0.09094
   0.07963
   0.07478
   0.08080
   0.07354
   0.07150
   0.06315
   0.06764
   0.07210
   0.07005
   0.06826
   0.07235
   0.06550
   0.06974
   0.07790
   0.08326
   0.09039
   0.07645
   0.07978
   0.07074
   0.07558
   0.06942
   0.07396
   0.08270
   0.09333
   0.08941
   0.10065
   0.09441
   0.09383
   0.10556
   0.10520
   0.11243
   0.12051
   0.11340
   0.09917
   0.09623
   0.08447
   0.08421
   0.08927
   0.08518
   0.07446
   0.08012
   0.07006
   0.07323
   0.06474
   0.08007
   0.06515
   0.07770
   0.06883
   0.07346
   0.06557
   0.06892
   0.06809
   0.06137
   0.06119
   0.06301
   0.06076
   0.06772
   0.06568
   0.07231
   0.07213
   0.08032
   0.08185
   0.08154
   0.08146
   0.08401
   0.07029
   0.07395
   0.06328
   0.07692
   0.07138
   0.08228
   0.07094
   0.08137
   0.08037
   0.08324
   0.07452
   0.06900
   0.06546
   0.06277
   0.06620
   0.07232
   0.06704
   0.08544
   0.07471
   0.08276
   0.08370
   0.07425
   0.08756
   0.09276
   0.07977
   0.07920
   0.08147
   0.07554
   0.06772
   0.06844
   0.06738
   0.06805
   0.08177
   0.08391
   0.08594
   0.07227
   0.07264
   0.07895
   0.07994
   0.08409
   0.08364
   0.07218
   0.06770
   0.06313
   0.07224
   0.06581
   0.06166
   0.06381
   0.05860
   0.07358
   0.07256
   0.08441
   0.07487
   0.08246
   0.08419
   0.09098
   0.09025
   0.08684
   0.08800
   0.07637
   0.07675
   0.08003
   0.07237
   0.07410
   0.06276
   0.08368
   0.06833
   0.07551
   0.07089
   0.07768
   0.06778
   0.06800
   0.06717
   0.06620
   0.06321
   0.06112
   0.05943
   0.06297
   0.06469
   0.06024
   0.06748
   0.06292
   0.06801
   0.06723
   0.07093
   0.07831
   0.07429
   0.07545
   0.08120
   0.07695
   0.07021
   0.07800
   0.07190
   0.07292
   0.07051
   0.07912
   0.07803
   0.07319
   0.07881
   0.07359
   0.07495
   0.08447
   0.07857
   0.08390
   0.08565
   0.06858
   0.07181
   0.08636
   0.08264
   0.08113
   0.06950
   0.07265
   0.08164
   0.08841
   0.08210
   0.07710
   0.07882
   0.07949
   0.08455
   0.08570
   0.07864
   0.08492
   0.07591
   0.08083
   0.08395
   0.07625
   0.07685
   0.08174
   0.07716
   0.07323
   0.07879
   0.08352
   0.07918
   0.07447
   0.08150
   0.07680
   0.08564
   0.08915
   0.08412
   0.08102
   0.07882
   0.08083
   0.08226
   0.09373
   0.08774
   0.09262
   0.08724
   0.09549
   0.08470
   0.07410
   0.08353
   0.07126
   0.08496
   0.06807
   0.07812
   0.06723
   0.08318
   0.09694
   0.06750
   0.06984
   0.06242
   0.06985
   0.06603
   0.06855
   0.06501
   0.07216
   0.06219
   0.06461
   0.06521
   0.06153
   0.06158
   0.06594
   0.07386
   0.06300
   0.07154
   0.06591
   0.06235
   0.06406
   0.05484
   0.05649
   0.05947
   0.05691
   0.06164
   0.06098
   0.06598
   0.06335
   0.05938
   0.06342
   0.05452
   0.05288
   0.05545
   0.05928
   0.05668
   0.07104
   0.07044
   0.07421
   0.07087
   0.08211
   0.07702
   0.07540
   0.07775
   0.07298
   0.08154
   0.07158
   0.07142
   0.07356
   0.07019
   0.06523
   0.07552
   0.08355
   0.07989
   0.07584
   0.07763
   0.07911
   0.07832
   0.07841
   0.08052
   0.08420
   0.08836
   0.07842
   0.08133
   0.08143
   0.08187
   0.08852
   0.09320
   0.08803
   0.09561
   0.09789
   0.08434
   0.08855
   0.09298
   0.09078
   0.10597
   0.10365
   0.10593
   0.10130
   0.09292
   0.10452
   0.10247
   0.09128
   0.10634
   0.11780
   0.11196
   0.08496
   0.07841
   0.07519
   0.07690
   0.08474
   0.09518
   0.07859
   0.08384
   0.08012
   0.07498
   0.07156
   0.07197
   0.06719
   0.06647
   0.06958
   0.06778
   0.06719
   0.06687
   0.06493
   0.06305
   0.06344
   0.05783
   0.05841
   0.05901
   0.05936
   0.06003
   0.07069
   0.06828
   0.06708
   0.06979
   0.07017
   0.06183
   0.06224
   0.07039
   0.07564
   0.07576
   0.08104
   0.08185
   0.08168
   0.07696
   0.07551
   0.07774
   0.07118
   0.07590
   0.07811
   0.08288
   0.07189
   0.07541
   0.06956
   0.06294
   0.07904
   0.06611
   0.06810
   0.06212
   0.05927
   0.06260
   0.06541
   0.07098
   0.06569
   0.06046
   0.07119
   0.06531
   0.07206
   0.07051
   0.07164
   0.07367
   0.06197
   0.06558
   0.06187
   0.07195
   0.07042
   0.07220
   0.06988
   0.06734
   0.06916
   0.07933
   0.08343
   0.06902
   0.07111
   0.06742
   0.06927
   0.06840
   0.06901
   0.07721
   0.08425
   0.08955
   0.08244
   0.09295
   0.10352
   0.10303
   0.08747
   0.08890
   0.08054
   0.07525
   0.06973
   0.06929
   0.06090
   0.06111
   0.07110
   0.06481
   0.05655
   0.06030
   0.06060
   0.05337
   0.05305
   0.05744
   0.07157
   0.06334
   0.06017
   0.06734
   0.06954
   0.07019
   0.06667
   0.06736
   0.06426
   0.06508
   0.06477
   0.06940
   0.07553
   0.09208
   0.08222
   0.08353
   0.08365
   0.08800
   0.07851
   0.09616
   0.09006
   0.09479
   0.08012
   0.08364
   0.08916
   0.08832
   0.08425
   0.08600
   0.08623
   0.09439
   0.08644
   0.07727
   0.06731
   0.06331
   0.06269
   0.05947
   0.06499
   0.06476
   0.06244
   0.06859
   0.06776
   0.07195
   0.06867
   0.06929
   0.06893
   0.08048
   0.07382
   0.07309
   0.06900
   0.07118
   0.07248
   0.07869
   0.07559
   0.07314
   0.07808
   0.10482
   0.08595
   0.08731
   0.10221
   0.12112
   0.10912
   0.09469
   0.10024
   0.09775
   0.11175
   0.10064
   0.10905
   0.10360
   0.09571
   0.09827
   0.08437
   0.08052
   0.06983
   0.07128
   0.07268
   0.07280
   0.07247
   0.08063
   0.07558
   0.06975
   0.06252
   0.05882
   0.06328
   0.05818
   0.06100
   0.05818
   0.06221
   0.06311
   0.05742
   0.05794
   0.06596
   0.06297
   0.06381
   0.06269
   0.06122
   0.06331
   0.05611
   0.06100
   0.05758
   0.05453
   0.05673
   0.05648
   0.05534
   0.05800
   0.05963
   0.06184
   0.06372
   0.06398
   0.07085
   0.06949
   0.07336
   0.06584
   0.06992
   0.06644
   0.07136
   0.08180
   0.06997
   0.07298
   0.06943
   0.08662
   0.07887
   0.07652
   0.08043
   0.07743
   0.07888
   0.07464
   0.07315
   0.06939
   0.07839
   0.06910
   0.06646
   0.06711
   0.06648
   0.07153
   0.07214
   0.07045
   0.07174
   0.06765
   0.07406
   0.06656
   0.07834
   0.06640
   0.06343
   0.06533
   0.06107
   0.06896
   0.06966
   0.07215
   0.07219
   0.07143
   0.06825
   0.07288
   0.07836
   0.08437
   0.07741
   0.09180
   0.09078
   0.08257
   0.08734
   0.08717
   0.08538
   0.09073
   0.10240
   0.08584
   0.08649
   0.07913
   0.09316
   0.08192
   0.08830
   0.08552
   0.09936
   0.09149
   0.08608
   0.08605
   0.08102
   0.08577
   0.07639
   0.06970
   0.07258
   0.06674
   0.06991
   0.08184
   0.08387
   0.06777
   0.06717
   0.06862
   0.07898
   0.08211
   0.07753
   0.07551
   0.07490
   0.07517
   0.08003
   0.08177
   0.07748
   0.08674
   0.07430
   0.07595
   0.07376
   0.07096
   0.08238
   0.07067
   0.07732
   0.06763
   0.06607
   0.06354
   0.06985
   0.06538
   0.07934
   0.07515
   0.06573
   0.08432
   0.07093
   0.08775
   0.08222
   0.08257
   0.08108
   0.08396
   0.07944
   0.08235
   0.08292
   0.08560
   0.07362
   0.08340
   0.07772
   0.08412
   0.07698
   0.08230
   0.08379
   0.08164
   0.07727
   0.08147
   0.07795
   0.07817
   0.07646
   0.08192
   0.09293
   0.07882
   0.09271
   0.07678
   0.07416
   0.06743
   0.05792
   0.06168
   0.06389
   0.07042
   0.07078
   0.06776
   0.06332
   0.07164
   0.06841
   0.06930
   0.07028
   0.06735
   0.07628
   0.07512
   0.08778
   0.07632
   0.07937
   0.08478
   0.07778
   0.10936
   0.11513
   0.10160
   0.09449
   0.09005
   0.09926
   0.10665
   0.10554
   0.10286
   0.07477
   0.08476
   0.09928
   0.08423
   0.07835
   0.08061
   0.07218
   0.09176
   0.08252
   0.06592
   0.06497
   0.05920
   0.06600
   0.05799
   0.06416
   0.06107
   0.06899
   0.06523
   0.06639
   0.07922
   0.07010
   0.08424
   0.07580
   0.09818
   0.09171
   0.09227
   0.11287
   0.09850
   0.08808
   0.07438
   0.06854
   0.07993
   0.07883
   0.08430
   0.10708
   0.08534
   0.08584
   0.08881
   0.08953
   0.09915
   0.10793
   0.09084
   0.10425
   0.09239
   0.08964
   0.09195
   0.09688
   0.08760
   0.09125
   0.10595
   0.08100
   0.10677
   0.08753
   0.08400
   0.07123
   0.07580
   0.06920
   0.06973
   0.06132
   0.06783
   0.07594
   0.07671
   0.06592
   0.06463
   0.06781
   0.06357
   0.06966
   0.06837
   0.06652
   0.06593
   0.06288
   0.06032
   0.06790
   0.06639
   0.06397
   0.06106
   0.06439
   0.06318
   0.06039
   0.06377
   0.06483
   0.06880
   0.06640
   0.06941
   0.06970
   0.07179
   0.06708
   0.08353
   0.09037
   0.09062
   0.09757
   0.10983
   0.09821
   0.07863
   0.08652
   0.08800
   0.08547
   0.07818
   0.07961
   0.09038
   0.08730
   0.07555
   0.07344
   0.06356
   0.05959
   0.06422
   0.07061
   0.06933
   0.06093
   0.06495
   0.06147
   0.06332
   0.06609
   0.06262
   0.06292
   0.06008
   0.06376
   0.06252
   0.06990
   0.06787
   0.06231
   0.06054
   0.06015
   0.05993
   0.06242
   0.06621
   0.07337
   0.06975
   0.07666
   0.07280
   0.08478
   0.08025
   0.08785
   0.08164
   0.08180
   0.08341
   0.09763
   0.09727
   0.09475
   0.08509
   0.09028
   0.08314
   0.08666
   0.07915
   0.07924
   0.08318
   0.07855
   0.07321
   0.07233
   0.07355
   0.07774
   0.06407
   0.06652
   0.06482
   0.06553
   0.06501
   0.07399
   0.06996
   0.09377
   0.09084
   0.08448
   0.10173
   0.08071
   0.08260
   0.07995
   0.09537
   0.08712
   0.10326
   0.08828
   0.08345
   0.08206
   0.07903
   0.07268
   0.07694
   0.08292
   0.07783
   0.08077
   0.08648
   0.07692
   0.08163
   0.07838
   0.09859
   0.09629
   0.09662
   0.08321
   0.07405
   0.07701
   0.07644
   0.07417
   0.07058
   0.06430
   0.06644
   0.06480
   0.06997
   0.07074
   0.06427
   0.06868
   0.06595
   0.08072
   0.07597
   0.08336
   0.07523
   0.07700
   0.08259
   0.08384
   0.08354
   0.08114
   0.06893
   0.06100
   0.05932
   0.05220
   0.05610
   0.05354
   0.05357
   0.05277
   0.05290
   0.05319
   0.05914
   0.05243
   0.05981
   0.06002
   0.05454
   0.06139
   0.05893
   0.06770
   0.06417
   0.06949
   0.06559
   0.07003
   0.06918
   0.06661
   0.06610
   0.06769
   0.06918
   0.07660
   0.08056
   0.06716
   0.07453
   0.06275
   0.06361
   0.06618
   0.06613
   0.06626
   0.07471
   0.06677
   0.07769
   0.07101
   0.06705
   0.07029
   0.07732
   0.07574
   0.09589
   0.09216
   0.09547
   0.08833
   0.07861
   0.09191
   0.09717
   0.09649
   0.10093
   0.10518
   0.10133
   0.11117
   0.09389
   0.09708
   0.08563
   0.08937
   0.08901
   0.08728
   0.08220
   0.08003
   0.08075
   0.09616
   0.07765
   0.08900
   0.08012
   0.07680
   0.07740
   0.09134
   0.08262
   0.08966
   0.10693
   0.11997
   0.11333
   0.11594
   0.10766
   0.11201
   0.11613
   0.10108
   0.11145
   0.10485
   0.10784
   0.13428
   0.11448
   0.10709
   0.10678
   0.10592
   0.08985
   0.08914
   0.08291
   0.09646
   0.09343
   0.08648
   0.08406
   0.07504
   0.07688
   0.07634
   0.07643
   0.07799
   0.07311
   0.07408
   0.07544
   0.08539
   0.07106
   0.06686
   0.06834
   0.07312
   0.07191
   0.07553
   0.07598
   0.07832
   0.07523
   0.08734
   0.07316
   0.07311
   0.08031
   0.08279
   0.07876
   0.08869
   0.07851
   0.09520
   0.08095
   0.07573
   0.07931
   0.07529
   0.07902
   0.07974
   0.08185
   0.08200
   0.08013
   0.07564
   0.07569
   0.07030
   0.07348
   0.08158
   0.08781
   0.08704
   0.07756
   0.07063
   0.06952
   0.07460
   0.06943
   0.06902
   0.06888
   0.07219
   0.07171
   0.07564
   0.07495
   0.07208
   0.07485
   0.08105
   0.09393
   0.08341
   0.09816
   0.08941
   0.10036
   0.11509
   0.09213
   0.10665
   0.08252
   0.08431
   0.06875
   0.07571
   0.06902
   0.07160
   0.06741
   0.07607
   0.07938
   0.07406
   0.07950
   0.08693
   0.08154
   0.07140
   0.07634
   0.07365
   0.06791
   0.07374
   0.07736
   0.07642
   0.07951
   0.08158
   0.07821
   0.07559
   0.07407
   0.08025
   0.07657
   0.08230
   0.07322
   0.08237
   0.08604
   0.07589
   0.07438
   0.07226
   0.07597
   0.07384
   0.07907
   0.07968
   0.08101
   0.07767
   0.07615
   0.06471
   0.06957
   0.06589
   0.06881
   0.06912
   0.06920
   0.07116
   0.07235
   0.07122
   0.08410
   0.07906
   0.07818
   0.07605
   0.07641
   0.07534
   0.07959
   0.07197
   0.07310
   0.06837
   0.06841
   0.07343
   0.08146
   0.08121
   0.08364
   0.07999
   0.08210
   0.07311
   0.08290
   0.08033
   0.07853
   0.07473
   0.06831
   0.07695
   0.08592
   0.08647
   0.07867
   0.08066
   0.08207
   0.08231
   0.07723
   0.08352
   0.09341
   0.09331
   0.08121
   0.08720
   0.08894
   0.09314
   0.09902
   0.09453
   0.09115
   0.08770
   0.08503
   0.07587
   0.07125
   0.06883
   0.07457
   0.07627
   0.08325
   0.09236
   0.09875
   0.09889
   0.08920
   0.11018
   0.10405
   0.09910
   0.10450
   0.12066
   0.11311
   0.09724
   0.08871
   0.08514
   0.08370
   0.08412
   0.07655
   0.08892
   0.08701
   0.10223
   0.08639
   0.08209
   0.10171
   0.11392
   0.12195
   0.11017
   0.11900
   0.10978
   0.11266
   0.09242
   0.09153
   0.08759
   0.07027
   0.06942
   0.07631
   0.07284
   0.06774
   0.06832
   0.08041
   0.07246
   0.08067
   0.07907
   0.08019
   0.07887
   0.07735
   0.07417
   0.07207
   0.06353
   0.06615
   0.05625
   0.06267
   0.06513
   0.06235
   0.06425
   0.06822
   0.06885
   0.06274
   0.06395
   0.07047
   0.06343
   0.05840
   0.05618
   0.05722
   0.05848
   0.06293
   0.06481
   0.06783
   0.07238
   0.06770
   0.07231
   0.06623
   0.06246
   0.06235
   0.07039
   0.06897
   0.06930
   0.06835
   0.06780
   0.06921
   0.07509
   0.07173
   0.08207
   0.09015
   0.07888
   0.10370
   0.10619
   0.09550
   0.09313
   0.08293
   0.08183
   0.07650
   0.10080
   0.09198
   0.09894
   0.09300
   0.09166
   0.08212
   0.09629
   0.08745
   0.10669
   0.09039
   0.08798
   0.07409
   0.07495
   0.07390
   0.06534
   0.07057
   0.06901
   0.07248
   0.07814
   0.08062
   0.07252
   0.07814
   0.07095
   0.06765
   0.06073
   0.06505
   0.06444
   0.06571
   0.07008
   0.07753
   0.08024
   0.08479
   0.08257
   0.08337
   0.08189
   0.08046
   0.07312
   0.06496
   0.06586
   0.06778
   0.07844
   0.06935
   0.07410
   0.07611
   0.08410
   0.08148
   0.08356
   0.07918
   0.07051
   0.06888
   0.06358
   0.06412
   0.06431
   0.06996
   0.07969
   0.07676
   0.07146
   0.07666
   0.07394
   0.08191
   0.08286
   0.07722
   0.07308
   0.07425
   0.07254
   0.06891
   0.06655
   0.07447
   0.07302
   0.07599
   0.08913
   0.08947
   0.09757
   0.08630
   0.08517
   0.07355
   0.07745
   0.07638
   0.08312
   0.09047
   0.09200
   0.09063
   0.09581
   0.09215
   0.09733
   0.09418
   0.08472
   0.07293
   0.07752
   0.07062
   0.07979
   0.07742
   0.07965
   0.08890
   0.09152
   0.09326
   0.10091
   0.10017
   0.12167
   0.09214
   0.08986
   0.08266
   0.08992
   0.08180
   0.07531
   0.07869
   0.09395
   0.07717
   0.07753
   0.07175
   0.07441
   0.07214
   0.07056
   0.07237
   0.07291
   0.07123
   0.06891
   0.07094
   0.06583
   0.06390
   0.06101
   0.06424
   0.06430
   0.06286
   0.06803
   0.07279
   0.08421
   0.08251
   0.09470
   0.11260
   0.09748
   0.09742
   0.08935
   0.07725
   0.08725
   0.07109
   0.08101
   0.07846
   0.09184
   0.08482
   0.06287
   0.06238
   0.06357
   0.06817
   0.06360
   0.06542
   0.06496
   0.05978
   0.06568
   0.06718
   0.06536
   0.06810
   0.07002
   0.06634
   0.05960
   0.05502
   0.05875
   0.06145
   0.06037
   0.06555
   0.07231
   0.07012
   0.07316
   0.07639
   0.07097
   0.07271
   0.08050
   0.07982
   0.08432
   0.08019
   0.07788
   0.07639
   0.06880
   0.07027
   0.06959
   0.06980
   0.07021
   0.06682
   0.06563
   0.06778
   0.07651
   0.06928
   0.07224
   0.08540
   0.09927
   0.09385
   0.09501
   0.09814
   0.08696
   0.07970
   0.07678
   0.08244
   0.07953
   0.08473
   0.07428
   0.07030
   0.06158
   0.06845
   0.06618
   0.06300
   0.07290
   0.07752
   0.07562
   0.08574
   0.08683
   0.08277
   0.09079
   0.09665
   0.09003
   0.08505
   0.08686
   0.07906
   0.07677
   0.09912
   0.08423
   0.09040
   0.09245
   0.08116
   0.08394
   0.07489
   0.07108
   0.07361
   0.07987
   0.07568
   0.07961
   0.07804
   0.07844
   0.07187
   0.07273
   0.07286
   0.06944
   0.07393
   0.07041
   0.08226
   0.08084
   0.07635
   0.06511
   0.06575
   0.05879
   0.07052
   0.07274
   0.07070
   0.06187
   0.06119
   0.06321
   0.06400
   0.06843
   0.07110
   0.06985
   0.06869
   0.07233
   0.06988
   0.07512
   0.06579
   0.07164
   0.06880
   0.06852
   0.07060
   0.06484
   0.05957
   0.06625
   0.06014
   0.06061
   0.06387
   0.05981
   0.07829
   0.06808
   0.08392
   0.08123
   0.06712
   0.07907
   0.06895
   0.07477
   0.06470
   0.06820
   0.06562
   0.06258
   0.05697
   0.05644
   0.05802
   0.05378
   0.05753
   0.06434
   0.05775
   0.06315
   0.08588
   0.07180
   0.08038
   0.07955
   0.08660
   0.08552
   0.09797
   0.08421
   0.09134
   0.09725
   0.11268
   0.09803
   0.10864
   0.09201
   0.10589
   0.09863
   0.08807
   0.08342
   0.08584
   0.08449
   0.06694
   0.05881
   0.06514
   0.06738
   0.06731
   0.07319
   0.08015
   0.06386
   0.06643
   0.06379
   0.06298
   0.06259
   0.05865
   0.05919
   0.06782
   0.06919
   0.06748
   0.06553
   0.05999
   0.07507
   0.06658
   0.07471
   0.07248
   0.08821
   0.07878
   0.08707
   0.08547
   0.08129
   0.07831
   0.07931
   0.09197
   0.08150
   0.09362
   0.08681
   0.07640
   0.08053
   0.07097
   0.08849
   0.08642
   0.08009
   0.07793
   0.07515
   0.06338
   0.05684
   0.06562
   0.06049
   0.06025
   0.05889
   0.05723
   0.05520
   0.05544
   0.05779
   0.05548
   0.05615
   0.05316
   0.05461
   0.05978
   0.05575
   0.05734
   0.05713
   0.07628
   0.06487
   0.08132
   0.06855
   0.07642
   0.07854
   0.07733
   0.07680
   0.07099
   0.07943
   0.07142
   0.06792
   0.05912
   0.05971
   0.05378
   0.05148
   0.05626
   0.05675
   0.06414
   0.05830
   0.05721
   0.06234
   0.06123
   0.06195
   0.06855
   0.06019
   0.07073
   0.08186
   0.08160
   0.07806
   0.09066
   0.08789
   0.08162
   0.08089
   0.10477
   0.09366
   0.09867
   0.09081
   0.09343
   0.08985
   0.09590
   0.09696
   0.09966
   0.12561
   0.11150
   0.09752
   0.10665
   0.10914
   0.11733
   0.12368
   0.10515
   0.11662
   0.11981
   0.11417
   0.10175
   0.11300
   0.10454
   0.13806
   0.12498
   0.10740
   0.11090
   0.10516
   0.09700
   0.11515
   0.08731
   0.09917
   0.10123
   0.09013
   0.08811
   0.08874
   0.08399
   0.08138
   0.06553
   0.08295
   0.06947
   0.07010
   0.07666
   0.06299
   0.05745
   0.05830
   0.06211
   0.06458
   0.06154
   0.06031
   0.06334
   0.05733
   0.06440
   0.06054
   0.07183
   0.06665
   0.07647
   0.08115
   0.07342
   0.07247
   0.07172
   0.07735
   0.08324
   0.07024
   0.06261
   0.05783
   0.05080
   0.04884
   0.04518
   0.05273
   0.05089
   0.05538
   0.05136
   0.05491
   0.05658
   0.05564
   0.06017
   0.06110
   0.06550
   0.06327
   0.07246
   0.06921
   0.06919
   0.06554
   0.07168
   0.06578
   0.07037
   0.07069
   0.06816
   0.05687
   0.06736
   0.05823
   0.05980
   0.05850
   0.06395
   0.06902
   0.06305
   0.06471
   0.06261
   0.06589
   0.07093
   0.07027
   0.07808
   0.07880
   0.07866
   0.07377
   0.07752
   0.08585
   0.07204
   0.07224
   0.06791
   0.06713
   0.06822
   0.06534
   0.06532
   0.07137
   0.09033
   0.07602
   0.08162
   0.08477
   0.07510
   0.07719
   0.07091
   0.07283
   0.06777
   0.06909
   0.07237
   0.07022
   0.07242
   0.07418
   0.06230
   0.06544
   0.06006
   0.05117
   0.05540
   0.04896
   0.05234
   0.05370
   0.05451
   0.05710
   0.05551
   0.05872
   0.05195
   0.05663
   0.05588
   0.05509
   0.05596
   0.05722
   0.05579
   0.05674
   0.05303
   0.05781
   0.05771
   0.06586
   0.06001
   0.06158
   0.05730
   0.06937
   0.06457
   0.06351
   0.06274
   0.06148
   0.06096
   0.05506
   0.05126
   0.05319
   0.05720
   0.05799
   0.05969
   0.06286
   0.07142
   0.06612
   0.06790
   0.05887
   0.06144
   0.06228
   0.06542
   0.06246
   0.07352
   0.06693
   0.06378
   0.07463
   0.06238
   0.06549
   0.05995
   0.06588
   0.06118
   0.06114
   0.06404
   0.06742
   0.06123
   0.06160
   0.06884
   0.07946
   0.08581
   0.08559
   0.08835
   0.08486
   0.09157
   0.07948
   0.07932
   0.07399
   0.07385
   0.07504
   0.06945
   0.07536
   0.06552
   0.07396
   0.09231
   0.07844
   0.08702
   0.08848
   0.08498
   0.08777
   0.07904
   0.07343
   0.07957
   0.06405
   0.07123
   0.07331
   0.07114
   0.07866
   0.07146
   0.07493
   0.07070
   0.06985
   0.10072
   0.08682
   0.07250
   0.06783
   0.06585
   0.06332
   0.06681
   0.06417
   0.06359
   0.06486
   0.06336
   0.06336
   0.07249
   0.06448
   0.07141
   0.06522
   0.06111
   0.06257
   0.05389
   0.05670
   0.05228
   0.05642
   0.05598
   0.05774
   0.05583
   0.05734
   0.06120
   0.05472
   0.06254
   0.05886
   0.05292
   0.05226
   0.05021
   0.05114
   0.05191
   0.06336
   0.06179
   0.06129
   0.06143
   0.06670
   0.07091
   0.06857
   0.07467
   0.07865
   0.07051
   0.08260
   0.08954
   0.09828
   0.09757
   0.09132
   0.08749
   0.07998
   0.08239
   0.08769
   0.09494
   0.09246
   0.07546
   0.08894
   0.08176
   0.07468
   0.08234
   0.06581
   0.07053
   0.07655
   0.08124
   0.08172
   0.07519
   0.07392
   0.06863
   0.06171
   0.06027
   0.05510
   0.06580
   0.06189
   0.06293
   0.06314
   0.06797
   0.06826
   0.07183
   0.07617
   0.06997
   0.07191
   0.05694
   0.06150
   0.06763
   0.06246
   0.06850
   0.06655
   0.06027
   0.05850
   0.05390
   0.07054
   0.06674
   0.06296
   0.06651
   0.07177
   0.07077
   0.07015
   0.07411
   0.07873
   0.06270
   0.07190
   0.06578
   0.07247
   0.07683
   0.07461
   0.07342
   0.06656
   0.05903
   0.06260
   0.06428
   0.06563
   0.06485
   0.07067
   0.07256
   0.07397
   0.07282
   0.07453
   0.06954
   0.06889
   0.07897
   0.07826
   0.07334
   0.07732
   0.07623
   0.06647
   0.06747
   0.06905
   0.07060
   0.07925
   0.07425
   0.07747
   0.07539
   0.06711
   0.06180
   0.05916
   0.06035
   0.06828
   0.06173
   0.05132
   0.05720
   0.06612
   0.06516
   0.06442
   0.06578
   0.05915
   0.06171
   0.05704
   0.05884
   0.06733
   0.05618
   0.05692
   0.05772
   0.06056
   0.05265
   0.05349
   0.05902
   0.07376
   0.06319
   0.07065
   0.05859
   0.06430
   0.07103
   0.08071
   0.08237
   0.08595
   0.08140
   0.07860
   0.09195
   0.07426
   0.07675
   0.07313
   0.07811
   0.10022
   0.11720
   0.09669
   0.09215
   0.10453
   0.11795
   0.09427
   0.09872
   0.10346
   0.09492
   0.07708
   0.07228
   0.08060
   0.07858
   0.07793
   0.07949
   0.07781
   0.07555
   0.07794
   0.08494
   0.07896
   0.08801
   0.09771
   0.08861
   0.08682
   0.08406
   0.08695
   0.09114
   0.07433
   0.08331
   0.08087
   0.08130
   0.07714
   0.07589
   0.07213
   0.07544
   0.07517
   0.07788
   0.08176
   0.07922
   0.08440
   0.07126
   0.06885
   0.07708
   0.06392
   0.06788
   0.07518
   0.06739
   0.05573
   0.05937
   0.06433
   0.07211
   0.06773
   0.07268
   0.06482
   0.06117
   0.06544
   0.06869
   0.06348
   0.07302
   0.07044
   0.06633
   0.07192
   0.07198
   0.07860
   0.07925
   0.08305
   0.08940
   0.08449
   0.08492
   0.09373
   0.08162
   0.07701
   0.08471
   0.07830
   0.08578
   0.08940
   0.09029
   0.08486
   0.09600
   0.08787
   0.09258
   0.10392
   0.10654
   0.10395
   0.10173
   0.09600
   0.08516
   0.09149
   0.10014
   0.09405
   0.09802
   0.09282
   0.09818
   0.08661
   0.07968
   0.08388
   0.08706
   0.08935
   0.08989
   0.10009
   0.08986
   0.11022
   0.09582
   0.08209
   0.08254
   0.07579
   0.08377
   0.07539
   0.07278
   0.07525
   0.08121
   0.07338
   0.07116
   0.06617
   0.06248
   0.06623
   0.06224
   0.06299
   0.06266
   0.07008
   0.09030
   0.08749
   0.07264
   0.08628
   0.08248
   0.07595
   0.07991
   0.08569
   0.08415
   0.07842
   0.07370
   0.07416
   0.08850
   0.09099
   0.09416
   0.08908
   0.09359
   0.06499
   0.06920
   0.06923
   0.06406
   0.06347
   0.05835
   0.06295
   0.06536
   0.06449
   0.06606
   0.06543
   0.06635
   0.05738
   0.06119
   0.06232
   0.06310
   0.06479
   0.06476
   0.06942
   0.07082
   0.06437
   0.06348
   0.06483
   0.06048
   0.05534
   0.05777
   0.06863
   0.06162
   0.06320
   0.06303
   0.07024
   0.06119
   0.06463
   0.06708
   0.06796
   0.06248
   0.06058
   0.06175
   0.06322
   0.07028
   0.06323
   0.06224
   0.05805
   0.06286
   0.06929
   0.07792
   0.07366
   0.06446
   0.05953
   0.05630
   0.07086
   0.07053
   0.08375
   0.07683
   0.06270
   0.06312
   0.06434
   0.07442
   0.07039
   0.07274
   0.06949
   0.07626
   0.08377
   0.07977
   0.07374
   0.08613
   0.06925
   0.07754
   0.07533
   0.08439
   0.08851
   0.08830
   0.08371
   0.08470
   0.11671
   0.11686
   0.10605
   0.10865
   0.11225
   0.10633
   0.12939
   0.10661
   0.08387
   0.07982
   0.07899
   0.08206
   0.07926
   0.07739
   0.07901
   0.06523
   0.06771
   0.07114
   0.06064
   0.06235
   0.06368
   0.05919
   0.04968
   0.05221
   0.04696
   0.04860
   0.04651
   0.04776
   0.05122
   0.05027
   0.05076
   0.05211
   0.05907
   0.05128
   0.05005
   0.05129
   0.04826
   0.04901
   0.04813
   0.04444
   0.04596
   0.05344
   0.04883
   0.04792
   0.04396
   0.04912
   0.05949
   0.05293
   0.05766
   0.07201
   0.07124
   0.08748
   0.10049
   0.09429
   0.08075
   0.09110
   0.10319
   0.09048
   0.09199
   0.08758
   0.08086
   0.08171
   0.08562
   0.06595
   0.06926
   0.05416
   0.04802
   0.05269
   0.04466
   0.04040
   0.04766
   0.04741
   0.04170
   0.05127
   0.04585
   0.04375
   0.05004
   0.04693
   0.04375
   0.04478
   0.04311
   0.05222
   0.05248
   0.04594
   0.04899
   0.04880
   0.04688
   0.04961
   0.04997
   0.05056
   0.05133
   0.05143
   0.05334
   0.06163
   0.05829
   0.06635
   0.05640
   0.06234
   0.05767
   0.04912
   0.05171
   0.04527
   0.04585
   0.04555
   0.05164
   0.05470
   0.05441
   0.05468
   0.05788
   0.06183
   0.05976
   0.05659
   0.06858
   0.07160
   0.07627
   0.07895
   0.06207
   0.06349
   0.06072
   0.06682
   0.06247
   0.06461
   0.06577
   0.06279
   0.06427
   0.05564
   0.05331
   0.05894
   0.06059
   0.06179
   0.06342
   0.06246
   0.05956
   0.06392
   0.06985
   0.05900
   0.06247
   0.07094
   0.06323
   0.05899
   0.05320
   0.04854
   0.05634
   0.05679
   0.05846
   0.05697
   0.05013
   0.05823
   0.05454
   0.05617
   0.05898
   0.06574
   0.07190
   0.06867
   0.09235
   0.08389
   0.07465
   0.08590
   0.08701
   0.07807
   0.07647
   0.07267
   0.07084
   0.07200
   0.06992
   0.07344
   0.07637
   0.06997
   0.07366
   0.07167
   0.06460
   0.06366
   0.06219
   0.06619
   0.08098
   0.06527
   0.05636
   0.06178
   0.06867
   0.06464
   0.06100
   0.06029
   0.06295
   0.05963
   0.06048
   0.05773
   0.05301
   0.05286
   0.05506
   0.05654
   0.06105
   0.06203
   0.05441
   0.05470
   0.05689
   0.05842
   0.06149
   0.06228
   0.07076
   0.06933
   0.07331
   0.08643
   0.09773
   0.09978
   0.09169
   0.07959
   0.06707
   0.05931
   0.07182
   0.06402
   0.06163
   0.06040
   0.06351
   0.06137
   0.06862
   0.06911
   0.08013
   0.07356
   0.06677
   0.06246
   0.06037
   0.06003
   0.05671
   0.05613
   0.05897
   0.06547
   0.07330
   0.07586
   0.09823
   0.08554
   0.07743
   0.07628
   0.06965
   0.07995
   0.08589
   0.10253
   0.08275
   0.08627
   0.08340
   0.08876
   0.08258
   0.07525
   0.06698
   0.07145
   0.07324
   0.07238
   0.07027
   0.08164
   0.07474
   0.06848
   0.07857
   0.06745
   0.07155
   0.07683
   0.06733
   0.06622
   0.06903
   0.06931
   0.06831
   0.06842
   0.06231
   0.06076
   0.06625
   0.05462
   0.05618
   0.05152
   0.04784
   0.05151
   0.04207
   0.04436
   0.05343
   0.05098
   0.05135
   0.04611
   0.04785
   0.05506
   0.05577
   0.05791
   0.05639
   0.06090
   0.06146
   0.06232
   0.06129
   0.06846
   0.06037
   0.05838
   0.07108
   0.06383
   0.06723
   0.06644
   0.07153
   0.06337
   0.06033
   0.05727
   0.06278
   0.06107
   0.06944
   0.06270
   0.06116
   0.06220
   0.06496
   0.06696
   0.05971
   0.05793
   0.06621
   0.07070
   0.07118
   0.07086
   0.06776
   0.07018
   0.06759
   0.06637
   0.06520
   0.06017
   0.07682
   0.06723
   0.06054
   0.05667
   0.05390
   0.05345
   0.06002
   0.06099
   0.05636
   0.05723
   0.06109
   0.06726
   0.06886
   0.07496
   0.06902
   0.06940
   0.06827
   0.07046
   0.07194
   0.07268
   0.07148
   0.06470
   0.07364
   0.07317
   0.07397
   0.07601
   0.07844
   0.07609
   0.08304
   0.07748
   0.08213
   0.07783
   0.07830
   0.07940
   0.07041
   0.06845
   0.06978
   0.05834
   0.06950
   0.07637
   0.07945
   0.07305
   0.06904
   0.07013
   0.05863
   0.05945
   0.06234
   0.05969
   0.05658
   0.07350
   0.09790
   0.08324
   0.08690
   0.07567
   0.08763
   0.08280
   0.08961
   0.09236
   0.06861
   0.07273
   0.06989
   0.06836
   0.06751
   0.05734
   0.06234
   0.06079
   0.05663
   0.05249
   0.05449
   0.05653
   0.05713
   0.06661
   0.06370
   0.06461
   0.06786
   0.06840
   0.06739
   0.06654
   0.06196
   0.08151
   0.07517
   0.07651
   0.07208
   0.06817
   0.06432
   0.06273
   0.06687
   0.05778
   0.05738
   0.06000
   0.06666
   0.06666
   0.06121
   0.05740
   0.05966
   0.05613
   0.05471
   0.05951
   0.05713
   0.05828
   0.05544
   0.05798
   0.06852
   0.07525
   0.07487
   0.06425
   0.06740
   0.06548
   0.06347
   0.06955
   0.06788
   0.06624
   0.05971
   0.06195
   0.06845
   0.06093
   0.06004
   0.06478
   0.06249
   0.05740
   0.05900
   0.05820
   0.05524
   0.06332
   0.06265
   0.06353
   0.06413
   0.06443
   0.07027
   0.06584
   0.07524
   0.08502
   0.08661
   0.09273
   0.08978
   0.08796
   0.09688
   0.08587
   0.07956
   0.07444
   0.07548
   0.07709
   0.07300
   0.07403
   0.07245
   0.07169
   0.07096
   0.06755
   0.07984
   0.07475
   0.07030
   0.07477
   0.08309
   0.09167
   0.08002
   0.07976
   0.08712
   0.09863
   0.07494
   0.08693
   0.07169
   0.08216
   0.08642
   0.06850
   0.07474
   0.07788
   0.08066
   0.08217
   0.09380
   0.09129
   0.09264
   0.08263
   0.09032
   0.08681
   0.09402
   0.09305
   0.09124
   0.09282
   0.08525
   0.10746
   0.09495
   0.08995
   0.10055
   0.09015
   0.07272
   0.07716
   0.08174
   0.08157
   0.08158
   0.07997
   0.08604
   0.10364
   0.08239
   0.08647
   0.08714
   0.07856
   0.08409
   0.09358
   0.09392
   0.08312
   0.08414
   0.07720
   0.07018
   0.05928
   0.05908
   0.06327
   0.06342
   0.06589
   0.06900
   0.07509
   0.07301
   0.07707
   0.08704
   0.07600
   0.06716
   0.06835
   0.06701
   0.07023
   0.07455
   0.07928
   0.07934
   0.06740
   0.07138
   0.07000
   0.07443
   0.07273
   0.07910
   0.07249
   0.07424
   0.07646
   0.07562
   0.08647
   0.08213
   0.09245
   0.07336
   0.08484
   0.10252
   0.10151
   0.09161
   0.09973
   0.09282
   0.09420
   0.10093
   0.10162
   0.09961
   0.08623
   0.26401
   0.26142
   0.26271
   0.25545
   0.25946
   0.25881
   0.25093
   0.24402
   0.25673
   0.26138
   0.25843
   0.25531
   0.25493
   0.25540
   0.25607
   0.25844
   0.26196
   0.26158
   0.25525
   0.25400
   0.26043
   0.26261
   0.26106
   0.25705
   0.25662
   0.24925
   0.23513
   0.23186
   0.23261
   0.22970
   0.21216
   0.22783
   0.23856
   0.24884
   0.25234
   0.24244
   0.24399
   0.23287
   0.23559
   0.23365
   0.24047
   0.24240
   0.24187
   0.24616
   0.25108
   0.25432
   0.25578
   0.26063
   0.25416
   0.25263
   0.24751
   0.23540
   0.23904
   0.24041
   0.24003
   0.23455
   0.23884
   0.24214
   0.24744
   0.24543
   0.23377
   0.23950
   0.23239
   0.22618
   0.22119
   0.22102
   0.21825
   0.22231
   0.22621
   0.22558
   0.20948
   0.19237
   0.20771
   0.22295
   0.23323
   0.22089
   0.20555
   0.20139
   0.19792
   0.20411
   0.20916
   0.20424
   0.20131
   0.19553
   0.19933
   0.20539
   0.20276
   0.20335
   0.20398
   0.19173
   0.19155
   0.19453
   0.20080
   0.21694
   0.21291
   0.20095
   0.20080
   0.19739
   0.19668
   0.19193
   0.17626
   0.15629
   0.17362
   0.18170
   0.18062
   0.17050
   0.17433
   0.19013
   0.18792
   0.17623
   0.15871
   0.16363
   0.16483
   0.16417
   0.15845
   0.14915
   0.15166
   0.14946
   0.13165
   0.11657
   0.11768
   0.11556
   0.11113
   0.10900
   0.10810
   0.11968
   0.11045
   0.11536
   0.12935
   0.13392
   0.14478
   0.12902
   0.11749
   0.13163
   0.14536
   0.14997
   0.14992
   0.15937
   0.16352
   0.15844
   0.15830
   0.16038
   0.15317
   0.13936
   0.14034
   0.15005
   0.14580
   0.14564
   0.14866
   0.14569
   0.14710
   0.13915
   0.13819
   0.14893
   0.15095
   0.14939
   0.14525
   0.15584
   0.15240
   0.15127
   0.16844
   0.16864
   0.16034
   0.15192
   0.14340
   0.14738
   0.15041
   0.13930
   0.12412
   0.12015
   0.11792
   0.12133
   0.11638
   0.11435
   0.11415
   0.11511
   0.11578
   0.11892
   0.12011
   0.11936
   0.11781
   0.10987
   0.10588
   0.09300
   0.11437
   0.12140
   0.12909
   0.13402
   0.14821
   0.13345
   0.11481
   0.10588
   0.12192
   0.11550
   0.13177
   0.13087
   0.11913
   0.11283
   0.11723
   0.11436
   0.11531
   0.10574
   0.11671
   0.11552
   0.11232
   0.11721
   0.12468
   0.11656
   0.10809
   0.10643
   0.11240
   0.11764
   0.12911
   0.12892
   0.12298
   0.12016
   0.11935
   0.11285
   0.09484
   0.09643
   0.09283
   0.10063
   0.09354
   0.09818
   0.09558
   0.08685
   0.08261
   0.08626
   0.09954
   0.11703
   0.12863
   0.11284
   0.10122
   0.09800
   0.08707
   0.08365
   0.08938
   0.08811
   0.07072
   0.06994
   0.07414
   0.08882
   0.09180
   0.08622
   0.07835
   0.07388
   0.07907
   0.07963
   0.07569
   0.08161
   0.08313
   0.07653
   0.07013
   0.08346
   0.08439
   0.07835
   0.08659
   0.08225
   0.09001
   0.08678
   0.09221
   0.09961
   0.10124
   0.08307
   0.06391
   0.06366
   0.07065
   0.07921
   0.07213
   0.08715
   0.08957
   0.08233
   0.09483
   0.09965
   0.09711
   0.08675
   0.07441
   0.06541
   0.07106
   0.07855
   0.06639
   0.05041
   0.05025
   0.05497
   0.05386
   0.05049
   0.04827
   0.05255
   0.05483
   0.05273
   0.05451
   0.06386
   0.06974
   0.07251
   0.06784
   0.07271
   0.08821
   0.08208
   0.07816
   0.09603
   0.09226
   0.08576
   0.09817
   0.09486
   0.09019
   0.09283
   0.08480
   0.08810
   0.08874
   0.09060
   0.10235
   0.10051
   0.09229
   0.09753
   0.10670
   0.10073
   0.10201
   0.09247
   0.08813
   0.08236
   0.09059
   0.09107
   0.09162
   0.08377
   0.09140
   0.10209
   0.10542
   0.11086
   0.11963
   0.11733
   0.10366
   0.10503
   0.11136
   0.10356
   0.10806
   0.10457
   0.09276
   0.09429
   0.09177
   0.08740
   0.09046
   0.09132
   0.08436
   0.07798
   0.05762
   0.05517
   0.05900
   0.06910
   0.07182
   0.07045
   0.05962
   0.06299
   0.07118
   0.07613
   0.08492
   0.09343
   0.09771
   0.09824
   0.10337
   0.09710
   0.10319
   0.10569
   0.10764
   0.10556
   0.11389
   0.12270
   0.12729
   0.13857
   0.15067
   0.15369
   0.15121
   0.15116
   0.16188
   0.17173
   0.16074
   0.14888
   0.14801
   0.15262
   0.14713
   0.16060
   0.17230
   0.17820
   0.17513
   0.16667
   0.16911
   0.16246
   0.14308
   0.13601
   0.11753
   0.10359
   0.08972
   0.08877
   0.09997
   0.10773
   0.10356
   0.09646
   0.08789
   0.10032
   0.10292
   0.10401
   0.10154
   0.10201
   0.10135
   0.10262
   0.09387
   0.08155
   0.09383
   0.08853
   0.09100
   0.09456
   0.07743
   0.07939
   0.09369
   0.10466
   0.09430
   0.08963
   0.09363
   0.08916
   0.08583
   0.08740
   0.08932
   0.08995
   0.08653
   0.09062
   0.09149
   0.09766
   0.09552
   0.09372
   0.09912
   0.09360
   0.09480
   0.09736
   0.09924
   0.09836
   0.09558
   0.09921
   0.10316
   0.09666
   0.10276
   0.09903
   0.10662
   0.12767
   0.12148
   0.09807
   0.08529
   0.08098
   0.07499
   0.07868
   0.07910
   0.07155
   0.07827
   0.07694
   0.08491
   0.08056
   0.07317
   0.06882
   0.08369
   0.09704
   0.09653
   0.09073
   0.08487
   0.09227
   0.09039
   0.09345
   0.10668
   0.10745
   0.11165
   0.12550
   0.12990
   0.11218
   0.10856
   0.12070
   0.13536
   0.13115
   0.12947
   0.10548
   0.09567
   0.10451
   0.12507
   0.13106
   0.11426
   0.11294
   0.12248
   0.10974
   0.10708
   0.10267
   0.08750
   0.07083
   0.07869
   0.08325
   0.09146
   0.08447
   0.07988
   0.08666
   0.09236
   0.10334
   0.09252
   0.07966
   0.08193
   0.07314
   0.07673
   0.08680
   0.09253
   0.08245
   0.07872
   0.07065
   0.08583
   0.10548
   0.11600
   0.09708
   0.07757
   0.08385
   0.09736
   0.08026
   0.08514
   0.08310
   0.08820
   0.08632
   0.08711
   0.09261
   0.07624
   0.08739
   0.08338
   0.07266
   0.08405
   0.09510
   0.08540
   0.07122
   0.07986
   0.07571
   0.09422
   0.11004
   0.08669
   0.08663
   0.10814
   0.09341
   0.09215
   0.09687
   0.08955
   0.07410
   0.07381
   0.08057
   0.06729
   0.06131
   0.06317
   0.07044
   0.07812
   0.07449
   0.08501
   0.08260
   0.08177
   0.09928
   0.08910
   0.08804
   0.08752
   0.08865
   0.08901
   0.08546
   0.09835
   0.10094
   0.09363
   0.09365
   0.08989
   0.10312
   0.10384
   0.09853
   0.09055
   0.07879
   0.07766
   0.08116
   0.08299
   0.08466
   0.07728
   0.08489
   0.07217
   0.07874
   0.07136
   0.06222
   0.06672
   0.06655
   0.06346
   0.06958
   0.07656
   0.06883
   0.08553
   0.07404
   0.08146
   0.08218
   0.08019
   0.08892
   0.08277
   0.10512
   0.09611
   0.09700
   0.10231
   0.10446
   0.09966
   0.09219
   0.08483
   0.09707
   0.08420
   0.08467
   0.09686
   0.08937
   0.09505
   0.10463
   0.10686
   0.08290
   0.09577
   0.10090
   0.10719
   0.11101
   0.10769
   0.12863
   0.11385
   0.10162
   0.10460
   0.09284
   0.09850
   0.09637
   0.09638
   0.11801
   0.08064
   0.08375
   0.10082
   0.09128
   0.09327
   0.07367
   0.07424
   0.08363
   0.08227
   0.08373
   0.07953
   0.07160
   0.07611
   0.07662
   0.08100
   0.06223
   0.05474
   0.05148
   0.05409
   0.05794
   0.06106
   0.07031
   0.07115
   0.06334
   0.06879
   0.06413
   0.05111
   0.05509
   0.04802
   0.05541
   0.05290
   0.05023
   0.05533
   0.05608
   0.05125
   0.06362
   0.06036
   0.05928
   0.05983
   0.05906
   0.05890
   0.06340
   0.06736
   0.07373
   0.07050
   0.05288
   0.05502
   0.05740
   0.05680
   0.05888
   0.06608
   0.05654
   0.06865
   0.06883
   0.06476
   0.06137
   0.06202
   0.07347
   0.06700
   0.06883
   0.06601
   0.05958
   0.06715
   0.06246
   0.06657
   0.06496
   0.06727
   0.06553
   0.07325
   0.06239
   0.06320
   0.06234
   0.06427
   0.06615
   0.08080
   0.07472
   0.07477
   0.07297
   0.07368
   0.07228
   0.08198
   0.07442
   0.07556
   0.07464
   0.08374
   0.07964
   0.07685
   0.07200
   0.07778
   0.08449
   0.07897
   0.08592
   0.08558
   0.08991
   0.08090
   0.08998
   0.09050
   0.09670
   0.08980
   0.10077
   0.09059
   0.10062
   0.09750
   0.09418
   0.10337
   0.09700
   0.09787
   0.09537
   0.10374
   0.09781
   0.10542
   0.08752
   0.08956
   0.09759
   0.09393
   0.08755
   0.07532
   0.07765
   0.10050
   0.09401
   0.08677
   0.11244
   0.11411
   0.09783
   0.11387
   0.11721
   0.09710
   0.10856
   0.11034
   0.09682
   0.08212
   0.08907
   0.08194
   0.08424
   0.08805
   0.08344
   0.07911
   0.08512
   0.08919
   0.08626
   0.08888
   0.09645
   0.09815
   0.08528
   0.08205
   0.07668
   0.07570
   0.07545
   0.07808
   0.07299
   0.08347
   0.08317
   0.07827
   0.08785
   0.07221
   0.06734
   0.06558
   0.06593
   0.06844
   0.06612
   0.06945
   0.06785
   0.07150
   0.06342
   0.05784
   0.07423
   0.06018
   0.06389
   0.07279
   0.06989
   0.08150
   0.07404
   0.07441
   0.07324
   0.07275
   0.07580
   0.07615
   0.06420
   0.07010
   0.07081
   0.07569
   0.08624
   0.09008
   0.08816
   0.08701
   0.08221
   0.08080
   0.08411
   0.08091
   0.06761
   0.06088
   0.05744
   0.05975
   0.06316
   0.05915
   0.05979
   0.07030
   0.06598
   0.06279
   0.08257
   0.08669
   0.08590
   0.08836
   0.10047
   0.11262
   0.10561
   0.10511
   0.09221
   0.09260
   0.08421
   0.09654
   0.09905
   0.11104
   0.11122
   0.10056
   0.10794
   0.09162
   0.11201
   0.09636
   0.12133
   0.11261
   0.08787
   0.11862
   0.13193
   0.11099
   0.13437
   0.13106
   0.12362
   0.13890
   0.14462
   0.14573
   0.12093
   0.12474
   0.10421
   0.10682
   0.09168
   0.08438
   0.07914
   0.07560
   0.05737
   0.06171
   0.05776
   0.05946
   0.05687
   0.06216
   0.05581
   0.05709
   0.05637
   0.07128
   0.06167
   0.07889
   0.06401
   0.07494
   0.07350
   0.06151
   0.06831
   0.06115
   0.06047
   0.05720
   0.06590
   0.06498
   0.06566
   0.06612
   0.06111
   0.06125
   0.07433
   0.06712
   0.06748
   0.06474
   0.06349
   0.06171
   0.07098
   0.06724
   0.06795
   0.06396
   0.06356
   0.06016
   0.05846
   0.07047
   0.06843
   0.06567
   0.07391
   0.05758
   0.07002
   0.06525
   0.07481
   0.06855
   0.07096
   0.07778
   0.06426
   0.08527
   0.06718
   0.06538
   0.06535
   0.06506
   0.07825
   0.07509
   0.06711
   0.06711
   0.05622
   0.06749
   0.06368
   0.07410
   0.07109
   0.07704
   0.06973
   0.06233
   0.06867
   0.07033
   0.07412
   0.07245
   0.07002
   0.06774
   0.07366
   0.06584
   0.07413
   0.06899
   0.07323
   0.05626
   0.05469
   0.05347
   0.05331
   0.06936
   0.05898
   0.06225
   0.06910
   0.05717
   0.06321
   0.06583
   0.06208
   0.06753
   0.06285
   0.06758
   0.07062
   0.07290
   0.07939
   0.07124
   0.06244
   0.06162
   0.06569
   0.07546
   0.07191
   0.07381
   0.06794
   0.06693
   0.06268
   0.06315
   0.06452
   0.05803
   0.05453
   0.05530
   0.05757
   0.05450
   0.05829
   0.05555
   0.06029
   0.04978
   0.04962
   0.05602
   0.05530
   0.05640
   0.05790
   0.05767
   0.05512
   0.05604
   0.06257
   0.05381
   0.05383
   0.05544
   0.05951
   0.05777
   0.05657
   0.05626
   0.06440
   0.06009
   0.05733
   0.05314
   0.05559
   0.05798
   0.05851
   0.05749
   0.06121
   0.05849
   0.05760
   0.06723
   0.07194
   0.06686
   0.06443
   0.06899
   0.06737
   0.07463
   0.07134
   0.07561
   0.07477
   0.07681
   0.07509
   0.07731
   0.07641
   0.07825
   0.07836
   0.08491
   0.06940
   0.06410
   0.06348
   0.06858
   0.05633
   0.06477
   0.06425
   0.06825
   0.07814
   0.07650
   0.08030
   0.07696
   0.07815
   0.07482
   0.07832
   0.07661
   0.07188
   0.07935
   0.07419
   0.07264
   0.07076
   0.07256
   0.07294
   0.06521
   0.06124
   0.06370
   0.06707
   0.06773
   0.06213
   0.06531
   0.06625
   0.06350
   0.06844
   0.06607
   0.06188
   0.06916
   0.06491
   0.07240
   0.06851
   0.06104
   0.06655
   0.07138
   0.07642
   0.06783
   0.07278
   0.07037
   0.08279
   0.07625
   0.08160
   0.07837
   0.05861
   0.06717
   0.06618
   0.06149
   0.06208
   0.06043
   0.06172
   0.06322
   0.06420
   0.05970
   0.07079
   0.06889
   0.06579
   0.06609
   0.07350
   0.06750
   0.07190
   0.08946
   0.10053
   0.08984
   0.08559
   0.07925
   0.08317
   0.07553
   0.07487
   0.06206
   0.07328
   0.06844
   0.07176
   0.07465
   0.07135
   0.06870
   0.06972
   0.06475
   0.06704
   0.07032
   0.06658
   0.06609
   0.06832
   0.06342
   0.07102
   0.06781
   0.06999
   0.06919
   0.06677
   0.06856
   0.07237
   0.07471
   0.07704
   0.07846
   0.07591
   0.06761
   0.06987
   0.07436
   0.07552
   0.06332
   0.06790
   0.06655
   0.06608
   0.06658
   0.06710
   0.06457
   0.07034
   0.07329
   0.07558
   0.06396
   0.07308
   0.07315
   0.07365
   0.07865
   0.07512
   0.07606
   0.08716
   0.08729
   0.08550
   0.09489
   0.09270
   0.09317
   0.09246
   0.10261
   0.09571
   0.09352
   0.09366
   0.09383
   0.07870
   0.08346
   0.07918
   0.07963
   0.08988
   0.08840
   0.08354
   0.07772
   0.07813
   0.07796
   0.07540
   0.07811
   0.08108
   0.07104
   0.07926
   0.07538
   0.07585
   0.07292
   0.07434
   0.07281
   0.07014
   0.06983
   0.06231
   0.06578
   0.07504
   0.08136
   0.06735
   0.07130
   0.07582
   0.07324
   0.06713
   0.05908
   0.06201
   0.06330
   0.05798
   0.05815
   0.06469
   0.06555
   0.07415
   0.06862
   0.06789
   0.07522
   0.07172
   0.08863
   0.07082
   0.07951
   0.08222
   0.07586
   0.07312
   0.06697
   0.07311
   0.07381
   0.07277
   0.07320
   0.08159
   0.08842
   0.09062
   0.08854
   0.08242
   0.07372
   0.07538
   0.07866
   0.06960
   0.07127
   0.08146
   0.08484
   0.09395
   0.08967
   0.09224
   0.09906
   0.09842
   0.10222
   0.10024
   0.10089
   0.09033
   0.12059
   0.10002
   0.09980
   0.10838
   0.09982
   0.10233
   0.08578
   0.08876
   0.08673
   0.09358
   0.09051
   0.08621
   0.09045
   0.09199
   0.09090
   0.07820
   0.08052
   0.08336
   0.09026
   0.07656
   0.08280
   0.07734
   0.07373
   0.08057
   0.09142
   0.07739
   0.07683
   0.08923
   0.09055
   0.08296
   0.09324
   0.07446
   0.07505
   0.08053
   0.08018
   0.06895
   0.07757
   0.07529
   0.08247
   0.07659
   0.07958
   0.08188
   0.06834
   0.07517
   0.06302
   0.07267
   0.06961
   0.07444
   0.07743
   0.07839
   0.06898
   0.07218
   0.06783
   0.07139
   0.06706
   0.06901
   0.07934
   0.07238
   0.06641
   0.07183
   0.06650
   0.07050
   0.07511
   0.07663
   0.07682
   0.08348
   0.07669
   0.07885
   0.09648
   0.09470
   0.09593
   0.11308
   0.11155
   0.11386
   0.09347
   0.08548
   0.08336
   0.06625
   0.07850
   0.07298
   0.07829
   0.07813
   0.07633
   0.07769
   0.09376
   0.08866
   0.08894
   0.08138
   0.10206
   0.07876
   0.08697
   0.08632
   0.09319
   0.08738
   0.09686
   0.09074
   0.07620
   0.07568
   0.07305
   0.07333
   0.06830
   0.07289
   0.07764
   0.06914
   0.07796
   0.08277
   0.07968
   0.06722
   0.07229
   0.06303
   0.06262
   0.06348
   0.06717
   0.06605
   0.06865
   0.07551
   0.07521
   0.07843
   0.07185
   0.07340
   0.07625
   0.07557
   0.07814
   0.08308
   0.09716
   0.07914
   0.08734
   0.08988
   0.09436
   0.09079
   0.07618
   0.08453
   0.08880
   0.08114
   0.07244
   0.07507
   0.06936
   0.06844
   0.06777
   0.06651
   0.07280
   0.06800
   0.07281
   0.06631
   0.06891
   0.06420
   0.06562
   0.06424
   0.06841
   0.06263
   0.06806
   0.06871
   0.06942
   0.06639
   0.06984
   0.07697
   0.06565
   0.06071
   0.06529
   0.05921
   0.05894
   0.06690
   0.06116
   0.05794
   0.05835
   0.05418
   0.05595
   0.05625
   0.06361
   0.07477
   0.06841
   0.07047
   0.07096
   0.06937
   0.06904
   0.06743
   0.07027
   0.07398
   0.07929
   0.08237
   0.07539
   0.07371
   0.06523
   0.07859
   0.06901
   0.07832
   0.07317
   0.06966
   0.06863
   0.08580
   0.07424
   0.06617
   0.06724
   0.07482
   0.07600
   0.07845
   0.06937
   0.06897
   0.06888
   0.06619
   0.06940
   0.06267
   0.06153
   0.06980
   0.06233
   0.06046
   0.06248
   0.07142
   0.07616
   0.06461
   0.06099
   0.06154
   0.06287
   0.05870
   0.06408
   0.06272
   0.06472
   0.06282
   0.06591
   0.06325
   0.06968
   0.07605
   0.06709
   0.07070
   0.06394
   0.06209
   0.05894
   0.05730
   0.06564
   0.06720
   0.06548
   0.06545
   0.06858
   0.06696
   0.07590
   0.06911
   0.07159
   0.07304
   0.06730
   0.06587
   0.06836
   0.07244
   0.06475
   0.07150
   0.06281
   0.05962
   0.05720
   0.05985
   0.05887
   0.06628
   0.07672
   0.07555
   0.07764
   0.08165
   0.08667
   0.08848
   0.09080
   0.09415
   0.07910
   0.08782
   0.08815
   0.08846
   0.08995
   0.08635
   0.08300
   0.09363
   0.07991
   0.09112
   0.08960
   0.08882
   0.08543
   0.09048
   0.08109
   0.09930
   0.08618
   0.07237
   0.06442
   0.06812
   0.06303
   0.05897
   0.05941
   0.06037
   0.06009
   0.06984
   0.06380
   0.06246
   0.06905
   0.05640
   0.05994
   0.05966
   0.06490
   0.06056
   0.06621
   0.05660
   0.06351
   0.05720
   0.06745
   0.06676
   0.07527
   0.07955
   0.09420
   0.09131
   0.07895
   0.08764
   0.07056
   0.07849
   0.09110
   0.07933
   0.08942
   0.07292
   0.06237
   0.06332
   0.06164
   0.06087
   0.06646
   0.06140
   0.06233
   0.06644
   0.06644
   0.07263
   0.07106
   0.07178
   0.06879
   0.07243
   0.07596
   0.07513
   0.07686
   0.07433
   0.07085
   0.07178
   0.07317
   0.07696
   0.06624
   0.07160
   0.07069
   0.06804
   0.07135
   0.06321
   0.05497
   0.05913
   0.06189
   0.06163
   0.05887
   0.06444
   0.06753
   0.06155
   0.05644
   0.05935
   0.06328
   0.06669
   0.06375
   0.06230
   0.06317
   0.05841
   0.05507
   0.06212
   0.06407
   0.05618
   0.06341
   0.06120
   0.05779
   0.06025
   0.07162
   0.08223
   0.06156
   0.06883
   0.07673
   0.06395
   0.06650
   0.05850
   0.05623
   0.05706
   0.05974
   0.06490
   0.06910
   0.07170
   0.06332
   0.06848
   0.06314
   0.05947
   0.06182
   0.05301
   0.04930
   0.05052
   0.05094
   0.05178
   0.05776
   0.05620
   0.06182
   0.07439
   0.06646
   0.07529
   0.08334
   0.06947
   0.07333
   0.07382
   0.07895
   0.07316
   0.07751
   0.06342
   0.06885
   0.06278
   0.06552
   0.06550
   0.06500
   0.07291
   0.06785
   0.07158
   0.07873
   0.06568
   0.08533
   0.07408
   0.07604
   0.07649
   0.08225
   0.08030
   0.08271
   0.09057
   0.09721
   0.09459
   0.10329
   0.11060
   0.09263
   0.08096
   0.08219
   0.06980
   0.07061
   0.07406
   0.07762
   0.07154
   0.09106
   0.09002
   0.08993
   0.08379
   0.07570
   0.07169
   0.07167
   0.07657
   0.07122
   0.06508
   0.06991
   0.06878
   0.05938
   0.05837
   0.06092
   0.05996
   0.07048
   0.06771
   0.05566
   0.05983
   0.06725
   0.05760
   0.05206
   0.06162
   0.05073
   0.05040
   0.04564
   0.04683
   0.04628
   0.04686
   0.05628
   0.05948
   0.05924
   0.06199
   0.06598
   0.06417
   0.05839
   0.06181
   0.05793
   0.06075
   0.05966
   0.05958
   0.05809
   0.06188
   0.06554
   0.06113
   0.05824
   0.05691
   0.06400
   0.06782
   0.06272
   0.07055
   0.06508
   0.06023
   0.05806
   0.05798
   0.06263
   0.06116
   0.05952
   0.05843
   0.06594
   0.06271
   0.06393
   0.06815
   0.06508
   0.07444
   0.06642
   0.07250
   0.07265
   0.08482
   0.08670
   0.08657
   0.08508
   0.09045
   0.09619
   0.08564
   0.09439
   0.07728
   0.08398
   0.08265
   0.07944
   0.08455
   0.08534
   0.09466
   0.08433
   0.08545
   0.08715
   0.09022
   0.11448
   0.09531
   0.09815
   0.09918
   0.09218
   0.09420
   0.09571
   0.09483
   0.08758
   0.09842
   0.09299
   0.07786
   0.08332
   0.07914
   0.07906
   0.08030
   0.08367
   0.07068
   0.06797
   0.07851
   0.08616
   0.08070
   0.08246
   0.07755
   0.07623
   0.06954
   0.07338
   0.08914
   0.07880
   0.07292
   0.07173
   0.07343
   0.07553
   0.06869
   0.06692
   0.06871
   0.05987
   0.05204
   0.05534
   0.06367
   0.06021
   0.05695
   0.05504
   0.06155
   0.06305
   0.06572
   0.06461
   0.06434
   0.07066
   0.06657
   0.06678
   0.06446
   0.06852
   0.07230
   0.07764
   0.08683
   0.08629
   0.08853
   0.08444
   0.09025
   0.10587
   0.09640
   0.09697
   0.09788
   0.07998
   0.08498
   0.09167
   0.07811
   0.08239
   0.07562
   0.07883
   0.08488
   0.07673
   0.07853
   0.07911
   0.08088
   0.08129
   0.07928
   0.09108
   0.08103
   0.07860
   0.07788
   0.09500
   0.09622
   0.09172
   0.09223
   0.08452
   0.08382
   0.08000
   0.08369
   0.08132
   0.07648
   0.07550
   0.07717
   0.07453
   0.07898
   0.07466
   0.07561
   0.07247
   0.07874
   0.07708
   0.07726
   0.08881
   0.09684
   0.09149
   0.09595
   0.09663
   0.09705
   0.09967
   0.08587
   0.08269
   0.09260
   0.09552
   0.10114
   0.10678
   0.09565
   0.09952
   0.09468
   0.09818
   0.08791
   0.09266
   0.09199
   0.08675
   0.07198
   0.08107
   0.07764
   0.07849
   0.07976
   0.08231
   0.07709
   0.07664
   0.07583
   0.07586
   0.07480
   0.07530
   0.07451
   0.07470
   0.06647
   0.06345
   0.06380
   0.06347
   0.06417
   0.06892
   0.06687
   0.07185
   0.06914
   0.07716
   0.08816
   0.08179
   0.08312
   0.08968
   0.08904
   0.08690
   0.07669
   0.08681
   0.08965
   0.08091
   0.08948
   0.07914
   0.07269
   0.07223
   0.07335
   0.07177
   0.08057
   0.08659
   0.07621
   0.08433
   0.07757
   0.08344
   0.07316
   0.08121
   0.07017
   0.07667
   0.07968
   0.07380
   0.07748
   0.07422
   0.08394
   0.07491
   0.06959
   0.06653
   0.07364
   0.07408
   0.07545
   0.06862
   0.06889
   0.06310
   0.06846
   0.07120
   0.08126
   0.07703
   0.07227
   0.07799
   0.08094
   0.07049
   0.07745
   0.07698
   0.07292
   0.06444
   0.06149
   0.06026
   0.06314
   0.06283
   0.05876
   0.05816
   0.05232
   0.05882
   0.05193
   0.05256
   0.05671
   0.05531
   0.05276
   0.05141
   0.05986
   0.05853
   0.06505
   0.06505
   0.06085
   0.06021
   0.06263
   0.06726
   0.06728
   0.06877
   0.06779
   0.06430
   0.06338
   0.06411
   0.06961
   0.07351
   0.07411
   0.08018
   0.08034
   0.07978
   0.07637
   0.08507
   0.08303
   0.08316
   0.09368
   0.09177
   0.08250
   0.08306
   0.08138
   0.08073
   0.07817
   0.10124
   0.09416
   0.09475
   0.09300
   0.08214
   0.09973
   0.09285
   0.08640
   0.10600
   0.09845
   0.10584
   0.10688
   0.09754
   0.09790
   0.10141
   0.10233
   0.08646
   0.08393
   0.08833
   0.08447
   0.07853
   0.07283
   0.07381
   0.07307
   0.07543
   0.08053
   0.08230
   0.08503
   0.09095
   0.10747
   0.09707
   0.09876
   0.10281
   0.10829
   0.09637
   0.10075
   0.09936
   0.09619
   0.10507
   0.09444
   0.07950
   0.07814
   0.08073
   0.08562
   0.07802
   0.07793
   0.07851
   0.07684
   0.08564
   0.09833
   0.09552
   0.09422
   0.08777
   0.08834
   0.09478
   0.09417
   0.09612
   0.10262
   0.09208
   0.09816
   0.09979
   0.10103
   0.09680
   0.08852
   0.08820
   0.09576
   0.08978
   0.09547
   0.09166
   0.10025
   0.10357
   0.10934
   0.12417
   0.13836
   0.12111
   0.13888
   0.12975
   0.10441
   0.09860
   0.09526
   0.08931
   0.09198
   0.08810
   0.08960
   0.08202
   0.08941
   0.08619
   0.08911
   0.09055
   0.11608
   0.10620
   0.09034
   0.09710
   0.09699
   0.09085
   0.09323
   0.09551
   0.09592
   0.09714
   0.09274
   0.09464
   0.08941
   0.10273
   0.09363
   0.08228
   0.09086
   0.09137
   0.09885
   0.10407
   0.11770
   0.09833
   0.11010
   0.10967
   0.10755
   0.11342
   0.10786
   0.09517
   0.09033
   0.07277
   0.07331
   0.07381
   0.08192
   0.08845
   0.07857
   0.07756
   0.07330
   0.07184
   0.06932
   0.06731
   0.07119
   0.06790
   0.06668
   0.06738
   0.07699
   0.07813
   0.06678
   0.08154
   0.08028
   0.07409
   0.07174
   0.07802
   0.08476
   0.08239
   0.08279
   0.07520
   0.08359
   0.08586
   0.09475
   0.08653
   0.06596
   0.05539
   0.05829
   0.05636
   0.05139
   0.05329
   0.06109
   0.06687
   0.07203
   0.06666
   0.06087
   0.05785
   0.06364
   0.06021
   0.06090
   0.07060
   0.06407
   0.06140
   0.06557
   0.06433
   0.06426
   0.06109
   0.06014
   0.05865
   0.06076
   0.05558
   0.05899
   0.05927
   0.06164
   0.06015
   0.05883
   0.06561
   0.06636
   0.06778
   0.07068
   0.07915
   0.07496
   0.06848
   0.07403
   0.07965
   0.09438
   0.08647
   0.08753
   0.07981
   0.08322
   0.09096
   0.07860
   0.09493
   0.08042
   0.08056
   0.08927
   0.09010
   0.08666
   0.08284
   0.09716
   0.08779
   0.07589
   0.07374
   0.07989
   0.06560
   0.08005
   0.07820
   0.08295
   0.08472
   0.08796
   0.08627
   0.07484
   0.06960
   0.07112
   0.06451
   0.06582
   0.06464
   0.08073
   0.06787
   0.07283
   0.06444
   0.07223
   0.06985
   0.06676
   0.05929
   0.07066
   0.07034
   0.07333
   0.06964
   0.06539
   0.06464
   0.06997
   0.06611
   0.06858
   0.07443
   0.07308
   0.07233
   0.07642
   0.06688
   0.08244
   0.07779
   0.08468
   0.07417
   0.06365
   0.06353
   0.06178
   0.06107
   0.06503
   0.07579
   0.08234
   0.08119
   0.08048
   0.08304
   0.08199
   0.06822
   0.07397
   0.08093
   0.08195
   0.08512
   0.08472
   0.08038
   0.08584
   0.09716
   0.10319
   0.08293
   0.08501
   0.08863
   0.09442
   0.10532
   0.10305
   0.08759
   0.07910
   0.08620
   0.07633
   0.07785
   0.06675
   0.06570
   0.07087
   0.06813
   0.06850
   0.06889
   0.07639
   0.07730
   0.08182
   0.07900
   0.08101
   0.08000
   0.06497
   0.06755
   0.07010
   0.06728
   0.06706
   0.07410
   0.06654
   0.07079
   0.07402
   0.08037
   0.07418
   0.07717
   0.07251
   0.07513
   0.07312
   0.07057
   0.06336
   0.05939
   0.06153
   0.06352
   0.06656
   0.06604
   0.06441
   0.07588
   0.07942
   0.07338
   0.07287
   0.08200
   0.07939
   0.07703
   0.07297
   0.08124
   0.07879
   0.08600
   0.08060
   0.06995
   0.06417
   0.06422
   0.06000
   0.06507
   0.08734
   0.07480
   0.07860
   0.08675
   0.07574
   0.07539
   0.07379
   0.07439
   0.07383
   0.07346
   0.07474
   0.07012
   0.06922
   0.06966
   0.07894
   0.06815
   0.07246
   0.06544
   0.07139
   0.06191
   0.07325
   0.07328
   0.07891
   0.07253
   0.08338
   0.07473
   0.07842
   0.07915
   0.07322
   0.08483
   0.07842
   0.08020
   0.09047
   0.08155
   0.08457
   0.07640
   0.06682
   0.07342
   0.07540
   0.07154
   0.06586
   0.08519
   0.06760
   0.08843
   0.07116
   0.07905
   0.07521
   0.07446
   0.05947
   0.06885
   0.07954
   0.07368
   0.10435
   0.09543
   0.08726
   0.09115
   0.08219
   0.10290
   0.07213
   0.08368
   0.07324
   0.07718
   0.07345
   0.07959
   0.07765
   0.08092
   0.08279
   0.08232
   0.08782
   0.08616
   0.08401
   0.08525
   0.08462
   0.08391
   0.07954
   0.08777
   0.07982
   0.08079
   0.07415
   0.08241
   0.07489
   0.06925
   0.06916
   0.06997
   0.07229
   0.06837
   0.06948
   0.06459
   0.06752
   0.06402
   0.06673
   0.06218
   0.06206
   0.06295
   0.06271
   0.05709
   0.06352
   0.05764
   0.05741
   0.05898
   0.06205
   0.06179
   0.06373
   0.05776
   0.06131
   0.06007
   0.06152
   0.07230
   0.07011
   0.06817
   0.07059
   0.06981
   0.06506
   0.06543
   0.06802
   0.07297
   0.07634
   0.08029
   0.09543
   0.09773
   0.09154
   0.08796
   0.09998
   0.08564
   0.07798
   0.08243
   0.07144
   0.07492
   0.07525
   0.06909
   0.07205
   0.07947
   0.07595
   0.07858
   0.07168
   0.07399
   0.07094
   0.06848
   0.06095
   0.06753
   0.06282
   0.06557
   0.06451
   0.06710
   0.06437
   0.07386
   0.07813
   0.07159
   0.07385
   0.08179
   0.08117
   0.10011
   0.11669
   0.09152
   0.11221
   0.10050
   0.10007
   0.10816
   0.10111
   0.10764
   0.11077
   0.10613
   0.09823
   0.11475
   0.10165
   0.10222
   0.10153
   0.08285
   0.07990
   0.07631
   0.08673
   0.07730
   0.06059
   0.06889
   0.07344
   0.07284
   0.07092
   0.07613
   0.07310
   0.08568
   0.08470
   0.10132
   0.08865
   0.09705
   0.08745
   0.07850
   0.07776
   0.08198
   0.07560
   0.08911
   0.08621
   0.09230
   0.10432
   0.08162
   0.08836
   0.09307
   0.07766
   0.07456
   0.07420
   0.08126
   0.08759
   0.07745
   0.08461
   0.07075
   0.06818
   0.06670
   0.07188
   0.06676
   0.07590
   0.07284
   0.07271
   0.08240
   0.07790
   0.08259
   0.09327
   0.08770
   0.09245
   0.07368
   0.07326
   0.07752
   0.07712
   0.07253
   0.07582
   0.08153
   0.07612
   0.07644
   0.07197
   0.08138
   0.07516
   0.08133
   0.08435
   0.07819
   0.08573
   0.08990
   0.10794
   0.10557
   0.11261
   0.09457
   0.10407
   0.10563
   0.08935
   0.09229
   0.09185
   0.08966
   0.08545
   0.08197
   0.07523
   0.07514
   0.06586
   0.06735
   0.07279
   0.06802
   0.06408
   0.06497
   0.06436
   0.07162
   0.06095
   0.06274
   0.06663
   0.06524
   0.06241
   0.06226
   0.05775
   0.05782
   0.06342
   0.07263
   0.06559
   0.06757
   0.06485
   0.06611
   0.05839
   0.06213
   0.06331
   0.05939
   0.06178
   0.06162
   0.05810
   0.06186
   0.06027
   0.07280
   0.07224
   0.07967
   0.07590
   0.08237
   0.07446
   0.07711
   0.07392
   0.07016
   0.07620
   0.07518
   0.07625
   0.07345
   0.07641
   0.07166
   0.07818
   0.07200
   0.07925
   0.08850
   0.10012
   0.07587
   0.07060
   0.06467
   0.06495
   0.06757
   0.06710
   0.06909
   0.06731
   0.06878
   0.06788
   0.07087
   0.06497
   0.07130
   0.06878
   0.06344
   0.06142
   0.06149
   0.06736
   0.06936
   0.06311
   0.06666
   0.06529
   0.07294
   0.06619
   0.06712
   0.07188
   0.06737
   0.08041
   0.07646
   0.06558
   0.06189
   0.07094
   0.06350
   0.06377
   0.06279
   0.06684
   0.06620
   0.06897
   0.06587
   0.06470
   0.06604
   0.06849
   0.07592
   0.07866
   0.07297
   0.07295
   0.07758
   0.08422
   0.07773
   0.08710
   0.09769
   0.08306
   0.10142
   0.09343
   0.10242
   0.09858
   0.11296
   0.10222
   0.09751
   0.08165
   0.07501
   0.07989
   0.08087
   0.07250
   0.08486
   0.08875
   0.09427
   0.09233
   0.08605
   0.09175
   0.09432
   0.09056
   0.08482
   0.08474
   0.08863
   0.08486
   0.08021
   0.08865
   0.08258
   0.07795
   0.09047
   0.08832
   0.09266
   0.09106
   0.08603
   0.08812
   0.08919
   0.08228
   0.07892
   0.07956
   0.07636
   0.07900
   0.07593
   0.06628
   0.07154
   0.06848
   0.07351
   0.06667
   0.07293
   0.06962
   0.07376
   0.06980
   0.08224
   0.07852
   0.07448
   0.08594
   0.06689
   0.07595
   0.10121
   0.08280
   0.06997
   0.08231
   0.08660
   0.09935
   0.09029
   0.07671
   0.08147
   0.07647
   0.07738
   0.08993
   0.07139
   0.07404
   0.07452
   0.08183
   0.07335
   0.07616
   0.07433
   0.07665
   0.07476
   0.07393
   0.07497
   0.07548
   0.07545
   0.06686
   0.07077
   0.06557
   0.06807
   0.07220
   0.07485
   0.06967
   0.08642
   0.08693
   0.10207
   0.10240
   0.09738
   0.08533
   0.08507
   0.07553
   0.07882
   0.09695
   0.07969
   0.08397
   0.07576
   0.07137
   0.06404
   0.07025
   0.07660
   0.07544
   0.07246
   0.05970
   0.06584
   0.06268
   0.06804
   0.06026
   0.06779
   0.06514
   0.07853
   0.07434
   0.07454
   0.06947
   0.08190
   0.08215
   0.07929
   0.08576
   0.06166
   0.05910
   0.05688
   0.05918
   0.05711
   0.06104
   0.06103
   0.05999
   0.05726
   0.06079
   0.06019
   0.05907
   0.05843
   0.06085
   0.05906
   0.06005
   0.05964
   0.06187
   0.06108
   0.06092
   0.06990
   0.06261
   0.06722
   0.06170
   0.05951
   0.06420
   0.05720
   0.05873
   0.06907
   0.06845
   0.06982
   0.07829
   0.08538
   0.07461
   0.08299
   0.07831
   0.06384
   0.06863
   0.06967
   0.06709
   0.06524
   0.06088
   0.06087
   0.06349
   0.07043
   0.06503
   0.06573
   0.06829
   0.05918
   0.05688
   0.05856
   0.06001
   0.06035
   0.06225
   0.06440
   0.06721
   0.06013
   0.05844
   0.06246
   0.06203
   0.05394
   0.05931
   0.06048
   0.05744
   0.05643
   0.05353
   0.05446
   0.05610
   0.05598
   0.05790
   0.06386
   0.06966
   0.09398
   0.07949
   0.08183
   0.07075
   0.07736
   0.07589
   0.08177
   0.07912
   0.08723
   0.08034
   0.08032
   0.07130
   0.06933
   0.07193
   0.07491
   0.06382
   0.06835
   0.06459
   0.06977
   0.07258
   0.07577
   0.07255
   0.07077
   0.07940
   0.08658
   0.08105
   0.07498
   0.07993
   0.07057
   0.08726
   0.08624
   0.07537
   0.08015
   0.08005
   0.08731
   0.07311
   0.07415
   0.07212
   0.07184
   0.07279
   0.06883
   0.06938
   0.06876
   0.06858
   0.07124
   0.06952
   0.07426
   0.07819
   0.07193
   0.07416
   0.07357
   0.06953
   0.06899
   0.07974
   0.08496
   0.07710
   0.08153
   0.08187
   0.08456
   0.08546
   0.07495
   0.07276
   0.07359
   0.07411
   0.07739
   0.07678
   0.07332
   0.07456
   0.07798
   0.07369
   0.06979
   0.07251
   0.07172
   0.07012
   0.07071
   0.07250
   0.06819
   0.06672
   0.06202
   0.06509
   0.07491
   0.07261
   0.08581
   0.08073
   0.08950
   0.09731
   0.08078
   0.09354
   0.09311
   0.08355
   0.09076
   0.09223
   0.09996
   0.11643
   0.10955
   0.11339
   0.11120
   0.09754
   0.09376
   0.09566
   0.06996
   0.06747
   0.06646
   0.07047
   0.06816
   0.06838
   0.06649
   0.06669
   0.07674
   0.07634
   0.08034
   0.07743
   0.06320
   0.07664
   0.08119
   0.07537
   0.07914
   0.07692
   0.08171
   0.08033
   0.08450
   0.07290
   0.07080
   0.06752
   0.06519
   0.06938
   0.07403
   0.06540
   0.07502
   0.06827
   0.06774
   0.06350
   0.06551
   0.06902
   0.07926
   0.06852
   0.06506
   0.06984
   0.07845
   0.07443
   0.07544
   0.07600
   0.07913
   0.07404
   0.06886
   0.07198
   0.06443
   0.06254
   0.06151
   0.05271
   0.05727
   0.06873
   0.06631
   0.06979
   0.07143
   0.07138
   0.06808
   0.07583
   0.06734
   0.06761
   0.07744
   0.07847
   0.07138
   0.06830
   0.06973
   0.06876
   0.06310
   0.06522
   0.07425
   0.07222
   0.07575
   0.07236
   0.07925
   0.07426
   0.07043
   0.07995
   0.07404
   0.07283
   0.06398
   0.07252
   0.06225
   0.06189
   0.06160
   0.06620
   0.06530
   0.06446
   0.06488
   0.05795
   0.06036
   0.06187
   0.06522
   0.06697
   0.06106
   0.06084
   0.05758
   0.06092
   0.05729
   0.06451
   0.06767
   0.06338
   0.06362
   0.07222
   0.07035
   0.06877
   0.06977
   0.06858
   0.06734
   0.06317
   0.06391
   0.06808
   0.06629
   0.06032
   0.06779
   0.07056
   0.05706
   0.05884
   0.06562
   0.06172
   0.06210
   0.06294
   0.06646
   0.06629
   0.06766
   0.06990
   0.06990
   0.07535
   0.06788
   0.06459
   0.06377
   0.06683
   0.05482
   0.05944
   0.06359
   0.06416
   0.06095
   0.06576
   0.07039
   0.06838
   0.06701
   0.07628
   0.07145
   0.08078
   0.07537
   0.07636
   0.07005
   0.06687
   0.06411
   0.06512
   0.06236
   0.06618
   0.07549
   0.06185
   0.06688
   0.06458
   0.06584
   0.06046
   0.06356
   0.06430
   0.06881
   0.06369
   0.06688
   0.05920
   0.06757
   0.06690
   0.06938
   0.08233
   0.07779
   0.06454
   0.06141
   0.06537
   0.06014
   0.05971
   0.05796
   0.06544
   0.06684
   0.06611
   0.06604
   0.06680
   0.06608
   0.07090
   0.06353
   0.06651
   0.06650
   0.06726
   0.05782
   0.05722
   0.05121
   0.06636
   0.06957
   0.06875
   0.06816
   0.06106
   0.06787
   0.06141
   0.06250
   0.05304
   0.05281
   0.06152
   0.05790
   0.06149
   0.06084
   0.05985
   0.05657
   0.05748
   0.06073
   0.05983
   0.06693
   0.05974
   0.05735
   0.06052
   0.06975
   0.07442
   0.07543
   0.08046
   0.07949
   0.07871
   0.08061
   0.07000
   0.07342
   0.07750
   0.07240
   0.06843
   0.06771
   0.06842
   0.06386
   0.07342
   0.06703
   0.06376
   0.06021
   0.07828
   0.07149
   0.07114
   0.07073
   0.06554
   0.05748
   0.05808
   0.05819
   0.05961
   0.05937
   0.06117
   0.06119
   0.06661
   0.06749
   0.07306
   0.07251
   0.07501
   0.07651
   0.07550
   0.06988
   0.07266
   0.07014
   0.08185
   0.07980
   0.08047
   0.07289
   0.08178
   0.07885
   0.08278
   0.07804
   0.08439
   0.08649
   0.08073
   0.08241
   0.09302
   0.07788
   0.09349
   0.08853
   0.07635
   0.05617
   0.06334
   0.06799
   0.06699
   0.06736
   0.06244
   0.06934
   0.06272
   0.07134
   0.06486
   0.06966
   0.07360
   0.06644
   0.06269
   0.06594
   0.06150
   0.06238
   0.06222
   0.06523
   0.06234
   0.06809
   0.06994
   0.06757
   0.06802
   0.06645
   0.06487
   0.06448
   0.06008
   0.06675
   0.06042
   0.07359
   0.07040
   0.06737
   0.06812
   0.08200
   0.07197
   0.07995
   0.07544
   0.08653
   0.08233
   0.08008
   0.07693
   0.08087
   0.07798
   0.07762
   0.07590
   0.08470
   0.08143
   0.07263
   0.07517
   0.09020
   0.07856
   0.10085
   0.07803
   0.08440
   0.08712
   0.07566
   0.08870
   0.08545
   0.09026
   0.08743
   0.07847
   0.08064
   0.08110
   0.07222
   0.08074
   0.07356
   0.08184
   0.07341
   0.08252
   0.07724
   0.07912
   0.07763
   0.08027
   0.09414
   0.08677
   0.08781
   0.08120
   0.07562
   0.07407
   0.07609
   0.06878
   0.07713
   0.06787
   0.06505
   0.07015
   0.07884
   0.05914
   0.07030
   0.06811
   0.06325
   0.06924
   0.05594
   0.05885
   0.05980
   0.05856
   0.05581
   0.06219
   0.06558
   0.07428
   0.06949
   0.07163
   0.06456
   0.06704
   0.07185
   0.07297
   0.06809
   0.06919
   0.07702
   0.06937
   0.06877
   0.07808
   0.05812
   0.06290
   0.05934
   0.06797
   0.05717
   0.06062
   0.06456
   0.05823
   0.06258
   0.05731
   0.05395
   0.05355
   0.05551
   0.05451
   0.05894
   0.06393
   0.07436
   0.07649
   0.08017
   0.07917
   0.06997
   0.06187
   0.07211
   0.06702
   0.07092
   0.06784
   0.08075
   0.07116
   0.08385
   0.08402
   0.07695
   0.09647
   0.09822
   0.09590
   0.08688
   0.06505
   0.07776
   0.08330
   0.06232
   0.06734
   0.06206
   0.05978
   0.06672
   0.06220
   0.06061
   0.07142
   0.06877
   0.06818
   0.06106
   0.06446
   0.05713
   0.05907
   0.07366
   0.07529
   0.07177
   0.07153
   0.06525
   0.06424
   0.06443
   0.05913
   0.05386
   0.05516
   0.05358
   0.05666
   0.05732
   0.05763
   0.05291
   0.05370
   0.05442
   0.05509
   0.05719
   0.05597
   0.05604
   0.06184
   0.06233
   0.06356
   0.06298
   0.07158
   0.06210
   0.06865
   0.06622
   0.06990
   0.07409
   0.07613
   0.07321
   0.07971
   0.07741
   0.09820
   0.09064
   0.07547
   0.09596
   0.08079
   0.08576
   0.07836
   0.08465
   0.08805
   0.08854
   0.09325
   0.09719
   0.08799
   0.07875
   0.08378
   0.07928
   0.07726
   0.08086
   0.07613
   0.07584
   0.08088
   0.07487
   0.08866
   0.08617
   0.08426
   0.08462
   0.08505
   0.09041
   0.08368
   0.08633
   0.07754
   0.08304
   0.08536
   0.07797
   0.07163
   0.07460
   0.07634
   0.07986
   0.09221
   0.08067
   0.07816
   0.07187
   0.07948
   0.07553
   0.07865
   0.08001
   0.07734
   0.07931
   0.07459
   0.08334
   0.08619
   0.09457
   0.10409
   0.09977
   0.08584
   0.08615
   0.09335
   0.10375
   0.11053
   0.09532
   0.10586
   0.09381
   0.10420
   0.09053
   0.07712
   0.07672
   0.08347
   0.08139
   0.07649
   0.06763
   0.07210
   0.06722
   0.08398
   0.07511
   0.07691
   0.08079
   0.07330
   0.07366
   0.07535
   0.06416
   0.06820
   0.06252
   0.06691
   0.06316
   0.05955
   0.05722
   0.05510
   0.05442
   0.05183
   0.05272
   0.05095
   0.05146
   0.05833
   0.06583
   0.06264
   0.05754
   0.05591
   0.06304
   0.06239
   0.06621
   0.07373
   0.07775
   0.07390
   0.06776
   0.07468
   0.06873
   0.07440
   0.06916
   0.06963
   0.06680
   0.07610
   0.06922
   0.06766
   0.06964
   0.06858
   0.06068
   0.06699
   0.06585
   0.06314
   0.06004
   0.06226
   0.07050
   0.07141
   0.07369
   0.07327
   0.07200
   0.08052
   0.06539
   0.07539
   0.06635
   0.06763
   0.07007
   0.06545
   0.06270
   0.06910
   0.06754
   0.07100
   0.07467
   0.06594
   0.06778
   0.06311
   0.06084
   0.05772
   0.06161
   0.06400
   0.06213
   0.07610
   0.06957
   0.07003
   0.06973
   0.06744
   0.07687
   0.06821
   0.06955
   0.07132
   0.06390
   0.06597
   0.06685
   0.07596
   0.05989
   0.07138
   0.06059
   0.05756
   0.05277
   0.05739
   0.05505
   0.05655
   0.05563
   0.05856
   0.05721
   0.06335
   0.06446
   0.06871
   0.05986
   0.06421
   0.07225
   0.08545
   0.08128
   0.07846
   0.08893
   0.07823
   0.08803
   0.08290
   0.07680
   0.07726
   0.07993
   0.07284
   0.08454
   0.06740
   0.07102
   0.07183
   0.07270
   0.06689
   0.07797
   0.07523
   0.07511
   0.07606
   0.06808
   0.06498
   0.06686
   0.06428
   0.05997
   0.06122
   0.05905
   0.06308
   0.07263
   0.07428
   0.06869
   0.06731
   0.07015
   0.08041
   0.07052
   0.07019
   0.08451
   0.07501
   0.07907
   0.07824
   0.07467
   0.07564
   0.07690
   0.07540
   0.06998
   0.07481
   0.07557
   0.07261
   0.06921
   0.06523
   0.07046
   0.07105
   0.07266
   0.07758
   0.07567
   0.06898
   0.07640
   0.06902
   0.08200
   0.07807
   0.08359
   0.07193
   0.08486
   0.08798
   0.10274
   0.10363
   0.09529
   0.10963
   0.09013
   0.09291
   0.10335
   0.09161
   0.09812
   0.08873
   0.10149
   0.10232
   0.11711
   0.15041
   0.12840
   0.11593
   0.11373
   0.12372
   0.15271
   0.14547
   0.13554
   0.14948
   0.12629
   0.12441
   0.13633
   0.13050
   0.12629
   0.13677
   0.14536
   0.11905
   0.11945
   0.12233
   0.11671
   0.10944
   0.10847
   0.10403
   0.09425
   0.08651
   0.07900
   0.08950
   0.09295
   0.09014
   0.08971
   0.09821
   0.07388
   0.06899
   0.07658
   0.06815
   0.06985
   0.07413
   0.07004
   0.06869
   0.06118
   0.06600
   0.06723
   0.07511
   0.07007
   0.06467
   0.06559
   0.06346
   0.06701
   0.06669
   0.05991
   0.06510
   0.06792
   0.06789
   0.06504
   0.06467
   0.07181
   0.07113
   0.07691
   0.06624
   0.07266
   0.07993
   0.07959
   0.08246
   0.09556
   0.09646
   0.09270
   0.09427
   0.09664
   0.09495
   0.08020
   0.07380
   0.07654
   0.06991
   0.07311
   0.06048
   0.06371
   0.06765
   0.06189
   0.07039
   0.07342
   0.07514
   0.08331
   0.07125
   0.06820
   0.06003
   0.06277
   0.06133
   0.05810
   0.05659
   0.05401
   0.05251
   0.05277
   0.05533
   0.04979
   0.05639
   0.05558
   0.05524
   0.06004
   0.06146
   0.06246
   0.06586
   0.06183
   0.06575
   0.06307
   0.06877
   0.07258
   0.07987
   0.08225
   0.07991
   0.06321
   0.06426
   0.06066
   0.05606
   0.05590
   0.05652
   0.05444
   0.05143
   0.06015
   0.06179
   0.05506
   0.05724
   0.06806
   0.07258
   0.07333
   0.07451
   0.06877
   0.06907
   0.06577
   0.06230
   0.06090
   0.06819
   0.06294
   0.05952
   0.05977
   0.06510
   0.07344
   0.06974
   0.06429
   0.07539
   0.08731
   0.08153
   0.07855
   0.07992
   0.07570
   0.07404
   0.07723
   0.08698
   0.07735
   0.07186
   0.07004
   0.07175
   0.07129
   0.06308
   0.06852
   0.06453
   0.07656
   0.07237
   0.07896
   0.07420
   0.07287
   0.07460
   0.08032
   0.07315
   0.06917
   0.06645
   0.07091
   0.07044
   0.07903
   0.08195
   0.08727
   0.09555
   0.10198
   0.10517
   0.08295
   0.07460
   0.06476
   0.06935
   0.06996
   0.08158
   0.07933
   0.08539
   0.08179
   0.06465
   0.06501
   0.06904
   0.06291
   0.06966
   0.07219
   0.06823
   0.06412
   0.06599
   0.06780
   0.06563
   0.07438
   0.07146
   0.07061
   0.06813
   0.06796
   0.06614
   0.07011
   0.06324
   0.06138
   0.05175
   0.05424
   0.05418
   0.06861
   0.05990
   0.06113
   0.05749
   0.06183
   0.05158
   0.05158
   0.05496
   0.05524
   0.06218
   0.05979
   0.06071
   0.06117
   0.05855
   0.05160
   0.05313
   0.05724
   0.06343
   0.05512
   0.05169
   0.05475
   0.05569
   0.05453
   0.05849
   0.05594
   0.05364
   0.06034
   0.05921
   0.05369
   0.05543
   0.06033
   0.07278
   0.06188
   0.07577
   0.06889
   0.07436
   0.06158
   0.05505
   0.05441
   0.06301
   0.05577
   0.05479
   0.05223
   0.05657
   0.05236
   0.05616
   0.05783
   0.06152
   0.07811
   0.07995
   0.07252
   0.07538
   0.07976
   0.07495
   0.07733
   0.07391
   0.07858
   0.08532
   0.09002
   0.08230
   0.09783
   0.08932
   0.07391
   0.06730
   0.06286
   0.06886
   0.06084
   0.05661
   0.06543
   0.05706
   0.05716
   0.05199
   0.05154
   0.05524
   0.05611
   0.05341
   0.05548
   0.05410
   0.05355
   0.05873
   0.05398
   0.06061
   0.05833
   0.06102
   0.06264
   0.06386
   0.06575
   0.06689
   0.06657
   0.06762
   0.06901
   0.07502
   0.07052
   0.07016
   0.06896
   0.07013
   0.07126
   0.07120
   0.07687
   0.08088
   0.07649
   0.26014
   0.25859
   0.25369
   0.25070
   0.24125
   0.23514
   0.22777
   0.23571
   0.22366
   0.22340
   0.22865
   0.22312
   0.22234
   0.23068
   0.24385
   0.24850
   0.24752
   0.24910
   0.24888
   0.24416
   0.23461
   0.21539
   0.20993
   0.20784
   0.20917
   0.21994
   0.21958
   0.20865
   0.19423
   0.21483
   0.22075
   0.19777
   0.20297
   0.19955
   0.21244
   0.21547
   0.21301
   0.20339
   0.18912
   0.19578
   0.21025
   0.20460
   0.17464
   0.14584
   0.13886
   0.13567
   0.12966
   0.10489
   0.11193
   0.12951
   0.12588
   0.11218
   0.11109
   0.10769
   0.11860
   0.10372
   0.10890
   0.13716
   0.13323
   0.11816
   0.11992
   0.13994
   0.14342
   0.14521
   0.15697
   0.16794
   0.16249
   0.16456
   0.15261
   0.16662
   0.17126
   0.16771
   0.17831
   0.18865
   0.19020
   0.19200
   0.19718
   0.20085
   0.20716
   0.20916
   0.19179
   0.20474
   0.21400
   0.22514
   0.22048
   0.21536
   0.22307
   0.22766
   0.22237
   0.21700
   0.22654
   0.22387
   0.21905
   0.22419
   0.22374
   0.22972
   0.23733
   0.23689
   0.23531
   0.23899
   0.24587
   0.25210
   0.25427
   0.25036
   0.23947
   0.23415
   0.24305
   0.25023
   0.24771
   0.24505
   0.24596
   0.25224
   0.25413
   0.24912
   0.24348
   0.25533
   0.25857
   0.26189
   0.26041
   0.25810
   0.25660
   0.25389
   0.24999
   0.25169
   0.25369
   0.24997
   0.25591
   0.26092
   0.26073
   0.26234
   0.26014
   0.25958
   0.25601
   0.25173
   0.25826
   0.25890
   0.25726
   0.24755
   0.24210
   0.25062
   0.24450
   0.23071
   0.23370
   0.22687
   0.23070
   0.22133
   0.21931
   0.21328
   0.19658
   0.21037
   0.19420
   0.18253
   0.20333
   0.22212
   0.21426
   0.21241
   0.23049
   0.24180
   0.24054
   0.24417
   0.25142
   0.25726
   0.25501
   0.24896
   0.23134
   0.20434
   0.20302
   0.21910
   0.23054
   0.22012
   0.22066
   0.22617
   0.22855
   0.22516
   0.22916
   0.22421
   0.22333
   0.22275
   0.21524
   0.20010
   0.19115
   0.18968
   0.17340
   0.15874
   0.15641
   0.16102
   0.17233
   0.16375
   0.17598
   0.16887
   0.18145
   0.17658
   0.16171
   0.18576
   0.18858
   0.17661
   0.17901
   0.16410
   0.18746
   0.19248
   0.17199
   0.17591
   0.20204
   0.21452
   0.20423
   0.19139
   0.18418
   0.17848
   0.18180
   0.18504
   0.17133
   0.17139
   0.16587
   0.16504
   0.14905
   0.15103
   0.14402
   0.14666
   0.15853
   0.17645
   0.17695
   0.17704
   0.19666
   0.20648
   0.19273
   0.19661
   0.21416
   0.21489
   0.19813
   0.18803
   0.18894
   0.18622
   0.18587
   0.18419
   0.18926
   0.19020
   0.18905
   0.19427
   0.19018
   0.17600
   0.18511
   0.19417
   0.19881
   0.19813
   0.20088
   0.19862
   0.18350
   0.18233
   0.18666
   0.19861
   0.19896
   0.19481
   0.19823
   0.20727
   0.19906
   0.19025
   0.19362
   0.18876
   0.20812
   0.21392
   0.20741
   0.20301
   0.20477
   0.19935
   0.19638
   0.19839
   0.19647
   0.19471
   0.19111
   0.19439
   0.21028
   0.20174
   0.18164
   0.18209
   0.17487
   0.17351
   0.17793
   0.17613
   0.17845
   0.17434
   0.17611
   0.18955
   0.17784
   0.16552
   0.18227
   0.19136
   0.19765
   0.19361
   0.19571
   0.19404
   0.19322
   0.18742
   0.18201
   0.18539
   0.19745
   0.19449
   0.18075
   0.17748
   0.18410
   0.18183
   0.17538
   0.17222
   0.15188
   0.15841
   0.16820
   0.17453
   0.18191
   0.18622
   0.19411
   0.18944
   0.19812
   0.19377
   0.19155
   0.17868
   0.18967
   0.20011
   0.20798
   0.20049
   0.19937
   0.19857
   0.19554
   0.20738
   0.22312
   0.22965
   0.22580
   0.20819
   0.21181
   0.19859
   0.20019
   0.20127
   0.18950
   0.17287
   0.18986
   0.20121
   0.18685
   0.19533
   0.19977
   0.20416
   0.20218
   0.21361
   0.22612
   0.23167
   0.22042
   0.21342
   0.21954
   0.23254
   0.24514
   0.22560
   0.21978
   0.21200
   0.20860
   0.20038
   0.20823
   0.18954
   0.20644
   0.20190
   0.20667
   0.20928
   0.20976
   0.20639
   0.20945
   0.21752
   0.23081
   0.23167
   0.22369
   0.22914
   0.23384
   0.22787
   0.22237
   0.21886
   0.22455
   0.24011
   0.23910
   0.22247
   0.22092
   0.21858
   0.22385
   0.22384
   0.21834
   0.22941
   0.24381
   0.24302
   0.25308
[truncated: 256,169 more chars]
