# Supplementary material for: Stochastic bond dynamics facilitates alignment of malaria parasite at erythrocyte membrane upon invasion
Source: eLife. 2020 May 18;9:e56500. doi: 10.7554/eLife.56500 (PMC7269671; doi:10.7554/eLife.56500)
Supplement: Figure 4—source data 1. [file elife-56500-fig4-data1.zip]

Archive with 6 entries (6 files):
- Alignment_times_MC.dat
- Alignment_times_real.dat
- Fig4_a.py
- README
- angles_d.dat
- distances_d.dat
