# Supplementary material for: Stochastic bond dynamics facilitates alignment of malaria parasite at erythrocyte membrane upon invasion
Source: eLife. 2020 May 18;9:e56500. doi: 10.7554/eLife.56500 (PMC7269671; doi:10.7554/eLife.56500)
Supplement: Figure 4—source data 1. [file elife-56500-fig4-data1.zip › Alignment_times_MC.dat]

1.240600000000000000e+04
7.543000000000000000e+03
5.543000000000000000e+03
2.334000000000000000e+03
5.010000000000000000e+03
8.932000000000000000e+03
1.038000000000000000e+03
1.353900000000000000e+04
4.251000000000000000e+03
2.165000000000000000e+03
7.235000000000000000e+03
1.499000000000000000e+03
5.347000000000000000e+03
4.838000000000000000e+03
6.224000000000000000e+03
3.506000000000000000e+03
2.752000000000000000e+03
4.448000000000000000e+03
8.954000000000000000e+03
3.439000000000000000e+03
6.097000000000000000e+03
1.065800000000000000e+04
4.060000000000000000e+02
1.075000000000000000e+03
6.805000000000000000e+03
5.543000000000000000e+03
9.342000000000000000e+03
5.910000000000000000e+02
1.251900000000000000e+04
1.916200000000000000e+04
8.290000000000000000e+02
1.506000000000000000e+03
5.425000000000000000e+03
7.558000000000000000e+03
4.547000000000000000e+03
5.358000000000000000e+03
2.987000000000000000e+03
1.633000000000000000e+03
1.011000000000000000e+03
8.079000000000000000e+03
2.181000000000000000e+03
2.490000000000000000e+03
3.344000000000000000e+03
1.455000000000000000e+03
7.559000000000000000e+03
4.008000000000000000e+03
2.325600000000000000e+04
2.525000000000000000e+03
8.790000000000000000e+02
5.113000000000000000e+03
2.294800000000000000e+04
9.145000000000000000e+03
4.493000000000000000e+03
2.490000000000000000e+03
1.031000000000000000e+03
3.615000000000000000e+03
1.182900000000000000e+04
2.910000000000000000e+02
3.299000000000000000e+03
7.413000000000000000e+03
4.341000000000000000e+03
7.200000000000000000e+03
4.245000000000000000e+03
7.200000000000000000e+03
2.370000000000000000e+03
3.789000000000000000e+03
5.873000000000000000e+03
4.547000000000000000e+03
5.227000000000000000e+03
4.398000000000000000e+03
4.220000000000000000e+02
5.595000000000000000e+03
3.069000000000000000e+03
2.800000000000000000e+01
1.091500000000000000e+04
4.888000000000000000e+03
1.040300000000000000e+04
5.357000000000000000e+03
1.676000000000000000e+03
7.650000000000000000e+02
6.440000000000000000e+02
6.608000000000000000e+03
8.388000000000000000e+03
4.587000000000000000e+03
4.493000000000000000e+03
1.789800000000000000e+04
5.285000000000000000e+03
1.911000000000000000e+03
2.390000000000000000e+02
5.878000000000000000e+03
6.440000000000000000e+02
2.904000000000000000e+03
1.976000000000000000e+03
6.141000000000000000e+03
1.600000000000000000e+01
1.407000000000000000e+04
1.699000000000000000e+03
4.697000000000000000e+03
1.055200000000000000e+04
8.575000000000000000e+03
6.729000000000000000e+03
5.487000000000000000e+03
5.158000000000000000e+03
2.439000000000000000e+03
8.390000000000000000e+02
1.251900000000000000e+04
3.907000000000000000e+03
9.558000000000000000e+03
9.578000000000000000e+03
7.300000000000000000e+02
6.705000000000000000e+03
5.156000000000000000e+03
7.440000000000000000e+02
9.450000000000000000e+02
2.103000000000000000e+03
2.479000000000000000e+03
1.233100000000000000e+04
2.311000000000000000e+03
4.386000000000000000e+03
5.425000000000000000e+03
5.463000000000000000e+03
4.187000000000000000e+03
6.608000000000000000e+03
1.710200000000000000e+04
8.078000000000000000e+03
1.873000000000000000e+03
1.606000000000000000e+03
4.743000000000000000e+03
1.092300000000000000e+04
5.720000000000000000e+02
5.450000000000000000e+02
1.453000000000000000e+03
9.044000000000000000e+03
6.229000000000000000e+03
9.590000000000000000e+02
2.599000000000000000e+03
1.023000000000000000e+03
5.372000000000000000e+03
1.230800000000000000e+04
9.209000000000000000e+03
5.872000000000000000e+03
2.397000000000000000e+03
4.227000000000000000e+03
3.610000000000000000e+03
1.305000000000000000e+03
7.476000000000000000e+03
2.551000000000000000e+03
1.971000000000000000e+03
2.437000000000000000e+03
3.317000000000000000e+03
1.598000000000000000e+03
9.210000000000000000e+02
4.838000000000000000e+03
1.443600000000000000e+04
5.049000000000000000e+03
8.600000000000000000e+02
7.176000000000000000e+03
7.420000000000000000e+02
6.254000000000000000e+03
7.483000000000000000e+03
3.750000000000000000e+02
7.310000000000000000e+03
1.960000000000000000e+03
1.039900000000000000e+04
8.560000000000000000e+03
1.248100000000000000e+04
1.194000000000000000e+03
7.330000000000000000e+03
9.308000000000000000e+03
7.070000000000000000e+02
5.072000000000000000e+03
3.711000000000000000e+03
1.475100000000000000e+04
1.472000000000000000e+03
6.318000000000000000e+03
1.213700000000000000e+04
8.635000000000000000e+03
3.466000000000000000e+03
1.330800000000000000e+04
1.350000000000000000e+04
2.530000000000000000e+03
2.770000000000000000e+02
8.188000000000000000e+03
1.176900000000000000e+04
1.719200000000000000e+04
7.251000000000000000e+03
5.071000000000000000e+03
8.416000000000000000e+03
2.131000000000000000e+03
4.407000000000000000e+03
7.072000000000000000e+03
1.991000000000000000e+03
1.250000000000000000e+03
8.390000000000000000e+02
9.946000000000000000e+03
1.556000000000000000e+03
5.180000000000000000e+02
8.410000000000000000e+02
3.440000000000000000e+03
6.234000000000000000e+03
2.495000000000000000e+03
5.078000000000000000e+03
5.433000000000000000e+03
5.060000000000000000e+02
1.090000000000000000e+02
9.115000000000000000e+03
1.659500000000000000e+04
1.376700000000000000e+04
9.900000000000000000e+02
1.024700000000000000e+04
1.969000000000000000e+03
1.302000000000000000e+03
4.417000000000000000e+03
6.333000000000000000e+03
1.092600000000000000e+04
6.687000000000000000e+03
1.448000000000000000e+03
4.284000000000000000e+03
1.019600000000000000e+04
5.658000000000000000e+03
9.590000000000000000e+03
1.984000000000000000e+03
5.160000000000000000e+03
9.634000000000000000e+03
2.367000000000000000e+03
3.941000000000000000e+03
1.052300000000000000e+04
6.594000000000000000e+03
8.963000000000000000e+03
4.797000000000000000e+03
9.211000000000000000e+03
3.893300000000000000e+04
3.428000000000000000e+03
4.704000000000000000e+03
4.886000000000000000e+03
3.339000000000000000e+03
2.212000000000000000e+04
5.750000000000000000e+03
1.007000000000000000e+04
3.257000000000000000e+03
5.137000000000000000e+03
4.501000000000000000e+03
8.753000000000000000e+03
5.990000000000000000e+03
5.872000000000000000e+03
2.686000000000000000e+03
7.695000000000000000e+03
8.520000000000000000e+02
5.840000000000000000e+03
2.558000000000000000e+03
3.466000000000000000e+03
1.610800000000000000e+04
2.470700000000000000e+04
1.173200000000000000e+04
6.996000000000000000e+03
1.407000000000000000e+03
4.413000000000000000e+03
7.643000000000000000e+03
6.717000000000000000e+03
4.651000000000000000e+03
1.437100000000000000e+04
3.234300000000000000e+04
7.831000000000000000e+03
6.430000000000000000e+02
2.315000000000000000e+03
1.741800000000000000e+04
1.174900000000000000e+04
2.457000000000000000e+03
1.437400000000000000e+04
1.191500000000000000e+04
1.853400000000000000e+04
4.637000000000000000e+03
1.911400000000000000e+04
1.093000000000000000e+03
1.407500000000000000e+04
1.393300000000000000e+04
3.812000000000000000e+03
7.609000000000000000e+03
5.388000000000000000e+03
6.000000000000000000e+02
3.503000000000000000e+03
1.213300000000000000e+04
3.274000000000000000e+03
9.580000000000000000e+02
5.700000000000000000e+03
5.220000000000000000e+02
4.240000000000000000e+03
9.800000000000000000e+02
5.152000000000000000e+03
1.075800000000000000e+04
2.502000000000000000e+03
7.261000000000000000e+03
3.144200000000000000e+04
1.566000000000000000e+03
9.147000000000000000e+03
1.466000000000000000e+03
5.626000000000000000e+03
3.191000000000000000e+03
8.161000000000000000e+03
1.999600000000000000e+04
2.927000000000000000e+03
4.313000000000000000e+03
1.026000000000000000e+03
9.520000000000000000e+02
2.324000000000000000e+03
3.647000000000000000e+03
6.371000000000000000e+03
2.751000000000000000e+03
1.931300000000000000e+04
4.171000000000000000e+03
2.482000000000000000e+03
3.078700000000000000e+04
4.152000000000000000e+03
1.839000000000000000e+03
3.905000000000000000e+03
1.163800000000000000e+04
1.606000000000000000e+03
2.299500000000000000e+04
1.295100000000000000e+04
8.770000000000000000e+02
1.240600000000000000e+04
1.346000000000000000e+04
4.937000000000000000e+03
1.855300000000000000e+04
5.254000000000000000e+03
1.886000000000000000e+03
6.127000000000000000e+03
2.426000000000000000e+03
1.854000000000000000e+03
1.552000000000000000e+03
3.332000000000000000e+03
4.116000000000000000e+03
9.287000000000000000e+03
6.288000000000000000e+03
1.800000000000000000e+01
2.403000000000000000e+03
9.256000000000000000e+03
4.414000000000000000e+03
4.916000000000000000e+03
6.967000000000000000e+03
9.120000000000000000e+02
3.487000000000000000e+03
4.344000000000000000e+03
7.176000000000000000e+03
4.077000000000000000e+03
2.049000000000000000e+03
8.080000000000000000e+03
3.859000000000000000e+03
1.100000000000000000e+01
1.076100000000000000e+04
1.092300000000000000e+04
4.867000000000000000e+03
1.639200000000000000e+04
4.044000000000000000e+03
2.320000000000000000e+02
7.412000000000000000e+03
2.166000000000000000e+03
1.034000000000000000e+04
7.038000000000000000e+03
5.796000000000000000e+03
1.412200000000000000e+04
2.760000000000000000e+03
1.466000000000000000e+03
3.193000000000000000e+03
1.454000000000000000e+03
1.249000000000000000e+03
2.022000000000000000e+03
9.451000000000000000e+03
9.420000000000000000e+02
1.056600000000000000e+04
2.899000000000000000e+03
9.033000000000000000e+03
4.136000000000000000e+03
2.079000000000000000e+03
3.942000000000000000e+03
4.709000000000000000e+03
2.037000000000000000e+03
1.616700000000000000e+04
1.855000000000000000e+03
3.208000000000000000e+03
1.737600000000000000e+04
1.914000000000000000e+03
6.470000000000000000e+03
1.880000000000000000e+03
4.427000000000000000e+03
4.226000000000000000e+03
1.240600000000000000e+04
7.760000000000000000e+02
1.688000000000000000e+04
3.332000000000000000e+03
3.428000000000000000e+03
5.390000000000000000e+02
3.556000000000000000e+03
2.535600000000000000e+04
2.500000000000000000e+02
3.750000000000000000e+02
1.075000000000000000e+03
4.614000000000000000e+03
6.175000000000000000e+03
1.573000000000000000e+03
6.278000000000000000e+03
9.606000000000000000e+03
9.730000000000000000e+03
3.237000000000000000e+03
5.970000000000000000e+03
4.929000000000000000e+03
2.284900000000000000e+04
1.762600000000000000e+04
1.748700000000000000e+04
7.986000000000000000e+03
9.411000000000000000e+03
1.256300000000000000e+04
3.616000000000000000e+03
2.024000000000000000e+04
8.229000000000000000e+03
5.376000000000000000e+03
3.207000000000000000e+03
6.948000000000000000e+03
8.820000000000000000e+02
9.997000000000000000e+03
1.979900000000000000e+04
3.900000000000000000e+02
1.453000000000000000e+04
2.380000000000000000e+03
1.665000000000000000e+03
2.438000000000000000e+03
6.170000000000000000e+03
5.852000000000000000e+03
2.997000000000000000e+03
3.248000000000000000e+03
1.333000000000000000e+03
4.009000000000000000e+03
5.722000000000000000e+03
4.139000000000000000e+03
1.194000000000000000e+03
2.700000000000000000e+03
8.130000000000000000e+02
2.124700000000000000e+04
1.450000000000000000e+03
7.777000000000000000e+03
1.302000000000000000e+04
1.152000000000000000e+04
8.874000000000000000e+03
3.569900000000000000e+04
4.359000000000000000e+03
4.847000000000000000e+03
1.017600000000000000e+04
1.797600000000000000e+04
4.708000000000000000e+03
1.394000000000000000e+03
3.701000000000000000e+03
2.284900000000000000e+04
4.856000000000000000e+03
6.200000000000000000e+01
5.829000000000000000e+03
9.869000000000000000e+03
3.070000000000000000e+02
9.869000000000000000e+03
1.547000000000000000e+03
1.036000000000000000e+03
4.348000000000000000e+03
2.438000000000000000e+03
5.727000000000000000e+03
6.406000000000000000e+03
8.473000000000000000e+03
6.470000000000000000e+03
3.521000000000000000e+03
5.166000000000000000e+03
5.529000000000000000e+03
2.455000000000000000e+03
2.940000000000000000e+02
6.128000000000000000e+03
2.444000000000000000e+03
9.000000000000000000e+02
2.104000000000000000e+03
1.092600000000000000e+04
1.173000000000000000e+03
1.132800000000000000e+04
6.473000000000000000e+03
1.502200000000000000e+04
1.072900000000000000e+04
1.140400000000000000e+04
6.308000000000000000e+03
6.592000000000000000e+03
8.226000000000000000e+03
3.739000000000000000e+03
1.452000000000000000e+03
1.421000000000000000e+03
2.031000000000000000e+03
4.452000000000000000e+03
4.348000000000000000e+03
1.739000000000000000e+03
1.730000000000000000e+03
6.120000000000000000e+02
8.088000000000000000e+03
1.651000000000000000e+03
3.481000000000000000e+03
1.885000000000000000e+03
2.472300000000000000e+04
1.005000000000000000e+03
2.493000000000000000e+03
1.885000000000000000e+03
5.450000000000000000e+02
1.185300000000000000e+04
6.535000000000000000e+03
1.014900000000000000e+04
1.492800000000000000e+04
6.669000000000000000e+03
3.905000000000000000e+04
3.627000000000000000e+03
1.553400000000000000e+04
1.715000000000000000e+03
9.148000000000000000e+03
2.360000000000000000e+02
2.063000000000000000e+03
3.698000000000000000e+03
2.368000000000000000e+03
9.239000000000000000e+03
5.386000000000000000e+03
1.700000000000000000e+02
2.496000000000000000e+03
6.729000000000000000e+03
3.517000000000000000e+03
7.027000000000000000e+03
2.457000000000000000e+03
4.077000000000000000e+03
1.671000000000000000e+03
1.451000000000000000e+04
7.898000000000000000e+03
6.995000000000000000e+03
6.002000000000000000e+03
7.070000000000000000e+02
8.343000000000000000e+03
1.194500000000000000e+04
5.880000000000000000e+02
6.061000000000000000e+03
1.581000000000000000e+03
1.576000000000000000e+03
1.491100000000000000e+04
3.110000000000000000e+02
1.470000000000000000e+03
5.837000000000000000e+03
1.350000000000000000e+04
6.860000000000000000e+03
4.657000000000000000e+03
1.625000000000000000e+03
1.502300000000000000e+04
9.922000000000000000e+03
2.909000000000000000e+03
1.131300000000000000e+04
3.292000000000000000e+03
6.319000000000000000e+03
1.065200000000000000e+04
3.359000000000000000e+03
6.725000000000000000e+03
6.799000000000000000e+03
2.950000000000000000e+02
1.407700000000000000e+04
5.782000000000000000e+03
6.831000000000000000e+03
8.520000000000000000e+02
1.257000000000000000e+03
5.542000000000000000e+03
3.547000000000000000e+03
9.212000000000000000e+03
7.375000000000000000e+03
1.184300000000000000e+04
5.753000000000000000e+03
2.600000000000000000e+01
8.713000000000000000e+03
5.082000000000000000e+03
6.680000000000000000e+03
3.600000000000000000e+01
8.350000000000000000e+03
8.400000000000000000e+03
6.580000000000000000e+02
1.818800000000000000e+04
2.013000000000000000e+03
2.006000000000000000e+03
5.173000000000000000e+03
2.535000000000000000e+03
6.679000000000000000e+03
4.344000000000000000e+03
5.890000000000000000e+02
3.015000000000000000e+03
5.234000000000000000e+03
6.122000000000000000e+03
4.244000000000000000e+03
2.362000000000000000e+03
1.006000000000000000e+03
3.399000000000000000e+03
1.735000000000000000e+04
7.180000000000000000e+02
8.287000000000000000e+03
1.117700000000000000e+04
1.300000000000000000e+01
9.739000000000000000e+03
1.287000000000000000e+03
2.823000000000000000e+03
4.150000000000000000e+03
4.879000000000000000e+03
1.300000000000000000e+03
5.637000000000000000e+03
3.170000000000000000e+02
2.299200000000000000e+04
2.279000000000000000e+03
3.906000000000000000e+03
3.321000000000000000e+03
1.026100000000000000e+04
6.550000000000000000e+03
1.012000000000000000e+03
1.478000000000000000e+03
1.003900000000000000e+04
1.642000000000000000e+04
1.510700000000000000e+04
2.655000000000000000e+03
1.321000000000000000e+03
4.626000000000000000e+03
5.475000000000000000e+03
5.411000000000000000e+03
1.300000000000000000e+03
1.990000000000000000e+03
1.055000000000000000e+03
7.986000000000000000e+03
6.188000000000000000e+03
4.310000000000000000e+03
1.029100000000000000e+04
8.358000000000000000e+03
7.130000000000000000e+02
1.029100000000000000e+04
2.957000000000000000e+03
1.493000000000000000e+03
1.321300000000000000e+04
6.046000000000000000e+03
2.190000000000000000e+03
5.250000000000000000e+02
1.640900000000000000e+04
7.179000000000000000e+03
5.843000000000000000e+03
3.257000000000000000e+03
1.761800000000000000e+04
5.653000000000000000e+03
5.908000000000000000e+03
4.858000000000000000e+03
1.466000000000000000e+03
2.490000000000000000e+02
6.824000000000000000e+03
1.874000000000000000e+03
4.805000000000000000e+03
5.470000000000000000e+03
3.192000000000000000e+03
1.636900000000000000e+04
2.126300000000000000e+04
5.371000000000000000e+03
5.404000000000000000e+03
4.718000000000000000e+03
5.788000000000000000e+03
2.649000000000000000e+03
3.898000000000000000e+03
2.950000000000000000e+02
3.361000000000000000e+03
2.594000000000000000e+03
2.212100000000000000e+04
1.530000000000000000e+02
1.453200000000000000e+04
1.108000000000000000e+04
5.779000000000000000e+03
1.494000000000000000e+03
9.937000000000000000e+03
3.671000000000000000e+03
9.758000000000000000e+03
9.800000000000000000e+03
2.025000000000000000e+03
5.823000000000000000e+03
3.930000000000000000e+02
3.284000000000000000e+03
3.244000000000000000e+03
2.336000000000000000e+03
2.445800000000000000e+04
3.298000000000000000e+03
5.410000000000000000e+02
1.457900000000000000e+04
1.174900000000000000e+04
2.284000000000000000e+03
1.343400000000000000e+04
6.861000000000000000e+03
5.467000000000000000e+03
7.924000000000000000e+03
7.567000000000000000e+03
4.133000000000000000e+03
2.465800000000000000e+04
6.123000000000000000e+03
8.110000000000000000e+02
5.180000000000000000e+02
7.165000000000000000e+03
8.170000000000000000e+02
2.069000000000000000e+03
9.900000000000000000e+02
5.074000000000000000e+03
2.909000000000000000e+03
2.696000000000000000e+03
5.089000000000000000e+03
4.781000000000000000e+03
1.991000000000000000e+03
1.398000000000000000e+03
9.365000000000000000e+03
2.455000000000000000e+03
1.368000000000000000e+03
4.008000000000000000e+03
6.290000000000000000e+02
1.195600000000000000e+04
1.088000000000000000e+03
3.077000000000000000e+03
6.714000000000000000e+03
2.746000000000000000e+03
1.396800000000000000e+04
5.753000000000000000e+03
1.340000000000000000e+03
4.648000000000000000e+03
2.560000000000000000e+03
6.109000000000000000e+03
1.721000000000000000e+03
4.473000000000000000e+03
5.329000000000000000e+03
5.993000000000000000e+03
7.279000000000000000e+03
4.190000000000000000e+02
2.869000000000000000e+03
1.056200000000000000e+04
2.688300000000000000e+04
1.134200000000000000e+04
1.870000000000000000e+02
2.987000000000000000e+03
9.287000000000000000e+03
8.633000000000000000e+03
5.857000000000000000e+03
3.595000000000000000e+03
1.399000000000000000e+03
6.220000000000000000e+03
5.329000000000000000e+03
3.420000000000000000e+02
4.699000000000000000e+03
2.571000000000000000e+03
6.060000000000000000e+03
6.230000000000000000e+03
9.370000000000000000e+02
7.715000000000000000e+03
4.810000000000000000e+03
7.235000000000000000e+03
9.320000000000000000e+02
7.171000000000000000e+03
7.700000000000000000e+02
1.225500000000000000e+04
7.095000000000000000e+03
7.323000000000000000e+03
5.410000000000000000e+02
1.272600000000000000e+04
4.279000000000000000e+03
2.903000000000000000e+03
2.300200000000000000e+04
4.875000000000000000e+03
2.374000000000000000e+03
1.352400000000000000e+04
5.435000000000000000e+03
7.834000000000000000e+03
1.470000000000000000e+02
7.468000000000000000e+03
9.019000000000000000e+03
2.411000000000000000e+03
6.163000000000000000e+03
7.965000000000000000e+03
5.731000000000000000e+03
8.290000000000000000e+02
1.716700000000000000e+04
8.060000000000000000e+03
5.876000000000000000e+03
9.329000000000000000e+03
3.474000000000000000e+03
8.566000000000000000e+03
4.700000000000000000e+03
5.192000000000000000e+03
4.569000000000000000e+03
2.215000000000000000e+03
1.368000000000000000e+03
2.000000000000000000e+00
4.833000000000000000e+03
8.679000000000000000e+03
5.882000000000000000e+03
3.296000000000000000e+03
5.670000000000000000e+02
1.362900000000000000e+04
6.985000000000000000e+03
1.472000000000000000e+03
3.991000000000000000e+03
5.224000000000000000e+03
5.450000000000000000e+03
1.644000000000000000e+03
7.143000000000000000e+03
1.983000000000000000e+03
1.650300000000000000e+04
5.731000000000000000e+03
1.990000000000000000e+03
3.412000000000000000e+03
1.927800000000000000e+04
2.452000000000000000e+03
7.189000000000000000e+03
1.322400000000000000e+04
6.154000000000000000e+03
1.377000000000000000e+03
4.629000000000000000e+03
8.660000000000000000e+02
5.278000000000000000e+03
1.558500000000000000e+04
4.240000000000000000e+03
3.349000000000000000e+03
1.491400000000000000e+04
3.186000000000000000e+03
1.929000000000000000e+04
5.363000000000000000e+03
6.455000000000000000e+03
4.547000000000000000e+03
2.694000000000000000e+03
3.516000000000000000e+03
8.890000000000000000e+02
1.004300000000000000e+04
6.615000000000000000e+03
4.945000000000000000e+03
5.358000000000000000e+03
2.529000000000000000e+03
4.017000000000000000e+03
5.840000000000000000e+02
8.287000000000000000e+03
1.657500000000000000e+04
6.230000000000000000e+02
9.044000000000000000e+03
5.932000000000000000e+03
7.160000000000000000e+02
2.699000000000000000e+03
3.468000000000000000e+03
5.447000000000000000e+03
2.285700000000000000e+04
1.913000000000000000e+03
8.200000000000000000e+02
5.121000000000000000e+03
2.670000000000000000e+02
6.188000000000000000e+03
1.573000000000000000e+03
2.785000000000000000e+04
9.200000000000000000e+03
6.925000000000000000e+03
4.077000000000000000e+03
1.491100000000000000e+04
4.220000000000000000e+02
1.737700000000000000e+04
2.458000000000000000e+03
4.415000000000000000e+03
1.087000000000000000e+03
3.505000000000000000e+03
2.452000000000000000e+03
1.495000000000000000e+03
4.962000000000000000e+03
5.416000000000000000e+03
1.318000000000000000e+03
2.165000000000000000e+04
1.174900000000000000e+04
3.074000000000000000e+03
8.031000000000000000e+03
5.582000000000000000e+03
1.496300000000000000e+04
1.878000000000000000e+03
1.422000000000000000e+03
1.694900000000000000e+04
3.082000000000000000e+03
2.284000000000000000e+03
7.251000000000000000e+03
5.837000000000000000e+03
5.436000000000000000e+03
6.220000000000000000e+03
6.333000000000000000e+03
2.581000000000000000e+03
7.143000000000000000e+03
5.091000000000000000e+03
8.970000000000000000e+02
9.068000000000000000e+03
5.616000000000000000e+03
7.420000000000000000e+02
3.165000000000000000e+03
7.493000000000000000e+03
1.387800000000000000e+04
5.080000000000000000e+03
3.755000000000000000e+03
1.971700000000000000e+04
5.875000000000000000e+03
7.884000000000000000e+03
4.700000000000000000e+01
2.121000000000000000e+03
1.500000000000000000e+03
3.163000000000000000e+03
1.040400000000000000e+04
1.476000000000000000e+03
2.977000000000000000e+03
1.559700000000000000e+04
5.466000000000000000e+03
1.924400000000000000e+04
3.440000000000000000e+03
7.014000000000000000e+03
6.145000000000000000e+03
8.108000000000000000e+03
7.322000000000000000e+03
6.253000000000000000e+03
6.461000000000000000e+03
1.158000000000000000e+03
3.810000000000000000e+02
5.240000000000000000e+02
4.252000000000000000e+03
1.029600000000000000e+04
2.924000000000000000e+03
1.730500000000000000e+04
3.992000000000000000e+03
6.557000000000000000e+03
3.350000000000000000e+03
2.728200000000000000e+04
9.552000000000000000e+03
1.222600000000000000e+04
2.463000000000000000e+03
3.964000000000000000e+03
3.160000000000000000e+02
5.720000000000000000e+02
4.217000000000000000e+03
1.864000000000000000e+03
2.389000000000000000e+03
3.818000000000000000e+03
7.589000000000000000e+03
3.467000000000000000e+03
1.459000000000000000e+03
2.063000000000000000e+03
8.368000000000000000e+03
2.570000000000000000e+03
3.053000000000000000e+03
2.273600000000000000e+04
2.058000000000000000e+03
6.049000000000000000e+03
6.311000000000000000e+03
7.491000000000000000e+03
8.842000000000000000e+03
1.086200000000000000e+04
1.038300000000000000e+04
2.898000000000000000e+03
2.000000000000000000e+00
1.917000000000000000e+03
5.611000000000000000e+03
4.924000000000000000e+03
2.950000000000000000e+03
6.663000000000000000e+03
1.239800000000000000e+04
1.554600000000000000e+04
1.212200000000000000e+04
1.981000000000000000e+03
7.815000000000000000e+03
6.416000000000000000e+03
5.376000000000000000e+03
1.241100000000000000e+04
2.459200000000000000e+04
1.054600000000000000e+04
1.563000000000000000e+04
3.487000000000000000e+03
4.313000000000000000e+03
2.987000000000000000e+03
2.820000000000000000e+02
8.129000000000000000e+03
1.375000000000000000e+03
4.813000000000000000e+03
7.243000000000000000e+03
5.424000000000000000e+03
1.302800000000000000e+04
2.190000000000000000e+02
7.868000000000000000e+03
3.617000000000000000e+03
4.392000000000000000e+03
8.898000000000000000e+03
6.459000000000000000e+03
3.906000000000000000e+03
7.277000000000000000e+03
3.687000000000000000e+03
1.550400000000000000e+04
2.908000000000000000e+03
9.459000000000000000e+03
9.946000000000000000e+03
1.233000000000000000e+04
3.602000000000000000e+03
3.431000000000000000e+04
2.580000000000000000e+02
3.316000000000000000e+03
3.166000000000000000e+03
9.753000000000000000e+03
3.254000000000000000e+03
2.261000000000000000e+03
7.047000000000000000e+03
8.941000000000000000e+03
2.395000000000000000e+03
2.096000000000000000e+03
2.760000000000000000e+03
1.181900000000000000e+04
2.458000000000000000e+03
1.540300000000000000e+04
3.890000000000000000e+03
1.500000000000000000e+01
7.820000000000000000e+02
9.336000000000000000e+03
3.164000000000000000e+03
1.448000000000000000e+03
1.205400000000000000e+04
5.706000000000000000e+03
3.784000000000000000e+03
1.299700000000000000e+04
8.979000000000000000e+03
1.105500000000000000e+04
7.016000000000000000e+03
5.318000000000000000e+03
1.400000000000000000e+03
3.352000000000000000e+03
2.215000000000000000e+03
3.534000000000000000e+03
1.368000000000000000e+03
1.128000000000000000e+03
2.052000000000000000e+03
3.543000000000000000e+03
5.303000000000000000e+03
5.300000000000000000e+01
3.717000000000000000e+03
2.480000000000000000e+02
6.996000000000000000e+03
2.793000000000000000e+03
6.210000000000000000e+03
3.144000000000000000e+03
2.710000000000000000e+03
8.700000000000000000e+02
2.721000000000000000e+03
1.390000000000000000e+03
4.961000000000000000e+03
2.940000000000000000e+02
1.154400000000000000e+04
4.207000000000000000e+03
3.329000000000000000e+03
1.366000000000000000e+03
8.459000000000000000e+03
3.418000000000000000e+03
8.470000000000000000e+02
3.993000000000000000e+03
1.110200000000000000e+04
4.437000000000000000e+03
1.296800000000000000e+04
8.890000000000000000e+03
1.101000000000000000e+03
1.046000000000000000e+04
3.840000000000000000e+02
6.188000000000000000e+03
9.210000000000000000e+02
9.098000000000000000e+03
1.145500000000000000e+04
2.382000000000000000e+03
2.040000000000000000e+03
1.666000000000000000e+03
1.382000000000000000e+03
9.817000000000000000e+03
1.826000000000000000e+03
6.207000000000000000e+03
3.433000000000000000e+03
8.120000000000000000e+02
2.256000000000000000e+03
6.373000000000000000e+03
3.951300000000000000e+04
9.271000000000000000e+03
4.862000000000000000e+03
9.953000000000000000e+03
2.470000000000000000e+03
5.479000000000000000e+03
3.820000000000000000e+03
1.559700000000000000e+04
3.730000000000000000e+02
7.490000000000000000e+03
1.501000000000000000e+03
4.171000000000000000e+03
7.516000000000000000e+03
2.000000000000000000e+00
3.050000000000000000e+03
1.817000000000000000e+03
1.206500000000000000e+04
1.149700000000000000e+04
1.685000000000000000e+03
3.552000000000000000e+03
8.970000000000000000e+02
5.319000000000000000e+03
7.495000000000000000e+03
6.558000000000000000e+03
4.947000000000000000e+03
1.026300000000000000e+04
2.475000000000000000e+03
1.558000000000000000e+03
8.670000000000000000e+02
7.210000000000000000e+03
3.940000000000000000e+02
5.722000000000000000e+03
1.503500000000000000e+04
5.120000000000000000e+02
1.017000000000000000e+03
5.348000000000000000e+03
9.596000000000000000e+03
4.015000000000000000e+03
9.735000000000000000e+03
1.983000000000000000e+04
3.581000000000000000e+03
1.030800000000000000e+04
5.658000000000000000e+03
2.154100000000000000e+04
7.972000000000000000e+03
6.065000000000000000e+03
2.287000000000000000e+03
6.741000000000000000e+03
5.447000000000000000e+03
3.420000000000000000e+03
4.398000000000000000e+03
3.086000000000000000e+04
2.546000000000000000e+03
2.451900000000000000e+04
1.138000000000000000e+03
2.764000000000000000e+04
3.616000000000000000e+03
1.081100000000000000e+04
3.349000000000000000e+03
7.165000000000000000e+03
6.968000000000000000e+03
7.165000000000000000e+03
2.150000000000000000e+03
7.389000000000000000e+03
2.951000000000000000e+03
1.725900000000000000e+04
6.010000000000000000e+02
3.692000000000000000e+03
6.860000000000000000e+02
6.741000000000000000e+03
5.400000000000000000e+02
5.450000000000000000e+02
1.242600000000000000e+04
3.259000000000000000e+03
3.732000000000000000e+03
1.138000000000000000e+03
1.066700000000000000e+04
1.343000000000000000e+04
4.929000000000000000e+03
7.528000000000000000e+03
5.427000000000000000e+03
1.407300000000000000e+04
3.996000000000000000e+03
5.722000000000000000e+03
3.507000000000000000e+03
3.580000000000000000e+03
1.609000000000000000e+04
2.292100000000000000e+04
6.170000000000000000e+03
8.146000000000000000e+03
1.041100000000000000e+04
4.602000000000000000e+03
2.147000000000000000e+03
2.349000000000000000e+03
3.564000000000000000e+03
7.555000000000000000e+03
2.696000000000000000e+03
3.378000000000000000e+03
5.997000000000000000e+03
4.546000000000000000e+03
1.367000000000000000e+03
3.970000000000000000e+03
7.052000000000000000e+03
7.143000000000000000e+03
1.700200000000000000e+04
1.631800000000000000e+04
1.330900000000000000e+04
6.313000000000000000e+03
1.580000000000000000e+03
2.285000000000000000e+03
1.037400000000000000e+04
1.740000000000000000e+03
7.179000000000000000e+03
1.627600000000000000e+04
6.972000000000000000e+03
7.010000000000000000e+03
1.249700000000000000e+04
1.670000000000000000e+03
1.258000000000000000e+04
1.453000000000000000e+04
1.017600000000000000e+04
1.738000000000000000e+03
1.382000000000000000e+03
3.711000000000000000e+03
1.369000000000000000e+03
1.081700000000000000e+04
5.345000000000000000e+03
1.560000000000000000e+03
1.019600000000000000e+04
2.006000000000000000e+04
6.083000000000000000e+03
1.074000000000000000e+04
4.703000000000000000e+03
3.223000000000000000e+03
3.690000000000000000e+02
1.044800000000000000e+04
3.758000000000000000e+03
6.204000000000000000e+03
6.639000000000000000e+03
2.027100000000000000e+04
1.038200000000000000e+04
7.446000000000000000e+03
2.904000000000000000e+03
9.197000000000000000e+03
1.225100000000000000e+04
7.420000000000000000e+03
2.976000000000000000e+03
1.505800000000000000e+04
1.032600000000000000e+04
4.008000000000000000e+03
2.396000000000000000e+03
1.612000000000000000e+03
6.272000000000000000e+03
1.489500000000000000e+04
1.233500000000000000e+04
3.885000000000000000e+03
3.242000000000000000e+03
7.563000000000000000e+03
8.610000000000000000e+02
4.465000000000000000e+03
3.185000000000000000e+03
2.074000000000000000e+03
1.596000000000000000e+03
1.068500000000000000e+04
3.336000000000000000e+03
7.005000000000000000e+03
9.664000000000000000e+03
8.960000000000000000e+02
3.786000000000000000e+03
5.170000000000000000e+03
6.352000000000000000e+03
9.710000000000000000e+02
6.995000000000000000e+03
9.471000000000000000e+03
1.412200000000000000e+04
3.602000000000000000e+03
9.036000000000000000e+03
8.637000000000000000e+03
1.091000000000000000e+03
4.831000000000000000e+03
6.992000000000000000e+03
1.208500000000000000e+04
1.728800000000000000e+04
6.439000000000000000e+03
8.096000000000000000e+03
1.905000000000000000e+03
1.542000000000000000e+03
5.738000000000000000e+03
5.502000000000000000e+03
1.097700000000000000e+04
3.120000000000000000e+03
3.162000000000000000e+03
7.100000000000000000e+01
8.552000000000000000e+03
7.212000000000000000e+03
2.785000000000000000e+04
8.357000000000000000e+03
4.000000000000000000e+01
2.261000000000000000e+03
6.390000000000000000e+02
1.262000000000000000e+03
3.693000000000000000e+03
1.510500000000000000e+04
3.241000000000000000e+03
3.143000000000000000e+03
5.212000000000000000e+03
1.131000000000000000e+03
1.347500000000000000e+04
1.378200000000000000e+04
6.740000000000000000e+02
4.156000000000000000e+03
1.248000000000000000e+03
3.439400000000000000e+04
2.422000000000000000e+03
2.055000000000000000e+03
6.998000000000000000e+03
5.069000000000000000e+03
7.484000000000000000e+03
1.166000000000000000e+03
1.768400000000000000e+04
4.710000000000000000e+02
3.036900000000000000e+04
1.740000000000000000e+03
3.817000000000000000e+03
8.585000000000000000e+03
1.407700000000000000e+04
1.041300000000000000e+04
4.644000000000000000e+03
1.454000000000000000e+03
1.079800000000000000e+04
9.239000000000000000e+03
2.128000000000000000e+03
3.046000000000000000e+03
5.175000000000000000e+03
1.175000000000000000e+04
8.392000000000000000e+03
1.671000000000000000e+03
5.390000000000000000e+03
4.262000000000000000e+03
6.130000000000000000e+03
3.341000000000000000e+03
1.377000000000000000e+03
8.200000000000000000e+03
6.811000000000000000e+03
2.503000000000000000e+03
5.467000000000000000e+03
1.305000000000000000e+03
9.690000000000000000e+03
3.170000000000000000e+02
1.578200000000000000e+04
1.717000000000000000e+03
3.075000000000000000e+03
6.006000000000000000e+03
5.033000000000000000e+03
2.123000000000000000e+03
2.414000000000000000e+03
8.581000000000000000e+03
3.000000000000000000e+00
2.516000000000000000e+03
1.250500000000000000e+04
4.754000000000000000e+03
7.549000000000000000e+03
9.171000000000000000e+03
1.422000000000000000e+03
3.125000000000000000e+03
1.627000000000000000e+03
2.000000000000000000e+00
3.540000000000000000e+02
6.480000000000000000e+03
1.192800000000000000e+04
3.785000000000000000e+03
2.124000000000000000e+03
5.788000000000000000e+03
6.787000000000000000e+03
2.400000000000000000e+01
1.305000000000000000e+03
2.208200000000000000e+04
5.865000000000000000e+03
2.340000000000000000e+03
1.972000000000000000e+03
1.913000000000000000e+03
4.626000000000000000e+03
6.073000000000000000e+03
1.233100000000000000e+04
1.450400000000000000e+04
1.299900000000000000e+04
6.211000000000000000e+03
4.966000000000000000e+03
1.993600000000000000e+04
1.214400000000000000e+04
1.218900000000000000e+04
9.093000000000000000e+03
6.879000000000000000e+03
7.080000000000000000e+02
1.699000000000000000e+03
4.860000000000000000e+03
2.688000000000000000e+03
1.277400000000000000e+04
8.784000000000000000e+03
7.598000000000000000e+03
7.083000000000000000e+03
2.890000000000000000e+02
7.900000000000000000e+03
1.068000000000000000e+03
1.088400000000000000e+04
6.690000000000000000e+02
2.866000000000000000e+03
6.727000000000000000e+03
8.629000000000000000e+03
5.190000000000000000e+03
2.868000000000000000e+03
5.091000000000000000e+03
5.075000000000000000e+03
3.003000000000000000e+03
3.000000000000000000e+03
9.749000000000000000e+03
2.401000000000000000e+03
1.298800000000000000e+04
4.502000000000000000e+03
8.170000000000000000e+02
1.454000000000000000e+03
1.192800000000000000e+04
6.882000000000000000e+03
1.092600000000000000e+04
5.784000000000000000e+03
4.789000000000000000e+03
9.200000000000000000e+03
5.757000000000000000e+03
6.960000000000000000e+02
2.292100000000000000e+04
3.320000000000000000e+03
6.484000000000000000e+03
6.667000000000000000e+03
1.381500000000000000e+04
1.050000000000000000e+03
1.625800000000000000e+04
1.173000000000000000e+03
6.363000000000000000e+03
3.840000000000000000e+03
3.024000000000000000e+03
1.574000000000000000e+03
2.113000000000000000e+03
8.290000000000000000e+02
2.289000000000000000e+03
1.129500000000000000e+04
2.458000000000000000e+03
6.042000000000000000e+03
6.460000000000000000e+03
7.930000000000000000e+02
2.138000000000000000e+03
2.045000000000000000e+03
1.002900000000000000e+04
1.679000000000000000e+03
7.030000000000000000e+02
1.061000000000000000e+03
2.530000000000000000e+02
6.438000000000000000e+03
1.288600000000000000e+04
3.544000000000000000e+03
4.259000000000000000e+03
5.377000000000000000e+03
3.224000000000000000e+03
3.028000000000000000e+03
1.679000000000000000e+03
2.000000000000000000e+00
7.898000000000000000e+03
5.274000000000000000e+03
3.235100000000000000e+04
1.743900000000000000e+04
8.950000000000000000e+02
2.081000000000000000e+03
5.727000000000000000e+03
7.651000000000000000e+03
1.763000000000000000e+03
2.493000000000000000e+03
2.670000000000000000e+02
4.148000000000000000e+03
2.437000000000000000e+03
4.782000000000000000e+03
1.520800000000000000e+04
4.548000000000000000e+03
1.093500000000000000e+04
1.240400000000000000e+04
7.296000000000000000e+03
1.474700000000000000e+04
1.563300000000000000e+04
5.994000000000000000e+03
2.474000000000000000e+03
5.306000000000000000e+03
1.092900000000000000e+04
3.257000000000000000e+03
6.663000000000000000e+03
1.271000000000000000e+03
6.937000000000000000e+03
7.711000000000000000e+03
2.333000000000000000e+03
2.303000000000000000e+03
8.240000000000000000e+02
4.245000000000000000e+03
6.631000000000000000e+03
1.097700000000000000e+04
1.390000000000000000e+03
8.125000000000000000e+03
1.463000000000000000e+04
1.750000000000000000e+03
1.469000000000000000e+03
2.387000000000000000e+03
1.299000000000000000e+03
1.730000000000000000e+03
1.242300000000000000e+04
2.463000000000000000e+03
2.977000000000000000e+03
6.716000000000000000e+03
8.102000000000000000e+03
6.499000000000000000e+03
7.798000000000000000e+03
1.248600000000000000e+04
1.258800000000000000e+04
3.142900000000000000e+04
2.079000000000000000e+03
6.300000000000000000e+01
2.786000000000000000e+03
6.065000000000000000e+03
1.843900000000000000e+04
7.699000000000000000e+03
1.994000000000000000e+04
9.851000000000000000e+03
1.137500000000000000e+04
3.317000000000000000e+03
3.595000000000000000e+03
1.037100000000000000e+04
3.680000000000000000e+03
4.341000000000000000e+03
1.928500000000000000e+04
5.384000000000000000e+03
1.571000000000000000e+03
3.597000000000000000e+03
8.433000000000000000e+03
3.183000000000000000e+03
1.445000000000000000e+03
1.634000000000000000e+03
9.190000000000000000e+03
7.663000000000000000e+03
1.353600000000000000e+04
5.040000000000000000e+03
7.081000000000000000e+03
1.100000000000000000e+01
2.133000000000000000e+03
1.045400000000000000e+04
3.203000000000000000e+03
9.026000000000000000e+03
4.794000000000000000e+03
1.394000000000000000e+03
8.034000000000000000e+03
5.745000000000000000e+03
1.056200000000000000e+04
4.079000000000000000e+03
5.502000000000000000e+03
1.160100000000000000e+04
7.260000000000000000e+02
1.012800000000000000e+04
3.182000000000000000e+03
3.058000000000000000e+03
2.369000000000000000e+03
1.384100000000000000e+04
4.482000000000000000e+03
3.608000000000000000e+03
2.721000000000000000e+03
3.000000000000000000e+00
1.124000000000000000e+03
2.304200000000000000e+04
6.690000000000000000e+02
8.059000000000000000e+03
1.494700000000000000e+04
2.686000000000000000e+03
1.815800000000000000e+04
1.466000000000000000e+03
1.256200000000000000e+04
5.036000000000000000e+03
3.120000000000000000e+03
8.072000000000000000e+03
8.022000000000000000e+03
3.145000000000000000e+03
1.556100000000000000e+04
2.531000000000000000e+03
3.587000000000000000e+03
1.101000000000000000e+03
2.387000000000000000e+03
3.212000000000000000e+03
4.637000000000000000e+03
1.501700000000000000e+04
2.388000000000000000e+04
6.070000000000000000e+02
7.179000000000000000e+03
1.045100000000000000e+04
9.733000000000000000e+03
3.077000000000000000e+03
9.121000000000000000e+03
1.651300000000000000e+04
3.837000000000000000e+03
7.880000000000000000e+03
1.330000000000000000e+04
1.139000000000000000e+03
6.900000000000000000e+01
1.422000000000000000e+03
1.172000000000000000e+03
7.941000000000000000e+03
2.956000000000000000e+03
1.699000000000000000e+03
1.038200000000000000e+04
2.153800000000000000e+04
5.170000000000000000e+02
1.930600000000000000e+04
1.637400000000000000e+04
6.664000000000000000e+03
1.481500000000000000e+04
1.788000000000000000e+03
7.095000000000000000e+03
1.650300000000000000e+04
8.510000000000000000e+02
2.900000000000000000e+03
1.517900000000000000e+04
2.890000000000000000e+02
5.654000000000000000e+03
5.874000000000000000e+03
7.234000000000000000e+03
1.602000000000000000e+03
2.329100000000000000e+04
3.091000000000000000e+03
1.395000000000000000e+03
7.502000000000000000e+03
1.465000000000000000e+03
6.230000000000000000e+02
1.227000000000000000e+03
1.550300000000000000e+04
8.475000000000000000e+03
3.179000000000000000e+03
2.452000000000000000e+03
1.593000000000000000e+03
1.324000000000000000e+03
7.339000000000000000e+03
1.563000000000000000e+04
2.413000000000000000e+03
2.200000000000000000e+01
1.437200000000000000e+04
3.316000000000000000e+03
1.185000000000000000e+03
1.583700000000000000e+04
1.159800000000000000e+04
6.767000000000000000e+03
4.128000000000000000e+03
1.505600000000000000e+04
2.836000000000000000e+03
7.691000000000000000e+03
2.486000000000000000e+03
1.779000000000000000e+03
2.287000000000000000e+03
5.722000000000000000e+03
2.893000000000000000e+03
6.940000000000000000e+02
7.700000000000000000e+02
5.641000000000000000e+03
2.335000000000000000e+03
8.660000000000000000e+02
3.930000000000000000e+02
5.495000000000000000e+03
7.847000000000000000e+03
7.819000000000000000e+03
4.034000000000000000e+03
2.877000000000000000e+03
3.434000000000000000e+03
1.277000000000000000e+03
2.439000000000000000e+03
2.774000000000000000e+03
6.978000000000000000e+03
1.930800000000000000e+04
5.829000000000000000e+03
7.063000000000000000e+03
9.191000000000000000e+03
1.713000000000000000e+03
6.624000000000000000e+03
6.967000000000000000e+03
2.315000000000000000e+03
8.443000000000000000e+03
7.217000000000000000e+03
9.650000000000000000e+03
1.567400000000000000e+04
2.578100000000000000e+04
1.087200000000000000e+04
1.448000000000000000e+03
2.525000000000000000e+03
6.940000000000000000e+02
1.074800000000000000e+04
2.055000000000000000e+03
9.312000000000000000e+03
4.080000000000000000e+03
2.492000000000000000e+03
1.943400000000000000e+04
1.801000000000000000e+03
4.715000000000000000e+03
1.207800000000000000e+04
1.104000000000000000e+03
2.215000000000000000e+03
8.152000000000000000e+03
1.487100000000000000e+04
4.614000000000000000e+03
3.488000000000000000e+03
6.469000000000000000e+03
4.921000000000000000e+03
1.027800000000000000e+04
1.031800000000000000e+04
1.032000000000000000e+03
3.621000000000000000e+03
1.072000000000000000e+03
7.357000000000000000e+03
3.776000000000000000e+03
2.336000000000000000e+03
9.871000000000000000e+03
3.190000000000000000e+03
2.410400000000000000e+04
3.817000000000000000e+03
3.350000000000000000e+03
4.251000000000000000e+03
2.262000000000000000e+03
2.450000000000000000e+03
2.390000000000000000e+02
7.583000000000000000e+03
7.698000000000000000e+03
1.062000000000000000e+03
2.463000000000000000e+03
1.874000000000000000e+03
2.220000000000000000e+03
1.276100000000000000e+04
1.436000000000000000e+03
5.378000000000000000e+03
8.380000000000000000e+02
2.100000000000000000e+02
6.864000000000000000e+03
9.086000000000000000e+03
1.201300000000000000e+04
6.080000000000000000e+02
1.722300000000000000e+04
1.485200000000000000e+04
2.418000000000000000e+03
6.100000000000000000e+02
2.323000000000000000e+03
6.600000000000000000e+02
7.412000000000000000e+03
1.900000000000000000e+01
9.040000000000000000e+02
2.867000000000000000e+03
4.822000000000000000e+03
2.666600000000000000e+04
1.017200000000000000e+04
1.394000000000000000e+03
1.078200000000000000e+04
7.572000000000000000e+03
2.297000000000000000e+03
1.435000000000000000e+03
5.283000000000000000e+03
9.311000000000000000e+03
2.499000000000000000e+03
2.844000000000000000e+03
1.734900000000000000e+04
3.621000000000000000e+03
1.249500000000000000e+04
7.819000000000000000e+03
3.652000000000000000e+03
1.650000000000000000e+03
6.687000000000000000e+03
3.091900000000000000e+04
2.850000000000000000e+03
2.438000000000000000e+03
1.177500000000000000e+04
1.017600000000000000e+04
1.630000000000000000e+03
5.688000000000000000e+03
2.224000000000000000e+03
1.258200000000000000e+04
8.412000000000000000e+03
4.007000000000000000e+03
2.016600000000000000e+04
7.096000000000000000e+03
6.287000000000000000e+03
1.376100000000000000e+04
1.310100000000000000e+04
4.938000000000000000e+03
5.513000000000000000e+03
2.096700000000000000e+04
5.060000000000000000e+02
2.058000000000000000e+03
1.053000000000000000e+03
1.032400000000000000e+04
7.449000000000000000e+03
8.893000000000000000e+03
2.742800000000000000e+04
3.953000000000000000e+03
9.800000000000000000e+02
6.730000000000000000e+02
1.576000000000000000e+03
5.843000000000000000e+03
8.372000000000000000e+03
7.380000000000000000e+02
1.326000000000000000e+03
1.593000000000000000e+03
1.501300000000000000e+04
5.449000000000000000e+03
1.295000000000000000e+03
7.417000000000000000e+03
2.526000000000000000e+03
3.003000000000000000e+03
6.357000000000000000e+03
1.278900000000000000e+04
2.899000000000000000e+03
5.379000000000000000e+03
7.510000000000000000e+02
6.989000000000000000e+03
3.913000000000000000e+03
1.710000000000000000e+03
3.757000000000000000e+03
4.218000000000000000e+03
2.197000000000000000e+03
6.057000000000000000e+03
5.371000000000000000e+03
4.559000000000000000e+03
2.910000000000000000e+02
2.547000000000000000e+03
2.320000000000000000e+02
1.138000000000000000e+03
2.378500000000000000e+04
4.490000000000000000e+03
1.017000000000000000e+03
2.982000000000000000e+03
1.988000000000000000e+03
4.192000000000000000e+03
1.631900000000000000e+04
4.485000000000000000e+03
5.080000000000000000e+02
5.596000000000000000e+03
1.671000000000000000e+03
1.958500000000000000e+04
8.124000000000000000e+03
1.613100000000000000e+04
1.172600000000000000e+04
1.826000000000000000e+03
3.690000000000000000e+02
9.088000000000000000e+03
4.465000000000000000e+03
2.994000000000000000e+03
9.916000000000000000e+03
9.139000000000000000e+03
5.936000000000000000e+03
6.450000000000000000e+03
6.227000000000000000e+03
2.506000000000000000e+03
1.442100000000000000e+04
2.844000000000000000e+03
8.850000000000000000e+02
2.385000000000000000e+03
4.001000000000000000e+03
8.904000000000000000e+03
2.337700000000000000e+04
1.189000000000000000e+03
7.177000000000000000e+03
8.045000000000000000e+03
3.082000000000000000e+03
4.295000000000000000e+03
7.404000000000000000e+03
1.270200000000000000e+04
5.318000000000000000e+03
4.134000000000000000e+03
1.388000000000000000e+04
3.608000000000000000e+03
1.690000000000000000e+02
3.216000000000000000e+03
8.680000000000000000e+02
5.337000000000000000e+03
1.805000000000000000e+03
3.521000000000000000e+03
7.825000000000000000e+03
5.842000000000000000e+03
8.000000000000000000e+03
3.621000000000000000e+03
1.563000000000000000e+03
1.973000000000000000e+03
5.342000000000000000e+03
4.245000000000000000e+03
1.500000000000000000e+02
2.284000000000000000e+03
2.182000000000000000e+03
5.440000000000000000e+02
5.850000000000000000e+02
1.160000000000000000e+03
4.956000000000000000e+03
2.024000000000000000e+03
7.814000000000000000e+03
5.169000000000000000e+03
1.089300000000000000e+04
3.690000000000000000e+02
9.070000000000000000e+02
5.606000000000000000e+03
6.160000000000000000e+03
4.196000000000000000e+03
2.124200000000000000e+04
1.374100000000000000e+04
1.453100000000000000e+04
7.678000000000000000e+03
8.967000000000000000e+03
5.376000000000000000e+03
6.492000000000000000e+03
2.845000000000000000e+03
6.961000000000000000e+03
9.620000000000000000e+02
7.305000000000000000e+03
9.897000000000000000e+03
6.607000000000000000e+03
4.417000000000000000e+03
4.680000000000000000e+03
8.142000000000000000e+03
2.058000000000000000e+03
7.877000000000000000e+03
7.458000000000000000e+03
5.735000000000000000e+03
5.803000000000000000e+03
2.965000000000000000e+03
1.022200000000000000e+04
5.470000000000000000e+02
9.960000000000000000e+02
9.328000000000000000e+03
8.010000000000000000e+03
3.298000000000000000e+03
5.294000000000000000e+03
5.709000000000000000e+03
3.705000000000000000e+03
2.142500000000000000e+04
8.519000000000000000e+03
1.461000000000000000e+03
1.032000000000000000e+04
9.950000000000000000e+02
5.960000000000000000e+02
3.096000000000000000e+03
1.301700000000000000e+04
4.420000000000000000e+03
2.217000000000000000e+03
1.198400000000000000e+04
3.564000000000000000e+03
3.445000000000000000e+03
1.726000000000000000e+03
6.679000000000000000e+03
1.387800000000000000e+04
4.398000000000000000e+03
7.449000000000000000e+03
1.682000000000000000e+03
3.840000000000000000e+03
3.511000000000000000e+03
2.480000000000000000e+02
1.489000000000000000e+03
1.019000000000000000e+04
1.391000000000000000e+03
3.416000000000000000e+03
8.378000000000000000e+03
9.330000000000000000e+02
2.968000000000000000e+03
1.330900000000000000e+04
8.921000000000000000e+03
5.234000000000000000e+03
5.491000000000000000e+03
1.077000000000000000e+03
7.320000000000000000e+03
4.710000000000000000e+02
7.542000000000000000e+03
3.257000000000000000e+03
5.306000000000000000e+03
1.407200000000000000e+04
2.118900000000000000e+04
3.429000000000000000e+03
5.276000000000000000e+03
2.104000000000000000e+03
3.527000000000000000e+03
7.479000000000000000e+03
1.300000000000000000e+03
4.060000000000000000e+02
5.910000000000000000e+02
3.495000000000000000e+03
9.481000000000000000e+03
4.407000000000000000e+03
2.303000000000000000e+03
1.038000000000000000e+03
2.740000000000000000e+02
5.751000000000000000e+03
2.213000000000000000e+03
2.757000000000000000e+03
7.502000000000000000e+03
1.032000000000000000e+03
4.170000000000000000e+02
1.082400000000000000e+04
5.238000000000000000e+03
3.055000000000000000e+03
7.229000000000000000e+03
4.348000000000000000e+03
2.756100000000000000e+04
6.600000000000000000e+02
1.656300000000000000e+04
1.336800000000000000e+04
1.100000000000000000e+01
7.670000000000000000e+02
3.395000000000000000e+03
1.840200000000000000e+04
5.180000000000000000e+02
3.930000000000000000e+03
7.161000000000000000e+03
1.586400000000000000e+04
5.305000000000000000e+03
6.057000000000000000e+03
2.232000000000000000e+03
7.532000000000000000e+03
1.065000000000000000e+03
6.014000000000000000e+03
8.033000000000000000e+03
4.218000000000000000e+03
8.980000000000000000e+02
6.225000000000000000e+03
1.301300000000000000e+04
6.430000000000000000e+03
9.590000000000000000e+02
7.777000000000000000e+03
1.030700000000000000e+04
4.232000000000000000e+03
2.045000000000000000e+03
3.193000000000000000e+03
5.905000000000000000e+03
1.046000000000000000e+03
8.637000000000000000e+03
9.970000000000000000e+02
7.941000000000000000e+03
1.058300000000000000e+04
1.950700000000000000e+04
1.664000000000000000e+03
7.355000000000000000e+03
4.710000000000000000e+02
1.911000000000000000e+03
8.451000000000000000e+03
1.309400000000000000e+04
9.170000000000000000e+02
1.287000000000000000e+03
3.883200000000000000e+04
7.486000000000000000e+03
3.595000000000000000e+03
8.490000000000000000e+02
2.761000000000000000e+03
5.072000000000000000e+03
1.024000000000000000e+03
2.138000000000000000e+03
1.386600000000000000e+04
3.993000000000000000e+03
1.239300000000000000e+04
9.083000000000000000e+03
1.864000000000000000e+03
1.796000000000000000e+03
7.346000000000000000e+03
1.388600000000000000e+04
5.304000000000000000e+03
8.680000000000000000e+03
2.989000000000000000e+03
2.309000000000000000e+03
4.077000000000000000e+03
1.358200000000000000e+04
2.461000000000000000e+03
4.750000000000000000e+02
3.050000000000000000e+02
9.033000000000000000e+03
6.400000000000000000e+02
6.300000000000000000e+02
7.045000000000000000e+03
4.870000000000000000e+02
7.400000000000000000e+01
6.700000000000000000e+02
7.256000000000000000e+03
5.998000000000000000e+03
3.983000000000000000e+03
1.401600000000000000e+04
3.711000000000000000e+03
6.611000000000000000e+03
4.433000000000000000e+03
2.607000000000000000e+03
1.501800000000000000e+04
6.527000000000000000e+03
7.519000000000000000e+03
2.366000000000000000e+03
1.761700000000000000e+04
3.570000000000000000e+03
8.500000000000000000e+02
2.000000000000000000e+00
1.788000000000000000e+03
7.400000000000000000e+01
9.407000000000000000e+03
1.481000000000000000e+03
3.657000000000000000e+03
1.699000000000000000e+03
4.798000000000000000e+03
1.917300000000000000e+04
5.700000000000000000e+01
1.043200000000000000e+04
5.342000000000000000e+03
4.431000000000000000e+03
2.334000000000000000e+03
1.150700000000000000e+04
9.601000000000000000e+03
9.020000000000000000e+02
3.174000000000000000e+03
1.588000000000000000e+03
8.462000000000000000e+03
1.097900000000000000e+04
5.232000000000000000e+03
2.453000000000000000e+03
1.110400000000000000e+04
1.149200000000000000e+04
7.342000000000000000e+03
1.466000000000000000e+03
4.710000000000000000e+02
1.016000000000000000e+04
1.092800000000000000e+04
7.464000000000000000e+03
4.667000000000000000e+03
1.786700000000000000e+04
1.240400000000000000e+04
3.942000000000000000e+03
2.500000000000000000e+03
5.055000000000000000e+03
3.077000000000000000e+03
7.322000000000000000e+03
2.184000000000000000e+03
2.436000000000000000e+03
4.087000000000000000e+03
3.257000000000000000e+03
5.294000000000000000e+03
1.334100000000000000e+04
8.096000000000000000e+03
2.212000000000000000e+03
3.343000000000000000e+03
6.700000000000000000e+03
1.341300000000000000e+04
2.390000000000000000e+02
3.319000000000000000e+03
2.197000000000000000e+03
7.122000000000000000e+03
5.654000000000000000e+03
1.061600000000000000e+04
3.909000000000000000e+03
1.259300000000000000e+04
3.953000000000000000e+03
4.754000000000000000e+03
5.225000000000000000e+03
4.790000000000000000e+03
1.347900000000000000e+04
1.646300000000000000e+04
9.046000000000000000e+03
5.305000000000000000e+03
2.527000000000000000e+03
2.265000000000000000e+03
1.194100000000000000e+04
1.061000000000000000e+03
6.750000000000000000e+02
2.462000000000000000e+03
2.794000000000000000e+03
2.536500000000000000e+04
6.754000000000000000e+03
1.020000000000000000e+03
9.193000000000000000e+03
9.060000000000000000e+02
7.728000000000000000e+03
1.576300000000000000e+04
1.493000000000000000e+03
8.288000000000000000e+03
6.284000000000000000e+03
4.710000000000000000e+02
1.618100000000000000e+04
3.871000000000000000e+03
4.421000000000000000e+03
7.693000000000000000e+03
1.275500000000000000e+04
5.635000000000000000e+03
1.132700000000000000e+04
3.350000000000000000e+03
1.617000000000000000e+04
5.178000000000000000e+03
2.388000000000000000e+03
5.843000000000000000e+03
1.096000000000000000e+03
1.998000000000000000e+04
1.500000000000000000e+03
3.436000000000000000e+03
1.916000000000000000e+03
1.466000000000000000e+03
1.220700000000000000e+04
5.761000000000000000e+03
6.984000000000000000e+03
7.400000000000000000e+01
4.860000000000000000e+03
3.268000000000000000e+03
2.055700000000000000e+04
5.298000000000000000e+03
8.162000000000000000e+03
8.561000000000000000e+03
3.435500000000000000e+04
2.279000000000000000e+03
1.319000000000000000e+03
5.414000000000000000e+03
1.954600000000000000e+04
1.300000000000000000e+03
7.898000000000000000e+03
8.750000000000000000e+02
1.393000000000000000e+03
7.571000000000000000e+03
1.054400000000000000e+04
5.340000000000000000e+03
1.123500000000000000e+04
3.094000000000000000e+03
2.047000000000000000e+04
5.995000000000000000e+03
2.820000000000000000e+03
4.393000000000000000e+03
6.548000000000000000e+03
1.473000000000000000e+03
3.320000000000000000e+03
2.786000000000000000e+03
4.680000000000000000e+03
6.188000000000000000e+03
1.302200000000000000e+04
1.601200000000000000e+04
1.635500000000000000e+04
4.643000000000000000e+03
4.737000000000000000e+03
7.623000000000000000e+03
1.464000000000000000e+03
1.840000000000000000e+03
9.606000000000000000e+03
2.751000000000000000e+03
5.476000000000000000e+03
3.348000000000000000e+03
2.257000000000000000e+03
5.800000000000000000e+03
3.674000000000000000e+03
2.005000000000000000e+03
5.416000000000000000e+03
9.092000000000000000e+03
4.149000000000000000e+03
1.223700000000000000e+04
3.039000000000000000e+03
1.150100000000000000e+04
4.704000000000000000e+03
1.019800000000000000e+04
2.190000000000000000e+02
1.805000000000000000e+03
7.572000000000000000e+03
3.239000000000000000e+03
6.590000000000000000e+02
3.440000000000000000e+03
3.886000000000000000e+03
9.469000000000000000e+03
1.037800000000000000e+04
8.950000000000000000e+02
1.390800000000000000e+04
1.052000000000000000e+03
6.081000000000000000e+03
2.070000000000000000e+03
1.813000000000000000e+03
5.489000000000000000e+03
5.657000000000000000e+03
6.705000000000000000e+03
2.808000000000000000e+03
3.322000000000000000e+03
2.500000000000000000e+01
3.494000000000000000e+03
1.077900000000000000e+04
1.437100000000000000e+04
2.288000000000000000e+03
6.745000000000000000e+03
1.220200000000000000e+04
8.883000000000000000e+03
3.930000000000000000e+02
6.409000000000000000e+03
1.211700000000000000e+04
4.337000000000000000e+03
2.496000000000000000e+03
8.540000000000000000e+02
1.243000000000000000e+03
1.448000000000000000e+03
3.505000000000000000e+03
3.388000000000000000e+03
6.100000000000000000e+01
4.638000000000000000e+03
3.466000000000000000e+03
5.190000000000000000e+03
1.597000000000000000e+03
2.700000000000000000e+03
1.448000000000000000e+03
3.002000000000000000e+03
2.757000000000000000e+03
1.500000000000000000e+01
1.185300000000000000e+04
6.123000000000000000e+03
1.192800000000000000e+04
1.452000000000000000e+03
1.600000000000000000e+03
7.909000000000000000e+03
6.960000000000000000e+02
2.442000000000000000e+03
9.125000000000000000e+03
2.530000000000000000e+02
2.374000000000000000e+03
1.240400000000000000e+04
5.883000000000000000e+03
2.000000000000000000e+00
1.421000000000000000e+03
1.020000000000000000e+03
2.289000000000000000e+03
8.540000000000000000e+02
4.233000000000000000e+03
4.332800000000000000e+04
2.518000000000000000e+03
4.334000000000000000e+03
3.039000000000000000e+03
1.986000000000000000e+03
1.302500000000000000e+04
8.200000000000000000e+02
1.333100000000000000e+04
1.878000000000000000e+03
9.660000000000000000e+02
6.474000000000000000e+03
2.695000000000000000e+03
2.600000000000000000e+03
4.189000000000000000e+03
1.063600000000000000e+04
5.257000000000000000e+03
1.675000000000000000e+03
1.729500000000000000e+04
1.986200000000000000e+04
1.335500000000000000e+04
5.071000000000000000e+03
4.807000000000000000e+03
3.598000000000000000e+03
9.387000000000000000e+03
8.595000000000000000e+03
5.811000000000000000e+03
5.418000000000000000e+03
9.620000000000000000e+03
7.396000000000000000e+03
5.660000000000000000e+02
5.860000000000000000e+02
7.171000000000000000e+03
1.082500000000000000e+04
1.510700000000000000e+04
6.150000000000000000e+03
1.410000000000000000e+03
2.260000000000000000e+03
2.666600000000000000e+04
5.196000000000000000e+03
3.154700000000000000e+04
9.517000000000000000e+03
2.000000000000000000e+00
4.493000000000000000e+03
3.476000000000000000e+03
2.079000000000000000e+03
2.107000000000000000e+03
1.550400000000000000e+04
1.139000000000000000e+03
7.630000000000000000e+03
3.696000000000000000e+03
6.782000000000000000e+03
2.450000000000000000e+03
1.568800000000000000e+04
3.572000000000000000e+03
2.034000000000000000e+03
6.199000000000000000e+03
8.846000000000000000e+03
1.665000000000000000e+03
4.704000000000000000e+03
2.904000000000000000e+03
2.987000000000000000e+03
6.335000000000000000e+03
1.239200000000000000e+04
1.092800000000000000e+04
1.561000000000000000e+03
1.050000000000000000e+03
1.017200000000000000e+04
9.451000000000000000e+03
1.942900000000000000e+04
4.191000000000000000e+03
3.927000000000000000e+03
4.099000000000000000e+03
1.307000000000000000e+03
2.123400000000000000e+04
4.878000000000000000e+03
1.600000000000000000e+01
1.606000000000000000e+03
3.164000000000000000e+03
2.428000000000000000e+03
4.230000000000000000e+03
6.298000000000000000e+03
2.742000000000000000e+03
3.418000000000000000e+03
5.728000000000000000e+03
1.343400000000000000e+04
1.478700000000000000e+04
6.809000000000000000e+03
1.828000000000000000e+03
3.767000000000000000e+03
9.620000000000000000e+02
7.021000000000000000e+03
3.057000000000000000e+03
6.070000000000000000e+02
1.041000000000000000e+03
3.327000000000000000e+03
1.239800000000000000e+04
7.627000000000000000e+03
8.413000000000000000e+03
9.700000000000000000e+02
5.419000000000000000e+03
1.975000000000000000e+03
1.277700000000000000e+04
7.463000000000000000e+03
1.669000000000000000e+03
1.629000000000000000e+03
4.547000000000000000e+03
1.724000000000000000e+03
1.880000000000000000e+03
4.029000000000000000e+03
6.484000000000000000e+03
4.307000000000000000e+03
1.495000000000000000e+03
8.282000000000000000e+03
1.440900000000000000e+04
4.210000000000000000e+03
7.044000000000000000e+03
4.146000000000000000e+03
1.918000000000000000e+03
8.076000000000000000e+03
1.437000000000000000e+03
4.754000000000000000e+03
4.488000000000000000e+03
2.800000000000000000e+01
5.981000000000000000e+03
3.349000000000000000e+03
6.560000000000000000e+03
4.874000000000000000e+03
1.061100000000000000e+04
5.233000000000000000e+03
4.258000000000000000e+03
1.012300000000000000e+04
6.787000000000000000e+03
9.346000000000000000e+03
5.449000000000000000e+03
2.331300000000000000e+04
4.174000000000000000e+03
5.580000000000000000e+02
6.218000000000000000e+03
6.740000000000000000e+02
2.000000000000000000e+00
3.087000000000000000e+03
3.942000000000000000e+03
2.660000000000000000e+02
1.184000000000000000e+03
1.449300000000000000e+04
7.728000000000000000e+03
8.705000000000000000e+03
2.442000000000000000e+03
2.022000000000000000e+03
8.112000000000000000e+03
1.737000000000000000e+03
1.600000000000000000e+01
1.739100000000000000e+04
5.313000000000000000e+03
7.746000000000000000e+03
3.645000000000000000e+03
1.123300000000000000e+04
4.750000000000000000e+02
1.671000000000000000e+03
3.325000000000000000e+03
4.240000000000000000e+03
8.124000000000000000e+03
8.389000000000000000e+03
6.255000000000000000e+03
3.036900000000000000e+04
1.153300000000000000e+04
2.850000000000000000e+03
1.227200000000000000e+04
4.414000000000000000e+03
8.418000000000000000e+03
7.057000000000000000e+03
4.201000000000000000e+03
3.233000000000000000e+03
5.456000000000000000e+03
1.694000000000000000e+03
2.988000000000000000e+03
7.537000000000000000e+03
6.940000000000000000e+02
5.085000000000000000e+03
1.548000000000000000e+03
6.353000000000000000e+03
4.825000000000000000e+03
1.373900000000000000e+04
7.216000000000000000e+03
3.840000000000000000e+03
1.260000000000000000e+03
7.825000000000000000e+03
8.429000000000000000e+03
3.740000000000000000e+02
3.605000000000000000e+03
7.260000000000000000e+03
9.580000000000000000e+03
1.055000000000000000e+04
1.746500000000000000e+04
2.150000000000000000e+03
1.376000000000000000e+03
1.505100000000000000e+04
2.060000000000000000e+02
2.587000000000000000e+03
1.291000000000000000e+03
1.168000000000000000e+03
2.115000000000000000e+03
1.693000000000000000e+03
5.274000000000000000e+03
3.553000000000000000e+03
4.959000000000000000e+03
1.467800000000000000e+04
5.748000000000000000e+03
2.200000000000000000e+01
7.528000000000000000e+03
7.896000000000000000e+03
1.189500000000000000e+04
7.722000000000000000e+03
6.710000000000000000e+02
6.154000000000000000e+03
8.310000000000000000e+02
2.134000000000000000e+03
4.292000000000000000e+03
3.054000000000000000e+03
7.632000000000000000e+03
6.734000000000000000e+03
8.386000000000000000e+03
3.036000000000000000e+03
6.012000000000000000e+03
7.170000000000000000e+03
3.354000000000000000e+03
1.843600000000000000e+04
2.113400000000000000e+04
3.028000000000000000e+03
1.620500000000000000e+04
1.065400000000000000e+04
2.627000000000000000e+03
1.605000000000000000e+03
2.411000000000000000e+03
7.870000000000000000e+03
5.211000000000000000e+03
6.169000000000000000e+03
8.290000000000000000e+02
2.466000000000000000e+03
1.288000000000000000e+03
5.573000000000000000e+03
7.420000000000000000e+02
1.770000000000000000e+03
1.873000000000000000e+03
2.037300000000000000e+04
1.298800000000000000e+04
1.586000000000000000e+03
5.279000000000000000e+03
2.061000000000000000e+03
4.170000000000000000e+03
3.305400000000000000e+04
3.603000000000000000e+03
1.198200000000000000e+04
5.411000000000000000e+03
5.046000000000000000e+03
5.242000000000000000e+03
3.621000000000000000e+03
3.018000000000000000e+03
3.412000000000000000e+03
3.930000000000000000e+03
6.635000000000000000e+03
7.316000000000000000e+03
9.126000000000000000e+03
3.053000000000000000e+03
5.869000000000000000e+03
2.525000000000000000e+03
1.402900000000000000e+04
7.403000000000000000e+03
1.300000000000000000e+01
7.342000000000000000e+03
8.610000000000000000e+02
5.553000000000000000e+03
1.606000000000000000e+03
3.067000000000000000e+03
2.388200000000000000e+04
1.370000000000000000e+03
7.938000000000000000e+03
6.721000000000000000e+03
1.234100000000000000e+04
1.583000000000000000e+03
9.000000000000000000e+03
6.690000000000000000e+02
1.580000000000000000e+02
5.327000000000000000e+03
3.298000000000000000e+03
3.705000000000000000e+03
1.957000000000000000e+03
2.453000000000000000e+03
2.401000000000000000e+03
1.075000000000000000e+03
3.846000000000000000e+03
1.470300000000000000e+04
1.455000000000000000e+03
5.684000000000000000e+03
6.329000000000000000e+03
1.189800000000000000e+04
8.741000000000000000e+03
4.234000000000000000e+03
1.211000000000000000e+04
1.056200000000000000e+04
1.607000000000000000e+03
7.762000000000000000e+03
1.573000000000000000e+03
5.166000000000000000e+03
8.701000000000000000e+03
1.249700000000000000e+04
4.069000000000000000e+03
1.316800000000000000e+04
3.036000000000000000e+04
7.790000000000000000e+02
2.710000000000000000e+03
8.332000000000000000e+03
1.483000000000000000e+03
4.029000000000000000e+03
8.390000000000000000e+02
2.220000000000000000e+03
1.730900000000000000e+04
6.983000000000000000e+03
7.637000000000000000e+03
3.613000000000000000e+03
3.321100000000000000e+04
5.390000000000000000e+02
1.013000000000000000e+04
3.049000000000000000e+03
8.020000000000000000e+03
1.656000000000000000e+03
4.048000000000000000e+03
7.762000000000000000e+03
3.407000000000000000e+03
1.503100000000000000e+04
1.829400000000000000e+04
3.344000000000000000e+03
2.780000000000000000e+02
1.640000000000000000e+03
2.778000000000000000e+03
9.416000000000000000e+03
1.258100000000000000e+04
3.865000000000000000e+03
2.387000000000000000e+03
2.014000000000000000e+03
5.788000000000000000e+03
1.425200000000000000e+04
2.711000000000000000e+03
7.930000000000000000e+03
4.710000000000000000e+02
3.695000000000000000e+03
1.298000000000000000e+03
6.636000000000000000e+03
3.842000000000000000e+03
6.980000000000000000e+03
4.936000000000000000e+03
7.318000000000000000e+03
2.864000000000000000e+03
1.128900000000000000e+04
6.010000000000000000e+02
1.071300000000000000e+04
8.035000000000000000e+03
1.773200000000000000e+04
1.073700000000000000e+04
2.884000000000000000e+03
1.559000000000000000e+04
6.280000000000000000e+03
4.715000000000000000e+03
1.500000000000000000e+01
2.496000000000000000e+03
2.833000000000000000e+03
2.419000000000000000e+03
8.530000000000000000e+02
2.461000000000000000e+04
3.558000000000000000e+03
1.293000000000000000e+03
4.900000000000000000e+02
6.727000000000000000e+03
7.238000000000000000e+03
3.342700000000000000e+04
6.848000000000000000e+03
2.537000000000000000e+03
7.413000000000000000e+03
7.632000000000000000e+03
6.643000000000000000e+03
5.613000000000000000e+03
7.736000000000000000e+03
3.000000000000000000e+00
5.500000000000000000e+02
4.754000000000000000e+03
6.617000000000000000e+03
2.916000000000000000e+03
2.720000000000000000e+02
6.987000000000000000e+03
3.097000000000000000e+03
3.900000000000000000e+02
2.000000000000000000e+00
7.486000000000000000e+03
6.777000000000000000e+03
2.057000000000000000e+03
8.315000000000000000e+03
8.614000000000000000e+03
7.256000000000000000e+03
3.091000000000000000e+03
2.383000000000000000e+03
5.349000000000000000e+03
2.914000000000000000e+03
2.000000000000000000e+00
4.025000000000000000e+03
5.814000000000000000e+03
1.061000000000000000e+03
2.055400000000000000e+04
1.655100000000000000e+04
8.272000000000000000e+03
9.035000000000000000e+03
3.845000000000000000e+03
7.778000000000000000e+03
1.090000000000000000e+03
6.228000000000000000e+03
1.318400000000000000e+04
2.880000000000000000e+03
7.693000000000000000e+03
1.178300000000000000e+04
5.721000000000000000e+03
3.126000000000000000e+03
6.342000000000000000e+03
9.887000000000000000e+03
1.369000000000000000e+03
4.861000000000000000e+03
9.425000000000000000e+03
5.330000000000000000e+03
7.544000000000000000e+03
9.190000000000000000e+02
5.707000000000000000e+03
3.257000000000000000e+03
5.434000000000000000e+03
1.491800000000000000e+04
1.578000000000000000e+03
4.194000000000000000e+03
2.519000000000000000e+03
9.970000000000000000e+03
2.761000000000000000e+03
5.322000000000000000e+03
9.646000000000000000e+03
1.191300000000000000e+04
4.343000000000000000e+03
2.761000000000000000e+03
4.875000000000000000e+03
1.826000000000000000e+03
1.453000000000000000e+04
3.314000000000000000e+03
8.428000000000000000e+03
7.720000000000000000e+02
4.185000000000000000e+03
5.253000000000000000e+03
5.663000000000000000e+03
6.900000000000000000e+02
2.570000000000000000e+03
1.740000000000000000e+03
6.440000000000000000e+02
2.294700000000000000e+04
8.190000000000000000e+02
1.481000000000000000e+03
2.643000000000000000e+03
2.469400000000000000e+04
1.504200000000000000e+04
2.747000000000000000e+03
2.190000000000000000e+02
5.230000000000000000e+03
4.592000000000000000e+03
5.411000000000000000e+03
1.737300000000000000e+04
7.770000000000000000e+02
1.612000000000000000e+03
1.764800000000000000e+04
3.920000000000000000e+02
9.044000000000000000e+03
3.916000000000000000e+03
3.074000000000000000e+03
1.810900000000000000e+04
6.586000000000000000e+03
1.841800000000000000e+04
6.734000000000000000e+03
8.200000000000000000e+02
2.064000000000000000e+03
1.032300000000000000e+04
8.383000000000000000e+03
1.471000000000000000e+03
8.080000000000000000e+03
3.342000000000000000e+03
3.996000000000000000e+03
8.090000000000000000e+03
3.352000000000000000e+03
6.785000000000000000e+03
2.920000000000000000e+03
1.188100000000000000e+04
1.632000000000000000e+03
3.652000000000000000e+03
3.910000000000000000e+03
8.470000000000000000e+02
7.566000000000000000e+03
6.190000000000000000e+02
1.472000000000000000e+03
5.737000000000000000e+03
4.822000000000000000e+03
6.986000000000000000e+03
1.656000000000000000e+03
1.270000000000000000e+02
2.309000000000000000e+03
3.621000000000000000e+03
9.290000000000000000e+03
1.065000000000000000e+03
3.336000000000000000e+03
1.017600000000000000e+04
3.788000000000000000e+03
5.388000000000000000e+03
3.321000000000000000e+03
2.746000000000000000e+03
8.004000000000000000e+03
1.954600000000000000e+04
5.819000000000000000e+03
3.982000000000000000e+03
5.400000000000000000e+02
5.080000000000000000e+02
2.492000000000000000e+03
1.092600000000000000e+04
1.400000000000000000e+03
1.168000000000000000e+03
4.717000000000000000e+03
7.933000000000000000e+03
4.732000000000000000e+03
3.209000000000000000e+03
2.880000000000000000e+03
4.210000000000000000e+03
5.745000000000000000e+03
1.421000000000000000e+03
1.434300000000000000e+04
7.831000000000000000e+03
6.292000000000000000e+03
5.843000000000000000e+03
1.145700000000000000e+04
1.903000000000000000e+03
1.149700000000000000e+04
2.987000000000000000e+03
3.026000000000000000e+03
6.293000000000000000e+03
1.235000000000000000e+03
3.185000000000000000e+03
3.937000000000000000e+03
1.074100000000000000e+04
5.600000000000000000e+02
7.430000000000000000e+03
7.537000000000000000e+03
7.750000000000000000e+02
1.553700000000000000e+04
9.913000000000000000e+03
2.801000000000000000e+03
6.384000000000000000e+03
3.318000000000000000e+03
1.449500000000000000e+04
1.201700000000000000e+04
7.693000000000000000e+03
8.743000000000000000e+03
3.837000000000000000e+03
2.557000000000000000e+03
1.055900000000000000e+04
5.803000000000000000e+03
1.258000000000000000e+04
5.100000000000000000e+02
2.545000000000000000e+03
4.023000000000000000e+03
3.050000000000000000e+03
2.860000000000000000e+02
4.722000000000000000e+03
3.827000000000000000e+03
2.260000000000000000e+02
1.972000000000000000e+03
2.993000000000000000e+03
3.693000000000000000e+03
1.727400000000000000e+04
2.208000000000000000e+03
4.835000000000000000e+03
3.431000000000000000e+04
5.613000000000000000e+03
8.323000000000000000e+03
3.810000000000000000e+02
1.815000000000000000e+04
6.588000000000000000e+03
1.369000000000000000e+03
1.472300000000000000e+04
1.318400000000000000e+04
1.340000000000000000e+03
1.592000000000000000e+03
5.316000000000000000e+03
7.756000000000000000e+03
4.341000000000000000e+03
1.091600000000000000e+04
5.871000000000000000e+03
9.190000000000000000e+03
4.805000000000000000e+03
5.429000000000000000e+03
1.088000000000000000e+03
1.052600000000000000e+04
2.444000000000000000e+03
9.618000000000000000e+03
6.641000000000000000e+03
1.437400000000000000e+04
1.431300000000000000e+04
1.287000000000000000e+03
5.770000000000000000e+03
6.682000000000000000e+03
4.351000000000000000e+03
1.442400000000000000e+04
1.197500000000000000e+04
9.987000000000000000e+03
9.190000000000000000e+03
4.070000000000000000e+02
1.055900000000000000e+04
2.940000000000000000e+02
8.900000000000000000e+02
6.037000000000000000e+03
3.260000000000000000e+02
9.146000000000000000e+03
1.136900000000000000e+04
4.710000000000000000e+03
2.109100000000000000e+04
1.547000000000000000e+03
6.163000000000000000e+03
5.847000000000000000e+03
2.030000000000000000e+03
1.295600000000000000e+04
2.768000000000000000e+03
4.426000000000000000e+03
8.144000000000000000e+03
1.384400000000000000e+04
1.324000000000000000e+03
6.600000000000000000e+02
8.700000000000000000e+02
9.060000000000000000e+02
4.653000000000000000e+03
9.025000000000000000e+03
1.912000000000000000e+03
7.610000000000000000e+02
1.035200000000000000e+04
1.321000000000000000e+03
1.571000000000000000e+04
1.345600000000000000e+04
2.000000000000000000e+00
1.958500000000000000e+04
9.041000000000000000e+03
1.455200000000000000e+04
1.374200000000000000e+04
1.920000000000000000e+03
5.293000000000000000e+03
1.508900000000000000e+04
1.400000000000000000e+03
7.343000000000000000e+03
2.071000000000000000e+03
3.573000000000000000e+03
8.613000000000000000e+03
6.942000000000000000e+03
6.969000000000000000e+03
1.971000000000000000e+03
3.092000000000000000e+03
1.475000000000000000e+03
1.240400000000000000e+04
5.305000000000000000e+03
8.085000000000000000e+03
1.703000000000000000e+03
3.013000000000000000e+03
8.394000000000000000e+03
1.730700000000000000e+04
1.312300000000000000e+04
4.647000000000000000e+03
3.572000000000000000e+03
1.223000000000000000e+03
5.190000000000000000e+02
5.758000000000000000e+03
6.024000000000000000e+03
7.895000000000000000e+03
2.458000000000000000e+03
3.160000000000000000e+02
4.726000000000000000e+03
8.679000000000000000e+03
4.136000000000000000e+03
1.680500000000000000e+04
1.092300000000000000e+04
1.377300000000000000e+04
2.594000000000000000e+03
1.182500000000000000e+04
2.842000000000000000e+03
1.568000000000000000e+03
5.882000000000000000e+03
8.125000000000000000e+03
6.047000000000000000e+03
4.190000000000000000e+03
4.142000000000000000e+03
6.186000000000000000e+03
9.023000000000000000e+03
4.405000000000000000e+03
6.360000000000000000e+02
3.423000000000000000e+03
4.133000000000000000e+03
4.575000000000000000e+03
8.899000000000000000e+03
1.913000000000000000e+03
8.490000000000000000e+02
9.086000000000000000e+03
7.142000000000000000e+03
6.288000000000000000e+03
7.610000000000000000e+02
3.361000000000000000e+03
3.394000000000000000e+03
8.274000000000000000e+03
6.500000000000000000e+02
2.578000000000000000e+03
1.813000000000000000e+03
3.607000000000000000e+03
6.299000000000000000e+03
2.155000000000000000e+03
5.434000000000000000e+03
2.898000000000000000e+03
8.246000000000000000e+03
8.979000000000000000e+03
6.250000000000000000e+02
9.129000000000000000e+03
4.755000000000000000e+03
5.175000000000000000e+03
5.605000000000000000e+03
4.196000000000000000e+03
3.092000000000000000e+03
1.309100000000000000e+04
2.761000000000000000e+03
3.671000000000000000e+03
2.574200000000000000e+04
5.363000000000000000e+03
1.194000000000000000e+04
2.539000000000000000e+03
1.161700000000000000e+04
2.864000000000000000e+03
8.983000000000000000e+03
8.287000000000000000e+03
1.900000000000000000e+03
2.522800000000000000e+04
9.060000000000000000e+02
1.390800000000000000e+04
2.359000000000000000e+03
1.649700000000000000e+04
1.034200000000000000e+04
6.316000000000000000e+03
1.300000000000000000e+01
2.682000000000000000e+03
1.229900000000000000e+04
6.061000000000000000e+03
6.193000000000000000e+03
2.837000000000000000e+03
7.300000000000000000e+01
7.634000000000000000e+03
2.486000000000000000e+03
8.151000000000000000e+03
3.800000000000000000e+03
2.514000000000000000e+03
1.080500000000000000e+04
1.810000000000000000e+03
2.048000000000000000e+03
6.020000000000000000e+03
3.336000000000000000e+03
8.758000000000000000e+03
7.094000000000000000e+03
3.423000000000000000e+03
5.684000000000000000e+03
4.174000000000000000e+03
5.655000000000000000e+03
1.690100000000000000e+04
4.069000000000000000e+03
1.470000000000000000e+03
2.040000000000000000e+03
6.092000000000000000e+03
2.724000000000000000e+03
5.433000000000000000e+03
6.540000000000000000e+03
2.055700000000000000e+04
5.116000000000000000e+03
5.454000000000000000e+03
8.080000000000000000e+02
1.082900000000000000e+04
5.120000000000000000e+02
1.344100000000000000e+04
2.923000000000000000e+03
3.097000000000000000e+03
2.403000000000000000e+03
2.410400000000000000e+04
7.351000000000000000e+03
2.256000000000000000e+03
3.077000000000000000e+03
3.095000000000000000e+03
5.760000000000000000e+02
6.778000000000000000e+03
4.000000000000000000e+01
6.193000000000000000e+03
7.530000000000000000e+02
3.941000000000000000e+03
5.554000000000000000e+03
5.508000000000000000e+03
4.081000000000000000e+03
1.642000000000000000e+04
8.916000000000000000e+03
7.351000000000000000e+03
6.693000000000000000e+03
1.662000000000000000e+03
5.533000000000000000e+03
2.059500000000000000e+04
5.340000000000000000e+03
3.435800000000000000e+04
3.791000000000000000e+03
2.776000000000000000e+03
5.306000000000000000e+03
3.173000000000000000e+03
4.590000000000000000e+03
6.073000000000000000e+03
4.800000000000000000e+02
1.600000000000000000e+03
2.721000000000000000e+03
9.950000000000000000e+02
4.420000000000000000e+03
3.006000000000000000e+03
1.554600000000000000e+04
5.569000000000000000e+03
8.964000000000000000e+03
3.995000000000000000e+03
3.018300000000000000e+04
1.038000000000000000e+03
1.258100000000000000e+04
7.907000000000000000e+03
3.910000000000000000e+03
7.552000000000000000e+03
8.460000000000000000e+02
2.580000000000000000e+02
5.274000000000000000e+03
8.570000000000000000e+02
3.257000000000000000e+03
4.396000000000000000e+03
4.240000000000000000e+03
2.528000000000000000e+03
2.800000000000000000e+01
6.008000000000000000e+03
3.320000000000000000e+03
4.026000000000000000e+03
5.072000000000000000e+03
3.262000000000000000e+03
7.965000000000000000e+03
6.913000000000000000e+03
3.325000000000000000e+03
4.489000000000000000e+03
1.549500000000000000e+04
3.323000000000000000e+03
1.402000000000000000e+03
4.996000000000000000e+03
2.339000000000000000e+03
3.837000000000000000e+03
1.576900000000000000e+04
7.006000000000000000e+03
2.490200000000000000e+04
3.372000000000000000e+03
3.075000000000000000e+03
4.221000000000000000e+03
1.435000000000000000e+03
1.036000000000000000e+03
7.005000000000000000e+03
2.012000000000000000e+03
1.930000000000000000e+04
3.560000000000000000e+03
7.461000000000000000e+03
3.655000000000000000e+03
2.000000000000000000e+00
2.526000000000000000e+03
1.015000000000000000e+03
9.590000000000000000e+02
1.446900000000000000e+04
3.842000000000000000e+03
3.919000000000000000e+03
7.589000000000000000e+03
1.495000000000000000e+03
2.074000000000000000e+03
1.260000000000000000e+04
7.050000000000000000e+03
2.146900000000000000e+04
6.125000000000000000e+03
1.391200000000000000e+04
1.044000000000000000e+03
1.068000000000000000e+03
2.420000000000000000e+03
1.583000000000000000e+03
2.339000000000000000e+03
2.306000000000000000e+03
1.854000000000000000e+03
3.581000000000000000e+03
2.914000000000000000e+03
1.048000000000000000e+03
5.346000000000000000e+03
8.227000000000000000e+03
1.139500000000000000e+04
3.321000000000000000e+03
5.216000000000000000e+03
1.654400000000000000e+04
9.909000000000000000e+03
1.332600000000000000e+04
1.395000000000000000e+03
1.139000000000000000e+03
8.660000000000000000e+02
2.757100000000000000e+04
1.198300000000000000e+04
3.914000000000000000e+03
8.356000000000000000e+03
9.470000000000000000e+02
2.212100000000000000e+04
2.156000000000000000e+03
7.762000000000000000e+03
2.984000000000000000e+03
4.022000000000000000e+03
4.251000000000000000e+03
7.117000000000000000e+03
5.659000000000000000e+03
1.215000000000000000e+03
1.577100000000000000e+04
1.989000000000000000e+03
3.028000000000000000e+03
2.740000000000000000e+02
1.185300000000000000e+04
1.333800000000000000e+04
5.719000000000000000e+03
8.969000000000000000e+03
7.790000000000000000e+02
5.173000000000000000e+03
6.406000000000000000e+03
3.102000000000000000e+03
1.547000000000000000e+03
3.092000000000000000e+03
1.012800000000000000e+04
3.595000000000000000e+03
1.737800000000000000e+04
6.262000000000000000e+03
5.610000000000000000e+02
9.787000000000000000e+03
1.006100000000000000e+04
4.880000000000000000e+03
1.458600000000000000e+04
3.791000000000000000e+03
4.039000000000000000e+03
2.496000000000000000e+03
2.464000000000000000e+03
1.031000000000000000e+03
1.393000000000000000e+04
3.650000000000000000e+03
5.192000000000000000e+03
1.054500000000000000e+04
2.121000000000000000e+03
5.225000000000000000e+03
2.225000000000000000e+03
9.191000000000000000e+03
2.752800000000000000e+04
2.780000000000000000e+02
9.098000000000000000e+03
7.768000000000000000e+03
9.483000000000000000e+03
1.361000000000000000e+03
4.448000000000000000e+03
4.960000000000000000e+02
4.475000000000000000e+03
5.620000000000000000e+03
8.270000000000000000e+02
6.975000000000000000e+03
1.296000000000000000e+03
4.413000000000000000e+03
3.323000000000000000e+03
3.346000000000000000e+03
3.676000000000000000e+03
1.449500000000000000e+04
3.573000000000000000e+03
1.299800000000000000e+04
4.469000000000000000e+03
3.717000000000000000e+03
5.412000000000000000e+03
7.187000000000000000e+03
9.432000000000000000e+03
2.710000000000000000e+03
1.378100000000000000e+04
3.317000000000000000e+03
8.781000000000000000e+03
3.375000000000000000e+03
7.528000000000000000e+03
1.291000000000000000e+03
5.752000000000000000e+03
4.933000000000000000e+03
1.501000000000000000e+03
7.760000000000000000e+02
1.324300000000000000e+04
8.010000000000000000e+02
3.092000000000000000e+04
8.613000000000000000e+03
1.427000000000000000e+03
2.154000000000000000e+03
3.600000000000000000e+01
8.177000000000000000e+03
1.244800000000000000e+04
5.371000000000000000e+03
6.058000000000000000e+03
3.974000000000000000e+03
3.479000000000000000e+03
1.523000000000000000e+03
3.080000000000000000e+03
5.758000000000000000e+03
1.423700000000000000e+04
3.065000000000000000e+03
4.400000000000000000e+01
5.238000000000000000e+03
9.555000000000000000e+03
2.528000000000000000e+03
9.092000000000000000e+03
1.542000000000000000e+03
3.137000000000000000e+03
4.231000000000000000e+03
9.047000000000000000e+03
8.490000000000000000e+02
1.507300000000000000e+04
5.726000000000000000e+03
2.740000000000000000e+03
3.280000000000000000e+02
9.649000000000000000e+03
8.702000000000000000e+03
5.630000000000000000e+03
2.607700000000000000e+04
5.798000000000000000e+03
1.453100000000000000e+04
1.030000000000000000e+04
1.111100000000000000e+04
1.345000000000000000e+04
3.960000000000000000e+03
2.271000000000000000e+03
2.544000000000000000e+03
4.128000000000000000e+03
6.785000000000000000e+03
8.205000000000000000e+03
7.182000000000000000e+03
6.342000000000000000e+03
3.972000000000000000e+03
4.240000000000000000e+03
3.000000000000000000e+02
1.128200000000000000e+04
1.103000000000000000e+03
3.028000000000000000e+03
4.056000000000000000e+03
8.135000000000000000e+03
5.074000000000000000e+03
8.736000000000000000e+03
3.349000000000000000e+03
3.402000000000000000e+03
7.114000000000000000e+03
1.713500000000000000e+04
1.851000000000000000e+03
2.025000000000000000e+03
8.465000000000000000e+03
3.059000000000000000e+03
5.050000000000000000e+03
5.320000000000000000e+02
4.796000000000000000e+03
7.970000000000000000e+03
1.107900000000000000e+04
3.091000000000000000e+03
1.047000000000000000e+03
6.711000000000000000e+03
6.808000000000000000e+03
3.690000000000000000e+02
3.645000000000000000e+03
5.861000000000000000e+03
2.147000000000000000e+03
4.079000000000000000e+03
2.000000000000000000e+01
1.294000000000000000e+04
3.331000000000000000e+03
4.149000000000000000e+03
2.757200000000000000e+04
3.784000000000000000e+03
2.770000000000000000e+02
5.970000000000000000e+02
9.125000000000000000e+03
2.133300000000000000e+04
6.492000000000000000e+03
4.095000000000000000e+03
1.942100000000000000e+04
1.742000000000000000e+03
3.685000000000000000e+03
1.308500000000000000e+04
1.017000000000000000e+03
2.427000000000000000e+03
3.904000000000000000e+03
4.494000000000000000e+03
4.859000000000000000e+03
2.382000000000000000e+03
1.571000000000000000e+03
8.606000000000000000e+03
2.262100000000000000e+04
1.034200000000000000e+04
9.524000000000000000e+03
3.535000000000000000e+03
7.669000000000000000e+03
2.745000000000000000e+03
1.569000000000000000e+03
4.815000000000000000e+03
3.164000000000000000e+03
2.153000000000000000e+03
3.580000000000000000e+03
7.013000000000000000e+03
9.855000000000000000e+03
7.400000000000000000e+01
1.278900000000000000e+04
1.628000000000000000e+03
1.088400000000000000e+04
8.088000000000000000e+03
5.316000000000000000e+03
4.832000000000000000e+03
1.539400000000000000e+04
1.381000000000000000e+03
6.397000000000000000e+03
3.160000000000000000e+02
1.408000000000000000e+04
1.864000000000000000e+03
2.318000000000000000e+03
9.025000000000000000e+03
4.860000000000000000e+03
1.605000000000000000e+03
3.776000000000000000e+03
4.223000000000000000e+03
2.784600000000000000e+04
1.225000000000000000e+03
4.946000000000000000e+03
1.478000000000000000e+03
6.693000000000000000e+03
1.073000000000000000e+03
1.010000000000000000e+03
1.088000000000000000e+03
3.298000000000000000e+03
3.063900000000000000e+04
9.235000000000000000e+03
6.158000000000000000e+03
2.181000000000000000e+03
6.655000000000000000e+03
7.940000000000000000e+02
7.396000000000000000e+03
3.353000000000000000e+03
3.130000000000000000e+03
4.393000000000000000e+03
1.423500000000000000e+04
2.711000000000000000e+03
1.434000000000000000e+03
1.461000000000000000e+03
1.247900000000000000e+04
2.069000000000000000e+03
3.040000000000000000e+03
1.465200000000000000e+04
4.141000000000000000e+03
2.700000000000000000e+03
1.368000000000000000e+03
1.459500000000000000e+04
6.289000000000000000e+03
8.929000000000000000e+03
3.840000000000000000e+03
5.450000000000000000e+02
4.403000000000000000e+03
5.421000000000000000e+03
1.198000000000000000e+03
2.400000000000000000e+01
7.519000000000000000e+03
1.534500000000000000e+04
4.185000000000000000e+03
7.112000000000000000e+03
1.261000000000000000e+03
1.344100000000000000e+04
1.876500000000000000e+04
7.537000000000000000e+03
2.124000000000000000e+04
2.185000000000000000e+03
8.500000000000000000e+02
1.712800000000000000e+04
4.205000000000000000e+03
7.850000000000000000e+02
1.443900000000000000e+04
2.644000000000000000e+03
8.365000000000000000e+03
1.361100000000000000e+04
5.807000000000000000e+03
4.000000000000000000e+03
2.303000000000000000e+03
2.654600000000000000e+04
6.380000000000000000e+02
6.095000000000000000e+03
2.735200000000000000e+04
8.163000000000000000e+03
3.652000000000000000e+03
2.226000000000000000e+03
9.461000000000000000e+03
2.474000000000000000e+03
2.457900000000000000e+04
1.741300000000000000e+04
1.100000000000000000e+01
1.538700000000000000e+04
1.470000000000000000e+02
7.728000000000000000e+03
5.761000000000000000e+03
3.953000000000000000e+03
9.295000000000000000e+03
3.378000000000000000e+03
6.169000000000000000e+03
1.540900000000000000e+04
2.341000000000000000e+03
4.806000000000000000e+03
8.554000000000000000e+03
8.540000000000000000e+03
1.531000000000000000e+03
5.379000000000000000e+03
8.154000000000000000e+03
6.184000000000000000e+03
2.330000000000000000e+02
5.580000000000000000e+02
8.429000000000000000e+03
5.388000000000000000e+03
1.151400000000000000e+04
7.030000000000000000e+02
1.348500000000000000e+04
6.828000000000000000e+03
2.139000000000000000e+03
8.020000000000000000e+02
6.281000000000000000e+03
4.008000000000000000e+03
7.321000000000000000e+03
1.536000000000000000e+03
5.899000000000000000e+03
2.107000000000000000e+03
4.341000000000000000e+03
4.799000000000000000e+03
6.951000000000000000e+03
6.732000000000000000e+03
3.013000000000000000e+03
5.721000000000000000e+03
3.336000000000000000e+03
7.070000000000000000e+02
6.125000000000000000e+03
1.725700000000000000e+04
9.788000000000000000e+03
1.739000000000000000e+03
7.363000000000000000e+03
4.961000000000000000e+03
9.383000000000000000e+03
1.467000000000000000e+04
7.302000000000000000e+03
1.761500000000000000e+04
2.610000000000000000e+02
6.750000000000000000e+02
4.779000000000000000e+03
8.078000000000000000e+03
2.774000000000000000e+03
7.970000000000000000e+03
4.335000000000000000e+03
2.688000000000000000e+03
1.400000000000000000e+03
3.478000000000000000e+03
8.670000000000000000e+02
1.713800000000000000e+04
2.047000000000000000e+04
6.293000000000000000e+03
1.438200000000000000e+04
2.474000000000000000e+03
2.033000000000000000e+03
4.903000000000000000e+03
1.218600000000000000e+04
3.667000000000000000e+03
9.960000000000000000e+02
5.646000000000000000e+03
2.890000000000000000e+02
4.965000000000000000e+03
3.943000000000000000e+03
5.388000000000000000e+03
5.327000000000000000e+03
5.089000000000000000e+03
3.983000000000000000e+03
5.757000000000000000e+03
1.302600000000000000e+04
9.650000000000000000e+02
4.212000000000000000e+03
9.260000000000000000e+02
3.359000000000000000e+03
8.512000000000000000e+03
3.549000000000000000e+03
9.584000000000000000e+03
4.413000000000000000e+03
4.613000000000000000e+03
1.617000000000000000e+03
1.983000000000000000e+03
1.434000000000000000e+03
3.727000000000000000e+03
5.239000000000000000e+03
5.169000000000000000e+03
2.576000000000000000e+03
5.707000000000000000e+03
2.438000000000000000e+03
8.722000000000000000e+03
2.297000000000000000e+03
3.474000000000000000e+03
5.362000000000000000e+03
2.137000000000000000e+03
5.241000000000000000e+03
3.384000000000000000e+03
1.026100000000000000e+04
2.807600000000000000e+04
1.031400000000000000e+04
1.206100000000000000e+04
1.398300000000000000e+04
4.439000000000000000e+03
7.754000000000000000e+03
1.362800000000000000e+04
1.300000000000000000e+03
1.435700000000000000e+04
6.229000000000000000e+03
3.750000000000000000e+02
6.980000000000000000e+03
5.753000000000000000e+03
4.174000000000000000e+03
4.088000000000000000e+03
1.061000000000000000e+03
1.029000000000000000e+04
4.245000000000000000e+03
2.845000000000000000e+03
8.630000000000000000e+02
8.240000000000000000e+02
9.419000000000000000e+03
9.871000000000000000e+03
1.861000000000000000e+03
4.685000000000000000e+03
3.547000000000000000e+03
6.895000000000000000e+03
4.186000000000000000e+03
2.580000000000000000e+02
2.352700000000000000e+04
3.166000000000000000e+03
5.418000000000000000e+03
8.085000000000000000e+03
1.194900000000000000e+04
4.019000000000000000e+03
1.448000000000000000e+03
3.079000000000000000e+03
9.150000000000000000e+02
7.715000000000000000e+03
1.301900000000000000e+04
2.030000000000000000e+03
4.179000000000000000e+03
3.792000000000000000e+03
4.302000000000000000e+03
1.088800000000000000e+04
1.192100000000000000e+04
2.912000000000000000e+03
2.423000000000000000e+03
3.304600000000000000e+04
8.850000000000000000e+03
6.120000000000000000e+02
1.965800000000000000e+04
8.271000000000000000e+03
9.434000000000000000e+03
8.352000000000000000e+03
5.364000000000000000e+03
5.085000000000000000e+03
3.598000000000000000e+03
5.355000000000000000e+03
1.020000000000000000e+03
4.405000000000000000e+03
4.632000000000000000e+03
3.975000000000000000e+03
6.824000000000000000e+03
4.769000000000000000e+03
8.377000000000000000e+03
3.097000000000000000e+03
3.459000000000000000e+03
1.612000000000000000e+03
2.631000000000000000e+03
6.617000000000000000e+03
8.416000000000000000e+03
2.160000000000000000e+03
3.371000000000000000e+03
7.168000000000000000e+03
3.299000000000000000e+03
1.862100000000000000e+04
5.137000000000000000e+03
5.384000000000000000e+03
1.453000000000000000e+03
5.508000000000000000e+03
1.408300000000000000e+04
7.547000000000000000e+03
6.505000000000000000e+03
3.072000000000000000e+03
1.605800000000000000e+04
2.250000000000000000e+02
8.635000000000000000e+03
2.128400000000000000e+04
8.260000000000000000e+02
4.583000000000000000e+03
2.720000000000000000e+02
7.142000000000000000e+03
7.487000000000000000e+03
6.092000000000000000e+03
3.223000000000000000e+03
1.029600000000000000e+04
3.962000000000000000e+03
9.860000000000000000e+03
1.213600000000000000e+04
1.192400000000000000e+04
6.057000000000000000e+03
5.842000000000000000e+03
1.740000000000000000e+03
6.011000000000000000e+03
3.399000000000000000e+03
1.568000000000000000e+03
1.846900000000000000e+04
3.336000000000000000e+03
7.691000000000000000e+03
8.161000000000000000e+03
5.561000000000000000e+03
1.915000000000000000e+03
1.844000000000000000e+03
7.256000000000000000e+03
5.257000000000000000e+03
4.401000000000000000e+03
2.992000000000000000e+03
4.704000000000000000e+03
1.907800000000000000e+04
7.323000000000000000e+03
7.676000000000000000e+03
7.626000000000000000e+03
3.238000000000000000e+03
8.072000000000000000e+03
8.900000000000000000e+02
2.233000000000000000e+03
3.360000000000000000e+03
2.151500000000000000e+04
2.131000000000000000e+03
1.607000000000000000e+03
1.607000000000000000e+03
1.975000000000000000e+03
1.290100000000000000e+04
8.487000000000000000e+03
4.094000000000000000e+03
6.961000000000000000e+03
8.069000000000000000e+03
5.757000000000000000e+03
1.009100000000000000e+04
2.660000000000000000e+02
1.694900000000000000e+04
6.919000000000000000e+03
2.331000000000000000e+03
7.811000000000000000e+03
6.013000000000000000e+03
3.680000000000000000e+03
8.959000000000000000e+03
2.181000000000000000e+03
1.562900000000000000e+04
4.708000000000000000e+03
1.721000000000000000e+03
2.485000000000000000e+03
7.427000000000000000e+03
2.670000000000000000e+02
3.437700000000000000e+04
5.739000000000000000e+03
8.600000000000000000e+02
3.359000000000000000e+03
1.144700000000000000e+04
1.443300000000000000e+04
8.690000000000000000e+02
2.834000000000000000e+03
1.697000000000000000e+03
1.481000000000000000e+03
1.269800000000000000e+04
2.401000000000000000e+03
1.987000000000000000e+04
6.610000000000000000e+03
9.363000000000000000e+03
6.566000000000000000e+03
7.401000000000000000e+03
7.930000000000000000e+02
1.442300000000000000e+04
4.738000000000000000e+03
3.334000000000000000e+03
7.238000000000000000e+03
8.500000000000000000e+02
8.253000000000000000e+03
8.000000000000000000e+01
7.695000000000000000e+03
3.072000000000000000e+03
2.254600000000000000e+04
2.604000000000000000e+03
6.857000000000000000e+03
2.528000000000000000e+03
6.418000000000000000e+03
7.300000000000000000e+01
3.325000000000000000e+03
1.162000000000000000e+03
3.885000000000000000e+03
6.993000000000000000e+03
2.634000000000000000e+03
5.100000000000000000e+03
1.868500000000000000e+04
2.000000000000000000e+00
3.440000000000000000e+03
2.756800000000000000e+04
7.360000000000000000e+02
5.251000000000000000e+03
4.960000000000000000e+02
3.336000000000000000e+03
2.543000000000000000e+03
2.469000000000000000e+04
1.482400000000000000e+04
1.873000000000000000e+03
6.162000000000000000e+03
9.340000000000000000e+03
2.477700000000000000e+04
6.591000000000000000e+03
2.113400000000000000e+04
3.810000000000000000e+02
3.789000000000000000e+03
5.995000000000000000e+03
5.654000000000000000e+03
9.942000000000000000e+03
7.030000000000000000e+03
5.967000000000000000e+03
7.670000000000000000e+02
4.793000000000000000e+03
8.679000000000000000e+03
5.480000000000000000e+02
1.195800000000000000e+04
1.580000000000000000e+03
7.559000000000000000e+03
1.296000000000000000e+04
9.070000000000000000e+02
8.578000000000000000e+03
6.125000000000000000e+03
5.570000000000000000e+02
5.350000000000000000e+03
4.709000000000000000e+03
3.752000000000000000e+03
8.030000000000000000e+03
4.613000000000000000e+03
8.390000000000000000e+02
2.000000000000000000e+01
1.606000000000000000e+03
8.270000000000000000e+02
2.004000000000000000e+03
2.986000000000000000e+03
2.600000000000000000e+03
6.211000000000000000e+03
6.530000000000000000e+02
1.900000000000000000e+03
1.698000000000000000e+03
2.279000000000000000e+03
5.998000000000000000e+03
3.428000000000000000e+03
6.089000000000000000e+03
1.891900000000000000e+04
1.634500000000000000e+04
6.765000000000000000e+03
1.922000000000000000e+03
1.379700000000000000e+04
4.382000000000000000e+03
9.215000000000000000e+03
8.340000000000000000e+02
5.420000000000000000e+03
1.546000000000000000e+04
8.674000000000000000e+03
3.300000000000000000e+03
8.022000000000000000e+03
3.018000000000000000e+03
6.550000000000000000e+02
1.055200000000000000e+04
2.250000000000000000e+03
9.154000000000000000e+03
1.129100000000000000e+04
8.130000000000000000e+02
6.600000000000000000e+02
4.026000000000000000e+03
6.184000000000000000e+03
2.499000000000000000e+03
8.077000000000000000e+03
5.670000000000000000e+02
1.273000000000000000e+03
1.437000000000000000e+03
9.080000000000000000e+03
3.082000000000000000e+03
6.030000000000000000e+03
1.323000000000000000e+03
1.333000000000000000e+04
8.674000000000000000e+03
2.705000000000000000e+03
3.085500000000000000e+04
1.009100000000000000e+04
8.679000000000000000e+03
5.598000000000000000e+03
1.633100000000000000e+04
7.243000000000000000e+03
5.076000000000000000e+03
1.096400000000000000e+04
7.396000000000000000e+03
6.473000000000000000e+03
3.996000000000000000e+03
2.275000000000000000e+03
3.970000000000000000e+02
1.394400000000000000e+04
5.197000000000000000e+03
7.559000000000000000e+03
1.030000000000000000e+03
5.318000000000000000e+03
2.407800000000000000e+04
4.932000000000000000e+03
1.747000000000000000e+03
9.025000000000000000e+03
6.293000000000000000e+03
1.967000000000000000e+03
5.455000000000000000e+03
9.908000000000000000e+03
9.176000000000000000e+03
3.982000000000000000e+03
5.645000000000000000e+03
9.033000000000000000e+03
3.146000000000000000e+03
1.563000000000000000e+03
2.241000000000000000e+03
9.538000000000000000e+03
6.430000000000000000e+02
1.861000000000000000e+03
1.870000000000000000e+02
3.457000000000000000e+03
4.762000000000000000e+03
2.390800000000000000e+04
1.895000000000000000e+03
2.392000000000000000e+03
1.629000000000000000e+03
6.844000000000000000e+03
4.816000000000000000e+03
1.396100000000000000e+04
2.742000000000000000e+03
4.770000000000000000e+02
9.041000000000000000e+03
6.780000000000000000e+03
7.860000000000000000e+02
1.233900000000000000e+04
3.927000000000000000e+03
2.471000000000000000e+03
9.409000000000000000e+03
1.291000000000000000e+03
1.455000000000000000e+03
8.200000000000000000e+02
1.396000000000000000e+03
6.785000000000000000e+03
5.391000000000000000e+03
1.360300000000000000e+04
1.318100000000000000e+04
7.251000000000000000e+03
7.136000000000000000e+03
1.472000000000000000e+03
1.178700000000000000e+04
1.748000000000000000e+03
6.128000000000000000e+03
2.695000000000000000e+03
8.740000000000000000e+02
6.288000000000000000e+03
1.843600000000000000e+04
1.665000000000000000e+03
1.629500000000000000e+04
9.444000000000000000e+03
4.862000000000000000e+03
4.220000000000000000e+02
1.750000000000000000e+03
2.700000000000000000e+03
1.450000000000000000e+04
3.349000000000000000e+03
3.360400000000000000e+04
3.796000000000000000e+03
6.246000000000000000e+03
2.069000000000000000e+03
9.705000000000000000e+03
9.764000000000000000e+03
8.438000000000000000e+03
3.385000000000000000e+03
2.031000000000000000e+03
3.789000000000000000e+03
7.004000000000000000e+03
7.138000000000000000e+03
4.710000000000000000e+02
9.287000000000000000e+03
3.434400000000000000e+04
3.253000000000000000e+03
1.044000000000000000e+03
5.190000000000000000e+02
7.019000000000000000e+03
2.199000000000000000e+03
3.075000000000000000e+03
7.850000000000000000e+02
3.394000000000000000e+03
1.308600000000000000e+04
4.745000000000000000e+03
5.153000000000000000e+03
4.221000000000000000e+03
2.438000000000000000e+03
4.297000000000000000e+03
2.942000000000000000e+03
5.390000000000000000e+02
6.712000000000000000e+03
5.438000000000000000e+03
4.244000000000000000e+03
3.265000000000000000e+03
6.070000000000000000e+02
8.993000000000000000e+03
3.160000000000000000e+03
7.691000000000000000e+03
3.940000000000000000e+02
7.400000000000000000e+02
2.993000000000000000e+03
2.461000000000000000e+03
5.677000000000000000e+03
1.146700000000000000e+04
2.397000000000000000e+03
8.130000000000000000e+02
3.621000000000000000e+03
5.073000000000000000e+03
1.370000000000000000e+03
6.169000000000000000e+03
2.000000000000000000e+00
7.990000000000000000e+02
4.164000000000000000e+03
1.740000000000000000e+03
2.496000000000000000e+03
9.085000000000000000e+03
1.509000000000000000e+03
3.238000000000000000e+03
6.620000000000000000e+02
2.070000000000000000e+03
3.509000000000000000e+03
3.546000000000000000e+03
1.875000000000000000e+03
7.762000000000000000e+03
1.945200000000000000e+04
2.429000000000000000e+03
5.421000000000000000e+03
4.943000000000000000e+03
2.537000000000000000e+03
8.987000000000000000e+03
1.735700000000000000e+04
1.406300000000000000e+04
1.224100000000000000e+04
7.442000000000000000e+03
4.240000000000000000e+03
1.054700000000000000e+04
3.432000000000000000e+03
9.381000000000000000e+03
5.197000000000000000e+03
2.924000000000000000e+03
5.860000000000000000e+03
4.626000000000000000e+03
1.302200000000000000e+04
6.181000000000000000e+03
6.666000000000000000e+03
1.209900000000000000e+04
3.464000000000000000e+03
3.097000000000000000e+03
1.679000000000000000e+03
2.100000000000000000e+02
6.695000000000000000e+03
6.181000000000000000e+03
1.185000000000000000e+03
3.961000000000000000e+03
2.303000000000000000e+03
1.092600000000000000e+04
2.681200000000000000e+04
5.751000000000000000e+03
2.000000000000000000e+00
7.052000000000000000e+03
8.310000000000000000e+02
1.580000000000000000e+02
3.754000000000000000e+03
5.055000000000000000e+03
1.820900000000000000e+04
1.627300000000000000e+04
5.440000000000000000e+02
4.792000000000000000e+03
2.569000000000000000e+03
3.018000000000000000e+03
4.819000000000000000e+03
7.940000000000000000e+02
5.704000000000000000e+03
1.648000000000000000e+03
6.770000000000000000e+02
7.395000000000000000e+03
6.599000000000000000e+03
1.897800000000000000e+04
7.251000000000000000e+03
9.349000000000000000e+03
2.040000000000000000e+03
5.927000000000000000e+03
3.729000000000000000e+03
9.085000000000000000e+03
3.671000000000000000e+03
2.988000000000000000e+03
1.016200000000000000e+04
1.055900000000000000e+04
3.784000000000000000e+03
5.996000000000000000e+03
5.670000000000000000e+02
7.528000000000000000e+03
3.910000000000000000e+03
1.480600000000000000e+04
1.815400000000000000e+04
8.515000000000000000e+03
1.081200000000000000e+04
4.348000000000000000e+03
1.738100000000000000e+04
1.091600000000000000e+04
3.513000000000000000e+03
6.540000000000000000e+02
1.260300000000000000e+04
7.512000000000000000e+03
9.020000000000000000e+02
2.272000000000000000e+03
2.049000000000000000e+03
6.981000000000000000e+03
1.503000000000000000e+03
1.442000000000000000e+04
7.840000000000000000e+03
1.679000000000000000e+03
1.037800000000000000e+04
1.661000000000000000e+03
8.922000000000000000e+03
4.180000000000000000e+02
1.958500000000000000e+04
1.447000000000000000e+03
2.382000000000000000e+03
3.026000000000000000e+03
2.041000000000000000e+03
9.660000000000000000e+02
2.005500000000000000e+04
3.757000000000000000e+03
8.929000000000000000e+03
2.141900000000000000e+04
7.893000000000000000e+03
6.175000000000000000e+03
4.415000000000000000e+03
1.038200000000000000e+04
5.660000000000000000e+02
5.656000000000000000e+03
6.748000000000000000e+03
9.444000000000000000e+03
1.297300000000000000e+04
2.796000000000000000e+03
4.782000000000000000e+03
1.602000000000000000e+03
5.351000000000000000e+03
6.356000000000000000e+03
9.857000000000000000e+03
6.340000000000000000e+02
3.064000000000000000e+03
2.028700000000000000e+04
9.470000000000000000e+02
1.576400000000000000e+04
4.413000000000000000e+03
1.236900000000000000e+04
5.225000000000000000e+03
4.008000000000000000e+03
6.120000000000000000e+03
4.210000000000000000e+03
1.298500000000000000e+04
4.405000000000000000e+03
1.641400000000000000e+04
1.539200000000000000e+04
2.069000000000000000e+03
4.457000000000000000e+03
7.262000000000000000e+03
1.249000000000000000e+03
5.381000000000000000e+03
2.023600000000000000e+04
3.183000000000000000e+03
2.410500000000000000e+04
3.160000000000000000e+03
2.348000000000000000e+03
5.809000000000000000e+03
3.213000000000000000e+03
1.126200000000000000e+04
5.548000000000000000e+03
2.190000000000000000e+02
3.233000000000000000e+03
5.333000000000000000e+03
2.382000000000000000e+03
1.093600000000000000e+04
4.700000000000000000e+01
1.029100000000000000e+04
4.816000000000000000e+03
6.083000000000000000e+03
5.003000000000000000e+03
1.826000000000000000e+03
9.106000000000000000e+03
2.000000000000000000e+01
1.678000000000000000e+03
7.452000000000000000e+03
3.454000000000000000e+03
2.245000000000000000e+03
2.403500000000000000e+04
6.592000000000000000e+03
1.703000000000000000e+03
3.016000000000000000e+03
6.460000000000000000e+03
2.390000000000000000e+02
6.247000000000000000e+03
2.080000000000000000e+03
1.520000000000000000e+03
1.312100000000000000e+04
9.383000000000000000e+03
6.930000000000000000e+02
2.753000000000000000e+03
2.976000000000000000e+03
1.357200000000000000e+04
6.255000000000000000e+03
1.608000000000000000e+03
8.274000000000000000e+03
3.674000000000000000e+03
5.387000000000000000e+03
5.153000000000000000e+03
2.015000000000000000e+03
6.920000000000000000e+03
1.285000000000000000e+03
2.022000000000000000e+03
1.276100000000000000e+04
2.850000000000000000e+02
2.300200000000000000e+04
8.310000000000000000e+02
2.131000000000000000e+03
7.358000000000000000e+03
2.600000000000000000e+01
3.046000000000000000e+03
5.470000000000000000e+03
2.276000000000000000e+03
7.696000000000000000e+03
3.161000000000000000e+03
7.930000000000000000e+02
4.714000000000000000e+03
1.487000000000000000e+03
6.729000000000000000e+03
1.066300000000000000e+04
1.845700000000000000e+04
1.646000000000000000e+03
4.704000000000000000e+03
1.445000000000000000e+03
2.927000000000000000e+03
5.753000000000000000e+03
2.571000000000000000e+03
1.416000000000000000e+03
2.212000000000000000e+03
1.409600000000000000e+04
4.250000000000000000e+03
3.183000000000000000e+03
2.860000000000000000e+02
5.814000000000000000e+03
2.760000000000000000e+03
1.001900000000000000e+04
1.178500000000000000e+04
5.427000000000000000e+03
1.147000000000000000e+03
9.304000000000000000e+03
5.011000000000000000e+03
2.878000000000000000e+03
3.934000000000000000e+03
2.405000000000000000e+03
1.174900000000000000e+04
7.487000000000000000e+03
4.205000000000000000e+03
9.274000000000000000e+03
2.297800000000000000e+04
6.217000000000000000e+03
1.649000000000000000e+03
1.032400000000000000e+04
6.257000000000000000e+03
5.616000000000000000e+03
9.277000000000000000e+03
2.306000000000000000e+03
1.183500000000000000e+04
8.600000000000000000e+02
1.674000000000000000e+03
1.226000000000000000e+03
1.345400000000000000e+04
8.461000000000000000e+03
4.927000000000000000e+03
6.869000000000000000e+03
6.343000000000000000e+03
8.889000000000000000e+03
8.960000000000000000e+02
6.558000000000000000e+03
3.097000000000000000e+03
6.000000000000000000e+02
3.396000000000000000e+03
2.751000000000000000e+03
2.884000000000000000e+03
7.180000000000000000e+02
1.086000000000000000e+03
8.294000000000000000e+03
7.080000000000000000e+02
1.152300000000000000e+04
8.086000000000000000e+03
1.429000000000000000e+03
5.515000000000000000e+03
4.991000000000000000e+03
1.133100000000000000e+04
2.280000000000000000e+03
8.850000000000000000e+02
1.055400000000000000e+04
5.376000000000000000e+03
6.171000000000000000e+03
1.500000000000000000e+03
1.151400000000000000e+04
7.626000000000000000e+03
1.342000000000000000e+04
9.340000000000000000e+02
2.419000000000000000e+03
3.600000000000000000e+03
2.000000000000000000e+00
1.565000000000000000e+04
3.447000000000000000e+03
1.393000000000000000e+03
5.390000000000000000e+02
1.240800000000000000e+04
4.144000000000000000e+03
1.984000000000000000e+03
5.555000000000000000e+03
2.130000000000000000e+02
4.878000000000000000e+03
1.129600000000000000e+04
1.442000000000000000e+04
3.195000000000000000e+03
9.855000000000000000e+03
1.224000000000000000e+03
4.108000000000000000e+03
3.208000000000000000e+03
9.430000000000000000e+02
2.482000000000000000e+03
2.076000000000000000e+03
5.510000000000000000e+02
2.665000000000000000e+03
8.131000000000000000e+03
6.741000000000000000e+03
3.750000000000000000e+02
6.289000000000000000e+03
5.401000000000000000e+03
2.708000000000000000e+03
3.092000000000000000e+03
4.411000000000000000e+03
3.716000000000000000e+03
9.110000000000000000e+02
2.220000000000000000e+03
3.491000000000000000e+03
7.323000000000000000e+03
4.603000000000000000e+03
4.737000000000000000e+03
9.961000000000000000e+03
5.546000000000000000e+03
1.408500000000000000e+04
5.540000000000000000e+02
6.745000000000000000e+03
5.288000000000000000e+03
2.152000000000000000e+03
8.690000000000000000e+02
6.936000000000000000e+03
1.267200000000000000e+04
3.650000000000000000e+02
5.465000000000000000e+03
4.770000000000000000e+02
2.536000000000000000e+03
2.996000000000000000e+03
1.376100000000000000e+04
1.215000000000000000e+03
7.054000000000000000e+03
5.992000000000000000e+03
1.030000000000000000e+03
7.475000000000000000e+03
2.704000000000000000e+03
2.650000000000000000e+02
7.306000000000000000e+03
1.126000000000000000e+04
9.226000000000000000e+03
3.412000000000000000e+03
3.436400000000000000e+04
1.165400000000000000e+04
6.393000000000000000e+03
6.158000000000000000e+03
4.240000000000000000e+03
7.540000000000000000e+03
8.130000000000000000e+02
2.969000000000000000e+03
4.071000000000000000e+03
5.840000000000000000e+03
6.453000000000000000e+03
1.222000000000000000e+04
5.477000000000000000e+03
4.292000000000000000e+03
6.185000000000000000e+03
1.374700000000000000e+04
2.124600000000000000e+04
1.239300000000000000e+04
9.156000000000000000e+03
8.587000000000000000e+03
7.123000000000000000e+03
6.608000000000000000e+03
6.480000000000000000e+02
6.899000000000000000e+03
1.350500000000000000e+04
1.027400000000000000e+04
1.467000000000000000e+03
1.436000000000000000e+03
2.751000000000000000e+03
1.377400000000000000e+04
2.060800000000000000e+04
3.900000000000000000e+02
4.460000000000000000e+03
3.732000000000000000e+03
4.613000000000000000e+03
1.773600000000000000e+04
7.187000000000000000e+03
6.343000000000000000e+03
8.111000000000000000e+03
1.290000000000000000e+03
2.122000000000000000e+03
2.543000000000000000e+03
5.377000000000000000e+03
3.930000000000000000e+03
1.592000000000000000e+03
2.129000000000000000e+03
6.319000000000000000e+03
3.093000000000000000e+04
2.686000000000000000e+03
3.784000000000000000e+03
3.173000000000000000e+03
9.530000000000000000e+03
1.407500000000000000e+04
8.473000000000000000e+03
3.284000000000000000e+03
1.580000000000000000e+03
1.540000000000000000e+02
3.483000000000000000e+03
2.993000000000000000e+03
4.024000000000000000e+03
1.778000000000000000e+03
9.858000000000000000e+03
1.927800000000000000e+04
8.663000000000000000e+03
6.497000000000000000e+03
2.507000000000000000e+03
9.425000000000000000e+03
2.306300000000000000e+04
2.061000000000000000e+03
2.452000000000000000e+03
6.697000000000000000e+03
8.421000000000000000e+03
5.516000000000000000e+03
8.329000000000000000e+03
8.082000000000000000e+03
7.809000000000000000e+03
2.847000000000000000e+03
4.710000000000000000e+03
7.357000000000000000e+03
5.860000000000000000e+02
2.858000000000000000e+03
2.873000000000000000e+03
1.340000000000000000e+03
4.188000000000000000e+03
5.180000000000000000e+02
3.219000000000000000e+03
1.493200000000000000e+04
6.289000000000000000e+03
2.915000000000000000e+03
9.095000000000000000e+03
6.132000000000000000e+03
8.229000000000000000e+03
2.038000000000000000e+03
1.373100000000000000e+04
7.178000000000000000e+03
1.064000000000000000e+03
7.412000000000000000e+03
3.945000000000000000e+03
1.685000000000000000e+03
1.249900000000000000e+04
7.307000000000000000e+03
3.939000000000000000e+03
1.502400000000000000e+04
6.607000000000000000e+03
2.070000000000000000e+03
1.464100000000000000e+04
5.000000000000000000e+00
1.930300000000000000e+04
4.079000000000000000e+03
5.638000000000000000e+03
6.213000000000000000e+03
6.103000000000000000e+03
7.061000000000000000e+03
2.590000000000000000e+03
1.984000000000000000e+03
5.390000000000000000e+02
2.193000000000000000e+03
7.142000000000000000e+03
2.006000000000000000e+03
3.805000000000000000e+03
4.414000000000000000e+03
1.889000000000000000e+03
8.161000000000000000e+03
2.400000000000000000e+01
4.029000000000000000e+03
1.332300000000000000e+04
4.362000000000000000e+03
1.453200000000000000e+04
1.656500000000000000e+04
6.740000000000000000e+02
8.017000000000000000e+03
4.426000000000000000e+03
2.976000000000000000e+03
2.721200000000000000e+04
3.602000000000000000e+03
7.986000000000000000e+03
1.073000000000000000e+03
1.298000000000000000e+04
9.406000000000000000e+03
1.813500000000000000e+04
3.224000000000000000e+03
3.773000000000000000e+03
1.992100000000000000e+04
2.940000000000000000e+02
4.779000000000000000e+03
1.653000000000000000e+04
3.352000000000000000e+03
1.252000000000000000e+03
3.892000000000000000e+03
2.746000000000000000e+03
7.621000000000000000e+03
9.970000000000000000e+02
7.720000000000000000e+02
2.240000000000000000e+02
3.540000000000000000e+03
6.184000000000000000e+03
2.700000000000000000e+03
9.811000000000000000e+03
1.360200000000000000e+04
5.902000000000000000e+03
7.484000000000000000e+03
9.320000000000000000e+03
7.484000000000000000e+03
1.710000000000000000e+03
1.213700000000000000e+04
6.783000000000000000e+03
9.735000000000000000e+03
5.407000000000000000e+03
3.130000000000000000e+03
2.900000000000000000e+03
2.480000000000000000e+03
5.600000000000000000e+01
1.452900000000000000e+04
3.568000000000000000e+03
8.681000000000000000e+03
3.818000000000000000e+03
9.010000000000000000e+02
2.453000000000000000e+03
1.298200000000000000e+04
7.603000000000000000e+03
1.073000000000000000e+03
3.432000000000000000e+03
4.678000000000000000e+03
8.970000000000000000e+02
2.733000000000000000e+03
9.240000000000000000e+02
1.014400000000000000e+04
5.189000000000000000e+03
1.621800000000000000e+04
7.401000000000000000e+03
1.801300000000000000e+04
1.070800000000000000e+04
7.456000000000000000e+03
1.396000000000000000e+03
1.601000000000000000e+03
8.171000000000000000e+03
9.120000000000000000e+02
6.580000000000000000e+02
1.566000000000000000e+04
4.220000000000000000e+03
7.446000000000000000e+03
1.223400000000000000e+04
1.222600000000000000e+04
5.196000000000000000e+03
2.919000000000000000e+03
6.293000000000000000e+03
9.023000000000000000e+03
2.284000000000000000e+03
1.498000000000000000e+03
6.492000000000000000e+03
6.221000000000000000e+03
7.767000000000000000e+03
3.588000000000000000e+03
3.580000000000000000e+03
7.502000000000000000e+03
4.935000000000000000e+03
1.054700000000000000e+04
2.278000000000000000e+03
1.050600000000000000e+04
3.840000000000000000e+03
4.415000000000000000e+03
7.184000000000000000e+03
1.347300000000000000e+04
2.308000000000000000e+03
1.300500000000000000e+04
6.439000000000000000e+03
4.712000000000000000e+03
6.902000000000000000e+03
1.357000000000000000e+03
2.909000000000000000e+03
4.136000000000000000e+03
4.647000000000000000e+03
2.302000000000000000e+03
8.757000000000000000e+03
1.088900000000000000e+04
2.418000000000000000e+03
8.790000000000000000e+02
7.464000000000000000e+03
1.574100000000000000e+04
2.194000000000000000e+03
9.029000000000000000e+03
9.179000000000000000e+03
5.391000000000000000e+03
2.069000000000000000e+03
7.491000000000000000e+03
2.160900000000000000e+04
2.094000000000000000e+03
1.390800000000000000e+04
3.406000000000000000e+03
3.293000000000000000e+03
5.240000000000000000e+02
2.851000000000000000e+03
1.375400000000000000e+04
4.796000000000000000e+03
1.390000000000000000e+03
2.393000000000000000e+03
1.342200000000000000e+04
5.545000000000000000e+03
1.807000000000000000e+04
4.620000000000000000e+03
6.113000000000000000e+03
4.710000000000000000e+02
2.064000000000000000e+03
8.613000000000000000e+03
2.190000000000000000e+02
2.069000000000000000e+03
3.239000000000000000e+03
8.033000000000000000e+03
8.290000000000000000e+02
4.910000000000000000e+02
1.290000000000000000e+03
2.152000000000000000e+03
5.600000000000000000e+01
1.138100000000000000e+04
3.480000000000000000e+02
7.238000000000000000e+03
6.227000000000000000e+03
3.590000000000000000e+03
1.050000000000000000e+03
6.328000000000000000e+03
3.020000000000000000e+04
4.741000000000000000e+03
2.702000000000000000e+03
1.254700000000000000e+04
6.702000000000000000e+03
1.095700000000000000e+04
1.263700000000000000e+04
3.161000000000000000e+03
3.332000000000000000e+03
6.312000000000000000e+03
6.933000000000000000e+03
1.208000000000000000e+03
8.116000000000000000e+03
7.014000000000000000e+03
5.263000000000000000e+03
7.236000000000000000e+03
5.197000000000000000e+03
3.412000000000000000e+03
1.400000000000000000e+03
8.022000000000000000e+03
2.155000000000000000e+03
3.670000000000000000e+03
7.329000000000000000e+03
1.520800000000000000e+04
1.681600000000000000e+04
5.873000000000000000e+03
3.060000000000000000e+02
5.269000000000000000e+03
8.926000000000000000e+03
5.884000000000000000e+03
2.288000000000000000e+03
7.408000000000000000e+03
5.773000000000000000e+03
4.185000000000000000e+03
3.407000000000000000e+03
2.986000000000000000e+03
3.683000000000000000e+03
7.038000000000000000e+03
1.387000000000000000e+03
7.200000000000000000e+03
2.279000000000000000e+03
2.030000000000000000e+02
1.046200000000000000e+04
3.455000000000000000e+03
8.829000000000000000e+03
7.189000000000000000e+03
6.166000000000000000e+03
1.726000000000000000e+03
9.250000000000000000e+02
1.704000000000000000e+03
2.587000000000000000e+03
1.410600000000000000e+04
7.355000000000000000e+03
5.253000000000000000e+03
4.949000000000000000e+03
1.125800000000000000e+04
4.570000000000000000e+03
7.390000000000000000e+03
6.712000000000000000e+03
3.321000000000000000e+03
2.571000000000000000e+03
1.523000000000000000e+03
2.887000000000000000e+03
4.981000000000000000e+03
5.502000000000000000e+03
5.465000000000000000e+03
8.270000000000000000e+02
1.989000000000000000e+03
9.740000000000000000e+02
4.490000000000000000e+03
7.162000000000000000e+03
8.178000000000000000e+03
1.580000000000000000e+02
2.425000000000000000e+03
2.068000000000000000e+03
7.883000000000000000e+03
2.110000000000000000e+03
7.063000000000000000e+03
1.342700000000000000e+04
9.870000000000000000e+02
3.595000000000000000e+03
1.147000000000000000e+03
1.715000000000000000e+03
3.544000000000000000e+03
5.850000000000000000e+02
2.830000000000000000e+02
2.052500000000000000e+04
2.398000000000000000e+03
1.595300000000000000e+04
3.137000000000000000e+03
5.791000000000000000e+03
2.030000000000000000e+03
2.430000000000000000e+03
6.050000000000000000e+02
1.650000000000000000e+03
5.388000000000000000e+03
8.099000000000000000e+03
1.427200000000000000e+04
3.996000000000000000e+03
4.053000000000000000e+03
1.736600000000000000e+04
2.123000000000000000e+03
1.470000000000000000e+03
2.495000000000000000e+03
2.710000000000000000e+03
2.423000000000000000e+03
3.350000000000000000e+03
7.426000000000000000e+03
9.933000000000000000e+03
3.275000000000000000e+03
3.385000000000000000e+03
5.757000000000000000e+03
2.402800000000000000e+04
8.170000000000000000e+03
5.734000000000000000e+03
7.538000000000000000e+03
3.941000000000000000e+03
2.456000000000000000e+03
4.419000000000000000e+03
3.988000000000000000e+03
5.423000000000000000e+03
2.471000000000000000e+03
8.461000000000000000e+03
2.164000000000000000e+03
3.634000000000000000e+03
4.955000000000000000e+03
6.319000000000000000e+03
5.700000000000000000e+01
1.608000000000000000e+03
6.503000000000000000e+03
5.513000000000000000e+03
7.907000000000000000e+03
1.096000000000000000e+04
3.268000000000000000e+03
6.620000000000000000e+02
2.449000000000000000e+03
1.161000000000000000e+04
5.950000000000000000e+02
2.337000000000000000e+03
1.561000000000000000e+03
5.670000000000000000e+02
3.464000000000000000e+03
4.899000000000000000e+03
1.250300000000000000e+04
2.397000000000000000e+03
3.190000000000000000e+03
5.639000000000000000e+03
4.454000000000000000e+03
2.464000000000000000e+03
4.141000000000000000e+03
7.330000000000000000e+03
3.059000000000000000e+03
8.702000000000000000e+03
1.563800000000000000e+04
2.973000000000000000e+03
8.466000000000000000e+03
3.247000000000000000e+03
3.011000000000000000e+03
2.734000000000000000e+03
2.220000000000000000e+03
1.905000000000000000e+03
9.859000000000000000e+03
7.190000000000000000e+02
9.558000000000000000e+03
5.163000000000000000e+03
1.991800000000000000e+04
7.256000000000000000e+03
4.700000000000000000e+01
4.026000000000000000e+03
1.055900000000000000e+04
4.707000000000000000e+03
2.916000000000000000e+03
2.197000000000000000e+03
1.092200000000000000e+04
4.634000000000000000e+03
4.548000000000000000e+03
3.070000000000000000e+03
8.970000000000000000e+02
6.714000000000000000e+03
1.033000000000000000e+04
8.417000000000000000e+03
3.130000000000000000e+03
5.390000000000000000e+02
3.075000000000000000e+03
5.200000000000000000e+02
3.150000000000000000e+02
4.095000000000000000e+03
1.849000000000000000e+03
1.380000000000000000e+03
1.081000000000000000e+03
1.298000000000000000e+03
5.607000000000000000e+03
4.488000000000000000e+03
3.305000000000000000e+03
9.851000000000000000e+03
1.931900000000000000e+04
1.298500000000000000e+04
6.860000000000000000e+03
1.179000000000000000e+04
5.434000000000000000e+03
3.434000000000000000e+03
1.123100000000000000e+04
1.234000000000000000e+04
2.736000000000000000e+03
4.881000000000000000e+03
8.450000000000000000e+02
7.940000000000000000e+02
2.458000000000000000e+03
6.100000000000000000e+01
2.028000000000000000e+03
8.100000000000000000e+03
1.268000000000000000e+03
3.840000000000000000e+03
1.094000000000000000e+03
6.013800000000000000e+04
9.054000000000000000e+03
1.482900000000000000e+04
4.676000000000000000e+03
2.888000000000000000e+03
2.213000000000000000e+03
5.731000000000000000e+03
1.281000000000000000e+03
1.510700000000000000e+04
1.276100000000000000e+04
6.172000000000000000e+03
9.900000000000000000e+02
3.981000000000000000e+03
9.834000000000000000e+03
1.200900000000000000e+04
3.887000000000000000e+03
9.096000000000000000e+03
4.712000000000000000e+03
1.608000000000000000e+03
7.251000000000000000e+03
8.680000000000000000e+02
1.148900000000000000e+04
2.266000000000000000e+03
1.405000000000000000e+03
2.296000000000000000e+03
9.750000000000000000e+02
3.474000000000000000e+03
1.840600000000000000e+04
3.014000000000000000e+03
2.800000000000000000e+01
5.330000000000000000e+02
8.170000000000000000e+02
2.987000000000000000e+03
3.335000000000000000e+03
2.113000000000000000e+03
2.564000000000000000e+03
1.153100000000000000e+04
8.660000000000000000e+02
2.909000000000000000e+03
7.220000000000000000e+03
1.693000000000000000e+03
2.960000000000000000e+02
1.351000000000000000e+03
5.429000000000000000e+03
3.254000000000000000e+03
4.174000000000000000e+03
3.033200000000000000e+04
4.406000000000000000e+03
8.968000000000000000e+03
4.685000000000000000e+03
4.666000000000000000e+03
8.540000000000000000e+02
8.463000000000000000e+03
6.070000000000000000e+03
1.223000000000000000e+03
1.201800000000000000e+04
6.682000000000000000e+03
4.807000000000000000e+03
1.058000000000000000e+03
7.252000000000000000e+03
6.827000000000000000e+03
1.441000000000000000e+03
1.063600000000000000e+04
2.653000000000000000e+03
6.979000000000000000e+03
1.235000000000000000e+03
9.277000000000000000e+03
5.062000000000000000e+03
1.255500000000000000e+04
2.559900000000000000e+04
3.911000000000000000e+03
5.020000000000000000e+03
2.494000000000000000e+03
1.385600000000000000e+04
3.332000000000000000e+03
1.106000000000000000e+03
2.043000000000000000e+03
2.888000000000000000e+03
4.309000000000000000e+03
2.465500000000000000e+04
9.328000000000000000e+03
1.130000000000000000e+04
1.402000000000000000e+03
3.258000000000000000e+03
9.193000000000000000e+03
1.107900000000000000e+04
3.459000000000000000e+03
3.145000000000000000e+03
1.937000000000000000e+03
9.351000000000000000e+03
5.378000000000000000e+03
2.046700000000000000e+04
8.531000000000000000e+03
5.755000000000000000e+03
1.233800000000000000e+04
7.443000000000000000e+03
1.571000000000000000e+03
1.006200000000000000e+04
8.650000000000000000e+02
1.206500000000000000e+04
9.140000000000000000e+02
7.759000000000000000e+03
3.975000000000000000e+03
5.630000000000000000e+03
2.144000000000000000e+03
1.657000000000000000e+03
3.645000000000000000e+03
1.396600000000000000e+04
6.550000000000000000e+03
6.161000000000000000e+03
1.410500000000000000e+04
2.419000000000000000e+03
2.151000000000000000e+03
3.334000000000000000e+03
3.352000000000000000e+03
2.659700000000000000e+04
4.080000000000000000e+03
5.370000000000000000e+03
9.960000000000000000e+02
6.154000000000000000e+03
2.455000000000000000e+03
2.596000000000000000e+03
1.078200000000000000e+04
2.443000000000000000e+03
3.991000000000000000e+03
4.664000000000000000e+03
6.593000000000000000e+03
3.574000000000000000e+03
1.730000000000000000e+03
9.929000000000000000e+03
1.455000000000000000e+03
4.353000000000000000e+03
6.128000000000000000e+03
6.469000000000000000e+03
1.199000000000000000e+03
8.184000000000000000e+03
1.395000000000000000e+03
5.512000000000000000e+03
3.600000000000000000e+01
1.475000000000000000e+03
2.594000000000000000e+03
5.046000000000000000e+03
4.724000000000000000e+03
4.718000000000000000e+03
1.019300000000000000e+04
4.023000000000000000e+03
7.212000000000000000e+03
6.473000000000000000e+03
2.444000000000000000e+03
5.078000000000000000e+03
3.680000000000000000e+02
8.000000000000000000e+03
3.401000000000000000e+03
5.342000000000000000e+03
5.695000000000000000e+03
9.213000000000000000e+03
8.900000000000000000e+02
5.659000000000000000e+03
7.898000000000000000e+03
7.171000000000000000e+03
2.733000000000000000e+03
8.840000000000000000e+02
1.717200000000000000e+04
7.307000000000000000e+03
2.740000000000000000e+03
2.387000000000000000e+03
8.713000000000000000e+03
1.268700000000000000e+04
2.186000000000000000e+03
9.317000000000000000e+03
1.608000000000000000e+03
1.957000000000000000e+03
6.529000000000000000e+03
5.583000000000000000e+03
7.177000000000000000e+03
2.121000000000000000e+03
3.729000000000000000e+03
3.018000000000000000e+03
4.220000000000000000e+02
1.545000000000000000e+03
1.078000000000000000e+03
1.491100000000000000e+04
1.966000000000000000e+03
3.942000000000000000e+03
5.158000000000000000e+03
1.390800000000000000e+04
4.700000000000000000e+03
2.898000000000000000e+03
5.873000000000000000e+03
9.735000000000000000e+03
4.724000000000000000e+03
6.009000000000000000e+03
8.791000000000000000e+03
2.332200000000000000e+04
5.572000000000000000e+03
1.617000000000000000e+03
8.640000000000000000e+02
2.265000000000000000e+03
3.082000000000000000e+03
4.187000000000000000e+03
7.572000000000000000e+03
7.572000000000000000e+03
1.501200000000000000e+04
2.409000000000000000e+03
4.210000000000000000e+03
1.215000000000000000e+03
1.696000000000000000e+03
4.704000000000000000e+03
2.096000000000000000e+03
4.610000000000000000e+03
2.017000000000000000e+03
7.506000000000000000e+03
3.349000000000000000e+03
3.064000000000000000e+03
1.215000000000000000e+03
1.385500000000000000e+04
1.700000000000000000e+02
1.115900000000000000e+04
6.875000000000000000e+03
3.050000000000000000e+03
1.039500000000000000e+04
1.440500000000000000e+04
1.752000000000000000e+03
5.544000000000000000e+03
8.900000000000000000e+02
2.937000000000000000e+03
1.358100000000000000e+04
2.220000000000000000e+03
1.306000000000000000e+03
5.920000000000000000e+02
9.890000000000000000e+03
1.047000000000000000e+03
6.382000000000000000e+03
8.640000000000000000e+03
6.670000000000000000e+03
7.905000000000000000e+03
6.628000000000000000e+03
5.194000000000000000e+03
3.083000000000000000e+03
6.120000000000000000e+02
1.407000000000000000e+03
2.048000000000000000e+03
8.788000000000000000e+03
8.133000000000000000e+03
5.399000000000000000e+03
4.520000000000000000e+02
5.542000000000000000e+03
2.000000000000000000e+00
4.100000000000000000e+02
8.400000000000000000e+02
4.413000000000000000e+03
6.492000000000000000e+03
5.581000000000000000e+03
3.917000000000000000e+03
6.080000000000000000e+02
1.497700000000000000e+04
1.508800000000000000e+04
7.408000000000000000e+03
1.204400000000000000e+04
4.845000000000000000e+03
2.756800000000000000e+04
3.336000000000000000e+03
1.258700000000000000e+04
5.722000000000000000e+03
2.869000000000000000e+03
1.877600000000000000e+04
2.900000000000000000e+03
1.569000000000000000e+03
6.250000000000000000e+03
4.295000000000000000e+03
1.429000000000000000e+03
4.854000000000000000e+03
6.590000000000000000e+03
3.075000000000000000e+03
8.838000000000000000e+03
2.428000000000000000e+03
6.932000000000000000e+03
7.012000000000000000e+03
7.538000000000000000e+03
2.000000000000000000e+00
2.419000000000000000e+03
2.663000000000000000e+03
2.549900000000000000e+04
2.817000000000000000e+03
4.246000000000000000e+03
2.336000000000000000e+03
5.479000000000000000e+03
5.837000000000000000e+03
2.721100000000000000e+04
7.679000000000000000e+03
2.539400000000000000e+04
7.698000000000000000e+03
4.089000000000000000e+03
2.076000000000000000e+03
7.458000000000000000e+03
1.804100000000000000e+04
3.444000000000000000e+03
2.800000000000000000e+01
1.002000000000000000e+03
7.578000000000000000e+03
4.421000000000000000e+03
2.452000000000000000e+03
2.428000000000000000e+03
3.331000000000000000e+03
3.050000000000000000e+02
2.062700000000000000e+04
2.094000000000000000e+03
8.943000000000000000e+03
2.097000000000000000e+04
5.415000000000000000e+03
3.065000000000000000e+03
5.224000000000000000e+03
7.322000000000000000e+03
6.562000000000000000e+03
7.165000000000000000e+03
3.861000000000000000e+03
3.938000000000000000e+03
1.951100000000000000e+04
6.659000000000000000e+03
4.242000000000000000e+03
1.014500000000000000e+04
8.287000000000000000e+03
5.759000000000000000e+03
3.313000000000000000e+03
6.902000000000000000e+03
1.548000000000000000e+03
5.777000000000000000e+03
2.150000000000000000e+03
6.214000000000000000e+03
1.234000000000000000e+04
1.279200000000000000e+04
3.655000000000000000e+03
8.690000000000000000e+02
8.609000000000000000e+03
2.029700000000000000e+04
1.085600000000000000e+04
1.840000000000000000e+03
1.813800000000000000e+04
2.061400000000000000e+04
4.858000000000000000e+03
7.053000000000000000e+03
7.629000000000000000e+03
8.390000000000000000e+02
1.374100000000000000e+04
5.881000000000000000e+03
7.409000000000000000e+03
1.383000000000000000e+04
1.717700000000000000e+04
1.789000000000000000e+04
2.680000000000000000e+02
2.262000000000000000e+03
6.331000000000000000e+03
7.664000000000000000e+03
2.235000000000000000e+03
1.237700000000000000e+04
1.506000000000000000e+03
1.162000000000000000e+03
2.482600000000000000e+04
6.188000000000000000e+03
4.352000000000000000e+03
1.260000000000000000e+02
6.620000000000000000e+02
1.319000000000000000e+03
3.500000000000000000e+02
4.700000000000000000e+01
9.094000000000000000e+03
1.074100000000000000e+04
8.680000000000000000e+02
1.601200000000000000e+04
3.737000000000000000e+03
4.991000000000000000e+03
4.639000000000000000e+03
8.871000000000000000e+03
5.137000000000000000e+03
3.412000000000000000e+03
5.430000000000000000e+02
3.454000000000000000e+03
2.067000000000000000e+03
4.413000000000000000e+03
3.475000000000000000e+03
1.887000000000000000e+03
1.230000000000000000e+03
4.507000000000000000e+03
3.174000000000000000e+03
1.789000000000000000e+03
2.300000000000000000e+01
2.609900000000000000e+04
3.469000000000000000e+03
1.552000000000000000e+03
1.120500000000000000e+04
4.797000000000000000e+03
2.478000000000000000e+03
1.839000000000000000e+03
1.502700000000000000e+04
4.669000000000000000e+03
1.308600000000000000e+04
1.113100000000000000e+04
2.731000000000000000e+03
4.710000000000000000e+02
4.246000000000000000e+03
3.086600000000000000e+04
3.166000000000000000e+03
3.164000000000000000e+03
3.522000000000000000e+03
1.080700000000000000e+04
2.689000000000000000e+03
2.113000000000000000e+03
1.246000000000000000e+03
5.267000000000000000e+03
1.416100000000000000e+04
4.185000000000000000e+03
9.851000000000000000e+03
3.580000000000000000e+03
8.114000000000000000e+03
7.420000000000000000e+03
8.320000000000000000e+02
5.058500000000000000e+04
1.732000000000000000e+03
1.022000000000000000e+03
2.166000000000000000e+03
9.330000000000000000e+02
2.139000000000000000e+03
3.666000000000000000e+03
3.298000000000000000e+03
3.759000000000000000e+03
5.366000000000000000e+03
1.704000000000000000e+03
1.175700000000000000e+04
1.354000000000000000e+03
3.396000000000000000e+03
2.500000000000000000e+02
1.629800000000000000e+04
3.257000000000000000e+03
6.600000000000000000e+02
1.032800000000000000e+04
1.408000000000000000e+04
1.190600000000000000e+04
5.175000000000000000e+03
1.030500000000000000e+04
1.548000000000000000e+03
2.698000000000000000e+03
3.859000000000000000e+03
1.433300000000000000e+04
1.191800000000000000e+04
9.590000000000000000e+02
9.851000000000000000e+03
1.800300000000000000e+04
9.097000000000000000e+03
1.351000000000000000e+03
7.488000000000000000e+03
5.024000000000000000e+03
2.573500000000000000e+04
2.460000000000000000e+03
8.055000000000000000e+03
2.950000000000000000e+02
4.206000000000000000e+03
2.553000000000000000e+03
3.621000000000000000e+03
3.290000000000000000e+03
2.587000000000000000e+03
4.748000000000000000e+03
3.346000000000000000e+03
4.849000000000000000e+03
4.798000000000000000e+03
9.065000000000000000e+03
5.580000000000000000e+03
2.894000000000000000e+03
4.197000000000000000e+03
2.441000000000000000e+03
3.336000000000000000e+03
5.565000000000000000e+03
1.715700000000000000e+04
3.681000000000000000e+03
3.789000000000000000e+03
7.730000000000000000e+03
4.710000000000000000e+02
5.115000000000000000e+03
2.974000000000000000e+03
4.991000000000000000e+03
8.890000000000000000e+02
3.868000000000000000e+03
2.549000000000000000e+03
4.493000000000000000e+03
2.716000000000000000e+03
5.080000000000000000e+02
1.503000000000000000e+03
1.798600000000000000e+04
1.022500000000000000e+04
2.048000000000000000e+03
8.833000000000000000e+03
1.742000000000000000e+03
3.075000000000000000e+03
7.238000000000000000e+03
3.409000000000000000e+03
9.646000000000000000e+03
1.619000000000000000e+04
1.491100000000000000e+04
5.646000000000000000e+03
5.346000000000000000e+03
2.867000000000000000e+03
8.781000000000000000e+03
3.984000000000000000e+03
8.796000000000000000e+03
8.550000000000000000e+02
1.168500000000000000e+04
3.462000000000000000e+03
3.618000000000000000e+03
4.231000000000000000e+03
9.992000000000000000e+03
1.820000000000000000e+03
2.973000000000000000e+03
2.320000000000000000e+02
9.900000000000000000e+01
7.452000000000000000e+03
4.570000000000000000e+03
1.927000000000000000e+03
9.040000000000000000e+02
1.953000000000000000e+03
1.485800000000000000e+04
5.414000000000000000e+03
9.463000000000000000e+03
9.746000000000000000e+03
3.580000000000000000e+03
4.840000000000000000e+02
6.992000000000000000e+03
4.310000000000000000e+03
5.300000000000000000e+01
1.454000000000000000e+03
4.210000000000000000e+03
1.606000000000000000e+03
5.927000000000000000e+03
8.732000000000000000e+03
3.189800000000000000e+04
4.185000000000000000e+03
1.379500000000000000e+04
5.270000000000000000e+03
4.413000000000000000e+03
7.565000000000000000e+03
7.334000000000000000e+03
1.510800000000000000e+04
8.665000000000000000e+03
8.530000000000000000e+02
2.213700000000000000e+04
3.320000000000000000e+02
2.088000000000000000e+03
4.406000000000000000e+03
2.000000000000000000e+03
8.940000000000000000e+02
6.798000000000000000e+03
3.675000000000000000e+03
2.663000000000000000e+03
3.942000000000000000e+03
5.804000000000000000e+03
1.032000000000000000e+03
6.121000000000000000e+03
1.918000000000000000e+04
4.688000000000000000e+03
2.396000000000000000e+03
1.012000000000000000e+03
1.614900000000000000e+04
1.036700000000000000e+04
3.436000000000000000e+03
4.146000000000000000e+03
6.165000000000000000e+03
1.275800000000000000e+04
1.024000000000000000e+03
8.670000000000000000e+02
2.000000000000000000e+00
9.100000000000000000e+02
5.942000000000000000e+03
8.942000000000000000e+03
2.407500000000000000e+04
2.629000000000000000e+03
2.124000000000000000e+03
9.030000000000000000e+02
1.374100000000000000e+04
2.333000000000000000e+03
2.656600000000000000e+04
2.760000000000000000e+03
1.007900000000000000e+04
8.610000000000000000e+02
2.062700000000000000e+04
1.815200000000000000e+04
1.763900000000000000e+04
1.175000000000000000e+04
6.715000000000000000e+03
5.709000000000000000e+03
2.071000000000000000e+03
2.388000000000000000e+04
9.872000000000000000e+03
4.959000000000000000e+03
1.416800000000000000e+04
1.714100000000000000e+04
9.498000000000000000e+03
7.037000000000000000e+03
6.014000000000000000e+03
4.245000000000000000e+03
3.616000000000000000e+03
3.437300000000000000e+04
7.970000000000000000e+03
1.059900000000000000e+04
1.254800000000000000e+04
8.969000000000000000e+03
9.898000000000000000e+03
7.154000000000000000e+03
6.054000000000000000e+03
8.700000000000000000e+02
1.442200000000000000e+04
3.062000000000000000e+03
4.858000000000000000e+03
2.960000000000000000e+02
1.037700000000000000e+04
3.443000000000000000e+03
3.336000000000000000e+03
6.425000000000000000e+03
5.308000000000000000e+03
1.290000000000000000e+03
4.421000000000000000e+03
2.851000000000000000e+03
2.942000000000000000e+03
1.829700000000000000e+04
1.240400000000000000e+04
2.507000000000000000e+03
4.421000000000000000e+03
3.676000000000000000e+03
2.426000000000000000e+03
2.800000000000000000e+01
1.462000000000000000e+04
1.857000000000000000e+03
7.555000000000000000e+03
2.075000000000000000e+04
5.650000000000000000e+03
3.666000000000000000e+03
3.161000000000000000e+03
4.951000000000000000e+03
1.445000000000000000e+03
6.439000000000000000e+03
6.047000000000000000e+03
6.300000000000000000e+03
1.022000000000000000e+04
7.590000000000000000e+03
1.464200000000000000e+04
1.189000000000000000e+03
2.200000000000000000e+01
2.757000000000000000e+03
1.497100000000000000e+04
7.003000000000000000e+03
2.810300000000000000e+04
9.060000000000000000e+02
5.595000000000000000e+03
2.405000000000000000e+03
1.182600000000000000e+04
1.058000000000000000e+04
5.386000000000000000e+03
1.913000000000000000e+03
7.501000000000000000e+03
2.059000000000000000e+03
5.064000000000000000e+03
5.047000000000000000e+03
6.724000000000000000e+03
7.679000000000000000e+03
1.940000000000000000e+02
6.227000000000000000e+03
3.406000000000000000e+03
4.712000000000000000e+03
9.390000000000000000e+03
5.782000000000000000e+03
1.731700000000000000e+04
3.916000000000000000e+03
1.978000000000000000e+04
3.360200000000000000e+04
6.670000000000000000e+03
6.967000000000000000e+03
1.622500000000000000e+04
1.031000000000000000e+03
2.071000000000000000e+03
8.559000000000000000e+03
9.149000000000000000e+03
2.610000000000000000e+02
7.920000000000000000e+02
7.356000000000000000e+03
3.415000000000000000e+03
2.445100000000000000e+04
3.466000000000000000e+03
1.653600000000000000e+04
2.211800000000000000e+04
2.990000000000000000e+03
3.172000000000000000e+03
1.960900000000000000e+04
3.453000000000000000e+03
2.450000000000000000e+03
4.576200000000000000e+04
1.374000000000000000e+03
6.999000000000000000e+03
9.918000000000000000e+03
1.454000000000000000e+03
2.443000000000000000e+03
2.950000000000000000e+03
2.982000000000000000e+03
2.206000000000000000e+03
8.031000000000000000e+03
8.720000000000000000e+03
1.810000000000000000e+03
1.468700000000000000e+04
4.610000000000000000e+02
2.059900000000000000e+04
3.082000000000000000e+03
2.437000000000000000e+03
1.386600000000000000e+04
5.165000000000000000e+03
1.468600000000000000e+04
9.029000000000000000e+03
2.953000000000000000e+03
5.495000000000000000e+03
4.245000000000000000e+03
1.285600000000000000e+04
3.084000000000000000e+04
1.929000000000000000e+04
3.617000000000000000e+03
2.132000000000000000e+03
1.375000000000000000e+03
4.133000000000000000e+03
8.200000000000000000e+01
2.562000000000000000e+03
8.509000000000000000e+03
7.898000000000000000e+03
7.251000000000000000e+03
3.920000000000000000e+03
9.530000000000000000e+03
1.449000000000000000e+03
4.427000000000000000e+03
9.140000000000000000e+03
2.740000000000000000e+02
9.370000000000000000e+02
4.716000000000000000e+03
3.827000000000000000e+03
2.315000000000000000e+03
1.191500000000000000e+04
7.400000000000000000e+02
3.855000000000000000e+03
9.350000000000000000e+02
1.571000000000000000e+04
6.337000000000000000e+03
2.481000000000000000e+03
4.880000000000000000e+03
3.982000000000000000e+03
1.927500000000000000e+04
2.940000000000000000e+02
1.601300000000000000e+04
6.163000000000000000e+03
1.563300000000000000e+04
3.336000000000000000e+03
2.124600000000000000e+04
1.508600000000000000e+04
5.199000000000000000e+03
3.000000000000000000e+03
8.361000000000000000e+03
5.720000000000000000e+02
1.082400000000000000e+04
5.313000000000000000e+03
5.014000000000000000e+03
6.066000000000000000e+03
1.152000000000000000e+03
1.017500000000000000e+04
2.418000000000000000e+03
1.984000000000000000e+03
1.162000000000000000e+03
3.035000000000000000e+03
3.650000000000000000e+03
6.501000000000000000e+03
6.540000000000000000e+03
2.486000000000000000e+03
2.574000000000000000e+03
3.178000000000000000e+03
1.052600000000000000e+04
8.270000000000000000e+02
4.811000000000000000e+03
7.010000000000000000e+03
2.389000000000000000e+03
1.350000000000000000e+04
1.302000000000000000e+03
5.160000000000000000e+02
2.031000000000000000e+03
1.382800000000000000e+04
8.039000000000000000e+03
7.220000000000000000e+02
2.528000000000000000e+03
8.392000000000000000e+03
9.606000000000000000e+03
6.770000000000000000e+02
5.190000000000000000e+03
5.116000000000000000e+03
1.208100000000000000e+04
1.292000000000000000e+03
1.482000000000000000e+03
2.336000000000000000e+03
8.116000000000000000e+03
1.071000000000000000e+03
9.740000000000000000e+02
2.160300000000000000e+04
2.746000000000000000e+03
2.112900000000000000e+04
1.470000000000000000e+03
3.121000000000000000e+03
9.097000000000000000e+03
4.247000000000000000e+03
1.013000000000000000e+03
5.793000000000000000e+03
1.970000000000000000e+03
2.381000000000000000e+03
3.560400000000000000e+04
4.500000000000000000e+01
4.414000000000000000e+03
2.144000000000000000e+03
5.248000000000000000e+03
4.250000000000000000e+03
1.838000000000000000e+03
2.981000000000000000e+03
1.277000000000000000e+03
8.273000000000000000e+03
1.267000000000000000e+03
6.978000000000000000e+03
3.938000000000000000e+03
8.260000000000000000e+02
6.740000000000000000e+03
9.705000000000000000e+03
4.252000000000000000e+03
5.440000000000000000e+02
1.775000000000000000e+03
2.422000000000000000e+03
2.283000000000000000e+03
7.332000000000000000e+03
5.381000000000000000e+03
1.503500000000000000e+04
6.310000000000000000e+02
2.151400000000000000e+04
5.670000000000000000e+02
3.866000000000000000e+03
1.267900000000000000e+04
2.288000000000000000e+03
1.490000000000000000e+03
7.490000000000000000e+03
7.996000000000000000e+03
1.724000000000000000e+03
1.152300000000000000e+04
4.606000000000000000e+03
3.431000000000000000e+04
1.195700000000000000e+04
2.372000000000000000e+03
2.746000000000000000e+03
9.081000000000000000e+03
7.005000000000000000e+03
8.217000000000000000e+03
2.078000000000000000e+03
1.445500000000000000e+04
9.510000000000000000e+02
8.443000000000000000e+03
1.237000000000000000e+03
1.734100000000000000e+04
7.657000000000000000e+03
7.990000000000000000e+02
1.629700000000000000e+04
5.427000000000000000e+03
2.542000000000000000e+03
2.950000000000000000e+02
4.966000000000000000e+03
1.409600000000000000e+04
2.898000000000000000e+03
5.793000000000000000e+03
1.715000000000000000e+03
3.848000000000000000e+03
3.828500000000000000e+04
1.190000000000000000e+03
1.138300000000000000e+04
1.112900000000000000e+04
7.160000000000000000e+03
7.493000000000000000e+03
2.113000000000000000e+03
2.540000000000000000e+02
2.572500000000000000e+04
1.563000000000000000e+03
6.987000000000000000e+03
1.547000000000000000e+03
4.500000000000000000e+03
9.812000000000000000e+03
2.578300000000000000e+04
6.767000000000000000e+03
1.056200000000000000e+04
2.734000000000000000e+03
7.600000000000000000e+03
1.654100000000000000e+04
3.994000000000000000e+03
1.278000000000000000e+03
3.978000000000000000e+03
7.553000000000000000e+03
1.131600000000000000e+04
2.125000000000000000e+03
2.171000000000000000e+03
9.340000000000000000e+02
3.218000000000000000e+03
5.584000000000000000e+03
4.400000000000000000e+01
1.473000000000000000e+03
1.030400000000000000e+04
1.184500000000000000e+04
8.480000000000000000e+02
2.303000000000000000e+03
8.057000000000000000e+03
1.171000000000000000e+03
5.435000000000000000e+03
5.606000000000000000e+03
4.951000000000000000e+03
1.547000000000000000e+03
1.418600000000000000e+04
5.583000000000000000e+03
5.708000000000000000e+03
1.110400000000000000e+04
3.141000000000000000e+03
4.494000000000000000e+03
3.278000000000000000e+03
1.500000000000000000e+02
3.141000000000000000e+03
1.612400000000000000e+04
3.444000000000000000e+03
3.433000000000000000e+03
7.463000000000000000e+03
1.173000000000000000e+03
1.077000000000000000e+03
3.688000000000000000e+03
5.789000000000000000e+03
1.213000000000000000e+03
4.797000000000000000e+03
1.390900000000000000e+04
2.869000000000000000e+03
1.257000000000000000e+03
1.010200000000000000e+04
1.321000000000000000e+03
3.321000000000000000e+03
1.458100000000000000e+04
2.215000000000000000e+03
9.087000000000000000e+03
1.678000000000000000e+03
7.035000000000000000e+03
3.320000000000000000e+03
3.856000000000000000e+03
1.205700000000000000e+04
2.482000000000000000e+03
5.753000000000000000e+03
9.490000000000000000e+03
1.195000000000000000e+03
2.210000000000000000e+02
6.820000000000000000e+03
7.337000000000000000e+03
1.084100000000000000e+04
8.890000000000000000e+03
5.500000000000000000e+01
1.861000000000000000e+03
1.184400000000000000e+04
1.387100000000000000e+04
6.987000000000000000e+03
1.525900000000000000e+04
1.344600000000000000e+04
9.025000000000000000e+03
1.563900000000000000e+04
9.960000000000000000e+02
2.526000000000000000e+03
7.164000000000000000e+03
3.020000000000000000e+02
3.551800000000000000e+04
1.461000000000000000e+03
4.704000000000000000e+03
4.434000000000000000e+03
7.006000000000000000e+03
8.540000000000000000e+02
1.301700000000000000e+04
8.225000000000000000e+03
1.013000000000000000e+03
2.452000000000000000e+03
6.418000000000000000e+03
8.170000000000000000e+02
5.753000000000000000e+03
7.110000000000000000e+02
3.206000000000000000e+03
4.816000000000000000e+03
8.001000000000000000e+03
6.580000000000000000e+02
1.138000000000000000e+03
4.193000000000000000e+03
2.400000000000000000e+02
5.031000000000000000e+03
2.107000000000000000e+03
3.900000000000000000e+02
1.165000000000000000e+03
1.607000000000000000e+03
5.265000000000000000e+03
5.322000000000000000e+03
5.827000000000000000e+03
3.092000000000000000e+03
6.823000000000000000e+03
5.400000000000000000e+03
8.290000000000000000e+03
1.802400000000000000e+04
3.456100000000000000e+04
1.824000000000000000e+03
8.310000000000000000e+02
5.169000000000000000e+03
2.151000000000000000e+03
9.564000000000000000e+03
1.984100000000000000e+04
2.930000000000000000e+03
4.754000000000000000e+03
1.288000000000000000e+03
1.062600000000000000e+04
2.181000000000000000e+03
1.112000000000000000e+04
2.120700000000000000e+04
6.474000000000000000e+03
2.348000000000000000e+03
5.259000000000000000e+03
1.610700000000000000e+04
1.813400000000000000e+04
7.243000000000000000e+03
1.911000000000000000e+03
1.033500000000000000e+04
2.115000000000000000e+04
6.127000000000000000e+03
3.125000000000000000e+03
9.413000000000000000e+03
1.942600000000000000e+04
3.285000000000000000e+03
1.013300000000000000e+04
5.374000000000000000e+03
2.052000000000000000e+03
8.108000000000000000e+03
3.192000000000000000e+03
1.453000000000000000e+03
1.394300000000000000e+04
6.808000000000000000e+03
2.000000000000000000e+00
1.437400000000000000e+04
5.817000000000000000e+03
2.500000000000000000e+03
5.000000000000000000e+03
1.442300000000000000e+04
5.176000000000000000e+03
5.666000000000000000e+03
2.265000000000000000e+03
1.290000000000000000e+03
1.110000000000000000e+02
5.626000000000000000e+03
1.301500000000000000e+04
4.617000000000000000e+03
1.929300000000000000e+04
5.468000000000000000e+03
1.187000000000000000e+03
2.208100000000000000e+04
6.673000000000000000e+03
8.094000000000000000e+03
6.707000000000000000e+03
2.276000000000000000e+03
3.238000000000000000e+03
3.739000000000000000e+03
3.820000000000000000e+02
4.400000000000000000e+01
4.761000000000000000e+03
3.980000000000000000e+03
1.466000000000000000e+03
7.255000000000000000e+03
6.890000000000000000e+03
5.740000000000000000e+02
7.700000000000000000e+02
5.475000000000000000e+03
1.401000000000000000e+03
5.358000000000000000e+03
2.446000000000000000e+03
3.199000000000000000e+03
6.102000000000000000e+03
1.333800000000000000e+04
4.973000000000000000e+03
1.400000000000000000e+03
3.527000000000000000e+03
1.090000000000000000e+03
1.183000000000000000e+03
1.602000000000000000e+03
2.343000000000000000e+03
8.395000000000000000e+03
7.557000000000000000e+03
6.556000000000000000e+03
3.618000000000000000e+03
4.448000000000000000e+03
2.269000000000000000e+03
2.909000000000000000e+03
6.314000000000000000e+03
4.071000000000000000e+03
1.141400000000000000e+04
3.727000000000000000e+03
6.380000000000000000e+02
1.828000000000000000e+03
5.960000000000000000e+02
7.380000000000000000e+02
1.387400000000000000e+04
7.504000000000000000e+03
1.139400000000000000e+04
5.318000000000000000e+03
2.031900000000000000e+04
6.667000000000000000e+03
5.443000000000000000e+03
3.581000000000000000e+03
3.848900000000000000e+04
3.224000000000000000e+03
1.421000000000000000e+03
4.401000000000000000e+03
4.548000000000000000e+03
4.761000000000000000e+03
7.401000000000000000e+03
1.148500000000000000e+04
8.010000000000000000e+03
1.388500000000000000e+04
1.376000000000000000e+03
9.857000000000000000e+03
6.617000000000000000e+03
1.006700000000000000e+04
3.311000000000000000e+03
5.449000000000000000e+03
1.494400000000000000e+04
2.860000000000000000e+02
1.009700000000000000e+04
8.730000000000000000e+02
1.038200000000000000e+04
7.693000000000000000e+03
3.861000000000000000e+03
1.526000000000000000e+03
4.190000000000000000e+03
2.000000000000000000e+03
2.334200000000000000e+04
5.378000000000000000e+03
1.341000000000000000e+03
1.868700000000000000e+04
6.981000000000000000e+03
2.235200000000000000e+04
1.448900000000000000e+04
3.690000000000000000e+03
1.610000000000000000e+03
1.926000000000000000e+03
4.433000000000000000e+03
4.004000000000000000e+03
4.613000000000000000e+03
5.449000000000000000e+03
1.680000000000000000e+03
7.069000000000000000e+03
1.666000000000000000e+03
4.137000000000000000e+03
2.117100000000000000e+04
1.459900000000000000e+04
3.208000000000000000e+03
2.748200000000000000e+04
1.214900000000000000e+04
5.823000000000000000e+03
4.278000000000000000e+03
9.330000000000000000e+03
4.006000000000000000e+03
4.807000000000000000e+03
2.253000000000000000e+03
7.950000000000000000e+03
2.021000000000000000e+03
1.972000000000000000e+03
8.110000000000000000e+03
3.111000000000000000e+03
4.530000000000000000e+03
2.076000000000000000e+03
1.358500000000000000e+04
6.233000000000000000e+03
1.744500000000000000e+04
1.003000000000000000e+03
4.016000000000000000e+03
7.427000000000000000e+03
8.970000000000000000e+02
2.305000000000000000e+03
6.180000000000000000e+03
4.958000000000000000e+03
1.155400000000000000e+04
1.983000000000000000e+03
9.356000000000000000e+03
1.647000000000000000e+03
2.703000000000000000e+03
7.980000000000000000e+03
6.272000000000000000e+03
6.910000000000000000e+02
2.683000000000000000e+03
7.462000000000000000e+03
2.055800000000000000e+04
4.019000000000000000e+03
5.213000000000000000e+03
5.505000000000000000e+03
1.138000000000000000e+03
7.853000000000000000e+03
2.536000000000000000e+03
1.801000000000000000e+03
2.940000000000000000e+02
1.260400000000000000e+04
1.384100000000000000e+04
7.651000000000000000e+03
1.577000000000000000e+03
6.743000000000000000e+03
2.788200000000000000e+04
4.619000000000000000e+03
2.127000000000000000e+03
1.032800000000000000e+04
2.762900000000000000e+04
7.834000000000000000e+03
1.489000000000000000e+03
7.236000000000000000e+03
1.470000000000000000e+02
3.552000000000000000e+03
1.372600000000000000e+04
7.155000000000000000e+03
1.929500000000000000e+04
1.138300000000000000e+04
1.050900000000000000e+04
2.850000000000000000e+03
1.468600000000000000e+04
3.517000000000000000e+03
5.786000000000000000e+03
1.764000000000000000e+04
5.794000000000000000e+03
3.900000000000000000e+02
3.687000000000000000e+03
2.100000000000000000e+02
8.701000000000000000e+03
4.116000000000000000e+03
9.080000000000000000e+02
1.260000000000000000e+03
4.718000000000000000e+03
3.379000000000000000e+03
1.044000000000000000e+03
2.960000000000000000e+02
1.038100000000000000e+04
2.000000000000000000e+00
2.045000000000000000e+03
3.694000000000000000e+03
1.410500000000000000e+04
2.062600000000000000e+04
4.996000000000000000e+03
3.067000000000000000e+03
1.078200000000000000e+04
2.374000000000000000e+03
2.882000000000000000e+03
9.145000000000000000e+03
3.571000000000000000e+03
1.437700000000000000e+04
2.708000000000000000e+03
3.046000000000000000e+03
8.260000000000000000e+02
5.435000000000000000e+03
2.127000000000000000e+03
1.500000000000000000e+01
8.676000000000000000e+03
2.710000000000000000e+03
3.349000000000000000e+03
1.034700000000000000e+04
1.035000000000000000e+04
3.900000000000000000e+02
3.805000000000000000e+03
1.063000000000000000e+03
1.864000000000000000e+03
1.279400000000000000e+04
4.190000000000000000e+02
1.239800000000000000e+04
3.432000000000000000e+03
4.807000000000000000e+03
4.196000000000000000e+03
4.241000000000000000e+03
2.170000000000000000e+03
3.553000000000000000e+03
4.249000000000000000e+03
6.006000000000000000e+03
7.446000000000000000e+03
1.697000000000000000e+03
3.516000000000000000e+03
2.000000000000000000e+01
3.331000000000000000e+03
1.358900000000000000e+04
8.127000000000000000e+03
1.666000000000000000e+03
1.437200000000000000e+04
8.260000000000000000e+02
1.540000000000000000e+02
1.637600000000000000e+04
2.860000000000000000e+02
9.764000000000000000e+03
1.407600000000000000e+04
4.270000000000000000e+02
4.020000000000000000e+02
2.690800000000000000e+04
1.477000000000000000e+04
4.956000000000000000e+03
7.450000000000000000e+02
3.677000000000000000e+03
2.126000000000000000e+04
2.075000000000000000e+03
2.380000000000000000e+02
1.134200000000000000e+04
2.070500000000000000e+04
3.175000000000000000e+03
1.473000000000000000e+03
2.991000000000000000e+03
3.120000000000000000e+03
7.922000000000000000e+03
4.421000000000000000e+03
3.228700000000000000e+04
1.471200000000000000e+04
3.336000000000000000e+03
7.847000000000000000e+03
5.421000000000000000e+03
8.030000000000000000e+03
1.324000000000000000e+03
1.770000000000000000e+04
1.732000000000000000e+03
9.660000000000000000e+02
6.655000000000000000e+03
2.015300000000000000e+04
6.858000000000000000e+03
6.440000000000000000e+02
3.905000000000000000e+03
2.443000000000000000e+03
9.930000000000000000e+02
1.405000000000000000e+03
7.049000000000000000e+03
5.329000000000000000e+03
4.900000000000000000e+03
3.521000000000000000e+03
1.322000000000000000e+03
6.809000000000000000e+03
3.311000000000000000e+03
5.614000000000000000e+03
8.282000000000000000e+03
1.698900000000000000e+04
4.957000000000000000e+03
1.976000000000000000e+03
1.301000000000000000e+03
4.717000000000000000e+03
2.742000000000000000e+03
1.060000000000000000e+03
4.976000000000000000e+03
6.463000000000000000e+03
1.075900000000000000e+04
9.585000000000000000e+03
5.080000000000000000e+02
9.750000000000000000e+02
9.602000000000000000e+03
3.864000000000000000e+03
3.785000000000000000e+03
1.407700000000000000e+04
2.000000000000000000e+00
2.953000000000000000e+03
1.342200000000000000e+04
1.050700000000000000e+04
2.920000000000000000e+03
8.637000000000000000e+03
1.092800000000000000e+04
3.114000000000000000e+03
1.078800000000000000e+04
3.173000000000000000e+03
6.812000000000000000e+03
2.742000000000000000e+03
1.326000000000000000e+03
5.300000000000000000e+01
1.101500000000000000e+04
4.573000000000000000e+03
3.858000000000000000e+03
8.112000000000000000e+03
1.463000000000000000e+03
9.011000000000000000e+03
1.563000000000000000e+04
1.441300000000000000e+04
1.635200000000000000e+04
3.137000000000000000e+03
6.175000000000000000e+03
2.404000000000000000e+03
4.602000000000000000e+03
4.844000000000000000e+03
1.062900000000000000e+04
7.709000000000000000e+03
6.305000000000000000e+03
8.055000000000000000e+03
1.217000000000000000e+03
3.090000000000000000e+02
3.973000000000000000e+03
9.240000000000000000e+02
5.226000000000000000e+03
9.099000000000000000e+03
5.401000000000000000e+03
8.310000000000000000e+02
6.916000000000000000e+03
2.614000000000000000e+03
6.214000000000000000e+03
5.153000000000000000e+03
2.981000000000000000e+03
1.639500000000000000e+04
9.752000000000000000e+03
1.249900000000000000e+04
1.711100000000000000e+04
4.317000000000000000e+03
1.144700000000000000e+04
3.324000000000000000e+03
1.829000000000000000e+03
1.165600000000000000e+04
7.933000000000000000e+03
2.055700000000000000e+04
4.569000000000000000e+03
2.267200000000000000e+04
2.063000000000000000e+03
4.150000000000000000e+02
2.079000000000000000e+03
3.360000000000000000e+03
6.896000000000000000e+03
1.277000000000000000e+03
3.336000000000000000e+03
2.151800000000000000e+04
4.439000000000000000e+03
1.010000000000000000e+03
2.924000000000000000e+03
1.961000000000000000e+03
7.765000000000000000e+03
4.496000000000000000e+03
3.407000000000000000e+03
5.908000000000000000e+03
1.494000000000000000e+03
1.386000000000000000e+03
2.557000000000000000e+03
1.345800000000000000e+04
3.581000000000000000e+03
1.892000000000000000e+03
4.640400000000000000e+04
1.502400000000000000e+04
2.651000000000000000e+03
6.810000000000000000e+03
6.214000000000000000e+03
2.695000000000000000e+03
1.369000000000000000e+03
1.167800000000000000e+04
6.184000000000000000e+03
2.973000000000000000e+03
4.414000000000000000e+03
1.505800000000000000e+04
9.740000000000000000e+02
1.374800000000000000e+04
9.860000000000000000e+02
1.054000000000000000e+03
2.689000000000000000e+03
2.069000000000000000e+03
8.290000000000000000e+03
2.225000000000000000e+03
3.871000000000000000e+03
1.697000000000000000e+03
2.788000000000000000e+03
7.469000000000000000e+03
1.008700000000000000e+04
6.200000000000000000e+01
1.639500000000000000e+04
2.239000000000000000e+03
1.458800000000000000e+04
3.120000000000000000e+03
2.211600000000000000e+04
1.309400000000000000e+04
1.636400000000000000e+04
4.020000000000000000e+03
4.900000000000000000e+03
5.086000000000000000e+03
4.328000000000000000e+03
7.117000000000000000e+03
2.380000000000000000e+03
4.116000000000000000e+03
5.611000000000000000e+03
4.747000000000000000e+03
9.921000000000000000e+03
1.302700000000000000e+04
3.560000000000000000e+03
3.122000000000000000e+03
3.693000000000000000e+03
1.501000000000000000e+03
4.955000000000000000e+03
2.031000000000000000e+03
1.121000000000000000e+03
2.375000000000000000e+03
4.490000000000000000e+02
7.833000000000000000e+03
3.700000000000000000e+03
1.341000000000000000e+03
4.870000000000000000e+03
2.018900000000000000e+04
1.491300000000000000e+04
3.503000000000000000e+03
6.740000000000000000e+02
2.200000000000000000e+01
1.298500000000000000e+04
4.335000000000000000e+03
2.083000000000000000e+03
1.805000000000000000e+03
2.604000000000000000e+03
3.170000000000000000e+03
4.184000000000000000e+03
4.806000000000000000e+03
2.883000000000000000e+03
3.353000000000000000e+03
1.291700000000000000e+04
1.022100000000000000e+04
3.039000000000000000e+03
1.302000000000000000e+03
8.420000000000000000e+02
1.343900000000000000e+04
7.720000000000000000e+02
7.440000000000000000e+02
2.874000000000000000e+03
1.976000000000000000e+03
6.002000000000000000e+03
2.940000000000000000e+02
6.741000000000000000e+03
4.859000000000000000e+03
9.290000000000000000e+02
3.444000000000000000e+03
4.960000000000000000e+02
9.868000000000000000e+03
4.516000000000000000e+03
1.101000000000000000e+03
4.756000000000000000e+03
5.062000000000000000e+03
5.476000000000000000e+03
2.471000000000000000e+03
1.657200000000000000e+04
1.050600000000000000e+04
3.349000000000000000e+03
9.212000000000000000e+03
2.400000000000000000e+01
2.407800000000000000e+04
4.670000000000000000e+03
7.447000000000000000e+03
2.640000000000000000e+02
8.390000000000000000e+03
6.854000000000000000e+03
2.768000000000000000e+03
4.147000000000000000e+03
8.229000000000000000e+03
2.742000000000000000e+03
2.808000000000000000e+03
5.580000000000000000e+02
3.717000000000000000e+03
7.099000000000000000e+03
1.346000000000000000e+03
1.305000000000000000e+03
1.386600000000000000e+04
5.706000000000000000e+03
1.326600000000000000e+04
8.020000000000000000e+02
1.581000000000000000e+03
2.128600000000000000e+04
4.144000000000000000e+03
1.098300000000000000e+04
1.490000000000000000e+04
5.974000000000000000e+03
5.214000000000000000e+03
3.597000000000000000e+03
3.824000000000000000e+03
5.500000000000000000e+01
4.251000000000000000e+03
1.762000000000000000e+03
7.884000000000000000e+03
3.544000000000000000e+03
2.379000000000000000e+03
6.600000000000000000e+02
9.139000000000000000e+03
8.093000000000000000e+03
4.950000000000000000e+03
2.682800000000000000e+04
4.414000000000000000e+03
5.196000000000000000e+03
2.387000000000000000e+03
3.617000000000000000e+03
4.168000000000000000e+03
2.146000000000000000e+03
1.100000000000000000e+01
2.744000000000000000e+03
8.161000000000000000e+03
4.296000000000000000e+03
6.730000000000000000e+02
7.600000000000000000e+01
7.610000000000000000e+02
1.278900000000000000e+04
9.514000000000000000e+03
3.114700000000000000e+04
4.705000000000000000e+03
9.440000000000000000e+02
1.826000000000000000e+03
5.224000000000000000e+03
1.523200000000000000e+04
2.477800000000000000e+04
5.548000000000000000e+03
4.780000000000000000e+02
5.993000000000000000e+03
2.282000000000000000e+03
1.656000000000000000e+03
1.429000000000000000e+04
4.431000000000000000e+03
1.711000000000000000e+03
5.337000000000000000e+03
1.713300000000000000e+04
1.290000000000000000e+03
9.787000000000000000e+03
1.154400000000000000e+04
1.738000000000000000e+03
1.145700000000000000e+04
2.349000000000000000e+03
5.087000000000000000e+03
6.409000000000000000e+03
5.515000000000000000e+03
4.183000000000000000e+03
7.847000000000000000e+03
7.300000000000000000e+01
1.159000000000000000e+04
6.089000000000000000e+03
2.197000000000000000e+03
8.352000000000000000e+03
8.441000000000000000e+03
3.316000000000000000e+03
9.457000000000000000e+03
1.022500000000000000e+04
4.908000000000000000e+03
1.007700000000000000e+04
1.147000000000000000e+03
5.385000000000000000e+03
8.019000000000000000e+03
4.294000000000000000e+03
2.103000000000000000e+03
2.215000000000000000e+03
2.351000000000000000e+03
8.643000000000000000e+03
6.251000000000000000e+03
2.000000000000000000e+00
1.558000000000000000e+03
5.422000000000000000e+03
8.332000000000000000e+03
9.451000000000000000e+03
1.427000000000000000e+03
1.323000000000000000e+03
1.188000000000000000e+04
1.368000000000000000e+03
1.092400000000000000e+04
3.186000000000000000e+03
8.616000000000000000e+03
1.300000000000000000e+01
2.611000000000000000e+03
1.370900000000000000e+04
8.734000000000000000e+03
1.561000000000000000e+03
3.093000000000000000e+03
1.746100000000000000e+04
6.200000000000000000e+01
5.393000000000000000e+03
1.777900000000000000e+04
9.416000000000000000e+03
2.115000000000000000e+03
6.090000000000000000e+03
1.200900000000000000e+04
1.379800000000000000e+04
9.450000000000000000e+02
1.373400000000000000e+04
1.053000000000000000e+04
5.885000000000000000e+03
2.453000000000000000e+03
1.914000000000000000e+03
3.563000000000000000e+03
1.518900000000000000e+04
1.459700000000000000e+04
8.103000000000000000e+03
3.288000000000000000e+03
2.147000000000000000e+04
1.709000000000000000e+03
1.294200000000000000e+04
1.661000000000000000e+03
2.110000000000000000e+03
6.678000000000000000e+03
8.897000000000000000e+03
2.407800000000000000e+04
3.354000000000000000e+03
1.028600000000000000e+04
7.721000000000000000e+03
2.457000000000000000e+03
3.048000000000000000e+03
7.044000000000000000e+03
8.190000000000000000e+02
1.932000000000000000e+04
1.512800000000000000e+04
5.986000000000000000e+03
3.153000000000000000e+03
8.776000000000000000e+03
1.186000000000000000e+03
2.873000000000000000e+03
1.111500000000000000e+04
6.779000000000000000e+03
1.690000000000000000e+02
2.220000000000000000e+03
1.174900000000000000e+04
5.021000000000000000e+03
6.294000000000000000e+03
5.379000000000000000e+03
7.397000000000000000e+03
6.459000000000000000e+03
1.596400000000000000e+04
5.554000000000000000e+03
8.161000000000000000e+03
1.092800000000000000e+04
1.269800000000000000e+04
9.275000000000000000e+03
2.782000000000000000e+03
2.369000000000000000e+03
6.446000000000000000e+03
7.888000000000000000e+03
1.255900000000000000e+04
9.138000000000000000e+03
1.560000000000000000e+03
1.122000000000000000e+03
9.200000000000000000e+03
7.368000000000000000e+03
1.374200000000000000e+04
4.573000000000000000e+03
3.674000000000000000e+03
2.300000000000000000e+01
8.612000000000000000e+03
2.858000000000000000e+03
1.419000000000000000e+03
4.496000000000000000e+03
3.298000000000000000e+03
3.352000000000000000e+03
6.030000000000000000e+02
3.023000000000000000e+03
1.082300000000000000e+04
1.510000000000000000e+03
1.083000000000000000e+03
2.700000000000000000e+03
5.010000000000000000e+03
1.450000000000000000e+04
1.850900000000000000e+04
5.590000000000000000e+02
5.809000000000000000e+03
5.413000000000000000e+03
8.116000000000000000e+03
1.442400000000000000e+04
7.452000000000000000e+03
1.864000000000000000e+03
1.606000000000000000e+03
5.753000000000000000e+03
3.300000000000000000e+02
5.653000000000000000e+03
1.527000000000000000e+03
6.900000000000000000e+01
1.026000000000000000e+03
1.074900000000000000e+04
4.700000000000000000e+03
1.044000000000000000e+03
5.684000000000000000e+03
1.358100000000000000e+04
6.002000000000000000e+03
1.451800000000000000e+04
6.220000000000000000e+03
1.092300000000000000e+04
1.249900000000000000e+04
1.330000000000000000e+04
1.436200000000000000e+04
2.750000000000000000e+03
7.959000000000000000e+03
3.568000000000000000e+03
1.054700000000000000e+04
2.474000000000000000e+03
5.318000000000000000e+03
1.379100000000000000e+04
9.066000000000000000e+03
1.034000000000000000e+03
7.130000000000000000e+02
5.583000000000000000e+03
6.384000000000000000e+03
3.095000000000000000e+03
9.520000000000000000e+02
3.260000000000000000e+03
2.437000000000000000e+03
1.864000000000000000e+03
3.545000000000000000e+04
2.856000000000000000e+03
2.220500000000000000e+04
5.520000000000000000e+03
3.656000000000000000e+03
1.500000000000000000e+01
1.014400000000000000e+04
7.600000000000000000e+02
3.296000000000000000e+03
6.250000000000000000e+03
8.096000000000000000e+03
7.990000000000000000e+02
1.263300000000000000e+04
2.083000000000000000e+03
6.901000000000000000e+03
5.439000000000000000e+03
2.448000000000000000e+03
3.402000000000000000e+03
7.980000000000000000e+02
4.281000000000000000e+03
1.256300000000000000e+04
8.637000000000000000e+03
2.213000000000000000e+03
5.171000000000000000e+03
1.377000000000000000e+04
3.925000000000000000e+03
5.168000000000000000e+03
8.630000000000000000e+02
6.710000000000000000e+02
6.260000000000000000e+02
7.066000000000000000e+03
6.985000000000000000e+03
6.556000000000000000e+03
1.346500000000000000e+04
1.301000000000000000e+03
9.324000000000000000e+03
9.795000000000000000e+03
1.449500000000000000e+04
6.557000000000000000e+03
7.561000000000000000e+03
1.199100000000000000e+04
1.407100000000000000e+04
1.580500000000000000e+04
3.812000000000000000e+03
1.037800000000000000e+04
4.437000000000000000e+03
1.503400000000000000e+04
7.831000000000000000e+03
1.290100000000000000e+04
2.194000000000000000e+03
4.761000000000000000e+03
6.121000000000000000e+03
3.021300000000000000e+04
2.000000000000000000e+00
1.360700000000000000e+04
9.970000000000000000e+02
1.750000000000000000e+03
5.187000000000000000e+03
2.382000000000000000e+03
7.358000000000000000e+03
1.329900000000000000e+04
1.451000000000000000e+04
3.855000000000000000e+03
2.695000000000000000e+03
4.026000000000000000e+03
2.956000000000000000e+03
2.720000000000000000e+02
7.790000000000000000e+02
4.037000000000000000e+03
4.795000000000000000e+03
1.160100000000000000e+04
1.185000000000000000e+03
4.667000000000000000e+03
1.299400000000000000e+04
2.049000000000000000e+03
2.804000000000000000e+03
1.924300000000000000e+04
1.168000000000000000e+04
1.032000000000000000e+03
7.387000000000000000e+03
6.010000000000000000e+02
1.011900000000000000e+04
3.179000000000000000e+03
2.673000000000000000e+03
1.325000000000000000e+03
5.753000000000000000e+03
2.206000000000000000e+03
8.955000000000000000e+03
1.891000000000000000e+03
3.439400000000000000e+04
4.194000000000000000e+03
5.870000000000000000e+03
2.430000000000000000e+02
8.443000000000000000e+03
5.875000000000000000e+03
3.018000000000000000e+03
2.721000000000000000e+03
4.863000000000000000e+03
3.745100000000000000e+04
5.798000000000000000e+03
1.730400000000000000e+04
6.109000000000000000e+03
9.800000000000000000e+02
2.898000000000000000e+03
7.760000000000000000e+02
2.486000000000000000e+03
1.354400000000000000e+04
9.857000000000000000e+03
6.320000000000000000e+03
1.286100000000000000e+04
2.036000000000000000e+03
4.420000000000000000e+03
8.660000000000000000e+02
4.796000000000000000e+03
5.343000000000000000e+03
8.052000000000000000e+03
9.960000000000000000e+02
1.976000000000000000e+03
3.336000000000000000e+03
2.722000000000000000e+03
5.329000000000000000e+03
3.033000000000000000e+03
5.186000000000000000e+03
1.316800000000000000e+04
8.530000000000000000e+02
1.373000000000000000e+03
1.900000000000000000e+01
3.850000000000000000e+03
2.927000000000000000e+03
4.998000000000000000e+03
9.280000000000000000e+02
3.842000000000000000e+03
1.282400000000000000e+04
5.280000000000000000e+03
1.441000000000000000e+03
5.376000000000000000e+03
5.933000000000000000e+03
4.296000000000000000e+03
1.928000000000000000e+04
1.441800000000000000e+04
2.496000000000000000e+03
4.008000000000000000e+03
1.177200000000000000e+04
6.950000000000000000e+02
4.840000000000000000e+02
1.656300000000000000e+04
4.184000000000000000e+03
1.678200000000000000e+04
1.251900000000000000e+04
8.124000000000000000e+03
2.376000000000000000e+03
6.192000000000000000e+03
4.431000000000000000e+03
7.401000000000000000e+03
1.929200000000000000e+04
1.534000000000000000e+04
2.201000000000000000e+03
5.272000000000000000e+03
1.063000000000000000e+03
6.236000000000000000e+03
2.620000000000000000e+03
4.395000000000000000e+03
6.000000000000000000e+03
9.047000000000000000e+03
6.204000000000000000e+03
9.290000000000000000e+02
1.450700000000000000e+04
5.440000000000000000e+03
3.319000000000000000e+03
5.380000000000000000e+03
4.634000000000000000e+03
7.549000000000000000e+03
1.382000000000000000e+03
2.414000000000000000e+03
1.039900000000000000e+04
4.432000000000000000e+03
3.267000000000000000e+03
1.641600000000000000e+04
2.000000000000000000e+00
1.442100000000000000e+04
3.854000000000000000e+03
1.009000000000000000e+03
4.026000000000000000e+03
7.830000000000000000e+03
1.284000000000000000e+03
1.438000000000000000e+04
4.613000000000000000e+03
7.630000000000000000e+02
1.024400000000000000e+04
6.014000000000000000e+03
4.240000000000000000e+03
9.073000000000000000e+03
2.420000000000000000e+03
2.021000000000000000e+03
1.976000000000000000e+03
2.210800000000000000e+04
2.067600000000000000e+04
1.400000000000000000e+03
1.808000000000000000e+03
1.271000000000000000e+03
1.006900000000000000e+04
1.582100000000000000e+04
2.151000000000000000e+03
4.069000000000000000e+03
3.644000000000000000e+03
2.387000000000000000e+04
2.400000000000000000e+01
1.245300000000000000e+04
3.236000000000000000e+03
4.555000000000000000e+03
4.518000000000000000e+03
4.142000000000000000e+03
2.639000000000000000e+03
1.111000000000000000e+03
2.668000000000000000e+03
1.440900000000000000e+04
9.291000000000000000e+03
2.069100000000000000e+04
7.460000000000000000e+02
3.483700000000000000e+04
4.917000000000000000e+03
2.860000000000000000e+02
1.142000000000000000e+03
6.428000000000000000e+03
2.215000000000000000e+03
1.563800000000000000e+04
1.031000000000000000e+03
2.100000000000000000e+03
5.764000000000000000e+03
9.072000000000000000e+03
3.086000000000000000e+03
7.157000000000000000e+03
1.562900000000000000e+04
2.506000000000000000e+03
6.168000000000000000e+03
1.345800000000000000e+04
1.188700000000000000e+04
2.818000000000000000e+03
3.690000000000000000e+02
3.120000000000000000e+03
2.010000000000000000e+04
1.538000000000000000e+03
1.646100000000000000e+04
3.212000000000000000e+03
2.993000000000000000e+03
1.483000000000000000e+03
8.950000000000000000e+02
2.000000000000000000e+00
6.979000000000000000e+03
5.122000000000000000e+03
2.325000000000000000e+03
9.765000000000000000e+03
1.297700000000000000e+04
9.521000000000000000e+03
1.788300000000000000e+04
5.480000000000000000e+03
9.609000000000000000e+03
1.520800000000000000e+04
2.728200000000000000e+04
8.272000000000000000e+03
3.252000000000000000e+03
2.429000000000000000e+03
4.070000000000000000e+03
7.256000000000000000e+03
1.576000000000000000e+04
1.076100000000000000e+04
3.515000000000000000e+03
1.192100000000000000e+04
1.257000000000000000e+03
1.393000000000000000e+03
2.682000000000000000e+03
5.401000000000000000e+03
4.687000000000000000e+03
2.525000000000000000e+03
2.443000000000000000e+03
5.057000000000000000e+03
1.040200000000000000e+04
1.726000000000000000e+03
3.616000000000000000e+03
2.721000000000000000e+03
1.299300000000000000e+04
3.410000000000000000e+03
1.769700000000000000e+04
1.037800000000000000e+04
1.191600000000000000e+04
2.550000000000000000e+02
2.464000000000000000e+03
8.184000000000000000e+03
8.190000000000000000e+02
1.721000000000000000e+03
7.410000000000000000e+03
7.063000000000000000e+03
2.787000000000000000e+03
4.313000000000000000e+03
9.869000000000000000e+03
2.127000000000000000e+03
2.262000000000000000e+03
3.084000000000000000e+03
5.720000000000000000e+03
2.435000000000000000e+03
6.220000000000000000e+03
5.650000000000000000e+03
1.507000000000000000e+03
3.858000000000000000e+03
1.342000000000000000e+03
8.249000000000000000e+03
4.430000000000000000e+03
4.221000000000000000e+03
6.225000000000000000e+03
5.450000000000000000e+02
8.260000000000000000e+02
3.519000000000000000e+03
5.320000000000000000e+02
5.120000000000000000e+03
2.227700000000000000e+04
8.811000000000000000e+03
5.220000000000000000e+02
6.042000000000000000e+03
1.919000000000000000e+03
3.172000000000000000e+03
5.507000000000000000e+03
4.008000000000000000e+03
1.246400000000000000e+04
1.280500000000000000e+04
1.071100000000000000e+04
4.658000000000000000e+03
2.267500000000000000e+04
2.458000000000000000e+03
4.218000000000000000e+03
9.787000000000000000e+03
1.373600000000000000e+04
6.955000000000000000e+03
1.092800000000000000e+04
1.840000000000000000e+03
9.900000000000000000e+01
4.669000000000000000e+03
1.434000000000000000e+03
1.443600000000000000e+04
5.222000000000000000e+03
1.014900000000000000e+04
1.551000000000000000e+03
1.391000000000000000e+03
1.444000000000000000e+03
8.287000000000000000e+03
8.784000000000000000e+03
1.472000000000000000e+03
3.571000000000000000e+03
1.561000000000000000e+03
8.618000000000000000e+03
1.194000000000000000e+04
6.470000000000000000e+02
1.510800000000000000e+04
3.503000000000000000e+03
3.092000000000000000e+03
1.017600000000000000e+04
1.107800000000000000e+04
2.339000000000000000e+03
2.760000000000000000e+02
2.075000000000000000e+03
1.415000000000000000e+04
8.461000000000000000e+03
6.352000000000000000e+03
3.238000000000000000e+03
9.441000000000000000e+03
9.419000000000000000e+03
4.328000000000000000e+03
1.025000000000000000e+03
2.706000000000000000e+03
2.120000000000000000e+02
4.557000000000000000e+03
2.433000000000000000e+03
4.743000000000000000e+03
4.000000000000000000e+03
8.310000000000000000e+02
5.911000000000000000e+03
8.480000000000000000e+02
1.108700000000000000e+04
9.005000000000000000e+03
4.809000000000000000e+03
4.450000000000000000e+03
2.195000000000000000e+03
2.145000000000000000e+03
6.006000000000000000e+03
2.164000000000000000e+03
5.991000000000000000e+03
4.348000000000000000e+03
7.318000000000000000e+03
4.487000000000000000e+03
3.940000000000000000e+02
5.045000000000000000e+03
1.582000000000000000e+03
2.876000000000000000e+03
6.951000000000000000e+03
1.329500000000000000e+04
5.778000000000000000e+03
1.376300000000000000e+04
2.246000000000000000e+03
6.184000000000000000e+03
1.736700000000000000e+04
1.301000000000000000e+03
2.897300000000000000e+04
1.891800000000000000e+04
1.870900000000000000e+04
8.608000000000000000e+03
5.256000000000000000e+03
2.605400000000000000e+04
1.154800000000000000e+04
1.038600000000000000e+04
3.697000000000000000e+03
3.431000000000000000e+03
5.751000000000000000e+03
1.162700000000000000e+04
3.097000000000000000e+03
2.624000000000000000e+03
3.905000000000000000e+03
2.336000000000000000e+03
3.443000000000000000e+03
1.093100000000000000e+04
8.031000000000000000e+03
6.718000000000000000e+03
1.875800000000000000e+04
1.630000000000000000e+03
2.000000000000000000e+00
8.478000000000000000e+03
4.673000000000000000e+03
2.450000000000000000e+02
8.684000000000000000e+03
5.411000000000000000e+03
1.600000000000000000e+01
1.261000000000000000e+03
1.448000000000000000e+03
2.451000000000000000e+03
8.390000000000000000e+02
1.989000000000000000e+03
1.475000000000000000e+03
2.922700000000000000e+04
5.274000000000000000e+03
4.200000000000000000e+02
1.377800000000000000e+04
7.402000000000000000e+03
1.403100000000000000e+04
9.512000000000000000e+03
6.850000000000000000e+03
5.425000000000000000e+03
4.602000000000000000e+03
1.234000000000000000e+04
3.288000000000000000e+03
9.420000000000000000e+02
4.288000000000000000e+03
1.529000000000000000e+03
8.610000000000000000e+02
1.119000000000000000e+03
1.709000000000000000e+03
1.156400000000000000e+04
2.299000000000000000e+03
2.298100000000000000e+04
1.563000000000000000e+03
8.220000000000000000e+02
3.334000000000000000e+03
1.900000000000000000e+01
2.179000000000000000e+03
1.151500000000000000e+04
2.164000000000000000e+03
2.435000000000000000e+03
8.929000000000000000e+03
7.003000000000000000e+03
2.926000000000000000e+03
4.783000000000000000e+03
1.378000000000000000e+03
2.466000000000000000e+03
6.465000000000000000e+03
1.246000000000000000e+03
4.808000000000000000e+03
5.381000000000000000e+03
1.677000000000000000e+03
7.535000000000000000e+03
1.983000000000000000e+03
7.693000000000000000e+03
9.585000000000000000e+03
3.644000000000000000e+03
1.673000000000000000e+03
1.391000000000000000e+03
3.410000000000000000e+03
6.162000000000000000e+03
1.075800000000000000e+04
3.015000000000000000e+03
7.279000000000000000e+03
7.153000000000000000e+03
2.961000000000000000e+04
4.028000000000000000e+03
2.449000000000000000e+03
1.447000000000000000e+03
1.281000000000000000e+04
1.239000000000000000e+03
1.669000000000000000e+03
5.734000000000000000e+03
3.534000000000000000e+03
1.192000000000000000e+04
1.281400000000000000e+04
1.476000000000000000e+03
7.440000000000000000e+02
8.378000000000000000e+03
8.280000000000000000e+02
4.313000000000000000e+03
4.087000000000000000e+03
3.908000000000000000e+03
3.418000000000000000e+03
1.391000000000000000e+03
7.471000000000000000e+03
1.291000000000000000e+03
2.055800000000000000e+04
2.442000000000000000e+03
4.146000000000000000e+03
6.782000000000000000e+03
5.540000000000000000e+02
3.428000000000000000e+03
7.079000000000000000e+03
1.531300000000000000e+04
1.470000000000000000e+03
7.235000000000000000e+03
6.090000000000000000e+02
2.275000000000000000e+03
7.100000000000000000e+01
1.401700000000000000e+04
1.954000000000000000e+03
2.204000000000000000e+03
4.245000000000000000e+03
1.177600000000000000e+04
8.367000000000000000e+03
4.798000000000000000e+03
3.849000000000000000e+03
2.130000000000000000e+02
8.310000000000000000e+02
2.817000000000000000e+03
2.559000000000000000e+03
1.145700000000000000e+04
8.707000000000000000e+03
7.490000000000000000e+02
4.020000000000000000e+03
2.403000000000000000e+03
2.296000000000000000e+03
6.820000000000000000e+03
1.740000000000000000e+03
9.999000000000000000e+03
1.778000000000000000e+03
1.840700000000000000e+04
5.081000000000000000e+03
4.433000000000000000e+03
7.163000000000000000e+03
1.501100000000000000e+04
6.494000000000000000e+03
6.236000000000000000e+03
6.227000000000000000e+03
1.095700000000000000e+04
7.834000000000000000e+03
3.987000000000000000e+03
8.431000000000000000e+03
7.322000000000000000e+03
4.614000000000000000e+03
4.048000000000000000e+03
1.237000000000000000e+03
2.904000000000000000e+03
6.143000000000000000e+03
1.562500000000000000e+04
6.050000000000000000e+02
1.693000000000000000e+03
2.244000000000000000e+03
1.084800000000000000e+04
2.843000000000000000e+03
4.037000000000000000e+03
5.220000000000000000e+03
5.376000000000000000e+03
8.495000000000000000e+03
8.400000000000000000e+02
1.584000000000000000e+03
4.431000000000000000e+03
7.279000000000000000e+03
1.011400000000000000e+04
1.218800000000000000e+04
2.428000000000000000e+03
2.890000000000000000e+02
2.022000000000000000e+03
1.215700000000000000e+04
9.403000000000000000e+03
1.490000000000000000e+03
8.723000000000000000e+03
1.454000000000000000e+03
7.452000000000000000e+03
2.974000000000000000e+03
2.997000000000000000e+03
3.270400000000000000e+04
1.871000000000000000e+03
8.670000000000000000e+02
3.503000000000000000e+03
3.859000000000000000e+03
8.150000000000000000e+02
7.321000000000000000e+03
4.801000000000000000e+03
1.448000000000000000e+03
5.220000000000000000e+02
3.435500000000000000e+04
4.580000000000000000e+02
4.795000000000000000e+03
1.224000000000000000e+03
2.988000000000000000e+03
1.539000000000000000e+03
3.067000000000000000e+03
1.361700000000000000e+04
6.120000000000000000e+02
8.390000000000000000e+02
3.339000000000000000e+03
1.981000000000000000e+03
1.778000000000000000e+03
9.509000000000000000e+03
4.246000000000000000e+03
1.845700000000000000e+04
2.410300000000000000e+04
1.357100000000000000e+04
1.344100000000000000e+04
5.737000000000000000e+03
2.235400000000000000e+04
1.348800000000000000e+04
2.426000000000000000e+03
1.389600000000000000e+04
1.309400000000000000e+04
9.670000000000000000e+02
1.368000000000000000e+03
5.145000000000000000e+03
4.034000000000000000e+03
1.805700000000000000e+04
8.790000000000000000e+02
7.518000000000000000e+03
1.880000000000000000e+02
1.168000000000000000e+03
1.703000000000000000e+03
5.340000000000000000e+03
3.102000000000000000e+03
1.271000000000000000e+03
5.260000000000000000e+03
3.623000000000000000e+03
2.332600000000000000e+04
1.369000000000000000e+03
2.889000000000000000e+03
6.303000000000000000e+03
5.743000000000000000e+03
4.817000000000000000e+03
3.061000000000000000e+03
2.883000000000000000e+03
2.048000000000000000e+03
3.686000000000000000e+03
1.249000000000000000e+03
2.393000000000000000e+03
1.283900000000000000e+04
1.508600000000000000e+04
2.531000000000000000e+03
3.181000000000000000e+03
6.116000000000000000e+03
2.288000000000000000e+03
8.260000000000000000e+02
5.708000000000000000e+03
1.449800000000000000e+04
1.144000000000000000e+04
1.231500000000000000e+04
8.022000000000000000e+03
1.493000000000000000e+03
1.259300000000000000e+04
1.506000000000000000e+03
4.084000000000000000e+03
1.049100000000000000e+04
7.396000000000000000e+03
2.706000000000000000e+03
1.104000000000000000e+04
7.487000000000000000e+03
3.607000000000000000e+03
4.738000000000000000e+03
3.083400000000000000e+04
1.965800000000000000e+04
2.820000000000000000e+03
1.706000000000000000e+03
4.721000000000000000e+03
4.543000000000000000e+03
1.416000000000000000e+03
9.705000000000000000e+03
1.296000000000000000e+03
5.722000000000000000e+03
1.427400000000000000e+04
1.480400000000000000e+04
1.349000000000000000e+04
1.372900000000000000e+04
4.263000000000000000e+03
4.207000000000000000e+03
6.089000000000000000e+03
5.878000000000000000e+03
7.930000000000000000e+02
2.000000000000000000e+00
6.251000000000000000e+03
2.299500000000000000e+04
3.396000000000000000e+03
1.150600000000000000e+04
2.950000000000000000e+02
3.003000000000000000e+03
8.240000000000000000e+02
9.186000000000000000e+03
8.850000000000000000e+02
2.184000000000000000e+03
9.220000000000000000e+02
3.692000000000000000e+03
1.697000000000000000e+03
9.501000000000000000e+03
1.088800000000000000e+04
1.190300000000000000e+04
1.445300000000000000e+04
2.261500000000000000e+04
8.784000000000000000e+03
1.446000000000000000e+03
3.888000000000000000e+03
8.260000000000000000e+02
1.449900000000000000e+04
2.486000000000000000e+03
9.240000000000000000e+02
5.751000000000000000e+03
1.267000000000000000e+04
5.242000000000000000e+03
1.076600000000000000e+04
2.190000000000000000e+03
7.967000000000000000e+03
1.450000000000000000e+03
2.604000000000000000e+03
3.439600000000000000e+04
6.713000000000000000e+03
1.068000000000000000e+03
1.578200000000000000e+04
6.822000000000000000e+03
3.144000000000000000e+03
1.929200000000000000e+04
9.710000000000000000e+02
2.270000000000000000e+02
4.254000000000000000e+03
4.631000000000000000e+03
2.806000000000000000e+03
1.056200000000000000e+04
2.444000000000000000e+03
4.332000000000000000e+03
2.124000000000000000e+03
2.354000000000000000e+03
2.400000000000000000e+03
6.745000000000000000e+03
7.552000000000000000e+03
3.891000000000000000e+03
2.061000000000000000e+03
3.880000000000000000e+03
1.452200000000000000e+04
1.092300000000000000e+04
6.004000000000000000e+03
3.000000000000000000e+00
6.272000000000000000e+03
3.349000000000000000e+03
6.449000000000000000e+03
6.749000000000000000e+03
5.271000000000000000e+03
1.443000000000000000e+03
1.449400000000000000e+04
9.292000000000000000e+03
3.193000000000000000e+03
6.763000000000000000e+03
8.091000000000000000e+03
1.214400000000000000e+04
3.021300000000000000e+04
6.311000000000000000e+03
6.135000000000000000e+03
1.179400000000000000e+04
2.289000000000000000e+03
3.865000000000000000e+03
1.547000000000000000e+03
8.782000000000000000e+03
2.517900000000000000e+04
7.899000000000000000e+03
2.947000000000000000e+03
1.425800000000000000e+04
8.412000000000000000e+03
1.562000000000000000e+03
1.696000000000000000e+03
6.037000000000000000e+03
2.676000000000000000e+03
1.240200000000000000e+04
2.910000000000000000e+02
8.162000000000000000e+03
4.535000000000000000e+03
6.501000000000000000e+03
5.413000000000000000e+03
2.190000000000000000e+02
6.356000000000000000e+03
2.697000000000000000e+04
6.432000000000000000e+03
1.043300000000000000e+04
6.782000000000000000e+03
5.425000000000000000e+03
1.987000000000000000e+03
1.931700000000000000e+04
7.700000000000000000e+02
1.503000000000000000e+03
1.165400000000000000e+04
6.130000000000000000e+03
3.207000000000000000e+03
2.956000000000000000e+03
3.313000000000000000e+03
2.801000000000000000e+03
3.223000000000000000e+03
1.200800000000000000e+04
7.375000000000000000e+03
2.180000000000000000e+03
3.621000000000000000e+03
6.937000000000000000e+03
2.466000000000000000e+03
6.680000000000000000e+02
1.106000000000000000e+03
2.150000000000000000e+04
3.073000000000000000e+03
3.734000000000000000e+03
2.989000000000000000e+03
3.842000000000000000e+03
2.569000000000000000e+03
8.781000000000000000e+03
4.089000000000000000e+03
1.452000000000000000e+03
1.703000000000000000e+03
2.017000000000000000e+03
2.184000000000000000e+03
4.948000000000000000e+03
2.170000000000000000e+02
2.784600000000000000e+04
1.443000000000000000e+03
1.017000000000000000e+03
2.439000000000000000e+03
2.062000000000000000e+03
7.710000000000000000e+02
2.283000000000000000e+03
1.359200000000000000e+04
2.899000000000000000e+03
8.579000000000000000e+03
6.099000000000000000e+03
6.376000000000000000e+03
3.883000000000000000e+03
4.100000000000000000e+01
5.830000000000000000e+02
6.130000000000000000e+02
1.670000000000000000e+02
6.995000000000000000e+03
2.893000000000000000e+03
3.554900000000000000e+04
6.169000000000000000e+03
1.996700000000000000e+04
1.612000000000000000e+03
4.782000000000000000e+03
1.957200000000000000e+04
5.390000000000000000e+02
7.170000000000000000e+03
2.430000000000000000e+03
7.342000000000000000e+03
9.015000000000000000e+03
1.401000000000000000e+04
5.158000000000000000e+03
1.520800000000000000e+04
8.789000000000000000e+03
8.324000000000000000e+03
1.125000000000000000e+03
5.510000000000000000e+02
3.074000000000000000e+03
8.698000000000000000e+03
1.074100000000000000e+04
6.700000000000000000e+03
1.274100000000000000e+04
2.500000000000000000e+03
7.601000000000000000e+03
1.561000000000000000e+03
1.289600000000000000e+04
3.223000000000000000e+03
4.473000000000000000e+03
9.783000000000000000e+03
3.427000000000000000e+03
2.028700000000000000e+04
5.401000000000000000e+03
2.376000000000000000e+03
9.916000000000000000e+03
1.448000000000000000e+03
3.595000000000000000e+03
2.006000000000000000e+03
6.117000000000000000e+03
3.218000000000000000e+03
8.072000000000000000e+03
1.977000000000000000e+03
1.589000000000000000e+04
6.954000000000000000e+03
1.034000000000000000e+03
2.069000000000000000e+03
1.475000000000000000e+03
7.940000000000000000e+02
3.349000000000000000e+03
1.852000000000000000e+04
3.059000000000000000e+03
3.988000000000000000e+03
2.058000000000000000e+03
1.437000000000000000e+03
3.092000000000000000e+03
9.710000000000000000e+02
8.200000000000000000e+02
5.335000000000000000e+03
3.253000000000000000e+03
1.000000000000000000e+01
6.989000000000000000e+03
3.525000000000000000e+03
7.931000000000000000e+03
5.745000000000000000e+03
6.000000000000000000e+03
1.002000000000000000e+03
2.841000000000000000e+03
2.428000000000000000e+03
3.392000000000000000e+03
8.411000000000000000e+03
1.231000000000000000e+03
2.109000000000000000e+03
1.857000000000000000e+04
4.184000000000000000e+03
1.666000000000000000e+03
3.640000000000000000e+02
1.312000000000000000e+03
2.852000000000000000e+03
6.282000000000000000e+03
7.512000000000000000e+03
4.392000000000000000e+03
1.445000000000000000e+03
1.010900000000000000e+04
2.300200000000000000e+04
1.926000000000000000e+03
1.930600000000000000e+04
2.050700000000000000e+04
6.440000000000000000e+02
1.092600000000000000e+04
2.867000000000000000e+03
2.036000000000000000e+03
1.466000000000000000e+03
7.719000000000000000e+03
1.840000000000000000e+03
4.262000000000000000e+03
4.836000000000000000e+03
1.350000000000000000e+04
3.674000000000000000e+03
5.920000000000000000e+02
5.064000000000000000e+03
3.518000000000000000e+03
6.474000000000000000e+03
1.636900000000000000e+04
3.230000000000000000e+02
4.097000000000000000e+03
7.003000000000000000e+03
4.485000000000000000e+03
9.800000000000000000e+02
1.305000000000000000e+03
7.503000000000000000e+03
3.474000000000000000e+03
3.860000000000000000e+03
7.726000000000000000e+03
2.115000000000000000e+04
6.741000000000000000e+03
5.247000000000000000e+03
1.435000000000000000e+03
2.042000000000000000e+03
7.933000000000000000e+03
1.982000000000000000e+03
1.348500000000000000e+04
8.533000000000000000e+03
2.142500000000000000e+04
2.629700000000000000e+04
8.680000000000000000e+03
8.559000000000000000e+03
6.622000000000000000e+03
2.569000000000000000e+03
6.700000000000000000e+03
2.340000000000000000e+02
9.752000000000000000e+03
2.688300000000000000e+04
3.954000000000000000e+03
9.644000000000000000e+03
5.318000000000000000e+03
8.740000000000000000e+02
1.611000000000000000e+04
5.386000000000000000e+03
9.920000000000000000e+02
5.838000000000000000e+03
2.298500000000000000e+04
2.292400000000000000e+04
2.388200000000000000e+04
3.824000000000000000e+03
3.081000000000000000e+03
7.528000000000000000e+03
2.070900000000000000e+04
4.415000000000000000e+03
3.319000000000000000e+03
1.926000000000000000e+03
4.148000000000000000e+03
1.973000000000000000e+03
6.090000000000000000e+02
1.669000000000000000e+03
3.430000000000000000e+03
6.907000000000000000e+03
9.290000000000000000e+02
3.323000000000000000e+03
1.930600000000000000e+04
1.442100000000000000e+04
1.279000000000000000e+03
1.396000000000000000e+03
4.639000000000000000e+03
6.720000000000000000e+03
3.162100000000000000e+04
2.453000000000000000e+03
2.727000000000000000e+03
5.253000000000000000e+03
3.418000000000000000e+03
1.986000000000000000e+03
1.296700000000000000e+04
3.320000000000000000e+02
8.680000000000000000e+02
8.390000000000000000e+02
1.449400000000000000e+04
5.751000000000000000e+03
7.446000000000000000e+03
3.083000000000000000e+03
1.357000000000000000e+03
1.302100000000000000e+04
1.600700000000000000e+04
2.021000000000000000e+03
6.921000000000000000e+03
3.616000000000000000e+03
1.616000000000000000e+03
1.360500000000000000e+04
3.230000000000000000e+02
1.466000000000000000e+03
2.936300000000000000e+04
8.630000000000000000e+02
1.960500000000000000e+04
7.147000000000000000e+03
8.784000000000000000e+03
4.190000000000000000e+03
6.647000000000000000e+03
1.139000000000000000e+03
1.083000000000000000e+03
3.576000000000000000e+03
6.827000000000000000e+03
3.406000000000000000e+03
3.995000000000000000e+03
5.301000000000000000e+03
3.431000000000000000e+04
8.130000000000000000e+02
2.703000000000000000e+03
1.536000000000000000e+03
1.463000000000000000e+03
1.501600000000000000e+04
4.174000000000000000e+03
8.512000000000000000e+03
3.688000000000000000e+03
3.830000000000000000e+03
3.427000000000000000e+03
1.181400000000000000e+04
8.182000000000000000e+03
1.094000000000000000e+03
2.639000000000000000e+03
7.240000000000000000e+02
1.249800000000000000e+04
4.666000000000000000e+03
4.400000000000000000e+01
2.045000000000000000e+03
4.171000000000000000e+03
1.596000000000000000e+04
1.589200000000000000e+04
2.818000000000000000e+03
3.910000000000000000e+03
5.659000000000000000e+03
5.233000000000000000e+03
1.240200000000000000e+04
6.631000000000000000e+03
4.658000000000000000e+04
5.617000000000000000e+03
3.542000000000000000e+03
8.257000000000000000e+03
2.098000000000000000e+03
1.537500000000000000e+04
9.660000000000000000e+02
1.609000000000000000e+03
1.047000000000000000e+03
1.764100000000000000e+04
1.757000000000000000e+03
3.335000000000000000e+03
3.712000000000000000e+03
1.601900000000000000e+04
4.920000000000000000e+03
7.440000000000000000e+02
4.165000000000000000e+03
2.125400000000000000e+04
1.005700000000000000e+04
3.633000000000000000e+03
8.380000000000000000e+02
7.035000000000000000e+03
2.289000000000000000e+03
2.755300000000000000e+04
1.031500000000000000e+04
3.411000000000000000e+03
7.074000000000000000e+03
3.166000000000000000e+03
2.528000000000000000e+03
7.432000000000000000e+03
6.228000000000000000e+03
1.500000000000000000e+01
2.610000000000000000e+02
1.081900000000000000e+04
1.742000000000000000e+03
7.421000000000000000e+03
7.590000000000000000e+02
8.402000000000000000e+03
1.730000000000000000e+03
1.473000000000000000e+03
9.610000000000000000e+02
3.431000000000000000e+04
3.290000000000000000e+02
1.194000000000000000e+04
1.375800000000000000e+04
7.634000000000000000e+03
4.553000000000000000e+03
1.845500000000000000e+04
7.484000000000000000e+03
8.495000000000000000e+03
4.715000000000000000e+03
1.527200000000000000e+04
1.774200000000000000e+04
5.141000000000000000e+03
1.050000000000000000e+03
1.400000000000000000e+03
5.283000000000000000e+03
2.634000000000000000e+03
1.029600000000000000e+04
8.142000000000000000e+03
1.808000000000000000e+03
7.364000000000000000e+03
9.492000000000000000e+03
1.020000000000000000e+03
7.290000000000000000e+02
1.032000000000000000e+03
4.738000000000000000e+03
3.680000000000000000e+03
7.452000000000000000e+03
1.135000000000000000e+04
1.394000000000000000e+03
3.166000000000000000e+03
2.366000000000000000e+03
5.580000000000000000e+03
2.332700000000000000e+04
1.917300000000000000e+04
5.187000000000000000e+03
5.018000000000000000e+03
4.583000000000000000e+03
6.956000000000000000e+03
2.244500000000000000e+04
9.023000000000000000e+03
9.000000000000000000e+02
6.630000000000000000e+03
3.275000000000000000e+03
6.540000000000000000e+03
1.732200000000000000e+04
9.440000000000000000e+03
1.650000000000000000e+03
5.479000000000000000e+03
1.930300000000000000e+04
1.824000000000000000e+04
8.479000000000000000e+03
2.276000000000000000e+03
2.030000000000000000e+02
4.142000000000000000e+03
1.216500000000000000e+04
2.888000000000000000e+03
2.850000000000000000e+03
3.436000000000000000e+03
3.084000000000000000e+04
1.412300000000000000e+04
4.026000000000000000e+03
1.342200000000000000e+04
3.071000000000000000e+03
2.387000000000000000e+03
2.215000000000000000e+03
2.990000000000000000e+02
5.609000000000000000e+03
8.987000000000000000e+03
1.351000000000000000e+03
7.907000000000000000e+03
8.902000000000000000e+03
3.411000000000000000e+03
8.740000000000000000e+03
5.242000000000000000e+03
1.141600000000000000e+04
1.249900000000000000e+04
4.815000000000000000e+03
3.475000000000000000e+03
4.715000000000000000e+03
2.336000000000000000e+03
3.144000000000000000e+03
2.309000000000000000e+03
2.450000000000000000e+03
2.976000000000000000e+03
1.442300000000000000e+04
2.160700000000000000e+04
8.035000000000000000e+03
2.071000000000000000e+03
7.566000000000000000e+03
1.050600000000000000e+04
2.349000000000000000e+03
2.591800000000000000e+04
1.407000000000000000e+04
7.130000000000000000e+02
2.678000000000000000e+03
2.393400000000000000e+04
8.294000000000000000e+03
3.527000000000000000e+03
3.733000000000000000e+03
1.386000000000000000e+03
2.860000000000000000e+02
6.172000000000000000e+03
9.920000000000000000e+02
3.532000000000000000e+03
2.261000000000000000e+03
9.420000000000000000e+02
1.289600000000000000e+04
4.808000000000000000e+03
1.350000000000000000e+03
1.110400000000000000e+04
5.257000000000000000e+03
4.829000000000000000e+03
1.071800000000000000e+04
8.462000000000000000e+03
1.528000000000000000e+03
1.454400000000000000e+04
9.087000000000000000e+03
7.229000000000000000e+03
4.240000000000000000e+03
9.328000000000000000e+03
1.931700000000000000e+04
2.926000000000000000e+03
4.402000000000000000e+03
2.000000000000000000e+00
7.754000000000000000e+03
2.964000000000000000e+03
1.287000000000000000e+03
2.877000000000000000e+03
7.959000000000000000e+03
4.428000000000000000e+03
4.114000000000000000e+03
4.253000000000000000e+03
2.083000000000000000e+03
9.376000000000000000e+03
3.316000000000000000e+03
9.740000000000000000e+03
1.687000000000000000e+03
5.302000000000000000e+03
2.374000000000000000e+03
3.270200000000000000e+04
6.523000000000000000e+03
3.924000000000000000e+03
1.101000000000000000e+03
1.208000000000000000e+03
1.145900000000000000e+04
9.073000000000000000e+03
5.997000000000000000e+03
1.033700000000000000e+04
8.923000000000000000e+03
3.620000000000000000e+02
6.187000000000000000e+03
1.370000000000000000e+03
6.757000000000000000e+03
1.508700000000000000e+04
5.264000000000000000e+03
3.859000000000000000e+03
1.976000000000000000e+03
1.262000000000000000e+03
3.050000000000000000e+03
7.025000000000000000e+03
4.666000000000000000e+03
3.774000000000000000e+03
2.460000000000000000e+02
4.668000000000000000e+03
3.800000000000000000e+01
6.002000000000000000e+03
2.298300000000000000e+04
1.491100000000000000e+04
4.423000000000000000e+03
2.382000000000000000e+03
1.257000000000000000e+03
4.494000000000000000e+03
2.036000000000000000e+03
3.954000000000000000e+03
8.450000000000000000e+03
5.435000000000000000e+03
5.320000000000000000e+02
1.017500000000000000e+04
3.580000000000000000e+03
8.610000000000000000e+02
6.900000000000000000e+01
8.660000000000000000e+02
2.063800000000000000e+04
3.120000000000000000e+03
6.357000000000000000e+03
2.121400000000000000e+04
7.747000000000000000e+03
5.413000000000000000e+03
2.757000000000000000e+03
9.321000000000000000e+03
2.290000000000000000e+02
7.502000000000000000e+03
1.805500000000000000e+04
3.537000000000000000e+03
2.261000000000000000e+03
4.465000000000000000e+03
1.064000000000000000e+03
1.274900000000000000e+04
1.504500000000000000e+04
7.760000000000000000e+02
2.111000000000000000e+03
1.376500000000000000e+04
1.132700000000000000e+04
1.375500000000000000e+04
1.222300000000000000e+04
1.809500000000000000e+04
8.000000000000000000e+01
5.600000000000000000e+01
2.695000000000000000e+03
3.571000000000000000e+03
2.582000000000000000e+03
5.421000000000000000e+03
9.384000000000000000e+03
1.699000000000000000e+03
2.430000000000000000e+02
4.663000000000000000e+03
1.240700000000000000e+04
4.773300000000000000e+04
2.162500000000000000e+04
1.393000000000000000e+03
3.342000000000000000e+03
1.445100000000000000e+04
7.600000000000000000e+03
3.474000000000000000e+03
