# Supplementary material for: Stochastic bond dynamics facilitates alignment of malaria parasite at erythrocyte membrane upon invasion
Source: eLife. 2020 May 18;9:e56500. doi: 10.7554/eLife.56500 (PMC7269671; doi:10.7554/eLife.56500)
Supplement: Figure 4—source data 1. [file elife-56500-fig4-data1.zip › Alignment_times_real.dat]

4.7149
13.0717
9.44242
2.20912
6.86721
3.04859
8.45147
19.0742
4.14053
4.17208
5.43444
18.2537
23.2273
1.93772
3.97011
8.59033
3.93224
5.47862
20.2734
3.45254
19.1436
8.24949
4.89794
4.14053
5.49125
11.216
25.0767
5.0936
10.244
5.73109
9.87162
2.11445
12.9518
15.1104
11.8283
5.65535
2.98547
15.8994
9.25306
9.22782
3.24425
11.9103
5.37763
16.5558
4.56341
8.2558
2.45528
9.84637
8.44516
6.57687
13.1285
22.9875
4.41193
18.7902
15.2745
6.52638
6.23604
7.46683
17.1112
8.91854
5.466
12.2322
9.73276
10.9825
5.59855
16.6757
16.1518
16.0761
8.97535
3.90068
2.53102
11.8535
2.79612
4.79695
20.6711
20.0399
6.73467
14.4729
1.84935
8.88698
7.48577
7.97177
11.5253
4.74646
9.28462
16.2023
