# Supplementary material for: Stochastic bond dynamics facilitates alignment of malaria parasite at erythrocyte membrane upon invasion
Source: eLife. 2020 May 18;9:e56500. doi: 10.7554/eLife.56500 (PMC7269671; doi:10.7554/eLife.56500)
Supplement: Figure 4—source data 1. [file elife-56500-fig4-data1.zip › README]

This folder contains data files and python scritp to generate Fig4.a, Fig4.b and Fig4.c .

Fig4.a is generated by the script "Fig4_a.py" and it uses both files "angles_d.dat" and "disatnces_d.dat" to compute probabilities in d_apex and theta space to plot the diagram.

Fig4.b and Fig4.c can be generated by plotting simple histogram by using files Alignment_times_real.dat and Alignment_times_MC.dat respectively.
