# Supplementary material for: Stochastic bond dynamics facilitates alignment of malaria parasite at erythrocyte membrane upon invasion
Source: eLife. 2020 May 18;9:e56500. doi: 10.7554/eLife.56500 (PMC7269671; doi:10.7554/eLife.56500)
Supplement: Figure 4—source data 1. [file elife-56500-fig4-data1.zip › distances_d.dat]

   1.45517
   1.43743
   1.39450
   1.44471
   1.44746
   1.41909
   1.37152
   1.34855
   1.37564
   1.32468
   1.30027
   1.30902
   1.30478
   1.25198
   1.28557
   1.28000
   1.32341
   1.30103
   1.30389
   1.25769
   1.27926
   1.28030
   1.29878
   1.31410
   1.31475
   1.35499
   1.26885
   1.28829
   1.21967
   1.16924
   1.18980
   1.15747
   1.17055
   1.13524
   1.17853
   1.22908
   1.20326
   1.21289
   1.23889
   1.26547
   1.24291
   1.31317
   1.32930
   1.37964
   1.37218
   1.36330
   1.37542
   1.40259
   1.38999
   1.34170
   1.33059
   1.33422
   1.38563
   1.35046
   1.33585
   1.34130
   1.29248
   1.29334
   1.32097
   1.34993
   1.35226
   1.40291
   1.35712
   1.33587
   1.35953
   1.35968
   1.34389
   1.34246
   1.32741
   1.30851
   1.31448
   1.35704
   1.35392
   1.37321
   1.38976
   1.37877
   1.38875
   1.39664
   1.37254
   1.30712
   1.28471
   1.26666
   1.19875
   1.18419
   1.24666
   1.22135
   1.22496
   1.23751
   1.27568
   1.32964
   1.33775
   1.34275
   1.25959
   1.27022
   1.40322
   1.35264
   1.39994
   1.42011
   1.41462
   1.44959
   1.45148
   1.48288
   1.48912
   1.49034
   1.49139
   1.55903
   1.54112
   1.54773
   1.54270
   1.56078
   1.56745
   1.62301
   1.63347
   1.63821
   1.67030
   1.58632
   1.61014
   1.58738
   1.60117
   1.59974
   1.59662
   1.59452
   1.57890
   1.59309
   1.59431
   1.62826
   1.58908
   1.63848
   1.62846
   1.61637
   1.65969
   1.67347
   1.66703
   1.67333
   1.66794
   1.66523
   1.64634
   1.65679
   1.64103
   1.63380
   1.61457
   1.61653
   1.62369
   1.61877
   1.62037
   1.60894
   1.63577
   1.66460
   1.65135
   1.67006
   1.64007
   1.63480
   1.65617
   1.62529
   1.65217
   1.64303
   1.63137
   1.60763
   1.59203
   1.59674
   1.55277
   1.57491
   1.51201
   1.51389
   1.50183
   1.46871
   1.46610
   1.46808
   1.46332
   1.41927
   1.43397
   1.39693
   1.40903
   1.39958
   1.39150
   1.39543
   1.35495
   1.41597
   1.39036
   1.38000
   1.33500
   1.34743
   1.34038
   1.29602
   1.31811
   1.31780
   1.33003
   1.34816
   1.32947
   1.26479
   1.23204
   1.19723
   1.23523
   1.19812
   1.20345
   1.15803
   1.19588
   1.18710
   1.16424
   1.17182
   1.18046
   1.19560
   1.20581
   1.23794
   1.28004
   1.26105
   1.31815
   1.31069
   1.36505
   1.37839
   1.32425
   1.40581
   1.40951
   1.43968
   1.44317
   1.43950
   1.43494
   1.42197
   1.44147
   1.41762
   1.45540
   1.45552
   1.47524
   1.46393
   1.51372
   1.50839
   1.47915
   1.47178
   1.46520
   1.48138
   1.51285
   1.44130
   1.40627
   1.40458
   1.36778
   1.35841
   1.32156
   1.30923
   1.30165
   1.25949
   1.30004
   1.28044
   1.28517
   1.30680
   1.28730
   1.27782
   1.26837
   1.24038
   1.24855
   1.21051
   1.20159
   1.13117
   1.10653
   1.04139
   0.98330
   0.92929
   0.89053
   0.87947
   0.87910
   0.86470
   0.78895
   0.70803
   0.74169
   0.75113
   0.74533
   0.72566
   0.75938
   0.75134
   0.71381
   0.73920
   0.74246
   0.74951
   0.71784
   0.74090
   0.74730
   0.72738
   0.76237
   0.72885
   0.71561
   0.67523
   0.68502
   0.69788
   0.70246
   0.67082
   0.65818
   0.71031
   0.67379
   0.70145
   0.67626
   0.62980
   0.60017
   0.59106
   0.54863
   0.59441
   0.59313
   0.51583
   0.58317
   0.54738
   0.58217
   0.57272
   0.59700
   0.60028
   0.55896
   0.56802
   0.57913
   0.55917
   0.59130
   0.61920
   0.59420
   0.57486
   0.63108
   0.60556
   0.59585
   0.59610
   0.55354
   0.57705
   0.55518
   0.53635
   0.54225
   0.53125
   0.57520
   0.58912
   0.59107
   0.57544
   0.55508
   0.55952
   0.61225
   0.61524
   0.61922
   0.63694
   0.59491
   0.56984
   0.60700
   0.63609
   0.67724
   0.69221
   0.73352
   0.73679
   0.72890
   0.72902
   0.73382
   0.71760
   0.72391
   0.72751
   0.68365
   0.65844
   0.63702
   0.58201
   0.53323
   0.57111
   0.56600
   0.62045
   0.59381
   0.60734
   0.57236
   0.55130
   0.54069
   0.56064
   0.53666
   0.46708
   0.46712
   0.47998
   0.46778
   0.47121
   0.45489
   0.45950
   0.52598
   0.51904
   0.45849
   0.46649
   0.48491
   0.47383
   0.41799
   0.43532
   0.43044
   0.44022
   0.41146
   0.41233
   0.40899
   0.42207
   0.41972
   0.47049
   0.48646
   0.50478
   0.53245
   0.52612
   0.50580
   0.43207
   0.47948
   0.46422
   0.48903
   0.52979
   0.48806
   0.52123
   0.48333
   0.44851
   0.44465
   0.49467
   0.47652
   0.54215
   0.51082
   0.53095
   0.49284
   0.55920
   0.55834
   0.56220
   0.59817
   0.57552
   0.58782
   0.58375
   0.56944
   0.58392
   0.56990
   0.58557
   0.57408
   0.58662
   0.54700
   0.58594
   0.59794
   0.62241
   0.62243
   0.62729
   0.68264
   0.70464
   0.64514
   0.61193
   0.67720
   0.63394
   0.64669
   0.67234
   0.65962
   0.59956
   0.57465
   0.58916
   0.45230
   0.47772
   0.50685
   0.49813
   0.48778
   0.48987
   0.55128
   0.50796
   0.50791
   0.47036
   0.44088
   0.46359
   0.45853
   0.46278
   0.47181
   0.45019
   0.46484
   0.45068
   0.45731
   0.44943
   0.46248
   0.46779
   0.44657
   0.42061
   0.41717
   0.43994
   0.44890
   0.43401
   0.44434
   0.44720
   0.44853
   0.51301
   0.52827
   0.53025
   0.56193
   0.50300
   0.52679
   0.51876
   0.55538
   0.53591
   0.51539
   0.54041
   0.55892
   0.55888
   0.58805
   0.59110
   0.57988
   0.51813
   0.47372
   0.45570
   0.44828
   0.44053
   0.42698
   0.42497
   0.43008
   0.41552
   0.49443
   0.43810
   0.43206
   0.43291
   0.43406
   0.42153
   0.39777
   0.35844
   0.33361
   0.33558
   0.36731
   0.35349
   0.36403
   0.37729
   0.33625
   0.34858
   0.37000
   0.36862
   0.36123
   0.33210
   0.35767
   0.35200
   0.35038
   0.39337
   0.40906
   0.39966
   0.37247
   0.40160
   0.44066
   0.43552
   0.49402
   0.49190
   0.49273
   0.49570
   0.48879
   0.47903
   0.49945
   0.47321
   0.49628
   0.48110
   0.47177
   0.45578
   0.43778
   0.46789
   0.47452
   0.48669
   0.49727
   0.51259
   0.52486
   0.48277
   0.51377
   0.52604
   0.56776
   0.60188
   0.58236
   0.61549
   0.60071
   0.63173
   0.67312
   0.66832
   0.67040
   0.66752
   0.67131
   0.68189
   0.63086
   0.64703
   0.65779
   0.63880
   0.63487
   0.60609
   0.61110
   0.57333
   0.56637
   0.59221
   0.59164
   0.50566
   0.48617
   0.49389
   0.47780
   0.48688
   0.45204
   0.46696
   0.47518
   0.47377
   0.45232
   0.45923
   0.42476
   0.43870
   0.39514
   0.45130
   0.44011
   0.44048
   0.47440
   0.46400
   0.43024
   0.41742
   0.39038
   0.35821
   0.40188
   0.36920
   0.39547
   0.36988
   0.36423
   0.38125
   0.39027
   0.40541
   0.43128
   0.46515
   0.47813
   0.49138
   0.49693
   0.44542
   0.45409
   0.48203
   0.45144
   0.43947
   0.39456
   0.39323
   0.38698
   0.35170
   0.38876
   0.37513
   0.36118
   0.39600
   0.38472
   0.40369
   0.41875
   0.40604
   0.39169
   0.38976
   0.43004
   0.43373
   0.42585
   0.42159
   0.41713
   0.40971
   0.38080
   0.37631
   0.36138
   0.38423
   0.40430
   0.36266
   0.30511
   0.31809
   0.30066
   0.31767
   0.33560
   0.36486
   0.34243
   0.35954
   0.32553
   0.33356
   0.34821
   0.34399
   0.34835
   0.33861
   0.36488
   0.36276
   0.33220
   0.31512
   0.34733
   0.33901
   0.32431
   0.32702
   0.33862
   0.34016
   0.36327
   0.33962
   0.36205
   0.33558
   0.36329
   0.37111
   0.39504
   0.41527
   0.41375
   0.40600
   0.43207
   0.39416
   0.37422
   0.35269
   0.35371
   0.40494
   0.37033
   0.32453
   0.32958
   0.33635
   0.26474
   0.34314
   0.35287
   0.33533
   0.35119
   0.33575
   0.34489
   0.34854
   0.35942
   0.35257
   0.34686
   0.32032
   0.31686
   0.34034
   0.36697
   0.35556
   0.33709
   0.37544
   0.39473
   0.38547
   0.33205
   0.31194
   0.29844
   0.30789
   0.28737
   0.33663
   0.31503
   0.31054
   0.28313
   0.29160
   0.31103
   0.37839
   0.30062
   0.34990
   0.34217
   0.34123
   0.38109
   0.38554
   0.37325
   0.30449
   0.28413
   0.31301
   0.30593
   0.30816
   0.36897
   0.36851
   0.34759
   0.34236
   0.41828
   0.42308
   0.47232
   0.44185
   0.45757
   0.46107
   0.46434
   0.48024
   0.43993
   0.45283
   0.45073
   0.43270
   0.42211
   0.41437
   0.43357
   0.44783
   0.43702
   0.39803
   0.36620
   0.38816
   0.38377
   0.40008
   0.41085
   0.39253
   0.44518
   0.45289
   0.46943
   0.41112
   0.41248
   0.40003
   0.36429
   0.43095
   0.43743
   0.39804
   0.44699
   0.45467
   0.45894
   0.43152
   0.41582
   0.41105
   0.41515
   0.40642
   0.40743
   0.42110
   0.41259
   0.43753
   0.42656
   0.39961
   0.43891
   0.43448
   0.44925
   0.43827
   0.46364
   0.47465
   0.48585
   0.46543
   0.47407
   0.51687
   0.54878
   0.50473
   0.53389
   0.50702
   0.51831
   0.50063
   0.48590
   0.44351
   0.46439
   0.45179
   0.48796
   0.49670
   0.48691
   0.48661
   0.49973
   0.55176
   0.52417
   0.57578
   0.57154
   0.61424
   0.59570
   0.60665
   0.57925
   0.58207
   0.57074
   0.59802
   0.59265
   0.56675
   0.58123
   0.49613
   0.46669
   0.47417
   0.45510
   0.45337
   0.46571
   0.44177
   0.42238
   0.40812
   0.39560
   0.41010
   0.44773
   0.37326
   0.38750
   0.39589
   0.37247
   0.38013
   0.39498
   0.37563
   0.35069
   0.34733
   0.35742
   0.36106
   0.35978
   0.34829
   0.34481
   0.34393
   0.33837
   0.33700
   0.34890
   0.34544
   0.35443
   0.34873
   0.33917
   0.34860
   0.34116
   0.34357
   0.30402
   0.29827
   0.24927
   0.26660
   0.26376
   0.29599
   0.30944
   0.31848
   0.30826
   0.37582
   0.34415
   0.36454
   0.37405
   0.37404
   0.40055
   0.41156
   0.43166
   0.42701
   0.46568
   0.45472
   0.45546
   0.40885
   0.39759
   0.40674
   0.41343
   0.41411
   0.41291
   0.37566
   0.38462
   0.39542
   0.39666
   0.39812
   0.37845
   0.44166
   0.39027
   0.38968
   0.39469
   0.39889
   0.42046
   0.44765
   0.44503
   0.50046
   0.52784
   0.53341
   0.53332
   0.49569
   0.42497
   0.45237
   0.35730
   0.36343
   0.40217
   0.41037
   0.43152
   0.43101
   0.45501
   0.44612
   0.46523
   0.49662
   0.50202
   0.49828
   0.51466
   0.50542
   0.49012
   0.46413
   0.47235
   0.46646
   0.41389
   0.44309
   0.48807
   0.48018
   0.46692
   0.45467
   0.41678
   0.38339
   0.38895
   0.39629
   0.39495
   0.38014
   0.40887
   0.40494
   0.46692
   0.43501
   0.46204
   0.41904
   0.39810
   0.34734
   0.40625
   0.46208
   0.46410
   0.46072
   0.49571
   0.48686
   0.49811
   0.46422
   0.46848
   0.44313
   0.48497
   0.47026
   0.47462
   0.47955
   0.48303
   0.47967
   0.45927
   0.42391
   0.47127
   0.44859
   0.44477
   0.46881
   0.48102
   0.48917
   0.50724
   0.48649
   0.46982
   0.40122
   0.36110
   0.46656
   0.46709
   0.39892
   0.39610
   0.36391
   0.36623
   0.35118
   0.35520
   0.33565
   0.34639
   0.33969
   0.33635
   0.34557
   0.38102
   0.40953
   0.40022
   0.40477
   0.40495
   0.40761
   0.39994
   0.34996
   0.35602
   0.35976
   0.36291
   0.38159
   0.40293
   0.35149
   0.35383
   0.36323
   0.34296
   0.36289
   0.28885
   0.31605
   0.30914
   0.31428
   0.33021
   0.33574
   0.31404
   0.33837
   0.32273
   0.29923
   0.33615
   0.31665
   0.30075
   0.28805
   0.30408
   0.29420
   0.28782
   0.29213
   0.28419
   0.28960
   0.28808
   0.28471
   0.30253
   0.29266
   0.31048
   0.33678
   0.36110
   0.36270
   0.34311
   0.36548
   0.37386
   0.33024
   0.35020
   0.36718
   0.35337
   0.35484
   0.37618
   0.38190
   0.37829
   0.38834
   0.35083
   0.40013
   0.38219
   0.37376
   0.35901
   0.35088
   0.34908
   0.36837
   0.35286
   0.37867
   0.34678
   0.33486
   0.34861
   0.35924
   0.36610
   0.36618
   0.35334
   0.34374
   0.33800
   0.33508
   0.33811
   0.33431
   0.34886
   0.33643
   0.33626
   0.31951
   0.33440
   0.32739
   0.34472
   0.34453
   0.35406
   0.36300
   0.34582
   0.35226
   0.34830
   0.34530
   0.36789
   0.40663
   0.36929
   0.37575
   0.37521
   0.36329
   0.33682
   0.33405
   0.34625
   0.35503
   0.34064
   0.34298
   0.39306
   0.42014
   0.43002
   0.43335
   0.43026
   0.44898
   0.47194
   0.46153
   0.46774
   0.43938
   0.43901
   0.40456
   0.43818
   0.42625
   0.39046
   0.38055
   0.37685
   0.38270
   0.36810
   0.36941
   0.36361
   0.36612
   0.39205
   0.40975
   0.40822
   0.45547
   0.47697
   0.47713
   0.45978
   0.45561
   0.40969
   0.37748
   0.38353
   0.44583
   0.46543
   0.49858
   0.53557
   0.52047
   0.57089
   0.54228
   0.50315
   0.48068
   0.43979
   0.42413
   0.41569
   0.38346
   0.36815
   0.36981
   0.37534
   0.39769
   0.45829
   0.49922
   0.49188
   0.53037
   0.51545
   0.48261
   0.44824
   0.42967
   0.41776
   0.41502
   0.36359
   0.34227
   0.36596
   0.36397
   0.37252
   0.36390
   0.36167
   0.36449
   0.35293
   0.34978
   0.33768
   0.38464
   0.39851
   0.37284
   0.34817
   0.35318
   0.33952
   0.35172
   0.34482
   0.32064
   0.30090
   0.34204
   0.35228
   0.34839
   0.33990
   0.36123
   0.33740
   0.34709
   0.33446
   0.34091
   0.34933
   0.36408
   0.37623
   0.36532
   0.35581
   0.37872
   0.41082
   0.38949
   0.51090
   0.53175
   0.56411
   0.57557
   0.49284
   0.49603
   0.50636
   0.50075
   0.46867
   0.45695
   0.45736
   0.44042
   0.46707
   0.45973
   0.41651
   0.41206
   0.39974
   0.40763
   0.39319
   0.41023
   0.39172
   0.38446
   0.35566
   0.35992
   0.43294
   0.43816
   0.49996
   0.51433
   0.54873
   0.56387
   0.54072
   0.49775
   0.45859
   0.40566
   0.40878
   0.43242
   0.45650
   0.41563
   0.41390
   0.40609
   0.39731
   0.37291
   0.35315
   0.32915
   0.32452
   0.33140
   0.32316
   0.30732
   0.31389
   0.31467
   0.29558
   0.29573
   0.32878
   0.32081
   0.30062
   0.32425
   0.32327
   0.32105
   0.32172
   0.31246
   0.31802
   0.31477
   0.32352
   0.33778
   0.32396
   0.33010
   0.31541
   0.31399
   0.33783
   0.31395
   0.29373
   0.33048
   0.33926
   0.36017
   0.37621
   0.34764
   0.35873
   0.33836
   0.36670
   0.33618
   0.34578
   0.36082
   0.35834
   0.35664
   0.37192
   0.38338
   0.35692
   0.37986
   0.39494
   0.35962
   0.33940
   0.32525
   0.32948
   0.32685
   0.32697
   0.31628
   0.36398
   0.34744
   0.36819
   0.35099
   0.28868
   0.30457
   0.30861
   0.29477
   0.33102
   0.33382
   0.33102
   0.31809
   0.32920
   0.33771
   0.36042
   0.34278
   0.34114
   0.29330
   0.28900
   0.28379
   0.31075
   0.31405
   0.29384
   0.29358
   0.30035
   0.31316
   0.32429
   0.32660
   0.32108
   0.33666
   0.31370
   0.30182
   0.30205
   0.34950
   0.34219
   0.37749
   0.33849
   0.32081
   0.32748
   0.28045
   0.30375
   0.29580
   0.33964
   0.39142
   0.43716
   0.39313
   0.39610
   0.39542
   0.42187
   0.41909
   0.43275
   0.42662
   0.41624
   0.41952
   0.38333
   0.39850
   0.35574
   0.35429
   0.34865
   0.36709
   0.30526
   0.29679
   0.31398
   0.27759
   0.27785
   0.34922
   0.33564
   0.33967
   0.36838
   0.37572
   0.37830
   0.36419
   0.38248
   0.37326
   0.38553
   0.31152
   0.35332
   0.35778
   0.34658
   0.32507
   0.42187
   0.38428
   0.36929
   0.34874
   0.38067
   0.35778
   0.40235
   0.36814
   0.35605
   0.35124
   0.37107
   0.31053
   0.35887
   0.35137
   0.36494
   0.38082
   0.36736
   0.38394
   0.37912
   0.35319
   0.37498
   0.34207
   0.31459
   0.30453
   0.29187
   0.30550
   0.30495
   0.31183
   0.30357
   0.31301
   0.31078
   0.33080
   0.31992
   0.33166
   0.32269
   0.31634
   0.32454
   0.36730
   0.35945
   0.33873
   0.40242
   0.36418
   0.40829
   0.42996
   0.46637
   0.45845
   0.44430
   0.42562
   0.42841
   0.44216
   0.47267
   0.47927
   0.45103
   0.46754
   0.48051
   0.51305
   0.50284
   0.50832
   0.46440
   0.45254
   0.42836
   0.40954
   0.43137
   0.41457
   0.44065
   0.42620
   0.47424
   0.41903
   0.40736
   0.41360
   0.42362
   0.46188
   0.44367
   0.47923
   0.43084
   0.42758
   0.38029
   0.41227
   0.37850
   0.35774
   0.35958
   0.38664
   0.39719
   0.40605
   0.46222
   0.47597
   0.46967
   0.48298
   0.51970
   0.49462
   0.52589
   0.53187
   0.52803
   0.55798
   0.57551
   0.54586
   0.56939
   0.60219
   0.56141
   0.55292
   0.54643
   0.53603
   0.49327
   0.47551
   0.47776
   0.46412
   0.47133
   0.48703
   0.51401
   0.51986
   0.51280
   0.53565
   0.51697
   0.54671
   0.53965
   0.51413
   0.46192
   0.50407
   0.53188
   0.48418
   0.49004
   0.53080
   0.50320
   0.49977
   0.50491
   0.50812
   0.50939
   0.48449
   0.49184
   0.52836
   0.52145
   0.49223
   0.48865
   0.52107
   0.51818
   0.49343
   0.46562
   0.44539
   0.47634
   0.46180
   0.44478
   0.44023
   0.43372
   0.41515
   0.40404
   0.43648
   0.44477
   0.45364
   0.45747
   0.46156
   0.48558
   0.53785
   0.49644
   0.53216
   0.55161
   0.54795
   0.48597
   0.52940
   0.48694
   0.46923
   0.42012
   0.43250
   0.44324
   0.42642
   0.44683
   0.43385
   0.42589
   0.40790
   0.38088
   0.36393
   0.45097
   0.50786
   0.50228
   0.51541
   0.49023
   0.50658
   0.48017
   0.46328
   0.43873
   0.45707
   0.43486
   0.46081
   0.44617
   0.43365
   0.43222
   0.42754
   0.43791
   0.48531
   0.48720
   0.49457
   0.50758
   0.51601
   0.51164
   0.50142
   0.46883
   0.49763
   0.56539
   0.54357
   0.56678
   0.55990
   0.60267
   0.62586
   0.62635
   0.60486
   0.62736
   0.61303
   0.69106
   0.68737
   0.65618
   0.61593
   0.59066
   0.58028
   0.61352
   0.60968
   0.59314
   0.61855
   0.58879
   0.59235
   0.58899
   0.54938
   0.60198
   0.53364
   0.54312
   0.59191
   0.54390
   0.49104
   0.48682
   0.46137
   0.42785
   0.36059
   0.35240
   0.34920
   0.37493
   0.38077
   0.41147
   0.49519
   0.53747
   0.54422
   0.54531
   0.55596
   0.50696
   0.49182
   0.50107
   0.46553
   0.47404
   0.50573
   0.52497
   0.52855
   0.54469
   0.56612
   0.56098
   0.57039
   0.60561
   0.55053
   0.58151
   0.63667
   0.62992
   0.65199
   0.64966
   0.67344
   0.66772
   0.67233
   0.73122
   0.70766
   0.73838
   0.77234
   0.76881
   0.73848
   0.75517
   0.74989
   0.74787
   0.68954
   0.74225
   0.68451
   0.67060
   0.60168
   0.59945
   0.57474
   0.58507
   0.60287
   0.60633
   0.63980
   0.63233
   0.66636
   0.62091
   0.62263
   0.59627
   0.59565
   0.63617
   0.59280
   0.58645
   0.58046
   0.61353
   0.54214
   0.53103
   0.49671
   0.46986
   0.45744
   0.45486
   0.43879
   0.45028
   0.46600
   0.47872
   0.47086
   0.46358
   0.49102
   0.48503
   0.48068
   0.50407
   0.47032
   0.49628
   0.51908
   0.48028
   0.49763
   0.52739
   0.52727
   0.54036
   0.52782
   0.49186
   0.48108
   0.48028
   0.47369
   0.48292
   0.49021
   0.48099
   0.53932
   0.53938
   0.54766
   0.49730
   0.46323
   0.45798
   0.48014
   0.43567
   0.47213
   0.43187
   0.45291
   0.46282
   0.46491
   0.43471
   0.42740
   0.39702
   0.36758
   0.35982
   0.36685
   0.35406
   0.35249
   0.35429
   0.36639
   0.37558
   0.36702
   0.36645
   0.38928
   0.42628
   0.38776
   0.37199
   0.39171
   0.41188
   0.45019
   0.43794
   0.44663
   0.46268
   0.45890
   0.47997
   0.48193
   0.55907
   0.57548
   0.57939
   0.59226
   0.59360
   0.57720
   0.60808
   0.60070
   0.59937
   0.60462
   0.64492
   0.71999
   0.67270
   0.64192
   0.64691
   0.61550
   0.61835
   0.71047
   0.73368
   0.71859
   0.73205
   0.75485
   0.79796
   0.78467
   0.84321
   0.85405
   0.87128
   0.88478
   0.79741
   0.75320
   0.74217
   0.76089
   0.71619
   0.73223
   0.77517
   0.75488
   0.76380
   0.75423
   0.75891
   0.79575
   0.82411
   0.84939
   0.81238
   0.88129
   0.84082
   0.87089
   0.82732
   0.89348
   0.88833
   0.87907
   0.89967
   0.92696
   0.90672
   0.87924
   0.89703
   0.88145
   0.87119
   0.82548
   0.75903
   0.78687
   0.76085
   0.77893
   0.82443
   0.84314
   0.86342
   0.83558
   0.80394
   0.90062
   0.89163
   0.85144
   0.90071
   0.89735
   0.86010
   0.89261
   0.91464
   0.91482
   0.90461
   0.95114
   0.98645
   0.93292
   0.88769
   0.86448
   0.86239
   0.83747
   0.83697
   0.83013
   0.80263
   0.84501
   0.81787
   0.81606
   0.74279
   0.78033
   0.72175
   0.74752
   0.74897
   0.81063
   0.76249
   0.73646
   0.72930
   0.67862
   0.62497
   0.61733
   0.60291
   0.59376
   0.54646
   0.52983
   0.57409
   0.53474
   0.53935
   0.55663
   0.53685
   0.48594
   0.43873
   0.44871
   0.46184
   0.42273
   0.39394
   0.39804
   0.30711
   0.32737
   0.36515
   0.33718
   0.33298
   0.36393
   0.36054
   0.35923
   0.36942
   0.33278
   0.32546
   0.32254
   0.34288
   0.34048
   0.34951
   0.33451
   0.38475
   0.36968
   0.34737
   0.33383
   0.35204
   0.34336
   0.33742
   0.34977
   0.34293
   0.32771
   0.33261
   0.34455
   0.36376
   0.36974
   0.35708
   0.37715
   0.37251
   0.37170
   0.39540
   0.40278
   0.42876
   0.41462
   0.44467
   0.46201
   0.45462
   0.45138
   0.42889
   0.39458
   0.35849
   0.36374
   0.35681
   0.35205
   0.35412
   0.36813
   0.37486
   0.32998
   0.33029
   0.33645
   0.32562
   0.30961
   0.31772
   0.31921
   0.33663
   0.34181
   0.35702
   0.35799
   0.37162
   0.35066
   0.38351
   0.41763
   0.42297
   0.40670
   0.41850
   0.41499
   0.36698
   0.36370
   0.33147
   0.30651
   0.33073
   0.33523
   0.35694
   0.39439
   0.40154
   0.40823
   0.40209
   0.39733
   0.39025
   0.44261
   0.49922
   0.48897
   0.51424
   0.49643
   0.50755
   0.50463
   0.50471
   0.53283
   0.47762
   0.48039
   0.46888
   0.45039
   0.44823
   0.47819
   0.42504
   0.41404
   0.40492
   0.37581
   0.30454
   0.34097
   0.36243
   0.33510
   0.33396
   0.33986
   0.38527
   0.34768
   0.36731
   0.42407
   0.41854
   0.44124
   0.39829
   0.38527
   0.32083
   0.33751
   0.33670
   0.31375
   0.31674
   0.31191
   0.32123
   0.31945
   0.31690
   0.34820
   0.37062
   0.38529
   0.41421
   0.41950
   0.44981
   0.45215
   0.44033
   0.42782
   0.43108
   0.47906
   0.46973
   0.48217
   0.47248
   0.46063
   0.46654
   0.43941
   0.51353
   0.45702
   0.42814
   0.46054
   0.44804
   0.44554
   0.48160
   0.53387
   0.54596
   0.61836
   0.62373
   0.59182
   0.58973
   0.57921
   0.62620
   0.59460
   0.66160
   0.73138
   0.69186
   0.72824
   0.70792
   0.70373
   0.70274
   0.69053
   0.65901
   0.66448
   0.63561
   0.64364
   0.64195
   0.63779
   0.69453
   0.65162
   0.68804
   0.70993
   0.71122
   0.74160
   0.71865
   0.69364
   0.69510
   0.69021
   0.65154
   0.68804
   0.65944
   0.66287
   0.62755
   0.64807
   0.61280
   0.60733
   0.59955
   0.56396
   0.55739
   0.59629
   0.54444
   0.59071
   0.52812
   0.47105
   0.49429
   0.50372
   0.46285
   0.44867
   0.47166
   0.48249
   0.48827
   0.49134
   0.50442
   0.48812
   0.54854
   0.51993
   0.53709
   0.49008
   0.51012
   0.50568
   0.51197
   0.48749
   0.45883
   0.47270
   0.47913
   0.44012
   0.45970
   0.36881
   0.37111
   0.37651
   0.39473
   0.42167
   0.40486
   0.37925
   0.40073
   0.38781
   0.38756
   0.39566
   0.39230
   0.41689
   0.38210
   0.38477
   0.37676
   0.36986
   0.42451
   0.40926
   0.42531
   0.42046
   0.40316
   0.45088
   0.43390
   0.42058
   0.41378
   0.43888
   0.43198
   0.43190
   0.40459
   0.41217
   0.41492
   0.41399
   0.41983
   0.44229
   0.41503
   0.41145
   0.43657
   0.41098
   0.48605
   0.49749
   0.47890
   0.44569
   0.49966
   0.49204
   0.49857
   0.47156
   0.46379
   0.50151
   0.48896
   0.51099
   0.49141
   0.46970
   0.48357
   0.46585
   0.46897
   0.46604
   0.50123
   0.49692
   0.53360
   0.56050
   0.55616
   0.52188
   0.58234
   0.55739
   0.59492
   0.59371
   0.60819
   0.63196
   0.63245
   0.64197
   0.62870
   0.62354
   0.65668
   0.63607
   0.62003
   0.61749
   0.58076
   0.55774
   0.59604
   0.57110
   0.55844
   0.55783
   0.57111
   0.57933
   0.55990
   0.55000
   0.58568
   0.56088
   0.50525
   0.56649
   0.54225
   0.57293
   0.56247
   0.61224
   0.63634
   0.64472
   0.63058
   0.62506
   0.61905
   0.61672
   0.65429
   0.61117
   0.63936
   0.64275
   0.65070
   0.64714
   0.70085
   0.71958
   0.69717
   0.70362
   0.71253
   0.73235
   0.64318
   0.69946
   0.64573
   0.59706
   0.56806
   0.54996
   0.53613
   0.56109
   0.44406
   0.41811
   0.42765
   0.43013
   0.44350
   0.36317
   0.36487
   0.36146
   0.42437
   0.40982
   0.40568
   0.42227
   0.40904
   0.44475
   0.43128
   0.40171
   0.43335
   0.39851
   0.43735
   0.38091
   0.37230
   0.35706
   0.36534
   0.33754
   0.33697
   0.31761
   0.29648
   0.36548
   0.38678
   0.38510
   0.38571
   0.38981
   0.34130
   0.35507
   0.34606
   0.32690
   0.34380
   0.36972
   0.43229
   0.44099
   0.44934
   0.44387
   0.45949
   0.52708
   0.51840
   0.49943
   0.48054
   0.44197
   0.44481
   0.41331
   0.42329
   0.40908
   0.41425
   0.41328
   0.44388
   0.42614
   0.47428
   0.46344
   0.46907
   0.44877
   0.46978
   0.44775
   0.45523
   0.43458
   0.48926
   0.45111
   0.48911
   0.49212
   0.47761
   0.49473
   0.51443
   0.52423
   0.51997
   0.52716
   0.53884
   0.53617
   0.51608
   0.49512
   0.52684
   0.49388
   0.50285
   0.51265
   0.50871
   0.48533
   0.48261
   0.51415
   0.52974
   0.51209
   0.51894
   0.46641
   0.47063
   0.44455
   0.46083
   0.46671
   0.47875
   0.52410
   0.48524
   0.51458
   0.51618
   0.51062
   0.51302
   0.50648
   0.52521
   0.58839
   0.59168
   0.67171
   0.68319
   0.68940
   0.73701
   0.75443
   0.79288
   0.75739
   0.79509
   0.80854
   0.76473
   0.75540
   0.78120
   0.81055
   0.79312
   0.78984
   0.83134
   0.78017
   0.81916
   0.83209
   0.87297
   0.87932
   0.88033
   0.89901
   0.84744
   0.82469
   0.80767
   0.79966
   0.83279
   0.81696
   0.84285
   0.78983
   0.75311
   0.73337
   0.70767
   0.68445
   0.68146
   0.74894
   0.74152
   0.75074
   0.75871
   0.70843
   0.65318
   0.62497
   0.62768
   0.65720
   0.67585
   0.67060
   0.75327
   0.75940
   0.72289
   0.77461
   0.73776
   0.72867
   0.75046
   0.77051
   0.75649
   0.72337
   0.70462
   0.71721
   0.67562
   0.64278
   0.63352
   0.61539
   0.68659
   0.65159
   0.64504
   0.64004
   0.63422
   0.60659
   0.64341
   0.69225
   0.67346
   0.70644
   0.66556
   0.66758
   0.63993
   0.60431
   0.59725
   0.63185
   0.58347
   0.56755
   0.63591
   0.63386
   0.64275
   0.67235
   0.68813
   0.68090
   0.69886
   0.65699
   0.65109
   0.59685
   0.58840
   0.57886
   0.56550
   0.50669
   0.49526
   0.50848
   0.47215
   0.47215
   0.47568
   0.46855
   0.46695
   0.54710
   0.57372
   0.56421
   0.57236
   0.50380
   0.52797
   0.47768
   0.49913
   0.49445
   0.45033
   0.44768
   0.43316
   0.42730
   0.44839
   0.41381
   0.43983
   0.43133
   0.42394
   0.37039
   0.47039
   0.40901
   0.40237
   0.40989
   0.36900
   0.40830
   0.36694
   0.38939
   0.38393
   0.37574
   0.38825
   0.39633
   0.41381
   0.39032
   0.35990
   0.35832
   0.30022
   0.30124
   0.30546
   0.28015
   0.29064
   0.28994
   0.30186
   0.29656
   0.29316
   0.31028
   0.35933
   0.35768
   0.32995
   0.32427
   0.33161
   0.32606
   0.29992
   0.31513
   0.32957
   0.30524
   0.31349
   0.37769
   0.39610
   0.38699
   0.37898
   0.38300
   0.38267
   0.40302
   0.40154
   0.38520
   0.37709
   0.40884
   0.44128
   0.45198
   0.44113
   0.42548
   0.48890
   0.40241
   0.39810
   0.41638
   0.43881
   0.48318
   0.46737
   0.51772
   0.54827
   0.55901
   0.61183
   0.59129
   0.55989
   0.55724
   0.49171
   0.54406
   0.60104
   0.60515
   0.60277
   0.62035
   0.60313
   0.59914
   0.57942
   0.58000
   0.61342
   0.66711
   0.63053
   0.66301
   0.68398
   0.67435
   0.65358
   0.68246
   0.60637
   0.66284
   0.61909
   0.67319
   0.63124
   0.71528
   0.67789
   0.66329
   0.68947
   0.65684
   0.71054
   0.70372
   0.71198
   0.64662
   0.64196
   0.63231
   0.69219
   0.64141
   0.62187
   0.62685
   0.66374
   0.63718
   0.66029
   0.67830
   0.68831
   0.63803
   0.61767
   0.62969
   0.63148
   0.59485
   0.61369
   0.62216
   0.58376
   0.56547
   0.54988
   0.54667
   0.55862
   0.53491
   0.50553
   0.52444
   0.43396
   0.55359
   0.56898
   0.58324
   0.60929
   0.61162
   0.63699
   0.63970
   0.63816
   0.65062
   0.65045
   0.60379
   0.59118
   0.59016
   0.57175
   0.58488
   0.57498
   0.55259
   0.54489
   0.55896
   0.58987
   0.56956
   0.62821
   0.68237
   0.73224
   0.65557
   0.65531
   0.64444
   0.63868
   0.59826
   0.59313
   0.56846
   0.54941
   0.54865
   0.54521
   0.56259
   0.47807
   0.47130
   0.50394
   0.48580
   0.50796
   0.51451
   0.52129
   0.50390
   0.52197
   0.50447
   0.50658
   0.52099
   0.52524
   0.52631
   0.50841
   0.52862
   0.53420
   0.52364
   0.51662
   0.48975
   0.49322
   0.47552
   0.47418
   0.48909
   0.48951
   0.47671
   0.49251
   0.49084
   0.48194
   0.48620
   0.48183
   0.47990
   0.44101
   0.45535
   0.36045
   0.37714
   0.35107
   0.34285
   0.36287
   0.40700
   0.45151
   0.44287
   0.48939
   0.49825
   0.45953
   0.42502
   0.49429
   0.51755
   0.54820
   0.59831
   0.60071
   0.65237
   0.68628
   0.67681
   0.67423
   0.67940
   0.65637
   0.68607
   0.71183
   0.75168
   0.79207
   0.74625
   0.78791
   0.81647
   0.83769
   0.84639
   0.84948
   0.86074
   0.85531
   0.82238
   0.80792
   0.78470
   0.79685
   0.75158
   0.71864
   0.68856
   0.66483
   0.61662
   0.60115
   0.61177
   0.63194
   0.55525
   0.56768
   0.56730
   0.58180
   0.54612
   0.57227
   0.61343
   0.57728
   0.58732
   0.65729
   0.65200
   0.64886
   0.61790
   0.57662
   0.50348
   0.50319
   0.45534
   0.46678
   0.46429
   0.38948
   0.43638
   0.43483
   0.42417
   0.45074
   0.45348
   0.41655
   0.40741
   0.39658
   0.41204
   0.42870
   0.44449
   0.42322
   0.41663
   0.44283
   0.45218
   0.45578
   0.44484
   0.44131
   0.43748
   0.45507
   0.45597
   0.45753
   0.47007
   0.46661
   0.47318
   0.42672
   0.41923
   0.44325
   0.46650
   0.47780
   0.43147
   0.48678
   0.52662
   0.51650
   0.52430
   0.53326
   0.53670
   0.50520
   0.48434
   0.50034
   0.46114
   0.53203
   0.48816
   0.50016
   0.49487
   0.44187
   0.46593
   0.49696
   0.50487
   0.51021
   0.50514
   0.49399
   0.49369
   0.45560
   0.44194
   0.40069
   0.42200
   0.41052
   0.41146
   0.39444
   0.38939
   0.45404
   0.43483
   0.48076
   0.47522
   0.45646
   0.47621
   0.46521
   0.44958
   0.43281
   0.43213
   0.43291
   0.45071
   0.47466
   0.44379
   0.43469
   0.44138
   0.44123
   0.43952
   0.40476
   0.38201
   0.39697
   0.39042
   0.38055
   0.37869
   0.37227
   0.37354
   0.39605
   0.41664
   0.40775
   0.30865
   0.32839
   0.30475
   0.43403
   0.44616
   0.47702
   0.47727
   0.49074
   0.47553
   0.46948
   0.44457
   0.43316
   0.44204
   0.42598
   0.44908
   0.45998
   0.44634
   0.46728
   0.43225
   0.41289
   0.41709
   0.42733
   0.44600
   0.43395
   0.43119
   0.46340
   0.46386
   0.46226
   0.46978
   0.46590
   0.49986
   0.48738
   0.45654
   0.44218
   0.44186
   0.42571
   0.44799
   0.44855
   0.41439
   0.44599
   0.41473
   0.42246
   0.46762
   0.42798
   0.42454
   0.43957
   0.42142
   0.42070
   0.41198
   0.38693
   0.32970
   0.31850
   0.31226
   0.29551
   0.30084
   0.28086
   0.28720
   0.27859
   0.30590
   0.32967
   0.32415
   0.36184
   0.35536
   0.33377
   0.36472
   0.36217
   0.32663
   0.29237
   0.29382
   0.29424
   0.28732
   0.28749
   0.29357
   0.28472
   0.28625
   0.28863
   0.30493
   0.31041
   0.35832
   0.30970
   0.32856
   0.37616
   0.40182
   0.46725
   0.47153
   0.47678
   0.49389
   0.48292
   0.43461
   0.47068
   0.45262
   0.44876
   0.44054
   0.39861
   0.40221
   0.39048
   0.38112
   0.37912
   0.38213
   0.38976
   0.44389
   0.40466
   0.44025
   0.43831
   0.42149
   0.41341
   0.41083
   0.39616
   0.42558
   0.38164
   0.39761
   0.42228
   0.42840
   0.47176
   0.46448
   0.50493
   0.48075
   0.46925
   0.49800
   0.47585
   0.47884
   0.41212
   0.41905
   0.41417
   0.47115
   0.50026
   0.49538
   0.42154
   0.41255
   0.41345
   0.40679
   0.41611
   0.42040
   0.43953
   0.41302
   0.41413
   0.45773
   0.43643
   0.44472
   0.40158
   0.40544
   0.42041
   0.41723
   0.43979
   0.47000
   0.48029
   0.50383
   0.52220
   0.55831
   0.57322
   0.61467
   0.54325
   0.52954
   0.55640
   0.51413
   0.52107
   0.51230
   0.48485
   0.45623
   0.43958
   0.44441
   0.42041
   0.45323
   0.45534
   0.48480
   0.45081
   0.45196
   0.45920
   0.45177
   0.46936
   0.45782
   0.45847
   0.44590
   0.46550
   0.47494
   0.46512
   0.48910
   0.44960
   0.47382
   0.44990
   0.45109
   0.45627
   0.48266
   0.50105
   0.49941
   0.47590
   0.43344
   0.44662
   0.43874
   0.48712
   0.46369
   0.45632
   0.43561
   0.43877
   0.43188
   0.45882
   0.44955
   0.38793
   0.42434
   0.41772
   0.44858
   0.45895
   0.47416
   0.50330
   0.53146
   0.53103
   0.49874
   0.50177
   0.49649
   0.49519
   0.49962
   0.52354
   0.56163
   0.56456
   0.55120
   0.56235
   0.54620
   0.55305
   0.53609
   0.51901
   0.53986
   0.52585
   0.50163
   0.53536
   0.54452
   0.53045
   0.52911
   0.50708
   0.45089
   0.44544
   0.46028
   0.44232
   0.41970
   0.48047
   0.46296
   0.40509
   0.35062
   0.36279
   0.35902
   0.33706
   0.33446
   0.33645
   0.32870
   0.34567
   0.34889
   0.35866
   0.35278
   0.35471
   0.34899
   0.32753
   0.33545
   0.34543
   0.37740
   0.37082
   0.37305
   0.34964
   0.33022
   0.33036
   0.33311
   0.33644
   0.33342
   0.34954
   0.34369
   0.34236
   0.33466
   0.32895
   0.31999
   0.32248
   0.25780
   0.25656
   0.30057
   0.30554
   0.27974
   0.29477
   0.28402
   0.29141
   0.27499
   0.28177
   0.28419
   0.28673
   0.37527
   0.40376
   0.37911
   0.36624
   0.38481
   0.37701
   0.39527
   0.38110
   0.37120
   0.40373
   0.39837
   0.39895
   0.39130
   0.39284
   0.39595
   0.39413
   0.37371
   0.38559
   0.36162
   0.39310
   0.37818
   0.38652
   0.41049
   0.41760
   0.43351
   0.40217
   0.36525
   0.37998
   0.38611
   0.39002
   0.37868
   0.37523
   0.38188
   0.36396
   0.36524
   0.37030
   0.38127
   0.35258
   0.37725
   0.34941
   0.35415
   0.39493
   0.42402
   0.45162
   0.43467
   0.42994
   0.42886
   0.43150
   0.43189
   0.43242
   0.40610
   0.44343
   0.39428
   0.40335
   0.37416
   0.36227
   0.35873
   0.35596
   0.36230
   0.34673
   0.30864
   0.31900
   0.31984
   0.32392
   0.33350
   0.29724
   0.30961
   0.27187
   0.25433
   0.25715
   0.27342
   0.31789
   0.35652
   0.36647
   0.35286
   0.33805
   0.34136
   0.34137
   0.34656
   0.32987
   0.33042
   0.27944
   0.27878
   0.26985
   0.28328
   0.29418
   0.28758
   0.26405
   0.33392
   0.33054
   0.32549
   0.32351
   0.32240
   0.33222
   0.32696
   0.34327
   0.37754
   0.39319
   0.38758
   0.38773
   0.37387
   0.42445
   0.40251
   0.37553
   0.42447
   0.46309
   0.44370
   0.47511
   0.46085
   0.44242
   0.43972
   0.44575
   0.42956
   0.44390
   0.42942
   0.44209
   0.44807
   0.44241
   0.43145
   0.47360
   0.46891
   0.46856
   0.45316
   0.47786
   0.47131
   0.42336
   0.40530
   0.35078
   0.34675
   0.32819
   0.35465
   0.33858
   0.26483
   0.30061
   0.26480
   0.29356
   0.28898
   0.29480
   0.28898
   0.29446
   0.29032
   0.29533
   0.37063
   0.37695
   0.37128
   0.35788
   0.36482
   0.34858
   0.35150
   0.34374
   0.35099
   0.36636
   0.38899
   0.40067
   0.37443
   0.35619
   0.32147
   0.33180
   0.30499
   0.36218
   0.39236
   0.37339
   0.37462
   0.36310
   0.36304
   0.37797
   0.39771
   0.41772
   0.39599
   0.42526
   0.45082
   0.44511
   0.48172
   0.44270
   0.45484
   0.47901
   0.49209
   0.49161
   0.48033
   0.44179
   0.45548
   0.41000
   0.40167
   0.43540
   0.44581
   0.44452
   0.44879
   0.49544
   0.46908
   0.47332
   0.47128
   0.46753
   0.47399
   0.42337
   0.41942
   0.42056
   0.46157
   0.49711
   0.49790
   0.44664
   0.45471
   0.49441
   0.46078
   0.50696
   0.53327
   0.53123
   0.55680
   0.57246
   0.48470
   0.48838
   0.49970
   0.51497
   0.46754
   0.46955
   0.49211
   0.46648
   0.54220
   0.54747
   0.53261
   0.52120
   0.49564
   0.49791
   0.50331
   0.50431
   0.50278
   0.49155
   0.48363
   0.44568
   0.45498
   0.50456
   0.48348
   0.49187
   0.49345
   0.53536
   0.45469
   0.45897
   0.53709
   0.48717
   0.53486
   0.51314
   0.55401
   0.58481
   0.63749
   0.63192
   0.61298
   0.62457
   0.59110
   0.64321
   0.67229
   0.65440
   0.67652
   0.65255
   0.63252
   0.72254
   0.69031
   0.63522
   0.60012
   0.61912
   0.61285
   0.68466
   0.66096
   0.72430
   0.73811
   0.71089
   0.77787
   0.74509
   0.71620
   0.70963
   0.69400
   0.63930
   0.62513
   0.61334
   0.60036
   0.64507
   0.62523
   0.60043
   0.59204
   0.57491
   0.60431
   0.51863
   0.49088
   0.52313
   0.52625
   0.51101
   0.51915
   0.53879
   0.47272
   0.48311
   0.46339
   0.52379
   0.56677
   0.53028
   0.51614
   0.51264
   0.46426
   0.47694
   0.45542
   0.42049
   0.42869
   0.40700
   0.40463
   0.42617
   0.43845
   0.44851
   0.48478
   0.44528
   0.42474
   0.43446
   0.42295
   0.38904
   0.33430
   0.39845
   0.39670
   0.40627
   0.39352
   0.38434
   0.37719
   0.37384
   0.38219
   0.36914
   0.39389
   0.41264
   0.38180
   0.36626
   0.34783
   0.36736
   0.34915
   0.36398
   0.35688
   0.36156
   0.36008
   0.42637
   0.41147
   0.39155
   0.39592
   0.37596
   0.39520
   0.43904
   0.42278
   0.42379
   0.44120
   0.46056
   0.51279
   0.50045
   0.49115
   0.49071
   0.48336
   0.42061
   0.43316
   0.42564
   0.42777
   0.36770
   0.38284
   0.38185
   0.40250
   0.40326
   0.40721
   0.43308
   0.43243
   0.45755
   0.45333
   0.42726
   0.42897
   0.41547
   0.44118
   0.43183
   0.43486
   0.45225
   0.48502
   0.49189
   0.48189
   0.48614
   0.48544
   0.47059
   0.43898
   0.42350
   0.45373
   0.43961
   0.42042
   0.47415
   0.45560
   0.45563
   0.38685
   0.40819
   0.41841
   0.38402
   0.37469
   0.36228
   0.38204
   0.37817
   0.37018
   0.36750
   0.39110
   0.39739
   0.36617
   0.36874
   0.40400
   0.42295
   0.43081
   0.45245
   0.43123
   0.42028
   0.37394
   0.36610
   0.42005
   0.41838
   0.40777
   0.44200
   0.44284
   0.46478
   0.48570
   0.47482
   0.48683
   0.45498
   0.44761
   0.46538
   0.47450
   0.48459
   0.46317
   0.46035
   0.42382
   0.46360
   0.40562
   0.41307
   0.34721
   0.30571
   0.28939
   0.30827
   0.29497
   0.29117
   0.31435
   0.38183
   0.35200
   0.35086
   0.34840
   0.38765
   0.39489
   0.40293
   0.35831
   0.35455
   0.35716
   0.34488
   0.35817
   0.41478
   0.43528
   0.43393
   0.41890
   0.41484
   0.44413
   0.45352
   0.45651
   0.48387
   0.49132
   0.45749
   0.39124
   0.46609
   0.46042
   0.49238
   0.51068
   0.54555
   0.48874
   0.59280
   0.57762
   0.57072
   0.54395
   0.50817
   0.45616
   0.47281
   0.47821
   0.46860
   0.47730
   0.49986
   0.53932
   0.49918
   0.47464
   0.51840
   0.47362
   0.49889
   0.55341
   0.58059
   0.56720
   0.55857
   0.52106
   0.44872
   0.47967
   0.45268
   0.48855
   0.46170
   0.44590
   0.45331
   0.51251
   0.48975
   0.45367
   0.49887
   0.46069
   0.46342
   0.45761
   0.42238
   0.46298
   0.43424
   0.45164
   0.47789
   0.50132
   0.40055
   0.44913
   0.46443
   0.43706
   0.46596
   0.46476
   0.45602
   0.46726
   0.42896
   0.44194
   0.41840
   0.44035
   0.43245
   0.47223
   0.45558
   0.46075
   0.42789
   0.43724
   0.39285
   0.40440
   0.39896
   0.38686
   0.39670
   0.39212
   0.44326
   0.43243
   0.42133
   0.43005
   0.42936
   0.42772
   0.42989
   0.41912
   0.41938
   0.41588
   0.41416
   0.48774
   0.48480
   0.50897
   0.51464
   0.49809
   0.44529
   0.48393
   0.48866
   0.49413
   0.50009
   0.49939
   0.50746
   0.47202
   0.44589
   0.47050
   0.52781
   0.51948
   0.48912
   0.50547
   0.46396
   0.47960
   0.50768
   0.56045
   0.57366
   0.57922
   0.58396
   0.55247
   0.64229
   0.68433
   0.68618
   0.67966
   0.70150
   0.72620
   0.74425
   0.73013
   0.66570
   0.67934
   0.65410
   0.66955
   0.67566
   0.66327
   0.65369
   0.70882
   0.72223
   0.69607
   0.68355
   0.62407
   0.65540
   0.57736
   0.57762
   0.56687
   0.56453
   0.56235
   0.65213
   0.68578
   0.67565
   0.69164
   0.69861
   0.68536
   0.67796
   0.66675
   0.61419
   0.58786
   0.60371
   0.67198
   0.65012
   0.66234
   0.62915
   0.62388
   0.60946
   0.56123
   0.56495
   0.52853
   0.60149
   0.61583
   0.59228
   0.55207
   0.57226
   0.55911
   0.56605
   0.58802
   0.58000
   0.54960
   0.61328
   0.63805
   0.60725
   0.61545
   0.59847
   0.59106
   0.56064
   0.53747
   0.57856
   0.62843
   0.61052
   0.65273
   0.60266
   0.61230
   0.57298
   0.56143
   0.55167
   0.51375
   0.50269
   0.55784
   0.56925
   0.55518
   0.50346
   0.49852
   0.50217
   0.48811
   0.49258
   0.43113
   0.42802
   0.42055
   0.40742
   0.39583
   0.40381
   0.40719
   0.41660
   0.46448
   0.47020
   0.44407
   0.40691
   0.45616
   0.42430
   0.41003
   0.40754
   0.44626
   0.46515
   0.44539
   0.44023
   0.45377
   0.42358
   0.42084
   0.41620
   0.45032
   0.48723
   0.44881
   0.45850
   0.45310
   0.47823
   0.47225
   0.47815
   0.48497
   0.45992
   0.43001
   0.40533
   0.43037
   0.44598
   0.43240
   0.41808
   0.40032
   0.40340
   0.40540
   0.38213
   0.35313
   0.34273
   0.38900
   0.36593
   0.36760
   0.38993
   0.39932
   0.37392
   0.37767
   0.31220
   0.39265
   0.35275
   0.34917
   0.36812
   0.37705
   0.36948
   0.36039
   0.37041
   0.35014
   0.35074
   0.30237
   0.28687
   0.33686
   0.34455
   0.33834
   0.33686
   0.34340
   0.33744
   0.29429
   0.32859
   0.31570
   0.33594
   0.35542
   0.35008
   0.34698
   0.34762
   0.29393
   0.31925
   0.30663
   0.31304
   0.35483
   0.38126
   0.37174
   0.37164
   0.37594
   0.39005
   0.38623
   0.37779
   0.37650
   0.36380
   0.29883
   0.29005
   0.28413
   0.28608
   0.30179
   0.29476
   0.27179
   0.31175
   0.30041
   0.28195
   0.30369
   0.29635
   0.31400
   0.32357
   0.30380
   0.29119
   0.30531
   0.32585
   0.38597
   0.39694
   0.40776
   0.40851
   0.40995
   0.38474
   0.40468
   0.40450
   0.40384
   0.38920
   0.40101
   0.42955
   0.40006
   0.42610
   0.41819
   0.48465
   0.49151
   0.48494
   0.53679
   0.59670
   0.58640
   0.60759
   0.57368
   0.53522
   0.54790
   0.54279
   0.52262
   0.56739
   0.52258
   0.51801
   0.48822
   0.48199
   0.49581
   0.50332
   0.50578
   0.55814
   0.52034
   0.50025
   0.44151
   0.43515
   0.45580
   0.45981
   0.46307
   0.50058
   0.54815
   0.54052
   0.57123
   0.54704
   0.53156
   0.55036
   0.52223
   0.52836
   0.51973
   0.50356
   1.61323
   1.57687
   1.55871
   1.61268
   1.56594
   1.56714
   1.55682
   1.59419
   1.53268
   1.55023
   1.53266
   1.51898
   1.50153
   1.47609
   1.42199
   1.41545
   1.40410
   1.38588
   1.40015
   1.38582
   1.40745
   1.44629
   1.43669
   1.46167
   1.42324
   1.48619
   1.46782
   1.47164
   1.46751
   1.47926
   1.51683
   1.47558
   1.46359
   1.47890
   1.42845
   1.44798
   1.45610
   1.50139
   1.51085
   1.51575
   1.45877
   1.43887
   1.43834
   1.42112
   1.41879
   1.39634
   1.43771
   1.39237
   1.38856
   1.40788
   1.38594
   1.36687
   1.34072
   1.36663
   1.40230
   1.36926
   1.33740
   1.32527
   1.33350
   1.28888
   1.25688
   1.27471
   1.25872
   1.24207
   1.23104
   1.24243
   1.22428
   1.23989
   1.26229
   1.30160
   1.24557
   1.21108
   1.26647
   1.26350
   1.31638
   1.37297
   1.35359
   1.39352
   1.39921
   1.46738
   1.46662
   1.53651
   1.51636
   1.53626
   1.56524
   1.54884
   1.56805
   1.51424
   1.54703
   1.48500
   1.47629
   1.48300
   1.42995
   1.43685
   1.44541
   1.42073
   1.38587
   1.40096
   1.38124
   1.32346
   1.33987
   1.34343
   1.33614
   1.27779
   1.25165
   1.31873
   1.29342
   1.24471
   1.22933
   1.20179
   1.20467
   1.14426
   1.11958
   1.11644
   1.10061
   1.11880
   1.16927
   1.17294
   1.15920
   1.21509
   1.13790
   1.12370
   1.12505
   1.07592
   1.06507
   1.03242
   1.05049
   1.07024
   1.05002
   1.06756
   1.13676
   1.13273
   1.10897
   1.15987
   1.09934
   1.09196
   1.11128
   1.12377
   1.09370
   1.10044
   1.08281
   1.01624
   1.02703
   1.08721
   1.05280
   1.03687
   1.09465
   0.91100
   0.93967
   0.90832
   0.86921
   0.89017
   0.85539
   0.84816
   0.86930
   0.81663
   0.78222
   0.76440
   0.78340
   0.75220
   0.74748
   0.77745
   0.79012
   0.82169
   0.85169
   0.85110
   0.80719
   0.80112
   0.76806
   0.75716
   0.73755
   0.74571
   0.72809
   0.82710
   0.82166
   0.82701
   0.78597
   0.82197
   0.85544
   0.85901
   0.86125
   0.79856
   0.83308
   0.84366
   0.81776
   0.86107
   0.79781
   0.80903
   0.75244
   0.75368
   0.77712
   0.77425
   0.78118
   0.78605
   0.76982
   0.77798
   0.78445
   0.76787
   0.75410
   0.71838
   0.69235
   0.65024
   0.64651
   0.68158
   0.68825
   0.60425
   0.59172
   0.55186
   0.52493
   0.56057
   0.58104
   0.54897
   0.55561
   0.56783
   0.55992
   0.57431
   0.56220
   0.51566
   0.58668
   0.63071
   0.65951
   0.62005
   0.66477
   0.64643
   0.59291
   0.59386
   0.50553
   0.46728
   0.43620
   0.42740
   0.40908
   0.41597
   0.40505
   0.42155
   0.38764
   0.37369
   0.36432
   0.40111
   0.41829
   0.40972
   0.39608
   0.35919
   0.37395
   0.37845
   0.35091
   0.34690
   0.33875
   0.32917
   0.35984
   0.32753
   0.31921
   0.32020
   0.31310
   0.34788
   0.35294
   0.35123
   0.35308
   0.37216
   0.38189
   0.37589
   0.38151
   0.38930
   0.44856
   0.41986
   0.39736
   0.40148
   0.43043
   0.45253
   0.42761
   0.46517
   0.44479
   0.44175
   0.43444
   0.43351
   0.44506
   0.43322
   0.43130
   0.48815
   0.50635
   0.44712
   0.42107
   0.43645
   0.41720
   0.41894
   0.41832
   0.40512
   0.41450
   0.41324
   0.38991
   0.38080
   0.35367
   0.35865
   0.36846
   0.40294
   0.43176
   0.46874
   0.50116
   0.49266
   0.49218
   0.52533
   0.50016
   0.49404
   0.47281
   0.45627
   0.49272
   0.47417
   0.44322
   0.46641
   0.52914
   0.55416
   0.51490
   0.49447
   0.46935
   0.49353
   0.52040
   0.57294
   0.55627
   0.61904
   0.64170
   0.62602
   0.61614
   0.53169
   0.52109
   0.48324
   0.48020
   0.49705
   0.48874
   0.51592
   0.51547
   0.53562
   0.51904
   0.51193
   0.50874
   0.53193
   0.60268
   0.61854
   0.62270
   0.65448
   0.58156
   0.54529
   0.58079
   0.54474
   0.56528
   0.55931
   0.61281
   0.61127
   0.61234
   0.62145
   0.62815
   0.68047
   0.61028
   0.62234
   0.63552
   0.66697
   0.61441
   0.60024
   0.56791
   0.59368
   0.55186
   0.55922
   0.57636
   0.57299
   0.56189
   0.57758
   0.56001
   0.56161
   0.52420
   0.55928
   0.53094
   0.50864
   0.51371
   0.50828
   0.50095
   0.51490
   0.49317
   0.52234
   0.54122
   0.51370
   0.54558
   0.51997
   0.54661
   0.56111
   0.62583
   0.59572
   0.62176
   0.61486
   0.60311
   0.58577
   0.55466
   0.50521
   0.56542
   0.55462
   0.60368
   0.55013
   0.58440
   0.54890
   0.54202
   0.54126
   0.55310
   0.59965
   0.62839
   0.62032
   0.53222
   0.53229
   0.55803
   0.51249
   0.44589
   0.42535
   0.41768
   0.42523
   0.43992
   0.41098
   0.38909
   0.45275
   0.43421
   0.43508
   0.45297
   0.44068
   0.43031
   0.45984
   0.44441
   0.43980
   0.45814
   0.45166
   0.44286
   0.42049
   0.40401
   0.40580
   0.42134
   0.42299
   0.38867
   0.33043
   0.41569
   0.35199
   0.38258
   0.37854
   0.36867
   0.36034
   0.37225
   0.34221
   0.34863
   0.35022
   0.35364
   0.33266
   0.34350
   0.35900
   0.35154
   0.36885
   0.34582
   0.34806
   0.34977
   0.36184
   0.36122
   0.35229
   0.35713
   0.35446
   0.34539
   0.34574
   0.33313
   0.33045
   0.33289
   0.32177
   0.31495
   0.31393
   0.34825
   0.33133
   0.35597
   0.34981
   0.28217
   0.31841
   0.30984
   0.30985
   0.35882
   0.35169
   0.34517
   0.34591
   0.36048
   0.34729
   0.36051
   0.30582
   0.30927
   0.31707
   0.35374
   0.34550
   0.40123
   0.34435
   0.33386
   0.33627
   0.32765
   0.30782
   0.30972
   0.32874
   0.34036
   0.37445
   0.36027
   0.31416
   0.31280
   0.31407
   0.35140
   0.34150
   0.31373
   0.33225
   0.34303
   0.32627
   0.33709
   0.33485
   0.32579
   0.33224
   0.33754
   0.38837
   0.38522
   0.38643
   0.33208
   0.35228
   0.37143
   0.38906
   0.40493
   0.35461
   0.37490
   0.37777
   0.36176
   0.33758
   0.38511
   0.36994
   0.31498
   0.32021
   0.31812
   0.31035
   0.30147
   0.26599
   0.24997
   0.25875
   0.25645
   0.25411
   0.30412
   0.25209
   0.26452
   0.24963
   0.26048
   0.26033
   0.25601
   0.25902
   0.25537
   0.28164
   0.31558
   0.27199
   0.33727
   0.33598
   0.30268
   0.25450
   0.29647
   0.33205
   0.35179
   0.36898
   0.34116
   0.32348
   0.30134
   0.30415
   0.27934
   0.30973
   0.34070
   0.33121
   0.31592
   0.34223
   0.33303
   0.34038
   0.30634
   0.32160
   0.31814
   0.32304
   0.33749
   0.31829
   0.34174
   0.32344
   0.32757
   0.32654
   0.32786
   0.32367
   0.33976
   0.34842
   0.34723
   0.34816
   0.41868
   0.42142
   0.45309
   0.46694
   0.43587
   0.48118
   0.52364
   0.51758
   0.52615
   0.46922
   0.50051
   0.54106
   0.49573
   0.44451
   0.48431
   0.52579
   0.47030
   0.50292
   0.42778
   0.45536
   0.46815
   0.52824
   0.50213
   0.50736
   0.56336
   0.59214
   0.56444
   0.59087
   0.56515
   0.51564
   0.50820
   0.49154
   0.49574
   0.48504
   0.50820
   0.48499
   0.51111
   0.54504
   0.55758
   0.56090
   0.56231
   0.51229
   0.54089
   0.52149
   0.51572
   0.50773
   0.43136
   0.41250
   0.40547
   0.38722
   0.38279
   0.40045
   0.38394
   0.33809
   0.33192
   0.32679
   0.34997
   0.36940
   0.41337
   0.42292
   0.44613
   0.43196
   0.43627
   0.54106
   0.53052
   0.57364
   0.60531
   0.64719
   0.61702
   0.59271
   0.59500
   0.55271
   0.55497
   0.54720
   0.51290
   0.48050
   0.47106
   0.50521
   0.50332
   0.43606
   0.45458
   0.44699
   0.42402
   0.47998
   0.50679
   0.55069
   0.49024
   0.54027
   0.57283
   0.58609
   0.55338
   0.52392
   0.54848
   0.54185
   0.57045
   0.55982
   0.58150
   0.57936
   0.61737
   0.62551
   0.61636
   0.60472
   0.58239
   0.58205
   0.58277
   0.58084
   0.59127
   0.59320
   0.59348
   0.56299
   0.56594
   0.60374
   0.57849
   0.60394
   0.56670
   0.56445
   0.58640
   0.55107
   0.53299
   0.52520
   0.54131
   0.49893
   0.49192
   0.52173
   0.52760
   0.56394
   0.57068
   0.52929
   0.53845
   0.50037
   0.50311
   0.50939
   0.43340
   0.46022
   0.46848
   0.46310
   0.53925
   0.53786
   0.55172
   0.57038
   0.55420
   0.54549
   0.60404
   0.55940
   0.56390
   0.52832
   0.53515
   0.52107
   0.46929
   0.50223
   0.53118
   0.51286
   0.49636
   0.54035
   0.51111
   0.47705
   0.45762
   0.44483
   0.41238
   0.38598
   0.40314
   0.39886
   0.33190
   0.31919
   0.31081
   0.32195
   0.34203
   0.36796
   0.40773
   0.38721
   0.35754
   0.36884
   0.38353
   0.37822
   0.35690
   0.34962
   0.38987
   0.38942
   0.33722
   0.36476
   0.35090
   0.36233
   0.36431
   0.37666
   0.39361
   0.35655
   0.36213
   0.36718
   0.43954
   0.43328
   0.43238
   0.40258
   0.42008
   0.45642
   0.41890
   0.45339
   0.44296
   0.42528
   0.40729
   0.39885
   0.38531
   0.35386
   0.35604
   0.36278
   0.36185
   0.35654
   0.37086
   0.38140
   0.38633
   0.34301
   0.35673
   0.32523
   0.32446
   0.32154
   0.33036
   0.30612
   0.34238
   0.35340
   0.35738
   0.37359
   0.34638
   0.36352
   0.37007
   0.39231
   0.36358
   0.45012
   0.43881
   0.42510
   0.40380
   0.37954
   0.36242
   0.34401
   0.34605
   0.37727
   0.41424
   0.46168
   0.45879
   0.39602
   0.38205
   0.35978
   0.35421
   0.32795
   0.35837
   0.32588
   0.33922
   0.39396
   0.40996
   0.39126
   0.37648
   0.38086
   0.38748
   0.39530
   0.37081
   0.36330
   0.35381
   0.35688
   0.35547
   0.32404
   0.33979
   0.33138
   0.32489
   0.39193
   0.36652
   0.37815
   0.36033
   0.34509
   0.35179
   0.33061
   0.33556
   0.31433
   0.33729
   0.31803
   0.32283
   0.26323
   0.27049
   0.28156
   0.31852
   0.34594
   0.35279
   0.33618
   0.35837
   0.33838
   0.31727
   0.30718
   0.30942
   0.31239
   0.32765
   0.30498
   0.32978
   0.32034
   0.41315
   0.45956
   0.48456
   0.49413
   0.50688
   0.47300
   0.47863
   0.49617
   0.49743
   0.46044
   0.44065
   0.43053
   0.45403
   0.46472
   0.46382
   0.48015
   0.45456
   0.45086
   0.41783
   0.43529
   0.39584
   0.35838
   0.37797
   0.39285
   0.38029
   0.38041
   0.37823
   0.34963
   0.35729
   0.34990
   0.34323
   0.26355
   0.26983
   0.24767
   0.24932
   0.24531
   0.24484
   0.25309
   0.25364
   0.27066
   0.26746
   0.27554
   0.24974
   0.25869
   0.26599
   0.31666
   0.30323
   0.32811
   0.30929
   0.31887
   0.38031
   0.34572
   0.40069
   0.43540
   0.45620
   0.46747
   0.44402
   0.44539
   0.41181
   0.40696
   0.40042
   0.44348
   0.44306
   0.47025
   0.49493
   0.47828
   0.46351
   0.45015
   0.45501
   0.35414
   0.37750
   0.43703
   0.40565
   0.34688
   0.33924
   0.34189
   0.32440
   0.38366
   0.35680
   0.31243
   0.30707
   0.30392
   0.31800
   0.30888
   0.33150
   0.31819
   0.34670
   0.35273
   0.30979
   0.28753
   0.33084
   0.30816
   0.33919
   0.37241
   0.37752
   0.40485
   0.40927
   0.40775
   0.42344
   0.37555
   0.42153
   0.43028
   0.41041
   0.42036
   0.43091
   0.39372
   0.40962
   0.40801
   0.33187
   0.34868
   0.35048
   0.34602
   0.35254
   0.35519
   0.35313
   0.37116
   0.35305
   0.34545
   0.33432
   0.32049
   0.31194
   0.30169
   0.31730
   0.30272
   0.30533
   0.33556
   0.33239
   0.32280
   0.30596
   0.31648
   0.35978
   0.37705
   0.42296
   0.41603
   0.36865
   0.37287
   0.38359
   0.38119
   0.37247
   0.35381
   0.37487
   0.36166
   0.37941
   0.34655
   0.33006
   0.34215
   0.35810
   0.34345
   0.35435
   0.36668
   0.34280
   0.35457
   0.35458
   0.35261
   0.35865
   0.35805
   0.36051
   0.35654
   0.35313
   0.33665
   0.34714
   0.31096
   0.32438
   0.34384
   0.31815
   0.35431
   0.34114
   0.30697
   0.27765
   0.33895
   0.34828
   0.34407
   0.34046
   0.34282
   0.29778
   0.28302
   0.34102
   0.33601
   0.35396
   0.35980
   0.34172
   0.33316
   0.32663
   0.28940
   0.27666
   0.29540
   0.28355
   0.30188
   0.31363
   0.29585
   0.30683
   0.31079
   0.30461
   0.30887
   0.33107
   0.30657
   0.29180
   0.30896
   0.35953
   0.34503
   0.33436
   0.33233
   0.33810
   0.36834
   0.34049
   0.38793
   0.36459
   0.37610
   0.37452
   0.37098
   0.36520
   0.37188
   0.35641
   0.38035
   0.37311
   0.41171
   0.39247
   0.37931
   0.35608
   0.31121
   0.33726
   0.34104
   0.32642
   0.36370
   0.40281
   0.40011
   0.42851
   0.39087
   0.40658
   0.38663
   0.38104
   0.39707
   0.35343
   0.36208
   0.34466
   0.34922
   0.40349
   0.36995
   0.35189
   0.36793
   0.41613
   0.43570
   0.35333
   0.38268
   0.34888
   0.34684
   0.34135
   0.34265
   0.33202
   0.34337
   0.33365
   0.34882
   0.33441
   0.33981
   0.34423
   0.32067
   0.33712
   0.34287
   0.34287
   0.34327
   0.33676
   0.33272
   0.35530
   0.37953
   0.35693
   0.33730
   0.32118
   0.31898
   0.31697
   0.31471
   0.31073
   0.31420
   0.32754
   0.32193
   0.32062
   0.30782
   0.31204
   0.31300
   0.30039
   0.29502
   0.29510
   0.29108
   0.28459
   0.30273
   0.27428
   0.26845
   0.26622
   0.27015
   0.30161
   0.30310
   0.27000
   0.24120
   0.26901
   0.27745
   0.29823
   0.27438
   0.29010
   0.27912
   0.34465
   0.33394
   0.38494
   0.36668
   0.37880
   0.37056
   0.37658
   0.37861
   0.34269
   0.33218
   0.31424
   0.24289
   0.27711
   0.24222
   0.26474
   0.27279
   0.25555
   0.24258
   0.23784
   0.25226
   0.24740
   0.29077
   0.28811
   0.29380
   0.27136
   0.25019
   0.24611
   0.25345
   0.25798
   0.30648
   0.34416
   0.36609
   0.37305
   0.35371
   0.36269
   0.35053
   0.34975
   0.33812
   0.35814
   0.32880
   0.32306
   0.31839
   0.26943
   0.27096
   0.26006
   0.26597
   0.26466
   0.25589
   0.26212
   0.29626
   0.30696
   0.29754
   0.29825
   0.29017
   0.30786
   0.30278
   0.29251
   0.30689
   0.29943
   0.31138
   0.31963
   0.31136
   0.29123
   0.31793
   0.31405
   0.29348
   0.36858
   0.34482
   0.31862
   0.36785
   0.33302
   0.31840
   0.34705
   0.31743
   0.30093
   0.31542
   0.30160
   0.30683
   0.32761
   0.32131
   0.32545
   0.31452
   0.28371
   0.29106
   0.28686
   0.28929
   0.28506
   0.28833
   0.29018
   0.27972
   0.29828
   0.29902
   0.30583
   0.28672
   0.32874
   0.32894
   0.33924
   0.36163
   0.33534
   0.35260
   0.38358
   0.34847
   0.35040
   0.35661
   0.36640
   0.37274
   0.33439
   0.36255
   0.38566
   0.34805
   0.27704
   0.36052
   0.36440
   0.38857
   0.38856
   0.37945
   0.38200
   0.41057
   0.41899
   0.37831
   0.43690
   0.42218
   0.40777
   0.42132
   0.41814
   0.38539
   0.37950
   0.39173
   0.30406
   0.32308
   0.31340
   0.33112
   0.32975
   0.37093
   0.35717
   0.35806
   0.39394
   0.39880
   0.39746
   0.43106
   0.44882
   0.51589
   0.46627
   0.46500
   0.45306
   0.47193
   0.42869
   0.43620
   0.42969
   0.42362
   0.39982
   0.36137
   0.36374
   0.38986
   0.36174
   0.36913
   0.34241
   0.30965
   0.28756
   0.28687
   0.29408
   0.28369
   0.28412
   0.28026
   0.29345
   0.27452
   0.27519
   0.25155
   0.22422
   0.23004
   0.23903
   0.26990
   0.25032
   0.28751
   0.29592
   0.29086
   0.28738
   0.28358
   0.30805
   0.29921
   0.28879
   0.32696
   0.33600
   0.28292
   0.32767
   0.35233
   0.34526
   0.35491
   0.37134
   0.34797
   0.35929
   0.35734
   0.42314
   0.38943
   0.40153
   0.36587
   0.37020
   0.35671
   0.34558
   0.34371
   0.33886
   0.31091
   0.32303
   0.32582
   0.42145
   0.39651
   0.34418
   0.35008
   0.36702
   0.40075
   0.36476
   0.35886
   0.33762
   0.36110
   0.34524
   0.34826
   0.34800
   0.35714
   0.32345
   0.32494
   0.36699
   0.36544
   0.34808
   0.39728
   0.43056
   0.41454
   0.41821
   0.40740
   0.43629
   0.43408
   0.39734
   0.37702
   0.37821
   0.40411
   0.40205
   0.40007
   0.44327
   0.43054
   0.41881
   0.38736
   0.34820
   0.37947
   0.39810
   0.40320
   0.42750
   0.41311
   0.38438
   0.36510
   0.35604
   0.31471
   0.33409
   0.33042
   0.31104
   0.31768
   0.29366
   0.26171
   0.27022
   0.26248
   0.26663
   0.25994
   0.29490
   0.29105
   0.31193
   0.33793
   0.35136
   0.34530
   0.30284
   0.28789
   0.29320
   0.28378
   0.28692
   0.25740
   0.24925
   0.25893
   0.25639
   0.24958
   0.26746
   0.26559
   0.24316
   0.24373
   0.24589
   0.24114
   0.24959
   0.24725
   0.23667
   0.23872
   0.24708
   0.23905
   0.25152
   0.31556
   0.31862
   0.29584
   0.27203
   0.28636
   0.27861
   0.28717
   0.27452
   0.27580
   0.27482
   0.30426
   0.31515
   0.26480
   0.29681
   0.32643
   0.36874
   0.36917
   0.34594
   0.35062
   0.34954
   0.33864
   0.32626
   0.36777
   0.34354
   0.34684
   0.30599
   0.33307
   0.34427
   0.32042
   0.29447
   0.28138
   0.28958
   0.27999
   0.30083
   0.28108
   0.29402
   0.28288
   0.27746
   0.28091
   0.28819
   0.27982
   0.28623
   0.27010
   0.25916
   0.26431
   0.27853
   0.27510
   0.26453
   0.25836
   0.26709
   0.27440
   0.27072
   0.29280
   0.28480
   0.26440
   0.26136
   0.25828
   0.25766
   0.26003
   0.25310
   0.25716
   0.26454
   0.26010
   0.26946
   0.30305
   0.26154
   0.25535
   0.28163
   0.26492
   0.26552
   0.28331
   0.25787
   0.30272
   0.28473
   0.28056
   0.30706
   0.31728
   0.32882
   0.31996
   0.33563
   0.31970
   0.31711
   0.29002
   0.29381
   0.31000
   0.30901
   0.31652
   0.32003
   0.31726
   0.33855
   0.32922
   0.25323
   0.33230
   0.32265
   0.36123
   0.35579
   0.35373
   0.34306
   0.33974
   0.32912
   0.35075
   0.39846
   0.35555
   0.36561
   0.37200
   0.40261
   0.41996
   0.42209
   0.44419
   0.47309
   0.43683
   0.41760
   0.44302
   0.38182
   0.35875
   0.36980
   0.35442
   0.37520
   0.35648
   0.34679
   0.34548
   0.28692
   0.28019
   0.32700
   0.32478
   0.32898
   0.32794
   0.33570
   0.34371
   0.28819
   0.32144
   0.30922
   0.33828
   0.36705
   0.35767
   0.36031
   0.37050
   0.37683
   0.35163
   0.36090
   0.36637
   0.34133
   0.31943
   0.33389
   0.29979
   0.29045
   0.29882
   0.27841
   0.26618
   0.28800
   0.30578
   0.33735
   0.34290
   0.35291
   0.37503
   0.34532
   0.35316
   0.36914
   0.34812
   0.36176
   0.33705
   0.33963
   0.35746
   0.29677
   0.29974
   0.30884
   0.31423
   0.33954
   0.34141
   0.36454
   0.31071
   0.33123
   0.31139
   0.30902
   0.34135
   0.33032
   0.30774
   0.29754
   0.30419
   0.29074
   0.31490
   0.32762
   0.28449
   0.29701
   0.35033
   0.29669
   0.25823
   0.25939
   0.25636
   0.26512
   0.27482
   0.31164
   0.27520
   0.30760
   0.27403
   0.26957
   0.26476
   0.26637
   0.26625
   0.26322
   0.26694
   0.27457
   0.27222
   0.25037
   0.25484
   0.26547
   0.26226
   0.27515
   0.25107
   0.30026
   0.29171
   0.33728
   0.32716
   0.29336
   0.26300
   0.32652
   0.26682
   0.36343
   0.35708
   0.25917
   0.27394
   0.26154
   0.26575
   0.24641
   0.24659
   0.28388
   0.26332
   0.28815
   0.34202
   0.29941
   0.26212
   0.27123
   0.26818
   0.26592
   0.25232
   0.25761
   0.26909
   0.25911
   0.25594
   0.25048
   0.26902
   0.28994
   0.27322
   0.30767
   0.27853
   0.26517
   0.27605
   0.27165
   0.27428
   0.26102
   0.26174
   0.28435
   0.35745
   0.36204
   0.31056
   0.28458
   0.28150
   0.28050
   0.27461
   0.27422
   0.31044
   0.30775
   0.29299
   0.31315
   0.27922
   0.29061
   0.32464
   0.32486
   0.29392
   0.27688
   0.27506
   0.25355
   0.24480
   0.26360
   0.32307
   0.27788
   0.27988
   0.27665
   0.27098
   0.26157
   0.25668
   0.25254
   0.24989
   0.25238
   0.25194
   0.25727
   0.25778
   0.25884
   0.26836
   0.26844
   0.29358
   0.28065
   0.28408
   0.31325
   0.34513
   0.33048
   0.30716
   0.27955
   0.25961
   0.29694
   0.26325
   0.29035
   0.27056
   0.28181
   0.29862
   0.27396
   0.27949
   0.27777
   0.28125
   0.28833
   0.28924
   0.29193
   0.27897
   0.28170
   0.28248
   0.29136
   0.27906
   0.28491
   0.29374
   0.27561
   0.36360
   0.34462
   0.34896
   0.34577
   0.31931
   0.30758
   0.32980
   0.32032
   0.31752
   0.29909
   0.25447
   0.24271
   0.24784
   0.25041
   0.24756
   0.26833
   0.28870
   0.26803
   0.29534
   0.31548
   0.29623
   0.30576
   0.28623
   0.30733
   0.31440
   0.30113
   0.30399
   0.29391
   0.29472
   0.30231
   0.28286
   0.30771
   0.29796
   0.28539
   0.32244
   0.36559
   0.36760
   0.33829
   0.34074
   0.32403
   0.32742
   0.30700
   0.32169
   0.32498
   0.29909
   0.29949
   0.32608
   0.32113
   0.31400
   0.33339
   0.31145
   0.33923
   0.33478
   0.35576
   0.35453
   0.34230
   0.31955
   0.31855
   0.28120
   0.33387
   0.28766
   0.30456
   0.31843
   0.30930
   0.31963
   0.30948
   0.30850
   0.32068
   0.32121
   0.32371
   0.34452
   0.38650
   0.38184
   0.36004
   0.38230
   0.37873
   0.35474
   0.34981
   0.33906
   0.35202
   0.35739
   0.28072
   0.29963
   0.28163
   0.27886
   0.26115
   0.27822
   0.28631
   0.28967
   0.27710
   0.27676
   0.24753
   0.25902
   0.24225
   0.24035
   0.23389
   0.25649
   0.24872
   0.25489
   0.22664
   0.22488
   0.23079
   0.23048
   0.25427
   0.26008
   0.27684
   0.28409
   0.30681
   0.30658
   0.30384
   0.32954
   0.27729
   0.25806
   0.27986
   0.34698
   0.29481
   0.29215
   0.29988
   0.29078
   0.30671
   0.29615
   0.28172
   0.26136
   0.26826
   0.23694
   0.23971
   0.24413
   0.24017
   0.26112
   0.25600
   0.23960
   0.28528
   0.28268
   0.27067
   0.27030
   0.27618
   0.29488
   0.31436
   0.30409
   0.26893
   0.26775
   0.24124
   0.23134
   0.22961
   0.22865
   0.22940
   0.27674
   0.25910
   0.23963
   0.23130
   0.22377
   0.22362
   0.26339
   0.23938
   0.27595
   0.22737
   0.23266
   0.23223
   0.22325
   0.22364
   0.22452
   0.22376
   0.23538
   0.23617
   0.23133
   0.23819
   0.23071
   0.22162
   0.22325
   0.22441
   0.22463
   0.22617
   0.22320
   0.22315
   0.24675
   0.25003
   0.23466
   0.22262
   0.25725
   0.26133
   0.28460
   0.28849
   0.28184
   0.28006
   0.31994
   0.28004
   0.28220
   0.25795
   0.26163
   0.28962
   0.26818
   0.29876
   0.30163
   0.29416
   0.28502
   0.29614
   0.28767
   0.29801
   0.29681
   0.28080
   0.28410
   0.28782
   0.27658
   0.29076
   0.27153
   0.27945
   0.28157
   0.28268
   0.29935
   0.29251
   0.30056
   0.29190
   0.28466
   0.27881
   0.28022
   0.27492
   0.25008
   0.22602
   0.22500
   0.22836
   0.23263
   0.23900
   0.25044
   0.23923
   0.23972
   0.24932
   0.24183
   0.23699
   0.22473
   0.23747
   0.25645
   0.29624
   0.30087
   0.31067
   0.33192
   0.34135
   0.32030
   0.31634
   0.21815
   0.23693
   0.23377
   0.23538
   0.25657
   0.28001
   0.26341
   0.24699
   0.25191
   0.26823
   0.26625
   0.25799
   0.27335
   0.30528
   0.31010
   0.31352
   0.33056
   0.31637
   0.32623
   0.32708
   0.32946
   0.32077
   0.31470
   0.30368
   0.30126
   0.28815
   0.29407
   0.29849
   0.28913
   0.28673
   0.29901
   0.24072
   0.26642
   0.30029
   0.30739
   0.29676
   0.27827
   0.31199
   0.31117
   0.32887
   0.32347
   0.32143
   0.27454
   0.25397
   0.30147
   0.34019
   0.32548
   0.31450
   0.34250
   0.33706
   0.33136
   0.33942
   0.34675
   0.34232
   0.31541
   0.32567
   0.32676
   0.31942
   0.25751
   0.30140
   0.32785
   0.32739
   0.33567
   0.34091
   0.30338
   0.30656
   0.30533
   0.31225
   0.26570
   0.29077
   0.27608
   0.26996
   0.28722
   0.26947
   0.28079
   0.26315
   0.32701
   0.32317
   0.34712
   0.31673
   0.25213
   0.26867
   0.25490
   0.29459
   0.30140
   0.30734
   0.32022
   0.31459
   0.34263
   0.34943
   0.34781
   0.34923
   0.33580
   0.31613
   0.30894
   0.27370
   0.27527
   0.27988
   0.27173
   0.33624
   0.27638
   0.29086
   0.28174
   0.27560
   0.29092
   0.27903
   0.27128
   0.32136
   0.31474
   0.27886
   0.26286
   0.26135
   0.26124
   0.26899
   0.27925
   0.27698
   0.28074
   0.30720
   0.24200
   0.27645
   0.31211
   0.32360
   0.31359
   0.32733
   0.32155
   0.35911
   0.32387
   0.31392
   0.31640
   0.25967
   0.24912
   0.27329
   0.30354
   0.31168
   0.26246
   0.26687
   0.25206
   0.26591
   0.29044
   0.29495
   0.32979
   0.29251
   0.32721
   0.31780
   0.32518
   0.34088
   0.32842
   0.31840
   0.25974
   0.25686
   0.25911
   0.23553
   0.25420
   0.31492
   0.31895
   0.32183
   0.35208
   0.38236
   0.37232
   0.36205
   0.33901
   0.35314
   0.33173
   0.33484
   0.30859
   0.30434
   0.30254
   0.24689
   0.26945
   0.26215
   0.25776
   0.25993
   0.25138
   0.25417
   0.26982
   0.29569
   0.28040
   0.38401
   0.34408
   0.33798
   0.30097
   0.28989
   0.28354
   0.25693
   0.25353
   0.26540
   0.25713
   0.25485
   0.28142
   0.27005
   0.27352
   0.25430
   0.27112
   0.26512
   0.25558
   0.25133
   0.26233
   0.25618
   0.29211
   0.26535
   0.25551
   0.25432
   0.25996
   0.25808
   0.24887
   0.25417
   0.24930
   0.25158
   0.26446
   0.30994
   0.33848
   0.33520
   0.33637
   0.36113
   0.30584
   0.30592
   0.29263
   0.29806
   0.32053
   0.30455
   0.29667
   0.32954
   0.30518
   0.30446
   0.26232
   0.26253
   0.25488
   0.24213
   0.25033
   0.22242
   0.25136
   0.24286
   0.24754
   0.28063
   0.26655
   0.26748
   0.28404
   0.28982
   0.30349
   0.30130
   0.35194
   0.32373
   0.30471
   0.29400
   0.28818
   0.29332
   0.24808
   0.27169
   0.24371
   0.27505
   0.27776
   0.26448
   0.26957
   0.27701
   0.28167
   0.27832
   0.28150
   0.28322
   0.32679
   0.34801
   0.36300
   0.35698
   0.36343
   0.35790
   0.44032
   0.40201
   0.36009
   0.35079
   0.36446
   0.35863
   0.33467
   0.32441
   0.32484
   0.33172
   0.31746
   0.33071
   0.33599
   0.33506
   0.33975
   0.35023
   0.33986
   0.33939
   0.35988
   0.38417
   0.36020
   0.35183
   0.35045
   0.32450
   0.33082
   0.29822
   0.33144
   0.35568
   0.24627
   0.28690
   0.28647
   0.30939
   0.32273
   0.34835
   0.33007
   0.33363
   0.33612
   0.30111
   0.27128
   0.28629
   0.27896
   0.28019
   0.25543
   0.27581
   0.30417
   0.29651
   0.31537
   0.30155
   0.27723
   0.31803
   0.33601
   0.31914
   0.29093
   0.31813
   0.29376
   0.30234
   0.30150
   0.29353
   0.23108
   0.23628
   0.24713
   0.23355
   0.24733
   0.24206
   0.25754
   0.25321
   0.29049
   0.30447
   0.30994
   0.30253
   0.30879
   0.30246
   0.29234
   0.29651
   0.30618
   0.31294
   0.32013
   0.32087
   0.31014
   0.33608
   0.28641
   0.23715
   0.25262
   0.25456
   0.29131
   0.30316
   0.30666
   0.30395
   0.30433
   0.27688
   0.29586
   0.30185
   0.29823
   0.32208
   0.34613
   0.39246
   0.33987
   0.33852
   0.35852
   0.35865
   0.34332
   0.32511
   0.34734
   0.35920
   0.34365
   0.32620
   0.33559
   0.34700
   0.33001
   0.38268
   0.37705
   0.29267
   0.31328
   0.29169
   0.28337
   0.25224
   0.25218
   0.24874
   0.27155
   0.26392
   0.28473
   0.31793
   0.25334
   0.29598
   0.27143
   0.26463
   0.27216
   0.27720
   0.28871
   0.29831
   0.30635
   0.30260
   0.26756
   0.28455
   0.25799
   0.25190
   0.24611
   0.24195
   0.24402
   0.24143
   0.23391
   0.24281
   0.27071
   0.25783
   0.24568
   0.23988
   0.24906
   0.26211
   0.29252
   0.27982
   0.30225
   0.28701
   0.27459
   0.27675
   0.25685
   0.24628
   0.23996
   0.24249
   0.23766
   0.25335
   0.26328
   0.26807
   0.25520
   0.24651
   0.25967
   0.25518
   0.24804
   0.26212
   0.25348
   0.23449
   0.26181
   0.24040
   0.24574
   0.28815
   0.25140
   0.25679
   0.24818
   0.26384
   0.26857
   0.25573
   0.26721
   0.27188
   0.25769
   0.26566
   0.27442
   0.26943
   0.27826
   0.26263
   0.29321
   0.30154
   0.31423
   0.31109
   0.31015
   0.32406
   0.31312
   0.29520
   0.29439
   0.29799
   0.31555
   0.30197
   0.31063
   0.29931
   0.30635
   0.29524
   0.29482
   0.29980
   0.34516
   0.30899
   0.28698
   0.28951
   0.31906
   0.30645
   0.33383
   0.31822
   0.31972
   0.29941
   0.28946
   0.31315
   0.29557
   0.30304
   0.30724
   0.32805
   0.32530
   0.30759
   0.31559
   0.30213
   0.29501
   0.32579
   0.32886
   0.32650
   0.29796
   0.30279
   0.28969
   0.30816
   0.30742
   0.29416
   0.33254
   0.33256
   0.33550
   0.34258
   0.33629
   0.28058
   0.25851
   0.28309
   0.25036
   0.25160
   0.24266
   0.27372
   0.28098
   0.24041
   0.25739
   0.25723
   0.26361
   0.33031
   0.32915
   0.28213
   0.30455
   0.32823
   0.28938
   0.31850
   0.29677
   0.28598
   0.29690
   0.30612
   0.29465
   0.29422
   0.28868
   0.30492
   0.31889
   0.28757
   0.28394
   0.28621
   0.28175
   0.31582
   0.31601
   0.30722
   0.31066
   0.25944
   0.29445
   0.25589
   0.28978
   0.29288
   0.25878
   0.26658
   0.27803
   0.27870
   0.28210
   0.29696
   0.25639
   0.25698
   0.28252
   0.24386
   0.26329
   0.25041
   0.25532
   0.26926
   0.25807
   0.28898
   0.28109
   0.27640
   0.33328
   0.31797
   0.33101
   0.30942
   0.27337
   0.26692
   0.28092
   0.30639
   0.30586
   0.31881
   0.32404
   0.31418
   0.35947
   0.35350
   0.35103
   0.32679
   0.30366
   0.29888
   0.31539
   0.31828
   0.30586
   0.31721
   0.35380
   0.31189
   0.30684
   0.24335
   0.28807
   0.30775
   0.31297
   0.30000
   0.28700
   0.28471
   0.29671
   0.30375
   0.31470
   0.23089
   0.23342
   0.24864
   0.24369
   0.24252
   0.24168
   0.25823
   0.28160
   0.25698
   0.26352
   0.24077
   0.25315
   0.25158
   0.25414
   0.25149
   0.27618
   0.27674
   0.27837
   0.34917
   0.32087
   0.30480
   0.29991
   0.27498
   0.26136
   0.30820
   0.30475
   0.28996
   0.30604
   0.28541
   0.25118
   0.23598
   0.24831
   0.25067
   0.27381
   0.24074
   0.24567
   0.25765
   0.25502
   0.25122
   0.24961
   0.26162
   0.24805
   0.24789
   0.24470
   0.24021
   0.26373
   0.24385
   0.27377
   0.25450
   0.23680
   0.26826
   0.26637
   0.26117
   0.24752
   0.24792
   0.24257
   0.32025
   0.27233
   0.28482
   0.27071
   0.28121
   0.28273
   0.29506
   0.25270
   0.23975
   0.24742
   0.24613
   0.26907
   0.26278
   0.26519
   0.31844
   0.25198
   0.25162
   0.23593
   0.25927
   0.26145
   0.25986
   0.26447
   0.23720
   0.23864
   0.23930
   0.25273
   0.27777
   0.23945
   0.28102
   0.31669
   0.33657
   0.32623
   0.36592
   0.35079
   0.30099
   0.29954
   0.29301
   0.28283
   0.25579
   0.26532
   0.29070
   0.26016
   0.28716
   0.28250
   0.27751
   0.26548
   0.23641
   0.24405
   0.24466
   0.23099
   0.25190
   0.31614
   0.32423
   0.34444
   0.32392
   0.35305
   0.32480
   0.32644
   0.32103
   0.31206
   0.33098
   0.31730
   0.32669
   0.28811
   0.27681
   0.30667
   0.32029
   0.30791
   0.28219
   0.31402
   0.32918
   0.33697
   0.30560
   0.28799
   0.27934
   0.27740
   0.27723
   0.29193
   0.28027
   0.26638
   0.26463
   0.25714
   0.27334
   0.26746
   0.26963
   0.28767
   0.30377
   0.30732
   0.30803
   0.31213
   0.28433
   0.31141
   0.28888
   0.27090
   0.28224
   0.28444
   0.26161
   0.25392
   0.25550
   0.25493
   0.26055
   0.26615
   0.27072
   0.29210
   0.28338
   0.28761
   0.33158
   0.31548
   0.35160
   0.31762
   0.32149
   0.34731
   0.41480
   0.36927
   0.37241
   0.36019
   0.34628
   0.33968
   0.33213
   0.33312
   0.33274
   0.33782
   0.37872
   0.36371
   0.37697
   0.37411
   0.34379
   0.33530
   0.37237
   0.41129
   0.37276
   0.33360
   0.30316
   0.27852
   0.35028
   0.35093
   0.34502
   0.29605
   0.29880
   0.35291
   0.33992
   0.38442
   0.33813
   0.31415
   0.31017
   0.30017
   0.27587
   0.27890
   0.27050
   0.26624
   0.27147
   0.26747
   0.27432
   0.27497
   0.28761
   0.29392
   0.29618
   0.26214
   0.29020
   0.29485
   0.28659
   0.29464
   0.28562
   0.27604
   0.25988
   0.26172
   0.28073
   0.26580
   0.27003
   0.27956
   0.26846
   0.27239
   0.28051
   0.27413
   0.26879
   0.28173
   0.27692
   0.29717
   0.29657
   0.32280
   0.29724
   0.27440
   0.26582
   0.26881
   0.27170
   0.25645
   0.25028
   0.25795
   0.25543
   0.27216
   0.28915
   0.28459
   0.28633
   0.27532
   0.25210
   0.24869
   0.25964
   0.26434
   0.27063
   0.27343
   0.28090
   0.26003
   0.25960
   0.28584
   0.28461
   0.30601
   0.31381
   0.29914
   0.31905
   0.32778
   0.32226
   0.31731
   0.30440
   0.28950
   0.27190
   0.28608
   0.27940
   0.29092
   0.28082
   0.30255
   0.29863
   0.29515
   0.28702
   0.28987
   0.34314
   0.31853
   0.31269
   0.27389
   0.29429
   0.29112
   0.34221
   0.29925
   0.31352
   0.31635
   0.29209
   0.28641
   0.28441
   0.25649
   0.24538
   0.25909
   0.25472
   0.24748
   0.24927
   0.24621
   0.24424
   0.24109
   0.24144
   0.25306
   0.24553
   0.25216
   0.24764
   0.24379
   0.24357
   0.27581
   0.29839
   0.31691
   0.31876
   0.32622
   0.30364
   0.32840
   0.30904
   0.31323
   0.29027
   0.29821
   0.31183
   0.34933
   0.33336
   0.31066
   0.28370
   0.28346
   0.30161
   0.29119
   0.29567
   0.30947
   0.29786
   0.32589
   0.24485
   0.27508
   0.29886
   0.29485
   0.31246
   0.27301
   0.27211
   0.26727
   0.25581
   0.25375
   0.32749
   0.34268
   0.32196
   0.33465
   0.27888
   0.30947
   0.29660
   0.30523
   0.34277
   0.37134
   0.35409
   0.32464
   0.28748
   0.29284
   0.33161
   0.30506
   0.29757
   0.33434
   0.32021
   0.33318
   0.32986
   0.33012
   0.29863
   0.30623
   0.25348
   0.27586
   0.30421
   0.27337
   0.25919
   0.26643
   0.24481
   0.25844
   0.27023
   0.25472
   0.26829
   0.27650
   0.31817
   0.31281
   0.30605
   0.33732
   0.34934
   0.33347
   0.26194
   0.26521
   0.27312
   0.29114
   0.27208
   0.28187
   0.28615
   0.27174
   0.26530
   0.26243
   0.26954
   0.26287
   0.27722
   0.26410
   0.25937
   0.26613
   0.26213
   0.29914
   0.34304
   0.34673
   0.34938
   0.37213
   0.36675
   0.36170
   0.31865
   0.34633
   0.25387
   0.27541
   0.31278
   0.33053
   0.30212
   0.28364
   0.27825
   0.29689
   0.30245
   0.31991
   0.31611
   0.30582
   0.30387
   0.30114
   0.30769
   0.32741
   0.28032
   0.26185
   0.26072
   0.25795
   0.27279
   0.27195
   0.28066
   0.23964
   0.27741
   0.24772
   0.24614
   0.27041
   0.25631
   0.25552
   0.28183
   0.27633
   0.25204
   0.24432
   0.24627
   0.24288
   0.24283
   0.23628
   0.24641
   0.25806
   0.25949
   0.25143
   0.26524
   0.26989
   0.26407
   0.26053
   0.26842
   0.25921
   0.26000
   0.25582
   0.28049
   0.28372
   0.27803
   0.28440
   0.28920
   0.28241
   0.28625
   0.27080
   0.28106
   0.27161
   0.27525
   0.26930
   0.27126
   0.27691
   0.26753
   0.28911
   0.27734
   0.25897
   0.28733
   0.26545
   0.30379
   0.30216
   0.31738
   0.34443
   0.31975
   0.32236
   0.31412
   0.31413
   0.24828
   0.33003
   0.26710
   0.25739
   0.28077
   0.26117
   0.27090
   0.34489
   0.34524
   0.34958
   0.31189
   0.33419
   0.32464
   0.31480
   0.31761
   0.31301
   0.31357
   0.31717
   0.31268
   0.31711
   0.30734
   0.26183
   0.27383
   0.25411
   0.25197
   0.25893
   0.25409
   0.26745
   0.25743
   0.26612
   0.26884
   0.27416
   0.27898
   0.25592
   0.26264
   0.25787
   0.25793
   0.26282
   0.27718
   0.26513
   0.29989
   0.27502
   0.25373
   0.29265
   0.29876
   0.30498
   0.25516
   0.25472
   0.25834
   0.27005
   0.25830
   0.27370
   0.30008
   0.26290
   0.26374
   0.27269
   0.30122
   0.27068
   0.25250
   0.26557
   0.26288
   0.26073
   0.26065
   0.25669
   0.26665
   0.25693
   0.27069
   0.26091
   0.26412
   0.27249
   0.24988
   0.26499
   0.25490
   0.27734
   0.28073
   0.31725
   0.30230
   0.32462
   0.29331
   0.30115
   0.32020
   0.31332
   0.32857
   0.35591
   0.35055
   0.35736
   0.36715
   0.35196
   0.30490
   0.30085
   0.31436
   0.24844
   0.27271
   0.29391
   0.27036
   0.27176
   0.29715
   0.30243
   0.33324
   0.29563
   0.28727
   0.26596
   0.26146
   0.28490
   0.29713
   0.27640
   0.25595
   0.25655
   0.26559
   0.27857
   0.26985
   0.23556
   0.24772
   0.23420
   0.26323
   0.25675
   0.29434
   0.27000
   0.27230
   0.28844
   0.28524
   0.26364
   0.27200
   0.26382
   0.27584
   0.22848
   0.22478
   0.24664
   0.25657
   0.26890
   0.27441
   0.29161
   0.26523
   0.27250
   0.26666
   0.27461
   0.25427
   0.25517
   0.23875
   0.23112
   0.24321
   0.26548
   0.26411
   0.24264
   0.26050
   0.23810
   0.25652
   0.25505
   0.25444
   0.28848
   0.30032
   0.28601
   0.23470
   0.24407
   0.27015
   0.27996
   0.27236
   0.26401
   0.26938
   0.25026
   0.26407
   0.26421
   0.27113
   0.29788
   0.31917
   0.31947
   0.33323
   0.30931
   0.30090
   0.28771
   0.26082
   0.27374
   0.28317
   0.28266
   0.29185
   0.29003
   0.29147
   0.29104
   0.29378
   0.29093
   0.28576
   0.30339
   0.23652
   0.26311
   0.25236
   0.24895
   0.24646
   0.25785
   0.24523
   0.26507
   0.27533
   0.27222
   0.27401
   0.31403
   0.31847
   0.33423
   0.33223
   0.32580
   0.29627
   0.29899
   0.34604
   0.33173
   0.34154
   0.34566
   0.32115
   0.29605
   0.28268
   0.28777
   0.36079
   0.31731
   0.32710
   0.32597
   0.31718
   0.29921
   0.31022
   0.29048
   0.28917
   0.26755
   0.26566
   0.26695
   0.26568
   0.25592
   0.26573
   0.27256
   0.26822
   0.26645
   0.28725
   0.30089
   0.32645
   0.29731
   0.29536
   0.32161
   0.29557
   0.29467
   0.31059
   0.30751
   0.30734
   0.31707
   0.30729
   0.28928
   0.29870
   0.27936
   0.30219
   0.26403
   0.27576
   0.27876
   0.27066
   0.25988
   0.26490
   0.23882
   0.27318
   0.28714
   0.28362
   0.28572
   0.28622
   0.32003
   0.29244
   0.33420
   0.30758
   0.31706
   0.29804
   0.31954
   0.31042
   0.31021
   0.29761
   0.29853
   0.32535
   0.33121
   0.33447
   0.35711
   0.34501
   0.40563
   0.32116
   0.33952
   0.33690
   0.34084
   0.32221
   0.35384
   0.36572
   0.35206
   0.35042
   0.29420
   0.30326
   0.30406
   0.25315
   0.27059
   0.24933
   0.29382
   0.27772
   0.31127
   0.30526
   0.29955
   0.30666
   0.29071
   0.31906
   0.29948
   0.30196
   0.31265
   0.32977
   0.31598
   0.32350
   0.33692
   0.34650
   0.32076
   0.35136
   0.32756
   0.32584
   0.32344
   0.33421
   0.32638
   0.33643
   0.29627
   0.32776
   0.37506
   0.41498
   0.39646
   0.42846
   0.42310
   0.38430
   0.35078
   0.34126
   0.33991
   0.37779
   0.37555
   0.34885
   0.35940
   0.32682
   0.35004
   0.39865
   0.39622
   0.38304
   0.35945
   0.40039
   0.39132
   0.42776
   0.44357
   0.36810
   0.36697
   0.38168
   0.40408
   0.43071
   0.42030
   0.48160
   0.41001
   0.41728
   0.41774
   0.36521
   0.32533
   0.34973
   0.34624
   0.32051
   0.30963
   0.32105
   0.34481
   0.32107
   0.29705
   0.32330
   0.36533
   0.36523
   0.32836
   0.30783
   0.29321
   0.28782
   0.29570
   0.28790
   0.29821
   0.29068
   0.29819
   0.28331
   0.29518
   0.29198
   0.30935
   0.31325
   0.27502
   0.27075
   0.30012
   0.26406
   0.28431
   0.29957
   0.31228
   0.28958
   0.28899
   0.30222
   0.30126
   0.33012
   0.30211
   0.30525
   0.32754
   0.34939
   0.32357
   0.36324
   0.34943
   0.31967
   0.31168
   0.31175
   0.32937
   0.32605
   0.35720
   0.33762
   0.31147
   0.32208
   0.30473
   0.34223
   0.35383
   0.34115
   0.32760
   0.30880
   0.29216
   0.29979
   0.30361
   0.30624
   0.28670
   0.29578
   0.25096
   0.24021
   0.24417
   0.24227
   0.24041
   0.24523
   0.24201
   0.23677
   0.24193
   0.24760
   0.25854
   0.24254
   0.24724
   0.24444
   0.24858
   0.30672
   0.26998
   0.30698
   0.29184
   0.28726
   0.30007
   0.30943
   0.31956
   0.28760
   0.23846
   0.25491
   0.24645
   0.27101
   0.24595
   0.25958
   0.23894
   0.24824
   0.27475
   0.24338
   0.27091
   0.24883
   0.25971
   0.25374
   0.25497
   0.25721
   0.28095
   0.24137
   0.24080
   0.23647
   0.23904
   0.23724
   0.25065
   0.26485
   0.26040
   0.25705
   0.24313
   0.26838
   0.25847
   0.24341
   0.24918
   0.22435
   0.23350
   0.23855
   0.23713
   0.23871
   0.26243
   0.26909
   0.29156
   0.28096
   0.29462
   0.31225
   0.31894
   0.32916
   0.31075
   0.30706
   0.31799
   0.34735
   0.22853
   0.24277
   0.23997
   0.23802
   0.24956
   0.23358
   0.27371
   0.28513
   0.27700
   0.26914
   0.23245
   0.25167
   0.25466
   0.25770
   0.27599
   0.25950
   0.26896
   0.26228
   0.24563
   0.24192
   0.24804
   0.23975
   0.25109
   0.25678
   0.26706
   0.23962
   0.24938
   0.24337
   0.26061
   0.23988
   0.24994
   0.26234
   0.23755
   0.24423
   0.24973
   0.24069
   0.24117
   0.24972
   0.27022
   0.27966
   0.28725
   0.28516
   0.25512
   0.25865
   0.24343
   0.27487
   0.27754
   0.27575
   0.26366
   0.26775
   0.24485
   0.25470
   0.29790
   0.31550
   0.28175
   0.24020
   0.24897
   0.24319
   0.24581
   0.24881
   0.29350
   0.27125
   0.28916
   0.30993
   0.35350
   0.34877
   0.31911
   0.35556
   0.33450
   0.31756
   0.31733
   0.31788
   0.35836
   0.36867
   0.37313
   0.36466
   0.32140
   0.32413
   0.31433
   0.35704
   0.38708
   0.38924
   0.36304
   0.35291
   0.38516
   0.37176
   0.29392
   0.27136
   0.26359
   0.25490
   0.27262
   0.28143
   0.28496
   0.30106
   0.28614
   0.31893
   0.33702
   0.33729
   0.27771
   0.28093
   0.28337
   0.28402
   0.37390
   0.38503
   0.39792
   0.37295
   0.37374
   0.37393
   0.35041
   0.35149
   0.39335
   0.38762
   0.37538
   0.37421
   0.38259
   0.38070
   0.36112
   0.35658
   0.36369
   0.33279
   0.35799
   0.37755
   0.40016
   0.39752
   0.37359
   0.39244
   0.40139
   0.39940
   0.44053
   0.43422
   0.38389
   0.39314
   0.40810
   0.37739
   0.39345
   0.37495
   0.39752
   0.38463
   0.34926
   0.30984
   0.33356
   0.35019
   0.37455
   0.37081
   0.34985
   0.35915
   0.36742
   0.36767
   0.36461
   0.38017
   0.36484
   0.33334
   0.36730
   0.37018
   0.38157
   0.40710
   0.37275
   0.34231
   0.33592
   0.35224
   0.35601
   0.44770
   0.40720
   0.40522
   0.39156
   0.38534
   0.38725
   0.36745
   0.37967
   0.38253
   0.36786
   0.38206
   0.37366
   0.34378
   0.35547
   0.35235
   0.33869
   0.35286
   0.40564
   0.42444
   0.39035
   0.32521
   0.34680
   0.33520
   0.35343
   0.34539
   0.34574
   0.34886
   0.35265
   0.36232
   0.35585
   0.32852
   0.26164
   0.31845
   0.25316
   0.28133
   0.25429
   0.27503
   0.25506
   0.26539
   0.26557
   0.25967
   0.25840
   0.25432
   0.27362
   0.29582
   0.31924
   0.34766
   0.34070
   0.35093
   0.32392
   0.31274
   0.27212
   0.26681
   0.27567
   0.27385
   0.27949
   0.27660
   0.29536
   0.27200
   0.26769
   0.27346
   0.27247
   0.28247
   0.28381
   0.28398
   0.30745
   0.25859
   0.25348
   0.26406
   0.31686
   0.32638
   0.30454
   0.30237
   0.26644
   0.25209
   0.25335
   0.26263
   0.26341
   0.28847
   0.29619
   0.28552
   0.28172
   0.30822
   0.33285
   0.32527
   0.32004
   0.29263
   0.27984
   0.27231
   0.29207
   0.27949
   0.30197
   0.31288
   0.30282
   0.31317
   0.28042
   0.26091
   0.26648
   0.26101
   0.25691
   0.27660
   0.26642
   0.26472
   0.27276
   0.29206
   0.27063
   0.31750
   0.33946
   0.34076
   0.26876
   0.32635
   0.35851
   0.36491
   0.35592
   0.36041
   0.29661
   0.29357
   0.25911
   0.28440
   0.26880
   0.28649
   0.26682
   0.27215
   0.27402
   0.26308
   0.27951
   0.27981
   0.28157
   0.25471
   0.28722
   0.26697
   0.25544
   0.28092
   0.24076
   0.25137
   0.26123
   0.25068
   0.24578
   0.24170
   0.24265
   0.25437
   0.25478
   0.24737
   0.26444
   0.25709
   0.27183
   0.27582
   0.27124
   0.28397
   0.29001
   0.30201
   0.27274
   0.26984
   0.25945
   0.24212
   0.25193
   0.25390
   0.27243
   0.26478
   0.26493
   0.28827
   0.27084
   0.26028
   0.25875
   0.24351
   0.27141
   0.27791
   0.28368
   0.27921
   0.27186
   0.26125
   0.27507
   0.26496
   0.26004
   0.26446
   0.26142
   0.26093
   0.26310
   0.26945
   0.27112
   0.25726
   0.26981
   0.27143
   0.26556
   0.27543
   0.26656
   0.27692
   0.28082
   0.29288
   0.31214
   0.29311
   0.28737
   0.28039
   0.23788
   0.24254
   0.26881
   0.28049
   0.28907
   0.30999
   0.30401
   0.31108
   0.29875
   0.28487
   0.25932
   0.28858
   0.29127
   0.26637
   0.26100
   0.27913
   0.27877
   0.29057
   0.27155
   0.26563
   0.26732
   0.26783
   0.27064
   0.26251
   0.24592
   0.26863
   0.28309
   0.34368
   0.27173
   0.26918
   0.28163
   0.28419
   0.25221
   0.26447
   0.24879
   0.25348
   0.25127
   0.24371
   0.23399
   0.28018
   0.24021
   0.25607
   0.26129
   0.26434
   0.26506
   0.26119
   0.27301
   0.27770
   0.29547
   0.31908
   0.31372
   1.65422
   1.66913
   1.64613
   1.64120
   1.63836
   1.63607
   1.60942
   1.62686
   1.61191
   1.63222
   1.58743
   1.57688
   1.56316
   1.53377
   1.57802
   1.58060
   1.57687
   1.58232
   1.58395
   1.56904
   1.52683
   1.50783
   1.52743
   1.53254
   1.54550
   1.50761
   1.49454
   1.55439
   1.55372
   1.56857
   1.54595
   1.49023
   1.54433
   1.50960
   1.49330
   1.52139
   1.54109
   1.53418
   1.53829
   1.52243
   1.56082
   1.51579
   1.51596
   1.49167
   1.48807
   1.52220
   1.58712
   1.52053
   1.52024
   1.51213
   1.50193
   1.47395
   1.46889
   1.44014
   1.40517
   1.36921
   1.39374
   1.34564
   1.38184
   1.36898
   1.35563
   1.36169
   1.39001
   1.40679
   1.39521
   1.38477
   1.42526
   1.31567
   1.35067
   1.39556
   1.35130
   1.26232
   1.23654
   1.24753
   1.22501
   1.23258
   1.19452
   1.15403
   1.12769
   1.09195
   1.09163
   1.08155
   1.05575
   1.08042
   1.05253
   1.06074
   1.06885
   1.11412
   1.11102
   1.14272
   1.11059
   1.11462
   1.11196
   1.12319
   1.08819
   1.06190
   1.02785
   1.00552
   1.05130
   1.02197
   0.98271
   0.97682
   0.96981
   0.95681
   0.94688
   0.92613
   0.93012
   0.95841
   0.98608
   0.99086
   0.95176
   0.95151
   0.95073
   0.93588
   0.95647
   1.02520
   1.03878
   1.03710
   0.99051
   1.06396
   0.96589
   0.94958
   0.95734
   0.92595
   0.93113
   0.91936
   0.93671
   0.92396
   0.93604
   0.91301
   0.94807
   0.94188
   0.93155
   0.92604
   0.90333
   0.90703
   0.92005
   0.91353
   0.95499
   0.95390
   0.90481
   0.89179
   0.89955
   0.85257
   0.82993
   0.85792
   0.83537
   0.80436
   0.78191
   0.81657
   0.78900
   0.81849
   0.76999
   0.75299
   0.74837
   0.69803
   0.69430
   0.69768
   0.70170
   0.67366
   0.66234
   0.72448
   0.71024
   0.67486
   0.63440
   0.67035
   0.66370
   0.68754
   0.72383
   0.69525
   0.66872
   0.64648
   0.61883
   0.63121
   0.66349
   0.65685
   0.67738
   0.63712
   0.63780
   0.62322
   0.60051
   0.61158
   0.59812
   0.57915
   0.61043
   0.59019
   0.59226
   0.58277
   0.59730
   0.52510
   0.50562
   0.51290
   0.47692
   0.46479
   0.44190
   0.42091
   0.37856
   0.33582
   0.35502
   0.35895
   0.37141
   0.39451
   0.38612
   0.39666
   0.34594
   0.42281
   0.37200
   0.38578
   0.37663
   0.38155
   0.38362
   0.39404
   0.44655
   0.40501
   0.43391
   0.43890
   0.41847
   0.40000
   0.42174
   0.40339
   0.38652
   0.37708
   0.39750
   0.35640
   0.38578
   0.37525
   0.36932
   0.38618
   0.37703
   0.42494
   0.41999
   0.44894
   0.41423
   0.41651
   0.36747
   0.35239
   0.30834
   0.32766
   0.31496
   0.32768
   0.31573
   0.31799
   0.34126
   0.40706
   0.38503
   0.43149
   0.42036
   0.42723
   0.42623
   0.45994
   0.46593
   0.41674
   0.40397
   0.38678
   0.40562
   0.46054
   0.43276
   0.48314
   0.48579
   0.50160
   0.48356
   0.50842
   0.52326
   0.51425
   0.51873
   0.52535
   0.46501
   0.47061
   0.45499
   0.47528
   0.49586
   0.51025
   0.52024
   0.51855
   0.54108
   0.50283
   0.53341
   0.54688
   0.56514
   0.54773
   0.53784
   0.56320
   0.58736
   0.60096
   0.61916
   0.59228
   0.61072
   0.59347
   0.63842
   0.58515
   0.56221
   0.57153
   0.53425
   0.56100
   0.55184
   0.48175
   0.55442
   0.57803
   0.53967
   0.57684
   0.51266
   0.62499
   0.59552
   0.61458
   0.61144
   0.63404
   0.60027
   0.63323
   0.58970
   0.58587
   0.51911
   0.47860
   0.46179
   0.43889
   0.44592
   0.46495
   0.42860
   0.43315
   0.44139
   0.42973
   0.45916
   0.48424
   0.50285
   0.49368
   0.51828
   0.50658
   0.49977
   0.52626
   0.48391
   0.49721
   0.48985
   0.44841
   0.46959
   0.46458
   0.44659
   0.43738
   0.42719
   0.43788
   0.43300
   0.35753
   0.35415
   0.39504
   0.37485
   0.38803
   0.34248
   0.35453
   0.37147
   0.38270
   0.38907
   0.41423
   0.34497
   0.32619
   0.39392
   0.31732
   0.35747
   0.33604
   0.33159
   0.34940
   0.33093
   0.37288
   0.34745
   0.36108
   0.34690
   0.35051
   0.34584
   0.34631
   0.36730
   0.44993
   0.45239
   0.47037
   0.47670
   0.49964
   0.51058
   0.52192
   0.53199
   0.54360
   0.56319
   0.58599
   0.60810
   0.60706
   0.60615
   0.59534
   0.64723
   0.62214
   0.61733
   0.58871
   0.55297
   0.55227
   0.52330
   0.51243
   0.49795
   0.48964
   0.54723
   0.55312
   0.58663
   0.59219
   0.56712
   0.54853
   0.55028
   0.56282
   0.51644
   0.53367
   0.53274
   0.48430
   0.47670
   0.46691
   0.41997
   0.41063
   0.42407
   0.41492
   0.42072
   0.45163
   0.43092
   0.35789
   0.40799
   0.42541
   0.44476
   0.45053
   0.48213
   0.47585
   0.46888
   0.43249
   0.45470
   0.41931
   0.42721
   0.48080
   0.47993
   0.51426
   0.49133
   0.48760
   0.49404
   0.51453
   0.49927
   0.52158
   0.43764
   0.47221
   0.50428
   0.46388
   0.46387
   0.44848
   0.47747
   0.47035
   0.51071
   0.51286
   0.50766
   0.55167
   0.54306
   0.52400
   0.50905
   0.43222
   0.41077
   0.36460
   0.36449
   0.36990
   0.33531
   0.32707
   0.35502
   0.35061
   0.38197
   0.37124
   0.44383
   0.50340
   0.45248
   0.45342
   0.47772
   0.48022
   0.52606
   0.52724
   0.53906
   0.51382
   0.51354
   0.50117
   0.48172
   0.48654
   0.53476
   0.52717
   0.55217
   0.55257
   0.57688
   0.53584
   0.56379
   0.51637
   0.53281
   0.51282
   0.51734
   0.48556
   0.47496
   0.46850
   0.48795
   0.42138
   0.53808
   0.55217
   0.53827
   0.53851
   0.50161
   0.49032
   0.51167
   0.50181
   0.46810
   0.48618
   0.49142
   0.46977
   0.46949
   0.52322
   0.50219
   0.44548
   0.47917
   0.51615
   0.52431
   0.54827
   0.60225
   0.52086
   0.48947
   0.50466
   0.49096
   0.52935
   0.50708
   0.46158
   0.41906
   0.41541
   0.42006
   0.39308
   0.39075
   0.44718
   0.41852
   0.42184
   0.43111
   0.40870
   0.39137
   0.39369
   0.40458
   0.40681
   0.40563
   0.39962
   0.39715
   0.43086
   0.45796
   0.40364
   0.41588
   0.38936
   0.43296
   0.44139
   0.41727
   0.46582
   0.48640
   0.44949
   0.42000
   0.38826
   0.38670
   0.41014
   0.37082
   0.39930
   0.42598
   0.40936
   0.39501
   0.40434
   0.40509
   0.45966
   0.40796
   0.39792
   0.38748
   0.35394
   0.37392
   0.33086
   0.32722
   0.34240
   0.32991
   0.36453
   0.33980
   0.38373
   0.38543
   0.39107
   0.40495
   0.40364
   0.40123
   0.38316
   0.36786
   0.41250
   0.41620
   0.42315
   0.42674
   0.41805
   0.45158
   0.44087
   0.43622
   0.46038
   0.50028
   0.51043
   0.61169
   0.56634
   0.51501
   0.53659
   0.51476
   0.55925
   0.49252
   0.48636
   0.51715
   0.49036
   0.52557
   0.48034
   0.40817
   0.38387
   0.38798
   0.44644
   0.38854
   0.41221
   0.40899
   0.38354
   0.38667
   0.37582
   0.33449
   0.35103
   0.35022
   0.31113
   0.33021
   0.32587
   0.31686
   0.31606
   0.34953
   0.33870
   0.31778
   0.30963
   0.31656
   0.31495
   0.32750
   0.32586
   0.34743
   0.33517
   0.32755
   0.33650
   0.33577
   0.33818
   0.33095
   0.35482
   0.36347
   0.33789
   0.36774
   0.38967
   0.36488
   0.35274
   0.35837
   0.36689
   0.35133
   0.34313
   0.35702
   0.33188
   0.33161
   0.34448
   0.38379
   0.37657
   0.37037
   0.40108
   0.39332
   0.39758
   0.39714
   0.36457
   0.39784
   0.39643
   0.41421
   0.41400
   0.43329
   0.42896
   0.43708
   0.41674
   0.39753
   0.41448
   0.39210
   0.38943
   0.37647
   0.39651
   0.41117
   0.44088
   0.43878
   0.44660
   0.45125
   0.44449
   0.42804
   0.42070
   0.44622
   0.46583
   0.46935
   0.47324
   0.45703
   0.45509
   0.45766
   0.47094
   0.42555
   0.36791
   0.47566
   0.46341
   0.53226
   0.53184
   0.47307
   0.42926
   0.46419
   0.43892
   0.43615
   0.44510
   0.48042
   0.46500
   0.42483
   0.42630
   0.38484
   0.39136
   0.41467
   0.42051
   0.39267
   0.41079
   0.39582
   0.38769
   0.37860
   0.40372
   0.38802
   0.38658
   0.35433
   0.32873
   0.32740
   0.36759
   0.36385
   0.36702
   0.37736
   0.41904
   0.39386
   0.40083
   0.37150
   0.39050
   0.43742
   0.40062
   0.42997
   0.43798
   0.38751
   0.39720
   0.36158
   0.26556
   0.25149
   0.25489
   0.26283
   0.25582
   0.25478
   0.25373
   0.23963
   0.27557
   0.28541
   0.28312
   0.30663
   0.33845
   0.23886
   0.33749
   0.32740
   0.30908
   0.39586
   0.40606
   0.38806
   0.39047
   0.37488
   0.35842
   0.35803
   0.30978
   0.33245
   0.33507
   0.35132
   0.33851
   0.26541
   0.32550
   0.27442
   0.26944
   0.24671
   0.24499
   0.25777
   0.27236
   0.26176
   0.25067
   0.24894
   0.25182
   0.24452
   0.26535
   0.26907
   0.27254
   0.26268
   0.23256
   0.26095
   0.26868
   0.25751
   0.25068
   0.28732
   0.29020
   0.37118
   0.35621
   0.36696
   0.36488
   0.35389
   0.37599
   0.39499
   0.35980
   0.37263
   0.38018
   0.37786
   0.36598
   0.37048
   0.38278
   0.40005
   0.42187
   0.44651
   0.45253
   0.48588
   0.44842
   0.42619
   0.36639
   0.39344
   0.44638
   0.45826
   0.42797
   0.36074
   0.33740
   0.32344
   0.34223
   0.35496
   0.35420
   0.35489
   0.36686
   0.32106
   0.37849
   0.45797
   0.46852
   0.44330
   0.33894
   0.39002
   0.35999
   0.41478
   0.44579
   0.44831
   0.50711
   0.47322
   0.51064
   0.54777
   0.50982
   0.45992
   0.45618
   0.47189
   0.49656
   0.52638
   0.53146
   0.54411
   0.54646
   0.52822
   0.53662
   0.55326
   0.55662
   0.46770
   0.53532
   0.49554
   0.45110
   0.50435
   0.48904
   0.52811
   0.48454
   0.46757
   0.47861
   0.45520
   0.45345
   0.41441
   0.41052
   0.43942
   0.41710
   0.39574
   0.37919
   0.38123
   0.40012
   0.39946
   0.39164
   0.38301
   0.38297
   0.37618
   0.36965
   0.36593
   0.36226
   0.35542
   0.36979
   0.35266
   0.39222
   0.34440
   0.32979
   0.37122
   0.37833
   0.38190
   0.35558
   0.35143
   0.35443
   0.36378
   0.35587
   0.35026
   0.35158
   0.34260
   0.36438
   0.34683
   0.32293
   0.33320
   0.33223
   0.33319
   0.33149
   0.34777
   0.37640
   0.38404
   0.35937
   0.33026
   0.33235
   0.32236
   0.35110
   0.34466
   0.33791
   0.33546
   0.33654
   0.32535
   0.34424
   0.33364
   0.33525
   0.30960
   0.32926
   0.33407
   0.37292
   0.35722
   0.37596
   0.36022
   0.37668
   0.35774
   0.34133
   0.27983
   0.30764
   0.27248
   0.26204
   0.25579
   0.25325
   0.27035
   0.26995
   0.26935
   0.26419
   0.28662
   0.30833
   0.30537
   0.27371
   0.29713
   0.30298
   0.34556
   0.35457
   0.36529
   0.40409
   0.43619
   0.44763
   0.43156
   0.46771
   0.42027
   0.40175
   0.40392
   0.39555
   0.38551
   0.42583
   0.39647
   0.40324
   0.37020
   0.40495
   0.42471
   0.35636
   0.36112
   0.36959
   0.38596
   0.36046
   0.34885
   0.33829
   0.37700
   0.35040
   0.34079
   0.33773
   0.31505
   0.30145
   0.30878
   0.29534
   0.29569
   0.28214
   0.31245
   0.31548
   0.28549
   0.29030
   0.26608
   0.29584
   0.28798
   0.29934
   0.28687
   0.29596
   0.27219
   0.27764
   0.28817
   0.28662
   0.28763
   0.27333
   0.29147
   0.40910
   0.38151
   0.38162
   0.37974
   0.40340
   0.37270
   0.40416
   0.37957
   0.38391
   0.40824
   0.38253
   0.37303
   0.39023
   0.38765
   0.39828
   0.36186
   0.35078
   0.35401
   0.34068
   0.32973
   0.36230
   0.34313
   0.34613
   0.33860
   0.35490
   0.35561
   0.34509
   0.34345
   0.39908
   0.35846
   0.34921
   0.34500
   0.34318
   0.34846
   0.34455
   0.33562
   0.34616
   0.33135
   0.32970
   0.33037
   0.36353
   0.33920
   0.34326
   0.31568
   0.31615
   0.31474
   0.32194
   0.32040
   0.32064
   0.32748
   0.30674
   0.32101
   0.33916
   0.33496
   0.32091
   0.31931
   0.35882
   0.34073
   0.33746
   0.35559
   0.34961
   0.35353
   0.35547
   0.33016
   0.34221
   0.33267
   0.32959
   0.33714
   0.33852
   0.34644
   0.34319
   0.33952
   0.33460
   0.35875
   0.34308
   0.35040
   0.32585
   0.32576
   0.33207
   0.34993
   0.33200
   0.35538
   0.36401
   0.36279
   0.38085
   0.36338
   0.37051
   0.32532
   0.35416
   0.37463
   0.37634
   0.36364
   0.41359
   0.40112
   0.40134
   0.35674
   0.38708
   0.39496
   0.40228
   0.41638
   0.38830
   0.39256
   0.34321
   0.36596
   0.35776
   0.41663
   0.42727
   0.40763
   0.40821
   0.42085
   0.40089
   0.41820
   0.42420
   0.40575
   0.39451
   0.37510
   0.36936
   0.34917
   0.35473
   0.37855
   0.38838
   0.32916
   0.34388
   0.36192
   0.35226
   0.36599
   0.36210
   0.34749
   0.38716
   0.39939
   0.41690
   0.41052
   0.43683
   0.43929
   0.39532
   0.40746
   0.43237
   0.41606
   0.41618
   0.35768
   0.34805
   0.37126
   0.36892
   0.37378
   0.36615
   0.43982
   0.42410
   0.45471
   0.44013
   0.38067
   0.37414
   0.34007
   0.33717
   0.34682
   0.35449
   0.34687
   0.35389
   0.33008
   0.34224
   0.34801
   0.32644
   0.32645
   0.33212
   0.34498
   0.40297
   0.42076
   0.45100
   0.42118
   0.41942
   0.40463
   0.38847
   0.39447
   0.40821
   0.41733
   0.34382
   0.34774
   0.31819
   0.32608
   0.32183
   0.32043
   0.33246
   0.34596
   0.40449
   0.42631
   0.42351
   0.43391
   0.38112
   0.42698
   0.33476
   0.38713
   0.39948
   0.33619
   0.33660
   0.32450
   0.30359
   0.25991
   0.26999
   0.27636
   0.34264
   0.32969
   0.33220
   0.28986
   0.28242
   0.27516
   0.27377
   0.26821
   0.27704
   0.27870
   0.33577
   0.33772
   0.35610
   0.35350
   0.35650
   0.32225
   0.38807
   0.41547
   0.39989
   0.41750
   0.42519
   0.42613
   0.40313
   0.36261
   0.35128
   0.34667
   0.32579
   0.34491
   0.38832
   0.37276
   0.37674
   0.37858
   0.38781
   0.35492
   0.34603
   0.33701
   0.34286
   0.34694
   0.33742
   0.30924
   0.30485
   0.33466
   0.37257
   0.36415
   0.34166
   0.33211
   0.35064
   0.37260
   0.31741
   0.35305
   0.33993
   0.37014
   0.38479
   0.35348
   0.36146
   0.35240
   0.36898
   0.33158
   0.31764
   0.26979
   0.27297
   0.26946
   0.26654
   0.26202
   0.27777
   0.29560
   0.31256
   0.27787
   0.30803
   0.30434
   0.27847
   0.27371
   0.27515
   0.26056
   0.26538
   0.27785
   0.26212
   0.26377
   0.27993
   0.27804
   0.28115
   0.31130
   0.29376
   0.27187
   0.26692
   0.28043
   0.28044
   0.28164
   0.27329
   0.28550
   0.27806
   0.27503
   0.34255
   0.26936
   0.29379
   0.29565
   0.28223
   0.25663
   0.27984
   0.28442
   0.29377
   0.31826
   0.37099
   0.30092
   0.30890
   0.31251
   0.29991
   0.29538
   0.29790
   0.29300
   0.29133
   0.28241
   0.29836
   0.34763
   0.35460
   0.35689
   0.34056
   0.36919
   0.37241
   0.38326
   0.37001
   0.34759
   0.32442
   0.32402
   0.33323
   0.30908
   0.27354
   0.26071
   0.26722
   0.31965
   0.32752
   0.29645
   0.32363
   0.33327
   0.33011
   0.33601
   0.32373
   0.31940
   0.29441
   0.33493
   0.34209
   0.30377
   0.32297
   0.32576
   0.35833
   0.34777
   0.32852
   0.34637
   0.34708
   0.35696
   0.34010
   0.35624
   0.37917
   0.31473
   0.36566
   0.35198
   0.32479
   0.33826
   0.30654
   0.33920
   0.34106
   0.33194
   0.35076
   0.37905
   0.40077
   0.37996
   0.36928
   0.34297
   0.31255
   0.33443
   0.35111
   0.30179
   0.31593
   0.28034
   0.29064
   0.28933
   0.29676
   0.29355
   0.31064
   0.33500
   0.32612
   0.28621
   0.25920
   0.27853
   0.27243
   0.27833
   0.26299
   0.27795
   0.26673
   0.26566
   0.26670
   0.28480
   0.33706
   0.32558
   0.34858
   0.32931
   0.33512
   0.29644
   0.27461
   0.26955
   0.28146
   0.26409
   0.26976
   0.27602
   0.28229
   0.30131
   0.28828
   0.25931
   0.26037
   0.25632
   0.26072
   0.23227
   0.23416
   0.23669
   0.23347
   0.23674
   0.23746
   0.24564
   0.29345
   0.30132
   0.29253
   0.28683
   0.30177
   0.29855
   0.31396
   0.32450
   0.31044
   0.30391
   0.34615
   0.31357
   0.28971
   0.31449
   0.30677
   0.30525
   0.30377
   0.29103
   0.30509
   0.32299
   0.30253
   0.32611
   0.30193
   0.31394
   0.31664
   0.31672
   0.32054
   0.32532
   0.31992
   0.30510
   0.29815
   0.33259
   0.32005
   0.30328
   0.31058
   0.30367
   0.29659
   0.30863
   0.31116
   0.31735
   0.37047
   0.39019
   0.41662
   0.38062
   0.39891
   0.40893
   0.39969
   0.38616
   0.31406
   0.32057
   0.36456
   0.34184
   0.38679
   0.38621
   0.38270
   0.35055
   0.37653
   0.35014
   0.32866
   0.32889
   0.31393
   0.30547
   0.25256
   0.24598
   0.23231
   0.26392
   0.24453
   0.24545
   0.28037
   0.33655
   0.33864
   0.31424
   0.32229
   0.32921
   0.30360
   0.33466
   0.32714
   0.34164
   0.33639
   0.34568
   0.32898
   0.32385
   0.31880
   0.32717
   0.32818
   0.36468
   0.38439
   0.35662
   0.35411
   0.35182
   0.32773
   0.32773
   0.32837
   0.34187
   0.26515
   0.25955
   0.24568
   0.24901
   0.24828
   0.24696
   0.26365
   0.24711
   0.25174
   0.28814
   0.27903
   0.26677
   0.26343
   0.26304
   0.28597
   0.28942
   0.34648
   0.34027
   0.36114
   0.34210
   0.35905
   0.34330
   0.37541
   0.46751
   0.43820
   0.45892
   0.48848
   0.43358
   0.41214
   0.40339
   0.42429
   0.42480
   0.38463
   0.39378
   0.38886
   0.38322
   0.37314
   0.41285
   0.40228
   0.42878
   0.41831
   0.43969
   0.43576
   0.42034
   0.39858
   0.42776
   0.34813
   0.33148
   0.29237
   0.33681
   0.32041
   0.32793
   0.33857
   0.30707
   0.30291
   0.29556
   0.30434
   0.31045
   0.24920
   0.26334
   0.27120
   0.26056
   0.27074
   0.30734
   0.23217
   0.25296
   0.25392
   0.27664
   0.23950
   0.25267
   0.23580
   0.24703
   0.29330
   0.30782
   0.27631
   0.26914
   0.26211
   0.26599
   0.24060
   0.24345
   0.32916
   0.34113
   0.31120
   0.31849
   0.30399
   0.23916
   0.29707
   0.26878
   0.26575
   0.32318
   0.32426
   0.32149
   0.33843
   0.35279
   0.31745
   0.35002
   0.34562
   0.34323
   0.34641
   0.35549
   0.35856
   0.35117
   0.29568
   0.33122
   0.37033
   0.42004
   0.45356
   0.41631
   0.39121
   0.39656
   0.41225
   0.35710
   0.33792
   0.36504
   0.37165
   0.38709
   0.36831
   0.37367
   0.37556
   0.39324
   0.36155
   0.33647
   0.31938
   0.31684
   0.29584
   0.29613
   0.29617
   0.30179
   0.29993
   0.29457
   0.27096
   0.25253
   0.32492
   0.37850
   0.31299
   0.30926
   0.24112
   0.25085
   0.23618
   0.24479
   0.24330
   0.24342
   0.24872
   0.25536
   0.25684
   0.23461
   0.24368
   0.24207
   0.24172
   0.23254
   0.25186
   0.24253
   0.24651
   0.25268
   0.24973
   0.25921
   0.25773
   0.24718
   0.25095
   0.26934
   0.26850
   0.32078
   0.30278
   0.34585
   0.28252
   0.24301
   0.24626
   0.26184
   0.24943
   0.25835
   0.26281
   0.26585
   0.30986
   0.32262
   0.33035
   0.31209
   0.26502
   0.30587
   0.31669
   0.24141
   0.24098
   0.25439
   0.24406
   0.24027
   0.24451
   0.24111
   0.25014
   0.25075
   0.25929
   0.27354
   0.30858
   0.31268
   0.31701
   0.31958
   0.31295
   0.32809
   0.32968
   0.32780
   0.27997
   0.27515
   0.27622
   0.26992
   0.24408
   0.26985
   0.27532
   0.29676
   0.31928
   0.32491
   0.23876
   0.26592
   0.26898
   0.26388
   0.35278
   0.34325
   0.33517
   0.33057
   0.31086
   0.32245
   0.30516
   0.26150
   0.25984
   0.24885
   0.27340
   0.33443
   0.42707
   0.41742
   0.40051
   0.38487
   0.39827
   0.36186
   0.30196
   0.25497
   0.27797
   0.29724
   0.34092
   0.32326
   0.31268
   0.29511
   0.27811
   0.27442
   0.25704
   0.25641
   0.28065
   0.24253
   0.28116
   0.29676
   0.25285
   0.24636
   0.24165
   0.25427
   0.27595
   0.25662
   0.26578
   0.26871
   0.27663
   0.25756
   0.25500
   0.25835
   0.31435
   0.29873
   0.27777
   0.23626
   0.25642
   0.25618
   0.26440
   0.25930
   0.25360
   0.24415
   0.26760
   0.25632
   0.25171
   0.23960
   0.21268
   0.25577
   0.27156
   0.27354
   0.25441
   0.25267
   0.28283
   0.31916
   0.31110
   0.30714
   0.29775
   0.31182
   0.29937
   0.29823
   0.32044
   0.32500
   0.32475
   0.27789
   0.27589
   0.26010
   0.25203
   0.26000
   0.28582
   0.29212
   0.30491
   0.33125
   0.35220
   0.36365
   0.33604
   0.32001
   0.31666
   0.32628
   0.29168
   0.27932
   0.24697
   0.26695
   0.25504
   0.25914
   0.25736
   0.26376
   0.24939
   0.24897
   0.29331
   0.29020
   0.28835
   0.26316
   0.27022
   0.28718
   0.25533
   0.25262
   0.25136
   0.26477
   0.25551
   0.27238
   0.25004
   0.22568
   0.24583
   0.27566
   0.25881
   0.29157
   0.29429
   0.33862
   0.31062
   0.34325
   0.33425
   0.36330
   0.34972
   0.35043
   0.32592
   0.32772
   0.33569
   0.38340
   0.32446
   0.35229
   0.34158
   0.34714
   0.34432
   0.36128
   0.24581
   0.24904
   0.28487
   0.33957
   0.34866
   0.25781
   0.27572
   0.27640
   0.30318
   0.26687
   0.30579
   0.30606
   0.30232
   0.28747
   0.29725
   0.31189
   0.30628
   0.26601
   0.27360
   0.27097
   0.27112
   0.38290
   0.43322
   0.40975
   0.33675
   0.32664
   0.31308
   0.35607
   0.39155
   0.38583
   0.41731
   0.40070
   0.39165
   0.41324
   0.40616
   0.41248
   0.44567
   0.41837
   0.39622
   0.42410
   0.39236
   0.38185
   0.42707
   0.40635
   0.41117
   0.40272
   0.39189
   0.38680
   0.37395
   0.33728
   0.37513
   0.38300
   0.39024
   0.46275
   0.46072
   0.44181
   0.44706
   0.50480
   0.48182
   0.44953
   0.47161
   0.45984
   0.43734
   0.45375
   0.44353
   0.46561
   0.43245
   0.39670
   0.33400
   0.39511
   0.41951
   0.33759
   0.35860
   0.33733
   0.31030
   0.31343
   0.35366
   0.35185
   0.35493
   0.36340
   0.36249
   0.38175
   0.38541
   0.36467
   0.31448
   0.31125
   0.30533
   0.31700
   0.27826
   0.28710
   0.29868
   0.28986
   0.29226
   0.27751
   0.30403
   0.30813
   0.29480
   0.28466
   0.29086
   0.28560
   0.29422
   0.29629
   0.31314
   0.31200
   0.30653
   0.28369
   0.31709
   0.32916
   0.31497
   0.31118
   0.26424
   0.26389
   0.26922
   0.30571
   0.33784
   0.32673
   0.33356
   0.31788
   0.30263
   0.30589
   0.28198
   0.27560
   0.27415
   0.26978
   0.32365
   0.36096
   0.35226
   0.30055
   0.35491
   0.36016
   0.38203
   0.41516
   0.42220
   0.39866
   0.41200
   0.43121
   0.40590
   0.44053
   0.41490
   0.42250
   0.32961
   0.31362
   0.30631
   0.30693
   0.30317
   0.32078
   0.30307
   0.29084
   0.26646
   0.25439
   0.23769
   0.27135
   0.27121
   0.27169
   0.30181
   0.30555
   0.30783
   0.31021
   0.31075
   0.32377
   0.29026
   0.31538
   0.29727
   0.30672
   0.27642
   0.29091
   0.32182
   0.30757
   0.30404
   0.30937
   0.31855
   0.33095
   0.31828
   0.31210
   0.31927
   0.32260
   0.31265
   0.32565
   0.35545
   0.36596
   0.36055
   0.36108
   0.32539
   0.29717
   0.30669
   0.32404
   0.31753
   0.32461
   0.32191
   0.30510
   0.34666
   0.34720
   0.37628
   0.37838
   0.39064
   0.36904
   0.33479
   0.34327
   0.34866
   0.33314
   0.37013
   0.37886
   0.34688
   0.26925
   0.34269
   0.33778
   0.33791
   0.36068
   0.36393
   0.38450
   0.35921
   0.30184
   0.31631
   0.30711
   0.28958
   0.30596
   0.30693
   0.32590
   0.32468
   0.31148
   0.34695
   0.41772
   0.36977
   0.33185
   0.32535
   0.33932
   0.25952
   0.27248
   0.29534
   0.25323
   0.30930
   0.32351
   0.33176
   0.32364
   0.32630
   0.34276
   0.31206
   0.26135
   0.27592
   0.27109
   0.29476
   0.31014
   0.29016
   0.28899
   0.29349
   0.30281
   0.27470
   0.28883
   0.28275
   0.27885
   0.28305
   0.32015
   0.33972
   0.37414
   0.39715
   0.34003
   0.35661
   0.35139
   0.32165
   0.29811
   0.27673
   0.24679
   0.25756
   0.27666
   0.26656
   0.29036
   0.26941
   0.23194
   0.24656
   0.25706
   0.26547
   0.28150
   0.26746
   0.25122
   0.27423
   0.29850
   0.27651
   0.31920
   0.32553
   0.31599
   0.31814
   0.32869
   0.30422
   0.30733
   0.33646
   0.33741
   0.32946
   0.28275
   0.26797
   0.26564
   0.29335
   0.28203
   0.28370
   0.28954
   0.27543
   0.26388
   0.26810
   0.29687
   0.28135
   0.29643
   0.27425
   0.31489
   0.31564
   0.31923
   0.27833
   0.29292
   0.29454
   0.29356
   0.29610
   0.29500
   0.28869
   0.29113
   0.28692
   0.30082
   0.35258
   0.38558
   0.37110
   0.35820
   0.33119
   0.33171
   0.32756
   0.30252
   0.32316
   0.29837
   0.28827
   0.29983
   0.29797
   0.27956
   0.29396
   0.32256
   0.32877
   0.30259
   0.32487
   0.32618
   0.35678
   0.37593
   0.37735
   0.37626
   0.35911
   0.41611
   0.36233
   0.38594
   0.37128
   0.36618
   0.41874
   0.45927
   0.48681
   0.45188
   0.37879
   0.41675
   0.43371
   0.43767
   0.42891
   0.40408
   0.37685
   0.31698
   0.32619
   0.33418
   0.37014
   0.43413
   0.42924
   0.36808
   0.34497
   0.35543
   0.36298
   0.40664
   0.34481
   0.33038
   0.30815
   0.26539
   0.25046
   0.24910
   0.31767
   0.31600
   0.31772
   0.34628
   0.36117
   0.35835
   0.32591
   0.33417
   0.32777
   0.28858
   0.34554
   0.34441
   0.36689
   0.36133
   0.32050
   0.33616
   0.34066
   0.32605
   0.31836
   0.30716
   0.31301
   0.30743
   0.30749
   0.30259
   0.33824
   0.32868
   0.32993
   0.36617
   0.34365
   0.34219
   0.32830
   0.32628
   0.36872
   0.31537
   0.32351
   0.31744
   0.33653
   0.33555
   0.29621
   0.31538
   0.29588
   0.32197
   0.28592
   0.26667
   0.23541
   0.23904
   0.22275
   0.23051
   0.22403
   0.23173
   0.23568
   0.23242
   0.27467
   0.29203
   0.27049
   0.26136
   0.25078
   0.28408
   0.29188
   0.29036
   0.26809
   0.25183
   0.28911
   0.27566
   0.30698
   0.32977
   0.32943
   0.32284
   0.31574
   0.31230
   0.30185
   0.29722
   0.28935
   0.29206
   0.30390
   0.30530
   0.30911
   0.32900
   0.31957
   0.29838
   0.31256
   0.33607
   0.29619
   0.28354
   0.27803
   0.27296
   0.27260
   0.26033
   0.28959
   0.29787
   0.28063
   0.25664
   0.28409
   0.24574
   0.25328
   0.25177
   0.24050
   0.22313
   0.23029
   0.24262
   0.23099
   0.23333
   0.27709
   0.25682
   0.25229
   0.25284
   0.24365
   0.25769
   0.25502
   0.23622
   0.24380
   0.24633
   0.24682
   0.23286
   0.22846
   0.22321
   0.24606
   0.28062
   0.26263
   0.29974
   0.30042
   0.32609
   0.33601
   0.33952
   0.33217
   0.33264
   0.38376
   0.36650
   0.38290
   0.33531
   0.32415
   0.32690
   0.32598
   0.32791
   0.31063
   0.28615
   0.26585
   0.26412
   0.25293
   0.22812
   0.24489
   0.24702
   0.27402
   0.25431
   0.28335
   0.27544
   0.27970
   0.27477
   0.33834
   0.33488
   0.32570
   0.36699
   0.31926
   0.33924
   0.32451
   0.34022
   0.34723
   0.35446
   0.36165
   0.28146
   0.25871
   0.24499
   0.29337
   0.29568
   0.32098
   0.33462
   0.27689
   0.30649
   0.30506
   0.29876
   0.29130
   0.29340
   0.32211
   0.33684
   0.31210
   0.29600
   0.23011
   0.23542
   0.24204
   0.25622
   0.26659
   0.26105
   0.23818
   0.26755
   0.31051
   0.24760
   0.31854
   0.34597
   0.34765
   0.33800
   0.33673
   0.33874
   0.34756
   0.39616
   0.34876
   0.37157
   0.38811
   0.35106
   0.35936
   0.33581
   0.33371
   0.34614
   0.31279
   0.29805
   0.25606
   0.25855
   0.26953
   0.22053
   0.24372
   0.26825
   0.24840
   0.23638
   0.23333
   0.25411
   0.24956
   0.30304
   0.30362
   0.22867
   0.29193
   0.28277
   0.30498
   0.27319
   0.26543
   0.29439
   0.22934
   0.29798
   0.26141
   0.23204
   0.22784
   0.23772
   0.26210
   0.29099
   0.30069
   0.31530
   0.31084
   0.35424
   0.35979
   0.33710
   0.34670
   0.34737
   0.35089
   0.34142
   0.36092
   0.35772
   0.35136
   0.35593
   0.35646
   0.34557
   0.33162
   0.36965
   0.34060
   0.35304
   0.36973
   0.32119
   0.31088
   0.30254
   0.31170
   0.32389
   0.29889
   0.30940
   0.29983
   0.31216
   0.35786
   0.33849
   0.29626
   0.29649
   0.32360
   0.34364
   0.34533
   0.35566
   0.35813
   0.35198
   0.34328
   0.32666
   0.30977
   0.31619
   0.26210
   0.24644
   0.26058
   0.31469
   0.34767
   0.31569
   0.33096
   0.30960
   0.28766
   0.29902
   0.28081
   0.30309
   0.34007
   0.32695
   0.28283
   0.28793
   0.30251
   0.30670
   0.33188
   0.30088
   0.29590
   0.31140
   0.32651
   0.30546
   0.29790
   0.29757
   0.30381
   0.31710
   0.31392
   0.29935
   0.30268
   0.30415
   0.30569
   0.38152
   0.38590
   0.38152
   0.41923
   0.41707
   0.36143
   0.33216
   0.28185
   0.30017
   0.29497
   0.29757
   0.28630
   0.32396
   0.40181
   0.39300
   0.36766
   0.37509
   0.37856
   0.34253
   0.36843
   0.38804
   0.37878
   0.35331
   0.37544
   0.36716
   0.36398
   0.35298
   0.34349
   0.35130
   0.35471
   0.33055
   0.32023
   0.31091
   0.32644
   0.32963
   0.30581
   0.32853
   0.33998
   0.32133
   0.32319
   0.29698
   0.31098
   0.32569
   0.33472
   0.35851
   0.31929
   0.31274
   0.34353
   0.32562
   0.36280
   0.38154
   0.39035
   0.38962
   0.40601
   0.39214
   0.35533
   0.38245
   0.37045
   0.42068
   0.41044
   0.41358
   0.35846
   0.38962
   0.37091
   0.34941
   0.30532
   0.37013
   0.36886
   0.35905
   0.36076
   0.29403
   0.31172
   0.29497
   0.35580
   0.30137
   0.29636
   0.32063
   0.33788
   0.31544
   0.30636
   0.32631
   0.31824
   0.30371
   0.32333
   0.31786
   0.33126
   0.33240
   0.31649
   0.30942
   0.30202
   0.29718
   0.24389
   0.31128
   0.32191
   0.28557
   0.28502
   0.30320
   0.29400
   0.31499
   0.35178
   0.27800
   0.29392
   0.32475
   0.31504
   0.29523
   0.31690
   0.35171
   0.34041
   0.28672
   0.26357
   0.28107
   0.27466
   0.31735
   0.34752
   0.32737
   0.34150
   0.29673
   0.31024
   0.31760
   0.28683
   0.25803
   0.26133
   0.25000
   0.28833
   0.28006
   0.28374
   0.28036
   0.26314
   0.24955
   0.24253
   0.24027
   0.23723
   0.23823
   0.22869
   0.24011
   0.26047
   0.26987
   0.32888
   0.31475
   0.29413
   0.28749
   0.27694
   0.28591
   0.27153
   0.27259
   0.26130
   0.27052
   0.27417
   0.27333
   0.26791
   0.25019
   0.27388
   0.26181
   0.26248
   0.25083
   0.25478
   0.25399
   0.27265
   0.27380
   0.29767
   0.26536
   0.26321
   0.26658
   0.26443
   0.26718
   0.26239
   0.26384
   0.27508
   0.26950
   0.26414
   0.26609
   0.26607
   0.25292
   0.21895
   0.24569
   0.26313
   0.26664
   0.30794
   0.28013
   0.25881
   0.26230
   0.27103
   0.27505
   0.27672
   0.27649
   0.26586
   0.33991
   0.35037
   0.33005
   0.34593
   0.33509
   0.31816
   0.33707
   0.33281
   0.35411
   0.36410
   0.36458
   0.34149
   0.33378
   0.34121
   0.33757
   0.34451
   0.32019
   0.33186
   0.24132
   0.27238
   0.25874
   0.25196
   0.25324
   0.26262
   0.25595
   0.25314
   0.24826
   0.24382
   0.26677
   0.24612
   0.24680
   0.25681
   0.25344
   0.24102
   0.27660
   0.28378
   0.28183
   0.27642
   0.27554
   0.33349
   0.27940
   0.28741
   0.29414
   0.30287
   0.29957
   0.26015
   0.27874
   0.30417
   0.28800
   0.27783
   0.29366
   0.27391
   0.26922
   0.25304
   0.24302
   0.23960
   0.26389
   0.24450
   0.22759
   0.24410
   0.25458
   0.25486
   0.26371
   0.26623
   0.25784
   0.28394
   0.33855
   0.35363
   0.33168
   0.32410
   0.31940
   0.33975
   0.33964
   0.36476
   0.34741
   0.38898
   0.39062
   0.38053
   0.38152
   0.35843
   0.36185
   0.34450
   0.33977
   0.33041
   0.35709
   0.35287
   0.33887
   0.35482
   0.35052
   0.36081
   0.35643
   0.36930
   0.37055
   0.36583
   0.36245
   0.35813
   0.32585
   0.34655
   0.30290
   0.28809
   0.28493
   0.25905
   0.27418
   0.25502
   0.25487
   0.25827
   0.25618
   0.26963
   0.24841
   0.31807
   0.31795
   0.23911
   0.22940
   0.22475
   0.22931
   0.22633
   0.26660
   0.25037
   0.27447
   0.27801
   0.28563
   0.27811
   0.25455
   0.28162
   0.25489
   0.27367
   0.27635
   0.28165
   0.29728
   0.33827
   0.28319
   0.28683
   0.26271
   0.26603
   0.26096
   0.25327
   0.25057
   0.26153
   0.25006
   0.25625
   0.26011
   0.24651
   0.25082
   0.25094
   0.24177
   0.24017
   0.26722
   0.25658
   0.29120
   0.27831
   0.25106
   0.25185
   0.25937
   0.25242
   0.25948
   0.25339
   0.24425
   0.26179
   0.26833
   0.25193
   0.24035
   0.24967
   0.25472
   0.27371
   0.29625
   0.29981
   0.25934
   0.31131
   0.28829
   0.29770
   0.30154
   0.31178
   0.35493
   0.35509
   0.37293
   0.37019
   0.41569
   0.39867
   0.41075
   0.40927
   0.40670
   0.37855
   0.38742
   0.39559
   0.39695
   0.36020
   0.33397
   0.34828
   0.36062
   0.35844
   0.34759
   0.34581
   0.36811
   0.29933
   0.28222
   0.31626
   0.32890
   0.34546
   0.34491
   0.36465
   0.33839
   0.27935
   0.28232
   0.25725
   0.27179
   0.25438
   0.26394
   0.24819
   0.24178
   0.30242
   0.32287
   0.32440
   0.28814
   0.33902
   0.35131
   0.35247
   0.37344
   0.37433
   0.38691
   0.37889
   0.37847
   0.39749
   0.37890
   0.36505
   0.36648
   0.35729
   0.37326
   0.35110
   0.37086
   0.35439
   0.37038
   0.34364
   0.36760
   0.35473
   0.33601
   0.33590
   0.32594
   0.31971
   0.25885
   0.33415
   0.34868
   0.33822
   0.34217
   0.28430
   0.26919
   0.24771
   0.27935
   0.34357
   0.35812
   0.35749
   0.33293
   0.27684
   0.33981
   0.36305
   0.40557
   0.39025
   0.42960
   0.38269
   0.38361
   0.37479
   0.35660
   0.36976
   0.40551
   0.40813
   0.41646
   0.38676
   0.36898
   0.34632
   0.33299
   0.36645
   0.32810
   0.33298
   0.33458
   0.32423
   0.33323
   0.31381
   0.31566
   0.33041
   0.27939
   0.29368
   0.31259
   0.31137
   0.33256
   0.37869
   0.36582
   0.38503
   0.35128
   0.34045
   0.33938
   0.33238
   0.35664
   0.34695
   0.34193
   0.33666
   0.34341
   0.34230
   0.35539
   0.36773
   0.35469
   0.34805
   0.36031
   0.36403
   0.34696
   0.37570
   0.36371
   0.35824
   0.35547
   0.36251
   0.37018
   0.39199
   0.37103
   0.38947
   0.40588
   0.40062
   0.40881
   0.42292
   0.43627
   0.42861
   0.43617
   0.38642
   0.33663
   0.36375
   0.34612
   0.38010
   0.41450
   0.40957
   0.36385
   0.42269
   0.41991
   0.40190
   0.42735
   0.46281
   0.45794
   0.50727
   0.43696
   0.46136
   0.46362
   0.44543
   0.45162
   0.44236
   0.38453
   0.38139
   0.36959
   0.34618
   0.37274
   0.37166
   0.38694
   0.38286
   0.34770
   0.36250
   0.37925
   0.39245
   0.38352
   0.38308
   0.39622
   0.37388
   0.39566
   0.39071
   0.41451
   0.41052
   0.38587
   0.42253
   0.44253
   0.41659
   0.42762
   0.42190
   0.38720
   0.37331
   0.39116
   0.45257
   0.46664
   0.43363
   0.41335
   0.41151
   0.44757
   0.43025
   0.44990
   0.37335
   0.40158
   0.40942
   0.39251
   0.37525
   0.42105
   0.40339
   0.36421
   0.38933
   0.37303
   0.38066
   0.37825
   0.30992
   0.28570
   0.26766
   0.25533
   0.25153
   0.26997
   0.26437
   0.27127
   0.26195
   0.25237
   0.26835
   0.26605
   0.27677
   0.27962
   0.27155
   0.27532
   0.26055
   0.24998
   0.24998
   0.25858
   0.25822
   0.29226
   0.27589
   0.27479
   0.28062
   0.28196
   0.28968
   0.28775
   0.25252
   0.27039
   0.28052
   0.25370
   0.25293
   0.25400
   0.25705
   0.25550
   0.24057
   0.25093
   0.25143
   0.25102
   0.26131
   0.25991
   0.29370
   0.25882
   0.28702
   0.27983
   0.28557
   0.28519
   0.27695
   0.26860
   0.27000
   0.27511
   0.28678
   0.29579
   0.28729
   0.28180
   0.28935
   0.32716
   0.30495
   0.33436
   0.31215
   0.30403
   0.31961
   0.30128
   0.30729
   0.31122
   0.23568
   0.28431
   0.25113
   0.28735
   0.27386
   0.30071
   0.29878
   0.29229
   0.30709
   0.34872
   0.32767
   0.31763
   0.29271
   0.31020
   0.31053
   0.28943
   0.29124
   0.28354
   0.29277
   0.26818
   0.26386
   0.24663
   0.25643
   0.25139
   0.26085
   0.25902
   0.26034
   0.25139
   0.28397
   0.34134
   0.28525
   0.25888
   0.24001
   0.25056
   0.23040
   0.23743
   0.25838
   0.26892
   0.26706
   0.31066
   0.27460
   0.25540
   0.25308
   0.24278
   0.27384
   0.24894
   0.24432
   0.24947
   0.24926
   0.24314
   0.24668
   0.24964
   0.25226
   0.24882
   0.26071
   0.25189
   0.25220
   0.25460
   0.24503
   0.26728
   0.32240
   0.31232
   0.28653
   0.34621
   0.31098
   0.32812
   0.31696
   0.28252
   0.26893
   0.27864
   0.27982
   0.28566
   0.27641
   0.30412
   0.29483
   0.31408
   0.29143
   0.29908
   0.28314
   0.31246
   0.32343
   0.32497
   0.30604
   0.37068
   0.42961
   0.41044
   0.41877
   0.37489
   0.38587
   0.34916
   0.28104
   0.32200
   0.29555
   0.35017
   0.33484
   0.32182
   0.28668
   0.25805
   0.24844
   0.26711
   0.27583
   0.26364
   0.26880
   0.26556
   0.27994
   0.28362
   0.28747
   0.27891
   0.26590
   0.27880
   0.24947
   0.26545
   0.26554
   0.26525
   0.26358
   0.25671
   0.25525
   0.23679
   0.24667
   0.25447
   0.32398
   0.32985
   0.27934
   0.27105
   0.25778
   0.25578
   0.26678
   0.26432
   0.26046
   0.26050
   0.25230
   0.27471
   0.29982
   0.31377
   0.34085
   0.34018
   0.39744
   0.41870
   0.38649
   0.40950
   0.35697
   0.36763
   0.30884
   0.28897
   0.28640
   0.26333
   0.26494
   0.27678
   0.23646
   0.28854
   0.29533
   0.28441
   0.25370
   0.28964
   0.27589
   0.27023
   0.33438
   0.28552
   0.29578
   0.32675
   0.29472
   0.32525
   0.29133
   0.30100
   0.30167
   0.32054
   0.30653
   0.26688
   0.28592
   0.29693
   0.29607
   0.29698
   0.30352
   0.29098
   0.29558
   0.30600
   0.30486
   0.30620
   0.30385
   0.27265
   0.34085
   0.33817
   0.31934
   0.32567
   0.26003
   0.30860
   0.30541
   0.32583
   0.29164
   0.30249
   0.33229
   0.32437
   0.27124
   0.26140
   0.25860
   0.25775
   0.26318
   0.25335
   0.27297
   0.31388
   0.27850
   0.29649
   0.28507
   0.28007
   0.25683
   0.26252
   0.26318
   0.28770
   0.29282
   0.25355
   0.26347
   0.26206
   0.25792
   0.26068
   0.25480
   0.26538
   0.26157
   0.26333
   0.26732
   0.22514
   0.25632
   0.26361
   0.26261
   0.26459
   0.26284
   0.27809
   0.29965
   0.30103
   0.31669
   0.28564
   0.27535
   0.29954
   0.30571
   0.27872
   0.29006
   0.28612
   0.28212
   0.27885
   0.33445
   0.39687
   0.37580
   0.36925
   0.35108
   0.38415
   0.36604
   0.38058
   0.38211
   0.35928
   0.32640
   0.29677
   0.30944
   0.31227
   0.31003
   0.29517
   0.29346
   0.34066
   0.34121
   0.31830
   0.30528
   0.29145
   0.25285
   0.26145
   0.25865
   0.27006
   0.26117
   0.26199
   0.26099
   0.24320
   0.25238
   0.25403
   0.25656
   0.26431
   0.31071
   0.28221
   0.27191
   0.29192
   0.32923
   0.25470
   0.25824
   0.26697
   0.25481
   0.25808
   0.27130
   0.29707
   0.30468
   0.26911
   0.36873
   0.38671
   0.39461
   0.40351
   0.42865
   0.35596
   0.34190
   0.34599
   0.34453
   0.33239
   0.33290
   0.31983
   0.32334
   0.35673
   0.32914
   0.24797
   0.27568
   0.27934
   0.31523
   0.34511
   0.36308
   0.42423
   0.40157
   0.39789
   0.41065
   0.40217
   0.38908
   0.40103
   0.38407
   0.35815
   0.35185
   0.34588
   0.34068
   0.32404
   0.29064
   0.26509
   0.23166
   0.31138
   0.27828
   0.26088
   0.25374
   0.24567
   0.22651
   0.22902
   0.23159
   0.22955
   0.23089
   0.23188
   0.23289
   0.23165
   0.23165
   0.24174
   0.24827
   0.23488
   0.22546
   0.23621
   0.23082
   0.24263
   0.24574
   0.23476
   0.26107
   0.28372
   0.28252
   0.30979
   0.28470
   0.30908
   0.31181
   0.25106
   0.25346
   0.27485
   0.29290
   0.29724
   0.27579
   0.30357
   0.27818
   0.29491
   0.29994
   0.28157
   0.30250
   0.29197
   0.29928
   0.31455
   0.30231
   0.27201
   0.29302
   0.27400
   0.31130
   0.28886
   0.27616
   0.28832
   0.26653
   0.26025
   0.27217
   0.28614
   0.27730
   0.26603
   0.27963
   0.27120
   0.27392
   0.28264
   0.27955
   0.28099
   0.27927
   0.27892
   0.27018
   0.25862
   0.27410
   0.27700
   0.25345
   0.22546
   0.23710
   0.24263
   0.25382
   0.26466
   0.26553
   0.26238
   0.25431
   0.27916
   0.27987
   0.26750
   0.25859
   0.26134
   0.26521
   0.26142
   0.26761
   0.28021
   0.25783
   0.26336
   0.31678
   0.31277
   0.32957
   0.32778
   0.34015
   0.33980
   0.32269
   0.33476
   0.33307
   0.30989
   0.31161
   0.30857
   0.28549
   0.35590
   0.32402
   0.35239
   0.36372
   0.40187
   0.40037
   0.38344
   0.32255
   0.31775
   0.31298
   0.26794
   0.26890
   0.31698
   0.28399
   0.28905
   0.30093
   0.28399
   0.31486
   0.29415
   0.31272
   0.31600
   0.29002
   0.31073
   0.28270
   0.28181
   0.30630
   0.26818
   0.29363
   0.31708
   0.30566
   0.28172
   0.28235
   0.31505
   0.37998
   0.39653
   0.41046
   0.36779
   0.34038
   0.34718
   0.33223
   0.34125
   0.32024
   0.33729
   0.32982
   0.33125
   0.34189
   0.39971
   0.38759
   0.38432
   0.43150
   0.39126
   0.39139
   0.35248
   0.31165
   0.31597
   0.32112
   0.33552
   0.30261
   0.26859
   0.29619
   0.27393
   0.27493
   0.29017
   0.28415
   0.26005
   0.25539
   0.26858
   0.27555
   0.27656
   0.28094
   0.34302
   0.30746
   0.28162
   0.26648
   0.28470
   0.27748
   0.27893
   0.36248
   0.37077
   0.40777
   0.38284
   0.39531
   0.39484
   0.34494
   0.31510
   0.31519
   0.30589
   0.28946
   0.29954
   0.29066
   0.30681
   0.29872
   0.29592
   0.30568
   0.25628
   0.25977
   0.29011
   0.28573
   0.27737
   0.27910
   0.25134
   0.26249
   0.27651
   0.32865
   0.32577
   0.30251
   0.31854
   0.30077
   0.28987
   0.28747
   0.30210
   0.29782
   0.35209
   0.33590
   0.31617
   0.31286
   0.25298
   0.24590
   0.25939
   0.25368
   0.25551
   0.28131
   0.30837
   0.33682
   0.35239
   0.34819
   0.32300
   0.35998
   0.33517
   0.28976
   0.28916
   0.30252
   0.27901
   0.30950
   0.29985
   0.27868
   0.28961
   0.27187
   0.26863
   0.26479
   0.26808
   0.28056
   0.26689
   0.28379
   0.29652
   0.28951
   0.29814
   0.29775
   0.26837
   0.26723
   0.27859
   0.28848
   0.28245
   0.26699
   0.29210
   0.29500
   0.29028
   0.26679
   0.28656
   0.29064
   0.29262
   0.26755
   0.26803
   0.26822
   0.27055
   0.28703
   0.30290
   0.30224
   0.30144
   0.29996
   0.38833
   0.31952
   0.35884
   0.33996
   0.28016
   0.27640
   0.27598
   0.30019
   0.29253
   0.28703
   0.28345
   0.26530
   0.27691
   0.26332
   0.22507
   0.24507
   0.23194
   0.22754
   0.23104
   0.23375
   0.22647
   0.22556
   0.25462
   0.25825
   0.26740
   0.28400
   0.28705
   0.30078
   0.28012
   0.26625
   0.24879
   0.25299
   0.24918
   0.24613
   0.25110
   0.27834
   0.26737
   0.26463
   0.26963
   0.28127
   0.27662
   0.29923
   0.25784
   0.25349
   0.27839
   0.27386
   0.30191
   0.28035
   0.29018
   0.32908
   0.35632
   0.33957
   0.32109
   0.29744
   0.31911
   0.32373
   0.31112
   0.32529
   0.31485
   0.33347
   0.32741
   0.35821
   0.41814
   0.44113
   0.41066
   0.42329
   0.41660
   0.41820
   0.33701
   0.34030
   0.34088
   0.28883
   0.29239
   0.30005
   0.29956
   0.30933
   0.29719
   0.30522
   0.30361
   0.28720
   0.29800
   0.31153
   0.27710
   0.29834
   0.35556
   0.40239
   0.39563
   0.38217
   0.35045
   0.42849
   0.40824
   0.39659
   0.40897
   0.40672
   0.39584
   0.43327
   0.43173
   0.41776
   0.42877
   0.40924
   0.38630
   0.34012
   0.31987
   0.36807
   0.39382
   0.40815
   0.32534
   0.31839
   0.29386
   0.30382
   0.31436
   0.28602
   0.28530
   0.26667
   0.26691
   0.26645
   0.27058
   0.26271
   0.26352
   0.25561
   0.27226
   0.28189
   0.27656
   0.26163
   0.26982
   0.28533
   0.30711
   0.29789
   0.33230
   0.28800
   0.30274
   0.32817
   0.29066
   0.28322
   0.28189
   0.27875
   0.27094
   0.26452
   0.25667
   0.27943
   0.27818
   0.27285
   0.27999
   0.24880
   0.31166
   0.28684
   0.29769
   0.28243
   0.27978
   0.30537
   0.30148
   0.28878
   0.31452
   0.32951
   0.31651
   0.29348
   0.26772
   0.28608
   0.27562
   0.30501
   0.30777
   0.29548
   0.24847
   0.28486
   0.29501
   0.26169
   0.25658
   0.27995
   0.26815
   0.27406
   0.25629
   0.26902
   0.25819
   0.26495
   0.27304
   0.28530
   0.30318
   0.30852
   0.29307
   0.27104
   0.28114
   0.28890
   0.31512
   0.30677
   0.32249
   0.25482
   0.27425
   0.27194
   0.25742
   0.26920
   0.26665
   0.28362
   0.29069
   0.26739
   0.28836
   0.27255
   0.31326
   0.29697
   0.29975
   0.30734
   0.30297
   0.33056
   0.28613
   0.28915
   0.26044
   0.29226
   0.26071
   0.26856
   0.29040
   0.27167
   0.26581
   0.26727
   0.29261
   0.31275
   0.33206
   0.31304
   0.27298
   0.27329
   0.29724
   0.30508
   1.67637
   1.65511
   1.66689
   1.65649
   1.62980
   1.65026
   1.64166
   1.61894
   1.62516
   1.61105
   1.61237
   1.57304
   1.58854
   1.56064
   1.54013
   1.54553
   1.50765
   1.45976
   1.45328
   1.43125
   1.42724
   1.40306
   1.42742
   1.44523
   1.45892
   1.45123
   1.46351
   1.45258
   1.43015
   1.42547
   1.47109
   1.48788
   1.47039
   1.42805
   1.47393
   1.44384
   1.43076
   1.49693
   1.47964
   1.44519
   1.43822
   1.43714
   1.43731
   1.44950
   1.48594
   1.48386
   1.51590
   1.54697
   1.53994
   1.47591
   1.48279
   1.50356
   1.54944
   1.47301
   1.44177
   1.40674
   1.40360
   1.39611
   1.38034
   1.38716
   1.41760
   1.41886
   1.40613
   1.37215
   1.37561
   1.41192
   1.40000
   1.36172
   1.39660
   1.33182
   1.36702
   1.32170
   1.30963
   1.29002
   1.29710
   1.23088
   1.24350
   1.26658
   1.24050
   1.22395
   1.20076
   1.18281
   1.16630
   1.16229
   1.15908
   1.11170
   1.12461
   1.11588
   1.07222
   1.09363
   1.10061
   1.04959
   1.03091
   0.95293
   0.94978
   0.97119
   0.97008
   0.98042
   0.97256
   0.97568
   0.97915
   0.97628
   0.94296
   0.95787
   0.95031
   0.89567
   0.93105
   0.96970
   0.92062
   0.94051
   0.93864
   0.96370
   0.97091
   0.90509
   0.94009
   0.90398
   0.92071
   0.86605
   0.89530
   0.86032
   0.84639
   0.84076
   0.84307
   0.82959
   0.91113
   0.93118
   0.97569
   1.00176
   1.03375
   1.05256
   1.05711
   1.03012
   1.07219
   1.09625
   1.07864
   1.10972
   1.08323
   1.10465
   1.08320
   1.08573
   1.05148
   1.02619
   0.96013
   0.96318
   0.93793
   0.93908
   0.93508
   0.91725
   0.92000
   0.92674
   0.89478
   0.94276
   0.92518
   0.90988
   0.91163
   0.92397
   0.90297
   0.90718
   0.87646
   0.86488
   0.90297
   0.94330
   0.94149
   0.93438
   0.99094
   0.92667
   0.90923
   0.91073
   0.91834
   0.89088
   0.93659
   0.92656
   0.90470
   0.94224
   0.89080
   0.93017
   0.89540
   0.97126
   0.97123
   0.91693
   0.91303
   0.87721
   0.89048
   0.90866
   0.91829
   0.93506
   0.89041
   0.84413
   0.81228
   0.82843
   0.78455
   0.78699
   0.77770
   0.74841
   0.79543
   0.79172
   0.81065
   0.82736
   0.83282
   0.84504
   0.83126
   0.85114
   0.86689
   0.87363
   0.85158
   0.86199
   0.87231
   0.84832
   0.80771
   0.80881
   0.79508
   0.80388
   0.78266
   0.81735
   0.81473
   0.79117
   0.76837
   0.79866
   0.79180
   0.76779
   0.77931
   0.81643
   0.83515
   0.86825
   0.85044
   0.88715
   0.92282
   0.88322
   0.86094
   0.85697
   0.77226
   0.75220
   0.74383
   0.70547
   0.70669
   0.68115
   0.64885
   0.63430
   0.61252
   0.61328
   0.61030
   0.57654
   0.58596
   0.55963
   0.56152
   0.55233
   0.54417
   0.51337
   0.48692
   0.49289
   0.56915
   0.55883
   0.57462
   0.57191
   0.53441
   0.55900
   0.51120
   0.51003
   0.50475
   0.54302
   0.55218
   0.55872
   0.53029
   0.53654
   0.54031
   0.52307
   0.52508
   0.50018
   0.51405
   0.52060
   0.54422
   0.52592
   0.53411
   0.53315
   0.51917
   0.52279
   0.52728
   0.54241
   0.58436
   0.60613
   0.59891
   0.61600
   0.64100
   0.66849
   0.71597
   0.71289
   0.69033
   0.73509
   0.69611
   0.65765
   0.67483
   0.65466
   0.62991
   0.61767
   0.65437
   0.61261
   0.57134
   0.61068
   0.57996
   0.62476
   0.61385
   0.57635
   0.60168
   0.63719
   0.66730
   0.74681
   0.73343
   0.77777
   0.80300
   0.79087
   0.77827
   0.81254
   0.81539
   0.79936
   0.83926
   0.88347
   0.90765
   0.89220
   0.88162
   0.87632
   0.87127
   0.86309
   0.81734
   0.81208
   0.81662
   0.79328
   0.79016
   0.73746
   0.71422
   0.75451
   0.72331
   0.74067
   0.70240
   0.71528
   0.75451
   0.75078
   0.80232
   0.80430
   0.81612
   0.87511
   0.84921
   0.81032
   0.82565
   0.86581
   0.89737
   0.90310
   0.86223
   0.91945
   0.93292
   0.93938
   0.90579
   0.85173
   0.81704
   0.80922
   0.87694
   0.87433
   0.91386
   0.97467
   1.03592
   0.99961
   0.99376
   0.99474
   1.05267
   1.00152
   1.01021
   0.98081
   0.97175
   0.92583
   0.89214
   0.83974
   0.84204
   0.84102
   0.82453
   0.79153
   0.77679
   0.76079
   0.73800
   0.71381
   0.74391
   0.69187
   0.72413
   0.79380
   0.84150
   0.86704
   0.87106
   0.92697
   1.04985
   1.07672
   1.09852
   1.08123
   1.04252
   1.01082
   0.98947
   0.95629
   0.94602
   0.93259
   0.89166
   0.84608
   0.93637
   0.91938
   0.91673
   0.89420
   0.83726
   0.77797
   0.78681
   0.73696
   0.73809
   0.70038
   0.67843
   0.65378
   0.65798
   0.61364
   0.64455
   0.61261
   0.67422
   0.72718
   0.68777
   0.65893
   0.63477
   0.64686
   0.65009
   0.67901
   0.70970
   0.71450
   0.75004
   0.72838
   0.67641
   0.63694
   0.60055
   0.59475
   0.61602
   0.57561
   0.59429
   0.63026
   0.60919
   0.66324
   0.67836
   0.71685
   0.70237
   0.64744
   0.66297
   0.63772
   0.63900
   0.62020
   0.57852
   0.59982
   0.57125
   0.61827
   0.56287
   0.59917
   0.62215
   0.54743
   0.57753
   0.57884
   0.52601
   0.51042
   0.49063
   0.52944
   0.52007
   0.51079
   0.49073
   0.52563
   0.53358
   0.51313
   0.50825
   0.51333
   0.49016
   0.44666
   0.43456
   0.42970
   0.39353
   0.39162
   0.43465
   0.47373
   0.44188
   0.44711
   0.41469
   0.42995
   0.42223
   0.42501
   0.44700
   0.44016
   0.43329
   0.41911
   0.46305
   0.43702
   0.44095
   0.42482
   0.40513
   0.38705
   0.34392
   0.33694
   0.35382
   0.35337
   0.33528
   0.33179
   0.33425
   0.32694
   0.33341
   0.33730
   0.33034
   0.35894
   0.36453
   0.33937
   0.38264
   0.36488
   0.35672
   0.35146
   0.36708
   0.32811
   0.34120
   0.33559
   0.33768
   0.33060
   0.33940
   0.34249
   0.33683
   0.34725
   0.35459
   0.34519
   0.35094
   0.35186
   0.36129
   0.34480
   0.37678
   0.35935
   0.40153
   0.38302
   0.39100
   0.36982
   0.38143
   0.37085
   0.29571
   0.35837
   0.32420
   0.31101
   0.30924
   0.32845
   0.37894
   0.38865
   0.39566
   0.33239
   0.35800
   0.35117
   0.41152
   0.34814
   0.39041
   0.39344
   0.34542
   0.36883
   0.41642
   0.40926
   0.35399
   0.36499
   0.36335
   0.36081
   0.37018
   0.37878
   0.39191
   0.39148
   0.38975
   0.38114
   0.45286
   0.48978
   0.48468
   0.47987
   0.49475
   0.40424
   0.39217
   0.44632
   0.46631
   0.48488
   0.49912
   0.53517
   0.63947
   0.69842
   0.74369
   0.69238
   0.76155
   0.84256
   0.80806
   0.79519
   0.79609
   0.79279
   0.72501
   0.73402
   0.82881
   0.85875
   0.86984
   0.86701
   0.83075
   0.81783
   0.87500
   0.87348
   0.85263
   0.86881
   0.91780
   0.92937
   0.89869
   0.93314
   0.92218
   0.91411
   0.90576
   0.89225
   0.88478
   0.91682
   0.93043
   0.90653
   0.94539
   0.92248
   0.90840
   0.91077
   0.94490
   0.97429
   0.95334
   0.91620
   0.93606
   0.92155
   0.91512
   0.93542
   0.90564
   0.84655
   0.83953
   0.84469
   0.79003
   0.80904
   0.82003
   0.80763
   0.76876
   0.75810
   0.71929
   0.69343
   0.71125
   0.71972
   0.68965
   0.71863
   0.66203
   0.65328
   0.61964
   0.61203
   0.62895
   0.61268
   0.68533
   0.66130
   0.64672
   0.62666
   0.60306
   0.53845
   0.54686
   0.51433
   0.48666
   0.48269
   0.47981
   0.49474
   0.47228
   0.47141
   0.48225
   0.49923
   0.50832
   0.49656
   0.49948
   0.48322
   0.52317
   0.52279
   0.51717
   0.54794
   0.52723
   0.54153
   0.51919
   0.53547
   0.51763
   0.51311
   0.53024
   0.54714
   0.52228
   0.53668
   0.56870
   0.58082
   0.56606
   0.55893
   0.56082
   0.59344
   0.60112
   0.56748
   0.60055
   0.60554
   0.63032
   0.62580
   0.59462
   0.62176
   0.62480
   0.62874
   0.63409
   0.61337
   0.59398
   0.59863
   0.66481
   0.62516
   0.64527
   0.64715
   0.68451
   0.69810
   0.67681
   0.65847
   0.61906
   0.60879
   0.58573
   0.58894
   0.56833
   0.60584
   0.60464
   0.63218
   0.60647
   0.59872
   0.63069
   0.62588
   0.53347
   0.58074
   0.58117
   0.62657
   0.67713
   0.68776
   0.64947
   0.67586
   0.68551
   0.69195
   0.68359
   0.70660
   0.68335
   0.69192
   0.66411
   0.59541
   0.53561
   0.53554
   0.57095
   0.58184
   0.61690
   0.56922
   0.59136
   0.55291
   0.56705
   0.57226
   0.53227
   0.57884
   0.53969
   0.56284
   0.51787
   0.48227
   0.48803
   0.49833
   0.52666
   0.51447
   0.54167
   0.54859
   0.54231
   0.52923
   0.52897
   0.54097
   0.54407
   0.51963
   0.52981
   0.52170
   0.50673
   0.50423
   0.52144
   0.51858
   0.52442
   0.53015
   0.57245
   0.62810
   0.66250
   0.66427
   0.65894
   0.63281
   0.63059
   0.62753
   0.61438
   0.59146
   0.57643
   0.59495
   0.60348
   0.59858
   0.62343
   0.62903
   0.62293
   0.56229
   0.52933
   0.56410
   0.59029
   0.59901
   0.59439
   0.59726
   0.59719
   0.58880
   0.62126
   0.61187
   0.60811
   0.60210
   0.57632
   0.57073
   0.58053
   0.60408
   0.61757
   0.60071
   0.60631
   0.59102
   0.56521
   0.59088
   0.56227
   0.58137
   0.54730
   0.49807
   0.49421
   0.47041
   0.44000
   0.43127
   0.39491
   0.41019
   0.38720
   0.40856
   0.41737
   0.43094
   0.48267
   0.52464
   0.46940
   0.43890
   0.40732
   0.42548
   0.41934
   0.38564
   0.43604
   0.47044
   0.42021
   0.43339
   0.43445
   0.42348
   0.42444
   0.44499
   0.42940
   0.43501
   0.43862
   0.51165
   0.50340
   0.51032
   0.47899
   0.47830
   0.49690
   0.53058
   0.51296
   0.48011
   0.51669
   0.50405
   0.55830
   0.52386
   0.54663
   0.56143
   0.53890
   0.51083
   0.51429
   0.49783
   0.48324
   0.49216
   0.43012
   0.45588
   0.44385
   0.50039
   0.46649
   0.43304
   0.42173
   0.43790
   0.46043
   0.45094
   0.45885
   0.44244
   0.43552
   0.44651
   0.41306
   0.42179
   0.43922
   0.45144
   0.43300
   0.38234
   0.41989
   0.38938
   0.36756
   0.35314
   0.36076
   0.37031
   0.37335
   0.37159
   0.39519
   0.38012
   0.40862
   0.42134
   0.40949
   0.41195
   0.36211
   0.37833
   0.38751
   0.38136
   0.38460
   0.38715
   0.39016
   0.37241
   0.37622
   0.38777
   0.36715
   0.35280
   0.35522
   0.33887
   0.32238
   0.33515
   0.33613
   0.33109
   0.29762
   0.28641
   0.29466
   0.29249
   0.30486
   0.29665
   0.29841
   0.29318
   0.29702
   0.29201
   0.28826
   0.29440
   0.31142
   0.35433
   0.37937
   0.36195
   0.37659
   0.40780
   0.33016
   0.38286
   0.38994
   0.41332
   0.45359
   0.47114
   0.48249
   0.50786
   0.51354
   0.49981
   0.46323
   0.45402
   0.45411
   0.43103
   0.43005
   0.46728
   0.48799
   0.51950
   0.50793
   0.47883
   0.49451
   0.42751
   0.44333
   0.44327
   0.43730
   0.45038
   0.46584
   0.46760
   0.49832
   0.50930
   0.56657
   0.56238
   0.59498
   0.60165
   0.62807
   0.59958
   0.60734
   0.61517
   0.60673
   0.60804
   0.64531
   0.60740
   0.56952
   0.57212
   0.53283
   0.57021
   0.61061
   0.61091
   0.61464
   0.62776
   0.66693
   0.66452
   0.66747
   0.67100
   0.67828
   0.74148
   0.73705
   0.74569
   0.70325
   0.72348
   0.72109
   0.72668
   0.68257
   0.65833
   0.60291
   0.59155
   0.62697
   0.57705
   0.61317
   0.63603
   0.59802
   0.62415
   0.60202
   0.60201
   0.58375
   0.51145
   0.50302
   0.51642
   0.49329
   0.48512
   0.46372
   0.48696
   0.50313
   0.48332
   0.50328
   0.51583
   0.52298
   0.57527
   0.58670
   0.57286
   0.58393
   0.58507
   0.58284
   0.60441
   0.62625
   0.61197
   0.62417
   0.70292
   0.71251
   0.68848
   0.69362
   0.73616
   0.74280
   0.76214
   0.77770
   0.82436
   0.77819
   0.78809
   0.81345
   0.81228
   0.81500
   0.82179
   0.81100
   0.81004
   0.80677
   0.83759
   0.84414
   0.84494
   0.87224
   0.87226
   0.87233
   0.84349
   0.83884
   0.84121
   0.92502
   0.93971
   0.98363
   0.96785
   0.98191
   0.94950
   0.92239
   0.96351
   0.91722
   0.94707
   0.97797
   0.96704
   0.98331
   1.02826
   1.00573
   1.01137
   0.98411
   0.93361
   0.93336
   0.88410
   0.91242
   0.93164
   0.92945
   0.95243
   1.00918
   1.04064
   0.99203
   0.99357
   0.99840
   0.99277
   0.98354
   0.96807
   0.94875
   0.94396
   0.90274
   0.85736
   0.84938
   0.83444
   0.86426
   0.87756
   0.83657
   0.79359
   0.83917
   0.81527
   0.78089
   0.73017
   0.71003
   0.69100
   0.71651
   0.72844
   0.70765
   0.72313
   0.67496
   0.65134
   0.64712
   0.69142
   0.72515
   0.72324
   0.70784
   0.74391
   0.69274
   0.67455
   0.70493
   0.70194
   0.70358
   0.70878
   0.66961
   0.68674
   0.69898
   0.73850
   0.70794
   0.74521
   0.67974
   0.68065
   0.73414
   0.76121
   0.78081
   0.76008
   0.73954
   0.79680
   0.80264
   0.75989
   0.76368
   0.78007
   0.80750
   0.80289
   0.80104
   0.77117
   0.75362
   0.73893
   0.69506
   0.71468
   0.72548
   0.67840
   0.69391
   0.66515
   0.63418
   0.59962
   0.57704
   0.54396
   0.47907
   0.50802
   0.55103
   0.55777
   0.53148
   0.54175
   0.57485
   0.56250
   0.55436
   0.53928
   0.56399
   0.51553
   0.50100
   0.50532
   0.49178
   0.46833
   0.49382
   0.48051
   0.46756
   0.48688
   0.46149
   0.47737
   0.46763
   0.48223
   0.45267
   0.44194
   0.44759
   0.42572
   0.40427
   0.42567
   0.39616
   0.41268
   0.35728
   0.35194
   0.34164
   0.37464
   0.44221
   0.37144
   0.36864
   0.37714
   0.38467
   0.35856
   0.42819
   0.43113
   0.44774
   0.45910
   0.45697
   0.46472
   0.48144
   0.43114
   0.44028
   0.40619
   0.38105
   0.37235
   0.43951
   0.45713
   0.47082
   0.52890
   0.50683
   0.50023
   0.47064
   0.48901
   0.46261
   0.48139
   0.49297
   0.50615
   0.52549
   0.50889
   0.51637
   0.49507
   0.51729
   0.52256
   0.49206
   0.48949
   0.51406
   0.50162
   0.47944
   0.48621
   0.48696
   0.52504
   0.52118
   0.50053
   0.48335
   0.52110
   0.50119
   0.45727
   0.46759
   0.45417
   0.47626
   0.43414
   0.39797
   0.39632
   0.42870
   0.41481
   0.41217
   0.42028
   0.41902
   0.42964
   0.44305
   0.44579
   0.41671
   0.43857
   0.46602
   0.43719
   0.44484
   0.43514
   0.44678
   0.43338
   0.45790
   0.48103
   0.49525
   0.46522
   0.45025
   0.42654
   0.43486
   0.42759
   0.43291
   0.46982
   0.44153
   0.44768
   0.45827
   0.47099
   0.44048
   0.42059
   0.44773
   0.44975
   0.45571
   0.50396
   0.53031
   0.50876
   0.54915
   0.53858
   0.55659
   0.53672
   0.54711
   0.53779
   0.51816
   0.53130
   0.58869
   0.55037
   0.53743
   0.51884
   0.53289
   0.52382
   0.51796
   0.52554
   0.56326
   0.63112
   0.61717
   0.63183
   0.62553
   0.56668
   0.55555
   0.52610
   0.53891
   0.53915
   0.53791
   0.52707
   0.54398
   0.56491
   0.58622
   0.59466
   0.60343
   0.58044
   0.59415
   0.60157
   0.53756
   0.55188
   0.58630
   0.57335
   0.52989
   0.52586
   0.52137
   0.57429
   0.61582
   0.61813
   0.61447
   0.54327
   0.59544
   0.55790
   0.52418
   0.49751
   0.49077
   0.45915
   0.40205
   0.40501
   0.40429
   0.41480
   0.33676
   0.31938
   0.36795
   0.37424
   0.36570
   0.36743
   0.40674
   0.39439
   0.35577
   0.38998
   0.42665
   0.43250
   0.43222
   0.39192
   0.43158
   0.40480
   0.39599
   0.40206
   0.40732
   0.39683
   0.40780
   0.45086
   0.46176
   0.42947
   0.43965
   0.39081
   0.44226
   0.38594
   0.35960
   0.35881
   0.35435
   0.35179
   0.35093
   0.34405
   0.35980
   0.36206
   0.37188
   0.37220
   0.35501
   0.37972
   0.37683
   0.37651
   0.37622
   0.42655
   0.43777
   0.43191
   0.39381
   0.37420
   0.41088
   0.37997
   0.35449
   0.37757
   0.32956
   0.33723
   0.35730
   0.36783
   0.38084
   0.40256
   0.41693
   0.37274
   0.38170
   0.38084
   0.37540
   0.37747
   0.37530
   0.37368
   0.37489
   0.38978
   0.40284
   0.41107
   0.43811
   0.46399
   0.48565
   0.49645
   0.45550
   0.46589
   0.41721
   0.38289
   0.39311
   0.38821
   0.36102
   0.37156
   0.43738
   0.47211
   0.49278
   0.50761
   0.45897
   0.48606
   0.43171
   0.47831
   0.45660
   0.49437
   0.45151
   0.50400
   0.44156
   0.44034
   0.36451
   0.39961
   0.38863
   0.44141
   0.39918
   0.38591
   0.45002
   0.36910
   0.42785
   0.42888
   0.45685
   0.44743
   0.45446
   0.44914
   0.45605
   0.43297
   0.45601
   0.46913
   0.45654
   0.43669
   0.42698
   0.42910
   0.43841
   0.41954
   0.41185
   0.41727
   0.32507
   0.35357
   0.32827
   0.34302
   0.31677
   0.33540
   0.33772
   0.31759
   0.30235
   0.29685
   0.30442
   0.32710
   0.30861
   0.31489
   0.32990
   0.32423
   0.35264
   0.35531
   0.33674
   0.36104
   0.34271
   0.35199
   0.35235
   0.32514
   0.33457
   0.32855
   0.31848
   0.30776
   0.28156
   0.27769
   0.27211
   0.29658
   0.26878
   0.26086
   0.28388
   0.28319
   0.28482
   0.27961
   0.33753
   0.31616
   0.39580
   0.40124
   0.37333
   0.34791
   0.30381
   0.27585
   0.28087
   0.28146
   0.32019
   0.33340
   0.35063
   0.34182
   0.33187
   0.33882
   0.32573
   0.33370
   0.32573
   0.30438
   0.30289
   0.29466
   0.29204
   0.29209
   0.31106
   0.32788
   0.35023
   0.39395
   0.46549
   0.42679
   0.40113
   0.40164
   0.40162
   0.37173
   0.32558
   0.32706
   0.34057
   0.29584
   0.31154
   0.32604
   0.32018
   0.30561
   0.33333
   0.35888
   0.32691
   0.31034
   0.32042
   0.30930
   0.30869
   0.31451
   0.32272
   0.31629
   0.32613
   0.31893
   0.29179
   0.32408
   0.30858
   0.29914
   0.29255
   0.31150
   0.30134
   0.29622
   0.32574
   0.31156
   0.30281
   0.29004
   0.30781
   0.30172
   0.30599
   0.30228
   0.29354
   0.31674
   0.30038
   0.30435
   0.30597
   0.31604
   0.29808
   0.29837
   0.28245
   0.29314
   0.31719
   0.30201
   0.30091
   0.31338
   0.30676
   0.30105
   0.31331
   0.29278
   0.36933
   0.36551
   0.37802
   0.34154
   0.35995
   0.33536
   0.34219
   0.31362
   0.33524
   0.32975
   0.32875
   0.34326
   0.36352
   0.36752
   0.35906
   0.35176
   0.35025
   0.31578
   0.36649
   0.36778
   0.34867
   0.38634
   0.36950
   0.38523
   0.37942
   0.40363
   0.39865
   0.40791
   0.45091
   0.42509
   0.41969
   0.39299
   0.39285
   0.39887
   0.38099
   0.37021
   0.33055
   0.33057
   0.32152
   0.32915
   0.34417
   0.32336
   0.32118
   0.34568
   0.34845
   0.38409
   0.30828
   0.34847
   0.31918
   0.31987
   0.34615
   0.35163
   0.35334
   0.35659
   0.32836
   0.34816
   0.34641
   0.38130
   0.35096
   0.35467
   0.36736
   0.34876
   0.35790
   0.34429
   0.36074
   0.33519
   0.34665
   0.34875
   0.34714
   0.33673
   0.37883
   0.37763
   0.38955
   0.36028
   0.35320
   0.36268
   0.34578
   0.42597
   0.43025
   0.44037
   0.46941
   0.38519
   0.40330
   0.36916
   0.42424
   0.40102
   0.37390
   0.36334
   0.36337
   0.39951
   0.42503
   0.40202
   0.40259
   0.49623
   0.56150
   0.53346
   0.53991
   0.50331
   0.56935
   0.59715
   0.53422
   0.56825
   0.57987
   0.59117
   0.59462
   0.53444
   0.54963
   0.56823
   0.55787
   0.58572
   0.62074
   0.64084
   0.64873
   0.58913
   0.57560
   0.70069
   0.76185
   0.74480
   0.71836
   0.71500
   0.71860
   0.71222
   0.66968
   0.64955
   0.62229
   0.60244
   0.64626
   0.62167
   0.62959
   0.61945
   0.60545
   0.60399
   0.59479
   0.54764
   0.57599
   0.54871
   0.52828
   0.51603
   0.54574
   0.50755
   0.49556
   0.50616
   0.53052
   0.50202
   0.47952
   0.45306
   0.45354
   0.44202
   0.39297
   0.44028
   0.40625
   0.39448
   0.45995
   0.48460
   0.54367
   0.52939
   0.53026
   0.53031
   0.49166
   0.52345
   0.60854
   0.58560
   0.56590
   0.61615
   0.62646
   0.65850
   0.67322
   0.66238
   0.62573
   0.62767
   0.59934
   0.61913
   0.67474
   0.73570
   0.73099
   0.76047
   0.74485
   0.72689
   0.76570
   0.74196
   0.73247
   0.68751
   0.70653
   0.65674
   0.63466
   0.64076
   0.58357
   0.63337
   0.59632
   0.62575
   0.65539
   0.62537
   0.70308
   0.75539
   0.73942
   0.76668
   0.78418
   0.80374
   0.80038
   0.77503
   0.79448
   0.76616
   0.73926
   0.69210
   0.67917
   0.73253
   0.73504
   0.72728
   0.74306
   0.67454
   0.69559
   0.72251
   0.74170
   0.73171
   0.74837
   0.71829
   0.75123
   0.75923
   0.77108
   0.78389
   0.76898
   0.77579
   0.76545
   0.74169
   0.73599
   0.71532
   0.68562
   0.67337
   0.64912
   0.68050
   0.69809
   0.67284
   0.60954
   0.58269
   0.59907
   0.61312
   0.53704
   0.55607
   0.53883
   0.50815
   0.51322
   0.51852
   0.51474
   0.45665
   0.41917
   0.40675
   0.42436
   0.41657
   0.42244
   0.44337
   0.41975
   0.38613
   0.40232
   0.44142
   0.50611
   0.45647
   0.39917
   0.47532
   0.45179
   0.43704
   0.43640
   0.44154
   0.43094
   0.47021
   0.47895
   0.47934
   0.50480
   0.48351
   0.44239
   0.40498
   0.44238
   0.41719
   0.41022
   0.42938
   0.43534
   0.42894
   0.43651
   0.45825
   0.46513
   0.45563
   0.45920
   0.43779
   0.43607
   0.44922
   0.44640
   0.46245
   0.47575
   0.43999
   0.46760
   0.45706
   0.42016
   0.41070
   0.42995
   0.38529
   0.35643
   0.37808
   0.30321
   0.31839
   0.30448
   0.32528
   0.31981
   0.36313
   0.27606
   0.32233
   0.30532
   0.30648
   0.32096
   0.36286
   0.37323
   0.36016
   0.39194
   0.39215
   0.34076
   0.33502
   0.32924
   0.33007
   0.31464
   0.33008
   0.33367
   0.34746
   0.32489
   0.33386
   0.31654
   0.32479
   0.29479
   0.31306
   0.28893
   0.29848
   0.30344
   0.26889
   0.27482
   0.29095
   0.29365
   0.34660
   0.36943
   0.36831
   0.35398
   0.26485
   0.27817
   0.28437
   0.29489
   0.30871
   0.34755
   0.35322
   0.35432
   0.36155
   0.36508
   0.34262
   0.33541
   0.28743
   0.31779
   0.29025
   0.30461
   0.34234
   0.33398
   0.32282
   0.34232
   0.31863
   0.33064
   0.32191
   0.29729
   0.31388
   0.32032
   0.31222
   0.31389
   0.31557
   0.30306
   0.31297
   0.35743
   0.39860
   0.42918
   0.43024
   0.44526
   0.42487
   0.47541
   0.41456
   0.40903
   0.38894
   0.39103
   0.40173
   0.40425
   0.42205
   0.40119
   0.39872
   0.41031
   0.41852
   0.42667
   0.39918
   0.40607
   0.41990
   0.40170
   0.39987
   0.39620
   0.37440
   0.38724
   0.43460
   0.44414
   0.43312
   0.43973
   0.40205
   0.41973
   0.39292
   0.39676
   0.44167
   0.40992
   0.41418
   0.43370
   0.43567
   0.45449
   0.44456
   0.43049
   0.42695
   0.44580
   0.41779
   0.42646
   0.45881
   0.45948
   0.52298
   0.51369
   0.52246
   0.50377
   0.51955
   0.44202
   0.46286
   0.49941
   0.51584
   0.50210
   0.55894
   0.56645
   0.58628
   0.58738
   0.57399
   0.58808
   0.56209
   0.56511
   0.56264
   0.59715
   0.60287
   0.59794
   0.61232
   0.60514
   0.59827
   0.70233
   0.69644
   0.67351
   0.70902
   0.70375
   0.68009
   0.59820
   0.61751
   0.54861
   0.56927
   0.60163
   0.55554
   0.57821
   0.63096
   0.59033
   0.65364
   0.62955
   0.64882
   0.64315
   0.62899
   0.59751
   0.56584
   0.53037
   0.54738
   0.50468
   0.43883
   0.46398
   0.44164
   0.46629
   0.44939
   0.39260
   0.44473
   0.45863
   0.45968
   0.47642
   0.48030
   0.48713
   0.46543
   0.45388
   0.45144
   0.43364
   0.43388
   0.40126
   0.29670
   0.34893
   0.32932
   0.35785
   0.39822
   0.41577
   0.37625
   0.37073
   0.36754
   0.36542
   0.36376
   0.35422
   0.34910
   0.37994
   0.37877
   0.37602
   0.35935
   0.34822
   0.34124
   0.35546
   0.37354
   0.40251
   0.44209
   0.44830
   0.45973
   0.46400
   0.46908
   0.49708
   0.50812
   0.53580
   0.52555
   0.57607
   0.59864
   0.59852
   0.66855
   0.65555
   0.67076
   0.68622
   0.68840
   0.67311
   0.60367
   0.60810
   0.62255
   0.60955
   0.55610
   0.56577
   0.73327
   0.67808
   0.67488
   0.66489
   0.66608
   0.64995
   0.64628
   0.59488
   0.59335
   0.55569
   0.50381
   0.50269
   0.52543
   0.51443
   0.51445
   0.48169
   0.51586
   0.51466
   0.50565
   0.49386
   0.49991
   0.48181
   0.46916
   0.42785
   0.42758
   0.41373
   0.42359
   0.42407
   0.41865
   0.41064
   0.41509
   0.41442
   0.39978
   0.38623
   0.39546
   0.37361
   0.36357
   0.37951
   0.35599
   0.35896
   0.38277
   0.39558
   0.41063
   0.39723
   0.39111
   0.39264
   0.38151
   0.38016
   0.39238
   0.37488
   0.39600
   0.38390
   0.39522
   0.41617
   0.48007
   0.52390
   0.51113
   0.53671
   0.52267
   0.52539
   0.50435
   0.50451
   0.51911
   0.55761
   0.53979
   0.52530
   0.48256
   0.46814
   0.42885
   0.42307
   0.41096
   0.42921
   0.39371
   0.42940
   0.42031
   0.39247
   0.38676
   0.39357
   0.37859
   0.38762
   0.41086
   0.40368
   0.38902
   0.39198
   0.39328
   0.40037
   0.42584
   0.41630
   0.39836
   0.40313
   0.37561
   0.37993
   0.37050
   0.32481
   0.33680
   0.29517
   0.30816
   0.32549
   0.33955
   0.33467
   0.32427
   0.38627
   0.41409
   0.38502
   0.41909
   0.42290
   0.41689
   0.39670
   0.42260
   0.42889
   0.47445
   0.47821
   0.48623
   0.52995
   0.48994
   0.48128
   0.48353
   0.49717
   0.45542
   0.48855
   0.54170
   0.59790
   0.66734
   0.70655
   0.66065
   0.60891
   0.64064
   0.64419
   0.61418
   0.59115
   0.62915
   0.63183
   0.64077
   0.63153
   0.60746
   0.61487
   0.58433
   0.58889
   0.54980
   0.56363
   0.55765
   0.52444
   0.51837
   0.44272
   0.37842
   0.38479
   0.40872
   0.40280
   0.38899
   0.37898
   0.37382
   0.38038
   0.39556
   0.37332
   0.36377
   0.36512
   0.36697
   0.32604
   0.36554
   0.35085
   0.35069
   0.37982
   0.36491
   0.37223
   0.34757
   0.34800
   0.34945
   0.38479
   0.37542
   0.33960
   0.31778
   0.31482
   0.35008
   0.32817
   0.33927
   0.31942
   0.30049
   0.30616
   0.32967
   0.31653
   0.31845
   0.33807
   0.32331
   0.32971
   0.34934
   0.37990
   0.35292
   0.40988
   0.39609
   0.39333
   0.39892
   0.36474
   0.35692
   0.36323
   0.31415
   0.35178
   0.33655
   0.32828
   0.31832
   0.32312
   0.33482
   0.33006
   0.33062
   0.30663
   0.29792
   0.29845
   0.30688
   0.29355
   0.30746
   0.30460
   0.29639
   0.29301
   0.29259
   0.29080
   0.29600
   0.29574
   0.30739
   0.31802
   0.29880
   0.30066
   0.29277
   0.30257
   0.29676
   0.28967
   0.30734
   0.31757
   0.33485
   0.31632
   0.32268
   0.32499
   0.32138
   0.30782
   0.31131
   0.30067
   0.28445
   0.29589
   0.34151
   0.31924
   0.30982
   0.30968
   0.32220
   0.31999
   0.32323
   0.33097
   0.32140
   0.30598
   0.32194
   0.35884
   0.31887
   0.32309
   0.32967
   0.32131
   0.30920
   0.30819
   0.35131
   0.36877
   0.35360
   0.32201
   0.31426
   0.32405
   0.36865
   0.30211
   0.29977
   0.30118
   0.30803
   0.29937
   0.29665
   0.29492
   0.30339
   0.30075
   0.31922
   0.34518
   0.33362
   0.36136
   0.35695
   0.31327
   0.32044
   0.32918
   0.33628
   0.33494
   0.32745
   0.33149
   0.33716
   0.39083
   0.41115
   0.40993
   0.41322
   0.41275
   0.41492
   0.41605
   0.40205
   0.38982
   0.35921
   0.35842
   0.35178
   0.32326
   0.34889
   0.35940
   0.36061
   0.34292
   0.36620
   0.37318
   0.34782
   0.33841
   0.34062
   0.33302
   0.33720
   0.39842
   0.41041
   0.41330
   0.36027
   0.38050
   0.36949
   0.40664
   0.36504
   0.43538
   0.45862
   0.50424
   0.49277
   0.47236
   0.48334
   0.47666
   0.51661
   0.50019
   0.45673
   0.45423
   0.45202
   0.44109
   0.42020
   0.43707
   0.42958
   0.44089
   0.45253
   0.47476
   0.42959
   0.41664
   0.39655
   0.38458
   0.39170
   0.45114
   0.50709
   0.47437
   0.45396
   0.39467
   0.40198
   0.39079
   0.36690
   0.36712
   0.42091
   0.43133
   0.45964
   0.46011
   0.50748
   0.47963
   0.54356
   0.55694
   0.53503
   0.52387
   0.50710
   0.45860
   0.46784
   0.48579
   0.50031
   0.46869
   0.35664
   0.40586
   0.39736
   0.36596
   0.37385
   0.38156
   0.42135
   0.42155
   0.53804
   0.46969
   0.50103
   0.44568
   0.43258
   0.43721
   0.43437
   0.45069
   0.50825
   0.47087
   0.41581
   0.39825
   0.37983
   0.38367
   0.40073
   0.37537
   0.39251
   0.38149
   0.38488
   0.39036
   0.39472
   0.33016
   0.32687
   0.30546
   0.30583
   0.31269
   0.31389
   0.30778
   0.34189
   0.35987
   0.40566
   0.34996
   0.39744
   0.40489
   0.43018
   0.44009
   0.43679
   0.40401
   0.39758
   0.37044
   0.34699
   0.36823
   0.37778
   0.37194
   0.38388
   0.41074
   0.43800
   0.44269
   0.43079
   0.43311
   0.40874
   0.38270
   0.35194
   0.34971
   0.39024
   0.42541
   0.41032
   0.42103
   0.42491
   0.44705
   0.41504
   0.39105
   0.40452
   0.42902
   0.43357
   0.43957
   0.42774
   0.42285
   0.42281
   0.43938
   0.39796
   0.40140
   0.39011
   0.40702
   0.39398
   0.40727
   0.33085
   0.42038
   0.43073
   0.45565
   0.45257
   0.45336
   0.46531
   0.44778
   0.45107
   0.43520
   0.42460
   0.49086
   0.47028
   0.50211
   0.51241
   0.50939
   0.46921
   0.52163
   0.52102
   0.48861
   0.50170
   0.48194
   0.45439
   0.46698
   0.46715
   0.46423
   0.43153
   0.42112
   0.41601
   0.43335
   0.47253
   0.42818
   0.45187
   0.41513
   0.45351
   0.41458
   0.45139
   0.43985
   0.48224
   0.39736
   0.38509
   0.37904
   0.42119
   0.39586
   0.41691
   0.44346
   0.48566
   0.47089
   0.50511
   0.48399
   0.48064
   0.45341
   0.46088
   0.43817
   0.41330
   0.41349
   0.38845
   0.42304
   0.40367
   0.42440
   0.40681
   0.43000
   0.42263
   0.38887
   0.36617
   0.35524
   0.33684
   0.38450
   0.39021
   0.42652
   0.32774
   0.36055
   0.33080
   0.32802
   0.33428
   0.31959
   0.32280
   0.32734
   0.33281
   0.33381
   0.35090
   0.36687
   0.36405
   0.38872
   0.40320
   0.44637
   0.44611
   0.45592
   0.45543
   0.43443
   0.46223
   0.39085
   0.37947
   0.37185
   0.36505
   0.37708
   0.39708
   0.40124
   0.41500
   0.39815
   0.33467
   0.36292
   0.35588
   0.37830
   0.38024
   0.38213
   0.36643
   0.35972
   0.34926
   0.34269
   0.34139
   0.33657
   0.35554
   0.35347
   0.36965
   0.34922
   0.33120
   0.36399
   0.35326
   0.37540
   0.36804
   0.33790
   0.37444
   0.36775
   0.41752
   0.40656
   0.38710
   0.37673
   0.40900
   0.40825
   0.43550
   0.41895
   0.44694
   0.47287
   0.48088
   0.50467
   0.51795
   0.46140
   0.45098
   0.45611
   0.47566
   0.47550
   0.46750
   0.46982
   0.46202
   0.46310
   0.42380
   0.39083
   0.40792
   0.44446
   0.45589
   0.46190
   0.46026
   0.44747
   0.45144
   0.44519
   0.46737
   0.46183
   0.46438
   0.47682
   0.48052
   0.47289
   0.44566
   0.43454
   0.42985
   0.44572
   0.46784
   0.51191
   0.52127
   0.44385
   0.44129
   0.43382
   0.42195
   0.44999
   0.41930
   0.42957
   0.46026
   0.38802
   0.48158
   0.46790
   0.48372
   0.56057
   0.55927
   0.54529
   0.54228
   0.56358
   0.54565
   0.53537
   0.53902
   0.54941
   0.53818
   0.57049
   0.56003
   0.56346
   0.55725
   0.53548
   0.59653
   0.56125
   0.56187
   0.56393
   0.57537
   0.58066
   0.57585
   0.52105
   0.53756
   0.52972
   0.49445
   0.44657
   0.45646
   0.47049
   0.44379
   0.50520
   0.50901
   0.52424
   0.49963
   0.47114
   0.48616
   0.43099
   0.43319
   0.44947
   0.45964
   0.42185
   0.34674
   0.35704
   0.36248
   0.36368
   0.39914
   0.37805
   0.37300
   0.39463
   0.37554
   0.47839
   0.46563
   0.46790
   0.45698
   0.44716
   0.45496
   0.44762
   0.44623
   0.41309
   0.40856
   0.38270
   0.39131
   0.35638
   0.33801
   0.36496
   0.38838
   0.40614
   0.40830
   0.41913
   0.41419
   0.45079
   0.43292
   0.44406
   0.43519
   0.43344
   0.45574
   0.45055
   0.44826
   0.41399
   0.38938
   0.37012
   0.38268
   0.36860
   0.43416
   0.46801
   0.40054
   0.39262
   0.42803
   0.44392
   0.45599
   0.44210
   0.45084
   0.49358
   0.47776
   0.50478
   0.50246
   0.52403
   0.51925
   0.51984
   0.51956
   0.51602
   0.53374
   0.55759
   0.56308
   0.55729
   0.57794
   0.62584
   0.59188
   0.57755
   0.60903
   0.61150
   0.64738
   0.67313
   0.61671
   0.61900
   0.57813
   0.55833
   0.54392
   0.56816
   0.53953
   0.57681
   0.54955
   0.55097
   0.55447
   0.54861
   0.53338
   0.50124
   0.52034
   0.47117
   0.48380
   0.44315
   0.44804
   0.39091
   0.39441
   0.38342
   0.37331
   0.40017
   0.39314
   0.41034
   0.40908
   0.36819
   0.33755
   0.32687
   0.34222
   0.32155
   0.30707
   0.34337
   0.38778
   0.39103
   0.32163
   0.34858
   0.34299
   0.34306
   0.32535
   0.32187
   0.32736
   0.30127
   0.31964
   0.32309
   0.32148
   0.31378
   0.33918
   0.34090
   0.32354
   0.31829
   0.31458
   0.32077
   0.36853
   0.42191
   0.39599
   0.38215
   0.40220
   0.39303
   0.38493
   0.47042
   0.44459
   0.43825
   0.43982
   0.42244
   0.43608
   0.41666
   0.42769
   0.43871
   0.39788
   0.34432
   0.35572
   0.36580
   0.36058
   0.33877
   0.36845
   0.36519
   0.37756
   0.38171
   0.36530
   0.38063
   0.36448
   0.36107
   0.35798
   0.37744
   0.37266
   0.37874
   0.36906
   0.38938
   0.35668
   0.37210
   0.37041
   0.37440
   0.38646
   0.38122
   0.36650
   0.39927
   0.34343
   0.37659
   0.38313
   0.36139
   0.36092
   0.36133
   0.35791
   0.34784
   0.37831
   0.39845
   0.41148
   0.40429
   0.42957
   0.40550
   0.36132
   0.39804
   0.39349
   0.40802
   0.43383
   0.43848
   0.44751
   0.44440
   0.45026
   0.43912
   0.35711
   0.35361
   0.32746
   0.37079
   0.38842
   0.37107
   0.42847
   0.44662
   0.40267
   0.39509
   0.37968
   0.38247
   0.39340
   0.41041
   0.40215
   0.39912
   0.41933
   0.35370
   0.37683
   0.33757
   0.31685
   0.30749
   0.40536
   0.34301
   0.33124
   0.33516
   0.32308
   0.37569
   0.36799
   0.42806
   0.41319
   0.41137
   0.34022
   0.37094
   0.37517
   0.41715
   0.41767
   0.42299
   0.39772
   0.40578
   0.39854
   0.39322
   0.45545
   0.40297
   0.45461
   0.43084
   0.47104
   0.43881
   0.43686
   0.45086
   0.45113
   0.43666
   0.46361
   0.41363
   0.48675
   0.49347
   0.49090
   0.49803
   0.48899
   0.48525
   0.49411
   0.49274
   0.47178
   0.48514
   0.50517
   0.48843
   0.43735
   0.39976
   0.42525
   0.42404
   0.38834
   0.40075
   0.40216
   0.42995
   0.40571
   0.42942
   0.42956
   0.44096
   0.45621
   0.47545
   0.47789
   0.48046
   0.53980
   0.54859
   0.57445
   0.58144
   0.62326
   0.51826
   0.56074
   0.52739
   0.53294
   0.51808
   0.51362
   0.50375
   0.48351
   0.49388
   0.48408
   0.47681
   0.48496
   0.52362
   0.51697
   0.44732
   0.48792
   0.48788
   0.48883
   0.51505
   0.58879
   0.58436
   0.59856
   0.63507
   0.62069
   0.64873
   0.67443
   0.62592
   0.67064
   0.64353
   0.63856
   0.64603
   0.60344
   0.57509
   0.55067
   0.51307
   0.53565
   0.49883
   0.53159
   0.52422
   0.50761
   0.51267
   0.51905
   0.52576
   0.54778
   0.54192
   0.53974
   0.57800
   0.52684
   0.54958
   0.55207
   0.47043
   0.48800
   0.47863
   0.47786
   0.46821
   0.46687
   0.44815
   0.46287
   0.45864
   0.42343
   0.41709
   0.42624
   0.43259
   0.44157
   0.42241
   0.43222
   0.41591
   0.42435
   0.44614
   0.45814
   0.42707
   0.42648
   0.48581
   0.47303
   0.51276
   0.49316
   0.47288
   0.44960
   0.46326
   0.45173
   0.46633
   0.49637
   0.47839
   0.46159
   0.42822
   0.42443
   0.41890
   0.34475
   0.38581
   0.39598
   0.44673
   0.38281
   0.46229
   0.54329
   0.53145
   0.54355
   0.52802
   0.53196
   0.50679
   0.50430
   0.55744
   0.53432
   0.53645
   0.51824
   0.41511
   0.41089
   0.42591
   0.42899
   0.43375
   0.47061
   0.45157
   0.45102
   0.36467
   0.41321
   0.39190
   0.38265
   0.38935
   0.42239
   0.41712
   0.45458
   0.48043
   0.50262
   0.49389
   0.49453
   0.49783
   0.49532
   0.48824
   0.50000
   0.48742
   0.49859
   0.51544
   0.51380
   0.50635
   0.53350
   0.49811
   0.47361
   0.47830
   0.47006
   0.51850
   0.54244
   0.54932
   0.52313
   0.54526
   0.51645
   0.47363
   0.47416
   0.37852
   0.46383
   0.36164
   0.44705
   0.43651
   0.39954
   0.42803
   0.41107
   0.41772
   0.48146
   0.47684
   0.48564
   0.41900
   0.42049
   0.36948
   0.34585
   0.31623
   0.39123
   0.36904
   0.35733
   0.32849
   0.35692
   0.39436
   0.32986
   0.31544
   0.38361
   0.38479
   0.38600
   0.44145
   0.49181
   0.45426
   0.42137
   0.50689
   0.48803
   0.47688
   0.48045
   0.46626
   0.45573
   0.48280
   0.44097
   0.49523
   0.49033
   0.49211
   0.47503
   0.47870
   0.47577
   0.45773
   0.45588
   0.51699
   0.57039
   0.53796
   0.52886
   0.50974
   0.52484
   0.51666
   0.49630
   0.52398
   0.50888
   0.49044
   0.45878
   0.48705
   0.45708
   0.48715
   0.46165
   0.45156
   0.47369
   0.47049
   0.48209
   0.48932
   0.47632
   0.49239
   0.51000
   0.50800
   0.51643
   0.49018
   0.47807
   0.46446
   0.43049
   0.45444
   0.39876
   0.39402
   0.43244
   0.40440
   0.37073
   0.35647
   0.35228
   0.38844
   0.37116
   0.36087
   0.35134
   0.32321
   0.32168
   0.30858
   0.33276
   0.36997
   0.34884
   0.37688
   0.37466
   0.37182
   0.36140
   0.41594
   0.43176
   0.35923
   0.36947
   0.37048
   0.39134
   0.40555
   0.39782
   0.44620
   0.45293
   0.45544
   0.51798
   0.50967
   0.50393
   0.49898
   0.49638
   0.46034
   0.49174
   0.48955
   0.45252
   0.51284
   0.49876
   0.50467
   0.50075
   0.52288
   0.46208
   0.48128
   0.52265
   0.56928
   0.56633
   0.53360
   0.51458
   0.52660
   0.50358
   0.52983
   0.52729
   0.50861
   0.50522
   0.50325
   0.44774
   0.41043
   0.46523
   0.47635
   0.47569
   0.48733
   0.48100
   0.48453
   0.46670
   0.46651
   0.49217
   0.51511
   0.51974
   0.49070
   0.49874
   0.49396
   0.54611
   0.50327
   0.49216
   0.48174
   0.39312
   0.39788
   0.37706
   0.41865
   0.43495
   0.39103
   0.45557
   0.44793
   0.44722
   0.44393
   0.41429
   0.39775
   0.40468
   0.44319
   0.41791
   0.40477
   0.40306
   0.36681
   0.38672
   0.38919
   0.41984
   0.39804
   0.38577
   0.37532
   0.37453
   0.41281
   0.37474
   0.40020
   0.38240
   0.37199
   0.41694
   0.46176
   0.56624
   0.61494
   0.61061
   0.57817
   0.59444
   0.53619
   0.50140
   0.44323
   0.47492
   0.44591
   0.45686
   0.43377
   0.42148
   0.40916
   0.44190
   0.41146
   0.41594
   0.40580
   0.41872
   0.40862
   0.41496
   0.40086
   0.43547
   0.42421
   0.44809
   0.42717
   0.41327
   0.41036
   0.46734
   0.47210
   0.46641
   0.46961
   0.49193
   0.45924
   0.48998
   0.49749
   0.41920
   0.42740
   0.43370
   0.45282
   0.39697
   0.41753
   0.41117
   0.39253
   0.40543
   0.41988
   0.41198
   0.39414
   0.42160
   0.42202
   0.40084
   0.41933
   0.44361
   0.43889
   0.44012
   0.41841
   0.40667
   0.40631
   0.39400
   0.37111
   0.37080
   0.37981
   0.39141
   0.41667
   0.38497
   0.45279
   0.44785
   0.45188
   0.43410
   0.45514
   0.44758
   0.39683
   0.47724
   0.39919
   0.38864
   0.41132
   0.38946
   0.39983
   0.38511
   0.37596
   0.37346
   0.37497
   0.38972
   0.40853
   0.42417
   0.38520
   0.41816
   0.40261
   0.40872
   0.36864
   0.38624
   0.39892
   0.37104
   0.40053
   0.48312
   0.42369
   0.41298
   0.42232
   0.34123
   0.37716
   0.36439
   0.36434
   0.37946
   0.38027
   0.37558
   0.37015
   0.37363
   0.34382
   0.38047
   0.35728
   0.35419
   0.35244
   0.36390
   0.37092
   0.36337
   0.36397
   0.34345
   0.37014
   0.37031
   0.39918
   0.36112
   0.40330
   0.37057
   0.41551
   0.39806
   0.39208
   0.39269
   0.38930
   0.37594
   0.34582
   0.36136
   0.37294
   0.37864
   0.37966
   0.37148
   0.35868
   0.32831
   0.33092
   0.35304
   0.35755
   0.33894
   0.33205
   0.36738
   0.34427
   0.35885
   0.35083
   0.34097
   0.35105
   0.37861
   0.37294
   0.38651
   0.36906
   0.35595
   0.38073
   0.39898
   0.38785
   0.37023
   0.38297
   0.34916
   0.39753
   0.41565
   0.37958
   0.35616
   0.38155
   0.36203
   0.36858
   0.36694
   0.34824
   0.45888
   0.45344
   0.47260
   0.44292
   0.42271
   0.47388
   0.48918
   0.47740
   0.45228
   0.47450
   0.49476
   0.50646
   0.50532
   0.50394
   0.49607
   0.48433
   0.48071
   0.48636
   0.47563
   0.51179
   0.49299
   0.51758
   0.55485
   0.59571
   0.56516
   0.57505
   0.47326
   0.49918
   0.47792
   0.47538
   0.45697
   0.47901
   0.47806
   0.45408
   0.47691
   0.49442
   0.53064
   0.49666
   0.47805
   0.47976
   0.46497
   0.47727
   0.45799
   0.46148
   0.47430
   0.46556
   0.43957
   0.44087
   0.44704
   0.46315
   0.43766
   0.45686
   0.47748
   0.46060
   0.47505
   0.47784
   0.47512
   0.46826
   0.46570
   0.46490
   0.44034
   0.46748
   0.48938
   0.51658
   0.51617
   0.49936
   0.54502
   0.53732
   0.57464
   0.52842
   0.46682
   0.48913
   0.46347
   0.48300
   0.46145
   0.46191
   0.43161
   0.44016
   0.45849
   0.48470
   0.48748
   0.49626
   0.49768
   0.48596
   0.46509
   0.46693
   0.47184
   0.46623
   0.44756
   0.46566
   0.43297
   0.43392
   0.46374
   0.45334
   0.44229
   0.44600
   0.44574
   0.43673
   0.45105
   0.45349
   0.46098
   0.47041
   0.48680
   0.49065
   0.52975
   0.52014
   0.51250
   0.49356
   0.47008
   0.45779
   0.44208
   0.46812
   0.48602
   0.47218
   0.42808
   0.45535
   0.46537
   0.45914
   0.50144
   0.50395
   0.49071
   0.48676
   0.46723
   0.48248
   0.46617
   0.45071
   0.41954
   0.39610
   0.39991
   0.39981
   0.42467
   0.48028
   0.43967
   0.48896
   0.46645
   0.47385
   0.48702
   0.49841
   0.50388
   0.50124
   0.46842
   0.47843
   0.48291
   0.50981
   0.47784
   0.48815
   0.49500
   0.50992
   0.49080
   0.50227
   0.49286
   0.45568
   0.44298
   0.45461
   0.47180
   0.47515
   0.46642
   0.45802
   0.45882
   0.34833
   0.38844
   0.38220
   0.45215
   0.35178
   0.36303
   0.43796
   0.42640
   0.44628
   0.44649
   0.43942
   0.49209
   0.50735
   0.46680
   0.46859
   0.49193
   0.49492
   0.47973
   0.48389
   0.42366
   0.37858
   0.44867
   0.43549
   0.46838
   0.52690
   0.55589
   0.50411
   0.48633
   0.45775
   0.47821
   0.49421
   0.46020
   0.47446
   0.44664
   0.49034
   0.48025
   0.48565
   0.52804
   0.52606
   0.53093
   0.53643
   0.47593
   0.53480
   0.51522
   0.52086
   0.56746
   0.56866
   0.56173
   0.56058
   0.59461
   0.62163
   0.63792
   0.67413
   0.65787
   0.66924
   0.67874
   0.68928
   0.71424
   0.68535
   0.67452
   0.63543
   0.62108
   0.59514
   0.58026
   0.55111
   0.51256
   0.44117
   0.47379
   0.44222
   0.44438
   0.45161
   0.45629
   0.46428
   0.52713
   0.53648
   0.52570
   0.55106
   0.55716
   0.56062
   0.55049
   0.51291
   0.46775
   0.47356
   0.44446
   0.48616
   0.46483
   0.51037
   0.52099
   0.55000
   0.47383
   0.45372
   0.46124
   0.45972
   0.43347
   0.43184
   0.43834
   0.41124
   0.36346
   0.30655
   0.36102
   0.29299
   0.33263
   0.31665
   0.35053
   0.34431
   0.32093
   0.34376
   0.32007
   0.33383
   0.30705
   0.33712
   0.30528
   0.31288
   0.32909
   0.33097
   0.31563
   0.31340
   0.31120
   0.31304
   0.32056
   0.32299
   0.37612
   0.34983
   0.36337
   0.33167
   0.34330
   0.37427
   0.35873
   0.35538
   0.39207
   0.38028
   0.35267
   0.36319
   0.36786
   0.36490
   0.36548
   0.34916
   0.33004
   0.34754
   0.36971
   0.39509
   0.37586
   0.35938
   0.38315
   0.39656
   0.40593
   0.40561
   0.40330
   0.42843
   0.37420
   0.35818
   0.39649
   0.39988
   0.41019
   0.40896
   0.37341
   0.38493
   0.37191
   0.43927
   0.41663
   0.41586
   0.39701
   0.48307
   0.47974
   0.46217
   0.48622
   0.48493
   0.46133
   0.45875
   0.50182
   0.52973
   0.53300
   0.55902
   0.58320
   0.62208
   0.62794
   0.59199
   0.55685
   0.56761
   0.55174
   0.56103
   0.54814
   0.48261
   0.46355
   0.47110
   0.49115
   0.52909
   0.50332
   0.48805
   0.48134
   0.47201
   0.52821
   0.53346
   0.50833
   0.56991
   0.57707
   0.62036
   0.65824
   0.62874
   0.62473
   0.62840
   0.62891
   0.64621
   0.62451
   0.62690
   0.60575
   0.60650
   0.60083
   0.61495
   0.64892
   0.62943
   0.65518
   0.67556
   0.71001
   0.70043
   0.69937
   0.70069
   0.62903
   0.65240
   0.64343
   0.68232
   0.70529
   0.64382
   0.62529
   0.62874
   0.65042
   0.64411
   0.63195
   0.61510
   0.64546
   0.62920
   0.62953
   0.59818
   0.60524
   0.59243
   0.58336
   0.55494
   0.53062
   0.49935
   0.51312
   0.52403
   0.49965
   0.48738
   0.53056
   0.54917
   0.51041
   0.51877
   0.47545
   0.48546
   0.48892
   0.49306
   0.44758
   0.43526
   0.46037
   0.45222
   0.44447
   0.46027
   0.48061
   0.47899
   0.50250
   0.54474
   1.11850
   1.06396
   1.07627
   1.05112
   1.09056
   1.07413
   1.02571
   1.05463
   1.10118
   1.11793
   1.09653
   1.15143
   1.11561
   1.11342
   1.11044
   1.08967
   1.11549
   1.08441
   1.08981
   1.06441
   1.05788
   1.01580
   0.99043
   0.94724
   0.91229
   0.91067
   0.90224
   0.91046
   0.91696
   0.98292
   0.99535
   1.00431
   1.06216
   1.06959
   1.01609
   1.03716
   1.04241
   1.06582
   1.04068
   0.94646
   0.92553
   0.90817
   0.86475
   0.84680
   0.73802
   0.71295
   0.69714
   0.60211
   0.57048
   0.64163
   0.62945
   0.63022
   0.62134
   0.58203
   0.69947
   0.72470
   0.74727
   0.81723
   0.81302
   0.82879
   0.86764
   0.84428
   0.81103
   0.82113
   0.76622
   0.71667
   0.69940
   0.67437
   0.64172
   0.64170
   0.61970
   0.60932
   0.64077
   0.60843
   0.55985
   0.54300
   0.55915
   0.55871
   0.52024
   0.53238
   0.55560
   0.58626
   0.54489
   0.54852
   0.52277
   0.50123
   0.54367
   0.52764
   0.53151
   0.49073
   0.50245
   0.52277
   0.48254
   0.47975
   0.46129
   0.45190
   0.37416
   0.47886
   0.42811
   0.44223
   0.44013
   0.46209
   0.38314
   0.39230
   0.39183
   0.36952
   0.38236
   0.40625
   0.42155
   0.40546
   0.42197
   0.48002
   0.40472
   0.41563
   0.40227
   0.40997
   0.39637
   0.39827
   0.40835
   0.41380
   0.42968
   0.41109
   0.39880
   0.31358
   0.34434
   0.32866
   0.29759
   0.31797
   0.29979
   0.31665
   0.31698
   0.33054
   0.31631
   0.31139
   0.30271
   0.29232
   0.29962
   0.29660
   0.30269
   0.30543
   0.31738
   0.29081
   0.29918
   0.29587
   0.31518
   0.29723
   0.32999
   0.32564
   0.36129
   0.38485
   0.41288
   0.40552
   0.40759
   0.43417
   0.42115
   0.42979
   0.40187
   0.40877
   0.41144
   0.44026
   0.44494
   0.45697
   0.43961
   0.42190
   0.41277
   0.41000
   0.40973
   0.45644
   0.40105
   0.48462
   0.47083
   0.47232
   0.47658
   0.46835
   0.41248
   0.36740
   0.37306
   0.37062
   0.37155
   0.38001
   0.39443
   0.39396
   0.38936
   0.41278
   0.42981
   0.45143
   0.43684
   0.48828
   0.51426
   0.48312
   0.46655
   0.45584
   0.44106
   0.43930
   0.36794
   0.37223
   0.39697
   0.33002
   0.32389
   0.31201
   0.31835
   0.30282
   0.33052
   0.30618
   0.39317
   0.43239
   0.45239
   0.51871
   0.50113
   0.51488
   0.51520
   0.50347
   0.44543
   0.46053
   0.42955
   0.43510
   0.45177
   0.48082
   0.49215
   0.48343
   0.49418
   0.46514
   0.45508
   0.45213
   0.47050
   0.48758
   0.46160
   0.45078
   0.46867
   0.46448
   0.47821
   0.47272
   0.45916
   0.45119
   0.45863
   0.45029
   0.44985
   0.43973
   0.45029
   0.46818
   0.47109
   0.44896
   0.51173
   0.46824
   0.47795
   0.40841
   0.43486
   0.41581
   0.41601
   0.38810
   0.39460
   0.39731
   0.37235
   0.38295
   0.41837
   0.47411
   0.48045
   0.48954
   0.50460
   0.50231
   0.53177
   0.50703
   0.51132
   0.50598
   0.51724
   0.48938
   0.53031
   0.47230
   0.48113
   0.46249
   0.46230
   0.46231
   0.43697
   0.46191
   0.47690
   0.54699
   0.57293
   0.56160
   0.59016
   0.66235
   0.61372
   0.58471
   0.57954
   0.57318
   0.57706
   0.56379
   0.55146
   0.52829
   0.43274
   0.49578
   0.52791
   0.55587
   0.53223
   0.57303
   0.48966
   0.48439
   0.43634
   0.44918
   0.42903
   0.43438
   0.44100
   0.44527
   0.45445
   0.41032
   0.39056
   0.44733
   0.43845
   0.45427
   0.47470
   0.45790
   0.46351
   0.43592
   0.40684
   0.40633
   0.39714
   0.40421
   0.37893
   0.35367
   0.36210
   0.40522
   0.41231
   0.40938
   0.43372
   0.52205
   0.54965
   0.64731
   0.59911
   0.60998
   0.53683
   0.49764
   0.54259
   0.57189
   0.57934
   0.55532
   0.55976
   0.55730
   0.55205
   0.57719
   0.56556
   0.53635
   0.51096
   0.50944
   0.49169
   0.51016
   0.54334
   0.60720
   0.59221
   0.56831
   0.54782
   0.52800
   0.50978
   0.43982
   0.45673
   0.44870
   0.48402
   0.51833
   0.51001
   0.53486
   0.53792
   0.54623
   0.51287
   0.54650
   0.54000
   0.56104
   0.54104
   0.57340
   0.60837
   0.60680
   0.60241
   0.52505
   0.52592
   0.57660
   0.49354
   0.52823
   0.50493
   0.50329
   0.48593
   0.43821
   0.41669
   0.40357
   0.41460
   0.41075
   0.46343
   0.45308
   0.46871
   0.50683
   0.48171
   0.48090
   0.54096
   0.53618
   0.57364
   0.55973
   0.54932
   0.54628
   0.52971
   0.49606
   0.46926
   0.48000
   0.46694
   0.46720
   0.50918
   0.52867
   0.48872
   0.48477
   0.51243
   0.51993
   0.52028
   0.54114
   0.53845
   0.50857
   0.49288
   0.49740
   0.49482
   0.49163
   0.47277
   0.50413
   0.45248
   0.47026
   0.46372
   0.53290
   0.52144
   0.53476
   0.52316
   0.49373
   0.49716
   0.47542
   0.48956
   0.52761
   0.51002
   0.53447
   0.51322
   0.53512
   0.55081
   0.57739
   0.60198
   0.65358
   0.67511
   0.67208
   0.66024
   0.63810
   0.69570
   0.66820
   0.66480
   0.65041
   0.60657
   0.58547
   0.60476
   0.57408
   0.56659
   0.58856
   0.59337
   0.53833
   0.51889
   0.50805
   0.50145
   0.50512
   0.54081
   0.53271
   0.55605
   0.52460
   0.45745
   0.41733
   0.37157
   0.40410
   0.39068
   0.37087
   0.32526
   0.41214
   0.43723
   0.47759
   0.43645
   0.47549
   0.49925
   0.44960
   0.44624
   0.40419
   0.39081
   0.37448
   0.44189
   0.41550
   0.42100
   0.40672
   0.40422
   0.38718
   0.38740
   0.40909
   0.38330
   0.39405
   0.38549
   0.38159
   0.42902
   0.44537
   0.46326
   0.43859
   0.41506
   0.42413
   0.41827
   0.45353
   0.46213
   0.44570
   0.42883
   0.42067
   0.41440
   0.40882
   0.38386
   0.38128
   0.39570
   0.42694
   0.39294
   0.34995
   0.41230
   0.35330
   0.33623
   0.34102
   0.29340
   0.32067
   0.34162
   0.34740
   0.29650
   0.25054
   0.27732
   0.25158
   0.26885
   0.27831
   0.29044
   0.29463
   0.29379
   0.36245
   0.34737
   0.35633
   0.37983
   0.29692
   0.31781
   0.33381
   0.27529
   0.27733
   0.28189
   0.29929
   0.31333
   0.29106
   0.27013
   0.33360
   0.35817
   0.35301
   0.31119
   0.31730
   0.29471
   0.37102
   0.35435
   0.33872
   0.34141
   0.33947
   0.35059
   0.33831
   0.30277
   0.28368
   0.28022
   0.29934
   0.35169
   0.34203
   0.33724
   0.37577
   0.36295
   0.39713
   0.44489
   0.45193
   0.44594
   0.46981
   0.48021
   0.44766
   0.39361
   0.39357
   0.43812
   0.46255
   0.45033
   0.41677
   0.36109
   0.36572
   0.36932
   0.39325
   0.44669
   0.44713
   0.50033
   0.53139
   0.51130
   0.51712
   0.51732
   0.54461
   0.55525
   0.65417
   0.60622
   0.60088
   0.61111
   0.57736
   0.57972
   0.55850
   0.55999
   0.52808
   0.51064
   0.48207
   0.46021
   0.48274
   0.45855
   0.40823
   0.42015
   0.39935
   0.45569
   0.45616
   0.43535
   0.44988
   0.45357
   0.44059
   0.45797
   0.34143
   0.36130
   0.36085
   0.35560
   0.33625
   0.33681
   0.33992
   0.34143
   0.33018
   0.33274
   0.36995
   0.36588
   0.36394
   0.37954
   0.39985
   0.41590
   0.39988
   0.36986
   0.36762
   0.35743
   0.35753
   0.33059
   0.35538
   0.34712
   0.37361
   0.35121
   0.34786
   0.32432
   0.34206
   0.34887
   0.35456
   0.33992
   0.34901
   0.33870
   0.33679
   0.35598
   0.35872
   0.34860
   0.41587
   0.47415
   0.45746
   0.46325
   0.46766
   0.44603
   0.44273
   0.45051
   0.43543
   0.45146
   0.43188
   0.38652
   0.39488
   0.37461
   0.36314
   0.36533
   0.37668
   0.38993
   0.40019
   0.39500
   0.41221
   0.40291
   0.44444
   0.45557
   0.43796
   0.45578
   0.45677
   0.45099
   0.46198
   0.45477
   0.41667
   0.47023
   0.51355
   0.51457
   0.50308
   0.52669
   0.51282
   0.47986
   0.49160
   0.47850
   0.46967
   0.47841
   0.46628
   0.46694
   0.47284
   0.45498
   0.48058
   0.51084
   0.51497
   0.53738
   0.57152
   0.59649
   0.63697
   0.67081
   0.66448
   0.59584
   0.59056
   0.59271
   0.53924
   0.51908
   0.51193
   0.50835
   0.49497
   0.49890
   0.49804
   0.51376
   0.48988
   0.46715
   0.45442
   0.44605
   0.45075
   0.46056
   0.41341
   0.43642
   0.40578
   0.39298
   0.38121
   0.39496
   0.38811
   0.39276
   0.38843
   0.37179
   0.36765
   0.36543
   0.37627
   0.38460
   0.39877
   0.39845
   0.40828
   0.36598
   0.33030
   0.35726
   0.32738
   0.36206
   0.36209
   0.38305
   0.38053
   0.39846
   0.41242
   0.37895
   0.40540
   0.39372
   0.40141
   0.39479
   0.39645
   0.39161
   0.39805
   0.38609
   0.39511
   0.41028
   0.38361
   0.35671
   0.36504
   0.40869
   0.38675
   0.38054
   0.41552
   0.40008
   0.40198
   0.37190
   0.38111
   0.35048
   0.41422
   0.36046
   0.42314
   0.40322
   0.38467
   0.47543
   0.46708
   0.42551
   0.43388
   0.44786
   0.46501
   0.47139
   0.42893
   0.45126
   0.46412
   0.41470
   0.43811
   0.43429
   0.45793
   0.51724
   0.54353
   0.56279
   0.60864
   0.60295
   0.59096
   0.56090
   0.59697
   0.55719
   0.51867
   0.55209
   0.51506
   0.55359
   0.55492
   0.60470
   0.55521
   0.64339
   0.65995
   0.71021
   0.72299
   0.72974
   0.73363
   0.70575
   0.70355
   0.70914
   0.70258
   0.72290
   0.72856
   0.73365
   0.71508
   0.70149
   0.73707
   0.76922
   0.74689
   0.73953
   0.71400
   0.71372
   0.73510
   0.75370
   0.83028
   0.82765
   0.85034
   0.82510
   0.91651
   0.89153
   0.92539
   0.91452
   0.87045
   0.85230
   0.82157
   0.81210
   0.76305
   0.76872
   0.77158
   0.76037
   0.76186
   0.79492
   0.87998
   0.88352
   0.91124
   0.92223
   0.92075
   0.95601
   0.94421
   0.91977
   0.90709
   0.90385
   0.84147
   0.80934
   0.76164
   0.78097
   0.76574
   0.77486
   0.76757
   0.78533
   0.79268
   0.76937
   0.75980
   0.76907
   0.79541
   0.85128
   0.80830
   0.73554
   0.70502
   0.76640
   0.79427
   0.74221
   0.75099
   0.77128
   0.75331
   0.80325
   0.80459
   0.71474
   0.73399
   0.67200
   0.70288
   0.69354
   0.68804
   0.67249
   0.64699
   0.68857
   0.70617
   0.63368
   0.56361
   0.60630
   0.55492
   0.55455
   0.58303
   0.55651
   0.58271
   0.56802
   0.55957
   0.54060
   0.55273
   0.53044
   0.57799
   0.53790
   0.50497
   0.49579
   0.47548
   0.42989
   0.43774
   0.39135
   0.41010
   0.41098
   0.42660
   0.42053
   0.44828
   0.43652
   0.38641
   0.37669
   0.37506
   0.29564
   0.29667
   0.26793
   0.27886
   0.27437
   0.32618
   0.31300
   0.27846
   0.29392
   0.32915
   0.31096
   0.33333
   0.33008
   0.33301
   0.37231
   0.37718
   0.41793
   0.42009
   0.42344
   0.42844
   0.44491
   0.44488
   0.45304
   0.46227
   0.47234
   0.44877
   0.41605
   0.43144
   0.38627
   0.35936
   0.38032
   0.39004
   0.39575
   0.39408
   0.32547
   0.36819
   0.35507
   0.34723
   0.33936
   0.35069
   0.35901
   0.37209
   0.38319
   0.42119
   0.44268
   0.46124
   0.44036
   0.41587
   0.47081
   0.43414
   0.47979
   0.46669
   0.46005
   0.43482
   0.43489
   0.38575
   0.38119
   0.38747
   0.39904
   0.42343
   0.36551
   0.35368
   0.34967
   0.31413
   0.32203
   0.31935
   0.29609
   0.32910
   0.32147
   0.32520
   0.33393
   0.33808
   0.33071
   0.32026
   0.32712
   0.32270
   0.29349
   0.33618
   0.35163
   0.33222
   0.37176
   0.37930
   0.35299
   0.38840
   0.34563
   0.32445
   0.31121
   0.31873
   0.36320
   0.39366
   0.40552
   0.39610
   0.40075
   0.40306
   0.41035
   0.43573
   0.46923
   0.46492
   0.50555
   0.54643
   0.52175
   0.54643
   0.53184
   0.54720
   0.52551
   0.49716
   0.50631
   0.50353
   0.49696
   0.49054
   0.48027
   0.47625
   0.51698
   0.53636
   0.52234
   0.55498
   0.60640
   0.63694
   0.64663
   0.64272
   0.70364
   0.68855
   0.70497
   0.67487
   0.64491
   0.62961
   0.62663
   0.60986
   0.61595
   0.60853
   0.55761
   0.54255
   0.53509
   0.49712
   0.53701
   0.52908
   0.58206
   0.54429
   0.59219
   0.64369
   0.51339
   0.49921
   0.51753
   0.45276
   0.46961
   0.55875
   0.62908
   0.64312
   0.70113
   0.70898
   0.65462
   0.74476
   0.84000
   0.81594
   0.84751
   0.75632
   0.81088
   0.80300
   0.79935
   0.80118
   0.80411
   0.85273
   0.82804
   0.82468
   0.88426
   0.90604
   0.90326
   0.92106
   0.91706
   0.87545
   0.91170
   0.87912
   0.95205
   0.94076
   0.98317
   0.98384
   0.95797
   0.93928
   0.94009
   0.92334
   0.90559
   0.87590
   0.85220
   0.79658
   0.78401
   0.77393
   0.77501
   0.76418
   0.79674
   0.81625
   0.75635
   0.75861
   0.73195
   0.72077
   0.65021
   0.66371
   0.67893
   0.65763
   0.62441
   0.64084
   0.59536
   0.56958
   0.59436
   0.57310
   0.52428
   0.55086
   0.51844
   0.53611
   0.51284
   0.52448
   0.49535
   0.46061
   0.49318
   0.51503
   0.48198
   0.53958
   0.51729
   0.47486
   0.49451
   0.45859
   0.51109
   0.48551
   0.49306
   0.47073
   0.45138
   0.46143
   0.45548
   0.44453
   0.54558
   0.57573
   0.58871
   0.61639
   0.63495
   0.63774
   0.60144
   0.63113
   0.58327
   0.58560
   0.57212
   0.62052
   0.60924
   0.63677
   0.66159
   0.62699
   0.59590
   0.59367
   0.52816
   0.54292
   0.50673
   0.49689
   0.41592
   0.41830
   0.42470
   0.44587
   0.39837
   0.37424
   0.41378
   0.40799
   0.38587
   0.40549
   0.37453
   0.40090
   0.40673
   0.37533
   0.37767
   0.37056
   0.36469
   0.36293
   0.35399
   0.35375
   0.36050
   0.33934
   0.33128
   0.28232
   0.28193
   0.28691
   0.27786
   0.27476
   0.27197
   0.29248
   0.30694
   0.30261
   0.30485
   0.31890
   0.28439
   0.29996
   0.31500
   0.32279
   0.34347
   0.34024
   0.33171
   0.31676
   0.31656
   0.31393
   0.32434
   0.30851
   0.31715
   0.29342
   0.32841
   0.31045
   0.33361
   0.33048
   0.31759
   0.27939
   0.27511
   0.29173
   0.28163
   0.31537
   0.30537
   0.30410
   0.32481
   0.34201
   0.32220
   0.32728
   0.33030
   0.33987
   0.33497
   0.34110
   0.33429
   0.33358
   0.30587
   0.34039
   0.32226
   0.32218
   0.31878
   0.32949
   0.32031
   0.31938
   0.35565
   0.34993
   0.37669
   0.31492
   0.33133
   0.31500
   0.36589
   0.37164
   0.33282
   0.33719
   0.33509
   0.34082
   0.34184
   0.32412
   0.33668
   0.33071
   0.33865
   0.32898
   0.34938
   0.38480
   0.34197
   0.37110
   0.35424
   0.35183
   0.36563
   0.37193
   0.37460
   0.34994
   0.42033
   0.39503
   0.43113
   0.41895
   0.40937
   0.40094
   0.38686
   0.37582
   0.36803
   0.33811
   0.32154
   0.34347
   0.35578
   0.33378
   0.36403
   0.37326
   0.34332
   0.38578
   0.30949
   0.33726
   0.35093
   0.34940
   0.37126
   0.34156
   0.33373
   0.33446
   0.33616
   0.30843
   0.32899
   0.33552
   0.34115
   0.37450
   0.33908
   0.31897
   0.31453
   0.32578
   0.36758
   0.39096
   0.37308
   0.37318
   0.37324
   0.35061
   0.34491
   0.36003
   0.30701
   0.31990
   0.36375
   0.35641
   0.33502
   0.36499
   0.33663
   0.39999
   0.36940
   0.39669
   0.38145
   0.39349
   0.38830
   0.36472
   0.36025
   0.31477
   0.28628
   0.30756
   0.30304
   0.29853
   0.35722
   0.34819
   0.34478
   0.34542
   0.34648
   0.31210
   0.33970
   0.31932
   0.35508
   0.32215
   0.30565
   0.30817
   0.31917
   0.30015
   0.30737
   0.32065
   0.41483
   0.40536
   0.41388
   0.48509
   0.54623
   0.57620
   0.55657
   0.61913
   0.66358
   0.62941
   0.60856
   0.54542
   0.57358
   0.57591
   0.60420
   0.57036
   0.53597
   0.52551
   0.54452
   0.52796
   0.54961
   0.54355
   0.57759
   0.57890
   0.57893
   0.59496
   0.58422
   0.56765
   0.52341
   0.52013
   0.57427
   0.61153
   0.59061
   0.65321
   0.61560
   0.60929
   0.53438
   0.51742
   0.47196
   0.43182
   0.42055
   0.40018
   0.42209
   0.41207
   0.41688
   0.39717
   0.45384
   0.43337
   0.45288
   0.46952
   0.43432
   0.42667
   0.42921
   0.50971
   0.40670
   0.46464
   0.43423
   0.41402
   0.48715
   0.49389
   0.46473
   0.46039
   0.45918
   0.47833
   0.45152
   0.43652
   0.40258
   0.41807
   0.39391
   0.39133
   0.43117
   0.38162
   0.38974
   0.39048
   0.39315
   0.37228
   0.36836
   0.39210
   0.37556
   0.28312
   0.32499
   0.31770
   0.32198
   0.34012
   0.32416
   0.33065
   0.34390
   0.36536
   0.29847
   0.29139
   0.28588
   0.28729
   0.27988
   0.29931
   0.30078
   0.29814
   0.29297
   0.28996
   0.30135
   0.28832
   0.26770
   0.28440
   0.28705
   0.26095
   0.24679
   0.24817
   0.25106
   0.23618
   0.24079
   0.28597
   0.29140
   0.22947
   0.27844
   0.24702
   0.24490
   0.23540
   0.23531
   0.25779
   0.24654
   0.23707
   0.24398
   0.23831
   0.22913
   0.25424
   0.24534
   0.24777
   0.25532
   0.26378
   0.30393
   0.28660
   0.25006
   0.24107
   0.26593
   0.30126
   0.29664
   0.31280
   0.31270
   0.29428
   0.31409
   0.31132
   0.31513
   0.28576
   0.29125
   0.29193
   0.26637
   0.23099
   0.24868
   0.24973
   0.28163
   0.31631
   0.32232
   0.28032
   0.29591
   0.30615
   0.31137
   0.31379
   0.29483
   0.32263
   0.30900
   0.31563
   0.30936
   0.30596
   0.33615
   0.31842
   0.29148
   0.32077
   0.33171
   0.31373
   0.30706
   0.29747
   0.33709
   0.34126
   0.38853
   0.38318
   0.39068
   0.39178
   0.40353
   0.39811
   0.37277
   0.34972
   0.35267
   0.35099
   0.35675
   0.36277
   0.31559
   0.36025
   0.30208
   0.31514
   0.28849
   0.33378
   0.36845
   0.34735
   0.38236
   0.36674
   0.34567
   0.40974
   0.37184
   0.37145
   0.37920
   0.39287
   0.36784
   0.36829
   0.34577
   0.39578
   0.37310
   0.35783
   0.37814
   0.38357
   0.36862
   0.38021
   0.35168
   0.43097
   0.46528
   0.44835
   0.47179
   0.46596
   0.47625
   0.46164
   0.50189
   0.47264
   0.48792
   0.44729
   0.47205
   0.45303
   0.46043
   0.40056
   0.35531
   0.37182
   0.38017
   0.39544
   0.40362
   0.41786
   0.42332
   0.41252
   0.35319
   0.35875
   0.35316
   0.37490
   0.39118
   0.39292
   0.35753
   0.35175
   0.34572
   0.37043
   0.35949
   0.34773
   0.36984
   0.34194
   0.35635
   0.36322
   0.35136
   0.32119
   0.29633
   0.31839
   0.32143
   0.31610
   0.30764
   0.37081
   0.30530
   0.32944
   0.34532
   0.35111
   0.35573
   0.34154
   0.35320
   0.39605
   0.35411
   0.32209
   0.30285
   0.30781
   0.28235
   0.26042
   0.34071
   0.34152
   0.31932
   0.28832
   0.33086
   0.28500
   0.27906
   0.29196
   0.27479
   0.28573
   0.31135
   0.30867
   0.32486
   0.34234
   0.33762
   0.33396
   0.33914
   0.34560
   0.33078
   0.32769
   0.27465
   0.27530
   0.24613
   0.29710
   0.33213
   0.32432
   0.32591
   0.31850
   0.33659
   0.32936
   0.30412
   0.33080
   0.33270
   0.34369
   0.33672
   0.33301
   0.34414
   0.33131
   0.29993
   0.34976
   0.32432
   0.32269
   0.32089
   0.32484
   0.33326
   0.34365
   0.29582
   0.30328
   0.30606
   0.29994
   0.33239
   0.33566
   0.34073
   0.28403
   0.27826
   0.33342
   0.34066
   0.31036
   0.30878
   0.32379
   0.34386
   0.35915
   0.34315
   0.33445
   0.33909
   0.36469
   0.36100
   0.35818
   0.36044
   0.34172
   0.31018
   0.31176
   0.32831
   0.34295
   0.41192
   0.39326
   0.42453
   0.41843
   0.43797
   0.43448
   0.45744
   0.46242
   0.44564
   0.44348
   0.43685
   0.42995
   0.41317
   0.45556
   0.43470
   0.42060
   0.38822
   0.32144
   0.30866
   0.31614
   0.31236
   0.30769
   0.30366
   0.28733
   0.29214
   0.28875
   0.28244
   0.27952
   0.29279
   0.30691
   0.30598
   0.31820
   0.29086
   0.31226
   0.31703
   0.31036
   0.38331
   0.36744
   0.35748
   0.34383
   0.33179
   0.32553
   0.31752
   0.31362
   0.29380
   0.32189
   0.32947
   0.30431
   0.32594
   0.32812
   0.33579
   0.32004
   0.30887
   0.29252
   0.31288
   0.29773
   0.28335
   0.29752
   0.28461
   0.33173
   0.31553
   0.31559
   0.31098
   0.28311
   0.28106
   0.35117
   0.33363
   0.36890
   0.34280
   0.34132
   0.33913
   0.31739
   0.30622
   0.30770
   0.31188
   0.28663
   0.28684
   0.30114
   0.30570
   0.29785
   0.30196
   0.27929
   0.25504
   0.26361
   0.28119
   0.27400
   0.24964
   0.33813
   0.35143
   0.32852
   0.34672
   0.27095
   0.28852
   0.29112
   0.27944
   0.28603
   0.26085
   0.32401
   0.30695
   0.28887
   0.33358
   0.34698
   0.35171
   0.32973
   0.33844
   0.34486
   0.27889
   0.31552
   0.28407
   0.27365
   0.25504
   0.26141
   0.26615
   0.27618
   0.27077
   0.25576
   0.27947
   0.26388
   0.25153
   0.24216
   0.24797
   0.24605
   0.24826
   0.24686
   0.24680
   0.26075
   0.24948
   0.25121
   0.26374
   0.26101
   0.26104
   0.31040
   0.27759
   0.28560
   0.26017
   0.24929
   0.27526
   0.29267
   0.28059
   0.27747
   0.26960
   0.25460
   0.26747
   0.25884
   0.25512
   0.25306
   0.25686
   0.27178
   0.28938
   0.30815
   0.29383
   0.28211
   0.29370
   0.25833
   0.27079
   0.26733
   0.34755
   0.32149
   0.35490
   0.29662
   0.29220
   0.28900
   0.27200
   0.28293
   0.30952
   0.35408
   0.34297
   0.36385
   0.36195
   0.35104
   0.35624
   0.36536
   0.36993
   0.38925
   0.37193
   0.34902
   0.30690
   0.29869
   0.26684
   0.28347
   0.28213
   0.28742
   0.28467
   0.28501
   0.29305
   0.27201
   0.29802
   0.27301
   0.27744
   0.27863
   0.29254
   0.28467
   0.29960
   0.33940
   0.37450
   0.34652
   0.35381
   0.34917
   0.36290
   0.37201
   0.37034
   0.38130
   0.36868
   0.31767
   0.38123
   0.35650
   0.35224
   0.35692
   0.37143
   0.35745
   0.38304
   0.36627
   0.35310
   0.35227
   0.38645
   0.36615
   0.34809
   0.35921
   0.35373
   0.29248
   0.27582
   0.25500
   0.27061
   0.25066
   0.25259
   0.25534
   0.22841
   0.23309
   0.23337
   0.22759
   0.24152
   0.24530
   0.25649
   0.26399
   0.25348
   0.25389
   0.25791
   0.26224
   0.31204
   0.26996
   0.30533
   0.35385
   0.34578
   0.40304
   0.35585
   0.36129
   0.35077
   0.36011
   0.34354
   0.33297
   0.34267
   0.34245
   0.33904
   0.34872
   0.34131
   0.32094
   0.33593
   0.33650
   0.34178
   0.35054
   0.34265
   0.34293
   0.34816
   0.24676
   0.28038
   0.29606
   0.32845
   0.31430
   0.33395
   0.30157
   0.32557
   0.24932
   0.33469
   0.32867
   0.31740
   0.32360
   0.30065
   0.27619
   0.33525
   0.31323
   0.25935
   0.25639
   0.24990
   0.26054
   0.24803
   0.27381
   0.25722
   0.25364
   0.26134
   0.27483
   0.26238
   0.26570
   0.25622
   0.25951
   0.25540
   0.26521
   0.32235
   0.35754
   0.36395
   0.37038
   0.35616
   0.34664
   0.34437
   0.31885
   0.34683
   0.34719
   0.32975
   0.32727
   0.31815
   0.26598
   0.28244
   0.31482
   0.27958
   0.25630
   0.26958
   0.26330
   0.25755
   0.27082
   0.25872
   0.26062
   0.26079
   0.26446
   0.26548
   0.25679
   0.26265
   0.27059
   0.29521
   0.29081
   0.29001
   0.29184
   0.28642
   0.26206
   0.26219
   0.30231
   0.28882
   0.37137
   0.36808
   0.36351
   0.36359
   0.38210
   0.38488
   0.38574
   0.37893
   0.35574
   0.34363
   0.35238
   0.33609
   0.35124
   0.35195
   0.34863
   0.34132
   0.35302
   0.39128
   0.34926
   0.37682
   0.38622
   0.36578
   0.35858
   0.34552
   0.35258
   0.35672
   0.34366
   0.38728
   0.42340
   0.38670
   0.41908
   0.42673
   0.43261
   0.42821
   0.47169
   0.46226
   0.41873
   0.40383
   0.38382
   0.39022
   0.36627
   0.36535
   0.41080
   0.37472
   0.37072
   0.37953
   0.38896
   0.37742
   0.37813
   0.38397
   0.31052
   0.33288
   0.36028
   0.38162
   0.35148
   0.32694
   0.31769
   0.32369
   0.31690
   0.32215
   0.34652
   0.31491
   0.36473
   0.32939
   0.34422
   0.31126
   0.32974
   0.34544
   0.32229
   0.32837
   0.33299
   0.31059
   0.35150
   0.32209
   0.35426
   0.37267
   0.36720
   0.35541
   0.37920
   0.34617
   0.33606
   0.34869
   0.33441
   0.31448
   0.32313
   0.31356
   0.33224
   0.36406
   0.36814
   0.35981
   0.34151
   0.35280
   0.38516
   0.39286
   0.42365
   0.40295
   0.44638
   0.57126
   0.58133
   0.57673
   0.54683
   0.52674
   0.47466
   0.50960
   0.47912
   0.45666
   0.43708
   0.45439
   0.45397
   0.44103
   0.44301
   0.46295
   0.44856
   0.40092
   0.43086
   0.41033
   0.34992
   0.38657
   0.43862
   0.48443
   0.52940
   0.45263
   0.45466
   0.41753
   0.42296
   0.44357
   0.44176
   0.41694
   0.43581
   0.37909
   0.38366
   0.35940
   0.36838
   0.36711
   0.37685
   0.36193
   0.36212
   0.33950
   0.28811
   0.32926
   0.31281
   0.31307
   0.32489
   0.37795
   0.36708
   0.36696
   0.35130
   0.30679
   0.33559
   0.33709
   0.35248
   0.38038
   0.36483
   0.37542
   0.37444
   0.34441
   0.34251
   0.31838
   0.34842
   0.40810
   0.44108
   0.39856
   0.49225
   0.49320
   0.46930
   0.39961
   0.41768
   0.44699
   0.43501
   0.41472
   0.44137
   0.44236
   0.39616
   0.34661
   0.35636
   0.36018
   0.38432
   0.37987
   0.35818
   0.36847
   0.38608
   0.40943
   0.47665
   0.46073
   0.50460
   0.56248
   0.53804
   0.54144
   0.54890
   0.45119
   0.42137
   0.43629
   0.40660
   0.37549
   0.37983
   0.36458
   0.35413
   0.27154
   0.29296
   0.34665
   0.35726
   0.36344
   0.34599
   0.36792
   0.39955
   0.38263
   0.39088
   0.40841
   0.42246
   0.38529
   0.37569
   0.40002
   0.38175
   0.35755
   0.36148
   0.39095
   0.37095
   0.34436
   0.33396
   0.33607
   0.34556
   0.32422
   0.30882
   0.27402
   0.30587
   0.35324
   0.35121
   0.37180
   0.34346
   0.34730
   0.35091
   0.30320
   0.29753
   0.28094
   0.30297
   0.30470
   0.29366
   0.30618
   0.30618
   0.29913
   0.28710
   0.28347
   0.28661
   0.26707
   0.26926
   0.27616
   0.30372
   0.33981
   0.34123
   0.35219
   0.34259
   0.26986
   0.26219
   0.26746
   0.26770
   0.23808
   0.27013
   0.26613
   0.26171
   0.26751
   0.26569
   0.26541
   0.25161
   0.24841
   0.24982
   0.26774
   0.25965
   0.28891
   0.25899
   0.28138
   0.27273
   0.27565
   0.31267
   0.33196
   0.33094
   0.32744
   0.28282
   0.28627
   0.26037
   0.26606
   0.29528
   0.30477
   0.28398
   0.29202
   0.33537
   0.31656
   0.25425
   0.26004
   0.27213
   0.26483
   0.26913
   0.25177
   0.25848
   0.26381
   0.23969
   0.26661
   0.24151
   0.23136
   0.28004
   0.31202
   0.32093
   0.31130
   0.30410
   0.30350
   0.29111
   0.27899
   0.29201
   0.33514
   0.33271
   0.34445
   0.34707
   0.35333
   0.36774
   0.34980
   0.35088
   0.35455
   0.36084
   0.36513
   0.33170
   0.34538
   0.33426
   0.24265
   0.26432
   0.27884
   0.27514
   0.26971
   0.24062
   0.24206
   0.25226
   0.25205
   0.32505
   0.31706
   0.35070
   0.34761
   0.36040
   0.34743
   0.39106
   0.35619
   0.37525
   0.36288
   0.34037
   0.35698
   0.36047
   0.35595
   0.36112
   0.37515
   0.34896
   0.37754
   0.37519
   0.35994
   0.31841
   0.31787
   0.30875
   0.27768
   0.26260
   0.34731
   0.35957
   0.32716
   0.27536
   0.26646
   0.30241
   0.26294
   0.25934
   0.27839
   0.27532
   0.26794
   0.38618
   0.36937
   0.38152
   0.37695
   0.38773
   0.37604
   0.36515
   0.37125
   0.35138
   0.35080
   0.37880
   0.38863
   0.37740
   0.37381
   0.43131
   0.38547
   0.38068
   0.41413
   0.43581
   0.45149
   0.39576
   0.40720
   0.40133
   0.39597
   0.37247
   0.39696
   0.36578
   0.38670
   0.39510
   0.35709
   0.35196
   0.35369
   0.38061
   0.39336
   0.40277
   0.34941
   0.35897
   0.42465
   0.41039
   0.38821
   0.37275
   0.38950
   0.36982
   0.36683
   0.32799
   0.31436
   0.32734
   0.33211
   0.35414
   0.35542
   0.33379
   0.34896
   0.37920
   0.42110
   0.39841
   0.37756
   0.37475
   0.36030
   0.35240
   0.35993
   0.35243
   0.35619
   0.35741
   0.36638
   0.33213
   0.34000
   0.33961
   0.33134
   0.37806
   0.38360
   0.38805
   0.34942
   0.38841
   0.39114
   0.32774
   0.35551
   0.31176
   0.35799
   0.34941
   0.37523
   0.38272
   0.32956
   0.30418
   0.30566
   0.29947
   0.28740
   0.28161
   0.30362
   0.32773
   0.29428
   0.28537
   0.29028
   0.27628
   0.30084
   0.29558
   0.25326
   0.23950
   0.25278
   0.25048
   0.27605
   0.28284
   0.28845
   0.27997
   0.25495
   0.30495
   0.31581
   0.30723
   0.29243
   0.28737
   0.28461
   0.28529
   0.27782
   0.28777
   0.31460
   0.28867
   0.29278
   0.29322
   0.27846
   0.30521
   0.30768
   0.32912
   0.31934
   0.32573
   0.33674
   0.35125
   0.34451
   0.34238
   0.36456
   0.36532
   0.35015
   0.29548
   0.28561
   0.27550
   0.30260
   0.30036
   0.29099
   0.30446
   0.32184
   0.31137
   0.31570
   0.33500
   0.32572
   0.31654
   0.30553
   0.30929
   0.32637
   0.32488
   0.31569
   0.32759
   0.32092
   0.33069
   0.32964
   0.31164
   0.30913
   0.32022
   0.31143
   0.33971
   0.32714
   0.33104
   0.30951
   0.33459
   0.34774
   0.36734
   0.36239
   0.31323
   0.35108
   0.34294
   0.36642
   0.31411
   0.32652
   0.33395
   0.34286
   0.34232
   0.34098
   0.31327
   0.32404
   0.32499
   0.29425
   0.26805
   0.28448
   0.27848
   0.24830
   0.25715
   0.28537
   0.25267
   0.26193
   0.26837
   0.26940
   0.31467
   0.31943
   0.29368
   0.30339
   0.31593
   0.31264
   0.28564
   0.29720
   0.31931
   0.32353
   0.31705
   0.23562
   0.23941
   0.24643
   0.31290
   0.32656
   0.32850
   0.30195
   0.32444
   0.24767
   0.28168
   0.26050
   0.23683
   0.24027
   0.26427
   0.30709
   0.33000
   0.31808
   0.33174
   0.33027
   0.34245
   0.32591
   0.33237
   0.31766
   0.35936
   0.33973
   0.31740
   0.32095
   0.30792
   0.29270
   0.28499
   0.24689
   0.25441
   0.31352
   0.31887
   0.28918
   0.29998
   0.29758
   0.33886
   0.32181
   0.30242
   0.29295
   0.29332
   0.29606
   0.23336
   0.26918
   0.24409
   0.24238
   0.24029
   0.31176
   0.29940
   0.27836
   0.26843
   0.25751
   0.25891
   0.25069
   0.25305
   0.27631
   0.30846
   0.31004
   0.32255
   0.28221
   0.28723
   0.26315
   0.26504
   0.25061
   0.25941
   0.27245
   0.25655
   0.26147
   0.31049
   0.25686
   0.28080
   0.27160
   0.25757
   0.26852
   0.26287
   0.28369
   0.26889
   0.24866
   0.24275
   0.25184
   0.24782
   0.25663
   0.29739
   0.31820
   0.27298
   0.27147
   0.30242
   0.30352
   0.27928
   0.29272
   0.23239
   0.24144
   0.24465
   0.23766
   0.26239
   0.24550
   0.24311
   0.27752
   0.29354
   0.30629
   0.30995
   0.29522
   0.26950
   0.24777
   0.26851
   0.26078
   0.26283
   0.32974
   0.32975
   0.28965
   0.26766
   0.34059
   0.33495
   0.32187
   0.26228
   0.31890
   0.31250
   0.29026
   0.27609
   0.28810
   0.28294
   0.32000
   0.30785
   0.31368
   0.30663
   0.30072
   0.32785
   0.32426
   0.33089
   0.32907
   0.33106
   0.32318
   0.33931
   0.34011
   0.32606
   0.37185
   0.34760
   0.36051
   0.34006
   0.35889
   0.35354
   0.38635
   0.40406
   0.36869
   0.37331
   0.40917
   0.36653
   0.32075
   0.35354
   0.34383
   0.34766
   0.34576
   0.33047
   0.32016
   0.32812
   0.30292
   0.30486
   0.30395
   0.28352
   0.27766
   0.35826
   0.34453
   0.34428
   0.36482
   0.36187
   0.37996
   0.37194
   0.36339
   0.36800
   0.33639
   0.34160
   0.33214
   0.29316
   0.30870
   0.29391
   0.31438
   0.34429
   0.32940
   0.33587
   0.33710
   0.34664
   0.34008
   0.36617
   0.37242
   0.33651
   0.30827
   0.29845
   0.29915
   0.29570
   0.26660
   0.27459
   0.26900
   0.28227
   0.28302
   0.27151
   0.28737
   0.28103
   0.25644
   0.30472
   0.29886
   0.28684
   0.28307
   0.26698
   0.29917
   0.31392
   0.32365
   0.30590
   0.30033
   0.28503
   0.27415
   0.29155
   0.24617
   0.31007
   0.28031
   0.26652
   0.25448
   0.28224
   0.29937
   0.30193
   0.29551
   0.26571
   0.27090
   0.25099
   0.28026
   0.28064
   0.24499
   0.24996
   0.25150
   0.28420
   0.28691
   0.34120
   0.35481
   0.33350
   0.33820
   0.32293
   0.34947
   0.30393
   0.32056
   0.26573
   0.29698
   0.28606
   0.27131
   0.26325
   0.26568
   0.28873
   0.29622
   0.30692
   0.27106
   0.24870
   0.24784
   0.25501
   0.25323
   0.25171
   0.25522
   0.24864
   0.23827
   0.25319
   0.26032
   0.30304
   0.31739
   0.31677
   0.31666
   0.31700
   0.33097
   0.30227
   0.28666
   0.29831
   0.30471
   0.30460
   0.28086
   0.31996
   0.29086
   0.27477
   0.28726
   0.27743
   0.27986
   0.26549
   0.24785
   0.23632
   0.24185
   0.25342
   0.24888
   0.24764
   0.26041
   0.25802
   0.27623
   0.27791
   0.26968
   0.28127
   0.30261
   0.25525
   0.25407
   0.25640
   0.27384
   0.26965
   0.25307
   0.27250
   0.25663
   0.26493
   0.26175
   0.26719
   0.25202
   0.25643
   0.25471
   0.24112
   0.24488
   0.24277
   0.24672
   0.26748
   0.23496
   0.24407
   0.24243
   0.29967
   0.32372
   0.30458
   0.31726
   0.31986
   0.30623
   0.31423
   0.28273
   0.27727
   0.24990
   0.26119
   0.26243
   0.27119
   0.25952
   0.26168
   0.25657
   0.25341
   0.25481
   0.30142
   0.29430
   0.29792
   0.29776
   0.26010
   0.25414
   0.26701
   0.25094
   0.28081
   0.28308
   0.31504
   0.30049
   0.30360
   0.29170
   0.26665
   0.28471
   0.32342
   0.31228
   0.30481
   0.31003
   0.30029
   0.29317
   0.30631
   0.34096
   0.34146
   0.36198
   0.35074
   0.31275
   0.26727
   0.27011
   0.34930
   0.33959
   0.32805
   0.32925
   0.30444
   0.36649
   0.37951
   0.36098
   0.39867
   0.40420
   0.42368
   0.37858
   0.36604
   0.38401
   0.35445
   0.34735
   0.27580
   0.33839
   0.25848
   0.32149
   0.40004
   0.43182
   0.40607
   0.43486
   0.39827
   0.35253
   0.33751
   0.32143
   0.29704
   0.28072
   0.27973
   0.25275
   0.24694
   0.24845
   0.25033
   0.37413
   0.38219
   0.39337
   0.39729
   0.38960
   0.36738
   0.35598
   0.34937
   0.33130
   0.32928
   0.33099
   0.30307
   0.28512
   0.27859
   0.31278
   0.29249
   0.32570
   0.31051
   0.29399
   0.28504
   0.28553
   0.33031
   0.38151
   0.36779
   0.34900
   0.33739
   0.35265
   0.34995
   0.30719
   0.28151
   0.28913
   0.27238
   0.30346
   0.34523
   0.29501
   0.27117
   0.29831
   0.33577
   0.33013
   0.26926
   0.29303
   0.30244
   0.30545
   0.28044
   0.28731
   0.25395
   0.26420
   0.27446
   0.29815
   0.30121
   0.31361
   0.31450
   0.30904
   0.27705
   0.27948
   0.25659
   0.25925
   0.28744
   0.28361
   0.27055
   0.28666
   0.28514
   0.28731
   0.28854
   0.32282
   0.30743
   0.30053
   0.33586
   0.31509
   0.33171
   0.34718
   0.35986
   0.33256
   0.32326
   0.32637
   0.33998
   0.36839
   0.35837
   0.37687
   0.30229
   0.35386
   0.37730
   0.35134
   0.35262
   0.36292
   0.35415
   0.32938
   0.34447
   0.34041
   0.32585
   0.36326
   0.35498
   0.33685
   0.31542
   0.31519
   0.29703
   0.28751
   0.29464
   0.29173
   0.26822
   0.27850
   0.31595
   0.33114
   0.32669
   0.31226
   0.30173
   0.29086
   0.28256
   0.26572
   0.26771
   0.30382
   0.30597
   0.30757
   0.35424
   0.34779
   0.35762
   0.33718
   0.37444
   0.33632
   0.34799
   0.32631
   0.30818
   0.33566
   0.30452
   0.28335
   0.27027
   0.25458
   0.26962
   0.26827
   0.30555
   0.29711
   0.30987
   0.36263
   0.34302
   0.33873
   0.35622
   0.36281
   0.36170
   0.37110
   0.41267
   0.40549
   0.40524
   0.31943
   0.35195
   0.36264
   0.34980
   0.36019
   0.34028
   0.36877
   0.38913
   0.33024
   0.31174
   0.30087
   0.32208
   0.31163
   0.33730
   0.33301
   0.28778
   0.27508
   0.31299
   0.34850
   0.31760
   0.26702
   0.27856
   0.26958
   0.27686
   0.27040
   0.26953
   0.27169
   0.26867
   0.25313
   0.26320
   0.28996
   0.35230
   0.34561
   0.32921
   0.30829
   0.34429
   0.31761
   0.33478
   0.33467
   0.33828
   0.32769
   0.31993
   0.31410
   0.32092
   0.34890
   0.34823
   0.27780
   0.27179
   0.28851
   0.30808
   0.32081
   0.32183
   0.30332
   0.29100
   0.32572
   0.32199
   0.30261
   0.31302
   0.31884
   0.34377
   0.35246
   0.33754
   0.33388
   0.30465
   0.31229
   0.32039
   0.31867
   0.28145
   0.26591
   0.30628
   0.26648
   0.34053
   0.34335
   0.31292
   0.29146
   0.29632
   0.26773
   0.33199
   0.28081
   0.36745
   0.40721
   0.37235
   0.32183
   0.32619
   0.28946
   0.31057
   0.27150
   0.28875
   0.28854
   0.26390
   0.28062
   0.27621
   0.27526
   0.27292
   0.26583
   0.26068
   0.26685
   0.28497
   0.32300
   0.33634
   0.33540
   0.34292
   0.31219
   0.32309
   0.32496
   0.32501
   0.34023
   0.34262
   0.32362
   0.30704
   0.31090
   0.26988
   0.27092
   0.29065
   0.25919
   0.26705
   0.25812
   0.26644
   0.28391
   0.27900
   0.27868
   0.27209
   0.31693
   0.29956
   0.34023
   0.34049
   0.30144
   0.30487
   0.33605
   0.36298
   0.35122
   0.33912
   0.37974
   0.34706
   0.34113
   0.33923
   0.30574
   0.33505
   0.33567
   0.34949
   0.32641
   0.34779
   0.30764
   0.27475
   0.27375
   0.30244
   0.29383
   0.28298
   0.32734
   0.33525
   0.30217
   0.30068
   0.31681
   0.31569
   0.35200
   0.33842
   0.34179
   0.34928
   0.38044
   0.33561
   0.30808
   0.29723
   0.30064
   0.28812
   0.32220
   0.27836
   0.35613
   0.31393
   0.32438
   0.31169
   0.29985
   0.24318
   0.25467
   0.24642
   0.24355
   0.24138
   0.24984
   0.24832
   0.24415
   0.23883
   0.27106
   0.27149
   0.26062
   0.29481
   0.29704
   0.28497
   0.30854
   0.31955
   0.31976
   0.31522
   0.27915
   0.32421
   0.29054
   0.29967
   0.31848
   0.31691
   0.31664
   0.28192
   0.28824
   0.35635
   0.37999
   0.39196
   0.36893
   0.37255
   0.37296
   0.34460
   0.32504
   0.29754
   0.28954
   0.28208
   0.26073
   0.28892
   0.27278
   0.31755
   0.28780
   0.31521
   0.31572
   0.31448
   0.33837
   0.29102
   0.27215
   0.23024
   0.26303
   0.27597
   0.29457
   0.33304
   0.32424
   0.31684
   0.30823
   0.32714
   0.31478
   0.31394
   0.32024
   0.29059
   0.28940
   0.27660
   0.30178
   0.31266
   0.29316
   0.27365
   0.29492
   0.31651
   0.35265
   0.33949
   0.37323
   0.36434
   0.31509
   0.30974
   0.28245
   0.28310
   0.28503
   0.28378
   0.29775
   0.29332
   0.33033
   0.31801
   0.31936
   0.32937
   0.31522
   0.29968
   0.30628
   0.29073
   0.28176
   0.32833
   0.31928
   0.33189
   0.31729
   0.29494
   0.29011
   0.28154
   0.26065
   0.25455
   0.27479
   0.29482
   0.30774
   0.29330
   0.31803
   0.29546
   0.32854
   0.31872
   0.31742
   0.30253
   0.32160
   0.28314
   0.30147
   0.27320
   0.27078
   0.27777
   0.30407
   0.29697
   0.31028
   0.28300
   0.28707
   0.28567
   0.29465
   0.28105
   0.32230
   0.31213
   0.29563
   0.31724
   0.28962
   0.28967
   0.29428
   0.33070
   0.35951
   0.33715
   0.33653
   0.32360
   0.31076
   0.30009
   0.32321
   0.34909
   0.34102
   0.27961
   0.30571
   0.31479
   0.34905
   0.34649
   0.35393
   0.35609
   0.32721
   0.37320
   0.32304
   0.33086
   0.32892
   0.30313
   0.31396
   0.31099
   0.26995
   0.27753
   0.28695
   0.27673
   0.30841
   0.25830
   0.27403
   0.25412
   0.25980
   0.25444
   0.25699
   0.28332
   0.27915
   0.27395
   0.29190
   0.29803
   0.31077
   0.30633
   0.31638
   0.31338
   0.32430
   0.31648
   0.33912
   0.36067
   0.37796
   0.38117
   0.36964
   0.34072
   0.31243
   0.29342
   0.29047
   0.27451
   0.28072
   0.27405
   0.26667
   0.25778
   0.27084
   0.26251
   0.26459
   0.31716
   0.28913
   0.34755
   0.34364
   0.36340
   0.34726
   0.34904
   0.33710
   0.34314
   0.33146
   0.30379
   0.29429
   0.30303
   0.33600
   0.34573
   0.34941
   0.31952
   0.34311
   0.34421
   0.33252
   0.34226
   0.36649
   0.37469
   0.39047
   0.43780
   0.36534
   0.41235
   0.34289
   0.31184
   0.31878
   0.31853
   0.32969
   0.30180
   0.36316
   0.34496
   0.37857
   0.34457
   0.37447
   0.39296
   0.35641
   0.32438
   0.29447
   0.30326
   0.29260
   0.35939
   0.37620
   0.32442
   0.31046
   0.31188
   0.29469
   0.32562
   0.34709
   0.37995
   0.36153
   0.35864
   0.39389
   0.37747
   0.38726
   0.34619
   0.34620
   0.33322
   0.28581
   0.29933
   0.32174
   0.32914
   0.29260
   0.27835
   0.28807
   0.28535
   0.29205
   0.29194
   0.29073
   0.29175
   0.29206
   0.30653
   0.30816
   0.24768
   0.26939
   0.27254
   0.27098
   0.25946
   0.26276
   0.32643
   0.26983
   0.28043
   0.28896
   0.29883
   0.30749
   0.26020
   0.32185
   0.31190
   0.31506
   0.32877
   0.30389
   0.29541
   0.27130
   0.28825
   0.29001
   0.29084
   0.30722
   0.30791
   0.27451
   0.30288
   0.28988
   0.27984
   0.25220
   0.23694
   0.25750
   0.26840
   0.25550
   0.24603
   0.25050
   0.23152
   0.23050
   0.24078
   0.25208
   0.24806
   0.24390
   0.24378
   0.22472
   0.24489
   0.23029
   0.23624
   0.25238
   0.26128
   0.26122
   0.25453
   0.25979
   0.27091
   0.28185
   0.26048
   0.23587
   0.25168
   0.25180
   0.25975
   0.30712
   0.31335
   0.22508
   0.23443
   0.24252
   0.24087
   0.23590
   0.25222
   0.23468
   0.23530
   0.24115
   0.23661
   0.24069
   0.25312
   0.25176
   0.24124
   0.25965
   0.25392
   0.25434
   0.25204
   0.26885
   0.26040
   0.26042
   0.24286
   0.32086
   0.37131
   0.34566
   0.32064
   0.34076
   0.30912
   0.32333
   0.31094
   0.30914
   0.28700
   0.30298
   0.28941
   0.28850
   0.27042
   0.26766
   0.26429
   0.27645
   0.27913
   0.25822
   0.26353
   0.25824
   0.25509
   0.28978
   0.32242
   0.28708
   0.27018
   0.28809
   0.31905
   0.31030
   0.29376
   0.26586
   0.24729
   0.25064
   0.23634
   0.24028
   0.24668
   0.24928
   0.25114
   0.24562
   0.28403
   0.26990
   0.24781
   0.25106
   0.28915
   0.32676
   0.32226
   0.32998
   0.29556
   0.26368
   0.27954
   0.31335
   0.30488
   0.29646
   0.34507
   0.38378
   0.41049
   0.41554
   0.37217
   0.33279
   0.32339
   0.31815
   0.33181
   0.29215
   0.31891
   0.25222
   0.26839
   0.24949
   0.25109
   0.25017
   0.24704
   0.24661
   0.25402
   0.27521
   0.28200
   0.25467
   0.25288
   0.23511
   0.23097
   0.24213
   0.24407
   0.24091
   0.23455
   0.23956
   0.22993
   0.24986
   0.29419
   0.30575
   0.31044
   0.34100
   0.38455
   0.37925
   0.36068
   0.37670
   0.33235
   0.31262
   0.32147
   0.31986
   0.29597
   0.30609
   0.29076
   0.27041
   0.29173
   0.26995
   0.27166
   0.24757
   0.25853
   0.24893
   0.25492
   0.23398
   0.24180
   0.25330
   0.24209
   0.24398
   0.24437
   0.24082
   0.24351
   0.24022
   0.26576
   0.31476
   0.29478
   0.26183
   0.27497
   0.26737
   0.24918
   0.25681
   0.28835
   0.29290
   0.29603
   0.29446
   0.27301
   0.30399
   0.30000
   0.26447
   0.30541
   0.27461
   0.28158
   0.28497
   0.26501
   0.25115
   0.24567
   0.24486
   0.25657
   0.26463
   0.26491
   0.29985
   0.30831
   0.25363
   0.27011
   0.25848
   0.27285
   0.25729
   0.26985
   0.26152
   0.30034
   0.28789
   0.25968
   0.26432
   0.30398
   0.30556
   0.31938
   0.31881
   0.35035
   0.31302
   0.35965
   0.34322
   0.34464
   0.34969
   0.31632
   0.32012
   0.31879
   0.31633
   0.31146
   0.28913
   0.30751
   0.30571
   0.26398
   0.32347
   0.31953
   0.32269
   0.32681
   0.32131
   0.37337
   0.34401
   0.33090
   0.31910
   0.30564
   0.31577
   0.32243
   0.33595
   0.34833
   0.32153
   0.32157
   0.29740
   0.29949
   0.29122
   0.31308
   0.26908
   0.25268
   0.26896
   0.27282
   0.26280
   0.24976
   0.25706
   0.26408
   0.26126
   0.24709
   0.26764
   0.26834
   0.31062
   0.31300
   0.28850
   0.25956
   0.27196
   0.26026
   0.25808
   0.24693
   0.25310
   0.25429
   0.26380
   0.28772
   0.29517
   0.31213
   0.31330
   0.26569
   0.26781
   0.27585
   0.28815
   0.32128
   0.25651
   0.25675
   0.26035
   0.24769
   0.25690
   0.25552
   0.24838
   0.28239
   0.28192
   0.28005
   0.25818
   0.25838
   0.26100
   0.26635
   0.28875
   0.27099
   0.26244
   0.27413
   0.29286
   0.27370
   0.28052
   0.26987
   0.27166
   0.28326
   0.26373
   0.26411
   0.28651
   0.27801
   0.26475
   0.24806
   0.26676
   0.27062
   0.28564
   0.27617
   0.28034
   0.26771
   0.26548
   0.25809
   0.26787
   0.25772
   0.25608
   0.25434
   0.25177
   0.26601
   0.27927
   0.27238
   0.25537
   0.24500
   0.26073
   0.27869
   0.27506
   0.27099
   0.26189
   0.27018
   0.28355
   0.27670
   0.26385
   0.28617
   0.29178
   0.30427
   0.31793
   0.30533
   0.29920
   0.32623
   0.36061
   0.37860
   0.38766
   0.41859
   0.40742
   0.39954
   0.38931
   0.35822
   0.35221
   0.33723
   0.33941
   0.33344
   0.32179
   0.30025
   0.31352
   0.32121
   0.33417
   0.34793
   0.33729
   0.37129
   0.37986
   0.35904
   0.36964
   0.41803
   0.37068
   0.40310
   0.37071
   0.41005
   0.36379
   0.38440
   0.41484
   0.39106
   0.42207
   0.38007
   0.38434
   0.44297
   1.57089
   1.61206
   1.57778
   1.57178
   1.49030
   1.50390
   1.49301
   1.51340
   1.51686
   1.48261
   1.47890
   1.50785
   1.50858
   1.49280
   1.50304
   1.51321
   1.50269
   1.48417
   1.46171
   1.46784
   1.46139
   1.51198
   1.47171
   1.48188
   1.44722
   1.44815
   1.44297
   1.45529
   1.44574
   1.45285
   1.41491
   1.38656
   1.42543
   1.41404
   1.41319
   1.42957
   1.42337
   1.43680
   1.44576
   1.44914
   1.44002
   1.42043
   1.41912
   1.41943
   1.40702
   1.40342
   1.38898
   1.33247
   1.34814
   1.32028
   1.33062
   1.30564
   1.28504
   1.28025
   1.27688
   1.26861
   1.25774
   1.24302
   1.27433
   1.30638
   1.31159
   1.31469
   1.30982
   1.29127
   1.26589
   1.25907
   1.27575
   1.21432
   1.20483
   1.15154
   1.15193
   1.15164
   1.14787
   1.12188
   1.10034
   1.04241
   1.07000
   1.03107
   1.00998
   1.02203
   0.96561
   0.96659
   0.93258
   0.92567
   0.90553
   0.92181
   0.88006
   0.86945
   0.87180
   0.88193
   0.87266
   0.86350
   0.86084
   0.80589
   0.80102
   0.80594
   0.78521
   0.83717
   0.76247
   0.77105
   0.76889
   0.73559
   0.71453
   0.70618
   0.63542
   0.61023
   0.61871
   0.57426
   0.56208
   0.61370
   0.60504
   0.59753
   0.59770
   0.58019
   0.54861
   0.56279
   0.54697
   0.55347
   0.53605
   0.53898
   0.53678
   0.54856
   0.45370
   0.51747
   0.52272
   0.51091
   0.53280
   0.52772
   0.55434
   0.45590
   0.46727
   0.44510
   0.48620
   0.45325
   0.44741
   0.45424
   0.43249
   0.41380
   0.39380
   0.37769
   0.40369
   0.40596
   0.38449
   0.39038
   0.39166
   0.36886
   0.36775
   0.40160
   0.38122
   0.39722
   0.34177
   0.36224
   0.35200
   0.32501
   0.37683
   0.41966
   0.38399
   0.37224
   0.36966
   0.39720
   0.41889
   0.40889
   0.41284
   0.45797
   0.51417
   0.51513
   0.49724
   0.44738
   0.41643
   0.40384
   0.39792
   0.39941
   0.37999
   0.38479
   0.37944
   0.42228
   0.36738
   0.38746
   0.35188
   0.36955
   0.36451
   0.35557
   0.37885
   0.38651
   0.41977
   0.37339
   0.39456
   0.41330
   0.36214
   0.37402
   0.38476
   0.36886
   0.37713
   0.37715
   0.37598
   0.40377
   0.38793
   0.39888
   0.36537
   0.40542
   0.37036
   0.35744
   0.37026
   0.37713
   0.39560
   0.40541
   0.38954
   0.34469
   0.34664
   0.38614
   0.40579
   0.42302
   0.41354
   0.41862
   0.43901
   0.43292
   0.47550
   0.50546
   0.47369
   0.50984
   0.53855
   0.55309
   0.56069
   0.56776
   0.58855
   0.57362
   0.57590
   0.56361
   0.54268
   0.51736
   0.51244
   0.54074
   0.50888
   0.52110
   0.52972
   0.55535
   0.55454
   0.52673
   0.53666
   0.59696
   0.52375
   0.54532
   0.53113
   0.54174
   0.50748
   0.51070
   0.50470
   0.49217
   0.52297
   0.48149
   0.55225
   0.55814
   0.56562
   0.53626
   0.53481
   0.55109
   0.57324
   0.52848
   0.52740
   0.53065
   0.53804
   0.53472
   0.52188
   0.50556
   0.48885
   0.48240
   0.48053
   0.53855
   0.51161
   0.49035
   0.43466
   0.43035
   0.43693
   0.43449
   0.40663
   0.42887
   0.42051
   0.41221
   0.42770
   0.44013
   0.45752
   0.46511
   0.48373
   0.45276
   0.47512
   0.45992
   0.50728
   0.51634
   0.47187
   0.46227
   0.51263
   0.49335
   0.54860
   0.52577
   0.46185
   0.48248
   0.45303
   0.44333
   0.44334
   0.40792
   0.41811
   0.36084
   0.38750
   0.39648
   0.39488
   0.40221
   0.39506
   0.43466
   0.38418
   0.37432
   0.34331
   0.38758
   0.37359
   0.38369
   0.40206
   0.39789
   0.42891
   0.40832
   0.44564
   0.44331
   0.43609
   0.41652
   0.36984
   0.38580
   0.38782
   0.40535
   0.39799
   0.40749
   0.48268
   0.45853
   0.48465
   0.47498
   0.46419
   0.46223
   0.47886
   0.42942
   0.37241
   0.42026
   0.40264
   0.36385
   0.38767
   0.37034
   0.36972
   0.35698
   0.35720
   0.32523
   0.34896
   0.35106
   0.35179
   0.33399
   0.34246
   0.36033
   0.37097
   0.36035
   0.37547
   0.35723
   0.34921
   0.35188
   0.39994
   0.35032
   0.35235
   0.35418
   0.33386
   0.36262
   0.33254
   0.34826
   0.35183
   0.35508
   0.36412
   0.34398
   0.32104
   0.34725
   0.34706
   0.35222
   0.34881
   0.35693
   0.37023
   0.33833
   0.34409
   0.36612
   0.36246
   0.35086
   0.36985
   0.36578
   0.38635
   0.38659
   0.37754
   0.37060
   0.35316
   0.36264
   0.38424
   0.36996
   0.35450
   0.37621
   0.37930
   0.38580
   0.42112
   0.45238
   0.44172
   0.43555
   0.42822
   0.41783
   0.33632
   0.33795
   0.33606
   0.31927
   0.31667
   0.31501
   0.31370
   0.32593
   0.30500
   0.32175
   0.33946
   0.33326
   0.33659
   0.38443
   0.38785
   0.34723
   0.34569
   0.34529
   0.33711
   0.32324
   0.33428
   0.32394
   0.33280
   0.32361
   0.33060
   0.33718
   0.32649
   0.31669
   0.33056
   0.32148
   0.31187
   0.31746
   0.31801
   0.31948
   0.33162
   0.30299
   0.32451
   0.34901
   0.39502
   0.34844
   0.36989
   0.33357
   0.31472
   0.31598
   0.29848
   0.30552
   0.31502
   0.25575
   0.32068
   0.30282
   0.30703
   0.32014
   0.24262
   0.32633
   0.32419
   0.30375
   0.31320
   0.31046
   0.31727
   0.32361
   0.32087
   0.31263
   0.34202
   0.38417
   0.37448
   0.35374
   0.33596
   0.34293
   0.33175
   0.35138
   0.33422
   0.35837
   0.34545
   0.35606
   0.34052
   0.34095
   0.34973
   0.36386
   0.38226
   0.38393
   0.37987
   0.38088
   0.38102
   0.39383
   0.39056
   0.36554
   0.37507
   0.37927
   0.36192
   0.35249
   0.38487
   0.39491
   0.36037
   0.34868
   0.35547
   0.35722
   0.33397
   0.35739
   0.34448
   0.33963
   0.37761
   0.34752
   0.33742
   0.33490
   0.32110
   0.30255
   0.30374
   0.30610
   0.29349
   0.32588
   0.36020
   0.37726
   0.40244
   0.39567
   0.40621
   0.40894
   0.40915
   0.39924
   0.40208
   0.43062
   0.40250
   0.39267
   0.41315
   0.35009
   0.37685
   0.42299
   0.45030
   0.44015
   0.47977
   0.48163
   0.47497
   0.47592
   0.48449
   0.52708
   0.49937
   0.47721
   0.50497
   0.52259
   0.51634
   0.58072
   0.55699
   0.55974
   0.53451
   0.54835
   0.54384
   0.51918
   0.53196
   0.53183
   0.52748
   0.53025
   0.53214
   0.51661
   0.53865
   0.53430
   0.48104
   0.47135
   0.43149
   0.43125
   0.44282
   0.41500
   0.47542
   0.47436
   0.53546
   0.53104
   0.56174
   0.50864
   0.51898
   0.50651
   0.47558
   0.44504
   0.45220
   0.42638
   0.39420
   0.35464
   0.39574
   0.37072
   0.37005
   0.36094
   0.34881
   0.35908
   0.34786
   0.34887
   0.34328
   0.34972
   0.32142
   0.33415
   0.35088
   0.34257
   0.33062
   0.39384
   0.35682
   0.36494
   0.34937
   0.35951
   0.36488
   0.35882
   0.34878
   0.36430
   0.36370
   0.35984
   0.35639
   0.34852
   0.35138
   0.37008
   0.37294
   0.36575
   0.39540
   0.37290
   0.39505
   0.39543
   0.41441
   0.42687
   0.45402
   0.44260
   0.47885
   0.45597
   0.49956
   0.39996
   0.48521
   0.48607
   0.55183
   0.54859
   0.52569
   0.51319
   0.56069
   0.58871
   0.59873
   0.62948
   0.65585
   0.65111
   0.63677
   0.61990
   0.58115
   0.56215
   0.55568
   0.56222
   0.54871
   0.52492
   0.50117
   0.51583
   0.47068
   0.49207
   0.49346
   0.48480
   0.48123
   0.42941
   0.46144
   0.47028
   0.44988
   0.44876
   0.44822
   0.45655
   0.44307
   0.43185
   0.46095
   0.46525
   0.43575
   0.41844
   0.41110
   0.39690
   0.40314
   0.41352
   0.46306
   0.46465
   0.41588
   0.38814
   0.35388
   0.34232
   0.34790
   0.33964
   0.33426
   0.36446
   0.34812
   0.34221
   0.31622
   0.33615
   0.34556
   0.33629
   0.32879
   0.32980
   0.33342
   0.35233
   0.37195
   0.37096
   0.37597
   0.36761
   0.38709
   0.37970
   0.37154
   0.39055
   0.40122
   0.38681
   0.36002
   0.42716
   0.43208
   0.45257
   0.44316
   0.39546
   0.39395
   0.38530
   0.42070
   0.37456
   0.36175
   0.36760
   0.33813
   0.32807
   0.36478
   0.36852
   0.39978
   0.42199
   0.40669
   0.40185
   0.35383
   0.33872
   0.35376
   0.33753
   0.34166
   0.35891
   0.34811
   0.35287
   0.31714
   0.35942
   0.38171
   0.36391
   0.32467
   0.32218
   0.33864
   0.32141
   0.33853
   0.32200
   0.33725
   0.33489
   0.29288
   0.27499
   0.26557
   0.27014
   0.25164
   0.25517
   0.27800
   0.26189
   0.29553
   0.28158
   0.26112
   0.25570
   0.28571
   0.28097
   0.29085
   0.31145
   0.29196
   0.29831
   0.30667
   0.28615
   0.27052
   0.30610
   0.30652
   0.28362
   0.28934
   0.29774
   0.28944
   0.28544
   0.27693
   0.29285
   0.27310
   0.27059
   0.27562
   0.29554
   0.29585
   0.29691
   0.29995
   0.30260
   0.30726
   0.29166
   0.29292
   0.30975
   0.28009
   0.26809
   0.27791
   0.26461
   0.27392
   0.27531
   0.35904
   0.34504
   0.34528
   0.35532
   0.33218
   0.34929
   0.38250
   0.33088
   0.36808
   0.34165
   0.32774
   0.35010
   0.33138
   0.39715
   0.42437
   0.43341
   0.42306
   0.43450
   0.42341
   0.45768
   0.42809
   0.47028
   0.46961
   0.48755
   0.47596
   0.48286
   0.50679
   0.48833
   0.47605
   0.45976
   0.47772
   0.50598
   0.49583
   0.47505
   0.45264
   0.46838
   0.42447
   0.42223
   0.42086
   0.38662
   0.39288
   0.36311
   0.33133
   0.36530
   0.37417
   0.37568
   0.36572
   0.38667
   0.38609
   0.40536
   0.42952
   0.44945
   0.46842
   0.44109
   0.46263
   0.46463
   0.44476
   0.45162
   0.41842
   0.41300
   0.44220
   0.39718
   0.41529
   0.41210
   0.41580
   0.40703
   0.39611
   0.39538
   0.41783
   0.38485
   0.29799
   0.34643
   0.31402
   0.31048
   0.31252
   0.33634
   0.35803
   0.32797
   0.31496
   0.35265
   0.40913
   0.34822
   0.33297
   0.38023
   0.33391
   0.34728
   0.38609
   0.38748
   0.33707
   0.40362
   0.35800
   0.36303
   0.36851
   0.37684
   0.38607
   0.44540
   0.39861
   0.34775
   0.42758
   0.46426
   0.44574
   0.44536
   0.43153
   0.44627
   0.42505
   0.43319
   0.40093
   0.40107
   0.41869
   0.43898
   0.42513
   0.44252
   0.43067
   0.43691
   0.47400
   0.47672
   0.45478
   0.51129
   0.49198
   0.47309
   0.45356
   0.43826
   0.45722
   0.45045
   0.45595
   0.39422
   0.35686
   0.35861
   0.36925
   0.39285
   0.35806
   0.36942
   0.35648
   0.39038
   0.37076
   0.39163
   0.38713
   0.40482
   0.38851
   0.37769
   0.38025
   0.38826
   0.39148
   0.38657
   0.44539
   0.45191
   0.47004
   0.51299
   0.55061
   0.55368
   0.54570
   0.53075
   0.54257
   0.55347
   0.51931
   0.52155
   0.49252
   0.45612
   0.45941
   0.50715
   0.48917
   0.51451
   0.51681
   0.54213
   0.51542
   0.55674
   0.53985
   0.47304
   0.56851
   0.58940
   0.54312
   0.52416
   0.47303
   0.48233
   0.49923
   0.44758
   0.44242
   0.39635
   0.40522
   0.48105
   0.48105
   0.50587
   0.52065
   0.52310
   0.53955
   0.50952
   0.51325
   0.53985
   0.49958
   0.48370
   0.46773
   0.44493
   0.51202
   0.47611
   0.46190
   0.48833
   0.44574
   0.46967
   0.41533
   0.43138
   0.44255
   0.43851
   0.46504
   0.47872
   0.50616
   0.51052
   0.51571
   0.50430
   0.48349
   0.47503
   0.48579
   0.49613
   0.47949
   0.49234
   0.48565
   0.47498
   0.47682
   0.51906
   0.49056
   0.54554
   0.57965
   0.61808
   0.60759
   0.62244
   0.60257
   0.61919
   0.60815
   0.62221
   0.60798
   0.61028
   0.61694
   0.61545
   0.63001
   0.63631
   0.67222
   0.66958
   0.64399
   0.68057
   0.75381
   0.77242
   0.76181
   0.75792
   0.78447
   0.79611
   0.77412
   0.75333
   0.74959
   0.71381
   0.68522
   0.68236
   0.69038
   0.65211
   0.67759
   0.63513
   0.61744
   0.58559
   0.57034
   0.59021
   0.58999
   0.59717
   0.61177
   0.56798
   0.55938
   0.58741
   0.54849
   0.50613
   0.48187
   0.45304
   0.44777
   0.48278
   0.48552
   0.48874
   0.47695
   0.51823
   0.55812
   0.50664
   0.52285
   0.58940
   0.56760
   0.59308
   0.53708
   0.55177
   0.55274
   0.52427
   0.50193
   0.50234
   0.47767
   0.48142
   0.44611
   0.43793
   0.39193
   0.37398
   0.35794
   0.34922
   0.36197
   0.35460
   0.40238
   0.44337
   0.45288
   0.45539
   0.46868
   0.48782
   0.46872
   0.42797
   0.39165
   0.39251
   0.38470
   0.46158
   0.38073
   0.38483
   0.40764
   0.37589
   0.34087
   0.35560
   0.38393
   0.38278
   0.36116
   0.40961
   0.44772
   0.42973
   0.49643
   0.52012
   0.44289
   0.45420
   0.48385
   0.47323
   0.51168
   0.46886
   0.48461
   0.49992
   0.48956
   0.51654
   0.40340
   0.46259
   0.47554
   0.45517
   0.42868
   0.45053
   0.44780
   0.46568
   0.43878
   0.44491
   0.44442
   0.44685
   0.45091
   0.46837
   0.45637
   0.45610
   0.46796
   0.43875
   0.46143
   0.48023
   0.52704
   0.53174
   0.51710
   0.48232
   0.46463
   0.45462
   0.42672
   0.39932
   0.42035
   0.39142
   0.42546
   0.41412
   0.39739
   0.38509
   0.37076
   0.39773
   0.38702
   0.37592
   0.37777
   0.38124
   0.41990
   0.39661
   0.41146
   0.44946
   0.44959
   0.48733
   0.49648
   0.47000
   0.48124
   0.48327
   0.47011
   0.44317
   0.41394
   0.39147
   0.38054
   0.39039
   0.40584
   0.39068
   0.38661
   0.40698
   0.37175
   0.37303
   0.38246
   0.37078
   0.39269
   0.37583
   0.36257
   0.39110
   0.37756
   0.36640
   0.41445
   0.40831
   0.33941
   0.35432
   0.36426
   0.36858
   0.37599
   0.38253
   0.37950
   0.37207
   0.38118
   0.37826
   0.37103
   0.37934
   0.37721
   0.34565
   0.37545
   0.36886
   0.34497
   0.35076
   0.38753
   0.40940
   0.37073
   0.40472
   0.41814
   0.40882
   0.40415
   0.40597
   0.41245
   0.39283
   0.40910
   0.42110
   0.40809
   0.41764
   0.44395
   0.45370
   0.47094
   0.44391
   0.43960
   0.48591
   0.48002
   0.46910
   0.48536
   0.48960
   0.53059
   0.52515
   0.55398
   0.60851
   0.55597
   0.56176
   0.58295
   0.56577
   0.53217
   0.51762
   0.52919
   0.52381
   0.53745
   0.56304
   0.58325
   0.60724
   0.58459
   0.59434
   0.58273
   0.56384
   0.54703
   0.56565
   0.54606
   0.62022
   0.58606
   0.60122
   0.58077
   0.54250
   0.54530
   0.53159
   0.54036
   0.53970
   0.52956
   0.51278
   0.49796
   0.47195
   0.50055
   0.49155
   0.48859
   0.50564
   0.51444
   0.53825
   0.54166
   0.53345
   0.52644
   0.55061
   0.52022
   0.52544
   0.51915
   0.51199
   0.54411
   0.55530
   0.54766
   0.55616
   0.57672
   0.58231
   0.58972
   0.57076
   0.57433
   0.57235
   0.56999
   0.58136
   0.59499
   0.58630
   0.58301
   0.58450
   0.59114
   0.58753
   0.56119
   0.57967
   0.58033
   0.54624
   0.56447
   0.55076
   0.52075
   0.53584
   0.53240
   0.50921
   0.52069
   0.47614
   0.41776
   0.46777
   0.45099
   0.46876
   0.48763
   0.48252
   0.49078
   0.52191
   0.52462
   0.51900
   0.55780
   0.53040
   0.56301
   0.56427
   0.56036
   0.58310
   0.58040
   0.60075
   0.59066
   0.60236
   0.53551
   0.51720
   0.51459
   0.50350
   0.47973
   0.49436
   0.50152
   0.50075
   0.52782
   0.51131
   0.51677
   0.51405
   0.53008
   0.51968
   0.50385
   0.57833
   0.58038
   0.53517
   0.54690
   0.56319
   0.53439
   0.52776
   0.51639
   0.51019
   0.54852
   0.51236
   0.51500
   0.56572
   0.54823
   0.56286
   0.59479
   0.61534
   0.59910
   0.58804
   0.57597
   0.53433
   0.55189
   0.56001
   0.51647
   0.53868
   0.53450
   0.54455
   0.53510
   0.53940
   0.51784
   0.49932
   0.44639
   0.46424
   0.42164
   0.38725
   0.37938
   0.41695
   0.45755
   0.50653
   0.51023
   0.49846
   0.49915
   0.48292
   0.37019
   0.36335
   0.38570
   0.40883
   0.46341
   0.40960
   0.38467
   0.44015
   0.44248
   0.44929
   0.43967
   0.44933
   0.39692
   0.38467
   0.39250
   0.37584
   0.34465
   0.35643
   0.36001
   0.35691
   0.36282
   0.37013
   0.34550
   0.35668
   0.36076
   0.39425
   0.37961
   0.36673
   0.36185
   0.38674
   0.40517
   0.41028
   0.41794
   0.43264
   0.44747
   0.44155
   0.42246
   0.41752
   0.42240
   0.35796
   0.37129
   0.35749
   0.43390
   0.43968
   0.45448
   0.45395
   0.47478
   0.44856
   0.48093
   0.43828
   0.41778
   0.45780
   0.39678
   0.34540
   0.38345
   0.37972
   0.35987
   0.37985
   0.37258
   0.37868
   0.38597
   0.38156
   0.40400
   0.42330
   0.40838
   0.37714
   0.37367
   0.48048
   0.47950
   0.48626
   0.45373
   0.44586
   0.43663
   0.46525
   0.47752
   0.49734
   0.49158
   0.42861
   0.45793
   0.44264
   0.45494
   0.44602
   0.45976
   0.44781
   0.38708
   0.39608
   0.40988
   0.39229
   0.41318
   0.43281
   0.42077
   0.42907
   0.46451
   0.48605
   0.46527
   0.46728
   0.46120
   0.44680
   0.46036
   0.44998
   0.45679
   0.47080
   0.46402
   0.45256
   0.45059
   0.47667
   0.47282
   0.52302
   0.47138
   0.51210
   0.50096
   0.49112
   0.50799
   0.46766
   0.47665
   0.46072
   0.48952
   0.45425
   0.43711
   0.44578
   0.44748
   0.43460
   0.42329
   0.41319
   0.36003
   0.33939
   0.36681
   0.38046
   0.33780
   0.34616
   0.35406
   0.35673
   0.33640
   0.33488
   0.33832
   0.34441
   0.31947
   0.32781
   0.33162
   0.35566
   0.33903
   0.35862
   0.34328
   0.32053
   0.34657
   0.32249
   0.32918
   0.32231
   0.31630
   0.31311
   0.33410
   0.33681
   0.34047
   0.36780
   0.37939
   0.37256
   0.38982
   0.39233
   0.39719
   0.39381
   0.41417
   0.35785
   0.35298
   0.35304
   0.38317
   0.38373
   0.37091
   0.37101
   0.34621
   0.34787
   0.36035
   0.33872
   0.35749
   0.35308
   0.29970
   0.27361
   0.28210
   0.27271
   0.31383
   0.29699
   0.31931
   0.27176
   0.26481
   0.27698
   0.25356
   0.27106
   0.26046
   0.27588
   0.26792
   0.27669
   0.26440
   0.25264
   0.26938
   0.25474
   0.26930
   0.26322
   0.25633
   0.26868
   0.28373
   0.28567
   0.29890
   0.35625
   0.36740
   0.36999
   0.37429
   0.41008
   0.36660
   0.38563
   0.36567
   0.41153
   0.37004
   0.35955
   0.41070
   0.45116
   0.44306
   0.44734
   0.44868
   0.40224
   0.41403
   0.39222
   0.39003
   0.40368
   0.41505
   0.38694
   0.43944
   0.42222
   0.47010
   0.43882
   0.47219
   0.46207
   0.41605
   0.40909
   0.41315
   0.36080
   0.40148
   0.38542
   0.38519
   0.45831
   0.45102
   0.50018
   0.46991
   0.45511
   0.45449
   0.46132
   0.45529
   0.42604
   0.38406
   0.42468
   0.45241
   0.39082
   0.38278
   0.37282
   0.37216
   0.36802
   0.33199
   0.34609
   0.33723
   0.33993
   0.36642
   0.35122
   0.35485
   0.35336
   0.34849
   0.36104
   0.35807
   0.38636
   0.36993
   0.37790
   0.37486
   0.39978
   0.40598
   0.37594
   0.36178
   0.34304
   0.36526
   0.37448
   0.34715
   0.43579
   0.43636
   0.47538
   0.46755
   0.47565
   0.49387
   0.47165
   0.46875
   0.44953
   0.39490
   0.44418
   0.44556
   0.43152
   0.44713
   0.43159
   0.43567
   0.38562
   0.47231
   0.52067
   0.50584
   0.52250
   0.52106
   0.53029
   0.58476
   0.53473
   0.60775
   0.63391
   0.61866
   0.57631
   0.55023
   0.51637
   0.51070
   0.53683
   0.47966
   0.47282
   0.42493
   0.43040
   0.44228
   0.43993
   0.44855
   0.45550
   0.42861
   0.43896
   0.46195
   0.50518
   0.50263
   0.46204
   0.46895
   0.47897
   0.44063
   0.46700
   0.39742
   0.42467
   0.39215
   0.40644
   0.37879
   0.34914
   0.39054
   0.38743
   0.40715
   0.40944
   0.40996
   0.39481
   0.37315
   0.36423
   0.34569
   0.35688
   0.35467
   0.37941
   0.37157
   0.36699
   0.35814
   0.35089
   0.34351
   0.35005
   0.35269
   0.35069
   0.36127
   0.34617
   0.35190
   0.35247
   0.35805
   0.37228
   0.38538
   0.35284
   0.36801
   0.36977
   0.39500
   0.40064
   0.36379
   0.37173
   0.38710
   0.38188
   0.39425
   0.40212
   0.36863
   0.36704
   0.36508
   0.37678
   0.37396
   0.41595
   0.43928
   0.34841
   0.39573
   0.40589
   0.38991
   0.38233
   0.41279
   0.41146
   0.40191
   0.41483
   0.37832
   0.37784
   0.35914
   0.36708
   0.37788
   0.37293
   0.37870
   0.39105
   0.39841
   0.37533
   0.37562
   0.37929
   0.39396
   0.37816
   0.41604
   0.39459
   0.39775
   0.39026
   0.40151
   0.40111
   0.40361
   0.42789
   0.42918
   0.42835
   0.42847
   0.44072
   0.45533
   0.45167
   0.43960
   0.49996
   0.46075
   0.44529
   0.36988
   0.38168
   0.35659
   0.37142
   0.35989
   0.36195
   0.36992
   0.33995
   0.34468
   0.36276
   0.37885
   0.28932
   0.26237
   0.28209
   0.29213
   0.27459
   0.29656
   0.28071
   0.28112
   0.27611
   0.28951
   0.29278
   0.29327
   0.30431
   0.31685
   0.31913
   0.32653
   0.33024
   0.36668
   0.37106
   0.36065
   0.39141
   0.39896
   0.39575
   0.40162
   0.40453
   0.39543
   0.40374
   0.41422
   0.39916
   0.38726
   0.40099
   0.41502
   0.44465
   0.44769
   0.43999
   0.44373
   0.46381
   0.47069
   0.48317
   0.51104
   0.50978
   0.49027
   0.46557
   0.44305
   0.44188
   0.50345
   0.45572
   0.47283
   0.45740
   0.46551
   0.48588
   0.42711
   0.41328
   0.42503
   0.41307
   0.38532
   0.42258
   0.45144
   0.45026
   0.45525
   0.42383
   0.44132
   0.46248
   0.43762
   0.44554
   0.43821
   0.43920
   0.41854
   0.43118
   0.44657
   0.41416
   0.41495
   0.39394
   0.43288
   0.42471
   0.50319
   0.53407
   0.53141
   0.53349
   0.50697
   0.52599
   0.47670
   0.49521
   0.49464
   0.51885
   0.50648
   0.52535
   0.55647
   0.54256
   0.52302
   0.51310
   0.56788
   0.53690
   0.55011
   0.54034
   0.54373
   0.56052
   0.52836
   0.51340
   0.50912
   0.50132
   0.50565
   0.50749
   0.50099
   0.49517
   0.47610
   0.44886
   0.43998
   0.45416
   0.42590
   0.44829
   0.42702
   0.43747
   0.41077
   0.43745
   0.42144
   0.39555
   0.39349
   0.37817
   0.40203
   0.39139
   0.36188
   0.37931
   0.37375
   0.40092
   0.39996
   0.42340
   0.43071
   0.47128
   0.49337
   0.51177
   0.50188
   0.47661
   0.49812
   0.44696
   0.45741
   0.43508
   0.43662
   0.41675
   0.43364
   0.44556
   0.45027
   0.47771
   0.41365
   0.36667
   0.37869
   0.40213
   0.37803
   0.39172
   0.42288
   0.42855
   0.46272
   0.42134
   0.42601
   0.39539
   0.39752
   0.41957
   0.43399
   0.45068
   0.44221
   0.44350
   0.46628
   0.48463
   0.51109
   0.49831
   0.49171
   0.48292
   0.49654
   0.46313
   0.44379
   0.41820
   0.43686
   0.42093
   0.44667
   0.40753
   0.40950
   0.42699
   0.44130
   0.43269
   0.43274
   0.42071
   0.38460
   0.36315
   0.36297
   0.35182
   0.36224
   0.33314
   0.35902
   0.34271
   0.34155
   0.35287
   0.36116
   0.35149
   0.35073
   0.35733
   0.35291
   0.34374
   0.34296
   0.34484
   0.36778
   0.33592
   0.35675
   0.38391
   0.36042
   0.39960
   0.39390
   0.50575
   0.51386
   0.51589
   0.49621
   0.51624
   0.51081
   0.46237
   0.43681
   0.43433
   0.42487
   0.45228
   0.40384
   0.39255
   0.35443
   0.37537
   0.35346
   0.43991
   0.45793
   0.45713
   0.44463
   0.42475
   0.43728
   0.45318
   0.41027
   0.37267
   0.36561
   0.37026
   0.39698
   0.40408
   0.39323
   0.36961
   0.36729
   0.35566
   0.34936
   0.35935
   0.37408
   0.36638
   0.39617
   0.37991
   0.35723
   0.36642
   0.34879
   0.36814
   0.37726
   0.36021
   0.37156
   0.40107
   0.40393
   0.41596
   0.44290
   0.41811
   0.46041
   0.45498
   0.40722
   0.38894
   0.37879
   0.38031
   0.41856
   0.43683
   0.43740
   0.42424
   0.41940
   0.42136
   0.37601
   0.36785
   0.35076
   0.27819
   0.26297
   0.25731
   0.27319
   0.29009
   0.30003
   0.31277
   0.28103
   0.28194
   0.29052
   0.29192
   0.27962
   0.26779
   0.25094
   0.25268
   0.25403
   0.28080
   0.29011
   0.28878
   0.30290
   0.28710
   0.36393
   0.35953
   0.35942
   0.39442
   0.38143
   0.39228
   0.42700
   0.37445
   0.40437
   0.38998
   0.36980
   0.38851
   0.40384
   0.39619
   0.36270
   0.35674
   0.36366
   0.36443
   0.38186
   0.43514
   0.44219
   0.46363
   0.38979
   0.36173
   0.40476
   0.41082
   0.40492
   0.36404
   0.39022
   0.36835
   0.38671
   0.35773
   0.37072
   0.37250
   0.37457
   0.35878
   0.37521
   0.34611
   0.40001
   0.42459
   0.39903
   0.40887
   0.41978
   0.35962
   0.36073
   0.37540
   0.35953
   0.37431
   0.37796
   0.37031
   0.37782
   0.36551
   0.37035
   0.35841
   0.36874
   0.38074
   0.36429
   0.37610
   0.38430
   0.35462
   0.38243
   0.38864
   0.37292
   0.36502
   0.36032
   0.35876
   0.38818
   0.36798
   0.35760
   0.36316
   0.36436
   0.40495
   0.38717
   0.40941
   0.39850
   0.39016
   0.40212
   0.37721
   0.38780
   0.39436
   0.42927
   0.44661
   0.48403
   0.46030
   0.49461
   0.54860
   0.52292
   0.54200
   0.53017
   0.51633
   0.52085
   0.55053
   0.61107
   0.65349
   0.66228
   0.65559
   0.63426
   0.61766
   0.57066
   0.54072
   0.53417
   0.51540
   0.60163
   0.58885
   0.55707
   0.54528
   0.51829
   0.50955
   0.49393
   0.47743
   0.48050
   0.51423
   0.49681
   0.53909
   0.46336
   0.49349
   0.44221
   0.43206
   0.42622
   0.40281
   0.39285
   0.39835
   0.36786
   0.35088
   0.36761
   0.41034
   0.43044
   0.40434
   0.38744
   0.37193
   0.36700
   0.35174
   0.37466
   0.36594
   0.36109
   0.37591
   0.38557
   0.37544
   0.36538
   0.36815
   0.37107
   0.42046
   0.41143
   0.42069
   0.39706
   0.41554
   0.43041
   0.43004
   0.41366
   0.40437
   0.39810
   0.45740
   0.45129
   0.43493
   0.45226
   0.45793
   0.48177
   0.46570
   0.44838
   0.46928
   0.47047
   0.42453
   0.41452
   0.35813
   0.37265
   0.42176
   0.38850
   0.38153
   0.36283
   0.33735
   0.34058
   0.33124
   0.34848
   0.34011
   0.37344
   0.34247
   0.35960
   0.33677
   0.36873
   0.35398
   0.39598
   0.38778
   0.36889
   0.39640
   0.38835
   0.37811
   0.40528
   0.40227
   0.41541
   0.39008
   0.39916
   0.40818
   0.40344
   0.43789
   0.47186
   0.47658
   0.47013
   0.48054
   0.50056
   0.55570
   0.53045
   0.50828
   0.46762
   0.52641
   0.52910
   0.52374
   0.54316
   0.56930
   0.53513
   0.52744
   0.54262
   0.51913
   0.50136
   0.50383
   0.48088
   0.51531
   0.55270
   0.56009
   0.53576
   0.51470
   0.50920
   0.49154
   0.41886
   0.42798
   0.42361
   0.42947
   0.38591
   0.46149
   0.45156
   0.48175
   0.39662
   0.42978
   0.38005
   0.40116
   0.40416
   0.40484
   0.40418
   0.40625
   0.42596
   0.46131
   0.41572
   0.38577
   0.40295
   0.39371
   0.38413
   0.38144
   0.37055
   0.39765
   0.43369
   0.44843
   0.42556
   0.41747
   0.39527
   0.41566
   0.41302
   0.43710
   0.42415
   0.39804
   0.37134
   0.37444
   0.36838
   0.35215
   0.36408
   0.37173
   0.37936
   0.36845
   0.35811
   0.31923
   0.32147
   0.32827
   0.31414
   0.31667
   0.30959
   0.31039
   0.29342
   0.31967
   0.31407
   0.33589
   0.32380
   0.36905
   0.36580
   0.37634
   0.36127
   0.37083
   0.33638
   0.32709
   0.29620
   0.30893
   0.32182
   0.30273
   0.30778
   0.30005
   0.29782
   0.29717
   0.31838
   0.35636
   0.35621
   0.41381
   0.40966
   0.41826
   0.43687
   0.41056
   0.38318
   0.38555
   0.41693
   0.37948
   0.38214
   0.37936
   0.36389
   0.35725
   0.27766
   0.30946
   0.28147
   0.30566
   0.35573
   0.37893
   0.37002
   0.39409
   0.39992
   0.39773
   0.40582
   0.41351
   0.40046
   0.37354
   0.35020
   0.33673
   0.37198
   0.40818
   0.39445
   0.43778
   0.37429
   0.37543
   0.38810
   0.38248
   0.37451
   0.39300
   0.40279
   0.40167
   0.40736
   0.38847
   0.35717
   0.37137
   0.36641
   0.36463
   0.34885
   0.30739
   0.29286
   0.29403
   0.28669
   0.28496
   0.30664
   0.29107
   0.28407
   0.30559
   0.31461
   0.31964
   0.31866
   0.36274
   0.31143
   0.30997
   0.29104
   0.33054
   0.31944
   0.32594
   0.34482
   0.35235
   0.34656
   0.36924
   0.42583
   0.40797
   0.43041
   0.41431
   0.44260
   0.43568
   0.47077
   0.45103
   0.39707
   0.36890
   0.37709
   0.39223
   0.39514
   0.39005
   0.41909
   0.42511
   0.42155
   0.38430
   0.40215
   0.37725
   0.35993
   0.37924
   0.30177
   0.31112
   0.31183
   0.31038
   0.31465
   0.30909
   0.30846
   0.30775
   0.29513
   0.34164
   0.36412
   0.36046
   0.37112
   0.34229
   0.33032
   0.33706
   0.31350
   0.32223
   0.30960
   0.30259
   0.30450
   0.28327
   0.29608
   0.30127
   0.29299
   0.30172
   0.30621
   0.28998
   0.29763
   0.31059
   0.26617
   0.27689
   0.26840
   0.24812
   0.25334
   0.30288
   0.31259
   0.28607
   0.28274
   0.27409
   0.28411
   0.27999
   0.25934
   0.23759
   0.28270
   0.27850
   0.27526
   0.29598
   0.30038
   0.30385
   0.30519
   0.30195
   0.30720
   0.28729
   0.31359
   0.29874
   0.28839
   0.28031
   0.31635
   0.30041
   0.31175
   0.31978
   0.32254
   0.33521
   0.31543
   0.32577
   0.32937
   0.28717
   0.31764
   0.31040
   0.29444
   0.32466
   0.25224
   0.32842
   0.35688
   0.32045
   0.23440
   0.26108
   0.24670
   0.29866
   0.27666
   0.28069
   0.26056
   0.25063
   0.25800
   0.25556
   0.25413
   0.25848
   0.25980
   0.25704
   0.25844
   0.24762
   0.25127
   0.27194
   0.25449
   0.27172
   0.26455
   0.26169
   0.25681
   0.25884
   0.25188
   0.25815
   0.27046
   0.27680
   0.27659
   0.29321
   0.28258
   0.27677
   0.28675
   0.24521
   0.24973
   0.24905
   0.25153
   0.26240
   0.29018
   0.30352
   0.30357
   0.30682
   0.30905
   0.32498
   0.31403
   0.31041
   0.34623
   0.34964
   0.33674
   0.27621
   0.28260
   0.30590
   0.29781
   0.33684
   0.36694
   0.37804
   0.34935
   0.35845
   0.36192
   0.39469
   0.38599
   0.41898
   0.42586
   0.40364
   0.35045
   0.35324
   0.32883
   0.35601
   0.31889
   0.36356
   0.37129
   0.39062
   0.42187
   0.43733
   0.40694
   0.38442
   0.29866
   0.35415
   0.36719
   0.39641
   0.39459
   0.39722
   0.41519
   0.42174
   0.43325
   0.42250
   0.40824
   0.41114
   0.40485
   0.34484
   0.38161
   0.37787
   0.39643
   0.36060
   0.35557
   0.35576
   0.33499
   0.30635
   0.34256
   0.32015
   0.25508
   0.30386
   0.34694
   0.33527
   0.31712
   0.29461
   0.27848
   0.30441
   0.30436
   0.31665
   0.27734
   0.23204
   0.25885
   0.28743
   0.26871
   0.27743
   0.27541
   0.30317
   0.30050
   0.29815
   0.29904
   0.29209
   0.27595
   0.28295
   0.29530
   0.27016
   0.33460
   0.31529
   0.29464
   0.29638
   0.28666
   0.27590
   0.23339
   0.27872
   0.26218
   0.22644
   0.23527
   0.22954
   0.24613
   0.27172
   0.27697
   0.23555
   0.25648
   0.28979
   0.28371
   0.30693
   0.29455
   0.27177
   0.30060
   0.29024
   0.28202
   0.26893
   0.28058
   0.28925
   0.27801
   0.31794
   0.32714
   0.27276
   0.28502
   0.30788
   0.30317
   0.30703
   0.31918
   0.31227
   0.31641
   0.30800
   0.31993
   0.31787
   0.31517
   0.30527
   0.32067
   0.27689
   0.25512
   0.24894
   0.25826
   0.25684
   0.27355
   0.28216
   0.26822
   0.25797
   0.27028
   0.25568
   0.28291
   0.27720
   0.27147
   0.27463
   0.29624
   0.29243
   0.30119
   0.29746
   0.29006
   0.31068
   0.28709
   0.29129
   0.28893
   0.27644
   0.28407
   0.29696
   0.25150
   0.27746
   0.27776
   0.25076
   0.26645
   0.23567
   0.23362
   0.25161
   0.24982
   0.23164
   0.24157
   0.24642
   0.24821
   0.25190
   0.25103
   0.26281
   0.32499
   0.30726
   0.31235
   0.28396
   0.30107
   0.30163
   0.29607
   0.30908
   0.31275
   0.31304
   0.31494
   0.31273
   0.29683
   0.31161
   0.30568
   0.31265
   0.31160
   0.32469
   0.35678
   0.38019
   0.35884
   0.38453
   0.35617
   0.36613
   0.34094
   0.34458
   0.34368
   0.31640
   0.33563
   0.33487
   0.34194
   0.33484
   0.31060
   0.30603
   0.35858
   0.34781
   0.30862
   0.28905
   0.32052
   0.26361
   0.27411
   0.25010
   0.28155
   0.26061
   0.29063
   0.33031
   0.30099
   0.25738
   0.26321
   0.26205
   0.25996
   0.27098
   0.26313
   0.25753
   0.26032
   0.24608
   0.27326
   0.28500
   0.32904
   0.30709
   0.31116
   0.31996
   0.31490
   0.28751
   0.29879
   0.27942
   0.22832
   0.25375
   0.24560
   0.30876
   0.29841
   0.31247
   0.29454
   0.31693
   0.33158
   0.35754
   0.33013
   0.31766
   0.29687
   0.31509
   0.25623
   0.28445
   0.25540
   0.26668
   0.26053
   0.26776
   0.28201
   0.28761
   0.33272
   0.33202
   0.32997
   0.36669
   0.35307
   0.36271
   0.36210
   0.35938
   0.35911
   0.36555
   0.34363
   0.33005
   0.34621
   0.36102
   0.38330
   0.36245
   0.39485
   0.38485
   0.37954
   0.38980
   0.38101
   0.37798
   0.35513
   0.36879
   0.42357
   0.40050
   0.37681
   0.35465
   0.36100
   0.37149
   0.40054
   0.47763
   0.47428
   0.48471
   0.52007
   0.50324
   0.49404
   0.47080
   0.43467
   0.40347
   0.39517
   0.42570
   0.46511
   0.45598
   0.46445
   0.44145
   0.45429
   0.44558
   0.43612
   0.43347
   0.44621
   0.45006
   0.42257
   0.39954
   0.39783
   0.39671
   0.40025
   0.46120
   0.41086
   0.41954
   0.41204
   0.35738
   0.38061
   0.36416
   0.34642
   0.34704
   0.36815
   0.36636
   0.41493
   0.39263
   0.40249
   0.38517
   0.39136
   0.34832
   0.34535
   0.33825
   0.32477
   0.32899
   0.30598
   0.31720
   0.35677
   0.31606
   0.35904
   0.35198
   0.35316
   0.33745
   0.36126
   0.34745
   0.34034
   0.35595
   0.34661
   0.29694
   0.30033
   0.28914
   0.28709
   0.29852
   0.30132
   0.28119
   0.28272
   0.34519
   0.29321
   0.31321
   0.30953
   0.36447
   0.32958
   0.32735
   0.39567
   0.39919
   0.42975
   0.39060
   0.41404
   0.41021
   0.42125
   0.41433
   0.40611
   0.46597
   0.40300
   0.37840
   0.37890
   0.39023
   0.35553
   0.32675
   0.31659
   0.27832
   0.25301
   0.27361
   0.24607
   0.26051
   0.27954
   0.26966
   0.28372
   0.28417
   0.27286
   0.29583
   0.31830
   0.33380
   0.31388
   0.30691
   0.35342
   0.36186
   0.36091
   0.35466
   0.36315
   0.36426
   0.35615
   0.37100
   0.35780
   0.38226
   0.34635
   0.33378
   0.35688
   0.31212
   0.30804
   0.31062
   0.33695
   0.38025
   0.39795
   0.40063
   0.38285
   0.44108
   0.43327
   0.39336
   0.38088
   0.35514
   0.34373
   0.37070
   0.37220
   0.37619
   0.35024
   0.36486
   0.36419
   0.36358
   0.34309
   0.36167
   0.33753
   0.37754
   0.31499
   0.33865
   0.32771
   0.32081
   0.33970
   0.31729
   0.32132
   0.29956
   0.24613
   0.26807
   0.31722
   0.33633
   0.34504
   0.31578
   0.33887
   0.38380
   0.29232
   0.35102
   0.33263
   0.30086
   0.32354
   0.29735
   0.32605
   0.33015
   0.32836
   0.32273
   0.32532
   0.29981
   0.33436
   0.32301
   0.34640
   0.32217
   0.35385
   0.35311
   0.38378
   0.32002
   0.36923
   0.34795
   0.37323
   0.33664
   0.34467
   0.35173
   0.36034
   0.35446
   0.36580
   0.34984
   0.36328
   0.37499
   0.37228
   0.40888
   0.43007
   0.41718
   0.41247
   0.39527
   0.39676
   0.35881
   0.37335
   0.38604
   0.38943
   0.40055
   0.37277
   0.37230
   0.30734
   0.27730
   0.26374
   0.28026
   0.27615
   0.28358
   0.27695
   0.26813
   0.27516
   0.26977
   0.28349
   0.29311
   0.31654
   0.39135
   0.38068
   0.39249
   0.40265
   0.39703
   0.39283
   0.38361
   0.37898
   0.36438
   0.36385
   0.37540
   0.37285
   0.39718
   0.38382
   0.38708
   0.38397
   0.40011
   0.41628
   0.40305
   0.36957
   0.39432
   0.40133
   0.37561
   0.35925
   0.31100
   0.28555
   0.28420
   0.28435
   0.29906
   0.28993
   0.28893
   0.29234
   0.29585
   0.28567
   0.29217
   0.28814
   0.29777
   0.29501
   0.29961
   0.28724
   0.30887
   0.30343
   0.30528
   0.31332
   0.31201
   0.37952
   0.36385
   0.37034
   0.41345
   0.43019
   0.40640
   0.39960
   0.38600
   0.37936
   0.40985
   0.40340
   0.39771
   0.40442
   0.41631
   0.40683
   0.38165
   0.41565
   0.39469
   0.39111
   0.38531
   0.39486
   0.39077
   0.39354
   0.35628
   0.36892
   0.37052
   0.35365
   0.36293
   0.37637
   0.34057
   0.35445
   0.36290
   0.36687
   0.35412
   0.36853
   0.38617
   0.37772
   0.38519
   0.37895
   0.35755
   0.35692
   0.37075
   0.36748
   0.36820
   0.35915
   0.37455
   0.36687
   0.35340
   0.36491
   0.36865
   0.38105
   0.38364
   0.42739
   0.48008
   0.45386
   0.46406
   0.40434
   0.38526
   0.38837
   0.44877
   0.46616
   0.46272
   0.44140
   0.41111
   0.41795
   0.39331
   0.39356
   0.38046
   0.37492
   0.36888
   0.37238
   0.38532
   0.37332
   0.36446
   0.35623
   0.36030
   0.33701
   0.29513
   0.30210
   0.27896
   0.29532
   0.28992
   0.28864
   0.29644
   0.26529
   0.28093
   0.29934
   0.30297
   0.29626
   0.30748
   0.29290
   0.29232
   0.31378
   0.31941
   0.31155
   0.36547
   0.35926
   0.36939
   0.39654
   0.36270
   0.40470
   0.38341
   0.37741
   0.38035
   0.38247
   0.37031
   0.37091
   0.38448
   0.42116
   0.43987
   0.41347
   0.39931
   0.41276
   0.35452
   0.40035
   0.39731
   0.36840
   0.37596
   0.40084
   0.37725
   0.42152
   0.41635
   0.43776
   0.38776
   0.40234
   0.37527
   0.39981
   0.40751
   0.45079
   0.42450
   0.40066
   0.35918
   0.30589
   0.28421
   0.41908
   0.40410
   0.39136
   0.41260
   0.41129
   0.41456
   0.29607
   0.33308
   0.31338
   0.38913
   0.34326
   0.32414
   0.32372
   0.35393
   0.29566
   0.34154
   0.31004
   0.29979
   0.29837
   0.29111
   0.29752
   0.30661
   0.30270
   0.30164
   0.31952
   0.30775
   0.30420
   0.30244
   0.30169
   0.28859
   0.31842
   0.33670
   0.32987
   0.31036
   0.31350
   0.30378
   0.33832
   0.30945
   0.33618
   0.31663
   0.30866
   0.30517
   0.31484
   0.31177
   0.34137
   0.38320
   0.37742
   0.41149
   0.34289
   0.34763
   0.35557
   0.36609
   0.36626
   0.31914
   0.30239
   0.33497
   0.32050
   0.34752
   0.32139
   0.32602
   0.32587
   0.31052
   0.32224
   0.34015
   0.33502
   0.32068
   0.33840
   0.29635
   0.31602
   0.32647
   0.36375
   0.32297
   0.33146
   0.35052
   0.35601
   0.32858
   0.33629
   0.38490
   0.34347
   0.34131
   0.35059
   0.36676
   0.38231
   0.35662
   0.35643
   0.35924
   0.37860
   0.36254
   0.37535
   0.36962
   0.36755
   0.36522
   0.36521
   0.38473
   0.43386
   0.44026
   0.37676
   0.37269
   0.40053
   0.40461
   0.41722
   0.43317
   0.41720
   0.39274
   0.37538
   0.40840
   0.38482
   0.36094
   0.38381
   0.37031
   0.38781
   0.36099
   0.36773
   0.37146
   0.37131
   0.36748
   0.36608
   0.36599
   0.40131
   0.40858
   0.40124
   0.37363
   0.36572
   0.37424
   0.36653
   0.35844
   0.35629
   0.39508
   0.35692
   0.36452
   0.36277
   0.36578
   0.38183
   0.37882
   0.36185
   0.29108
   0.31571
   0.37748
   0.38180
   0.35797
   0.28292
   0.29748
   0.29827
   0.29055
   0.39621
   0.40158
   0.41104
   0.38511
   0.38518
   0.38328
   0.35022
   0.37304
   0.38847
   0.36379
   0.36868
   0.37807
   0.40656
   0.40358
   0.38852
   0.38859
   0.39174
   0.37356
   0.39552
   0.40786
   0.37953
   0.36685
   0.37242
   0.35793
   0.37919
   0.39904
   0.43669
   0.45219
   0.43510
   0.44424
   0.44431
   0.45484
   0.46820
   0.43183
   0.43187
   0.46191
   0.41007
   0.41228
   0.41068
   0.36165
   0.36291
   0.36364
   0.37781
   0.44209
   0.36793
   0.47014
   0.47167
   0.47521
   0.49087
   0.50459
   0.50693
   0.48098
   0.52396
   0.48896
   0.46317
   0.43226
   0.44894
   0.47601
   0.45762
   0.43025
   0.42529
   0.48066
   0.45212
   0.44277
   0.41780
   0.37454
   0.36774
   0.36551
   0.37774
   0.37195
   0.35488
   0.35074
   0.34958
   0.39134
   0.36736
   0.37350
   0.36189
   0.35534
   0.35397
   0.29802
   0.29835
   0.28936
   0.27817
   0.29439
   0.31659
   0.35076
   0.29599
   0.25510
   0.28013
   0.26785
   0.25857
   0.26135
   0.27337
   0.30147
   0.27412
   0.27090
   0.30923
   0.29112
   0.34104
   0.31081
   0.26434
   0.31523
   0.31861
   0.30113
   0.32209
   0.32532
   0.30735
   0.27726
   0.27681
   0.27343
   0.30939
   0.35302
   0.36595
   0.32379
   0.35425
   0.30835
   0.30367
   0.29224
   0.30805
   0.32614
   0.27383
   0.29079
   0.29775
   0.27986
   0.25802
   0.26411
   0.26461
   0.26159
   0.26160
   0.25717
   0.26963
   0.27237
   0.28335
   0.27621
   0.27829
   0.26492
   0.22011
   0.24121
   0.23039
   0.27274
   0.28907
   0.28799
   0.28200
   0.32424
   0.35864
   0.39632
   0.40369
   0.41990
   0.39838
   0.39055
   0.40530
   0.37338
   0.38576
   0.38108
   0.41261
   0.45853
   0.43611
   0.44256
   0.41430
   0.42368
   0.40289
   0.37953
   0.34653
   0.33042
   0.33280
   0.34920
   0.36499
   0.34684
   0.34807
   0.34395
   0.35268
   0.35168
   0.34424
   0.32757
   0.36671
   0.35917
   0.35645
   0.35485
   0.31120
   0.30253
   0.33131
   0.33751
   0.36753
   0.31805
   0.33647
   0.31521
   0.32383
   0.33163
   0.33140
   0.37139
   0.37057
   0.31728
   0.31482
   0.31426
   0.29209
   0.30823
   0.32894
   0.31843
   0.31353
   0.25727
   0.25697
   0.23563
   0.24637
   0.25333
   0.25051
   0.24883
   0.24030
   0.25164
   0.25081
   0.25201
   0.25793
   0.28809
   0.27981
   0.28890
   0.27552
   0.27892
   0.30420
   0.32096
   0.33372
   0.31155
   0.24243
   0.28345
   0.27423
   0.32778
   0.33258
   0.33441
   0.30458
   0.25640
   0.26361
   0.26275
   0.25617
   0.25644
   0.27336
   0.29422
   0.25455
   0.25990
   0.26078
   0.26006
   0.25078
   0.25409
   0.29033
   0.28979
   0.29172
   0.30818
   0.27976
   0.32382
   0.38227
   0.28087
   0.30569
   0.31308
   0.33863
   0.36078
   0.34723
   0.35676
   0.35632
   0.34284
   0.33698
   0.31122
   0.34665
   0.35130
   0.33193
   0.33621
   0.32825
   0.35331
   0.33209
   0.30341
   0.31906
   0.33896
   0.32667
   0.30183
   0.33706
   0.33812
   0.33089
   0.29798
   0.29966
   0.31268
   0.33700
   0.28102
   0.29809
   0.30162
   0.31346
   0.33300
   0.34318
   0.35901
   0.35907
   0.36158
   0.34066
   0.35241
   0.40403
   0.35435
   0.36721
   0.30042
   0.32729
   0.31058
   0.30764
   0.29028
   0.29276
   0.28916
   0.31426
   0.30441
   0.30968
   0.30401
   0.30213
   0.29460
   0.29480
   0.28628
   0.27387
   0.27398
   0.29245
   0.28488
   0.30216
   0.29547
   0.27788
   0.30223
   0.30282
   0.29020
   0.27949
   0.31000
   0.31436
   0.28539
   0.30275
   0.28068
   0.26994
   0.25806
   0.25343
   0.25428
   0.29158
   0.31321
   0.26547
   0.25306
   0.25220
   0.24985
   0.27077
   0.29577
   0.30007
   0.30830
   0.30666
   0.32963
   0.31338
   0.29493
   0.31722
   0.34532
   0.33291
   0.31892
   0.30270
   0.31101
   0.29388
   0.25782
   0.26715
   0.26535
   0.26277
   0.26295
   0.26132
   0.26769
   0.32126
   0.30337
   0.31172
   0.34165
   0.30672
   0.32114
   0.33691
   0.35656
   0.34784
   0.30866
   0.32457
   0.30932
   0.34040
   0.35102
   0.33273
   0.33590
   0.29962
   0.38329
   0.38047
   0.33692
   0.30602
   0.31877
   0.35095
   0.39043
   0.37209
   0.39417
   0.39860
   0.35342
   0.32355
   0.33118
   0.30313
   0.30832
   0.29347
   0.29152
   0.28242
   0.29503
   0.29847
   0.29748
   0.31799
   0.27838
   0.30632
   0.29364
   0.33520
   0.33548
   0.30915
   0.31537
   0.29785
   0.30024
   0.30147
   0.29794
   0.33354
   0.34481
   0.31680
   0.33346
   0.31693
   0.33887
   0.29423
   0.31861
   0.29952
   0.30401
   0.28456
   0.27009
   0.28910
   0.31494
   0.29988
   0.31465
   0.31231
   0.30037
   0.30983
   0.33233
   0.29652
   0.34295
   0.35921
   0.34431
   0.33497
   0.34644
   0.35398
   0.35059
   0.36637
   0.34796
   0.39046
   0.35711
   0.34101
   0.34051
   0.29258
   0.29189
   0.30580
   0.31407
   0.29861
   0.30324
   0.30405
   0.28723
   0.28421
   0.28664
   0.28599
   0.29989
   0.27775
   0.27623
   0.26322
   0.26184
   0.26457
   0.26387
   0.25637
   0.28795
   0.30618
   0.31507
   0.30124
   0.32144
   0.29421
   0.32202
   0.32865
   0.32381
   0.30823
   0.30482
   0.34587
   0.35662
   0.36154
   0.34042
   0.36483
   0.39293
   0.38883
   0.36337
   0.37466
   0.40811
   0.42784
   0.43163
   0.42323
   0.42916
   0.42624
   0.39858
   0.38729
   0.35852
   0.35764
   0.33251
   0.34810
   0.33325
   0.38628
   0.37460
   0.38289
   0.37680
   0.37262
   0.38997
   0.36259
   0.39307
   0.39136
   0.41158
   0.39723
   0.40063
   0.41435
   0.38913
   0.42126
   0.48492
   0.48224
   0.45180
   0.47888
   0.49068
   0.46406
   0.45214
   0.45891
   0.46779
   0.45941
   0.48618
   0.48615
   0.49104
   0.54438
   0.54399
   0.50894
   0.45435
   0.49931
   0.50514
   0.52749
   0.47753
   0.44431
   0.44032
   0.38984
   0.37951
   0.36490
   0.41137
   0.40117
   0.42601
   0.38951
   0.36590
   0.37511
   0.36193
   0.36487
   0.31946
   0.31998
   0.29325
   0.30339
   0.35429
   0.34801
   0.34902
   0.35270
   1.56196
   1.56593
   1.53397
   1.51645
   1.46771
   1.46414
   1.38514
   1.38088
   1.35193
   1.35634
   1.30214
   1.27826
   1.23394
   1.22825
   1.22797
   1.18723
   1.20045
   1.16628
   1.16378
   1.18233
   1.19600
   1.18295
   1.17172
   1.13493
   1.12228
   1.13878
   1.13612
   1.14146
   1.13325
   1.18227
   1.13713
   1.10404
   1.08955
   1.11763
   1.05318
   1.00694
   0.99942
   1.07853
   1.01234
   1.03358
   1.05897
   1.00396
   0.94947
   0.96510
   0.92014
   0.92894
   0.91308
   0.89811
   0.88357
   0.92954
   0.89461
   0.91031
   0.91620
   0.92290
   0.89765
   0.87038
   0.83248
   0.77968
   0.78790
   0.75379
   0.74554
   0.75261
   0.75954
   0.78818
   0.76647
   0.77619
   0.77125
   0.82972
   0.82485
   0.83846
   0.84856
   0.84321
   0.90328
   0.94209
   0.92488
   0.96208
   0.94469
   0.89027
   0.86368
   0.83922
   0.76652
   0.77080
   0.71948
   0.74976
   0.77157
   0.79004
   0.76221
   0.81256
   0.79274
   0.79023
   0.77361
   0.76904
   0.75437
   0.74769
   0.73858
   0.71104
   0.68511
   0.68751
   0.63519
   0.61394
   0.61640
   0.58419
   0.58216
   0.59892
   0.56490
   0.61967
   0.62403
   0.62924
   0.61658
   0.62274
   0.58802
   0.61657
   0.57163
   0.57412
   0.56079
   0.57600
   0.56683
   0.54837
   0.58003
   0.55760
   0.55160
   0.54013
   0.50115
   0.49515
   0.47041
   0.43753
   0.43430
   0.44787
   0.44712
   0.46081
   0.47008
   0.47012
   0.47978
   0.51808
   0.47289
   0.48397
   0.51385
   0.52412
   0.52319
   0.49780
   0.47058
   0.49059
   0.47510
   0.49151
   0.46486
   0.48708
   0.44674
   0.43292
   0.43930
   0.41368
   0.36646
   0.37241
   0.35649
   0.38050
   0.40524
   0.38437
   0.39838
   0.39890
   0.38657
   0.42881
   0.46882
   0.44100
   0.43869
   0.40933
   0.43320
   0.39392
   0.37607
   0.38241
   0.36433
   0.36712
   0.36996
   0.36084
   0.39999
   0.38157
   0.38991
   0.38610
   0.38571
   0.29586
   0.36487
   0.31264
   0.29225
   0.30207
   0.31120
   0.31682
   0.31511
   0.29597
   0.31264
   0.31918
   0.29215
   0.29689
   0.24550
   0.26103
   0.25510
   0.25043
   0.25412
   0.25461
   0.26339
   0.24468
   0.24548
   0.25164
   0.27043
   0.27456
   0.25666
   0.26574
   0.27828
   0.27169
   0.25682
   0.26474
   0.27755
   0.28799
   0.29852
   0.27541
   0.25907
   0.25620
   0.26118
   0.25048
   0.25681
   0.26411
   0.27055
   0.33474
   0.33097
   0.30952
   0.30574
   0.30328
   0.30662
   0.32148
   0.30109
   0.30276
   0.29439
   0.28124
   0.27664
   0.26419
   0.28441
   0.29232
   0.28238
   0.29940
   0.28487
   0.28164
   0.28212
   0.29522
   0.29021
   0.29842
   0.30357
   0.29110
   0.31056
   0.30073
   0.28128
   0.30035
   0.27841
   0.30616
   0.29920
   0.28282
   0.26864
   0.26959
   0.28051
   0.31591
   0.31184
   0.29167
   0.29142
   0.29985
   0.27202
   0.27274
   0.28577
   0.28122
   0.27929
   0.26418
   0.29232
   0.29175
   0.26534
   0.28790
   0.27672
   0.28615
   0.29433
   0.31369
   0.32346
   0.31737
   0.27885
   0.27608
   0.28630
   0.31011
   0.29585
   0.29902
   0.27623
   0.26192
   0.29294
   0.27823
   0.27774
   0.27160
   0.28582
   0.33258
   0.33671
   0.33506
   0.33547
   0.33583
   0.34902
   0.34513
   0.33928
   0.36621
   0.36111
   0.33943
   0.32991
   0.31556
   0.30628
   0.31865
   0.33163
   0.33017
   0.33347
   0.38403
   0.26583
   0.28861
   0.28447
   0.28259
   0.29083
   0.29069
   0.25472
   0.26318
   0.27259
   0.28540
   0.28924
   0.28494
   0.27487
   0.30483
   0.29805
   0.31066
   0.33413
   0.31666
   0.34346
   0.31279
   0.31798
   0.29972
   0.28275
   0.27376
   0.31153
   0.34951
   0.35724
   0.31891
   0.34241
   0.34841
   0.37008
   0.27708
   0.28223
   0.28282
   0.28905
   0.30067
   0.28104
   0.28312
   0.31464
   0.30006
   0.28073
   0.27276
   0.26513
   0.27982
   0.26550
   0.28843
   0.28361
   0.28369
   0.28913
   0.28704
   0.28248
   0.33757
   0.26109
   0.27346
   0.26653
   0.25893
   0.26804
   0.29748
   0.28697
   0.26584
   0.27750
   0.29244
   0.27281
   0.25628
   0.27324
   0.25224
   0.24029
   0.24597
   0.26296
   0.26652
   0.25622
   0.24080
   0.25336
   0.25888
   0.28003
   0.26729
   0.23859
   0.25763
   0.23325
   0.23441
   0.23899
   0.25562
   0.24595
   0.31785
   0.29900
   0.31073
   0.29583
   0.31115
   0.29660
   0.36425
   0.36077
   0.35157
   0.32920
   0.30086
   0.30916
   0.28647
   0.26694
   0.27691
   0.25157
   0.26752
   0.26524
   0.25673
   0.25440
   0.26062
   0.24859
   0.25235
   0.29654
   0.31158
   0.31455
   0.28524
   0.35469
   0.34703
   0.33191
   0.33112
   0.35198
   0.37317
   0.35762
   0.35300
   0.34391
   0.30874
   0.28282
   0.33382
   0.35448
   0.35364
   0.36603
   0.33983
   0.30791
   0.35140
   0.34344
   0.35898
   0.29386
   0.29061
   0.27060
   0.26267
   0.24947
   0.25977
   0.26024
   0.24893
   0.27116
   0.25822
   0.26367
   0.26298
   0.25417
   0.24098
   0.24833
   0.24920
   0.24789
   0.24500
   0.28022
   0.26799
   0.26986
   0.29409
   0.28926
   0.30849
   0.30095
   0.26060
   0.24597
   0.25826
   0.26451
   0.25796
   0.27765
   0.26961
   0.25473
   0.28226
   0.26266
   0.23221
   0.24773
   0.24560
   0.25980
   0.25432
   0.23785
   0.23365
   0.23710
   0.23219
   0.25046
   0.23006
   0.23667
   0.24577
   0.24504
   0.25417
   0.24257
   0.26242
   0.23109
   0.25382
   0.25075
   0.25217
   0.24280
   0.24566
   0.24274
   0.25848
   0.27934
   0.25767
   0.26351
   0.27625
   0.30027
   0.30465
   0.29216
   0.36554
   0.35039
   0.35897
   0.35619
   0.35701
   0.33928
   0.31990
   0.25633
   0.36129
   0.32980
   0.34681
   0.33812
   0.34659
   0.32380
   0.29634
   0.28480
   0.26002
   0.30103
   0.31389
   0.28369
   0.29460
   0.28300
   0.29160
   0.31064
   0.27499
   0.28368
   0.31732
   0.34362
   0.32775
   0.31377
   0.31197
   0.34974
   0.33960
   0.28604
   0.29610
   0.35200
   0.34203
   0.34849
   0.36964
   0.40532
   0.40186
   0.32216
   0.30666
   0.38027
   0.43094
   0.39216
   0.48067
   0.45666
   0.43395
   0.40648
   0.40196
   0.38118
   0.37384
   0.37327
   0.34432
   0.34593
   0.32676
   0.32327
   0.30101
   0.30339
   0.29706
   0.31880
   0.29936
   0.30137
   0.29635
   0.30452
   0.30845
   0.31074
   0.32273
   0.33283
   0.27224
   0.33334
   0.34551
   0.33575
   0.33208
   0.37865
   0.40259
   0.40659
   0.42236
   0.38260
   0.38262
   0.36693
   0.36726
   0.38862
   0.38691
   0.43751
   0.45240
   0.43140
   0.44538
   0.46172
   0.43592
   0.40651
   0.39475
   0.35673
   0.34057
   0.35557
   0.39897
   0.38250
   0.39126
   0.37865
   0.38705
   0.39496
   0.35841
   0.36972
   0.34559
   0.37053
   0.35335
   0.33732
   0.33775
   0.34558
   0.32517
   0.29628
   0.33927
   0.34769
   0.33178
   0.32963
   0.34692
   0.32546
   0.35271
   0.31406
   0.36187
   0.33391
   0.32857
   0.29259
   0.33304
   0.34814
   0.34076
   0.34513
   0.34089
   0.34308
   0.32555
   0.32959
   0.36013
   0.34460
   0.31788
   0.31983
   0.32397
   0.32392
   0.32987
   0.33843
   0.38073
   0.33811
   0.37966
   0.36563
   0.35050
   0.34364
   0.38256
   0.37317
   0.37683
   0.36954
   0.38606
   0.36212
   0.36727
   0.35516
   0.28884
   0.28286
   0.30622
   0.29884
   0.29742
   0.28295
   0.28880
   0.29712
   0.30473
   0.39137
   0.45030
   0.45620
   0.44679
   0.46656
   0.44845
   0.43514
   0.42646
   0.38835
   0.40634
   0.36541
   0.35800
   0.30124
   0.28763
   0.34909
   0.37300
   0.39993
   0.37879
   0.35659
   0.34319
   0.28293
   0.32210
   0.29285
   0.28314
   0.29051
   0.29207
   0.29403
   0.28869
   0.28121
   0.27730
   0.28812
   0.28252
   0.27055
   0.27535
   0.28922
   0.29575
   0.28950
   0.31069
   0.31409
   0.32919
   0.32470
   0.26081
   0.30748
   0.29330
   0.30568
   0.27859
   0.27376
   0.27891
   0.27402
   0.26283
   0.25143
   0.26956
   0.27954
   0.28110
   0.28769
   0.31330
   0.30748
   0.32192
   0.29430
   0.30455
   0.31549
   0.32104
   0.30666
   0.31301
   0.29352
   0.29727
   0.30016
   0.29745
   0.27718
   0.29022
   0.29140
   0.27902
   0.29317
   0.27383
   0.27561
   0.27435
   0.27971
   0.28168
   0.32915
   0.33341
   0.34302
   0.38653
   0.35119
   0.29827
   0.33405
   0.32112
   0.34573
   0.30249
   0.29502
   0.36252
   0.37883
   0.35085
   0.31951
   0.33088
   0.36993
   0.36198
   0.36649
   0.36484
   0.39096
   0.40452
   0.38392
   0.42076
   0.35203
   0.34843
   0.33740
   0.34189
   0.34852
   0.29351
   0.29492
   0.30087
   0.31593
   0.31169
   0.29946
   0.26543
   0.25187
   0.25901
   0.24942
   0.26876
   0.26653
   0.31337
   0.33136
   0.30870
   0.26961
   0.27046
   0.31231
   0.34183
   0.32594
   0.31294
   0.32773
   0.25169
   0.28285
   0.25574
   0.25481
   0.26134
   0.27703
   0.24412
   0.25575
   0.25163
   0.24952
   0.26309
   0.26832
   0.32457
   0.32768
   0.33337
   0.31828
   0.33280
   0.33817
   0.36257
   0.37597
   0.31089
   0.32341
   0.33138
   0.33176
   0.36253
   0.35170
   0.37255
   0.35509
   0.35893
   0.35309
   0.33456
   0.31811
   0.32672
   0.32780
   0.36381
   0.32371
   0.31634
   0.31408
   0.29026
   0.27087
   0.25639
   0.24744
   0.32714
   0.35337
   0.37208
   0.35522
   0.31212
   0.29747
   0.31222
   0.28772
   0.30195
   0.30199
   0.28870
   0.31776
   0.31870
   0.30548
   0.30616
   0.34508
   0.32758
   0.33310
   0.38591
   0.37710
   0.37993
   0.35080
   0.32977
   0.34723
   0.33946
   0.34721
   0.35464
   0.33496
   0.25921
   0.29411
   0.27432
   0.27926
   0.27397
   0.28531
   0.26009
   0.27415
   0.26274
   0.27236
   0.28838
   0.28115
   0.26547
   0.27189
   0.28914
   0.33417
   0.36938
   0.36877
   0.33264
   0.35826
   0.37073
   0.37861
   0.35331
   0.36229
   0.31316
   0.28501
   0.31224
   0.37255
   0.36875
   0.37363
   0.41385
   0.44301
   0.36083
   0.34103
   0.37626
   0.35584
   0.37078
   0.36381
   0.37920
   0.37144
   0.36836
   0.38952
   0.36353
   0.34909
   0.37599
   0.38898
   0.38072
   0.38730
   0.38655
   0.37872
   0.37239
   0.40198
   0.39908
   0.36865
   0.39228
   0.37598
   0.34260
   0.32337
   0.30003
   0.27097
   0.28145
   0.28923
   0.31653
   0.35038
   0.35661
   0.35114
   0.26833
   0.29656
   0.34306
   0.33863
   0.32335
   0.31120
   0.30567
   0.30591
   0.29637
   0.30572
   0.27996
   0.28178
   0.27122
   0.28922
   0.28536
   0.27315
   0.27744
   0.27275
   0.27565
   0.28193
   0.28233
   0.29523
   0.30697
   0.33693
   0.36377
   0.34582
   0.35493
   0.30488
   0.32827
   0.29461
   0.31049
   0.31721
   0.33476
   0.30649
   0.31293
   0.29838
   0.35532
   0.29982
   0.35908
   0.30794
   0.30114
   0.28944
   0.28886
   0.28740
   0.28631
   0.29233
   0.28480
   0.31019
   0.31679
   0.31899
   0.31740
   0.30768
   0.36330
   0.36385
   0.36298
   0.34621
   0.37401
   0.38368
   0.36504
   0.35368
   0.37974
   0.38576
   0.36484
   0.36855
   0.36682
   0.38557
   0.42856
   0.42126
   0.39108
   0.38125
   0.28490
   0.33017
   0.29702
   0.30828
   0.31030
   0.31455
   0.29993
   0.28536
   0.28225
   0.29148
   0.29146
   0.28529
   0.28918
   0.27658
   0.27655
   0.28752
   0.30315
   0.28692
   0.28081
   0.28458
   0.28422
   0.32219
   0.31947
   0.28153
   0.30667
   0.30976
   0.29527
   0.30681
   0.30764
   0.24057
   0.30930
   0.27818
   0.24853
   0.22818
   0.25610
   0.25917
   0.23608
   0.25731
   0.24778
   0.25942
   0.29318
   0.27377
   0.27668
   0.27623
   0.29519
   0.26806
   0.28706
   0.30232
   0.29881
   0.30360
   0.27638
   0.22880
   0.24208
   0.26661
   0.23159
   0.24310
   0.23915
   0.23401
   0.24367
   0.25135
   0.28412
   0.28057
   0.25701
   0.25232
   0.30071
   0.28810
   0.32394
   0.31415
   0.33232
   0.33144
   0.35033
   0.33828
   0.35309
   0.33673
   0.37549
   0.35136
   0.36140
   0.33859
   0.34824
   0.34635
   0.35510
   0.33673
   0.34318
   0.37039
   0.35867
   0.38829
   0.37447
   0.39217
   0.35975
   0.34898
   0.34209
   0.36563
   0.33966
   0.33589
   0.34357
   0.32580
   0.35409
   0.40183
   0.39986
   0.39521
   0.35801
   0.36252
   0.37952
   0.36317
   0.34359
   0.34259
   0.34995
   0.36751
   0.35175
   0.34335
   0.33516
   0.34448
   0.34611
   0.34070
   0.33794
   0.33855
   0.32672
   0.32999
   0.34841
   0.34563
   0.34869
   0.37259
   0.34132
   0.35613
   0.34823
   0.34901
   0.33757
   0.35164
   0.32529
   0.35192
   0.32270
   0.31691
   0.36241
   0.33015
   0.36400
   0.35863
   0.34962
   0.34125
   0.33555
   0.33809
   0.31513
   0.34268
   0.37661
   0.39822
   0.37450
   0.41571
   0.40023
   0.35272
   0.40456
   0.40916
   0.39965
   0.34559
   0.32858
   0.32070
   0.34224
   0.34467
   0.32848
   0.32090
   0.31402
   0.34633
   0.34199
   0.35893
   0.34390
   0.34055
   0.34238
   0.35563
   0.36749
   0.36712
   0.34649
   0.44370
   0.43265
   0.45949
   0.46562
   0.48223
   0.47297
   0.49508
   0.51177
   0.51940
   0.51972
   0.50114
   0.47072
   0.45895
   0.43987
   0.42961
   0.34761
   0.37788
   0.38709
   0.44255
   0.44852
   0.48826
   0.52401
   0.47167
   0.42034
   0.38800
   0.35355
   0.32452
   0.36822
   0.36635
   0.38498
   0.36347
   0.36747
   0.35176
   0.34446
   0.35358
   0.34617
   0.35358
   0.34198
   0.39495
   0.35759
   0.36893
   0.33212
   0.33145
   0.34695
   0.32553
   0.34141
   0.34036
   0.32953
   0.38995
   0.37706
   0.39828
   0.40259
   0.38708
   0.38936
   0.38189
   0.35987
   0.39822
   0.34862
   0.36896
   0.41515
   0.42101
   0.39544
   0.37530
   0.36354
   0.38022
   0.38124
   0.37883
   0.38301
   0.37102
   0.34659
   0.35739
   0.35422
   0.40389
   0.37616
   0.37670
   0.36603
   0.36791
   0.40303
   0.36093
   0.36701
   0.37870
   0.35623
   0.36045
   0.43440
   0.44204
   0.42791
   0.40151
   0.40108
   0.40787
   0.34783
   0.39024
   0.37285
   0.37122
   0.36628
   0.36813
   0.35049
   0.32526
   0.31282
   0.37637
   0.39877
   0.37858
   0.40353
   0.39217
   0.38645
   0.39075
   0.39009
   0.38575
   0.38814
   0.40442
   0.42124
   0.43353
   0.47109
   0.43513
   0.45296
   0.39749
   0.43630
   0.46627
   0.48876
   0.47220
   0.47279
   0.42975
   0.42171
   0.42231
   0.38700
   0.33480
   0.33416
   0.35382
   0.33770
   0.34264
   0.32961
   0.33565
   0.37574
   0.40167
   0.37985
   0.35390
   0.37863
   0.38656
   0.34349
   0.37059
   0.37162
   0.37095
   0.36329
   0.40689
   0.39649
   0.36506
   0.43249
   0.43345
   0.38726
   0.37030
   0.37102
   0.35919
   0.35075
   0.37388
   0.31441
   0.31228
   0.31279
   0.30064
   0.32208
   0.34773
   0.30979
   0.33300
   0.33208
   0.31645
   0.31543
   0.35633
   0.36181
   0.34757
   0.30588
   0.30751
   0.31708
   0.37243
   0.37889
   0.37933
   0.36343
   0.35054
   0.34540
   0.35117
   0.31643
   0.33727
   0.33478
   0.36277
   0.36389
   0.36846
   0.34496
   0.36294
   0.30093
   0.31370
   0.35109
   0.35690
   0.35321
   0.36374
   0.36278
   0.29083
   0.34849
   0.38234
   0.40427
   0.39797
   0.38940
   0.40057
   0.36663
   0.37722
   0.41225
   0.39266
   0.39623
   0.39520
   0.40304
   0.39164
   0.38919
   0.41863
   0.41018
   0.42615
   0.43299
   0.40177
   0.36033
   0.36915
   0.36511
   0.35556
   0.36175
   0.37923
   0.32046
   0.32825
   0.30684
   0.32517
   0.38622
   0.38641
   0.39777
   0.40551
   0.40309
   0.42141
   0.43991
   0.41251
   0.41072
   0.41619
   0.41413
   0.40233
   0.42013
   0.39817
   0.39023
   0.40193
   0.39969
   0.39595
   0.40662
   0.43606
   0.42986
   0.43320
   0.49024
   0.44662
   0.42714
   0.41963
   0.33204
   0.30658
   0.32002
   0.33220
   0.34378
   0.32351
   0.35563
   0.35064
   0.34005
   0.32617
   0.35853
   0.34811
   0.36852
   0.37910
   0.36518
   0.36634
   0.39650
   0.37645
   0.40076
   0.35160
   0.33329
   0.32374
   0.33238
   0.32492
   0.33443
   0.32153
   0.33259
   0.35556
   0.34623
   0.34578
   0.35965
   0.34746
   0.35121
   0.34565
   0.38168
   0.37614
   0.38634
   0.37406
   0.32961
   0.27899
   0.28435
   0.28753
   0.32848
   0.29088
   0.29131
   0.29183
   0.34144
   0.39455
   0.38312
   0.39588
   0.40168
   0.31078
   0.32303
   0.34346
   0.35953
   0.33668
   0.32021
   0.32589
   0.35092
   0.32599
   0.30922
   0.30778
   0.29785
   0.25347
   0.28032
   0.24542
   0.32770
   0.32037
   0.26913
   0.27257
   0.26240
   0.25557
   0.26882
   0.26903
   0.26503
   0.26771
   0.26352
   0.30593
   0.28748
   0.27556
   0.28008
   0.36053
   0.37957
   0.38729
   0.38276
   0.41720
   0.38887
   0.39512
   0.41366
   0.38673
   0.39899
   0.42639
   0.43388
   0.41180
   0.33875
   0.37639
   0.41925
   0.42978
   0.42468
   0.47607
   0.47480
   0.46986
   0.48195
   0.48813
   0.43352
   0.41387
   0.39651
   0.46141
   0.42189
   0.37371
   0.38714
   0.38033
   0.37715
   0.38272
   0.37755
   0.36988
   0.37238
   0.35328
   0.38814
   0.39808
   0.39123
   0.38560
   0.41378
   0.41345
   0.40166
   0.41399
   0.38902
   0.39143
   0.36893
   0.42787
   0.42013
   0.44681
   0.40279
   0.41384
   0.42969
   0.41846
   0.43360
   0.44747
   0.43557
   0.42590
   0.42530
   0.41420
   0.39362
   0.35698
   0.35171
   0.33049
   0.29743
   0.31568
   0.29121
   0.28594
   0.31431
   0.34797
   0.34484
   0.31711
   0.33367
   0.30398
   0.31692
   0.32414
   0.31773
   0.27634
   0.36029
   0.31597
   0.32018
   0.31322
   0.33559
   0.31505
   0.31240
   0.30985
   0.31384
   0.33424
   0.34619
   0.26208
   0.31112
   0.28663
   0.29494
   0.28329
   0.29442
   0.27799
   0.27980
   0.27297
   0.27314
   0.28350
   0.27806
   0.30341
   0.30603
   0.29865
   0.28304
   0.27962
   0.28984
   0.28076
   0.28611
   0.32025
   0.35722
   0.36189
   0.31562
   0.32910
   0.33555
   0.35374
   0.36994
   0.35093
   0.33329
   0.37662
   0.40771
   0.43097
   0.45229
   0.44793
   0.48643
   0.48555
   0.46349
   0.45835
   0.44306
   0.40132
   0.39385
   0.40020
   0.38560
   0.32780
   0.33725
   0.30442
   0.31675
   0.29555
   0.37899
   0.34893
   0.36326
   0.37260
   0.34084
   0.36936
   0.39564
   0.39760
   0.37994
   0.37256
   0.36542
   0.39003
   0.40245
   0.37856
   0.43401
   0.43249
   0.41386
   0.43207
   0.44988
   0.48190
   0.45880
   0.48826
   0.50271
   0.42860
   0.45114
   0.45314
   0.40562
   0.40544
   0.39744
   0.40558
   0.41315
   0.41529
   0.42464
   0.42906
   0.40848
   0.37143
   0.39808
   0.41863
   0.43479
   0.43097
   0.37872
   0.43198
   0.44381
   0.44157
   0.43152
   0.42017
   0.42739
   0.37517
   0.34600
   0.38025
   0.35618
   0.35273
   0.37712
   0.46866
   0.45318
   0.41581
   0.41906
   0.42529
   0.43982
   0.43236
   0.43216
   0.44426
   0.44886
   0.46339
   0.40738
   0.39133
   0.38844
   0.39099
   0.32716
   0.36390
   0.34561
   0.33424
   0.40611
   0.39710
   0.41560
   0.42824
   0.38832
   0.38518
   0.37627
   0.40487
   0.43263
   0.42714
   0.42044
   0.40651
   0.39812
   0.39021
   0.39525
   0.39987
   0.38417
   0.36951
   0.37616
   0.38323
   0.39060
   0.37574
   0.32391
   0.30620
   0.32717
   0.37324
   0.36759
   0.38315
   0.38753
   0.36150
   0.30526
   0.35358
   0.29531
   0.29145
   0.29126
   0.30522
   0.30467
   0.29776
   0.32753
   0.35770
   0.37931
   0.33650
   0.33781
   0.33671
   0.35995
   0.34727
   0.34424
   0.38833
   0.38304
   0.40515
   0.43776
   0.42014
   0.42585
   0.42147
   0.41525
   0.38638
   0.40302
   0.39912
   0.40949
   0.40578
   0.40829
   0.39412
   0.39385
   0.39133
   0.30757
   0.31805
   0.34463
   0.35660
   0.35305
   0.36141
   0.39340
   0.37941
   0.40987
   0.36903
   0.37020
   0.32242
   0.36810
   0.36520
   0.36794
   0.39527
   0.38851
   0.38517
   0.38134
   0.34614
   0.38794
   0.38642
   0.38604
   0.36103
   0.33619
   0.30429
   0.29829
   0.34787
   0.35833
   0.41940
   0.46108
   0.44595
   0.44177
   0.45896
   0.36459
   0.37897
   0.37709
   0.29921
   0.30073
   0.31541
   0.35783
   0.36157
   0.37940
   0.40220
   0.39571
   0.38765
   0.40584
   0.40545
   0.38838
   0.40880
   0.42730
   0.40584
   0.38755
   0.28771
   0.31078
   0.29769
   0.28500
   0.29081
   0.32788
   0.36982
   0.35801
   0.41745
   0.39975
   0.40427
   0.37617
   0.40820
   0.40301
   0.41508
   0.41527
   0.38051
   0.42346
   0.44617
   0.38890
   0.42519
   0.42569
   0.44733
   0.40466
   0.38118
   0.38060
   0.39497
   0.37717
   0.35180
   0.35576
   0.35847
   0.31703
   0.27857
   0.33726
   0.36125
   0.37384
   0.33083
   0.31417
   0.31817
   0.28025
   0.34847
   0.36383
   0.36776
   0.36000
   0.37811
   0.37205
   0.37255
   0.40337
   0.42205
   0.41642
   0.44309
   0.42987
   0.42594
   0.41629
   0.42846
   0.45464
   0.42288
   0.46792
   0.51179
   0.50248
   0.49419
   0.44516
   0.39150
   0.42255
   0.39814
   0.40468
   0.44954
   0.41146
   0.41907
   0.41023
   0.41990
   0.41189
   0.41689
   0.41505
   0.45018
   0.41565
   0.34339
   0.34487
   0.30125
   0.32482
   0.30469
   0.31571
   0.31850
   0.32039
   0.33486
   0.33524
   0.35673
   0.35425
   0.34903
   0.34421
   0.34510
   0.39657
   0.39213
   0.38498
   0.43167
   0.40308
   0.40330
   0.39747
   0.37884
   0.39484
   0.36737
   0.38787
   0.39231
   0.41136
   0.35468
   0.38476
   0.34398
   0.35980
   0.32071
   0.29965
   0.28208
   0.32559
   0.30035
   0.30971
   0.29533
   0.32298
   0.31198
   0.34422
   0.33540
   0.35562
   0.35372
   0.35265
   0.28268
   0.32451
   0.29760
   0.29941
   0.30983
   0.33021
   0.32308
   0.34866
   0.33862
   0.33419
   0.34144
   0.27021
   0.28254
   0.30095
   0.27388
   0.27903
   0.31812
   0.31351
   0.32338
   0.32757
   0.32064
   0.32337
   0.32562
   0.33617
   0.36499
   0.37551
   0.38410
   0.38879
   0.37527
   0.34543
   0.38615
   0.40795
   0.37754
   0.37459
   0.33228
   0.33311
   0.33115
   0.32387
   0.33007
   0.33496
   0.31950
   0.38789
   0.37933
   0.38208
   0.37636
   0.37064
   0.43209
   0.42068
   0.42047
   0.40505
   0.41590
   0.36508
   0.37852
   0.37053
   0.34305
   0.38326
   0.40861
   0.42110
   0.46060
   0.45693
   0.44828
   0.47005
   0.48341
   0.50596
   0.44677
   0.43001
   0.39820
   0.42582
   0.45038
   0.42715
   0.40328
   0.33963
   0.34551
   0.36848
   0.41861
   0.39987
   0.44125
   0.44218
   0.41806
   0.40065
   0.43440
   0.41764
   0.43380
   0.44342
   0.40797
   0.41076
   0.42659
   0.39491
   0.38674
   0.34889
   0.35619
   0.37704
   0.36025
   0.34896
   0.35962
   0.33975
   0.34933
   0.34554
   0.34084
   0.34858
   0.33720
   0.34391
   0.34382
   0.34028
   0.32915
   0.34927
   0.33755
   0.37875
   0.35643
   0.35226
   0.36358
   0.34012
   0.34914
   0.35745
   0.39753
   0.38472
   0.39814
   0.38238
   0.37831
   0.35237
   0.31927
   0.40674
   0.44137
   0.40658
   0.43464
   0.42971
   0.41866
   0.40913
   0.37816
   0.39178
   0.36693
   0.36767
   0.33147
   0.29830
   0.30655
   0.30421
   0.32682
   0.35786
   0.35138
   0.35262
   0.35498
   0.34409
   0.35416
   0.35268
   0.35002
   0.33721
   0.32376
   0.27514
   0.30371
   0.33106
   0.34266
   0.34620
   0.37771
   0.38604
   0.37328
   0.35715
   0.36939
   0.38387
   0.34831
   0.34942
   0.35428
   0.31146
   0.31109
   0.32204
   0.30220
   0.35428
   0.36349
   0.37972
   0.38886
   0.42170
   0.47239
   0.47721
   0.52683
   0.49671
   0.44786
   0.46280
   0.47307
   0.45654
   0.47422
   0.47629
   0.49573
   0.50827
   0.42415
   0.42570
   0.44352
   0.40262
   0.38647
   0.39610
   0.38378
   0.36649
   0.38161
   0.39369
   0.40838
   0.43161
   0.44545
   0.45096
   0.41843
   0.42909
   0.41740
   0.40354
   0.42326
   0.39836
   0.38417
   0.39159
   0.40004
   0.42987
   0.43694
   0.47969
   0.44859
   0.41304
   0.42685
   0.39159
   0.37490
   0.36304
   0.36933
   0.37582
   0.38086
   0.37762
   0.35813
   0.36348
   0.36352
   0.42989
   0.39488
   0.39290
   0.39480
   0.44978
   0.43839
   0.40700
   0.38457
   0.35125
   0.35869
   0.35961
   0.34516
   0.35782
   0.34492
   0.36236
   0.37477
   0.29834
   0.32803
   0.32782
   0.31883
   0.30293
   0.29897
   0.33496
   0.36972
   0.36715
   0.37362
   0.38234
   0.41119
   0.39944
   0.42222
   0.39808
   0.29993
   0.29972
   0.29825
   0.33452
   0.39145
   0.37709
   0.40675
   0.38988
   0.35875
   0.36205
   0.36415
   0.36143
   0.36718
   0.39851
   0.40385
   0.41174
   0.41914
   0.39442
   0.38187
   0.35857
   0.36810
   0.35633
   0.35176
   0.35625
   0.34302
   0.35130
   0.33294
   0.35522
   0.37687
   0.37427
   0.41440
   0.39468
   0.38195
   0.36915
   0.35744
   0.34214
   0.34864
   0.35211
   0.36649
   0.31106
   0.37696
   0.38463
   0.36329
   0.34603
   0.37354
   0.30337
   0.29216
   0.27168
   0.27048
   0.27355
   0.26392
   0.30566
   0.30730
   0.30898
   0.31181
   0.39622
   0.39066
   0.44928
   0.47303
   0.43657
   0.43553
   0.41159
   0.41348
   0.36713
   0.39326
   0.42423
   0.38950
   0.38936
   0.38311
   0.39455
   0.38629
   0.36972
   0.36898
   0.38642
   0.32947
   0.34629
   0.38046
   0.40556
   0.37875
   0.35630
   0.40182
   0.42453
   0.41526
   0.37195
   0.39891
   0.37849
   0.37132
   0.33999
   0.34114
   0.29532
   0.32656
   0.35562
   0.36418
   0.32889
   0.28968
   0.29212
   0.29402
   0.29300
   0.30426
   0.34170
   0.27365
   0.28675
   0.29297
   0.32836
   0.29596
   0.34530
   0.34288
   0.39125
   0.32393
   0.33776
   0.36203
   0.36767
   0.36831
   0.40738
   0.40555
   0.42036
   0.42694
   0.41942
   0.41097
   0.42185
   0.38479
   0.30667
   0.32690
   0.29891
   0.29281
   0.31666
   0.31338
   0.31292
   0.31718
   0.30771
   0.31306
   0.31625
   0.30278
   0.25631
   0.25521
   0.33988
   0.32980
   0.30610
   0.32571
   0.31075
   0.30681
   0.34349
   0.32163
   0.33096
   0.33534
   0.35927
   0.37795
   0.37302
   0.35514
   0.37462
   0.36814
   0.35067
   0.30060
   0.29208
   0.31272
   0.32866
   0.28494
   0.29569
   0.30570
   0.31555
   0.34147
   0.38982
   0.40347
   0.38975
   0.38863
   0.40109
   0.38710
   0.37886
   0.39580
   0.41125
   0.41194
   0.38628
   0.43610
   0.43684
   0.43574
   0.46034
   0.44549
   0.40034
   0.38138
   0.39704
   0.36728
   0.27783
   0.31031
   0.30149
   0.31937
   0.31183
   0.30983
   0.32684
   0.31650
   0.35489
   0.31521
   0.29334
   0.29900
   0.28771
   0.29265
   0.28657
   0.29809
   0.30959
   0.30155
   0.30595
   0.31739
   0.29336
   0.28995
   0.28731
   0.30971
   0.31285
   0.31044
   0.34563
   0.28855
   0.30182
   0.30054
   0.28986
   0.30747
   0.32346
   0.34705
   0.34498
   0.37036
   0.36760
   0.37657
   0.36351
   0.41002
   0.40916
   0.44044
   0.43228
   0.47091
   0.43218
   0.41328
   0.38363
   0.39590
   0.40957
   0.38929
   0.38346
   0.35875
   0.36460
   0.34385
   0.34982
   0.39392
   0.36252
   0.39715
   0.42431
   0.35135
   0.38136
   0.36216
   0.34126
   0.34391
   0.32780
   0.30405
   0.30609
   0.32140
   0.35271
   0.36491
   0.35655
   0.33763
   0.29573
   0.35484
   0.36183
   0.36745
   0.42362
   0.44245
   0.39467
   0.41563
   0.43066
   0.42907
   0.41493
   0.42775
   0.42827
   0.35230
   0.34773
   0.37464
   0.35349
   0.37117
   0.38504
   0.36825
   0.38898
   0.38293
   0.35670
   0.36040
   0.35541
   0.39277
   0.38866
   0.37102
   0.34056
   0.34229
   0.35213
   0.34153
   0.32766
   0.32746
   0.32414
   0.33577
   0.31476
   0.28271
   0.31868
   0.32303
   0.34956
   0.38911
   0.42153
   0.30743
   0.29804
   0.31431
   0.32631
   0.34551
   0.37990
   0.37218
   0.33034
   0.30848
   0.36807
   0.36107
   0.36054
   0.35057
   0.41575
   0.39080
   0.36563
   0.34421
   0.37978
   0.31812
   0.31361
   0.29443
   0.30025
   0.29837
   0.28480
   0.29839
   0.33811
   0.30384
   0.29763
   0.36244
   0.31680
   0.35373
   0.35572
   0.37452
   0.35946
   0.35682
   0.38320
   0.39080
   0.38839
   0.37790
   0.38400
   0.35237
   0.37919
   0.38018
   0.38366
   0.37076
   0.40972
   0.35881
   0.32889
   0.31785
   0.28500
   0.31172
   0.36227
   0.37749
   0.37411
   0.37831
   0.36385
   0.30376
   0.30395
   0.33286
   0.32966
   0.33109
   0.32225
   0.31480
   0.33707
   0.32267
   0.31809
   0.31874
   0.32395
   0.31123
   0.36791
   0.33196
   0.31076
   0.30604
   0.32396
   0.28899
   0.27898
   0.33225
   0.37321
   0.38016
   0.31821
   0.28830
   0.27519
   0.29660
   0.28035
   0.31262
   0.29007
   0.32428
   0.30364
   0.29925
   0.27996
   0.29268
   0.28783
   0.27724
   0.27199
   0.25428
   0.28954
   0.26791
   0.27003
   0.28100
   0.27811
   0.26864
   0.27405
   0.26910
   0.27268
   0.27708
   0.28788
   0.29831
   0.27723
   0.29256
   0.29087
   0.29208
   0.29450
   0.30089
   0.30384
   0.31334
   0.31263
   0.38230
   0.40480
   0.39029
   0.39703
   0.39577
   0.41687
   0.44478
   0.42542
   0.45679
   0.43069
   0.42079
   0.40284
   0.41237
   0.41539
   0.39784
   0.40183
   0.39781
   0.39282
   0.39230
   0.38357
   0.35432
   0.34124
   0.33018
   0.34366
   0.35590
   0.30198
   0.33783
   0.34029
   0.33896
   0.34047
   0.34022
   0.34300
   0.36054
   0.34931
   0.39038
   0.41915
   0.37533
   0.36440
   0.37366
   0.40874
   0.39812
   0.38921
   0.40033
   0.39223
   0.40684
   0.38464
   0.38743
   0.42980
   0.40489
   0.38085
   0.35563
   0.38671
   0.40954
   0.38405
   0.34951
   0.33339
   0.39206
   0.38770
   0.39799
   0.37660
   0.26453
   0.34309
   0.35219
   0.28732
   0.33258
   0.32173
   0.32032
   0.30066
   0.29324
   0.29796
   0.31756
   0.33275
   0.33550
   0.34837
   0.34763
   0.36206
   0.39321
   0.35723
   0.38516
   0.35763
   0.38675
   0.36776
   0.33378
   0.37164
   0.35532
   0.33914
   0.30904
   0.31562
   0.30061
   0.31164
   0.31470
   0.29595
   0.29463
   0.33952
   0.36189
   0.36760
   0.38149
   0.42171
   0.40524
   0.38676
   0.41991
   0.43354
   0.45195
   0.42086
   0.50203
   0.46720
   0.49797
   0.52809
   0.51776
   0.49024
   0.47211
   0.45002
   0.39718
   0.40957
   0.45727
   0.43218
   0.43759
   0.41925
   0.39534
   0.34751
   0.30956
   0.29937
   0.31970
   0.30734
   0.31099
   0.32744
   0.32049
   0.33007
   0.29590
   0.30726
   0.31569
   0.31737
   0.38056
   0.37911
   0.35857
   0.34307
   0.35259
   0.33217
   0.37046
   0.35699
   0.30440
   0.30013
   0.30513
   0.30736
   0.29796
   0.32586
   0.34788
   0.36194
   0.30155
   0.38587
   0.37333
   0.34932
   0.37417
   0.31039
   0.34513
   0.37110
   0.36724
   0.32040
   0.31443
   0.29518
   0.28879
   0.27636
   0.29746
   0.28409
   0.26264
   0.27627
   0.28515
   0.30197
   0.29454
   0.28141
   0.31950
   0.34414
   0.32650
   0.32735
   0.30563
   0.29368
   0.30654
   0.29848
   0.29919
   0.29889
   0.28667
   0.31697
   0.28564
   0.27939
   0.29484
   0.28801
   0.29425
   0.31448
   0.30094
   0.27757
   0.29195
   0.31717
   0.31257
   0.30151
   0.30410
   0.31644
   0.32361
   0.31351
   0.33708
   0.33388
   0.30923
   0.31782
   0.29889
   0.30855
   0.29529
   0.28571
   0.32294
   0.37112
   0.31737
   0.29335
   0.32750
   0.30802
   0.29295
   0.29205
   0.34191
   0.33418
   0.33581
   0.41454
   0.42430
   0.44380
   0.40172
   0.42231
   0.39610
   0.39543
   0.38643
   0.38560
   0.43345
   0.43105
   0.43386
   0.42577
   0.41950
   0.46800
   0.46152
   0.43083
   0.39370
   0.39910
   0.36062
   0.35853
   0.35308
   0.34824
   0.35751
   0.31897
   0.32187
   0.32698
   0.33890
   0.37055
   0.35668
   0.35091
   0.35506
   0.36368
   0.33619
   0.32878
   0.32582
   0.36970
   0.35907
   0.34285
   0.31289
   0.34949
   0.36589
   0.34190
   0.33617
   0.34222
   0.35604
   0.35497
   0.32750
   0.36186
   0.37565
   0.36980
   0.35361
   0.36707
   0.34506
   0.33928
   0.35562
   0.33342
   0.26641
   0.29618
   0.26146
   0.25534
   0.30993
   0.30773
   0.28902
   0.28727
   0.29192
   0.27373
   0.28002
   0.26896
   0.27820
   0.29019
   0.30595
   0.34348
   0.33935
   0.31546
   0.30063
   0.28474
   0.26373
   0.27031
   0.27555
   0.33736
   0.31092
   0.32073
   0.31025
   0.31436
   0.32961
   0.32132
   0.33327
   0.30964
   0.27495
   0.27806
   0.28619
   0.28533
   0.28558
   0.31239
   0.28519
   0.31188
   0.29668
   0.30551
   0.32341
   0.34557
   0.38713
   0.39466
   0.40392
   0.40423
   0.35879
   0.31486
   0.30072
   0.28056
   0.27748
   0.28799
   0.30681
   0.28060
   0.32094
   0.33086
   0.31329
   0.26732
   0.27732
   0.27571
   0.28576
   0.26504
   0.29030
   0.28983
   0.31304
   0.30085
   0.30568
   0.30357
   0.32315
   0.31037
   0.29409
   0.28421
   0.28961
   0.28547
   0.28855
   0.29073
   0.29492
   0.29735
   0.31669
   0.35842
   0.29249
   0.28079
   0.29977
   0.27143
   0.28143
   0.30275
   0.28770
   0.29080
   0.26372
   0.26954
   0.27471
   0.26657
   0.27038
   0.26564
   0.26930
   0.27805
   0.26969
   0.26799
   0.26725
   0.26763
   0.26524
   0.33258
   0.31711
   0.29771
   0.29342
   0.31125
   0.33266
   0.35178
   0.32309
   0.26738
   0.27326
   0.29903
   0.28275
   0.33302
   0.27578
   0.28701
   0.36693
   0.38630
   0.35134
   0.37524
   0.35150
   0.34563
   0.34119
   0.35536
   0.35902
   0.35374
   0.33486
   0.34656
   0.40163
   0.40602
   0.41158
   0.42615
   0.43671
   0.40554
   0.39965
   0.40667
   0.43492
   0.43016
   0.39779
   0.35761
   0.38703
   0.39091
   0.37593
   0.36750
   0.37727
   0.38859
   0.34771
   0.36389
   0.34862
   0.34043
   0.34444
   0.36034
   0.36199
   0.34368
   0.34219
   0.34555
   0.33441
   0.31031
   0.30073
   0.31950
   0.29879
   0.30660
   0.37263
   0.37176
   0.34451
   0.38333
   0.37894
   0.36521
   0.37827
   0.37000
   0.38726
   0.41124
   0.47752
   0.51565
   0.48460
   0.47809
   0.45762
   0.44170
   0.41906
   0.41822
   0.43874
   0.42849
   0.43794
   0.44751
   0.41061
   0.42344
   0.41727
   0.42265
   0.42093
   0.41637
   0.41214
   0.41368
   0.42849
   0.37840
   0.38790
   0.39158
   0.42363
   0.41621
   0.40981
   0.40265
   0.42055
   0.41877
   0.40280
   0.40441
   0.39291
   0.41380
   0.41149
   0.39692
   0.37929
   0.44565
   0.41342
   0.44291
   0.42351
   0.42851
   0.43337
   0.42693
   0.43959
   0.46733
   0.50353
   0.44798
   0.42998
   0.41861
   0.39567
   0.37912
   0.39763
   0.41843
   0.39833
   0.41290
   0.40253
   0.39894
   0.40123
   0.41568
   0.42273
   0.41197
   0.42381
   0.41471
   0.41310
   0.50292
   0.51598
   0.49881
   0.49598
   0.50159
   0.50088
   0.46591
   0.42689
   0.42802
   0.43386
   0.44426
   0.44588
   0.45313
   0.40124
   0.36794
   0.36846
   0.33991
   0.35270
   0.37776
   0.36889
   0.34448
   0.35200
   0.36315
   0.36669
   0.35272
   0.35848
   0.34546
   0.42980
   0.42744
   0.39815
   0.38049
   0.41236
   0.46817
   0.46295
   0.45803
   0.46993
   0.43539
   0.42174
   0.40876
   0.44749
   0.42254
   0.44906
   0.44507
   0.40407
   0.43496
   0.39640
   0.41965
   0.41618
   0.46131
   0.45651
   0.45685
   0.47172
   0.44567
   0.46043
   0.48051
   0.49232
   0.54066
   0.53659
   0.48615
   0.49736
   0.51076
   0.46747
   0.49330
   0.52807
   0.50833
   0.47355
   0.46151
   0.41798
   0.46628
   0.44542
   0.47027
   0.45693
   0.44990
   0.41383
   0.46556
   0.44685
   0.42608
   0.38554
   0.36332
   0.37091
   0.38686
   0.38931
   0.33212
   0.36864
   0.37430
   0.34048
   0.34371
   0.37989
   0.34515
   0.34192
   0.35964
   0.34653
   0.36235
   0.39928
   0.38504
   0.37396
   0.36860
   0.36611
   0.35283
   0.35823
   0.36442
   0.36644
   0.38370
   0.37756
   0.38812
   0.41578
   0.41153
   0.39003
   0.34858
   0.33156
   0.35670
   0.34090
   0.32849
   0.36494
   0.36878
   0.34708
   0.35515
   0.34153
   0.36194
   0.35973
   0.35226
   0.34617
   0.34370
   0.38937
   0.38569
   0.39741
   0.37832
   0.35979
   0.36942
   0.36337
   0.33520
   0.33772
   0.34747
   0.35199
   0.38096
   0.40602
   0.42672
   0.45120
   0.38742
   0.37162
   0.42705
   0.39543
   0.39700
   0.41237
   0.38990
   0.41278
   0.45258
   0.48987
   0.46686
   0.45444
   0.43085
   0.42707
   0.42397
   0.42316
   0.45417
   0.44963
   0.41305
   0.41225
   0.41902
   0.42165
   0.37499
   0.36405
   0.35961
   0.34808
   0.31882
   0.30458
   0.29882
   0.29346
   0.29844
   0.29912
   0.29845
   0.33890
   0.29601
   0.30673
   0.30318
   0.30005
   0.27594
   0.28848
   0.29124
   0.37381
   0.34577
   0.36943
   0.34462
   0.34750
   0.32510
   0.34957
   0.36696
   0.38144
   0.34247
   0.32931
   0.37485
   0.36286
   0.36282
   0.38781
   0.41817
   0.41171
   0.39801
   0.41343
   0.35841
   0.40351
   0.40306
   0.41247
   0.40442
   0.40313
   0.39926
   0.39951
   0.42300
   0.39179
   0.39079
   0.44863
   0.41389
   0.35371
   0.29978
   0.32223
   0.29141
   0.27231
   0.27676
   0.29579
   0.28716
   0.29508
   0.35792
   0.39511
   0.29667
   0.33669
   0.30043
   0.32500
   0.38889
   0.40531
   0.39910
   0.38009
   0.41031
   0.40109
   0.38636
   0.28475
   0.30848
   0.39390
   0.35035
   0.35154
   0.34212
   0.34210
   0.29217
   0.34977
   0.26667
   0.25018
   0.24987
   0.25183
   0.26000
   0.26833
   0.25289
   0.25471
   0.25748
   0.25447
   0.28472
   0.29576
   0.27223
   0.27970
   0.29086
   0.29960
   0.28932
   0.32904
   0.34217
   0.33750
   0.33497
   0.34020
   0.32935
   0.25368
   0.26637
   0.28128
   0.28061
   0.28431
   0.29300
   0.24956
   0.27654
   0.24198
   0.27252
   0.25381
   0.31146
   0.30437
   0.31600
   0.33567
   0.33007
   0.32586
   0.26483
   0.29141
   0.34131
   0.33888
   0.33627
   0.32890
   0.33431
   0.29712
   0.32062
   0.32583
   0.34710
   0.34438
   0.38577
   0.36678
   0.36214
   0.42846
   0.35763
   0.35417
   0.37644
   0.37772
   0.39421
   0.39045
   0.43877
   0.40480
   0.42717
   0.41628
   0.40298
   0.39728
   0.37291
   0.38074
   0.34383
   0.36495
   0.39728
   0.38303
   0.38576
   0.39461
   0.40892
   0.39767
   0.38238
   0.43575
   0.43226
   0.44728
   0.46675
   0.44585
   0.44463
   0.44524
   0.48088
   0.44671
   0.48092
   0.45528
   0.43582
   0.43530
   0.36275
   0.36698
   0.34277
   0.34384
   0.32866
   0.34189
   0.33789
   0.35339
   0.35219
   0.34534
   0.33897
   0.36718
   0.36225
   0.38394
   0.35965
   0.41816
   0.43145
   0.43722
   0.35365
   0.42098
   0.37876
   0.37510
   0.35283
   0.35623
   0.37682
   0.34363
   0.33741
   0.37106
   0.39861
   0.41140
   0.36896
   0.41340
   0.38278
   0.32753
   0.32976
   0.31225
   0.31619
   0.37420
   0.39836
   0.37631
   0.38740
   0.33871
   0.33711
   0.31314
   0.34488
   0.35505
   0.32636
   0.32628
   0.32477
   0.33557
   0.30921
   0.32638
   0.33786
   0.33020
   0.33609
   0.37097
   0.34595
   0.32872
   0.33164
   0.34315
   0.33886
   0.30891
   0.32265
   0.38278
   0.36717
   0.33574
   0.32462
   0.31219
   0.31957
   0.35385
   0.33638
   0.32300
   0.31503
   0.32426
   0.30948
   0.24583
   0.26194
   0.25593
   0.25490
   0.25690
   0.25141
   0.25552
   0.28103
   0.26677
   0.24403
   0.26445
   0.26093
   0.24903
   0.25003
   0.25387
   0.27056
   0.26352
   0.26256
   0.28685
   0.29059
   0.29123
   0.28606
   0.29298
   0.29322
   0.29715
   0.29514
   0.31793
   0.29712
   0.38551
   0.37042
   0.37559
   0.36003
   0.37235
   0.36591
   0.34988
   0.34004
   0.29835
   0.30568
   0.31183
   0.31209
   0.30405
   0.34791
   0.31930
   0.29168
   0.31673
   0.34313
   0.35437
   0.32416
   0.32052
   0.30533
   0.33030
   0.32365
   0.38322
   0.33029
   0.33082
   0.32016
   0.32122
   0.32763
   0.33480
   0.33969
   0.33860
   0.33108
   0.32911
   0.32492
   0.32526
   0.34178
   0.32654
   0.33345
   0.27917
   0.27277
   0.25298
   0.24887
   0.24729
   0.23883
   0.24206
   0.24236
   0.24990
   0.26797
   0.26162
   0.26711
   0.33355
   0.31851
   0.33537
   0.31455
   0.32202
   0.33127
   0.31935
   0.23096
   0.24177
   0.25777
   0.27643
   0.26412
   0.24193
   0.27634
   0.31552
   0.29723
   0.29542
   0.31656
   0.31816
   0.32850
   0.33906
   0.33267
   0.33365
   0.33081
   0.31979
   0.33405
   0.32713
   0.29797
   0.32000
   0.32312
   0.32445
   0.27134
   0.28592
   0.26343
   0.25670
   0.27234
   0.28047
   0.27108
   0.24537
   0.24942
   0.26851
   0.24866
   0.26804
   0.28600
   0.33520
   0.30056
   0.31801
   0.34029
   0.35189
   0.31812
   0.34022
   0.33039
   0.31157
   0.32562
   0.32343
   0.36807
   0.36497
   0.35815
   0.37126
   0.38048
   0.34420
   0.32834
   0.32547
   0.30603
   0.24877
   0.29642
   0.34145
   0.34582
   0.31023
   0.26643
   0.30738
   0.31779
   0.31179
   0.32045
   0.32803
   0.32603
   0.33271
   0.33024
   0.35269
   0.33671
   0.32507
   0.28399
   0.29516
   0.27936
   0.28291
   0.30936
   0.37016
   0.35464
   0.32788
   0.29948
   0.27827
   0.27153
   0.28022
   0.30673
   0.29289
   0.31146
   0.34221
   0.26874
   0.34282
   0.34697
   0.28801
   0.32568
   0.34367
   0.37608
   0.36227
   0.34397
   0.37648
   0.36881
   0.36719
   0.34477
   0.36286
   0.37147
   0.42091
   0.45039
   0.44034
   0.41651
   0.42131
   0.43553
   0.39822
   0.38862
   0.35983
   0.39108
   0.39798
   0.39357
   0.38746
   0.31997
   0.32558
   0.32240
   0.32221
   0.36670
   0.34848
   0.32513
   0.34732
   0.30839
   0.38746
   0.40288
   0.38393
   0.41196
   0.42979
   0.44599
   0.33517
   0.33787
   0.34952
   0.31931
   0.29950
   0.31491
   0.32291
   0.30992
   0.32174
   0.33624
   0.33828
   0.32601
   0.30710
   0.34758
   0.32809
   0.35026
   0.34682
   0.35385
   0.37383
   0.35265
   0.32082
   0.34810
   0.36218
   0.42382
   0.40030
   0.39384
   0.36902
   0.30276
   0.32010
   0.32169
   0.30092
   0.30736
   0.28745
   0.30686
   0.29253
   0.31602
   0.36357
   0.34323
   0.36753
   0.33837
   0.39722
   0.36776
   0.35873
   0.39461
   0.33840
   0.36585
   0.40215
   0.42867
   0.44725
   0.44009
   0.43182
   0.47855
   0.46231
   0.40969
   0.39489
   0.37874
   0.37209
   0.40881
   0.41065
   0.35634
   0.34052
   0.31487
   0.29187
   0.29857
   0.30971
   0.30456
   0.36210
   0.35534
   0.34158
   0.33151
   0.34212
   0.33758
   0.33584
   0.34009
   0.33943
   0.29087
   0.30797
   0.26067
   0.27523
   0.27772
   0.27693
   0.26893
   0.25795
   0.27352
   0.29261
   0.28245
   0.29111
   0.29785
   0.27298
   0.30511
   0.29185
   0.29804
   0.30754
   0.30294
   0.31630
   0.29973
   0.31008
   0.32209
   0.31654
   0.26079
   0.31367
   0.30629
   0.29531
   0.28847
   0.30364
   0.28671
   0.30837
   0.28102
   0.28652
   0.28708
   0.28971
   0.27465
   0.29324
   0.31320
   0.35221
   0.35224
   0.31692
   0.31519
   0.30624
   0.31670
   0.34916
   0.31928
   0.36978
   0.40531
   0.37164
   0.37980
   0.34138
   0.32563
   0.36486
   0.36025
   0.34744
   0.28740
   0.33997
   0.30812
   0.30096
   0.29825
   0.29562
   0.29682
   0.30834
   0.34976
   0.34266
   0.32953
   0.32136
   0.32844
   0.30751
   0.29763
   0.30807
   0.30870
   0.32345
   0.30948
   0.27222
   0.27893
   0.27843
   0.30524
   0.30039
   0.30951
   0.30717
   0.30190
   0.27543
   0.26580
   0.26423
   0.26423
   0.26852
   0.31332
   0.30433
   0.33286
   0.35148
   0.35346
   0.37282
   0.38392
   0.32846
   0.30942
   0.28583
   0.27844
   0.28795
   0.26022
   0.27040
   0.27098
   0.26663
   0.30260
   0.31805
   0.32860
   0.33903
   0.35939
   0.34094
   0.31058
   0.33641
   0.31436
   0.33094
   0.34880
   0.34898
   0.35120
   0.34425
   0.35416
   0.37740
   0.37512
   0.38350
   0.39485
   0.41616
   0.41947
   0.37254
   0.34142
   0.31775
   0.32863
   0.33123
   0.31513
   0.30188
   0.28694
   0.31289
   0.33550
   0.30855
   0.31079
   0.30905
   0.28959
   0.31388
   0.27513
   0.31464
   0.32303
   0.34351
   0.34806
   0.29774
   0.32674
   0.28871
   0.31126
   0.28703
   0.29143
   0.28611
   0.28379
   0.30274
   0.34520
   0.35283
   0.33759
   0.37225
   0.35075
   0.31166
   0.32325
   0.29290
   0.26705
   0.27610
   0.29502
   0.28114
   1.58637
   1.59088
   1.51183
   1.50087
   1.43581
   1.44445
   1.43052
   1.43721
   1.46122
   1.48472
   1.46781
   1.39440
   1.44358
   1.38177
   1.40967
   1.42260
   1.38386
   1.35682
   1.41225
   1.44360
   1.45018
   1.47213
   1.44288
   1.47234
   1.45103
   1.39980
   1.41229
   1.42115
   1.39912
   1.34377
   1.39289
   1.38159
   1.38232
   1.39577
   1.39631
   1.40372
   1.43458
   1.41257
   1.41457
   1.45622
   1.46720
   1.43109
   1.43829
   1.38869
   1.45224
   1.35613
   1.39699
   1.37440
   1.35807
   1.31786
   1.26179
   1.26855
   1.21834
   1.19029
   1.14871
   1.10626
   1.12378
   1.11170
   1.12540
   1.10707
   1.06894
   1.05052
   1.05094
   1.03232
   0.91924
   0.92224
   0.93758
   0.89111
   0.89380
   0.90732
   0.90514
   0.94341
   0.90412
   0.99302
   1.01336
   0.98229
   0.97594
   0.97435
   0.95129
   0.94311
   0.92284
   0.87052
   0.87354
   0.88759
   0.86816
   0.83282
   0.76954
   0.75873
   0.74644
   0.71122
   0.74690
   0.68684
   0.70283
   0.74616
   0.74591
   0.74264
   0.73340
   0.74996
   0.76289
   0.70817
   0.71663
   0.73701
   0.76104
   0.70665
   0.69071
   0.69145
   0.64785
   0.65066
   0.67335
   0.66088
   0.64328
   0.62744
   0.65387
   0.62985
   0.63651
   0.65019
   0.62583
   0.62496
   0.70298
   0.66816
   0.66382
   0.65140
   0.67234
   0.65028
   0.65150
   0.62548
   0.61089
   0.61217
   0.60152
   0.56755
   0.55431
   0.50372
   0.49974
   0.51109
   0.49482
   0.52179
   0.56194
   0.60644
   0.61812
   0.60580
   0.61636
   0.56083
   0.54992
   0.55789
   0.58448
   0.59334
   0.58295
   0.54132
   0.58045
   0.58332
   0.54232
   0.51658
   0.56528
   0.56147
   0.52531
   0.50558
   0.52242
   0.49248
   0.53231
   0.54003
   0.52190
   0.47636
   0.46887
   0.44088
   0.46705
   0.49577
   0.47743
   0.43644
   0.41030
   0.42390
   0.38491
   0.36151
   0.29945
   0.33846
   0.32367
   0.34385
   0.32964
   0.32269
   0.33848
   0.34477
   0.35698
   0.36975
   0.34958
   0.36839
   0.36712
   0.44791
   0.51247
   0.50339
   0.39663
   0.40014
   0.46962
   0.43629
   0.47521
   0.48784
   0.54979
   0.55181
   0.53912
   0.55939
   0.53626
   0.52119
   0.49041
   0.53270
   0.57409
   0.58397
   0.60347
   0.64094
   0.59814
   0.55205
   0.55776
   0.56823
   0.55149
   0.54872
   0.47444
   0.55341
   0.55773
   0.57440
   0.59731
   0.57202
   0.52369
   0.52959
   0.52789
   0.53170
   0.54367
   0.54586
   0.51507
   0.55273
   0.52600
   0.47768
   0.48369
   0.47621
   0.40056
   0.38901
   0.38668
   0.44111
   0.46557
   0.49560
   0.45343
   0.47690
   0.45563
   0.45837
   0.47731
   0.46458
   0.47989
   0.48520
   0.53755
   0.52148
   0.52970
   0.55544
   0.54447
   0.52594
   0.51336
   0.48238
   0.38508
   0.41129
   0.38048
   0.38363
   0.38177
   0.44117
   0.39063
   0.39730
   0.38940
   0.41612
   0.49499
   0.49554
   0.49659
   0.49621
   0.50500
   0.50976
   0.54682
   0.52945
   0.49644
   0.52456
   0.54777
   0.55905
   0.52386
   0.53936
   0.53347
   0.52191
   0.51072
   0.49781
   0.49360
   0.46439
   0.47720
   0.46232
   0.47209
   0.47346
   0.48219
   0.48604
   0.51441
   0.48254
   0.46459
   0.49626
   0.51253
   0.47794
   0.49185
   0.49354
   0.49446
   0.46546
   0.47565
   0.40956
   0.40059
   0.37511
   0.38127
   0.40881
   0.42891
   0.42415
   0.42790
   0.41814
   0.41850
   0.41934
   0.40014
   0.39775
   0.42788
   0.38063
   0.44142
   0.42199
   0.39168
   0.38058
   0.38746
   0.37881
   0.38714
   0.41154
   0.39424
   0.38429
   0.38292
   0.38440
   0.38180
   0.39886
   0.42689
   0.48564
   0.50262
   0.49606
   0.50686
   0.54728
   0.58763
   0.56519
   0.61012
   0.62144
   0.60270
   0.58345
   0.57323
   0.55543
   0.59262
   0.56386
   0.55982
   0.54776
   0.54803
   0.51146
   0.47633
   0.48556
   0.45897
   0.49834
   0.51565
   0.49224
   0.43241
   0.50466
   0.49968
   0.47795
   0.49673
   0.49251
   0.48171
   0.48655
   0.48302
   0.47852
   0.48624
   0.51333
   0.52379
   0.52754
   0.53196
   0.53140
   0.50375
   0.48456
   0.46415
   0.47114
   0.44980
   0.46011
   0.47213
   0.43632
   0.46469
   0.49006
   0.49444
   0.45048
   0.43540
   0.37218
   0.40150
   0.41242
   0.39381
   0.39468
   0.38752
   0.43283
   0.41985
   0.50354
   0.44902
   0.49653
   0.51429
   0.47181
   0.48712
   0.48038
   0.48080
   0.48292
   0.47889
   0.48421
   0.51489
   0.49905
   0.56978
   0.57784
   0.56015
   0.58136
   0.56345
   0.59362
   0.59770
   0.58458
   0.56325
   0.57628
   0.57201
   0.59296
   0.59205
   0.58282
   0.59453
   0.63197
   0.58658
   0.63530
   0.64949
   0.65654
   0.61419
   0.64060
   0.60523
   0.62340
   0.59483
   0.63315
   0.65020
   0.59579
   0.65849
   0.67346
   0.66585
   0.67901
   0.57079
   0.55884
   0.52879
   0.48910
   0.48410
   0.51821
   0.49624
   0.51486
   0.52320
   0.48583
   0.48931
   0.49101
   0.50115
   0.44760
   0.45232
   0.42376
   0.40198
   0.40186
   0.44639
   0.43230
   0.42118
   0.44474
   0.41036
   0.44436
   0.43673
   0.42612
   0.45159
   0.44936
   0.43451
   0.44220
   0.43381
   0.43118
   0.38192
   0.36486
   0.34570
   0.36647
   0.35685
   0.35968
   0.34460
   0.35906
   0.35288
   0.35644
   0.39939
   0.41351
   0.42780
   0.40623
   0.41542
   0.41496
   0.40836
   0.37979
   0.41148
   0.40407
   0.37578
   0.32962
   0.38905
   0.40517
   0.39768
   0.39718
   0.40864
   0.38002
   0.37816
   0.37567
   0.37119
   0.36805
   0.37853
   0.39113
   0.38253
   0.41521
   0.38477
   0.38427
   0.37339
   0.32944
   0.33991
   0.33918
   0.27793
   0.32931
   0.33359
   0.28081
   0.30653
   0.31453
   0.30417
   0.32706
   0.31921
   0.33041
   0.33572
   0.33041
   0.33801
   0.31601
   0.30434
   0.32657
   0.31408
   0.30684
   0.31238
   0.31745
   0.29920
   0.31404
   0.30369
   0.31762
   0.32891
   0.30764
   0.31336
   0.36636
   0.36921
   0.34479
   0.36854
   0.32000
   0.31946
   0.33884
   0.33678
   0.37770
   0.38786
   0.41681
   0.43183
   0.43702
   0.41361
   0.42295
   0.39678
   0.32551
   0.30162
   0.32806
   0.31678
   0.31023
   0.30958
   0.31876
   0.31808
   0.36698
   0.38961
   0.41922
   0.36942
   0.38047
   0.39334
   0.44672
   0.45824
   0.47157
   0.46978
   0.50472
   0.52798
   0.53392
   0.50939
   0.50244
   0.47229
   0.45845
   0.45244
   0.43875
   0.46333
   0.53273
   0.51933
   0.53391
   0.52161
   0.51223
   0.50592
   0.52570
   0.49078
   0.50155
   0.44832
   0.41447
   0.43903
   0.40863
   0.40234
   0.38533
   0.38709
   0.37769
   0.36616
   0.35617
   0.35186
   0.39455
   0.38917
   0.35707
   0.37883
   0.35923
   0.37524
   0.37177
   0.37737
   0.34528
   0.29772
   0.29407
   0.30827
   0.30739
   0.31892
   0.33763
   0.31161
   0.31982
   0.31548
   0.31829
   0.29814
   0.31980
   0.31051
   0.32656
   0.33776
   0.32636
   0.34629
   0.35216
   0.34247
   0.36105
   0.33578
   0.33728
   0.33332
   0.30735
   0.33695
   0.33224
   0.31741
   0.32851
   0.31261
   0.32948
   0.32211
   0.31667
   0.33602
   0.34762
   0.32194
   0.30996
   0.32295
   0.32149
   0.41130
   0.41452
   0.40920
   0.31155
   0.32307
   0.33125
   0.33245
   0.31701
   0.32376
   0.34465
   0.37711
   0.38136
   0.30715
   0.31393
   0.32467
   0.30710
   0.31193
   0.29648
   0.29871
   0.30997
   0.29369
   0.32137
   0.35311
   0.39543
   0.42003
   0.40247
   0.40599
   0.38609
   0.40428
   0.39430
   0.38824
   0.34351
   0.30578
   0.37795
   0.37267
   0.31781
   0.33286
   0.34931
   0.37376
   0.33889
   0.33961
   0.31705
   0.35315
   0.36285
   0.33673
   0.31755
   0.32945
   0.33701
   0.31306
   0.32542
   0.30010
   0.30812
   0.29958
   0.31402
   0.38479
   0.37157
   0.37696
   0.40353
   0.36204
   0.36463
   0.36379
   0.35871
   0.36083
   0.30635
   0.35568
   0.28549
   0.31147
   0.30549
   0.29347
   0.29770
   0.31305
   0.29958
   0.31531
   0.32829
   0.31780
   0.32685
   0.32774
   0.30180
   0.29928
   0.30793
   0.31817
   0.32854
   0.31067
   0.29861
   0.33041
   0.31717
   0.29802
   0.30908
   0.30288
   0.29200
   0.31176
   0.31647
   0.32605
   0.32448
   0.37737
   0.33655
   0.33690
   0.32983
   0.39305
   0.39571
   0.40846
   0.38908
   0.40207
   0.41105
   0.44758
   0.49865
   0.51431
   0.53358
   0.51373
   0.53833
   0.54395
   0.50176
   0.50483
   0.50032
   0.43129
   0.45550
   0.46988
   0.42060
   0.45093
   0.45120
   0.41958
   0.41360
   0.43214
   0.41810
   0.38656
   0.41079
   0.41214
   0.41177
   0.44925
   0.43330
   0.45310
   0.43794
   0.43529
   0.41016
   0.40474
   0.40830
   0.39290
   0.42207
   0.42217
   0.40753
   0.39865
   0.40203
   0.40182
   0.39373
   0.41662
   0.43424
   0.41672
   0.42734
   0.41867
   0.39075
   0.40529
   0.40921
   0.42959
   0.42386
   0.42368
   0.42514
   0.41354
   0.42084
   0.38835
   0.43803
   0.42152
   0.39207
   0.38642
   0.39990
   0.41421
   0.42416
   0.46847
   0.44447
   0.45888
   0.48419
   0.48864
   0.50800
   0.43396
   0.42094
   0.41593
   0.43263
   0.40916
   0.40639
   0.37580
   0.39226
   0.39155
   0.42088
   0.41511
   0.40439
   0.40896
   0.41098
   0.42423
   0.42590
   0.41077
   0.42525
   0.45654
   0.44207
   0.40595
   0.40909
   0.42379
   0.39470
   0.38478
   0.34283
   0.34472
   0.37733
   0.35006
   0.36147
   0.37386
   0.33945
   0.33389
   0.30859
   0.30897
   0.31305
   0.31859
   0.32001
   0.31448
   0.30927
   0.31633
   0.30630
   0.29860
   0.29441
   0.32530
   0.31504
   0.30866
   0.30031
   0.31283
   0.29900
   0.30921
   0.30876
   0.31883
   0.31051
   0.32648
   0.33108
   0.35667
   0.34652
   0.33336
   0.32952
   0.30271
   0.30061
   0.35970
   0.35472
   0.31850
   0.33595
   0.34559
   0.37315
   0.35120
   0.33214
   0.33420
   0.34949
   0.32581
   0.31680
   0.28469
   0.30414
   0.30686
   0.30017
   0.30880
   0.31371
   0.31858
   0.30564
   0.30532
   0.30511
   0.32929
   0.33728
   0.32927
   0.31917
   0.26375
   0.27532
   0.30890
   0.34242
   0.34623
   0.35194
   0.37645
   0.36143
   0.40510
   0.36808
   0.31723
   0.30822
   0.32962
   0.31861
   0.32039
   0.34093
   0.33437
   0.32677
   0.39920
   0.38713
   0.41666
   0.43803
   0.44071
   0.43163
   0.37902
   0.37945
   0.38063
   0.40535
   0.37529
   0.35718
   0.36878
   0.36572
   0.37293
   0.36132
   0.39496
   0.42197
   0.42853
   0.42021
   0.47788
   0.46733
   0.46069
   0.44490
   0.45146
   0.40964
   0.41991
   0.37267
   0.37792
   0.27798
   0.31598
   0.31487
   0.27550
   0.31617
   0.29550
   0.27485
   0.27389
   0.29232
   0.28417
   0.30134
   0.29278
   0.28137
   0.28296
   0.30884
   0.29023
   0.30475
   0.28902
   0.30873
   0.30364
   0.27996
   0.30461
   0.29843
   0.30356
   0.27272
   0.29616
   0.30990
   0.30127
   0.30477
   0.28356
   0.30697
   0.33213
   0.35696
   0.35896
   0.35813
   0.37575
   0.36615
   0.37586
   0.37059
   0.35008
   0.34554
   0.36556
   0.36373
   0.34865
   0.32864
   0.32761
   0.33409
   0.33787
   0.32958
   0.32595
   0.30427
   0.29649
   0.29838
   0.29197
   0.30456
   0.28887
   0.31893
   0.31694
   0.28874
   0.29606
   0.30200
   0.34913
   0.31967
   0.30773
   0.29405
   0.29083
   0.31829
   0.30693
   0.30127
   0.29584
   0.29205
   0.29935
   0.29124
   0.31170
   0.31646
   0.36106
   0.37113
   0.32207
   0.38411
   0.33297
   0.29868
   0.33233
   0.33767
   0.34329
   0.34748
   0.35714
   0.35679
   0.34565
   0.33179
   0.34477
   0.35115
   0.36648
   0.36169
   0.36476
   0.36083
   0.36513
   0.37721
   0.37265
   0.37391
   0.37124
   0.36602
   0.36861
   0.35439
   0.37302
   0.33472
   0.34411
   0.33343
   0.34521
   0.35445
   0.34984
   0.35866
   0.36334
   0.34465
   0.38328
   0.39123
   0.42500
   0.43577
   0.35981
   0.42188
   0.41934
   0.44030
   0.47613
   0.54432
   0.52023
   0.51198
   0.51307
   0.48013
   0.46067
   0.46642
   0.44442
   0.48071
   0.50388
   0.50300
   0.45140
   0.47010
   0.52116
   0.46029
   0.44644
   0.43111
   0.46208
   0.48030
   0.49393
   0.48880
   0.48770
   0.45811
   0.43973
   0.43575
   0.39877
   0.43833
   0.45863
   0.38518
   0.38356
   0.37445
   0.37368
   0.44272
   0.46339
   0.47557
   0.44305
   0.39865
   0.40235
   0.40550
   0.37333
   0.39115
   0.37634
   0.36949
   0.42189
   0.43039
   0.43371
   0.39904
   0.40548
   0.38203
   0.36803
   0.37964
   0.37898
   0.37170
   0.39750
   0.37524
   0.36982
   0.40655
   0.38794
   0.37417
   0.35017
   0.35196
   0.36509
   0.36780
   0.35148
   0.35960
   0.37562
   0.35103
   0.36869
   0.42016
   0.41862
   0.43045
   0.40721
   0.39520
   0.38402
   0.38207
   0.41274
   0.37044
   0.39579
   0.45299
   0.40997
   0.39903
   0.37310
   0.37948
   0.37712
   0.35534
   0.39568
   0.38118
   0.42037
   0.48290
   0.44423
   0.42535
   0.37916
   0.39260
   0.39722
   0.39576
   0.38284
   0.42421
   0.43287
   0.41329
   0.43751
   0.44373
   0.38820
   0.39541
   0.43323
   0.41265
   0.38956
   0.39883
   0.39421
   0.40044
   0.35744
   0.35244
   0.34595
   0.34332
   0.39594
   0.37490
   0.38675
   0.41835
   0.38940
   0.37981
   0.38011
   0.40655
   0.40279
   0.40822
   0.43912
   0.42570
   0.46346
   0.44168
   0.47671
   0.43131
   0.35224
   0.34344
   0.35590
   0.34605
   0.32906
   0.36011
   0.34799
   0.38499
   0.42340
   0.46308
   0.39317
   0.38297
   0.33341
   0.30828
   0.31386
   0.31200
   0.28782
   0.29226
   0.31522
   0.31368
   0.32546
   0.31261
   0.32504
   0.32167
   0.30593
   0.29873
   0.32566
   0.31527
   0.32981
   0.33638
   0.33047
   0.32280
   0.31031
   0.34091
   0.34216
   0.33632
   0.33162
   0.32934
   0.34278
   0.35519
   0.32511
   0.34760
   0.35159
   0.39099
   0.38287
   0.37718
   0.38989
   0.37056
   0.35304
   0.38824
   0.33761
   0.36888
   0.36924
   0.35252
   0.34857
   0.34438
   0.36560
   0.38732
   0.40343
   0.39195
   0.38056
   0.39968
   0.36428
   0.35384
   0.36374
   0.37218
   0.37334
   0.38439
   0.42238
   0.35704
   0.38690
   0.39944
   0.37521
   0.37623
   0.35023
   0.33481
   0.36869
   0.40506
   0.39363
   0.34849
   0.37297
   0.38122
   0.43370
   0.38513
   0.34760
   0.35277
   0.36220
   0.34896
   0.38660
   0.44442
   0.43540
   0.43427
   0.41563
   0.41792
   0.40350
   0.35583
   0.39872
   0.39833
   0.50183
   0.46326
   0.50644
   0.44900
   0.44654
   0.45552
   0.46777
   0.45964
   0.45190
   0.41921
   0.38221
   0.35119
   0.34093
   0.34699
   0.34891
   0.33486
   0.33333
   0.34721
   0.33984
   0.34657
   0.34028
   0.34296
   0.30426
   0.36704
   0.34715
   0.32491
   0.35678
   0.35222
   0.35463
   0.36872
   0.35303
   0.34166
   0.36621
   0.38521
   0.41039
   0.38645
   0.41319
   0.36755
   0.40485
   0.38361
   0.38225
   0.35913
   0.37098
   0.39081
   0.36013
   0.34603
   0.33915
   0.32348
   0.29583
   0.29261
   0.31596
   0.31394
   0.29150
   0.30098
   0.29018
   0.28477
   0.27493
   0.27389
   0.28574
   0.29294
   0.30400
   0.30517
   0.29543
   0.28683
   0.30086
   0.29493
   0.29922
   0.28471
   0.29470
   0.29249
   0.31679
   0.27874
   0.29238
   0.27523
   0.28307
   0.28065
   0.29570
   0.29145
   0.31455
   0.32329
   0.31595
   0.31359
   0.31751
   0.31038
   0.32903
   0.32942
   0.32752
   0.29873
   0.30439
   0.31517
   0.32596
   0.30606
   0.30774
   0.31613
   0.32542
   0.36574
   0.35361
   0.35706
   0.35946
   0.33520
   0.30303
   0.29678
   0.26925
   0.28489
   0.27175
   0.29384
   0.27889
   0.27019
   0.27462
   0.27000
   0.26940
   0.27639
   0.28198
   0.28408
   0.28772
   0.30401
   0.29808
   0.33223
   0.34159
   0.31036
   0.30698
   0.30326
   0.29000
   0.30157
   0.28455
   0.27995
   0.29848
   0.29564
   0.31766
   0.28832
   0.29711
   0.34212
   0.32863
   0.33493
   0.30180
   0.31159
   0.30551
   0.28308
   0.31123
   0.33065
   0.35171
   0.33908
   0.32124
   0.30542
   0.35261
   0.36221
   0.33530
   0.35612
   0.35137
   0.32189
   0.29822
   0.32442
   0.33014
   0.30732
   0.32366
   0.30512
   0.35102
   0.32392
   0.33002
   0.32937
   0.34273
   0.36266
   0.34380
   0.36251
   0.35365
   0.35569
   0.33145
   0.34326
   0.34303
   0.33917
   0.32451
   0.28954
   0.27518
   0.30284
   0.29078
   0.29358
   0.28177
   0.29592
   0.30425
   0.30987
   0.31337
   0.32860
   0.33468
   0.31547
   0.36029
   0.34546
   0.33606
   0.35487
   0.36119
   0.33977
   0.29278
   0.31202
   0.32557
   0.36005
   0.32276
   0.31683
   0.29727
   0.31884
   0.31347
   0.31033
   0.30949
   0.31947
   0.30843
   0.30162
   0.29910
   0.31761
   0.30944
   0.30560
   0.30631
   0.32504
   0.32791
   0.33581
   0.33823
   0.33874
   0.35127
   0.33114
   0.31000
   0.30510
   0.31012
   0.32637
   0.30690
   0.32243
   0.34941
   0.32444
   0.32326
   0.29988
   0.27307
   0.27702
   0.27657
   0.27639
   0.29902
   0.27807
   0.27040
   0.27961
   0.28748
   0.26895
   0.31548
   0.31685
   0.31230
   0.31034
   0.30997
   0.30564
   0.30934
   0.32523
   0.32381
   0.31882
   0.33608
   0.34049
   0.34826
   0.34786
   0.34626
   0.36609
   0.37137
   0.35939
   0.36343
   0.36150
   0.35444
   0.40713
   0.38355
   0.40963
   0.42387
   0.41638
   0.43667
   0.46406
   0.51658
   0.47617
   0.45767
   0.45838
   0.38577
   0.37040
   0.39860
   0.39439
   0.38973
   0.42561
   0.38074
   0.33990
   0.35565
   0.36027
   0.36881
   0.36757
   0.37517
   0.36051
   0.39570
   0.43197
   0.43001
   0.44209
   0.43788
   0.46763
   0.49764
   0.46869
   0.45108
   0.41721
   0.40702
   0.39082
   0.41155
   0.38261
   0.38515
   0.39511
   0.41996
   0.40192
   0.37220
   0.39196
   0.37538
   0.37246
   0.39895
   0.38670
   0.36599
   0.38021
   0.39563
   0.38564
   0.39126
   0.39620
   0.36551
   0.38455
   0.36581
   0.34397
   0.39880
   0.39278
   0.37321
   0.40274
   0.37024
   0.38683
   0.34978
   0.38593
   0.36571
   0.36191
   0.34982
   0.34328
   0.34526
   0.39021
   0.43310
   0.41205
   0.40686
   0.41896
   0.42330
   0.42122
   0.46931
   0.48359
   0.48747
   0.45988
   0.41441
   0.43076
   0.43606
   0.41544
   0.41613
   0.38448
   0.37325
   0.36532
   0.42775
   0.44284
   0.47994
   0.47055
   0.45244
   0.36372
   0.38243
   0.38093
   0.38897
   0.36174
   0.38769
   0.40300
   0.39926
   0.41811
   0.41722
   0.41939
   0.40122
   0.43594
   0.40705
   0.38484
   0.40493
   0.38617
   0.39442
   0.39108
   0.38694
   0.37056
   0.39340
   0.39434
   0.40382
   0.34379
   0.36410
   0.34248
   0.34590
   0.35600
   0.37230
   0.37258
   0.36833
   0.35609
   0.34633
   0.33815
   0.30850
   0.30476
   0.29534
   0.30970
   0.30412
   0.30765
   0.32375
   0.32517
   0.33701
   0.32980
   0.33069
   0.33861
   0.34844
   0.31365
   0.33743
   0.33476
   0.32715
   0.36898
   0.40984
   0.40495
   0.39476
   0.40312
   0.39431
   0.41335
   0.38131
   0.39349
   0.42057
   0.37429
   0.36302
   0.35472
   0.40203
   0.39108
   0.40038
   0.36245
   0.35561
   0.34729
   0.34095
   0.36878
   0.39945
   0.38351
   0.37014
   0.38103
   0.41068
   0.44106
   0.46853
   0.46954
   0.47227
   0.46956
   0.49423
   0.51717
   0.51908
   0.50999
   0.52725
   0.53301
   0.51543
   0.51412
   0.48715
   0.45867
   0.36619
   0.38776
   0.36071
   0.37939
   0.36690
   0.36032
   0.40333
   0.41953
   0.41688
   0.38701
   0.38637
   0.37698
   0.36622
   0.38329
   0.35190
   0.33518
   0.38275
   0.36672
   0.34299
   0.37786
   0.35299
   0.36573
   0.35587
   0.35426
   0.38129
   0.36187
   0.35720
   0.34580
   0.34888
   0.34641
   0.36756
   0.37766
   0.41298
   0.40620
   0.40168
   0.35643
   0.35526
   0.34541
   0.37016
   0.36892
   0.34080
   0.33893
   0.34430
   0.36482
   0.33592
   0.37240
   0.33709
   0.34176
   0.34435
   0.35322
   0.36363
   0.37127
   0.39617
   0.37894
   0.38197
   0.39157
   0.41491
   0.37076
   0.38438
   0.38351
   0.38149
   0.37693
   0.38255
   0.44501
   0.40615
   0.39860
   0.39000
   0.41539
   0.41328
   0.41087
   0.40901
   0.41150
   0.40037
   0.42608
   0.39080
   0.41296
   0.43583
   0.40072
   0.38330
   0.41675
   0.41177
   0.39140
   0.38151
   0.43073
   0.47443
   0.41011
   0.46643
   0.42812
   0.43312
   0.40321
   0.41411
   0.42374
   0.41795
   0.40380
   0.45180
   0.44896
   0.44946
   0.47711
   0.41543
   0.42210
   0.42069
   0.36293
   0.35689
   0.35397
   0.37227
   0.34819
   0.35867
   0.34000
   0.31383
   0.33289
   0.31378
   0.34926
   0.32535
   0.30196
   0.36792
   0.36444
   0.31183
   0.32743
   0.25736
   0.29028
   0.33512
   0.32299
   0.36303
   0.38723
   0.41738
   0.38229
   0.36136
   0.38595
   0.37980
   0.40055
   0.38795
   0.35727
   0.39059
   0.35073
   0.41205
   0.39735
   0.39213
   0.37252
   0.36688
   0.36673
   0.38408
   0.37841
   0.37524
   0.39889
   0.41203
   0.48164
   0.43798
   0.36716
   0.37549
   0.40802
   0.37994
   0.37213
   0.38606
   0.36162
   0.33729
   0.36398
   0.41483
   0.37570
   0.33436
   0.30953
   0.32268
   0.33993
   0.35946
   0.40784
   0.36675
   0.38419
   0.37325
   0.37240
   0.38472
   0.36584
   0.36788
   0.35968
   0.34943
   0.35618
   0.36167
   0.37208
   0.38292
   0.39006
   0.38734
   0.38783
   0.37224
   0.36360
   0.39233
   0.40235
   0.40005
   0.36102
   0.36766
   0.37542
   0.34928
   0.37640
   0.42466
   0.39023
   0.36523
   0.35575
   0.33835
   0.37623
   0.38258
   0.36923
   0.38526
   0.37339
   0.35482
   0.40797
   0.43486
   0.44558
   0.41275
   0.41862
   0.39892
   0.39597
   0.35594
   0.38766
   0.38480
   0.41034
   0.40104
   0.38348
   0.40396
   0.38108
   0.38908
   0.38990
   0.37726
   0.37373
   0.36619
   0.31810
   0.31270
   0.30973
   0.31582
   0.29913
   0.31225
   0.32603
   0.32911
   0.33111
   0.34189
   0.34089
   0.40653
   0.39167
   0.38700
   0.40082
   0.37213
   0.34276
   0.34316
   0.36307
   0.41024
   0.41696
   0.38803
   0.38425
   0.36577
   0.45289
   0.41153
   0.37312
   0.39114
   0.37767
   0.37970
   0.37305
   0.38380
   0.37410
   0.37020
   0.39341
   0.39135
   0.38794
   0.38918
   0.42118
   0.44271
   0.39390
   0.38022
   0.40699
   0.37025
   0.37877
   0.39555
   0.41702
   0.43645
   0.43267
   0.43725
   0.41080
   0.39070
   0.38186
   0.35254
   0.30834
   0.34431
   0.34455
   0.35237
   0.34095
   0.34648
   0.33232
   0.35405
   0.31343
   0.33173
   0.37324
   0.38086
   0.34066
   0.36413
   0.32042
   0.30801
   0.31306
   0.39033
   0.40758
   0.37544
   0.39840
   0.37926
   0.38726
   0.40370
   0.38629
   0.38632
   0.40848
   0.37530
   0.41610
   0.42177
   0.36748
   0.40306
   0.40023
   0.38703
   0.37981
   0.41437
   0.40732
   0.47023
   0.45202
   0.44566
   0.42978
   0.45670
   0.46382
   0.45831
   0.41971
   0.41907
   0.38222
   0.38902
   0.38988
   0.38552
   0.39646
   0.38575
   0.36615
   0.39499
   0.38234
   0.35655
   0.36440
   0.35920
   0.36318
   0.32556
   0.36630
   0.35843
   0.33367
   0.31514
   0.28171
   0.30047
   0.27813
   0.28126
   0.34315
   0.38232
   0.37465
   0.41745
   0.39148
   0.36073
   0.35667
   0.37532
   0.38477
   0.31524
   0.24414
   0.25551
   0.25197
   0.27535
   0.25365
   0.24592
   0.25727
   0.25969
   0.28921
   0.27517
   0.27969
   0.27364
   0.27618
   0.28757
   0.29027
   0.34044
   0.32519
   0.33209
   0.35014
   0.34640
   0.31007
   0.31375
   0.31544
   0.30714
   0.32720
   0.32795
   0.30280
   0.32115
   0.31181
   0.29925
   0.33699
   0.36072
   0.35852
   0.36835
   0.39554
   0.37516
   0.32938
   0.27974
   0.27505
   0.28349
   0.28068
   0.28468
   0.34726
   0.34681
   0.38991
   0.32550
   0.27340
   0.27350
   0.28187
   0.27978
   0.28630
   0.27970
   0.29118
   0.33907
   0.30186
   0.30113
   0.28144
   0.28582
   0.30011
   0.29311
   0.32347
   0.33288
   0.32951
   0.47360
   0.49174
   0.44904
   0.45847
   0.46491
   0.45325
   0.47240
   0.42462
   0.43508
   0.40707
   0.38019
   0.38004
   0.37619
   0.34774
   0.33896
   0.35422
   0.31523
   0.35389
   0.34294
   0.34863
   0.34048
   0.30528
   0.29670
   0.26748
   0.27512
   0.25795
   0.24149
   0.27905
   0.24901
   0.23931
   0.25896
   0.24731
   0.24312
   0.24804
   0.26361
   0.24999
   0.24756
   0.24274
   0.25294
   0.24971
   0.24541
   0.28829
   0.29547
   0.28532
   0.31362
   0.26667
   0.24526
   0.24128
   0.27718
   0.24649
   0.25975
   0.24809
   0.27342
   0.27253
   0.28350
   0.31429
   0.30069
   0.29628
   0.29071
   0.24899
   0.27132
   0.24853
   0.25048
   0.25116
   0.24642
   0.24797
   0.25523
   0.25863
   0.26706
   0.32379
   0.32727
   0.32780
   0.32520
   0.31656
   0.28446
   0.27156
   0.30341
   0.27268
   0.33804
   0.30041
   0.28684
   0.30216
   0.27838
   0.25982
   0.35697
   0.35666
   0.36549
   0.37654
   0.38492
   0.37783
   0.36890
   0.37168
   0.32030
   0.32449
   0.35823
   0.34714
   0.30833
   0.31220
   0.32907
   0.30550
   0.30322
   0.31377
   0.32406
   0.32308
   0.31824
   0.31411
   0.33624
   0.33598
   0.35470
   0.31589
   0.33962
   0.30140
   0.29308
   0.29923
   0.30024
   0.34447
   0.31678
   0.31630
   0.31819
   0.32932
   0.33289
   0.30756
   0.32535
   0.30162
   0.32780
   0.34674
   0.35020
   0.33194
   0.34683
   0.32893
   0.32470
   0.30553
   0.28357
   0.35981
   0.36335
   0.37076
   0.35647
   0.32679
   0.34683
   0.27320
   0.29308
   0.29264
   0.28061
   0.29206
   0.29791
   0.23585
   0.32261
   0.31110
   0.32713
   0.33407
   0.33384
   0.33142
   0.33915
   0.28280
   0.31405
   0.33021
   0.34811
   0.33526
   0.29672
   0.30811
   0.33105
   0.33704
   0.31282
   0.29548
   0.31137
   0.35547
   0.31239
   0.29524
   0.28922
   0.29564
   0.32163
   0.33238
   0.31516
   0.33811
   0.33034
   0.30258
   0.28612
   0.28685
   0.28883
   0.27260
   0.28908
   0.27976
   0.28245
   0.30360
   0.34054
   0.31377
   0.33912
   0.31221
   0.28623
   0.30069
   0.28124
   0.28541
   0.27725
   0.29367
   0.29284
   0.29409
   0.29381
   0.31632
   0.29540
   0.32368
   0.30977
   0.29710
   0.28507
   0.28151
   0.28842
   0.31522
   0.30305
   0.30471
   0.27989
   0.27610
   0.28564
   0.29191
   0.27129
   0.28738
   0.30388
   0.30506
   0.28691
   0.24001
   0.25408
   0.25320
   0.24785
   0.25282
   0.33268
   0.31878
   0.30837
   0.29710
   0.29263
   0.28062
   0.27368
   0.28599
   0.28259
   0.27165
   0.27733
   0.25552
   0.29914
   0.28679
   0.28490
   0.25268
   0.25242
   0.25258
   0.24927
   0.29224
   0.27956
   0.25085
   0.26393
   0.26032
   0.29184
   0.27824
   0.24532
   0.26205
   0.25628
   0.25812
   0.26683
   0.28409
   0.25597
   0.26643
   0.28450
   0.29589
   0.27529
   0.28129
   0.25962
   0.30172
   0.26811
   0.27181
   0.28135
   0.33981
   0.32857
   0.32047
   0.31710
   0.33271
   0.33667
   0.34928
   0.36691
   0.34158
   0.33483
   0.34667
   0.34471
   0.34241
   0.30400
   0.29092
   0.27253
   0.28355
   0.32506
   0.31733
   0.36100
   0.36309
   0.37898
   0.35305
   0.39824
   0.38044
   0.33340
   0.31378
   0.35919
   0.36549
   0.40512
   0.38090
   0.38439
   0.36435
   0.36668
   0.35282
   0.27550
   0.26874
   0.25707
   0.34535
   0.34152
   0.31331
   0.28655
   0.36974
   0.36726
   0.40539
   0.37412
   0.37069
   0.38738
   0.33109
   0.34513
   0.35582
   0.34740
   0.33482
   0.34768
   0.35002
   0.36490
   0.33993
   0.34916
   0.35905
   0.33854
   0.32246
   0.33721
   0.33443
   0.34073
   0.39680
   0.41099
   0.40871
   0.42605
   0.41860
   0.38161
   0.37198
   0.33538
   0.35404
   0.43438
   0.45470
   0.41823
   0.43968
   0.47330
   0.37968
   0.39697
   0.37346
   0.37518
   0.31096
   0.30038
   0.30191
   0.31068
   0.30924
   0.31192
   0.31585
   0.29917
   0.32059
   0.36885
   0.38943
   0.36366
   0.34969
   0.35241
   0.34042
   0.35902
   0.36907
   0.36353
   0.31788
   0.33266
   0.35135
   0.34683
   0.33685
   0.33868
   0.35334
   0.33800
   0.32713
   0.33914
   0.33475
   0.33443
   0.32288
   0.34867
   0.34102
   0.33777
   0.34398
   0.32886
   0.33067
   0.32697
   0.33569
   0.34481
   0.33581
   0.30685
   0.29074
   0.28849
   0.30745
   0.25238
   0.26655
   0.25674
   0.23257
   0.25742
   0.25965
   0.31403
   0.29430
   0.33671
   0.31877
   0.33185
   0.30841
   0.32666
   0.25326
   0.26867
   0.25006
   0.29824
   0.29257
   0.31669
   0.31410
   0.32341
   0.33070
   0.30631
   0.34741
   0.28809
   0.33302
   0.33230
   0.33044
   0.32234
   0.33571
   0.25043
   0.30144
   0.28382
   0.28467
   0.26889
   0.30459
   0.28780
   0.31099
   0.26286
   0.27024
   0.32744
   0.34286
   0.36389
   0.36340
   0.37143
   0.37686
   0.36050
   0.36773
   0.38605
   0.35430
   0.36152
   0.33273
   0.27242
   0.36254
   0.36946
   0.34903
   0.34554
   0.30310
   0.32688
   0.35574
   0.36219
   0.35517
   0.38089
   0.34889
   0.36590
   0.34954
   0.34336
   0.26388
   0.30467
   0.27802
   0.26722
   0.28921
   0.24524
   0.26032
   0.26503
   0.34015
   0.35098
   0.35202
   0.35429
   0.33113
   0.32381
   0.32956
   0.33948
   0.36910
   0.37783
   0.30634
   0.30279
   0.32210
   0.30077
   0.31359
   0.33384
   0.34100
   0.37927
   0.41539
   0.42996
   0.39036
   0.43861
   0.40665
   0.38378
   0.33759
   0.31780
   0.31514
   0.28612
   0.32331
   0.32015
   0.34889
   0.31588
   0.29595
   0.29127
   0.32180
   0.31439
   0.32343
   0.33767
   0.36887
   0.36747
   0.35895
   0.37278
   0.35386
   0.38696
   0.27455
   0.34842
   0.38077
   0.35874
   0.35426
   0.38925
   0.39324
   0.40229
   0.40664
   0.37373
   0.39157
   0.33552
   0.35094
   0.30419
   0.30197
   0.28069
   0.27387
   0.26975
   0.26195
   0.26779
   0.28104
   0.28248
   0.27687
   0.29500
   0.26239
   0.25569
   0.27549
   0.26816
   0.26311
   0.26041
   0.27964
   0.28623
   0.29306
   0.29152
   0.27952
   0.27609
   0.29274
   0.27135
   0.30544
   0.25602
   0.36662
   0.34793
   0.35430
   0.37149
   0.35279
   0.35909
   0.36150
   0.38731
   0.40086
   0.43239
   0.42792
   0.40547
   0.42292
   0.30510
   0.32137
   0.29657
   0.28337
   0.32086
   0.38609
   0.40634
   0.44914
   0.40131
   0.39577
   0.35330
   0.38204
   0.38111
   0.39714
   0.44805
   0.48226
   0.44176
   0.41013
   0.41739
   0.44329
   0.41154
   0.38791
   0.40620
   0.38282
   0.40417
   0.36639
   0.37685
   0.39487
   0.44776
   0.45438
   0.44076
   0.44641
   0.40311
   0.38294
   0.39136
   0.39093
   0.35710
   0.37402
   0.37900
   0.37602
   0.37766
   0.35572
   0.35345
   0.37163
   0.35391
   0.35153
   0.36655
   0.35161
   0.36682
   0.38725
   0.39712
   0.36727
   0.37203
   0.38472
   0.35541
   0.38994
   0.41676
   0.40536
   0.40026
   0.38694
   0.39520
   0.39038
   0.36658
   0.34584
   0.34120
   0.34417
   0.35425
   0.35630
   0.35359
   0.33759
   0.29936
   0.29441
   0.30420
   0.30249
   0.33438
   0.33583
   0.29764
   0.30349
   0.31597
   0.26286
   0.26823
   0.28711
   0.28237
   0.28534
   0.31576
   0.29276
   0.27410
   0.27430
   0.26595
   0.27696
   0.25803
   0.25908
   0.26719
   0.26237
   0.25829
   0.27319
   0.27668
   0.26300
   0.31179
   0.34455
   0.33271
   0.35729
   0.35002
   0.35222
   0.33726
   0.35526
   0.33481
   0.28272
   0.24760
   0.30980
   0.27003
   0.33110
   0.36283
   0.34785
   0.36110
   0.35128
   0.34203
   0.36289
   0.35296
   0.36249
   0.40753
   0.34396
   0.33980
   0.36102
   0.35884
   0.33527
   0.34522
   0.34888
   0.35516
   0.34891
   0.34922
   0.34423
   0.35275
   0.40244
   0.46443
   0.47075
   0.49513
   0.48763
   0.44650
   0.49610
   0.52314
   0.54768
   0.50483
   0.51647
   0.52425
   0.46840
   0.45892
   0.44994
   0.44388
   0.45510
   0.43358
   0.44222
   0.47118
   0.46984
   0.53740
   0.50813
   0.49685
   0.50543
   0.49847
   0.50442
   0.49664
   0.50754
   0.50168
   0.48072
   0.46059
   0.47632
   0.43038
   0.40357
   0.42479
   0.42869
   0.39715
   0.42396
   0.41695
   0.32422
   0.29548
   0.27487
   0.27906
   0.34911
   0.35304
   0.37312
   0.38021
   0.37680
   0.38690
   0.35818
   0.34772
   0.26601
   0.30367
   0.31314
   0.30622
   0.29642
   0.28170
   0.27176
   0.28232
   0.31153
   0.33193
   0.29559
   0.30664
   0.29239
   0.29040
   0.30060
   0.32610
   0.34961
   0.37387
   0.36074
   0.36292
   0.36910
   0.36319
   0.36820
   0.37691
   0.36893
   0.37152
   0.36855
   0.36607
   0.36503
   0.36676
   0.36608
   0.36124
   0.35873
   0.35769
   0.30163
   0.32573
   0.33607
   0.35397
   0.35484
   0.34576
   0.37361
   0.35554
   0.35929
   0.36881
   0.34927
   0.38594
   0.33858
   0.29875
   0.30508
   0.30070
   0.29648
   0.27859
   0.28259
   0.28313
   0.28787
   0.29122
   0.32081
   0.30009
   0.29204
   0.36800
   0.38202
   0.35957
   0.38267
   0.36811
   0.29689
   0.29174
   0.26960
   0.27963
   0.28348
   0.29542
   0.29485
   0.36201
   0.30448
   0.33750
   0.31545
   0.30629
   0.30152
   0.29017
   0.35248
   0.32142
   0.30067
   0.28968
   0.26430
   0.29083
   0.28522
   0.28165
   0.29269
   0.27754
   0.30805
   0.28359
   0.30928
   0.30734
   0.28615
   0.28799
   0.31825
   0.39353
   0.33053
   0.33926
   0.32074
   0.29547
   0.29435
   0.31012
   0.28574
   0.30654
   0.29720
   0.30847
   0.29398
   0.30223
   0.30297
   0.30746
   0.29510
   0.30398
   0.30460
   0.31291
   0.32546
   0.30972
   0.33413
   0.31148
   0.32514
   0.31743
   0.30081
   0.30727
   0.31913
   0.30031
   0.30203
   0.32797
   0.34288
   0.34552
   0.33890
   0.33256
   0.37121
   0.37012
   0.43907
   0.41193
   0.39653
   0.41504
   0.37075
   0.34452
   0.31770
   0.30415
   0.29693
   0.31766
   0.30874
   0.30207
   0.32210
   0.33955
   0.36947
   0.31540
   0.31064
   0.29410
   0.30512
   0.28637
   0.27775
   0.29268
   0.28528
   0.29700
   0.29676
   0.29599
   0.30417
   0.30657
   0.30246
   0.31279
   0.31317
   0.31917
   0.31021
   0.30399
   0.32671
   0.28565
   0.30460
   0.27980
   0.29011
   0.30212
   0.27926
   0.29016
   0.28224
   0.29169
   0.30748
   0.30671
   0.29882
   0.29519
   0.29437
   0.30080
   0.29206
   0.29537
   0.28619
   0.31062
   0.28276
   0.30273
   0.29884
   0.32831
   0.29227
   0.32503
   0.30170
   0.37059
   0.35154
   0.38072
   0.42532
   0.43056
   0.41560
   0.38712
   0.38145
   0.39801
   0.38024
   0.29384
   0.32314
   0.32538
   0.31702
   0.29621
   0.30316
   0.29486
   0.28513
   0.29629
   0.28818
   0.28715
   0.30622
   0.32356
   0.36989
   0.42655
   0.42027
   0.42504
   0.42092
   0.38333
   0.33103
   0.28572
   0.28633
   0.28740
   0.28997
   0.29095
   0.28831
   0.28301
   0.28880
   0.29491
   0.29362
   0.28016
   0.30503
   0.28150
   0.30389
   0.28188
   0.28358
   0.28713
   0.27796
   0.28803
   0.38352
   0.37542
   0.30657
   0.33249
   0.34956
   0.32111
   0.28648
   0.35658
   0.33859
   0.34730
   0.31982
   0.27922
   0.27363
   0.29638
   0.28939
   0.27746
   0.28612
   0.23901
   0.22923
   0.22377
   0.23418
   0.23819
   0.23149
   0.23328
   0.22418
   0.24117
   0.23479
   0.24085
   0.24452
   0.30836
   0.29669
   0.29471
   0.30816
   0.31524
   0.28424
   0.27253
   0.28714
   0.26969
   0.28294
   0.25818
   0.26336
   0.22169
   0.25051
   0.27401
   0.27609
   0.29757
   0.28355
   0.29272
   0.35318
   0.38273
   0.37556
   0.36576
   0.38682
   0.37069
   0.34812
   0.37868
   0.40400
   0.38263
   0.34343
   0.36714
   0.37875
   0.42666
   0.40941
   0.38013
   0.36046
   0.37115
   0.37417
   0.40467
   0.36434
   0.35519
   0.34098
   0.34879
   0.32912
   0.32228
   0.32397
   0.31363
   0.33390
   0.35593
   0.33457
   0.31888
   0.32049
   0.30676
   0.30901
   0.31157
   0.31120
   0.32968
   0.31040
   0.32814
   0.36272
   0.40449
   0.35535
   0.29367
   0.31114
   0.30531
   0.30851
   0.29469
   0.32869
   0.28458
   0.28090
   0.29724
   0.29109
   0.27585
   0.28183
   0.29388
   0.30641
   0.32717
   0.31009
   0.32768
   0.32990
   0.36768
   0.36857
   0.37567
   0.35845
   0.36982
   0.38368
   0.39258
   0.31782
   0.29295
   0.29125
   0.28538
   0.29021
   0.29165
   0.31519
   0.34469
   0.32901
   0.32165
   0.32569
   0.30171
   0.33057
   0.28840
   0.28446
   0.28772
   0.29632
   0.31016
   0.29635
   0.30377
   0.32183
   0.32661
   0.36520
   0.33712
   0.34599
   0.34308
   0.35067
   0.35666
   0.34001
   0.35523
   0.35241
   0.36748
   0.32476
   0.30514
   0.26384
   0.29783
   0.30153
   0.28567
   0.27894
   0.27231
   0.29123
   0.30844
   0.29277
   0.29565
   0.27755
   0.27652
   0.28100
   0.27816
   0.27487
   0.28025
   0.28296
   0.28323
   0.28479
   0.29673
   0.30475
   0.35983
   0.36474
   0.35155
   0.35427
   0.37924
   0.32580
   0.31360
   0.28892
   0.27294
   0.32180
   0.31106
   0.29053
   0.32426
   0.31403
   0.29971
   0.28133
   0.29650
   0.29002
   0.27330
   0.26276
   0.23931
   0.27139
   0.26483
   0.27994
   0.26762
   0.26995
   0.28721
   0.31731
   0.28692
   0.27960
   0.27575
   0.27107
   0.29780
   0.29037
   0.30876
   0.29451
   0.28237
   0.28015
   0.29359
   0.30402
   0.27953
   0.28827
   0.31471
   0.28596
   0.28909
   0.29316
   0.29960
   0.27933
   0.32331
   0.33017
   0.35251
   0.36628
   0.36453
   0.36631
   0.37354
   0.29889
   0.27448
   0.27432
   0.28376
   0.32087
   0.29344
   0.31520
   0.30352
   0.37455
   0.32210
   0.31783
   0.31283
   0.28597
   0.27881
   0.31552
   0.28411
   0.29556
   0.32329
   0.31997
   0.28829
   0.26595
   0.25322
   0.23919
   0.24564
   0.26285
   0.24722
   0.24659
   0.30006
   0.28707
   0.28513
   0.23572
   0.24429
   0.24301
   0.25453
   0.26241
   0.22885
   0.25342
   0.27106
   0.27473
   0.27221
   0.26469
   0.29033
   0.29381
   0.28167
   0.29594
   0.29153
   0.22343
   0.27197
   0.29668
   0.29295
   0.30280
   0.27911
   0.33396
   0.27617
   0.28682
   0.28267
   0.28131
   0.25326
   0.27945
   0.27698
   0.23959
   0.25469
   0.25010
   0.24727
   0.24647
   0.24411
   0.24579
   0.27053
   0.24589
   0.23819
   0.25186
   0.31039
   0.31581
   0.29904
   0.29564
   0.30429
   0.31162
   0.34851
   0.34537
   0.32608
   0.33088
   0.32832
   0.32191
   0.31915
   0.31774
   0.28820
   0.32171
   0.32413
   0.32424
   0.30933
   0.31902
   0.32287
   0.36513
   0.36907
   0.33157
   0.30899
   0.30978
   0.31893
   0.34961
   0.30955
   0.28531
   0.30256
   0.29007
   0.31462
   0.30460
   0.31186
   0.26749
   0.30154
   0.31715
   0.31733
   0.34491
   0.33423
   0.31777
   0.31144
   0.28768
   0.26782
   0.32989
   0.29099
   0.31651
   0.27885
   0.25867
   0.25642
   0.25334
   0.26216
   0.26647
   0.28040
   0.27678
   0.26658
   0.26132
   0.26662
   0.25795
   0.25654
   0.27982
   0.26037
   0.26587
   0.26286
   0.26991
   0.23970
   0.25377
   0.28254
   0.27728
   0.28086
   0.27773
   0.29871
   0.28446
   0.27595
   0.34249
   0.35237
   0.31414
   0.30671
   0.26622
   0.33716
   0.34737
   0.35331
   0.36098
   0.36227
   0.40909
   0.40013
   0.35171
   0.35959
   0.33612
   0.36139
   0.35757
   0.33400
   0.29797
   0.31047
   0.28507
   0.28920
   0.27311
   0.26022
   0.26157
   0.25184
   0.27686
   0.28293
   0.28208
   0.27448
   0.26499
   0.29365
   0.32458
   0.30962
   0.29752
   0.25927
   0.27366
   0.27959
   0.30839
   0.29433
   0.31112
   0.29254
   0.29593
   0.28807
   0.26512
   0.26008
   0.25449
   0.26369
   0.26408
   0.25424
   0.24947
   0.24754
   0.26881
   0.26736
   0.25172
   0.27066
   0.29467
   0.28207
   0.27766
   0.26316
   0.26828
   0.25828
   0.24926
   0.25949
   0.25572
   0.25059
   0.25785
   0.27480
   0.26158
   0.26502
   0.27440
   0.28113
   0.28240
   0.31361
   0.29132
   0.36504
   0.38096
   0.37184
   0.33473
   0.29567
   0.29921
   0.31222
   0.28624
   0.30534
   0.28592
   0.24772
   0.24784
   0.26280
   0.26846
   0.25592
   0.25689
   0.25262
   0.24804
   0.26817
   0.26109
   0.22304
   0.29273
   0.29747
   0.29362
   0.29939
   0.30788
   0.33241
   0.32371
   0.32801
   0.29546
   0.28813
   0.30039
   0.30022
   0.31176
   0.29920
   0.30757
   0.27953
   0.29561
   0.30842
   0.31164
   0.31511
   0.30011
   0.28768
   0.30655
   0.30543
   0.30123
   0.30485
   0.32580
   0.33031
   0.33487
   0.31587
   0.30324
   0.33075
   0.31649
   0.33615
   0.35721
   0.37608
   0.40234
   0.36139
   0.39590
   0.37419
   0.36358
   0.35742
   0.34533
   0.31598
   0.32457
   0.33858
   0.32849
   0.34856
   0.34832
   0.31708
   0.32532
   0.31200
   0.31574
   0.32491
   0.32438
   0.30157
   0.31376
   0.30425
   0.30694
   0.33418
   0.34686
   0.35405
   0.35493
   0.34634
   0.34800
   0.38399
   0.38248
   0.37751
   0.42965
   0.36242
   0.37025
   0.41268
   0.38145
   0.34759
   0.36941
   0.35202
   0.34132
   0.35466
   0.34541
   0.38623
   0.37202
   0.35202
   0.39068
   0.37993
   0.41491
   0.46691
   0.39299
   0.37980
   0.37461
   0.37860
   0.36799
   0.40983
   0.40048
   0.39887
   0.47152
   0.48689
   0.44849
   0.48035
   0.45045
   0.44064
   0.45506
   0.47737
   0.45606
   0.46096
   0.43764
   0.44113
   0.35512
   0.42140
   0.42033
   0.42655
   0.41686
   0.42512
   0.38043
   0.37627
   0.41813
   0.38511
   0.34481
   0.37513
   0.38426
   0.39649
   0.36257
   0.38405
   0.38669
   0.38549
   0.37897
   0.37395
   0.40827
   0.40399
   0.40048
   0.38117
   0.35112
   0.36153
   0.34030
   0.35675
   0.35313
   0.33135
   0.34434
   0.36297
   0.34365
   0.35668
   0.38504
   0.31510
   0.34957
   0.32236
   0.37988
   0.43803
   0.40803
   0.45486
   0.46691
   0.45591
   0.44149
   0.45688
   0.43872
   0.42444
   0.43776
   0.40136
   0.43485
   0.43192
   0.43202
   0.39149
   0.37335
   0.37994
   0.40550
   0.38295
   0.37132
   0.32808
   0.31018
   0.32779
   0.35168
   0.38694
   0.38641
   0.37967
   0.37476
   0.37430
   0.38678
   0.39181
   0.39491
   0.43802
   0.42234
   0.40973
   0.43649
   0.45495
   0.48517
   0.46614
   0.45920
   0.48343
   0.42366
   0.43669
   0.42884
   0.39519
   0.39901
   0.35736
   0.33759
   0.32201
   0.33944
   0.31841
   0.35285
   0.33947
   0.34686
   0.34197
   0.29866
   0.32184
   0.30117
   0.34011
   0.35287
   0.34233
   0.35212
   0.38901
   0.39419
   0.38311
   0.36558
   0.36365
   0.35686
   0.38416
   0.36871
   0.34959
   0.34278
   0.30162
   0.32412
   0.31822
   0.30969
   0.32165
   0.29332
   0.32405
   0.32974
   0.31148
   0.31215
   0.31021
   0.36096
   0.33615
   0.36190
   0.35285
   0.34675
   0.32147
   0.32585
   0.33388
   0.25250
   0.27351
   0.27327
   0.29105
   0.33370
   0.28254
   0.28884
   0.27965
   0.28466
   0.29041
   0.28878
   0.28038
   0.27796
   0.26785
   0.28147
   0.28901
   0.29659
   0.28931
   0.30707
   0.29444
   0.27518
   0.28641
   0.28732
   0.29073
   0.28446
   0.27350
   0.28864
   0.27022
   0.27687
   0.28219
   0.29460
   0.27635
   0.26614
   0.25941
   0.25426
   0.24631
   0.23531
   0.30627
   0.29324
   0.29602
   0.27635
   0.31697
   0.29074
   0.31421
   0.33759
   0.30784
   0.31418
   0.31409
   0.28793
   0.30465
   0.25723
   0.24789
   0.24930
   0.24274
   0.25767
   0.25723
   0.31472
   0.33568
   0.33404
   0.32820
   0.36502
   0.36923
   0.36495
   0.38757
   0.37748
   0.37430
   0.34416
   0.34165
   0.35965
   0.27405
   0.27536
   0.30751
   0.30792
   0.28529
   0.31441
   0.29145
   0.26524
   0.26339
   0.29259
   0.30199
   0.29361
   0.29124
   0.29371
   0.31188
   0.24678
   0.24905
   0.24454
   0.35502
   0.36531
   0.33654
   0.34667
   0.34276
   0.37137
   0.36136
   0.36756
   0.34765
   0.33922
   0.37159
   0.38672
   0.39633
   0.41921
   0.40654
   0.41732
   0.40807
   0.36692
   0.36946
   0.34298
   0.34937
   0.27603
   0.31398
   0.29060
   0.29060
   0.32420
   0.35017
   0.31816
   0.28509
   0.29166
   0.28759
   0.30650
   0.31434
   0.28438
   0.30713
   0.28606
   0.27899
   0.30008
   0.30409
   0.32492
   0.34122
   0.34719
   0.33955
   0.30927
   0.35055
   0.37651
   0.38596
   0.34531
   0.38882
   1.51361
   1.46165
   1.41544
   1.37601
   1.40117
   1.40623
   1.41473
   1.41932
   1.42682
   1.40808
   1.42652
   1.41456
   1.39643
   1.38222
   1.36890
   1.35339
   1.34201
   1.34355
   1.35075
   1.32018
   1.32805
   1.36707
   1.36774
   1.34007
   1.33884
   1.33493
   1.28624
   1.29926
   1.31392
   1.32228
   1.30782
   1.28762
   1.25283
   1.26063
   1.20427
   1.22450
   1.20554
   1.23566
   1.20496
   1.23817
   1.26309
   1.16520
   1.20170
   1.15535
   1.13131
   1.15285
   1.12278
   1.07841
   1.13206
   1.13275
   1.14273
   1.13045
   1.13057
   1.16643
   1.11781
   1.11120
   1.09583
   1.12381
   1.14847
   1.07994
   1.01096
   1.02536
   1.02207
   0.97991
   0.98876
   0.96353
   0.95400
   0.94302
   0.94974
   0.91118
   0.92976
   0.88178
   0.85261
   0.81364
   0.79678
   0.84596
   0.76999
   0.80575
   0.82716
   0.81321
   0.82780
   0.84640
   0.85728
   0.82191
   0.79711
   0.74308
   0.74763
   0.73721
   0.73236
   0.74993
   0.78378
   0.77248
   0.78765
   0.76319
   0.78611
   0.74256
   0.72187
   0.75239
   0.72524
   0.72666
   0.75917
   0.72796
   0.73834
   0.74027
   0.70058
   0.70453
   0.64746
   0.58917
   0.60705
   0.59087
   0.58260
   0.56140
   0.54113
   0.52216
   0.51631
   0.53167
   0.57471
   0.58327
   0.60045
   0.57558
   0.59714
   0.58472
   0.50731
   0.50057
   0.48820
   0.47928
   0.46056
   0.46478
   0.47472
   0.46495
   0.44154
   0.45787
   0.45769
   0.45305
   0.49104
   0.48059
   0.46687
   0.48173
   0.47264
   0.47238
   0.51057
   0.49098
   0.50865
   0.48072
   0.48293
   0.53509
   0.50561
   0.51194
   0.50060
   0.50829
   0.56909
   0.59357
   0.66943
   0.68843
   0.68347
   0.65972
   0.69709
   0.67644
   0.65845
   0.60962
   0.59434
   0.62789
   0.63025
   0.66286
   0.67680
   0.64604
   0.66485
   0.59721
   0.55068
   0.51700
   0.48993
   0.48121
   0.49522
   0.49824
   0.49530
   0.50144
   0.50061
   0.47873
   0.49723
   0.52733
   0.49437
   0.51558
   0.49358
   0.48362
   0.48030
   0.52123
   0.43548
   0.42768
   0.41282
   0.40939
   0.39794
   0.40575
   0.39740
   0.37980
   0.39590
   0.41284
   0.43545
   0.38280
   0.41539
   0.38526
   0.36848
   0.38423
   0.40932
   0.41030
   0.40403
   0.39606
   0.39864
   0.45110
   0.48152
   0.47076
   0.50646
   0.49489
   0.47752
   0.48000
   0.46079
   0.46179
   0.45425
   0.45552
   0.51177
   0.50638
   0.51220
   0.51580
   0.53922
   0.52057
   0.50883
   0.52339
   0.52732
   0.55386
   0.56152
   0.56739
   0.56127
   0.53611
   0.56040
   0.57756
   0.57308
   0.55183
   0.60625
   0.56880
   0.62887
   0.52110
   0.53353
   0.55699
   0.55412
   0.56485
   0.55350
   0.59983
   0.57470
   0.60293
   0.59400
   0.56517
   0.58402
   0.59584
   0.58653
   0.57305
   0.58575
   0.53673
   0.55172
   0.52686
   0.48366
   0.50948
   0.50825
   0.52681
   0.54541
   0.56659
   0.55737
   0.56487
   0.54045
   0.56109
   0.62471
   0.65147
   0.64808
   0.68704
   0.69820
   0.67983
   0.69279
   0.68295
   0.60857
   0.60782
   0.59071
   0.57784
   0.58742
   0.58384
   0.56382
   0.54595
   0.56507
   0.57043
   0.55329
   0.59467
   0.59376
   0.58412
   0.56749
   0.60202
   0.62388
   0.61749
   0.60000
   0.60788
   0.57934
   0.61356
   0.63099
   0.62546
   0.59850
   0.58619
   0.57979
   0.56440
   0.59433
   0.59853
   0.62351
   0.59010
   0.64692
   0.62588
   0.61568
   0.57488
   0.58634
   0.57205
   0.59776
   0.57777
   0.63186
   0.59215
   0.60617
   0.55522
   0.56623
   0.53957
   0.52661
   0.54972
   0.53617
   0.53294
   0.50814
   0.41804
   0.40229
   0.42818
   0.41607
   0.41910
   0.37426
   0.36819
   0.35754
   0.33080
   0.31258
   0.27923
   0.30610
   0.32198
   0.29757
   0.29352
   0.38003
   0.34968
   0.37621
   0.36973
   0.37118
   0.37508
   0.36626
   0.34516
   0.36425
   0.33379
   0.36218
   0.36837
   0.37297
   0.36601
   0.37953
   0.39790
   0.38139
   0.37878
   0.38522
   0.43266
   0.41292
   0.46567
   0.51851
   0.48970
   0.48277
   0.48906
   0.43419
   0.41516
   0.40234
   0.40400
   0.39705
   0.41004
   0.40323
   0.39292
   0.44144
   0.45763
   0.42521
   0.43809
   0.40935
   0.41657
   0.37830
   0.37701
   0.37242
   0.36444
   0.36433
   0.37251
   0.36492
   0.35104
   0.40845
   0.40714
   0.41031
   0.38982
   0.40547
   0.41116
   0.46855
   0.48174
   0.46865
   0.49965
   0.54081
   0.55176
   0.55324
   0.57224
   0.56927
   0.54730
   0.52219
   0.52512
   0.53993
   0.53771
   0.53749
   0.59532
   0.57984
   0.57948
   0.57431
   0.57883
   0.53441
   0.55446
   0.50380
   0.50737
   0.51924
   0.50334
   0.49115
   0.48170
   0.50466
   0.50514
   0.48042
   0.46823
   0.40462
   0.43168
   0.42674
   0.52895
   0.51040
   0.43819
   0.45579
   0.44666
   0.46341
   0.44069
   0.45689
   0.45594
   0.46392
   0.44624
   0.46174
   0.45156
   0.50777
   0.46339
   0.50284
   0.50032
   0.45861
   0.54655
   0.50571
   0.52219
   0.51749
   0.50988
   0.45750
   0.48480
   0.48898
   0.47480
   0.49018
   0.45112
   0.44261
   0.50233
   0.52266
   0.52017
   0.51205
   0.49322
   0.47482
   0.45827
   0.50486
   0.53941
   0.59745
   0.58502
   0.60666
   0.60748
   0.63455
   0.62295
   0.62549
   0.66552
   0.67833
   0.67699
   0.64908
   0.64473
   0.66093
   0.63279
   0.60367
   0.59717
   0.60753
   0.64771
   0.63918
   0.58735
   0.56498
   0.57335
   0.58864
   0.59446
   0.57176
   0.57485
   0.60869
   0.60549
   0.61784
   0.61423
   0.67418
   0.65026
   0.67940
   0.69670
   0.69793
   0.74051
   0.74529
   0.78585
   0.76996
   0.73953
   0.83122
   0.83559
   0.84498
   0.91029
   0.93640
   0.92958
   0.93842
   0.92126
   0.86503
   0.84453
   0.83001
   0.84782
   0.78345
   0.77451
   0.75903
   0.73483
   0.74327
   0.74835
   0.66231
   0.64294
   0.64981
   0.63063
   0.62734
   0.58198
   0.56539
   0.50602
   0.51906
   0.50615
   0.47650
   0.45795
   0.45584
   0.44631
   0.43680
   0.42305
   0.37496
   0.37365
   0.43044
   0.45802
   0.45994
   0.48145
   0.49003
   0.48523
   0.50175
   0.50144
   0.48450
   0.48998
   0.47479
   0.47420
   0.47740
   0.49121
   0.50818
   0.57806
   0.57944
   0.59375
   0.61522
   0.60105
   0.57780
   0.52767
   0.54062
   0.53242
   0.52609
   0.55908
   0.58582
   0.60664
   0.68721
   0.65056
   0.62652
   0.61702
   0.60419
   0.56901
   0.53310
   0.57132
   0.57399
   0.58179
   0.56996
   0.55146
   0.58536
   0.57931
   0.66037
   0.63390
   0.63572
   0.62533
   0.57693
   0.55945
   0.54558
   0.50989
   0.51766
   0.49438
   0.49137
   0.52707
   0.54972
   0.57564
   0.56578
   0.58630
   0.60009
   0.56056
   0.57130
   0.52124
   0.46517
   0.47337
   0.45111
   0.42910
   0.40827
   0.36824
   0.34510
   0.35556
   0.34783
   0.38148
   0.37472
   0.37236
   0.36790
   0.36156
   0.36683
   0.37761
   0.37389
   0.40730
   0.37871
   0.38773
   0.40413
   0.44839
   0.45710
   0.47411
   0.49610
   0.49009
   0.48560
   0.50969
   0.49560
   0.50997
   0.52833
   0.50317
   0.52324
   0.53883
   0.51651
   0.47619
   0.50090
   0.50235
   0.49737
   0.50645
   0.40398
   0.40392
   0.45523
   0.45498
   0.47686
   0.53903
   0.51409
   0.55536
   0.58400
   0.57581
   0.56823
   0.53459
   0.49292
   0.47796
   0.43638
   0.39962
   0.42709
   0.43284
   0.42978
   0.42916
   0.44042
   0.43300
   0.47896
   0.44557
   0.45684
   0.47184
   0.48530
   0.50532
   0.48662
   0.44847
   0.41609
   0.43180
   0.41395
   0.40507
   0.41235
   0.43051
   0.41308
   0.44389
   0.41947
   0.41865
   0.42798
   0.41952
   0.41091
   0.42152
   0.44776
   0.45912
   0.47368
   0.46522
   0.49437
   0.52670
   0.49895
   0.56320
   0.53132
   0.59345
   0.63394
   0.63560
   0.67030
   0.68062
   0.64505
   0.66135
   0.68628
   0.68666
   0.64657
   0.61967
   0.61320
   0.56339
   0.48374
   0.55367
   0.53179
   0.52924
   0.53235
   0.53022
   0.51687
   0.61796
   0.58617
   0.58722
   0.58965
   0.56736
   0.56368
   0.55113
   0.52783
   0.51921
   0.51452
   0.50509
   0.48259
   0.49943
   0.52797
   0.52674
   0.52341
   0.51974
   0.53001
   0.52373
   0.52500
   0.55057
   0.52055
   0.52222
   0.54686
   0.50964
   0.59033
   0.57314
   0.52110
   0.56276
   0.63253
   0.77137
   0.75729
   0.78003
   0.77134
   0.72043
   0.66176
   0.61056
   0.61282
   0.57116
   0.58531
   0.55973
   0.51757
   0.49990
   0.50716
   0.50404
   0.49402
   0.49130
   0.52137
   0.55302
   0.62328
   0.59410
   0.61462
   0.58518
   0.57161
   0.57625
   0.55620
   0.54480
   0.51840
   0.46456
   0.48704
   0.50941
   0.48210
   0.45066
   0.52107
   0.55752
   0.55767
   0.54764
   0.54888
   0.51576
   0.49953
   0.57531
   0.57743
   0.55060
   0.58394
   0.57047
   0.59829
   0.56744
   0.57562
   0.61936
   0.59250
   0.61949
   0.64624
   0.63296
   0.65596
   0.61086
   0.58889
   0.63557
   0.67482
   0.64435
   0.66711
   0.66070
   0.64056
   0.65083
   0.61521
   0.56397
   0.56221
   0.50079
   0.46188
   0.54811
   0.57629
   0.54072
   0.51947
   0.46431
   0.50345
   0.43452
   0.44972
   0.48237
   0.45292
   0.46283
   0.49265
   0.46979
   0.45811
   0.45933
   0.44201
   0.46800
   0.43553
   0.41770
   0.37973
   0.39236
   0.42437
   0.46230
   0.42807
   0.40728
   0.43515
   0.44377
   0.43897
   0.36976
   0.37850
   0.32394
   0.26533
   0.28112
   0.28313
   0.30170
   0.30434
   0.33480
   0.34335
   0.33003
   0.34632
   0.34206
   0.32606
   0.34799
   0.35750
   0.36506
   0.36066
   0.41800
   0.40811
   0.42635
   0.41420
   0.40752
   0.41204
   0.39875
   0.38510
   0.37468
   0.38030
   0.39002
   0.39104
   0.39402
   0.38034
   0.39025
   0.38037
   0.35690
   0.39586
   0.44652
   0.50774
   0.49882
   0.51745
   0.52286
   0.49023
   0.46143
   0.44803
   0.46643
   0.51488
   0.51462
   0.49242
   0.41488
   0.37933
   0.37046
   0.39700
   0.41825
   0.38548
   0.39809
   0.44683
   0.38596
   0.38656
   0.36598
   0.37499
   0.35836
   0.35066
   0.33579
   0.36563
   0.39326
   0.36964
   0.36038
   0.40196
   0.40272
   0.39772
   0.42317
   0.39149
   0.36997
   0.38177
   0.37299
   0.39047
   0.38401
   0.37413
   0.38501
   0.38070
   0.37042
   0.37555
   0.37148
   0.38621
   0.39995
   0.37192
   0.36556
   0.36860
   0.37222
   0.41461
   0.50943
   0.49185
   0.49586
   0.51549
   0.50742
   0.50973
   0.52378
   0.51371
   0.56830
   0.56587
   0.55520
   0.59185
   0.58513
   0.61659
   0.63078
   0.53540
   0.53234
   0.50551
   0.48683
   0.51525
   0.50674
   0.53946
   0.54858
   0.56869
   0.60720
   0.57436
   0.54480
   0.50317
   0.50526
   0.50188
   0.41047
   0.40508
   0.39863
   0.38542
   0.38412
   0.43377
   0.43178
   0.43156
   0.42305
   0.41099
   0.40058
   0.40657
   0.38477
   0.37136
   0.38627
   0.40733
   0.43819
   0.37968
   0.41945
   0.40591
   0.38035
   0.37879
   0.38994
   0.40231
   0.39725
   0.43812
   0.42193
   0.42809
   0.47912
   0.49395
   0.55502
   0.60092
   0.61994
   0.62323
   0.65274
   0.64090
   0.59696
   0.58365
   0.47729
   0.52538
   0.51341
   0.48184
   0.49957
   0.43481
   0.46083
   0.45720
   0.43158
   0.46414
   0.49483
   0.49110
   0.52803
   0.50243
   0.54954
   0.51261
   0.52985
   0.54302
   0.55463
   0.62495
   0.67400
   0.70768
   0.74117
   0.79329
   0.77441
   0.74504
   0.70204
   0.69912
   0.68518
   0.73813
   0.78033
   0.71961
   0.70723
   0.68201
   0.68757
   0.72019
   0.68563
   0.71312
   0.69326
   0.58059
   0.61748
   0.52734
   0.49423
   0.48296
   0.46706
   0.50293
   0.50634
   0.53499
   0.51181
   0.49168
   0.50905
   0.43459
   0.38423
   0.37964
   0.39242
   0.40302
   0.42594
   0.42807
   0.44615
   0.39691
   0.38732
   0.37266
   0.41802
   0.39224
   0.40629
   0.39569
   0.40386
   0.41833
   0.42716
   0.39391
   0.40875
   0.40868
   0.44838
   0.44239
   0.42231
   0.39430
   0.42659
   0.45263
   0.45502
   0.46758
   0.45249
   0.47815
   0.38871
   0.46654
   0.44848
   0.43902
   0.52866
   0.45663
   0.41316
   0.47419
   0.47660
   0.47757
   0.48313
   0.46709
   0.47621
   0.45490
   0.51064
   0.55787
   0.55167
   0.55440
   0.55823
   0.56153
   0.56909
   0.58646
   0.58168
   0.60777
   0.61624
   0.58400
   0.56010
   0.54840
   0.51403
   0.58598
   0.66841
   0.67981
   0.67574
   0.67794
   0.69193
   0.72568
   0.74461
   0.72495
   0.69184
   0.64093
   0.65028
   0.62205
   0.60717
   0.58876
   0.53123
   0.50754
   0.50864
   0.51167
   0.51272
   0.50198
   0.51962
   0.48297
   0.51081
   0.52653
   0.50714
   0.54184
   0.51433
   0.46784
   0.45523
   0.46753
   0.46635
   0.42373
   0.45702
   0.42806
   0.44636
   0.42525
   0.38283
   0.41777
   0.39108
   0.40049
   0.44896
   0.41760
   0.41894
   0.42612
   0.45182
   0.44086
   0.46915
   0.48746
   0.47207
   0.48362
   0.47964
   0.47221
   0.47084
   0.44610
   0.38873
   0.39893
   0.42750
   0.43653
   0.43058
   0.42751
   0.40717
   0.41016
   0.39187
   0.38199
   0.39203
   0.38738
   0.44084
   0.45553
   0.40016
   0.40730
   0.39556
   0.42369
   0.43551
   0.41725
   0.43271
   0.39958
   0.40981
   0.42087
   0.40485
   0.42264
   0.41967
   0.39729
   0.40506
   0.41351
   0.41474
   0.42169
   0.39663
   0.38919
   0.37026
   0.39040
   0.36667
   0.38306
   0.42645
   0.42947
   0.39261
   0.41151
   0.42475
   0.43135
   0.40338
   0.42166
   0.41318
   0.42794
   0.40796
   0.40972
   0.32565
   0.33483
   0.41243
   0.41815
   0.43297
   0.45927
   0.45871
   0.50335
   0.49678
   0.51210
   0.47418
   0.51392
   0.48310
   0.48838
   0.48487
   0.43555
   0.41381
   0.41732
   0.43136
   0.42926
   0.34451
   0.39283
   0.40456
   0.40844
   0.42468
   0.41521
   0.43125
   0.43058
   0.42750
   0.43426
   0.44637
   0.37448
   0.38409
   0.36837
   0.41535
   0.35159
   0.37220
   0.36010
   0.36314
   0.33884
   0.33742
   0.36711
   0.37957
   0.34729
   0.37383
   0.40268
   0.40293
   0.46236
   0.46024
   0.52366
   0.51701
   0.49061
   0.52673
   0.50521
   0.53314
   0.55952
   0.56602
   0.55427
   0.58496
   0.54670
   0.53298
   0.53073
   0.52052
   0.49605
   0.48207
   0.51981
   0.54076
   0.51490
   0.53919
   0.56466
   0.59920
   0.57037
   0.53199
   0.48494
   0.48482
   0.45738
   0.46728
   0.55022
   0.53669
   0.56210
   0.54744
   0.57216
   0.54869
   0.53247
   0.51226
   0.52549
   0.51603
   0.52649
   0.56239
   0.60445
   0.65166
   0.64971
   0.58917
   0.59885
   0.60301
   0.59679
   0.55830
   0.57467
   0.57041
   0.56787
   0.55885
   0.55027
   0.54478
   0.54170
   0.56276
   0.53891
   0.53445
   0.54033
   0.53950
   0.52941
   0.54480
   0.53553
   0.57821
   0.54949
   0.55344
   0.53111
   0.54590
   0.52192
   0.62982
   0.59231
   0.56910
   0.58336
   0.67622
   0.68061
   0.66958
   0.70041
   0.71540
   0.72932
   0.70592
   0.66972
   0.62023
   0.58907
   0.61298
   0.52809
   0.47672
   0.56352
   0.54302
   0.57171
   0.57823
   0.59183
   0.59682
   0.57650
   0.59263
   0.56382
   0.54871
   0.52426
   0.51953
   0.49362
   0.47537
   0.48885
   0.46607
   0.51386
   0.47057
   0.47096
   0.49879
   0.44500
   0.49031
   0.52799
   0.53353
   0.50287
   0.55031
   0.47549
   0.50382
   0.50364
   0.51298
   0.46379
   0.48218
   0.45005
   0.47511
   0.49901
   0.59028
   0.58520
   0.59560
   0.62221
   0.64729
   0.67245
   0.65197
   0.59921
   0.64596
   0.62215
   0.63946
   0.53091
   0.56045
   0.51657
   0.51508
   0.51484
   0.48767
   0.50073
   0.48001
   0.46549
   0.44673
   0.42749
   0.46109
   0.47815
   0.48189
   0.47655
   0.50625
   0.48636
   0.45782
   0.47498
   0.48121
   0.47636
   0.49826
   0.50958
   0.51701
   0.54900
   0.55774
   0.57517
   0.54154
   0.56116
   0.53241
   0.52306
   0.48091
   0.47272
   0.46717
   0.47397
   0.46851
   0.49677
   0.48896
   0.49434
   0.47052
   0.45819
   0.39637
   0.41192
   0.44862
   0.36328
   0.50490
   0.50494
   0.54081
   0.51804
   0.49315
   0.42612
   0.44667
   0.43818
   0.38570
   0.37800
   0.36223
   0.41626
   0.42686
   0.39910
   0.38424
   0.41532
   0.45392
   0.44910
   0.46824
   0.44521
   0.42130
   0.41590
   0.44022
   0.47563
   0.48422
   0.43717
   0.47708
   0.47361
   0.43643
   0.40806
   0.38549
   0.34458
   0.29304
   0.35019
   0.35433
   0.32487
   0.32647
   0.33197
   0.36971
   0.37181
   0.38617
   0.42694
   0.43284
   0.44013
   0.38902
   0.40262
   0.39529
   0.38378
   0.42881
   0.40203
   0.40374
   0.40104
   0.36255
   0.38819
   0.36970
   0.36936
   0.40345
   0.36869
   0.36962
   0.38009
   0.37042
   0.37748
   0.37062
   0.39586
   0.36628
   0.40964
   0.36649
   0.36708
   0.35836
   0.44865
   0.40144
   0.41235
   0.40416
   0.37384
   0.35978
   0.39302
   0.41350
   0.39505
   0.39440
   0.44715
   0.40763
   0.44426
   0.45566
   0.51688
   0.52239
   0.53471
   0.51606
   0.41711
   0.40417
   0.42979
   0.41648
   0.41325
   0.42252
   0.46080
   0.48643
   0.48978
   0.49085
   0.50062
   0.50620
   0.53561
   0.51689
   0.53071
   0.45133
   0.51392
   0.51721
   0.50966
   0.41617
   0.45519
   0.48531
   0.47384
   0.48621
   0.50219
   0.50231
   0.51006
   0.56310
   0.54975
   0.53557
   0.58345
   0.59288
   0.65845
   0.67978
   0.66401
   0.70973
   0.71107
   0.68546
   0.68019
   0.65870
   0.66210
   0.62102
   0.64240
   0.60749
   0.56165
   0.54831
   0.51198
   0.47006
   0.45266
   0.43938
   0.39145
   0.39603
   0.39652
   0.43034
   0.44022
   0.44139
   0.43879
   0.44459
   0.46928
   0.44967
   0.47697
   0.54246
   0.53380
   0.50578
   0.58194
   0.63721
   0.61328
   0.62599
   0.61270
   0.58543
   0.54730
   0.52120
   0.53844
   0.55794
   0.55780
   0.56503
   0.58084
   0.61774
   0.62297
   0.58513
   0.58475
   0.59950
   0.60078
   0.63791
   0.61710
   0.61396
   0.61534
   0.57119
   0.51618
   0.54591
   0.55228
   0.55460
   0.57673
   0.63566
   0.65566
   0.68887
   0.70634
   0.72302
   0.77885
   0.73781
   0.70036
   0.71694
   0.73925
   0.73646
   0.70392
   0.72198
   0.70526
   0.67847
   0.63815
   0.66405
   0.63772
   0.61582
   0.62317
   0.59587
   0.63398
   0.61752
   0.58003
   0.60601
   0.62043
   0.63703
   0.66060
   0.65460
   0.64066
   0.64700
   0.59637
   0.52381
   0.48872
   0.45560
   0.46443
   0.46664
   0.53386
   0.54079
   0.57401
   0.57874
   0.54527
   0.49330
   0.49070
   0.44631
   0.49998
   0.49086
   0.47551
   0.49382
   0.50864
   0.52723
   0.52850
   0.54166
   0.57074
   0.55393
   0.55295
   0.53423
   0.51353
   0.47943
   0.52793
   0.53743
   0.47393
   0.48836
   0.48695
   0.49951
   0.52523
   0.50599
   0.49022
   0.50232
   0.49736
   0.46356
   0.46339
   0.47435
   0.43777
   0.44303
   0.46314
   0.42916
   0.43521
   0.42405
   0.42192
   0.42247
   0.46911
   0.44896
   0.50247
   0.52796
   0.52043
   0.55031
   0.53500
   0.52720
   0.50051
   0.47590
   0.52977
   0.58499
   0.56508
   0.55475
   0.54231
   0.51790
   0.48887
   0.46581
   0.47748
   0.44557
   0.46273
   0.47700
   0.51183
   0.49956
   0.46511
   0.46028
   0.48248
   0.46596
   0.49510
   0.50113
   0.47151
   0.46765
   0.46295
   0.48244
   0.51373
   0.62501
   0.71389
   0.73824
   0.75670
   0.75517
   0.75502
   0.75226
   0.72337
   0.68161
   0.69066
   0.70340
   0.71792
   0.71069
   0.68183
   0.65234
   0.65262
   0.62273
   0.56976
   0.55733
   0.55444
   0.57881
   0.52289
   0.55365
   0.58339
   0.59138
   0.62978
   0.62818
   0.59075
   0.55350
   0.55921
   0.54922
   0.56937
   0.57372
   0.56477
   0.62759
   0.65517
   0.65900
   0.60447
   0.60151
   0.59151
   0.56382
   0.52960
   0.55520
   0.55173
   0.53344
   0.56601
   0.55209
   0.56725
   0.54794
   0.54872
   0.57093
   0.49194
   0.50794
   0.48712
   0.46599
   0.48595
   0.47049
   0.45258
   0.47057
   0.46841
   0.43843
   0.44927
   0.44438
   0.42076
   0.42441
   0.46232
   0.44599
   0.47252
   0.49371
   0.49600
   0.47601
   0.48735
   0.48243
   0.49627
   0.49178
   0.48144
   0.47009
   0.47604
   0.46648
   0.48022
   0.49408
   0.48186
   0.50619
   0.49657
   0.48734
   0.45444
   0.40923
   0.41842
   0.44542
   0.44473
   0.43914
   0.44214
   0.45763
   0.45036
   0.45561
   0.46350
   0.42749
   0.45424
   0.43322
   0.42809
   0.45375
   0.42248
   0.46027
   0.44998
   0.43486
   0.41415
   0.43729
   0.47622
   0.47817
   0.47560
   0.51741
   0.56969
   0.55585
   0.59515
   0.57425
   0.55400
   0.52174
   0.52881
   0.53092
   0.56196
   0.55187
   0.55475
   0.53469
   0.46098
   0.51461
   0.51749
   0.52206
   0.53168
   0.54167
   0.54286
   0.53632
   0.51368
   0.53208
   0.56255
   0.55623
   0.58399
   0.60989
   0.64480
   0.57774
   0.56510
   0.56728
   0.56130
   0.53512
   0.52486
   0.55572
   0.55791
   0.55826
   0.57839
   0.54799
   0.55258
   0.51643
   0.48182
   0.46767
   0.46439
   0.46110
   0.47641
   0.51310
   0.48668
   0.48227
   0.51048
   0.48216
   0.46158
   0.48417
   0.45371
   0.41767
   0.43611
   0.46978
   0.46142
   0.43793
   0.44892
   0.48176
   0.55344
   0.58606
   0.61476
   0.61529
   0.57562
   0.57169
   0.57085
   0.53929
   0.47483
   0.47722
   0.47197
   0.52554
   0.53845
   0.49454
   0.47974
   0.45622
   0.48341
   0.42528
   0.40380
   0.37769
   0.45835
   0.43010
   0.42055
   0.40200
   0.36961
   0.38084
   0.40630
   0.40257
   0.42740
   0.44295
   0.45364
   0.45558
   0.47020
   0.47910
   0.47019
   0.45002
   0.43228
   0.43268
   0.42772
   0.41749
   0.43926
   0.44248
   0.41606
   0.43428
   0.46976
   0.49330
   0.56428
   0.59759
   0.61462
   0.57120
   0.58261
   0.55642
   0.49925
   0.49267
   0.48399
   0.50915
   0.45475
   0.47411
   0.45793
   0.52880
   0.57953
   0.61524
   0.61530
   0.57844
   0.57342
   0.53630
   0.48111
   0.48916
   0.50581
   0.52973
   0.57005
   0.56890
   0.59167
   0.55608
   0.54688
   0.53722
   0.53031
   0.51726
   0.49212
   0.52143
   0.51166
   0.50354
   0.50299
   0.51269
   0.54482
   0.47258
   0.44861
   0.43466
   0.39087
   0.40848
   0.41601
   0.43503
   0.43099
   0.43048
   0.43020
   0.43951
   0.41615
   0.42562
   0.37543
   0.40239
   0.41222
   0.43668
   0.44420
   0.43517
   0.46400
   0.46093
   0.45648
   0.50536
   0.44140
   0.41972
   0.45051
   0.47155
   0.45571
   0.43175
   0.45598
   0.43702
   0.48329
   0.50795
   0.48103
   0.48622
   0.45774
   0.47571
   0.48042
   0.47492
   0.45702
   0.47417
   0.48970
   0.47676
   0.47944
   0.52113
   0.48770
   0.50470
   0.50091
   0.49145
   0.47078
   0.50264
   0.48420
   0.44419
   0.42611
   0.42600
   0.44341
   0.44898
   0.42180
   0.42501
   0.39686
   0.40355
   0.42226
   0.38700
   0.40569
   0.42433
   0.45527
   0.41949
   0.45359
   0.45260
   0.44631
   0.47189
   0.46663
   0.43387
   0.44974
   0.45216
   0.47988
   0.54468
   0.52897
   0.49887
   0.46662
   0.48381
   0.47676
   0.49079
   0.51044
   0.49177
   0.48219
   0.48167
   0.49257
   0.46380
   0.46860
   0.44387
   0.40991
   0.38979
   0.44606
   0.46271
   0.48110
   0.50027
   0.47273
   0.49005
   0.46053
   0.49341
   0.47347
   0.50925
   0.47061
   0.45261
   0.47613
   0.49683
   0.49483
   0.48212
   0.46230
   0.44104
   0.40869
   0.46555
   0.40172
   0.39568
   0.38986
   0.37682
   0.38105
   0.39975
   0.40921
   0.43346
   0.39720
   0.38817
   0.43167
   0.40521
   0.47551
   0.43745
   0.45618
   0.51798
   0.53497
   0.56820
   0.59472
   0.58464
   0.58984
   0.60678
   0.51342
   0.53011
   0.55249
   0.50233
   0.49525
   0.56158
   0.53798
   0.52895
   0.54016
   0.53093
   0.53859
   0.50639
   0.49769
   0.46988
   0.47630
   0.49074
   0.47602
   0.45947
   0.48553
   0.48043
   0.46864
   0.48710
   0.49192
   0.49150
   0.46309
   0.48812
   0.48960
   0.47211
   0.40177
   0.38870
   0.38525
   0.39268
   0.29500
   0.38473
   0.34703
   0.29972
   0.30346
   0.32328
   0.33984
   0.34259
   0.34027
   0.34145
   0.34017
   0.34763
   0.33257
   0.37124
   0.33717
   0.37159
   0.41352
   0.38939
   0.42895
   0.44892
   0.46397
   0.42338
   0.44472
   0.40939
   0.40769
   0.40623
   0.41685
   0.38377
   0.42064
   0.39919
   0.39644
   0.38790
   0.34700
   0.34782
   0.35743
   0.33798
   0.33209
   0.35140
   0.35625
   0.35788
   0.31335
   0.30890
   0.34573
   0.28357
   0.34436
   0.33030
   0.36370
   0.31857
   0.30056
   0.30555
   0.25561
   0.31401
   0.30141
   0.28094
   0.24616
   0.25967
   0.26668
   0.30722
   0.30534
   0.29991
   0.29909
   0.34255
   0.32172
   0.31169
   0.28787
   0.30967
   0.29910
   0.30560
   0.30731
   0.29724
   0.32059
   0.35724
   0.41956
   0.38307
   0.37132
   0.40408
   0.36929
   0.39167
   0.42383
   0.37525
   0.38602
   0.40169
   0.39960
   0.40314
   0.41408
   0.37291
   0.41980
   0.35979
   0.38280
   0.35307
   0.38005
   0.35677
   0.34390
   0.34372
   0.34351
   0.33662
   0.32143
   0.33281
   0.36292
   0.35844
   0.34430
   0.33621
   0.33724
   0.34381
   0.34091
   0.33241
   0.35561
   0.35468
   0.38940
   0.31421
   0.31712
   0.28718
   0.30541
   0.33817
   0.31517
   0.31116
   0.29685
   0.29591
   0.35889
   0.36766
   0.33217
   0.36046
   0.36240
   0.37978
   0.38378
   0.38566
   0.35643
   0.36261
   0.35645
   0.35411
   0.35865
   0.36679
   0.37002
   0.36711
   0.42172
   0.34737
   0.33128
   0.38256
   0.36921
   0.33594
   0.33112
   0.33047
   0.31942
   0.34758
   0.32898
   0.34371
   0.33374
   0.33096
   0.32412
   0.33335
   0.33828
   0.32538
   0.33763
   0.33811
   0.33041
   0.34586
   0.32704
   0.31675
   0.35695
   0.35858
   0.33994
   0.35111
   0.33184
   0.35152
   0.32828
   0.29193
   0.28970
   0.30524
   0.31295
   0.31637
   0.33233
   0.33805
   0.33634
   0.33077
   0.34542
   0.37507
   0.44030
   0.45556
   0.46784
   0.47924
   0.48831
   0.49006
   0.44896
   0.42066
   0.42206
   0.39169
   0.39506
   0.41010
   0.39800
   0.43801
   0.45561
   0.48517
   0.54793
   0.57477
   0.58467
   0.59898
   0.54777
   0.54947
   0.54446
   0.55772
   0.51537
   0.51638
   0.54484
   0.59068
   0.52283
   0.52953
   0.49953
   0.51567
   0.56782
   0.59844
   0.59567
   0.50940
   0.51108
   0.43514
   0.45597
   0.42667
   0.44414
   0.44207
   0.40285
   0.42506
   0.47264
   0.47779
   0.48145
   0.44681
   0.44068
   0.40391
   0.38553
   0.42821
   0.40456
   0.44973
   0.42188
   0.36567
   0.35770
   0.36452
   0.38488
   0.41446
   0.37072
   0.36301
   0.36862
   0.37404
   0.35012
   0.34908
   0.33991
   0.42753
   0.44624
   0.46207
   0.45921
   0.46554
   0.40612
   0.42489
   0.42216
   0.39473
   0.43971
   0.44956
   0.43828
   0.40977
   0.43417
   0.41400
   0.49110
   0.46748
   0.47817
   0.45851
   0.46761
   0.46047
   0.45689
   0.47300
   0.46165
   0.39128
   0.39812
   0.37245
   0.38094
   0.38905
   0.41164
   0.46738
   0.48837
   0.52597
   0.49444
   0.63356
   0.59244
   0.62047
   0.61863
   0.53187
   0.60245
   0.55960
   0.53858
   0.57758
   0.60752
   0.59189
   0.57264
   0.57163
   0.56744
   0.60850
   0.55268
   0.56960
   0.57872
   0.57812
   0.55683
   0.56745
   0.53046
   0.52341
   0.59532
   0.61804
   0.60026
   0.62647
   0.66601
   0.64698
   0.64102
   0.64221
   0.60272
   0.55619
   0.56243
   0.52809
   0.51159
   0.50881
   0.54457
   0.60723
   0.58892
   0.58280
   0.62648
   0.53500
   0.49774
   0.49291
   0.53267
   0.52670
   0.55145
   0.53206
   0.56528
   0.51923
   0.52532
   0.52180
   0.49333
   0.50968
   0.52247
   0.59000
   0.60651
   0.62801
   0.52513
   0.52678
   0.52715
   0.50791
   0.53544
   0.52973
   0.60799
   0.53765
   0.55438
   0.55012
   0.54514
   0.51433
   0.51994
   0.52249
   0.50875
   0.52860
   0.56091
   0.53107
   0.54113
   0.53824
   0.53874
   0.53826
   0.49423
   0.51197
   0.49638
   0.46585
   0.43194
   0.42089
   0.42419
   0.43639
   0.44687
   0.44530
   0.46707
   0.46889
   0.46639
   0.46876
   0.43971
   0.44913
   0.45637
   0.41473
   0.41388
   0.43960
   0.43673
   0.43381
   0.47888
   0.48511
   0.44183
   0.44687
   0.45242
   0.42582
   0.43986
   0.40249
   0.39110
   0.35576
   0.34531
   0.40757
   0.43087
   0.39106
   0.40380
   0.41513
   0.42784
   0.49446
   0.46178
   0.45835
   0.51499
   0.52155
   0.53480
   0.56882
   0.54581
   0.51151
   0.51049
   0.50263
   0.55905
   0.56757
   0.57186
   0.49578
   0.47645
   0.46610
   0.46600
   0.42170
   0.42921
   0.42314
   0.45062
   0.44397
   0.44411
   0.48283
   0.46687
   0.50318
   0.39329
   0.41796
   0.43022
   0.40204
   0.39556
   0.45047
   0.45576
   0.49647
   0.47150
   0.46142
   0.43654
   0.42567
   0.44212
   0.42516
   0.45585
   0.42497
   0.41203
   0.35518
   0.33007
   0.34982
   0.33448
   0.35679
   0.37229
   0.34588
   0.36975
   0.33580
   0.34071
   0.29561
   0.32249
   0.31247
   0.34266
   0.33409
   0.36941
   0.39277
   0.34438
   0.38623
   0.37629
   0.38875
   0.37575
   0.43430
   0.45304
   0.48177
   0.50827
   0.49623
   0.51021
   0.47861
   0.50704
   0.46564
   0.53960
   0.54859
   0.56425
   0.56345
   0.52762
   0.52733
   0.53580
   0.50358
   0.48136
   0.47536
   0.43799
   0.39054
   0.39082
   0.39911
   0.38042
   0.36838
   0.36900
   0.39417
   0.39067
   0.43529
   0.41597
   0.38811
   0.39608
   0.38708
   0.37234
   0.38592
   0.42213
   0.40538
   0.46218
   0.50213
   0.51704
   0.54039
   0.52277
   0.49546
   0.54657
   0.48881
   0.49707
   0.47215
   0.48113
   0.49844
   0.47417
   0.50846
   0.47192
   0.46439
   0.47383
   0.46176
   0.46250
   0.49129
   0.43755
   0.42471
   0.44111
   0.42402
   0.41222
   0.46602
   0.46156
   0.45630
   0.45526
   0.44305
   0.41849
   0.36894
   0.40513
   0.41391
   0.39863
   0.40659
   0.39294
   0.40361
   0.40396
   0.42101
   0.41280
   0.45772
   0.44324
   0.44022
   0.48286
   0.48464
   0.50964
   0.62495
   0.65239
   0.64662
   0.64480
   0.71350
   0.76328
   0.75540
   0.78686
   0.76290
   0.77261
   0.78007
   0.78914
   0.77970
   0.78034
   0.79944
   0.81885
   0.78470
   0.81381
   0.77714
   0.82927
   0.82643
   0.87533
   0.87949
   0.88219
   0.85616
   0.84160
   0.89261
   0.85643
   0.88986
   0.86420
   0.81526
   0.79359
   0.75010
   0.72686
   0.66425
   0.63564
   0.57436
   0.58436
   0.54115
   0.58711
   0.59259
   0.54334
   0.54100
   0.50818
   0.52824
   0.57939
   0.61271
   0.53831
   0.55640
   0.49784
   0.44818
   0.41725
   0.40181
   0.44025
   0.48359
   0.47125
   0.46826
   0.49280
   0.49320
   0.50309
   0.55959
   0.50711
   0.50041
   0.55901
   0.51030
   0.54327
   0.56366
   0.47605
   0.51992
   0.44266
   0.43647
   0.48530
   0.50967
   0.51506
   0.50026
   0.50993
   0.50355
   0.45097
   0.48652
   0.48353
   0.48909
   0.51560
   0.53424
   0.51192
   0.49814
   0.48603
   0.48290
   0.47447
   0.47343
   0.44822
   0.41872
   0.42194
   0.39611
   0.41179
   0.40865
   0.40785
   0.45097
   0.44274
   0.42229
   0.41673
   0.43929
   0.42550
   0.46488
   0.47317
   0.53213
   0.53076
   0.52942
   0.51170
   0.53527
   0.51771
   0.52708
   0.55016
   0.54641
   0.57954
   0.54952
   0.51011
   0.46003
   0.46014
   0.48417
   0.46927
   0.47254
   0.47395
   0.46224
   0.44771
   0.45557
   0.32948
   0.37305
   0.42233
   0.37479
   0.38865
   0.41677
   0.41868
   0.44285
   0.42930
   0.46713
   0.44403
   0.44873
   0.45100
   0.43531
   0.43518
   0.45815
   0.43565
   0.43320
   0.41954
   0.40681
   0.37572
   0.41603
   0.41440
   0.45534
   0.44262
   0.44724
   0.46307
   0.44606
   0.44153
   0.45925
   0.45618
   0.44995
   0.42297
   0.39874
   0.36877
   0.36397
   0.37646
   0.35609
   0.34478
   0.34872
   0.38166
   0.33365
   0.35535
   0.40144
   0.33787
   0.36331
   0.36784
   0.38107
   0.34422
   0.38693
   0.32585
   0.34196
   0.33672
   0.33122
   0.36063
   0.37922
   0.35900
   0.34965
   0.35546
   0.35876
   0.36442
   0.34669
   0.34064
   0.35824
   0.36124
   0.33129
   0.34235
   0.35354
   0.35275
   0.34279
   0.34290
   0.31780
   0.31550
   0.31682
   0.34757
   0.34945
   0.33524
   0.35558
   0.36033
   0.36969
   0.35414
   0.35307
   0.38351
   0.38878
   0.36660
   0.42395
   0.42170
   0.40462
   0.35344
   0.38305
   0.35489
   0.39844
   0.37859
   0.39053
   0.39846
   0.42217
   0.41215
   0.42818
   0.40080
   0.40030
   0.43956
   0.41404
   0.39792
   0.44987
   0.40558
   0.43597
   0.47540
   0.52785
   0.51851
   0.54086
   0.58057
   0.54648
   0.49374
   0.47412
   0.47979
   0.47604
   0.49905
   0.53688
   0.52743
   0.53539
   0.49740
   0.53334
   0.46558
   0.47057
   0.44231
   0.40746
   0.43245
   0.42672
   0.46569
   0.41025
   0.44527
   0.47903
   0.52607
   0.46959
   0.45861
   0.47747
   0.51518
   0.54695
   0.46954
   0.44724
   0.48872
   0.45860
   0.41737
   0.44187
   0.48075
   0.48353
   0.44118
   0.43121
   0.47280
   0.44823
   0.42817
   0.43974
   0.41635
   0.43412
   0.43927
   0.39745
   0.39451
   0.41324
   0.40063
   0.41618
   0.41748
   0.39213
   0.42096
   0.41958
   0.40618
   0.39929
   0.41835
   0.41150
   0.39168
   0.36045
   0.43593
   0.45677
   0.38990
   0.47501
   0.47615
   0.47351
   0.45310
   0.45784
   0.47518
   0.45462
   0.45268
   0.41789
   0.39647
   0.37734
   0.37199
   0.41007
   0.38435
   0.36294
   0.35518
   0.43181
   0.39078
   0.40125
   0.41296
   0.37004
   0.38079
   0.34812
   0.36181
   0.35465
   0.38813
   0.36699
   0.33167
   0.32844
   0.32733
   0.29551
   0.32717
   0.32082
   0.29598
   0.33816
   0.37600
   0.39570
   0.40143
   0.39882
   0.40120
   0.41595
   0.34749
   0.36958
   0.36357
   0.39291
   0.37173
   0.35780
   0.41070
   0.39965
   0.38266
   0.38351
   0.39750
   0.37998
   0.38096
   0.39918
   0.38183
   0.40638
   0.38017
   0.37186
   0.35927
   0.36773
   0.39981
   0.39512
   0.38107
   0.38996
   0.39513
   0.36732
   0.38597
   0.39091
   0.40507
   0.39515
   0.37987
   0.38593
   0.36825
   0.38598
   0.37119
   0.34258
   0.38116
   0.38438
   0.38628
   0.38402
   0.36920
   0.37972
   0.40741
   0.36468
   0.38961
   0.43641
   0.49545
   0.47199
   0.50066
   0.45665
   0.44505
   0.38354
   0.40664
   0.38370
   0.40604
   0.37838
   0.37916
   0.39139
   0.40118
   0.35573
   0.34132
   0.36922
   0.35683
   0.38428
   0.41743
   0.40827
   0.41517
   0.40229
   0.41925
   0.40512
   0.41733
   0.38997
   0.41761
   0.36249
   0.33591
   0.33456
   0.29825
   0.32088
   0.32449
   0.33370
   0.32848
   0.32386
   0.32495
   0.33196
   0.34448
   0.34175
   0.33571
   0.32968
   0.32678
   0.32297
   0.34599
   0.36309
   0.38258
   0.32869
   0.36285
   0.38293
   0.34315
   0.34618
   0.38685
   0.41400
   0.38631
   0.38945
   0.39118
   0.35829
   0.41185
   0.41773
   0.40433
   0.38407
   0.36160
   0.36944
   0.36089
   0.39984
   0.39941
   0.40339
   0.41114
   0.39244
   0.39023
   0.38654
   0.37356
   0.36295
   0.32155
   0.34844
   0.35277
   0.35562
   0.37874
   0.36034
   0.38782
   0.34307
   0.35117
   0.34287
   0.31413
   0.30585
   0.33177
   0.29734
   0.29544
   0.30850
   0.29447
   0.29948
   0.33776
   0.36249
   0.36002
   0.35439
   0.34993
   0.36061
   0.36429
   0.38916
   0.38411
   0.38658
   0.35873
   0.37646
   0.34772
   0.36002
   0.36592
   0.41219
   0.31624
   0.34101
   0.31279
   0.34137
   0.37738
   0.37571
   0.38812
   0.38949
   0.40603
   0.38055
   0.37783
   0.36612
   0.37482
   0.36669
   0.37296
   0.32804
   0.31479
   0.33504
   0.37090
   0.39428
   0.33376
   0.29750
   0.31488
   0.32993
   0.30765
   0.38903
   0.37720
   0.39111
   0.38858
   0.37264
   0.35759
   0.33476
   0.32582
   0.33156
   0.34758
   0.36483
   0.33562
   0.34445
   0.33621
   0.34067
   0.35507
   0.33811
   0.33751
   0.33484
   0.34168
   0.33320
   0.35920
   0.39286
   0.40837
   0.38462
   0.39144
   0.39841
   0.37724
   0.35784
   0.39977
   0.38297
   0.37524
   0.38785
   0.41847
   0.39878
   0.38732
   0.37151
   0.33214
   0.34864
   0.33395
   0.34033
   0.34718
   0.38015
   0.39236
   0.40736
   0.36590
   0.35925
   0.36847
   0.40024
   0.38913
   0.37275
   0.38995
   0.40416
   0.40414
   0.41979
   0.42654
   0.41922
   0.42140
   0.39905
   0.40648
   0.41960
   0.39861
   0.39410
   0.38556
   0.40108
   0.39973
   0.36952
   0.36361
   0.34423
   0.34030
   0.33871
   0.35748
   0.39216
   0.38665
   0.37973
   0.39093
   0.39880
   0.41724
   0.42189
   0.37502
   0.36947
   0.46075
   0.44068
   0.44978
   0.45031
   0.44071
   0.45172
   0.44730
   0.44385
   0.46102
   0.41156
   0.43889
   0.41023
   0.42465
   0.40818
   0.42319
   0.35817
   0.35914
   0.34571
   0.36729
   0.37065
   0.39310
   0.40249
   0.39851
   0.40968
   0.40244
   0.42056
   0.40891
   0.39781
   0.39878
   0.37777
   0.39821
   0.38356
   0.34117
   0.34025
   0.39962
   0.33555
   0.36326
   0.35256
   0.43748
   0.43896
   0.44189
   0.41504
   0.40373
   0.38214
   0.39330
   0.38578
   0.37850
   0.37785
   0.39437
   0.38391
   0.37237
   0.37038
   0.39068
   0.39198
   0.41508
   0.40265
   0.39662
   0.36271
   0.37627
   0.37499
   0.39252
   0.40252
   0.38029
   0.40707
   0.40968
   0.35816
   0.37794
   0.35714
   0.35780
   0.34627
   0.33008
   0.34990
   0.32648
   0.34732
   0.33585
   0.34172
   0.33809
   0.32919
   0.33744
   0.34464
   0.32775
   0.34136
   0.33909
   0.36158
   0.39129
   0.39046
   0.42510
   0.40897
   0.44000
   0.44556
   0.48915
   0.47322
   0.47672
   0.44311
   0.50256
   0.49610
   0.46312
   0.39752
   0.39400
   0.36834
   0.35301
   0.33441
   0.33268
   0.33581
   0.31734
   0.31864
   0.31651
   0.34654
   0.37281
   0.38437
   0.40154
   0.40145
   0.39062
   0.42501
   0.39518
   0.35628
   0.36469
   0.34564
   0.34823
   0.31487
   0.30686
   0.31570
   0.32999
   0.39465
   0.40298
   0.39774
   0.41986
   0.42655
   0.39675
   0.39528
   0.38237
   0.38735
   0.41019
   0.45403
   0.44566
   0.46612
   0.43307
   0.38578
   0.41493
   0.41141
   0.39430
   0.41655
   0.40012
   0.45006
   0.47879
   0.49298
   0.43522
   0.42438
   0.41986
   0.43331
   0.49323
   0.52779
   0.54568
   0.52494
   0.55971
   0.49774
   0.52408
   0.55118
   0.50524
   0.52269
   0.49213
   0.44304
   0.40696
   0.37577
   0.41679
   0.39535
   0.43387
   0.40795
   0.42525
   0.44575
   0.41576
   0.42222
   0.39972
   0.37918
   0.36478
   0.39005
   0.36257
   0.39889
   0.38734
   0.39358
   0.40057
   0.39261
   0.36941
   0.39713
   0.37728
   0.36833
   0.37710
   0.39403
   0.40793
   0.41179
   0.39740
   0.37925
   0.36546
   0.38222
   0.36474
   0.37836
   0.37565
   0.36907
   0.37515
   0.36335
   0.35756
   0.35976
   0.36196
   0.35825
   0.31152
   0.33565
   0.37091
   0.37428
   0.38666
   0.39036
   0.38346
   0.36985
   0.41264
   0.47269
   0.47541
   0.40813
   0.43879
   0.40901
   0.42655
   0.45992
   0.54807
   0.49701
   0.43936
   0.40436
   0.38565
   0.38936
   0.39808
   0.38888
   0.37369
   0.36623
   0.40858
   0.38191
   0.41065
   0.41738
   0.40918
   0.36968
   0.37851
   0.38461
   0.41153
   0.40930
   0.41043
   0.46667
   0.45510
   0.45591
   0.42021
   0.44634
   0.43397
   0.41087
   0.41255
   0.36007
   0.37142
   0.36674
   0.38098
   0.38507
   0.39354
   0.40527
   0.37135
   0.37979
   0.38629
   0.32778
   0.36456
   0.37755
   0.36594
   0.35655
   0.34818
   0.32613
   0.33733
   0.35249
   0.37336
   0.39469
   0.39444
   0.36403
   0.38083
   0.32019
   0.35771
   0.35116
   0.37697
   0.38176
   0.37487
   0.42613
   0.37239
   0.37876
   0.39549
   0.39485
   0.41418
   0.44199
   0.42892
   0.47084
   0.43828
   0.42423
   0.42187
   0.40845
   0.41713
   0.39016
   0.41767
   0.43688
   0.44831
   0.43359
   0.42286
   0.41006
   0.38743
   0.38224
   0.37287
   0.38307
   0.39272
   0.43248
   0.39337
   0.41528
   0.45528
   0.49915
   0.48735
   0.46168
   0.54789
   0.55507
   0.53392
   0.54538
   0.53011
   0.52959
   0.52547
   0.49829
   0.53061
   0.50633
   0.49992
   0.50291
   0.51391
   0.51687
   0.51935
   0.51652
   0.51176
   0.49071
   0.46099
   0.42026
   0.45824
   0.44067
   0.42896
   0.43799
   0.47019
   0.47130
   0.41386
   0.37641
   0.34936
   0.34618
   0.34470
   0.36613
   0.35512
   0.34945
   0.33314
   0.34151
   0.33001
   0.36913
   0.33619
   0.33621
   0.34626
   0.32172
   0.38123
   0.37413
   0.35096
   0.35835
   0.36063
   0.34739
   0.34418
   0.36423
   0.34607
   0.36491
   0.35732
   0.35990
   0.36353
   0.38093
   0.36335
   0.35344
   0.35746
   0.37878
   0.38798
   0.38428
   0.39117
   0.37404
   0.33286
   0.34497
   0.32346
   0.31921
   0.34554
   0.33819
   0.34822
   0.32937
   0.30240
   0.29887
   0.31767
   0.31892
   0.31200
   0.32560
   0.31482
   0.31917
   0.31315
   0.32373
   0.32621
   0.30614
   0.32690
   0.33070
   0.33850
   0.33912
   0.32733
   0.33181
   0.33582
   0.34054
   0.35048
   0.34528
   0.34007
   0.34096
   0.32293
   0.33869
   0.31785
   0.33479
   0.32671
   0.35176
   0.33554
   0.35020
   0.33498
   0.35076
   0.35997
   0.34350
   0.33220
   0.34810
   0.32995
   0.35589
   0.33601
   0.32610
   0.35279
   0.35930
   0.32431
   0.30210
   0.32090
   0.33480
   0.34639
   0.33261
   0.33009
   0.32905
   0.34389
   0.33150
   0.33305
   0.33039
   0.33720
   0.33615
   0.33654
   0.33928
   0.32958
   0.34190
   0.34540
   0.33654
   0.36041
   0.36053
   0.34859
   0.32904
   0.34722
   0.36423
   0.33272
   0.32962
   0.33345
   0.35181
   0.33661
   0.33857
   0.34854
   0.41096
   0.38843
   0.39232
   0.39879
   0.39520
   0.38007
   0.42387
   0.39328
   0.39357
   0.38950
   0.37737
   0.34465
   0.33708
   0.33452
   0.39359
   0.40716
   0.42058
   0.38887
   0.39737
   0.39390
   0.38764
   0.38328
   0.34180
   0.35536
   0.33560
   0.33514
   0.33616
   0.33119
   0.36974
   0.35924
   0.36507
   0.38977
   0.35935
   0.35800
   0.36040
   0.34825
   0.35792
   0.36214
   0.38179
   0.36426
   0.35534
   0.35066
   0.34922
   0.34884
   0.35476
   0.35551
   0.35905
   0.36233
   0.33660
   0.38062
   0.43475
   0.39246
   0.36676
   0.35053
   0.35999
   0.37887
   0.36171
   0.38435
   0.38429
   0.38989
   0.37921
   0.36920
   0.40086
   0.44007
   0.41718
   0.39413
   0.40793
   0.41763
   0.43160
   0.42712
   0.42768
   0.44017
   0.43476
   0.43436
   0.44444
   0.41903
   0.39903
   0.42501
   0.44925
   0.43974
   0.46728
   0.45896
   0.45396
   0.44329
   0.44246
   0.45605
   0.44877
   0.38276
   0.33041
   0.32820
   0.33397
   0.34878
   0.36398
   0.36694
   0.34715
   0.34684
   0.34409
   0.32528
   0.33554
   0.33930
   0.36116
   0.38225
   0.37632
   0.34694
   0.34921
   0.33157
   0.32917
   0.34099
   0.34945
   0.37302
   0.36568
   0.39336
   0.35025
   0.35167
   0.38015
   0.35144
   0.38448
   0.34143
   0.34959
   0.35710
   0.35219
   0.41146
   0.39871
   0.40082
   0.40476
   0.42438
   0.39624
   0.39922
   0.36054
   0.36126
   0.39355
   0.40983
   0.36206
   0.42418
   0.46478
   0.46239
   0.47705
   0.49148
   0.54026
   0.55712
   0.56705
   0.52452
   0.46643
   0.41237
   0.45810
   0.39189
   0.37975
   0.38339
   0.37035
   0.43653
   0.41999
   0.39472
   0.44020
   0.45236
   0.46082
   0.45485
   0.43242
   0.39420
   0.37957
   0.36454
   0.33886
   0.38233
   0.38988
   0.37928
   0.37230
   0.37169
   0.40265
   0.37113
   0.36632
   0.38054
   0.34363
   0.35092
   0.33490
   0.33396
   0.35339
   0.37946
   0.36322
   0.36321
   0.36582
   0.36246
   0.35658
   0.35772
   0.37706
   0.37123
   0.36843
   0.33795
   0.33804
   0.37297
   0.35106
   0.34454
   0.35508
   0.45716
   0.42756
   0.39119
   0.38892
   0.36164
   0.34367
   0.31879
   0.23748
   0.24489
   0.22911
   0.23811
   0.24101
   0.22889
   0.22356
   0.23516
   0.25408
   0.24718
   0.23600
   0.23885
   0.31683
   0.37216
   0.35341
   0.36036
   0.33604
   0.33071
   0.34159
   0.35602
   0.37436
   0.40295
   1.60839
   1.59794
   1.57131
   1.55560
   1.56178
   1.58078
   1.60769
   1.57191
   1.56760
   1.52380
   1.51183
   1.54671
   1.51822
   1.50382
   1.43729
   1.45140
   1.46339
   1.43247
   1.46043
   1.40896
   1.38644
   1.35368
   1.37608
   1.32077
   1.29587
   1.25149
   1.24514
   1.19376
   1.14919
   1.07772
   1.08887
   1.08784
   1.09698
   1.08420
   1.08904
   1.03119
   1.01853
   0.93224
   0.87966
   0.85948
   0.80034
   0.79554
   0.76282
   0.75344
   0.73089
   0.72528
   0.72347
   0.71524
   0.76468
   0.79351
   0.81663
   0.84245
   0.85306
   0.85989
   0.84896
   0.85792
   0.85054
   0.81708
   0.84171
   0.83211
   0.83431
   0.79472
   0.73589
   0.71252
   0.69255
   0.71307
   0.66001
   0.64868
   0.66715
   0.65064
   0.64222
   0.62800
   0.64746
   0.67731
   0.69624
   0.68897
   0.70735
   0.72199
   0.66645
   0.68738
   0.68812
   0.70326
   0.61871
   0.59260
   0.61706
   0.63308
   0.64297
   0.60869
   0.60475
   0.60219
   0.59838
   0.61114
   0.65903
   0.68539
   0.67212
   0.66294
   0.68208
   0.66881
   0.64811
   0.66162
   0.64474
   0.68133
   0.72844
   0.78420
   0.73375
   0.74964
   0.73726
   0.71514
   0.72126
   0.68467
   0.68453
   0.64188
   0.64506
   0.65475
   0.62010
   0.63432
   0.59310
   0.61597
   0.62771
   0.62300
   0.61247
   0.61462
   0.61746
   0.61880
   0.62846
   0.60893
   0.58526
   0.63472
   0.62159
   0.65421
   0.61963
   0.63562
   0.60323
   0.59206
   0.60101
   0.64242
   0.66773
   0.63476
   0.64190
   0.62412
   0.63875
   0.64083
   0.60370
   0.56409
   0.56836
   0.55354
   0.54108
   0.56069
   0.56091
   0.56488
   0.56651
   0.52719
   0.52824
   0.51697
   0.50545
   0.56188
   0.55130
   0.53131
   0.53796
   0.55724
   0.53131
   0.56297
   0.53284
   0.55685
   0.51473
   0.56262
   0.57012
   0.52909
   0.55009
   0.54096
   0.51755
   0.49416
   0.49036
   0.47125
   0.50233
   0.50727
   0.49562
   0.49555
   0.46016
   0.46127
   0.44503
   0.46078
   0.44217
   0.44969
   0.43809
   0.42457
   0.39257
   0.39386
   0.42062
   0.43044
   0.45920
   0.48549
   0.44185
   0.52664
   0.46035
   0.43058
   0.44001
   0.42881
   0.43533
   0.41898
   0.41635
   0.43581
   0.47868
   0.50716
   0.52800
   0.57599
   0.62906
   0.61609
   0.58505
   0.59030
   0.54523
   0.53490
   0.53096
   0.56284
   0.58225
   0.60221
   0.61967
   0.69036
   0.66534
   0.67543
   0.69903
   0.68878
   0.73854
   0.68577
   0.69023
   0.68736
   0.68089
   0.72078
   0.74207
   0.75118
   0.80461
   0.82850
   0.83877
   0.79832
   0.73273
   0.69707
   0.72584
   0.67831
   0.68482
   0.63745
   0.60136
   0.59055
   0.58420
   0.60147
   0.61421
   0.64294
   0.66767
   0.69093
   0.66501
   0.65351
   0.61911
   0.60115
   0.59281
   0.55358
   0.52640
   0.50906
   0.46309
   0.41582
   0.42431
   0.41611
   0.39342
   0.38947
   0.39409
   0.36532
   0.40310
   0.37607
   0.36700
   0.35925
   0.36898
   0.35040
   0.32241
   0.32303
   0.31719
   0.34009
   0.34832
   0.36077
   0.38877
   0.35378
   0.42840
   0.46717
   0.44724
   0.51251
   0.41896
   0.46128
   0.48396
   0.46765
   0.51180
   0.41822
   0.43783
   0.42332
   0.40566
   0.43396
   0.42901
   0.41796
   0.39286
   0.39811
   0.41618
   0.40289
   0.44449
   0.44144
   0.44434
   0.40161
   0.42195
   0.43707
   0.42450
   0.45235
   0.43643
   0.44367
   0.42699
   0.47837
   0.46617
   0.45823
   0.48755
   0.54720
   0.59289
   0.62967
   0.63497
   0.63855
   0.61035
   0.56941
   0.60569
   0.58651
   0.57495
   0.56959
   0.58855
   0.53974
   0.51363
   0.53196
   0.58108
   0.58626
   0.66204
   0.66148
   0.66801
   0.65758
   0.69680
   0.62650
   0.61911
   0.57726
   0.65555
   0.61903
   0.57914
   0.59400
   0.57809
   0.58158
   0.56550
   0.54365
   0.49896
   0.49824
   0.49995
   0.51956
   0.54035
   0.48206
   0.45858
   0.40067
   0.39508
   0.41817
   0.40592
   0.42989
   0.37871
   0.39591
   0.40044
   0.41216
   0.41914
   0.41039
   0.38140
   0.40673
   0.39295
   0.38389
   0.33036
   0.36371
   0.34472
   0.35304
   0.43792
   0.41780
   0.41902
   0.41409
   0.41116
   0.40474
   0.40420
   0.41764
   0.44608
   0.40970
   0.41313
   0.44562
   0.43648
   0.44732
   0.43623
   0.44943
   0.44566
   0.45958
   0.45781
   0.43917
   0.39799
   0.43183
   0.47229
   0.47190
   0.46705
   0.48792
   0.48207
   0.48274
   0.46818
   0.45920
   0.47502
   0.45806
   0.47792
   0.49929
   0.46426
   0.46874
   0.49458
   0.53598
   0.48451
   0.47623
   0.47753
   0.48044
   0.51364
   0.51403
   0.52408
   0.54355
   0.51209
   0.55748
   0.51560
   0.54254
   0.57523
   0.62460
   0.60669
   0.62333
   0.59887
   0.59767
   0.59294
   0.60263
   0.58382
   0.58213
   0.55956
   0.54208
   0.52936
   0.54980
   0.59593
   0.59482
   0.63828
   0.62073
   0.58851
   0.59823
   0.62488
   0.63397
   0.60163
   0.61758
   0.56200
   0.57550
   0.58036
   0.58890
   0.61255
   0.63659
   0.63849
   0.64377
   0.61283
   0.66315
   0.69631
   0.71280
   0.69357
   0.74609
   0.73843
   0.78503
   0.71861
   0.69117
   0.66028
   0.62149
   0.60253
   0.61678
   0.61763
   0.58359
   0.56200
   0.55309
   0.59027
   0.58949
   0.58095
   0.56915
   0.59639
   0.62377
   0.58289
   0.62035
   0.66465
   0.66799
   0.64365
   0.61934
   0.60825
   0.57854
   0.58805
   0.58246
   0.59368
   0.58856
   0.60753
   0.58526
   0.57911
   0.58210
   0.59116
   0.63106
   0.69095
   0.65890
   0.68700
   0.69678
   0.73181
   0.69461
   0.72957
   0.66317
   0.66370
   0.62483
   0.61909
   0.56390
   0.53312
   0.47297
   0.46557
   0.44338
   0.41395
   0.40245
   0.35975
   0.36661
   0.36970
   0.37958
   0.34744
   0.41999
   0.45426
   0.46095
   0.49194
   0.47897
   0.45820
   0.46406
   0.45853
   0.47652
   0.48845
   0.47447
   0.48524
   0.48886
   0.44457
   0.46584
   0.48380
   0.45568
   0.46235
   0.44512
   0.42960
[truncated: 4,792,206 more chars]
