# Supplementary material for: Stochastic bond dynamics facilitates alignment of malaria parasite at erythrocyte membrane upon invasion
Source: eLife. 2020 May 18;9:e56500. doi: 10.7554/eLife.56500 (PMC7269671; doi:10.7554/eLife.56500)
Supplement: Figure 5—source data 1. [file elife-56500-fig5-data1.zip]

Archive with 16 entries (13 files):
- Fig5/
- Fig5/boxplot_distance_angle.xlsx
- Fig5/lineplot_distance_angle.dat
- Fig5/boxplot_bonds.xlsx
- Fig5/boxplot_deform_energy.xlsx
- Fig5/lineplot_deformation_energy.dat
- Fig5/README
- Fig5/Fig5.py
- Fig5/lineplot_bonds.dat
- Fig5_supplement_a/
- Fig5_supplement_a/README
- Fig5_supplement_a/distance_bonds.dat
- Fig5_supplement_b/
- Fig5_supplement_b/sigma_displacement.xlsx
- Fig5_supplement_b/README
- Fig5_supplement_b/sigma_alldata.csv
