# Supplementary material for: Stochastic bond dynamics facilitates alignment of malaria parasite at erythrocyte membrane upon invasion
Source: eLife. 2020 May 18;9:e56500. doi: 10.7554/eLife.56500 (PMC7269671; doi:10.7554/eLife.56500)
Supplement: Figure 5—source data 1. [file elife-56500-fig5-data1.zip › Fig5/lineplot_distance_angle.dat]

1 1.744090864904365823e+00 3.536412156488488723e-02
2 1.704816975542713164e+00 2.530180926540542136e-02
3 1.674840252199166768e+00 9.800821569624723617e-02
4 1.641378516312945957e+00 5.927633165647361313e-02
5 1.685269548801356043e+00 6.388011929310839776e-02
6 1.656942378890606138e+00 1.175781521613050440e-01
7 1.623295658585086620e+00 6.733627064068310741e-02
8 1.628285976785988964e+00 5.975607569314184131e-02
9 1.622320290036278312e+00 1.024947499492900593e-01
10 1.566447122331312558e+00 1.834758758404125278e-01
11 1.533100349074338009e+00 1.230743468173715466e-01
12 1.552850825002160873e+00 1.417349423064107328e-01
13 1.537575056201815116e+00 1.382056922039813784e-01
14 1.557769975403914930e+00 1.473249157348731075e-01
15 1.545667449646202840e+00 1.750169989634477730e-01
16 1.552189249105345947e+00 1.572213710418434440e-01
17 1.538910550886181117e+00 1.331027270587441802e-01
18 1.563818678713993382e+00 1.632349741356342865e-01
19 1.574128829588854028e+00 1.374091804297431219e-01
20 1.580841390112306621e+00 1.458235779334829951e-01
21 1.563876363457775476e+00 1.287071209595960497e-01
22 1.497250259465716660e+00 2.426884549129481039e-01
23 1.513234547344019409e+00 1.860075488560791745e-01
24 1.518833774428455685e+00 1.361566461104986581e-01
25 1.471923708286652310e+00 1.770964053613147959e-01
26 1.474089833242076875e+00 1.597963436792788072e-01
27 1.427540755831484320e+00 1.224208929523446926e-01
28 1.444376617355705994e+00 1.364881205758415317e-01
29 1.420174331904017873e+00 1.933351852337598376e-01
30 1.368510467070478631e+00 2.319640963431271186e-01
31 1.400211106866688704e+00 1.961196315246090116e-01
32 1.374156260085649839e+00 2.534929356005699574e-01
33 1.379218986589373808e+00 2.231427785915475748e-01
34 1.341790876995029080e+00 2.206010352422380361e-01
35 1.329450477159814126e+00 2.120448771361223284e-01
36 1.373139518407782367e+00 2.333203599837813114e-01
37 1.342411834509912083e+00 1.727164493390850597e-01
38 1.325711250159185894e+00 2.350042361176414296e-01
39 1.290045354715458448e+00 1.666181222691121566e-01
40 1.282490049612228011e+00 2.415838456776804866e-01
41 1.242372383809203340e+00 2.824470803262432717e-01
42 1.217295521438587658e+00 2.041863691202971121e-01
43 1.190316226523691734e+00 2.254738483946241434e-01
44 1.210843464200519692e+00 2.518262812847171239e-01
45 1.154358117959353391e+00 2.479203844585243233e-01
46 1.109022685311783718e+00 2.979267602364729095e-01
47 1.078919597331758462e+00 3.212852628693795287e-01
48 1.052984180638720790e+00 2.903360380020962861e-01
49 1.045657921613459607e+00 2.474617680678974363e-01
50 1.054463738387414917e+00 3.147906193542632236e-01
51 1.132695569999366825e+00 3.298245020318255061e-01
52 1.131702102702582202e+00 3.290394407907177299e-01
53 1.089573814933657125e+00 3.517639606264970076e-01
54 1.128356333715195170e+00 3.150312848255849008e-01
55 1.119359906232664681e+00 2.824440904993484880e-01
56 1.109446997950370717e+00 3.002976051875924091e-01
57 1.068278463725480742e+00 2.545073696508766692e-01
58 1.060248766870257375e+00 3.525965453737418542e-01
59 1.076239172321037385e+00 3.545147713153133928e-01
60 1.070041594995918999e+00 2.680305091606104417e-01
61 1.115624025558223931e+00 3.358591598797365796e-01
62 1.096459774941126897e+00 3.313595557939324476e-01
63 1.121736207286130105e+00 3.000674128626515391e-01
64 1.152805637402679162e+00 2.989566230387095125e-01
65 1.143674480094214241e+00 2.595133085057050870e-01
66 1.187493410245569869e+00 2.807031354091120146e-01
67 1.174324229216860749e+00 2.997439605490512804e-01
68 1.131854358156902718e+00 1.999056965459884982e-01
69 1.158348795396867192e+00 2.531383629791015832e-01
70 1.135504223467682872e+00 2.395855295298133514e-01
71 1.135730939609924439e+00 2.291585659171679890e-01
72 1.159266360834617426e+00 2.717096336557455194e-01
73 1.129252211842728393e+00 2.793191498082463475e-01
74 1.075102586946506067e+00 3.190270560094507490e-01
75 1.080347548150034198e+00 3.424330966061938097e-01
76 1.079308322962007960e+00 2.546894541126614175e-01
77 1.024999126171114883e+00 2.888216851497262261e-01
78 1.043415031287795225e+00 3.031635333023205980e-01
79 1.080874468465918614e+00 3.067895953560474953e-01
80 1.061408708100427534e+00 3.287224884317411222e-01
81 1.077223262114051616e+00 3.224058925793469310e-01
82 1.067839672380571203e+00 2.954328841852354448e-01
83 1.051640119956310793e+00 2.713013726431783845e-01
84 1.063056627069228544e+00 3.056222628192827862e-01
85 9.897902262377471505e-01 3.497566600417899574e-01
86 1.002584811702903700e+00 3.400146264139771168e-01
87 9.748145830418850633e-01 3.093311888812861343e-01
88 9.398220731905624348e-01 3.542896681340273468e-01
89 9.358569442332512756e-01 3.191963236023188655e-01
90 8.985302126408961643e-01 3.231097224986085314e-01
91 8.949511308225345241e-01 3.208189489192988519e-01
92 8.397230054734693416e-01 3.319305829973041022e-01
93 8.123633523220266106e-01 3.806905070991152829e-01
94 7.921482742455899784e-01 4.498949038352474949e-01
95 7.807596357969758261e-01 4.335517118407634096e-01
96 7.533249564972133161e-01 4.091354677949598506e-01
97 7.435780633062308853e-01 4.271753064482783357e-01
98 7.375088435636266704e-01 4.568239333038017769e-01
99 7.634071907603028340e-01 4.138353817365009180e-01
100 7.784970352279704242e-01 4.021806524365913460e-01
101 7.859477505824850052e-01 3.648617608775630017e-01
102 8.183115026974038253e-01 3.860273209655816773e-01
103 8.171496081406453005e-01 4.043121133739641104e-01
104 7.991971085590868773e-01 4.236190504975022031e-01
105 7.628065573043035785e-01 3.614226356777000548e-01
106 7.551947878647600199e-01 4.054031568546161979e-01
107 7.226357528412509224e-01 3.909356113787926801e-01
108 6.879266474937101306e-01 4.518824234002891127e-01
109 6.573361962467462183e-01 4.759884773732576124e-01
110 6.477082274554465391e-01 4.647008481912074385e-01
111 6.756928162493643919e-01 4.710337814579904081e-01
112 6.679991905740542135e-01 4.835961032172491625e-01
113 6.663327649784623885e-01 4.411563516516049943e-01
114 6.725855926401945739e-01 4.308503541077822740e-01
115 6.545984381518377138e-01 5.017288421306941304e-01
116 6.712503188761754780e-01 4.633780709578019241e-01
117 6.872960199977475870e-01 4.486820709399039764e-01
118 6.686620554711371067e-01 4.809020993852037296e-01
119 6.524574746199220954e-01 4.557365834450575748e-01
120 6.206467884191328999e-01 5.255378829448387190e-01
121 6.215189848560331853e-01 4.800351616830160206e-01
122 6.199425643484420823e-01 4.095409019203810619e-01
123 6.444106346616692571e-01 4.856337429357456825e-01
124 6.506045524174751682e-01 4.731748886219699357e-01
125 6.322610692638771512e-01 4.908009364407423525e-01
126 6.364348694930097583e-01 4.454652043659730332e-01
127 6.085509703505362911e-01 4.157551214419532015e-01
128 6.372787330649160031e-01 4.375044969900894754e-01
129 6.244073658497029111e-01 4.791812565986927619e-01
130 5.758791283435527042e-01 4.522449561376503668e-01
131 5.578259062012943525e-01 5.129060628771386909e-01
132 4.895537666083728534e-01 5.620377846143923550e-01
133 5.144840524497940049e-01 5.327639956014544875e-01
134 4.816648167914682754e-01 5.263200235625661305e-01
135 4.323696813997203736e-01 5.560566465397321911e-01
136 4.263940117330408675e-01 5.502645907258104652e-01
137 4.499241487973062448e-01 6.178254076083573576e-01
138 4.217181468591011950e-01 6.384241768360207070e-01
139 4.050533838079417026e-01 6.017838562770625455e-01
140 4.053630989564114828e-01 6.071794373730050598e-01
141 3.312240802536051132e-01 6.702069430363488678e-01
142 3.441787675600027629e-01 6.991888245303189420e-01
143 3.428461859660473787e-01 6.664473851796272053e-01
144 3.295179289626996577e-01 6.092882931748510034e-01
145 3.450658463560296041e-01 7.170392656269212184e-01
146 3.895682452636137771e-01 6.776824766886547780e-01
147 3.924640053556012198e-01 6.044477879286489497e-01
148 4.094494691340112014e-01 6.191009790073178642e-01
149 3.927578483086608396e-01 6.301230918735141184e-01
150 4.347555819357143414e-01 6.468516376897025522e-01
151 4.128797194870293397e-01 6.557669288339018632e-01
152 4.098093808328235332e-01 5.962881805703766913e-01
153 3.970668511556988411e-01 6.377493702375925944e-01
154 4.074721497794536185e-01 6.082204320071460391e-01
155 3.943242962508620719e-01 6.417343882403251376e-01
156 3.949087538239378081e-01 6.772915014216911445e-01
157 3.580942739860580870e-01 6.589461222789606554e-01
158 3.542479232667088973e-01 7.105049409602284261e-01
159 4.011839968675786072e-01 6.126699271179245621e-01
160 3.842680452483275833e-01 6.442057191671455296e-01
161 3.359006318367921962e-01 6.397814711322873382e-01
162 3.075010626139854653e-01 6.928168407866092116e-01
163 2.894347055629445387e-01 6.693698943846587701e-01
164 3.285697705969646276e-01 6.895314225688889964e-01
165 3.772620712931303855e-01 6.937349631957574481e-01
166 3.398303163105380054e-01 6.560052007058195800e-01
167 3.126183130160263279e-01 6.793123823159699093e-01
168 3.316984824020954292e-01 6.210142592416728613e-01
169 3.156559185119489630e-01 6.542504775044772902e-01
170 3.102328229518407365e-01 6.695762481804274913e-01
171 3.510510699133658208e-01 6.970140061806725518e-01
172 3.555701105321645850e-01 6.898968769791880007e-01
173 3.269480384209507151e-01 6.655065981731367319e-01
174 3.167102744867730801e-01 6.447531691644087237e-01
175 3.269346853530634145e-01 6.811144880926933709e-01
176 3.193630772639975968e-01 6.777981548685780844e-01
177 3.183956740124583851e-01 6.599445336478242385e-01
178 3.077416201347105140e-01 6.712696043081528563e-01
179 3.166471408703129820e-01 7.272484893168937869e-01
180 3.149386500264240163e-01 7.057235812036954936e-01
181 3.031468034470765072e-01 7.066774294204064555e-01
182 3.093328598331670509e-01 7.342469997041780605e-01
183 3.063872762498052182e-01 7.090756163085950581e-01
184 3.030272341190404783e-01 6.739757318625622107e-01
185 3.367839919801671189e-01 6.113945986307827152e-01
186 3.316095971573908563e-01 7.076967618082272704e-01
187 3.547257862586404298e-01 6.811619746517648677e-01
188 3.170459302466032137e-01 6.557742649519362477e-01
189 3.254822299146303832e-01 6.809066845379245780e-01
190 3.183428134834409562e-01 6.911078147673607175e-01
191 3.129049054075962455e-01 7.594806296257163858e-01
192 3.536255816792245876e-01 6.710292286340178158e-01
193 3.672369015821111971e-01 6.666577730421103798e-01
194 3.841483260386900356e-01 6.198389306526536080e-01
195 3.824716050128103562e-01 6.307628128475935014e-01
196 3.430186369815589886e-01 6.903254256342989947e-01
197 3.219245861964731281e-01 6.667159401258274665e-01
198 3.617987368259940606e-01 6.660257744044143502e-01
199 3.511136158394875251e-01 6.752517189679734244e-01
200 3.449503246001853207e-01 6.465966794351842850e-01
201 3.574714587275729660e-01 6.712110266748295695e-01
202 3.351921266953262202e-01 7.065683803656021000e-01
203 3.317505009542269234e-01 6.947042878476532568e-01
204 2.986539738097990782e-01 7.336950798930009787e-01
205 2.720400074304410998e-01 7.840914621183163735e-01
206 3.571310170787650451e-01 6.985182205537998623e-01
207 3.102580465422429823e-01 7.571470982136632166e-01
208 2.454938852125816695e-01 8.250654081830849362e-01
209 3.309546481789242267e-01 7.150839175037748685e-01
210 3.676681175718577443e-01 6.752904565732155140e-01
211 3.351430954918911409e-01 6.972591642574303972e-01
212 3.422839740167198941e-01 7.123069424114016890e-01
213 3.243501808126487695e-01 6.505759305461038533e-01
214 3.610124431963801506e-01 6.850636710661076600e-01
215 3.302719007730637313e-01 6.732595532210348122e-01
216 3.421934495207074600e-01 6.599747638866443333e-01
217 3.780261498211275883e-01 6.321883369316630974e-01
218 3.872001188000467331e-01 6.394894437937364007e-01
219 3.243470666097127419e-01 6.589083120228131918e-01
220 3.414379584080853847e-01 6.900202091938200111e-01
221 3.238313603199215462e-01 7.067274947707550270e-01
222 3.248554036227177533e-01 7.155092635935645928e-01
223 3.346325398298645171e-01 6.902723052092316625e-01
224 3.172883640818541240e-01 7.211709181356619203e-01
225 3.068310940900939587e-01 7.666719758536839624e-01
226 2.815882187967059247e-01 8.037755859450551599e-01
227 2.578500799279003219e-01 8.423781279297826163e-01
228 2.502438256519950999e-01 8.513101501350119893e-01
229 2.522645558985673886e-01 7.402755708929085188e-01
230 2.533959408386274315e-01 8.534489215583328514e-01
231 2.529738202896126276e-01 6.927451521183948246e-01
232 2.547598534513909052e-01 8.527706147611369136e-01
233 2.484321197530178493e-01 8.601996450237083813e-01
234 2.660451508123757858e-01 7.237824338416998238e-01
235 2.599950482562578546e-01 8.394216062328210270e-01
236 2.547025145121504797e-01 7.097707392502050627e-01
237 2.789850778918283591e-01 7.694682684144398266e-01
238 2.598912850145322362e-01 7.511989916042112192e-01
239 2.774670769922020219e-01 7.267457539691998258e-01
240 2.802737328636288328e-01 7.205133526624781792e-01
241 2.895325521567904681e-01 7.527891850359663684e-01
242 2.912039117701141211e-01 6.984322246059435635e-01
243 3.011324564446818952e-01 7.461163375997026392e-01
244 2.912928226316008895e-01 7.473558223182936722e-01
245 2.750726239730645895e-01 7.194957845269447372e-01
246 2.877591911269821168e-01 7.161051420629724884e-01
247 2.912955779694553771e-01 7.502491173549458159e-01
248 2.656352107392507267e-01 7.023155945393714239e-01
249 2.931754567451789195e-01 6.876264248480636887e-01
250 2.927457222468954345e-01 6.740417791822356230e-01
251 3.103912764523534262e-01 7.386725374184651693e-01
252 3.117265965373584025e-01 6.913614080767614967e-01
253 3.063794106407181084e-01 6.738584983735108613e-01
254 3.299879321725373016e-01 6.393995568169741350e-01
255 3.114455557569987265e-01 6.720344047560257161e-01
256 2.841476409240634715e-01 6.535981041252126866e-01
257 3.268028065185384912e-01 6.874504440800650595e-01
258 3.262633038797658758e-01 6.591941409000424690e-01
259 3.208943191876050260e-01 6.767271405576026355e-01
260 3.329516281435395131e-01 6.688267623165853326e-01
261 3.240665523446267793e-01 6.490301674831961964e-01
262 3.202519981080947375e-01 6.692969851619559041e-01
263 3.330186467813941453e-01 6.926039524813484283e-01
264 3.108045759818418574e-01 6.967068462227723469e-01
265 3.186758587384784791e-01 7.097103483382980471e-01
266 3.152774246162292626e-01 6.650752753387926264e-01
267 3.209200137319157542e-01 6.535133141635952603e-01
268 3.263528156436335537e-01 6.959579824454507069e-01
269 3.075384045941276234e-01 6.785780781682754226e-01
270 2.939225487008076398e-01 7.369669976946451317e-01
271 3.036443335112459230e-01 7.008376375325041652e-01
272 3.034422325254022001e-01 6.737164367775706486e-01
273 3.155843500495402187e-01 6.304065563476902723e-01
274 3.163791208107725184e-01 7.092334626381042728e-01
275 3.169702368680539784e-01 6.390139575184046183e-01
276 3.388569334155997481e-01 6.150682101461676377e-01
277 3.360165595661802618e-01 6.728953461519392443e-01
278 3.214657550685068865e-01 6.581362452893645409e-01
279 3.341711733415176910e-01 6.726136634386878921e-01
280 3.289972887292115233e-01 6.616605831347116551e-01
281 3.180962759632747217e-01 6.537838327012908124e-01
282 3.191328585558333986e-01 6.580365070690207263e-01
283 3.190894502755456941e-01 6.526869899035054878e-01
284 3.368203927473721326e-01 6.877067327650104867e-01
285 3.330911857597409487e-01 6.506706518233106307e-01
286 3.416945475768670692e-01 6.708580329613114124e-01
287 3.247710075347736147e-01 6.736032315075302090e-01
288 3.043735208014934912e-01 6.462281960130042968e-01
289 3.835292485827204723e-01 6.244400529138472988e-01
290 3.712769805964455938e-01 6.415187128926281845e-01
291 3.391663225209148869e-01 6.348920812971500238e-01
292 3.252987680340583276e-01 7.154451477367221868e-01
293 3.327937808625228699e-01 7.214049154110594442e-01
294 3.314694072768911703e-01 7.087832145776467030e-01
295 3.144141319459924921e-01 7.779770230045277568e-01
296 2.837413418483058503e-01 7.886312970382287624e-01
297 2.613186147697371120e-01 7.710226741553584118e-01
298 2.872379758201737965e-01 7.896610122258896913e-01
299 2.802790360900371258e-01 7.603331143551130822e-01
300 2.733470069282383230e-01 7.422044848441551324e-01
301 2.792216833566107947e-01 7.995575868426516575e-01
302 2.496099758833467408e-01 7.606338999192862049e-01
303 2.490619189194298311e-01 7.644599707270385291e-01
304 3.183658742583484469e-01 7.400944253554972985e-01
305 3.408889178006466736e-01 7.299507191394016825e-01
306 3.383637648590934743e-01 6.999339567432691922e-01
307 3.268077138603022180e-01 6.996607736229374375e-01
308 3.235695011172634583e-01 7.410442953358439278e-01
309 3.096358959962441926e-01 7.430335674117811706e-01
310 3.269559325553058615e-01 7.034637588291349219e-01
311 3.488108999052731973e-01 7.128537234430993852e-01
312 3.234540678824449622e-01 7.131332704068975570e-01
313 3.311025336238917482e-01 7.178108529001850924e-01
314 3.348021360836400673e-01 6.699233402733499876e-01
315 3.364887667844524421e-01 7.281609234934118824e-01
316 3.270319660102938841e-01 7.263002527735129554e-01
317 3.118555463891249380e-01 6.824048599323520037e-01
318 3.035633083680763233e-01 6.767830991658373430e-01
319 2.987942208332308169e-01 7.541837432187804557e-01
320 3.069593297776799790e-01 6.782204600848423803e-01
321 3.117740033817200662e-01 6.676758497095830469e-01
322 3.585443947928033115e-01 6.530538711654927386e-01
323 3.434300224021961667e-01 7.015785331594470708e-01
324 3.438680886755722255e-01 7.267204086916946304e-01
325 3.353168751896125066e-01 6.799185020726740136e-01
326 3.226034029335322906e-01 6.212035015003051219e-01
327 3.326982995755612404e-01 6.694111603396661891e-01
328 3.154250441168395258e-01 6.600410294700678193e-01
329 3.207035143489159190e-01 6.757090971993100492e-01
330 3.173481596461632526e-01 6.745671378397617435e-01
331 2.973459010792021684e-01 7.384947589916583954e-01
332 3.212529555113535218e-01 6.695039248192283798e-01
333 3.202461982995685186e-01 6.271963239887380359e-01
334 3.140308402944564925e-01 6.970624083224269407e-01
335 2.997378386068054179e-01 6.422779315765676511e-01
336 3.287481083159032869e-01 6.951650271863699659e-01
337 3.027052245261863117e-01 6.884742987683791782e-01
338 3.357231453640590613e-01 6.248691353801717474e-01
339 3.264915383021625428e-01 6.303817530137761915e-01
340 3.523291395452356478e-01 6.201560640649207423e-01
341 3.605290244675842248e-01 6.307654865864485982e-01
342 3.568242322587181770e-01 7.048891841756872445e-01
343 3.578140270471210083e-01 6.382818761170530042e-01
344 3.602946680979898231e-01 6.445848507871988486e-01
345 3.693869176281983635e-01 6.404035415075605142e-01
346 3.314992351263896242e-01 6.407842461876509521e-01
347 3.339799904855104140e-01 6.663293331705338884e-01
348 3.728238219672124765e-01 6.323659898826131665e-01
349 3.455486291852588598e-01 6.423996674828027498e-01
350 3.225103619580180214e-01 6.470694374075266486e-01
351 3.717735523324078306e-01 6.829628335848684229e-01
352 3.738771597657679080e-01 6.639645941462402057e-01
353 3.529319413495826119e-01 6.438969093524030685e-01
354 3.499038636219023446e-01 6.651762107572830596e-01
355 3.767081377357513472e-01 6.421806346998326642e-01
356 3.763372806996375664e-01 6.348578620525415772e-01
357 3.267051446388722913e-01 7.033629282090974044e-01
358 3.397652620500873355e-01 7.066616062183600500e-01
359 3.631842334286622398e-01 6.524755258668454294e-01
360 3.519091315464238368e-01 6.482523450482959859e-01
361 3.503430432639096370e-01 6.587853496684055177e-01
362 3.847969651822903403e-01 6.410641218179317091e-01
363 3.904918147994704269e-01 6.020472547854694989e-01
364 3.814454834659281035e-01 6.448421625630020859e-01
365 3.664732863602423452e-01 6.401089978344259857e-01
366 3.637528948420278296e-01 6.687883066044113534e-01
367 3.518159358893047095e-01 6.624822258435489886e-01
368 3.490283129838161469e-01 6.852396580617412525e-01
369 3.702954144976062234e-01 6.362957338615620184e-01
370 4.154190656799124914e-01 6.129508399204780522e-01
371 4.111920645685407938e-01 6.220367390007700559e-01
372 4.225313174368651170e-01 6.187337479380842220e-01
373 3.622107160315641838e-01 6.737451193656012194e-01
374 3.475472040144240715e-01 6.767855419744877032e-01
375 3.477845357254512049e-01 6.546158307511564800e-01
376 3.478691022250572917e-01 6.700063944237929503e-01
377 3.379301560460934439e-01 6.760715105584775841e-01
378 3.405421550319387980e-01 6.736500936946289153e-01
379 3.448775022708156501e-01 7.200585581278095004e-01
380 3.097720670455191838e-01 7.589811739169828320e-01
381 3.188297819050363580e-01 7.706412161566299490e-01
382 3.282197506371433704e-01 6.994392863699464558e-01
383 3.109571685653736983e-01 7.845590684327660158e-01
384 3.195555216383434427e-01 7.489313722918001792e-01
385 3.227429256326592166e-01 7.186507003197484256e-01
386 3.313688145378279049e-01 7.250519718986988549e-01
387 3.423231670198413346e-01 6.776688254228280250e-01
388 3.295967215719991517e-01 7.033129704766557522e-01
389 3.414347406335399016e-01 6.857735252893445432e-01
390 3.480315807994830424e-01 6.809892189676323149e-01
391 3.476860851799579155e-01 7.213328953751712014e-01
392 3.362376413099775752e-01 6.867676242083170512e-01
393 3.151285384165118386e-01 7.200209576386710220e-01
394 3.120593659225776584e-01 7.564447665017172140e-01
395 3.410876559428391852e-01 6.836587636664277490e-01
396 3.508261043694272385e-01 6.391635627013179111e-01
397 3.494479836215261259e-01 6.295391835691888094e-01
398 4.234903472484916609e-01 6.138378039842811162e-01
399 4.159321953514503734e-01 5.873325679077910921e-01
400 3.745984215806824058e-01 6.014407799185585990e-01
401 3.980131997399242727e-01 6.667459963292720060e-01
402 4.136384755033660210e-01 6.359076812805063428e-01
403 3.839042677788097047e-01 6.390891698670136956e-01
404 3.710133077091117837e-01 6.509652194570306749e-01
405 4.061717618316970646e-01 6.240359495288263503e-01
406 4.070186790638917196e-01 5.972180618711377953e-01
407 3.755660175716089566e-01 6.297049977408668564e-01
408 3.450592349032301498e-01 6.896542911267516951e-01
409 3.641859294886859999e-01 6.520124733981608189e-01
410 3.547881991826291048e-01 6.638260322849860451e-01
411 3.701569235028932536e-01 6.307686152259163181e-01
412 3.812413513117096087e-01 6.164851552506543930e-01
413 3.894494004976325474e-01 6.403273097940248570e-01
414 3.579078779413198963e-01 6.533693151461144044e-01
415 4.105672896577685083e-01 6.254406392466960174e-01
416 3.879672621107180253e-01 6.327860111701090196e-01
417 3.739228181845124510e-01 6.028643262640602796e-01
418 4.002958959206356360e-01 6.588525084779787155e-01
419 3.919246713182802377e-01 6.044745089561903706e-01
420 3.848156270473082063e-01 5.978938569962303218e-01
421 4.231509866266874309e-01 6.189698025643654011e-01
422 3.905516010582070763e-01 6.559695347331799820e-01
423 4.184487557604065211e-01 5.992710703105361691e-01
424 4.137879871862535919e-01 6.037945491827393374e-01
425 4.298732125950711636e-01 5.953121416934258336e-01
426 4.293580914411378457e-01 5.907554107739980687e-01
427 4.172390167864793442e-01 5.937699566711226451e-01
428 4.012216302662987011e-01 6.742080053725973965e-01
429 4.167594404042744838e-01 5.965214942668222164e-01
430 4.043737086395574054e-01 6.016967006861708711e-01
431 4.145188880260987085e-01 6.076279523189399567e-01
432 3.961880521121129983e-01 6.138289532904431800e-01
433 3.433065412107791370e-01 6.669536612559284761e-01
434 3.744193292048850763e-01 6.517067626561068305e-01
435 3.679454291440691360e-01 6.143153588120767727e-01
436 3.838430852982848696e-01 6.116082455500370108e-01
437 3.807668580437336137e-01 6.028386068084294891e-01
438 4.063062142604144666e-01 5.500236081927940557e-01
439 3.861363755833657763e-01 6.485950014341449466e-01
440 3.655845049059709972e-01 6.008684585671475453e-01
441 3.336491778645092054e-01 6.669849008830379677e-01
442 3.353192707101677050e-01 6.779197064112506554e-01
443 3.301315451631298692e-01 6.702184486904603222e-01
444 3.331513562784824134e-01 6.427881239110799783e-01
445 3.351413317980409534e-01 6.594434026323259257e-01
446 3.403734447898316140e-01 6.580790918778164356e-01
447 3.359464891398167841e-01 6.434084352739430912e-01
448 3.448412445760069556e-01 6.748410498784601641e-01
449 3.435523326936337218e-01 6.602204973118791509e-01
450 3.221512770325764552e-01 7.512433923216333964e-01
451 2.783535813454691143e-01 8.066647296498803410e-01
452 2.679008903192788282e-01 8.364534774861474009e-01
453 2.532418418060742304e-01 8.601819877614131915e-01
454 2.479775737771260646e-01 8.439732033353408713e-01
455 2.627036175014572095e-01 8.326712120099242220e-01
456 3.289429189703468870e-01 6.574230696407665775e-01
457 3.816563529925711684e-01 6.337397881614085238e-01
458 3.778841027547734654e-01 6.679088656563593185e-01
459 3.712795320553000100e-01 7.082964337565891277e-01
460 3.718593489725160461e-01 6.897371186154723777e-01
461 3.582187426135483577e-01 6.508657208404534655e-01
462 3.810144692741926908e-01 6.564142627224355264e-01
463 3.997905090538335648e-01 6.740230738722992054e-01
464 4.186377077221797860e-01 6.017901992063432459e-01
465 3.448730446892624424e-01 6.398423204122227759e-01
466 3.315719718378284941e-01 6.549071725623014650e-01
467 3.110107025999583330e-01 7.223979101451567519e-01
468 3.202332341958169515e-01 7.354480412247205168e-01
469 3.153064424445606861e-01 7.223198917454147772e-01
470 3.434091271447191618e-01 7.142078946605409095e-01
471 3.312273719416126694e-01 7.147539756174972059e-01
472 3.345924208754104123e-01 7.167431615514507914e-01
473 3.370534817666339666e-01 6.874840262226432630e-01
474 3.215416650782167429e-01 6.623094571688069587e-01
475 3.124948097615790066e-01 6.819887632494261442e-01
476 3.201042130783968709e-01 7.275607068814168299e-01
477 3.314241683397269322e-01 6.758922744941092686e-01
478 3.408377863570424826e-01 6.753859489556129914e-01
479 3.334906683176427356e-01 6.930455683945475620e-01
480 3.206207252511080186e-01 7.067226832299002837e-01
481 3.178102799149999380e-01 6.697189131872381962e-01
482 3.096283526682304665e-01 6.944844619936556551e-01
483 3.173723914489455789e-01 6.885844034547299319e-01
484 3.195920489191939606e-01 7.019297347873890702e-01
485 3.194310255218588135e-01 6.724822485835262320e-01
486 3.508535417547665181e-01 6.629734060167186138e-01
487 3.440828756783221309e-01 6.750447766858456156e-01
488 3.394351752009170942e-01 6.814761922944071459e-01
489 3.653022817264401367e-01 7.106434436835356028e-01
490 3.247786361767705521e-01 6.842410061922659104e-01
491 3.230773124552245301e-01 6.484837057612653499e-01
492 3.615012356999015020e-01 6.884332164152479061e-01
493 3.485899763804251594e-01 6.539388478456321652e-01
494 3.940503665942778899e-01 6.490366615280854790e-01
495 4.009260613722931410e-01 6.434799184455166632e-01
496 4.039921674646155259e-01 6.787272447008007026e-01
497 4.145075298004946562e-01 6.332247426455783756e-01
498 3.812153067690471353e-01 6.395044807968285339e-01
499 3.444534738889068470e-01 6.330425588297875494e-01
500 3.232340935698890250e-01 6.446316530166293912e-01
501 3.253419975718554458e-01 6.360647604547819967e-01
502 3.452560040275182152e-01 6.491617027399461115e-01
503 3.364946013639751876e-01 7.065455533353942608e-01
504 3.251189358700171672e-01 6.930414492256407044e-01
505 3.224831122981425269e-01 6.731580585083376533e-01
506 3.152378949815655140e-01 7.068089548744250772e-01
507 2.786289896642670794e-01 7.180235585457594993e-01
508 2.949415085711531992e-01 6.826908087451999396e-01
509 2.796713291386878075e-01 7.249846192378809340e-01
510 2.936522756891951635e-01 7.104531363685939738e-01
511 3.019046260945288940e-01 7.039991419920000881e-01
512 3.437034652251709232e-01 6.727097822739325217e-01
513 3.239092320124711821e-01 7.060530655498155062e-01
514 3.306818208525074132e-01 6.879670568828596400e-01
515 3.567908220465975111e-01 6.705935748887487113e-01
516 3.474441915382036061e-01 6.804200060454025367e-01
517 3.516724205349161525e-01 6.565645611321841990e-01
518 3.421200378875297599e-01 6.462866185659672524e-01
519 3.552778566182795417e-01 7.060458492896625193e-01
520 3.906546060993141278e-01 6.726069545156627694e-01
521 3.754240264970712393e-01 6.679584930169425450e-01
522 3.512215843777068969e-01 6.898028561426891025e-01
523 3.218074189920968609e-01 6.922431206497866585e-01
524 3.302361841680266363e-01 6.893859676973224104e-01
525 3.401802729485893240e-01 7.018529021279503732e-01
526 3.208162636021603675e-01 6.454898797161391366e-01
527 3.158691889147230980e-01 6.737678128256138210e-01
528 3.341932089818293594e-01 6.906669001346572578e-01
529 3.373438419394323429e-01 6.765800087480124958e-01
530 3.182607299401389866e-01 7.559451510931708418e-01
531 2.730440174744471760e-01 8.067050302043516918e-01
532 2.471573988363677810e-01 7.751275175115149851e-01
533 2.601474606008041812e-01 7.299863619160359418e-01
534 2.711224676977068149e-01 7.238440843418735282e-01
535 2.451051848075380124e-01 8.656489487623389989e-01
536 2.847402935139709546e-01 7.282858382869054070e-01
537 3.087248681319005872e-01 6.884360056810808759e-01
538 3.045146135177475566e-01 7.006336650272856348e-01
539 3.217582176902412661e-01 6.868160989706036945e-01
540 3.073655259172666798e-01 7.190273649293509317e-01
541 3.022625658082563893e-01 6.889181920869229536e-01
542 3.209696258315958839e-01 6.535468925143412822e-01
543 2.942387224197278162e-01 7.852449918194654988e-01
544 2.993246303079866721e-01 7.783141611148752803e-01
545 3.131444257505919815e-01 7.569710624245805652e-01
546 2.866803026671660426e-01 7.204488879706398841e-01
547 3.199858868228592224e-01 7.040500200010146870e-01
548 3.138496828160646235e-01 6.824167104350620239e-01
549 2.901914237923994278e-01 6.957971734693636501e-01
550 3.727469038298468207e-01 6.697071744569849105e-01
551 4.162492039534594346e-01 6.127639539755888043e-01
552 3.967312766613156905e-01 6.460317472957640694e-01
553 4.087488881741931368e-01 6.038466836327196496e-01
554 4.088017207324016189e-01 6.236825234458509559e-01
555 3.858727509050658977e-01 6.367176386867757776e-01
556 3.672476675429541260e-01 6.160002480391030266e-01
557 3.852955646582632565e-01 6.559715759245545730e-01
558 3.461028817979831529e-01 7.024818278838054209e-01
559 3.344897854844133267e-01 6.798750402681433824e-01
560 3.516662983053533420e-01 6.855494501809915597e-01
561 3.676402587020263790e-01 6.958937097340119893e-01
562 3.655925480434690789e-01 6.539035273564447470e-01
563 3.375050693848258287e-01 6.510917562350263532e-01
564 3.891328857711786604e-01 6.608183822877371494e-01
565 3.882653841268838835e-01 6.324744144869239859e-01
566 3.393515574733540485e-01 6.557220350093887484e-01
567 3.197681503828546101e-01 6.647853612938308121e-01
568 3.627322222669841500e-01 6.943317688226587903e-01
569 3.627507063309179380e-01 6.692487228896899509e-01
570 3.427835146739079963e-01 7.018227440132317474e-01
571 3.284446686061822107e-01 6.785261862577948166e-01
572 3.034298045333550520e-01 7.334156495134438458e-01
573 3.236522182474513287e-01 7.027503472556793085e-01
574 3.221647118775227137e-01 7.308268539318928392e-01
575 3.177470556439590532e-01 7.505931480416533352e-01
576 3.140817472066704252e-01 7.222047860170816014e-01
577 2.832872685570676508e-01 8.055139718189587850e-01
578 2.721941350508500501e-01 8.149776846264698005e-01
579 2.490495947158787027e-01 8.701143027974275190e-01
580 2.895741042814867217e-01 7.269375716564441259e-01
581 3.214974587510053827e-01 7.740462271479201517e-01
582 3.251726006935548030e-01 7.177089775151364037e-01
583 3.226158145190814452e-01 7.478897931297066037e-01
584 3.188790891020708562e-01 7.529233436809592561e-01
585 3.312144926356108687e-01 7.530274550973186098e-01
586 3.454801431169675641e-01 6.891358623506512737e-01
587 3.675591859246487014e-01 6.209380805580480001e-01
588 3.691179226685589732e-01 6.717864301277506334e-01
589 3.818227580100558294e-01 6.626662850112571279e-01
590 3.789663598793714394e-01 6.521283573475007422e-01
591 3.577773337409926313e-01 6.784565596639499097e-01
592 3.452740427781685328e-01 7.080610969836358404e-01
593 3.424626424278054415e-01 6.771485574583339107e-01
594 3.280691609315990465e-01 7.122456347227590356e-01
595 3.241029446020178839e-01 7.360956265951140720e-01
596 3.227613616038852995e-01 6.492590959976873854e-01
597 3.333329171611729702e-01 6.906943803560703365e-01
598 3.181276526889675327e-01 7.491130574475716175e-01
599 2.928180869801148556e-01 8.008707111424984149e-01
600 2.513286014998795115e-01 8.360519479436788748e-01
601 3.459709086215508322e-01 7.122952782020268714e-01
602 3.505570946322630332e-01 7.086927576908770288e-01
603 3.346054104615527880e-01 7.027609134625661946e-01
604 2.978847342985521673e-01 6.945353702571559484e-01
605 2.988621898384247744e-01 7.658273320498146797e-01
606 3.001026245190253072e-01 7.394521904907491727e-01
607 2.993567848227548511e-01 7.609438791863526452e-01
608 3.086900987232704674e-01 7.297035029330281031e-01
609 3.383149619245455764e-01 7.464839469528598004e-01
610 3.175948191129427389e-01 7.138339900380644698e-01
611 3.137930758331048953e-01 7.385121355218382533e-01
612 3.166811526705201052e-01 7.214359998420232234e-01
613 3.043746447276743927e-01 7.378212352074364766e-01
614 3.091545049335000517e-01 7.574647789218140748e-01
615 2.738331302898792674e-01 8.337147144356453765e-01
616 2.862954792378765156e-01 7.757803031545653649e-01
617 2.945462803385110462e-01 7.872174250115048233e-01
618 2.801081795013974918e-01 7.736677670500683446e-01
619 2.931079944849863117e-01 7.819854605639496858e-01
620 3.010325449637493711e-01 7.585098602722429861e-01
621 2.576268306832015798e-01 8.339640837640801552e-01
622 3.176909729987042463e-01 7.527488490055496140e-01
623 3.032573275029121218e-01 7.817318766642190608e-01
624 2.235680535735058427e-01 9.004925961702066051e-01
625 2.607897089757144071e-01 8.690749025201852662e-01
626 2.811313410532215729e-01 8.146677008569986889e-01
627 2.297701283633552249e-01 9.032645999001845949e-01
628 2.355476827007531582e-01 8.401424330203370872e-01
629 2.351664150215496685e-01 8.299016147837022794e-01
630 2.984797954675285636e-01 7.811130392787704046e-01
631 3.024371077739900771e-01 7.499424519876678463e-01
632 3.051831685386558468e-01 7.782881033430920636e-01
633 3.337462410926729794e-01 7.101856128703549764e-01
634 3.566832476689705822e-01 7.145829142226003405e-01
635 3.212973679385691672e-01 6.950329164533118886e-01
636 2.957342601146020211e-01 7.193923181270930334e-01
637 2.821285422900735584e-01 7.751228135989884915e-01
638 2.650100145479537539e-01 7.759745312771905157e-01
639 2.780330146549872539e-01 7.608418011199370445e-01
640 2.643570423472296205e-01 7.757033157966155557e-01
641 2.606855169583449094e-01 8.079703612979013405e-01
642 3.119913547752427574e-01 7.432832969729731287e-01
643 3.169671498353239802e-01 6.837545915720907308e-01
644 3.161991439121183411e-01 7.117319725428203903e-01
645 3.191815885796121521e-01 7.094372447729180298e-01
646 3.259308864070371015e-01 6.875906077812954376e-01
647 3.327797826001029358e-01 6.654297612613703228e-01
648 3.066942222454857592e-01 7.053551371605891740e-01
649 3.248728610996307609e-01 7.117039154933344491e-01
650 3.417623830058167944e-01 7.131670424397147379e-01
651 3.904283769911096047e-01 6.692301977622244769e-01
652 4.091005299828565644e-01 6.623431654111491262e-01
653 4.259885833992090309e-01 6.874169386403524706e-01
654 3.619891611038799639e-01 7.011733851368351367e-01
655 3.697860887417515618e-01 7.316278276989657270e-01
656 3.291958934467549280e-01 7.337124333310880431e-01
657 3.391398084917631173e-01 6.480845207021010967e-01
658 3.251569462079807460e-01 6.898110535050544501e-01
659 3.603134545851970905e-01 6.978851462794504190e-01
660 3.818776349148357840e-01 6.450670686746787785e-01
661 3.891892187795030766e-01 6.549647261333730874e-01
662 4.106004158287729355e-01 6.251021548535594663e-01
663 4.133902676167043877e-01 6.012061050837558263e-01
664 4.017911096130771798e-01 6.718731491683137547e-01
665 3.928728322703531894e-01 6.835266744698974550e-01
666 4.037827949978402553e-01 6.625634467814280892e-01
667 3.927113351064573377e-01 6.649756672841393712e-01
668 3.782218159083737263e-01 6.528831667534734651e-01
669 3.936942862651879871e-01 6.839673195292540475e-01
670 3.604662659450735829e-01 7.155803350051441747e-01
671 3.485129945181847377e-01 7.106619708718608930e-01
672 3.478615575166704166e-01 7.306165016501259268e-01
673 3.548307853367120290e-01 7.102011926355284999e-01
674 3.480076175376186076e-01 7.073247318513494752e-01
675 3.510842686798423817e-01 6.998997868310400383e-01
676 3.477288377672911879e-01 7.372416676684491188e-01
677 3.679772299586789863e-01 6.973856427896599763e-01
678 3.539426137875015810e-01 6.979566192564741200e-01
679 3.278668262902449948e-01 7.082182808866980261e-01
680 3.150168134607811976e-01 7.334273438211533769e-01
681 3.033312265264361263e-01 6.996563111116069766e-01
682 2.825901690485399520e-01 7.266189717314682772e-01
683 2.915257523737665446e-01 7.099512255160677077e-01
684 3.418381425969926335e-01 6.856933517720130711e-01
685 3.271649818018000921e-01 7.104041631571746951e-01
686 2.957163717812832937e-01 7.393126750913519007e-01
687 2.755882662822699003e-01 7.415975598808526303e-01
688 2.845784882330162913e-01 7.107101780448700223e-01
689 2.694370811915426378e-01 7.341226849029388601e-01
690 2.936585911804948101e-01 7.509664179335464596e-01
691 2.763666959315868588e-01 7.408581565583591821e-01
692 2.847316136583795676e-01 7.266191620329779388e-01
693 2.901993894163379939e-01 7.501109821580408399e-01
694 2.968785702997153164e-01 6.986785554209886673e-01
695 2.856033928350161233e-01 6.978785830494835807e-01
696 3.045359449633092130e-01 7.114979983328769686e-01
697 3.128618577425836822e-01 7.437096433607679469e-01
698 2.852011238823072836e-01 7.217744232507479207e-01
699 3.064478788661295083e-01 6.683822000058192714e-01
700 2.962636109575205734e-01 6.763505561567748625e-01
701 2.969140740969560266e-01 7.212254705263578813e-01
702 3.156350791140933865e-01 7.118907692534596210e-01
703 2.793420424611517960e-01 6.879152903287990561e-01
704 2.911653800914399404e-01 6.849723677558083867e-01
705 2.792373139382702263e-01 6.608979996628200348e-01
706 3.327369896649390868e-01 7.519568476257293410e-01
707 2.918848669585721867e-01 7.851274292109799990e-01
708 2.835672124499576952e-01 7.079891487362782732e-01
709 3.144706834224381131e-01 7.298047674158489873e-01
710 3.074827562093106481e-01 7.743207460708703138e-01
711 3.423450317753861660e-01 7.348931529130539042e-01
712 3.476881584839595085e-01 6.738452555069838201e-01
713 3.321043446610197902e-01 7.290130266782330892e-01
714 3.736154033839518274e-01 7.104128733210505198e-01
715 3.421550980452108814e-01 6.919669413860658480e-01
716 2.987289349856910303e-01 7.916672225166373478e-01
717 3.806085245597147781e-01 6.493783177503461568e-01
718 3.823100006964183506e-01 6.343401591844330945e-01
719 3.559781673081469089e-01 6.696476554560966132e-01
720 3.748053558458104839e-01 6.839509280114847156e-01
721 3.679807322682872583e-01 6.818007803064045635e-01
722 4.247941372647337510e-01 6.381733297780654013e-01
723 4.044337210219369760e-01 6.294165357149303919e-01
724 3.905996668108885350e-01 6.557582102984115258e-01
725 4.091875968429247723e-01 6.514082134249784550e-01
726 4.127116871990701430e-01 6.581762787758007605e-01
727 4.406454466001518133e-01 6.080816761216594202e-01
728 4.695558901181489109e-01 5.942195069714906186e-01
729 4.437519675067955194e-01 6.263654237872114949e-01
730 4.006745103702170629e-01 6.698891530050589127e-01
731 3.743589636333641280e-01 6.860851670988673545e-01
732 3.725633503359253029e-01 6.964822288004927087e-01
733 3.963248669609846231e-01 6.437584894081120890e-01
734 3.938686967939706296e-01 6.862147406749840028e-01
735 3.855577699025815597e-01 7.117730347780950595e-01
736 3.639714436106729623e-01 6.678916627462933020e-01
737 3.915213829008731272e-01 6.720186612334321241e-01
738 3.875124511996685950e-01 6.408901797263276690e-01
739 3.823663126366945719e-01 6.736208624006759793e-01
740 4.096547739156534140e-01 6.328684004543296826e-01
741 3.963629847772583426e-01 6.362105935446858984e-01
742 3.442298722328392402e-01 6.479155525139053129e-01
743 4.046704320825444401e-01 6.598724122642969370e-01
744 3.916604566046540947e-01 6.639652260273289919e-01
745 3.019693018596922296e-01 6.675916223992338638e-01
746 3.138269103354978107e-01 7.079980284808308211e-01
747 2.847567841970987113e-01 6.929160297361799392e-01
748 3.125979062291923682e-01 7.559859323938075137e-01
749 2.989723592323412782e-01 7.438011213550842493e-01
750 3.103948708582956462e-01 7.072659987020948336e-01
751 3.045866835657905503e-01 7.329918491612912312e-01
752 3.107804817296879740e-01 7.396719247472208769e-01
753 3.046304101816448839e-01 7.327841848249367906e-01
754 3.196305816926781618e-01 7.298631736179201912e-01
755 2.939551045221086567e-01 8.132142644764788209e-01
756 3.037109719568903965e-01 7.017726844869942582e-01
757 2.708360281239940437e-01 7.633909265726748217e-01
758 2.932268268900737329e-01 7.871884579960113371e-01
759 2.797861343652153221e-01 8.148203034610197459e-01
760 2.778400200780969387e-01 8.145376524625251857e-01
761 2.703768893945001084e-01 7.737275326126247244e-01
762 3.198232828853361243e-01 7.150988066490838735e-01
763 3.072206008065886396e-01 7.078311624395986490e-01
764 3.034426726907274441e-01 7.563059271969331254e-01
765 3.149999941352537025e-01 7.311249080418719126e-01
766 3.151569355282963225e-01 7.426084649055337827e-01
767 3.353248916097476551e-01 7.018739763608682347e-01
768 3.070326377461073397e-01 7.269136508718783141e-01
769 3.045707350869394925e-01 7.280772172501023265e-01
770 3.164559717392166349e-01 7.339645530956064867e-01
771 3.188812614662049905e-01 7.127036853320436460e-01
772 2.948979695806673851e-01 7.038615744066255564e-01
773 3.291639165646271792e-01 7.639523533748677764e-01
774 3.138981999511171184e-01 7.273401333300901772e-01
775 3.350168003978020170e-01 6.838225635246190093e-01
776 3.371682633534483498e-01 7.033303223133027249e-01
777 3.498441207649390927e-01 6.800270079831731707e-01
778 3.633105776684406596e-01 6.312971068049357815e-01
779 3.243954602975288593e-01 6.998781896618960774e-01
780 3.154523698389609665e-01 7.199347002734052259e-01
781 3.589218320560272901e-01 6.642781265212454045e-01
782 3.336142642807434777e-01 7.181890530100568659e-01
783 3.208448361040737717e-01 7.003777622398894565e-01
784 3.034007678193524349e-01 6.617468459559727734e-01
785 2.483355774238234781e-01 7.972687851660688052e-01
786 3.193563764259519377e-01 6.808327422368680715e-01
787 2.894435018361916634e-01 7.218326665235114126e-01
788 3.241683574327227091e-01 6.911263369766728060e-01
789 3.335080414356889067e-01 6.302267261565173140e-01
790 3.260305957525130305e-01 6.600382336455794530e-01
791 3.311141254410425727e-01 6.380905800092347979e-01
792 3.675702284988832669e-01 6.900097758702388173e-01
793 3.705190164721818280e-01 6.769493171697721356e-01
794 3.318914311716515964e-01 6.465999159606263813e-01
795 3.939782931128621990e-01 6.588290996259594801e-01
796 3.659004276935154398e-01 6.423984887250488995e-01
797 3.606042034175729327e-01 6.605530406077791961e-01
798 3.444627545843368943e-01 7.298746457132146981e-01
799 3.622075017979285994e-01 7.037236382852845029e-01
800 3.447154471411443821e-01 7.045007582611630959e-01
801 3.520547607908500742e-01 6.841843051528911923e-01
802 3.844482202399202020e-01 6.520206915431645545e-01
803 3.675853227703447246e-01 6.680555829640892895e-01
804 3.721224726166734720e-01 6.577647753491792093e-01
805 3.767607645174779196e-01 6.501548681528163121e-01
806 3.605250715629448321e-01 6.996673166650460018e-01
807 3.647347176067590735e-01 6.988913450669084204e-01
808 3.525357757227838285e-01 7.350820081997159194e-01
809 3.489156541769938835e-01 7.251277881600322051e-01
810 3.220235890051041383e-01 7.316287616277601380e-01
811 3.539452151018433468e-01 6.846278914536680915e-01
812 3.207400164949533727e-01 6.138980124393587090e-01
813 3.378429183887380338e-01 6.908864251041714200e-01
814 3.039093169653365734e-01 7.017863481827620875e-01
815 3.039087694388728500e-01 7.269650151253125303e-01
816 2.831930109351985525e-01 8.048457890405151804e-01
817 2.799676294462647985e-01 7.942085999826852261e-01
818 2.582330557517882874e-01 7.606229348322185446e-01
819 2.619547235698320709e-01 7.933974117764849288e-01
820 2.669519086489198778e-01 8.091626634317551359e-01
821 2.627562775450184018e-01 7.888862439084132205e-01
822 2.536459498839413462e-01 8.015163026771658927e-01
823 2.607731609584590937e-01 7.930486833236127797e-01
824 2.765891897977071912e-01 7.694775057611581426e-01
825 2.748160160348580572e-01 7.636113260157852967e-01
826 2.627553035557155248e-01 8.082523015356989360e-01
827 3.021004370108591464e-01 7.721393878289730672e-01
828 3.062016733054321871e-01 7.219984248028900042e-01
829 3.133770140477862287e-01 7.219912304508926404e-01
830 2.662724421843132294e-01 7.870864552006585635e-01
831 2.911436009090166976e-01 7.781013565951885314e-01
832 2.779852664367363224e-01 8.059435665071843502e-01
833 2.691938133362309915e-01 8.230455329949522003e-01
834 2.684075278485856808e-01 8.368431812311669660e-01
835 2.486472865030137924e-01 8.803250162316376137e-01
836 2.406874510335275941e-01 9.005172378347893192e-01
837 2.553040333090982328e-01 8.188650003087248885e-01
838 2.576980816694749432e-01 8.282171982790080822e-01
839 2.612203037958522600e-01 8.139209772496922568e-01
840 2.421053037192134605e-01 8.928958083913752786e-01
841 2.410381153099636076e-01 8.004109037994218134e-01
842 2.650563595708956832e-01 7.547387725420545701e-01
843 2.661572182882282478e-01 8.067382739288566640e-01
844 2.881693085947756860e-01 7.786760529237196637e-01
845 3.079078486601867226e-01 7.737086516104288991e-01
846 3.103621611943919723e-01 7.221538616211994333e-01
847 3.093751208387481300e-01 7.060490381324445730e-01
848 3.120637819354152298e-01 7.034363093556116331e-01
849 3.138313412820391557e-01 7.177913947336055367e-01
850 3.132732872679556135e-01 7.499600280221878634e-01
851 2.967728471556928538e-01 7.261781163094116476e-01
852 3.185770791365138965e-01 7.410081593237680675e-01
853 3.218768817458971809e-01 6.984684290773284232e-01
854 3.287611666900561724e-01 6.846434559078811155e-01
855 3.442857171324356091e-01 6.862559534624883550e-01
856 3.259874392828689404e-01 7.102811590281206122e-01
857 3.162132130041180322e-01 7.378148288102246433e-01
858 3.046855092598670933e-01 7.073137557062214587e-01
859 3.344386103564604418e-01 6.932635777329211324e-01
860 3.353698768671643515e-01 7.038649215057881658e-01
861 3.264879506707907275e-01 6.794530237518261462e-01
862 3.399044672032581760e-01 6.749948823127649433e-01
863 3.315336096940534327e-01 6.779722756291678420e-01
864 3.284934712034808801e-01 7.417196647379352692e-01
865 3.324641066426018976e-01 6.950687306388046993e-01
866 3.350613165821400563e-01 6.852649635910540438e-01
867 3.130481300605564843e-01 7.246778860126036337e-01
868 3.049607921933294996e-01 6.819898207400164614e-01
869 3.219833170070639516e-01 7.314074432659534164e-01
870 3.260022645958503551e-01 7.197531592746695406e-01
871 3.251854081723191126e-01 7.030637411515737734e-01
872 3.291284687060208602e-01 7.111220027454641102e-01
873 3.201669191825941563e-01 7.010845844002285832e-01
874 3.181343145655156635e-01 6.642022862055028121e-01
875 3.115354204102727120e-01 7.147864289387770853e-01
876 3.010652190138790596e-01 7.299177249316251004e-01
877 3.137632231876433808e-01 7.255252172696242674e-01
878 3.096442372158803025e-01 7.603672239721813719e-01
879 2.863945337323092755e-01 7.816770816602530703e-01
880 3.120885814601387365e-01 7.523069782046482024e-01
881 3.143577145031342113e-01 7.772494702742177575e-01
882 2.886551448618563387e-01 8.284022053915368611e-01
883 2.826436642986192016e-01 8.482243358256152943e-01
884 2.687623291634831935e-01 8.309046185458229816e-01
885 2.676099080681029752e-01 7.873361573623727239e-01
886 2.769292969863403897e-01 8.226935054228523558e-01
887 2.800676115822990919e-01 7.894997492333645228e-01
888 2.916889119575118983e-01 8.146089798804728721e-01
889 2.785586084144493491e-01 8.591093665359966769e-01
890 2.530457484416882008e-01 8.711130175718491131e-01
891 2.816661027338558942e-01 8.119014715512482550e-01
892 2.686713413122420735e-01 8.044912711826627261e-01
893 2.840689544585732751e-01 7.865724714736669343e-01
894 3.025089144909793304e-01 7.746550450036652213e-01
895 3.028042411868846484e-01 7.742673205115536694e-01
896 3.113324607650687081e-01 7.559189447656430305e-01
897 2.947856430651696891e-01 7.868483163993057472e-01
898 2.929783205999913487e-01 7.972907471610828356e-01
899 3.067491230371903188e-01 7.610091058921142348e-01
900 3.090029730959766852e-01 7.630592769819568577e-01
901 3.216001900825642967e-01 7.498015112433110696e-01
902 2.766697372837011448e-01 7.337701697110998733e-01
903 2.823477940966076516e-01 7.529548078160946956e-01
904 2.812329419954289755e-01 7.795537599685133934e-01
905 2.954784405982488482e-01 7.894939064467657586e-01
906 2.985420667255795357e-01 7.567609768197683939e-01
907 3.047713447974799150e-01 7.229827345837978037e-01
908 3.142692555073876570e-01 7.206275608017482792e-01
909 3.024293508165875055e-01 7.420866352623622930e-01
910 2.928500136859537584e-01 7.708620166416513264e-01
911 3.159465900619786716e-01 7.356389196871701008e-01
912 3.158801387588945353e-01 7.102576245252656406e-01
913 2.709834094466893606e-01 7.468797270205679295e-01
914 2.770440284912928930e-01 8.059706404424674675e-01
915 2.618723669116159725e-01 7.655197897062170354e-01
916 2.501190510976052939e-01 8.759413885466023064e-01
917 2.460258909097828017e-01 8.739211731840844655e-01
918 2.442840804021304546e-01 8.621551120456292239e-01
919 2.521549431129488372e-01 7.562199819584964899e-01
920 2.503493741582430432e-01 7.329974655837616648e-01
921 2.525944594188131442e-01 8.592135178749433777e-01
922 2.542765567935530435e-01 7.865073345696813600e-01
923 2.930132745607812450e-01 7.676982770934928091e-01
924 3.089413959317651726e-01 7.536878752762989908e-01
925 3.118425035811708268e-01 7.453433516166809714e-01
926 2.997069936779677146e-01 7.681462905199524238e-01
927 3.497243552515276743e-01 7.128805323123660331e-01
928 3.301293363954472815e-01 7.300318977237043594e-01
929 3.231556366298573013e-01 7.313579144545845345e-01
930 2.894071154140554492e-01 7.532000225705690610e-01
931 2.628637301910394242e-01 7.770138928814211976e-01
932 2.552428659600829430e-01 8.131078576312408268e-01
933 2.582669810319428993e-01 7.792251757879703478e-01
934 2.564866684559638510e-01 8.015222954133188749e-01
935 2.963632222816933171e-01 7.531901472602823278e-01
936 3.116273547258148202e-01 7.247445039894799823e-01
937 3.051125242118707392e-01 7.262426498622367443e-01
938 3.173496314360789161e-01 6.960243141340738404e-01
939 3.083306496535630492e-01 6.909933697541641440e-01
940 2.692911184704690486e-01 8.122031279529947634e-01
941 3.072903470469852683e-01 7.772834980888725376e-01
942 2.867258459178358976e-01 7.388898529380375502e-01
943 2.932440187201385551e-01 7.102918428529205741e-01
944 3.066505206693038721e-01 7.029252709555843248e-01
945 2.972007262206116662e-01 7.512990157405809999e-01
946 2.879507783814054256e-01 7.246476418304719225e-01
947 3.129629468246974411e-01 7.214654811394027867e-01
948 3.433259609494007103e-01 6.732566797929783187e-01
949 3.201499002301688157e-01 6.806674413822816350e-01
950 3.339406807476278383e-01 6.863257926443965262e-01
951 3.375113699667509071e-01 7.019681997370610382e-01
952 3.328191706924735760e-01 6.896176774994180469e-01
953 2.966792016266089904e-01 6.905815974283433523e-01
954 3.387415455086943417e-01 7.276998294525774957e-01
955 3.405034704893621367e-01 6.838841426715269733e-01
956 3.309807615190029639e-01 6.536007220056301303e-01
957 3.635154442649725648e-01 7.037836476661428753e-01
958 3.576519906933637860e-01 7.188464125508898794e-01
959 3.434378519945140429e-01 6.989074666893519971e-01
960 3.333811840938669113e-01 6.927105945432734391e-01
961 3.300907578849671120e-01 7.616596357294005415e-01
962 2.983842948972857956e-01 6.562483190908896535e-01
963 3.230117865295022428e-01 7.411035832513612753e-01
964 3.200714461201798477e-01 6.812073455541434175e-01
965 3.313142132831150000e-01 7.114498347051740890e-01
966 3.161720318055672996e-01 6.927399226554936673e-01
967 3.091658439660892044e-01 7.070025437577005523e-01
968 2.840639652302515139e-01 6.986984271439492522e-01
969 2.913364421920900948e-01 7.207928618574218627e-01
970 3.669596039843524005e-01 7.324242923559562968e-01
971 3.716182918873650598e-01 6.609212770316277297e-01
972 3.394207917753855330e-01 6.796598148463149913e-01
973 3.768039391220057710e-01 6.650434402887630547e-01
974 3.702678219716729058e-01 6.763274847535425405e-01
975 3.897681855976056764e-01 6.376327350640151881e-01
976 3.364091447610688124e-01 6.200897365345391377e-01
977 3.106037867483813497e-01 6.282613660379130494e-01
978 3.122104764978556601e-01 6.485931085372118599e-01
979 2.983115790890385477e-01 6.996628348491640281e-01
980 3.055721371830008026e-01 6.809745732674997720e-01
981 3.425208867177907401e-01 6.512064246014882540e-01
982 3.463192900491348092e-01 6.355696186108490409e-01
983 3.306485973391122823e-01 6.597776369702385013e-01
984 3.177983449738812638e-01 7.245999169879311363e-01
985 3.351741446301240157e-01 6.932881024610029197e-01
986 3.223370420778284839e-01 6.958513811278480565e-01
987 3.330040387112549460e-01 6.879322241947990468e-01
988 3.208702649128914453e-01 6.599864728977028472e-01
989 3.159207238288363473e-01 6.502060911007156996e-01
990 2.916851040380782356e-01 6.885061652692443523e-01
991 2.999130077114395276e-01 7.293066879065216446e-01
992 2.969261944358952965e-01 7.308267388673367337e-01
993 3.014373283903225564e-01 7.157568785108399112e-01
994 2.935998377502549994e-01 6.907289754640082435e-01
995 3.092952360208782725e-01 7.301790606333867784e-01
996 3.315105016938392213e-01 7.425869367798554332e-01
997 3.069961915570890154e-01 7.521308815657451463e-01
998 2.955594729786132913e-01 6.807315825635665840e-01
999 2.934814816006499072e-01 6.702172301455129322e-01
1000 2.933086298283135718e-01 6.867398726984628166e-01
1001 2.972748557393506408e-01 6.814460517321614397e-01
1002 2.933316423389201733e-01 6.472628092361346619e-01
1003 2.840391975458835816e-01 6.578628429560153812e-01
1004 3.040602491272904051e-01 7.481272770915584625e-01
1005 2.918128687390898479e-01 7.321559185847912321e-01
1006 2.842789943375538808e-01 7.114630940575652485e-01
1007 2.847527820893330786e-01 7.250493929207659782e-01
1008 3.087055917607409716e-01 6.818320798587789167e-01
1009 3.161735968542238040e-01 6.429838707866153413e-01
1010 3.063945683940534348e-01 7.096512189990968889e-01
1011 3.422733014613621449e-01 7.318022620682099744e-01
1012 3.160045705745562761e-01 6.924877404205608267e-01
1013 3.062792481972861358e-01 7.242935576273039633e-01
1014 3.150759577347500562e-01 6.802051790606679083e-01
1015 3.473592628141992100e-01 7.174975629901911844e-01
1016 2.795617701686700096e-01 7.409807916329985700e-01
1017 3.082450935763799693e-01 7.252617419458354808e-01
1018 2.995128015793209197e-01 7.350065568371307867e-01
1019 3.147248814788859428e-01 6.714023805550700663e-01
1020 2.867793421107815988e-01 7.235618569385667831e-01
1021 2.898679973018933875e-01 7.337184425861387194e-01
1022 2.825354088582081036e-01 7.066919283018887610e-01
1023 2.973292789655870294e-01 7.016181724508532280e-01
1024 2.883372418490479094e-01 7.130133429901288622e-01
1025 2.874872106164164109e-01 7.022167526134200921e-01
1026 2.916289485325819220e-01 6.826022386248301599e-01
1027 3.625833151626217665e-01 6.875143455026658801e-01
1028 3.668365866747330117e-01 7.051306718092062997e-01
1029 3.291392917512871996e-01 7.345968824002526709e-01
1030 3.524219745426793726e-01 6.957699958583659638e-01
1031 4.073013886284292950e-01 6.458191987516946897e-01
1032 3.453576497021000891e-01 7.188849655148081830e-01
1033 3.015433834537497582e-01 6.868429548198996537e-01
1034 2.933853239126980039e-01 7.086146158001356277e-01
1035 3.121698818551782995e-01 7.142398268009488849e-01
1036 2.974988485391476534e-01 7.469664559995464748e-01
1037 2.790689421460842423e-01 8.361441054355673863e-01
1038 3.045100157702234633e-01 7.241026698788841642e-01
1039 3.012682793421777583e-01 7.212211848326884889e-01
1040 2.893775371952258535e-01 7.710340211405249944e-01
1041 2.742857588514864275e-01 7.400881961678049681e-01
1042 2.605158484560727294e-01 7.999900408218116876e-01
1043 2.915933612519294726e-01 7.794514254742711534e-01
1044 2.732878631091302801e-01 7.350767628741866622e-01
1045 2.893740464455283878e-01 7.417597472702018857e-01
1046 2.746252327996525078e-01 7.601687631273659207e-01
1047 2.826776169658828941e-01 8.304118133177261774e-01
1048 2.605144192534896708e-01 8.308936056613994703e-01
1049 2.685051744063630674e-01 8.155055981324399461e-01
1050 2.622354424382058458e-01 8.022914658990712988e-01
1051 2.511623273243440702e-01 8.538290346127312969e-01
1052 2.555876408233938579e-01 8.601189675545248825e-01
1053 2.529078430471585204e-01 8.507481842708463082e-01
1054 2.450813514274999272e-01 8.537672091540638997e-01
1055 2.972567248073257895e-01 7.488260782587982112e-01
1056 2.954411913388726996e-01 7.594532365786793582e-01
1057 2.961963166097679179e-01 7.780002427233982942e-01
1058 3.050855687458249310e-01 7.397562308628643502e-01
1059 2.967535160288942153e-01 7.621907884302852043e-01
1060 3.103536790551262303e-01 7.775176268940385826e-01
1061 2.967494164728154415e-01 7.426546730648831973e-01
1062 3.109194222433636634e-01 7.857991132771143805e-01
1063 3.035528981147125327e-01 7.518920326776807883e-01
1064 3.296815480398478382e-01 7.203523157573876734e-01
1065 3.013371062466247419e-01 7.274920293790744230e-01
1066 3.107802576066171496e-01 7.203400927232627149e-01
1067 3.036716870177158523e-01 7.048369314485060100e-01
1068 3.172225184576139001e-01 7.647902820031070581e-01
1069 3.100295981284018620e-01 7.700444983727688930e-01
1070 2.836500178118486759e-01 7.669143836871841202e-01
1071 2.997220124061184543e-01 7.132524449634619623e-01
1072 2.831570292474842043e-01 7.994139134950908332e-01
1073 2.677148592045861530e-01 7.389286253693452267e-01
1074 2.452140829543514866e-01 8.542979251806886998e-01
1075 2.817620080074255684e-01 7.955793064236937884e-01
1076 2.875788712981054429e-01 7.855767013422406686e-01
1077 2.958758524728042349e-01 7.623665019118712749e-01
1078 2.896324774737469299e-01 7.483490922554455471e-01
1079 3.015893302360085348e-01 7.283903723578164513e-01
1080 2.781337113769168923e-01 7.667826044654114659e-01
1081 2.997547337235224596e-01 7.661226002694049297e-01
1082 2.897632335574326090e-01 7.302789085513163858e-01
1083 3.298074684769446985e-01 7.172689122300861531e-01
1084 3.468069803196245915e-01 6.892055511544359359e-01
1085 2.915789715619394040e-01 7.291277941816434183e-01
1086 3.158364819746075081e-01 7.117053278049901843e-01
1087 3.059943594210571272e-01 7.419599303385800981e-01
1088 3.126113117246469564e-01 7.420517213636070863e-01
1089 3.026076692064496032e-01 7.362791070800703830e-01
1090 3.394684150294189906e-01 7.038643944674709552e-01
1091 3.575696020812268450e-01 6.830595806262856895e-01
1092 3.420484730489694036e-01 7.070324790776825186e-01
1093 3.444092689226355697e-01 6.950035090133427351e-01
1094 3.404392304305991490e-01 7.228701867161457795e-01
1095 3.434394011184759843e-01 7.137554903725727984e-01
1096 3.671636997086654697e-01 6.791621266499036080e-01
1097 3.688504572163944228e-01 7.052074293393408855e-01
1098 3.428090988901398850e-01 7.140024828387504519e-01
1099 3.672198958605704666e-01 6.868911795760783701e-01
1100 3.267227891036019738e-01 7.325597217131564198e-01
1101 2.904539950018968919e-01 7.282349969420203184e-01
1102 3.088165191203859350e-01 7.651788636350909112e-01
1103 3.063719142877258661e-01 7.608322158177267536e-01
1104 2.729597121238075963e-01 7.706401287178240578e-01
1105 2.744895242958428350e-01 8.263935450031139052e-01
1106 2.673298879432916553e-01 8.371541446332880776e-01
1107 2.895807052827396033e-01 7.990576910897982943e-01
1108 3.166614911795019860e-01 7.569832358606295442e-01
1109 3.256584186263704050e-01 6.960051443813028982e-01
1110 3.409380985792389018e-01 6.849851225912840791e-01
1111 3.159311755327814941e-01 7.138439324047692880e-01
1112 3.126100500198999987e-01 7.382247866260682745e-01
1113 2.999895052590066391e-01 7.865514438981253686e-01
1114 3.078977214025822029e-01 7.555060080549599322e-01
1115 2.857403894353749974e-01 7.825800217527593139e-01
1116 2.931177083074748002e-01 7.957069103685783240e-01
1117 3.076692300011746872e-01 7.537185446678272838e-01
1118 2.765420063270025430e-01 7.879098153175970731e-01
1119 3.003750602874074027e-01 7.848196488407517268e-01
1120 3.043565159185679381e-01 7.365731920184210857e-01
1121 3.074852784488298352e-01 7.167356929685939626e-01
1122 3.172232853069450464e-01 7.095795799672800497e-01
1123 3.159733424573349936e-01 6.994169343594820454e-01
1124 2.968523144759390164e-01 7.918732265404473392e-01
1125 2.891391799103272264e-01 8.138486580376551593e-01
1126 3.206983919789184179e-01 6.985943416599565969e-01
1127 2.975331313847002779e-01 7.505143606660662492e-01
1128 3.160532664747043308e-01 7.438091817625736013e-01
1129 3.493501952243582287e-01 6.738636729565998795e-01
1130 3.696575130174594714e-01 6.804764932492377572e-01
1131 3.493553033751449766e-01 7.058295869999230421e-01
1132 3.389674144593768368e-01 6.724191568624139359e-01
1133 3.466122213318670875e-01 6.722657229317978711e-01
1134 3.159123521049572170e-01 7.202118176681099326e-01
1135 2.592315526957887917e-01 8.248951889928297643e-01
1136 2.827577301322579117e-01 7.992772253495979973e-01
1137 3.354356480311259103e-01 6.950000603872867888e-01
1138 3.290240066202625435e-01 6.934039894329823150e-01
1139 3.115637384445700819e-01 7.380525216337171512e-01
1140 3.341643853420792620e-01 6.946815170941179618e-01
1141 3.187779510774065295e-01 7.006083811237480141e-01
1142 3.272315324767940403e-01 6.864579220345194965e-01
1143 3.312424956872179194e-01 7.098160776920550141e-01
1144 3.219724325810673360e-01 6.997278977154238744e-01
1145 3.196465309823418588e-01 7.538372382942093441e-01
1146 3.027349612278127378e-01 7.295199577468036711e-01
1147 3.026126723650257033e-01 7.235887931738204104e-01
1148 2.985603816886220896e-01 7.719302901470975753e-01
1149 3.144785685101694206e-01 7.475578728524466809e-01
1150 3.545290348982165218e-01 6.851877380985614829e-01
1151 3.194827591248002308e-01 7.019190773182827359e-01
1152 3.000896059359052792e-01 7.051792484630340363e-01
1153 3.028590067064694247e-01 7.022842972395635375e-01
1154 3.026725237842987637e-01 7.569715437957016402e-01
1155 3.055591601312386274e-01 7.303562620382956228e-01
1156 3.155339657133277576e-01 7.577090753153751246e-01
1157 3.025366101630247440e-01 7.829633405744159669e-01
1158 3.025952871518289844e-01 7.424073871029310823e-01
1159 3.458047295095029727e-01 6.977858330734578729e-01
1160 3.157993408414613290e-01 7.181272191659069382e-01
1161 3.285922350000654024e-01 7.105342991130276786e-01
1162 3.427868673551108247e-01 6.691738708138510461e-01
1163 3.477645723362046137e-01 6.843472087331803344e-01
1164 3.642652189531360718e-01 6.490741683650492755e-01
1165 3.614591692190900485e-01 6.745290229966844908e-01
1166 3.380562360840952962e-01 7.125112524762502453e-01
1167 3.817234410145585177e-01 6.857136855975221046e-01
1168 3.869176549022607103e-01 6.614895777362637119e-01
1169 3.791971374604722889e-01 6.524315389182447911e-01
1170 3.794857062620323740e-01 6.511846644900509684e-01
1171 3.784261546782274888e-01 6.150314434758750171e-01
1172 4.153100840063367882e-01 6.425247858295891623e-01
1173 3.882874258580539806e-01 6.144849617176134648e-01
1174 3.934021651982250178e-01 6.194224216846226927e-01
1175 3.926746353185262550e-01 6.225690743189589149e-01
1176 3.870391885887073946e-01 5.913123858388944498e-01
1177 4.067612255971770896e-01 6.442198347847621909e-01
1178 3.728751042545379590e-01 5.907618031456824959e-01
1179 4.216385061148570368e-01 6.623152751766852031e-01
1180 3.747777722278925472e-01 5.740876228320337393e-01
1181 3.562015707201030557e-01 6.411838645121745728e-01
1182 3.635210073720469559e-01 6.371556729327604307e-01
1183 3.749159195423394375e-01 6.726890003442431709e-01
1184 3.151782777148638415e-01 7.043549356742241363e-01
1185 3.036152397248763068e-01 7.191201276557905864e-01
1186 3.615429794427539867e-01 6.644707979316516466e-01
1187 3.888530603876435565e-01 6.505935650063895404e-01
1188 3.982869123258922506e-01 6.385817018316514160e-01
1189 3.730785396266602105e-01 5.837367255459867676e-01
1190 3.980517665091664048e-01 6.423578157863694127e-01
1191 4.571883154138564609e-01 6.103253098961970435e-01
1192 4.620313977426868668e-01 5.831117537995071931e-01
1193 4.462187967999237115e-01 5.989567512447787623e-01
1194 4.547333346513071639e-01 5.658665860501759237e-01
1195 4.727452337274384297e-01 5.720760510953420974e-01
1196 4.524700386265742558e-01 5.769454159603277787e-01
1197 4.570514937387302190e-01 5.781545944108035240e-01
1198 4.532991117322687225e-01 6.346083786849474606e-01
1199 4.371075188562807967e-01 6.340759951514099990e-01
1200 4.683488865756651465e-01 6.167513347826953929e-01
1201 3.842645110040691092e-01 5.714012022929679802e-01
1202 3.859944378340027238e-01 6.549351799010332265e-01
1203 4.144179738540615943e-01 6.002301892947909945e-01
1204 4.338968310150079777e-01 5.891103487907758396e-01
1205 4.421396704686229584e-01 5.974857088900005220e-01
1206 5.137897183732018647e-01 5.848603726984353823e-01
1207 5.316847680848276747e-01 5.907354751692899253e-01
1208 4.781923848110095077e-01 5.448006036983534806e-01
1209 4.226554219590621941e-01 6.079226034976603632e-01
1210 3.866766867262279583e-01 6.194150435449887748e-01
1211 3.828054050167524758e-01 6.528249108255651523e-01
1212 3.869773685221261639e-01 6.235399442530297209e-01
1213 4.183423271907529273e-01 6.409183827248998711e-01
1214 4.060769992865195799e-01 6.077497167434090519e-01
1215 4.034468279729598872e-01 6.119722407542141918e-01
1216 3.623007359448952025e-01 6.507466627327810338e-01
1217 2.949342283004123266e-01 6.625859632649596653e-01
1218 3.641490380371803504e-01 6.802470639709696787e-01
1219 3.704041697754167917e-01 6.367863340615734780e-01
1220 3.662008441541355630e-01 6.629963842737662816e-01
1221 4.397223120345197245e-01 6.662820261260404830e-01
1222 4.232643486946229272e-01 5.943549689087427312e-01
1223 4.621219719495113787e-01 6.026313819970784413e-01
1224 4.524626554612127260e-01 5.834476744194833087e-01
1225 4.694505703514160744e-01 6.210055710760744585e-01
1226 4.511679693329535001e-01 5.895607660438070274e-01
1227 4.338806783113123289e-01 6.233076708068965299e-01
1228 4.810301027263183538e-01 6.094762241764755117e-01
1229 4.929169093669221735e-01 5.837845872243870859e-01
1230 5.053187522049124025e-01 5.855552870882797523e-01
1231 5.590676148701336778e-01 5.434626493705932981e-01
1232 5.461851805626108947e-01 4.932380894057150633e-01
1233 5.445627840202195147e-01 5.828950321571659821e-01
1234 4.940614653606762441e-01 5.941481790811616870e-01
1235 4.823982527341021398e-01 5.933802552839660960e-01
1236 5.475612787680371740e-01 5.544627231676700907e-01
1237 5.105842012134642616e-01 5.673870571659140882e-01
1238 4.935773971583705122e-01 5.983601355281120693e-01
1239 5.006021437240361083e-01 5.555617966253632023e-01
1240 4.801850395540388505e-01 5.918206077704784018e-01
1241 4.724604744433687498e-01 5.730999161878376214e-01
1242 5.006758273339149135e-01 6.025942999957309976e-01
1243 4.781313526480113207e-01 5.657410364745126818e-01
1244 4.455305538234131668e-01 5.903657174019559806e-01
1245 4.825167465342721229e-01 5.944200993547508194e-01
1246 4.305514791930611929e-01 6.191789026718025335e-01
1247 4.290005917536933722e-01 5.898943694311580277e-01
1248 4.675659952476031167e-01 5.939983902932139959e-01
1249 4.366487652594245317e-01 6.121158510496103045e-01
1250 5.401825373042858924e-01 6.090948109894603890e-01
1251 5.546843012224622615e-01 5.431771215516132401e-01
1252 5.368163045162116509e-01 5.270940570118448631e-01
1253 5.214445214162779507e-01 5.871846854011972816e-01
1254 4.914227981534708967e-01 6.330546864819955877e-01
1255 4.791851013312999896e-01 5.894145940382907733e-01
1256 4.242573226911260931e-01 6.220188825647834374e-01
1257 4.474035086375955927e-01 6.449327171650037771e-01
1258 4.385138412861078749e-01 6.262841434528328977e-01
1259 4.119236584219518882e-01 6.427086291738995927e-01
1260 3.632448038511065236e-01 6.961105309233108773e-01
1261 3.516643676851770040e-01 7.133574687018200411e-01
1262 3.736713839274997118e-01 6.719280748677624038e-01
1263 3.786816445434389444e-01 6.500034482290573123e-01
1264 3.511504646331444768e-01 6.374700392926013759e-01
1265 3.802574798447935778e-01 7.021868975713897454e-01
1266 3.667434382690054617e-01 6.616283891924007454e-01
1267 3.484535137822318829e-01 6.371894536308712054e-01
1268 3.523821346126701504e-01 6.314753635198968595e-01
1269 3.479977783680362480e-01 6.588430357031137552e-01
1270 3.315840551271227454e-01 6.830533192446163193e-01
1271 3.498080655174471976e-01 6.772133287698640647e-01
1272 3.357821644977431741e-01 6.898678199377713538e-01
1273 3.459434524804635980e-01 6.865281167913038773e-01
1274 3.309683737745850451e-01 6.605603616515138832e-01
1275 3.427028205301228536e-01 6.515916339430364301e-01
1276 2.672203551916191300e-01 7.023277392585061119e-01
1277 2.687201799439306038e-01 7.082734687295958453e-01
1278 2.711724985674346944e-01 7.761987491286451712e-01
1279 2.722756472834516606e-01 7.960637633465982299e-01
1280 2.383223590146776039e-01 8.639226381610514149e-01
1281 2.626157772850472583e-01 8.276734143158330781e-01
1282 3.184306119657590028e-01 7.309069230858448174e-01
1283 2.846022291110704705e-01 7.204002546134721241e-01
1284 2.876787812488548202e-01 7.648418029162947773e-01
1285 2.950581493599156446e-01 7.807354888235764623e-01
1286 2.951151621757656662e-01 7.823025581972090636e-01
1287 2.491063473381141813e-01 7.417134535855532951e-01
1288 2.595966200552321523e-01 8.339513529995601360e-01
1289 2.651452506722473679e-01 8.159386411374091042e-01
1290 2.717186838096304347e-01 8.102291764485021197e-01
1291 2.611806025312846669e-01 8.226705624048468168e-01
1292 2.535119773361420581e-01 8.276758068765168730e-01
1293 2.815432601062598517e-01 7.877693600817475827e-01
1294 2.501953194446961959e-01 8.479644205753484876e-01
1295 2.480329834638020647e-01 8.095215013662142578e-01
1296 2.533641275972133289e-01 8.454533602720961660e-01
1297 2.489986301072819042e-01 8.502868002980378259e-01
1298 2.594886103002879141e-01 8.448126431124522995e-01
1299 2.553355304045417107e-01 8.416932303810749083e-01
1300 2.632555140580237762e-01 7.382210033635890900e-01
1301 2.793337925627710772e-01 8.274712784454302250e-01
1302 2.898639798460997397e-01 7.509150894983112057e-01
1303 3.404261916276075661e-01 7.045044510469271604e-01
1304 3.316520356891760057e-01 7.117941051632366012e-01
1305 3.331826589898732593e-01 7.316635545055443224e-01
1306 3.051164268492107534e-01 7.524919655647112071e-01
1307 3.060968721689569794e-01 7.856963036348276752e-01
1308 3.250176627209364622e-01 7.400227597778867850e-01
1309 3.215275795291075434e-01 7.309709076609046674e-01
1310 3.095268541108447957e-01 7.576724085028523348e-01
1311 2.980766443004669308e-01 7.712825516973431661e-01
1312 3.103705771826874571e-01 7.542546281173853062e-01
1313 2.932751894042364138e-01 7.760637700557695418e-01
1314 2.952027702019786037e-01 7.319244857653895986e-01
1315 3.173308561870755717e-01 7.354151451984909382e-01
1316 3.260193888014334962e-01 7.402168545429741453e-01
1317 3.254815719621803050e-01 7.454335079576644985e-01
1318 3.220479859251818011e-01 7.216520863737898583e-01
1319 3.264911357200429021e-01 7.360887022982340877e-01
1320 3.389303414346809817e-01 6.897521874633827377e-01
1321 2.650338510579188234e-01 8.107330051557936068e-01
1322 2.961226899071277008e-01 6.887402697553163256e-01
1323 2.632997666199434206e-01 7.178817071418092111e-01
1324 2.802601506773343409e-01 6.863779765625468432e-01
1325 3.001368161685665226e-01 7.322048002969998581e-01
1326 3.114796432456191644e-01 7.415350219975187507e-01
1327 3.103616291666977944e-01 6.672705138442892592e-01
1328 2.970854327596523237e-01 6.821239075097842441e-01
1329 3.206485181218793334e-01 6.508721223177235116e-01
1330 3.079687925110487501e-01 7.047273512145648677e-01
1331 3.156629938553708326e-01 7.332800218112911494e-01
1332 3.487846446798676392e-01 7.071897748375111092e-01
1333 3.546984565479472939e-01 7.082931777835093090e-01
1334 3.347904606427812291e-01 7.030485992211683577e-01
1335 3.537897497707463423e-01 6.951160983288788842e-01
1336 3.592345524167117055e-01 6.905038664300002793e-01
1337 3.603551857137009540e-01 6.861178965406445895e-01
1338 3.907625516165599278e-01 6.621103795407575765e-01
1339 4.038686759103489177e-01 6.550275684292787837e-01
1340 4.062356080076677811e-01 6.378782108302825105e-01
1341 4.390658085180588199e-01 6.160749239218139550e-01
1342 3.750442812613459798e-01 6.413520762751394599e-01
1343 3.564278940255881656e-01 6.520238690540709481e-01
1344 3.468347276582794958e-01 6.813440139406597984e-01
1345 3.523074808885289788e-01 6.873311494349929607e-01
1346 3.425791352136572931e-01 6.961462728043307235e-01
1347 3.530235151472285726e-01 6.897216467238836968e-01
1348 3.894965493143406898e-01 6.662033224534353870e-01
1349 3.713983322757161143e-01 6.331581869265374696e-01
1350 3.703115615924322257e-01 6.438919194824666015e-01
1351 3.871758146957419711e-01 6.384783703577717739e-01
1352 3.959722284996635144e-01 6.270540856220246928e-01
1353 4.172203186725318980e-01 6.248035945680073810e-01
1354 3.968473687007107453e-01 6.345502183889623060e-01
1355 3.923271775953801055e-01 6.480899813369568330e-01
1356 3.384678514536726968e-01 6.851019437798135936e-01
1357 3.914225555969448878e-01 6.455034025861638991e-01
1358 3.902043164044573520e-01 6.428982435087983172e-01
1359 3.709295145158021945e-01 6.817945233453038822e-01
1360 3.961323940524711373e-01 6.514921891661364928e-01
1361 3.097495738317499470e-01 7.016851762335076792e-01
1362 3.130713750213775515e-01 6.398735059069392550e-01
1363 2.852476108994214665e-01 6.809722900337953355e-01
1364 2.752746302842885573e-01 6.679903240315149260e-01
1365 3.130544513612328883e-01 7.064580531528036333e-01
1366 2.989369442812847555e-01 6.814608764665807117e-01
1367 3.186629806079541161e-01 7.155364589576739265e-01
1368 3.333660935114599044e-01 7.072290545754937874e-01
1369 3.136307103210773106e-01 7.501509363065375080e-01
1370 2.858938973447519016e-01 7.264182762550293049e-01
1371 2.821871948089795801e-01 6.881872475073395057e-01
1372 3.415287415189368625e-01 7.223637407624006190e-01
1373 3.197862163314795225e-01 7.660073744417404962e-01
1374 2.802813758204804606e-01 6.737907052307375855e-01
1375 2.703582498366638442e-01 6.865741456996675707e-01
1376 2.900086791897983907e-01 7.145250969403987851e-01
1377 2.760960771044383977e-01 6.915190655549325882e-01
1378 2.873912634478388850e-01 7.105645078111338941e-01
1379 2.675930520435288451e-01 7.398735773128911619e-01
1380 2.821007699747400399e-01 7.584783661922271936e-01
1381 2.914368498669936969e-01 7.033917100142269563e-01
1382 3.327359846510232755e-01 7.407059210298078122e-01
1383 2.717684141899595618e-01 7.035935796034114009e-01
1384 2.901420439218410086e-01 7.843719663184306468e-01
1385 2.837690811191069251e-01 7.301657938870562692e-01
1386 2.921509647669169873e-01 7.795765223442371328e-01
1387 2.899309709779573918e-01 6.528716132464345012e-01
1388 3.246779833312377628e-01 7.220482294360691666e-01
1389 3.128662176140387663e-01 7.643488066923384006e-01
1390 2.913220741080800313e-01 7.128238841271892223e-01
1391 2.975228695184087835e-01 6.874790900467432353e-01
1392 3.067909509254379552e-01 7.257454145612278751e-01
1393 2.647604890342153405e-01 7.100027691889169157e-01
1394 2.801196689661387129e-01 7.141524624096637908e-01
1395 3.039025066417556098e-01 7.047136842532356615e-01
1396 3.028487272038455358e-01 7.181705780560927455e-01
1397 3.017881819427736811e-01 7.102984233484398446e-01
1398 3.044374740409970248e-01 6.971060972059548444e-01
1399 3.120147235266310659e-01 7.198425490934492466e-01
1400 3.043365608746391171e-01 7.010316856280217612e-01
1401 3.188559537764064644e-01 7.066713563348824279e-01
1402 3.319662154898698758e-01 7.379723804525319952e-01
1403 3.346240605144025215e-01 7.248557813516105508e-01
1404 3.308356811622644167e-01 7.505398483994830672e-01
1405 3.504330683309338501e-01 7.041707379721414695e-01
1406 3.174371817662674511e-01 6.497172883408517396e-01
1407 3.206568268656913023e-01 6.907085697318356976e-01
1408 2.973294257245129302e-01 7.224968152346773476e-01
1409 2.831074718413896241e-01 7.613056526777264299e-01
1410 2.763115158855422582e-01 7.407987727336716732e-01
1411 3.191843849252449239e-01 6.909969890744409593e-01
1412 3.257214341090146070e-01 6.996061014815950774e-01
1413 3.789759489889180100e-01 6.653526647817586959e-01
1414 3.911904622058841041e-01 6.377170588559365472e-01
1415 3.852628332303503211e-01 6.432017962529434918e-01
1416 3.896262359709505851e-01 6.540451928475354837e-01
1417 3.784510856019794867e-01 6.297937084896730875e-01
1418 3.802815333415288657e-01 6.235327946348955264e-01
1419 3.759052985980112505e-01 6.706341355499527701e-01
1420 3.080819007718726965e-01 6.971990150461364610e-01
1421 3.060465034221713232e-01 7.444218856886352098e-01
1422 3.220234547381669032e-01 6.681409474298251050e-01
1423 3.415033244019947678e-01 6.753381258576206525e-01
1424 3.873284768930315147e-01 6.605628831930214773e-01
1425 3.948471151759520570e-01 6.412722012029012930e-01
1426 3.912711565066641639e-01 6.581409312010124690e-01
1427 3.224653203219098874e-01 7.178451888555438254e-01
1428 3.455693124971978558e-01 7.224793482854471316e-01
1429 3.589051559547469794e-01 6.600176208447400272e-01
1430 3.581811877363259566e-01 6.684536675655018412e-01
1431 3.308086671060140871e-01 6.858231172278154153e-01
1432 3.645706672161019291e-01 6.737713387106060159e-01
1433 3.440511288046662064e-01 6.857816559748524110e-01
1434 3.545025217145423291e-01 6.647326735178324952e-01
1435 3.765373272298318530e-01 6.706001456367136626e-01
1436 4.296074231761682349e-01 6.493354844620287114e-01
1437 4.400503913572124115e-01 6.275694477895402690e-01
1438 4.282901154652756781e-01 6.592024787813073328e-01
1439 3.893318141537443489e-01 6.329956112784136391e-01
1440 3.442902461310461959e-01 6.302550366500728751e-01
1441 3.047267562317848566e-01 7.063446794446054389e-01
1442 2.644057135368138023e-01 7.025701890807932726e-01
1443 2.863690001708701360e-01 7.045751869757267416e-01
1444 2.840715627603319637e-01 7.229052637125328307e-01
1445 2.809600464201778003e-01 7.143053587038974417e-01
1446 2.885992695906645089e-01 7.597717483575132658e-01
1447 2.940907908362765388e-01 6.927772935759514139e-01
1448 2.979771574557557035e-01 7.233309049452442130e-01
1449 2.785096597626339765e-01 6.929067441740962563e-01
1450 3.161249836528171042e-01 6.737775780826981142e-01
1451 3.080661089114949402e-01 6.754549559277273074e-01
1452 3.177820123775011996e-01 7.263919460912823256e-01
1453 3.083923460249786697e-01 6.779687015586028931e-01
1454 3.271935524012976049e-01 7.150932112213762570e-01
1455 3.022654973494952046e-01 6.986261884522175780e-01
1456 3.189387662888166219e-01 7.366704974616111734e-01
1457 3.072408384647630220e-01 7.351005790344840030e-01
1458 3.018145032207697476e-01 6.892151739018015366e-01
1459 2.831680390994314456e-01 6.819349639783005568e-01
1460 2.768379107765925884e-01 7.015808642012361096e-01
1461 2.961256385828537341e-01 7.246812984966312099e-01
1462 3.480665106361998662e-01 7.139124328708792433e-01
1463 3.280284051268730350e-01 7.452117782834108972e-01
1464 4.007451103708063456e-01 6.549360430319811632e-01
1465 3.918897341870657969e-01 6.462012243400019340e-01
1466 4.190989416953296853e-01 5.947702662831545473e-01
1467 3.908024511146893643e-01 6.495403720278106752e-01
1468 3.956887862498084663e-01 6.085581810755484877e-01
1469 4.036378628764548671e-01 6.486434630587580852e-01
1470 3.974179313723350537e-01 6.494464183345078911e-01
1471 3.902902614936332171e-01 6.573034678948770360e-01
1472 4.204862366427922216e-01 6.403842267035306790e-01
1473 4.242967829619205822e-01 6.416330348346046542e-01
1474 3.714246163438594817e-01 6.834812703606267803e-01
1475 4.071163164316131677e-01 6.468969810976501478e-01
1476 3.747241153188486384e-01 6.854039509056497614e-01
1477 3.588412154651555719e-01 6.907389203427706237e-01
1478 3.578332495185320705e-01 6.663984937620884841e-01
1479 3.687346014281970286e-01 6.836526709488887077e-01
1480 2.829211615474359065e-01 6.529601463419903995e-01
1481 3.035412073467299021e-01 7.111134561513210439e-01
1482 2.973905664434223772e-01 6.890290535746743661e-01
1483 3.452346482298272456e-01 6.891359750724285194e-01
1484 3.590476561579993287e-01 6.973954821147579919e-01
1485 3.523775020354933396e-01 6.450192367181974973e-01
1486 2.910780889518843617e-01 6.804339817324739359e-01
1487 2.741520392058766631e-01 7.512375519978128358e-01
1488 2.695014926188696869e-01 6.865304693757843246e-01
1489 3.031437907273433763e-01 7.277481293023121411e-01
1490 3.023273485089736923e-01 7.111262249164326255e-01
1491 3.601113708239258027e-01 6.608856633749663478e-01
1492 3.581328742495867301e-01 6.879751243105449721e-01
1493 3.604335322934647534e-01 6.948406693986410865e-01
1494 3.696524677854747809e-01 6.715825351528249554e-01
1495 3.696432694801567997e-01 6.677145635559793568e-01
1496 3.686631374435432873e-01 6.645101978763587880e-01
1497 3.835918195123594332e-01 6.408327158421232017e-01
1498 3.119316337915654658e-01 7.665792439984933093e-01
1499 2.907897779300184782e-01 7.130477425915434653e-01
1500 3.094205091179015321e-01 7.139889879218001001e-01
1501 2.944163677115910205e-01 6.963544895948413638e-01
1502 3.094621611092595037e-01 7.526794052127622203e-01
1503 3.061176514886721489e-01 6.707845259086734346e-01
1504 2.821215033602084143e-01 7.340782824122920047e-01
1505 3.708412848580002197e-01 6.782977557657503542e-01
1506 3.231520974366191012e-01 7.320388680804288395e-01
1507 4.009973793597367275e-01 6.206862515535739311e-01
1508 3.910158915575615013e-01 6.378993530742373963e-01
1509 4.034791295071905592e-01 6.140572296306355815e-01
1510 4.109460500223656720e-01 6.177331345993279932e-01
1511 4.565715857614747741e-01 6.101721900447903968e-01
1512 4.502820297847971442e-01 6.248319202377299320e-01
1513 4.493954467036458400e-01 6.017938405963741966e-01
1514 4.210779521136968073e-01 6.249607944642576740e-01
1515 4.059526283562208682e-01 6.206474320185171312e-01
1516 3.997388808659696480e-01 6.288921469670960551e-01
1517 3.961266929611237941e-01 6.276329416984842702e-01
1518 4.004333889670562696e-01 6.572683419675490191e-01
1519 4.350095138856682753e-01 6.160300585714671984e-01
1520 3.880099544931764899e-01 6.437818056415274270e-01
1521 3.875068658528582066e-01 6.599890679372445446e-01
1522 4.078105533610763556e-01 6.485780094697841669e-01
1523 4.402673879382172362e-01 5.980584352725156760e-01
1524 4.239629104158312289e-01 6.238268933738775335e-01
1525 3.970382179153683078e-01 6.626458483489591211e-01
1526 4.114223747441030921e-01 6.176833379659845136e-01
1527 3.363065413017516381e-01 6.837908743579841353e-01
1528 3.042933659969027649e-01 6.772326336086080811e-01
1529 3.331796999412400262e-01 6.491474171669170401e-01
1530 3.321665730416588080e-01 6.715473143655266153e-01
1531 3.646204618764560257e-01 5.974256379130417072e-01
1532 3.476904727556480723e-01 6.575508751487154635e-01
1533 3.072849571229311350e-01 6.434072717239454064e-01
1534 3.280209422153995691e-01 6.691652098016532824e-01
1535 3.144555574961975797e-01 6.718013310113144509e-01
1536 3.185972500481104586e-01 6.731811878132463178e-01
1537 3.350274533412594402e-01 6.669385605748385792e-01
1538 3.116246232834684049e-01 6.556003886080165044e-01
1539 2.993615371535365832e-01 7.081289988853668449e-01
1540 2.983630255360379957e-01 6.753027314255380942e-01
1541 2.972083572802275420e-01 6.774637860383976307e-01
1542 3.035717967704678055e-01 7.356276254569953377e-01
1543 2.930742570371268063e-01 7.363164147058610665e-01
1544 3.097901785030076627e-01 7.610136306560368880e-01
1545 2.968105019323009630e-01 7.215034312845812758e-01
1546 2.845609464606280725e-01 7.560194593006624997e-01
1547 2.938131556387741927e-01 7.378791212428915669e-01
1548 2.445658655475837218e-01 8.802073393565875703e-01
1549 2.596990899086745741e-01 7.895437843654761201e-01
1550 2.664713301969476311e-01 8.177764212554058387e-01
1551 2.677430194320095658e-01 7.902414760039059294e-01
1552 2.875758667384467615e-01 8.087424863683000398e-01
1553 3.384909830069199321e-01 7.150042594566260457e-01
1554 2.998259821158178462e-01 6.974593856934300229e-01
1555 2.942642863886684723e-01 7.092619708370255793e-01
1556 3.186267346455827210e-01 6.722661985125294448e-01
1557 3.186731925815431965e-01 7.343129089437571144e-01
1558 3.072124216124091922e-01 7.123115408731545140e-01
1559 3.191030782449555403e-01 7.486438943531290580e-01
1560 2.919248231347826850e-01 7.922150397285077084e-01
1561 2.904852213368559477e-01 7.755102452440094662e-01
1562 3.057602797499374137e-01 7.854206719815260973e-01
1563 3.026852313340741008e-01 7.779310667932519685e-01
1564 2.957059055924451396e-01 7.722891596069070275e-01
1565 2.797560262371555084e-01 7.833274212283097837e-01
1566 2.724230975660799636e-01 7.841261671131914968e-01
1567 2.607549499170932483e-01 8.079909129995113126e-01
1568 2.518768811164936450e-01 8.958983687774136895e-01
1569 2.892845857673132515e-01 8.020701030281021104e-01
1570 2.484906011499390110e-01 8.572120340269868688e-01
1571 2.477249113189863572e-01 9.062073313255526452e-01
1572 2.392263490516653712e-01 9.124008371584578780e-01
1573 2.332643156097725934e-01 9.056858606218849417e-01
1574 2.357581268284452969e-01 8.979261203304514938e-01
1575 2.256615889466102587e-01 9.110605916376242064e-01
1576 2.938623496966937809e-01 7.675192034635840432e-01
1577 2.872825186541493325e-01 7.351606847511367171e-01
1578 2.986635626838395341e-01 7.388448834073674254e-01
1579 3.000252206346172845e-01 7.333575044019595701e-01
1580 3.112269136023372851e-01 6.984827560946714753e-01
1581 2.679754296806109992e-01 7.762499478296724931e-01
1582 3.521119403527292469e-01 7.115673238651388788e-01
1583 3.178967451976492664e-01 7.119645392811131401e-01
1584 3.633042879877833586e-01 6.551800553869621124e-01
1585 3.533126561138472121e-01 6.950541169667646679e-01
1586 3.298609264276671782e-01 7.054064774013870665e-01
1587 2.936934613146512385e-01 7.069171013241380974e-01
1588 3.056807271929261050e-01 7.268185450735639153e-01
1589 2.758193388260645196e-01 7.961349777385599014e-01
1590 2.650712702705455559e-01 8.246886042484898871e-01
1591 2.575321915564930952e-01 7.984996538925739351e-01
1592 2.544440874140259101e-01 8.521129673648504266e-01
1593 2.590214812499435082e-01 8.120921329210663009e-01
1594 2.762196623063005174e-01 7.778493062297128224e-01
1595 2.820327340826223605e-01 7.145964475567956331e-01
1596 2.751972762861845112e-01 7.494260664503927805e-01
1597 2.540951309832074068e-01 8.370452212647646606e-01
1598 3.185765363249900006e-01 7.011273296881701533e-01
1599 2.511087834004640529e-01 7.633302183797042728e-01
1600 2.706448787922681731e-01 7.797626612456236561e-01
1601 2.498270745779306301e-01 8.281428068248252172e-01
1602 2.450802233729717783e-01 9.078230655542979255e-01
1603 2.763332872882691693e-01 7.380932633333672221e-01
1604 2.865372351520110716e-01 7.312803221247511365e-01
1605 3.108249399227987486e-01 7.133955547701702482e-01
1606 3.156031312048683812e-01 7.280785775496737555e-01
1607 3.432330260980004932e-01 7.093762147426435627e-01
1608 3.270584570367694455e-01 6.940688970507331579e-01
1609 3.068957879178361159e-01 7.471991561988258201e-01
1610 3.083386405184345147e-01 7.134308191738587546e-01
1611 2.569991144005333572e-01 7.415586913719075524e-01
1612 2.616384904273111878e-01 8.106393346557279056e-01
1613 2.977045427908691644e-01 7.885445054388433572e-01
1614 2.683750665380802425e-01 7.784041461021889985e-01
1615 2.562890752944216310e-01 8.078566954721795312e-01
1616 2.580795981462076227e-01 7.897280409698596015e-01
1617 2.621562602667280584e-01 7.739729517453688423e-01
1618 2.542623927815397811e-01 7.912908069302876379e-01
1619 2.571109281512240496e-01 7.669006728126444017e-01
1620 3.011278897593855919e-01 7.828107392484073834e-01
1621 3.114289992457818790e-01 7.546439975480866424e-01
1622 2.963379096352374842e-01 7.715080039253519040e-01
1623 3.000344030097165104e-01 7.578958824501247360e-01
1624 2.988403537184770586e-01 7.867716635138733983e-01
1625 3.019588114439087922e-01 7.295368849006466094e-01
1626 2.980453346305303453e-01 7.631918494645060225e-01
1627 3.073726169232425254e-01 6.949725526845408341e-01
1628 2.984437851749751625e-01 7.757344957930474294e-01
1629 3.003060718610431890e-01 6.982460187218162417e-01
1630 2.587139646065538257e-01 8.027642613282712780e-01
1631 2.777055852765475952e-01 8.206232739985627189e-01
1632 2.893120661818064931e-01 7.570604769868571893e-01
1633 2.870261504849265233e-01 7.533446975302515725e-01
1634 2.937639287532779475e-01 7.057229700423121033e-01
1635 2.988697414911034578e-01 7.408568390901785206e-01
1636 3.018295826095143131e-01 7.428538184772346398e-01
1637 2.844846629634324442e-01 7.631255659296732885e-01
1638 2.948784633039607250e-01 7.647440599407783202e-01
1639 3.001156984449123710e-01 7.355755362237396122e-01
1640 2.764036888188829422e-01 7.334041263770934016e-01
1641 2.907304889087912736e-01 8.168166159554468564e-01
1642 2.715881419852682055e-01 8.428342695234105619e-01
1643 2.659862296591520292e-01 7.546848929355037816e-01
1644 2.564568509920348571e-01 7.364423900705481252e-01
1645 2.666358867179844383e-01 8.074787473415703243e-01
1646 2.805282289488617020e-01 8.012879643449229983e-01
1647 2.712504257644455796e-01 6.993815055946593917e-01
1648 2.743429144940086606e-01 7.343354173442785404e-01
1649 2.826131235848665102e-01 7.459481248166253131e-01
1650 2.850462359403040935e-01 7.830474361408988893e-01
1651 2.779303970125464041e-01 7.207354190576593655e-01
1652 3.061542701107610176e-01 7.197607924286330006e-01
1653 3.109331487710062514e-01 7.819026300046718614e-01
1654 2.925553531456236422e-01 7.884285926152815316e-01
1655 3.173529225340112614e-01 7.394393757693478175e-01
1656 3.016898393044379345e-01 7.244546407789360654e-01
1657 3.238501011235697113e-01 7.005904733414575203e-01
1658 2.995793123208998487e-01 7.327809935271486497e-01
1659 3.154954461061799664e-01 7.334810685859876056e-01
1660 3.197865770586432732e-01 7.139800017991004832e-01
1661 3.517608384965530965e-01 6.811653811331103148e-01
1662 3.449886023450504102e-01 6.988375915490544488e-01
1663 3.204487865220522758e-01 7.219940377648749186e-01
1664 3.249863356225278221e-01 7.346595869858896233e-01
1665 3.031850319347116351e-01 7.474059963164122466e-01
1666 3.022196879077553855e-01 7.412048730861615642e-01
1667 3.313967414838393521e-01 7.205935761619620683e-01
1668 3.693851159975991005e-01 6.687237580403051496e-01
1669 3.109945820776945369e-01 7.663989719303445636e-01
1670 3.052328373548006679e-01 7.579161313137012801e-01
1671 3.470121516986870991e-01 6.976715141912597229e-01
1672 3.363874096370688127e-01 7.035823711415208903e-01
1673 3.679769089569914220e-01 6.879969872717206503e-01
1674 3.095722233298339732e-01 7.968493661739844969e-01
1675 2.965199468055960685e-01 7.830176590463280295e-01
1676 2.750281687240374029e-01 7.379710502428464824e-01
1677 2.756365943999848911e-01 7.849202652061259000e-01
1678 2.692079583705077050e-01 7.779903832284865706e-01
1679 2.734082958654562856e-01 7.607175130270448227e-01
1680 3.017707587742864406e-01 7.703099278229176283e-01
1681 2.544817583189377119e-01 7.595606853849008466e-01
1682 2.719278182049699177e-01 7.402611391300686350e-01
1683 2.816893139107976562e-01 7.133734857221998293e-01
1684 2.965455073480584014e-01 7.399662092929661927e-01
1685 2.939025974831471766e-01 7.824985858831445817e-01
1686 2.941884177470852624e-01 7.788548414308891221e-01
1687 3.045657964513760474e-01 7.562367342817789551e-01
1688 2.719347699089984527e-01 8.248834481445050937e-01
1689 2.632158484983829760e-01 8.433312634835131716e-01
1690 2.612243587865996641e-01 8.537135810012652648e-01
1691 2.640048631734699391e-01 8.182176289486337017e-01
1692 2.847001031329110532e-01 8.066797239958309884e-01
1693 2.789665482650924844e-01 7.971050687189796813e-01
1694 2.892116090111990223e-01 8.093858927607059384e-01
1695 3.168929980130211210e-01 7.587358563583245230e-01
1696 3.189365886103903702e-01 6.887450618531576474e-01
1697 3.063246291853825021e-01 7.113450989836016536e-01
1698 2.824577654400858839e-01 8.263425629625045232e-01
1699 2.780243638950326002e-01 8.394235148775756050e-01
1700 2.618893925460571426e-01 8.439796406757413827e-01
1701 2.675712439454375202e-01 8.247043859742283489e-01
1702 2.656996045234201187e-01 8.767626411200774017e-01
1703 2.273269161370339575e-01 9.058769264290791323e-01
1704 2.265886551039679453e-01 9.276769629559760144e-01
1705 2.250937979532241229e-01 9.031427051181195598e-01
1706 2.232055258510351192e-01 9.128969072939281393e-01
1707 2.268857643970439431e-01 9.136946626284082607e-01
1708 2.385944763891386933e-01 8.753675134134792923e-01
1709 2.270755084328725804e-01 9.003706617612569074e-01
1710 2.219344705314917898e-01 9.039590446936683898e-01
1711 2.283428840476928179e-01 8.910458183917548958e-01
1712 2.894688413562878648e-01 7.878320209638445260e-01
1713 3.172830410344090746e-01 7.092247378829020787e-01
1714 2.991123258719377009e-01 7.035503275890555575e-01
1715 3.251162219310955726e-01 6.932506526061575913e-01
1716 3.228478755569191283e-01 7.203015335069308245e-01
1717 3.144229251013747617e-01 7.083516695111468087e-01
1718 3.166257178068702105e-01 7.502615269627913586e-01
1719 3.109844737881622967e-01 7.173595588053757188e-01
1720 3.093548643475510507e-01 7.064389964951088841e-01
1721 2.605594974175418077e-01 7.936111718214643451e-01
1722 2.570525183629417398e-01 8.532958241307746494e-01
1723 2.710791967767857136e-01 8.042041738746955604e-01
1724 2.603930097953326972e-01 8.212331239829576690e-01
1725 2.576271078402249670e-01 8.198408658471428856e-01
1726 2.707848631034256992e-01 7.755589201811127209e-01
1727 2.791297703308249778e-01 8.012943105711494152e-01
1728 2.654262681090531206e-01 8.142089166946266943e-01
1729 2.822938805532552720e-01 7.958201187257474274e-01
1730 2.788465458431085287e-01 7.568862965778282437e-01
1731 2.768174836823671936e-01 8.029967937434353553e-01
1732 2.735003474785871469e-01 7.692307538424244528e-01
1733 2.701590692744102462e-01 7.907310636222479872e-01
1734 2.705736164976945690e-01 7.982206669057160253e-01
1735 2.887885489870851141e-01 7.844498861750800467e-01
1736 2.742088116653086383e-01 8.245798876220190587e-01
1737 2.316969506422177916e-01 9.225354588597146632e-01
1738 2.213162580196488260e-01 9.310565515217033017e-01
1739 2.345134378596804015e-01 8.942793595880440538e-01
1740 2.733418224199091751e-01 8.145357230006037286e-01
1741 2.808538517654206035e-01 8.089329179364672662e-01
1742 2.627098871804170455e-01 8.140534813608495401e-01
1743 2.795826232380317355e-01 7.978608179054172966e-01
1744 2.619476564318112266e-01 8.210003985675231597e-01
1745 2.692013110069583770e-01 7.878103224480804689e-01
1746 2.552080102790100224e-01 7.737860842748839341e-01
1747 2.567914569903999022e-01 7.673080856862922738e-01
1748 2.547029046626612114e-01 8.246431632198646389e-01
1749 2.580447996751147333e-01 7.900834876153595143e-01
1750 3.373022340763131011e-01 7.155835076037099229e-01
1751 3.617130917036706639e-01 7.064326966131239116e-01
1752 3.233077299287762663e-01 7.383086558005941269e-01
1753 2.865769329415913114e-01 7.911593935460671245e-01
1754 2.869978842361721183e-01 7.893037677233417648e-01
1755 2.470478188657301566e-01 7.864537689555736177e-01
1756 2.646942089465267323e-01 8.173551743437927897e-01
1757 2.421074163678260671e-01 9.238574587741524846e-01
1758 2.323712099766806205e-01 9.301304757830070047e-01
1759 2.342642672540367621e-01 9.038121224993221903e-01
1760 2.522359496237919774e-01 8.579967658760208060e-01
1761 2.348634617158633642e-01 8.664390560050688750e-01
1762 3.017172025303400118e-01 7.542009778234339823e-01
1763 2.948925725207633963e-01 7.542448795078395829e-01
1764 3.005640682089085192e-01 7.282857008372873864e-01
1765 3.077186973163660855e-01 6.641956576575961391e-01
1766 3.071517216481471912e-01 7.059896592623102762e-01
1767 3.182188741736828863e-01 7.066700665432342765e-01
1768 3.169073579424711018e-01 7.074800012256000636e-01
1769 3.221791824260676895e-01 7.649992245517004408e-01
1770 2.994864952454478479e-01 7.091725942059333709e-01
1771 3.196855810863534764e-01 6.900833298025617069e-01
1772 3.088435271644949798e-01 6.916064037951973331e-01
1773 3.117113639040022255e-01 7.388486938144994687e-01
1774 3.081165145607272504e-01 7.435570790520853457e-01
1775 3.013869452484783107e-01 7.676424329016556802e-01
1776 2.927608252100466490e-01 7.281198851245883619e-01
1777 3.138232391465679005e-01 7.342740664241503845e-01
1778 2.888208323356625806e-01 7.417997975653692899e-01
1779 2.819994527622358693e-01 7.038208986518932342e-01
1780 2.941529941120059610e-01 7.256063073508344230e-01
1781 2.867893864627241163e-01 7.096005472164104155e-01
1782 2.838946271179372816e-01 7.354815130687426539e-01
1783 2.763469640073801803e-01 6.758848159818777734e-01
1784 3.035253945623624383e-01 7.083631499028256728e-01
1785 3.161155752195289326e-01 7.028006636505691462e-01
1786 3.107128811546271963e-01 7.000754833124801513e-01
1787 3.109082059155073852e-01 6.835643223273384361e-01
1788 3.108059027784306760e-01 6.645628108409151746e-01
1789 3.155952910475274265e-01 7.120648401902464064e-01
1790 3.252485682125509925e-01 7.002487626423532507e-01
1791 3.064580520091727545e-01 6.750538182350177552e-01
1792 2.933458122744473928e-01 7.200228445445480130e-01
1793 2.921493133281387600e-01 7.408781062913500914e-01
1794 2.804510736114867453e-01 6.961008205323762077e-01
1795 2.960848975037553288e-01 7.018433571125305415e-01
1796 2.838926410910173059e-01 7.498272823934790665e-01
1797 2.906224561177879195e-01 7.226471029299140758e-01
1798 3.255975426578875398e-01 7.362015928975909063e-01
1799 3.087494212743183142e-01 6.833120601789742787e-01
1800 2.956986180462861102e-01 7.332789879424078672e-01
1801 3.019013250682427429e-01 7.147769932175888075e-01
1802 2.962279343851876301e-01 7.140976549606172785e-01
1803 3.103133020840227463e-01 7.075758458666064898e-01
1804 3.150019664103710371e-01 7.254290234982824215e-01
1805 3.094152775855665838e-01 7.134127212008226637e-01
1806 3.059113212385302094e-01 7.017776840612682809e-01
1807 3.183760044627150232e-01 7.229451434776217322e-01
1808 3.079253520989501114e-01 7.499291940359196218e-01
1809 3.261707676216679119e-01 7.278082986995483283e-01
1810 2.623081452991790630e-01 7.080785252152833609e-01
1811 2.734458345282208547e-01 7.641694022443988876e-01
1812 2.559841414241474933e-01 7.511085745065537722e-01
1813 2.528901423370842894e-01 7.707182832719491339e-01
1814 2.738990105083657922e-01 7.961779448911717738e-01
1815 2.761342531664807698e-01 7.484667955939829920e-01
1816 2.612963396521317816e-01 8.222237489955844802e-01
1817 2.774791354807991106e-01 7.875398275513536550e-01
1818 2.680945765270713044e-01 7.291807569206983919e-01
1819 2.953580980526551714e-01 7.454990888998103138e-01
1820 2.800429852704284239e-01 7.949039801301498454e-01
1821 2.594676282586695359e-01 8.499470764192197381e-01
1822 2.377279995201769247e-01 7.658417169601606789e-01
1823 2.541932457979241833e-01 7.599190446500302398e-01
1824 2.461448209052343461e-01 7.398875347332161123e-01
1825 2.762473353838088008e-01 7.594830609729088522e-01
1826 2.614447737502814673e-01 7.705204144663301280e-01
1827 2.673311836703748390e-01 7.983606691952215284e-01
1828 2.738900362575757974e-01 7.502964551199964305e-01
1829 2.682384471627074496e-01 7.588382039271933666e-01
1830 2.766752625185110448e-01 7.272985358622440222e-01
1831 3.096650383451169386e-01 6.981985315348185894e-01
1832 2.912142198100416413e-01 6.901457956953327422e-01
1833 2.862990474865382273e-01 6.805407470529041269e-01
1834 2.936074649021980232e-01 6.705699786019850839e-01
1835 3.140189871390719478e-01 6.498736643516701550e-01
1836 3.183886625729915876e-01 6.902660092319810037e-01
1837 3.212859145394696969e-01 6.526594377652159551e-01
1838 3.281437372796672802e-01 7.316665312360568496e-01
1839 3.551061901657051045e-01 6.293513781777287930e-01
1840 4.011393555693031909e-01 6.476051187815112797e-01
1841 4.273424891581395491e-01 5.772405002660486728e-01
1842 3.918516882124548628e-01 6.324707690278279504e-01
1843 3.454942853745925357e-01 6.505578263944730155e-01
1844 3.270630418028994679e-01 7.299352632264920482e-01
1845 3.245513164203339684e-01 6.667473004200886733e-01
1846 3.209709941515695997e-01 6.784956851212046169e-01
1847 3.122246424168669821e-01 6.753824481331615059e-01
1848 3.014825085725307829e-01 7.028129826029944072e-01
1849 2.971493998034850370e-01 7.130232415718813499e-01
1850 3.321715715810371061e-01 6.986463485609820667e-01
1851 3.090552011330401916e-01 7.448958282118319785e-01
1852 2.792845960884751122e-01 7.455949853026715424e-01
1853 2.538286848928364425e-01 7.727667639644812958e-01
1854 2.667578149093876028e-01 7.467324931419345724e-01
1855 2.686566486631526418e-01 7.939732608819055626e-01
1856 3.132240602465990453e-01 7.728110861799730724e-01
1857 2.726515904958763392e-01 7.194415247064142038e-01
1858 3.173503618129392412e-01 7.672654571712862470e-01
1859 3.132982717112869908e-01 7.700562266763819608e-01
1860 2.913430192094449978e-01 6.943244134312712701e-01
1861 2.945349498586358195e-01 7.096044938566919980e-01
1862 3.061340554358709110e-01 7.172019655663449678e-01
1863 3.138446647736902739e-01 6.887897075169396865e-01
1864 3.289754594789828790e-01 6.993169385931378157e-01
1865 3.383118717368338579e-01 7.217330519960307722e-01
1866 3.376533902207726756e-01 7.058121624652885506e-01
1867 3.089730112439623144e-01 6.763877471785376683e-01
1868 3.354258889046074499e-01 7.271423253892795868e-01
1869 3.454482921829354902e-01 6.986892007946671201e-01
1870 3.476233967367275413e-01 6.724461412246796055e-01
1871 3.594260508944593369e-01 6.591266363707093401e-01
1872 3.963532280729794577e-01 6.519117859556409211e-01
1873 4.247691685561851282e-01 6.080794697658613579e-01
1874 4.053446401611265903e-01 6.494159527586406133e-01
1875 4.265235950978968349e-01 6.219191770861928203e-01
1876 4.221152668703745392e-01 6.307783658809801297e-01
1877 4.228019026077875497e-01 6.163588501614343240e-01
1878 4.206035191830961861e-01 6.432650974182557713e-01
1879 3.892028447450338047e-01 6.723956556815966490e-01
1880 4.072030991519684506e-01 6.132611429073206999e-01
1881 4.023750653922986698e-01 6.386061671180542909e-01
1882 4.053391677537172000e-01 6.151129088036729753e-01
1883 4.114165650059102286e-01 5.945998839966738503e-01
1884 4.145971795660757797e-01 5.773605194295710064e-01
1885 4.616196452328564792e-01 5.824057395633721601e-01
1886 4.479796588797041457e-01 5.779936079817922234e-01
1887 4.711055084585922259e-01 5.549648763503984839e-01
1888 4.143453853142920473e-01 5.715451684898842366e-01
1889 4.190648239139281861e-01 6.458964160819747891e-01
1890 3.984313153942754537e-01 5.928739361475763303e-01
1891 4.043913732114006176e-01 6.311063835337085148e-01
1892 3.834884420898386770e-01 6.242038201213859772e-01
1893 3.945180522040976911e-01 5.996356951354986364e-01
1894 4.410016999029932605e-01 6.182561359821691083e-01
1895 4.545473361069902185e-01 6.041274086624970341e-01
1896 4.571130647408352399e-01 6.181233517671780309e-01
1897 4.817308660385886676e-01 5.897580120071410636e-01
1898 5.116487693307824047e-01 6.089163052089349160e-01
1899 5.356072261000598411e-01 5.913771730491959033e-01
1900 4.985617343899200193e-01 6.045304241790598887e-01
1901 5.073334696342941541e-01 5.904482865469421471e-01
1902 5.134229568008873423e-01 5.815222295857180868e-01
1903 5.061541179529837065e-01 6.170450837114528353e-01
1904 5.178075435226103806e-01 5.684751054204290055e-01
1905 5.477186994224404470e-01 5.965643797573499940e-01
1906 4.569258034872740737e-01 5.958203049402771567e-01
1907 4.272786099151389960e-01 6.055097784199308109e-01
1908 4.015132963061859295e-01 6.362609109297299170e-01
1909 4.490084023965933979e-01 6.417567284885034029e-01
1910 4.364823870623797397e-01 5.897916210598022069e-01
1911 4.497341216672109954e-01 5.845587886391189203e-01
1912 4.257214488219366877e-01 5.570490388325205489e-01
1913 4.081644812159020974e-01 6.398285013349180872e-01
1914 4.147730181680470141e-01 6.391108811039777349e-01
1915 3.972528440362473323e-01 6.455065380233306893e-01
1916 3.867105270564721864e-01 6.260988178849005159e-01
1917 4.058519034007757598e-01 6.082100655631205166e-01
1918 3.985435197227698567e-01 6.571794991474037007e-01
1919 4.357221804808515397e-01 6.059902591268002681e-01
1920 4.324140744334204478e-01 6.037998278768874627e-01
1921 3.942543165678921158e-01 6.365850050310735142e-01
1922 3.809545073253864933e-01 6.498748790550524790e-01
1923 4.146743073572971561e-01 6.484152433263901116e-01
1924 4.157806331863275195e-01 6.388761097758122176e-01
1925 4.075626617400159302e-01 6.458172410044077383e-01
1926 4.034869037440926287e-01 6.393353734546207701e-01
1927 4.013186933320831429e-01 6.573069267052062958e-01
1928 3.564094986449607982e-01 6.682764391398957615e-01
1929 3.857811104122290113e-01 6.121044631868322039e-01
1930 3.779718626587997288e-01 6.448108090034850859e-01
1931 3.890097936955120850e-01 6.403362402367944739e-01
1932 3.958282348771645087e-01 6.233775940915562419e-01
1933 3.843764160497302185e-01 6.555558922025629398e-01
1934 3.760233898291891474e-01 6.442112940556201650e-01
1935 3.789937498079517519e-01 6.844267243580366422e-01
1936 3.256074099352671558e-01 6.684631410953394415e-01
1937 3.499629596694540656e-01 6.831817644289763791e-01
1938 3.264664558775256520e-01 6.944633213832686058e-01
1939 3.399400782945659061e-01 7.022858911593977682e-01
1940 2.766812233770480356e-01 7.705071516653138053e-01
1941 3.035709741805590611e-01 6.857921742387586006e-01
1942 2.683379048778842813e-01 6.925311692347350112e-01
1943 2.658036915959433033e-01 6.990704390611568453e-01
1944 2.978930817332605119e-01 6.923955285696865580e-01
1945 2.915685205648134160e-01 6.789299344417560889e-01
1946 2.960849563227943015e-01 7.161143517466569408e-01
1947 2.873654379947311877e-01 6.893003489825788588e-01
1948 3.454771232461541497e-01 6.725463141341698758e-01
1949 3.376482479752987986e-01 6.620742666123664577e-01
1950 3.557588445666182153e-01 6.341044051391179215e-01
1951 3.461879539231572100e-01 6.331580849997571203e-01
1952 3.340608683698924608e-01 6.889015008238048576e-01
1953 3.154099748500999723e-01 7.085266639800671395e-01
1954 3.354889243684208155e-01 7.020240640323039960e-01
1955 3.061500381552257344e-01 6.946402014991209795e-01
1956 3.147523065836255185e-01 7.184956910192669133e-01
1957 3.100390607568984103e-01 7.013564754904719756e-01
1958 3.293373424639872149e-01 7.015279181719908941e-01
1959 3.271807592121333541e-01 6.647240861640695275e-01
1960 3.154624143916117673e-01 6.939253300789073320e-01
1961 3.303619566651670447e-01 6.989240480664855593e-01
1962 3.012379633594534645e-01 7.236400582187642039e-01
1963 2.985919115016982817e-01 7.048463226019703320e-01
1964 3.074790013341678896e-01 6.868610237395279539e-01
1965 3.070351627752728740e-01 7.281099118596243702e-01
1966 2.956110039183073579e-01 7.028237704271745878e-01
1967 3.187137427899992548e-01 7.216725418099908529e-01
1968 3.115368512578333138e-01 7.052564869247649471e-01
1969 3.160157587824020675e-01 6.916249933782550041e-01
1970 3.103582188170946887e-01 6.677815592021925095e-01
1971 3.031161264016922763e-01 7.338911248271433596e-01
1972 3.104024028039140681e-01 7.543421986173318716e-01
1973 3.007258445919342993e-01 7.488321105005414369e-01
1974 3.120825205891540333e-01 7.599093290568497139e-01
1975 3.096645703694757557e-01 7.727893681560468186e-01
1976 3.055639886266657834e-01 7.673990680162964262e-01
1977 2.988580546320794284e-01 7.146354165417250215e-01
1978 2.877272874274894865e-01 7.621594891344216638e-01
1979 2.952835227249253625e-01 7.254917690682716191e-01
1980 2.950993609728534972e-01 6.912040862982185008e-01
1981 3.301333908221066316e-01 7.330515103857380144e-01
1982 2.958600733474884836e-01 7.100998561173644807e-01
1983 3.111113863570584837e-01 7.513857550787814699e-01
1984 3.034011006577901348e-01 6.885597874275459773e-01
1985 3.207142368739008820e-01 7.190408582816422145e-01
1986 2.976249796682217119e-01 7.111593920188303830e-01
1987 3.204223030803217687e-01 7.054537211579128275e-01
1988 3.183798509933036813e-01 7.068422913570893140e-01
1989 3.119250448205529991e-01 6.967911484742389527e-01
1990 3.211238271988819393e-01 6.907258721871382123e-01
1991 3.255467476487921008e-01 7.394233351206336291e-01
1992 3.600202321788884552e-01 7.039998693365753235e-01
1993 2.984620874985600136e-01 7.152779986749674412e-01
1994 2.976107479198962791e-01 6.902763656172881124e-01
1995 3.138513615644951682e-01 7.346137833695073338e-01
1996 3.100893530473167736e-01 6.939352796351783148e-01
1997 2.993118338179547866e-01 6.883843936788762718e-01
1998 3.326182570820007123e-01 6.765273815428378690e-01
1999 3.660736605216444173e-01 6.499114228535992632e-01
2000 3.474799301460022027e-01 7.040737877990737026e-01
2001 3.536308134910230994e-01 7.079986770469430812e-01
2002 3.441566631375195806e-01 6.954166465884101811e-01
2003 3.888515803553123651e-01 6.648034840440665283e-01
2004 3.977306923595427812e-01 6.330891918391053919e-01
2005 4.456888283261458139e-01 5.929651322872988572e-01
2006 4.227993610080531539e-01 5.454239287726833085e-01
2007 4.706401466825650415e-01 5.923323103104457532e-01
2008 4.176293527543349926e-01 6.149225530021427133e-01
2009 3.975731336378285907e-01 6.633594881539752741e-01
2010 3.880263319223633545e-01 6.391407416805934272e-01
2011 3.757824080182929349e-01 6.407927891024096656e-01
2012 3.797943435360430220e-01 6.488171426931155228e-01
2013 4.337263390821564646e-01 6.910883195220692832e-01
2014 4.407388064451448484e-01 6.203626302067426490e-01
2015 4.350410330386604851e-01 6.057864224112322615e-01
2016 4.608288939212522584e-01 6.053447912545125709e-01
2017 3.922832959966675026e-01 6.300842518344690335e-01
2018 3.872754004658306437e-01 6.679779190121605259e-01
2019 4.023280816739315813e-01 6.463827127348001911e-01
2020 3.908219935262069455e-01 6.446601555235996761e-01
2021 3.477861348706494660e-01 6.895015245179229035e-01
2022 3.187898519356698879e-01 7.026934893784578806e-01
2023 3.150491900304595028e-01 6.781796107611774982e-01
2024 3.347820167467620012e-01 6.558110856973607961e-01
2025 3.374946091546333071e-01 6.526251703132319726e-01
2026 3.465153459191773200e-01 6.599741945936727916e-01
2027 3.623853685153298199e-01 6.889321663573314547e-01
2028 3.586793962945011294e-01 7.022649644823308890e-01
2029 3.369448604282337945e-01 6.969969767236380287e-01
2030 3.515103935246197131e-01 6.998709611244051665e-01
2031 3.465390949137697185e-01 6.579273637175783174e-01
2032 3.353054139503284792e-01 6.831090065066114381e-01
2033 4.104543891282854129e-01 6.265612117950383197e-01
2034 4.040062324615397715e-01 6.320721810484823955e-01
2035 4.184000414261468404e-01 6.182028941465301797e-01
2036 3.967256171548108057e-01 6.512741339416298070e-01
2037 3.753939252883048971e-01 6.595054840337163382e-01
2038 3.609948904254772217e-01 6.816769647849225677e-01
2039 3.225226721027555365e-01 6.882448397703514464e-01
2040 3.470864535978075427e-01 7.101337562446812246e-01
2041 3.740269411446386916e-01 6.857679069592002019e-01
2042 2.995973818391984844e-01 7.261203069685934208e-01
2043 2.908751089750470364e-01 6.896892682684019338e-01
2044 2.754168870210435549e-01 7.641109521849900332e-01
2045 3.274572369235294045e-01 7.063894429917672024e-01
2046 3.540417782848035433e-01 6.961113081050481766e-01
2047 4.244717673722860907e-01 6.459028276791380918e-01
2048 3.660178658660180884e-01 6.875877642265683098e-01
2049 3.272676122974932378e-01 7.427365709431362761e-01
2050 3.290963851295653497e-01 7.455610452333483185e-01
2051 3.066595357085756812e-01 6.954961214745387643e-01
2052 3.452176843924796845e-01 6.974449651816970741e-01
2053 3.005785632323563772e-01 7.142781366834457524e-01
2054 3.360162778539708683e-01 7.272293653789562162e-01
2055 3.454893624628553317e-01 6.693254838033152465e-01
2056 3.718105989781623766e-01 6.570889853005787984e-01
2057 4.079341402380449177e-01 6.319662892023164558e-01
2058 3.323174921814584515e-01 5.929808882245566348e-01
2059 3.468975351613677316e-01 6.411676727136675913e-01
2060 3.273214061803695341e-01 6.813373715031828537e-01
2061 3.656413247547778411e-01 6.780592198507320312e-01
2062 3.788905671339792280e-01 6.326288100854655649e-01
2063 3.703655207902744606e-01 6.558294774802854166e-01
2064 4.230654601699064821e-01 6.033017793032116050e-01
2065 4.047939845773783629e-01 6.296286279215935755e-01
2066 3.922432717346321374e-01 6.068131494132231740e-01
2067 3.973152351140843974e-01 6.202199719682803813e-01
2068 3.705137365407140670e-01 6.524419099790492726e-01
2069 3.977025373787907436e-01 5.887170845980453926e-01
2070 4.332139229201977804e-01 6.152286285186764347e-01
2071 4.268634781832162384e-01 6.019565755431894871e-01
2072 4.455431442529251829e-01 6.185703550565024855e-01
2073 3.763038928513901538e-01 6.926381861720599664e-01
2074 3.166223838259134560e-01 7.099109110249488541e-01
2075 3.435018605042011730e-01 6.544886913601197787e-01
2076 2.946825086420810091e-01 6.772893990319379665e-01
2077 3.486971140187122842e-01 6.749464365689068490e-01
2078 3.383990463703066554e-01 6.750308460769137708e-01
2079 3.333521139353970986e-01 7.014474234737515523e-01
2080 3.397426180376916793e-01 6.611499077755913500e-01
2081 3.516511929490990784e-01 6.821514678328828296e-01
2082 3.310414998884555482e-01 6.952652731168830202e-01
2083 3.022979410635927566e-01 6.856293056768834049e-01
2084 3.100356436672060956e-01 6.815101275628192568e-01
2085 3.278758088670333248e-01 6.863329010210744707e-01
2086 3.177353047067154601e-01 6.617796206055410746e-01
2087 2.791089966466099859e-01 6.862233253471552441e-01
2088 3.011047404557294915e-01 7.641700514173608294e-01
2089 3.016171954892446494e-01 7.306960277170226892e-01
2090 3.166745237309284144e-01 6.711241007135496650e-01
2091 3.221012809923579079e-01 6.814301745372757235e-01
2092 3.173503233526941414e-01 7.035784979563558528e-01
2093 3.068823787817974158e-01 7.133879230418919137e-01
2094 3.055852343911784064e-01 7.117448676955918652e-01
2095 3.174140623940781558e-01 6.963427743038953510e-01
2096 3.027739597402948624e-01 7.297969018493559723e-01
2097 3.075305802424714852e-01 7.024702894667889108e-01
2098 3.090211670204149885e-01 7.106619435888925640e-01
2099 2.999734217897544464e-01 6.750375202570267907e-01
2100 3.123171754670752143e-01 6.972258027019533344e-01
2101 3.176037574776815475e-01 7.027854445094844360e-01
2102 3.064293242631781489e-01 7.206529248100962404e-01
2103 3.087051535692496573e-01 6.644752422363544575e-01
2104 3.103891763513461077e-01 6.923366644953010685e-01
2105 3.384825273789738298e-01 6.675924361279559349e-01
2106 3.107052596765235153e-01 6.802518333549492091e-01
2107 3.310260687677983871e-01 7.190721558608272890e-01
2108 3.130098356027965489e-01 7.269775540269926006e-01
2109 2.989602493497559021e-01 6.817921048794607364e-01
2110 3.137009751255976364e-01 6.974048159117429702e-01
2111 3.350507974317011306e-01 6.694794472782165107e-01
2112 3.333743057801424325e-01 6.639187420870342748e-01
2113 3.600884022788600203e-01 6.851917819452216785e-01
2114 3.514385436424617426e-01 6.773822745890782926e-01
2115 3.021467081912431185e-01 6.575608153062638683e-01
2116 3.216840039624062064e-01 6.950359181949938847e-01
2117 3.154086737753545866e-01 6.879358463966794845e-01
2118 3.231274298659780331e-01 6.902784107928884305e-01
2119 3.075942760980248103e-01 7.288230829770291352e-01
2120 2.899642149517159262e-01 7.104594397431700514e-01
2121 3.096416604142148143e-01 7.292757700566087076e-01
2122 3.088591118997905949e-01 7.400552652341815252e-01
2123 3.384051659729938599e-01 7.087595441060422496e-01
2124 3.354483528529879077e-01 7.138611869040926150e-01
2125 3.185165921485950125e-01 7.284213463003178513e-01
2126 3.270261428502926893e-01 7.205586515335868913e-01
2127 3.505328146190148098e-01 7.191603377814494991e-01
2128 3.507366061572722571e-01 6.599384625916211444e-01
2129 3.331816417016055798e-01 6.803015455638828923e-01
2130 3.121614712810149572e-01 6.693434608737786062e-01
2131 3.455513509130724303e-01 6.680504929131487746e-01
2132 3.381343897840298207e-01 7.269784819896029093e-01
2133 3.272790673591829402e-01 6.962689599590475842e-01
2134 3.791325188253694134e-01 6.632194207139604503e-01
2135 3.614024348413137910e-01 6.516361125247922548e-01
2136 3.721887447180103892e-01 6.661038358693583961e-01
2137 3.687520836825163295e-01 6.554154927633031313e-01
2138 3.894794216766241379e-01 6.727856565998084903e-01
2139 3.787699066953627014e-01 6.648039268173751015e-01
2140 3.852487240435175653e-01 6.824150928774840308e-01
2141 3.552942309669834819e-01 7.059859543059715525e-01
2142 3.238634476138371743e-01 6.668304355453856802e-01
2143 3.036743863841638302e-01 7.196652148167974605e-01
2144 3.122380423582359898e-01 6.640020292237128752e-01
2145 3.187106957713189970e-01 7.297291372471618187e-01
2146 2.930505512925223321e-01 7.166926998218534628e-01
2147 2.750881110271384267e-01 7.251016816602307014e-01
2148 2.835372551007005471e-01 7.442250722320991052e-01
2149 2.804395345643424520e-01 7.383298759426372149e-01
2150 2.733522973798584443e-01 6.854972253900898371e-01
2151 2.647732340067400214e-01 7.354996513012498349e-01
2152 2.754337080656250047e-01 6.800399504123753047e-01
2153 3.156110368597094817e-01 7.453519824954029094e-01
2154 3.151939039084074023e-01 7.308532219925562012e-01
2155 3.229909090205908551e-01 6.894767229180640555e-01
2156 3.017825345486575550e-01 7.099013153645022944e-01
2157 3.146997894404838791e-01 7.264588888497817143e-01
2158 3.224577889193288582e-01 7.315657208819419388e-01
2159 2.925284134227536526e-01 7.249895810627935422e-01
2160 2.774051872067208047e-01 7.060717381577444884e-01
2161 2.740645312239295417e-01 7.014917645841900473e-01
2162 2.683070198280358976e-01 7.521712336108206109e-01
2163 2.819540665287605385e-01 7.175047481433107777e-01
2164 2.884254313789264557e-01 7.514129492550261080e-01
2165 2.832511801755103753e-01 7.580030092031890820e-01
2166 2.959386163352439869e-01 7.588763260068295269e-01
2167 3.117855940054937158e-01 7.223478658625903659e-01
2168 3.163227198225919690e-01 7.242075437396154891e-01
2169 3.233302573282752501e-01 7.454336059793342795e-01
2170 3.195127538513780618e-01 7.130659999413735406e-01
2171 2.513743935710857635e-01 8.544797331651220462e-01
2172 2.528266560544613073e-01 8.782396272419737970e-01
2173 2.509064117447748488e-01 8.910068553364380861e-01
2174 2.490747941966542367e-01 8.853226029716526613e-01
2175 2.504965275254208423e-01 8.721384863137481291e-01
2176 2.460332372123272826e-01 7.811906562602224380e-01
2177 2.521731977844583472e-01 7.834485797266860230e-01
2178 2.527672842151907351e-01 7.940004568467505797e-01
2179 2.333812171030469063e-01 8.414014725283840423e-01
2180 2.502867458286044400e-01 8.645797387585254512e-01
2181 2.360713268898068928e-01 8.334373621594284298e-01
2182 2.414530949020986250e-01 7.963854276480454297e-01
2183 2.510804645936455803e-01 8.573711692883805302e-01
2184 2.509069681422567699e-01 8.637273227993258473e-01
2185 2.935557610426525188e-01 8.000082222056361658e-01
2186 2.608591737966752255e-01 8.315583958501376882e-01
2187 2.737781678655146766e-01 7.779524887090821794e-01
2188 3.018596060365033029e-01 8.006583899132257987e-01
2189 2.846002791453388636e-01 7.521086427602928781e-01
2190 3.461239070200301526e-01 7.194305732952986920e-01
2191 3.195070730137981596e-01 7.413495088552126688e-01
2192 3.253212004687714987e-01 6.873750942701396527e-01
2193 3.450727411907636988e-01 6.809247161604730092e-01
2194 3.489848230532451301e-01 6.932922790569345795e-01
2195 3.490906617909135257e-01 6.722967821455778648e-01
2196 3.500257318719837696e-01 6.800859144950009982e-01
2197 3.456680079013931262e-01 6.693315461251970744e-01
2198 3.328244291654122167e-01 6.511500408433956721e-01
2199 3.459058955628157017e-01 6.618152289189893622e-01
2200 3.428011759593899699e-01 6.726865266946703281e-01
2201 3.508989322886989504e-01 6.829346136679359525e-01
2202 3.505346433376624327e-01 6.521809522739147047e-01
2203 3.989398010703107955e-01 6.478059230267787516e-01
2204 3.889638554407485183e-01 6.244570585076392177e-01
2205 3.600310313262958251e-01 6.577699989331156072e-01
2206 3.288736949327598635e-01 7.402441207794234757e-01
2207 3.389738459669844883e-01 7.051421934702309935e-01
2208 3.383359104274548668e-01 6.880342266141180607e-01
2209 3.281680936220952582e-01 6.880701749407422962e-01
2210 3.390146417604696927e-01 6.848768518199470634e-01
2211 3.228752111777538070e-01 6.899456393713886415e-01
2212 2.871285856048684249e-01 7.015738068419590245e-01
2213 2.742388985480133656e-01 7.082946505706558815e-01
2214 2.863161030233642435e-01 7.802689017888757572e-01
2215 2.765325015592400848e-01 7.126371448610940851e-01
2216 3.028219293334729056e-01 7.044116505377689963e-01
2217 3.083956516634807632e-01 6.741071960662586848e-01
2218 2.931423112979363865e-01 7.190575041502234033e-01
2219 3.679099510197444967e-01 6.971203230631771719e-01
2220 3.390923897860624314e-01 7.142666879975854144e-01
2221 3.771858067006430004e-01 7.358208984694231125e-01
2222 3.637171064694534328e-01 6.917284622789372506e-01
2223 3.731885399371607792e-01 6.611058983960895752e-01
2224 3.563316759012167823e-01 6.615494719710467431e-01
2225 3.416233673658886638e-01 6.708639519103126725e-01
2226 3.440786388053949096e-01 6.841827374939033479e-01
2227 3.789792430079066410e-01 6.703040826471647895e-01
2228 3.952200739541927299e-01 6.579873408851079075e-01
2229 4.023376928634332939e-01 6.472816409903602297e-01
2230 3.921934016881900575e-01 6.141364835944119749e-01
2231 3.721438621242294520e-01 6.338973599111542567e-01
2232 3.489939073217606103e-01 6.893473233634652697e-01
2233 3.109677863769791939e-01 6.768277586975049998e-01
2234 3.187203805141642365e-01 7.290453204486488925e-01
2235 3.217053487350612917e-01 6.477962978727267451e-01
2236 3.247583904462544857e-01 6.600853427368301718e-01
2237 3.059547538572170988e-01 6.915684131843841120e-01
2238 3.186886395009835837e-01 7.171001953408516760e-01
2239 3.065099037107966162e-01 7.092770231139725601e-01
2240 3.162071929140428672e-01 7.318109136466146580e-01
2241 2.990646224802492870e-01 7.165863303643580373e-01
2242 3.116059782299001601e-01 7.171069347865315358e-01
2243 3.708507754333578710e-01 6.594985049468402583e-01
2244 3.979252276874349903e-01 6.739907934517905819e-01
2245 4.501438117550729534e-01 6.237469345501834850e-01
2246 3.824451803571100594e-01 5.944974343527458238e-01
2247 3.765799090013191575e-01 6.558988941008050411e-01
2248 3.401758300099332888e-01 7.480075004304728159e-01
2249 3.552845817543494045e-01 6.533658898831212758e-01
2250 3.379765177478314953e-01 7.203671749147361192e-01
2251 3.308908440653073324e-01 7.333476031733412448e-01
2252 3.601350001970249348e-01 7.192516558172631358e-01
2253 3.251486146856373827e-01 6.993728542407101623e-01
2254 3.156582279373957856e-01 7.040220682075777336e-01
2255 3.179848247410219653e-01 6.807313615429571030e-01
2256 3.204828825695287819e-01 7.435830845574565862e-01
2257 3.012325961603053437e-01 7.282700990883862469e-01
2258 3.039304789162748932e-01 6.859330806604875264e-01
2259 3.127031868878710763e-01 7.045083341857811821e-01
2260 3.322079965450636663e-01 7.280895525398421997e-01
2261 3.503267458540412216e-01 7.084719380337266559e-01
2262 4.064942842414344670e-01 6.839802374002491581e-01
2263 4.489272540111365339e-01 6.367971943473159646e-01
2264 4.060776260286333428e-01 6.349874792479351937e-01
2265 3.270364397581307370e-01 7.025193052393232662e-01
2266 3.918191314820808624e-01 6.458141490683495523e-01
2267 3.973296236178388008e-01 6.249035461754869347e-01
2268 3.812655696001688299e-01 6.959524709512227014e-01
2269 4.151673379962695920e-01 6.089524466447513440e-01
2270 3.711917020507704557e-01 6.744461314471812408e-01
2271 3.729660213133761393e-01 6.637170133700425190e-01
2272 3.379368848718059537e-01 6.788566501544827103e-01
2273 3.729234201890553324e-01 6.872598438889822026e-01
2274 3.667531061297616413e-01 6.643151953508232843e-01
2275 3.817071061474612836e-01 5.989303931740483922e-01
2276 3.364437330467040521e-01 6.740904493693505861e-01
2277 3.434111919185227624e-01 6.256438886639649199e-01
2278 3.713692110742709551e-01 6.534386228031724420e-01
2279 4.337973817995522396e-01 6.293005042212307387e-01
2280 4.381882662619241420e-01 6.058639439239487112e-01
2281 4.396797398662357637e-01 6.462625844418662391e-01
2282 4.374521874565153179e-01 6.172552294347420920e-01
2283 3.784403763888327110e-01 6.562417244406306693e-01
2284 3.838429749116670786e-01 6.779934880946382192e-01
2285 3.552708670653891843e-01 6.596594832765086958e-01
2286 3.449764036457350080e-01 7.071489500814945872e-01
2287 3.473711152918406708e-01 6.522058633272788120e-01
2288 3.750807743597917576e-01 6.221954165454050001e-01
2289 3.355091230762529686e-01 6.808278054232621557e-01
2290 3.298980274754769182e-01 6.702063682485773777e-01
2291 3.186705371066042014e-01 7.121663412448285824e-01
2292 3.330842991402140352e-01 6.630803923090057284e-01
2293 3.347795104375945185e-01 6.890114028189435746e-01
2294 3.390341129411802434e-01 6.753565011058042522e-01
2295 3.748965451548598726e-01 6.442742305069978359e-01
2296 3.855638912320141776e-01 6.438518636799389627e-01
2297 3.631282913454412231e-01 6.612551431450583994e-01
2298 3.910894211994595526e-01 6.522643110743179262e-01
2299 3.642400245994267816e-01 6.380159008303106782e-01
2300 4.023472681249744554e-01 6.458013733609587748e-01
2301 4.531312014865378490e-01 5.862210777093866954e-01
2302 4.744004691461389811e-01 5.859834632462455062e-01
2303 4.395599663102917609e-01 6.010557701411649578e-01
2304 4.317900771638866209e-01 5.959149210176786227e-01
2305 4.470204115111659493e-01 5.989318739055573548e-01
2306 4.048074263263986006e-01 6.473294937967282170e-01
2307 4.339469806609979052e-01 6.085525587348293852e-01
2308 4.119907730853002992e-01 6.471670827855876551e-01
2309 4.130974342548636713e-01 6.670396445139368247e-01
2310 4.236613433227314207e-01 6.383654386530146496e-01
2311 4.817560659170094794e-01 6.095527747829576626e-01
2312 4.567446955069826009e-01 6.077839473761863509e-01
2313 4.222404765555348716e-01 6.070105386587699714e-01
2314 4.016490178415937917e-01 6.611464212356447101e-01
2315 4.064607305483818323e-01 6.558508407622105629e-01
2316 4.673954795429089981e-01 5.848900278937000374e-01
2317 4.406242843782115504e-01 6.038564746299596164e-01
2318 4.471325583609214727e-01 5.983549318140727324e-01
2319 4.728942371632141595e-01 5.887408944108920572e-01
2320 4.855932245660634083e-01 5.452172056884335705e-01
2321 4.944427018230159177e-01 5.454372613230613620e-01
2322 4.910930996293583206e-01 5.916068547982012982e-01
2323 4.605230000606125307e-01 5.688056701921156977e-01
2324 4.479768002306731001e-01 5.970489571490646963e-01
2325 4.522512683215255680e-01 6.092422996176399819e-01
2326 4.580243365763466135e-01 6.033316670675298310e-01
2327 4.471511029499117273e-01 6.271983373625034108e-01
2328 4.495144174915007285e-01 6.184582747348504883e-01
2329 4.465871504047632667e-01 6.176093703403683355e-01
2330 4.342149707355936195e-01 5.871204068541543419e-01
2331 3.925498209380534065e-01 6.597808455979645714e-01
2332 4.455391401932272677e-01 6.040841892540381730e-01
2333 4.933921861724072100e-01 5.769384238289488875e-01
2334 4.600970265846137108e-01 5.979665473006032794e-01
2335 4.745479245093658927e-01 5.567676674212661547e-01
2336 4.855294171496971067e-01 5.964945561580428102e-01
2337 5.006438664381274162e-01 6.043070139608158753e-01
2338 5.309109469967839834e-01 5.255734168856520672e-01
2339 5.309150620236902096e-01 5.780075083430499250e-01
2340 5.749676975351066810e-01 5.423168013921589869e-01
2341 6.615678727305105422e-01 4.895305048286213156e-01
2342 6.638593244213925049e-01 5.052371402480366758e-01
2343 6.364095710874970724e-01 5.218915989566351721e-01
2344 5.925527152955228916e-01 5.612415023659642621e-01
2345 6.108165427364767863e-01 5.180318310476511590e-01
2346 5.678832548415440051e-01 5.477717927631133854e-01
2347 5.523009771071661911e-01 5.265434765125834859e-01
2348 5.820012625605547329e-01 5.451137516035440278e-01
2349 5.980637064047711338e-01 5.348887093774092882e-01
2350 6.108403768205645790e-01 5.184460188229027544e-01
2351 5.739428067228438124e-01 5.272509260187677738e-01
2352 5.691752733511811213e-01 5.566554604779613280e-01
2353 5.512505004252938878e-01 5.598990365598862651e-01
2354 5.110027954507346815e-01 5.847437643872286372e-01
2355 5.453869729057759796e-01 5.773285134764687410e-01
2356 5.559139679465746608e-01 5.683074020010778771e-01
2357 5.473927849203656937e-01 5.776101606757805262e-01
2358 5.515889466356943549e-01 5.572465980413903175e-01
2359 5.226991882911882215e-01 5.519489150351933882e-01
2360 4.869729050869806564e-01 5.766963175869203040e-01
2361 4.392143589405351212e-01 6.358123883981091629e-01
2362 3.880148588469254367e-01 6.784230352876921000e-01
2363 4.314001261950197175e-01 5.584706209521982379e-01
2364 4.108529131347999908e-01 6.233192516201295774e-01
2365 4.004048698345524793e-01 6.358785691372386140e-01
2366 4.334347296765971302e-01 6.109066475458658774e-01
2367 4.331735553322106913e-01 5.985846942753374478e-01
2368 4.377598777870400082e-01 5.947117506478513116e-01
2369 4.327265550686026918e-01 6.050216701739806746e-01
2370 4.019316269310296286e-01 6.437476839737176215e-01
2371 3.866678218100652598e-01 6.474182002468272801e-01
2372 4.116950736179600390e-01 6.422824510321542002e-01
2373 3.967300399079505824e-01 6.806725861399627320e-01
2374 4.020861494848171347e-01 6.839634828757397145e-01
2375 3.630106173194974639e-01 6.465025212533602739e-01
2376 3.500345965808601689e-01 6.981946371525132866e-01
2377 3.282554302492155518e-01 7.299315230892307049e-01
2378 3.185087601818964997e-01 7.270588835597889821e-01
2379 3.267112385738957236e-01 6.871875456570013530e-01
2380 2.327269281469917239e-01 8.550016371203847942e-01
2381 2.515840344699597497e-01 8.418997860251639098e-01
2382 2.537941494287457855e-01 8.628775696388424343e-01
2383 2.714458656745364906e-01 8.318054671981626180e-01
2384 2.584227721188544491e-01 7.567043844447144396e-01
2385 2.808595108946180807e-01 7.455277765490466724e-01
2386 2.627505831835553196e-01 8.045808218638811349e-01
2387 2.953944755377023168e-01 7.505496582710375897e-01
2388 3.049467800011980145e-01 7.559409527099094639e-01
2389 3.092504247919966587e-01 7.018070400970529699e-01
2390 3.032022040107488214e-01 7.778078667504750854e-01
2391 3.517379840253331280e-01 6.861742532490776592e-01
2392 3.374103504629292760e-01 7.036571947795452475e-01
2393 3.042617657359499850e-01 7.558029643087160743e-01
2394 3.520207958289514050e-01 7.241714965584969965e-01
2395 3.278904162042580173e-01 7.436152975775802698e-01
2396 3.235704978384580932e-01 7.381261670239690487e-01
2397 3.284988637551184421e-01 7.257649122908380601e-01
2398 3.206932512959526083e-01 7.498258244679919526e-01
2399 3.741623927101770386e-01 6.856456503783919798e-01
2400 3.534037694092658777e-01 6.528123718510396856e-01
2401 3.625907522124439675e-01 6.520555209174582201e-01
2402 3.535891383342691374e-01 6.622658660282614296e-01
2403 3.509650270783155057e-01 6.519061204304408275e-01
2404 3.543313544525294456e-01 6.504102770434064817e-01
2405 3.287296543786125125e-01 7.071813993284995492e-01
2406 3.436827970783450370e-01 6.527221958180565720e-01
2407 3.354953440108608409e-01 6.617929989678412728e-01
2408 3.404425175757506139e-01 6.930121348424221894e-01
2409 3.418204395217442904e-01 7.238731270044370669e-01
2410 2.915295518401794794e-01 7.034110461904192757e-01
2411 2.873940998835664007e-01 6.547787387467280951e-01
2412 3.222997865752495472e-01 7.327755663942431275e-01
2413 3.139869896540479211e-01 6.861005796274335378e-01
2414 2.975345799091507759e-01 7.685337751415873830e-01
2415 3.293403749929476598e-01 7.311111128064045062e-01
2416 3.103732092687279120e-01 6.859435767648502935e-01
2417 3.115577012343991314e-01 7.153463291998758411e-01
2418 3.198979982340063311e-01 6.872039481138654260e-01
2419 3.203786163210980420e-01 7.226796249234196390e-01
2420 3.242488777713410375e-01 7.008395987168636321e-01
2421 3.068569344485773120e-01 6.920283055200718847e-01
2422 3.027770241365596027e-01 7.340676796628299305e-01
2423 2.929556320908316414e-01 7.260502498856453713e-01
2424 2.980510969209008709e-01 7.237847566751753892e-01
2425 2.950607282167092560e-01 6.941052472129916051e-01
2426 3.200384513941652020e-01 6.845714322084504033e-01
2427 3.500151222163904730e-01 6.715307510560524218e-01
2428 3.196938765365850421e-01 6.789563076850421153e-01
2429 2.993366628845007815e-01 7.617313609452217582e-01
2430 3.029598754575250630e-01 6.739306217030041068e-01
2431 3.200261051353550656e-01 6.872500237272228807e-01
2432 3.301338042124299377e-01 6.885055312958187068e-01
2433 2.852357759481166655e-01 6.718260399273243699e-01
2434 3.100764503056072097e-01 6.815952386213350866e-01
2435 3.415880214746502830e-01 6.828650569972386508e-01
2436 3.242065278349772206e-01 6.861573769707175474e-01
2437 3.064308193684240345e-01 6.761313626063015780e-01
2438 3.341668890715013829e-01 6.072237985890189815e-01
2439 3.285387830638892837e-01 6.585318630019864061e-01
2440 3.514567391449146538e-01 6.513840027663948540e-01
2441 3.546377248848496810e-01 6.415071878055649268e-01
2442 3.410235796850003553e-01 6.858609933900194910e-01
2443 3.470946526221350692e-01 6.448382202550075881e-01
2444 3.426532395106476336e-01 6.751161763969371066e-01
2445 3.330669842891580967e-01 6.502712246495552240e-01
2446 3.380707928982489285e-01 6.581711917292089042e-01
2447 3.855856653787065325e-01 6.854870128175762911e-01
2448 3.862206196431829386e-01 6.859393970523005590e-01
2449 3.687952554852985121e-01 7.095895468746631352e-01
2450 3.500895533494097767e-01 7.247616643243181000e-01
2451 4.129285837734583131e-01 5.966647549939358974e-01
2452 3.597205125651696256e-01 6.748450799999730076e-01
2453 3.692516161352978887e-01 6.415607843300568103e-01
2454 4.108799264410600838e-01 6.478079289222694603e-01
2455 4.168880664515230983e-01 6.280732773674595482e-01
2456 3.972662364645880295e-01 6.213699715541908253e-01
2457 3.756791468813578394e-01 5.837304629862946070e-01
2458 3.750690920988702937e-01 6.521644843171041650e-01
2459 3.593627192351641075e-01 6.811239094332721677e-01
2460 3.284416983942665680e-01 6.838647759353625455e-01
2461 3.356334899532094074e-01 6.786752707969759824e-01
2462 3.324467648502792971e-01 6.401607095754596743e-01
2463 3.332416781195664535e-01 7.168137737765010176e-01
2464 3.218952024530138400e-01 6.734768441518125259e-01
2465 3.216193236718257742e-01 7.110497632135616142e-01
2466 2.801428504800021480e-01 6.904272166494480611e-01
2467 2.901394412884860663e-01 6.934777654915741385e-01
2468 2.935129441822387220e-01 6.922282338760420428e-01
2469 3.069525519093646015e-01 7.015937231777235050e-01
2470 2.951852052447008767e-01 7.052538767139419074e-01
2471 4.021059176050910677e-01 6.547458230969094295e-01
2472 4.522121375795760123e-01 6.085566069964899460e-01
2473 3.956553052760592437e-01 6.756708190708670125e-01
2474 4.299496685328583201e-01 6.431661784324024245e-01
2475 4.272094483310905910e-01 6.255438641843815706e-01
2476 4.526988345661921431e-01 6.246117898700294102e-01
2477 4.167018150979926450e-01 6.319093607602075391e-01
2478 4.445862795378202614e-01 6.357459168801390392e-01
2479 4.391260218192178377e-01 6.315218764819241493e-01
2480 4.068328493659074119e-01 6.312018922309368119e-01
2481 3.724270242644710516e-01 6.825082475688869499e-01
2482 3.401064718450846902e-01 6.737895858477770394e-01
2483 3.158002019786372849e-01 6.802782077516106307e-01
2484 3.013253035465220941e-01 6.909423842890968226e-01
2485 2.974661937427980907e-01 6.935305673381043645e-01
2486 3.178517376135626682e-01 7.469870894419788909e-01
2487 3.092137643863565599e-01 6.705623499352777461e-01
2488 3.256520089387992534e-01 7.199815380509382301e-01
2489 3.374929678495499630e-01 6.310093574007126227e-01
2490 3.422716974470795814e-01 6.511364351556084840e-01
2491 3.338793762954646582e-01 6.901375257696440446e-01
2492 3.238122526503124932e-01 6.558043941127176257e-01
2493 3.437836516978274859e-01 6.388966892162625255e-01
2494 3.234661823895270683e-01 6.335978974146838638e-01
2495 3.284958666377444381e-01 6.575428797711087014e-01
2496 3.342867117810863209e-01 6.480405652737268873e-01
2497 3.512238990091612334e-01 6.746575361545216198e-01
2498 3.797855371017435089e-01 6.418155732561350302e-01
2499 3.150802430913046126e-01 6.913355498469345717e-01
2500 3.278385397470743867e-01 6.689628542959095148e-01
2501 3.771843181500350584e-01 6.537699923683640835e-01
2502 3.826591887900138156e-01 6.556067081590569723e-01
2503 3.724215199621924710e-01 6.496972365681165096e-01
2504 2.976516634757819246e-01 6.338702855444320328e-01
2505 3.375168479484839112e-01 6.700235674547564413e-01
2506 3.339676512671618802e-01 6.689167768004191661e-01
2507 3.381178804021661710e-01 6.526051366462697345e-01
2508 3.794138526264139166e-01 6.505306188752182361e-01
2509 3.683383356734025171e-01 7.061876964193641859e-01
2510 3.887775188828034856e-01 6.804734573323044655e-01
2511 3.453013664039119579e-01 6.811115874639187551e-01
2512 3.696810225222203483e-01 6.841287627412512284e-01
2513 3.873561701864051687e-01 6.670424207596917787e-01
2514 3.739115352389762448e-01 6.837024266031060948e-01
2515 3.712139853446732030e-01 6.417611470996491541e-01
2516 3.683263615965737259e-01 6.277431268119977315e-01
2517 3.456031561257363882e-01 6.158667223166182092e-01
2518 3.763952921878353508e-01 6.348346838265129799e-01
2519 3.269112163441177943e-01 6.185322094633157741e-01
2520 3.559224762930640051e-01 6.083525846597407361e-01
2521 4.106623801047665778e-01 6.298453413751415875e-01
2522 3.742985158727145656e-01 6.308581323271812424e-01
2523 4.195881366692080783e-01 6.125935869647100018e-01
2524 3.594334108528499661e-01 6.399488511195506879e-01
2525 3.616819467246945030e-01 6.418771197355921387e-01
2526 3.366481441041061506e-01 6.967255175666928757e-01
2527 3.295370074655166737e-01 6.826525026242574734e-01
2528 3.060782298865401541e-01 7.087473228029668171e-01
2529 2.983038995422768180e-01 6.821222070868788734e-01
2530 2.861625806205985723e-01 7.234687369376905375e-01
2531 2.964955859612925515e-01 6.869208096265566610e-01
2532 3.076000229740800118e-01 6.806376166106159475e-01
2533 3.044299531647399193e-01 6.770732958501211041e-01
2534 3.117165810106863888e-01 6.552844443229814964e-01
2535 3.097704429372803436e-01 6.940314253767244645e-01
2536 3.274507212929985145e-01 6.648380972972114389e-01
2537 3.289321046327043363e-01 6.783494262299969435e-01
2538 3.258880708259275782e-01 6.567076675023720833e-01
2539 3.254274496147320228e-01 6.797313578529802225e-01
2540 3.647820724797070646e-01 6.586890415154362799e-01
2541 3.352492304553137958e-01 6.799600189896617408e-01
2542 3.210168068480906967e-01 6.707678026284551454e-01
2543 3.817013379127019990e-01 6.529041874555031599e-01
2544 3.390697181891253464e-01 6.926561566243268908e-01
2545 3.731156643134500017e-01 6.232634334999387349e-01
2546 3.403661047260010397e-01 7.083793865957325186e-01
2547 3.204229017342261621e-01 6.945963144034087433e-01
2548 3.162346597461968556e-01 6.876131531996331203e-01
2549 3.010133669910191045e-01 6.963972346216753539e-01
2550 2.924036888271093204e-01 7.137252322784525260e-01
2551 2.857476688639378204e-01 7.177288843348749170e-01
2552 2.969901363999222776e-01 7.636035727749421742e-01
2553 2.972545798086095314e-01 7.789952478469069908e-01
2554 2.957362713796539144e-01 7.162408025804820610e-01
2555 2.871246564072082452e-01 7.865109509398480192e-01
2556 2.934580859966635646e-01 7.514908071865085137e-01
2557 3.211905843754271905e-01 7.001800132246764896e-01
2558 3.151357506214885196e-01 6.630475261420106792e-01
2559 3.191344107572957611e-01 6.969258405333650375e-01
2560 3.182386249543687762e-01 6.901349087422639084e-01
2561 3.077644834057239875e-01 7.021501352691602582e-01
2562 3.098991586691599021e-01 6.964953895318128918e-01
2563 3.061486639578692159e-01 7.049902464679852487e-01
2564 3.311409171338779434e-01 7.289045323781412344e-01
2565 3.272715111725561510e-01 6.641794701086999320e-01
2566 3.133956572384964390e-01 7.034910938868609298e-01
2567 3.234878095555717148e-01 6.883722178415189186e-01
2568 3.370769226296886911e-01 6.737414619228120349e-01
2569 3.216260054914266697e-01 7.174774770165978088e-01
2570 3.299569272053464730e-01 6.914882961333906897e-01
2571 3.082922589165080773e-01 7.010848715928196251e-01
2572 3.063577253662851385e-01 7.176964243174500657e-01
2573 3.134906253137015320e-01 7.002006642240662382e-01
2574 3.043570071333946414e-01 7.104733748498566204e-01
2575 3.239174971380818779e-01 6.981871035538800285e-01
2576 3.114203107134545512e-01 6.715790384113180522e-01
2577 3.209034373995817702e-01 7.263299290200032621e-01
2578 3.347274845488619199e-01 6.956960472336988222e-01
2579 3.362993047478302078e-01 6.968237523227102104e-01
2580 3.629510075139764647e-01 6.688265520673427611e-01
2581 3.269301367192333774e-01 7.143299278992986112e-01
2582 2.899330928299450050e-01 6.800865396068290769e-01
2583 3.620864458201998870e-01 6.724061074313276709e-01
2584 3.738097157311052743e-01 6.528637079667733989e-01
2585 3.899508092098413203e-01 6.607826551795981107e-01
2586 3.793197459180974729e-01 6.324879837217909362e-01
2587 3.755850920182825514e-01 6.719734401273538271e-01
2588 3.738511325555026188e-01 6.817310524353511481e-01
2589 3.039238128892735036e-01 6.606429184271187527e-01
2590 3.296552763657920049e-01 7.067934924201459967e-01
2591 3.113769273356509215e-01 6.842572717944498395e-01
2592 3.098765277436659193e-01 6.914478970088037135e-01
2593 2.961679529084469409e-01 6.693283253937331034e-01
2594 3.021284909330038682e-01 6.787136899021790626e-01
2595 3.148334564873829233e-01 7.066120630947237968e-01
2596 3.491222185354471708e-01 6.767575687260283246e-01
2597 3.582196957572290064e-01 6.390623575403110435e-01
2598 3.479882202759131404e-01 6.417060159567977706e-01
2599 4.216856100376036309e-01 6.183091360770386347e-01
2600 3.513405731471580529e-01 7.102225705990603544e-01
2601 3.157789160953814456e-01 6.822960432666430597e-01
2602 3.068295347693401065e-01 7.327202876208610549e-01
2603 3.018673035980236619e-01 6.762091810001762404e-01
2604 3.330387449222285134e-01 6.944593292114576988e-01
2605 3.218719789515168128e-01 7.163205218547152864e-01
2606 2.871121723257076819e-01 7.148458091732919906e-01
2607 2.915952310322185714e-01 7.271256167679256421e-01
2608 3.105150730676288218e-01 6.940092618231273880e-01
2609 3.242248871796160059e-01 7.403650460993187465e-01
2610 3.520791768565425528e-01 6.685576549966881776e-01
2611 3.146410708659539424e-01 7.161992410794522090e-01
2612 3.030430386691119193e-01 7.612248089873022705e-01
2613 3.094499895446761184e-01 7.299875203560405312e-01
2614 3.173391195615020699e-01 7.037986277962152704e-01
2615 3.034969464519703397e-01 7.313900217556777994e-01
2616 3.122809947216074189e-01 6.913661609827481680e-01
2617 2.791310294605586773e-01 7.520235727133617321e-01
2618 2.732506576731363324e-01 8.304238809584122416e-01
2619 2.790541917883610501e-01 7.811864371487088343e-01
2620 2.827558479304745909e-01 8.085330970679015516e-01
2621 2.906996961305683969e-01 7.153063369663588134e-01
2622 3.017434767298137199e-01 7.952808960009105643e-01
2623 2.692142749689482861e-01 7.692379659712196283e-01
2624 2.723880637983449038e-01 7.663246057597884464e-01
2625 3.053124119356292465e-01 7.430386767842291906e-01
2626 2.565331099571086515e-01 8.046014235709324502e-01
2627 2.386946512810646515e-01 8.438146325151306693e-01
2628 2.593789689344122573e-01 8.981480370915083666e-01
2629 2.441351212818536065e-01 8.989335846957128284e-01
2630 2.574315457498057014e-01 8.490875785892728622e-01
2631 2.341292477629497992e-01 8.840124235103418160e-01
2632 2.663412363924267945e-01 8.049317487609349842e-01
2633 2.966974252348007490e-01 6.825388700128166564e-01
2634 3.086349408142387007e-01 6.756224373884395229e-01
2635 3.047675401633008763e-01 7.424210210722715919e-01
2636 3.028214962220912576e-01 6.976380899235965494e-01
2637 3.311129629996377721e-01 7.393648091720529392e-01
2638 3.583910877783612614e-01 6.215884760040348844e-01
2639 3.559510336317341372e-01 6.135999744972963077e-01
2640 3.692801404989837222e-01 6.175373240597392677e-01
2641 3.797544975034073400e-01 6.307735122273629980e-01
2642 3.470208108540626113e-01 6.710457025944085441e-01
2643 3.437089253442165426e-01 6.892475893215094240e-01
2644 3.511421085203011994e-01 6.864816175293563250e-01
2645 3.319817900674503774e-01 6.553114062310296806e-01
2646 3.358534575047224524e-01 7.156983732911385010e-01
2647 3.485176480272732524e-01 6.414557651194302546e-01
2648 3.389740196977563125e-01 6.589884952911149174e-01
2649 3.325585788826880829e-01 6.322673631327502264e-01
2650 3.362704537669400362e-01 6.567392669756731971e-01
2651 3.949067537084249291e-01 6.706080561883054347e-01
2652 3.745256712931672172e-01 6.487110953328228957e-01
2653 3.138783248887127009e-01 7.280078175939054264e-01
2654 3.077993314056206020e-01 7.758785788998918687e-01
2655 2.929640269802246122e-01 7.757620468571959638e-01
2656 3.280449233102735174e-01 6.889790017013297518e-01
2657 3.549017936920358385e-01 6.756261844184899834e-01
2658 3.618095914862689555e-01 6.778220809937464120e-01
2659 3.588170853535640470e-01 6.789949395809564692e-01
2660 3.686627782685565902e-01 6.607686132857886196e-01
2661 3.617127617620267133e-01 6.834984420371160718e-01
2662 3.716211826100268012e-01 6.635998669781162373e-01
2663 3.702671821043762579e-01 6.649579736762304405e-01
2664 3.842123998332391266e-01 6.625056718214494822e-01
2665 3.635897549253977457e-01 6.608965757454332568e-01
2666 3.706564249398092703e-01 6.440482235326392413e-01
2667 3.705219971785342903e-01 6.553275633257371613e-01
2668 3.570494495623928177e-01 6.594097834275107761e-01
2669 3.650964280765416903e-01 6.690487192087865020e-01
2670 3.549232356403536071e-01 6.934068648548846747e-01
2671 3.499988190582741798e-01 6.956757871570705687e-01
2672 3.291681413759208752e-01 6.965991727278315615e-01
2673 3.227676275534571704e-01 7.570180381598501373e-01
2674 3.351308993845366069e-01 7.152562623598840430e-01
2675 3.192859955931404703e-01 7.210343015641724751e-01
2676 3.266412276942923798e-01 7.622870457078534390e-01
2677 3.019458757150043082e-01 7.226696816000203194e-01
2678 3.094959021372627461e-01 7.285357373987975116e-01
2679 2.811490809568523153e-01 8.017243905141632210e-01
2680 3.001252448243275639e-01 7.847878575507599708e-01
2681 2.659445999712076736e-01 8.668958915012145994e-01
2682 2.596358579317049609e-01 8.596842830091258048e-01
2683 2.360540417030114468e-01 8.802269935857205407e-01
2684 2.309610710717901472e-01 8.941695099461850482e-01
2685 2.313446032417936782e-01 8.901178216227055850e-01
2686 2.446285248986738714e-01 8.485758037554538280e-01
2687 2.503250735190218901e-01 8.425701515535855002e-01
2688 2.269707845036805227e-01 9.000956110162172674e-01
2689 2.866604099233945879e-01 8.129629636927929726e-01
2690 3.127283199092929511e-01 7.231450143769352357e-01
2691 3.141310555596816267e-01 7.237256081176921541e-01
2692 3.186331837254776089e-01 7.007141180107383516e-01
2693 3.288064434428425442e-01 7.131460071358591835e-01
2694 2.976467502046358238e-01 6.851878795077522843e-01
2695 3.254379231438393472e-01 6.982179587413942512e-01
2696 3.103764828264103937e-01 7.029771785450759092e-01
2697 3.361711529057268000e-01 6.642112977274696739e-01
2698 3.469259029050360543e-01 6.770632348604569417e-01
2699 3.340788403844529575e-01 6.316554634635748178e-01
2700 3.244373352918434872e-01 6.489798996813316290e-01
2701 3.437693146469233407e-01 6.774448824801464486e-01
2702 3.126765142372931461e-01 7.113789322959471750e-01
2703 3.155347554481012229e-01 7.524467521925206626e-01
2704 3.083748840503332533e-01 7.056915473608537104e-01
2705 3.062436043876965441e-01 7.106826723348748098e-01
2706 3.257754767670179574e-01 6.916561774609450985e-01
2707 2.978224515504075964e-01 6.949305911555356818e-01
2708 3.082745428522101205e-01 6.660457195037116085e-01
2709 3.193078051658458372e-01 6.791068691459923867e-01
2710 3.189022761186854904e-01 6.566250907542547921e-01
2711 3.034794965976642667e-01 6.595074076055766898e-01
2712 3.241107163903182431e-01 6.459662535782224602e-01
2713 3.027906184814689872e-01 6.443645379862887879e-01
2714 2.876998093367721387e-01 6.816834228173312971e-01
2715 2.991674821417316665e-01 6.754115814552218433e-01
2716 2.954415095516365608e-01 6.515191523868761880e-01
2717 3.149368697344764323e-01 6.565832257649716341e-01
2718 3.332150296869306194e-01 6.805932742566810356e-01
2719 3.114994403908257770e-01 6.833614186109099320e-01
2720 3.351424590152296545e-01 6.777709145034833682e-01
2721 3.419785706038631634e-01 6.728801225249444462e-01
2722 3.685402304274748575e-01 6.969522420492849646e-01
2723 3.594034629038141970e-01 6.807226892769133730e-01
2724 2.775986520667685920e-01 6.645905709970998387e-01
2725 3.150321733205650454e-01 6.563875294863740217e-01
2726 3.483565496083301793e-01 7.138156396142593119e-01
2727 3.667015739059563684e-01 6.794588503832307280e-01
2728 3.804325915180403750e-01 6.689878118609418056e-01
2729 3.049637636311467448e-01 6.966992287113568105e-01
2730 3.693434330599118520e-01 6.910145987911058274e-01
2731 3.834158726932842542e-01 6.435970826840344827e-01
2732 3.410722065744499210e-01 7.312432774264390201e-01
2733 3.360723559361127322e-01 7.156525664589061808e-01
2734 3.387146710087262647e-01 6.917712362717363117e-01
2735 3.794800988237644890e-01 6.507256708445345872e-01
2736 3.697695863595845123e-01 6.505983297213777661e-01
2737 3.801667847942702960e-01 6.736095966714801264e-01
2738 3.670002254155805832e-01 6.766740236013534249e-01
2739 3.632017166399134633e-01 6.615876837281938760e-01
2740 3.291235621951731360e-01 7.016747865993939737e-01
2741 3.229977938103468227e-01 7.122792808163784795e-01
2742 3.894247794687175634e-01 6.500054976578140131e-01
2743 4.107882785280047577e-01 6.689708292319231919e-01
2744 3.986317750762844447e-01 6.820078244699080416e-01
2745 4.095710496085274155e-01 6.260571850360062696e-01
2746 4.248211136643680885e-01 6.458684264740857106e-01
2747 4.072863939883099582e-01 6.256928785360912348e-01
2748 3.914099043980105441e-01 6.467866665280832539e-01
2749 4.135525935472483261e-01 6.422287759764853110e-01
2750 4.218699123258012884e-01 6.208674312761754965e-01
2751 4.303594525426019946e-01 6.198207720450202851e-01
2752 4.136683918238299729e-01 6.357634826519003024e-01
2753 4.192702112613199694e-01 6.428509010688868708e-01
2754 3.545146568106036788e-01 7.032884165886571504e-01
2755 3.781342584925662664e-01 6.637064920833486426e-01
2756 3.503399305390716978e-01 7.261080773499990482e-01
2757 3.612026477030403915e-01 7.151374913018967439e-01
2758 3.551428742420806306e-01 6.934310352952687273e-01
2759 3.809296523475030338e-01 6.764400875467686536e-01
2760 3.983710135007157427e-01 6.723998453045028079e-01
2761 3.785438780266480174e-01 6.746726165587910717e-01
2762 3.888076896259123894e-01 6.575845860900435547e-01
2763 2.939525060497948927e-01 7.894353072896663770e-01
2764 2.961730767791359575e-01 7.016096673816955009e-01
2765 2.833591151086229387e-01 7.248403368817361025e-01
2766 2.848643289988250782e-01 7.623123520209126314e-01
2767 3.403684990730571069e-01 7.570704417800208086e-01
2768 3.231189734353462351e-01 7.119215167018009272e-01
2769 3.368761022011370621e-01 7.344438889489858235e-01
2770 3.091700193519615336e-01 7.149206639072943625e-01
2771 3.356209902468512141e-01 7.016155299331097162e-01
2772 2.875913363113331012e-01 6.521297113253636812e-01
2773 2.862674860900041862e-01 7.079135916988581467e-01
2774 3.016381319553958495e-01 7.388503152477997604e-01
2775 3.041165729531829509e-01 7.101631521856011098e-01
2776 2.830730315411633113e-01 6.926168461653791075e-01
2777 2.742430308820462126e-01 7.461414377135371367e-01
2778 3.035800338741935223e-01 6.938571936779859284e-01
2779 2.827523809958621404e-01 7.029743213519994427e-01
2780 3.428452852870378376e-01 7.431915086056319897e-01
2781 3.332185378631911665e-01 7.270887965013735910e-01
2782 3.313146387116707725e-01 7.436993111955907398e-01
2783 3.315780113999168277e-01 7.348439495230563168e-01
2784 3.207702213156953253e-01 7.518019350588484029e-01
2785 2.735685759132537864e-01 6.982609646895922006e-01
2786 2.599591796302503366e-01 7.308775236564218902e-01
2787 2.894671684423630320e-01 7.172955574169793680e-01
2788 2.831154374621689951e-01 7.160024882787703326e-01
2789 2.777766448517216546e-01 7.403729483715661974e-01
2790 2.936922880520862478e-01 7.600908631985578978e-01
2791 2.869647138141007692e-01 7.359046252043704994e-01
2792 2.810652147376689336e-01 7.515029406741364770e-01
2793 2.997243402530525569e-01 7.323779611600731432e-01
2794 2.971241267148531096e-01 7.616165311971503371e-01
2795 3.048669141215155087e-01 7.218531849093791086e-01
2796 2.880844495833017604e-01 7.000080623954495485e-01
2797 2.932960370321582300e-01 7.184561529704431848e-01
2798 3.003535261753287888e-01 7.087030779390443014e-01
2799 2.825708037676119000e-01 7.290203403968067430e-01
2800 2.846432577589441681e-01 7.156086061329238746e-01
2801 2.719696346896234851e-01 7.435320724341308862e-01
2802 2.933740459226455433e-01 7.270822881066061338e-01
2803 2.665477698751511082e-01 6.973594757885737128e-01
2804 2.965842555764899302e-01 7.790959976103050133e-01
2805 2.788417986512636837e-01 7.523502713421625909e-01
2806 2.830858304720542673e-01 7.528755360493267768e-01
2807 2.797329279942137314e-01 7.592372296064420212e-01
2808 2.858735374258251638e-01 8.046928154398825805e-01
2809 2.739649552713788183e-01 7.525284010570388871e-01
2810 2.888400413645713649e-01 7.429192863743793174e-01
2811 3.144765240484417856e-01 7.554994881421658315e-01
2812 3.200666218157924847e-01 6.819015798953147467e-01
2813 3.127132323389349988e-01 6.980887749639361761e-01
2814 3.148160236372408716e-01 6.925158957571830864e-01
2815 3.202647072620760649e-01 6.970797704183389065e-01
2816 3.280325621411742665e-01 6.826281248721842720e-01
2817 3.360266753064720113e-01 7.255656552238084478e-01
2818 3.445077340614186023e-01 6.776214822638201296e-01
2819 3.417259818605853927e-01 6.874648628282109541e-01
2820 3.171836615164206896e-01 6.995467424278076773e-01
2821 2.917230879611148464e-01 7.745855320256913590e-01
2822 3.198517897396784271e-01 7.179219559999199252e-01
2823 3.300034969887309377e-01 6.832574643366716716e-01
2824 3.216006201951960297e-01 7.332503923394019241e-01
2825 3.499508069857837356e-01 6.628691331486601390e-01
2826 4.148747975562940837e-01 5.918403369596852981e-01
2827 3.852958659371127914e-01 6.517121663257544606e-01
2828 3.828978258238784349e-01 7.037388191769676782e-01
2829 3.894442722414536706e-01 6.176307320316478666e-01
2830 3.918343655023304728e-01 6.654000442890140032e-01
2831 3.296158017430832476e-01 6.689370409945082363e-01
2832 3.563973085260630502e-01 6.713152643002976427e-01
2833 3.901193477549106392e-01 6.594373032057323503e-01
2834 3.409814939139214629e-01 6.387417595297329997e-01
2835 3.414746898221630023e-01 6.540154352636092794e-01
2836 3.272627701956481450e-01 6.866822663804724725e-01
2837 3.145223342541779710e-01 6.507730118808192632e-01
2838 3.314173715357940919e-01 6.847209348770008086e-01
2839 3.043734245787346748e-01 6.878289944612161477e-01
2840 2.938233362066142162e-01 7.357243275412077566e-01
2841 3.263248666313184887e-01 7.221676235785017273e-01
2842 2.911474854357674058e-01 6.919757650950160155e-01
2843 2.950614399302413093e-01 7.394796671356975715e-01
2844 2.867498771982736616e-01 7.038610175192109297e-01
2845 2.819813501642487452e-01 7.522423420550695683e-01
2846 2.767565116249078305e-01 7.220506344977990487e-01
2847 3.093860156017975704e-01 7.265722001287937548e-01
2848 2.957077021249682747e-01 6.954403762860961180e-01
2849 3.571698956633865829e-01 6.655797323172824020e-01
2850 3.646564336553944630e-01 6.823804657780768723e-01
2851 3.858164764713827855e-01 6.937314307951858439e-01
2852 3.725146880506025604e-01 6.967829726535513801e-01
2853 3.558278420998649549e-01 6.754455306130391357e-01
2854 3.574629761516575077e-01 6.872682373612567508e-01
2855 3.894031809247431863e-01 6.714675581926787817e-01
2856 3.294131722073552759e-01 6.480405103786546217e-01
2857 3.190060612738977452e-01 6.849384335608090790e-01
2858 3.279379419334949586e-01 7.077133545825082805e-01
2859 3.270392218773017778e-01 7.090911439066036603e-01
2860 3.283354127204541895e-01 6.885567519961464100e-01
2861 3.676047609915991665e-01 7.021964053562249619e-01
2862 3.395564671007433311e-01 6.702415195468744979e-01
2863 3.089803130886671356e-01 6.594667948087250542e-01
2864 3.320829593203341035e-01 7.075939206482950716e-01
2865 3.433637031380463167e-01 6.950326411367133694e-01
2866 3.276513739097972611e-01 6.805816185114533790e-01
2867 3.280752181765577147e-01 6.842815431254418712e-01
2868 3.288408984421301584e-01 6.755158713825442085e-01
2869 3.118191370739594181e-01 6.853205429804533066e-01
2870 3.067618076679557437e-01 7.025570185151822633e-01
2871 3.082613856319057488e-01 6.983732189412812374e-01
2872 3.131072371620964301e-01 7.199144641500683228e-01
2873 3.117178233353591899e-01 7.503690158636123764e-01
2874 3.736844019284355500e-01 6.603806822761368878e-01
2875 3.741588102788261927e-01 6.481698448941229929e-01
2876 3.530900897220058954e-01 6.500479872232529654e-01
2877 3.835357181053135056e-01 6.311353165011360788e-01
2878 4.389125671365180503e-01 6.511248285211965747e-01
2879 4.424718399647308287e-01 6.143628884323180106e-01
2880 4.079422018461592025e-01 6.090294912557799867e-01
2881 4.089225384999598534e-01 6.132405091979193923e-01
2882 4.143244522545445618e-01 6.201438334757294335e-01
2883 4.063380577854127096e-01 6.263148267988177809e-01
2884 3.694529560722494832e-01 6.768087162341863694e-01
2885 3.657896400207113485e-01 7.008384661732662835e-01
2886 3.737251501398945464e-01 6.884735339257546105e-01
2887 3.818455974134707942e-01 6.376385010482206184e-01
2888 2.910881115097476157e-01 6.800271292216041319e-01
2889 3.069056218550519910e-01 7.306230047466475419e-01
2890 3.024647815427765618e-01 7.456459584960420939e-01
2891 3.398799771120685209e-01 7.245942829161176046e-01
2892 3.293314852454533592e-01 6.808702717900365631e-01
2893 2.974768029171311334e-01 7.251971311228768702e-01
2894 2.850491250102322738e-01 7.185571340033288790e-01
2895 2.824930537807032738e-01 7.527390941796224810e-01
2896 2.930171239829030827e-01 7.777009124396764284e-01
2897 2.748074948080044266e-01 7.577002021124920050e-01
2898 2.776537011897490803e-01 7.416325603996190008e-01
2899 2.819124139084897562e-01 7.355623943824218802e-01
2900 2.787305763891888555e-01 7.760576765941640254e-01
2901 2.687437933228120079e-01 6.806394389699057523e-01
2902 2.900616496521781773e-01 7.417793046351154329e-01
2903 2.779366681736257783e-01 7.109247203486338540e-01
2904 3.067144876510833340e-01 7.189247923658195205e-01
2905 3.141946119851684593e-01 7.456176598331225591e-01
2906 3.510158579862807660e-01 7.145361584190925708e-01
2907 3.435123621936050919e-01 7.171251677754183484e-01
2908 3.564537784996952285e-01 7.155513333098475481e-01
2909 2.788735519353190417e-01 7.068264578709093637e-01
2910 3.151009757617275198e-01 7.035854163660756333e-01
2911 2.891753465112161803e-01 7.023678303871373485e-01
2912 2.965603459871929415e-01 7.115745062299752011e-01
2913 2.924332477273287600e-01 7.342764044900191855e-01
2914 3.223057459187533280e-01 7.187715872483152468e-01
2915 3.601273093222637223e-01 6.838248296296020046e-01
2916 3.811578378406003109e-01 6.699239322975252264e-01
2917 3.503898238633384454e-01 6.642197245949380546e-01
2918 3.365268938429413215e-01 6.677350426515292758e-01
2919 3.151929606482979929e-01 6.724138184381315275e-01
2920 3.108739760474520386e-01 7.124219264119138195e-01
2921 3.252024088583869155e-01 6.888542682024958452e-01
2922 3.266557252832062996e-01 6.796034207525316617e-01
2923 3.391681366293847200e-01 6.748650516330781945e-01
2924 3.482881642326959293e-01 6.761348756395835213e-01
2925 3.493531944993785721e-01 6.410927747040245928e-01
2926 3.468770101259032179e-01 6.612569219075160598e-01
2927 3.281523236083672690e-01 6.922707176500471071e-01
2928 3.404450672419435664e-01 6.414877257032176594e-01
2929 3.215438779418953730e-01 6.556013042960018300e-01
2930 3.119530473322987274e-01 6.961497588941286674e-01
2931 3.297755023776860472e-01 6.839706615413405633e-01
2932 3.046692187600720247e-01 7.171914926064130169e-01
2933 3.413234845697808995e-01 7.028766609996296433e-01
2934 3.285678528596742698e-01 7.228599954131664784e-01
2935 3.336148090048242643e-01 7.235472965529206046e-01
2936 3.371370904740351726e-01 6.932435180462565016e-01
2937 3.203757401013188622e-01 6.904194013347191294e-01
2938 3.324588744787214112e-01 6.759725623095501623e-01
2939 3.225964887935186542e-01 6.961923753026132422e-01
2940 3.056653842087650452e-01 7.112475777582607517e-01
2941 3.041372392374576128e-01 7.316786809480001486e-01
2942 3.387035005387911135e-01 6.702624260661790290e-01
2943 3.650898808974186727e-01 6.758253461880187052e-01
2944 3.821792670830148619e-01 6.305115663904734546e-01
2945 3.662724244585011668e-01 6.857729799405439808e-01
2946 3.760234650375037790e-01 6.732765297977767460e-01
2947 3.677581560065367183e-01 6.645611835511868737e-01
2948 3.521512949221444200e-01 7.001713288751343356e-01
2949 3.458937483979021565e-01 6.575914704080029205e-01
2950 3.597614759156691489e-01 6.774968353503749707e-01
2951 3.427615716809452318e-01 7.085960548689211880e-01
2952 3.119467431498476606e-01 6.989246880002637496e-01
2953 2.962663074823220222e-01 7.201915660197928393e-01
2954 2.970339381380514565e-01 6.675054379810451133e-01
2955 2.893683558089679697e-01 6.900830870865968247e-01
2956 3.301625586444650318e-01 6.639413321654857869e-01
2957 3.169475805227721099e-01 6.861820546906347573e-01
2958 3.613368047245596459e-01 6.665712564926430383e-01
2959 3.478686972821133927e-01 6.885062263222279100e-01
2960 3.530801630466831598e-01 7.027616704377004364e-01
2961 4.128659930983396009e-01 6.283718551353886239e-01
2962 3.953109985111581959e-01 6.507989503001839759e-01
2963 4.060922452924882187e-01 6.129138628380831344e-01
2964 4.160502031363636499e-01 5.953631812716023708e-01
2965 4.056729527212745157e-01 5.763501614151601560e-01
2966 4.234897555277877812e-01 6.086043595266640294e-01
2967 5.020615476124727916e-01 5.918474037016564493e-01
2968 4.191391054332616606e-01 6.024386152481259193e-01
2969 4.176517302738487758e-01 6.183487818288776472e-01
2970 3.800144742232286488e-01 6.699565279052484001e-01
2971 4.056571548032705254e-01 6.479722675487767924e-01
2972 3.904020646685217311e-01 6.554052952692380751e-01
2973 3.785257512144468151e-01 6.470874162897045645e-01
2974 3.772816955972107533e-01 6.598444672742885819e-01
2975 3.744252065141676633e-01 6.563265355879615015e-01
2976 3.542720237672307704e-01 6.738316657494691775e-01
2977 3.475716727201683676e-01 6.744167977530500790e-01
2978 3.792204665526874852e-01 6.759274328246820396e-01
2979 3.503574849454643148e-01 6.858819409129869316e-01
2980 3.342823715716575772e-01 6.766258060217229531e-01
2981 3.424978286150391904e-01 7.005803878982236332e-01
2982 3.609260461543242204e-01 6.804327642882470606e-01
2983 3.830731418771661234e-01 6.305503933947117501e-01
2984 3.849982491033964727e-01 6.663459528486230798e-01
2985 3.609793068208762556e-01 7.067564814899068848e-01
2986 3.819812023970043935e-01 6.607366427965393196e-01
2987 3.620853831686643987e-01 7.030887127816116688e-01
2988 3.764793791265196865e-01 6.908761297779161259e-01
2989 3.476278640293007371e-01 7.020179359628635485e-01
2990 3.148726183460781591e-01 7.546112185032078923e-01
2991 3.545025216777431543e-01 6.878711705923526987e-01
2992 3.761806670362119465e-01 6.960080520212835742e-01
2993 3.981259276402724923e-01 6.678574099378475903e-01
2994 3.866455700070673962e-01 6.116748812784066347e-01
2995 4.413766440478827935e-01 6.449168979852446526e-01
2996 3.835353927230487070e-01 6.278418004624369830e-01
2997 4.024835674460935375e-01 6.516332267463044170e-01
2998 3.654851846264129955e-01 6.913260651308126281e-01
2999 3.583145152606004302e-01 7.188521420940972018e-01
3000 3.186334627873136927e-01 6.906028914601453073e-01
3001 2.997291518500564966e-01 7.636106754921249129e-01
3002 2.834796467327860836e-01 7.353626508284721863e-01
3003 2.823335036239149609e-01 7.345923452303220191e-01
3004 2.614088879980088764e-01 7.753777687489737946e-01
3005 2.877754642275432428e-01 7.338120909742648079e-01
3006 2.929805364273661006e-01 6.986236981047336814e-01
3007 2.828101266526256152e-01 7.223994717561762480e-01
3008 2.872925100317930136e-01 7.088484942369610575e-01
3009 2.758261611851685613e-01 7.127729406860712214e-01
3010 2.672309611568278731e-01 7.254922086628388112e-01
3011 2.918833445157208994e-01 7.519042247483322949e-01
3012 2.951654753065546255e-01 7.465795243018921168e-01
3013 2.595577830456651802e-01 7.226431792682589395e-01
3014 2.653843227466352039e-01 7.223523378519639548e-01
3015 2.779821463089682809e-01 7.367698337751034110e-01
3016 2.931077674584439130e-01 7.790859437453102609e-01
3017 2.982694731206609884e-01 7.099206629055737627e-01
3018 2.954539614255598523e-01 7.228779629318711208e-01
3019 3.302839319593853240e-01 7.189677440887087823e-01
3020 3.659706877647724843e-01 6.877166387629188860e-01
3021 3.380300931145622245e-01 7.357606824398141843e-01
3022 3.403321534294939665e-01 6.798169705842008748e-01
3023 3.225374707376280625e-01 6.871985498251156343e-01
3024 2.986048621185130592e-01 6.822288684190149777e-01
3025 3.848800844497730078e-01 6.909521638430164980e-01
3026 3.978756367197199828e-01 6.449880702662169618e-01
3027 3.950469475948197307e-01 6.390137005561907779e-01
3028 4.297547977420478338e-01 6.406865085772870394e-01
3029 4.439710128278354095e-01 5.683726906758254094e-01
3030 5.033236365115771882e-01 5.912237328136463743e-01
3031 4.759369691918412526e-01 5.820803660816558089e-01
3032 4.477330896927105841e-01 6.077476721880340493e-01
3033 4.373508965028906625e-01 5.865564891734932340e-01
3034 3.982710850809800252e-01 6.403083928502429911e-01
3035 3.920510419397381097e-01 6.580350677749819965e-01
3036 4.332506512081431560e-01 5.993828700406513832e-01
3037 4.215709690623710149e-01 6.102276821607456325e-01
3038 3.898754779100497281e-01 6.467966964633844462e-01
3039 3.772041650055610873e-01 6.845571347623659042e-01
3040 3.852451687289352722e-01 6.739907841035839287e-01
3041 3.557209638034112276e-01 7.242792017063677257e-01
3042 3.277891850961964781e-01 7.531545135433522775e-01
3043 3.929130748524436445e-01 6.405364061365730333e-01
3044 3.973090022061175897e-01 6.170794739236212800e-01
3045 3.544230866452199868e-01 6.618485884455921342e-01
3046 3.578390043192659631e-01 6.764142081222495051e-01
3047 3.715838555066325322e-01 6.151774107294238902e-01
3048 3.600002639581299513e-01 6.636356627589964363e-01
3049 3.685525991448866945e-01 6.212157576421589722e-01
3050 3.623085238076703130e-01 6.196606384488498875e-01
3051 3.589139625777426068e-01 6.650009673766932305e-01
3052 3.572261408213180389e-01 6.794144877043473141e-01
3053 3.646397951358539280e-01 6.715461764335870498e-01
3054 3.551909128517001801e-01 6.532913067688945752e-01
3055 3.405508924039241103e-01 6.897687756509874868e-01
3056 3.603228823596681951e-01 6.704048534030901951e-01
3057 3.804591101313097301e-01 6.535260697120538476e-01
3058 3.655750226264303793e-01 6.307722545084292198e-01
3059 3.565848926215980375e-01 6.367486407966720385e-01
3060 4.013170454239516349e-01 6.595260702798094732e-01
3061 3.707962039576944702e-01 6.475681897296906575e-01
3062 4.062324739020408693e-01 6.347499995087426683e-01
3063 4.122772421788967190e-01 6.272255458858368993e-01
3064 3.745362664886521253e-01 5.694184172688838697e-01
3065 3.698402309753228145e-01 5.996284994671492452e-01
3066 3.907009011035890711e-01 6.665459714256887214e-01
3067 3.860212768359256308e-01 6.408165537586620886e-01
3068 4.077295499375642174e-01 6.247699762056668771e-01
3069 3.845395383272148804e-01 5.486069044808999928e-01
3070 4.164814137007961103e-01 6.046864147199811912e-01
3071 4.075162794983799297e-01 6.313750635670543065e-01
3072 3.743996545818100707e-01 6.225087453985875818e-01
3073 3.935556421640837854e-01 6.515477577255605057e-01
3074 4.013575120540043839e-01 6.660633706409795352e-01
3075 3.887590592749596285e-01 6.048477987956654145e-01
3076 4.401085443962210464e-01 6.271999005702185714e-01
3077 4.684088428520342129e-01 6.101669323438568826e-01
3078 4.303775395503879331e-01 6.220140791200188257e-01
3079 3.806956359737728168e-01 6.729057388892335512e-01
3080 4.065511654505229444e-01 6.143772485345294632e-01
3081 4.048014516769821713e-01 5.556048404815073782e-01
3082 4.034975187524597051e-01 6.073295083351808454e-01
3083 4.076723006781496350e-01 6.216632907405446051e-01
3084 4.249555428973074145e-01 5.896883425477758012e-01
3085 4.057293457045012541e-01 6.297642925966606686e-01
3086 3.992954526204861576e-01 6.558480606235441712e-01
3087 3.827513464926965980e-01 6.341210608776854940e-01
3088 3.669393809790517103e-01 6.521528068035631343e-01
3089 3.460948917952778592e-01 6.361866203014487908e-01
3090 3.611409797378290487e-01 6.712391992923770756e-01
3091 3.785671623040828826e-01 6.753975856312187664e-01
3092 3.572332273674404535e-01 6.275899959225177405e-01
3093 3.838984885345260722e-01 6.505159227364476493e-01
3094 4.314993508277210066e-01 6.356787916482435907e-01
3095 4.458687917337070816e-01 6.076868216629455199e-01
3096 4.220361576765969125e-01 6.058912418686281942e-01
3097 4.276322888562533731e-01 5.937860711209768105e-01
3098 3.741081883021200039e-01 6.103571211663886276e-01
3099 2.904215304246098861e-01 6.869923117616762998e-01
3100 3.222602217149588832e-01 7.266729783157583888e-01
3101 3.084659311450879682e-01 7.477375127568161028e-01
3102 2.882046703407425414e-01 7.389747353032992683e-01
3103 3.350871666396985638e-01 7.371458949302356345e-01
3104 3.601376765482164344e-01 6.479105999628609336e-01
3105 3.724539017758017878e-01 6.481323752976664299e-01
3106 3.701521975300322009e-01 6.615999155333986970e-01
3107 3.650891240850199226e-01 6.521718373033437155e-01
3108 3.541420840626405830e-01 6.959784751734264807e-01
3109 3.527443085222308206e-01 6.912649150089307248e-01
3110 3.444064537888057997e-01 7.582682890157109723e-01
3111 3.343398353166108783e-01 7.560938206089031777e-01
3112 2.750348929652062790e-01 7.203918666043541696e-01
3113 3.544756178200276775e-01 6.666240647258900864e-01
3114 3.436359545063444876e-01 6.588276066260895236e-01
3115 3.419886007247293636e-01 6.918990603762837921e-01
3116 3.303466420467153775e-01 7.144393185279991343e-01
3117 3.267807403699712343e-01 7.193510174842242533e-01
3118 3.770533181142114443e-01 6.585511220952655620e-01
3119 3.297459353281215200e-01 7.248848852078237925e-01
3120 3.123742658736345934e-01 7.366094938409826209e-01
3121 2.837240604416951251e-01 7.365705937838102901e-01
3122 2.768108654739833696e-01 7.365391528101301599e-01
3123 2.616816586228104535e-01 7.984384160841592193e-01
3124 2.768696456743493517e-01 7.759105486555285536e-01
3125 2.884151481609466550e-01 7.758967998253274434e-01
3126 2.745205078124237641e-01 7.771689405931266892e-01
3127 2.845039686131365930e-01 7.922591868245564273e-01
3128 2.662512373203785310e-01 7.828575236499014656e-01
3129 2.862398203503178640e-01 7.428291461848881561e-01
3130 2.809696960469182936e-01 7.544928159018124969e-01
3131 2.792345762011703147e-01 7.728304700431132268e-01
3132 2.635028065883312509e-01 7.739873883490849815e-01
3133 3.158924130852179268e-01 7.792200261098678471e-01
3134 3.051034395921495279e-01 7.762619318550894043e-01
3135 2.992208087654121829e-01 7.792328712437864846e-01
3136 2.994154749374063340e-01 7.754602722431681583e-01
3137 2.599260143828713843e-01 7.518748819409898365e-01
3138 2.779274658111344776e-01 7.915434676383531487e-01
3139 2.767196489625414757e-01 7.757935775243974819e-01
3140 2.838160998761803389e-01 8.001373212142061098e-01
3141 2.909691714285113084e-01 7.929068976264280755e-01
3142 2.853543165303158990e-01 8.160502525057410361e-01
3143 2.924178694011399515e-01 7.808985521165202615e-01
3144 2.464767604280302116e-01 8.619451158948491232e-01
3145 2.478964050479307291e-01 7.532769629212668905e-01
3146 2.592131088244060688e-01 7.994215567005563683e-01
