# Supplementary material for: Stochastic bond dynamics facilitates alignment of malaria parasite at erythrocyte membrane upon invasion
Source: eLife. 2020 May 18;9:e56500. doi: 10.7554/eLife.56500 (PMC7269671; doi:10.7554/eLife.56500)
Supplement: Figure 5—source data 1. [file elife-56500-fig5-data1.zip › Fig5/lineplot_deformation_energy.dat]

1 8.420976578752743080e+01 -5.097684536769156693e+01 3.121233650456197495e+01
2 4.575722894450882450e+01 3.493609983828719123e+00 -9.039202546011786410e+00
3 -5.971508334623649716e-01 4.702634921519893396e+01 -6.889920751833336965e+01
4 -1.081906923046335578e+01 -1.553865335430145933e+01 -2.240993998898383097e+02
5 1.278370825154706836e+01 4.882467923486819927e+01 1.024313897747148872e+00
6 3.227720802748808637e+01 3.300162261335844960e+01 -7.633699136707389243e+01
7 2.114676308253547177e+01 2.045024367717778659e+02 -1.093887984212319253e+01
8 4.850184756651287898e+01 3.994134657397898991e+01 -1.449070118488595682e+01
9 6.907875448849517852e+01 7.970865344738831482e+01 -5.320759212431003249e+01
10 1.268449865275179036e+02 1.343374928632783849e+02 -7.565876068759727957e+01
11 -1.113085292343748733e+01 1.223803508775281443e+02 -6.889785085855493207e+00
12 7.905822190252365544e+01 1.428914639629383601e+02 -2.731334768535838009e+00
13 -8.146477083500940353e+00 1.298280101283380645e+02 -2.002722613203616220e+01
14 4.104102860653074458e+01 1.144888747551985944e+02 -7.078951840642950799e+00
15 -9.243644435424357653e+00 7.040814504622812819e+01 -2.061129973827610229e+02
16 -5.760422001348342746e+01 4.001629599532861903e+01 -5.130512265933131033e+01
17 2.436293484549969435e+01 1.736804841192679305e+02 1.028795738750719835e+01
18 5.671606022049672902e+01 4.942816405589837814e+01 -6.679121116148405690e+01
19 4.402888407360296696e+01 9.353186564198949782e+00 -4.083390211211472831e+01
20 -4.577854140341514722e+01 -1.498337229779099289e+01 4.214182206283609844e+00
21 -3.450363498053047806e+01 2.755341867174774961e+01 -8.532737708185550218e+01
22 2.084232591849286109e+01 6.913039431163815607e+01 -3.367160879120277173e+02
23 4.916960428853053600e+01 2.482867136591903545e+01 -4.585996503748571484e+01
24 1.941872753249481320e+01 1.054387007179684588e-01 -1.179521392542454805e+01
25 -1.959454134147381410e+01 -1.022124798208187713e+01 -2.713130745759299316e+02
26 6.275093048752751201e+01 2.308163323824828694e+01 -8.319976371038322327e+00
27 2.726394017855636775e+01 7.336093971449827222e+01 9.644671505755830765e+00
28 3.853584274358581752e+01 8.780073544209790271e+01 1.093856037234424150e+00
29 9.760445931652793661e+01 5.334922287339850300e+01 -2.723528187017147957e+02
30 3.865737608354538679e+01 1.216685966458080657e+02 -8.769350089198660214e+01
31 2.801986864052014425e+01 7.523606318263864523e+01 -7.075353445275962372e+01
32 -3.907562702341238037e+01 5.855736990658806462e+01 -1.163827664947563107e+02
33 4.809596896357834339e+01 1.202372095039690976e+02 -1.901883970924241396e+02
34 8.013086371531244367e+00 4.346336594095828332e+01 -2.380801001735072475e+02
35 7.396157591353403404e+01 8.765265179366815573e+01 2.818652584892088697e+01
36 -1.515247984445886686e+01 -3.632916853147162328e+01 -5.120437878226095307e+01
37 6.339527725049993023e+01 4.618216427516836120e+01 -3.425695614695708855e+02
38 7.339607176656136289e+01 8.949963153074804723e+01 -1.273083493740072925e+02
39 7.826700931653613225e+01 1.580044325629987725e+02 -1.936402247655362601e+02
40 7.352582538349088281e+01 1.749208242960285133e+02 -1.542685734318638424e+01
41 -1.565332495450275019e+01 1.801037504221885683e+02 -3.797477956622237230e+02
42 1.124928539235261269e+02 2.194683246557387974e+02 -1.285416393062560587e+02
43 5.994004943652544171e+01 1.100513178980781959e+02 -1.527511130015255674e+02
44 3.856976765056606382e+01 1.492781900959589620e+02 -5.389139253183117262e+00
45 3.885300744150299579e+01 1.460181827644382793e+02 -5.015517396368789349e+01
46 4.774669910559896380e+01 1.358273661397488468e+02 -1.995144956734834807e+02
47 -6.300035966251743957e+01 1.589336498304483030e+02 -3.065691468765694481e+02
48 5.935189931548666209e+01 2.013520559543785566e+02 -2.416761931514035666e+02
49 1.433478722085128538e+02 2.487649268132181533e+02 -4.371438852052124275e+02
50 1.026018797025317326e+02 1.760140838531988265e+02 -6.893224482084818305e+01
51 -3.076175790047273040e+01 1.189726396653486518e+02 -2.021202730079027674e+02
52 7.732416382851079106e+01 1.715238364441183876e+02 -1.247112125823534541e+02
53 1.019061538125388324e+02 2.976814574282789181e+02 -3.206020193905743554e+02
54 -5.574091274524107575e+00 2.345512203581483845e+02 -5.257673086067073882e+02
55 3.847669458854943514e+01 2.562887067943984221e+02 -1.573085462282220419e+02
56 4.304265767050674185e+01 1.709371806580084012e+02 6.581140804733340133e+01
57 -4.932243106479290873e+00 2.265392717260983773e+02 -1.033316278890701483e+02
58 3.369412652257597074e+01 2.291444742757385029e+02 -1.129403743658161119e+02
59 -1.427000931743532419e+01 2.717271693842085369e+02 -2.467763994596414250e+02
60 -4.058057932445080951e+01 1.751629235993286784e+02 -2.562990915731543282e+02
61 -4.734085739415604621e+00 1.896691825076286477e+02 -2.632265334601565883e+02
62 1.405579663834651001e+02 2.343958401696190776e+02 -7.612154123910900694e+01
63 -2.191697442496661097e+00 2.147770127179583142e+02 -2.684172803173895545e+02
64 -7.583946673449827358e+01 2.097083201959485450e+02 -1.022094588394470520e+02
65 3.954833868541754782e+00 1.910222227389986074e+02 -1.411660263714675239e+02
66 2.767173985857516527e+01 2.121426456085682730e+02 -3.357276861357593845e+01
67 1.573843549849698320e+01 2.143298594642383250e+02 -4.878189735306616370e+01
68 -9.710674166504759341e+00 2.626387748607585308e+02 -3.474618215911771131e+02
69 -4.715642133960500360e-01 1.811614925024477998e+02 -5.435741535095218069e+01
70 3.233256725850515068e+01 1.180512085508189557e+02 -2.644899090186644344e+02
71 1.489681074151303619e+01 1.307068572362586565e+02 -2.586038117134365280e+02
72 4.506801314657786861e+01 1.911558115968382481e+02 -2.411186716367899407e+02
73 5.157002713350811973e+01 2.123498689980087875e+02 -1.770166819471697295e+02
74 3.677736483252374455e+01 2.006242139217984004e+02 -9.194573827735592886e+01
75 3.054641433554934338e+01 1.779023958599782418e+02 -1.219114890905981241e+02
76 2.498370039556175470e+01 1.509095260124386186e+02 -2.191021898092977835e+02
77 1.006441938715288416e+02 1.258458565020282549e+02 -3.569030013373305223e+02
78 7.241325167252216488e+01 7.481300534198453533e+00 -4.857500159764633452e+01
79 1.366617862225393765e+02 1.335477171399088547e+02 -5.071260283072167141e+01
80 6.886911630653776228e+01 8.801606589996845287e+01 -7.729903238289637102e+00
81 3.753518296551192179e+01 1.374498503131781035e+02 4.193353856735804186e+00
82 1.121305850405478850e+02 2.074458223816591271e+02 -8.093743478116979873e+01
83 3.967492829950060695e+01 9.868905871119841322e+01 -4.628915326527763909e+02
84 -2.229089465044671670e+01 1.275837179340587682e+02 -1.298685614013794236e+02
85 7.133923124655848369e+01 1.245846600561390005e+02 4.243806132181514812e+01
86 9.248573508957633749e+01 1.142373310320081146e+02 -2.091357142578487753e+02
87 3.240435897151473910e+01 8.543364735528848541e+01 -2.279097492588384455e+02
88 9.405879413051297888e+01 1.293740641294489251e+02 -9.972472463392989539e+01
89 1.060704091895604506e+02 2.722270039466284288e+02 -2.424879183518136472e+02
90 4.800750207452801988e+01 1.961660411277489402e+02 -4.411577674318206732e+02
91 9.869835522351786494e+01 2.154957039404789612e+02 -2.900415809570611145e+02
92 8.468711053254082799e+01 2.129829351511580171e+02 -4.011712949096927332e+02
93 2.446720253955572844e+01 2.445331842373489053e+02 -4.129435677945937186e+02
94 7.090397490054601803e+01 3.221978250010479314e+02 -5.838150521387166947e+01
95 6.009072046453366056e+01 2.611339283699890075e+02 -3.915481668715956971e+02
96 7.257249821850564331e+01 2.372967976113477562e+02 -3.536504590176681404e+02
97 4.598399129253812134e+01 2.851405569306589314e+02 -2.691191835971164323e+02
98 3.000551908253692091e+01 3.793576112273385661e+02 -2.118642070102223443e+02
99 -3.970457612752215937e+01 3.029240592145288247e+02 -1.897767562498257234e+02
100 -1.273162457643775269e+01 2.642560318604182612e+02 -2.723591755803993806e+02
101 6.989460841048276052e+01 2.019343442082990805e+02 -4.886963783612332008e+02
102 6.162546365248272195e+01 2.368956801688882479e+02 -3.056750665312394517e+02
103 8.708375818451168016e+01 2.738667416464886628e+02 -2.350206235717773495e+02
104 8.954721414356026798e+01 2.519169000208385114e+02 -1.934894550849345762e+02
105 -2.930228439247002825e+01 2.956055320589184703e+02 -3.311828180128811141e+02
106 2.324741852853912860e+01 3.049650383116686498e+02 -1.582436878942111775e+02
107 -5.852890145144192502e+01 2.391348688675388985e+02 -2.094776005236172978e+02
108 -4.843479040946112946e+01 2.772854977757979213e+02 -5.071912375380458684e+02
109 2.792579956050030887e+01 3.294828652250789673e+02 -5.329029327164797678e+02
110 -2.408061801543226466e+01 3.098720720135879674e+02 -2.432880672824716726e+02
111 4.696025895257480443e+01 2.905369211881989031e+02 -3.062474980902758830e+02
112 8.521293026750208810e+01 2.737959521793982276e+02 -1.686463995847406068e+02
113 8.739399033156223595e+01 3.415035257354484202e+02 -1.151216658717035273e+02
114 5.976274377154186368e+01 3.844251225031784998e+02 -4.675645210363826436e+02
115 5.134950332448352128e+01 3.620941192837590279e+02 -4.011570849209579706e+02
116 1.363224970105220564e+02 3.266475175002888136e+02 -3.351579675503508042e+02
117 4.367383526451885700e+01 3.045920329818382015e+02 -2.103371039060863836e+02
118 1.285679764075321145e+02 2.486133756702383835e+02 -4.195735935826743344e+02
119 1.139613191975513473e+02 2.874208220058781080e+02 -4.835647835761388933e+02
120 9.302087081148056313e+01 3.025698940813290392e+02 -2.139668346946143629e+02
121 5.610685060353716835e+01 2.306137090155880287e+02 -3.583360075398634308e+02
122 6.501584543258650228e+01 2.195156312566878114e+02 -2.571557170492964133e+02
123 5.486188321956433356e+01 2.536084915397386794e+02 -3.608131889179569498e+02
124 1.473819554725196213e+02 3.170054191454782995e+02 -2.995416812323400109e+02
125 8.365809027053182945e+01 3.005684911762282354e+02 -2.607013125993835843e+02
126 6.843555090151494369e+01 3.174105620069885845e+02 -3.033293231453657199e+02
127 6.914842960349051282e+01 3.181606438301187154e+02 -2.905295002496968095e+02
128 8.841995073150610551e+01 2.838280744713983950e+02 -3.928561964813435452e+02
129 1.328855723995948210e+02 2.110321370258488969e+02 -2.674894442103834535e+02
130 3.282756720052566379e+01 2.354658156499881443e+02 -2.036546153966281167e+02
131 5.315830665151588619e+01 3.039286475096387221e+02 -1.143978872353720817e+02
132 1.463696001995122060e+02 2.825605711715588768e+02 -2.214166372347608274e+02
133 1.230037792805233039e+02 3.467086135663184905e+02 -4.030341366098998037e+02
134 1.259822600985062309e+02 2.745869037054580986e+02 -5.116739080874325509e+02
135 8.255696760554565117e+01 2.854657379168684201e+02 -3.996144513599647894e+02
136 1.933611096156528220e+01 2.364848594658487855e+02 -2.617926703797615460e+02
137 -2.761699314048746601e+01 2.954314001830289271e+02 -3.808437971983452144e+02
138 3.123220583656802773e+01 3.300118517745186182e+02 -2.564702570671746571e+02
139 3.162440937448991463e+01 3.130358848573887371e+02 -3.353855500475602867e+02
140 9.777860436053015292e+01 3.058472793833188916e+02 -4.251879428244616292e+02
141 9.559503976849373430e+01 3.897499148082679312e+02 -5.221330689401693235e+02
142 8.478170948656043038e+01 4.278531420240387888e+02 -2.390675215397331499e+02
143 1.293670381545671262e+02 3.992955580313391692e+02 -6.560671577551315750e+02
144 1.937279794455389492e+02 5.378839649633191584e+02 -3.594171819856748016e+02
145 6.474438742053462192e+01 3.630658795190583987e+02 -3.765323141982059383e+02
146 1.477671170515241101e+02 2.971987111754187936e+02 -4.627176672546308396e+02
147 1.173246575155644678e+02 3.399318255369689723e+02 -5.797713442508431854e+02
148 8.015512674557976425e+01 3.361932763856084421e+02 -3.153188381558503579e+02
149 1.087884024025406688e+02 3.621080451718880795e+02 -4.461467467889211207e+02
150 1.290886177684878930e+02 3.346573120927487253e+02 -1.290692525825888310e+02
151 -1.724786539841443300e+01 3.264857305237883338e+02 -7.168716596365559326e+02
152 5.222463891748338938e+01 3.025102348964082921e+02 -3.848359040435561838e+02
153 1.568901551445596851e+02 3.201538220669781367e+02 -7.419160066226914978e+02
154 1.899283456535195000e+02 3.756802262859282564e+02 -4.185563341039617171e+02
155 1.286741631365730427e+02 4.474289998570384341e+02 -2.612984129532751467e+02
156 1.391268606645171531e+02 3.959736641961981150e+02 -2.187686484325560627e+02
157 1.971407132825115696e+02 4.258227043644183141e+02 -2.727598445043173001e+02
158 1.628419774265494198e+02 4.666148285953586310e+02 -3.875175388101681619e+02
159 1.675587252615368925e+02 3.609544428461786083e+02 -2.048649084017344535e+02
160 1.081682840525172651e+02 3.972115557281786096e+02 -3.185716741876965443e+02
161 1.358077041905489750e+02 3.206733932888782874e+02 -4.716420820717135598e+02
162 1.219158919435576536e+02 3.897104947934285519e+02 -7.273363152499941862e+02
163 1.117566425314871594e+02 3.999862846650985375e+02 -7.145148169240004563e+02
164 6.805199540947796777e+01 4.110638592081086244e+02 -4.654980299919695881e+02
165 1.136395139064989053e+02 4.213959159020387233e+02 -6.536341221777199735e+02
166 7.738227711751824245e+01 4.256987300205682914e+02 -4.169719918809091155e+02
167 1.884379227505414747e+02 4.601959754726285610e+02 -2.735372788721945199e+02
168 1.530863891075714491e+02 3.804821483896384962e+02 -2.557341557162265531e+02
169 2.041562514945399016e+02 3.910697187065989056e+02 -4.061105551302097183e+02
170 1.678942505745217204e+02 4.551729936578385605e+02 -2.588299636931905070e+02
171 1.654090532375266775e+02 3.944818844955889290e+02 -6.151384403822487457e+02
172 1.443731996195274405e+02 3.844509549255590173e+02 -2.930801562785369470e+02
173 1.511309924095403403e+02 2.893418036214288804e+02 -5.088676303405401882e+02
174 1.061669024995062500e+02 3.602151387524181700e+02 -5.829664196948749577e+02
175 1.511031020455411635e+02 3.797596205618983731e+02 -1.965455519686821901e+02
176 1.304301402185228653e+02 3.676824116347979725e+02 -2.505291405131904696e+02
177 1.412676847985712811e+02 4.258949863433690552e+02 -3.831698914639571854e+02
178 5.991693454753840342e+01 3.386083193877784652e+02 -4.496811065296801644e+02
179 1.534186230885097757e+02 5.718480223372680484e+02 -6.582901172926684694e+02
180 1.221963402734836563e+02 4.029911065625583433e+02 -2.544827170967542997e+02
181 9.531209205352934077e+01 3.152776848447083466e+02 -4.062661651241027130e+02
182 1.724237522275070660e+02 3.871118479084889259e+02 -3.003924516359976451e+02
183 1.350459874864900485e+02 3.421784895408281955e+02 -4.015435597482587582e+02
184 9.220072856050683185e+01 3.031088740148188663e+02 -2.145763422954586872e+02
185 1.160027290535508655e+02 2.754994588886484053e+02 -3.272587338594428843e+02
186 2.510673660255270079e+01 2.530574807236780543e+02 -8.731128646992814879e+01
187 1.198684069415321574e+02 2.922558724701884785e+02 -1.296189172896683033e+02
188 1.335983813175698742e+02 3.626229242320787307e+02 -4.421044111060980413e+02
189 7.295864213054301217e+01 3.769742506183683872e+02 -2.630975422336027805e+02
190 1.499482682105735876e+02 3.289545328913782214e+02 -4.484118944510133247e+02
191 1.530418443835224025e+02 3.272667320050486524e+02 -2.156616002978282154e+02
192 1.465112783464719541e+02 4.638191128629578088e+02 -4.564643027924191188e+02
193 1.394163487445330247e+02 3.842876149674584667e+02 -3.232942874093476462e+02
194 1.080251627485267818e+02 3.620326057583879447e+02 -4.660855793544413359e+02
195 1.559905481835012324e+02 5.134441007777086270e+02 -6.485626652954139217e+02
196 2.233878740525105968e+02 4.423146410555782495e+02 -9.068991871812802401e+02
197 1.152732272244757041e+02 4.235320214359089732e+02 -5.272944988407956544e+02
198 1.557178057485725731e+02 3.803582480577188107e+02 -3.147700554883687118e+02
199 1.572875874655437656e+02 4.241606148308583215e+02 -6.431293711573911196e+02
200 1.026350367785198614e+02 4.193503680925878143e+02 -3.684373933978789637e+02
201 8.901688066055066884e+01 3.490457464314386016e+02 -3.049353080847417345e+02
202 7.326150592049816623e+01 3.965178334017282396e+02 -3.737660304169123719e+02
203 2.159701444535166956e+02 3.494388140946384738e+02 -6.570400316323348306e+02
204 6.368972660956205800e+01 3.711664909043884109e+02 -2.783991749852938824e+02
205 1.815207461355603300e+02 4.558161323722988527e+02 -5.935945484369251517e+02
206 1.043620402815286070e+02 4.570656966869391908e+02 -8.396712806064759889e+02
207 1.384377772975130938e+02 4.479124345445688959e+02 -8.524770291230553312e+02
208 8.674634633254026994e+01 5.960771791071083499e+02 -6.653717794734963036e+02
209 2.784479335345095024e+02 4.565461593483787510e+02 -8.539724265231661775e+02
210 4.714290437247836962e+01 4.688905953798885093e+02 -9.451358657091670921e+02
211 4.608590372256003320e+01 5.035662690027484132e+02 -5.862926215201088098e+02
212 7.060463604755932465e+01 5.464124610782882883e+02 -6.992601781699057710e+02
213 1.981155860425205901e+02 5.234825633993987140e+02 -5.990021825248388723e+02
214 2.290026288864901289e+02 5.520833425377286403e+02 -2.742357885265665800e+02
215 1.902173953575547785e+02 5.100002977985086545e+02 -1.489903301672420639e+02
216 1.212242830665782094e+02 4.498954390785083888e+02 -6.444770354217430395e+02
217 1.762537279395619407e+02 5.536386966155187110e+02 -8.194057545418780819e+02
218 1.050846785855246708e+02 4.172600017523882343e+02 -1.789583617372373396e+02
219 8.261935497960075736e+01 5.280920828436583179e+02 -2.149582556734829382e+02
220 6.878659420454641804e+01 4.588932768038484937e+02 -1.811099226187527620e+02
221 1.436015032245195471e+02 4.139070268150680931e+02 -4.469343531426861773e+02
222 8.802674511953955516e+01 4.068391395621283664e+02 -4.174907293888720119e+02
223 1.195520115335239097e+02 5.169780833443182928e+02 -5.880134909524276736e+02
224 1.310462955835391767e+02 5.548951959556779912e+02 -6.356169106048299682e+02
225 1.969325383065734059e+02 6.065683033452887685e+02 -8.956687133853060914e+02
226 2.096598549765185453e+02 6.224172969697583540e+02 -4.113802567055849977e+02
227 2.050680333185591735e+02 5.506335742412284162e+02 -6.151805886800602821e+02
228 1.787435886575840414e+02 5.832828569216990218e+02 -4.028027523967987804e+02
229 1.463637944635702297e+02 5.122245403746683223e+02 -4.900321198333778625e+02
230 1.332309955785749480e+02 5.618094101115184458e+02 -5.546982160558329724e+02
231 1.045082184635102749e+02 5.919425891891587526e+02 -8.376548953515308540e+02
232 1.936237168665393256e+02 6.884697059206182530e+02 -5.001045356358117147e+02
233 1.429083541225991212e+02 5.252512728616884488e+02 -2.940050143170757337e+02
234 1.880386370965279639e+02 5.295983188794889429e+02 -5.437143546396326883e+02
235 1.579256134775350802e+02 4.475332537646581841e+02 -1.931329794336861596e+02
236 1.810356516795582138e+02 4.544941938231877430e+02 -6.425469461772561317e+02
237 1.191485089865745977e+02 3.907382324550881094e+02 -4.394636034572848757e+02
238 1.922172675434849225e+02 4.628912071946888318e+02 -3.904843622689327844e+02
239 1.663149731205776334e+02 3.740650384305981788e+02 -3.769837819501603917e+02
240 2.150653276104712859e+02 3.745883988102186777e+02 -2.927121582096825705e+02
241 2.033817799885291606e+02 5.231536331030783913e+02 -3.374035513300207754e+02
242 1.198982214975403622e+02 5.105861228940484580e+02 -4.981398385317207271e+02
243 1.114914202905492857e+02 4.934677365070783708e+02 -5.214574947210048776e+02
244 1.769921533595188521e+02 4.918180126269189714e+02 -6.257405673637987320e+02
245 2.686264270815881900e+02 4.795140253203881002e+02 -8.044724233272988840e+02
246 8.104208197857951745e+01 5.113983355527088861e+02 -7.511269862617443778e+02
247 2.253827819185098633e+02 4.954729727253179590e+02 -5.054961519895077231e+02
248 1.202707484945422038e+02 4.072208226390284835e+02 -5.700578867450138887e+02
249 3.036447234550723806e+01 4.382452463926683777e+02 -3.965539943800517904e+02
250 1.723299771075253375e+02 3.957547852121479082e+02 -3.656514120526269380e+02
251 2.820665459815063514e+02 4.630988062613387228e+02 -5.101068824133561748e+02
252 2.907393753335927613e+02 5.624094238216684971e+02 -7.113456521026149630e+02
253 1.661138046115520410e+02 5.367056670358479096e+02 -4.538328691734213862e+02
254 1.519191825165762566e+02 4.144197082532491550e+02 -5.962154618969967714e+02
255 3.610455086454749107e+01 3.890587302646790704e+02 -5.686688844812365460e+02
256 1.293173525404999964e+02 4.758933128852686423e+02 -5.152312362396089611e+02
257 1.492831921875476837e+02 4.016477868450783717e+02 -7.416256061551250696e+02
258 1.716449924605549313e+02 4.599068820135889837e+02 -4.068352080022448263e+02
259 1.394477881814818829e+02 4.880260721913582529e+02 -2.132367200085423633e+02
260 7.191220791457453743e+01 5.038695941296682577e+02 -6.264358049782268836e+02
261 1.024557895025354810e+02 4.451830870706780843e+02 -4.050654954929618725e+02
262 7.832080108753871173e+01 3.977016878104686839e+02 -5.507907598771489575e+02
263 7.546038852253695950e+01 5.354619000946586311e+02 -5.583161029860866620e+02
264 1.323030121805495583e+02 4.173520606522088201e+02 -4.959139269956081080e+02
265 9.854090844857273623e+01 3.403173403558284917e+02 -4.290673626101026912e+02
266 1.283567878354806453e+02 3.292299114798488517e+02 -1.585505782773453802e+02
267 6.899417000950779766e+01 3.989247754039588472e+02 -3.156514548160889717e+02
268 1.449259645874844864e+02 4.032117793859388257e+02 -5.458347587878232616e+02
269 7.623406625853385776e+01 4.399132399648988212e+02 -8.039365570066644295e+02
270 7.414591064350679517e+01 3.083787419818390845e+02 -2.699006450100095549e+02
271 1.595386018545250408e+02 3.833658023483785655e+02 -4.713669642617003319e+02
272 1.130194008215912618e+02 3.603426245596783701e+02 -7.229507584813200083e+02
273 1.819581714484957047e+02 3.814056715230790360e+02 -3.399071698308001714e+02
274 9.893664419651031494e+01 3.476282918886481639e+02 -6.461899794666017272e+01
275 1.119342379245790653e+02 3.490631394275487764e+02 -2.470083898833610760e+02
276 1.522391025605611503e+02 3.512894689104286954e+02 -2.345325739909380900e+02
277 9.760705415857955813e+01 3.795765302242589314e+02 -4.897964201383184673e+02
278 9.784695437556365505e+01 3.358064924517784675e+02 -4.441213098318552852e+02
279 1.058163105515413918e+02 4.391861976405580208e+02 -3.499509836477496947e+02
280 3.135608707851497456e+01 4.097458556938290712e+02 -6.130164909689822252e+02
281 1.728093155585229397e+02 3.907281549508979879e+02 -5.288072769813984451e+02
282 8.688005571154644713e+01 3.457491745453380645e+02 -4.050048488446691408e+02
283 1.747014972484903410e+02 4.264390303056788980e+02 -4.938158544704268706e+02
284 6.142519720952259377e+01 3.921729499252887763e+02 -3.209930525991297259e+02
285 1.613672524925204925e+02 3.850248393710580785e+02 -4.009739488928101423e+02
286 1.334916017115465365e+02 3.571503750243582544e+02 -8.840181610185351246e+02
287 1.267824341845116578e+02 3.798322888255079306e+02 -4.197974178150037119e+02
288 8.246192390151554719e+01 5.029119328953484001e+02 -3.189143560098397643e+02
289 1.176762022765469737e+02 4.276238501978286877e+02 -6.469450067311615840e+02
290 1.244910814355243929e+02 4.182384148670689683e+02 -2.195473097753514651e+02
291 1.015780878505320288e+02 3.520171531364185284e+02 -4.246552464721908109e+02
292 7.635726388351758942e+01 3.857513602523986265e+02 -4.114776281191142857e+02
293 9.490372282953467220e+01 3.525378251684787756e+02 -5.457004600076622864e+02
294 1.108388948024949059e+02 4.263608127210982275e+02 -9.559019353027812258e+02
295 2.046740017235861160e+02 4.697303057639383042e+02 -3.094318201272787974e+02
296 1.755042774855392054e+02 4.564466270213688404e+02 -4.081194930763542175e+02
297 1.093299342544632964e+02 4.679926666683786607e+02 -6.288616560296678699e+02
298 5.992485371750080958e+01 3.650886175112582350e+02 -1.184194361432352878e+02
299 -1.232593873946461827e+01 3.725939627842890332e+02 -4.792301922695779695e+02
300 9.157438041357090697e+01 4.389864058662487878e+02 -9.299922313637686102e+02
301 6.050558362051378936e+01 3.697176302010984728e+02 -4.522934141232811953e+02
302 1.719727320785750635e+02 3.843014285024783021e+02 -5.956098499379488658e+02
303 9.792800830357009545e+01 3.178749951034287733e+02 -5.313974537353003598e+02
304 1.035003601324860938e+02 3.189657786966981803e+02 -5.623833456182923101e+02
305 1.289318952385801822e+02 4.407024754188787483e+02 -4.371151611385291744e+02
306 1.296112417355179787e+02 4.417717138958087162e+02 -3.976440971126610293e+02
307 9.724913033249322325e+01 4.107562390535886152e+02 -9.175159508608359147e+02
308 1.011806981795234606e+02 3.893504691261387052e+02 -5.472279211804450370e+02
309 1.818798132835654542e+02 4.628603394136089264e+02 -2.286256124623931214e+02
310 1.172550102355889976e+02 4.283342231561582594e+02 -3.915346849221032244e+02
311 1.350315109905786812e+02 3.800333636476279935e+02 -5.585727128308380998e+02
312 9.313997718051541597e+01 4.276032635514884532e+02 -2.545852127978538704e+02
313 2.072378086835378781e+02 4.598278319468581685e+02 -6.564111369339286739e+02
314 2.211145804865518585e+02 3.188290135437782737e+02 -6.940492393869541274e+02
315 2.218313515625777654e+02 2.999213486767584982e+02 -5.359420749899632028e+02
316 1.781632218925515190e+02 3.516289927455782163e+02 -6.579802356460055535e+02
317 6.931333906948566437e+01 3.639670055065380438e+02 -5.384781503847917747e+02
318 1.364113816634635441e+02 3.233866403374886431e+02 -3.567494417872925396e+02
319 1.284639296295354143e+02 4.051330375722791359e+02 -4.529810287020179658e+02
320 1.560736221945262514e+02 3.773995971148087847e+02 -4.870160166914474189e+02
321 8.387304294854402542e+01 3.370010576565482552e+02 -6.372613198950900824e+02
322 1.172860772705171257e+02 4.185562137020287992e+02 -5.783485115621077739e+02
323 9.384146319254068658e+01 2.823584607526781838e+02 -1.778164541003091017e+02
324 2.219929860235424712e+02 3.063675049995381414e+02 -5.702488028945427914e+02
325 1.760387203885475174e+02 3.132542218352291457e+02 -5.232718858937655568e+02
326 8.208026859554229304e+01 3.595800154315384134e+02 -3.667681851222268961e+02
327 8.007671766856219620e+01 4.229472220161287623e+02 -4.011953140535426314e+02
328 8.779464089957764372e+01 4.014000644956586257e+02 -8.584863895415282968e+02
329 9.794129684753715992e+01 3.349160855288992025e+02 -4.773111280476143747e+02
330 1.454891945425770245e+02 3.234451301972185320e+02 -3.927112727482976879e+02
331 1.804211478485958651e+02 4.111811814860084269e+02 -4.122530613441944638e+02
332 1.301467114905826747e+02 3.857285055189686318e+02 -5.437610084931891379e+02
333 9.140065868251258507e+01 2.967121698662786002e+02 -7.645646237355150561e+02
334 1.578138035645824857e+02 3.788360300339081732e+02 -4.296636266672047100e+02
335 2.146614903065492399e+02 4.180175236017785210e+02 -4.720962834992383819e+02
336 1.107903195865219459e+02 4.230144137072784360e+02 -2.157753995665271418e+02
337 1.409068557285354473e+02 4.296152364731187845e+02 -5.074853695673519383e+02
338 1.136132559014949948e+02 4.467972584538483716e+02 -5.975218050298828985e+02
339 8.506170422252034768e+01 3.969379750631978823e+02 -2.750151454518518221e+02
340 8.060395753453485668e+01 4.090627271613784615e+02 -4.820443636262473888e+02
341 1.726277489184867591e+02 5.307175997541980905e+02 -4.335881790617771685e+02
342 1.693708416065201163e+02 4.686577529455980766e+02 -3.086998426464790555e+02
343 1.267127452625427395e+02 3.316660485549982695e+02 -3.725243060842157661e+02
344 4.412153503851732239e+01 3.147344123397288058e+02 -5.968030605854729629e+02
345 1.519433813256910071e+01 2.901339270988082717e+02 -4.232384547255439884e+02
346 5.029685622855322435e+01 3.605466258862888935e+02 -6.820774201711745945e+02
347 7.535201941657578573e+01 3.806402353275479982e+02 -3.512959014623584721e+02
348 8.867153134848922491e+01 2.806499801468980877e+02 -2.425357340662198169e+02
349 9.410883378551807255e+01 3.388079973226385846e+02 -3.282442005875233235e+02
350 1.836266282994765788e+02 3.080252012848986851e+02 -2.495508243065665397e+02
351 9.809207240748219192e+01 3.584528059807980753e+02 -4.139365201548498021e+02
352 1.172599753644899465e+02 4.297406617403985365e+02 -5.311093845425707514e+02
353 1.532385487434803508e+02 3.158365896196182803e+02 -4.281038757678376214e+02
354 4.896426015254110098e+01 3.939739588337388341e+02 -2.549305872392043852e+02
355 3.114950030046747997e+01 1.648971464024589295e+02 -2.553087791675004325e+01
356 5.845422232447890565e+01 2.587409428788787409e+02 -3.306627410877317743e+02
357 5.932814428349956870e+01 2.179243598822286003e+02 -3.014498115988937457e+02
358 -4.426874340343056247e+01 1.793158428764081691e+02 -8.013514220451895653e+02
359 1.327112608475727029e+02 2.991979385550284860e+02 -3.973519959182072512e+02
360 9.486588073748862371e+01 2.364422561418186888e+02 -3.713232659262037032e+02
361 1.149192612205515616e+02 2.503282909813888182e+02 -4.622847117664811663e+02
362 1.285841885714908130e+02 3.630483544029684708e+02 -1.722823314496528155e+02
363 7.808193645853316411e+01 2.781562912561985286e+02 -1.934572074244431974e+02
364 1.458048384934663773e+02 4.510460893178778861e+02 -4.657931173028993612e+02
365 1.719054605456767604e+01 3.631612868979082123e+02 -5.751513718988092023e+02
366 1.579801055805291981e+02 3.140194001596082671e+02 -4.544553580304851153e+02
367 1.186248886795365252e+02 3.741470507897583957e+02 -7.474578603537752315e+02
368 3.556498285551788285e+01 4.396830895914981738e+02 -3.270073081694615666e+02
369 1.114397047884995118e+02 2.887269285769980343e+02 -7.988545750608108165e+02
370 1.161458698895294219e+02 3.498133195403388527e+02 -2.463193775154918512e+02
371 1.486849131735507399e+02 3.836911310638179202e+02 -1.110105854995637031e+02
372 1.540441361755365506e+02 4.061785138225686751e+02 -5.143626958009867849e+02
373 1.272778462864807807e+02 4.239079399333286347e+02 -6.416803875058880067e+02
374 1.126367790075019002e+02 4.124446915223679753e+02 -2.871395691928286737e+02
375 1.107972741915727966e+02 4.408689757483989524e+02 -3.972755231961222648e+02
376 1.742695454034837894e+02 3.111487656815888840e+02 -3.224043761329764948e+02
377 1.550503571375156753e+02 3.941340975362381869e+02 -4.748830606741489078e+02
378 9.186148581455927342e+01 3.945357630999187677e+02 -7.184136447702570649e+02
379 1.049161535595194437e+02 4.393313457908880082e+02 -2.931326317076787973e+02
380 1.684085014195297845e+02 4.090979612469582207e+02 -6.169892089040467908e+02
381 8.556604838947532699e+01 4.276211245480481011e+02 -5.033891613625308992e+02
382 1.322116872305632569e+02 3.974824704369884785e+02 -2.771550316835226226e+02
383 6.857315355155151337e+01 3.675415776137788271e+02 -3.377164785551150317e+02
384 7.881012161652324721e+01 3.172923208120282652e+02 -2.058808056850675428e+02
385 1.659896172754815780e+02 3.332933553304583256e+02 -3.516853390095709528e+02
386 1.019977146035525948e+02 3.005264146029585390e+02 -3.915738719690782546e+02
387 7.539687010255875066e+01 3.695180656744787484e+02 -1.879413562740417660e+02
388 1.434045593545306474e+02 3.633802133942481305e+02 -3.845242084438633015e+02
389 1.264347661185893230e+02 4.105401611465786118e+02 -5.312456369363598014e+02
390 1.015351851145387627e+02 4.715158666728484604e+02 -3.685965418853251094e+02
391 1.487941136595327407e+02 3.822095406230282606e+02 -2.336682092856274267e+02
392 1.142087646155268885e+02 3.643704349106083100e+02 -3.508533302747465541e+02
393 1.597560293354908936e+02 3.377618478668482567e+02 -4.829873990902239598e+02
394 1.751349286745535210e+02 2.958516059163584941e+02 -3.523656238201824635e+02
395 1.427627498105866835e+02 2.987125667652790071e+02 -4.074044886393328966e+02
396 3.359950173454126343e+01 2.826150703337189043e+02 -4.425901667350928506e+02
397 1.460686399625265040e+02 2.579788693990085449e+02 -4.102657508474797510e+02
398 1.827354742104653269e+02 2.556910604412787507e+02 -3.505226305891419543e+02
399 1.354324699805001728e+02 2.862687951463785794e+02 -6.360084793910004919e+02
400 5.847899320954456925e+01 3.165915655955386683e+02 -5.862465218917253651e+02
401 1.573032652205438353e+02 3.661860630659684830e+02 -3.539154596342252717e+02
402 8.414330461056670174e+01 3.798831992919285767e+02 -4.758413997865943088e+02
403 1.885490035725524649e+02 4.119149926541786044e+02 -9.171435908587058066e+02
404 1.451057310035103001e+02 3.778264132461581539e+02 -6.632362330496633831e+02
405 1.566271816745284013e+02 4.485633926865484682e+02 -6.221958656778642762e+02
406 5.080990111257415265e+01 4.670406791698687812e+02 -5.667167001066841294e+02
407 1.301961985365487635e+02 4.223881080896089770e+02 -6.713704808964442918e+02
408 1.034236558685661294e+02 3.950004884278787358e+02 -1.391604048145097295e+03
409 1.405124994494835846e+02 3.724817362632184086e+02 -3.628901387676488071e+02
410 1.165584990635397844e+02 4.022590623080586738e+02 -4.348127515164394481e+02
411 2.459047299554804340e+02 4.243259718050185256e+02 -6.106440364372053864e+02
412 2.243188981745042838e+02 3.970672439489781027e+02 -6.691237235865937691e+02
413 1.968543355314759538e+02 3.131091206677583614e+02 -4.134458271018995674e+02
414 1.899640061315149069e+02 3.803228121899883263e+02 -4.095827989469810291e+02
415 1.223858519095228985e+02 3.185991832602285285e+02 -6.055566761800090489e+02
416 2.101777712355251424e+02 3.650762284742886550e+02 -4.977896976290754196e+02
417 6.013015799154527485e+01 3.428728590489590715e+02 -2.631983397525777946e+02
418 1.729698116295621730e+02 2.910662150257685425e+02 -3.658333323330942335e+02
419 1.257363865125807934e+02 3.161717314315883414e+02 -4.272177728789240518e+02
420 1.214430811405763961e+02 3.627765660764380300e+02 -4.885446202307255703e+02
421 1.310882182395434938e+02 3.086021896077290876e+02 -6.584543749361331493e+02
422 1.691629027545568533e+02 3.463904250656687509e+02 -1.649128057501411320e+02
423 5.391860228456789628e+01 3.857130022101982831e+02 -5.183636687337991589e+02
424 -2.262779068492818624e+00 3.050017311776591669e+02 -5.318607285618758169e+02
425 6.674915721651632339e+01 3.519618081609578439e+02 -4.852612696599322248e+02
426 1.010442268124897964e+02 3.809001622387286261e+02 -1.956989044906043773e+02
427 3.882325620553456247e+01 3.467626309454890361e+02 -3.192995707192924328e+02
428 1.711798239325871691e+02 3.680732910975984851e+02 -3.979652093873355057e+02
429 7.041573442157823592e+01 3.664997791174082522e+02 -6.536143204335453447e+02
430 1.202621709965751506e+02 3.241370999054088315e+02 -9.514656954989918631e+02
431 8.146348856552504003e+01 3.768672151092287095e+02 -4.502579661131798616e+02
432 8.267365436448017135e+01 3.252802872129987009e+02 -3.304259663563612435e+02
433 7.838698795251548290e+01 3.467305440706786612e+02 -2.455275305351079567e+02
434 2.290809601225191727e+02 2.941721699121580968e+02 -1.277713500974617773e+02
435 1.225172157924971543e+02 3.715013788869391647e+02 -4.010219354941510232e+02
436 4.595719067956088111e+01 3.061365969723583476e+02 -6.548618519382159775e+02
437 7.929769006348215044e+01 4.276931307218683287e+02 -6.410569665945498627e+02
438 5.825089612655574456e+01 3.407438182428686559e+02 -5.337941027460984742e+02
439 8.583084545750170946e+01 4.326574027003580341e+02 -4.720182875050887219e+02
440 1.628412127195624635e+02 4.442016299399183481e+02 -5.355438070135826365e+02
441 1.643083943835226819e+02 3.694234163279088534e+02 -6.882885087528430859e+02
442 1.275492318595643155e+02 4.782068981460188297e+02 -3.005575970295719799e+02
443 7.948826298554195091e+01 5.010483336044380849e+02 -4.672435213156643954e+02
444 1.457390026365173981e+02 4.558859231527985685e+02 -4.357812093971528498e+02
445 1.453635902205132879e+02 4.024634263293783079e+02 -4.055306058442843096e+02
446 1.076654915715334937e+02 3.936337055667981986e+02 -3.439539680418150169e+02
447 1.292110677755554207e+02 3.552149701898888452e+02 -3.684307526692719534e+02
448 7.769268025847850367e+01 3.660777552940380701e+02 -3.915106821944718263e+02
449 9.726423107547452673e+01 3.601971538794387016e+02 -3.107260431587402536e+02
450 1.699416092845494859e+02 3.838151155394289162e+02 -2.506948517978421478e+02
451 2.046434417135315016e+02 3.804554511281585292e+02 -3.296885261621902714e+02
452 6.677298919949680567e+01 3.951310323817187964e+02 -3.847804795307554855e+02
453 1.528400423315470107e+02 4.651257315133889279e+02 -5.316524680917259502e+02
454 1.605765875275246799e+02 3.874231902279288988e+02 -6.240480665140282781e+02
455 2.778658800705452450e+02 3.881553023153282993e+02 -4.711194190104154700e+02
456 1.902636479195207357e+02 3.319287403210992125e+02 -6.888223578351140759e+02
457 9.946864330652169883e+01 4.236140168349184023e+02 -5.347447644225158001e+02
458 1.986206603352911770e+01 3.300651364888281023e+02 -1.062980896680248293e+02
459 7.464481009257724509e+01 4.194200416447683892e+02 -6.053638345247329653e+02
460 5.899586921453010291e+01 2.886892336141690976e+02 -2.002982868409380046e+02
461 2.950044599478133023e+00 2.537476170357986121e+02 -2.778675176064679135e+02
462 9.174018580251140520e+01 3.036944849271885687e+02 -5.334542221204901580e+02
463 1.328271308365510777e+02 3.390631588185178771e+02 -1.921767660087583351e+02
464 1.914558303805533797e+02 3.446338893950978672e+02 -4.977522672807851336e+02
465 3.151047644950449467e+01 3.635796444157886071e+02 -1.798386048308536260e+02
466 1.631534906945307739e+02 5.032397473869086753e+02 -4.753593531358184237e+02
467 9.393506811256520450e+01 3.822803172887388428e+02 -6.530263831233935434e+02
468 2.386434381884755567e+02 3.845541462344490355e+02 -5.449307937002062090e+02
469 4.395241366053232923e+01 4.431158680148391795e+02 -7.404484854348164617e+02
470 1.936198573494912125e+02 5.508022529725685672e+02 -9.790359339789698652e+02
471 1.782758712755166925e+02 4.864459323464479894e+02 -8.197853737421874030e+02
472 1.107034819294931367e+02 4.170943541911483408e+02 -7.295444667013174467e+02
473 1.196279848575359210e+02 2.928249010288091085e+02 -5.727859285159021283e+02
474 1.892605359595036134e+02 3.255442089471989675e+02 -7.102117499031027137e+02
475 8.330519284453475848e+01 3.321620242178087210e+02 -6.049913225488454600e+02
476 1.211292070865165442e+02 3.858221985334585042e+02 -3.217575812708340663e+02
477 6.150434567750198767e+01 3.842294906132883625e+02 -3.306757209789448098e+02
478 5.640768250648397952e+01 5.121425002328587652e+02 -5.897866936736287471e+02
479 9.858857108355732635e+01 3.701868075498186954e+02 -4.194293923057061306e+02
480 8.107234915351727977e+01 2.761753257855580159e+02 -5.121142419261125269e+02
481 1.364746895245043561e+02 2.916932455874584775e+02 -3.122778179142495674e+02
482 1.648733706315397285e+02 3.424591789170781340e+02 -4.979333625534655994e+02
483 1.497513639635290019e+02 4.034125710861480911e+02 -8.705103458350972687e+02
484 1.553507119014975615e+02 3.202199869538881103e+02 -5.266525384722694980e+02
485 8.834952182549750432e+01 4.075364633046983727e+02 -4.725475633744668471e+02
486 1.055271440634969622e+02 3.982044158774888274e+02 -5.913128222369294917e+02
487 1.850234008315019310e+02 4.141421995887685625e+02 -1.667414234615289104e+02
488 1.223321312955813482e+02 2.552946270753891440e+02 -5.216390643877549564e+02
489 4.042935916449641809e+01 3.037383056150983975e+02 -4.559408659367775272e+02
490 9.578380564553663135e+01 3.537266988879682685e+02 -2.394939058121237849e+02
491 5.134914208657573909e+01 3.001128849021088172e+02 -3.770928228258759987e+02
492 1.720336886472068727e+00 2.553145481878482315e+02 -4.828771303529544525e+02
493 2.211017133235000074e+02 3.325165622870790685e+02 -3.151514463928747887e+02
494 1.074489956084871665e+02 3.263400342600489239e+02 -6.133140926561843571e+02
495 1.924432183415628970e+02 3.132268501711478166e+02 -9.115298570306111969e+01
496 1.738451937795616686e+02 3.445579486208580420e+02 -3.868204978722849887e+02
497 7.398953825247008353e+01 4.119416044693580261e+02 -2.616049887563890479e+02
498 1.801634956524940208e+02 3.822907912727987423e+02 -6.676465088990041750e+02
499 4.864150122657883912e+01 2.833285798300285023e+02 -4.314442799517707954e+02
500 1.032645317724673077e+02 3.522919852781587906e+02 -3.268201967762999516e+02
501 9.979619329050183296e+01 4.207358341157887480e+02 -3.351167668626201817e+02
502 6.781787162052933127e+01 3.336613971168881108e+02 -6.164077753813369327e+02
503 1.341341345905675553e+02 3.968677825311988272e+02 -4.173938410413075530e+02
504 1.569674021325190552e+02 3.521834702232190466e+02 -5.154499737636925829e+02
505 1.431414189415518194e+02 3.712118561694678647e+02 -6.169897838096873102e+02
506 2.139959883444826119e+02 4.383199920566985384e+02 -3.843504667284032621e+02
507 2.166276980245020241e+02 4.526429321198384059e+02 -8.143377936826743735e+02
508 1.606273978215758689e+02 4.064194175515785901e+02 -3.420342307904655854e+02
509 1.649291537615936249e+02 3.549350070627288005e+02 -4.985296507626035236e+02
510 1.893321583314682357e+02 4.822852063445989188e+02 -3.095834820265445160e+02
511 1.460785155205521733e+02 4.362882929903180411e+02 -3.736641812268721878e+02
512 2.437093313895165920e+02 3.843734322898590108e+02 -3.567922798572514012e+02
513 2.085032583905267529e+02 3.148320720360989071e+02 -4.196472169187860572e+02
514 2.133653090815641917e+02 3.231731867693979439e+02 -4.400989836610859243e+02
515 1.715316465855576098e+02 3.858781861914785623e+02 -4.721623488392785930e+02
516 2.428600555625162087e+02 4.122011669789480948e+02 -1.249824892144949445e+03
517 2.521202201515552588e+02 4.120778025467279804e+02 -3.414404273548259994e+02
518 1.286915596535545774e+02 3.961411960584682674e+02 -4.761004396132238412e+02
519 1.876534935215022415e+02 3.734003730249287401e+02 -5.714025707958498970e+02
520 1.288727827706024982e+02 3.436283942062682399e+02 -6.116173936020661586e+02
521 1.350279961975757033e+02 3.661624978581485266e+02 -6.080663347231669604e+02
522 7.541525622853077948e+01 3.777645172891488983e+02 -6.014014222000013206e+02
523 1.062956813105265610e+02 2.924579359010986082e+02 -1.670497505189162553e+02
524 1.134913123165606521e+02 2.705124528547485170e+02 -4.708509316953613961e+02
525 8.952923412155359983e+01 3.071089284993586261e+02 -3.103238552202141136e+02
526 8.640872393251629546e+01 4.007443952911989982e+02 -4.134620111077192064e+02
527 9.088341990252956748e+01 3.520596215313980792e+02 -2.310565587704900565e+02
528 2.684881042753113434e+01 3.815083558260685095e+02 -5.531807981356794244e+02
529 4.214237003354355693e+01 3.801889292500982265e+02 -1.194667387895831894e+02
530 7.828870561753865331e+01 4.004803684299486122e+02 -5.007987954578459266e+02
531 1.641682458865107037e+02 3.976091707559289716e+02 -4.563368723888817158e+02
532 1.183160263395402580e+02 2.964227573849484543e+02 -4.367670894343108898e+02
533 2.069116460754885338e+02 3.287736904300991228e+02 -3.956056041882447971e+02
534 7.618873028049711138e+01 3.354977217198384096e+02 -3.929776013175418257e+02
535 7.174109160149237141e+01 2.892918528314285140e+02 -2.546390408164460837e+02
536 1.649265086415689439e+02 3.879479758643083187e+02 -4.874981402182698957e+02
537 1.878214136585593224e+02 3.783769377773287488e+02 -3.231810399775903306e+02
538 1.222948761935112998e+02 3.302550937702590090e+02 -7.151518590968851186e+02
539 1.980616410165675916e+02 4.139342512643288501e+02 -1.077994403442406337e+03
540 2.173602565895416774e+02 3.672712410902786360e+02 -3.800438569636340844e+02
541 1.887273054575198330e+02 4.854627163959185054e+02 -5.987408885878962792e+02
542 2.463511869065696374e+02 3.348494491921983354e+02 -6.730434819643741093e+02
543 9.074156092456541955e+01 3.203178673615084335e+02 -5.150460548732266943e+02
544 1.032976359565509483e+02 2.867645794310383280e+02 -6.512371452462942898e+02
545 1.604370929735596292e+02 3.386161000577885716e+02 -2.568852652875755780e+02
546 5.947675876348512247e+01 2.955360521693492046e+02 -6.060514926906647588e+02
547 1.471477254085475579e+02 3.460961374985081420e+02 -3.415634458006429668e+02
548 1.101097543535870500e+02 2.694967638984280711e+02 -4.681149607387063725e+02
549 1.622857441075029783e+02 3.889163675238087308e+02 -4.489468453700270629e+02
550 1.332595626044785604e+02 3.761004210769488054e+02 -3.113703908686069326e+02
551 6.248191431548912078e+01 3.012225904684682973e+02 -3.189202080908847847e+02
552 9.614413930947193876e+01 3.190820440987181428e+02 -6.183623966990579675e+02
553 1.491932356665492989e+02 3.426983100234083395e+02 -4.586167284386302185e+02
554 1.137496200915193185e+02 3.065940032781982154e+02 -3.385292663421175803e+02
555 5.469852469849865884e+01 3.683856274895388196e+02 -4.712182750701964551e+02
556 1.266079683175194077e+02 3.204292302736184865e+02 -8.341190093781502810e+02
557 1.330613541525090113e+02 3.420986308796791491e+02 -7.173452346734605953e+02
558 9.228242534457240254e+01 4.293482516586382189e+02 -3.320740404763203060e+02
559 1.226208199095563032e+02 3.941429814322582388e+02 -7.134196502269996927e+02
560 2.109852235285216011e+02 3.134915155886383218e+02 -4.382056492719517564e+02
561 1.217678532335557975e+02 3.839781832567878155e+02 -1.851883769480146498e+02
562 1.664577334855566733e+02 3.403564749876586575e+02 -3.555145870841472515e+02
563 1.228445432875305414e+02 3.982892204029885761e+02 -4.140285414428220747e+02
564 1.741077030815067701e+02 3.386423563406287940e+02 -2.653975661610727457e+02
565 1.662688165565486997e+02 4.202514767427783227e+02 -3.071789271453177435e+02
566 1.579486044945078902e+02 4.233249632659480994e+02 -4.604911026856315743e+02
567 1.457355182705214247e+02 4.311477538468780040e+02 -4.359577208316033534e+02
568 1.971972061644773930e+02 3.394166130205985610e+02 -5.220751759656292279e+02
569 9.275720150250708684e+01 3.741169575159083251e+02 -2.587305746060272895e+02
570 1.431967697225627489e+02 4.043706435210679047e+02 -9.349374684973108742e+02
571 2.000739733704831451e+02 5.312121174011381299e+02 -8.149325357663244631e+02
572 6.941322389157721773e+01 4.599536303670183770e+02 -3.550549988912299568e+02
573 2.112064524075249210e+02 3.686641595318387772e+02 -5.738392790309895872e+02
574 1.620017539375112392e+02 4.139203887504081649e+02 -5.020258787283968331e+02
575 1.327499884004937485e+02 3.669476926522384019e+02 -3.351279474197054355e+02
576 3.189233823050744832e+01 2.627611831300982885e+02 -3.001687243413152828e+02
577 1.539915730875800364e+02 4.100194041774684592e+02 -4.509899867970895002e+02
578 2.305529891325277276e+02 3.548149330654287041e+02 -8.517927157378201173e+02
579 1.587352342494996265e+02 4.621058545318683173e+02 -5.644930805762024875e+02
580 1.166330680515966378e+02 4.269713220658186401e+02 -5.358066215073798730e+02
581 2.219215123545145616e+02 3.560220977217386462e+02 -2.706736280490558215e+02
582 1.444289387595490552e+02 4.079956736009689848e+02 -2.241127338916891176e+02
583 1.281214677015668713e+02 3.378474572752384120e+02 -3.923941465840927663e+02
584 1.595059460555785336e+02 4.033460415895488040e+02 -9.147924775999097164e+02
585 1.980750358094810508e+02 4.352225164422488888e+02 -7.027762157980556594e+02
586 1.095601810055086389e+02 4.207234666408285193e+02 -7.240856871292531878e+02
587 9.398826503357850015e+01 3.992058640403583922e+02 -4.783032429444288027e+02
588 1.003731893175281584e+02 3.331744179299885218e+02 -6.826837722440251355e+02
589 1.403012080425396562e+02 3.718709527064884242e+02 -4.867400031746860236e+02
590 1.968022294935653917e+02 2.985991754886190392e+02 -8.393878698869456230e+02
591 1.408356961095705628e+02 2.901073584601490438e+02 -5.615557610797940242e+02
592 6.637688649550545961e+01 3.752811539426184027e+02 -1.545139427982745133e+02
593 9.869229072454618290e+01 3.789307513737785484e+02 -6.555624921742223705e+02
594 6.233646326855523512e+01 3.748257903978092145e+02 -2.089612666860962804e+02
595 1.964400454395217821e+02 3.180651775439282574e+02 -4.311831319248712475e+02
596 1.460418643855373375e+02 3.694020094800489460e+02 -6.492721625444216897e+02
597 1.183021044764900580e+02 3.980151246568484567e+02 -2.386933294683445297e+02
598 1.364724838254624046e+02 4.179813360133884999e+02 -6.211507445527391980e+01
599 7.670563710655551404e+01 2.759129038956680233e+02 -4.348483097398963082e+02
600 1.608583096885122359e+02 3.861725134788784999e+02 -3.425427266570922029e+02
601 1.546000777415465564e+02 3.688869325756586477e+02 -2.342817048559924160e+02
602 1.514214523744885810e+02 3.924256013041585902e+02 -6.656706953997235132e+02
603 1.761636164875235409e+02 3.714828151901083402e+02 -2.413099539634768291e+02
604 1.686799954155576415e+02 3.975759008528784761e+02 -3.446107937576324503e+02
605 3.103309969464899041e+02 2.886045754627084534e+02 -5.165036472143265200e+02
606 1.941562687174882740e+02 3.257629702513586381e+02 -1.199204354441684700e+03
607 1.411505607855506241e+02 3.087527116354685859e+02 -2.512267254502329479e+02
608 1.044428339155274443e+02 3.982062977895084259e+02 -6.370655205028496084e+02
609 1.509172881304984912e+02 3.621469430551787809e+02 -7.008739473528223698e+02
610 1.565524809315102175e+02 3.819954860280586217e+02 -2.717468283670428946e+02
611 1.165854195185820572e+02 3.059316826942585976e+02 -6.630118670495139668e+02
612 1.788812173055484891e+02 3.270892380461982611e+02 -2.770251096687414929e+02
613 2.525117184495902620e+02 3.355418865012989045e+02 -4.608700098031059156e+02
614 9.776994575548451394e+01 2.906257842750883356e+02 -4.467137929399522136e+02
615 1.530098659715149552e+02 3.604015201635284029e+02 -6.291631519775498873e+02
616 1.286251480615464970e+02 4.102906958377379851e+02 -5.993626902129168457e+02
617 1.139587891475530341e+02 4.099642615311286136e+02 -2.412049737782126329e+02
618 1.862698501425329596e+02 3.548197577434584673e+02 -4.599558229843910908e+02
619 2.469435110195190646e+02 3.899875495477181175e+02 -4.068337405877348942e+02
620 2.155803275475627743e+02 4.098640958482983478e+02 -5.118164277266533304e+02
621 2.952416878995718434e+02 4.095649184531384890e+02 -5.649489507679070357e+02
622 1.562818123504985124e+02 4.757269191590985429e+02 -3.625457337458838651e+02
623 1.470823027925798669e+02 4.262057381161184821e+02 -5.392986255885192577e+02
624 1.947244100945536047e+02 4.925056154661087930e+02 -6.334413558105545690e+02
625 1.378141722165164538e+02 3.795217293991290717e+02 -5.752348612624000452e+02
626 2.252922786675044335e+02 5.108893403411584586e+02 -3.359598682809481716e+02
627 1.297701689964742400e+02 3.381970720130684640e+02 -4.865386951410011420e+02
628 2.719866723155137151e+02 3.659223654604684270e+02 -2.505495697508177955e+02
629 1.667177932745544240e+02 3.576415654899883521e+02 -7.381428558064383196e+02
630 1.670741766295395792e+02 4.692800222083187691e+02 -7.788041758849158214e+02
631 1.393952590535045601e+02 3.656670505325691920e+02 -3.336342628003035315e+02
632 2.431919115995406173e+02 4.772998631181790188e+02 -3.472571767528503415e+02
633 1.382849441525759175e+02 4.177309934877584965e+02 -5.156313050065086827e+02
634 1.176062165295588784e+02 3.915972633957580911e+02 -2.065952307368783067e+02
635 8.224080478557152674e+01 4.193934834725287146e+02 -5.528609448655053029e+02
636 1.180713107665651478e+02 2.947649595760085504e+02 -7.439352512472222543e+02
637 1.098660335695021786e+02 3.752556572841986053e+02 -5.138170428601424646e+02
638 9.896452416549436748e+01 3.939366004713583607e+02 -2.297551980323654561e+02
639 1.124490107955061831e+02 3.406630689813382560e+02 -3.315558593580552724e+02
640 1.547521377695375122e+02 3.853609627894284131e+02 -5.577491548707969287e+02
641 1.121829643905512057e+02 3.912135394239385278e+02 -6.817996022354034267e+02
642 1.519182067485526204e+02 3.610132145175384721e+02 -4.091422256704142910e+02
643 1.551724539864808321e+02 3.936218197358084581e+02 -3.302669205576494278e+02
644 1.910134128574864008e+02 2.688750455992185380e+02 -2.268189841043873400e+02
645 3.706550958350999281e+01 3.589679547032683331e+02 -6.427116017203342153e+02
646 1.270635041905916296e+02 3.592164622865584533e+02 -4.685059541602969944e+02
647 4.228742428746772930e+01 3.400560956111485211e+02 -5.840327524323005264e+02
648 1.995315601215115748e+02 3.258068831678883726e+02 -4.596302579676244591e+02
649 1.058421979875420220e+02 3.985765654156184610e+02 -1.998638181709445121e+02
650 1.337274935885216109e+02 3.596687363179980821e+02 -3.042497504873163052e+02
651 1.713485922865220346e+02 3.822090263978880103e+02 -2.336694280560505490e+02
652 1.714977194215171039e+02 2.986779371447782978e+02 -7.389109528006710548e+01
653 1.145267972415313125e+02 3.825552228885180739e+02 -5.359690169961434094e+02
654 1.319495583124808036e+02 3.015037369229385149e+02 -2.364924624682763010e+02
655 1.760289825845393352e+02 3.649144413501680901e+02 -8.075293879202492917e+02
656 1.151845900585758500e+02 3.874659586095185659e+02 -3.712145775871704814e+02
657 1.266874307925463654e+02 3.337576925877392569e+02 -3.286099445828681382e+02
658 1.258882508055539802e+02 3.985804532055090021e+02 -7.070704604788354573e+02
659 1.370076641674968414e+02 3.402677212100079487e+02 -6.757295744661541903e+02
660 1.170810485155088827e+02 3.869765840154586840e+02 -5.002811703815463034e+02
661 3.386966292758006603e+01 2.949363543187682808e+02 -1.181702408231129994e+03
662 1.145974117554724216e+02 3.328331524313880436e+02 -2.787026498041627178e+02
663 2.341999372158898041e+01 2.935956827048285049e+02 -6.016917712937607803e+02
664 5.096209832554450259e+01 2.716116991110284289e+02 -3.198878304358104856e+02
665 1.137897481645341031e+02 3.529554856365484738e+02 -4.029341144643481130e+02
666 1.412644429305219091e+02 3.546808225940985722e+02 -5.838992568538782280e+02
667 1.941191561545711011e+02 3.019498161274286758e+02 -6.228583462509885749e+02
668 1.716476638375897892e+02 4.623866993414285389e+02 -7.635121038325385143e+02
669 1.612953330904711038e+02 4.152654955466678075e+02 -7.798919963536010300e+02
670 1.726061040025088005e+02 4.173412748842984001e+02 -9.137216301470961071e+02
671 1.593327415265957825e+02 4.009042454561786144e+02 -3.372564272051189391e+02
672 1.173148010857403278e+01 3.056303832219482501e+02 -1.836187675768154293e+02
673 1.174939988125697710e+02 2.931206240933588560e+02 -3.391563915063220520e+02
674 5.091344615357229486e+01 2.563645061161287231e+02 -6.754280186396661065e+02
675 7.417424270050833002e+01 3.106742907949783330e+02 -8.154834397005580513e+02
676 8.251404745748732239e+01 3.327485175476385848e+02 -5.747125448783453976e+02
677 5.910323925653938204e+01 4.392660034024984270e+02 -3.478072296127718346e+02
678 9.754616854951018468e+01 3.732251918783185829e+02 -5.988497600136074652e+02
679 2.276604996215319261e+02 3.758724372935485007e+02 -4.779121915587214744e+02
680 1.691144959125085734e+02 4.229411601191186492e+02 -3.801779720708306058e+02
681 2.264017371795489453e+02 4.836440958043986029e+02 -4.290385655911479716e+02
682 2.423102224735193886e+02 3.906150391286782906e+02 -7.262969228296642541e+02
683 1.452855990715906955e+02 4.984743925733782817e+02 -9.648530853653402346e+02
684 1.190665784835000522e+02 4.651980179937281719e+02 -4.523747864615567096e+02
685 1.833116040744935162e+02 4.556921270397779153e+02 -3.684932417647246439e+02
686 1.386475993304629810e+02 3.709597506747486477e+02 -6.697514481477162462e+02
687 1.704553920925827697e+02 4.510316499446980743e+02 -5.770966116386869089e+02
688 1.473222312405705452e+02 3.339626726982087348e+02 -6.833048641372178054e+02
689 1.621470944185857661e+02 3.622964112282479618e+02 -2.776461912809181740e+02
690 1.368059589965268970e+02 3.863376570071186507e+02 -4.388744496879980375e+02
691 1.679781648825155571e+02 4.140532247220080535e+02 -4.133966324007068351e+02
692 2.110285708605078980e+02 3.280025402170385860e+02 -4.506433001331680543e+02
693 1.649179027975187637e+02 4.044874148561784750e+02 -7.125061041145320360e+02
694 9.959788528649369255e+01 3.554754066051182235e+02 -4.619316173682930184e+02
695 1.478011188904638402e+02 1.863393751164785499e+02 -7.247003302982096784e+02
696 1.281822301625506952e+02 3.583421767022691711e+02 -4.648779050628207301e+02
697 1.156185432865750045e+02 3.427526679776983656e+02 -3.317392324497743630e+02
698 2.222671073335804977e+02 3.812398063855680448e+02 -1.056105137770613283e+03
699 1.642105763205327094e+02 3.384320905360782490e+02 -3.654211536117213655e+02
700 1.879142503545153886e+02 3.516634812682086704e+02 -5.304901815986048632e+02
701 1.525298752445378341e+02 3.922658279621582551e+02 -3.772069811225927651e+02
702 2.016852668895153329e+02 3.702425208371478220e+02 -4.953901347408749416e+02
703 1.496293011645320803e+02 3.596125106837389467e+02 -8.106378359113132319e+02
704 1.117387704565771855e+02 2.513988610612886987e+02 -6.991970296276249428e+02
705 1.589544477295130491e+02 3.260804087443184471e+02 -4.041517811775114524e+02
706 5.303427454154007137e+01 3.673081851965589522e+02 -5.292840441670768996e+02
707 1.593940031655365601e+02 3.428447346733782979e+02 -5.332864542504241854e+02
708 1.200423323735594749e+02 3.575073108008482450e+02 -1.851934528773823558e+02
709 1.297515225764946081e+02 3.409064462016185644e+02 -2.137584484682785728e+02
710 3.668175141856772825e+01 3.595483036787491073e+02 -4.953777364459089085e+02
711 9.298017789248842746e+01 3.427366501539381716e+02 -3.840682931722046192e+02
712 1.500059735775575973e+02 3.573724519091683760e+02 -4.475345808912483676e+02
713 9.469116377650061622e+01 3.223524412080587354e+02 -5.555150228597397017e+02
714 1.238356697965064086e+02 3.965479843943385276e+02 -6.466052687195547151e+02
715 7.805503585352562368e+01 2.713055600633988433e+02 -3.780093145161854977e+02
716 9.850512136251199991e+01 3.942947460203786250e+02 -3.641936947721568458e+02
717 1.059042808515368961e+02 3.705814715817878096e+02 -4.966086167590556215e+02
718 1.315381002924987115e+02 3.924102055247985845e+02 -5.717746471604028784e+02
719 7.099438889051089063e+01 3.309258031270383071e+02 -4.923233268313281883e+02
720 4.199066747952019796e+01 5.015414813734778363e+02 -5.958797008446770178e+02
721 1.166695452425046824e+02 3.402613240547989335e+02 -5.139636765525144710e+02
722 1.082363326455233619e+02 4.430075412882988530e+02 -5.090274885272636425e+02
723 1.571975803225650452e+02 4.110464897328583902e+02 -5.638778129552157452e+02
724 1.414692303845076822e+02 4.351200709228787673e+02 -1.753848394357162874e+02
725 9.432847934548044577e+01 4.408040492228483345e+02 -5.065528323267722044e+02
726 1.450757286025909707e+02 3.792063455220186370e+02 -5.156925440502291167e+02
727 2.511750135335023515e+02 4.272000147234584801e+02 -5.292029509885065863e+02
728 2.137092994555132464e+02 4.363043215077286732e+02 -2.338319261197866865e+02
729 1.848162718645762652e+02 3.614001372232578433e+02 -1.773750824336619587e+02
730 8.117000382253900170e+01 3.785073296098380524e+02 -5.887800601473870756e+02
731 1.523681715055136010e+02 4.316688676811581900e+02 -4.757365341746860281e+02
732 1.542079212454846129e+02 4.032474195786080600e+02 -5.318188283810596886e+02
733 1.833551211535232142e+02 3.270448863030187567e+02 -3.486107994865544697e+02
734 2.404016769245499745e+02 3.864877193171487306e+02 -3.410685367938593231e+02
735 2.559562958335154690e+02 3.444729048534481990e+02 -3.124009209660096076e+02
736 1.898676001254934818e+02 4.080353198154589336e+02 -6.582424610090530450e+02
737 2.211133067695191130e+02 4.956151521448582571e+02 -7.126986876835519524e+02
738 6.572306575853144750e+01 3.950192446866885803e+02 -3.387360636184856162e+02
739 1.236626198465237394e+02 3.451875390718178096e+02 -6.721362374563622097e+02
740 1.241846390624996275e+02 3.243823073313178611e+02 -3.888077078417846906e+02
741 1.193211126085952856e+02 2.792803904664187939e+02 -1.358231428241154504e+02
742 1.094954379404662177e+02 3.109922724502885103e+02 -3.702694793361986285e+02
743 1.024885570095502771e+02 2.944881079051283450e+02 -2.967022986784690488e+02
744 3.580689367454033345e+01 3.467848230875679292e+02 -3.993982868171532914e+02
745 7.570905250549549237e+01 4.061675268383878574e+02 -9.344051206268130727e+02
746 6.518487011053366587e+01 3.238048415202483739e+02 -4.739173353539599134e+02
747 5.018865285656647757e+01 4.610686904187487016e+02 -1.740264859186570163e+02
748 5.227458944352110848e+01 2.943424030406085876e+02 -2.218471205831635018e+02
749 1.010147240365622565e+02 2.248592333144379154e+02 -8.781046638988815403e+02
750 1.793541874649235979e+01 2.680157720257284382e+02 -6.179229479967614225e+02
751 7.136319108348106965e+01 2.475623841271080892e+02 -8.079509746751400598e+02
752 8.443477481353329495e+01 2.313703361556881646e+02 -9.146925732437615864e+01
753 8.977228813758119941e+01 2.718098530226588991e+02 -5.844449895822448298e+02
754 9.300328513357089832e+01 2.406068807394985924e+02 -3.950607893829984505e+02
755 1.324385624795686454e+02 2.820322369882187559e+02 -2.698607269750322075e+02
756 1.427479792505619116e+02 2.762003486932280794e+02 -6.131389836922019185e+02
757 6.598966934351483360e+01 3.292473297805481707e+02 -2.556226606820862912e+02
758 8.525551760749658570e+01 3.268555146168991996e+02 -7.231762259392215810e+02
759 1.928736567985615693e+02 2.426358792464288854e+02 -3.438402107960637863e+02
760 1.868541747074923478e+02 3.190435559366987945e+02 -3.254641098078813002e+02
761 1.537896338425343856e+02 3.251534277175678653e+02 -5.492406245642938529e+02
762 1.756552303365315311e+02 3.012284925721578475e+02 -4.593222971973849553e+02
763 1.576858636944671161e+02 3.567939577733786791e+02 -8.111985044904785127e+02
764 6.954584607155993581e+01 2.704158929431278011e+02 -3.387886500144337560e+02
765 1.250280981885152869e+02 2.794959951712789916e+02 -6.002505418494220066e+02
766 1.124335311725153588e+02 2.795811725807088806e+02 -2.799535034789438441e+02
767 8.805177556449780241e+01 2.099920705618478678e+02 -5.809203373554819194e+01
768 5.795761575957294554e+01 2.575391785786887340e+02 -2.703636715546425080e+02
769 1.602664328825194389e+02 2.326910537719586500e+02 -3.510620850525407945e+02
770 1.702236002885038033e+02 2.468883000423584235e+02 -1.470522978122433244e+02
771 7.238076071254909039e+01 3.407087076875286584e+02 -4.520894070323427059e+02
772 1.221401444075163454e+02 3.724001069967989679e+02 -5.126370688191149156e+02
773 1.709401565715670586e+02 3.810785223632883572e+02 -4.957453785183846549e+02
774 1.793400279605411924e+02 4.980502682805590666e+02 -3.306978378837701484e+02
775 1.286058702935115434e+02 3.807275674408783743e+02 -6.025809753885971531e+02
776 9.597485225449781865e+01 3.669661889341487040e+02 -1.930391877689083913e+02
777 1.954710716184927151e+02 3.578752767298083199e+02 -8.002959948251394735e+02
778 6.245141534553840756e+01 2.559373566659387507e+02 -4.708452131113991754e+02
779 8.218837708554929122e+01 3.849637307473985857e+02 -2.317899557170344167e+02
780 1.763737762885284610e+02 4.222138287696989210e+02 -5.433977057247383300e+02
781 1.388767681315657683e+02 3.877129809352381926e+02 -5.274225406193165782e+02
782 1.352851850425358862e+02 3.930273887102284789e+02 -5.423483887439433602e+02
783 1.871306532565504313e+02 4.070308551265979986e+02 -1.536217047389143602e+02
784 1.721871132335509174e+02 3.872612024550080605e+02 -4.268602471741770614e+02
785 1.511415433535003103e+02 4.553431602487980854e+02 -6.647866028377459315e+02
786 1.845081733044935390e+02 4.268636295761480142e+02 -5.861600071665875475e+02
787 2.525710550575167872e+02 3.437630891236785828e+02 -7.080448751462482733e+02
788 1.137121211855555885e+02 2.719955135022382819e+02 -4.973269756423337071e+02
789 1.847678370135254227e+02 3.386309853548382307e+02 -2.467920402619430433e+02
790 2.355174728453857824e+01 2.836053494565885558e+02 -3.861101447106922251e+02
791 1.348956518935738131e+02 3.105284637465983906e+02 -3.190039908781674285e+02
792 9.636858756258152425e+01 2.367049299499285553e+02 -2.574424844667256593e+02
793 1.542842483265558258e+02 2.410251783810990673e+02 -3.350946188592711223e+02
794 5.052484968653880060e+01 3.169289783304684534e+02 -4.370298550195658436e+02
795 5.572862333053490147e+01 3.574256316794480881e+02 -5.752900462387455036e+02
796 1.287344743405119516e+02 4.083531318424484198e+02 -7.143559237119621912e+02
797 1.164805359475431032e+02 3.070775455120283368e+02 -2.753152538962912104e+02
798 8.903803857153980061e+01 2.934780059260083362e+02 -7.238146039296108256e+02
799 7.108369678352028131e+01 1.882163891329682883e+02 -4.297716900537759557e+02
800 3.580063606152543798e+01 2.777112930336588761e+02 -5.479401813982058229e+02
801 8.350654973456403241e+01 3.772103095152187962e+02 -3.480014411087162216e+02
802 9.653778235951904207e+01 3.146597699032090532e+02 -2.460856226356898162e+02
803 1.291109333949862048e+01 2.941271949911288175e+02 -2.867376736001876907e+02
804 -4.095719030476175249e+00 2.916852498595280849e+02 -4.005318264282489054e+02
805 1.163439025135594420e+02 2.882447920054983115e+02 -5.944736379807801541e+02
806 4.362455761455930769e+01 2.652656124463283049e+02 -4.034408564782135045e+02
807 5.427944944851333275e+01 3.108911873680881399e+02 -7.770117751429230566e+02
808 4.717837639455683529e+01 3.179319244055177478e+02 -3.262225069228420580e+02
809 8.690734994539525360e+00 3.078090586358985092e+02 -8.609898730520147865e+02
810 1.027268616375513375e+02 3.528499305056384401e+02 -3.559647582239339840e+02
811 7.933279055351158604e+01 3.476706969617189316e+02 -3.323735307155747591e+02
812 1.895570111986016855e+02 4.139349121214982006e+02 -4.947799701935577446e+02
813 5.887328534753760323e+01 4.717404034910478003e+02 -4.709174436109090607e+02
814 9.118414305057376623e+01 3.722631267702190598e+02 -5.848289874645122381e+02
815 1.170543013725546189e+02 4.406626016320578856e+02 -3.951531565965597110e+02
816 1.478479930125176907e+02 4.368173502904483030e+02 -5.830571090971127433e+02
817 1.022285754944896325e+02 3.802823214494892454e+02 -4.575458382128825860e+02
818 1.569785250785644166e+02 3.904880832413982716e+02 -1.937102570503536185e+02
819 1.522741890255128965e+02 3.354708723890980764e+02 -3.114700738988889839e+02
820 1.674292707555578090e+02 3.898404953553281302e+02 -5.998245122134529765e+02
821 2.682024979985435493e+02 4.338255276513982608e+02 -3.994066010902648713e+02
822 2.446408570554922335e+02 5.738303149446792304e+02 -5.328141389214945320e+02
823 1.671308943995391019e+02 5.463574236696586013e+02 -9.843579081964061288e+02
824 1.933834958884981461e+02 5.417379008127290945e+02 -3.761850373740131204e+02
825 3.397967604545410722e+02 4.504312836694680300e+02 -6.515867883908862268e+02
826 2.943942805595579557e+02 4.373687895444190872e+02 -6.581713770485268924e+02
827 1.824414026375161484e+02 3.602711074079179525e+02 -4.438178807194119599e+02
828 1.116550518695730716e+02 3.921495571183686479e+02 -2.739517267169816819e+02
829 1.414281252045184374e+02 3.566734485186789243e+02 -6.449387896914940939e+02
830 1.988108534564962611e+02 3.246766820891280076e+02 -4.607979212374613667e+02
831 2.285307627344736829e+02 4.394798092234486830e+02 -7.034114647246317418e+02
832 1.681378134365077130e+02 4.593573341747187442e+02 -6.550083170020579928e+02
833 1.585546918695326895e+02 4.880479665851189566e+02 -4.484736825796166499e+02
834 2.544673983665416017e+02 5.020509299447185185e+02 -5.358696354755826405e+02
835 2.204524353644810617e+02 4.051078735029686868e+02 -8.368646172324790768e+02
836 1.619280071154935285e+02 4.333831360877284169e+02 -9.196519671687217397e+02
837 2.058961473325034603e+02 3.886839745669285549e+02 -3.772183188757633161e+02
838 1.775802406325237826e+02 4.069332335895678625e+02 -5.181308331721496643e+02
839 1.316629351304727606e+02 3.500935629629984760e+02 -8.657082106125153587e+02
840 1.776676878175931051e+02 3.945311669825887293e+02 -5.654257660364153253e+02
841 6.083372911449987441e+01 3.204441819679987020e+02 -4.729915757454920140e+02
842 1.252604340096004307e+02 3.298462068054286647e+02 -3.710916319489506350e+02
843 4.927504210354527459e+01 3.939926771020182059e+02 -3.940482734440506647e+02
844 1.952583463835180737e+02 4.095429301932190356e+02 -8.017735658035209099e+02
845 1.976683831635164097e+02 3.193942818952882590e+02 -4.340916332836115430e+02
846 1.366488308255793527e+02 2.972522473474982689e+02 -8.625708289197829117e+02
847 6.212201840750640258e+01 3.862653540437686388e+02 -2.169441042081841431e+02
848 1.584363446375355124e+02 3.663242757152283957e+02 -4.704163146488277221e+02
849 1.844122516125207767e+02 3.795717252295680737e+02 -6.778668779960353277e+02
850 1.369273159105214290e+02 3.248249258234181980e+02 -2.469766322907756546e+02
851 1.254016652035643347e+02 4.220539063755386451e+02 -6.974491913028243744e+02
852 1.406276369105326012e+02 4.636791508611386234e+02 -5.556119713113449734e+02
853 1.845160835845745169e+02 4.424084388277278777e+02 -5.553841821549154929e+02
854 1.199552020885748789e+02 3.180180586282885997e+02 -1.876236553247357506e+02
855 8.308218287554336712e+01 3.273189041627083498e+02 -3.963740990048170829e+02
856 5.664742801454849541e+01 3.469376801387979867e+02 -3.127691057326901500e+02
857 1.189010760305682197e+02 3.080945524920680327e+02 -2.502253987880996817e+02
858 1.857368275215849280e+02 3.097263790091683404e+02 -5.870338127847854821e+02
859 2.743813428565626964e+02 3.381747256746784842e+02 -2.044291015348714780e+02
860 1.171551733755040914e+02 3.245426983447887324e+02 -2.234222997061965543e+02
861 8.041319377650506794e+01 3.637733828087884831e+02 -6.376149864836785355e+02
862 1.111367287525208667e+02 3.144350638916484968e+02 -3.911645669625186770e+02
863 1.321565348875010386e+02 3.390860325292987909e+02 -5.941871310882121406e+02
864 2.320596285235369578e+02 3.590863919660987449e+02 -4.091169398721015114e+02
865 1.838925842025782913e+02 3.370416616769389293e+02 -4.525816065439496469e+02
866 1.003833067464875057e+02 3.926833716650980932e+02 -5.605835728411722130e+02
867 9.990633087523747236e+00 4.010759038988780958e+02 -2.556584697246894393e+02
868 1.441294273065286689e+02 3.405647670263788314e+02 -7.269721152444059271e+02
869 6.918676785455318168e+01 3.822185400946682421e+02 -7.377323610603398265e+02
870 9.552171518251998350e+01 4.068300873533280537e+02 -3.027160630798099419e+02
871 8.554223444149829447e+01 3.085934974166584652e+02 -5.492557295195135794e+02
872 1.502159877585363574e+02 3.216817403463082883e+02 -3.802652352775600093e+02
873 7.238020805153064430e+01 3.310327494308785390e+02 -7.249862989558400841e+02
874 1.393117979125236161e+02 4.611202622717491977e+02 -3.980316321145787697e+02
875 1.751835816605016589e+02 3.885069884654985799e+02 -8.686873282934649296e+02
876 1.886146624645334668e+02 4.103531939645881721e+02 -5.139960886525468595e+02
877 2.198926339515019208e+02 4.073630407362688857e+02 -2.547166090526725668e+02
878 2.030779647685703821e+02 3.754787384372384622e+02 -4.685570953962333078e+02
879 7.280848372256150469e+01 4.518273745512578898e+02 -2.956805196943353167e+02
880 1.583307184305158444e+02 3.887279916858678916e+02 -5.443721654987499505e+02
881 1.773236690805642866e+02 4.091435781637183027e+02 -2.868379746525237124e+02
882 1.286890166664961725e+02 4.927247835381986079e+02 -7.209211027642162435e+02
883 2.185235138555290177e+02 4.031150679817383207e+02 -2.808084340761712951e+02
884 2.434192246465245262e+02 3.643995817409886513e+02 -7.503743320625463866e+02
885 2.795184120674966834e+02 3.723311437154588930e+02 -8.132467380203049743e+02
886 2.077304754685610533e+02 3.952223149398987516e+02 -7.788203856721499960e+02
887 1.381295484615257010e+02 3.410261225955382542e+02 -3.674487663226023528e+02
888 2.273476100725238211e+02 4.124348920221591470e+02 -4.617014994923993072e+02
889 2.107068278275546618e+02 4.242764106692084169e+02 -5.222952787962148022e+02
890 1.134210030515678227e+02 4.686313326280387628e+02 -7.314062996869751032e+02
891 9.352981677354546264e+01 3.904303864138782956e+02 -5.992144874299759749e+02
892 2.475071939395274967e+02 2.972022310286383799e+02 -7.038151834142568077e+02
893 1.683012269715545699e+02 3.435490923804381964e+02 -3.739908690586436251e+02
894 2.325996493534767069e+02 2.880552613705385738e+02 -5.308774208676916260e+02
895 2.047650893455138430e+02 3.462413543849479538e+02 -4.455153874065840682e+02
896 1.045279044214985333e+02 4.172554973467085802e+02 -1.071521853205975731e+03
897 1.090546887955279090e+02 4.254823061247179794e+02 -7.816000581948876516e+02
898 2.262943955395603552e+02 4.202731718541890586e+02 -2.799036988561684893e+02
899 1.107657240215339698e+02 4.908521720585886214e+02 -4.704149513185652722e+02
900 1.439584367755451240e+02 3.899194343238586953e+02 -4.283548239568349345e+02
901 4.885287175053963438e+01 3.848940917256886678e+02 -1.442277047397827801e+02
902 1.306479501025169156e+02 3.978892581563186468e+02 -5.553491181782096646e+02
903 1.805112081965198740e+02 3.985572296905884286e+02 -3.685715524818407403e+02
904 1.163811793635250069e+02 4.081305773569883968e+02 -5.268883762358176455e+02
905 1.968187189675518312e+02 2.944158245902590352e+02 -4.389498360293159749e+02
906 5.868603377358522266e+01 2.753942633421884238e+02 -5.009924539667124463e+02
907 9.416106021654559299e+01 3.291652871616588527e+02 -2.087888218103726672e+02
908 5.403715195151744410e+01 2.753321019540890120e+02 -5.582675828112618319e+02
909 5.817053136049071327e+01 2.985535133715484335e+02 -4.366401634375653202e+02
910 1.009000910625327379e+02 2.725674604930582063e+02 -5.929851150362155749e+02
911 8.535067254351451993e+01 3.261925739662283377e+02 -5.023262852956266897e+02
912 1.096844514154945500e+02 3.585671340421176865e+02 -5.774087715790321909e+02
913 1.634714714364963584e+02 3.742528186623085276e+02 -5.890502178636185135e+02
914 1.470996744254953228e+02 2.832536842349882136e+02 -3.748283030806497891e+02
915 7.401336873054970056e+01 3.812632487553592000e+02 -6.479442508331761701e+02
916 1.759015092725167051e+02 3.385233372875782152e+02 -6.292022716279470842e+02
917 2.127468352185096592e+02 3.008873915308176947e+02 -4.398491589224312861e+02
918 5.809209369355812669e+01 2.947858114001383001e+02 -6.705299678781549346e+02
919 1.249187721245107241e+02 3.062540524617979827e+02 -4.036329178291908875e+02
920 1.443105325935175642e+02 3.644436804849183318e+02 -8.026358535517596238e+02
921 1.519909002465428784e+02 3.180380307871382684e+02 -4.779656693468399453e+02
922 1.916518076105858199e+02 3.296255168541583771e+02 -7.312859584618718145e+02
923 1.323178102234960534e+02 2.607548474305485797e+02 -2.798379932869340792e+02
924 1.357606379945646040e+02 2.303640685243180997e+02 -6.103278232013165052e+02
925 2.221968071985174902e+02 2.432541801469687925e+02 -6.602857908031143097e+02
926 7.139249635156011209e+01 1.863424951540891925e+02 -1.828379432649723242e+02
927 1.068912187895039096e+02 2.366392282387578234e+02 -5.282239437073055797e+02
928 1.899808758925064467e+02 3.279818171856886693e+02 -3.810870824534342773e+02
929 1.889526295035611838e+02 3.757325601500087942e+02 -5.765161656361470932e+02
930 7.063272034458350390e+01 3.870481592527885368e+02 -4.627609067676652330e+02
931 1.785469169655698352e+02 3.860752301896191057e+02 -5.688502272287819324e+02
932 2.223265949035412632e+02 4.350898283535689188e+02 -3.653376708917745077e+02
933 2.121321757815312594e+02 5.342680343475685731e+02 -3.869244689309777527e+02
934 2.588352802805020474e+02 4.140468246389182241e+02 -3.452913828909624385e+02
935 1.778998083985061385e+02 4.396347638908582667e+02 -6.787698162376061646e+02
936 2.147639368715463206e+02 3.950485493569185564e+02 -1.836306945169853293e+02
937 1.121030421835603192e+02 3.089091878189583440e+02 -1.334736165809608224e+02
938 2.554071381895337254e+02 4.104548792888281241e+02 -5.256997928275668528e+02
939 1.373533707674941979e+02 3.180064919594487947e+02 -3.767715237218204152e+02
940 1.562998638984863646e+02 3.556103255967082077e+02 -5.502836310145545440e+02
941 1.759036708825151436e+02 3.014242683775682963e+02 -5.315556168751414816e+02
942 1.629849445075960830e+02 3.047570095614382808e+02 -3.374945525594235960e+02
943 1.569852903285063803e+02 3.620595060887781074e+02 -7.680517080901879581e+02
944 2.632962219575420022e+02 3.394441423102280169e+02 -3.044625835523484056e+02
945 2.089010910734650679e+02 4.464769133984482323e+02 -8.170176076415592661e+02
946 1.047660046064993367e+02 4.401879209034987070e+02 -4.712032282436497894e+02
947 1.982362952785333619e+02 4.207636671777881929e+02 -6.505158856227724300e+02
948 5.838435729255434126e+01 3.764209316996984853e+02 -4.003311087189709951e+02
949 1.935770300965523347e+02 3.321359408746884583e+02 -3.734471030687857365e+02
950 1.328628015745198354e+02 3.440544710807580486e+02 -6.011068319716172255e+02
951 2.482033816855400801e+02 3.475500443506780357e+02 -1.886021531933552069e+02
952 7.953411209554178640e+01 3.727584351919585970e+02 -3.140905766407818192e+02
953 6.268404320650734007e+01 3.888859087492082836e+02 -5.291663929415335588e+02
954 1.401617186985095032e+02 3.450697853027786550e+02 -7.870016433696923741e+02
955 9.047039561555720866e+01 2.953950820154977919e+02 -3.332742582652331862e+02
956 -2.964860154740745202e+01 3.124847433780578285e+02 -6.221589342640024825e+02
957 8.157193127152277157e+01 3.123390319725685913e+02 -2.626319766919839935e+02
958 1.322841233535436913e+02 3.411862121460890194e+02 -3.197946038554532606e+02
959 1.527328487565391697e+02 3.384212530393488123e+02 -1.562760632836634045e+02
960 1.542482267474988475e+02 3.148664064512286132e+02 -2.070270951155720525e+02
961 6.476932121248682961e+01 3.909436905309185022e+02 -3.536703581630879398e+02
962 1.358577258944860660e+02 3.793926458634887240e+02 -5.743432427631023529e+02
963 2.467092143849004060e+01 3.208616710306687310e+02 -4.024077528750320880e+02
964 1.486542776355054229e+02 3.188963032378287608e+02 -1.944963465290739180e+02
965 9.243567837518639863e+00 3.239442913245784439e+02 -4.563279059284627692e+02
966 2.331489295855863020e+01 2.530633140230884237e+02 -2.532210503110385389e+02
967 9.489232191955670714e+01 3.066174291359184281e+02 -2.292659333066179670e+02
968 5.537331050552893430e+01 2.253041534654184943e+02 -6.970481958508014486e+02
969 1.235551714945468120e+02 2.877549563469592613e+02 -2.848660067367666784e+02
970 1.135075517675140873e+02 2.180591568191384795e+02 -1.532211420108251900e+02
971 -6.503555294417310506e+00 1.874797275452983740e+02 -3.446756852735148300e+02
972 5.741575805452885106e+01 2.585771072345287394e+02 -2.612916216404878469e+02
973 1.327160306384903379e+02 2.885131704227687806e+02 -2.060249025385617188e+02
974 9.733454366750083864e+01 2.373491847653285731e+02 -5.394067844956742874e+02
975 1.446605789635214023e+02 4.235905833772185360e+02 -5.660267918578323361e+02
976 1.252233167235390283e+02 3.306734825795483630e+02 -8.991028469417823317e+02
977 1.104417128205532208e+02 3.396567060790985124e+02 -2.143680620496307654e+02
978 1.157132333545596339e+02 4.111059937316686046e+02 -3.331898499637427449e+02
979 1.864080241884803399e+02 4.925009331246583315e+02 -3.878830729357606515e+02
980 1.692745314795756713e+02 4.133993682100681326e+02 -6.470010370565197491e+02
981 1.900247334545128979e+02 4.440977762353286380e+02 -9.188812230814015720e+02
982 2.476021919514751062e+02 2.886860614970082679e+02 -1.084557475610751226e+03
983 1.397565124035463668e+02 4.355011505292777656e+02 -3.344780027003019427e+02
984 1.459365247294772416e+02 3.142216873017978287e+02 -5.896270615613873360e+02
985 1.492689356765476987e+02 3.356303036605286252e+02 -3.901809634225533614e+02
986 1.256035999745363370e+02 3.256906721689983897e+02 -2.033471846221014800e+02
987 1.900623442134819925e+02 3.229517882460786495e+02 -5.278496716360343726e+02
988 8.917712817055871710e+01 3.324772945107188207e+02 -5.128492952289857385e+02
989 1.890896955985226668e+02 2.523318861556881529e+02 -4.704271060636589254e+02
990 1.612657996235648170e+02 3.646080579225981637e+02 -3.862467200167794203e+02
991 8.224834784452104941e+01 3.376772195515686690e+02 -1.765079220794849846e+02
992 1.986619807935203426e+02 3.729262009993681204e+02 -5.107322038133499973e+02
993 1.677879404185805470e+02 3.423586327462080590e+02 -4.425920116868157379e+02
994 1.802076598725980148e+02 3.510572981007289854e+02 -1.768607294675169896e+02
995 1.881989880715264007e+02 3.521682094158586551e+02 -8.688990927991545732e+02
996 1.017096976605243981e+02 4.435775760286387595e+02 -8.254802514778385785e+02
997 2.266118269885773771e+02 4.305226814972484135e+02 -3.220612383494062669e+02
998 2.611246194604900666e+02 3.699377742509686868e+02 -7.817224788537189397e+02
999 1.921519372694892809e+02 4.664617665243886222e+02 -6.945444183840916139e+02
1000 1.321520118045737036e+02 3.598761024683090000e+02 -4.552879565237327029e+02
1001 7.729022831853944808e+01 3.350751210564485518e+02 -5.230777170916628620e+02
1002 1.696955084375222214e+02 3.528135103383883688e+02 -4.656358954949906774e+02
1003 1.103485900784726255e+02 3.415261854511081765e+02 -6.008323062211413799e+02
1004 1.533967569205560721e+02 4.364708524705984019e+02 -4.669184481218612746e+02
1005 1.706744456455344334e+02 3.629888587105688202e+02 -5.179140850652975132e+02
1006 1.277760899795102887e+02 3.061102550460382190e+02 -3.646311613886512646e+02
1007 1.511246783875394613e+02 3.589997657598678416e+02 -4.804336043781012791e+02
1008 1.566279038565116934e+02 4.201312883828886697e+02 -6.393289256722505343e+02
1009 1.313961899025598541e+02 4.439494977673684843e+02 -5.906754820305055773e+02
1010 1.809642014545970596e+02 2.924585553426386468e+02 -6.608734323914056858e+02
1011 1.310444327614968643e+02 2.267134907840691085e+02 -5.895113741327911612e+02
1012 7.004918899055337533e+01 1.954870001576482537e+02 -4.761640230452105698e+02
1013 1.265032935745548457e+02 1.792323640616577904e+02 -4.640267007275658671e+02
1014 1.350228610085905530e+02 2.144569529722284642e+02 -4.015262008506485358e+02
1015 9.966725635516922921e+00 2.357504927263489662e+02 -4.743332965874359957e+02
1016 1.865364675205200911e+02 3.685898237480478201e+02 -7.332123936682214662e+02
1017 9.289122154947835952e+01 2.195395584761281498e+02 -1.456158926279030368e+02
1018 1.400876811825437471e+02 2.853134133494586422e+02 -7.549866600140022683e+02
1019 1.095516087295254692e+02 2.385383683883183039e+02 -3.779808200653124004e+02
1020 1.538125081465113908e+02 2.814430787062683521e+02 -5.743569296763882903e+02
1021 9.085823686356889084e+01 3.010753050451785384e+02 -4.135096363841508378e+02
1022 6.433658364851726219e+01 2.578349257902582394e+02 -4.443812826311039998e+02
1023 8.110975216852966696e+01 2.714555922926283529e+02 -3.320784498824702951e+02
1024 2.295973185065086000e+02 3.509790390660782577e+02 -4.258337626521748689e+02
1025 1.255712798775639385e+02 2.737884003065582874e+02 -6.587658067174780854e+02
1026 1.212211508874897845e+02 2.818396430425791550e+02 -1.876591346371171767e+02
1027 9.031887743546394631e+01 3.179128278578682512e+02 -7.465599457558372478e+02
1028 1.509560556615469977e+02 2.654348393101281545e+02 -2.149650059113025407e+02
1029 1.116705022375681438e+02 2.819331878108487217e+02 -5.157585452977428986e+02
1030 9.806707486149389297e+01 3.467845148545884513e+02 -4.791135648195041767e+02
1031 1.625139327795477584e+02 2.528968023143588653e+02 -3.230535135619490461e+02
1032 8.402557307353708893e+01 2.801211764471090646e+02 -3.258273052129947587e+02
1033 2.273892890275456011e+02 2.930699355131382617e+02 -4.827235838973054456e+02
1034 5.814952647150494158e+01 1.827374960368288157e+02 -2.518724442752909738e+02
1035 1.079883752715541050e+02 1.672584036779289818e+02 -2.751806951809668931e+02
1036 7.266076983249513432e+01 1.865055940088586794e+02 -4.531296113529211880e+02
1037 1.584015115555375814e+02 2.739242358724286532e+02 -3.691222073401435750e+02
1038 1.384537513054674491e+02 3.221097856045880690e+02 -3.835207023055145328e+02
1039 6.476129126548767090e+01 1.817226387031487320e+02 -3.785663526157944716e+02
1040 1.106198341965209693e+02 2.546025072644979446e+02 -4.230897277757923689e+02
1041 9.451202050247229636e+01 2.849775618670682888e+02 -2.417595591153008172e+02
1042 -1.456776102149160579e+01 2.793874173488284214e+02 -5.214784024418148647e+02
1043 1.411821017695474438e+02 2.172554450060579256e+02 -4.007293802904197264e+02
1044 1.320500745895551518e+02 2.783478016019689676e+02 -3.279522315420675795e+02
1045 1.278164125244948082e+02 3.845871591742688906e+02 -5.871249511101565304e+02
1046 1.420456092525273561e+02 2.626998633843086282e+02 -4.001830278839609036e+02
1047 1.193978227894986048e+02 2.846857891078989269e+02 -4.542331920038427597e+02
1048 1.847780643664882518e+02 3.746203760378484731e+02 -3.605677128215179437e+02
1049 1.734134336985298432e+02 2.456263579709584519e+02 -5.337375171918034766e+02
1050 2.024953542005387135e+02 3.164762312509783442e+02 -3.461075286444055337e+02
1051 1.624678415265516378e+02 3.145953841055579687e+02 -4.486678226304156283e+02
1052 1.239879685264895670e+02 2.959952827321485529e+02 -3.824749661576044559e+02
1053 2.374292458724812604e+02 2.733627039961083938e+02 -2.271111347556039561e+02
1054 7.858193878456950188e+01 2.260862659080885351e+02 -5.169254040414402880e+02
1055 5.974354397947899997e+01 2.641709943710284278e+02 -4.301931957927426424e+02
1056 1.077052049195044674e+02 2.117576159779382579e+02 -3.797996003926839990e+02
1057 1.783584947150666267e+01 2.629941056001180186e+02 -3.328325542944472772e+02
1058 1.360021313244942576e+02 3.645851047707883481e+02 -7.563331816664968983e+02
1059 1.361527351835393347e+02 2.762100539093480620e+02 -5.355751553261818572e+02
1060 6.412399236951023340e+01 3.434029585691687316e+02 -5.424405816776881011e+02
1061 8.605536938755540177e+01 2.848151639945981515e+02 -2.504803666288882198e+02
1062 4.434692305250791833e+01 3.028237565480585545e+02 -6.936445241063611320e+02
1063 1.094419483994715847e+02 2.631106452679487120e+02 -5.954080801862043018e+02
1064 1.120743220005533658e+02 2.087365010494486341e+02 -5.163160778792757810e+02
1065 3.295300715451594442e+01 2.708692220168677522e+02 -2.748388633667504450e+02
1066 1.447077893025125377e+02 3.103450429516888107e+02 -4.964145568058361278e+02
1067 5.664137809054227546e+01 3.820854240814087461e+02 -5.912505086712754974e+02
1068 8.079225244955159724e+01 3.666072296249085412e+02 -6.367118901183754360e+02
1069 2.080358869265182875e+02 3.980403042475081747e+02 -6.348343808449398011e+02
1070 1.830621908785542473e+02 3.488078375252980550e+02 -5.076317477300727319e+02
1071 2.214515234235441312e+02 2.374243193484380754e+02 -5.384169479995114216e+02
1072 1.678942206595093012e+02 3.667709557531379687e+02 -3.896200850763820540e+02
1073 1.734113931864849292e+02 2.934139962054387070e+02 -3.877645412716552755e+02
1074 1.732299140545073897e+02 2.837669761958086383e+02 -3.206691326915572517e+02
1075 1.121028678134898655e+02 3.012691942691380973e+02 -3.425236601901154359e+02
1076 1.997368931225501001e+02 2.839988684133186325e+02 -7.334810438306623155e+02
1077 1.951386521365493536e+02 3.092517720326286508e+02 -3.252334608503979894e+02
1078 1.631085914304712787e+02 2.661853175680980712e+02 -5.767991967470078407e+02
1079 1.107727050415705889e+02 2.529494409585886388e+02 -3.744486138543772427e+02
1080 1.027726319045759737e+02 2.653724610227682206e+02 -4.185460009021845735e+02
1081 1.574161081625497900e+02 3.036347978172789226e+02 -5.492381574303215075e+02
1082 1.172833134155371226e+02 3.477676167627187169e+02 -7.095290989764124561e+02
1083 5.960249694855883718e+01 1.968460082382080145e+02 -4.686064564755913011e+02
1084 1.266197527695330791e+02 2.682746039363082673e+02 -3.258960185749116363e+02
1085 1.325855309195467271e+02 1.859070727404987338e+02 -3.691304923010471271e+02
1086 1.246531741805374622e+02 2.542995229780681257e+02 -3.869999941258461149e+02
1087 1.058724041825626045e+02 2.138220032880290091e+02 -2.877341715350453342e+02
1088 9.525971332349581644e+01 1.741375214625586523e+02 -2.017125349604186226e+02
1089 1.153522950134938583e+02 2.389077215196584802e+02 -3.465211932569028477e+02
1090 1.267220000865636393e+02 2.410191459700390624e+02 -2.528186429569278459e+02
1091 1.026094288004678674e+02 2.638840692581679832e+02 -3.459655488822296547e+02
1092 7.861896411248017102e+01 2.673723567554388865e+02 -4.771524316705854289e+02
1093 1.281303014465374872e+02 2.528870965724081543e+02 -5.728953491381689673e+02
1094 1.856259444635943510e+02 3.588483914407188422e+02 -3.346598630738054112e+02
1095 1.615522878505289555e+02 3.461147426501584050e+02 -2.332613513657764770e+02
1096 3.126159200153779238e+01 3.119365931141783221e+02 -3.884554716386760447e+02
1097 -1.459573076147353277e+01 3.234842961426784314e+02 -1.260760385171661540e+02
1098 7.644955175055656582e+01 4.222022370055883584e+02 -3.155713992548538158e+02
1099 8.369360592652810737e+01 2.908345256373386292e+02 -3.598868756316952044e+02
1100 3.369601241353666410e+01 1.887040679775482204e+02 -3.087800264592208919e+02
1101 1.306582844835356809e+02 2.634620184083287313e+02 -7.482788890212681281e+02
1102 6.038290881953435019e+01 2.487593756348578609e+02 -5.054377576144628961e+02
1103 4.640713915647938848e+01 2.399335179418985717e+02 -3.450464742765076949e+02
1104 1.443307396035525016e+02 2.897359085044181484e+02 -4.844579785393480051e+02
1105 6.514177165454020724e+01 2.859738275928184521e+02 -4.803841353478719611e+02
1106 6.432822922553168610e+01 2.893938617006087952e+02 -1.379918562909119544e+02
1107 1.808755537885008380e+02 2.368323309465686179e+02 -1.103895241122663862e+02
1108 1.572275254194973968e+02 3.033557044303688599e+02 -4.653692803432566620e+02
1109 8.655570777854882181e+01 2.856465940235984817e+02 -5.263579510437181170e+02
1110 9.880848897754913196e+01 2.871384935712785591e+02 -9.873352358585009370e+02
1111 3.466879273654194549e+01 3.777488465936285138e+02 -3.369293579064532764e+02
1112 1.262829419745830819e+02 2.841676816816379869e+02 -2.012634184531255528e+02
1113 1.328257223025429994e+02 2.914521189744382355e+02 -3.701131903287185310e+02
1114 1.078909588175592944e+02 2.501375970533181317e+02 -2.391646151848173929e+02
1115 1.268931602145312354e+02 2.961171851184180923e+02 -5.163675498060372320e+02
1116 1.982862459615571424e+02 3.671708852026886234e+02 -3.009196097469804840e+02
1117 1.650888371945475228e+02 3.139813910175489582e+02 -5.002759637815580049e+02
1118 1.757657824255293235e+02 2.847580148850483965e+02 -4.576557496115795516e+02
1119 1.811573909725411795e+02 3.154282565862486081e+02 -4.642320387343029893e+02
1120 8.024586848448961973e+01 2.595972674137283320e+02 -1.684230479445210165e+02
1121 1.636270010725711472e+02 3.189100160932885046e+02 -7.970974004872850855e+02
1122 1.342435554215335287e+02 3.244546533267184714e+02 -5.291110781570383779e+02
1123 2.363815635165083222e+02 2.771442174837884522e+02 -2.848424885035846614e+02
1124 1.445094958094996400e+02 3.697853866231980646e+02 -3.135549217533354067e+02
1125 8.913622781354933977e+01 3.637910927100783738e+02 -5.781053378060108798e+02
1126 1.210481540585751645e+02 3.562943899865886124e+02 -4.385384476013843482e+02
1127 1.614289804515428841e+02 3.056689122836578463e+02 -5.338367374723551393e+02
1128 1.322901386955054477e+02 2.999778622906387682e+02 -7.406348738811767589e+02
1129 1.390326436745235696e+02 2.509287823619579285e+02 -5.740893902256585761e+02
1130 1.183029389155562967e+02 2.281158401270686227e+02 -3.256327273081157614e+02
1131 2.340513712425599806e+02 3.384470415083887929e+02 -3.928222040892625841e+02
1132 1.108313355614664033e+02 3.671926274448887852e+02 -4.063858282988372252e+02
1133 9.524461718357633799e+01 3.278509017050782859e+02 -5.123371105320612742e+02
1134 3.144784268795629032e+02 3.351677127545281110e+02 -5.010229512993151388e+02
1135 2.464852337385527790e+02 3.495045683829785048e+02 -8.845243649459694097e+02
1136 1.854774191225296818e+02 3.509059191713986365e+02 -2.501812061058944892e+02
1137 1.992786123815458268e+02 3.086676293454684128e+02 -4.467345340977677779e+02
1138 9.743587528157513589e+01 3.368145613630385924e+02 -3.878749485951274210e+02
1139 7.710336803458631039e+01 3.935360525456990217e+02 -5.171798736728702579e+02
1140 1.716750709385378286e+02 4.532691256530788451e+02 -8.021207149697070236e+02
1141 2.188781546095269732e+02 4.200706396714385846e+02 -4.091738111113103287e+02
1142 2.170347740155411884e+02 3.679014547960487107e+02 -3.908032226256959234e+02
1143 1.393074057244812138e+02 4.168028795655682188e+02 -3.944056112039647815e+02
1144 1.475335684925084934e+02 4.169957047705984223e+02 -4.019552529848986069e+02
1145 2.171366429874906316e+02 4.521504074204285644e+02 -1.902436482048456696e+02
1146 2.863036806664895266e+02 5.214734446330685387e+02 -5.696404292459083081e+02
1147 1.977398276105523109e+02 3.182616901060782766e+02 -1.680360757859764931e+02
1148 2.198163341495092027e+02 4.550065691942181729e+02 -7.615733654220364315e+02
1149 2.188098252285271883e+02 3.506587085519986431e+02 -9.454913341952658357e+02
1150 1.897070524745504372e+02 3.732513030386180617e+02 -4.421686616289393328e+02
1151 2.269342126984847710e+02 4.312951177006489161e+02 -7.163307089193997399e+02
1152 2.483831661494914442e+02 4.266592286030281684e+02 -1.157929849205874461e+03
1153 2.113824894775170833e+02 4.280322120759883546e+02 -4.511416015399250909e+02
1154 2.228760781735181808e+02 4.350665913079383245e+02 -6.661018663545312393e+02
1155 1.609002025644876994e+02 4.112329666596378956e+02 -6.476979442219173961e+02
1156 2.327056393365492113e+02 5.227158295605386229e+02 -6.206581998276139984e+02
1157 1.994087851185468026e+02 4.103939610992783855e+02 -6.209193380163870870e+02
1158 1.951141883985837922e+02 3.674615749841086654e+02 -4.179651430841680053e+02
1159 1.491330831925733946e+02 2.870927312325484309e+02 -4.625559819913491992e+02
1160 1.275362326065078378e+02 3.199210080727189052e+02 -5.693035518052238331e+02
1161 1.653025871775462292e+02 3.327545300643787414e+02 -2.727588477539026144e+02
1162 1.574758592085563578e+02 3.112081226430282186e+02 -3.970656513387813789e+02
1163 1.335730397815350443e+02 3.349148989931491087e+02 -2.628681344567004317e+02
1164 1.120762190865352750e+02 2.883021537195882047e+02 -5.687319981598385539e+02
1165 1.226308262815000489e+02 3.275586831391383384e+02 -4.726903794008817385e+02
1166 1.307312737205647863e+02 3.392608314279887054e+02 -4.104717443722052508e+02
1167 1.463103837385424413e+02 2.931026903511583441e+02 -4.561333610780741310e+02
1168 1.015066458695218898e+02 2.512148844489984185e+02 -4.305966585136741287e+02
1169 5.335176393756410107e+01 2.816579930585285183e+02 -1.892398095571811609e+02
1170 4.593690986058209091e+01 2.738380928232081715e+02 -3.025208068259111087e+02
1171 8.549319950951030478e+01 2.948644657047880173e+02 -4.227367819897681329e+02
1172 1.841666495935060084e+02 2.591216336829384090e+02 -4.129937641090296552e+02
1173 1.290676270695403218e+02 2.571467278295085634e+02 -7.363914470832795587e+02
1174 1.437243430335074663e+02 3.034227975703479387e+02 -2.276722340680669276e+02
1175 1.268945810674922541e+02 4.057780103757677352e+02 -4.171181517616809060e+02
1176 8.970377746655140072e+01 4.208305432561992347e+02 -6.984542757210053878e+02
1177 2.088430619205464609e+02 3.302347526512985496e+02 -6.477781713638088377e+02
1178 1.831100976485759020e+02 5.195573320568282725e+02 -8.379320809695824437e+02
1179 1.645625337755773216e+02 3.944550640344677959e+02 -9.635567621139314269e+02
1180 2.380436531625455245e+02 3.763857509576482698e+02 -4.084885798820772038e+02
1181 1.883929573405184783e+02 3.224765016298588307e+02 -2.131606946343578386e+02
1182 1.701223302514990792e+02 4.037440878741281267e+02 -5.363809838422802159e+02
1183 2.509454890635679476e+02 4.297166586332286897e+02 -3.608970176225827942e+01
1184 2.181957576045533642e+02 3.341020081165088413e+02 -4.731892298793871419e+02
1185 1.946170494335237890e+02 4.214271238493784040e+02 -5.206000438825659558e+02
1186 9.999723908450687304e+01 4.355786464104685365e+02 -8.515345780585247439e+02
1187 1.012654563035466708e+02 3.204389844252582407e+02 -2.882552884915641584e+02
1188 1.116843610104988329e+02 3.573480708318984398e+02 -3.316572189623621512e+02
1189 1.795265723815537058e+02 3.151694806640180104e+02 -5.974575293842132169e+02
1190 1.100151163504924625e+02 3.925381043871984730e+02 -6.835355084260340846e+02
1191 1.633803365525673144e+02 3.873184545601779973e+02 -2.413373247635039149e+02
1192 1.243361605405225419e+02 3.234734367528189978e+02 -5.180998958493449891e+02
1193 2.149917968535446562e+02 4.205407775014491563e+02 -1.798073103496769249e+02
1194 1.340888445105520077e+02 3.470095136530380842e+02 -4.660818883380684383e+02
1195 1.832180158015107736e+02 2.932295241491892739e+02 -4.800795352516940397e+02
1196 1.443649662265670486e+02 3.058666473335179035e+02 -6.271568985755386620e+02
1197 1.006285905955592170e+02 3.014710739997981364e+02 -2.209519164960381943e+02
1198 1.518172484715469182e+02 2.726445682047087757e+02 -4.727686426007609271e+02
1199 1.920446094195358455e+02 2.537565763676784627e+02 -2.487585515910855349e+02
1200 7.760970598255516961e+01 2.933381657816489678e+02 -2.521502688568100154e+02
1201 1.374031548265484162e+02 3.666790636612286107e+02 -5.376077894987985246e+02
1202 1.073180525035131723e+02 4.073263943141082564e+02 -6.724191814452957487e+02
1203 2.153454249955830164e+02 4.508106219185383452e+02 -1.227036708153940481e+02
1204 1.530584390285075642e+02 4.341001406417190083e+02 -6.061037471898375770e+02
1205 1.753315378275001422e+02 3.893042707068880190e+02 -6.168339797256152224e+02
1206 1.907219214534852654e+02 3.344641201310087126e+02 -5.642049120026072160e+02
1207 1.426198820715653710e+02 2.891381369837481543e+02 -2.246321537058091735e+02
1208 1.692608054405427538e+02 4.134573861327089617e+02 -4.028476469734703755e+02
1209 2.153267585184657946e+02 3.690595875042481566e+02 -2.572984976769614605e+02
1210 1.646783772225608118e+02 4.333030228002789954e+02 -5.819219638334276397e+02
1211 2.705030250815325417e+02 3.311099942428190843e+02 -5.842818130548704403e+02
1212 2.070330746145336889e+02 3.796162027347681942e+02 -4.710843208320284816e+02
1213 2.123019946385174990e+02 3.320694183911082291e+02 -6.746404833875369604e+02
1214 1.121159003545180894e+02 3.530521509720483664e+02 -6.984147438275103923e+02
1215 2.054422394495340995e+02 3.784114045052383517e+02 -5.191230129076748199e+02
1216 1.866512231114902534e+02 5.909292492478789427e+02 -4.543763142589745598e+02
1217 2.321990364934899844e+02 5.175364004217590264e+02 -5.916775505953269203e+02
1218 2.054316082425648347e+02 4.342927864984885673e+02 -5.008409340774287557e+02
1219 3.183693426645477302e+02 4.432964968236583445e+02 -1.033496119870438406e+03
1220 1.357201478424831294e+02 4.605588249439888386e+02 -3.315431062033217131e+02
1221 1.732270220085629262e+02 3.763262196384184790e+02 -4.370900459297774319e+02
1222 1.355808184554916807e+02 3.637325015962678663e+02 -4.110785300145688552e+02
1223 1.686159547995193861e+02 3.211736934704886153e+02 -4.631133049184205674e+02
1224 2.293032999054994434e+02 3.182278860806191005e+02 -5.672452234895142738e+02
1225 1.914030547005240805e+02 3.238069861053281784e+02 -6.077407992580491509e+02
1226 7.962356373254442587e+01 2.598738586840481730e+02 -3.190175414115984722e+02
1227 1.948808055875124410e+02 2.483875127222981973e+02 -2.799018075021795653e+02
1228 1.423637566525139846e+02 2.832442311880286070e+02 -4.771541680348218506e+02
1229 1.202757060035946779e+02 2.456401891859277384e+02 -3.696133729022641887e+02
1230 1.918096116551896557e+01 2.531690277558091111e+02 -2.547796865554880981e+02
1231 7.884123762452509254e+01 2.115270854529981079e+02 -7.198267190626494312e+02
1232 6.730972191755427048e+01 2.483198506708986315e+02 -2.711436006204051523e+02
1233 6.370298213150817901e+01 3.393010935005086139e+02 -2.264193444811857603e+02
1234 1.377709116245387122e+02 2.415511331479683577e+02 -2.171908015504699847e+02
1235 3.959786054457072169e+01 2.752690354717378796e+02 -3.621760393814423082e+02
1236 5.694251525355502963e+01 1.965236475136180161e+02 -5.431933757667959526e+02
1237 1.999113796855090186e+01 2.837733075707683383e+02 -6.457526362969587126e+02
1238 9.161409741354873404e+01 3.470348166261082952e+02 -2.451449880816506379e+02
1239 5.381934501155046746e+01 2.625169358346884110e+02 -4.487767512562961656e+02
1240 1.589584937435574830e+02 2.244264487855289190e+02 -7.872924067572978402e+02
1241 1.698095849624951370e+02 3.473092565895185544e+02 -2.939037869209770406e+02
1242 1.677942255985690281e+02 2.684088997132384975e+02 -3.934211458065864804e+02
1243 8.553324505354976282e+01 1.615304856242782989e+02 -2.311636191847177315e+02
1244 1.618562758295447566e+02 2.324251137083583671e+02 -2.692663515736004456e+02
1245 8.664685934653971344e+01 3.599993437771181561e+02 -1.745810795549916179e+02
1246 1.461365023825201206e+02 2.766071078151089750e+02 -3.532093590257408664e+02
1247 1.606552741425693966e+02 3.016898475947982661e+02 -6.664119088642866018e+02
1248 2.859089180454611778e+01 2.833093366588882418e+02 -3.252482173373848582e+02
1249 1.824613950675702654e+02 2.021154072030985844e+02 -5.194634069474548141e+02
1250 1.531718742275261320e+02 1.993909157617081291e+02 -2.552664693503095350e+02
1251 1.317507073394954205e+02 2.401496899250087154e+02 -6.558951944433263179e+02
1252 5.669900360255269334e+01 3.073938482378480330e+02 -2.864297459021865393e+02
1253 1.295845513135427609e+02 2.756365736433681377e+02 -4.056209329237701695e+02
1254 3.543027569155674428e+01 1.623873027149784320e+02 -5.699239220481691746e+02
1255 1.534770071165403351e+02 1.533078344940786337e+02 -5.112694647374709120e+02
1256 1.307676912975730374e+02 2.245082526009982757e+02 -5.935318416297300246e+02
1257 8.628750091855181381e+01 3.418146799128689963e+02 -4.693696710631038513e+02
1258 6.059577953955158591e+01 2.515082231620981474e+02 -3.659992375645130664e+02
1259 1.064246752145700157e+02 2.230227493353386308e+02 -3.792702304274046128e+02
1260 8.664749249757733196e+01 2.181799489594686747e+02 -3.323402235851734758e+02
1261 9.787017893948359415e+01 3.197085130034483882e+02 -9.250401237923200597e+02
1262 7.053028818656457588e+01 2.932816770760382497e+02 -2.460154734531390375e+02
1263 1.521022975575760938e+02 3.386323134051081070e+02 -8.039622423356973968e+02
1264 1.440227260665851645e+02 3.244627839836784915e+02 -5.168048743956431963e+02
1265 2.259329128475510515e+02 4.166701828675686556e+02 -3.265457033151198516e+02
1266 1.370095355605590157e+02 3.197345198110187994e+02 -5.758811712561519016e+02
1267 2.009363466725335456e+02 3.612595055588890318e+02 -1.154958337580998887e+03
1268 1.133994518415420316e+02 2.366406993968985262e+02 -3.702734836864266867e+02
1269 1.480284957575495355e+02 3.463014302741385109e+02 -7.332842571961792828e+02
1270 2.016637379355379380e+02 2.648826498860280481e+02 -4.291170833629903996e+02
1271 1.573313660584972240e+02 2.189878078955580349e+02 -2.589394786047087109e+02
1272 1.462964107745210640e+02 3.351573965965380921e+02 -4.509178133256185674e+02
1273 1.981279353165300563e+02 4.180558089177884540e+02 -6.181484075153517779e+02
1274 2.180015693434979767e+02 4.242380571495186814e+02 -2.349990862264570524e+02
1275 8.083319759852020070e+01 3.188120591186780075e+02 -2.548044655993982701e+02
1276 2.527230720595107414e+02 4.451180735999478202e+02 -8.998810870480609765e+02
1277 2.405733656245283782e+02 3.123772276845584202e+02 -5.802405561447048967e+02
1278 1.863988515005330555e+02 3.298191932366380570e+02 -3.461588498144053574e+02
1279 1.723650050114956684e+02 3.035759064579478945e+02 -6.026298457211302093e+02
1280 1.956657629055553116e+02 4.097852559273887891e+02 -5.079617265255300822e+02
1281 1.956177638955414295e+02 4.582188812909489570e+02 -4.847202572756901304e+02
1282 2.470099921255605295e+02 3.979994639030883263e+02 -1.081880356516764550e+03
1283 2.335861631035222672e+02 4.526930587079787074e+02 -5.392135382146673237e+02
1284 2.816419583535171114e+02 4.329064194293687251e+02 -3.041490975163384860e+02
1285 3.166733826465206221e+02 3.449720331125981829e+02 -7.848668528193833254e+02
1286 2.228076079105376266e+02 3.606693280161480288e+02 -5.692706485416706528e+02
1287 1.976920886425650679e+02 4.814503021275686478e+02 -9.546558309645822646e+02
1288 3.113429027614765801e+02 4.440552722280890521e+02 -6.398125548299135517e+02
1289 1.825461822495562956e+02 3.141002116453491908e+02 -3.979628394926067472e+02
1290 1.685897487835027277e+02 3.882413246539690590e+02 -3.954145555855666885e+02
1291 1.352807905135559849e+02 4.774916637609285317e+02 -8.794235146849300691e+02
1292 1.799983194154920056e+02 3.138026970023383910e+02 -5.773248935545783525e+02
1293 2.233766333705862053e+02 3.350608483517580680e+02 -3.150363013822390599e+02
1294 1.236960434425855055e+02 4.248866146959990147e+02 -3.494278661152440577e+02
1295 1.013769442675984465e+02 4.305233607638783724e+02 -4.652037075881371493e+02
1296 1.893041657484718598e+02 3.931963981406879611e+02 -4.168760328093965768e+02
1297 1.602568023405037820e+02 3.765684799160981129e+02 -6.639260172000505236e+02
1298 1.396973040095181204e+02 3.964729350230390992e+02 -4.226879647031450986e+02
1299 1.631739878155640326e+02 3.556186462428886443e+02 -6.953503619151581461e+02
1300 2.181124984215712175e+02 3.482793465162685607e+02 -8.668694606088777164e+02
1301 1.976690943005378358e+02 4.052526440946285220e+02 -5.898942386990731848e+02
1302 1.221982341775437817e+02 3.096325214486287223e+02 -4.255466068657711958e+02
1303 7.206940630648750812e+01 2.644552230547978979e+02 -5.027534429702507737e+02
1304 9.929863273253431544e+01 2.905216534324181339e+02 -3.269638375296287904e+02
1305 7.479664211650379002e+01 2.744691073987487471e+02 -6.032575483408174932e+02
1306 1.658858568824944086e+02 2.873896223428992016e+02 -5.281659115699993663e+02
1307 2.548887520749121904e+01 2.884584701791682164e+02 -5.979521196972928010e+02
1308 9.312724987359251827e+01 2.996876561900789966e+02 -5.888080156518228705e+02
1309 6.256253965059295297e+01 2.439086607094386636e+02 -5.973475604528377971e+02
1310 1.187996002155123278e+02 2.408457434503679906e+02 -3.034922388437576615e+02
1311 1.449612601495464332e+02 3.042621342069678576e+02 -5.480853792157980706e+02
1312 1.167377235725289211e+02 2.295186411700888129e+02 -3.486084963162772397e+02
1313 1.439192975235637277e+02 2.401716214215384753e+02 -4.412309021817852113e+02
1314 4.012490362755488604e+01 2.161617957629778175e+02 -2.536176153228205692e+02
1315 1.520882910505170003e+02 2.598646827096181369e+02 -3.142991749656994784e+02
1316 9.738631012453697622e+01 1.550503176058582540e+02 -2.719675815580143876e+02
1317 1.647732986914925277e+02 2.037308874513582850e+02 -5.420889186087067628e+02
1318 1.976727948824991472e+02 2.592113256701986757e+02 -6.671069683635927277e+02
1319 2.167521766414865851e+02 3.773408111155285951e+02 -3.150927368574291449e+02
1320 2.920564324264996685e+02 3.030707421752686059e+02 -1.724294010337964664e+02
1321 2.167475230125128292e+02 3.213355250398690259e+02 -3.059645421025231258e+02
1322 1.894585407695267349e+02 4.501809805235288877e+02 -8.428191904392687093e+02
1323 2.044438781005446799e+02 3.947207570977088835e+02 -3.826486876760920950e+02
1324 1.927172770925681107e+02 3.641778376088686855e+02 -3.871193923016346616e+02
1325 1.678394722784869373e+02 3.527959195518787965e+02 -8.244868027913800006e+02
1326 2.312686093285446987e+02 4.154756346065887556e+02 -1.135666923023930167e+03
1327 1.386478401384665631e+02 3.815201343282087691e+02 -4.409563520123916192e+02
1328 1.835838430075673386e+02 4.431860701651185082e+02 -5.921417338173741882e+02
1329 1.875990520674968138e+02 2.914108836277491719e+02 -7.436060698105653728e+02
1330 1.607068279725499451e+02 4.273556714689684668e+02 -9.824030283000674899e+02
1331 1.985389153305441141e+02 3.796630293053985952e+02 -3.860696843017412903e+02
1332 1.935318734784959815e+02 3.971855345168787608e+02 -7.308690071901376086e+02
1333 2.884510478805168532e+02 4.895236154549784260e+02 -8.481315540929042527e+02
1334 1.328612169515690766e+02 4.989135959971590637e+02 -6.005851262121840364e+02
1335 1.402233825815492310e+02 4.640981559707079214e+02 -4.638278877394987489e+02
1336 1.621105691325501539e+02 3.216451649598484437e+02 -7.525635360761197035e+01
1337 1.111004271715646610e+02 3.273498155102988676e+02 -4.187906834299094498e+02
1338 2.070360620865249075e+02 3.267316195932180563e+02 -6.662348637852999218e+02
1339 2.142705228184931912e+02 1.955704463655783911e+02 -1.212937838720194179e+02
1340 6.346255140349967405e+01 2.835957222840079339e+02 -3.709494764556461632e+02
1341 1.022337322275270708e+02 3.003384845162790953e+02 -4.641318068488257609e+02
1342 8.094906943052774295e+01 3.597347006475383751e+02 -5.000952880525225055e+02
1343 6.033879969955887645e+01 2.300952667827777987e+02 -2.564743074004632604e+02
1344 1.119546232345746830e+02 2.402618001322789496e+02 -5.764194704532336573e+02
1345 1.308293265405227430e+02 2.542202331969983788e+02 -3.198240296190601271e+02
1346 1.011220982805825770e+02 2.816200644150085282e+02 -3.426607364961065514e+02
1347 6.492806017451221123e+01 2.619923725102480603e+02 -3.256613507777790346e+02
1348 1.350059425475774333e+02 2.852587967240579019e+02 -3.040136435764988505e+02
1349 1.078932945005362853e+02 3.827869802450186398e+02 -4.048836680233683865e+02
1350 5.531062261952320114e+01 2.901011986130288278e+02 -4.147177199536687908e+02
1351 1.088301553935743868e+02 3.112811091449284504e+02 -5.748321320514062336e+02
1352 1.576095599756808951e+01 3.563396276774583384e+02 -4.580263093439248792e+02
1353 1.083981000955682248e+02 2.872474595133980984e+02 -8.671952013630846068e+02
1354 1.440602546005975455e+02 2.928692129305081835e+02 -4.060801671050389814e+02
1355 6.483163023350061849e+01 3.027652786158187155e+02 -7.000060190201297701e+02
1356 1.668125200555659831e+02 3.038454652577684101e+02 -1.968867968242780648e+02
1357 1.323998864945606329e+02 4.807905895511185008e+02 -3.368227720186917509e+02
1358 1.209226457385811955e+02 3.273056213738591396e+02 -3.786288321192939748e+02
1359 3.899588412151206285e+01 3.197237559132181559e+02 -3.451969179928992162e+02
1360 1.342193948145140894e+02 2.048798284129488820e+02 -3.900237509312101452e+02
1361 1.373957612255471759e+02 2.550646943084384475e+02 -3.838084748563858284e+02
1362 9.396451101457932964e+01 3.352140078161482961e+02 -5.315729963136243441e+02
1363 1.256552883155527525e+02 2.718533876328283441e+02 -7.103595857060608978e+02
1364 1.820869662745390087e+02 4.041641557533985178e+02 -9.336356978142270009e+02
1365 2.489903588875895366e+02 3.139865973103978831e+02 -3.052712890505380301e+02
1366 1.844601037365500815e+02 3.476672511648685031e+02 -5.744328371304409302e+02
1367 1.408735889954841696e+02 4.299172096452684855e+02 -5.103541189913978542e+02
1368 1.425941367705236189e+02 4.006879406339785419e+02 -3.650483244395626912e+02
1369 1.487939069464919157e+02 2.909159866021882408e+02 -5.486322421565869263e+02
1370 1.655984653005143628e+02 3.343479916107589816e+02 -7.601710257334855214e+02
1371 1.624074930124916136e+02 3.056816994454784435e+02 -2.377323057986465074e+02
1372 1.766366997125442140e+02 2.940283787558391850e+02 -2.633115894118573124e+02
1373 1.141945846885209903e+02 2.705016287579483105e+02 -6.237869605417703269e+02
1374 1.700740507865557447e+02 3.280009203550080201e+02 -3.930736601827987897e+02
1375 9.397528359451098368e+01 2.772354324538582659e+02 -1.744692373702567068e+02
1376 6.916798589454265311e+01 3.087909805729186701e+02 -3.385818834796148735e+02
1377 1.413005138305597939e+02 3.754662117866282642e+02 -3.850925146649535691e+02
1378 1.606079127505072393e+02 3.696739511131581821e+02 -5.259113505945535962e+02
1379 1.449966679755598307e+02 3.577923012474184361e+02 -4.651119596516614365e+02
1380 2.213021298615494743e+02 3.192282406844287834e+02 -9.238997029022243623e+02
1381 2.853432939895428717e+02 5.231917616774580893e+02 -7.012051009423583992e+02
1382 2.066204305035062134e+02 3.766894280438982605e+02 -5.616071175233455506e+02
1383 1.653647207394824363e+02 3.814658410434385587e+02 -5.469934249110851852e+02
1384 1.100193066305364482e+02 4.193087998597784463e+02 -4.163057496990741129e+02
1385 2.226916806255467236e+02 3.361748532354486088e+02 -3.212871318325311449e+02
1386 1.343597332625067793e+02 3.481174905822690562e+02 -2.594499885955409582e+02
1387 2.153074323075124994e+02 4.543455107752988624e+02 -8.635810234905779907e+02
1388 1.890473848575493321e+02 4.346560156919786095e+02 -4.487665643799655300e+02
1389 3.360203903105575591e+02 4.851656057808086189e+02 -8.074806404205694434e+02
1390 2.775844501035171561e+02 4.566517804875284128e+02 -8.862758086071952448e+02
1391 1.169123943505110219e+02 3.538469218050677227e+02 -8.752012491388479702e+02
1392 2.009847202135715634e+02 3.577675818441184674e+02 -7.250224511009212165e+02
1393 1.720995098995626904e+02 4.812067375477381574e+02 -8.411558597388764156e+02
1394 1.859300893945037387e+02 3.592611688785082151e+02 -8.733103992089020267e+02
1395 1.916765446855570190e+02 3.156009211895379849e+02 -6.717101704715828419e+02
1396 2.239775843605166301e+02 3.914777586265890932e+02 -3.235634434704979867e+02
1397 2.215285705645219423e+02 3.777211843491886611e+02 -5.974680510333437269e+02
1398 1.291522091994993389e+02 3.867311343780284005e+02 -9.830693482707484918e+02
1399 2.038288669585017487e+02 3.829992723388086233e+02 -4.886004661213210056e+02
1400 1.423589479255606420e+02 3.771940836961084642e+02 -1.206193116936567321e+03
1401 1.094250757685513236e+02 2.967421981717989183e+02 -4.956619806518164637e+02
1402 1.395410632995772175e+02 3.722097495451280338e+02 -4.414891761051728167e+02
1403 1.873126531265443191e+02 3.813083985591283636e+02 -5.799543514831108268e+02
1404 1.842274975185282528e+02 3.835916721287385371e+02 -6.776079980257588886e+02
1405 1.856202607685117982e+02 4.108815884842988453e+02 -8.444533209665901268e+02
1406 1.584944040675763972e+02 3.953385198455180216e+02 -2.941896473447443441e+02
1407 1.664284563374822028e+02 4.251737765966281586e+02 -1.728495472659791687e+02
1408 1.872639644515584223e+02 3.895982556053886583e+02 -1.309345922936442719e+02
1409 1.466096597645664588e+02 4.441466372763279651e+02 -2.677642311641736228e+02
1410 9.187924525147536770e+01 3.275126430686686945e+02 -4.708852500774856367e+02
1411 1.291499217735836282e+02 3.661336590333485219e+02 -6.582881059382244757e+02
1412 1.198382863295846619e+02 3.187736710404888072e+02 -6.119691726208310456e+02
1413 1.022932812194922008e+02 1.917373801194889893e+02 -3.141208644699391357e+02
1414 1.196245907944976352e+02 3.314860243642888236e+02 -3.464842107586128463e+02
1415 1.061799637025687844e+02 2.582072737797479931e+02 -6.304445458056266034e+02
1416 1.270419360814848915e+02 3.027680601685678994e+02 -2.668773155522447382e+02
1417 7.624082714953692630e+01 2.260126657991386310e+02 -3.574462856029516047e+02
1418 5.334196824854006991e+01 3.667967296074284604e+02 -2.407033974834992307e+02
1419 1.264453141325502656e+02 2.945351847176088995e+02 -5.221693859110105222e+02
1420 1.306677670885692351e+02 3.617059940049985016e+02 -2.035711325599438908e+02
1421 1.712466568585368805e+02 3.506244922422383752e+02 -8.646156182960569367e+02
1422 5.631337982247350737e+01 2.857154887441083702e+02 -2.690511699567254027e+02
1423 1.678295299145393074e+02 4.202933483976285061e+02 -6.961289932778570346e+02
1424 -9.722355635021813214e-01 4.204812602782285467e+02 -4.840185253456244254e+02
1425 1.341163727784878574e+02 3.339954880347186190e+02 -4.144101729387325577e+02
1426 1.187262607645825483e+02 2.270264558519784259e+02 -4.950448741893176816e+02
1427 1.793666845175903291e+02 3.223430028048687745e+02 -6.481196337205600457e+02
1428 1.633051322405808605e+02 4.160370044108185539e+02 -4.340619075812633127e+02
1429 9.380964058055542409e+01 4.118746129925484638e+02 -2.521762433037783353e+02
1430 2.368259532024967484e+02 3.578735115882082027e+02 -1.586120519883658631e+02
1431 1.512870243574725464e+02 3.452658439286678913e+02 -3.465068763024709142e+02
1432 1.988399333385168575e+02 4.080741861536580473e+02 -6.825752733302909974e+02
1433 6.722030534956138581e+01 2.733600364879584959e+02 -6.048058725812657030e+02
1434 1.086820174684980884e+02 3.746779941720187708e+02 -6.917519953516198257e+02
1435 1.095537265515304171e+02 2.932013456437480272e+02 -4.149008763035512857e+02
1436 1.095155533264623955e+02 2.863387377875387756e+02 -4.861916262530157837e+02
1437 7.939298508455976844e+01 3.364180630932287386e+02 -5.276508397009470173e+02
1438 8.853243373753502965e+01 2.636586418419883557e+02 -3.341983819876133452e+02
1439 6.259944033855572343e+01 3.013769581185988500e+02 -3.756269834987035097e+02
1440 7.054115690052276477e+01 2.223473204338088181e+02 -2.949450459734742367e+02
1441 1.270337992745335214e+02 3.491557379816285902e+02 -5.321279527955643971e+02
1442 1.794087382675497793e+02 4.715708697755180765e+02 -6.338282086797229340e+02
1443 7.064824495255015790e+01 3.434517485012884208e+02 -3.911981308649341713e+02
1444 5.938711649749893695e+01 2.740489912666289456e+02 -9.011083970242239047e+02
1445 1.387676203795126639e+02 2.808434661532483005e+02 -1.000879844864495226e+03
1446 1.902660153785254806e+02 4.031815155782778675e+02 -5.351440098050861707e+02
1447 1.489269670685753226e+02 2.770717324468987499e+02 -3.972820108076131760e+02
1448 1.480067602255148813e+02 2.927151175766284723e+02 -1.410975863694629595e+02
1449 9.580171256454195827e+01 3.222651569159988867e+02 -2.393528576748879289e+02
1450 6.308746948750922456e+01 3.615625604092983849e+02 -4.351683932654714226e+02
1451 9.379862399958074093e+01 3.668406882595782008e+02 -5.431173697655697197e+02
1452 7.472296979150269181e+01 3.368653581027183463e+02 -2.769037986107981624e+02
1453 1.932123697815695778e+02 3.334389513996684400e+02 -3.763324594072411173e+02
1454 2.213704859605059028e+02 2.959623491414185992e+02 -3.805730727247034793e+02
1455 1.775287423015688546e+02 3.940151742293883217e+02 -5.628870648889655968e+02
1456 1.475902070005540736e+02 4.363545969175784194e+02 -4.083524781810456972e+01
1457 1.181119321265141480e+02 3.723100895976085667e+02 -5.470635316476957541e+02
1458 1.479302336745313369e+02 3.222769199943186322e+02 -5.896544789028245077e+02
1459 1.391777610935387202e+02 2.353541304387781565e+02 -4.455135338979750372e+02
1460 8.130368373647797853e+01 1.977475766030784143e+02 -1.351067996547026837e+02
1461 7.834768874954897910e+01 1.568518821710085831e+02 -6.882064019233030194e+02
1462 1.681810382520779967e+00 2.105327769447385435e+02 -5.989268220360027044e+02
1463 1.054077876685187221e+02 1.455034725382784018e+02 -6.141010673525142920e+02
1464 -2.008120023144874722e+01 2.203224457547084967e+02 -2.435532620996034154e+02
1465 7.824232784152263775e+01 2.180638678142477147e+02 -3.769965375282757236e+02
1466 1.581108368944842368e+02 2.733830600414885339e+02 -1.896303034187284879e+02
1467 1.432493473950307816e+01 2.907386682469186781e+02 -2.422044510695556312e+02
1468 1.664795606935513206e+02 3.367169529730190334e+02 -7.636569716369473326e+02
1469 1.822002771355328150e+02 3.000873524306389299e+02 -2.880739945146492005e+02
1470 1.565547551675117575e+02 3.610671232536979005e+02 -5.288329196504327001e+02
1471 2.287648262685397640e+02 3.995429591948986854e+02 -3.268642643837478658e+02
1472 1.249824596915277652e+02 3.189504965839687429e+02 -2.756913874137544553e+02
1473 1.379966611065319739e+02 2.709006663414684226e+02 -2.363726731350718353e+02
1474 1.988015410335501656e+02 2.718469650094184544e+02 -3.753212707763250933e+02
1475 6.095321496948599815e+01 2.358642336744778731e+02 -3.512466653887943266e+02
1476 1.079435795035096817e+02 2.611972175870987485e+02 -3.258597981792125893e+02
1477 2.473336800475372002e+02 2.904823188037780710e+02 -6.106040853096718592e+02
1478 6.579759298957651481e+01 3.316060964929383772e+02 -1.036991076712387894e+03
1479 1.846375690824934281e+02 2.886859638609084868e+02 -4.307733800238804633e+02
1480 1.371949490995611995e+02 2.648935489664181659e+02 -6.942307160931216004e+02
1481 1.961463426144910045e+02 3.069718021720782417e+02 -4.175725130409001622e+02
1482 9.279245703556807712e+01 2.561659692629282290e+02 -4.507951505284778477e+02
1483 3.814869750582147390e+00 3.129443284687185951e+02 -8.404631921489356046e+02
1484 1.346361687154858373e+02 3.026529670355384951e+02 -6.502091853870016394e+02
1485 8.454533437051577494e+01 3.275742849824382574e+02 -2.765646191131692149e+02
1486 1.661425815414986573e+02 4.261841761006580782e+02 -3.916277933183921505e+02
1487 1.089992885495303199e+02 4.031143363180481174e+02 -7.604775602331914115e+02
1488 1.769951750275213271e+02 3.619059894110177993e+02 -4.108976757076547983e+02
1489 1.466720030395663343e+02 4.009486645017586852e+02 -6.351497991254980207e+02
1490 1.515710261655040085e+02 3.053635827686684934e+02 -3.030434158362579637e+02
1491 6.086847076448611915e+01 3.167538179636185305e+02 -4.439060177874529813e+02
1492 1.632120132765267044e+02 3.118474635306583878e+02 -2.904882473125841216e+02
1493 2.221940084045054391e+02 2.824497084782278762e+02 -5.008495115529665895e+02
1494 1.821937758045387454e+02 2.479543792389285954e+02 -5.803416297071233885e+02
1495 9.732284435752080753e+01 2.072361466892280077e+02 -2.346308186930627357e+02
1496 1.879465260535362177e+02 2.875607983122390579e+02 -2.596103365938230922e+02
1497 1.708397859565448016e+02 2.690928428671486472e+02 -4.994486860250767677e+02
1498 6.813782801356865093e+01 2.898058783342985407e+02 -3.605476005949118417e+02
1499 2.226393752954900265e+02 4.047028503220990387e+02 -1.820014725044917725e+02
1500 1.927487705205567181e+02 3.636308752306686074e+02 -6.301804812529439914e+02
1501 1.227341362134902738e+02 3.053531556997186271e+02 -6.124388054686532996e+02
1502 1.650384178404929116e+02 3.146171524952687832e+02 -5.573638591217510339e+02
1503 1.075073139545274898e+02 3.519907121293281307e+02 -7.780829793040207960e+02
1504 1.912717099975561723e+02 3.721972239053384328e+02 -7.756091169827365093e+02
1505 1.331963870375184342e+02 3.075454844638079521e+02 -3.206387134050045233e+02
1506 6.825292381754843518e+01 3.673392294344184847e+02 -3.359156873627950972e+02
1507 4.113593608053633943e+01 4.059996462252784113e+02 -6.088201430207677731e+02
1508 1.490510089735034853e+02 2.694834446009381281e+02 -3.297183378118038490e+02
1509 1.604658552115433849e+02 3.962165690627280128e+02 -5.160425788796890174e+02
1510 1.500292496915790252e+02 3.656843609777588426e+02 -7.635163896680967355e+02
1511 1.735306452055810951e+02 3.652013635953580888e+02 -3.679322760732952702e+02
1512 1.943494238355197012e+01 2.875181231286787806e+02 -4.063248812147978128e+02
1513 1.305174557815189473e+02 3.619758792256388915e+02 -9.608680751199653969e+01
1514 1.913628225295688026e+02 3.988343647938690992e+02 -5.809762290389287500e+02
1515 2.191843771954881959e+02 3.566655093944982582e+02 -2.737493432434392844e+02
1516 1.670639702955377288e+02 4.132099925108186653e+02 -6.918643637762752405e+02
1517 1.508648109565256163e+02 3.777851060675184272e+02 -4.295589453179137536e+02
1518 9.176574927550973371e+01 3.216652016468988222e+02 -3.969185573416108923e+02
1519 7.168153704353608191e+01 2.767917307118386816e+02 -2.363096383624507268e+02
1520 5.520585476449923590e+01 2.854718631868181546e+02 -2.703360866087719501e+02
1521 1.137789712885278277e+02 2.458028883773586131e+02 -1.477536719304002872e+02
1522 1.568147318206029013e+02 1.863413614966384557e+02 -3.928979708992112023e+02
1523 1.129349356395541690e+02 1.637328094066979247e+02 -5.859892278960722933e+02
1524 1.263339809045428410e+02 2.593251367110487990e+02 -6.251566223488059677e+02
1525 1.212452729255310260e+02 2.640303265173888576e+02 -4.450737901485593397e+02
1526 1.019109474605065770e+02 2.191976528423183481e+02 -2.256411336807432235e+02
1527 9.023026270250556991e+01 2.572122598509386080e+02 -6.572254525537920244e+02
1528 1.420360936125507578e+02 3.769227163892783210e+02 -3.916663169693817395e+02
1529 1.535640646505053155e+02 4.187136593166278544e+02 -2.422278950501853956e+02
1530 1.859965875235502608e+02 3.973934471814682183e+02 -5.112966020309140731e+02
1531 2.226553413055371493e+02 4.307489220570287216e+02 -6.472990819965432365e+02
1532 2.759349437404889613e+02 3.905012933354882989e+02 -5.787836286365206888e+02
1533 2.252404764115344733e+02 3.531886350457689332e+02 -4.208649661618222240e+02
1534 1.663006774845416658e+02 3.460806351376786552e+02 -5.052465069869680860e+02
1535 7.569959689152892679e+01 3.110150843404981060e+02 -7.146713197892677272e+02
1536 1.403239946804824285e+02 2.449864588774580625e+02 -4.687824073170182828e+02
1537 1.158267398644820787e+02 2.521801823487485308e+02 -3.422422828468187959e+02
1538 8.279631842649541795e+01 2.213221099513384615e+02 -3.320025834462941248e+02
1539 4.766962002048967406e+01 2.642826486865387778e+02 -2.884463363455633953e+02
1540 8.514404060452943668e+01 2.465820528031590584e+02 -4.214524594780329494e+02
1541 5.394563501246739179e+01 2.834811203864082927e+02 -4.326418517779557078e+02
1542 3.842398260050686076e+01 2.415132590063385578e+02 -4.133648557608795500e+02
1543 3.076919624651782215e+01 2.168619145381189810e+02 -4.455926346729537499e+02
1544 1.123160436353646219e+01 2.376305019306382746e+02 -4.288429700688143953e+02
1545 4.321271713951136917e+01 2.395217531832186069e+02 -3.173594341647872170e+02
1546 8.536768730753101408e+01 2.805530045490277189e+02 -4.691087649917884619e+02
1547 1.896064260154962540e+02 2.624973590442186833e+02 -5.752733856350331507e+02
1548 1.441506940774852410e+02 3.448917792307083801e+02 -5.953199153473750584e+02
1549 1.364757901144912466e+02 3.090923776814588564e+02 -3.436332831955151619e+02
1550 1.693687136105145328e+02 2.899378631795789261e+02 -7.368502514880971148e+02
1551 1.163774911084910855e+02 3.221546334270788066e+02 -7.206090465739412139e+02
1552 1.842819635546766222e+01 2.916590915131691872e+02 -6.849862757953709433e+02
1553 1.174691350595094264e+02 2.825212090327886472e+02 -5.893702577850921216e+02
1554 1.194194937145803124e+02 2.665169221556780030e+02 -3.218993279883560490e+02
1555 1.601165298625128344e+02 3.440014580162687707e+02 -3.384987387662935703e+02
1556 1.272770072575658560e+02 3.156763778787380943e+02 -3.361852398992971871e+02
1557 1.364923536585411057e+02 2.937235242862489031e+02 -1.081494104096111869e+03
1558 1.143089992825407535e+02 3.304355673676382139e+02 -4.507726283642667795e+02
1559 1.557649159135762602e+02 2.999135129830483493e+02 -3.125378924847444182e+02
1560 2.690039707205141895e+02 3.764321295067584288e+02 -1.171869671503689148e+02
1561 2.166225256445468403e+02 3.087433976331285521e+02 -7.663777020431986102e+02
1562 7.727676307247020304e+01 2.985359421915190978e+02 -6.528715818069539409e+02
1563 1.103276241334970109e+02 3.331510705091386626e+02 -5.810630128876817935e+02
1564 1.724025894755031914e+02 2.512029610930185299e+02 -5.226347252715687546e+02
1565 1.040365904055652209e+02 3.297773637372883968e+02 -5.870109849701041185e+02
1566 1.272482087025418878e+02 2.965962434088287409e+02 -4.724985134319185818e+02
1567 1.480256956675439142e+02 2.310379691331781942e+02 -5.426919321540628971e+02
1568 1.504865098405280150e+02 3.205204206935886759e+02 -6.803407019334571260e+02
1569 8.926225759752560407e+01 3.312001291769684030e+02 -6.804576023657449468e+02
1570 9.288781338755507022e+01 2.300686929574985697e+02 -4.700779687039845953e+02
1571 1.293387909125303850e+02 3.432251007992190353e+02 -4.986724770556526778e+02
1572 4.457528301654383540e+01 3.103923134976785150e+02 -2.343537201229255800e+02
1573 2.098205563555238768e+02 2.953163106078181954e+02 -1.120283065892916596e+02
1574 1.667834913935512304e+02 4.067167058234481374e+02 -1.974604246256251372e+02
1575 9.011027370649389923e+01 4.013162288996481948e+02 -4.890763711640248630e+02
1576 5.206360116653377190e+01 2.538808302538081989e+02 -2.276564434653691933e+02
1577 1.783883021424990147e+02 3.119946375033487129e+02 -4.749970543519507373e+02
1578 1.989919839535141364e+02 3.960992969072385677e+02 -4.193669060845647891e+02
1579 1.473977630115696229e+02 2.633809440015784276e+02 -2.610326131623875199e+02
1580 1.242329173884936608e+02 3.207147322878881823e+02 -4.319974978284120652e+02
1581 1.261408541815471835e+02 3.668341491561177463e+02 -3.799312068387335444e+02
1582 1.417578281675814651e+02 4.183501001546783300e+02 -5.485256656881971367e+02
1583 7.915001213247887790e+01 2.820867598584882217e+02 -6.122035713180925995e+02
1584 9.166634777555009350e+01 3.251169771150689485e+02 -4.096030645381538875e+02
1585 1.478247142545296811e+02 3.471659449606986527e+02 -5.288159195541281861e+02
1586 2.112747027365257964e+02 2.669066174442787087e+02 -7.400780242132620970e+02
1587 1.411580535185639746e+02 3.089284049528787364e+02 -3.407656753503483174e+02
1588 1.677067510535125621e+02 3.292944179998385152e+02 -5.017034579941873744e+02
1589 2.238673322785180062e+02 4.177286411351387869e+02 -4.456205566965103912e+02
1590 2.304074716845061630e+02 4.479152052816680225e+02 -3.709228744826594948e+02
1591 1.577908013014821336e+02 4.705715611874784372e+02 -3.421315156484721456e+02
1592 1.653917401405051351e+02 4.301826041348185754e+02 -8.578791222976012705e+02
1593 3.278199803284951486e+02 4.351514809971185969e+02 -5.288210828135156589e+02
1594 2.235267868095543236e+02 4.386877883323186325e+02 -2.844791475090500512e+02
1595 2.495358327765716240e+02 4.342490640726991842e+02 -5.028036564106915876e+02
1596 1.286132158194668591e+02 4.036410535534587325e+02 -3.717405822659860064e+02
1597 1.326377672825474292e+02 4.058185393187086447e+02 -5.279633001239863006e+02
1598 1.437117339715478010e+02 3.067302820257382336e+02 -1.003016472728857593e+03
1599 1.467956571904942393e+02 3.961418014487280743e+02 -5.114043992388129141e+02
1600 2.874260778084862977e+02 3.482226550469986250e+02 -5.760851508415159969e+02
1601 1.902901062095188536e+02 3.832800361518084173e+02 -6.195351010476732654e+02
1602 1.407604660755023360e+02 3.749381566428583028e+02 -5.893464524338832007e+02
1603 2.136341594094992615e+02 4.364025095366687310e+02 -7.059608025505467594e+02
1604 1.852293143665301614e+02 4.774568512956284394e+02 -5.142448083316184011e+02
1605 1.013510232844855636e+02 3.183080318959191573e+02 -4.842428052843259820e+02
1606 1.215129301346023567e+02 4.157520202265286571e+02 -6.610032206252404876e+02
1607 1.141882330235675909e+02 3.827866103467886205e+02 -2.957920532020249880e+02
1608 1.113919460824690759e+02 3.690667577985477692e+02 -4.020711434361392094e+02
1609 1.550883226314908825e+02 3.630813231906786314e+02 -5.215060240617847285e+02
1610 1.520535837875213474e+02 3.977902467297290059e+02 -4.126294169455501333e+02
1611 2.261058239425183274e+02 3.705486575941586125e+02 -8.893307563539221974e+02
1612 1.466285011965665035e+02 4.102609403904280043e+02 -7.164513678005703241e+02
1613 1.187854349784902297e+02 3.751019241341682573e+02 -7.120469517469626908e+02
1614 1.949984675775049254e+02 4.396377219703781520e+02 -3.213915889702383879e+02
1615 2.066317593074636534e+02 4.387669403986492398e+02 -6.564629737320219647e+02
1616 1.354471571195172146e+02 3.362067932876279883e+02 -4.563384865822773122e+02
1617 1.225209813025430776e+02 4.285431456331180016e+02 -8.190825365182073483e+02
1618 2.119343669225345366e+02 4.292614542393785086e+02 -6.562711742476637937e+02
1619 2.084364306055358611e+02 4.813776940415182253e+02 -3.453276032790422505e+02
1620 3.109336999185034074e+02 3.612644441028187430e+02 -4.797187224198891613e+02
1621 1.868061322875437327e+02 4.635804952825183136e+02 -3.406600200710493596e+02
1622 2.232210407465463504e+02 4.662818284187987956e+02 -5.779173002920116460e+02
1623 1.673321327255689539e+02 5.068074541924288496e+02 -5.864664409135986034e+02
1624 2.568666053864872083e+02 4.509114999493185678e+02 -6.684997182077179332e+02
1625 2.921222231855499558e+02 3.876552802381283982e+02 -4.408748948401835719e+02
1626 2.132560802195221186e+02 3.833323649205685797e+02 -7.351171474922499556e+02
1627 1.905787970625096932e+02 4.350572859542380684e+02 -1.748417531869950210e+02
1628 2.186897442755289376e+02 4.487120746775090083e+02 -4.820315412335877454e+02
1629 1.633771551305544563e+02 3.995456697179988623e+02 -3.795122904354774960e+02
1630 1.906650771735003218e+02 3.724754107142680368e+02 -5.905585910527099713e+02
1631 1.923009124455275014e+02 3.955709268266682557e+02 -5.422621530566639194e+02
1632 2.498797272015362978e+02 4.559528602620885067e+02 -7.376096284402638048e+02
1633 1.516677278564893641e+02 3.982558164936281173e+02 -6.829501615078344230e+02
1634 1.499203540335875005e+02 3.957626691641380603e+02 -7.440517486213926759e+02
1635 1.688356122975237668e+02 3.682003348939679199e+02 -4.649920132805562503e+02
1636 2.628610624485299923e+02 4.089982909725085847e+02 -7.132785862276721218e+02
1637 2.028576178044895642e+02 3.019842862897585292e+02 -1.627876595837385310e+02
1638 2.546548408375238068e+02 1.894407449106784043e+02 -4.012811628912513697e+02
1639 6.618468013958772644e+01 2.769321533835991431e+02 -7.279525869342505757e+02
1640 1.184203083284664899e+02 2.830556668098088267e+02 -8.842569278396529171e+02
1641 1.019888378395116888e+02 2.848865601529487321e+02 -4.052639796251952475e+02
1642 1.023421301875496283e+02 3.824226894978983182e+02 -7.173992303607908525e+02
1643 1.716938866945565678e+02 2.462819642501281123e+02 -3.454891884199325887e+02
1644 1.093924554015975446e+02 2.515788646506889563e+02 -7.238454030071526404e+02
1645 4.240110695356270298e+01 2.651520559174787195e+02 -6.875649804394641933e+02
1646 1.100904219485237263e+02 2.648194626723088732e+02 -8.395303091065223100e+01
1647 2.026534853035700507e+02 2.889274764297688307e+02 -7.073799317359813585e+02
1648 8.768507015059003606e+01 2.477030947043085689e+02 -6.665881674834695332e+02
1649 9.464076389250112697e+01 2.034932424095486567e+02 -3.281904489906669369e+02
1650 1.567744686934747733e+02 2.029566658587682468e+02 -3.489210784381135113e+02
1651 3.681744974956382066e+01 2.935902514918088855e+02 -3.200158321604698131e+02
1652 1.632906753314891830e+02 3.188444030513483085e+02 -4.766015695752819283e+02
1653 1.657345674855750985e+02 3.235441918959986651e+02 -3.883676818857710487e+02
1654 1.360078771454864182e+02 3.458429054356283814e+02 -4.000289137162192219e+02
1655 1.865294445695471950e+02 3.139218082622983275e+02 -3.511300961058652774e+02
1656 1.177501526295673102e+02 2.805012150128486610e+02 -3.324098838774558544e+02
1657 5.304071630653925240e+01 2.851335586655286534e+02 -7.285977675243560725e+02
1658 7.177857757452875376e+01 2.535470015633381990e+02 -5.737943222838849806e+02
1659 1.106909441465395503e+02 2.507891483444782352e+02 -2.750544785429646026e+02
1660 5.975275672751013190e+01 3.353108527247486563e+02 -2.078398193675410539e+02
1661 9.282626760448329151e+01 3.132387007812685624e+02 -3.685012962574610924e+02
1662 6.443454530654707924e+01 2.815467569488982917e+02 -2.267848518803593834e+02
1663 9.541879947553388774e+01 2.346559917334088823e+02 -2.432357070827622181e+02
1664 7.097883938852464780e+01 3.647437820605182424e+02 -3.374557042838179086e+02
1665 1.317985699115670286e+02 3.106161192968484102e+02 -5.440602324425190091e+02
1666 1.271313049484742805e+02 2.968633432260485279e+02 -5.242886604182026531e+02
1667 1.324845766535145231e+02 4.141590588382787246e+02 -8.332543005936331610e+02
1668 1.103575954894768074e+02 4.575675999265686187e+02 -3.408851706850107917e+02
1669 2.511644182215677574e+02 4.401629490443283430e+02 -7.668464152602413151e+02
1670 1.399345297475229017e+02 3.406896091368480484e+02 -2.522550242657691228e+02
1671 1.114956335655879229e+02 2.644779179935085267e+02 -4.947626394119133693e+02
1672 1.105902452125446871e+02 2.362973473991878564e+02 -2.485263508411837847e+02
1673 8.704366979753831401e+01 2.951902852061384692e+02 -3.257692596847675759e+02
1674 8.306443795457016677e+01 2.391407379391785071e+02 -4.981078205513442754e+02
1675 9.898933493648655713e+01 2.327230940787085274e+02 -3.541485280311439396e+02
1676 5.694976318452972919e+01 2.516180657685381448e+02 -7.385231819429506004e+02
1677 -1.106123408745042980e+01 3.422924340722584020e+02 -9.763367599369830714e+02
1678 9.273631496651796624e+01 2.659738313575089705e+02 -1.710845660007190361e+02
1679 1.517624409655691124e+02 3.304958846031286157e+02 -2.620714304549634335e+02
1680 2.055686183015350252e+02 3.394881872455989651e+02 -2.114757945518947224e+02
1681 5.249208377453032881e+01 3.076953816797386025e+02 -3.303722760352621322e+02
1682 1.110445389085798524e+02 2.810795215227790322e+02 -2.406212585190758375e+02
1683 2.199531554635614157e+02 3.500077631576186832e+02 -4.950495381281026539e+02
1684 1.729648879355518147e+02 4.096853190609890589e+02 -1.802321196052903929e+02
1685 1.938941097715287469e+02 3.353459885300990209e+02 -4.090540953361100946e+02
1686 1.825217104174662381e+02 2.850038002495384717e+02 -5.389881876532667775e+02
1687 2.397553365055355243e+02 2.445012004746886305e+02 -5.358535307124157043e+01
1688 1.000182507074787281e+02 2.205250092976584710e+02 -1.026118411756397393e+02
1689 6.408965209958842024e+01 2.256166108693387287e+02 -4.138656836751396781e+02
1690 6.141249560052528977e+01 2.243367733227478311e+02 -3.805015739602216627e+02
1691 1.117560834525502287e+02 2.061190099617288070e+02 -2.921504066574646004e+02
1692 1.356017276005586609e+02 2.382629560070290609e+02 -3.142103791165849316e+02
1693 9.106457642157329246e+01 2.636269415763590587e+02 -4.049625382231507729e+02
1694 1.125129894895362668e+02 2.787096548408180752e+02 -5.520769043966553227e+02
1695 1.552169317675288767e+02 2.980687452348183797e+02 -3.977357356943365971e+02
1696 1.275137574155232869e+02 2.587461842881184566e+02 -6.165269547269558643e+02
1697 1.586315966214751825e+02 3.131191347406884233e+02 -3.955980733454017013e+02
1698 1.819134175835642964e+02 3.116275287046082667e+02 -2.573649608954857513e+02
1699 1.927648724435130134e+02 4.246456010088786570e+02 -3.262780022999869516e+02
1700 9.662220810749568045e+01 4.356578078074689984e+02 -4.442452238071954298e+02
1701 1.466293539075413719e+02 4.214876241089887117e+02 -3.309038931622628752e+02
1702 1.183749354415340349e+02 2.292600361338381845e+02 -5.013917073067780166e+02
1703 1.180876341974944808e+02 3.176095858987182510e+02 -6.746872233943321362e+02
1704 1.023099131954950280e+02 2.727003284052079835e+02 -6.391244870451597535e+02
1705 7.040644526452524588e+01 3.073825967467282680e+02 -4.933053858620799019e+02
1706 5.045362533954903483e+01 2.029772536455584486e+02 -4.767556520311479176e+02
1707 1.142050341105205007e+02 2.860980084838183757e+02 -7.946441936273830606e+02
1708 1.218130925465375185e+02 2.776180690685087029e+02 -2.731219887713779713e+02
1709 1.039298426135210320e+02 3.071721062360884389e+02 -4.692677522794403444e+02
1710 7.704382352146785706e+01 2.578778269947288209e+02 -4.169015962204945822e+02
1711 8.744635919056599960e+01 2.086332168490080221e+02 -1.357413417821158532e+02
1712 -2.723553835251368582e+01 2.212956738726679760e+02 -4.395097931182746720e+02
1713 1.004767183585208841e+02 1.771024474547584759e+02 -1.553910861682076074e+02
1714 9.963403199455933645e+01 3.043459467968687022e+02 -3.561490574821757491e+02
1715 5.778282559849321842e+01 2.557620660466582194e+02 -5.292040856597751599e+02
1716 1.163990874715382233e+02 1.402060846368285638e+02 -3.334357199615863578e+02
1717 1.128694210725370795e+02 1.924335157555187834e+02 -1.813715669773701222e+02
1718 3.737696467048954219e+01 1.554978543231491130e+02 -3.843901148703328090e+02
1719 3.547915601154090837e+01 2.213197118827283703e+02 -2.564326915805359022e+02
1720 1.671457558325491846e+02 2.538382455864284566e+02 -5.574015815104827425e+02
1721 3.478820569650270045e+01 2.457232697900890344e+02 -3.196615398017170264e+02
1722 1.264283562974887900e+02 2.919623320742985015e+02 -4.577385624239026356e+02
1723 1.210215746365138330e+02 2.728991797970484185e+02 -1.592910631832240824e+02
1724 1.484326331755146384e+02 2.576313360793383254e+02 -5.443979147485696330e+02
1725 7.387319224252132699e+01 2.839272257520788116e+02 -8.300274008300698370e+02
1726 8.653636804956477135e+01 2.138084371477580135e+02 -3.080706364474808083e+02
1727 -1.311103695543715730e+01 2.658176203190887463e+02 -9.964925289059181068e+01
1728 1.122521045475150459e+02 2.889375787469089119e+02 -4.340552182144374456e+02
1729 1.057975769804907031e+02 2.481432274275985037e+02 -4.658510771931069598e+02
1730 5.875516239856369793e+01 2.951995814403580880e+02 -5.383822748198053887e+02
1731 1.410884525525034405e+02 2.656993111136989683e+02 -1.484824188718011442e+02
1732 6.443715159856947139e+01 2.496170696006183789e+02 -6.119312180964576555e+02
1733 8.379772583057638258e+01 3.037396241233482215e+02 -3.200635279306857228e+02
1734 7.626244756259256974e+01 3.504262918610083943e+02 -2.852320809415453482e+02
1735 1.550122552855173126e+02 2.903016957751387963e+02 -2.404393448623705183e+02
1736 6.841724004549905658e+01 3.298672494202983216e+02 -5.461059475678234776e+02
1737 6.016810591152170673e+01 3.324531561039584631e+02 -6.026465411609899547e+02
1738 7.091905158950248733e+01 4.081555770804079657e+02 -4.899127703178091338e+02
1739 1.261516673605074175e+02 4.672773032366285406e+02 -4.814559036369946057e+02
1740 1.745545765605056658e+02 3.337816719351485517e+02 -2.156430958742252102e+01
1741 1.724633562815142795e+02 2.924101759007689907e+02 -7.039068817772473494e+02
1742 1.207518553344998509e+02 2.409514275115079727e+02 -2.602969999102893439e+02
1743 1.737509365795413032e+02 2.914220319297983224e+02 -6.210612065169077596e+02
1744 1.161168122745002620e+02 3.714853731661887650e+02 -2.708522275616583102e+02
1745 3.199046194046968594e+01 2.653299732004588805e+02 -2.691312613718928901e+02
1746 7.162461219046963379e+01 2.823925957133087650e+02 -1.582334787041872630e+02
1747 2.163468604045920074e+01 2.319902134866088090e+02 -3.702265105448547047e+02
1748 9.592965237150201574e+01 2.727373490260088147e+02 -2.451655687642459043e+02
1749 7.485024112556129694e+01 2.251181987156278410e+02 -4.033488255005760834e+02
1750 2.888692185253603384e+01 2.519500199550184334e+02 -2.348415193216021635e+02
1751 -1.967997999745421112e+01 3.331084261014484582e+02 -7.655460579358170037e+01
1752 1.087955537135712802e+02 1.879882698322289798e+02 -4.269685490367393186e+02
1753 3.543315847852500156e+01 1.778075162066788835e+02 -3.048710893482247002e+02
1754 1.081437960074981675e+02 1.665669871214886371e+02 -5.797640569709919873e+02
1755 1.090222317952429876e+01 2.260100776856879747e+02 -2.669534139819128313e+02
1756 1.235251977375010028e+02 2.853582397584978025e+02 -1.780490511356239836e+02
1757 1.247551855925121345e+02 2.756430867384988233e+02 -2.995743951301949437e+02
1758 9.671192051155958325e+01 2.923142611203184060e+02 -3.739506221077506893e+02
1759 1.042862148845451884e+02 2.905940039406887081e+02 -1.982627854423337794e+02
1760 1.070002208485384472e+02 2.845010763588588816e+02 -4.571168328535473506e+02
1761 1.011646630765171722e+02 2.265509256953782824e+02 -4.273964585752420362e+02
1762 9.647932850458892062e+01 1.545753674488187244e+02 -6.857248083688469933e+02
1763 1.089187730784760788e+02 3.087567332744483792e+02 -1.999565618896122317e+02
1764 8.491216473554959521e+01 2.002824753007480467e+02 -2.685231383338164051e+02
1765 1.135760134665179066e+02 1.369492087106482359e+02 -3.503859335419991226e+02
1766 8.743407326756278053e+01 1.978660179940288799e+02 -4.769446516577987722e+02
1767 4.651173414447112009e+01 1.863816961274987989e+02 -1.061358536354643434e+02
1768 1.480863564325845800e+02 2.968806867522189350e+02 -3.839912131536843845e+02
1769 9.670509220648091286e+01 2.781791957833484048e+02 -3.888398274128010144e+02
1770 1.072266880695824511e+02 2.518365076147683794e+02 -4.605158501534288575e+02
1771 2.335288726465660147e+02 2.367034250532587976e+02 -5.132052650123921467e+02
1772 1.574837414444773458e+02 3.089126646182885452e+02 -6.052247746850090380e+02
1773 1.732558159534819424e+02 2.833174535773287062e+02 -3.802494330576034258e+02
1774 5.287034486053744331e+01 3.465883513395083355e+02 -3.864259249849347952e+02
1775 9.594850413250969723e+01 4.516729461848390201e+02 -5.965939970587246535e+02
1776 1.186163312935386784e+02 4.117466565212289424e+02 -2.638710362037627419e+02
1777 1.464600769825628959e+02 3.283630793094780529e+02 -4.571780224870466327e+02
1778 2.184593522115610540e+02 3.921359492659885291e+02 -6.930098163080293716e+02
1779 1.939672268275171518e+02 3.128739397377585192e+02 -2.756767859681261825e+02
1780 1.703459786015446298e+02 4.106030180866682713e+02 -3.380017637653035081e+02
1781 1.700263077905401587e+02 3.530951002626989066e+02 -5.243863149980918479e+02
1782 1.442893606384750456e+02 3.312979895628886879e+02 -4.917041348417820359e+02
1783 1.937448262765537947e+02 4.132020936841690855e+02 -8.405192102297071415e+02
1784 2.176008953145355918e+02 3.100006112212886364e+02 -5.738990430572150672e+02
1785 1.592821196225704625e+02 3.428518411259683489e+02 -6.066778454471423174e+02
1786 1.069653727905242704e+02 3.315603808044988909e+02 -2.406776926030056529e+02
1787 1.052694673675578088e+02 3.066138764990982963e+02 -3.171559553784030641e+02
1788 1.303584593585692346e+02 2.614850847235584297e+02 -3.498158270100826712e+02
1789 1.090134044315200299e+02 3.287778086725384128e+02 -9.315576955756586131e+02
1790 1.427552535374998115e+02 2.938592664386387696e+02 -5.986889359884658006e+02
1791 1.000103238805313595e+02 3.102627524294885006e+02 -2.578448163563527373e+02
1792 1.722268075065803714e+02 3.690194471754484766e+02 -6.591197310158718210e+02
1793 1.412424182365648448e+02 3.230379433212983713e+02 -1.756925898764225167e+02
1794 1.611309531644801609e+02 3.717306902903283117e+02 -5.794758960333681443e+02
1795 1.686977050105342641e+02 3.800782599778585791e+02 -1.234225197915545209e+02
1796 1.464628201985615306e+02 3.897491200272488641e+02 -5.718009742599493848e+02
1797 1.444531894445535727e+02 3.448549913554279556e+02 -5.152418530785423627e+02
1798 9.061491305154049769e+01 3.160143008827290032e+02 -5.229728353545679056e+02
1799 1.482052406585426070e+02 3.079195326142089471e+02 -6.233008893742256760e+02
1800 1.480611080685630441e+02 2.405163140850190757e+02 -4.289149708856546113e+02
1801 1.318517392185749486e+02 2.608957094538982346e+02 -4.123497293353927944e+02
1802 1.353975067055434920e+02 4.076807090727179457e+02 -4.371890569534928659e+02
1803 1.392267101915203966e+02 3.400518055127586194e+02 -5.103653399885188264e+02
1804 2.292564526085625403e+02 3.655553760840184623e+02 -3.781872538239186383e+02
1805 1.340564047205843963e+02 2.725656573387686876e+02 -4.576891373903357021e+02
1806 1.860629549395525828e+02 3.533147918474987819e+02 -5.391919232518048375e+02
1807 1.939693439525435679e+02 3.546217475532484968e+02 -4.695489835934167786e+02
1808 1.360663803985225968e+02 3.290027293046887280e+02 -5.156933829645470269e+02
1809 1.515402860465692356e+02 2.633449906488285706e+02 -5.173935564680970600e+01
1810 1.223129175425274298e+02 3.519262766874389854e+02 -5.366813367452136845e+02
1811 1.507309659264865331e+02 2.915638457800087053e+02 -3.945123487266479287e+02
1812 2.039791072625084780e+02 3.685213747260386299e+02 -3.328451384260160353e+02
1813 1.886624648455181159e+02 3.031171143757783284e+02 -5.117946993135058733e+02
1814 1.568597388815833256e+02 4.095108194163885855e+02 -3.317305094305004332e+02
1815 1.944277913835248910e+02 3.479130177494580494e+02 -3.486933700992389618e+02
1816 1.191042901825276203e+02 3.355253792528383201e+02 -6.142599288776233379e+02
1817 8.427357449755072594e+01 4.242658460736683992e+02 -4.542455246022409483e+02
1818 1.089751885295263492e+02 3.989911609214777855e+02 -2.811228566993298159e+02
1819 1.896193661495344713e+02 3.923363446881685377e+02 -3.913688396137131917e+02
1820 1.634037307435646653e+02 4.010018736908177743e+02 -5.493514275983588959e+02
1821 7.114692390448180959e+01 3.783694847987089815e+02 -3.369553077208811374e+02
1822 1.326624017074937001e+02 3.410619798350380734e+02 -6.074221738122046190e+02
1823 9.589308297052048147e+01 4.111523046336278640e+02 -2.354725356129125942e+02
1824 8.060947716847294942e+01 4.265364616875185675e+02 -6.307639681610553453e+02
1825 1.366008286465075798e+02 3.310354336364780465e+02 -8.368052597934363348e+02
1826 1.617480906795244664e+02 3.253669884199389344e+02 -5.750877914210826702e+02
1827 1.944352316695731133e+02 3.104271477980482814e+02 -4.215929702394807350e+02
1828 2.187561409945483319e+02 3.205107005249183203e+02 -4.538401798075482816e+02
1829 1.633355866835918278e+02 4.158600933818979684e+02 -7.625068802600371782e+02
1830 1.380014837965136394e+02 3.261165438546786390e+02 -8.058265141185403309e+02
1831 1.606150988145382144e+02 3.645574072404378967e+02 -4.824231429989885100e+02
1832 1.961549015495693311e+02 3.374466480317578316e+02 -3.759756415206892370e+02
1833 1.673578401825507171e+02 3.275574876827686239e+02 -6.322175544218611094e+02
1834 2.078669844605610706e+02 3.822298671973285309e+02 -2.725585685941093743e+02
1835 1.092771047315327451e+02 2.914925562715188789e+02 -5.136117553105506204e+02
1836 1.523770938675734214e+02 3.175513024927486185e+02 -2.485683577449200357e+02
1837 7.762292871956015006e+01 3.175678174545982984e+02 -3.779001818473659000e+02
1838 4.656328290555393323e+01 2.540767036652387105e+02 -5.924351779128907083e+02
1839 8.682946817053016275e+01 3.321618712026584035e+02 -5.072636247082779164e+02
1840 3.260764116659993306e+01 2.635595019742086151e+02 -5.160792701784431529e+02
1841 6.658032867952715605e+01 3.000562609915587018e+02 -7.176561108853649102e+02
1842 1.166622791415429674e+02 3.563009469340286159e+02 -5.302719639774735469e+02
1843 2.189976705895969644e+02 3.043252317900778507e+02 -4.530358831749371689e+02
1844 8.381907354650320485e+01 3.168184425106983326e+02 -5.472230742379215371e+02
1845 2.320701221214840189e+02 2.671283438632981415e+02 -4.820718465352222211e+02
1846 1.937652186584891751e+02 2.671488357191683463e+02 -5.753102329971086419e+02
1847 2.484393225955427624e+02 3.636469732853684036e+02 -4.102498905407180700e+02
1848 1.253376631215214729e+02 3.478311350229087111e+02 -1.834565288768187656e+02
1849 1.552248859835090116e+02 2.955833256978785357e+02 -4.134450499722464087e+02
1850 1.044489096475299448e+02 3.401445774574785901e+02 -2.835767605566359748e+02
1851 1.582001804725150578e+02 2.702646899599485550e+02 -3.548878048346160767e+02
1852 1.674815178305143490e+02 3.327030092709883320e+02 -6.651452603893881133e+02
1853 3.247832559252856299e+01 3.311620985885483606e+02 -3.971286388597550854e+02
1854 1.437795355385751463e+02 4.432869262652484394e+02 1.804133444338159364e+01
1855 1.181157371875015087e+02 3.479072399692586259e+02 -5.076685711228375339e+02
1856 2.387169873825623654e+02 2.708229334731386189e+02 -4.211939884307230386e+02
1857 1.634102962395409122e+02 3.601506748152878572e+02 -8.096161345670983565e+02
1858 1.379565537495072931e+02 4.227891919339590459e+02 -4.691937668396695358e+02
1859 1.029687113855034113e+02 3.160097511706580917e+02 -5.255569915215381798e+02
1860 9.305165438551921397e+01 3.688869704780381653e+02 -4.618791966571793637e+02
1861 1.998844211245304905e+02 4.645517626906585065e+02 -4.690180251053249094e+02
1862 2.317889407775364816e+02 3.320222829706381162e+02 -4.367399700240574134e+02
1863 1.636608973525580950e+02 3.112178762195981108e+02 -1.377193684326076095e+02
1864 1.889536500695394352e+02 3.478554753702983362e+02 -4.729462007668804517e+02
1865 1.182905612314934842e+02 4.175728433756585218e+02 -8.386149230330482851e+02
1866 1.404843263765797019e+02 3.379061832590487029e+02 -5.399217933059899224e+02
1867 1.436213738775113598e+02 3.366330823859489101e+02 -2.864889466565460339e+02
1868 5.469127928756643087e+01 4.095188325065282697e+02 -6.068094640265114776e+02
1869 1.593865780275082216e+02 3.516565733561392335e+02 -6.079782974632371406e+02
1870 1.345229087874758989e+02 3.630994596193286270e+02 -1.145533672701291295e+02
1871 2.254459886565455236e+02 3.703209729831278310e+02 -3.560559803968009760e+02
1872 1.836868952304939739e+02 3.701558613036986571e+02 -3.895874712188656872e+02
1873 7.875923395348945633e+01 4.065546659429182910e+02 -2.643732078312275462e+02
1874 8.495277354447171092e+01 3.353297343119184006e+02 -5.577859287175778036e+02
1875 1.648074251374928281e+02 2.950381729789187375e+02 -6.469461512080059720e+02
1876 9.768764330557314679e+01 2.765645293003581173e+02 -1.342048414347611356e+02
1877 1.638681012474698946e+02 2.167079002272284924e+02 -2.759754399638652558e+02
1878 1.849014141884981655e+02 3.614141806180687126e+02 -3.855708065405864318e+02
1879 1.863931514845462516e+02 3.241323800352183753e+02 -2.690726203632945044e+02
1880 1.734363301555276848e+02 1.917034375759985778e+02 -3.300102314054595922e+02
1881 1.411167660825303756e+02 3.143982508196686467e+02 -8.358267354306253765e+02
1882 1.281832446284824982e+02 2.578387021025782815e+02 -4.629670904939300726e+02
1883 1.074737668065354228e+02 3.403868325308085332e+02 -1.837652214628768093e+02
1884 9.588003324554301798e+01 2.123101376569884451e+02 -4.549630319797535662e+02
1885 8.817876203154446557e+01 2.772106813062082438e+02 -4.578448708892233867e+02
1886 1.043899801294901408e+02 2.729775428042985368e+02 -1.406667329319390092e+01
1887 1.580230220864759758e+02 3.401228559622086323e+02 -4.696776166870041607e+02
1888 1.528961067094933242e+02 3.177776705956684964e+02 -4.162300704704280747e+02
1889 8.912552605953533202e+01 3.342554861230782990e+02 -4.796595507746946510e+02
1890 1.088508316305815242e+02 2.871733621174489599e+02 -5.829595539302644056e+02
1891 3.236830507055856287e+01 3.328872878409083569e+02 -7.053863315439881490e+02
1892 8.903274359751958400e+01 2.001318179956078893e+02 -3.304729100067870604e+02
1893 2.206922856355085969e+02 2.469720565878778871e+02 -5.827095603706313796e+02
1894 1.222745260455412790e+02 2.363795603792887050e+02 -3.322621283438169257e+02
1895 1.907583766105817631e+02 2.436622782004887995e+02 -4.335223007943308176e+02
1896 1.597163501455797814e+02 2.935258707572884305e+02 -5.246733944562787428e+02
1897 1.091959761505713686e+02 3.414438404982684006e+02 -2.920997663702469254e+02
1898 1.190841195635730401e+02 2.697863008950289441e+02 -4.730436610133775730e+02
1899 1.804918616274953820e+02 3.205289487652889875e+02 -3.519621655369680866e+02
1900 2.221166865495615639e+02 2.484505047546781498e+02 -7.983451455189770058e+02
1901 1.750058270535082556e+02 2.710888624272483867e+02 -6.311334574529608972e+02
1902 1.120519571415497921e+02 3.053025249481279388e+02 -2.523500564647895885e+02
1903 1.280332584175048396e+02 2.028646641508485118e+02 -4.558846925460523494e+02
1904 5.443342606647638604e+01 2.763323383284687225e+02 -3.259279604317824806e+02
1905 9.033952129754470661e+01 2.204402468421285448e+02 -2.492197784039504143e+02
1906 1.515982696635765024e+02 3.432892309045782895e+02 -3.295900318854163515e+02
1907 1.121060667145648040e+02 3.146234698187290633e+02 -4.447941418524363257e+02
1908 1.465880425375071354e+02 2.590163875710586581e+02 -5.216734012558260929e+02
1909 2.332366787795908749e+02 3.183496108491981431e+02 -4.919664396294411404e+02
1910 3.092532065254636109e+01 3.290669324987884465e+02 -4.473688607020383188e+02
1911 1.091465133795281872e+02 3.122962204745581403e+02 -4.240387268079791170e+02
1912 1.044158679625252262e+02 2.594111226610684753e+02 -2.616406642240494307e+02
1913 1.805419769865693524e+02 3.014008898964884793e+02 -5.595395004838120485e+02
1914 2.188376959274755791e+02 2.698410074282392088e+02 -4.474131855911894036e+02
1915 2.192518710505100898e+02 3.630215634756186773e+02 -8.560410175037233103e+02
1916 1.281509938425151631e+02 3.963702030812291923e+02 -7.445521686799132794e+02
1917 1.926682722415425815e+02 3.478769410367685850e+02 -5.015833719078725608e+02
1918 1.039957502255565487e+02 3.559840810629684711e+02 -6.221539131761778663e+02
1919 1.530675954325706698e+02 4.084238999786184650e+02 -4.675389429294090746e+02
1920 1.626391872194944881e+02 3.123322366119082290e+02 -6.777143478156469882e+02
1921 1.207159012274933048e+02 4.452394213518182369e+02 -5.921692490245112594e+02
1922 8.797601810755440965e+01 3.162675773323280737e+02 -3.975694419128712411e+02
1923 1.498427030465682037e+02 2.656147822567381809e+02 -2.600162787085220089e+02
1924 1.924224551235092804e+02 5.193881355406483635e+02 -5.523823557422514341e+02
1925 1.802995059445383959e+02 5.327188495918881017e+02 -7.970376303330555174e+02
1926 2.483718784485245124e+02 4.928577599357386134e+02 -3.989090848345550739e+02
1927 3.247824150194646791e+02 4.427487132677078989e+02 -6.606201860049344532e+02
1928 2.218268416385399178e+02 4.365563359070383740e+02 -2.878689988650924079e+02
1929 1.951992083985824138e+02 3.986874790054180266e+02 -3.805627497092060025e+02
1930 3.286713592765154317e+02 3.941506488205386631e+02 -2.273847116620514726e+02
1931 2.929113598684780300e+02 3.661921086296679277e+02 -7.252022056831095824e+02
1932 2.132614828085061163e+02 4.058132267731180036e+02 -1.093515826843924515e+03
1933 1.364522237975616008e+02 4.048624511821690248e+02 -5.353726077273635156e+02
1934 1.976028379754861817e+02 3.650916874358481437e+02 -4.529359190954219798e+02
1935 3.029503270285204053e+02 4.646936275452380869e+02 -6.818386446806712229e+02
1936 2.998580052285687998e+02 4.407183933247188179e+02 -8.694334192293044907e+02
1937 2.755716523015289567e+02 4.217622740579981837e+02 -6.170954069955652130e+02
1938 2.425027783365221694e+02 3.704458322611690164e+02 -6.373024147812059255e+02
1939 2.170869606615160592e+02 3.646905108995288174e+02 -7.122716210969191479e+02
1940 1.517570936015690677e+02 3.789743642055782402e+02 -3.401557669303750799e+02
1941 1.132022714575286955e+02 3.187524433331091132e+02 -1.232556885623772303e+02
1942 2.187507529705762863e+02 3.706104196376982145e+02 -9.157542168659090294e+02
1943 1.363236191315227188e+02 3.233189909303091554e+02 -6.634929731285026264e+02
1944 1.813361442855093628e+02 3.615701219015290917e+02 -3.534858770364112388e+02
1945 1.960264086815295741e+02 3.176232359627583719e+02 -5.006797958999029561e+02
1946 1.275610138305346482e+02 3.832938017210890393e+02 -5.486249859684818375e+02
1947 1.014162362915230915e+02 3.371623699799683891e+02 -4.653928156732592925e+02
1948 1.286927083085174672e+02 2.792274498533479345e+02 -3.905590168972386209e+02
1949 1.891346370245446451e+02 3.383045914345184428e+02 -4.685429466819933850e+02
1950 1.481067490415880457e+02 3.931388819220483128e+02 -2.947072189488051777e+02
1951 1.703129705935716629e+02 3.163091456114279936e+02 -4.201837888097606424e+02
1952 1.959120042355498299e+02 3.107139960661588702e+02 -5.999143359415319310e+02
1953 9.799656762654194608e+01 3.925038605939289482e+02 -3.555409297441589729e+02
1954 1.685452559755649418e+02 2.956292239128679284e+02 -4.800441738184030669e+02
1955 1.679832284335279837e+02 2.753107432386277651e+02 -1.908870014725802378e+02
1956 1.533421968855545856e+02 2.653440754512985222e+02 -2.820281476753456786e+02
1957 1.751622715075500309e+02 3.674754626774983990e+02 -4.437604965939794397e+02
1958 1.420141835025860928e+02 3.537152011091184249e+02 -7.058945407363038385e+02
1959 1.022481953264796175e+02 2.842321139112182209e+02 -9.393688097631520577e+02
1960 1.399542839995701797e+02 3.556079928368189940e+02 -7.213972572754116754e+02
1961 1.788810692105325870e+02 2.507570496341186299e+02 -4.604546591675917853e+02
1962 1.131927870875224471e+02 3.583277023699783967e+02 -3.925810891113874845e+02
1963 2.432758433055132627e+02 3.535631494803483292e+02 -8.267532723656931921e+02
1964 1.696788420095108449e+02 3.138297262195883377e+02 -3.048769656786118389e+02
1965 9.899444378149928525e+01 3.056597928020883046e+02 -1.894418914778420060e+02
1966 1.618647658435511403e+02 3.941565870552985871e+02 -5.872920690170410580e+02
1967 1.921577404955169186e+02 3.689693657955285744e+02 -5.210458975137962625e+02
1968 1.620117911375127733e+02 3.666507707181281148e+02 -4.045541866010528338e+02
1969 1.675690951385186054e+02 3.725808057798385562e+02 -5.331776890324138094e+02
1970 1.936505530014983378e+02 3.482273391077387714e+02 -5.873917694998709749e+02
1971 8.830620347353396937e+01 3.518862221837089237e+02 -3.524606719409258062e+02
1972 1.348053062655963004e+02 3.391603945830183875e+02 -4.045398508649685141e+02
1973 1.204705542995943688e+02 2.898747160122084097e+02 -6.246455764710977974e+02
1974 8.302910856256494299e+01 2.647628660408381620e+02 -5.873027750928794148e+02
1975 5.610547270451206714e+01 2.528412389549184809e+02 -3.521132855935593966e+02
1976 8.353455758950440213e+01 3.301884267786881537e+02 -2.465895842464531711e+02
1977 1.324678269045543857e+02 2.756527894226483113e+02 -8.653537894033458997e+02
1978 3.976260800153249875e+01 4.382045452855791154e+02 -5.332894273647228829e+02
1979 1.858365840225014836e+02 3.797908558597291631e+02 -3.974940865761822693e+02
1980 1.075623131515458226e+02 2.711773247288883795e+02 -2.822538491313363807e+02
1981 1.120064863474690355e+02 2.677698353541891265e+02 -4.774333279943522825e+02
1982 1.431709465895546600e+02 2.909683759685985933e+02 -1.585867993862271987e+02
1983 5.063733248953940347e+01 2.638742356986585946e+02 -4.693688317938852492e+02
1984 6.518064123357180506e+01 2.411145191565683490e+02 -3.977020114931142984e+02
1985 8.959360690752509981e+01 3.194303625281982022e+02 -4.315176632362380928e+02
1986 9.856349172536283731e+00 2.562882200104786534e+02 -7.958091258019384213e+02
1987 7.155795045953709632e+01 2.176132381584584436e+02 -3.188850614062395721e+02
1988 9.976485780754592270e+01 2.531272550295088877e+02 -1.612461338085540774e+02
1989 7.567609863454708830e+01 2.384618753582990394e+02 -5.466772731794088713e+02
1990 1.955600222134962678e+02 2.800080999642486859e+02 -6.653703507618176900e+02
1991 9.220245490153320134e+01 3.385570931381180344e+02 -3.761787205441107744e+02
1992 1.440769305695430376e+02 3.331743433691890459e+02 -6.871408690344533170e+02
1993 1.027200652815517969e+02 3.762341800716485523e+02 -5.352848106066462606e+02
1994 1.151585759945446625e+02 2.941669800560384829e+02 -5.994965630066828908e+02
1995 1.452208266064990312e+02 3.300288088947090728e+02 -5.386850470077617956e+02
1996 1.536282600944978185e+02 4.838340945204181480e+02 -7.331217392180418528e+02
1997 1.174039577984949574e+02 3.089175038225184835e+02 -8.158142581125155175e+02
1998 1.680296024236013182e+02 1.881307330061981702e+02 -6.597160101140119650e+02
1999 2.087825708545278758e+02 2.671420818273281839e+02 -7.919400873241827412e+02
2000 1.869585070165339857e+02 3.452718948543888473e+02 -3.760257370363244718e+02
2001 1.667828185205580667e+02 3.666509936750690031e+02 -3.203708602037538640e+02
2002 1.928832975905388594e+02 3.269529211918479632e+02 -4.029423079109016612e+02
2003 1.393565829544677399e+02 2.545529233861889224e+02 -5.303643198123451157e+02
2004 1.490578071345225908e+02 3.550734202781486601e+02 -2.441635999639997294e+02
2005 1.050173044475959614e+02 2.035842976573485430e+02 -4.125705177081251804e+02
2006 1.662794676924822852e+02 2.363722418227880553e+02 -1.912784743447946596e+02
2007 1.478376229245332070e+02 2.820745789980182963e+02 -6.684146179509958756e+02
2008 -3.499675727344583720e+01 2.858611282726687932e+02 -4.580716567514099324e+02
2009 1.089602680649841204e+01 3.068637079079690011e+02 -5.319866619561242942e+02
2010 6.971277127251960337e+01 3.382758258200783530e+02 -3.435129492299474805e+02
2011 1.032936236035311595e+02 3.644089059231182546e+02 -3.516212568868193671e+02
2012 9.247021754953311756e+01 3.004380302686186042e+02 -4.601817548899142025e+02
2013 4.906707420753082260e+01 2.612810482534687253e+02 -4.584279263386064258e+02
2014 7.519626177556347102e+01 2.782409499582590797e+02 -8.006086293744093609e+02
2015 1.048709766365354881e+02 2.476478971641881799e+02 -1.820554981884192784e+02
2016 6.437033990450436249e+01 3.042179142726381542e+02 -3.604618433138718956e+02
2017 1.609655293449759483e+01 2.890043244214784863e+02 -6.375494859040557003e+02
2018 9.414151669549755752e+01 2.865726140215983833e+02 -2.790161379568934876e+02
2019 1.196509659360162914e+01 3.290412298825285689e+02 -1.938668099133759029e+02
2020 1.520438900724984705e+02 2.679793310304485203e+02 -5.303184940861735868e+02
2021 7.294218406348954886e+01 3.243126672881180639e+02 -4.288380147308319010e+02
2022 1.216302330405451357e+02 2.155573202830382797e+02 -1.787133699132093057e+02
2023 1.275950846215127967e+02 2.297840767216684981e+02 -4.151916610035808617e+02
2024 8.202427601354429498e+01 2.331273127347085392e+02 -2.794195188023304581e+02
2025 1.232666683315183036e+02 2.376241469822480212e+02 -4.869004152502863008e+02
2026 7.420603139052400365e+01 2.833435456047091066e+02 -4.895005809622176116e+02
2027 1.463284439365379512e+02 3.235339880192786950e+02 -2.576992472657199755e+02
2028 1.173930537095875479e+02 3.304917724772085421e+02 -5.214483395911340722e+02
2029 1.126215567614999600e+02 3.268892502282287751e+02 -4.082359950477036250e+02
2030 1.383674025875516236e+02 3.552314704003883890e+02 -3.805476504991525530e+02
2031 1.344841533214785159e+02 2.757633233557180574e+02 -7.609480140825216949e+02
2032 9.993509730056393892e+01 3.516479558276478201e+02 -4.566212104077588947e+02
2033 9.747962735156761482e+01 2.645446170774685015e+02 -4.659932184122810668e+02
2034 5.808145461551612243e+01 3.477336255031686960e+02 -6.839972614521748255e+02
2035 1.306236224485328421e+02 2.578815233860386797e+02 -5.792430748541555658e+02
2036 1.687750371215515770e+02 2.916924541703783689e+02 -1.141728705609773158e+02
2037 1.295143547065090388e+02 2.648667510939185377e+02 -5.394125306956065060e+02
2038 1.249780023315106519e+02 2.903097491574790183e+02 -5.116843064337698479e+02
2039 1.668582123405067250e+02 4.065946741797388313e+02 -1.857963023448457136e+02
2040 2.011598469954915345e+02 3.235992627366786110e+02 -3.975851354336984400e+02
2041 2.028971425035852008e+02 3.754222688593581552e+02 -3.148943523582009902e+02
2042 2.205403185595059767e+02 2.112364173427686183e+02 -2.388449880123735625e+02
2043 8.771662938949884847e+01 3.966948380814183110e+02 -7.362940202935417346e+02
2044 1.703819617115077563e+02 3.337617113856185824e+02 -4.101879612845305587e+02
2045 1.034777328855125234e+02 3.398018797249687850e+02 -3.138726423399868963e+02
2046 1.644933965325471945e+02 2.492900620005684686e+02 -6.235470815606199722e+02
2047 9.605733574251644313e+01 2.640844161398981669e+02 -6.601541369687979568e+02
2048 1.109993362415698357e+02 2.825788639723386950e+02 -1.529426933308692469e+02
2049 1.342869828715338372e+02 2.616804832476091178e+02 -2.152300553158323453e+02
2050 1.059086089425254613e+02 3.706673179868585066e+02 -6.489401368270364401e+02
2051 1.026531822405522689e+02 2.181023666056389629e+02 -5.735688228983960926e+02
2052 1.471386705405311659e+02 2.958394779817090239e+02 -5.344539668087486461e+02
2053 9.535520156152779236e+01 2.748998677644185591e+02 -2.611918298628215780e+02
2054 9.918691297253826633e+01 2.696463638190480196e+02 -2.200997103555125989e+02
2055 5.156076399551238865e+01 2.182532358691878471e+02 -5.576321542052863833e+02
2056 1.539314386994810775e+02 3.270476365174990860e+02 -4.675251383159406942e+02
2057 1.279393622915376909e+02 2.418734597827888138e+02 -3.584369698630183620e+02
2058 1.427254537075059488e+02 3.007149500478581103e+02 -3.844638013612101872e+02
2059 5.559314580052159727e+01 1.941386822456479422e+02 -2.970427122820025261e+02
2060 8.807191219355445355e+01 1.499444723940887343e+02 -4.875357388799384353e+02
2061 8.034383503155549988e+01 2.583876304928280661e+02 -6.915496681531394643e+02
2062 -1.508637512242421508e+01 2.590394538156479030e+02 -3.930677069057786639e+02
2063 5.057209743256680667e+01 3.208428078853285115e+02 -5.135029776825405179e+02
2064 8.460986722458619624e+01 2.879018232067082863e+02 -5.301819320415864922e+02
2065 6.804589122359175235e+01 2.065032220818084170e+02 -3.360643058329009705e+02
2066 6.299248877447098494e+01 3.180756065637779102e+02 -3.372257410432117695e+02
2067 1.023388979785377160e+02 3.199472591063686195e+02 -4.669338637354900925e+02
2068 5.490657235751859844e+01 2.443593057351590687e+02 -4.127854935405889591e+02
2069 1.163615437735570595e+02 2.631454650389478047e+02 -1.168817754349883842e+02
2070 6.102489740250166506e+01 2.000243306384882089e+02 -6.620184457962099600e+01
2071 1.002747226475621574e+02 3.103245805676278906e+02 -5.838878792951232981e+02
2072 1.149215588454972021e+02 2.823413238896082476e+02 -2.939519735641176226e+02
2073 9.404119828948751092e+01 2.326633647551389004e+02 -7.957684360088336462e+01
2074 1.011763335545547307e+02 2.533226853020887575e+02 -4.431240602501230228e+02
2075 1.667465678084990941e+02 2.508518463743985194e+02 -5.769273758080694279e+02
2076 1.447582488795160316e+02 2.112486302575489390e+02 -4.446311508503300729e+02
2077 1.194724970955285244e+02 2.282543136859085280e+02 -4.003904492879502186e+02
2078 2.270940031735226512e+02 1.654722373028780567e+02 -6.230934933776044460e+01
2079 8.933766024757642299e+01 2.017708532840379121e+02 -3.400369934037688608e+02
2080 3.973814239754574373e+01 2.700260099989491209e+02 -2.800802595612302639e+02
2081 1.043859195835539140e+02 2.783916417110685870e+02 -7.196225625765592895e+02
2082 1.539758551745908335e+02 2.847410831538090861e+02 -7.290864833450003744e+02
2083 5.559506606752984226e+01 3.480387350850687653e+02 -5.636549744507744890e+02
2084 8.208871787553653121e+01 2.995586493270384381e+02 -4.828082124113292366e+02
2085 1.412010241785319522e+02 2.672955383110584080e+02 -4.709655845560698708e+02
2086 5.087319866952020675e+01 2.199984804083787822e+02 -2.478847703841861687e+02
2087 5.296788522152928635e+01 3.064919931835884199e+02 -9.628880096698986790e+02
2088 8.482635723747080192e+01 2.960338936798589202e+02 -3.170025318330315258e+02
2089 1.176817419445142150e+02 3.632064529864683209e+02 -7.044567799126750742e+02
2090 1.924229616165393963e+02 2.685577017027680995e+02 -2.246575599914534394e+02
2091 1.441180722735007294e+02 3.201658349076587911e+02 -9.411516058413436667e+02
2092 1.944815156934782863e+02 3.777439205225682599e+02 -3.499990391384577038e+02
2093 2.130773695945390500e+02 3.938286319318485766e+02 -4.657403618511757486e+02
2094 1.591304977945401333e+02 3.300766624890084131e+02 -6.236267147834420257e+02
2095 1.545506327555049211e+02 3.545879805933991520e+02 -2.623160257622075733e+02
2096 1.516103190285502933e+02 2.036790724367583607e+02 -5.923811037929157237e+02
2097 1.037022047945065424e+02 2.956729034041582054e+02 -8.013321299906222066e+02
2098 1.078766234285430983e+02 3.881245140240180262e+02 -7.624817009151477123e+02
2099 1.813367269815062173e+02 2.892912145945183511e+02 -1.852002528764767249e+02
2100 7.951400908851064742e+01 2.702219899769679614e+02 -7.243831010565116912e+02
2101 1.458840108984732069e+02 3.304155567424886613e+02 -4.499963258953267200e+02
2102 1.358941334295086563e+02 2.475707773692984119e+02 -4.600367817525681744e+02
2103 1.527071981585468166e+02 2.504718777286889235e+02 -7.984620626563662427e+02
2104 1.281072284014662728e+02 3.768161180334782330e+02 -2.097011188520594942e+02
2105 2.246399405164993368e+02 2.179053891042485702e+02 -7.831608145415410718e+02
2106 1.071250438685528934e+02 3.188004822214379601e+02 -5.995769665057383691e+02
2107 1.817422173055238090e+02 2.955317881194687288e+02 -8.353250660530617324e+02
2108 1.517247983025154099e+02 3.312719135398783692e+02 -9.152935380901311646e+02
2109 1.881641360064968467e+02 3.522832139126385300e+02 -3.351687523587622195e+02
2110 1.078172395355068147e+02 3.305441458114282796e+02 -3.329757196871369160e+02
2111 2.188158827295410447e+02 2.882406978383178284e+02 -4.739584214095451671e+02
2112 1.895563257285393775e+02 2.814891063811792264e+02 -7.116494935199361862e+02
2113 2.039734872965491377e+02 2.690286568600886312e+02 -4.504308281206329525e+02
2114 1.321592860895325430e+02 3.588864585657784119e+02 -1.131725429465558079e+02
2115 4.406383409752743319e+01 3.262380072947280496e+02 -3.662570330998451027e+02
2116 6.302540632052114233e+01 2.079788997694586214e+02 -3.218254242747166813e+02
2117 1.224777758255368099e+02 2.586548363245883593e+02 -5.323073945912466343e+02
2118 7.725402353354729712e+01 1.877865258501478820e+02 -5.188415159070118534e+02
2119 1.457681596915936098e+02 3.199072763269077768e+02 -3.027125691907707505e+02
2120 7.026134987256955355e+01 3.739733522254982745e+02 -5.332577631126123379e+02
2121 8.228054564649937674e+01 2.698672979422681237e+02 -2.686235324808146743e+02
2122 8.838149732653982937e+01 2.473885697380283091e+02 -6.488811820789176181e+02
2123 6.702554603450698778e+01 1.636877329887684027e+02 -7.425648864916126968e+02
2124 1.121931150465388782e+02 3.087841641884779165e+02 -5.769687207349722939e+02
2125 1.334920440525165759e+02 2.956194889971984594e+02 -4.612711150595661138e+02
2126 7.137162320647621527e+01 2.392811322644984102e+02 -4.449514676578659760e+02
2127 1.821625515705090947e+02 2.230480634080986420e+02 -5.333098219353577178e+02
2128 1.273914377405308187e+02 2.640225872009586965e+02 -3.279641062615888245e+02
2129 9.356983976048650220e+01 2.603040517931485738e+02 -5.604055984980207086e+02
2130 1.052087216635118239e+02 2.192305012818578689e+02 -9.629567212257079234e+01
2131 1.268934566015377641e+02 1.999754519415882896e+02 -3.249772539702599374e+02
2132 1.404796777535229921e+02 2.349846539101881717e+02 -2.857437033128405233e+02
2133 1.159112879455205984e+02 3.240536938390387149e+02 -3.145947812472909391e+02
2134 -4.570506748510524631e+00 3.276879192327078272e+02 -4.211799985779539952e+02
2135 1.617279281025985256e+02 3.209807376059789021e+02 -5.790466169473327227e+02
2136 9.160208695859182626e+01 3.880290027403680142e+02 -6.562192262999639070e+02
2137 1.536297491525183432e+02 3.103500875448089573e+02 -4.723563467570314174e+02
2138 2.489046810125582851e+02 4.059438594724488212e+02 -7.858212769526152215e+02
2139 1.399351914955186658e+02 3.930814176152089203e+02 -2.067185699973430530e+02
2140 2.304343775935121812e+02 3.609921331939985976e+02 -4.468176084624150235e+02
2141 2.190712538535008207e+02 2.781366601432682728e+02 -6.822728634862310173e+02
2142 2.488718583135632798e+02 3.475537216730790533e+02 -5.332996257039600323e+02
2143 1.638666948925820179e+02 3.482138036622482105e+02 -5.980438150214757798e+02
2144 2.547522496695164591e+02 3.628443440406281297e+02 -6.560252414317865259e+02
2145 1.825030437185196206e+02 3.214614952900083154e+02 -3.754838511401712822e+02
2146 2.259562441355083138e+02 2.536360559510085295e+02 -1.933950100458795589e+02
2147 1.821442308775731362e+02 3.190727913489481580e+02 -4.023952019696934030e+02
2148 2.210785265835584141e+02 3.195760639885984347e+02 -3.547162919150491689e+02
2149 2.387649548245244659e+02 3.655302543935786161e+02 -5.491578050791573560e+02
2150 2.013611907085869461e+02 4.413597263527281029e+02 -9.198307412301866179e+02
2151 2.208345990465022624e+02 3.979712730266583094e+02 -4.973168576523796673e+02
2152 2.219518724775407463e+02 3.972302650486981292e+02 -7.292692854983902180e+02
2153 2.086342852165107615e+02 3.382967882337288756e+02 -3.147993830064285135e+02
2154 8.709953817253699526e+01 2.735031154345078903e+02 -5.843610214287501776e+02
2155 2.687262619525426999e+02 4.088841067661187481e+02 -8.001970437202148787e+02
2156 8.442597523750737309e+01 3.721191891719981868e+02 -9.831898236126735355e+02
2157 1.584481679475284182e+02 4.058528724830684951e+02 -9.180246503452900697e+02
2158 1.790760970715200529e+02 3.250078351315678447e+02 -5.497035743610688314e+02
2159 1.655522456195321865e+02 3.260612823753981502e+02 -6.979781114389186314e+02
2160 1.172936083745444193e+02 3.205074626362384151e+02 -9.556073624757597145e+02
2161 6.258815701847197488e+01 3.599136216951983442e+02 -2.483585207266870611e+02
2162 1.696010559375281446e+02 2.959196805982983278e+02 -4.016689411435789907e+02
2163 1.598241660435451195e+02 3.751073212726978454e+02 -8.384925924046743830e+02
2164 1.054000405994593166e+02 2.824129767171079948e+02 -3.360805038146357333e+02
2165 1.807655907945591025e+02 3.269533704478981235e+02 -1.253683084014300420e+02
2166 1.603629554715589620e+02 3.535370329190591292e+02 -5.293364350469611281e+02
2167 8.308636970649240538e+01 3.700215519343892083e+02 -2.447272169034972080e+02
2168 8.580335977248614654e+01 3.788702236919289135e+02 -6.136646698896737462e+02
2169 2.181754179395502433e+02 3.293234678667786284e+02 -3.612932512410718573e+02
2170 1.542448897655121982e+02 3.733052883800883137e+02 -6.373202218388586289e+02
2171 1.467874526505474932e+02 4.433441354823080474e+02 -3.823686277612085291e+02
2172 2.475494214895879850e+02 2.964099062053783200e+02 -4.539259700944480187e+02
2173 1.821899176475126296e+02 2.997093908083688802e+02 -3.721376850274972412e+02
2174 1.925268614505766891e+02 3.305871603291179781e+02 -5.169324495378979236e+02
2175 2.951478012785664760e+02 3.899663354845888534e+02 -3.610500915167490348e+02
2176 1.690867412835359573e+02 3.800654948245382911e+02 -3.266375889833674364e+02
2177 1.631356272035045549e+02 3.498080867322087215e+02 -5.301357436381980506e+02
2178 1.884853385705500841e+02 4.035009467893678448e+02 -3.790039436103791672e+02
2179 2.511881123094935901e+02 4.188522381200082236e+02 -6.313482055536421740e+02
2180 2.049580384725122713e+02 3.377713200183279696e+02 -3.811086792146190874e+02
2181 2.305939757275045849e+02 3.131112154256388749e+02 -5.978394714560441798e+02
2182 2.193064276365330443e+02 4.383663179572185982e+02 -4.226673182622169520e+02
2183 2.058989150715060532e+02 4.009953566809081167e+02 -6.641156293099684262e+02
2184 2.160688014445477165e+02 4.165893046882383715e+02 -5.066097213949797720e+02
2185 2.273439102044794708e+02 4.150205768978985361e+02 -2.802558600694071629e+02
2186 2.081007868335000239e+02 3.588756367654186761e+02 -3.967874009366860832e+02
2187 1.729132723124930635e+02 2.861443958106583523e+02 -4.133005574804889761e+02
2188 2.390872341605136171e+02 2.567083829605480787e+02 -3.768820173216405465e+02
2189 1.339429439275409095e+02 2.939123318822985311e+02 -1.388860445020999634e+02
2190 1.135838571305503137e+02 2.684647522670684339e+02 -3.292282801505611474e+02
2191 5.122121008351678029e+01 3.489313218211882486e+02 -8.985234635071852836e+02
2192 1.134581526185502298e+02 2.146511601972788412e+02 -4.622217977590889291e+02
2193 1.598355382745503448e+02 2.116954147770084091e+02 -5.985366018727977462e+02
2194 1.333757686404860578e+02 2.010236950834878371e+02 -8.222885108512089118e+02
2195 1.135158984625595622e+02 2.186213258598882021e+02 -4.421345371758191050e+02
2196 1.049570311934803613e+02 1.922000851937782500e+02 -3.866847233589214738e+02
2197 1.145490338235395029e+02 1.532627847391286195e+02 -5.373825919331181922e+02
2198 1.647598787095630541e+02 2.687195426402286103e+02 -5.345089077305819956e+02
2199 1.240910870505031198e+02 2.566957033557982868e+02 -2.917467492207392183e+02
2200 2.028419611254939809e+02 3.314454386133884327e+02 -5.247867893513559920e+02
2201 2.253272376084933057e+02 3.474477283204987543e+02 -4.694729850357138048e+02
2202 9.406797648651991040e+01 3.339605999793684532e+02 -5.392251411185814192e+01
2203 1.037197642035316676e+02 2.660352068616284669e+02 -6.513900274230491050e+01
2204 1.521728743525454774e+02 3.199774480066989781e+02 -1.303723793140333328e+03
2205 1.151041595225105993e+02 2.611116488598681826e+02 -3.253887321537119988e+02
2206 8.975608426250983030e+01 2.548431811168084096e+02 -5.967733896358374750e+02
2207 8.475751791155198589e+01 3.963099484060385294e+02 -5.278412985464642588e+02
2208 2.233029150565271266e+02 4.046866518672186430e+02 -4.192548446500339310e+02
2209 2.006650241435854696e+02 3.015134880480991342e+02 -6.013271951227434329e+02
2210 9.943549088656436652e+01 2.381519013109782463e+02 -5.114951143408482039e+02
2211 2.009812509805778973e+02 3.353801959807587991e+02 -6.088786403620686087e+02
2212 1.049677622235030867e+02 3.122793684981779734e+02 -3.799967836662485752e+02
2213 1.621736407245625742e+02 4.447192124290486390e+02 -8.820532125005806847e+02
2214 1.210967830084846355e+02 4.302605270900385221e+02 -4.092031529140651855e+02
2215 8.933049900451442227e+01 2.488101116568577709e+02 -7.241064971874063758e+02
2216 1.031732354374835268e+02 2.607543458507889227e+02 -3.968677102945609931e+02
2217 9.895022581750527024e+01 2.674772700296789480e+02 -4.761518320654959098e+02
2218 1.419178485625889152e+02 1.922039580199580087e+02 -2.296010788909638336e+02
2219 1.653215636765817180e+02 2.880307505579285134e+02 -1.241736632851589377e+02
2220 1.609002102545928210e+02 2.786069902939780150e+02 -1.994818093920343358e+02
2221 2.024095760215423070e+02 2.335984892095584655e+02 -3.443418108819913073e+02
2222 1.886533126074937172e+02 3.051710639175089455e+02 -7.341332530902772078e+02
2223 1.362652286835364066e+02 3.379748727019687067e+02 -6.930309990105862425e+02
2224 1.457153468935866840e+02 3.333976876252490911e+02 -1.706307420719506069e+02
2225 1.039781607545446604e+02 2.770645665492684202e+02 -5.919024601838909803e+02
2226 1.645184255775529891e+02 2.672797682086984423e+02 -3.207022146120962134e+02
2227 4.709451089258072898e+01 2.195928678037580539e+02 -2.668459734751146470e+02
2228 6.218754027748946100e+01 2.730570717244090702e+02 -4.388925200881077444e+02
2229 5.723481665854342282e+01 2.772660034647788052e+02 -2.514788013293113806e+02
2230 9.322758428851375356e+01 1.962827341785077806e+02 -3.891575272986972323e+02
2231 8.013027136749587953e+01 2.464996887347488155e+02 -3.591313850224924522e+02
2232 7.464547503751236945e+01 2.740065419976781413e+02 -5.848910374851170673e+02
2233 9.642367397254565731e+01 3.368179235862289715e+02 -1.698608027970829539e+02
2234 1.261147189715411514e+02 3.221400845030984783e+02 -2.679180059434070245e+02
2235 1.288061224184930325e+02 3.871212399793184886e+02 -2.745201707831848807e+02
2236 8.904053937050048262e+01 3.373907362086783905e+02 -9.477939843935365616e+02
2237 1.083182910625473596e+02 2.791585563269081831e+02 -1.991895569251488496e+02
2238 1.004809006045688875e+02 3.542358203030580626e+02 -4.670854332503008663e+02
2239 1.987003178715240210e+02 3.797250164082788615e+02 -7.301028212437745424e+02
2240 8.944432873051846400e+01 2.967016728635489926e+02 -5.442557887231330369e+02
2241 1.594235547285061330e+02 3.628923786124187245e+02 -4.698739887823545587e+02
2242 1.802909891315503046e+02 2.647505511461486094e+02 -2.209007364807180238e+02
2243 1.971144506345153786e+02 3.883452395998783686e+02 -5.139033543219626381e+02
2244 1.942494191635050811e+02 3.980496308563187995e+02 -6.485068248082334321e+02
2245 1.302919238465838134e+02 4.134139879730282701e+02 -8.565100136003018179e+02
2246 9.140241678751772270e+01 2.506552530675789967e+02 -1.307109580141261347e+02
2247 7.316689631552435458e+01 2.010201728171778086e+02 -2.557198380380321510e+02
2248 1.097678588934941217e+02 3.590171161692487658e+02 -6.227246576665205566e+02
2249 1.432678215345949866e+02 3.405701188194589122e+02 -3.337094914121180409e+02
2250 1.458090796745382249e+02 3.135852127065290915e+02 -2.213194369319027714e+02
2251 9.782753411756129935e+01 2.442932880484186171e+02 -4.703196694425249689e+02
2252 1.736108929965412244e+02 2.873736856387185981e+02 -5.735107553064960939e+02
2253 4.921743631659774110e+01 3.016465407432488064e+02 -1.031263353378664078e+03
2254 5.502791679155780002e+01 2.773105430507084748e+02 -3.734960917837714760e+02
2255 1.272720879485132173e+02 3.069371722091782431e+02 -5.837009821722367633e+02
2256 1.532781165925553069e+02 3.065739997825285172e+02 -3.445706734893101952e+02
2257 2.382933223505388014e+02 4.552530646236782559e+02 -2.331403877283153179e+02
2258 2.773157403735094704e+02 4.037643543773483543e+02 -5.200770715896601359e+02
2259 2.396212144095334224e+02 3.696021575515778750e+02 -7.078352602605382344e+02
2260 1.642446249375352636e+02 4.153745726525385180e+02 -3.359538539793784366e+02
2261 1.937195283405599184e+02 3.627541793503787630e+02 -3.061564623664918940e+02
2262 1.698783885475713760e+02 3.193005507228081115e+02 -6.579724871561004420e+02
2263 6.129081406752811745e+01 3.402813652287986770e+02 -3.543023281497438006e+02
2264 4.312539102055598050e+01 3.205935593012982281e+02 -7.856693884560289689e+02
2265 1.291668572615017183e+02 2.962169412423590984e+02 -3.165081192848168712e+02
2266 9.761546477756928653e+01 3.679035327819083250e+02 -1.170165469062033736e+02
2267 9.281518493354087695e+01 3.501821346349788655e+02 -6.039667920651920667e+02
2268 1.338605565685429610e+02 3.191952133223685451e+02 -5.900751037645925408e+02
2269 2.012675362715381198e+02 3.390031741505281389e+02 -3.356666787163534877e+02
2270 5.671535768150351942e+01 3.122252722209086642e+02 -2.638526587919483859e+02
2271 1.587259089114959352e+02 2.893898013407479084e+02 -4.641645209438026995e+02
2272 2.964984879465191625e+02 2.949248873235383144e+02 -4.101275406286370071e+02
2273 1.614497076125117019e+02 3.492290093108285873e+02 -7.801035109716386842e+02
2274 1.454476070185774006e+02 3.537259241020492482e+02 -3.822373184142886657e+02
2275 3.832662662153597921e+01 2.985041920856283468e+02 -3.439220235373899754e+02
2276 1.590870862595620565e+02 2.967345461500981401e+02 -5.190073355012376624e+02
2277 2.061848006205982529e+02 3.964419765069787900e+02 -3.196525347103906256e+02
2278 2.095423224734840915e+02 3.624451293600086501e+02 -3.602274855457015406e+02
2279 1.663163101375102997e+02 4.514392733048989612e+02 -5.283303966901768263e+02
2280 1.375095057435100898e+02 3.896862958666579289e+02 -5.558374544354637692e+02
2281 1.868203234605025500e+02 3.073892766739882063e+02 -5.047978198864078649e+02
2282 1.878274651685496792e+02 3.712454850030089801e+02 -7.101385654734802984e+02
2283 1.930531337755382992e+02 3.108022467498085462e+02 -4.969387320692890739e+02
2284 1.158870335875544697e+02 3.314197050142483931e+02 -4.252142009779704495e+02
2285 1.124238157625659369e+02 2.900938349405887493e+02 -7.123225390967228350e+02
2286 1.862232306125224568e+02 2.066721068333881703e+02 -5.275234725380751115e+02
2287 1.332318591034854762e+02 3.303175500538081906e+02 -6.538650874643150246e+02
2288 1.122758018354652449e+02 3.126398233790087033e+02 -2.688995884003708738e+02
2289 1.143876681805704720e+02 4.482235773753182002e+02 -7.570922122408827590e+02
2290 1.630897089465288445e+02 3.521215725886277141e+02 -4.762949898780429976e+02
2291 9.422293199651176110e+01 3.147268822192891093e+02 -7.162751894126557772e+02
2292 3.860997718054568395e+01 2.970864518664684510e+02 -4.183037066641859951e+02
2293 1.178097995775751770e+02 2.902855801757687004e+02 -4.636132797440332638e+02
2294 4.524001298949588090e+01 3.025535108745280013e+02 -2.383937270579265544e+02
2295 1.314539002175442874e+02 2.807954789392588282e+02 -1.027758713491694493e+02
2296 1.237607155675650574e+02 2.060165056782989268e+02 -5.522522878834300855e+02
2297 1.526209505175938830e+02 2.001865883847885925e+02 -1.941650867584966988e+02
2298 1.660840117555344477e+02 2.323316051949686880e+02 -4.290138571603291666e+02
2299 1.331846596125396900e+02 2.849311668656191614e+02 -5.177559272489075965e+02
2300 6.669505889550782740e+01 3.196978360459188480e+02 -3.295812811630101464e+02
2301 1.750858105435036123e+02 2.956483182935990044e+02 -5.183239365806888372e+02
2302 1.361432770065148361e+02 2.531129352455891421e+02 -1.765856076423734748e+02
2303 1.768170905234874226e+02 1.322763546435980970e+02 -3.653880650259732192e+02
2304 9.069671735650626943e+01 2.208295903886482847e+02 -5.274103525532265166e+02
2305 1.693649300075485371e+02 2.355420448923787262e+02 -7.389161557782100545e+02
2306 1.466691846045432612e+02 1.881637610869183845e+02 -5.253869991807966926e+02
2307 9.574146462854696438e+01 2.169960922079480952e+02 -6.077483237140162373e+02
2308 5.575578070455230772e+01 1.932031309345484260e+02 -2.082918107587941563e+02
2309 1.162155584295978770e+02 1.444384268693183913e+02 8.483106058426699292e+00
2310 1.061773184604826383e+02 1.439077165994685856e+02 -1.730381294115300932e+02
2311 7.230225537350634113e+01 1.694725072852488665e+02 -5.443970667663843415e+02
2312 6.951208673656219617e+01 2.165138590541882877e+02 -2.581613617347845775e+02
2313 1.339314439445151947e+02 1.518994144624484761e+02 -4.098452253424877085e+02
2314 1.584029099055333063e+02 3.339375507139884576e+02 -5.077239605169197603e+02
2315 1.577754376465454698e+02 2.480890963355586791e+02 -5.226619907153952909e+02
2316 1.704898581645684317e+02 2.720200997679885404e+02 -3.967940045682012737e+02
2317 1.244181928884936497e+02 3.043586326631784686e+02 -3.102177015581036699e+02
2318 1.221134343984886073e+02 2.854898071887582773e+02 -8.686496807236750328e+02
2319 8.363958406250458211e+01 2.787771721642184275e+02 -4.843979059650624777e+02
2320 1.380606514285318553e+02 2.750875204755584491e+02 -9.244894672610574844e+02
2321 1.169479789475444704e+02 3.011938910205890352e+02 -5.056203880746820118e+02
2322 9.103090054850326851e+01 2.837132872998781750e+02 -6.504636502985943025e+02
2323 6.544524932152125984e+01 2.609694931663689204e+02 -2.514121390871929975e+02
2324 1.935273656005156226e+02 3.280792876387586148e+02 -6.206435039032467103e+02
2325 1.404353018985711969e+02 2.699719304704485694e+02 -4.750065195293734064e+02
2326 1.491704507365357131e+02 2.575740319920487309e+02 -4.495780184754566449e+02
2327 1.111241137235192582e+02 2.236512613405784577e+02 -3.793549933458404553e+02
2328 7.449373232258949429e+01 3.092895777625690243e+02 -3.139689442703588043e+02
2329 8.429863450553966686e+01 3.332408582982880034e+02 -7.475366331819325296e+02
2330 5.484154143847990781e+01 2.650780983797085355e+02 -2.637846323976874032e+02
2331 1.548713714105542749e+02 2.831898235773287524e+02 -2.701959122689337391e+02
2332 1.017138102794997394e+02 2.160496753460683976e+02 -4.126078666635895615e+02
2333 7.484368981252191588e+01 2.389416878458087012e+02 -8.095690172256972801e+02
2334 1.147594997806008905e+02 2.169266689806190698e+02 -2.279740138400834439e+02
2335 1.712369955959729850e+01 2.511485951645381647e+02 -2.759222392995516202e+02
2336 -4.802300675539299846e+00 2.601717870871189007e+02 -1.232642149374069334e+02
2337 8.634822041547158733e+01 2.568135152468285014e+02 -2.339059908162163310e+02
2338 1.036088859484880231e+02 1.962409091477384209e+02 -4.453053333254867425e+02
2339 9.199114397249650210e+01 2.061979069207482098e+02 -2.668943679106149034e+02
2340 6.136148864554706961e+01 2.526661529593884552e+02 -2.134411941071485614e+02
2341 -1.114995043945964426e+01 2.107984088968887590e+02 -3.651345191643737849e+02
2342 1.389178605348570272e+01 2.116124521172887398e+02 -2.407924288073820946e+02
2343 -2.585377185489051044e+00 1.810006973038680371e+02 -2.943551679418669096e+02
2344 7.264175808447180316e+01 1.090065876188091352e+02 -8.581687480234904797e+01
2345 8.594259194849291816e+01 1.688883747548579777e+02 -5.485986875787918962e+02
2346 8.846159691759385169e+01 1.416220923554783440e+02 -2.845835516021546709e+02
2347 6.756013861251994967e+01 1.122098065509781009e+02 -1.401001072311607345e+02
2348 1.164905923124752007e+02 2.277121050947489493e+02 -2.407853467916434624e+02
2349 8.963277331349672750e+01 1.962392764304086086e+02 -3.964329877839859364e+02
2350 1.048126005535596050e+02 2.322278936467482708e+02 -3.371729692475843763e+02
2351 4.277618031454039738e+01 2.153854789002989492e+02 -3.289773866884585800e+02
2352 1.178978961165994406e+02 1.822731445991785222e+02 -2.238211790021524905e+02
2353 7.835341763508040458e+00 1.258471489428484347e+02 -1.182633783687412432e+02
2354 9.439151696953922510e+01 2.178070359934890803e+02 -2.147287014599120880e+02
2355 1.298589746825164184e+02 1.698760779854683278e+02 -2.850582020429548606e+02
2356 2.516221860051155090e+01 1.653850222887285781e+02 -3.362885113290965364e+02
2357 1.790437576944823377e+02 2.527651307993792216e+02 -3.413236032237194877e+02
2358 1.429750523395487107e+02 2.618497565830884923e+02 -9.215316522467370532e+02
2359 9.897823130449978635e+01 3.242922434319980312e+02 -3.221853757491044803e+02
2360 1.094486654265201651e+02 2.884551534028878450e+02 -1.296731978137633234e+02
2361 7.424651185754919425e+01 1.900088872107280622e+02 -4.980750885862820496e+02
2362 6.494044018455315381e+01 2.679328194578883995e+02 -4.810419866669368503e+02
2363 1.329860147895524278e+02 2.792978866136281795e+02 -3.088371091188890887e+02
2364 1.093114734685514122e+02 3.620524251052283944e+02 -5.142901676342596602e+02
2365 1.967532060325611383e+02 2.634494465397083331e+02 -5.518500790893303929e+02
2366 1.742953186225495301e+02 3.057288748529581426e+02 -5.098282334056931404e+02
2367 6.085601251554908231e+01 3.589297453377084821e+02 8.770262063547562548e-01
2368 7.845715439354535192e+01 2.869068013165779121e+02 -2.793178331504531684e+02
2369 7.798043029452674091e+01 2.750220634349479951e+02 -1.115716811175483514e+02
2370 1.173388716345652938e+02 2.267717062536084995e+02 -3.050191100427812216e+02
2371 1.001879505814868025e+02 2.930369970679485050e+02 -9.158272892851371125e+02
2372 9.025956778449472040e+01 3.071322914738484542e+02 -4.635649693120945471e+02
2373 9.669471226853784174e+01 2.840434059379986138e+02 -5.569555871822649351e+02
2374 1.765368608805001713e+02 3.594298167337883569e+02 -5.903965241148023324e+02
2375 1.363768325315322727e+02 2.122874696687786127e+02 -4.832826691604171288e+02
2376 1.184422706824843772e+02 2.210451969777086560e+02 -2.138510349282394429e+02
2377 2.352385579215479083e+02 2.720821590767882299e+02 -7.631154406263797227e+02
2378 1.873042410194757394e+02 3.470690106703286801e+02 -5.695017821471742536e+02
2379 9.911578825948527083e+01 2.755694864789284111e+02 -4.497571376050591425e+02
2380 1.919279229515232146e+02 2.695120342831187372e+02 -6.429499662049781818e+02
2381 1.731625143364653923e+02 3.230344961299088027e+02 -3.851737767858981556e+02
2382 1.605982415155158378e+02 3.646178421851182065e+02 -3.934232692788446570e+02
2383 2.397346498325350694e+02 2.850192618539585965e+02 -4.612077829272452618e+02
2384 1.781338265404920094e+02 1.962625420278882302e+02 -5.772801931869272494e+02
2385 1.944967575845075771e+02 2.418647908934881343e+02 -2.709115516141524154e+02
2386 2.205753552755340934e+02 2.485145542632180877e+02 -6.574647566919084056e+02
2387 8.575360673357499763e+01 3.058559421646086776e+02 -3.810870126685949231e+02
2388 1.818933043465367518e+02 3.051427627947487053e+02 -2.613235661385710387e+02
2389 1.852322304664994590e+02 2.558391734807382818e+02 -2.207309336537002764e+02
2390 8.206337336852448061e+01 1.960605849629582735e+02 -2.508792004603991472e+02
2391 8.475102476449683309e+01 2.683537688741189413e+02 -4.567105686810411385e+02
2392 1.110310225155553780e+02 2.354971524979782771e+02 -6.049462988789200608e+02
2393 1.490921893615159206e+02 2.493846984816082113e+02 -8.713501779595740118e+02
2394 1.742453232325497083e+02 2.587382578992783237e+02 -3.933679023672349899e+02
2395 1.351093671325361356e+02 2.728185089512689956e+02 -5.057576236469527089e+02
2396 8.510043975256849080e+01 1.999965036604380657e+02 -5.551672358653748915e+02
2397 1.325259269965463318e+02 2.197847358000681197e+02 -7.959789579014002356e+02
2398 1.202943601935403422e+02 3.278673615104380588e+02 -3.680714157889509579e+02
2399 1.395352404235163704e+02 2.515581892123182115e+02 -3.798443221231030975e+02
2400 1.752673631554935127e+02 3.756308632337986637e+02 -6.087499267055753762e+02
2401 8.066488640051102266e+01 2.725614439238788691e+02 -3.972456611841598715e+02
2402 5.777335647051222622e+01 3.384988869848184549e+02 -3.102986983764168940e+02
2403 1.748420416315784678e+02 2.563414185459487271e+02 -4.844535824018514631e+02
2404 1.867157021445455030e+02 3.450452236540886588e+02 -5.583407682831797274e+02
2405 1.131069790885667317e+02 2.396218961808690437e+02 -2.647996655990608588e+02
2406 2.010397924035787582e+02 2.581829742742784219e+02 -7.168237770504991886e+02
2407 1.600488344705081545e+02 3.096183821410386372e+02 -4.148402714184926481e+02
2408 2.298699039045604877e+02 3.774776313612983358e+02 -3.275174616321952499e+02
2409 2.110208675875328481e+02 2.754301512118181563e+02 -3.245284880051809751e+02
2410 1.487467517905170098e+02 2.925946981310680712e+02 -4.852959600531960973e+02
2411 8.013827031257096678e+01 2.572390022490781121e+02 -3.770358175282442517e+02
2412 1.500725320855272003e+02 2.730685819139680461e+02 -1.524835820069944248e+02
2413 1.669512578635476530e+02 3.384660563109582654e+02 -3.891580231422461793e+02
2414 2.003714755455148406e+02 2.953819614233480024e+02 -4.533586045411886971e+02
2415 1.682319825135054998e+02 2.685498318114587164e+02 -5.839773482095555437e+02
2416 2.095649682885850780e+02 2.833292987850190912e+02 -6.407751864516170599e+02
2417 2.452010664684930816e+02 3.029223557528284800e+02 -5.740311322930451752e+02
2418 1.367383513695094734e+02 2.690297004268386445e+02 -3.852530646173908622e+02
2419 7.402268235955853015e+01 2.263513411341982646e+02 -4.145592168893164740e+02
2420 1.324526206645532511e+02 2.505384640851780205e+02 -4.813917724043860176e+02
2421 2.175453134545241483e+02 3.154040558330179920e+02 -7.330426132910655497e+02
2422 1.136056559624848887e+02 3.195225239652891105e+02 -5.308866849128694412e+02
2423 8.988851668953429908e+01 3.953115626630687984e+02 -9.937747910899106500e+02
2424 1.602844655395601876e+02 3.100040268664379255e+02 -4.986660305859739424e+02
2425 1.877029251015046611e+02 3.174209895471685741e+02 -2.995625557641742489e+02
2426 1.998815697144600563e+02 3.259644272026589533e+02 -4.121895469348430083e+02
2427 1.168924970314837992e+02 2.563575657575884179e+02 -2.949961930916470578e+02
2428 1.214167467015795410e+02 2.358828454681079165e+02 -6.158132092767018548e+02
2429 1.638211553025175817e+02 3.563215328342184876e+02 -3.877229430113200692e+02
2430 1.609164501425693743e+02 3.463971582057884007e+02 -5.452363749203457246e+02
2431 1.796487407215172425e+02 2.598781673274088462e+02 -3.871344687733192131e+02
2432 1.486115010495414026e+02 2.609612403139080925e+02 -5.309653021531305512e+02
2433 6.442578750255052000e+01 3.028844581180983369e+02 -6.045117241742578926e+02
2434 1.527152148964814842e+02 2.492818443087689957e+02 -7.122496870482275426e+02
2435 8.646082876657601446e+01 2.921730404968084258e+02 -7.172653632656795253e+02
2436 9.677822468458907679e+01 2.902012449024286980e+02 -2.197355002605451091e+02
2437 1.750792969865142368e+02 3.063730405571086521e+02 -6.593190492812565253e+02
2438 1.409817387475632131e+02 1.745763281940589877e+02 -5.989983375567861685e+02
2439 1.037847694465308450e+02 2.355383307178690302e+02 -2.620699259298215225e+02
2440 4.523930711054708809e+01 2.785737341969088448e+02 -4.643858290507232596e+02
2441 8.123409394954796880e+01 2.530840487124787614e+02 -4.351592226402816550e+02
2442 6.964294259750749916e+01 2.402824026800381034e+02 -5.793391650116921028e+02
2443 1.131593335004872642e+02 3.073464180720284276e+02 -3.776779273561816126e+02
2444 1.357940343134687282e+02 2.415110138252885008e+02 -5.325089424799198241e+02
2445 1.305879892965313047e+02 2.038016030602084356e+02 -5.223741193166255243e+02
2446 2.134714519995031878e+02 4.053856126237587887e+02 -5.509617740378591861e+02
2447 2.412262045975658111e+02 3.818555495127784525e+02 -5.705945085284124616e+02
2448 2.082582280825590715e+02 3.424938482947682132e+02 -5.802778187688488742e+02
2449 2.005854909405461513e+02 4.097241428238885419e+02 -6.639436058568829822e+02
2450 2.227034075835254043e+02 2.558193611166179835e+02 -1.653382107441261724e+02
2451 2.779880547195789404e+02 3.183520787185079826e+02 -6.460527466368771456e+02
2452 2.526618786495528184e+02 4.394547162757980914e+02 -6.592510708551919834e+02
2453 9.533954958448885009e+01 3.178249343775387388e+02 -3.046717438670200409e+02
2454 9.753065137058729306e+01 3.265260204198284555e+02 -1.411597639232972483e+02
2455 1.874561056735692546e+02 3.076774536290686228e+02 -4.469195303893756659e+02
2456 1.122111634844914079e+02 2.583440701718791388e+02 -2.280431102754455992e+02
2457 1.597295712254708633e+02 3.198670350436186709e+02 -6.517285008817806329e+02
2458 1.930015789715107530e+02 3.392562201290384110e+02 -6.441264575182312910e+02
2459 2.567855208425316960e+02 3.141860023510380415e+02 -5.977777286650047017e+02
2460 2.782728620105190203e+02 3.106140674309181122e+02 -3.799828954793945854e+02
2461 1.700843892255797982e+02 3.472335276837484344e+02 -4.873188943163797262e+02
2462 1.284097914155572653e+02 3.498351861782984997e+02 -2.524924326177398086e+02
2463 2.043682637034798972e+02 4.102060146664389322e+02 -7.836629681475287725e+02
2464 2.513059711764799431e+02 3.222635927459987215e+02 -4.072637944329551374e+02
2465 2.450857384864939377e+02 3.175757203123584986e+02 -4.073106961458973387e+02
2466 2.219160662695649080e+02 3.514558357442883789e+02 -9.652636372680569821e+02
2467 2.401097804375458509e+02 3.194907995609382851e+02 -4.795647358716524877e+02
2468 1.534171048895805143e+02 3.403773818541885703e+02 -5.777888907818233974e+02
2469 1.669679058865876868e+02 3.138812718306980969e+02 -3.849918980085156477e+02
2470 1.131562621945631690e+02 3.248617630603084763e+02 -5.998069831179709581e+02
2471 1.924065491415676661e+02 4.232973401529688999e+02 -3.277282530111825167e+02
2472 1.212061683775391430e+02 2.769571827667487014e+02 -2.547515096122208433e+02
2473 1.460155677695292979e+02 3.579352624450584699e+02 -5.717281291499169811e+02
2474 1.689451181315234862e+02 2.978792291807285437e+02 -3.413996297945519132e+02
2475 1.848169938335777260e+02 3.020776106368184628e+02 -3.422638131094526557e+02
2476 1.706632974804961123e+02 2.827969768607181322e+02 -5.900170184244391294e+02
2477 1.130920864435029216e+02 2.532128803448986218e+02 -3.055202112945469253e+02
2478 1.096128950975253247e+02 2.746965058216783291e+02 -5.125341459467995264e+02
2479 1.085050531275337562e+02 3.173024567325783210e+02 -3.651241833949763418e+02
2480 1.148606225945404731e+02 2.435549037977189073e+02 -4.306661385051351658e+02
2481 7.774589095049304888e+01 2.909860038452488880e+02 -7.299024390462373049e+02
2482 1.645254181544878520e+02 3.018361240188978627e+02 -7.131880841873468171e+02
2483 1.296783479945734143e+02 3.218060839389281682e+02 -4.242387298177204116e+02
2484 1.912362266675918363e+02 3.164078958379077449e+02 -4.123366224096688484e+02
2485 9.639353414950892329e+01 3.195484571436381884e+02 -5.273736006825654385e+02
2486 1.943362494684988633e+02 4.094833037937687550e+02 -6.973593499893502212e+02
2487 1.047386857575620525e+02 3.738678152139591475e+02 -6.531002802268111509e+02
2488 2.423380016475566663e+02 4.356265695908186899e+02 -6.871959774393541238e+02
2489 1.970239782285643741e+02 3.511461129859781067e+02 -4.278952000981806947e+01
2490 1.751755585475475527e+02 2.382547322331183750e+02 -6.726118721306081625e+02
2491 1.613182797055924311e+02 4.190101550795388903e+02 -2.479921877254000435e+02
2492 1.635620769715169445e+02 2.779872883740890757e+02 -3.903854022700145379e+02
2493 1.777553556425264105e+02 3.452405208863783628e+02 -6.725672862208228935e+02
2494 2.329085465705138631e+02 3.405965953349787014e+02 -4.649840511295652163e+02
2495 2.117210240975255147e+02 3.336135081498887303e+02 -4.509115375664761132e+02
2496 2.680559210675419308e+02 2.833424489080989588e+02 -4.548700415475984187e+02
2497 2.599228021025774069e+02 3.675059987236281813e+02 -6.322589868420777748e+02
2498 1.626228020125417970e+02 3.925925712124189886e+02 -5.112930021659805107e+02
2499 2.552395027515594848e+02 4.989858747318185124e+02 -5.939138648951310415e+02
2500 1.996473990575177595e+02 4.726527968309183052e+02 -5.861796661089258578e+02
2501 2.046346945905243047e+02 3.503742013764385774e+02 -3.668477900188565854e+02
2502 1.821272301964927465e+02 3.670290318085781109e+02 -3.948433446598817795e+02
2503 1.899684197384631261e+02 3.532264135488485408e+02 -3.983403830962217853e+02
2504 2.523729089175467379e+02 4.223317302364484931e+02 -7.492752687018166853e+02
2505 2.866837937075761147e+02 4.269640671261176976e+02 -6.261167516154330315e+02
2506 2.634638436014647596e+02 2.683465468234990112e+02 -8.829108517178003694e+02
2507 1.319878656305372715e+02 3.888188607783185944e+02 -3.844896769014754909e+02
2508 8.811693768756231293e+01 2.736773429847480656e+02 -7.842929603799270808e+02
2509 2.473612833725637756e+02 3.386103473169887366e+02 -6.002745652867203034e+02
2510 1.412955944485729560e+02 4.168695283455390381e+02 -3.230215488182628860e+02
2511 2.162463894744869322e+02 4.285683012146982946e+02 -5.723286505116888065e+02
2512 2.501530212964862585e+02 3.668013771077585261e+02 -3.179784427977829182e+02
2513 1.641212226905627176e+02 3.384847373513484854e+02 -2.983970227138876226e+02
2514 8.992619102954631671e+01 4.057579271580889326e+02 -9.373753919433615920e+02
2515 1.426650970574701205e+02 2.360275791339681746e+02 -4.034842695608271015e+02
2516 1.880719190565287136e+02 2.980061719763589281e+02 -3.304949797069123747e+02
2517 1.780680489545338787e+02 3.773465706647384650e+02 -3.725671472898825982e+02
2518 2.511811854705447331e+02 3.847927352624683408e+02 -3.387016432933454553e+02
2519 1.821782361975056119e+02 3.726708472526588594e+02 -8.001710489667052570e+02
2520 1.586380647905752994e+02 3.627767314595184871e+02 -6.741702123820474526e+02
2521 1.907638946215156466e+02 4.384482678732983914e+02 -7.611105104377419366e+02
2522 1.018530662875273265e+02 3.592055531978185172e+02 -3.124687339470561369e+02
2523 8.215813870157580823e+01 3.908334037151880693e+02 -5.392515245181965611e+02
2524 1.458029276325833052e+02 3.369743570486589306e+02 -3.812825081624169457e+02
2525 7.347130473755532876e+01 3.322734799304489570e+02 -4.884682059761344135e+02
2526 2.258794671365758404e+02 4.507169460016884841e+02 -9.465222581263869870e+02
2527 1.598280881075188518e+02 4.325560650997986158e+02 -5.521940030196866473e+02
2528 1.806161647945409641e+02 4.103935227770389247e+02 -5.427686594903998412e+02
2529 2.507715015445719473e+02 3.851375836695879116e+02 -5.505566964412619200e+02
2530 3.268339768265141174e+02 4.273240815312283303e+02 -8.311158432491978374e+02
2531 2.399990072625805624e+02 4.919015584174385367e+02 -7.381940433481760238e+02
2532 2.412563397985650226e+02 3.879825790389386384e+02 -7.257667998165268273e+02
2533 2.596984006665297784e+02 3.868032899484787777e+02 -5.826028171035935657e+02
2534 2.593683208575239405e+02 4.027426850252586519e+02 -4.480556974349636903e+02
2535 1.848016901265364140e+02 2.442828291490086485e+02 -6.756444060421442828e+02
2536 2.290514340614899993e+02 3.630574193950478730e+02 -8.719976635596066217e+02
2537 1.309505353135173209e+02 3.659725243108387076e+02 -6.504377340052454883e+02
2538 1.563542025415808894e+02 3.620497442810683424e+02 -5.953972156943243590e+02
2539 9.660751884459750727e+01 3.345841642132290872e+02 -5.160599971567660305e+02
2540 1.536793392274994403e+02 3.339712191994785826e+02 -3.248247564856591794e+02
2541 1.629068855195073411e+02 3.763272536408885571e+02 -3.176011017929782270e+02
2542 2.419789293045178056e+02 4.316053473608590139e+02 -4.431740955521484580e+02
2543 1.871597444614744745e+02 3.319220908085490009e+02 -3.221344433101932623e+02
2544 1.502044400015729479e+02 3.725449600023284802e+02 -5.126253955072413646e+02
2545 2.562441134405089542e+02 3.697486671719480000e+02 -2.271856326163022288e+02
2546 2.336525319335050881e+02 3.182534008556785921e+02 -5.298180071213629390e+02
2547 2.555378344954806380e+02 2.010399812970981657e+02 -5.989940161773529326e+02
2548 2.927875933854957111e+02 3.113938659467585239e+02 -4.740650231399072254e+02
2549 1.780207895225612447e+02 3.507176771843787719e+02 -4.072425610372385449e+02
2550 1.843921668985858560e+02 2.935624539121681664e+02 -7.794960420645733166e+02
2551 2.132317489665001631e+02 2.223982308413087594e+02 -5.255243708291917528e+02
2552 2.551477575955796055e+02 4.132938524849087116e+02 -7.178077936926819120e+02
2553 2.549304014695808291e+02 3.352841454426979908e+02 -5.834059343991078777e+02
2554 2.318015297875972465e+02 4.188972642251883372e+02 -4.701665532793879834e+02
2555 2.363752586115151644e+02 4.532237202903379512e+02 -6.817160242342836227e+02
2556 2.203119871874805540e+02 3.436227889634383246e+02 -4.936102288837778360e+02
2557 2.758093192205415107e+02 3.300118174721483228e+02 -5.793492280818672953e+02
2558 1.688066324355313554e+02 2.898652677768386638e+02 -4.707447090334732138e+02
2559 1.419202290305402130e+02 3.234984068374378694e+02 -3.987256941786001221e+02
2560 1.926415043575689197e+02 3.125876075880987628e+02 -3.893193859331737485e+02
2561 3.049073431245051324e+02 3.361692924708286228e+02 -7.848573187699207665e+02
2562 2.075783961865236051e+02 3.639077213052087245e+02 -1.003630384490215647e+03
2563 1.887765410255524330e+02 4.368942529541282056e+02 -7.359196897036063092e+02
2564 2.706001630974933505e+02 2.971496471814580218e+02 -3.237732456381717157e+02
2565 1.675143790935399011e+02 2.950915070370383546e+02 -2.553430018448279384e+02
2566 1.998276831095572561e+02 4.075172521367285299e+02 -1.044528677058902986e+03
2567 1.786834004785050638e+02 3.875245036123087630e+02 -4.473099569613743256e+02
2568 2.083281826064921916e+02 3.016407407922688435e+02 -6.788506210101163560e+02
2569 1.530988532715127803e+02 3.405889704347582665e+02 -3.314327064041632411e+02
2570 1.273112706264946610e+02 3.197841308644883611e+02 -2.714682353320038146e+02
2571 1.988300511615234427e+02 4.024096377875084727e+02 -1.012152874522147158e+03
2572 1.521697558785672300e+02 4.036183229768985257e+02 -2.039209657440284502e+02
2573 1.263263355355593376e+02 3.636270957809383617e+02 -2.012797836044441340e+02
2574 1.862600024195853621e+02 3.955909823645488359e+02 -6.605940791441300917e+02
2575 2.277244044165126979e+02 2.992379943674286551e+02 -8.666337908156791627e+02
2576 2.007451754885260016e+02 3.996157137057789441e+02 -2.848338901648239698e+02
2577 2.100822760055307299e+02 2.953806513452191211e+02 -4.842325946154737721e+02
2578 1.719157293865573592e+02 2.814406372842486235e+02 -4.379941293313045207e+02
2579 1.412927820185432211e+02 3.164420676317186008e+02 -2.873373076348423751e+02
2580 1.638763067605323158e+02 2.798740034759885020e+02 -4.867558491789595791e+02
2581 1.519773411275236867e+02 3.143182828916187646e+02 -5.300305678970610188e+02
2582 1.938587597794830799e+02 3.577721679893884357e+02 -5.229045822052078165e+02
2583 1.208421810805448331e+02 3.052440901085983569e+02 -4.659934555938671110e+02
2584 1.089280947135412134e+02 3.249032177667777432e+02 -3.890822511023355332e+02
2585 1.373675089035532437e+02 3.691250512009683007e+02 -5.816301528816783275e+02
2586 1.978500303445034660e+02 4.135204683171887154e+02 -5.278643534770516226e+02
2587 1.877889606075477786e+02 3.755573139465686836e+02 -2.312353312156357106e+02
2588 1.696018300215364434e+02 3.421520366951490359e+02 -2.942142742393552908e+02
2589 3.720547566551249474e+01 3.043723224042487345e+02 -2.522042210563253661e+02
2590 2.541563292835489847e+02 3.607514879538184687e+02 -8.321222034400378789e+02
2591 2.177490919655538164e+02 3.256632085373084919e+02 -2.483673509392418168e+02
2592 7.830446855950867757e+01 2.812928095803181350e+02 -5.545500157381268309e+02
2593 2.530722600065055303e+02 3.251399976384382171e+02 -4.477509274818536937e+02
2594 1.253572136575821787e+02 3.237441420964087229e+02 -7.635554760622378581e+02
2595 1.867029372105025686e+02 3.157910573625185862e+02 -4.614387516981072395e+02
2596 1.920459017854882404e+02 4.279309026159580753e+02 -6.129555261481107209e+02
2597 2.238048846385208890e+02 3.567669104384885941e+02 -3.400782340801998203e+02
2598 2.610994502925896086e+02 3.048812457180683850e+02 -3.193811260029528967e+02
2599 1.886588789865490980e+02 3.132294949022088986e+02 -6.234270969574949959e+02
2600 1.516948424504953437e+02 3.241172571281786077e+02 -6.108880217065352554e+02
2601 2.049429174825199880e+02 3.474007108447685823e+02 -1.276543242740025335e+02
2602 2.290184547525132075e+02 2.995002110313080266e+02 -6.030118214899576969e+02
2603 2.522692885055439547e+02 3.710485866495182563e+02 -7.875107222559410047e+02
2604 1.841752435595262796e+02 4.028407080773285998e+02 -5.509343244071412755e+02
2605 2.267456389985163696e+02 3.755017232247682841e+02 -5.075132805552776176e+02
2606 1.862868645554990508e+02 4.106385740591786089e+02 -5.340316701634245646e+02
2607 1.450175009375088848e+02 3.611844613383182150e+02 -2.978177130906664161e+02
2608 1.462089456435060129e+02 3.067505418513683253e+02 -2.679691352646958080e+02
2609 1.577090938705368899e+02 3.420456029174983996e+02 -5.358868590402620384e+02
2610 1.070407406775048003e+02 3.389343656382889094e+02 -2.546073272805898000e+02
2611 9.863703087059548125e+01 3.636928144529583733e+02 -6.672953452678285657e+02
2612 1.913376327845035121e+02 3.463752716114886425e+02 -5.224284340149005175e+02
2613 2.530723152115824632e+02 3.398950112290085599e+02 -3.348526352234168257e+02
2614 1.801933323855046183e+02 3.075519220819287511e+02 -6.307825445710965369e+02
2615 2.142388677015551366e+02 3.444721460764485528e+02 -7.341906562249157560e+02
2616 1.799215586655191146e+02 3.692779377606284470e+02 -7.873307338782708484e+02
2617 1.501893226964748465e+02 3.014502829033281159e+02 -5.643702516826110696e+02
2618 2.546986021525226533e+02 3.410092017837077947e+02 -5.783887565891790246e+02
2619 1.770797408645157702e+02 2.722104429052487831e+02 -6.764170092246193917e+02
2620 2.085815537985763513e+02 3.709303386415385830e+02 -5.797674087789969235e+02
2621 1.639139099975000136e+02 2.742633464045784422e+02 -2.643232828167287494e+02
2622 2.555948110675672069e+02 3.291094837645487132e+02 -5.151007534744612713e+02
2623 2.645053170105675235e+02 3.454819001903988465e+02 -7.999921821823853634e+02
2624 1.637088832505396567e+02 3.243715098812990618e+02 -5.711022833910999452e+02
2625 2.169779416635865346e+02 3.235751808585882827e+02 -7.442569526069312360e+02
2626 3.678937497325241566e+02 3.859781407163181939e+02 -1.057820318682862307e+03
2627 2.533217005955521017e+02 3.870345447632580544e+02 -2.602862618670696406e+02
2628 2.864994128934922628e+02 3.838628835149183942e+02 -6.798168770332800932e+02
2629 2.282132966995122842e+02 3.919033712775790264e+02 -4.435045120967604930e+02
2630 2.077574626875575632e+02 3.683565524015284609e+02 -7.348481058716532743e+02
2631 2.671211216715164483e+02 4.157738617308086759e+02 -6.739180380002331958e+02
2632 1.238011336195049807e+02 4.603758648895081933e+02 -4.504498892586583452e+02
2633 2.448361733115161769e+02 4.073922980984880269e+02 -4.204693906553159763e+02
2634 1.819699393965420313e+02 3.935586503260083191e+02 -5.815539259365821181e+02
2635 1.334455165014951490e+02 4.234323761678779192e+02 -6.582319322552351650e+02
2636 2.936122311864746734e+02 3.698459424871380179e+02 -6.720781625338591994e+02
2637 2.445285711885080673e+02 3.946587025423887098e+02 -7.966880857969664476e+02
2638 1.652666834394913167e+02 4.469016587314981734e+02 -7.805012745522127489e+02
2639 1.356557964045205154e+02 3.672025764666477698e+02 -4.294792329868793104e+02
2640 1.240862844665534794e+02 3.298895620644689188e+02 -8.509191919158661221e+02
2641 1.709134631125489250e+02 2.881604956127084733e+02 -6.615920072039124307e+02
2642 2.693592545155552216e+02 3.359381121946589701e+02 -6.042319159418478876e+02
2643 2.348732248345040716e+02 3.066343290740887824e+02 -5.558132340231102262e+02
2644 3.045326545014977455e+02 3.458675499313085311e+02 -7.057510920101733518e+02
2645 1.516439884755527601e+02 2.960748834358983004e+02 -6.490952012964452251e+02
2646 1.276982485835324042e+02 4.285301017820884226e+02 -3.473268101935157119e+02
2647 1.507196493865340017e+02 3.758678212997783703e+02 -7.113884320303754976e+02
2648 1.977770131535362452e+02 2.471253417050684220e+02 -3.690677494585019645e+02
2649 1.825342480895342305e+02 3.869484989450684225e+02 -5.997129265308147978e+02
2650 1.722637800985248759e+02 3.153692782907082801e+02 -6.562784455571617173e+02
2651 1.891415963975014165e+02 2.600456026245583416e+02 -5.365591300960272747e+02
2652 1.044515246375231072e+02 4.060225159835681552e+02 -5.889007774321676152e+02
2653 1.426964144525118172e+02 3.194062350920085009e+02 -4.669205407286646050e+02
2654 6.959116358659230173e+01 3.016662485379083591e+02 -6.848918470985065596e+02
2655 1.774689536715159193e+02 3.581598412009079766e+02 -3.910908980663389229e+02
2656 2.331101354258134961e+01 2.609583303332183277e+02 -5.007841066783658448e+02
2657 1.235822520765359513e+02 2.336436109736978324e+02 -5.403503302926510514e+02
2658 1.040432219265494496e+02 2.126754796263385288e+02 -1.912794475523175493e+02
2659 1.377028945144847967e+02 2.097777788818584668e+02 -5.767352168350257671e+02
2660 1.146266633685445413e+02 2.779560940705478060e+02 -4.076406306502792063e+02
2661 1.955193372325156815e+02 1.888800111619984818e+02 -3.795932851624821751e+02
2662 1.458857985215145163e+02 3.362675961144686880e+02 -3.349665606285847161e+02
2663 1.017721717145177536e+02 2.934153131980983744e+02 -4.032645179940842581e+02
2664 1.747973136065411381e+02 3.344526132120181501e+02 -4.656187524454130084e+02
2665 8.210586421756306663e+01 2.680445039438482127e+02 -4.758551552161778204e+02
2666 1.148916937995818444e+02 2.291509085853285796e+02 -2.618222583012865812e+02
2667 1.725589267335599288e+02 3.797523855977988205e+02 -7.340104790970182194e+02
2668 1.849597486004931852e+02 3.153593253371091123e+02 -3.398757386444879671e+02
2669 9.435602829250274226e+01 3.143038465371482744e+02 -5.346083488742432337e+02
2670 7.770639935851795599e+01 2.480075945770086037e+02 -2.292866399450608696e+02
2671 1.051431019465671852e+02 3.071894985584485767e+02 -4.179147565694701143e+02
2672 1.541387243625358678e+02 2.376308307218687332e+02 -6.560938136948677766e+02
2673 1.808979324765386991e+02 3.108128601145681387e+02 -3.164805342044459167e+02
2674 2.061845747815095820e+02 3.967732270572387279e+02 -6.562312981831864818e+02
2675 1.577022379425470717e+02 3.007982608460788470e+02 -6.818729851636776402e+02
2676 1.325400781005737372e+02 4.186857552121682602e+02 -5.528647856813876160e+02
2677 1.011929828214924783e+02 2.455275670086684840e+02 -4.873791657721397428e+02
2678 1.966025827195262536e+02 2.092010654895884727e+02 -5.256917611472122189e+02
2679 1.505226767395506613e+02 3.393757212717982839e+02 -6.495707583654118480e+02
2680 1.700344980065128766e+02 2.845096297038280682e+02 -5.027004431932861621e+02
2681 2.050914309935178608e+02 4.292930176290283271e+02 -3.973157236868012774e+02
2682 1.873905557524994947e+02 3.456407464791182065e+02 -5.293525278983809130e+02
2683 1.301542673325166106e+02 2.840336181611382926e+02 -6.628325146421585714e+02
2684 1.874758267115103081e+02 2.988683067288584425e+02 -7.606313986201787429e+02
2685 1.209169562005554326e+02 3.092515753299785501e+02 -5.096573438392204594e+02
2686 1.758829016964882612e+02 3.592724598808781593e+02 -4.039934052242525695e+02
2687 9.405832711956463754e+01 3.453694419732082679e+02 -4.640381826717139688e+02
2688 1.741850768424919806e+02 3.437095610563783339e+02 -2.132880777414043791e+02
2689 2.039206185255316086e+02 2.827737592019784643e+02 -4.139377049829295743e+02
2690 2.032284513665363193e+02 1.609491231739984869e+02 -2.559140315035878643e+02
2691 1.514892959585413337e+02 1.530894253936985479e+02 -1.037581968135221359e+03
2692 1.565157442475319840e+02 1.417531608049384886e+02 -3.164215978826278501e+02
2693 1.458548145975219086e+02 2.237757148537884859e+02 -1.120081916342733848e+03
2694 1.623549232715158723e+02 2.928752229948686363e+02 -8.726883246499071447e+02
2695 3.677819872653344646e+01 1.582186663190386753e+02 -4.025170130419757584e+02
2696 1.773408968265284784e+02 2.810829916409384168e+02 -4.906774696497060404e+02
2697 5.458764354453887790e+01 3.459384566497783453e+02 -7.334176349674199855e+02
2698 8.760290726547827944e+01 2.399394479452985252e+02 -2.752644302267652279e+02
2699 1.121849274485721253e+02 2.693175916290583700e+02 -3.231252086047738317e+02
2700 1.848614897275110707e+02 3.484485177160286185e+02 -9.689776472628679471e+01
2701 1.221483758535468951e+02 3.010379219166088660e+02 -6.500490017652482493e+02
2702 1.590108910725684837e+02 3.250178641965185307e+02 -3.367595476210947254e+02
2703 2.419287828165688552e+02 3.196110697699286902e+02 -2.346621595379737073e+02
2704 1.001011135504813865e+02 2.679231819868882667e+02 -3.861365214264484393e+02
2705 4.039032052503898740e+00 1.787902830389784867e+02 -1.975726369759887575e+02
2706 1.980826462648110464e+01 2.931820265815786115e+02 -3.078721510132834851e+02
2707 2.664577767055016011e+01 2.805062460611088682e+02 -2.078609238523081899e+02
2708 1.288940014424733818e+02 2.217428129537584027e+02 -4.738984227261785804e+02
2709 1.217571535825263709e+02 2.140678720102587249e+02 -1.534105733072722728e+02
2710 7.601541955955326557e+01 2.178721471792687225e+02 -4.885789283715827764e+02
2711 1.594599485905491747e+02 2.685608682046486138e+02 -6.486760815113910894e+02
2712 2.115511525685433298e+02 4.141960521328082905e+02 -4.382346031071444941e+02
2713 1.947810993635212071e+02 4.177859278117884969e+02 -5.903909649443487524e+02
2714 1.938264085645787418e+02 3.740438570401483958e+02 -2.608639146639769137e+02
2715 3.203049099305644631e+02 3.487242836434588753e+02 -5.652887803086813392e+02
2716 2.177742149395053275e+02 4.176928921332182654e+02 -5.222842583201207844e+02
2717 2.089650910525233485e+02 3.413785924775183958e+02 -5.568920821618236232e+02
2718 2.319769181055598892e+02 3.065056419502388962e+02 -4.974611330309140271e+02
2719 1.793856624974869192e+02 2.567184263095487040e+02 -6.148896177585464784e+02
2720 9.628323235554853454e+01 3.550155429283686317e+02 -3.573868140448487907e+02
2721 1.370184343805885874e+02 3.226818112530381768e+02 -2.725159381629993618e+02
2722 2.090000599215272814e+02 3.536418461204584673e+02 -5.329223418050090686e+02
2723 1.840393170035094954e+02 3.799615564848081704e+02 -3.986396425386321880e+02
2724 1.652824909945484251e+02 3.328961281403790053e+02 -5.855759401833612401e+02
2725 2.894598802895634435e+02 2.868315137277486429e+02 -3.044425450077122832e+02
2726 1.462030065875151195e+02 2.541863559475577858e+02 -7.006436490741875787e+02
2727 1.184067846194957383e+02 2.576418301336379955e+02 -4.047185146528527184e+02
2728 1.341663101925514638e+02 2.654559324797583031e+02 -2.384012584612681849e+02
2729 1.965472034084959887e+02 4.247055519886889670e+02 -4.749851272963359179e+02
2730 1.056270478254882619e+02 3.269215226767382774e+02 -4.994694679440007690e+02
2731 1.854512032775091939e+02 3.433393116711686162e+02 -5.529807128490613195e+02
2732 1.331977454975713044e+02 3.054260564812484517e+02 -7.081163522387464582e+02
2733 1.950636068845633417e+02 3.238099251226685737e+02 -5.514926675413037174e+02
2734 7.091149646259145811e+01 2.719307955854883403e+02 -5.789741658233125463e+02
2735 9.217351171356858686e+01 2.965511980149885858e+02 -4.054598121670982778e+02
2736 1.146068603845196776e+02 2.370861561187084590e+02 -4.715686685393662287e+02
2737 5.222024974657688290e+01 2.894458409848984957e+02 -4.794048399207753164e+02
2738 1.559186647565220483e+02 2.149992196933380910e+02 -3.803239163425748188e+02
2739 1.179832356395199895e+02 2.125435440873088737e+02 -4.482369691464401740e+02
2740 4.098829197953455150e+01 2.531791632246386143e+02 -6.117968812272981722e+02
2741 1.330032638534903526e+02 2.695955983361382096e+02 -6.556817512371677594e+02
2742 1.565823041695402935e+02 2.521815326925388945e+02 -3.889438190508681714e+02
2743 6.378471606347011402e+01 2.609016593215592366e+02 -6.678382783905520910e+02
2744 1.687372905955417082e+02 2.610566392622185958e+02 -5.388594852549239249e+02
2745 1.025640479345456697e+02 1.748485179283688922e+02 -4.014238853458356857e+02
2746 7.963891399151179940e+01 2.745022378851081157e+02 -3.321578830440763568e+02
2747 1.267607724815024994e+02 2.778008963860384029e+02 -2.246172816044782508e+02
2748 6.141683076455956325e+01 2.874230948727181385e+02 -3.482997645786223302e+02
2749 3.554011126351542771e+01 2.086824566748582583e+02 -3.372049587181867309e+02
2750 1.148808696955675259e+02 1.947986847989386661e+02 -4.750343952205140567e+02
2751 8.039478359249187633e+01 1.626074157510784062e+02 -5.413869348468645057e+02
2752 1.056777150352718309e+01 1.433957492808085590e+02 -3.988129781956838542e+02
2753 1.697161583451088518e+01 1.660793573618784649e+02 -2.304691442253241007e+02
2754 1.138753487854846753e+02 1.670044629026588154e+02 -1.921640330932859513e+02
2755 7.766293191350996494e+01 2.333554713512785384e+02 -2.560689790854221997e+02
2756 1.643182975615491159e+02 2.316472045965683719e+02 -5.225687261039423674e+02
2757 1.433525333045399748e+02 2.051486349956685444e+02 -2.484363903956764830e+02
2758 3.483944601856637746e+01 1.896849340633380052e+02 -4.457900960055594055e+02
2759 9.882159913150826469e+01 2.773898026666483929e+02 -5.043230144266858588e+02
2760 9.169594762154156342e+01 1.545043403989884609e+02 -2.807033384876160085e+02
2761 1.283516388605930842e+02 1.442879407080190504e+02 -5.710156115443104454e+02
2762 -4.630151649529580027e+00 1.488591521821881543e+02 -4.928408011043395618e+02
2763 2.522317842149641365e+01 1.963511490785485876e+02 -1.160305107577848105e+00
2764 1.209552912505459972e+02 2.628659031360684821e+02 -9.608742235050247018e+02
2765 1.767141775755444542e+02 2.042993189483086098e+02 -7.122768165254685755e+02
2766 1.877088060104870237e+02 1.739006084208285756e+02 -3.796618428028891117e+02
2767 1.111555468495935202e+02 2.495203382474783211e+02 -6.017840217470645712e+02
2768 -2.088651490048505366e+01 2.830925367969985018e+02 -2.723961743172470733e+02
2769 3.232647154555888847e+01 2.529116141285585400e+02 -4.682692500627263712e+02
2770 1.188188757555326447e+02 2.147822990779386600e+02 -3.200286744510451058e+02
2771 1.237822326574823819e+02 2.120927233228585465e+02 -5.149627337367534210e+02
2772 1.878486168245435692e+02 3.792189260654586178e+02 -2.079868844644955175e+02
2773 1.139262748725595884e+02 4.348152336736584402e+02 -7.979172946319706625e+02
2774 3.047810600215452723e+02 4.536786322712287074e+02 -4.294174826897099706e+02
2775 6.563610487052937970e+01 3.538065117931992063e+02 -4.852083755289075953e+02
2776 6.927350704453419894e+01 3.336564495503280341e+02 -7.110892967883795563e+02
2777 9.873263392556691542e+01 2.857716864310787059e+02 -3.350970006902125533e+02
2778 1.696643599355593324e+02 3.433010348304387662e+02 -5.193060557459731399e+02
2779 1.648749842265970074e+02 3.638874098613287060e+02 -5.794939794242188782e+02
2780 1.079223922515520826e+02 2.744030850114386340e+02 -3.306341464349242756e+02
2781 1.140059897095197812e+02 2.384634217184384397e+02 -7.008464276965770523e+02
2782 8.040674094652058557e+01 3.314674932174984860e+02 -7.191254029508828580e+02
2783 2.065020386184914969e+02 2.764849591927586516e+02 -3.643693481409487731e+02
2784 1.185960985215497203e+02 2.651184838352583029e+02 -7.166711046270600036e+02
2785 1.335506646965513937e+02 3.507246883314783190e+02 -5.893632553999385664e+02
2786 1.515535892514744774e+02 3.245254869213185884e+02 -6.804847612144042159e+02
2787 2.312025919794687070e+02 1.537982332245483121e+02 -6.481587118691346632e+02
2788 1.301645062035531737e+02 2.853745706676390910e+02 -8.504171543569981395e+02
2789 1.333671711795614101e+02 2.904917819019183298e+02 -2.873320804542324254e+02
2790 1.359570958495023660e+02 3.039433184965082546e+02 -4.779910083238950733e+02
2791 1.933611077945097350e+02 3.129083602560885993e+02 -4.868247971992948919e+02
2792 9.197403307154309005e+01 2.923437171385885449e+02 -3.700255366109416286e+02
2793 8.336814814456738532e+01 3.975309563502587480e+02 -8.760852874053691721e+02
2794 1.096086856225156225e+02 3.076403319112087047e+02 -5.856557814891839371e+02
2795 1.544969387355376966e+02 2.553188022383083080e+02 -5.276723876094335992e+02
2796 1.452611639415263198e+02 2.677833666785081732e+02 -6.969082519080930069e+02
2797 5.274418428953504190e+01 1.465661107079486101e+02 -5.622065778407712742e+02
2798 1.664402311575249769e+02 2.296742675300783958e+02 -7.325726972363229379e+02
2799 3.729939567856490612e+01 1.565376533455882964e+02 -3.677672745822063689e+02
2800 5.380856595857767388e+01 2.015554707752589820e+02 -1.894279864496731136e+02
2801 1.156757568005705252e+02 2.590281175953277852e+02 -3.051794780180862290e+02
2802 1.316735830145189539e+02 2.587695319874292181e+02 -5.872025925076335398e+02
2803 1.955548886905307882e+02 2.353495889850491949e+02 -2.562278246228206058e+02
2804 1.856890914825489745e+02 1.539904202330189946e+02 -5.065698313313089898e+02
2805 1.042202473034849390e+02 2.322624800647181473e+02 -6.080355684264410456e+02
2806 9.820345344353700057e+01 2.791545607074185682e+02 -5.344495881043687859e+02
2807 1.662222682475694455e+02 2.997458302605282370e+02 -6.333115874120137505e+02
2808 7.214564049552427605e+01 3.061029004691581576e+02 -4.643610136381274174e+02
2809 1.005655111075611785e+02 2.842367175695180777e+02 -7.104277744511240371e+02
2810 2.294470815825625323e+02 3.539647622580087045e+02 -5.757965780177988790e+02
2811 1.076550056045525707e+02 3.663811715573183392e+02 -5.182638513735086008e+02
2812 1.008716849245247431e+02 3.321930707147985231e+02 -3.825695403872044835e+02
2813 1.552788020655279979e+02 2.556723701887785865e+02 -6.614496592671947610e+02
2814 1.199157707845442928e+02 2.260937074564280920e+02 -2.160950504087590218e+02
2815 1.249686787975369953e+02 3.218457593152079426e+02 -3.608991092989137996e+02
2816 1.217602716945111752e+02 2.589588369446082652e+02 -5.432645887943371008e+02
2817 1.581265626435051672e+02 3.233521115152079801e+02 -4.939805254724712995e+02
2818 9.697055911953793839e+01 2.626125536070885573e+02 -3.337866711516022633e+02
2819 1.210080331125063822e+02 2.780239019786986319e+02 -2.900963824661681087e+02
2820 1.045489040635293350e+02 2.177405603800889367e+02 -3.651880205656098042e+02
2821 6.029533095250371844e+01 2.291249515083281949e+02 -5.133396175685373919e+02
2822 7.070722912496421486e+00 2.135699204659986208e+02 -1.314895596394905226e+02
2823 9.690403549856273457e+01 1.884565496046789121e+02 -1.637735680959710010e+02
2824 4.855936303659109399e+01 2.243857690631684818e+02 -4.069225582061091586e+02
2825 1.300057539145345800e+02 2.472074575106780685e+02 -4.252854314013889621e+02
2826 9.329075321258278564e+01 2.791145519696183328e+02 -3.513128253099592371e+02
2827 5.776552653952967376e+01 1.992230637820885022e+02 -2.071025728904495793e+02
2828 1.712022159785265103e+02 1.312930267785486649e+02 -2.611012933949446051e+02
2829 8.593442710454110056e+01 1.690805494192381957e+02 -3.355660100474194678e+02
2830 8.512205584254115820e+01 3.061659767506780554e+02 -5.630616683874200135e+02
2831 1.840709146574954502e+02 2.225607556804188789e+02 -4.371338921500000083e+02
2832 7.450384012155700475e+01 1.249701170307089342e+02 -7.110563345184442596e+02
2833 1.128488788604736328e+02 1.472050591268189237e+02 -3.832930152376018782e+02
2834 1.844487190455547534e+02 2.332497430515486485e+02 -2.055320181307705241e+02
2835 1.051128675615182146e+02 2.459249195857582890e+02 -3.913642962963393188e+02
2836 1.269023649995797314e+02 2.248887676607882895e+02 -5.740602161419554932e+02
2837 4.708245430554961786e+01 3.430169985390684815e+02 -5.568239662912019412e+02
2838 1.302267770205507986e+02 3.165135471167877768e+02 -5.283835409169759032e+02
2839 8.002978733257623389e+01 3.235415304297184775e+02 -5.711451473600822055e+02
2840 1.289774895795853809e+02 3.154492025814079170e+02 -4.380560302363533651e+02
2841 6.000279195851180702e+01 3.543988282229684046e+02 -7.184003780355632216e+02
2842 1.153903327644802630e+02 4.410961343768685765e+02 -8.459963626730773285e+02
2843 1.503252258705324493e+02 2.591334330762183527e+02 -4.336408390885099493e+02
2844 1.720912837355281226e+02 3.206763892162980483e+02 -1.126412253572898408e+02
2845 1.380557024105801247e+02 3.364030451957978585e+02 -4.666522182609357969e+02
2846 1.286806904154946096e+02 3.070549967990282312e+02 -6.335390069252321155e+02
2847 6.110823218949371949e+01 2.859114348076682290e+02 -2.180641022141062706e+02
2848 1.383423429435351864e+02 3.202372138575383360e+02 -7.348783851316767368e+02
2849 1.563793540125479922e+02 2.604673594598480122e+02 -2.623658923096483591e+02
2850 1.938430950075853616e+02 3.488905777069085161e+02 -5.837833951784670035e+02
2851 1.419098570065107197e+02 3.189734997927180302e+02 -1.937956000451968634e+02
2852 5.894162915553897619e+01 1.864212462234781924e+02 -5.479842903788517106e+02
2853 8.548913373349932954e+01 2.739671814825887850e+02 -2.471964225311354539e+02
2854 5.331784154247725382e+01 3.162851618611484810e+02 -2.140428793457884922e+02
2855 7.907767441857140511e+01 3.293580361837684904e+02 -1.491083368236160709e+02
2856 5.091897327656624839e+01 3.080291702144286319e+02 -3.136740016732149456e+02
2857 8.554570840252563357e+01 3.061149471216485836e+02 -3.252870031316437576e+02
2858 1.153309588065021671e+02 3.271828320319491468e+02 -7.764645549832746383e+02
2859 1.580758185765007511e+02 2.313359287330276857e+02 -5.522304623811836564e+02
2860 7.951242452953010798e+01 3.067054419004589363e+02 -4.040952675095082327e+02
2861 1.536679634735337459e+02 4.561858434564783238e+02 -4.601698310985867693e+02
2862 2.201029173774877563e+02 3.690287061614881168e+02 -2.348120100725984400e+02
2863 1.565708073535352014e+02 3.808672171557282127e+02 -4.215198625737812677e+02
2864 1.863646724685095251e+02 2.284399418052989859e+02 -6.128623858085902611e+02
2865 9.990700394753366709e+01 3.543687339268481082e+02 -3.602147666112086881e+02
2866 1.387209446075721644e+02 3.049222247301086099e+02 -2.548443247345718703e+02
2867 1.173887128405040130e+02 2.428265263060784491e+02 -8.110700830013531686e+02
2868 1.549908674365724437e+02 2.621187687865785847e+02 -4.580165092016447943e+02
2869 1.137150092064985074e+02 2.893340427133380217e+02 -7.635723086869412555e+02
2870 5.668503110954770818e+01 2.059292033388082928e+02 -3.210580917301746808e+02
2871 1.367690388035262004e+02 3.318201484798983074e+02 -3.317549403436911462e+02
2872 1.275544533334905282e+02 2.571120603894278247e+02 -2.685669586402430582e+02
2873 1.709300485425046645e+02 2.176409713173079581e+02 -3.980002611207469840e+02
2874 1.320876720755477436e+02 2.972071966895482547e+02 -5.617138320644319265e+02
2875 1.456856375725474209e+02 2.607180538996180985e+02 -5.421843876288140791e+02
2876 1.040497384955524467e+02 3.514598773426987464e+02 -5.354220978403293429e+02
2877 2.650828062894870527e+02 2.718394899377381080e+02 -3.484292058517860937e+02
2878 7.151538176450412720e+01 2.505628623580887506e+02 -3.100696859420723399e+02
2879 4.236971345351776108e+01 2.621075324225985241e+02 -3.731345629533813621e+02
2880 1.100535093205398880e+02 3.491254253044089637e+02 -2.487855961172209049e+02
2881 5.827487018052488565e+01 2.456338815811886889e+02 -4.035122158785692363e+02
2882 1.038350636825198308e+02 2.485698142593782904e+02 -4.052955590484828008e+02
2883 6.748723339952994138e+01 1.755765362814281616e+02 -4.930218890827997598e+02
2884 2.347590184945147485e+02 2.309476357574485519e+02 -6.256102082157395898e+02
2885 1.147318115635425784e+02 2.941644422422286880e+02 -5.368206584418037437e+02
2886 1.061303617665544152e+02 2.880370435215581892e+02 -4.628629684876954684e+02
2887 1.302951682315324433e+02 2.403845101055485429e+02 -3.216987128633378461e+02
2888 1.369422359405434690e+02 3.874901115377188034e+02 -4.635828036477230398e+02
2889 1.838070349235786125e+02 4.212365528152286061e+02 -7.979853596199147887e+02
2890 9.030818137951428071e+01 3.027434207895084910e+02 -2.919155603196176685e+02
2891 1.691820621404913254e+02 2.577805482469584604e+02 -6.647368470727482190e+02
2892 1.866461454984964803e+02 2.644426585412484201e+02 -1.606675103603230070e+02
2893 1.406424962655291893e+02 2.360777230051480728e+02 -2.594277625766036408e+02
2894 1.849125278745195828e+02 2.248818242690886109e+02 -4.787955466163999176e+02
2895 2.508309014505357482e+02 2.595537506355985897e+02 -2.262971066936965485e+02
2896 1.780219062715186737e+02 3.898820779107481940e+02 -7.801419146251487291e+02
2897 1.404075862555182539e+02 3.636202858614087745e+02 -5.878531927057272242e+02
2898 1.540801155055523850e+02 3.206571513457784022e+02 -4.357318465983235569e+02
2899 1.933835633855778724e+01 3.466668330545380741e+02 -2.318637225076776360e+02
2900 1.515708245204878040e+02 1.672519496540780892e+02 -4.301451561700324078e+02
2901 1.270625529435346834e+02 2.872282283905788063e+02 -1.878381956964603319e+02
2902 1.228076754655339755e+02 3.576243355100677945e+02 -5.336252548386203216e+02
2903 1.624771165595157072e+02 3.700440307802682582e+02 -8.072214600636127670e+02
2904 1.983143984485650435e+02 3.365667844424788200e+02 -2.942703778888072179e+02
2905 1.603794557095388882e+02 2.790250911093789910e+02 -7.269846080802968800e+02
2906 1.461399414854822680e+02 2.390434734833188486e+02 -4.519278110943755564e+02
2907 2.379028415335342288e+02 2.173457443025390603e+02 -6.661350565901445862e+02
2908 1.687792625695583411e+02 1.915835333651284600e+02 -6.820331909815304243e+02
2909 7.440214310953160748e+01 2.731970407826383962e+02 -7.842500483128915221e+02
2910 1.880004241315182298e+02 3.067571183849286172e+02 -5.010121318040592655e+02
2911 2.158094825845328160e+02 3.401099325529585258e+02 -5.240302676288973771e+02
2912 2.090672803595080040e+02 3.197546652236187583e+02 -5.613138135668879158e+02
2913 1.598455490545602515e+02 2.795534837754285036e+02 -3.264488489188553899e+02
2914 1.544443328405614011e+02 3.372820729293280237e+02 -5.178336428173348622e+02
2915 1.400702992685255595e+02 2.564077209696788486e+02 -2.409846593021237595e+02
2916 1.616149110075784847e+02 2.122648820226786484e+02 -3.410544422494269270e+02
2917 1.496686397464945912e+02 2.909466181213583695e+02 -5.267222688019213592e+02
2918 5.197612861054949462e+01 3.087582768318789022e+02 -4.662869542885404144e+02
2919 5.082010523858480155e+01 3.376501917866189615e+02 -5.759169143001699922e+02
2920 8.264846058457624167e+01 2.341296510784186466e+02 -4.788095799256505529e+02
2921 1.792315077345119789e+02 2.798972257076684400e+02 -9.248219482749268536e+02
2922 1.493020945275202394e+02 2.338578471947184880e+02 -4.914823086787124566e+02
2923 1.465773002385394648e+02 2.510862643406780990e+02 -5.978682350740535867e+02
2924 9.745103033655323088e+01 3.570817498787982913e+02 -4.867885832801437687e+02
2925 1.770735439495183527e+02 2.739232956503583409e+02 -2.434416199236517855e+02
2926 1.731959621115238406e+02 2.440233141875878573e+02 -7.176257078534197262e+02
2927 1.569932004514848813e+02 2.686997610262988019e+02 -7.898121083153273503e+02
2928 2.168733161245472729e+02 3.274069274442381356e+02 -4.550216754848900109e+02
2929 8.717184642556821927e+01 3.261094572169886305e+02 -8.320827984329980609e+02
2930 1.280840228345477954e+02 2.420997118052982842e+02 -4.671767301156492067e+02
2931 1.728310446245013736e+02 2.209582387848886356e+02 -6.081413672059564988e+02
2932 5.384559535351581872e+01 2.287183727569390612e+02 -6.687607726754855548e+02
2933 1.285141962055349723e+02 2.812880209160184677e+02 -3.904511835266425805e+02
2934 6.877762340655317530e+01 2.652937666941588759e+02 -3.616685017781857709e+02
2935 1.207461668145842850e+02 2.088658497178885227e+02 -5.192679979842090461e+02
2936 1.254097983335377648e+02 2.885563346302387799e+02 -5.226700512874901960e+02
2937 1.430902827325626276e+02 2.846203377655783697e+02 -5.299605178090328081e+02
2938 1.520395472325617447e+02 2.886026400262080642e+02 -5.997156022875176404e+02
2939 1.224120702355285175e+02 3.712654388949385975e+02 -5.969542664362095366e+02
2940 1.599466610595118254e+02 3.220483301687991116e+02 -3.891986792766757617e+02
2941 5.915682741248747334e+01 2.898568463977189822e+02 -4.754308858253012886e+02
2942 1.167519042554777116e+02 3.264251234389485035e+02 -3.358632728312765039e+02
2943 1.271318320825230330e+02 2.133532494387891347e+02 -5.904225557158642914e+02
2944 1.938652285735588521e+02 3.174624039763984911e+02 -2.489333503247459021e+02
2945 1.134648390505462885e+02 3.252953950518185593e+02 -4.125602765456554835e+02
2946 1.044937154415529221e+02 2.507284146730289649e+02 -5.606840951855164121e+02
2947 2.412363780025625601e+02 2.798258811474388494e+02 -2.574077961655968920e+02
2948 1.530514371424796991e+02 3.563569131426183958e+02 -6.225398545712727127e+02
2949 9.773922265646979213e+01 2.655509141125585302e+02 -7.012651992933846259e+02
2950 1.695089681374956854e+02 3.300184067531481560e+02 -5.907286683712017066e+02
2951 1.799544887795345858e+02 2.375280848172888000e+02 -2.678748931285873596e+02
2952 1.899763000785023905e+02 2.862378966219785070e+02 -3.873711266564283733e+02
2953 2.217301973995636217e+02 3.616209028109678911e+02 -3.266192680640548929e+02
2954 2.519724744035629556e+02 2.345649042377581281e+02 -4.411440317284431103e+02
2955 1.500603857565438375e+02 3.542527681607189152e+02 -5.721129436015507963e+02
2956 1.758398489905521274e+02 3.081152824328883071e+02 -3.152655291214750264e+02
2957 2.334867044655838981e+02 3.049102339496384957e+02 -4.589735758768158576e+02
2958 1.868795459415414371e+02 3.354219673836978473e+02 -4.200769329782018531e+02
2959 2.282968824625713751e+02 3.176903798001885662e+02 -6.254104205049535494e+02
2960 1.923455032205092721e+02 3.608675564270588438e+02 -8.430426907115341919e+02
2961 1.130294402105500922e+02 2.834553605055780281e+02 -5.931235519720464708e+02
2962 1.549289646865217946e+02 2.898480683430179852e+02 -9.112266917476065373e+02
2963 1.995446082275593653e+02 3.268996330679683524e+02 -5.328626641947264488e+02
2964 1.824612361485487781e+02 2.515983493693584023e+02 -2.324255943962259607e+02
2965 1.386393664015340619e+02 3.804849625123988517e+02 -3.669774349483495826e+02
2966 6.354357902857009321e+01 2.812561538245981865e+02 -3.765112507177900625e+02
2967 1.566677655385574326e+02 2.595166639544677309e+02 -4.616913157585091767e+02
2968 1.461356057335506193e+02 3.399794571641286893e+02 -4.826485728737484351e+02
2969 7.505182663456071168e+01 3.327432414900376898e+02 -1.323875220650201072e+03
2970 6.510510726057691500e+01 2.888944772579279743e+02 -8.357467535665534797e+02
2971 1.021369550805538893e+02 2.963166998125789178e+02 -2.698468954756982043e+02
2972 9.673863238847116008e+01 2.918802204846888344e+02 -6.131356383645470487e+02
2973 1.720724487625411712e+02 2.173657637465685184e+02 -3.656879644830281109e+02
2974 1.618373788325698115e+02 3.393726831732483333e+02 -4.770617087904289519e+02
2975 9.836766370554687455e+01 3.303941283070589634e+02 -5.398703695813353534e+02
2976 2.140578073764918372e+02 3.865192604367985041e+02 -7.032902021919870776e+02
2977 2.225590306915109977e+02 4.260527795241478088e+02 -7.069159962840838034e+02
2978 1.858822726885555312e+02 4.046242020063582459e+02 -6.272377014352426841e+02
2979 2.802657306895707734e+02 3.819137314303679887e+02 -4.718671343677982577e+02
2980 2.764128056534682401e+02 4.051604152679683466e+02 -3.735970205194537357e+02
2981 2.502192998505197465e+02 3.446925077965088349e+02 -4.259709248952874532e+02
2982 1.249827243394684047e+02 3.108018916812388852e+02 -3.190640318759192837e+02
2983 2.416504643035004847e+02 2.489233019789580794e+02 -7.336620792645006759e+02
2984 2.119258633015560918e+02 2.775236373012785407e+02 -4.018985612136003738e+02
2985 2.062825788275222294e+02 1.949113596086490361e+02 -4.803022685801502121e+02
2986 1.817080777814844623e+02 2.830286208649085893e+02 -4.469904313118994423e+02
2987 8.465165595454163849e+01 2.309244321281485099e+02 -7.931982124738446771e+01
2988 1.786968725305050611e+02 2.688761909140584976e+02 -1.209029578069907274e+02
2989 1.834121452204999514e+02 2.846367516867985614e+02 -5.069010036995068162e+02
2990 1.265223598285228945e+02 3.041208176365480540e+02 -2.892381002233431104e+02
2991 7.182477267453214154e+01 3.067500252235386142e+02 -2.275427267874364929e+02
2992 4.312080162653001025e+01 3.157132280492687642e+02 -5.062776500286960868e+02
2993 1.251253001025179401e+02 2.845257925981486551e+02 -2.504437275401879504e+02
2994 1.015069094994687475e+02 2.039380251077282082e+02 -4.573003528438500211e+02
2995 7.451259219052735716e+01 2.215223979433285422e+02 -6.761969091270372019e+02
2996 1.055532999055576511e+02 2.550191709155487843e+02 -5.389094197399498398e+02
2997 1.577643966695177369e+02 2.553922677207683591e+02 -3.479352004757633949e+02
2998 1.737864647435490042e+02 2.136555693129685096e+02 -3.754544097039754433e+02
2999 9.254862055747071281e+01 2.429992521063686581e+02 -2.663745126268891568e+02
3000 9.598289277253206819e+01 2.512657820733084009e+02 -2.282208038142900079e+02
3001 1.043933903805445880e+02 2.633716172207487034e+02 -1.951933732152484708e+02
3002 2.040556374625302851e+02 2.790539874235182651e+02 -6.601433633834013790e+02
3003 1.315055915915872902e+02 2.865552784372785027e+02 -4.756439816596532637e+02
3004 1.616393164795008488e+02 1.915541060563291467e+02 -2.171442231063948043e+02
3005 1.572384044034988619e+02 2.085389727329984453e+02 -4.623318191208584835e+02
3006 1.815844135445076972e+02 1.960522817636183390e+02 -5.286758361055800606e+02
3007 1.123944762335740961e+02 2.573429621347686407e+02 -3.919731039472025032e+02
3008 1.158310681104776450e+02 1.837248311030280092e+02 -5.959373934568104687e+02
3009 1.941275975985336117e+02 1.923123424500781766e+02 -7.330637604713725750e+02
3010 2.072887488315463997e+02 2.967829416230688366e+02 -4.049717916683435988e+02
3011 8.549754591484088451e+00 2.148806584270587337e+02 -4.890567041182696926e+02
3012 1.028560193485463969e+02 2.239299842310883832e+02 -3.476714356126881853e+02
3013 1.236747471115668304e+02 2.394588247005185622e+02 -6.974596524878887749e+02
3014 2.180145916565088555e+02 2.880876234883889992e+02 -6.931466144902840369e+02
3015 1.027166392264771275e+02 3.540491777542083582e+02 -3.621231451835882922e+02
3016 8.656671637651743367e+01 3.705978009783784728e+02 -9.760097582320173615e+02
3017 5.627799313352443278e+01 2.986304957904885669e+02 -5.944115758729615209e+02
3018 1.848172443905496038e+02 2.228780174400781107e+02 -4.991606105381187035e+02
3019 2.315811351065058261e+02 2.649843924597680598e+02 -4.075123976347310304e+02
3020 2.074289319325471297e+02 2.807320704955282054e+02 -2.887007234327386982e+02
3021 1.363133407705463469e+02 2.494662212741286567e+02 -3.991732911679529252e+02
3022 2.547752999705262482e+02 2.327145479072387388e+02 -2.721909764275827683e+02
3023 1.703978256665286608e+02 2.380670676493791689e+02 -3.997119166680956255e+02
3024 2.420552252835477702e+02 3.156770772777681486e+02 -4.739562135013704278e+02
3025 1.832342910805018619e+02 2.721120569652484846e+02 -3.938612521410224758e+02
3026 1.063678765195654705e+02 2.266921358250583580e+02 -3.933698008568088653e+02
3027 5.086994044552557170e+01 1.930629811606286239e+02 -4.951486020196466029e+02
3028 7.757935998652828857e+01 2.717666674545880596e+02 -4.187304020805997880e+02
3029 8.465523520455462858e+01 3.122878899234883647e+02 -3.178375584888551089e+02
3030 5.722176347451750189e+01 2.834930802043782023e+02 -5.768281377149596665e+02
3031 1.601169115755474195e+02 2.734701376920284019e+02 -6.460834768119323144e+02
3032 1.063723708934849128e+02 2.619101603326789700e+02 -6.122705299859067054e+02
3033 1.003087969344924204e+02 2.244603317066084855e+02 -3.684718577627967306e+02
3034 1.069801474015694112e+02 2.217172158823486825e+02 -4.356342611124977680e+02
3035 1.153597413444658741e+02 2.173822416668381265e+02 -1.972878183699217232e+02
3036 1.051893019375856966e+02 1.630756968781188334e+02 -4.201586615315431459e+02
3037 5.119634608255000785e+01 2.827723683247186273e+02 -5.898170110713264194e+02
3038 1.665292264185263775e+02 2.496103987658179904e+02 -4.578531548450857827e+02
3039 1.426242398775648326e+02 2.621261919284888791e+02 -7.933908675611663739e+02
3040 1.546970211724983528e+02 2.492078058269589746e+02 -3.529698690522991456e+02
3041 1.864760304215596989e+02 3.043140846353990128e+02 -4.569809717656206089e+02
3042 2.218358164965175092e+02 3.446290366183184233e+02 -2.448958145772891157e+02
3043 1.556250230485456996e+02 2.794502811404781824e+02 -3.492151858657315415e+02
3044 1.431893795444630086e+02 2.298727154751186390e+02 -3.196761609993542379e+02
3045 1.075148305495386012e+02 3.078983298487783031e+02 -6.708447541125493672e+02
3046 1.325112618205021136e+02 3.119895448230681723e+02 -5.877649829235482457e+02
3047 2.176678212314727716e+02 4.024067403197386739e+02 -6.171476766013281576e+02
3048 2.176659631065558642e+02 2.976168250754490145e+02 -5.434319784241511115e+02
3049 2.253430299215251580e+02 2.965523074924685716e+02 -3.883061309497842899e+02
3050 1.566388232955359854e+02 3.253171907585683584e+02 -7.931291907339393674e+02
3051 2.306873565565329045e+02 1.966113795146384291e+02 -8.613327893620991063e+02
3052 2.211239377274760045e+02 2.075232782106986633e+02 -1.172477973529727706e+03
3053 1.491763314945274033e+02 3.099918619289283015e+02 -2.552085423978699623e+02
3054 1.320054204544867389e+02 3.003067391775484793e+02 -7.936567907995516862e+02
3055 7.463042925053741783e+01 3.239314833942380574e+02 -4.573667399570525731e+02
3056 8.174903006956446916e+01 3.226110065332486556e+02 -6.568610825609941912e+02
3057 1.511413221614784561e+02 2.315079298018581540e+02 -3.771805566340639757e+02
3058 1.810903326425468549e+02 2.978906432437788681e+02 -6.078277355737628795e+02
3059 1.357077352465130389e+02 2.603757222940384963e+02 -5.723142479306135328e+02
3060 2.161659070525201969e+02 3.341104539241887323e+02 -4.212681498613659983e+02
3061 1.651572770995553583e+02 3.531203827806684785e+02 -5.801176400056560851e+02
3062 2.038366371765732765e+02 3.768103581765581112e+02 -1.925298089921582232e+02
3063 1.905199434505193494e+02 3.186029790740185490e+02 -5.394013363944276307e+02
3064 8.424510708753950894e+01 3.891060823797679404e+02 -3.441830159785574210e+02
3065 2.047714296915801242e+02 3.307314031247178718e+02 -5.478432203576776374e+02
3066 1.768787690645549446e+02 3.067113334802488680e+02 -2.159134261411689408e+02
3067 1.438555011075804941e+02 2.681035552350085709e+02 -5.519377192613829948e+02
3068 1.184859545574872755e+02 3.178838633981986277e+02 -4.660166795370695354e+02
3069 1.379345597455394454e+02 3.137198973235290396e+02 -5.532097078405661250e+02
3070 2.408058423305046745e+02 2.743997836084581650e+02 -2.785074623660090083e+02
3071 2.491213882904849015e+02 3.349804083051685666e+02 -6.642396234433605287e+02
3072 2.048635803895303980e+02 3.363378040054585654e+02 -5.405613078614285314e+02
3073 2.293902399464859627e+02 3.069329330585087519e+02 -4.600036068376035701e+02
3074 1.328714173505431972e+02 2.256445051340988357e+02 -3.775947875407791230e+02
3075 1.140271305465139449e+02 3.125323313732578754e+02 -3.206156122747884183e+02
3076 1.608143733434844762e+02 2.254023263765184311e+02 -3.403478671322244509e+02
3077 1.764340491805342026e+02 2.628078498853283236e+02 -1.892223123352007406e+02
3078 2.439211184195009992e+02 3.032944561297390464e+02 -4.042072739485493003e+02
3079 2.357072046195971780e+02 3.263125361509382856e+02 -6.649065398834040934e+02
3080 1.499971557615208440e+02 3.634543190060485358e+02 -3.265411808982081538e+02
3081 1.187986263185157441e+02 3.840019306812691866e+02 -8.289242975702026115e+02
3082 1.332628746745176613e+02 3.602779838115884559e+02 -3.051185998521625038e+02
3083 1.819140117575298063e+02 2.605008110445387501e+02 -7.968779343516033578e+02
3084 7.892318498750682920e+01 3.705625542814987057e+02 -7.325608222143334842e+02
3085 1.482083630175329745e+02 3.287927055598984225e+02 -3.976055749463907318e+02
3086 1.091387946435133927e+02 2.484303323025478676e+02 -3.234276759247967448e+02
3087 1.889159788245451637e+02 2.315938857068185825e+02 -4.085832048877313127e+02
3088 1.268812273024814203e+02 2.256862972087683374e+02 -2.092257160029620593e+02
3089 1.162401245625223964e+02 2.530981105146383925e+02 -3.354471526893971713e+02
3090 7.325690358155407012e+01 2.717916803378284385e+02 -5.905177807051436503e+02
3091 1.430269291475415230e+02 2.066612710832578159e+02 -3.821649003172576045e+02
3092 8.273047239653533325e+01 2.537388784225986456e+02 -5.465294185364447230e+02
3093 1.742855845855083317e+02 2.927085017593080920e+02 -3.960582671402444248e+02
3094 1.566677021445939317e+02 2.895523393890180159e+02 -5.703250936547188985e+02
3095 2.092282024614978582e+02 2.660782999098983055e+02 -7.254023573409766641e+02
3096 1.041097915805294178e+02 2.698732526765188595e+02 -4.137272821130970897e+02
3097 1.571479772655293345e+02 2.992565243453191215e+02 -3.858856836023718415e+02
3098 1.990511296845506877e+02 2.775047430588983843e+02 -3.008781318157621740e+02
3099 2.614332601145142689e+02 2.975227976503983882e+02 -3.989213103357162140e+02
3100 7.323756600252818316e+01 1.842345442656987871e+02 -5.468362989122524596e+02
3101 1.967294149885419756e+02 3.132279383865788986e+02 -2.187729870784005755e+02
3102 1.637690227685379796e+02 2.902589053394985967e+02 -4.591817721998576189e+02
3103 1.399243711815215647e+02 2.936383251376282715e+02 -7.237008978973029798e+02
3104 2.713608037335798144e+02 3.045580722505583253e+02 -3.840530273843391456e+02
3105 1.551206932605127804e+02 2.671802259073583627e+02 -4.804323333316063440e+02
3106 4.664001289056614041e+01 2.461647609010287852e+02 -2.408855787693323691e+02
3107 9.169998610252514482e+01 3.144379974277981091e+02 -4.224949553249851988e+02
3108 2.089076089195441455e+02 2.001065920167084187e+02 -1.246051601394513852e+02
3109 8.910233050253009424e+01 2.051773330364085268e+02 -1.414699093409248860e+02
3110 9.011528223956702277e+01 3.668164273907086681e+02 -9.851115498214434183e+02
3111 2.089025645374786109e+02 2.823165746155382294e+02 -5.288270895192536045e+02
3112 1.850345533955260180e+02 2.670168361247979192e+02 -5.666757627500041963e+02
3113 1.641203289754921570e+02 2.390329309786184240e+02 -4.557686769692899702e+02
3114 1.269840460635605268e+02 2.820531703424385341e+02 -5.237461089869815396e+02
3115 9.870092315447982401e+01 2.229177757789184398e+02 -7.269052862290217263e+02
3116 8.694984350050799549e+01 2.377481935195582992e+02 -2.740551902107979458e+02
3117 1.081439979055430740e+02 2.036828529317881475e+02 -3.931259198040928595e+02
3118 5.536284479848109186e+01 2.341758150572186423e+02 -4.076136133653311049e+02
3119 1.531775751675013453e+02 2.374515605429287461e+02 -1.989548261890074059e+02
3120 1.401747686035232618e+02 2.722591689232185672e+02 -7.290148157231575397e+02
3121 8.968192934856051579e+01 2.430974356989781882e+02 -2.028816294977123675e+02
3122 7.699919409252470359e+01 2.529636092955388449e+02 -2.710538282110857153e+02
3123 1.312162498775287531e+02 2.432983093038183142e+02 -7.309327037390737587e+02
3124 5.195233722508419305e+00 3.280810604463586060e+02 -8.806408720544070547e+02
3125 4.808924951846711338e+01 1.363724032131685817e+02 -5.265178880247495954e+02
3126 1.358196011125110090e+02 2.328302477131383057e+02 -5.152971807510022018e+02
3127 2.360471129934885539e+02 2.003504977362481441e+02 -3.979423466785287360e+02
3128 1.704956358895287849e+02 2.729560469958087197e+02 -3.158832221191510143e+02
3129 1.365313335415557958e+02 2.350348435093983426e+02 -3.830432887826053161e+02
3130 1.997781785064726137e+02 1.982499260686481648e+02 -4.615069962300786983e+02
3131 1.207336169565678574e+02 2.753680977199692279e+02 -8.218899713617195175e+02
3132 1.657696279014926404e+02 2.986116740519291852e+02 -4.815476756121501012e+02
3133 2.117723129244986922e+02 2.224289387199587509e+02 -4.627744178013762735e+02
3134 2.601102697195601650e+02 4.312335325775084129e+02 -5.948661018776891751e+02
3135 2.098350197725230828e+02 3.338527673177777615e+02 -3.998107632475963555e+02
3136 1.296161496735294349e+02 4.278227072601384862e+02 -6.481026979680198110e+02
3137 1.498697644795174710e+02 3.592654873883584514e+02 -7.980118462877280763e+02
3138 7.949814085848629475e+01 2.778795837615489290e+02 -5.492482877651140143e+02
3139 1.369410369805409573e+02 2.992222052981087472e+02 -6.193890135422336698e+02
3140 2.700038532315520570e+02 3.079361740468984863e+02 -4.402079777851199651e+02
3141 1.791712761625531130e+02 3.699384928243089234e+02 -5.145604145768763829e+02
3142 2.206701079345075414e+02 3.062986967494780401e+02 -9.281896465076027880e+02
3143 1.643682769585284404e+02 2.548014225347578758e+02 -2.566550537281783591e+02
3144 1.443128533494891599e+02 2.764306720375379882e+02 -4.628183423963106975e+02
3145 1.364447378345066682e+02 2.640287343751188018e+02 -2.311941438308673469e+02
3146 2.139888323895283975e+02 3.531923937284982458e+02 -4.792838073719460112e+02
3147 1.562465961995185353e+02 2.981390148819282331e+02 -3.344769513012432185e+02
3148 1.309907178295543417e+02 3.159211200739291598e+02 -6.158931574902738930e+02
3149 2.022123872265219688e+02 2.490421965837385869e+02 -6.496174799463270801e+02
3150 1.833666535345255397e+02 2.119759819368582612e+02 -3.192645373047467388e+02
3151 2.002194892005645670e+02 2.698486461776483338e+02 -3.690560835427533561e+02
3152 1.092165641135652550e+02 3.474080233097183736e+02 -4.313810396865968073e+02
3153 1.093235590915428475e+02 3.413331736923182689e+02 -8.151842890672818385e+02
3154 1.750123129115090705e+02 3.028014877028981573e+02 -2.523927881777445918e+02
3155 7.530460381851298735e+01 2.920378375568188858e+02 -1.969741773796854432e+02
3156 9.583487237751251087e+01 2.487157148736478121e+02 -6.250845783605800534e+02
3157 2.192307931925170124e+02 2.936398313349691307e+02 -2.912279482628011351e+02
3158 1.214905111725674942e+02 2.136943390924379855e+02 -1.431732883480124201e+02
3159 1.567207702935556881e+02 2.877398847787380873e+02 -3.338586501090750289e+02
3160 1.222613261684891768e+02 3.099864235045679379e+02 -5.828835396297916986e+02
3161 1.230365017465082929e+02 2.595240566900583872e+02 -3.865159947188185470e+02
3162 2.244037650985992514e+02 2.081982440403080545e+02 -2.662485914188438301e+02
3163 7.932119364448590204e+01 2.965447494536483646e+02 -1.944795254971337783e+02
3164 1.775046082375338301e+02 2.390223015338788173e+02 -5.408340165654701650e+02
3165 8.209349208755884320e+01 1.822277092111589809e+02 -3.435518314546591228e+02
3166 4.725835282949265093e+01 3.247157850055982635e+02 -5.240865676510079538e+02
3167 2.815307765034958720e+02 2.906675330268881225e+02 -3.007541862943801334e+02
3168 2.742780646405881271e+02 3.434473432251688791e+02 -1.887537609833310910e+02
3169 1.124280229725409299e+02 2.333360575075585075e+02 -2.835534475977254374e+02
3170 2.227814359265612438e+02 2.468802614741689467e+02 -3.696009020306510138e+02
3171 1.670751183785032481e+02 3.455724402019177433e+02 -6.661555074130139928e+02
3172 8.623883973748888820e+01 3.105965209856685760e+02 -2.522569816086050878e+02
3173 2.211086029305006377e+02 2.689145243422080966e+02 -1.426629201074486275e+02
3174 1.015035788475070149e+02 1.599522983937686149e+02 -2.466326908867120551e+02
3175 2.157900339055340737e+02 2.195452641715783102e+02 -5.338200708231273666e+02
3176 1.823049138555652462e+02 1.924406384309277200e+02 -1.819047823155109427e+02
3177 2.332210067595005967e+02 3.779016112411190988e+02 -5.223978020240631395e+02
3178 9.276542089157737792e+01 2.574622084899183392e+02 -5.727823102310095464e+02
3179 5.630018252151785418e+01 2.986077147386786237e+02 -7.035076512872536796e+02
3180 7.349549628049135208e+01 3.207810565870586288e+02 -4.853480627727880119e+02
3181 2.044898072715150192e+02 3.174286043028487256e+02 -3.323639232455839760e+02
3182 2.269433320545358583e+02 3.417905140744187520e+02 -1.902884780857677072e+02
3183 1.880635977255296893e+02 2.406734629405682426e+02 -3.254835298144326430e+02
3184 1.882435907265171409e+02 2.772236464430179694e+02 -4.392091977809355399e+02
3185 1.561015310515067540e+02 3.333074147911183900e+02 -2.073776802396970993e+02
3186 1.431933181625208817e+02 3.207144285007889266e+02 -3.768353762621540000e+02
3187 1.664787995445076376e+02 3.064337537541186975e+02 -4.560507423512864875e+02
3188 1.799976020435569808e+02 2.713831421922277514e+02 -3.952230187778509389e+02
3189 1.300873347855522297e+02 2.797837472141682156e+02 -2.766392502209899362e+02
3190 1.851141374925500713e+02 2.346481899944283214e+02 -7.881791905544058636e+02
3191 1.957907204645453021e+02 3.034117736904981939e+02 -8.523310776146179251e+02
3192 1.700298354715341702e+02 2.471181438102885295e+02 -4.015505863053152780e+02
3193 2.172054455225588754e+02 2.425122375587980059e+02 -3.463485966895721049e+02
3194 1.390829691134858876e+02 2.946464311662084583e+02 -3.245304246734403364e+02
3195 1.246321491625276394e+02 3.186115378916883856e+02 -5.150807218048249752e+02
3196 1.688482392825535499e+02 3.080447530127485152e+02 -4.282066482738183026e+02
3197 1.857615208685165271e+02 2.856790838715287464e+02 -3.382710056129498071e+02
3198 1.728469561054953374e+02 2.376954770463789828e+02 -2.412314234179125094e+02
3199 1.754863244345178828e+02 2.067664940042486705e+02 -3.819163409395476378e+02
3200 1.233775843295152299e+02 3.098109038591283024e+02 -1.345973335529671715e+02
3201 1.207455589594901539e+02 2.544091589679383105e+02 -5.381012892468559130e+02
3202 1.273968524014926516e+02 2.810943338178885824e+02 -6.213963807446865530e+02
3203 8.413772858359152451e+01 2.897496509983984652e+02 -4.293594121389211864e+02
3204 2.471359686854993924e+02 3.175736073673288047e+02 -4.586146902888340833e+02
3205 1.614368749264976941e+02 1.888998360548284836e+02 -4.512694357049645077e+02
3206 7.966331564256688580e+01 2.433565167440683581e+02 -7.127098593237859632e+02
3207 7.837192361458437517e+01 2.979937484514784956e+02 -6.505098202541167893e+02
3208 5.612574541952926666e+01 2.636502628280186400e+02 -3.614023861331606895e+02
3209 8.810705458652228117e+01 2.234849842777584854e+02 -3.403924210741925549e+02
3210 1.094957537825102918e+02 2.295465018031381987e+02 -1.796419361291861492e+02
3211 1.229095643735490739e+02 2.634899860028881449e+02 -6.092016097860903301e+02
3212 7.967829937452916056e+01 2.230350928345187640e+02 -2.663165941120134903e+02
3213 9.648665665456792340e+01 2.497349411939985657e+02 -4.987123852863164757e+02
3214 1.759195844295318238e+02 2.797597812782687470e+02 -3.338582788982203056e+02
3215 8.294822016952093691e+01 3.082017920272783158e+02 -3.053153760301026978e+02
3216 1.068186219524941407e+02 3.143844223363685160e+02 -5.363384857281359928e+02
3217 5.117477112053893507e+01 2.774866671641284483e+02 -3.375376049067958775e+02
3218 1.445264085665112361e+02 2.036950135755878364e+02 -7.591843867387468663e+02
3219 1.131155813614604995e+02 1.764020109776283789e+02 -3.445156904747541375e+02
3220 7.617874972958816215e+01 2.348171172831980584e+02 -4.167439911398997197e+02
3221 2.023701227225246839e+02 2.871478078418986115e+02 -7.258547564289433467e+02
3222 1.147802338405163027e+02 3.436351713230687892e+02 -2.182257783380774754e+02
3223 1.005096384685020894e+02 2.491082194509381225e+02 -2.235390003170850264e+02
3224 1.291343902255175635e+02 3.344596315934686572e+02 -6.029946848691240575e+02
3225 1.952070153165259399e+02 2.892967229802179645e+02 -3.360387299911096761e+02
3226 1.494771542284870520e+02 2.094636078378689490e+02 -2.844877544042610111e+02
3227 1.027221939195296727e+02 2.205906954902584403e+02 -2.148660333425168574e+02
3228 1.339104166815523058e+02 2.718668558135886997e+02 -7.192159517487806397e+02
3229 5.030557528755161911e+01 2.676197385126888548e+02 -7.732251984369636375e+02
3230 2.147856402395409532e+02 2.260295942037892019e+02 -3.369588294369883670e+02
3231 2.056562663395307027e+02 2.098922100010986469e+02 -3.066600306227939541e+02
3232 2.262149354125722311e+02 2.937136817206983324e+02 -6.865358141223969142e+02
3233 2.029209886255557649e+02 2.707949189529581417e+02 -2.908569826700110639e+02
3234 1.430406314785359427e+02 3.067080278607882065e+02 -4.761271604745950867e+02
3235 1.663168064224882983e+02 1.991659174956885181e+02 -3.135076261487116653e+02
3236 1.727082254044944420e+02 2.524857064413981789e+02 -3.398489516712055547e+02
3237 1.763217041305033490e+02 3.487075544932486082e+02 -4.497964229018190849e+02
3238 1.561125264705042355e+02 3.781598493619185319e+02 -3.581425717912535447e+02
3239 2.045687012044945732e+02 4.089191200576788106e+02 -6.208671678096736741e+02
3240 1.168449219035101123e+02 3.365779806704886141e+02 -2.860447203853998985e+02
3241 1.839338021495495923e+02 2.809711866709285459e+02 -6.361841516268639225e+02
3242 1.589836533404886723e+02 2.888089348623479964e+02 -1.977183045528566936e+02
3243 1.251844509135698900e+02 2.623088502221689851e+02 -3.401585697406443956e+02
3244 1.724285575075773522e+02 3.056641811620584122e+02 -8.276663425608403486e+02
3245 1.785444559275638312e+02 3.034668275278781948e+02 -1.397796730609858855e+02
3246 2.063059475615737028e+02 2.181631324697482341e+02 -3.955472902995081199e+02
3247 2.135609508505440317e+02 2.867886269088085101e+02 -8.465074041892453351e+02
3248 1.884285623705363832e+02 3.422770956738586392e+02 -5.701100307895940205e+02
3249 1.840129563305526972e+02 3.067968898241579154e+02 -6.551970675832398001e+02
3250 1.303879427835345268e+02 2.909305526889384055e+02 -7.222797135532555330e+02
3251 1.355398913985700347e+02 1.998470247386485426e+02 -9.031783551589427361e+02
3252 2.264397966545657255e+02 2.723240258711184651e+02 -3.134407474511448299e+02
3253 9.163106941652949899e+01 3.560279684150691537e+02 -4.015603217319337546e+02
3254 1.591412516255513765e+02 2.260429049945787483e+02 -5.803057785629310956e+02
3255 8.554333136550849304e+01 2.157429946753991317e+02 -6.084890154326106995e+02
3256 6.810831167950527743e+01 2.396820857541588339e+02 -3.990764398126150354e+02
3257 1.609072935595759191e+02 2.616117462601687293e+02 -5.207218589145553551e+02
3258 1.341029628275427967e+02 2.263722691529483200e+02 -7.268596052699854226e+02
3259 2.255188444325467572e+02 3.363409339700983764e+02 -5.396949551229331519e+02
3260 1.797320565065019764e+02 3.917818959540190917e+02 -5.559980897759451182e+02
3261 1.262570113525725901e+02 3.391594978804987477e+02 -7.871581906694170812e+02
3262 2.908481754956301302e+01 2.661313472726687905e+02 -1.687292922361919807e+02
3263 1.596603998285136186e+02 3.167186796419282473e+02 -4.160774218860070164e+02
3264 1.496107724835164845e+02 2.786462288530983642e+02 -5.578622171529556226e+02
3265 6.835964589653303847e+01 2.552191200170291268e+02 -4.580897940667063040e+02
3266 1.404594922025571577e+02 2.370828398363883025e+02 -6.578874212414809790e+02
3267 3.954243050859076902e+01 1.763079848821589621e+02 -5.217209403586861072e+02
3268 1.508747310544713400e+02 2.705063651736682004e+02 -7.458565359036317659e+02
3269 1.525762559236027300e+02 3.298624337908086090e+02 -9.701453782302930904e+02
3270 1.495607591145089827e+02 3.395544043188383512e+02 -4.015919792249703733e+02
3271 9.997767370752990246e+01 2.654481994113084511e+02 -2.606205130733210353e+02
3272 1.095023307975498028e+02 2.791958028284088869e+02 -3.079187429379365994e+02
3273 1.136182319385698065e+02 2.969420454147584678e+02 -2.704981845893593686e+02
3274 3.314310817146906629e+01 2.575057449774385532e+02 -3.454504259655525402e+02
3275 1.007404091745265760e+02 1.818146781328887300e+02 -6.111209486898873138e+02
3276 1.023251837935531512e+02 2.175969978859884577e+02 -3.984432801849887937e+02
3277 3.166504468355560675e+01 2.732666542447686879e+02 -5.250718873135440390e+00
3278 1.051059280335903168e+02 2.654273708183782219e+02 -4.089512924346445857e+02
3279 4.284299690352054313e+01 2.539552777838580369e+02 -5.268937423042568753e+02
3280 1.049925111535121687e+02 2.406360916296689538e+02 -8.105820783232280746e+02
3281 1.798282989315339364e+02 2.852360672079685173e+02 -4.058122636150314406e+02
3282 2.172490661575575359e+02 3.237311901714483611e+02 -5.029060596427286782e+02
3283 1.643988506005262025e+02 2.750267919011685080e+02 -7.244926428082104621e+02
3284 1.170304504965315573e+02 2.966632299353177586e+02 -5.227191304771001796e+02
3285 1.349510971715208143e+02 3.020912610693785609e+02 -6.551094673110420672e+02
3286 1.160071689645410515e+02 2.399217657321087245e+02 -3.530109163868541486e+02
3287 1.213608187644858845e+02 2.745224525779985925e+02 -2.197881446946528001e+02
3288 1.939592213835567236e+02 2.323914155450383987e+02 -4.105988078862434350e+02
3289 1.312722246275516227e+02 2.428611585576290963e+02 -8.493373917049829060e+02
3290 2.869902745250146836e+01 2.398552446119683736e+02 -1.174354547788121579e+02
3291 1.546147005165112205e+02 2.561295873852477598e+02 -2.623389058216274634e+02
3292 -1.113537174841621891e+01 2.203774795928984531e+02 -2.649710074413637813e+02
3293 1.114186513774911873e+02 1.436800895739779662e+02 -3.640727412435511496e+02
3294 4.510105699655832723e+01 1.556449873964484141e+02 -7.078366069559251628e+02
3295 1.792814042657846585e+01 2.913427403049581699e+02 -3.637999370573974716e+02
3296 1.348487456485745497e+02 2.995603965890086329e+02 -2.529545801692017335e+02
3297 8.442863583250436932e+01 2.396144555387381843e+02 -5.026506090036687056e+02
3298 1.374849861594848335e+02 2.048149863602584446e+02 -2.775593574974524813e+02
3299 1.341898635705583729e+02 2.158228161672486749e+02 -3.232044193191410386e+02
3300 1.646571593155385926e+02 1.844927775854184802e+02 -2.840864921712142177e+02
3301 9.647455207852181047e+01 2.314100804500985760e+02 -2.718695009646800145e+02
3302 8.895065863354830071e+01 2.047904224211788460e+02 -1.937297533860083263e+02
3303 1.074339518535416573e+02 2.758893922617480712e+02 -4.411681408761206740e+02
3304 7.363035059149842709e+01 3.205994684448587577e+02 -3.308465174972518525e+02
3305 6.087606255849823356e+01 2.020421625349781607e+02 -3.770419435377400532e+02
3306 8.100987373752286658e+01 1.953192228709285700e+02 -4.840751780753005278e+02
3307 1.230926773255341686e+02 2.767561085392890163e+02 -6.807014983609155934e+02
3308 1.081335959105635993e+02 3.693056815324089257e+02 -8.757441896268592245e+02
3309 1.340758153704809956e+02 2.928403395526183886e+02 -4.680593782853343328e+02
3310 1.210082017155364156e+02 2.737569247475184966e+02 -5.295262046947756289e+02
3311 2.189358241835143417e+02 2.609304261378683805e+02 -8.285258160279233834e+02
3312 2.542718222854891792e+02 2.679571172863388711e+02 -2.864826372744048513e+02
3313 1.479150387405534275e+02 2.725525157396687064e+02 -4.021763894811520004e+02
3314 2.124723341264761984e+02 3.310963563708983202e+02 -9.608749688016163759e+01
3315 1.297691266765468754e+02 3.494648570343688334e+02 -5.798677972138002588e+02
3316 1.429786834775586613e+02 3.403878165428286593e+02 -5.342983057942813048e+02
3317 1.803406811914755963e+02 1.778568058388891586e+02 -7.127811340480030822e+02
3318 1.510824155785376206e+02 3.252086516700583161e+02 -4.016185129079507306e+02
3319 1.182917058325256221e+02 2.952866678602085813e+02 -6.893053862261789391e+02
3320 1.675528365315403789e+02 2.949900654971688709e+02 -5.197234855635266513e+02
3321 2.489954632294829935e+02 2.073553358570688943e+02 -2.497981098223047240e+02
3322 9.747631680755876005e+01 1.844285950003486505e+02 -4.762884245495848177e+02
3323 1.005201329985284247e+02 2.863698753106582444e+02 -4.903692540600075631e+02
3324 6.251911336847115308e+01 2.391597715070583945e+02 -3.480842539307474226e+02
3325 2.180727961825323291e+02 3.086555511605783977e+02 -1.678560422568339163e+02
3326 1.394742245475645177e+02 2.621871387147884889e+02 -3.417781403685676764e+02
3327 1.917535404285299592e+02 3.609038308612389301e+02 -4.817644310445257929e+02
3328 1.448746587825589813e+02 2.980265015252980447e+02 -1.161526389051076364e+02
3329 1.076420821364736184e+02 2.561342527258984774e+02 -1.176739321731696180e+02
3330 1.159996224975911900e+02 2.844502011751983446e+02 -5.305955655986903139e+02
3331 2.244044599835178815e+02 3.182217372586683268e+02 -5.599842504022817593e+02
3332 1.565581763485097326e+02 2.389644495905477015e+02 -3.923292405745062865e+02
3333 9.211243225651560351e+01 2.133023625495779925e+02 -5.241465873011851500e+02
3334 5.959961560857482255e+01 2.914688191572586220e+02 -3.260136588874822792e+02
3335 5.910089761653216556e+01 3.240200966682186845e+02 -7.474931289102345318e+02
3336 3.375383760448312387e+01 3.043257511974779845e+02 -7.670370156212449047e+02
3337 2.012625931225484237e+02 2.665932218966090659e+02 -2.920609717941031249e+02
3338 1.204466343965614215e+02 2.198543264346681099e+02 -3.789146449623161743e+02
3339 9.652139551250729710e+01 3.055244760584591859e+02 -5.067000392175311845e+02
3340 1.385234813965507783e+02 3.224961410899286420e+02 -4.709140719959078183e+02
3341 1.595333035555086099e+02 3.412704072079086473e+02 -3.664308502632729869e+02
3342 2.042168772235745564e+02 3.156052114187486950e+02 -4.569451799628292861e+02
3343 1.049063839655136690e+02 2.947998169953689285e+02 -3.588854857221488714e+02
3344 1.759029587155091576e+02 4.159404782023684675e+02 -3.245187117594611550e+02
3345 1.713295524835120887e+02 3.867208786124483595e+02 -4.799716231967647104e+02
3346 2.203853419265360571e+02 3.909676387196986980e+02 -3.887637996448398212e+02
3347 1.690670886214938946e+02 2.802963112999786972e+02 -1.088789885291157361e+03
3348 9.230024208151735365e+01 2.189096166899580567e+02 -3.948748804726960202e+02
3349 1.312633037235355005e+02 3.156016175430086150e+02 -5.631431879960863398e+02
3350 1.541839403465273790e+02 2.637445853311883184e+02 -2.665052974313890104e+02
3351 6.418247018253896385e+01 2.075623108388290348e+02 -4.101383697602536813e+02
3352 1.668595041874796152e+02 2.166094065646084346e+02 -1.353338896716398949e+02
3353 5.390271527250297368e+01 2.526858606114983559e+02 -1.954969735099112427e+02
3354 1.203381324835354462e+02 2.272313143961982860e+02 -7.530021838034031134e+02
3355 1.159462342205224559e+02 2.820636919636181119e+02 -6.145943312273063839e+02
3356 1.256981780855567195e+02 2.329658625069077971e+02 -2.344841107261224522e+02
3357 1.637622773345210589e+02 2.359509571928383593e+02 -4.735216051538424722e+02
3358 1.440708539835177362e+02 2.342507083418186085e+02 -5.717938094703135903e+02
3359 1.545493163684732281e+02 2.510729142295385827e+02 -2.220509706154926448e+02
3360 9.437880724953720346e+01 2.043976473587490545e+02 -1.486760906112702401e+02
3361 9.252789699356071651e+01 2.220246287980689885e+02 -4.865464951637242166e+02
3362 1.944699779155780561e+02 3.380417687183580711e+02 -4.218736882378690893e+02
3363 9.319150746351806447e+01 2.638352604209285346e+02 -2.639893021688737917e+02
3364 7.642844463553046808e+01 2.784446771277989683e+02 -3.076579031261521777e+02
3365 1.039251126925810240e+02 2.958938240554880394e+02 -6.299193383731121685e+02
3366 1.062540775105007924e+02 2.340056016932285274e+02 -2.904412799487590746e+02
3367 9.252691366657381877e+01 2.740933704634690002e+02 -5.215623071097782031e+02
3368 1.395389223325764760e+02 2.812583999689186385e+02 -3.121146161367299214e+02
3369 1.105563648605020717e+02 3.414977216932584270e+02 -9.412482301133712781e+02
3370 8.940681316453265026e+01 3.283409720037088846e+02 -5.656834133542482732e+02
3371 4.851267324958462268e+01 2.744134861336688118e+02 -7.655898977605525033e+02
3372 1.255246879515470937e+02 3.676259115162483795e+02 -4.759089799357680022e+02
3373 1.129040617904975079e+02 3.360168409837788204e+02 -2.832792263243654247e+02
3374 2.701555685035418719e+02 3.992308760002088093e+02 -7.004900706164576150e+02
3375 2.636128469575196505e+02 4.102747790033881756e+02 -7.210030173305286780e+02
3376 1.804455898635787889e+02 3.486675944365379110e+02 -7.173550687200331595e+02
3377 2.132759648685459979e+02 3.993073650517990245e+02 -7.917372964102590913e+02
3378 1.906960050445632078e+02 3.118546455652085569e+02 -2.052382064127200749e+02
3379 1.880450688325217925e+02 3.668044590173285542e+02 -2.455139493003426594e+02
3380 1.832949776225141250e+02 3.094302032294690434e+02 -4.299289024774181485e+02
3381 1.653700995935359970e+02 3.877224636682585697e+02 -5.379022645591095397e+02
3382 1.641979996375157498e+02 3.989892650404690357e+02 -7.803421350450508953e+02
3383 1.566127916845143773e+02 3.124908252962386541e+02 -4.297892386440481118e+02
3384 1.785344139105291106e+02 3.457311489234689361e+02 -4.020325378864368986e+02
3385 2.040224801845615730e+02 3.152312239217581009e+02 -2.896717281723551309e+02
3386 1.332248722185031511e+02 2.760404924318081612e+02 -7.366730641817035803e+02
3387 1.543162695295177400e+02 2.866138927973188402e+02 -5.855109679400318328e+02
3388 1.812515391345368698e+02 3.187928337034391006e+02 -6.589366662581542187e+02
3389 1.045700908305589110e+02 4.090228952488087089e+02 -1.042790989819993911e+03
3390 2.865363098685629666e+02 3.309611472751485053e+02 -2.561671322575226668e+02
3391 2.676219255005125888e+02 3.453984139134090583e+02 -8.178176793895247556e+02
3392 1.373847267404780723e+02 3.160700392601083877e+02 -5.884235971163498107e+02
3393 1.567361670285463333e+02 2.919708284147582162e+02 -5.968507845541734014e+02
3394 1.574395512885530479e+02 2.613972807952186486e+02 -3.353802782311480541e+02
3395 1.066706186215160415e+02 2.531199641702987719e+02 -7.210388230559308340e+02
3396 1.668675441304803826e+02 2.406922865026681393e+02 -4.951572274028932839e+02
3397 2.054942965305526741e+02 2.434339192025881857e+02 -5.999603248056561142e+02
3398 1.177591479134862311e+02 1.525667662405985538e+02 -3.668274831597867660e+02
3399 1.933234540565754287e+02 2.500019436744678387e+02 -4.966222636607836876e+02
3400 1.799442883945885114e+02 3.450690520519183337e+02 -5.229748614120408092e+02
3401 1.679401982705458067e+02 3.384138370568380196e+02 -4.056836820415634861e+02
3402 1.645969239595578983e+02 2.499028654578187343e+02 -4.682044343150130885e+02
3403 2.250343367955065332e+02 2.271993002795288703e+02 -1.716740714272810351e+02
3404 1.906022432994795963e+02 2.520662018881685071e+02 -3.548144974308773953e+02
3405 1.902012820495874621e+02 3.016361577047582614e+02 -2.636375659763020849e+02
3406 1.339659109905478545e+02 2.583946047318486308e+02 -1.248238581282739545e+02
3407 7.465126786456676200e+01 2.696358792954388264e+02 -2.323045290636353570e+02
3408 1.626560149455326609e+02 2.156423610763886245e+02 -3.851161122410700841e+02
3409 -4.083702589152380824e+01 1.926614331639184456e+02 -3.154678820468031972e+02
3410 7.870363853551680222e+01 2.476534721272382740e+02 -3.999331845282553672e+02
3411 1.965417109785485081e+02 2.595493941377881129e+02 -3.297398157886427725e+02
3412 1.559587797615677118e+02 2.550931431530989357e+02 -2.846203971512547923e+02
3413 1.287063578706001863e+02 3.318840033804390259e+02 -2.766850280174365935e+02
3414 1.050831498135230504e+02 2.682485898784789242e+02 -6.641354680150512877e+02
3415 1.762628103575552814e+02 1.848957232671482416e+02 -3.401503114232352800e+02
3416 6.237910078954882920e+01 2.584679494907886692e+02 -2.501249522250290056e+02
3417 1.616957499075215310e+02 3.339938808092883846e+02 -6.218201730765820230e+02
3418 1.508831224805326201e+02 2.729755494112387169e+02 -1.466906454641749065e+02
3419 1.009321768845547922e+02 2.439608607792688417e+02 -3.860450345727476815e+02
3420 2.163227957835188136e+02 3.641177176622486513e+02 -5.202965188861622892e+02
3421 1.352055047805188224e+02 2.539756976119178944e+02 -5.942055709885416945e+02
3422 1.058586204955354333e+02 3.139888523867084587e+02 -6.894801074154984235e+02
3423 1.497996899295831099e+02 2.646611182854985600e+02 -6.378744489410455571e+02
3424 1.337331699505448341e+02 2.204353605970782155e+02 -6.561266534182927899e+02
3425 5.840996402059681714e+01 2.787020873333285635e+02 -5.318462775659274939e+02
3426 2.226134975735330954e+02 3.184778074446985556e+02 -7.175831705884901339e+02
3427 2.447258612365694717e+02 4.093341933955180139e+02 -5.252428814129094690e+02
3428 2.109745878005051054e+02 3.828174659272681311e+02 -7.177208853372743533e+02
3429 2.118735572604928166e+02 2.971082070019583625e+02 -2.640284797224792328e+02
3430 1.919413483465323225e+02 3.362968072542789741e+02 -8.665255430810565258e+02
3431 1.040366575435618870e+02 4.013806685886083869e+02 -4.567399491041387591e+02
3432 1.594688366135233082e+02 3.352429935294085226e+02 -3.683103069665637577e+02
3433 2.268073476575664245e+02 2.395843585869179151e+02 -1.951477578444584253e+02
3434 1.708459324145223945e+02 3.502440426426483100e+02 -3.436207834076361678e+02
3435 1.673931686805444770e+02 3.043139929173685232e+02 -3.776199719798378283e+02
3436 1.682115737935528159e+02 3.109975001077482375e+02 -6.628940770325759786e+02
3437 1.421291113295592368e+02 3.051651711477188655e+02 -6.090799233524533065e+02
3438 1.261962081604870036e+02 3.588326578489686653e+02 -5.194021876578322008e+02
3439 1.265913638935890049e+02 3.650143338884090554e+02 -6.397630942711211901e+02
3440 1.291464601255138405e+02 2.188904720708487730e+02 -4.362340781120136626e+02
3441 3.664021022449014708e+01 2.312825324412588088e+02 -4.362547391138510307e+02
3442 2.362962054334930144e+02 3.411181162735783801e+02 -4.143220024621419952e+02
3443 1.250429941815091297e+02 3.278082137076580693e+02 -2.309936785950455942e+02
3444 1.267073008965817280e+02 3.934139933272390408e+02 -2.804207318970205733e+02
3445 2.368037974258186296e+01 3.328836839713785594e+02 -3.519634244433507320e+02
3446 1.968825462745153345e+02 4.184914039098284775e+02 -2.692685492904009834e+02
3447 1.611444992155302316e+02 2.363019142449584251e+02 -3.232437527008498819e+02
3448 1.575011234444682486e+02 2.441649550758784244e+02 -2.342516763385326328e+02
3449 1.218660881305113435e+02 2.259171173642589565e+02 -7.334363792242809268e+02
3450 4.822933929553255439e+01 2.095967213462281507e+02 -6.567536609961217664e+02
3451 1.280804971724865027e+02 2.359075309768277293e+02 -1.052643647440804671e+03
3452 1.043717278885305859e+02 2.675073533637087166e+02 -3.002988338499997099e+02
3453 2.219409241465618834e+02 3.550963225722689458e+02 -3.336635279927064062e+02
3454 2.610468532495433465e+02 3.083880440773782539e+02 -4.473726493095799128e+02
3455 1.158962877255398780e+02 2.988639908631485014e+02 -6.668609077991651475e+02
3456 1.996393005425343290e+02 3.224831546343184527e+02 -1.058639937068764539e+03
3457 2.906967498895246536e+02 3.234743044113483847e+02 -6.187469463865278385e+02
3458 2.449660549935069866e+02 3.349387356655288386e+02 -5.726600977693916548e+02
3459 1.554707924345275387e+02 3.234120805964384999e+02 -3.950831786604729814e+02
3460 1.892735796844935976e+02 2.695702281636786211e+02 -3.305360046520931974e+02
3461 1.580074216015636921e+02 3.735548401953183202e+02 -4.546409960224108318e+02
3462 2.296012244735611603e+02 3.843146120361680005e+02 -3.833818680457769688e+02
3463 2.799594330685213208e+02 2.903182835848683681e+02 -4.544048065864092791e+02
3464 6.481506190658546984e+01 3.796342160351086932e+02 -5.972027286021771033e+02
3465 1.269342679345863871e+02 3.634116057609089694e+02 -5.387192173559687944e+02
3466 1.318111719425069168e+02 3.440601865418884699e+02 -1.090568875578500752e+02
3467 1.791337002005311660e+02 2.709086650949884643e+02 -1.968623199402896091e+02
3468 1.335230327735189348e+02 3.216627219675183369e+02 -4.007485724674766061e+02
3469 9.698200586152961478e+01 3.760949556064879289e+02 -2.444713418799647116e+02
3470 1.188319761574966833e+02 3.128950042966580440e+02 -5.332255690906142718e+02
3471 1.966837058665114455e+02 4.051546890192184946e+02 -4.918207917906061653e+02
3472 1.705700338555034250e+02 3.549067786084278850e+02 -4.922302251214078410e+02
3473 7.380287966650212184e+01 3.742211204066488790e+02 -7.993000699816997212e+02
3474 1.428296999805606902e+02 2.802657778228385723e+02 -4.458895739730436389e+02
3475 1.319144175525289029e+02 2.718146396324282250e+02 -4.097614135856349549e+02
3476 1.207960512675344944e+02 3.170366880156889238e+02 -3.566251767663911778e+02
3477 3.971276224358007312e+01 3.216729041925782440e+02 -6.202272564705091327e+02
3478 1.405659125295351259e+02 2.834264412326183447e+02 -4.944990406951819182e+02
3479 1.081846640175208449e+02 3.121356076646989095e+02 -4.335002476609592463e+02
3480 2.236463399255881086e+02 2.680398259353778485e+02 -6.028789299783828710e+02
3481 2.885465690364944749e+02 2.885974940390287884e+02 -5.955638675736208825e+02
3482 2.041345450875232928e+02 3.347161782776784094e+02 -5.148855924944878097e+02
3483 2.713907476395252161e+02 4.210769603853386798e+02 -1.033658859017084069e+03
3484 2.665103896715445444e+02 3.910350259898586955e+02 -7.426287728545917162e+02
3485 1.794878443555790000e+02 2.575948329531584022e+02 -7.121160032123755173e+02
3486 1.689296931725111790e+02 3.414672480603085205e+02 -4.412293956017174992e+02
3487 1.239325914755463600e+02 3.711530262291089457e+02 -3.302146024037301686e+02
3488 1.982515061264857650e+02 2.555627043955482804e+02 -5.368900070803589415e+02
3489 1.401904471784946509e+02 3.948878928123685910e+02 -6.972148789677956984e+02
3490 1.700013252155040391e+02 4.020259338142777779e+02 -5.341765273154159104e+02
3491 1.794947728425613604e+02 2.990932186889085642e+02 -4.949776518101697889e+02
3492 2.430480184925836511e+02 3.322660723895387491e+02 -2.322219438617138110e+02
3493 1.670399863704806194e+02 3.720807982171691037e+02 -4.317350633256864398e+02
3494 1.870239922225591727e+02 2.940212501079786307e+02 -6.017008764330749955e+02
3495 1.877200600135256536e+02 3.363950582492489048e+02 -5.097363065706568364e+02
3496 1.295440786435501650e+02 2.267325995885084922e+02 -2.374077328573308137e+02
3497 1.312075573875335976e+02 2.736547676117779702e+02 -4.695523745699400706e+02
3498 1.670013468765537255e+02 2.576269576558379413e+02 -1.704836850809526823e+02
3499 1.425486706405645236e+02 2.549617699137788804e+02 -4.004323496836364029e+02
3500 2.077933325015474111e+02 2.650791552701084584e+02 -6.794197761219535323e+02
3501 1.334372221935191192e+02 2.900640786303983987e+02 -2.761675797140951545e+02
3502 1.053705122595420107e+02 2.460859724949687006e+02 -5.224951469891010447e+02
3503 1.431822365415282547e+02 2.898667508479584285e+02 -6.306230381808223910e+02
3504 1.129664810625254177e+02 4.234447220106085297e+02 -4.036691720530506586e+02
3505 9.511313051951583475e+01 3.060459401767884628e+02 -3.622331495483981598e+02
3506 2.251878742034896277e+02 3.581732037211777424e+02 -6.766703070648313769e+02
3507 1.555368342354777269e+02 3.493241703931680604e+02 -4.460861249085409099e+02
3508 1.737711347875301726e+02 3.652038850251283293e+02 -4.161189588697133104e+02
3509 1.484361897315247916e+02 3.130731479936084725e+02 -1.235929057643196074e+03
3510 1.946886187555501238e+02 3.526167662762882173e+02 -6.991478060676935229e+02
3511 1.322540099355392158e+02 3.420921190414082957e+02 -6.600737247939850931e+02
3512 1.607567026425385848e+02 3.228387050688588715e+02 -4.517989344250977410e+02
3513 1.765873143484932370e+02 3.166693896552387741e+02 -4.929713040487265516e+02
3514 2.083331285435706377e+02 2.745191717654279273e+02 -4.549625042305731881e+02
3515 2.469289748625596985e+02 3.430230098131878549e+02 -3.580192041618719259e+02
3516 1.765289419905166142e+02 3.180479399832684066e+02 -5.034997174796448007e+02
3517 2.648045185785158537e+02 4.001662052792189570e+02 -1.622967975786608008e+02
3518 3.105622684075497091e+02 3.644504175776282864e+02 -7.536621597562988200e+02
3519 2.774809906155569479e+02 2.981571361965789038e+02 -4.353332938025206431e+02
3520 2.330328010265366174e+02 3.996123001409887365e+02 -5.207517924528594904e+02
3521 2.047500639015343040e+02 3.413072284725685677e+02 -1.199030462723206483e+03
3522 2.069921424515196122e+02 4.254026732047186670e+02 -5.006246729789363599e+02
3523 2.864216110245324671e+02 3.535759630437587475e+02 -7.453614133118788914e+02
3524 2.364100439075846225e+02 2.975298031793281552e+02 -3.525331154691442634e+02
3525 1.569245165344909765e+02 3.136554611157689578e+02 -6.383255529848938750e+02
3526 1.909162970595643856e+02 2.535186399256281220e+02 -9.345554318583463100e+02
3527 1.002158012815052643e+02 2.143333486255587559e+02 -4.407046529328177371e+02
3528 1.490981732605141588e+02 2.770310085329483627e+02 -5.382445582470303407e+02
3529 2.317718376015545800e+02 3.155408944299088034e+02 -7.267296637333187164e+02
3530 1.785981376225245185e+02 2.797165783033287880e+02 -6.789459331221796674e+02
3531 3.231841714750044048e+01 1.682319367967284052e+02 -5.738446840154470010e+02
3532 9.233373599953483790e+01 2.742841470089579161e+02 -2.743061470433626710e+02
3533 1.329232649145415053e+02 2.078666514637679938e+02 -7.385609043456582867e+02
3534 2.222147102564922534e+02 2.495618294820087613e+02 -1.934387663380153981e+02
3535 1.528042367135640234e+02 3.900171401352990870e+02 -6.771030016076670108e+02
3536 1.672446570675820112e+02 3.493892127264280134e+02 -2.497674960263824460e+02
3537 3.280329750548116863e+01 3.627454137525983242e+02 -4.536726453814897582e+02
3538 8.548073007451603189e+01 2.932041166007984430e+02 -2.523531282544205965e+02
3539 9.295735281659290195e+01 2.885278236914682566e+02 -6.660815025596642727e+02
3540 8.226966609054943547e+01 1.932652292259981550e+02 -8.871491866950838130e+02
3541 1.303952068905346096e+02 2.781797099790683205e+02 -3.294417425562550648e+02
3542 1.919690582645707764e+02 2.641764785116183702e+02 -2.687017891436282753e+02
3543 8.788284587353700772e+01 2.569704554400886991e+02 -7.371531856461519965e+02
3544 2.954408996057463810e+01 1.660747972722783743e+02 -2.447830273970259611e+02
3545 7.934159240749431774e+01 2.842675470413087169e+02 -1.817629410333950659e+02
3546 8.521364241250557825e+01 2.324181130901479264e+02 -4.425501774148977461e+02
3547 -1.947954413847764954e+01 1.522299117045085950e+02 -2.048435147207362093e+02
3548 6.095683097356231883e+01 2.470646919528289800e+02 -9.739909912163565195e+02
3549 1.098585223305271938e+02 2.726223316018385958e+02 -3.116897446578300901e+02
3550 7.375662017054855824e+01 2.379491031318084424e+02 -3.224750667263426749e+02
3551 1.600034132145228796e+02 1.682126901863184685e+02 -1.328804201410165433e+02
3552 1.380231190885533579e+02 1.861322172955387941e+02 -3.035489076956448571e+02
3553 1.822053773425286636e+02 8.774005200212832278e+01 -2.033590647002093021e+02
3554 5.844303195155225694e+01 2.479547327243381005e+02 -3.994679968347484760e+02
3555 2.514453404475934803e+02 2.267418690370986951e+02 -2.940579378351927744e+02
3556 1.471008286774740554e+02 2.449116171987980124e+02 -9.353009297126707224e+02
3557 1.441509603755548596e+02 2.085342485780884090e+02 -4.936020838487311266e+02
3558 1.595923063685186207e+02 1.832450672870481867e+02 -4.689504666429523922e+02
3559 2.049377833465696312e+02 3.180865865758387372e+02 -2.698051950515409203e+02
3560 1.028947042105719447e+02 3.508257145211382522e+02 -4.873002377541923806e+02
3561 1.555549198965309188e+02 2.156742401136189073e+02 -2.092801120589275570e+02
3562 1.075525564795243554e+02 2.209151246334686221e+02 -4.698795664117046158e+02
3563 1.066572833114769310e+02 2.120784599266280566e+02 -7.155924172841738482e+02
3564 2.094080205735517666e+02 3.020215457235281065e+02 -6.444122232534389241e+02
3565 1.638935040645301342e+02 2.994872091683091639e+02 -4.685645015277106609e+02
3566 1.274370695095276460e+02 2.919814722694482043e+02 -6.607386464929402337e+02
3567 2.170296671635587700e+02 2.866156429164384463e+02 -1.927399160083191987e+02
3568 1.509310570675297640e+02 2.560433380622180266e+02 -3.493395009753373301e+02
3569 1.781908940855646506e+01 2.448943611851682363e+02 -1.950356399318225158e+02
3570 6.360375539649976417e+01 2.364308280087388994e+02 -5.105701485976415483e+02
3571 5.310403810255229473e+01 2.287648039709383738e+02 -8.791399199621051821e+02
3572 1.297815882855211385e+02 2.804026981955485098e+02 -4.418963936088363766e+02
3573 1.431621974915033206e+02 2.767336890562382905e+02 -5.553989785680263367e+02
3574 1.463362290764926001e+02 3.022153115158680521e+02 -8.489359506355913254e+02
3575 1.685467424234957434e+02 3.012371930721683384e+02 -5.225319540722558713e+02
3576 1.599135711055132560e+02 2.835993043428779856e+02 -4.001619729938233263e+02
3577 1.982281288225785829e+02 2.739913512536286362e+02 -5.646637498557082608e+02
3578 1.426592239395249635e+02 2.438803740691582789e+02 -5.393452808299244907e+02
3579 1.656415285325492732e+02 3.397277894891785763e+02 -6.678514293446625061e+02
3580 1.666153812385164201e+02 3.372553651222287954e+02 -5.170946839626299152e+02
3581 1.347047949565458111e+02 3.280110775486082275e+02 -7.777227942427093694e+02
3582 1.489577790235634893e+02 3.767667346881189587e+02 -5.074039672354397226e+02
3583 1.176669765385449864e+02 3.619281876009381449e+02 -6.219332999435987404e+02
3584 1.705953059355379082e+02 4.148446035685383322e+02 -4.474545313442253587e+02
3585 1.717723247564863414e+02 3.250192652591485967e+02 -1.335293085279013496e+02
3586 1.524727185135125183e+02 3.438808526255988909e+02 -6.878103666851955040e+02
3587 1.340073704185779206e+02 4.264781325154890510e+02 -3.982899700729807364e+02
3588 1.549063625345006585e+02 3.700494178875087528e+02 -5.650441650037207637e+02
3589 1.362469554235576652e+02 2.495960311916687715e+02 -4.718004720216261489e+02
3590 1.143889103534747846e+02 2.757246475935380658e+02 -2.995100638367612191e+02
3591 1.709949265224859118e+02 2.657805010121282976e+02 -5.180096304483361109e+02
3592 7.872116989357164130e+01 3.172690990745186355e+02 -5.336058779353329555e+02
3593 1.960815360504784621e+02 2.793200040818283014e+02 -3.344354208875588483e+02
3594 1.159277958755264990e+02 2.774504148600180997e+02 -3.922861424196303233e+02
3595 2.448647158084786497e+02 1.660568271733482106e+02 -3.493325973547670742e+02
3596 1.398276706215110607e+02 2.716015365531884527e+02 -7.312135332669008676e+02
3597 1.048767722265329212e+02 2.920993182716483716e+02 -8.015325580451653877e+02
3598 1.711611531065427698e+02 2.279203320961687496e+02 -4.418515567297753250e+02
3599 8.338228263857308775e+01 2.132570462438179675e+02 -5.978313302444910278e+02
3600 1.349997360305860639e+02 2.416446749081787857e+02 -5.934199030386322420e+02
3601 1.544520284865284339e+02 3.014538419544687713e+02 -3.142393666784545303e+02
3602 1.825054711964912713e+02 2.436288384207691706e+02 -1.538354136791725750e+02
3603 1.693553506645257585e+02 2.617704011111782165e+02 -4.738395036809307612e+02
3604 9.659710381954209879e+01 3.323753607536482377e+02 -7.062623441892252458e+02
3605 2.719546277157496661e+01 3.454153938952485987e+02 -4.042419905902521577e+02
3606 9.412685196858365089e+01 3.396132025143278952e+02 -7.048728647200942987e+02
3607 9.007356853754026815e+01 2.899226643434185462e+02 -1.605165312287236645e+02
3608 9.919592521252343431e+01 2.104205854690981141e+02 -3.472452288340126643e+02
3609 7.213100080355070531e+01 2.500792085581288120e+02 -3.020095933187930086e+02
3610 4.531197907251771539e+01 3.151290742237079030e+02 -3.807944686392328890e+02
3611 7.528517520247260109e+01 3.336406140662784310e+02 -3.724329157007468325e+02
3612 1.240521788451587781e+01 2.768828924231984274e+02 -1.199666608421488263e+02
3613 1.995561213064938784e+02 3.357763547210879551e+02 -3.850103971394298128e+02
3614 1.933323236475116573e+02 2.991228680838685250e+02 -3.476704629800005364e+02
3615 2.571346890275017358e+02 3.747831863102283023e+02 -5.405709555565999835e+02
3616 1.891479078864795156e+02 3.985985160700884080e+02 -6.731210041452253563e+02
3617 2.491627197445486672e+02 4.471300721039588097e+02 -4.784627851082506140e+02
3618 2.372716659125289880e+02 3.999114000775389286e+02 -6.895622027398434284e+02
3619 1.391202266004984267e+02 3.460000801190881248e+02 -5.013806778292253057e+02
3620 1.964845569184981287e+02 3.943609797977678681e+02 -2.605477868106619326e+02
3621 2.624666298975353129e+02 2.814009481288885581e+02 -1.967730264761129604e+02
3622 8.706954545050393790e+01 3.608153174096478324e+02 -3.838922420890792182e+02
3623 1.684719082175288349e+02 3.105726644380483776e+02 -1.969348538864317959e+02
3624 2.648286608515190892e+02 2.682004360834089312e+02 -1.114108252967650685e+02
3625 1.314206186935771257e+02 2.892424006243481927e+02 -3.228580214436665301e+02
3626 1.631717825735104270e+02 1.944391493396478836e+02 -4.630972678404139060e+02
3627 2.101271081586019136e+02 2.616310386996083253e+02 -4.554210190110877079e+02
3628 2.836216431285720319e+02 2.475843801924083891e+02 -3.312933095810537907e+02
3629 1.277963131035212427e+02 2.696356995252381239e+02 -1.047123302706427239e+03
3630 2.397711798065574840e+02 3.150687202649587562e+02 -6.691936638685015168e+02
3631 1.124737028095405549e+02 3.063837260231484834e+02 -5.683435629297348441e+02
3632 1.300999751775525510e+02 2.753295072989085384e+02 -7.694122817523594904e+02
3633 1.497234004735364579e+02 2.206963338029581791e+02 -3.576124309769642196e+02
3634 3.053098630734602921e+02 3.122147377932278687e+02 -6.136938344964778480e+02
3635 1.967066378004965372e+02 2.761319925291782056e+02 -2.153801125523715427e+02
3636 2.136360461185104214e+02 2.529114766865386628e+02 -1.101221897076368350e+03
3637 1.672734849525149912e+02 2.672012573847487147e+02 -2.511822868561477833e+02
3638 2.397074165515950881e+02 2.853468365828884998e+02 -4.364191407871333013e+02
3639 2.268162917785230093e+02 3.691578258613189973e+02 -6.407259791048460329e+02
3640 1.718601311435340904e+02 3.735758037143586989e+02 -6.573791824975313602e+02
3641 2.439721128444653004e+02 5.013144584792889873e+02 -9.309262935096237470e+02
3642 7.459866605652496219e+01 3.779985102613482013e+02 -6.129391702571228961e+02
3643 1.252548521335702389e+02 3.604272505816779812e+02 -3.433834227726091513e+02
3644 1.587881583494599909e+02 2.439018201797889560e+02 -6.316867387901870643e+02
3645 2.382472975564887747e+02 3.424091117085781661e+02 -3.475995637325704593e+02
3646 2.465101172545691952e+02 2.955187724913785132e+02 -6.707329407383283524e+02
3647 2.566873996914946474e+02 3.419477962951687005e+02 -5.617677779781945446e+02
3648 2.212623767605400644e+02 3.583895481598483457e+02 -6.598097708367823770e+02
3649 1.582675264755380340e+02 3.808418577431684753e+02 -8.203020465854390295e+02
3650 2.418320089305634610e+02 4.207638273583588671e+02 -6.862925772712254684e+02
3651 2.625200534464675002e+02 4.864277980096885585e+02 -4.378940088881489032e+02
3652 2.453596444795257412e+02 3.780994330326984709e+02 -5.357845055847531057e+02
3653 1.636288103135302663e+02 3.312227636187080861e+02 -1.795669341730607016e+02
3654 1.745325622965465300e+02 3.130551605781383842e+02 -6.367403775796002492e+02
3655 1.653317876894725487e+02 2.948108195914683165e+02 -8.310118580331120484e+02
3656 1.185453682855004445e+02 3.435398474540288589e+02 -7.901626177575740257e+02
3657 8.962173781357705593e+01 3.082547807933678996e+02 -3.210230875106639132e+02
3658 1.054628225165070035e+02 3.711841790073885932e+02 -5.564953317800275272e+02
3659 2.545980021015275270e+02 3.372815015827582101e+02 -3.474460286450464537e+02
3660 2.102836195384734310e+02 2.719626078640885680e+02 -4.659512919728670113e+02
3661 9.721238584350794554e+01 3.017178436095982761e+02 -2.708080388679388193e+02
3662 1.996309063725639135e+02 2.677185898619391082e+02 -4.911700395282715590e+02
3663 1.493707438835408539e+02 2.761468185030989844e+02 -1.845938008305378446e+02
3664 8.267702726455172524e+01 3.248413588764278757e+02 -1.039905590586351991e+03
3665 9.708375394757604226e+01 2.737630349598784960e+02 -4.277285040387002937e+02
3666 1.414192708575865254e+02 2.529246614977482750e+02 -1.889762120607967404e+02
3667 1.557680118475109339e+02 2.406390234477084960e+02 -4.839988267297074458e+02
3668 1.530058731065946631e+02 1.769378510892383929e+02 -4.131573443831334771e+02
3669 1.199851477065822110e+02 1.934585096912687732e+02 -3.295434460904504022e+02
3670 1.574107575015514158e+02 2.068121347264286669e+02 -3.666839030435110658e+02
3671 1.484399004095466807e+02 2.102909282119780983e+02 -1.171081905363781743e+02
3672 8.164493495749775320e+01 2.374240917185479702e+02 -5.146204060155098432e+02
3673 9.288671995955519378e+01 2.196202126930184022e+02 -3.212575205944056620e+02
3674 3.145567930949619040e+01 1.344032884501884837e+02 -2.373268830585763567e+02
3675 1.270245091052493080e+01 2.631385370747584602e+02 -3.384442552246034666e+02
3676 1.412485969664994627e+02 2.730444107521989281e+02 -6.619651972589473417e+02
3677 1.750012323105474934e+02 2.960968853111089629e+02 -7.361634739912566374e+02
3678 1.701810329704894684e+02 2.794449991891087848e+02 -1.320823976612523154e+01
3679 1.203446009735926054e+02 3.087472563458286459e+02 -4.060894255184064718e+02
3680 1.429524686075747013e+02 3.096756595518490940e+02 -5.259702567315339365e+02
3681 1.447838548355503008e+02 2.634206340340488168e+02 -1.703679749841832631e+02
3682 7.884377684647915885e+01 3.587944202716080326e+02 -2.406978831015321703e+02
3683 7.452980746456887573e+01 3.687688378186985574e+02 -2.543301680429377711e+02
3684 1.244971252775285393e+02 3.347957836732985015e+02 -3.869281003931535565e+02
3685 1.810822826315416023e+02 3.317619866792383618e+02 -5.096013024807409124e+02
3686 1.695640027465997264e+02 2.797317836457677913e+02 -5.073561018523611779e+02
3687 2.199680059105157852e+02 3.261708471251986339e+02 -4.800489720343130671e+02
3688 2.879862247905111872e+02 3.346909527315383457e+02 -5.230531685776697941e+02
3689 2.618122320745023899e+02 3.177669688673386190e+02 -4.585577619653516308e+02
3690 2.732765793415601365e+02 2.917203765482581730e+02 -7.104703492797041235e+02
3691 2.397954083345248364e+02 3.367878062840281927e+02 -5.089730257185038340e+02
3692 3.240855272885528393e+02 3.715585073440279302e+02 -8.239008473022372527e+02
3693 2.355430906135588884e+02 3.956055787544983104e+02 -1.850731382188001533e+02
3694 1.439907582965097390e+02 2.860582023709985151e+02 -6.073326161925573388e+02
3695 4.229304952651727945e+01 3.270555090548987209e+02 -2.983183991675257971e+02
3696 1.209814338995493017e+02 2.385407370586781326e+02 -4.048488176011400128e+02
3697 1.672698249015375040e+02 2.829724611900783202e+02 -5.856565169466123280e+02
3698 1.811364565995172597e+02 2.325944012208183267e+02 -4.652619133344107922e+02
3699 1.633494971745531075e+02 2.318729287661089984e+02 -5.454883449779423472e+02
3700 1.349978001205017790e+02 1.990961284614277247e+02 -2.527299184933277729e+02
3701 2.205555953149450943e+01 2.074637350529283140e+02 -5.812955050723222712e+02
3702 7.559030890354188159e+01 2.066788722614383005e+02 -2.956378050151735692e+02
3703 1.187446859375340864e+02 2.810770503227086010e+02 -3.560009130948049005e+02
3704 2.016591373085393570e+02 2.380686500317187893e+02 -6.214437850112453816e+02
3705 1.556091299414983951e+02 2.895682870719283528e+02 -5.745095944642617951e+02
3706 1.110663171315682121e+02 1.866384462660880672e+02 -3.473595467007244224e+02
3707 1.176686037055333145e+02 2.133018481554690879e+02 -3.161757989310120252e+02
3708 1.848370964635396376e+02 3.380102915092484182e+02 -1.271386071155151143e+02
3709 1.984200750954914838e+02 3.360348194298685485e+02 -5.127981073856515195e+02
3710 1.441596533115371130e+02 3.302255619024490443e+02 -1.234583540077204304e+02
3711 7.008963359647896141e+01 2.700355521911387768e+02 -4.503599561749077793e+02
3712 1.671787864225916564e+02 3.027327644814486121e+02 -7.505583819733018345e+02
3713 1.457559296665713191e+02 2.904284182238789072e+02 -6.559877653165831362e+02
3714 1.005177541055600159e+02 2.956452392313885866e+02 -4.134401834706130785e+02
3715 1.848779251074884087e+02 2.844390624241286787e+02 -4.098496144365810210e+02
3716 8.537037514749681577e+01 3.442488540928889051e+02 -9.942781205346619799e+01
3717 7.281559817958623171e+01 2.638554776845885499e+02 -2.481521928877103846e+02
3718 1.655330744875827804e+02 3.057608175073482926e+02 -6.010724717319282036e+02
3719 1.645445332794915885e+02 2.623619811904281960e+02 -5.305447803320671483e+02
3720 2.176240695544984192e+02 2.879565590433285251e+02 -5.629219877055217012e+02
3721 1.412027591485530138e+02 1.976397775603481932e+02 -3.675579335488304196e+02
3722 7.870964035455835983e+01 2.830767383026586685e+02 -3.175248841678287590e+02
3723 6.203412421554094180e+01 3.333009163333181277e+02 -6.102549040210362818e+02
3724 1.265503511914866976e+02 2.505267482445187852e+02 -7.030932573698727310e+02
3725 5.783198809350142255e+01 2.134226970725885622e+02 -4.969956006863259859e+02
3726 1.897852463851450011e+01 1.659014666820985440e+02 -4.678465646053730609e+01
3727 6.707501358748413622e+01 1.688830066800483110e+02 -2.334457634097961147e+02
3728 2.245651325659127906e+01 3.270826117248880109e+02 -6.262017857585308320e+02
3729 6.905431081552524120e+01 2.240146893572282352e+02 -5.614064245274136056e+02
3730 7.684232279850402847e+01 2.351283588411788514e+02 -4.230515160162275379e+02
3731 1.345414904525387101e+02 2.424938114172382484e+02 -2.108129393073478468e+02
3732 1.937545272495481186e+02 2.667972965613380438e+02 -8.539023962539614558e+02
3733 1.228191641794983298e+02 3.025478222521278440e+02 -8.104092797484529456e+02
3734 1.449913047855370678e+02 2.954363955474582326e+02 -1.814508912274413603e+02
3735 1.342184223435469903e+02 3.174670579897683638e+02 -4.911955104093987075e+02
3736 1.752252153225708753e+02 2.656918124423882546e+02 -5.995747963088790584e+02
3737 1.078698767695459537e+02 3.132294576790882275e+02 -2.981178268754784426e+02
3738 2.200112483325065114e+02 3.318492712611478055e+02 -3.546636856845884154e+02
3739 1.173762598125031218e+02 2.015543601962181128e+02 -2.198771782498599237e+02
3740 8.923012622952228412e+01 2.258294379965882399e+02 -4.281377211120321249e+02
3741 1.722619008555775508e+02 2.260314002665381850e+02 -3.996979962930842021e+02
3742 1.858439012625021860e+02 2.390291613304980274e+02 -2.969557973836082851e+02
3743 2.296471241164836101e+02 2.853975131761280863e+02 -7.260447310260943254e+01
3744 1.541769231535145082e+02 2.704060156168188769e+02 -4.048151171310800009e+02
3745 3.898508790554478765e+01 2.919106746688084968e+02 -3.133773793308420750e+02
3746 7.658039982849732041e+01 2.109912614210788888e+02 -3.126239385550878751e+02
3747 -5.358265564427711070e+00 1.847989689395390087e+02 -3.998489801254804661e+02
3748 1.359467344556469470e+01 2.137289214331985931e+02 -3.628894326588412014e+02
3749 3.570320913247996941e+01 2.296251488012985646e+02 -2.720962860379577819e+02
3750 5.477476661355467513e+01 3.266259002097385746e+02 -1.320909238689304459e+02
3751 1.329945305945584550e+02 3.347330518962789938e+02 -5.494367040459906093e+02
3752 1.996621834465186112e+02 3.143158898037881954e+02 -5.791294330865347320e+02
3753 8.652005259855650365e+01 3.760365871220592453e+02 -6.571206109847564676e+02
3754 2.422291039655683562e+02 3.565230627471682965e+02 -5.862782236918873195e+02
3755 2.294474109515431337e+02 3.713617371655682291e+02 -2.913921141207810592e+02
3756 2.089544180124648847e+02 3.381098322925681714e+02 -3.302630784867204738e+02
3757 1.568679266685503535e+02 4.511346104308577196e+02 -5.837484242676748636e+02
3758 1.400766033665859140e+02 3.346327381408491419e+02 -2.359172732774932513e+02
3759 1.691563756585237570e+02 3.910742568623481930e+02 -5.819787427084693263e+02
3760 2.734677756475284696e+02 3.181179052903280535e+02 -5.264682548722048523e+02
3761 2.244290078605408780e+02 3.663025433308584979e+02 -7.015971090546596542e+02
3762 3.015865848715184256e+02 3.963151592109188641e+02 -4.565278053670869554e+02
3763 1.996678231414989568e+02 3.886071836541086668e+02 -4.710498450829057333e+02
3764 1.714092409645672888e+02 2.967704671882484035e+02 -3.753524935192205589e+02
3765 2.281420175415114500e+02 3.366652568520585191e+02 -5.578152114670331230e+02
3766 2.303158639255561866e+02 2.995335443868189031e+02 -4.631933052016249803e+02
3767 1.595814018095261417e+02 2.578523900111486000e+02 -5.588661620581988245e+02
3768 1.279930694795330055e+02 2.581175951481391166e+02 -5.110628675342059637e+02
3769 1.211353426615241915e+02 2.758321653584580417e+02 -2.428303729675374427e+02
3770 1.082486634615343064e+02 2.652233800638186949e+02 -4.827424944299760909e+02
3771 1.247421803465113044e+02 1.907463710844485831e+02 -1.121963832983894463e+03
3772 8.357254814752377570e+01 2.668846201651285810e+02 -2.142354040695562674e+02
3773 1.030244066415471025e+02 1.677032567448686677e+02 -4.434281629524506911e+02
3774 7.676508002053014934e+01 1.340095466993479931e+02 -2.446750389872052551e+02
3775 9.711600838357117027e+01 2.375307816803288006e+02 -6.073136427881279360e+02
3776 1.326873782345210202e+02 2.508684907924389336e+02 -5.675914533421764645e+02
3777 1.721538467375212349e+02 2.560141634500087093e+02 -3.319137234242984960e+02
3778 1.631707768585183658e+02 2.637467223187886702e+02 -4.955778685857075629e+02
3779 1.240178755025262944e+02 3.435821726067188138e+02 -3.786460637277291994e+02
3780 2.370851355605991557e+02 3.464452393763285727e+02 -5.963596154384166539e+02
3781 1.541827411155099981e+02 2.516538245785486652e+02 -5.975126808944970662e+02
3782 1.898549643895239569e+02 3.250027698304184014e+02 -6.709969146717425019e+02
3783 4.963740896654780954e+01 3.118143220533484055e+02 -3.211183949126279913e+02
3784 1.204943917164928280e+02 2.891858282476887325e+02 -6.729440635459774285e+02
3785 1.514704790175310336e+02 3.340716642295783458e+02 -7.085032799704378021e+02
3786 1.438455814814660698e+02 3.613689798398190760e+02 -6.450537347017772163e+02
3787 1.297138541644671932e+02 3.312241565109779913e+02 -4.121861743059340597e+02
3788 4.795326231251237914e+01 2.227882186707483925e+02 -8.022193474304145866e+02
3789 9.583620005450211465e+01 1.641210170759886751e+02 -3.406669694525967316e+02
3790 1.043485126265441068e+02 2.088691192750684422e+02 -1.122880650396388376e+02
3791 1.896653346905368380e+02 2.186449587964880266e+02 -4.113099524182275104e+02
3792 8.217997409054078162e+01 2.649083857028181228e+02 -2.037867154223517048e+02
3793 7.889977578050456941e+01 2.581114696733684468e+02 -5.055521986041731566e+02
3794 1.486767849275493063e+02 4.023302077911084780e+02 -6.483199281650099692e+02
3795 2.399561389525188133e+02 3.075488103585284989e+02 -1.809142190233102951e+02
3796 1.592704821745282970e+02 3.029133286986480016e+02 -6.285854471181935423e+02
3797 1.370166687135933898e+02 2.339095983160686956e+02 -3.461289327756198873e+02
3798 1.106502424755599350e+02 2.846559741754290371e+02 -6.906599639915314128e+02
3799 1.274071570804808289e+02 2.968842844934279128e+02 -2.659573407077720617e+02
3800 -2.959510559850605205e+01 3.183279841143285012e+02 -4.720299716500161367e+02
3801 1.424025432175840251e+02 2.858840272780489613e+02 -5.016503929682031639e+02
3802 1.592366891155252233e+02 3.269222482523882718e+02 -4.234397062565831220e+02
3803 3.900184836756670848e+01 2.667386090159679952e+02 -6.564360480435066165e+02
3804 1.760175744405132718e+02 2.514525419223882636e+02 -4.189602982799495408e+02
3805 7.745961346954572946e+01 2.632191408894277629e+02 -4.328089729275173454e+02
3806 1.342399869204964489e+02 2.619179702949886632e+02 -6.957582323777256761e+02
3807 1.312618553895154037e+02 2.661486222416688179e+02 -3.943206591562960170e+02
3808 1.234811778845032677e+02 3.146563251046791265e+02 -4.514172730793382584e+02
3809 1.186807985734776594e+02 2.383973804512479546e+02 -5.817170045233872315e+02
3810 7.032478038652334362e+01 2.726714413489580693e+02 -5.370853303932922245e+02
3811 9.009032150451093912e+01 3.546068013016583791e+02 -3.323466377706359367e+02
3812 9.204766254150308669e+01 3.266483519220782910e+02 -4.719767944740578400e+02
3813 1.740663905255496502e+01 2.621861637192087073e+02 -4.538479468553090328e+02
3814 5.006286584358895198e+01 1.784945667143983883e+02 -4.675057613966034751e+02
3815 1.286297741184826009e+02 2.665938266005787227e+02 -2.677243915457910930e+02
3816 1.385292661735438742e+02 2.229227530529587966e+02 -4.151540916325401440e+02
3817 2.042807425948558375e+01 2.317452957516788956e+02 -3.622688799603329244e+02
3818 8.194791036460082978e+01 2.507619598987685094e+02 -4.200738977641166798e+02
3819 1.133046889565885067e+02 3.062354125458487033e+02 -5.046371786353471975e+02
3820 1.323261786515358835e+02 1.950384915248887410e+02 -1.224996333864677922e+02
3821 1.859801207255222835e+02 2.686567921866881079e+02 -9.222357388456492799e+02
3822 2.249364763785852119e+02 3.028394104137587419e+02 -4.712674133897186266e+02
3823 2.597864443205180578e+02 3.494038721006481865e+02 -3.996855428604787903e+02
3824 1.043548660225351341e+02 2.655325129421389647e+02 -5.543176294587641451e+02
3825 1.494222702165716328e+02 2.931167847527385675e+02 -8.847019796071155042e+02
3826 6.020747084158938378e+01 3.300097696533384806e+02 -5.173709714357640905e+02
3827 8.384684363252017647e+01 3.454626867854485681e+02 -6.434802635749354067e+02
3828 1.412229401665390469e+02 3.602273970102578460e+02 -4.072197031793731981e+02
3829 4.161477555055171251e+01 2.361802589768785765e+02 -6.987229844367949454e+02
3830 1.412985518065397628e+02 2.141899896751683627e+02 -3.402413860295852146e+02
3831 6.269727851246716455e+01 2.137601928064286767e+02 -4.243700436844101205e+02
3832 8.597031703754328191e+01 2.978263606253685793e+02 -6.032612979375894611e+02
3833 1.388888693125336431e+02 2.150542095929786228e+02 -5.020889279304173556e+02
3834 1.943919737865217030e+02 2.722000446197689598e+02 -9.257870864461358451e+02
3835 1.392730979235493578e+02 2.729944962193885658e+02 -3.998877078202505686e+02
3836 1.623255893114837818e+02 3.047563242495889426e+02 -4.538798263881910771e+02
3837 1.736349642045679502e+02 2.405076969181791355e+02 -5.682960029763355578e+02
3838 1.391231135745183565e+02 2.757665031456581346e+02 -6.670309245334872230e+02
3839 2.167805941505357623e+02 3.478303714755884357e+02 -5.366945737434145940e+02
3840 1.402663060884806328e+02 3.822069405924185048e+02 -7.444171856676543939e+02
3841 1.380367052095825784e+02 3.614861023477578783e+02 -4.769661231284846963e+02
3842 1.168176375544862822e+02 3.365774989854180603e+02 -4.825710219673813981e+02
3843 2.560220703325467184e+02 3.840097611736882754e+02 -3.789489690287133499e+02
3844 1.917669155534822494e+02 3.603736756584985415e+02 -3.329160105950870729e+02
3845 7.639697407849598676e+01 4.000622960574883109e+02 -6.721417980904057003e+02
3846 1.370827714935294352e+02 3.463303944276485709e+02 -3.981254942626061393e+02
3847 2.177674335375777446e+02 3.676350778347386949e+02 -6.645461144785598435e+02
3848 1.436659758335445076e+02 3.434903376672282320e+02 -5.471574075241876471e+02
3849 1.708572473695385270e+02 3.179013156325281670e+02 -2.683197552021257479e+02
3850 2.307671224405639805e+02 3.106125179982291229e+02 -4.534205375853586588e+02
3851 2.209520073914900422e+02 3.533345141581585267e+02 -2.693902110110979038e+02
3852 1.591158010305371135e+02 3.421009505070578598e+02 -6.038222623642491271e+02
3853 1.594686212735832669e+02 2.812876910720287924e+02 -2.576045063102673112e+02
3854 1.272663986095576547e+02 3.292903080172982300e+02 -3.221321619227159090e+02
3855 1.352100266135530546e+02 3.061750021614279831e+02 -9.162960160081401000e+02
3856 1.617582420395337977e+02 2.520418647947581121e+02 -5.024999086743341650e+02
3857 1.517279409995535389e+02 1.230646293624386090e+02 -1.257044571137943478e+02
3858 3.942919237352907658e+01 2.392265924985986203e+02 -3.323711255164417935e+02
3859 5.514649832958821207e+01 1.846068842925287754e+02 -3.771895454737282307e+02
3860 8.714514116651844233e+01 1.999685703513987391e+02 -4.814965200343974061e+02
3861 1.143003839505836368e+02 2.158384660007486673e+02 -4.589427605827473826e+02
3862 8.915624374448088929e+01 1.840964718133682254e+02 -3.833333466734476360e+02
3863 1.580194087885320187e+02 1.662283675126182061e+02 -3.864216992597592366e+02
3864 1.129327640954870731e+02 1.920575012363788119e+02 -3.783451624471896366e+02
3865 1.152724204494734295e+02 2.192821951143278056e+02 -3.327671289432485082e+02
3866 1.197542120175203308e+02 1.509199580632584912e+02 -4.883839414210488599e+02
3867 1.888580785125377588e+02 1.801469741285382042e+02 -3.847939578352718399e+02
3868 2.494324731165543199e+02 2.706943133393579046e+02 -1.731526720049846801e+02
3869 1.558555275415419601e+02 1.963152837785983138e+02 -3.048945573048977167e+02
3870 8.298713050450896844e+01 2.853421953744082202e+02 -6.506179367216734590e+02
3871 1.521840114844962955e+02 2.188334411763080425e+02 -5.388452112176344144e+02
3872 8.214514832751592621e+01 1.999149675617481989e+02 -5.323817650832868367e+02
3873 1.499453431935980916e+02 2.872863406892283820e+02 -2.580075346089080313e+02
3874 5.487068590853596106e+01 1.419954738174183149e+02 -3.337040164245699430e+02
3875 9.044816496351268142e+01 2.038163401161291404e+02 -4.820035181138717917e+02
3876 6.518263663153629750e+01 2.157763837555085047e+02 -1.814383500439426200e+02
3877 9.890274731651879847e+01 2.830571483401281512e+02 -4.333228788296553944e+02
3878 1.308085546115762554e+02 1.851165917703383457e+02 -4.332436819101612855e+02
3879 9.685631380550330505e+01 1.525686538034487967e+02 -8.914386714734550310e+01
3880 1.227519699464901350e+02 1.603721468956782701e+02 -2.861043469962675658e+02
3881 2.791079672554042190e+01 2.500727981948184606e+02 -2.221409642110682512e+02
3882 9.767390404647449031e+01 3.058674427550786277e+02 -5.810556872336761671e+02
3883 1.758678688265499659e+02 2.392375614110287643e+02 -3.273557844169222335e+02
3884 4.042207337851868942e+01 2.132526782337490658e+02 -5.026160455843980230e+02
3885 8.725368251651525497e+01 2.502852111800384591e+02 -4.522136654925094490e+02
3886 4.345734231057576835e+01 3.315745018690085999e+02 -2.663908333754894215e+02
3887 1.502552083805203438e+02 3.119894704556891156e+02 -4.168738200803063592e+02
3888 1.770088020575931296e+02 2.916620579129885300e+02 -6.233127709861190624e+02
3889 1.587204078495269641e+02 3.897048107243881532e+02 -7.834631463789095278e+02
3890 2.307123213094891980e+02 2.908976639374886872e+02 -4.394803355057068757e+02
3891 1.811517726935562678e+02 3.359649593644780907e+02 -7.972623178246227553e+02
3892 1.847803674745373428e+02 4.162102832470482099e+02 -7.588642318188058198e+02
3893 1.476294917485793121e+02 3.590626308420087298e+02 -3.688066518950595309e+02
3894 2.345025473505374976e+02 3.537154234289782835e+02 -5.098484688005920020e+02
3895 1.404455577044864185e+02 3.655085274636185204e+02 -8.034771226156882449e+02
3896 1.585730363225447945e+02 2.789632218734086564e+02 -4.433446741091584613e+02
3897 2.134564788125571795e+02 4.288219790093280608e+02 -4.814547481063352734e+02
3898 1.831313383995438926e+02 3.653755286812684062e+02 -7.436110372810410354e+02
3899 1.546807458805269562e+02 3.882750650951884381e+02 -1.026343319017833892e+03
3900 1.813129220865666866e+02 2.491822457863390810e+02 -6.085765862576341760e+02
3901 2.873079434535466135e+02 3.346196910033586391e+02 -3.944496692004341298e+02
3902 1.106634225095040165e+02 3.573059271453885231e+02 -9.092195815189035102e+02
3903 1.421145527214976028e+02 3.335614294131182760e+02 -6.042250674212569947e+02
3904 2.247702767975279130e+02 3.304409252865780218e+02 -5.939144705118438878e+02
3905 1.460771895505604334e+02 3.516892302712585661e+02 -5.470089262481826609e+02
3906 1.752346255575539544e+02 3.320241546283486969e+02 -7.080214924481683738e+02
3907 7.322449647251050919e+01 2.770961355861782067e+02 -9.521252598965902507e+02
3908 8.962243073154240847e+01 2.875421378398177694e+02 -4.024839577459058546e+02
3909 2.251246321225189604e+02 3.013918954538885373e+02 -6.439967121287885448e+02
3910 2.071844618795439601e+02 2.177902608479889750e+02 -7.879549305961086247e+02
3911 2.243791193115757778e+02 2.727388930202687334e+02 -6.506919942161094923e+02
3912 1.244780513875302859e+02 2.597838712409084110e+02 -4.075236017994186000e+02
3913 9.182956198457395658e+01 2.834258996558182844e+02 -2.234938481710447036e+02
3914 8.685307145153637975e+01 2.943356361913183719e+02 -2.044299799603606402e+02
3915 4.194203925051260740e+01 2.914336592458985251e+02 -4.651696765528859032e+02
3916 9.070341525354888290e+01 2.601802707962888235e+02 -3.433746906787052353e+02
3917 1.612494973805150948e+02 1.981827394695592375e+02 -4.958957731710099779e+02
3918 1.372075539255165495e+02 2.725154538590386437e+02 -3.283182127350933115e+02
3919 1.355047275056131184e+01 2.419859157130786116e+02 -5.412160533846351882e+02
3920 1.305223433105275035e+02 2.224794082597090892e+02 -7.332308254241078203e+02
3921 9.189422859653132036e+01 1.365063476365885435e+02 -3.182850525327055493e+02
3922 9.084450916753849015e+01 2.623655145860284392e+02 -3.538396579244256657e+01
3923 1.490393202415434644e+02 2.828984815812882516e+02 -7.200024104011778263e+02
3924 1.577745756805525161e+02 3.046232769257385371e+02 -6.254489351477517403e+02
3925 1.559751745575340465e+02 2.789824347734183903e+02 -5.995395440844814630e+02
3926 1.536707413255353458e+02 3.742629064326783919e+02 -4.406686083938811294e+02
3927 1.726185931095387787e+02 3.540996627249387529e+02 -7.127695850985454626e+02
3928 2.683479161445284262e+02 3.422040914589088061e+02 -6.801629848665385225e+02
3929 1.739234913635300472e+02 4.119405179705581759e+02 -7.254399649067978544e+02
3930 2.353607954115141183e+02 4.598126937778679348e+02 -7.798741496422366026e+02
3931 1.408582251895568334e+02 3.470578002291185840e+02 -8.333354647067733367e+02
3932 1.959313768905121833e+02 2.809147407724085497e+02 -5.824429114520658004e+02
3933 2.058167452625348233e+02 2.579691333018781734e+02 -6.287384795061792602e+02
3934 2.313767289115348831e+02 3.348768652030485100e+02 -4.932337992866229683e+02
3935 2.092813479255419225e+02 3.134740157592186733e+02 -2.569868323222030995e+02
3936 2.017541249495698139e+02 3.625476878598983603e+02 -6.289201110557268066e+02
3937 1.682787755375029519e+02 3.571244364649082854e+02 -4.286729617492437683e+02
3938 1.753921095495461486e+02 2.505990240945384357e+02 -4.420795057433844590e+02
3939 1.282739645565161481e+02 2.840946725008379872e+02 -2.761820290785310021e+02
3940 1.874687383495038375e+02 3.166843636176681684e+02 -3.397971236693790047e+02
3941 5.937713086348958313e+01 2.754335814179185036e+02 -7.160879799947532547e+02
3942 8.683518078853376210e+01 2.539955860287182077e+02 -3.614488331879473435e+02
3943 2.029353917605476454e+02 1.927257406048684061e+02 -8.287435459666451720e+01
3944 8.652957214252091944e+01 1.956668136028683875e+02 -1.251872420056872386e+02
3945 9.019732334354193881e+01 2.244456332609088349e+02 -2.556394618148634663e+02
3946 1.285877924755332060e+02 2.680367818597487712e+02 -3.729863321775838472e+02
3947 1.155557556965504773e+02 1.914910158190486982e+02 -5.760893704598317981e+02
3948 6.323282386455684900e+01 3.310550304903990764e+02 -6.402911830337120591e+02
3949 9.067611361551098526e+01 3.303018150213183617e+02 -5.454071792887128822e+02
3950 7.395384648750768974e+01 3.382132979775587955e+02 -7.911954228864454990e+02
3951 1.783801992235821672e+02 3.559246092914681867e+02 -3.376351344618356052e+02
3952 1.640878914805362001e+02 3.616839882254289478e+02 -3.598874048706892950e+02
3953 1.482479080675402656e+02 3.486598475773780592e+02 -6.819256381449632727e+02
3954 2.170599108415190130e+02 4.073267410908883903e+02 -7.711561927095722240e+02
3955 2.319266805445076898e+02 3.823277468938385937e+02 -3.158774497812204913e+02
3956 1.660194993365439586e+02 2.370187248166384961e+02 -6.874024785285504322e+02
3957 1.178042907735216431e+02 2.353545809409588401e+02 -2.184767135050004754e+02
3958 1.543309364275191911e+02 3.196305180579583975e+02 -3.890295112017598171e+02
3959 2.484519145865342580e+02 3.367931051063187624e+02 -5.242557481126152652e+02
3960 9.375715335353743285e+01 2.829096826844788666e+02 -6.976932963923786701e+02
3961 1.310837540205102414e+02 2.702563936640081010e+02 -7.583185727465911441e+02
3962 7.187099474651040509e+01 2.443519917394687582e+02 -2.021081344831529236e+02
3963 1.160899530714959837e+02 1.908400664207483715e+02 -5.523850616478900974e+02
3964 1.338471568064996973e+02 2.500373536192082611e+02 -4.001590090772336907e+02
3965 1.524408918935223483e+02 2.627851992721580245e+02 -6.609568004449433829e+02
3966 1.419709960335167125e+02 2.655458512274881286e+02 -4.370576387771359919e+02
3967 1.513129668115871027e+02 2.707963238658985574e+02 -2.603181386216991200e+02
3968 1.101038750085281208e+02 2.184155622254584159e+02 -9.033901309304169445e+02
3969 7.260102381353499368e+01 1.502444459746484426e+02 -3.795939683688303035e+02
3970 4.422040421451674774e+01 1.470877351480285142e+02 -2.607634782618336544e+02
3971 1.098676951904781163e+02 2.308169449908782553e+02 -2.999172462284989251e+02
3972 8.340869633457623422e+01 2.216679936842383540e+02 -4.740186816655085522e+02
3973 5.116419793857494369e+01 2.292041083553185672e+02 -2.257091486248414753e+02
3974 1.378792666525696404e+02 2.640034370928979115e+02 -3.988930430498304531e+02
3975 7.179460806353017688e+01 2.280023145837985794e+02 -3.782849157847394395e+02
3976 3.523266806453466415e+01 1.918152600975381574e+02 -1.040280958117122907e+02
3977 1.041595686575165018e+02 2.656711514380986046e+02 -3.921538040177466087e+02
3978 1.160717773844953626e+02 1.784916348569086040e+02 -3.819542254413690330e+02
3979 1.252765735005377792e+02 2.826822630038686839e+02 -9.898982128719218281e+02
3980 1.004321217404794879e+02 2.480749439510091179e+02 -6.801216465869163130e+01
3981 1.828682677355827764e+02 3.223511648360381514e+02 -4.583288646115722713e+02
3982 7.490251308254664764e+01 3.115503249004186728e+02 -4.198659558442739126e+02
3983 1.017865920445765369e+02 2.364095930722287449e+02 -5.383978335630757783e+02
3984 6.210851663153152913e+01 2.410175318503788731e+02 -3.815009545072375658e+02
3985 1.792686730705318041e+02 3.087836375311189840e+02 -3.547483042081771600e+02
3986 1.141607840225333348e+02 2.124941574924177985e+02 -4.800572146423297113e+02
3987 8.148891676258062944e+01 2.330559927770682407e+02 -5.037454062689470788e+02
3988 1.002439967405516654e+02 2.604177481200486000e+02 -7.135042929423883606e+02
3989 1.783968931025010534e+02 3.330233246906991553e+02 -5.254079063521537591e+02
3990 1.843053980325930752e+02 3.489570159432287255e+02 -3.921496208760022455e+02
3991 7.182012821448734030e+01 3.035904658017789188e+02 -4.398691413591014339e+02
3992 1.393276499715284444e+02 3.270620256162483201e+02 -2.284907026456485539e+02
3993 8.935234959755325690e+01 2.012193565269781175e+02 -3.831691964457529593e+02
3994 4.933407110057305545e+01 3.017722743995182100e+02 -5.961320390425365758e+02
3995 2.108351239504991099e+02 3.407554601627289230e+02 -3.807387540939541282e+02
3996 1.983799437565612607e+02 3.032347444607685247e+02 -4.898454391274080990e+02
3997 2.469566474845050834e+02 3.255472520850480578e+02 -6.477659435826928984e+02
3998 9.308993128052679822e+01 3.368605149715385778e+02 -4.742868473558917231e+02
3999 2.123201342635438778e+02 3.157750405892784329e+02 -3.360170496231319817e+02
4000 2.393294982055667788e+02 2.325781760309982928e+02 -9.893787271594532058e+02
