# Supplementary material for: Stochastic bond dynamics facilitates alignment of malaria parasite at erythrocyte membrane upon invasion
Source: eLife. 2020 May 18;9:e56500. doi: 10.7554/eLife.56500 (PMC7269671; doi:10.7554/eLife.56500)
Supplement: Figure 5—source data 1. [file elife-56500-fig5-data1.zip › Fig5/lineplot_bonds.dat]

1 0.000000000000000000e+00 0.000000000000000000e+00
2 1.000000000000000000e+00 1.000000000000000000e+00
3 1.000000000000000000e+00 3.000000000000000000e+00
4 2.000000000000000000e+00 2.000000000000000000e+00
5 3.000000000000000000e+00 2.000000000000000000e+00
6 2.000000000000000000e+00 2.000000000000000000e+00
7 2.000000000000000000e+00 4.000000000000000000e+00
8 5.000000000000000000e+00 4.000000000000000000e+00
9 4.000000000000000000e+00 4.000000000000000000e+00
10 5.000000000000000000e+00 6.000000000000000000e+00
11 7.000000000000000000e+00 7.000000000000000000e+00
12 5.000000000000000000e+00 7.000000000000000000e+00
13 2.000000000000000000e+00 7.000000000000000000e+00
14 3.000000000000000000e+00 8.000000000000000000e+00
15 3.000000000000000000e+00 7.000000000000000000e+00
16 2.000000000000000000e+00 6.000000000000000000e+00
17 3.000000000000000000e+00 6.000000000000000000e+00
18 4.000000000000000000e+00 7.000000000000000000e+00
19 1.000000000000000000e+00 4.000000000000000000e+00
20 3.000000000000000000e+00 5.000000000000000000e+00
21 2.000000000000000000e+00 3.000000000000000000e+00
22 1.000000000000000000e+00 4.000000000000000000e+00
23 3.000000000000000000e+00 4.000000000000000000e+00
24 5.000000000000000000e+00 7.000000000000000000e+00
25 3.000000000000000000e+00 6.000000000000000000e+00
26 4.000000000000000000e+00 5.000000000000000000e+00
27 3.000000000000000000e+00 5.000000000000000000e+00
28 4.000000000000000000e+00 3.000000000000000000e+00
29 4.000000000000000000e+00 7.000000000000000000e+00
30 2.000000000000000000e+00 5.000000000000000000e+00
31 3.000000000000000000e+00 5.000000000000000000e+00
32 4.000000000000000000e+00 7.000000000000000000e+00
33 4.000000000000000000e+00 7.000000000000000000e+00
34 5.000000000000000000e+00 7.000000000000000000e+00
35 7.000000000000000000e+00 1.000000000000000000e+01
36 7.000000000000000000e+00 8.000000000000000000e+00
37 3.000000000000000000e+00 7.000000000000000000e+00
38 7.000000000000000000e+00 9.000000000000000000e+00
39 7.000000000000000000e+00 1.000000000000000000e+01
40 8.000000000000000000e+00 8.000000000000000000e+00
41 1.100000000000000000e+01 1.100000000000000000e+01
42 9.000000000000000000e+00 1.100000000000000000e+01
43 8.000000000000000000e+00 1.300000000000000000e+01
44 6.000000000000000000e+00 1.000000000000000000e+01
45 7.000000000000000000e+00 1.000000000000000000e+01
46 1.300000000000000000e+01 1.000000000000000000e+01
47 1.100000000000000000e+01 1.100000000000000000e+01
48 1.100000000000000000e+01 1.500000000000000000e+01
49 6.000000000000000000e+00 1.600000000000000000e+01
50 8.000000000000000000e+00 1.700000000000000000e+01
51 1.000000000000000000e+01 1.700000000000000000e+01
52 7.000000000000000000e+00 1.400000000000000000e+01
53 9.000000000000000000e+00 1.600000000000000000e+01
54 1.300000000000000000e+01 1.700000000000000000e+01
55 1.500000000000000000e+01 1.400000000000000000e+01
56 1.400000000000000000e+01 1.700000000000000000e+01
57 1.400000000000000000e+01 1.700000000000000000e+01
58 1.300000000000000000e+01 1.800000000000000000e+01
59 1.200000000000000000e+01 2.200000000000000000e+01
60 1.100000000000000000e+01 1.900000000000000000e+01
61 1.100000000000000000e+01 2.100000000000000000e+01
62 9.000000000000000000e+00 1.700000000000000000e+01
63 8.000000000000000000e+00 1.900000000000000000e+01
64 8.000000000000000000e+00 1.400000000000000000e+01
65 1.000000000000000000e+01 1.500000000000000000e+01
66 1.100000000000000000e+01 1.600000000000000000e+01
67 7.000000000000000000e+00 1.500000000000000000e+01
68 5.000000000000000000e+00 1.300000000000000000e+01
69 9.000000000000000000e+00 1.600000000000000000e+01
70 7.000000000000000000e+00 1.400000000000000000e+01
71 7.000000000000000000e+00 1.100000000000000000e+01
72 9.000000000000000000e+00 1.300000000000000000e+01
73 7.000000000000000000e+00 1.300000000000000000e+01
74 7.000000000000000000e+00 1.200000000000000000e+01
75 2.000000000000000000e+00 1.400000000000000000e+01
76 5.000000000000000000e+00 1.300000000000000000e+01
77 7.000000000000000000e+00 1.100000000000000000e+01
78 6.000000000000000000e+00 1.300000000000000000e+01
79 6.000000000000000000e+00 9.000000000000000000e+00
80 9.000000000000000000e+00 8.000000000000000000e+00
81 8.000000000000000000e+00 8.000000000000000000e+00
82 7.000000000000000000e+00 1.200000000000000000e+01
83 1.000000000000000000e+01 1.100000000000000000e+01
84 1.100000000000000000e+01 1.600000000000000000e+01
85 8.000000000000000000e+00 1.300000000000000000e+01
86 5.000000000000000000e+00 1.000000000000000000e+01
87 7.000000000000000000e+00 1.400000000000000000e+01
88 7.000000000000000000e+00 1.300000000000000000e+01
89 8.000000000000000000e+00 1.500000000000000000e+01
90 1.200000000000000000e+01 1.600000000000000000e+01
91 1.300000000000000000e+01 1.900000000000000000e+01
92 8.000000000000000000e+00 1.600000000000000000e+01
93 1.000000000000000000e+01 1.400000000000000000e+01
94 1.300000000000000000e+01 1.500000000000000000e+01
95 1.400000000000000000e+01 2.000000000000000000e+01
96 1.300000000000000000e+01 2.700000000000000000e+01
97 1.700000000000000000e+01 2.600000000000000000e+01
98 1.600000000000000000e+01 2.300000000000000000e+01
99 1.200000000000000000e+01 2.400000000000000000e+01
100 8.000000000000000000e+00 1.900000000000000000e+01
101 9.000000000000000000e+00 2.100000000000000000e+01
102 8.000000000000000000e+00 2.500000000000000000e+01
103 1.000000000000000000e+01 2.500000000000000000e+01
104 1.000000000000000000e+01 2.300000000000000000e+01
105 9.000000000000000000e+00 2.600000000000000000e+01
106 9.000000000000000000e+00 2.400000000000000000e+01
107 1.000000000000000000e+01 2.000000000000000000e+01
108 1.400000000000000000e+01 2.300000000000000000e+01
109 1.600000000000000000e+01 2.600000000000000000e+01
110 1.300000000000000000e+01 2.100000000000000000e+01
111 1.300000000000000000e+01 2.200000000000000000e+01
112 9.000000000000000000e+00 2.500000000000000000e+01
113 1.200000000000000000e+01 2.400000000000000000e+01
114 1.500000000000000000e+01 2.300000000000000000e+01
115 2.000000000000000000e+01 2.300000000000000000e+01
116 1.300000000000000000e+01 2.100000000000000000e+01
117 1.600000000000000000e+01 2.400000000000000000e+01
118 1.500000000000000000e+01 2.300000000000000000e+01
119 1.400000000000000000e+01 2.500000000000000000e+01
120 1.500000000000000000e+01 2.600000000000000000e+01
121 1.700000000000000000e+01 2.600000000000000000e+01
122 2.000000000000000000e+01 2.800000000000000000e+01
123 1.800000000000000000e+01 2.200000000000000000e+01
124 1.000000000000000000e+01 2.800000000000000000e+01
125 1.200000000000000000e+01 2.600000000000000000e+01
126 1.300000000000000000e+01 2.500000000000000000e+01
127 1.400000000000000000e+01 2.800000000000000000e+01
128 1.000000000000000000e+01 2.700000000000000000e+01
129 1.500000000000000000e+01 2.600000000000000000e+01
130 1.100000000000000000e+01 2.400000000000000000e+01
131 1.300000000000000000e+01 2.200000000000000000e+01
132 1.200000000000000000e+01 2.000000000000000000e+01
133 9.000000000000000000e+00 2.500000000000000000e+01
134 1.200000000000000000e+01 2.600000000000000000e+01
135 1.900000000000000000e+01 2.500000000000000000e+01
136 1.800000000000000000e+01 2.800000000000000000e+01
137 1.500000000000000000e+01 2.700000000000000000e+01
138 1.400000000000000000e+01 2.600000000000000000e+01
139 1.900000000000000000e+01 3.100000000000000000e+01
140 2.000000000000000000e+01 3.300000000000000000e+01
141 2.100000000000000000e+01 3.700000000000000000e+01
142 1.500000000000000000e+01 3.100000000000000000e+01
143 1.900000000000000000e+01 3.100000000000000000e+01
144 2.000000000000000000e+01 3.300000000000000000e+01
145 2.100000000000000000e+01 3.200000000000000000e+01
146 1.800000000000000000e+01 2.800000000000000000e+01
147 1.800000000000000000e+01 2.800000000000000000e+01
148 1.900000000000000000e+01 3.100000000000000000e+01
149 1.400000000000000000e+01 2.700000000000000000e+01
150 2.000000000000000000e+01 2.500000000000000000e+01
151 2.000000000000000000e+01 3.400000000000000000e+01
152 2.100000000000000000e+01 2.800000000000000000e+01
153 1.900000000000000000e+01 2.900000000000000000e+01
154 2.200000000000000000e+01 2.800000000000000000e+01
155 1.900000000000000000e+01 2.700000000000000000e+01
156 1.800000000000000000e+01 3.000000000000000000e+01
157 1.100000000000000000e+01 3.400000000000000000e+01
158 1.200000000000000000e+01 3.000000000000000000e+01
159 1.500000000000000000e+01 3.600000000000000000e+01
160 1.700000000000000000e+01 3.400000000000000000e+01
161 1.500000000000000000e+01 2.900000000000000000e+01
162 1.200000000000000000e+01 2.900000000000000000e+01
163 1.700000000000000000e+01 3.500000000000000000e+01
164 2.300000000000000000e+01 3.100000000000000000e+01
165 2.200000000000000000e+01 3.700000000000000000e+01
166 2.400000000000000000e+01 3.000000000000000000e+01
167 2.000000000000000000e+01 3.800000000000000000e+01
168 1.500000000000000000e+01 3.400000000000000000e+01
169 1.100000000000000000e+01 3.200000000000000000e+01
170 1.500000000000000000e+01 3.500000000000000000e+01
171 1.500000000000000000e+01 3.700000000000000000e+01
172 2.300000000000000000e+01 3.700000000000000000e+01
173 1.900000000000000000e+01 3.500000000000000000e+01
174 1.700000000000000000e+01 3.500000000000000000e+01
175 1.900000000000000000e+01 4.100000000000000000e+01
176 1.900000000000000000e+01 3.700000000000000000e+01
177 2.100000000000000000e+01 3.800000000000000000e+01
178 1.700000000000000000e+01 3.600000000000000000e+01
179 1.900000000000000000e+01 3.200000000000000000e+01
180 2.000000000000000000e+01 3.300000000000000000e+01
181 2.200000000000000000e+01 4.200000000000000000e+01
182 2.400000000000000000e+01 3.700000000000000000e+01
183 2.300000000000000000e+01 3.700000000000000000e+01
184 2.400000000000000000e+01 3.500000000000000000e+01
185 1.800000000000000000e+01 3.900000000000000000e+01
186 1.400000000000000000e+01 2.800000000000000000e+01
187 1.800000000000000000e+01 2.700000000000000000e+01
188 1.500000000000000000e+01 2.700000000000000000e+01
189 1.800000000000000000e+01 2.300000000000000000e+01
190 1.700000000000000000e+01 2.600000000000000000e+01
191 1.400000000000000000e+01 2.500000000000000000e+01
192 1.400000000000000000e+01 3.500000000000000000e+01
193 1.500000000000000000e+01 3.600000000000000000e+01
194 1.500000000000000000e+01 3.100000000000000000e+01
195 2.100000000000000000e+01 3.200000000000000000e+01
196 1.900000000000000000e+01 3.300000000000000000e+01
197 1.900000000000000000e+01 3.900000000000000000e+01
198 1.500000000000000000e+01 3.500000000000000000e+01
199 2.200000000000000000e+01 3.800000000000000000e+01
200 2.400000000000000000e+01 4.100000000000000000e+01
201 1.800000000000000000e+01 3.500000000000000000e+01
202 1.500000000000000000e+01 3.800000000000000000e+01
203 2.200000000000000000e+01 3.900000000000000000e+01
204 2.300000000000000000e+01 4.000000000000000000e+01
205 2.000000000000000000e+01 4.800000000000000000e+01
206 1.900000000000000000e+01 3.800000000000000000e+01
207 2.500000000000000000e+01 3.400000000000000000e+01
208 2.200000000000000000e+01 4.000000000000000000e+01
209 2.200000000000000000e+01 4.000000000000000000e+01
210 3.100000000000000000e+01 4.300000000000000000e+01
211 2.800000000000000000e+01 4.300000000000000000e+01
212 2.200000000000000000e+01 4.200000000000000000e+01
213 2.100000000000000000e+01 4.500000000000000000e+01
214 2.300000000000000000e+01 4.100000000000000000e+01
215 2.200000000000000000e+01 4.500000000000000000e+01
216 1.600000000000000000e+01 4.000000000000000000e+01
217 1.500000000000000000e+01 4.200000000000000000e+01
218 2.100000000000000000e+01 3.500000000000000000e+01
219 1.900000000000000000e+01 4.400000000000000000e+01
220 2.500000000000000000e+01 4.500000000000000000e+01
221 2.100000000000000000e+01 4.300000000000000000e+01
222 2.100000000000000000e+01 4.600000000000000000e+01
223 2.700000000000000000e+01 4.100000000000000000e+01
224 2.400000000000000000e+01 4.400000000000000000e+01
225 2.900000000000000000e+01 4.500000000000000000e+01
226 3.100000000000000000e+01 4.800000000000000000e+01
227 2.800000000000000000e+01 5.100000000000000000e+01
228 2.600000000000000000e+01 5.800000000000000000e+01
229 2.200000000000000000e+01 5.400000000000000000e+01
230 2.600000000000000000e+01 5.200000000000000000e+01
231 2.100000000000000000e+01 5.400000000000000000e+01
232 2.000000000000000000e+01 5.700000000000000000e+01
233 2.100000000000000000e+01 5.200000000000000000e+01
234 2.500000000000000000e+01 5.400000000000000000e+01
235 2.700000000000000000e+01 5.200000000000000000e+01
236 1.800000000000000000e+01 4.700000000000000000e+01
237 2.000000000000000000e+01 4.300000000000000000e+01
238 2.100000000000000000e+01 4.300000000000000000e+01
239 2.400000000000000000e+01 4.100000000000000000e+01
240 2.400000000000000000e+01 4.400000000000000000e+01
241 2.000000000000000000e+01 4.500000000000000000e+01
242 2.000000000000000000e+01 4.400000000000000000e+01
243 2.100000000000000000e+01 3.800000000000000000e+01
244 3.000000000000000000e+01 4.000000000000000000e+01
245 2.600000000000000000e+01 4.100000000000000000e+01
246 2.300000000000000000e+01 4.700000000000000000e+01
247 2.100000000000000000e+01 4.500000000000000000e+01
248 2.200000000000000000e+01 4.800000000000000000e+01
249 2.100000000000000000e+01 4.200000000000000000e+01
250 1.800000000000000000e+01 4.500000000000000000e+01
251 2.000000000000000000e+01 4.700000000000000000e+01
252 2.600000000000000000e+01 4.400000000000000000e+01
253 2.200000000000000000e+01 5.100000000000000000e+01
254 2.200000000000000000e+01 4.600000000000000000e+01
255 2.100000000000000000e+01 4.700000000000000000e+01
256 1.300000000000000000e+01 4.700000000000000000e+01
257 1.700000000000000000e+01 4.400000000000000000e+01
258 1.700000000000000000e+01 4.100000000000000000e+01
259 2.000000000000000000e+01 4.100000000000000000e+01
260 2.300000000000000000e+01 4.100000000000000000e+01
261 2.500000000000000000e+01 4.400000000000000000e+01
262 2.500000000000000000e+01 4.300000000000000000e+01
263 2.500000000000000000e+01 4.400000000000000000e+01
264 1.900000000000000000e+01 4.200000000000000000e+01
265 1.700000000000000000e+01 4.600000000000000000e+01
266 1.700000000000000000e+01 5.000000000000000000e+01
267 2.200000000000000000e+01 5.000000000000000000e+01
268 2.500000000000000000e+01 4.700000000000000000e+01
269 2.500000000000000000e+01 3.800000000000000000e+01
270 2.200000000000000000e+01 4.500000000000000000e+01
271 2.100000000000000000e+01 4.200000000000000000e+01
272 1.900000000000000000e+01 3.900000000000000000e+01
273 1.800000000000000000e+01 3.700000000000000000e+01
274 1.500000000000000000e+01 4.000000000000000000e+01
275 1.100000000000000000e+01 3.700000000000000000e+01
276 8.000000000000000000e+00 3.400000000000000000e+01
277 1.700000000000000000e+01 3.300000000000000000e+01
278 1.600000000000000000e+01 3.300000000000000000e+01
279 1.500000000000000000e+01 3.100000000000000000e+01
280 1.700000000000000000e+01 3.200000000000000000e+01
281 1.600000000000000000e+01 2.800000000000000000e+01
282 1.700000000000000000e+01 3.000000000000000000e+01
283 1.900000000000000000e+01 3.400000000000000000e+01
284 1.600000000000000000e+01 3.400000000000000000e+01
285 1.800000000000000000e+01 3.100000000000000000e+01
286 1.900000000000000000e+01 3.700000000000000000e+01
287 2.100000000000000000e+01 3.800000000000000000e+01
288 2.800000000000000000e+01 3.900000000000000000e+01
289 2.200000000000000000e+01 3.400000000000000000e+01
290 1.800000000000000000e+01 3.500000000000000000e+01
291 1.100000000000000000e+01 4.100000000000000000e+01
292 1.500000000000000000e+01 3.500000000000000000e+01
293 2.300000000000000000e+01 3.900000000000000000e+01
294 2.600000000000000000e+01 3.900000000000000000e+01
295 2.300000000000000000e+01 4.100000000000000000e+01
296 2.800000000000000000e+01 3.900000000000000000e+01
297 2.500000000000000000e+01 4.300000000000000000e+01
298 2.400000000000000000e+01 4.400000000000000000e+01
299 1.800000000000000000e+01 4.200000000000000000e+01
300 1.900000000000000000e+01 4.000000000000000000e+01
301 2.100000000000000000e+01 4.300000000000000000e+01
302 2.400000000000000000e+01 3.400000000000000000e+01
303 2.100000000000000000e+01 3.600000000000000000e+01
304 2.300000000000000000e+01 3.300000000000000000e+01
305 1.900000000000000000e+01 3.800000000000000000e+01
306 2.200000000000000000e+01 4.700000000000000000e+01
307 1.900000000000000000e+01 4.200000000000000000e+01
308 2.200000000000000000e+01 4.400000000000000000e+01
309 2.400000000000000000e+01 4.200000000000000000e+01
310 2.900000000000000000e+01 4.500000000000000000e+01
311 2.000000000000000000e+01 3.400000000000000000e+01
312 2.200000000000000000e+01 3.600000000000000000e+01
313 1.900000000000000000e+01 4.300000000000000000e+01
314 2.400000000000000000e+01 3.800000000000000000e+01
315 2.700000000000000000e+01 3.700000000000000000e+01
316 2.300000000000000000e+01 3.900000000000000000e+01
317 2.000000000000000000e+01 4.000000000000000000e+01
318 2.400000000000000000e+01 3.600000000000000000e+01
319 2.200000000000000000e+01 3.800000000000000000e+01
320 2.300000000000000000e+01 4.100000000000000000e+01
321 2.100000000000000000e+01 4.100000000000000000e+01
322 1.900000000000000000e+01 4.000000000000000000e+01
323 1.900000000000000000e+01 3.800000000000000000e+01
324 1.400000000000000000e+01 3.800000000000000000e+01
325 1.500000000000000000e+01 3.600000000000000000e+01
326 2.000000000000000000e+01 4.200000000000000000e+01
327 1.800000000000000000e+01 4.100000000000000000e+01
328 1.900000000000000000e+01 4.200000000000000000e+01
329 1.600000000000000000e+01 4.100000000000000000e+01
330 1.500000000000000000e+01 4.200000000000000000e+01
331 1.700000000000000000e+01 3.400000000000000000e+01
332 1.300000000000000000e+01 3.200000000000000000e+01
333 1.200000000000000000e+01 3.900000000000000000e+01
334 1.500000000000000000e+01 4.200000000000000000e+01
335 1.600000000000000000e+01 4.200000000000000000e+01
336 1.700000000000000000e+01 3.800000000000000000e+01
337 1.400000000000000000e+01 3.600000000000000000e+01
338 2.200000000000000000e+01 4.100000000000000000e+01
339 1.900000000000000000e+01 4.200000000000000000e+01
340 2.300000000000000000e+01 4.200000000000000000e+01
341 1.900000000000000000e+01 4.000000000000000000e+01
342 2.200000000000000000e+01 4.100000000000000000e+01
343 1.900000000000000000e+01 4.000000000000000000e+01
344 1.600000000000000000e+01 4.400000000000000000e+01
345 1.700000000000000000e+01 4.000000000000000000e+01
346 2.200000000000000000e+01 3.900000000000000000e+01
347 2.400000000000000000e+01 3.800000000000000000e+01
348 2.700000000000000000e+01 3.300000000000000000e+01
349 2.200000000000000000e+01 3.300000000000000000e+01
350 2.000000000000000000e+01 3.800000000000000000e+01
351 1.800000000000000000e+01 4.000000000000000000e+01
352 1.900000000000000000e+01 3.700000000000000000e+01
353 1.600000000000000000e+01 3.400000000000000000e+01
354 1.300000000000000000e+01 3.800000000000000000e+01
355 1.000000000000000000e+01 3.400000000000000000e+01
356 1.100000000000000000e+01 3.100000000000000000e+01
357 1.600000000000000000e+01 3.000000000000000000e+01
358 1.500000000000000000e+01 3.300000000000000000e+01
359 1.700000000000000000e+01 3.300000000000000000e+01
360 1.100000000000000000e+01 3.100000000000000000e+01
361 1.800000000000000000e+01 2.800000000000000000e+01
362 1.500000000000000000e+01 3.000000000000000000e+01
363 1.400000000000000000e+01 2.800000000000000000e+01
364 1.300000000000000000e+01 2.700000000000000000e+01
365 1.300000000000000000e+01 3.000000000000000000e+01
366 1.800000000000000000e+01 3.200000000000000000e+01
367 2.100000000000000000e+01 3.600000000000000000e+01
368 1.700000000000000000e+01 4.000000000000000000e+01
369 2.100000000000000000e+01 4.000000000000000000e+01
370 2.300000000000000000e+01 3.700000000000000000e+01
371 2.000000000000000000e+01 2.800000000000000000e+01
372 1.900000000000000000e+01 3.100000000000000000e+01
373 2.100000000000000000e+01 3.100000000000000000e+01
374 2.000000000000000000e+01 3.700000000000000000e+01
375 1.600000000000000000e+01 3.800000000000000000e+01
376 2.100000000000000000e+01 4.100000000000000000e+01
377 2.200000000000000000e+01 3.700000000000000000e+01
378 2.000000000000000000e+01 4.000000000000000000e+01
379 2.700000000000000000e+01 4.300000000000000000e+01
380 2.700000000000000000e+01 4.100000000000000000e+01
381 3.200000000000000000e+01 4.100000000000000000e+01
382 1.800000000000000000e+01 4.400000000000000000e+01
383 2.200000000000000000e+01 4.800000000000000000e+01
384 2.100000000000000000e+01 4.600000000000000000e+01
385 2.800000000000000000e+01 4.400000000000000000e+01
386 2.300000000000000000e+01 3.900000000000000000e+01
387 1.700000000000000000e+01 4.700000000000000000e+01
388 1.900000000000000000e+01 4.000000000000000000e+01
389 2.200000000000000000e+01 4.500000000000000000e+01
390 1.800000000000000000e+01 4.600000000000000000e+01
391 2.200000000000000000e+01 4.700000000000000000e+01
392 2.500000000000000000e+01 4.200000000000000000e+01
393 1.800000000000000000e+01 4.400000000000000000e+01
394 1.800000000000000000e+01 4.300000000000000000e+01
395 1.400000000000000000e+01 3.700000000000000000e+01
396 1.500000000000000000e+01 3.900000000000000000e+01
397 1.600000000000000000e+01 3.000000000000000000e+01
398 1.800000000000000000e+01 3.700000000000000000e+01
399 1.700000000000000000e+01 3.900000000000000000e+01
400 1.900000000000000000e+01 3.100000000000000000e+01
401 2.200000000000000000e+01 3.400000000000000000e+01
402 2.200000000000000000e+01 3.500000000000000000e+01
403 2.000000000000000000e+01 4.200000000000000000e+01
404 1.800000000000000000e+01 3.600000000000000000e+01
405 2.500000000000000000e+01 3.600000000000000000e+01
406 1.900000000000000000e+01 3.900000000000000000e+01
407 2.000000000000000000e+01 4.100000000000000000e+01
408 2.400000000000000000e+01 4.000000000000000000e+01
409 2.900000000000000000e+01 4.500000000000000000e+01
410 2.400000000000000000e+01 4.000000000000000000e+01
411 2.700000000000000000e+01 4.200000000000000000e+01
412 2.300000000000000000e+01 4.200000000000000000e+01
413 2.300000000000000000e+01 4.000000000000000000e+01
414 2.100000000000000000e+01 4.200000000000000000e+01
415 2.200000000000000000e+01 3.900000000000000000e+01
416 1.800000000000000000e+01 3.400000000000000000e+01
417 2.300000000000000000e+01 3.900000000000000000e+01
418 2.300000000000000000e+01 3.900000000000000000e+01
419 1.900000000000000000e+01 3.900000000000000000e+01
420 1.900000000000000000e+01 3.900000000000000000e+01
421 1.800000000000000000e+01 3.100000000000000000e+01
422 1.700000000000000000e+01 3.500000000000000000e+01
423 1.900000000000000000e+01 3.200000000000000000e+01
424 1.700000000000000000e+01 3.200000000000000000e+01
425 1.900000000000000000e+01 3.500000000000000000e+01
426 1.800000000000000000e+01 3.700000000000000000e+01
427 1.500000000000000000e+01 3.400000000000000000e+01
428 1.600000000000000000e+01 3.500000000000000000e+01
429 1.600000000000000000e+01 3.700000000000000000e+01
430 1.700000000000000000e+01 3.400000000000000000e+01
431 2.000000000000000000e+01 3.500000000000000000e+01
432 1.100000000000000000e+01 3.800000000000000000e+01
433 1.700000000000000000e+01 3.600000000000000000e+01
434 1.600000000000000000e+01 3.700000000000000000e+01
435 1.600000000000000000e+01 3.400000000000000000e+01
436 1.700000000000000000e+01 4.400000000000000000e+01
437 1.700000000000000000e+01 4.000000000000000000e+01
438 1.600000000000000000e+01 3.600000000000000000e+01
439 2.000000000000000000e+01 3.700000000000000000e+01
440 2.300000000000000000e+01 4.400000000000000000e+01
441 1.800000000000000000e+01 4.400000000000000000e+01
442 1.500000000000000000e+01 4.400000000000000000e+01
443 2.000000000000000000e+01 4.200000000000000000e+01
444 2.300000000000000000e+01 4.400000000000000000e+01
445 1.500000000000000000e+01 4.800000000000000000e+01
446 1.700000000000000000e+01 4.500000000000000000e+01
447 2.000000000000000000e+01 4.300000000000000000e+01
448 2.200000000000000000e+01 4.100000000000000000e+01
449 2.300000000000000000e+01 4.300000000000000000e+01
450 1.800000000000000000e+01 4.500000000000000000e+01
451 1.700000000000000000e+01 4.300000000000000000e+01
452 1.800000000000000000e+01 4.500000000000000000e+01
453 2.200000000000000000e+01 3.900000000000000000e+01
454 2.500000000000000000e+01 3.700000000000000000e+01
455 2.700000000000000000e+01 3.700000000000000000e+01
456 2.700000000000000000e+01 4.300000000000000000e+01
457 2.100000000000000000e+01 4.300000000000000000e+01
458 1.800000000000000000e+01 3.500000000000000000e+01
459 2.100000000000000000e+01 3.100000000000000000e+01
460 1.900000000000000000e+01 3.200000000000000000e+01
461 1.400000000000000000e+01 3.400000000000000000e+01
462 1.300000000000000000e+01 3.400000000000000000e+01
463 1.300000000000000000e+01 3.600000000000000000e+01
464 1.100000000000000000e+01 3.200000000000000000e+01
465 1.300000000000000000e+01 3.900000000000000000e+01
466 1.500000000000000000e+01 3.700000000000000000e+01
467 1.900000000000000000e+01 3.500000000000000000e+01
468 2.000000000000000000e+01 3.800000000000000000e+01
469 1.800000000000000000e+01 4.200000000000000000e+01
470 1.500000000000000000e+01 3.600000000000000000e+01
471 2.400000000000000000e+01 3.900000000000000000e+01
472 2.000000000000000000e+01 3.700000000000000000e+01
473 2.100000000000000000e+01 3.600000000000000000e+01
474 2.500000000000000000e+01 4.200000000000000000e+01
475 2.000000000000000000e+01 4.000000000000000000e+01
476 2.400000000000000000e+01 4.100000000000000000e+01
477 1.900000000000000000e+01 4.300000000000000000e+01
478 1.200000000000000000e+01 3.800000000000000000e+01
479 2.000000000000000000e+01 4.000000000000000000e+01
480 2.300000000000000000e+01 3.700000000000000000e+01
481 2.000000000000000000e+01 4.200000000000000000e+01
482 2.100000000000000000e+01 4.100000000000000000e+01
483 2.000000000000000000e+01 3.700000000000000000e+01
484 2.400000000000000000e+01 4.400000000000000000e+01
485 2.000000000000000000e+01 3.500000000000000000e+01
486 2.500000000000000000e+01 3.800000000000000000e+01
487 1.500000000000000000e+01 3.700000000000000000e+01
488 1.600000000000000000e+01 3.800000000000000000e+01
489 1.500000000000000000e+01 3.400000000000000000e+01
490 1.200000000000000000e+01 3.700000000000000000e+01
491 1.600000000000000000e+01 3.100000000000000000e+01
492 1.500000000000000000e+01 3.400000000000000000e+01
493 1.700000000000000000e+01 3.400000000000000000e+01
494 1.400000000000000000e+01 3.500000000000000000e+01
495 1.700000000000000000e+01 3.700000000000000000e+01
496 1.500000000000000000e+01 3.900000000000000000e+01
497 1.900000000000000000e+01 3.500000000000000000e+01
498 1.800000000000000000e+01 4.000000000000000000e+01
499 2.200000000000000000e+01 3.300000000000000000e+01
500 2.000000000000000000e+01 4.100000000000000000e+01
501 2.000000000000000000e+01 4.100000000000000000e+01
502 2.400000000000000000e+01 3.900000000000000000e+01
503 2.200000000000000000e+01 3.600000000000000000e+01
504 2.100000000000000000e+01 3.600000000000000000e+01
505 1.700000000000000000e+01 4.100000000000000000e+01
506 1.700000000000000000e+01 4.300000000000000000e+01
507 1.900000000000000000e+01 4.500000000000000000e+01
508 2.700000000000000000e+01 4.000000000000000000e+01
509 1.600000000000000000e+01 4.000000000000000000e+01
510 1.800000000000000000e+01 3.800000000000000000e+01
511 1.600000000000000000e+01 3.900000000000000000e+01
512 1.400000000000000000e+01 4.400000000000000000e+01
513 2.000000000000000000e+01 3.900000000000000000e+01
514 2.000000000000000000e+01 4.800000000000000000e+01
515 2.100000000000000000e+01 4.300000000000000000e+01
516 2.300000000000000000e+01 4.100000000000000000e+01
517 2.200000000000000000e+01 4.300000000000000000e+01
518 2.200000000000000000e+01 4.600000000000000000e+01
519 2.200000000000000000e+01 3.900000000000000000e+01
520 1.500000000000000000e+01 4.000000000000000000e+01
521 1.300000000000000000e+01 3.300000000000000000e+01
522 1.600000000000000000e+01 3.300000000000000000e+01
523 1.500000000000000000e+01 3.400000000000000000e+01
524 1.800000000000000000e+01 3.300000000000000000e+01
525 1.400000000000000000e+01 4.200000000000000000e+01
526 2.100000000000000000e+01 3.700000000000000000e+01
527 2.400000000000000000e+01 3.900000000000000000e+01
528 2.400000000000000000e+01 3.700000000000000000e+01
529 2.200000000000000000e+01 3.700000000000000000e+01
530 2.000000000000000000e+01 3.800000000000000000e+01
531 1.600000000000000000e+01 4.000000000000000000e+01
532 1.500000000000000000e+01 4.200000000000000000e+01
533 1.600000000000000000e+01 3.600000000000000000e+01
534 1.800000000000000000e+01 3.600000000000000000e+01
535 2.100000000000000000e+01 2.900000000000000000e+01
536 2.100000000000000000e+01 3.800000000000000000e+01
537 1.800000000000000000e+01 3.600000000000000000e+01
538 1.800000000000000000e+01 3.800000000000000000e+01
539 2.200000000000000000e+01 3.900000000000000000e+01
540 2.200000000000000000e+01 4.300000000000000000e+01
541 1.700000000000000000e+01 3.800000000000000000e+01
542 2.200000000000000000e+01 4.100000000000000000e+01
543 2.700000000000000000e+01 3.900000000000000000e+01
544 3.300000000000000000e+01 4.400000000000000000e+01
545 2.400000000000000000e+01 4.400000000000000000e+01
546 2.200000000000000000e+01 4.700000000000000000e+01
547 2.200000000000000000e+01 4.000000000000000000e+01
548 2.800000000000000000e+01 4.400000000000000000e+01
549 2.300000000000000000e+01 4.200000000000000000e+01
550 1.900000000000000000e+01 3.700000000000000000e+01
551 2.100000000000000000e+01 3.700000000000000000e+01
552 2.000000000000000000e+01 3.900000000000000000e+01
553 1.500000000000000000e+01 4.300000000000000000e+01
554 1.200000000000000000e+01 4.100000000000000000e+01
555 1.700000000000000000e+01 4.300000000000000000e+01
556 1.600000000000000000e+01 3.900000000000000000e+01
557 1.700000000000000000e+01 3.600000000000000000e+01
558 1.900000000000000000e+01 3.800000000000000000e+01
559 1.900000000000000000e+01 4.200000000000000000e+01
560 2.300000000000000000e+01 4.200000000000000000e+01
561 2.500000000000000000e+01 4.200000000000000000e+01
562 2.500000000000000000e+01 4.300000000000000000e+01
563 2.700000000000000000e+01 4.300000000000000000e+01
564 2.300000000000000000e+01 3.800000000000000000e+01
565 2.100000000000000000e+01 3.700000000000000000e+01
566 2.000000000000000000e+01 4.100000000000000000e+01
567 1.900000000000000000e+01 4.100000000000000000e+01
568 2.000000000000000000e+01 4.100000000000000000e+01
569 1.900000000000000000e+01 3.800000000000000000e+01
570 2.100000000000000000e+01 4.000000000000000000e+01
571 1.800000000000000000e+01 4.100000000000000000e+01
572 2.400000000000000000e+01 4.000000000000000000e+01
573 2.300000000000000000e+01 3.900000000000000000e+01
574 1.700000000000000000e+01 3.600000000000000000e+01
575 1.900000000000000000e+01 3.700000000000000000e+01
576 1.700000000000000000e+01 4.100000000000000000e+01
577 2.000000000000000000e+01 3.700000000000000000e+01
578 1.800000000000000000e+01 4.100000000000000000e+01
579 2.500000000000000000e+01 4.100000000000000000e+01
580 1.900000000000000000e+01 4.300000000000000000e+01
581 1.800000000000000000e+01 4.200000000000000000e+01
582 1.300000000000000000e+01 4.200000000000000000e+01
583 1.400000000000000000e+01 3.800000000000000000e+01
584 1.700000000000000000e+01 3.500000000000000000e+01
585 2.300000000000000000e+01 4.200000000000000000e+01
586 2.500000000000000000e+01 4.000000000000000000e+01
587 2.300000000000000000e+01 4.300000000000000000e+01
588 1.500000000000000000e+01 4.600000000000000000e+01
589 2.400000000000000000e+01 4.100000000000000000e+01
590 1.800000000000000000e+01 3.800000000000000000e+01
591 1.900000000000000000e+01 4.100000000000000000e+01
592 1.200000000000000000e+01 4.200000000000000000e+01
593 1.500000000000000000e+01 3.300000000000000000e+01
594 1.800000000000000000e+01 4.500000000000000000e+01
595 2.700000000000000000e+01 4.000000000000000000e+01
596 1.900000000000000000e+01 4.500000000000000000e+01
597 1.900000000000000000e+01 4.700000000000000000e+01
598 1.700000000000000000e+01 4.200000000000000000e+01
599 2.000000000000000000e+01 3.900000000000000000e+01
600 2.200000000000000000e+01 4.400000000000000000e+01
601 2.200000000000000000e+01 4.000000000000000000e+01
602 2.300000000000000000e+01 4.200000000000000000e+01
603 1.900000000000000000e+01 4.200000000000000000e+01
604 2.100000000000000000e+01 4.200000000000000000e+01
605 2.500000000000000000e+01 3.600000000000000000e+01
606 1.900000000000000000e+01 3.700000000000000000e+01
607 2.300000000000000000e+01 4.600000000000000000e+01
608 2.400000000000000000e+01 5.200000000000000000e+01
609 2.500000000000000000e+01 4.200000000000000000e+01
610 2.600000000000000000e+01 3.700000000000000000e+01
611 2.300000000000000000e+01 3.900000000000000000e+01
612 2.400000000000000000e+01 3.700000000000000000e+01
613 1.600000000000000000e+01 4.200000000000000000e+01
614 1.800000000000000000e+01 4.100000000000000000e+01
615 1.900000000000000000e+01 4.100000000000000000e+01
616 1.600000000000000000e+01 4.100000000000000000e+01
617 2.100000000000000000e+01 3.400000000000000000e+01
618 2.000000000000000000e+01 4.300000000000000000e+01
619 2.300000000000000000e+01 4.000000000000000000e+01
620 1.800000000000000000e+01 3.500000000000000000e+01
621 2.300000000000000000e+01 3.700000000000000000e+01
622 2.700000000000000000e+01 4.100000000000000000e+01
623 2.400000000000000000e+01 4.500000000000000000e+01
624 1.700000000000000000e+01 4.400000000000000000e+01
625 2.300000000000000000e+01 4.100000000000000000e+01
626 2.500000000000000000e+01 3.900000000000000000e+01
627 2.200000000000000000e+01 3.900000000000000000e+01
628 2.000000000000000000e+01 4.300000000000000000e+01
629 2.300000000000000000e+01 3.700000000000000000e+01
630 2.200000000000000000e+01 4.000000000000000000e+01
631 2.200000000000000000e+01 4.200000000000000000e+01
632 2.600000000000000000e+01 4.100000000000000000e+01
633 2.400000000000000000e+01 3.800000000000000000e+01
634 1.600000000000000000e+01 3.600000000000000000e+01
635 2.000000000000000000e+01 3.800000000000000000e+01
636 1.800000000000000000e+01 4.100000000000000000e+01
637 1.600000000000000000e+01 3.900000000000000000e+01
638 1.900000000000000000e+01 4.200000000000000000e+01
639 2.200000000000000000e+01 3.900000000000000000e+01
640 2.600000000000000000e+01 4.000000000000000000e+01
641 2.400000000000000000e+01 4.300000000000000000e+01
642 1.800000000000000000e+01 4.200000000000000000e+01
643 2.100000000000000000e+01 3.500000000000000000e+01
644 1.800000000000000000e+01 4.200000000000000000e+01
645 1.400000000000000000e+01 4.500000000000000000e+01
646 1.800000000000000000e+01 4.400000000000000000e+01
647 2.200000000000000000e+01 3.800000000000000000e+01
648 2.100000000000000000e+01 4.300000000000000000e+01
649 2.100000000000000000e+01 3.800000000000000000e+01
650 2.000000000000000000e+01 4.000000000000000000e+01
651 2.200000000000000000e+01 3.800000000000000000e+01
652 1.600000000000000000e+01 3.600000000000000000e+01
653 1.800000000000000000e+01 3.300000000000000000e+01
654 1.900000000000000000e+01 2.800000000000000000e+01
655 2.600000000000000000e+01 3.600000000000000000e+01
656 2.000000000000000000e+01 3.700000000000000000e+01
657 1.300000000000000000e+01 4.000000000000000000e+01
658 2.300000000000000000e+01 4.200000000000000000e+01
659 2.000000000000000000e+01 3.900000000000000000e+01
660 1.600000000000000000e+01 4.200000000000000000e+01
661 1.400000000000000000e+01 4.100000000000000000e+01
662 2.100000000000000000e+01 4.200000000000000000e+01
663 2.500000000000000000e+01 4.000000000000000000e+01
664 2.100000000000000000e+01 4.300000000000000000e+01
665 1.800000000000000000e+01 4.300000000000000000e+01
666 1.800000000000000000e+01 4.500000000000000000e+01
667 2.400000000000000000e+01 4.100000000000000000e+01
668 2.300000000000000000e+01 4.500000000000000000e+01
669 2.800000000000000000e+01 4.700000000000000000e+01
670 2.400000000000000000e+01 4.500000000000000000e+01
671 2.900000000000000000e+01 4.200000000000000000e+01
672 2.100000000000000000e+01 4.200000000000000000e+01
673 1.900000000000000000e+01 3.900000000000000000e+01
674 1.900000000000000000e+01 3.900000000000000000e+01
675 1.900000000000000000e+01 4.500000000000000000e+01
676 2.300000000000000000e+01 4.200000000000000000e+01
677 2.700000000000000000e+01 3.800000000000000000e+01
678 2.600000000000000000e+01 4.200000000000000000e+01
679 2.600000000000000000e+01 4.100000000000000000e+01
680 2.900000000000000000e+01 4.400000000000000000e+01
681 3.100000000000000000e+01 3.900000000000000000e+01
682 3.000000000000000000e+01 5.200000000000000000e+01
683 2.900000000000000000e+01 5.000000000000000000e+01
684 2.300000000000000000e+01 4.800000000000000000e+01
685 2.500000000000000000e+01 4.700000000000000000e+01
686 1.800000000000000000e+01 4.500000000000000000e+01
687 2.000000000000000000e+01 4.200000000000000000e+01
688 2.400000000000000000e+01 4.200000000000000000e+01
689 2.000000000000000000e+01 4.400000000000000000e+01
690 1.400000000000000000e+01 4.500000000000000000e+01
691 1.900000000000000000e+01 3.900000000000000000e+01
692 2.200000000000000000e+01 4.900000000000000000e+01
693 1.800000000000000000e+01 5.100000000000000000e+01
694 2.300000000000000000e+01 5.000000000000000000e+01
695 1.700000000000000000e+01 4.300000000000000000e+01
696 1.700000000000000000e+01 4.600000000000000000e+01
697 2.300000000000000000e+01 4.100000000000000000e+01
698 2.000000000000000000e+01 4.500000000000000000e+01
699 2.200000000000000000e+01 4.600000000000000000e+01
700 1.700000000000000000e+01 3.500000000000000000e+01
701 2.100000000000000000e+01 3.900000000000000000e+01
702 2.300000000000000000e+01 3.700000000000000000e+01
703 2.300000000000000000e+01 3.500000000000000000e+01
704 2.500000000000000000e+01 3.700000000000000000e+01
705 2.700000000000000000e+01 4.300000000000000000e+01
706 2.400000000000000000e+01 4.200000000000000000e+01
707 2.200000000000000000e+01 4.300000000000000000e+01
708 1.600000000000000000e+01 4.200000000000000000e+01
709 2.300000000000000000e+01 3.900000000000000000e+01
710 1.600000000000000000e+01 3.400000000000000000e+01
711 2.300000000000000000e+01 4.100000000000000000e+01
712 2.100000000000000000e+01 4.200000000000000000e+01
713 2.000000000000000000e+01 3.700000000000000000e+01
714 2.600000000000000000e+01 3.700000000000000000e+01
715 2.000000000000000000e+01 4.200000000000000000e+01
716 1.800000000000000000e+01 4.000000000000000000e+01
717 1.800000000000000000e+01 3.300000000000000000e+01
718 1.700000000000000000e+01 3.500000000000000000e+01
719 2.200000000000000000e+01 3.600000000000000000e+01
720 2.000000000000000000e+01 4.200000000000000000e+01
721 2.500000000000000000e+01 4.100000000000000000e+01
722 2.500000000000000000e+01 4.400000000000000000e+01
723 1.900000000000000000e+01 4.700000000000000000e+01
724 2.100000000000000000e+01 4.500000000000000000e+01
725 1.900000000000000000e+01 4.700000000000000000e+01
726 2.200000000000000000e+01 4.300000000000000000e+01
727 2.300000000000000000e+01 4.600000000000000000e+01
728 1.900000000000000000e+01 4.700000000000000000e+01
729 2.000000000000000000e+01 4.100000000000000000e+01
730 1.600000000000000000e+01 4.300000000000000000e+01
731 2.100000000000000000e+01 4.100000000000000000e+01
732 2.600000000000000000e+01 4.400000000000000000e+01
733 2.900000000000000000e+01 4.800000000000000000e+01
734 2.200000000000000000e+01 4.500000000000000000e+01
735 1.700000000000000000e+01 3.800000000000000000e+01
736 2.300000000000000000e+01 4.100000000000000000e+01
737 2.300000000000000000e+01 3.400000000000000000e+01
738 2.500000000000000000e+01 4.300000000000000000e+01
739 2.400000000000000000e+01 3.900000000000000000e+01
740 1.400000000000000000e+01 4.000000000000000000e+01
741 1.400000000000000000e+01 3.900000000000000000e+01
742 1.800000000000000000e+01 3.400000000000000000e+01
743 1.900000000000000000e+01 3.800000000000000000e+01
744 1.700000000000000000e+01 3.300000000000000000e+01
745 1.800000000000000000e+01 3.500000000000000000e+01
746 1.600000000000000000e+01 3.900000000000000000e+01
747 1.500000000000000000e+01 4.200000000000000000e+01
748 1.300000000000000000e+01 3.800000000000000000e+01
749 1.800000000000000000e+01 3.800000000000000000e+01
750 1.700000000000000000e+01 3.900000000000000000e+01
751 2.200000000000000000e+01 3.600000000000000000e+01
752 1.800000000000000000e+01 3.300000000000000000e+01
753 1.800000000000000000e+01 3.500000000000000000e+01
754 1.800000000000000000e+01 3.500000000000000000e+01
755 1.600000000000000000e+01 3.600000000000000000e+01
756 1.500000000000000000e+01 3.300000000000000000e+01
757 1.700000000000000000e+01 3.100000000000000000e+01
758 2.200000000000000000e+01 3.300000000000000000e+01
759 2.000000000000000000e+01 3.900000000000000000e+01
760 1.500000000000000000e+01 3.200000000000000000e+01
761 1.900000000000000000e+01 2.800000000000000000e+01
762 1.300000000000000000e+01 3.700000000000000000e+01
763 1.900000000000000000e+01 3.100000000000000000e+01
764 2.000000000000000000e+01 3.100000000000000000e+01
765 2.000000000000000000e+01 3.300000000000000000e+01
766 1.800000000000000000e+01 4.000000000000000000e+01
767 1.100000000000000000e+01 2.900000000000000000e+01
768 7.000000000000000000e+00 3.300000000000000000e+01
769 1.400000000000000000e+01 2.700000000000000000e+01
770 1.000000000000000000e+01 3.500000000000000000e+01
771 7.000000000000000000e+00 2.600000000000000000e+01
772 1.000000000000000000e+01 3.100000000000000000e+01
773 1.500000000000000000e+01 3.400000000000000000e+01
774 2.100000000000000000e+01 3.200000000000000000e+01
775 2.000000000000000000e+01 3.500000000000000000e+01
776 1.600000000000000000e+01 3.300000000000000000e+01
777 1.600000000000000000e+01 3.500000000000000000e+01
778 2.100000000000000000e+01 3.500000000000000000e+01
779 1.400000000000000000e+01 3.500000000000000000e+01
780 1.700000000000000000e+01 3.500000000000000000e+01
781 2.200000000000000000e+01 3.200000000000000000e+01
782 1.900000000000000000e+01 3.700000000000000000e+01
783 1.700000000000000000e+01 3.700000000000000000e+01
784 1.700000000000000000e+01 3.800000000000000000e+01
785 1.600000000000000000e+01 3.800000000000000000e+01
786 2.300000000000000000e+01 4.300000000000000000e+01
787 1.800000000000000000e+01 4.000000000000000000e+01
788 2.300000000000000000e+01 4.100000000000000000e+01
789 2.400000000000000000e+01 4.100000000000000000e+01
790 2.700000000000000000e+01 3.600000000000000000e+01
791 2.000000000000000000e+01 3.400000000000000000e+01
792 1.500000000000000000e+01 4.200000000000000000e+01
793 1.700000000000000000e+01 4.100000000000000000e+01
794 2.000000000000000000e+01 4.000000000000000000e+01
795 2.400000000000000000e+01 4.000000000000000000e+01
796 2.100000000000000000e+01 4.200000000000000000e+01
797 1.600000000000000000e+01 4.100000000000000000e+01
798 2.000000000000000000e+01 3.700000000000000000e+01
799 1.700000000000000000e+01 3.700000000000000000e+01
800 2.000000000000000000e+01 3.700000000000000000e+01
801 2.100000000000000000e+01 3.100000000000000000e+01
802 2.200000000000000000e+01 3.300000000000000000e+01
803 2.300000000000000000e+01 3.500000000000000000e+01
804 1.700000000000000000e+01 3.600000000000000000e+01
805 1.500000000000000000e+01 3.600000000000000000e+01
806 2.100000000000000000e+01 3.400000000000000000e+01
807 1.700000000000000000e+01 3.500000000000000000e+01
808 2.000000000000000000e+01 3.600000000000000000e+01
809 1.900000000000000000e+01 3.600000000000000000e+01
810 1.700000000000000000e+01 3.600000000000000000e+01
811 1.600000000000000000e+01 3.700000000000000000e+01
812 2.000000000000000000e+01 4.000000000000000000e+01
813 2.800000000000000000e+01 3.600000000000000000e+01
814 2.700000000000000000e+01 3.900000000000000000e+01
815 2.500000000000000000e+01 3.700000000000000000e+01
816 2.700000000000000000e+01 4.000000000000000000e+01
817 2.300000000000000000e+01 4.700000000000000000e+01
818 2.700000000000000000e+01 5.400000000000000000e+01
819 2.700000000000000000e+01 4.600000000000000000e+01
820 2.300000000000000000e+01 4.400000000000000000e+01
821 2.200000000000000000e+01 4.800000000000000000e+01
822 3.000000000000000000e+01 4.800000000000000000e+01
823 2.700000000000000000e+01 4.900000000000000000e+01
824 2.900000000000000000e+01 5.300000000000000000e+01
825 2.500000000000000000e+01 5.100000000000000000e+01
826 2.800000000000000000e+01 4.100000000000000000e+01
827 2.300000000000000000e+01 4.600000000000000000e+01
828 2.100000000000000000e+01 4.300000000000000000e+01
829 2.400000000000000000e+01 4.200000000000000000e+01
830 1.900000000000000000e+01 4.300000000000000000e+01
831 2.400000000000000000e+01 4.200000000000000000e+01
832 2.900000000000000000e+01 4.400000000000000000e+01
833 3.200000000000000000e+01 4.300000000000000000e+01
834 2.800000000000000000e+01 4.300000000000000000e+01
835 2.700000000000000000e+01 4.600000000000000000e+01
836 2.500000000000000000e+01 5.100000000000000000e+01
837 2.300000000000000000e+01 5.100000000000000000e+01
838 1.300000000000000000e+01 4.700000000000000000e+01
839 1.600000000000000000e+01 4.600000000000000000e+01
840 1.600000000000000000e+01 4.100000000000000000e+01
841 1.500000000000000000e+01 4.000000000000000000e+01
842 1.300000000000000000e+01 3.700000000000000000e+01
843 1.400000000000000000e+01 3.700000000000000000e+01
844 2.300000000000000000e+01 3.600000000000000000e+01
845 2.900000000000000000e+01 3.700000000000000000e+01
846 2.800000000000000000e+01 4.000000000000000000e+01
847 2.200000000000000000e+01 4.100000000000000000e+01
848 2.600000000000000000e+01 4.200000000000000000e+01
849 2.900000000000000000e+01 3.500000000000000000e+01
850 2.100000000000000000e+01 4.000000000000000000e+01
851 2.900000000000000000e+01 3.900000000000000000e+01
852 2.700000000000000000e+01 3.800000000000000000e+01
853 2.200000000000000000e+01 4.400000000000000000e+01
854 2.200000000000000000e+01 4.300000000000000000e+01
855 1.500000000000000000e+01 3.800000000000000000e+01
856 1.800000000000000000e+01 4.000000000000000000e+01
857 1.800000000000000000e+01 4.400000000000000000e+01
858 1.500000000000000000e+01 4.300000000000000000e+01
859 1.800000000000000000e+01 4.400000000000000000e+01
860 1.700000000000000000e+01 3.900000000000000000e+01
861 1.600000000000000000e+01 4.100000000000000000e+01
862 2.100000000000000000e+01 4.400000000000000000e+01
863 2.500000000000000000e+01 4.600000000000000000e+01
864 1.800000000000000000e+01 4.000000000000000000e+01
865 1.900000000000000000e+01 4.300000000000000000e+01
866 2.200000000000000000e+01 4.300000000000000000e+01
867 1.500000000000000000e+01 4.500000000000000000e+01
868 1.800000000000000000e+01 4.000000000000000000e+01
869 2.400000000000000000e+01 4.100000000000000000e+01
870 2.100000000000000000e+01 3.500000000000000000e+01
871 1.800000000000000000e+01 3.600000000000000000e+01
872 1.400000000000000000e+01 3.600000000000000000e+01
873 2.000000000000000000e+01 3.500000000000000000e+01
874 1.900000000000000000e+01 3.700000000000000000e+01
875 1.500000000000000000e+01 4.000000000000000000e+01
876 2.200000000000000000e+01 3.500000000000000000e+01
877 1.800000000000000000e+01 4.300000000000000000e+01
878 2.000000000000000000e+01 4.500000000000000000e+01
879 2.000000000000000000e+01 4.600000000000000000e+01
880 2.200000000000000000e+01 4.000000000000000000e+01
881 2.300000000000000000e+01 3.900000000000000000e+01
882 2.300000000000000000e+01 4.600000000000000000e+01
883 2.300000000000000000e+01 4.300000000000000000e+01
884 2.300000000000000000e+01 4.400000000000000000e+01
885 1.800000000000000000e+01 4.500000000000000000e+01
886 1.800000000000000000e+01 4.300000000000000000e+01
887 2.000000000000000000e+01 4.600000000000000000e+01
888 2.400000000000000000e+01 4.500000000000000000e+01
889 2.400000000000000000e+01 4.000000000000000000e+01
890 2.600000000000000000e+01 4.500000000000000000e+01
891 2.300000000000000000e+01 4.500000000000000000e+01
892 2.200000000000000000e+01 3.900000000000000000e+01
893 2.100000000000000000e+01 3.900000000000000000e+01
894 2.300000000000000000e+01 4.400000000000000000e+01
895 2.500000000000000000e+01 4.500000000000000000e+01
896 2.400000000000000000e+01 3.600000000000000000e+01
897 2.600000000000000000e+01 4.200000000000000000e+01
898 2.200000000000000000e+01 4.300000000000000000e+01
899 2.100000000000000000e+01 4.100000000000000000e+01
900 2.100000000000000000e+01 4.300000000000000000e+01
901 1.600000000000000000e+01 3.600000000000000000e+01
902 1.400000000000000000e+01 3.400000000000000000e+01
903 2.400000000000000000e+01 4.000000000000000000e+01
904 2.200000000000000000e+01 3.700000000000000000e+01
905 1.700000000000000000e+01 3.500000000000000000e+01
906 1.800000000000000000e+01 3.600000000000000000e+01
907 1.300000000000000000e+01 4.000000000000000000e+01
908 2.000000000000000000e+01 3.900000000000000000e+01
909 2.500000000000000000e+01 3.700000000000000000e+01
910 1.900000000000000000e+01 3.800000000000000000e+01
911 1.700000000000000000e+01 4.300000000000000000e+01
912 1.800000000000000000e+01 4.200000000000000000e+01
913 1.500000000000000000e+01 3.900000000000000000e+01
914 2.200000000000000000e+01 3.300000000000000000e+01
915 2.200000000000000000e+01 3.600000000000000000e+01
916 2.400000000000000000e+01 3.700000000000000000e+01
917 2.100000000000000000e+01 3.800000000000000000e+01
918 1.700000000000000000e+01 3.500000000000000000e+01
919 1.800000000000000000e+01 3.700000000000000000e+01
920 2.100000000000000000e+01 3.300000000000000000e+01
921 2.200000000000000000e+01 3.600000000000000000e+01
922 2.400000000000000000e+01 3.700000000000000000e+01
923 2.100000000000000000e+01 2.800000000000000000e+01
924 1.800000000000000000e+01 3.500000000000000000e+01
925 1.600000000000000000e+01 3.500000000000000000e+01
926 1.400000000000000000e+01 3.500000000000000000e+01
927 1.500000000000000000e+01 3.200000000000000000e+01
928 1.600000000000000000e+01 3.900000000000000000e+01
929 2.200000000000000000e+01 3.600000000000000000e+01
930 2.100000000000000000e+01 3.700000000000000000e+01
931 2.300000000000000000e+01 3.700000000000000000e+01
932 2.200000000000000000e+01 3.900000000000000000e+01
933 2.100000000000000000e+01 3.900000000000000000e+01
934 2.200000000000000000e+01 4.100000000000000000e+01
935 2.600000000000000000e+01 3.400000000000000000e+01
936 2.200000000000000000e+01 3.500000000000000000e+01
937 1.800000000000000000e+01 3.600000000000000000e+01
938 1.600000000000000000e+01 3.800000000000000000e+01
939 2.000000000000000000e+01 4.200000000000000000e+01
940 1.700000000000000000e+01 4.300000000000000000e+01
941 2.000000000000000000e+01 3.600000000000000000e+01
942 1.800000000000000000e+01 3.900000000000000000e+01
943 1.400000000000000000e+01 4.100000000000000000e+01
944 1.600000000000000000e+01 4.200000000000000000e+01
945 2.200000000000000000e+01 4.200000000000000000e+01
946 2.100000000000000000e+01 4.000000000000000000e+01
947 2.300000000000000000e+01 3.900000000000000000e+01
948 2.400000000000000000e+01 4.400000000000000000e+01
949 2.100000000000000000e+01 4.100000000000000000e+01
950 1.900000000000000000e+01 4.400000000000000000e+01
951 2.100000000000000000e+01 4.400000000000000000e+01
952 2.100000000000000000e+01 4.200000000000000000e+01
953 1.900000000000000000e+01 3.300000000000000000e+01
954 2.200000000000000000e+01 3.600000000000000000e+01
955 2.100000000000000000e+01 3.500000000000000000e+01
956 2.100000000000000000e+01 3.700000000000000000e+01
957 2.800000000000000000e+01 3.500000000000000000e+01
958 2.900000000000000000e+01 3.800000000000000000e+01
959 2.600000000000000000e+01 4.200000000000000000e+01
960 2.200000000000000000e+01 4.100000000000000000e+01
961 1.800000000000000000e+01 3.500000000000000000e+01
962 1.900000000000000000e+01 3.400000000000000000e+01
963 2.200000000000000000e+01 4.300000000000000000e+01
964 1.700000000000000000e+01 3.600000000000000000e+01
965 1.700000000000000000e+01 4.000000000000000000e+01
966 1.000000000000000000e+01 3.700000000000000000e+01
967 1.500000000000000000e+01 3.400000000000000000e+01
968 1.500000000000000000e+01 3.100000000000000000e+01
969 1.600000000000000000e+01 3.300000000000000000e+01
970 1.500000000000000000e+01 3.300000000000000000e+01
971 1.600000000000000000e+01 3.000000000000000000e+01
972 1.300000000000000000e+01 3.000000000000000000e+01
973 1.300000000000000000e+01 3.000000000000000000e+01
974 1.700000000000000000e+01 2.700000000000000000e+01
975 1.900000000000000000e+01 2.700000000000000000e+01
976 1.800000000000000000e+01 3.200000000000000000e+01
977 1.900000000000000000e+01 3.600000000000000000e+01
978 1.800000000000000000e+01 4.600000000000000000e+01
979 1.500000000000000000e+01 4.400000000000000000e+01
980 2.000000000000000000e+01 4.000000000000000000e+01
981 2.800000000000000000e+01 4.200000000000000000e+01
982 3.100000000000000000e+01 4.400000000000000000e+01
983 2.800000000000000000e+01 4.500000000000000000e+01
984 1.700000000000000000e+01 4.900000000000000000e+01
985 1.600000000000000000e+01 4.200000000000000000e+01
986 2.200000000000000000e+01 4.300000000000000000e+01
987 2.300000000000000000e+01 4.300000000000000000e+01
988 2.400000000000000000e+01 4.800000000000000000e+01
989 2.100000000000000000e+01 3.600000000000000000e+01
990 2.100000000000000000e+01 3.800000000000000000e+01
991 2.300000000000000000e+01 4.600000000000000000e+01
992 2.200000000000000000e+01 4.500000000000000000e+01
993 2.100000000000000000e+01 3.900000000000000000e+01
994 2.200000000000000000e+01 4.500000000000000000e+01
995 1.900000000000000000e+01 4.400000000000000000e+01
996 1.700000000000000000e+01 4.000000000000000000e+01
997 1.600000000000000000e+01 4.000000000000000000e+01
998 1.900000000000000000e+01 4.300000000000000000e+01
999 2.500000000000000000e+01 4.400000000000000000e+01
1000 2.400000000000000000e+01 4.000000000000000000e+01
1001 2.100000000000000000e+01 4.400000000000000000e+01
1002 2.200000000000000000e+01 3.500000000000000000e+01
1003 2.200000000000000000e+01 4.000000000000000000e+01
1004 2.700000000000000000e+01 3.900000000000000000e+01
1005 2.600000000000000000e+01 4.400000000000000000e+01
1006 2.600000000000000000e+01 4.100000000000000000e+01
1007 2.300000000000000000e+01 4.900000000000000000e+01
1008 2.400000000000000000e+01 4.300000000000000000e+01
1009 1.800000000000000000e+01 4.100000000000000000e+01
1010 2.500000000000000000e+01 4.500000000000000000e+01
1011 1.800000000000000000e+01 4.200000000000000000e+01
1012 1.700000000000000000e+01 4.000000000000000000e+01
1013 1.600000000000000000e+01 4.000000000000000000e+01
1014 1.600000000000000000e+01 3.500000000000000000e+01
1015 1.700000000000000000e+01 3.700000000000000000e+01
1016 1.700000000000000000e+01 3.000000000000000000e+01
1017 1.900000000000000000e+01 3.200000000000000000e+01
1018 1.900000000000000000e+01 3.300000000000000000e+01
1019 1.700000000000000000e+01 3.800000000000000000e+01
1020 1.600000000000000000e+01 3.500000000000000000e+01
1021 1.600000000000000000e+01 3.200000000000000000e+01
1022 1.500000000000000000e+01 3.600000000000000000e+01
1023 1.600000000000000000e+01 3.800000000000000000e+01
1024 1.700000000000000000e+01 3.400000000000000000e+01
1025 2.400000000000000000e+01 3.400000000000000000e+01
1026 2.300000000000000000e+01 3.900000000000000000e+01
1027 1.700000000000000000e+01 3.600000000000000000e+01
1028 1.800000000000000000e+01 3.600000000000000000e+01
1029 1.600000000000000000e+01 3.600000000000000000e+01
1030 1.500000000000000000e+01 3.300000000000000000e+01
1031 1.500000000000000000e+01 3.300000000000000000e+01
1032 1.200000000000000000e+01 3.400000000000000000e+01
1033 1.400000000000000000e+01 3.100000000000000000e+01
1034 1.700000000000000000e+01 3.200000000000000000e+01
1035 1.400000000000000000e+01 2.800000000000000000e+01
1036 1.200000000000000000e+01 2.800000000000000000e+01
1037 1.300000000000000000e+01 2.500000000000000000e+01
1038 1.600000000000000000e+01 3.200000000000000000e+01
1039 1.700000000000000000e+01 2.500000000000000000e+01
1040 1.700000000000000000e+01 2.500000000000000000e+01
1041 1.300000000000000000e+01 2.700000000000000000e+01
1042 1.400000000000000000e+01 3.100000000000000000e+01
1043 1.300000000000000000e+01 3.300000000000000000e+01
1044 1.000000000000000000e+01 3.500000000000000000e+01
1045 1.000000000000000000e+01 3.600000000000000000e+01
1046 1.700000000000000000e+01 3.700000000000000000e+01
1047 2.400000000000000000e+01 3.300000000000000000e+01
1048 2.500000000000000000e+01 3.400000000000000000e+01
1049 2.100000000000000000e+01 3.500000000000000000e+01
1050 2.100000000000000000e+01 3.600000000000000000e+01
1051 2.000000000000000000e+01 3.900000000000000000e+01
1052 2.000000000000000000e+01 3.100000000000000000e+01
1053 1.700000000000000000e+01 3.700000000000000000e+01
1054 1.500000000000000000e+01 3.900000000000000000e+01
1055 1.500000000000000000e+01 3.600000000000000000e+01
1056 1.500000000000000000e+01 3.000000000000000000e+01
1057 1.400000000000000000e+01 3.500000000000000000e+01
1058 1.100000000000000000e+01 3.800000000000000000e+01
1059 1.300000000000000000e+01 3.900000000000000000e+01
1060 1.900000000000000000e+01 3.400000000000000000e+01
1061 1.700000000000000000e+01 3.700000000000000000e+01
1062 1.100000000000000000e+01 3.000000000000000000e+01
1063 1.300000000000000000e+01 3.400000000000000000e+01
1064 1.800000000000000000e+01 3.500000000000000000e+01
1065 1.700000000000000000e+01 2.900000000000000000e+01
1066 1.700000000000000000e+01 3.400000000000000000e+01
1067 1.900000000000000000e+01 4.000000000000000000e+01
1068 2.200000000000000000e+01 4.000000000000000000e+01
1069 1.800000000000000000e+01 3.700000000000000000e+01
1070 2.000000000000000000e+01 3.100000000000000000e+01
1071 2.300000000000000000e+01 3.900000000000000000e+01
1072 2.100000000000000000e+01 4.300000000000000000e+01
1073 2.300000000000000000e+01 4.300000000000000000e+01
1074 2.200000000000000000e+01 3.700000000000000000e+01
1075 2.600000000000000000e+01 4.300000000000000000e+01
1076 2.000000000000000000e+01 4.300000000000000000e+01
1077 2.400000000000000000e+01 3.700000000000000000e+01
1078 2.000000000000000000e+01 3.600000000000000000e+01
1079 1.900000000000000000e+01 3.400000000000000000e+01
1080 1.600000000000000000e+01 3.700000000000000000e+01
1081 1.500000000000000000e+01 4.000000000000000000e+01
1082 2.400000000000000000e+01 4.000000000000000000e+01
1083 2.200000000000000000e+01 4.100000000000000000e+01
1084 1.600000000000000000e+01 3.300000000000000000e+01
1085 1.400000000000000000e+01 3.100000000000000000e+01
1086 1.700000000000000000e+01 2.900000000000000000e+01
1087 1.700000000000000000e+01 2.800000000000000000e+01
1088 2.100000000000000000e+01 2.900000000000000000e+01
1089 1.400000000000000000e+01 2.500000000000000000e+01
1090 1.500000000000000000e+01 3.000000000000000000e+01
1091 1.700000000000000000e+01 3.300000000000000000e+01
1092 1.600000000000000000e+01 3.100000000000000000e+01
1093 1.400000000000000000e+01 3.000000000000000000e+01
1094 1.600000000000000000e+01 3.000000000000000000e+01
1095 1.600000000000000000e+01 3.300000000000000000e+01
1096 1.600000000000000000e+01 3.400000000000000000e+01
1097 1.700000000000000000e+01 2.800000000000000000e+01
1098 1.500000000000000000e+01 3.300000000000000000e+01
1099 2.100000000000000000e+01 3.100000000000000000e+01
1100 2.100000000000000000e+01 3.200000000000000000e+01
1101 2.100000000000000000e+01 3.700000000000000000e+01
1102 1.500000000000000000e+01 3.500000000000000000e+01
1103 1.700000000000000000e+01 3.500000000000000000e+01
1104 1.800000000000000000e+01 3.400000000000000000e+01
1105 1.900000000000000000e+01 3.100000000000000000e+01
1106 2.300000000000000000e+01 3.400000000000000000e+01
1107 1.700000000000000000e+01 3.700000000000000000e+01
1108 1.900000000000000000e+01 3.600000000000000000e+01
1109 1.500000000000000000e+01 3.800000000000000000e+01
1110 2.000000000000000000e+01 3.400000000000000000e+01
1111 2.000000000000000000e+01 3.300000000000000000e+01
1112 1.900000000000000000e+01 4.100000000000000000e+01
1113 2.000000000000000000e+01 3.500000000000000000e+01
1114 1.900000000000000000e+01 3.600000000000000000e+01
1115 1.800000000000000000e+01 4.300000000000000000e+01
1116 1.800000000000000000e+01 4.100000000000000000e+01
1117 2.000000000000000000e+01 4.000000000000000000e+01
1118 2.700000000000000000e+01 3.700000000000000000e+01
1119 2.300000000000000000e+01 4.700000000000000000e+01
1120 2.000000000000000000e+01 4.000000000000000000e+01
1121 1.800000000000000000e+01 3.600000000000000000e+01
1122 1.400000000000000000e+01 3.700000000000000000e+01
1123 1.900000000000000000e+01 4.200000000000000000e+01
1124 2.400000000000000000e+01 4.100000000000000000e+01
1125 2.500000000000000000e+01 4.200000000000000000e+01
1126 2.200000000000000000e+01 4.000000000000000000e+01
1127 2.400000000000000000e+01 4.200000000000000000e+01
1128 2.500000000000000000e+01 3.700000000000000000e+01
1129 1.800000000000000000e+01 4.200000000000000000e+01
1130 2.600000000000000000e+01 4.000000000000000000e+01
1131 2.000000000000000000e+01 3.600000000000000000e+01
1132 1.700000000000000000e+01 3.800000000000000000e+01
1133 2.000000000000000000e+01 3.700000000000000000e+01
1134 1.600000000000000000e+01 3.700000000000000000e+01
1135 2.600000000000000000e+01 4.200000000000000000e+01
1136 2.700000000000000000e+01 4.500000000000000000e+01
1137 2.100000000000000000e+01 4.400000000000000000e+01
1138 2.000000000000000000e+01 4.200000000000000000e+01
1139 1.700000000000000000e+01 4.200000000000000000e+01
1140 2.200000000000000000e+01 4.800000000000000000e+01
1141 2.200000000000000000e+01 4.300000000000000000e+01
1142 2.600000000000000000e+01 4.600000000000000000e+01
1143 2.600000000000000000e+01 4.400000000000000000e+01
1144 2.600000000000000000e+01 4.200000000000000000e+01
1145 2.500000000000000000e+01 4.500000000000000000e+01
1146 3.100000000000000000e+01 5.200000000000000000e+01
1147 2.700000000000000000e+01 4.900000000000000000e+01
1148 2.700000000000000000e+01 4.900000000000000000e+01
1149 3.300000000000000000e+01 5.700000000000000000e+01
1150 2.900000000000000000e+01 5.800000000000000000e+01
1151 2.600000000000000000e+01 5.500000000000000000e+01
1152 2.900000000000000000e+01 4.500000000000000000e+01
1153 2.600000000000000000e+01 5.500000000000000000e+01
1154 2.500000000000000000e+01 5.400000000000000000e+01
1155 2.400000000000000000e+01 4.800000000000000000e+01
1156 2.600000000000000000e+01 4.300000000000000000e+01
1157 2.800000000000000000e+01 4.000000000000000000e+01
1158 2.300000000000000000e+01 4.900000000000000000e+01
1159 2.400000000000000000e+01 5.200000000000000000e+01
1160 2.000000000000000000e+01 4.700000000000000000e+01
1161 2.600000000000000000e+01 4.300000000000000000e+01
1162 2.000000000000000000e+01 4.100000000000000000e+01
1163 1.600000000000000000e+01 4.200000000000000000e+01
1164 1.700000000000000000e+01 3.900000000000000000e+01
1165 1.900000000000000000e+01 4.300000000000000000e+01
1166 1.700000000000000000e+01 4.300000000000000000e+01
1167 1.600000000000000000e+01 3.700000000000000000e+01
1168 2.300000000000000000e+01 3.800000000000000000e+01
1169 2.400000000000000000e+01 4.300000000000000000e+01
1170 2.200000000000000000e+01 4.000000000000000000e+01
1171 2.100000000000000000e+01 4.100000000000000000e+01
1172 1.900000000000000000e+01 4.100000000000000000e+01
1173 1.100000000000000000e+01 4.300000000000000000e+01
1174 2.100000000000000000e+01 4.300000000000000000e+01
1175 2.500000000000000000e+01 4.600000000000000000e+01
1176 2.800000000000000000e+01 4.100000000000000000e+01
1177 2.400000000000000000e+01 4.200000000000000000e+01
1178 2.700000000000000000e+01 4.400000000000000000e+01
1179 2.500000000000000000e+01 4.400000000000000000e+01
1180 2.700000000000000000e+01 4.200000000000000000e+01
1181 1.900000000000000000e+01 5.200000000000000000e+01
1182 2.300000000000000000e+01 4.700000000000000000e+01
1183 1.700000000000000000e+01 4.900000000000000000e+01
1184 2.200000000000000000e+01 4.900000000000000000e+01
1185 2.100000000000000000e+01 4.000000000000000000e+01
1186 2.500000000000000000e+01 4.400000000000000000e+01
1187 2.600000000000000000e+01 4.300000000000000000e+01
1188 2.500000000000000000e+01 4.600000000000000000e+01
1189 1.900000000000000000e+01 4.400000000000000000e+01
1190 2.800000000000000000e+01 4.000000000000000000e+01
1191 1.900000000000000000e+01 4.100000000000000000e+01
1192 1.500000000000000000e+01 4.500000000000000000e+01
1193 1.800000000000000000e+01 4.200000000000000000e+01
1194 1.300000000000000000e+01 4.700000000000000000e+01
1195 1.600000000000000000e+01 4.000000000000000000e+01
1196 1.400000000000000000e+01 4.000000000000000000e+01
1197 1.600000000000000000e+01 3.500000000000000000e+01
1198 1.300000000000000000e+01 3.300000000000000000e+01
1199 1.600000000000000000e+01 3.700000000000000000e+01
1200 1.800000000000000000e+01 3.300000000000000000e+01
1201 1.900000000000000000e+01 3.700000000000000000e+01
1202 2.600000000000000000e+01 4.100000000000000000e+01
1203 2.200000000000000000e+01 3.700000000000000000e+01
1204 2.300000000000000000e+01 4.100000000000000000e+01
1205 2.400000000000000000e+01 4.500000000000000000e+01
1206 1.800000000000000000e+01 4.200000000000000000e+01
1207 1.400000000000000000e+01 3.600000000000000000e+01
1208 1.600000000000000000e+01 4.100000000000000000e+01
1209 1.800000000000000000e+01 4.100000000000000000e+01
1210 2.100000000000000000e+01 4.300000000000000000e+01
1211 2.400000000000000000e+01 4.800000000000000000e+01
1212 1.900000000000000000e+01 4.800000000000000000e+01
1213 2.400000000000000000e+01 4.900000000000000000e+01
1214 1.800000000000000000e+01 4.300000000000000000e+01
1215 1.800000000000000000e+01 4.700000000000000000e+01
1216 1.900000000000000000e+01 3.700000000000000000e+01
1217 2.300000000000000000e+01 4.900000000000000000e+01
1218 2.800000000000000000e+01 4.400000000000000000e+01
1219 2.900000000000000000e+01 4.700000000000000000e+01
1220 2.600000000000000000e+01 4.900000000000000000e+01
1221 2.200000000000000000e+01 5.200000000000000000e+01
1222 2.300000000000000000e+01 4.300000000000000000e+01
1223 2.100000000000000000e+01 4.100000000000000000e+01
1224 1.300000000000000000e+01 4.300000000000000000e+01
1225 2.100000000000000000e+01 4.200000000000000000e+01
1226 1.700000000000000000e+01 3.900000000000000000e+01
1227 1.500000000000000000e+01 3.600000000000000000e+01
1228 1.700000000000000000e+01 3.600000000000000000e+01
1229 2.100000000000000000e+01 3.800000000000000000e+01
1230 1.500000000000000000e+01 3.400000000000000000e+01
1231 1.700000000000000000e+01 3.300000000000000000e+01
1232 1.900000000000000000e+01 3.300000000000000000e+01
1233 1.500000000000000000e+01 3.100000000000000000e+01
1234 1.700000000000000000e+01 2.800000000000000000e+01
1235 2.100000000000000000e+01 3.100000000000000000e+01
1236 1.800000000000000000e+01 2.700000000000000000e+01
1237 1.800000000000000000e+01 3.600000000000000000e+01
1238 2.300000000000000000e+01 3.300000000000000000e+01
1239 1.500000000000000000e+01 3.700000000000000000e+01
1240 1.800000000000000000e+01 3.900000000000000000e+01
1241 2.100000000000000000e+01 4.000000000000000000e+01
1242 1.900000000000000000e+01 3.600000000000000000e+01
1243 2.200000000000000000e+01 3.700000000000000000e+01
1244 1.300000000000000000e+01 3.600000000000000000e+01
1245 1.300000000000000000e+01 3.100000000000000000e+01
1246 1.400000000000000000e+01 3.200000000000000000e+01
1247 1.300000000000000000e+01 3.900000000000000000e+01
1248 1.300000000000000000e+01 3.200000000000000000e+01
1249 1.600000000000000000e+01 3.300000000000000000e+01
1250 1.500000000000000000e+01 3.200000000000000000e+01
1251 1.400000000000000000e+01 2.900000000000000000e+01
1252 1.300000000000000000e+01 3.500000000000000000e+01
1253 1.000000000000000000e+01 3.000000000000000000e+01
1254 1.000000000000000000e+01 2.900000000000000000e+01
1255 1.400000000000000000e+01 2.700000000000000000e+01
1256 1.200000000000000000e+01 3.000000000000000000e+01
1257 1.600000000000000000e+01 3.100000000000000000e+01
1258 1.500000000000000000e+01 2.900000000000000000e+01
1259 1.600000000000000000e+01 2.900000000000000000e+01
1260 1.600000000000000000e+01 2.800000000000000000e+01
1261 2.300000000000000000e+01 3.500000000000000000e+01
1262 2.400000000000000000e+01 3.700000000000000000e+01
1263 2.300000000000000000e+01 3.900000000000000000e+01
1264 2.800000000000000000e+01 3.500000000000000000e+01
1265 2.100000000000000000e+01 3.600000000000000000e+01
1266 1.700000000000000000e+01 4.000000000000000000e+01
1267 2.500000000000000000e+01 4.100000000000000000e+01
1268 2.400000000000000000e+01 3.400000000000000000e+01
1269 2.100000000000000000e+01 3.600000000000000000e+01
1270 2.400000000000000000e+01 3.400000000000000000e+01
1271 2.700000000000000000e+01 4.000000000000000000e+01
1272 1.500000000000000000e+01 3.500000000000000000e+01
1273 1.700000000000000000e+01 3.600000000000000000e+01
1274 1.700000000000000000e+01 3.100000000000000000e+01
1275 1.700000000000000000e+01 3.900000000000000000e+01
1276 2.300000000000000000e+01 4.100000000000000000e+01
1277 2.700000000000000000e+01 4.000000000000000000e+01
1278 2.900000000000000000e+01 4.600000000000000000e+01
1279 2.700000000000000000e+01 4.100000000000000000e+01
1280 2.400000000000000000e+01 4.300000000000000000e+01
1281 2.700000000000000000e+01 4.800000000000000000e+01
1282 2.500000000000000000e+01 5.000000000000000000e+01
1283 3.700000000000000000e+01 4.400000000000000000e+01
1284 3.900000000000000000e+01 5.300000000000000000e+01
1285 3.600000000000000000e+01 5.000000000000000000e+01
1286 3.000000000000000000e+01 5.400000000000000000e+01
1287 1.900000000000000000e+01 5.200000000000000000e+01
1288 2.500000000000000000e+01 5.600000000000000000e+01
1289 2.200000000000000000e+01 5.300000000000000000e+01
1290 2.000000000000000000e+01 4.800000000000000000e+01
1291 2.300000000000000000e+01 4.700000000000000000e+01
1292 3.200000000000000000e+01 4.100000000000000000e+01
1293 2.800000000000000000e+01 4.300000000000000000e+01
1294 2.400000000000000000e+01 4.100000000000000000e+01
1295 1.900000000000000000e+01 3.700000000000000000e+01
1296 2.200000000000000000e+01 4.000000000000000000e+01
1297 2.900000000000000000e+01 3.900000000000000000e+01
1298 2.400000000000000000e+01 5.000000000000000000e+01
1299 1.900000000000000000e+01 4.700000000000000000e+01
1300 2.300000000000000000e+01 4.800000000000000000e+01
1301 2.200000000000000000e+01 4.500000000000000000e+01
1302 2.300000000000000000e+01 4.300000000000000000e+01
1303 2.000000000000000000e+01 4.100000000000000000e+01
1304 2.100000000000000000e+01 4.300000000000000000e+01
1305 2.000000000000000000e+01 4.300000000000000000e+01
1306 1.900000000000000000e+01 3.800000000000000000e+01
1307 1.900000000000000000e+01 3.800000000000000000e+01
1308 1.800000000000000000e+01 4.100000000000000000e+01
1309 1.500000000000000000e+01 4.000000000000000000e+01
1310 1.400000000000000000e+01 3.900000000000000000e+01
1311 1.700000000000000000e+01 3.800000000000000000e+01
1312 1.400000000000000000e+01 3.800000000000000000e+01
1313 9.000000000000000000e+00 3.700000000000000000e+01
1314 1.600000000000000000e+01 3.700000000000000000e+01
1315 1.700000000000000000e+01 3.600000000000000000e+01
1316 1.600000000000000000e+01 3.100000000000000000e+01
1317 1.900000000000000000e+01 4.000000000000000000e+01
1318 1.800000000000000000e+01 3.100000000000000000e+01
1319 2.200000000000000000e+01 4.000000000000000000e+01
1320 2.300000000000000000e+01 4.500000000000000000e+01
1321 2.000000000000000000e+01 4.300000000000000000e+01
1322 1.800000000000000000e+01 4.300000000000000000e+01
1323 1.700000000000000000e+01 4.500000000000000000e+01
1324 1.800000000000000000e+01 4.600000000000000000e+01
1325 1.800000000000000000e+01 3.800000000000000000e+01
1326 2.200000000000000000e+01 4.400000000000000000e+01
1327 1.700000000000000000e+01 4.100000000000000000e+01
1328 2.400000000000000000e+01 4.600000000000000000e+01
1329 2.700000000000000000e+01 4.400000000000000000e+01
1330 1.900000000000000000e+01 4.500000000000000000e+01
1331 2.300000000000000000e+01 4.900000000000000000e+01
1332 2.300000000000000000e+01 4.600000000000000000e+01
1333 2.900000000000000000e+01 4.700000000000000000e+01
1334 3.000000000000000000e+01 5.000000000000000000e+01
1335 2.100000000000000000e+01 5.200000000000000000e+01
1336 1.800000000000000000e+01 4.700000000000000000e+01
1337 1.400000000000000000e+01 4.300000000000000000e+01
1338 2.100000000000000000e+01 3.900000000000000000e+01
1339 1.600000000000000000e+01 3.700000000000000000e+01
1340 1.100000000000000000e+01 3.800000000000000000e+01
1341 1.200000000000000000e+01 3.700000000000000000e+01
1342 1.600000000000000000e+01 4.000000000000000000e+01
1343 1.300000000000000000e+01 3.800000000000000000e+01
1344 1.700000000000000000e+01 3.600000000000000000e+01
1345 1.900000000000000000e+01 3.700000000000000000e+01
1346 1.700000000000000000e+01 4.000000000000000000e+01
1347 1.100000000000000000e+01 3.700000000000000000e+01
1348 1.400000000000000000e+01 2.900000000000000000e+01
1349 1.800000000000000000e+01 3.300000000000000000e+01
1350 1.900000000000000000e+01 3.600000000000000000e+01
1351 2.400000000000000000e+01 4.200000000000000000e+01
1352 2.200000000000000000e+01 4.100000000000000000e+01
1353 1.600000000000000000e+01 4.300000000000000000e+01
1354 1.900000000000000000e+01 3.900000000000000000e+01
1355 1.900000000000000000e+01 4.100000000000000000e+01
1356 1.900000000000000000e+01 3.900000000000000000e+01
1357 2.200000000000000000e+01 3.700000000000000000e+01
1358 1.700000000000000000e+01 3.700000000000000000e+01
1359 1.900000000000000000e+01 4.100000000000000000e+01
1360 1.400000000000000000e+01 3.700000000000000000e+01
1361 1.400000000000000000e+01 4.100000000000000000e+01
1362 1.700000000000000000e+01 3.300000000000000000e+01
1363 2.300000000000000000e+01 4.000000000000000000e+01
1364 2.500000000000000000e+01 4.800000000000000000e+01
1365 2.700000000000000000e+01 3.900000000000000000e+01
1366 1.900000000000000000e+01 4.300000000000000000e+01
1367 2.100000000000000000e+01 4.200000000000000000e+01
1368 2.300000000000000000e+01 3.800000000000000000e+01
1369 1.900000000000000000e+01 3.400000000000000000e+01
1370 1.700000000000000000e+01 3.400000000000000000e+01
1371 2.300000000000000000e+01 4.200000000000000000e+01
1372 2.200000000000000000e+01 3.800000000000000000e+01
1373 1.900000000000000000e+01 4.300000000000000000e+01
1374 2.200000000000000000e+01 4.200000000000000000e+01
1375 2.200000000000000000e+01 3.800000000000000000e+01
1376 1.900000000000000000e+01 3.900000000000000000e+01
1377 1.800000000000000000e+01 4.100000000000000000e+01
1378 1.700000000000000000e+01 4.200000000000000000e+01
1379 1.900000000000000000e+01 4.800000000000000000e+01
1380 2.300000000000000000e+01 4.200000000000000000e+01
1381 2.500000000000000000e+01 4.700000000000000000e+01
1382 2.700000000000000000e+01 4.200000000000000000e+01
1383 2.200000000000000000e+01 4.600000000000000000e+01
1384 1.700000000000000000e+01 4.500000000000000000e+01
1385 1.600000000000000000e+01 4.800000000000000000e+01
1386 2.100000000000000000e+01 4.800000000000000000e+01
1387 2.000000000000000000e+01 4.700000000000000000e+01
1388 3.000000000000000000e+01 4.800000000000000000e+01
1389 2.900000000000000000e+01 4.900000000000000000e+01
1390 3.100000000000000000e+01 5.000000000000000000e+01
1391 3.200000000000000000e+01 5.200000000000000000e+01
1392 2.800000000000000000e+01 5.200000000000000000e+01
1393 2.600000000000000000e+01 4.900000000000000000e+01
1394 2.100000000000000000e+01 5.000000000000000000e+01
1395 2.000000000000000000e+01 5.000000000000000000e+01
1396 1.900000000000000000e+01 5.400000000000000000e+01
1397 2.000000000000000000e+01 4.500000000000000000e+01
1398 1.700000000000000000e+01 4.700000000000000000e+01
1399 2.000000000000000000e+01 5.000000000000000000e+01
1400 2.200000000000000000e+01 4.700000000000000000e+01
1401 2.500000000000000000e+01 3.900000000000000000e+01
1402 1.500000000000000000e+01 4.500000000000000000e+01
1403 1.900000000000000000e+01 4.300000000000000000e+01
1404 1.900000000000000000e+01 4.500000000000000000e+01
1405 2.200000000000000000e+01 5.000000000000000000e+01
1406 2.000000000000000000e+01 4.400000000000000000e+01
1407 2.000000000000000000e+01 4.300000000000000000e+01
1408 2.200000000000000000e+01 4.000000000000000000e+01
1409 1.700000000000000000e+01 3.500000000000000000e+01
1410 1.900000000000000000e+01 4.200000000000000000e+01
1411 1.900000000000000000e+01 4.000000000000000000e+01
1412 1.900000000000000000e+01 4.100000000000000000e+01
1413 1.500000000000000000e+01 3.400000000000000000e+01
1414 1.300000000000000000e+01 3.600000000000000000e+01
1415 1.500000000000000000e+01 4.300000000000000000e+01
1416 1.300000000000000000e+01 3.800000000000000000e+01
1417 1.900000000000000000e+01 3.900000000000000000e+01
1418 1.900000000000000000e+01 3.900000000000000000e+01
1419 1.700000000000000000e+01 4.600000000000000000e+01
1420 1.600000000000000000e+01 4.100000000000000000e+01
1421 2.100000000000000000e+01 3.800000000000000000e+01
1422 2.000000000000000000e+01 3.800000000000000000e+01
1423 2.200000000000000000e+01 3.700000000000000000e+01
1424 2.100000000000000000e+01 4.200000000000000000e+01
1425 2.000000000000000000e+01 3.200000000000000000e+01
1426 1.500000000000000000e+01 3.700000000000000000e+01
1427 2.100000000000000000e+01 4.200000000000000000e+01
1428 2.600000000000000000e+01 3.600000000000000000e+01
1429 2.400000000000000000e+01 3.500000000000000000e+01
1430 2.500000000000000000e+01 3.700000000000000000e+01
1431 2.000000000000000000e+01 4.300000000000000000e+01
1432 2.300000000000000000e+01 4.300000000000000000e+01
1433 2.000000000000000000e+01 4.200000000000000000e+01
1434 1.500000000000000000e+01 4.900000000000000000e+01
1435 1.600000000000000000e+01 4.700000000000000000e+01
1436 2.300000000000000000e+01 4.400000000000000000e+01
1437 2.000000000000000000e+01 3.700000000000000000e+01
1438 1.800000000000000000e+01 4.000000000000000000e+01
1439 1.900000000000000000e+01 3.600000000000000000e+01
1440 1.700000000000000000e+01 3.200000000000000000e+01
1441 2.400000000000000000e+01 3.800000000000000000e+01
1442 2.400000000000000000e+01 4.300000000000000000e+01
1443 2.300000000000000000e+01 4.500000000000000000e+01
1444 2.000000000000000000e+01 3.800000000000000000e+01
1445 1.800000000000000000e+01 3.800000000000000000e+01
1446 1.700000000000000000e+01 3.800000000000000000e+01
1447 2.000000000000000000e+01 4.500000000000000000e+01
1448 2.000000000000000000e+01 4.100000000000000000e+01
1449 1.400000000000000000e+01 4.500000000000000000e+01
1450 1.300000000000000000e+01 3.800000000000000000e+01
1451 1.800000000000000000e+01 3.900000000000000000e+01
1452 1.300000000000000000e+01 4.000000000000000000e+01
1453 1.400000000000000000e+01 4.000000000000000000e+01
1454 2.000000000000000000e+01 3.500000000000000000e+01
1455 1.800000000000000000e+01 2.900000000000000000e+01
1456 1.900000000000000000e+01 2.900000000000000000e+01
1457 2.300000000000000000e+01 3.000000000000000000e+01
1458 2.300000000000000000e+01 3.700000000000000000e+01
1459 2.100000000000000000e+01 3.900000000000000000e+01
1460 1.800000000000000000e+01 3.200000000000000000e+01
1461 1.300000000000000000e+01 3.500000000000000000e+01
1462 1.400000000000000000e+01 3.500000000000000000e+01
1463 1.300000000000000000e+01 3.000000000000000000e+01
1464 1.100000000000000000e+01 2.900000000000000000e+01
1465 1.300000000000000000e+01 3.000000000000000000e+01
1466 1.500000000000000000e+01 3.200000000000000000e+01
1467 2.000000000000000000e+01 3.000000000000000000e+01
1468 1.800000000000000000e+01 3.000000000000000000e+01
1469 2.300000000000000000e+01 3.200000000000000000e+01
1470 1.800000000000000000e+01 3.600000000000000000e+01
1471 2.000000000000000000e+01 3.900000000000000000e+01
1472 2.500000000000000000e+01 3.700000000000000000e+01
1473 2.100000000000000000e+01 4.400000000000000000e+01
1474 2.000000000000000000e+01 4.400000000000000000e+01
1475 2.100000000000000000e+01 4.300000000000000000e+01
1476 2.200000000000000000e+01 4.300000000000000000e+01
1477 2.100000000000000000e+01 3.800000000000000000e+01
1478 2.800000000000000000e+01 3.500000000000000000e+01
1479 2.800000000000000000e+01 3.900000000000000000e+01
1480 2.700000000000000000e+01 4.000000000000000000e+01
1481 2.200000000000000000e+01 4.200000000000000000e+01
1482 1.900000000000000000e+01 4.100000000000000000e+01
1483 2.200000000000000000e+01 4.100000000000000000e+01
1484 2.400000000000000000e+01 3.900000000000000000e+01
1485 2.300000000000000000e+01 4.200000000000000000e+01
1486 1.900000000000000000e+01 3.700000000000000000e+01
1487 2.200000000000000000e+01 3.800000000000000000e+01
1488 2.200000000000000000e+01 4.800000000000000000e+01
1489 2.100000000000000000e+01 4.900000000000000000e+01
1490 2.100000000000000000e+01 4.300000000000000000e+01
1491 1.600000000000000000e+01 4.500000000000000000e+01
1492 1.600000000000000000e+01 4.600000000000000000e+01
1493 2.100000000000000000e+01 4.000000000000000000e+01
1494 2.000000000000000000e+01 4.200000000000000000e+01
1495 2.300000000000000000e+01 4.400000000000000000e+01
1496 2.100000000000000000e+01 4.400000000000000000e+01
1497 2.500000000000000000e+01 3.700000000000000000e+01
1498 2.000000000000000000e+01 3.800000000000000000e+01
1499 2.000000000000000000e+01 3.800000000000000000e+01
1500 1.600000000000000000e+01 4.100000000000000000e+01
1501 2.200000000000000000e+01 4.200000000000000000e+01
1502 2.300000000000000000e+01 4.300000000000000000e+01
1503 2.000000000000000000e+01 4.400000000000000000e+01
1504 2.200000000000000000e+01 4.800000000000000000e+01
1505 2.300000000000000000e+01 4.300000000000000000e+01
1506 1.900000000000000000e+01 3.800000000000000000e+01
1507 2.400000000000000000e+01 4.100000000000000000e+01
1508 2.200000000000000000e+01 5.000000000000000000e+01
1509 2.400000000000000000e+01 4.200000000000000000e+01
1510 2.900000000000000000e+01 4.500000000000000000e+01
1511 2.600000000000000000e+01 4.600000000000000000e+01
1512 2.200000000000000000e+01 4.300000000000000000e+01
1513 2.100000000000000000e+01 4.800000000000000000e+01
1514 1.600000000000000000e+01 3.700000000000000000e+01
1515 2.400000000000000000e+01 3.700000000000000000e+01
1516 1.700000000000000000e+01 4.200000000000000000e+01
1517 1.600000000000000000e+01 4.000000000000000000e+01
1518 1.700000000000000000e+01 3.600000000000000000e+01
1519 1.700000000000000000e+01 3.500000000000000000e+01
1520 1.600000000000000000e+01 3.400000000000000000e+01
1521 1.500000000000000000e+01 3.400000000000000000e+01
1522 1.200000000000000000e+01 3.500000000000000000e+01
1523 1.100000000000000000e+01 2.800000000000000000e+01
1524 1.400000000000000000e+01 3.200000000000000000e+01
1525 2.000000000000000000e+01 2.900000000000000000e+01
1526 1.600000000000000000e+01 3.400000000000000000e+01
1527 1.900000000000000000e+01 3.200000000000000000e+01
1528 1.900000000000000000e+01 4.200000000000000000e+01
1529 2.100000000000000000e+01 4.200000000000000000e+01
1530 2.200000000000000000e+01 4.500000000000000000e+01
1531 1.900000000000000000e+01 4.700000000000000000e+01
1532 1.200000000000000000e+01 3.900000000000000000e+01
1533 1.500000000000000000e+01 4.100000000000000000e+01
1534 1.800000000000000000e+01 3.900000000000000000e+01
1535 1.900000000000000000e+01 4.200000000000000000e+01
1536 1.900000000000000000e+01 4.000000000000000000e+01
1537 1.300000000000000000e+01 3.500000000000000000e+01
1538 1.500000000000000000e+01 3.700000000000000000e+01
1539 1.700000000000000000e+01 3.100000000000000000e+01
1540 2.000000000000000000e+01 3.100000000000000000e+01
1541 1.900000000000000000e+01 3.400000000000000000e+01
1542 2.300000000000000000e+01 2.800000000000000000e+01
1543 2.200000000000000000e+01 3.700000000000000000e+01
1544 2.300000000000000000e+01 3.300000000000000000e+01
1545 2.000000000000000000e+01 3.200000000000000000e+01
1546 1.700000000000000000e+01 3.000000000000000000e+01
1547 1.700000000000000000e+01 3.400000000000000000e+01
1548 2.200000000000000000e+01 3.700000000000000000e+01
1549 2.000000000000000000e+01 3.600000000000000000e+01
1550 2.000000000000000000e+01 3.500000000000000000e+01
1551 2.100000000000000000e+01 3.700000000000000000e+01
1552 1.800000000000000000e+01 4.000000000000000000e+01
1553 1.300000000000000000e+01 3.600000000000000000e+01
1554 1.800000000000000000e+01 3.500000000000000000e+01
1555 1.500000000000000000e+01 3.900000000000000000e+01
1556 1.400000000000000000e+01 3.900000000000000000e+01
1557 2.200000000000000000e+01 3.600000000000000000e+01
1558 2.300000000000000000e+01 3.900000000000000000e+01
1559 2.300000000000000000e+01 3.000000000000000000e+01
1560 1.900000000000000000e+01 3.000000000000000000e+01
1561 2.100000000000000000e+01 3.400000000000000000e+01
1562 2.200000000000000000e+01 4.200000000000000000e+01
1563 2.100000000000000000e+01 4.300000000000000000e+01
1564 2.200000000000000000e+01 3.300000000000000000e+01
1565 2.400000000000000000e+01 4.000000000000000000e+01
1566 2.000000000000000000e+01 3.300000000000000000e+01
1567 2.600000000000000000e+01 3.200000000000000000e+01
1568 2.700000000000000000e+01 3.600000000000000000e+01
1569 2.400000000000000000e+01 3.400000000000000000e+01
1570 2.300000000000000000e+01 3.200000000000000000e+01
1571 2.200000000000000000e+01 3.700000000000000000e+01
1572 1.600000000000000000e+01 3.700000000000000000e+01
1573 1.700000000000000000e+01 3.700000000000000000e+01
1574 2.000000000000000000e+01 3.600000000000000000e+01
1575 2.000000000000000000e+01 3.200000000000000000e+01
1576 1.800000000000000000e+01 3.800000000000000000e+01
1577 2.300000000000000000e+01 3.500000000000000000e+01
1578 2.300000000000000000e+01 3.800000000000000000e+01
1579 2.500000000000000000e+01 3.500000000000000000e+01
1580 1.800000000000000000e+01 3.600000000000000000e+01
1581 1.700000000000000000e+01 4.000000000000000000e+01
1582 2.100000000000000000e+01 3.500000000000000000e+01
1583 1.500000000000000000e+01 4.100000000000000000e+01
1584 2.100000000000000000e+01 4.100000000000000000e+01
1585 2.000000000000000000e+01 4.000000000000000000e+01
1586 2.500000000000000000e+01 4.300000000000000000e+01
1587 1.600000000000000000e+01 4.200000000000000000e+01
1588 1.900000000000000000e+01 4.200000000000000000e+01
1589 2.200000000000000000e+01 4.200000000000000000e+01
1590 2.200000000000000000e+01 4.000000000000000000e+01
1591 2.600000000000000000e+01 4.200000000000000000e+01
1592 2.300000000000000000e+01 4.900000000000000000e+01
1593 1.900000000000000000e+01 4.500000000000000000e+01
1594 2.400000000000000000e+01 5.000000000000000000e+01
1595 1.700000000000000000e+01 4.500000000000000000e+01
1596 2.100000000000000000e+01 4.700000000000000000e+01
1597 2.200000000000000000e+01 4.900000000000000000e+01
1598 1.900000000000000000e+01 4.600000000000000000e+01
1599 1.700000000000000000e+01 4.900000000000000000e+01
1600 2.800000000000000000e+01 4.800000000000000000e+01
1601 2.600000000000000000e+01 4.400000000000000000e+01
1602 3.000000000000000000e+01 4.800000000000000000e+01
1603 3.100000000000000000e+01 4.500000000000000000e+01
1604 2.000000000000000000e+01 4.200000000000000000e+01
1605 2.500000000000000000e+01 4.000000000000000000e+01
1606 2.100000000000000000e+01 4.500000000000000000e+01
1607 2.300000000000000000e+01 4.800000000000000000e+01
1608 1.900000000000000000e+01 4.300000000000000000e+01
1609 2.300000000000000000e+01 4.700000000000000000e+01
1610 2.300000000000000000e+01 4.600000000000000000e+01
1611 2.900000000000000000e+01 4.200000000000000000e+01
1612 2.400000000000000000e+01 4.500000000000000000e+01
1613 2.400000000000000000e+01 4.300000000000000000e+01
1614 2.100000000000000000e+01 4.200000000000000000e+01
1615 2.500000000000000000e+01 4.600000000000000000e+01
1616 2.600000000000000000e+01 4.700000000000000000e+01
1617 3.100000000000000000e+01 4.400000000000000000e+01
1618 2.900000000000000000e+01 4.500000000000000000e+01
1619 2.300000000000000000e+01 4.600000000000000000e+01
1620 1.600000000000000000e+01 5.100000000000000000e+01
1621 2.200000000000000000e+01 4.900000000000000000e+01
1622 2.000000000000000000e+01 5.000000000000000000e+01
1623 2.300000000000000000e+01 5.400000000000000000e+01
1624 1.800000000000000000e+01 5.200000000000000000e+01
1625 2.200000000000000000e+01 4.400000000000000000e+01
1626 2.100000000000000000e+01 4.600000000000000000e+01
1627 1.800000000000000000e+01 5.000000000000000000e+01
1628 2.100000000000000000e+01 4.600000000000000000e+01
1629 2.000000000000000000e+01 4.800000000000000000e+01
1630 2.000000000000000000e+01 4.000000000000000000e+01
1631 1.800000000000000000e+01 4.400000000000000000e+01
1632 1.600000000000000000e+01 5.200000000000000000e+01
1633 2.400000000000000000e+01 4.100000000000000000e+01
1634 1.800000000000000000e+01 3.900000000000000000e+01
1635 2.400000000000000000e+01 4.400000000000000000e+01
1636 1.400000000000000000e+01 4.000000000000000000e+01
1637 1.500000000000000000e+01 4.000000000000000000e+01
1638 1.700000000000000000e+01 4.100000000000000000e+01
1639 1.900000000000000000e+01 3.700000000000000000e+01
1640 2.300000000000000000e+01 3.000000000000000000e+01
1641 2.300000000000000000e+01 3.500000000000000000e+01
1642 2.100000000000000000e+01 3.900000000000000000e+01
1643 1.800000000000000000e+01 3.600000000000000000e+01
1644 1.900000000000000000e+01 4.000000000000000000e+01
1645 2.400000000000000000e+01 4.000000000000000000e+01
1646 1.900000000000000000e+01 3.400000000000000000e+01
1647 2.000000000000000000e+01 3.400000000000000000e+01
1648 2.000000000000000000e+01 4.500000000000000000e+01
1649 2.200000000000000000e+01 3.700000000000000000e+01
1650 2.300000000000000000e+01 3.900000000000000000e+01
1651 2.400000000000000000e+01 4.400000000000000000e+01
1652 2.100000000000000000e+01 4.200000000000000000e+01
1653 1.700000000000000000e+01 4.000000000000000000e+01
1654 2.000000000000000000e+01 4.100000000000000000e+01
1655 2.600000000000000000e+01 4.400000000000000000e+01
1656 1.800000000000000000e+01 4.400000000000000000e+01
1657 1.900000000000000000e+01 3.800000000000000000e+01
1658 1.900000000000000000e+01 3.800000000000000000e+01
1659 2.100000000000000000e+01 3.500000000000000000e+01
1660 1.500000000000000000e+01 3.400000000000000000e+01
1661 1.300000000000000000e+01 3.000000000000000000e+01
1662 1.200000000000000000e+01 3.100000000000000000e+01
1663 1.300000000000000000e+01 3.000000000000000000e+01
1664 1.700000000000000000e+01 3.300000000000000000e+01
1665 1.800000000000000000e+01 3.600000000000000000e+01
1666 2.700000000000000000e+01 3.900000000000000000e+01
1667 2.600000000000000000e+01 4.000000000000000000e+01
1668 2.200000000000000000e+01 3.700000000000000000e+01
1669 2.100000000000000000e+01 3.600000000000000000e+01
1670 2.600000000000000000e+01 3.900000000000000000e+01
1671 2.100000000000000000e+01 4.000000000000000000e+01
1672 1.700000000000000000e+01 3.400000000000000000e+01
1673 1.600000000000000000e+01 3.900000000000000000e+01
1674 1.000000000000000000e+01 3.300000000000000000e+01
1675 1.500000000000000000e+01 3.300000000000000000e+01
1676 1.800000000000000000e+01 2.800000000000000000e+01
1677 2.000000000000000000e+01 3.400000000000000000e+01
1678 2.300000000000000000e+01 3.300000000000000000e+01
1679 1.900000000000000000e+01 3.300000000000000000e+01
1680 2.400000000000000000e+01 3.800000000000000000e+01
1681 1.700000000000000000e+01 3.400000000000000000e+01
1682 1.700000000000000000e+01 3.700000000000000000e+01
1683 1.500000000000000000e+01 3.400000000000000000e+01
1684 1.600000000000000000e+01 3.500000000000000000e+01
1685 1.500000000000000000e+01 3.200000000000000000e+01
1686 2.000000000000000000e+01 3.600000000000000000e+01
1687 2.000000000000000000e+01 3.800000000000000000e+01
1688 1.800000000000000000e+01 3.100000000000000000e+01
1689 2.100000000000000000e+01 2.900000000000000000e+01
1690 1.600000000000000000e+01 3.300000000000000000e+01
1691 1.800000000000000000e+01 3.300000000000000000e+01
1692 2.000000000000000000e+01 3.400000000000000000e+01
1693 1.900000000000000000e+01 3.200000000000000000e+01
1694 1.800000000000000000e+01 3.000000000000000000e+01
1695 2.100000000000000000e+01 3.300000000000000000e+01
1696 2.100000000000000000e+01 3.100000000000000000e+01
1697 1.400000000000000000e+01 3.400000000000000000e+01
1698 1.600000000000000000e+01 3.300000000000000000e+01
1699 1.500000000000000000e+01 3.500000000000000000e+01
1700 1.800000000000000000e+01 3.200000000000000000e+01
1701 2.300000000000000000e+01 3.900000000000000000e+01
1702 2.300000000000000000e+01 4.000000000000000000e+01
1703 2.000000000000000000e+01 3.300000000000000000e+01
1704 2.100000000000000000e+01 3.800000000000000000e+01
1705 1.600000000000000000e+01 3.100000000000000000e+01
1706 2.300000000000000000e+01 3.200000000000000000e+01
1707 1.700000000000000000e+01 3.600000000000000000e+01
1708 1.300000000000000000e+01 2.700000000000000000e+01
1709 2.300000000000000000e+01 3.200000000000000000e+01
1710 1.600000000000000000e+01 3.300000000000000000e+01
1711 1.400000000000000000e+01 3.700000000000000000e+01
1712 1.700000000000000000e+01 3.200000000000000000e+01
1713 1.800000000000000000e+01 3.200000000000000000e+01
1714 2.100000000000000000e+01 3.100000000000000000e+01
1715 1.900000000000000000e+01 3.500000000000000000e+01
1716 1.700000000000000000e+01 3.300000000000000000e+01
1717 1.200000000000000000e+01 3.100000000000000000e+01
1718 1.300000000000000000e+01 3.100000000000000000e+01
1719 1.400000000000000000e+01 2.400000000000000000e+01
1720 1.400000000000000000e+01 2.800000000000000000e+01
1721 1.900000000000000000e+01 3.000000000000000000e+01
1722 2.100000000000000000e+01 3.100000000000000000e+01
1723 2.100000000000000000e+01 3.300000000000000000e+01
1724 1.900000000000000000e+01 3.400000000000000000e+01
1725 2.200000000000000000e+01 3.300000000000000000e+01
1726 2.200000000000000000e+01 3.500000000000000000e+01
1727 2.000000000000000000e+01 2.900000000000000000e+01
1728 1.400000000000000000e+01 2.500000000000000000e+01
1729 1.600000000000000000e+01 3.100000000000000000e+01
1730 1.800000000000000000e+01 3.100000000000000000e+01
1731 1.600000000000000000e+01 3.500000000000000000e+01
1732 1.900000000000000000e+01 3.600000000000000000e+01
1733 1.800000000000000000e+01 3.700000000000000000e+01
1734 1.300000000000000000e+01 3.400000000000000000e+01
1735 1.800000000000000000e+01 3.600000000000000000e+01
1736 1.900000000000000000e+01 3.500000000000000000e+01
1737 1.500000000000000000e+01 3.900000000000000000e+01
1738 2.100000000000000000e+01 3.800000000000000000e+01
1739 1.900000000000000000e+01 3.700000000000000000e+01
1740 1.700000000000000000e+01 4.100000000000000000e+01
1741 1.600000000000000000e+01 3.300000000000000000e+01
1742 1.700000000000000000e+01 3.600000000000000000e+01
1743 8.000000000000000000e+00 3.200000000000000000e+01
1744 1.200000000000000000e+01 3.500000000000000000e+01
1745 1.300000000000000000e+01 3.400000000000000000e+01
1746 1.100000000000000000e+01 3.300000000000000000e+01
1747 1.300000000000000000e+01 2.800000000000000000e+01
1748 1.600000000000000000e+01 3.000000000000000000e+01
1749 1.900000000000000000e+01 3.300000000000000000e+01
1750 2.100000000000000000e+01 3.000000000000000000e+01
1751 1.600000000000000000e+01 2.500000000000000000e+01
1752 1.500000000000000000e+01 2.900000000000000000e+01
1753 1.100000000000000000e+01 3.500000000000000000e+01
1754 1.500000000000000000e+01 2.900000000000000000e+01
1755 1.600000000000000000e+01 3.000000000000000000e+01
1756 1.900000000000000000e+01 3.400000000000000000e+01
1757 1.600000000000000000e+01 2.900000000000000000e+01
1758 1.800000000000000000e+01 2.700000000000000000e+01
1759 1.400000000000000000e+01 3.500000000000000000e+01
1760 1.800000000000000000e+01 3.500000000000000000e+01
1761 1.800000000000000000e+01 2.800000000000000000e+01
1762 1.900000000000000000e+01 3.000000000000000000e+01
1763 1.800000000000000000e+01 3.400000000000000000e+01
1764 1.700000000000000000e+01 3.100000000000000000e+01
1765 1.300000000000000000e+01 2.700000000000000000e+01
1766 1.600000000000000000e+01 3.100000000000000000e+01
1767 1.600000000000000000e+01 2.800000000000000000e+01
1768 1.900000000000000000e+01 3.300000000000000000e+01
1769 2.000000000000000000e+01 3.400000000000000000e+01
1770 2.100000000000000000e+01 3.300000000000000000e+01
1771 2.100000000000000000e+01 3.600000000000000000e+01
1772 2.100000000000000000e+01 4.000000000000000000e+01
1773 2.000000000000000000e+01 3.800000000000000000e+01
1774 1.500000000000000000e+01 4.000000000000000000e+01
1775 1.600000000000000000e+01 4.200000000000000000e+01
1776 1.700000000000000000e+01 3.700000000000000000e+01
1777 1.700000000000000000e+01 3.200000000000000000e+01
1778 1.700000000000000000e+01 3.900000000000000000e+01
1779 2.200000000000000000e+01 4.600000000000000000e+01
1780 2.500000000000000000e+01 4.600000000000000000e+01
1781 2.700000000000000000e+01 4.700000000000000000e+01
1782 2.100000000000000000e+01 4.500000000000000000e+01
1783 2.100000000000000000e+01 3.900000000000000000e+01
1784 1.900000000000000000e+01 4.000000000000000000e+01
1785 1.900000000000000000e+01 4.000000000000000000e+01
1786 2.100000000000000000e+01 4.500000000000000000e+01
1787 1.900000000000000000e+01 3.900000000000000000e+01
1788 2.300000000000000000e+01 4.400000000000000000e+01
1789 1.900000000000000000e+01 4.000000000000000000e+01
1790 2.800000000000000000e+01 3.400000000000000000e+01
1791 2.300000000000000000e+01 3.800000000000000000e+01
1792 1.800000000000000000e+01 4.300000000000000000e+01
1793 2.000000000000000000e+01 3.700000000000000000e+01
1794 2.200000000000000000e+01 3.800000000000000000e+01
1795 2.100000000000000000e+01 4.600000000000000000e+01
1796 2.400000000000000000e+01 4.500000000000000000e+01
1797 2.300000000000000000e+01 4.100000000000000000e+01
1798 2.300000000000000000e+01 3.500000000000000000e+01
1799 1.800000000000000000e+01 4.200000000000000000e+01
1800 1.700000000000000000e+01 3.500000000000000000e+01
1801 1.600000000000000000e+01 3.700000000000000000e+01
1802 1.900000000000000000e+01 3.300000000000000000e+01
1803 1.900000000000000000e+01 3.900000000000000000e+01
1804 1.700000000000000000e+01 3.700000000000000000e+01
1805 1.400000000000000000e+01 3.500000000000000000e+01
1806 1.500000000000000000e+01 4.400000000000000000e+01
1807 1.900000000000000000e+01 4.500000000000000000e+01
1808 1.900000000000000000e+01 4.200000000000000000e+01
1809 1.600000000000000000e+01 4.300000000000000000e+01
1810 2.000000000000000000e+01 3.900000000000000000e+01
1811 1.800000000000000000e+01 4.100000000000000000e+01
1812 1.700000000000000000e+01 3.800000000000000000e+01
1813 2.100000000000000000e+01 4.400000000000000000e+01
1814 2.300000000000000000e+01 4.500000000000000000e+01
1815 2.700000000000000000e+01 4.300000000000000000e+01
1816 2.100000000000000000e+01 4.200000000000000000e+01
1817 2.200000000000000000e+01 4.900000000000000000e+01
1818 1.900000000000000000e+01 3.800000000000000000e+01
1819 1.800000000000000000e+01 3.600000000000000000e+01
1820 2.200000000000000000e+01 3.400000000000000000e+01
1821 2.300000000000000000e+01 4.100000000000000000e+01
1822 2.700000000000000000e+01 4.300000000000000000e+01
1823 2.300000000000000000e+01 4.600000000000000000e+01
1824 1.600000000000000000e+01 4.700000000000000000e+01
1825 2.000000000000000000e+01 4.200000000000000000e+01
1826 1.600000000000000000e+01 4.600000000000000000e+01
1827 1.900000000000000000e+01 4.200000000000000000e+01
1828 1.800000000000000000e+01 4.500000000000000000e+01
1829 1.800000000000000000e+01 4.300000000000000000e+01
1830 1.800000000000000000e+01 3.900000000000000000e+01
1831 2.600000000000000000e+01 4.400000000000000000e+01
1832 2.200000000000000000e+01 4.500000000000000000e+01
1833 2.500000000000000000e+01 4.000000000000000000e+01
1834 2.400000000000000000e+01 4.400000000000000000e+01
1835 1.800000000000000000e+01 4.000000000000000000e+01
1836 1.900000000000000000e+01 3.600000000000000000e+01
1837 2.200000000000000000e+01 4.900000000000000000e+01
1838 2.500000000000000000e+01 4.100000000000000000e+01
1839 2.100000000000000000e+01 3.800000000000000000e+01
1840 2.000000000000000000e+01 4.000000000000000000e+01
1841 2.200000000000000000e+01 4.000000000000000000e+01
1842 2.300000000000000000e+01 3.500000000000000000e+01
1843 2.100000000000000000e+01 4.000000000000000000e+01
1844 1.700000000000000000e+01 3.700000000000000000e+01
1845 1.400000000000000000e+01 3.400000000000000000e+01
1846 1.800000000000000000e+01 3.900000000000000000e+01
1847 1.700000000000000000e+01 4.300000000000000000e+01
1848 1.800000000000000000e+01 4.200000000000000000e+01
1849 1.700000000000000000e+01 4.500000000000000000e+01
1850 1.700000000000000000e+01 4.000000000000000000e+01
1851 1.400000000000000000e+01 3.700000000000000000e+01
1852 1.800000000000000000e+01 3.600000000000000000e+01
1853 2.100000000000000000e+01 4.400000000000000000e+01
1854 2.300000000000000000e+01 3.200000000000000000e+01
1855 2.000000000000000000e+01 3.900000000000000000e+01
1856 2.600000000000000000e+01 3.700000000000000000e+01
1857 2.300000000000000000e+01 4.600000000000000000e+01
1858 2.300000000000000000e+01 4.300000000000000000e+01
1859 1.800000000000000000e+01 4.100000000000000000e+01
1860 1.500000000000000000e+01 4.100000000000000000e+01
1861 2.200000000000000000e+01 4.100000000000000000e+01
1862 2.000000000000000000e+01 4.400000000000000000e+01
1863 1.900000000000000000e+01 4.100000000000000000e+01
1864 1.900000000000000000e+01 4.200000000000000000e+01
1865 2.600000000000000000e+01 4.500000000000000000e+01
1866 2.700000000000000000e+01 5.000000000000000000e+01
1867 3.400000000000000000e+01 4.600000000000000000e+01
1868 2.900000000000000000e+01 4.300000000000000000e+01
1869 2.300000000000000000e+01 4.000000000000000000e+01
1870 2.900000000000000000e+01 4.200000000000000000e+01
1871 2.400000000000000000e+01 4.400000000000000000e+01
1872 2.300000000000000000e+01 3.800000000000000000e+01
1873 2.100000000000000000e+01 3.700000000000000000e+01
1874 2.500000000000000000e+01 3.800000000000000000e+01
1875 1.700000000000000000e+01 4.200000000000000000e+01
1876 2.300000000000000000e+01 4.300000000000000000e+01
1877 1.600000000000000000e+01 3.900000000000000000e+01
1878 1.500000000000000000e+01 4.200000000000000000e+01
1879 1.600000000000000000e+01 4.100000000000000000e+01
1880 2.100000000000000000e+01 4.000000000000000000e+01
1881 1.600000000000000000e+01 4.200000000000000000e+01
1882 2.000000000000000000e+01 3.900000000000000000e+01
1883 1.800000000000000000e+01 3.900000000000000000e+01
1884 1.700000000000000000e+01 3.900000000000000000e+01
1885 2.300000000000000000e+01 3.400000000000000000e+01
1886 2.000000000000000000e+01 4.100000000000000000e+01
1887 1.700000000000000000e+01 3.800000000000000000e+01
1888 1.800000000000000000e+01 3.400000000000000000e+01
1889 1.700000000000000000e+01 3.500000000000000000e+01
1890 1.500000000000000000e+01 3.800000000000000000e+01
1891 1.500000000000000000e+01 3.400000000000000000e+01
1892 2.000000000000000000e+01 4.000000000000000000e+01
1893 1.500000000000000000e+01 3.900000000000000000e+01
1894 2.200000000000000000e+01 3.800000000000000000e+01
1895 2.200000000000000000e+01 3.300000000000000000e+01
1896 1.900000000000000000e+01 3.100000000000000000e+01
1897 2.000000000000000000e+01 3.700000000000000000e+01
1898 2.100000000000000000e+01 3.700000000000000000e+01
1899 2.000000000000000000e+01 3.800000000000000000e+01
1900 1.900000000000000000e+01 3.800000000000000000e+01
1901 2.000000000000000000e+01 3.800000000000000000e+01
1902 1.800000000000000000e+01 3.800000000000000000e+01
1903 1.800000000000000000e+01 3.500000000000000000e+01
1904 1.500000000000000000e+01 2.900000000000000000e+01
1905 1.500000000000000000e+01 2.900000000000000000e+01
1906 1.400000000000000000e+01 3.000000000000000000e+01
1907 1.900000000000000000e+01 3.200000000000000000e+01
1908 2.100000000000000000e+01 3.800000000000000000e+01
1909 2.500000000000000000e+01 3.800000000000000000e+01
1910 2.100000000000000000e+01 3.700000000000000000e+01
1911 2.600000000000000000e+01 3.900000000000000000e+01
1912 2.100000000000000000e+01 3.500000000000000000e+01
1913 2.300000000000000000e+01 3.500000000000000000e+01
1914 2.600000000000000000e+01 3.700000000000000000e+01
1915 2.600000000000000000e+01 4.200000000000000000e+01
1916 2.400000000000000000e+01 4.300000000000000000e+01
1917 2.400000000000000000e+01 4.200000000000000000e+01
1918 1.900000000000000000e+01 4.000000000000000000e+01
1919 1.600000000000000000e+01 3.900000000000000000e+01
1920 2.100000000000000000e+01 4.100000000000000000e+01
1921 2.100000000000000000e+01 4.300000000000000000e+01
1922 2.200000000000000000e+01 4.500000000000000000e+01
1923 2.100000000000000000e+01 4.000000000000000000e+01
1924 1.600000000000000000e+01 4.500000000000000000e+01
1925 2.700000000000000000e+01 4.300000000000000000e+01
1926 2.500000000000000000e+01 5.000000000000000000e+01
1927 2.900000000000000000e+01 4.700000000000000000e+01
1928 2.700000000000000000e+01 5.200000000000000000e+01
1929 2.600000000000000000e+01 5.300000000000000000e+01
1930 2.300000000000000000e+01 5.400000000000000000e+01
1931 2.600000000000000000e+01 4.400000000000000000e+01
1932 2.900000000000000000e+01 4.500000000000000000e+01
1933 2.600000000000000000e+01 5.100000000000000000e+01
1934 2.600000000000000000e+01 4.300000000000000000e+01
1935 3.300000000000000000e+01 4.200000000000000000e+01
1936 3.400000000000000000e+01 5.200000000000000000e+01
1937 3.300000000000000000e+01 5.400000000000000000e+01
1938 2.800000000000000000e+01 4.700000000000000000e+01
1939 2.200000000000000000e+01 4.400000000000000000e+01
1940 2.200000000000000000e+01 5.000000000000000000e+01
1941 2.200000000000000000e+01 4.900000000000000000e+01
1942 2.400000000000000000e+01 5.000000000000000000e+01
1943 3.200000000000000000e+01 4.900000000000000000e+01
1944 2.600000000000000000e+01 4.000000000000000000e+01
1945 2.000000000000000000e+01 3.900000000000000000e+01
1946 1.900000000000000000e+01 3.600000000000000000e+01
1947 1.700000000000000000e+01 3.200000000000000000e+01
1948 2.200000000000000000e+01 4.000000000000000000e+01
1949 2.300000000000000000e+01 4.200000000000000000e+01
1950 2.500000000000000000e+01 4.500000000000000000e+01
1951 2.900000000000000000e+01 4.500000000000000000e+01
1952 2.200000000000000000e+01 5.100000000000000000e+01
1953 2.500000000000000000e+01 4.100000000000000000e+01
1954 3.000000000000000000e+01 3.800000000000000000e+01
1955 2.300000000000000000e+01 4.200000000000000000e+01
1956 2.200000000000000000e+01 4.300000000000000000e+01
1957 2.300000000000000000e+01 4.000000000000000000e+01
1958 2.500000000000000000e+01 4.600000000000000000e+01
1959 1.800000000000000000e+01 4.400000000000000000e+01
1960 2.500000000000000000e+01 4.200000000000000000e+01
1961 2.800000000000000000e+01 4.700000000000000000e+01
1962 2.300000000000000000e+01 4.600000000000000000e+01
1963 1.800000000000000000e+01 4.400000000000000000e+01
1964 1.700000000000000000e+01 5.100000000000000000e+01
1965 2.200000000000000000e+01 4.600000000000000000e+01
1966 2.700000000000000000e+01 4.400000000000000000e+01
1967 2.200000000000000000e+01 4.500000000000000000e+01
1968 2.000000000000000000e+01 3.900000000000000000e+01
1969 2.100000000000000000e+01 3.300000000000000000e+01
1970 2.800000000000000000e+01 3.700000000000000000e+01
1971 2.600000000000000000e+01 3.900000000000000000e+01
1972 2.400000000000000000e+01 4.600000000000000000e+01
1973 2.000000000000000000e+01 4.400000000000000000e+01
1974 2.200000000000000000e+01 3.900000000000000000e+01
1975 2.100000000000000000e+01 3.400000000000000000e+01
1976 2.100000000000000000e+01 4.400000000000000000e+01
1977 2.200000000000000000e+01 3.800000000000000000e+01
1978 2.000000000000000000e+01 3.800000000000000000e+01
1979 1.900000000000000000e+01 3.400000000000000000e+01
1980 1.900000000000000000e+01 3.800000000000000000e+01
1981 1.700000000000000000e+01 3.200000000000000000e+01
1982 1.500000000000000000e+01 3.000000000000000000e+01
1983 1.900000000000000000e+01 3.500000000000000000e+01
1984 2.400000000000000000e+01 4.100000000000000000e+01
1985 1.700000000000000000e+01 3.000000000000000000e+01
1986 1.700000000000000000e+01 3.800000000000000000e+01
1987 1.100000000000000000e+01 3.400000000000000000e+01
1988 1.000000000000000000e+01 3.500000000000000000e+01
1989 1.100000000000000000e+01 3.700000000000000000e+01
1990 1.600000000000000000e+01 3.500000000000000000e+01
1991 1.500000000000000000e+01 3.700000000000000000e+01
1992 1.500000000000000000e+01 4.300000000000000000e+01
1993 1.600000000000000000e+01 3.500000000000000000e+01
1994 2.500000000000000000e+01 3.400000000000000000e+01
1995 2.500000000000000000e+01 4.400000000000000000e+01
1996 2.500000000000000000e+01 3.600000000000000000e+01
1997 2.100000000000000000e+01 3.800000000000000000e+01
1998 2.000000000000000000e+01 4.200000000000000000e+01
1999 2.400000000000000000e+01 3.700000000000000000e+01
2000 2.100000000000000000e+01 4.500000000000000000e+01
2001 2.200000000000000000e+01 4.100000000000000000e+01
2002 2.400000000000000000e+01 4.400000000000000000e+01
2003 2.000000000000000000e+01 4.400000000000000000e+01
2004 2.600000000000000000e+01 4.400000000000000000e+01
2005 2.100000000000000000e+01 4.100000000000000000e+01
2006 1.600000000000000000e+01 3.900000000000000000e+01
2007 1.500000000000000000e+01 3.400000000000000000e+01
2008 1.700000000000000000e+01 3.500000000000000000e+01
2009 2.000000000000000000e+01 3.600000000000000000e+01
2010 1.300000000000000000e+01 3.300000000000000000e+01
2011 1.600000000000000000e+01 3.300000000000000000e+01
2012 1.400000000000000000e+01 2.600000000000000000e+01
2013 1.900000000000000000e+01 3.700000000000000000e+01
2014 1.500000000000000000e+01 3.200000000000000000e+01
2015 2.200000000000000000e+01 2.900000000000000000e+01
2016 1.600000000000000000e+01 3.100000000000000000e+01
2017 1.900000000000000000e+01 2.700000000000000000e+01
2018 1.600000000000000000e+01 3.700000000000000000e+01
2019 1.100000000000000000e+01 3.700000000000000000e+01
2020 1.500000000000000000e+01 3.700000000000000000e+01
2021 1.700000000000000000e+01 3.500000000000000000e+01
2022 1.800000000000000000e+01 3.900000000000000000e+01
2023 1.400000000000000000e+01 3.400000000000000000e+01
2024 2.300000000000000000e+01 3.100000000000000000e+01
2025 2.300000000000000000e+01 3.900000000000000000e+01
2026 1.800000000000000000e+01 3.700000000000000000e+01
2027 1.900000000000000000e+01 3.400000000000000000e+01
2028 2.200000000000000000e+01 3.300000000000000000e+01
2029 1.700000000000000000e+01 3.300000000000000000e+01
2030 1.800000000000000000e+01 3.900000000000000000e+01
2031 1.900000000000000000e+01 3.700000000000000000e+01
2032 2.200000000000000000e+01 3.200000000000000000e+01
2033 2.500000000000000000e+01 4.000000000000000000e+01
2034 2.500000000000000000e+01 3.900000000000000000e+01
2035 2.400000000000000000e+01 4.000000000000000000e+01
2036 2.400000000000000000e+01 3.400000000000000000e+01
2037 1.800000000000000000e+01 4.300000000000000000e+01
2038 1.800000000000000000e+01 4.100000000000000000e+01
2039 2.000000000000000000e+01 4.300000000000000000e+01
2040 1.600000000000000000e+01 4.100000000000000000e+01
2041 2.000000000000000000e+01 4.200000000000000000e+01
2042 2.100000000000000000e+01 4.300000000000000000e+01
2043 2.200000000000000000e+01 3.700000000000000000e+01
2044 2.000000000000000000e+01 3.900000000000000000e+01
2045 1.800000000000000000e+01 3.800000000000000000e+01
2046 2.200000000000000000e+01 3.300000000000000000e+01
2047 1.500000000000000000e+01 3.200000000000000000e+01
2048 1.500000000000000000e+01 3.500000000000000000e+01
2049 1.200000000000000000e+01 3.300000000000000000e+01
2050 1.500000000000000000e+01 3.600000000000000000e+01
2051 1.600000000000000000e+01 3.300000000000000000e+01
2052 1.800000000000000000e+01 3.400000000000000000e+01
2053 2.100000000000000000e+01 3.700000000000000000e+01
2054 1.200000000000000000e+01 3.200000000000000000e+01
2055 1.200000000000000000e+01 3.100000000000000000e+01
2056 1.700000000000000000e+01 3.200000000000000000e+01
2057 1.800000000000000000e+01 3.300000000000000000e+01
2058 2.000000000000000000e+01 3.100000000000000000e+01
2059 2.100000000000000000e+01 3.000000000000000000e+01
2060 1.500000000000000000e+01 2.700000000000000000e+01
2061 1.600000000000000000e+01 3.000000000000000000e+01
2062 1.300000000000000000e+01 3.100000000000000000e+01
2063 1.300000000000000000e+01 3.100000000000000000e+01
2064 1.400000000000000000e+01 3.100000000000000000e+01
2065 1.400000000000000000e+01 3.400000000000000000e+01
2066 1.700000000000000000e+01 3.500000000000000000e+01
2067 1.500000000000000000e+01 3.600000000000000000e+01
2068 2.300000000000000000e+01 3.500000000000000000e+01
2069 2.300000000000000000e+01 3.100000000000000000e+01
2070 2.300000000000000000e+01 3.200000000000000000e+01
2071 1.700000000000000000e+01 3.100000000000000000e+01
2072 2.000000000000000000e+01 3.300000000000000000e+01
2073 1.100000000000000000e+01 2.900000000000000000e+01
2074 1.700000000000000000e+01 3.200000000000000000e+01
2075 1.900000000000000000e+01 3.500000000000000000e+01
2076 1.800000000000000000e+01 3.700000000000000000e+01
2077 2.000000000000000000e+01 3.300000000000000000e+01
2078 1.800000000000000000e+01 3.800000000000000000e+01
2079 1.600000000000000000e+01 4.100000000000000000e+01
2080 1.500000000000000000e+01 3.700000000000000000e+01
2081 1.400000000000000000e+01 3.600000000000000000e+01
2082 2.500000000000000000e+01 4.000000000000000000e+01
2083 2.500000000000000000e+01 4.300000000000000000e+01
2084 2.000000000000000000e+01 3.600000000000000000e+01
2085 2.400000000000000000e+01 4.600000000000000000e+01
2086 2.200000000000000000e+01 4.000000000000000000e+01
2087 2.000000000000000000e+01 3.600000000000000000e+01
2088 2.100000000000000000e+01 3.600000000000000000e+01
2089 2.300000000000000000e+01 3.700000000000000000e+01
2090 2.500000000000000000e+01 4.000000000000000000e+01
2091 1.800000000000000000e+01 4.000000000000000000e+01
2092 1.900000000000000000e+01 4.400000000000000000e+01
2093 2.100000000000000000e+01 4.300000000000000000e+01
2094 2.300000000000000000e+01 4.500000000000000000e+01
2095 2.400000000000000000e+01 3.800000000000000000e+01
2096 1.900000000000000000e+01 3.800000000000000000e+01
2097 2.100000000000000000e+01 3.500000000000000000e+01
2098 2.400000000000000000e+01 4.100000000000000000e+01
2099 2.500000000000000000e+01 4.400000000000000000e+01
2100 2.400000000000000000e+01 5.000000000000000000e+01
2101 2.300000000000000000e+01 4.400000000000000000e+01
2102 2.200000000000000000e+01 4.100000000000000000e+01
2103 2.200000000000000000e+01 4.200000000000000000e+01
2104 2.100000000000000000e+01 3.900000000000000000e+01
2105 1.700000000000000000e+01 3.800000000000000000e+01
2106 2.000000000000000000e+01 4.400000000000000000e+01
2107 1.700000000000000000e+01 4.000000000000000000e+01
2108 2.500000000000000000e+01 3.800000000000000000e+01
2109 2.400000000000000000e+01 3.900000000000000000e+01
2110 2.000000000000000000e+01 4.200000000000000000e+01
2111 1.800000000000000000e+01 4.200000000000000000e+01
2112 1.400000000000000000e+01 4.100000000000000000e+01
2113 1.900000000000000000e+01 4.000000000000000000e+01
2114 1.400000000000000000e+01 3.300000000000000000e+01
2115 1.900000000000000000e+01 3.100000000000000000e+01
2116 1.600000000000000000e+01 3.800000000000000000e+01
2117 1.400000000000000000e+01 4.000000000000000000e+01
2118 1.700000000000000000e+01 3.400000000000000000e+01
2119 1.600000000000000000e+01 3.500000000000000000e+01
2120 2.000000000000000000e+01 2.900000000000000000e+01
2121 1.700000000000000000e+01 3.000000000000000000e+01
2122 2.000000000000000000e+01 3.500000000000000000e+01
2123 1.900000000000000000e+01 3.600000000000000000e+01
2124 1.600000000000000000e+01 3.400000000000000000e+01
2125 2.800000000000000000e+01 3.000000000000000000e+01
2126 2.200000000000000000e+01 3.200000000000000000e+01
2127 1.900000000000000000e+01 3.400000000000000000e+01
2128 1.600000000000000000e+01 3.500000000000000000e+01
2129 1.600000000000000000e+01 3.000000000000000000e+01
2130 1.600000000000000000e+01 3.400000000000000000e+01
2131 1.400000000000000000e+01 3.300000000000000000e+01
2132 1.100000000000000000e+01 3.700000000000000000e+01
2133 1.400000000000000000e+01 3.100000000000000000e+01
2134 1.500000000000000000e+01 3.200000000000000000e+01
2135 1.800000000000000000e+01 3.100000000000000000e+01
2136 2.500000000000000000e+01 3.300000000000000000e+01
2137 2.500000000000000000e+01 3.600000000000000000e+01
2138 2.200000000000000000e+01 3.000000000000000000e+01
2139 2.900000000000000000e+01 3.700000000000000000e+01
2140 2.500000000000000000e+01 4.100000000000000000e+01
2141 2.600000000000000000e+01 4.400000000000000000e+01
2142 2.300000000000000000e+01 4.400000000000000000e+01
2143 2.100000000000000000e+01 4.100000000000000000e+01
2144 1.800000000000000000e+01 3.800000000000000000e+01
2145 2.200000000000000000e+01 4.100000000000000000e+01
2146 2.000000000000000000e+01 4.300000000000000000e+01
2147 2.700000000000000000e+01 4.600000000000000000e+01
2148 3.000000000000000000e+01 4.600000000000000000e+01
2149 2.500000000000000000e+01 4.000000000000000000e+01
2150 2.800000000000000000e+01 4.600000000000000000e+01
2151 2.600000000000000000e+01 5.300000000000000000e+01
2152 1.900000000000000000e+01 5.200000000000000000e+01
2153 3.000000000000000000e+01 5.300000000000000000e+01
2154 1.800000000000000000e+01 4.600000000000000000e+01
2155 1.500000000000000000e+01 3.700000000000000000e+01
2156 2.100000000000000000e+01 4.600000000000000000e+01
2157 2.300000000000000000e+01 4.700000000000000000e+01
2158 2.500000000000000000e+01 4.700000000000000000e+01
2159 2.300000000000000000e+01 4.800000000000000000e+01
2160 2.500000000000000000e+01 4.700000000000000000e+01
2161 2.300000000000000000e+01 5.100000000000000000e+01
2162 2.600000000000000000e+01 4.000000000000000000e+01
2163 2.000000000000000000e+01 4.500000000000000000e+01
2164 1.900000000000000000e+01 3.600000000000000000e+01
2165 2.200000000000000000e+01 4.400000000000000000e+01
2166 2.200000000000000000e+01 4.200000000000000000e+01
2167 2.100000000000000000e+01 4.000000000000000000e+01
2168 1.700000000000000000e+01 4.300000000000000000e+01
2169 2.200000000000000000e+01 4.500000000000000000e+01
2170 1.900000000000000000e+01 4.400000000000000000e+01
2171 2.100000000000000000e+01 4.000000000000000000e+01
2172 1.900000000000000000e+01 4.600000000000000000e+01
2173 2.200000000000000000e+01 4.900000000000000000e+01
2174 2.500000000000000000e+01 4.900000000000000000e+01
2175 2.900000000000000000e+01 5.100000000000000000e+01
2176 2.500000000000000000e+01 4.900000000000000000e+01
2177 2.300000000000000000e+01 5.000000000000000000e+01
2178 2.400000000000000000e+01 5.000000000000000000e+01
2179 2.600000000000000000e+01 5.500000000000000000e+01
2180 1.700000000000000000e+01 5.100000000000000000e+01
2181 1.900000000000000000e+01 4.700000000000000000e+01
2182 1.800000000000000000e+01 4.700000000000000000e+01
2183 2.200000000000000000e+01 4.200000000000000000e+01
2184 2.500000000000000000e+01 4.400000000000000000e+01
2185 2.700000000000000000e+01 4.300000000000000000e+01
2186 2.200000000000000000e+01 4.100000000000000000e+01
2187 1.500000000000000000e+01 4.200000000000000000e+01
2188 2.100000000000000000e+01 4.600000000000000000e+01
2189 2.100000000000000000e+01 4.300000000000000000e+01
2190 1.900000000000000000e+01 4.400000000000000000e+01
2191 1.600000000000000000e+01 3.500000000000000000e+01
2192 2.000000000000000000e+01 4.500000000000000000e+01
2193 2.000000000000000000e+01 3.500000000000000000e+01
2194 1.700000000000000000e+01 4.300000000000000000e+01
2195 2.300000000000000000e+01 3.900000000000000000e+01
2196 2.200000000000000000e+01 4.400000000000000000e+01
2197 2.200000000000000000e+01 4.000000000000000000e+01
2198 1.900000000000000000e+01 3.800000000000000000e+01
2199 1.600000000000000000e+01 3.800000000000000000e+01
2200 2.400000000000000000e+01 3.800000000000000000e+01
2201 2.400000000000000000e+01 4.400000000000000000e+01
2202 1.900000000000000000e+01 4.400000000000000000e+01
2203 1.900000000000000000e+01 4.000000000000000000e+01
2204 1.500000000000000000e+01 3.700000000000000000e+01
2205 2.000000000000000000e+01 3.800000000000000000e+01
2206 2.100000000000000000e+01 4.200000000000000000e+01
2207 2.400000000000000000e+01 3.900000000000000000e+01
2208 1.900000000000000000e+01 3.700000000000000000e+01
2209 2.300000000000000000e+01 3.900000000000000000e+01
2210 2.000000000000000000e+01 4.400000000000000000e+01
2211 1.600000000000000000e+01 3.800000000000000000e+01
2212 2.400000000000000000e+01 4.000000000000000000e+01
2213 1.900000000000000000e+01 3.700000000000000000e+01
2214 2.200000000000000000e+01 4.200000000000000000e+01
2215 2.100000000000000000e+01 4.700000000000000000e+01
2216 1.700000000000000000e+01 4.400000000000000000e+01
2217 1.700000000000000000e+01 3.800000000000000000e+01
2218 1.700000000000000000e+01 3.900000000000000000e+01
2219 1.600000000000000000e+01 3.800000000000000000e+01
2220 1.500000000000000000e+01 3.600000000000000000e+01
2221 1.700000000000000000e+01 3.700000000000000000e+01
2222 1.500000000000000000e+01 3.900000000000000000e+01
2223 1.800000000000000000e+01 3.900000000000000000e+01
2224 1.600000000000000000e+01 3.900000000000000000e+01
2225 1.400000000000000000e+01 3.500000000000000000e+01
2226 1.100000000000000000e+01 3.500000000000000000e+01
2227 1.800000000000000000e+01 3.700000000000000000e+01
2228 1.400000000000000000e+01 3.000000000000000000e+01
2229 1.400000000000000000e+01 2.800000000000000000e+01
2230 1.700000000000000000e+01 3.900000000000000000e+01
2231 1.500000000000000000e+01 3.700000000000000000e+01
2232 1.800000000000000000e+01 3.500000000000000000e+01
2233 9.000000000000000000e+00 3.600000000000000000e+01
2234 1.500000000000000000e+01 3.300000000000000000e+01
2235 1.600000000000000000e+01 2.900000000000000000e+01
2236 1.500000000000000000e+01 3.200000000000000000e+01
2237 2.300000000000000000e+01 3.600000000000000000e+01
2238 1.900000000000000000e+01 3.900000000000000000e+01
2239 2.200000000000000000e+01 4.000000000000000000e+01
2240 2.300000000000000000e+01 4.200000000000000000e+01
2241 2.100000000000000000e+01 4.700000000000000000e+01
2242 2.400000000000000000e+01 4.700000000000000000e+01
2243 2.000000000000000000e+01 4.600000000000000000e+01
2244 2.500000000000000000e+01 4.400000000000000000e+01
2245 2.300000000000000000e+01 4.300000000000000000e+01
2246 2.000000000000000000e+01 4.100000000000000000e+01
2247 1.700000000000000000e+01 4.400000000000000000e+01
2248 1.900000000000000000e+01 4.200000000000000000e+01
2249 2.400000000000000000e+01 3.800000000000000000e+01
2250 2.400000000000000000e+01 4.000000000000000000e+01
2251 2.300000000000000000e+01 3.900000000000000000e+01
2252 1.900000000000000000e+01 3.900000000000000000e+01
2253 2.100000000000000000e+01 3.700000000000000000e+01
2254 2.400000000000000000e+01 4.200000000000000000e+01
2255 2.800000000000000000e+01 4.000000000000000000e+01
2256 2.200000000000000000e+01 4.100000000000000000e+01
2257 1.900000000000000000e+01 4.300000000000000000e+01
2258 2.700000000000000000e+01 4.000000000000000000e+01
2259 2.300000000000000000e+01 4.700000000000000000e+01
2260 2.200000000000000000e+01 5.100000000000000000e+01
2261 2.400000000000000000e+01 4.600000000000000000e+01
2262 2.700000000000000000e+01 4.700000000000000000e+01
2263 2.200000000000000000e+01 4.300000000000000000e+01
2264 2.100000000000000000e+01 4.100000000000000000e+01
2265 1.900000000000000000e+01 4.700000000000000000e+01
2266 2.500000000000000000e+01 4.400000000000000000e+01
2267 2.500000000000000000e+01 4.000000000000000000e+01
2268 2.400000000000000000e+01 4.200000000000000000e+01
2269 2.200000000000000000e+01 4.600000000000000000e+01
2270 1.900000000000000000e+01 4.500000000000000000e+01
2271 2.000000000000000000e+01 4.600000000000000000e+01
2272 2.200000000000000000e+01 4.100000000000000000e+01
2273 2.400000000000000000e+01 4.400000000000000000e+01
2274 2.000000000000000000e+01 4.600000000000000000e+01
2275 1.800000000000000000e+01 4.100000000000000000e+01
2276 1.800000000000000000e+01 3.200000000000000000e+01
2277 2.100000000000000000e+01 3.900000000000000000e+01
2278 2.200000000000000000e+01 4.300000000000000000e+01
2279 1.700000000000000000e+01 4.300000000000000000e+01
2280 2.100000000000000000e+01 4.000000000000000000e+01
2281 1.900000000000000000e+01 4.800000000000000000e+01
2282 2.500000000000000000e+01 4.700000000000000000e+01
2283 2.400000000000000000e+01 4.400000000000000000e+01
2284 1.900000000000000000e+01 5.000000000000000000e+01
2285 2.300000000000000000e+01 4.900000000000000000e+01
2286 2.000000000000000000e+01 4.400000000000000000e+01
2287 2.200000000000000000e+01 4.100000000000000000e+01
2288 2.700000000000000000e+01 4.700000000000000000e+01
2289 2.000000000000000000e+01 4.600000000000000000e+01
2290 1.600000000000000000e+01 4.200000000000000000e+01
2291 1.900000000000000000e+01 3.800000000000000000e+01
2292 2.100000000000000000e+01 4.100000000000000000e+01
2293 1.900000000000000000e+01 4.800000000000000000e+01
2294 1.600000000000000000e+01 3.800000000000000000e+01
2295 1.700000000000000000e+01 3.900000000000000000e+01
2296 1.700000000000000000e+01 4.000000000000000000e+01
2297 1.900000000000000000e+01 3.700000000000000000e+01
2298 1.600000000000000000e+01 4.200000000000000000e+01
2299 1.600000000000000000e+01 3.500000000000000000e+01
2300 2.300000000000000000e+01 3.300000000000000000e+01
2301 1.900000000000000000e+01 3.300000000000000000e+01
2302 2.600000000000000000e+01 3.700000000000000000e+01
2303 2.700000000000000000e+01 3.600000000000000000e+01
2304 2.500000000000000000e+01 3.700000000000000000e+01
2305 2.500000000000000000e+01 3.600000000000000000e+01
2306 2.200000000000000000e+01 3.800000000000000000e+01
2307 2.000000000000000000e+01 3.600000000000000000e+01
2308 2.000000000000000000e+01 3.000000000000000000e+01
2309 1.400000000000000000e+01 2.900000000000000000e+01
2310 1.600000000000000000e+01 3.000000000000000000e+01
2311 1.800000000000000000e+01 2.900000000000000000e+01
2312 1.900000000000000000e+01 2.600000000000000000e+01
2313 1.600000000000000000e+01 2.600000000000000000e+01
2314 1.600000000000000000e+01 3.000000000000000000e+01
2315 2.000000000000000000e+01 3.100000000000000000e+01
2316 2.300000000000000000e+01 3.200000000000000000e+01
2317 1.600000000000000000e+01 3.700000000000000000e+01
2318 2.000000000000000000e+01 3.200000000000000000e+01
2319 1.700000000000000000e+01 3.300000000000000000e+01
2320 1.100000000000000000e+01 3.400000000000000000e+01
2321 1.400000000000000000e+01 3.300000000000000000e+01
2322 2.000000000000000000e+01 3.800000000000000000e+01
2323 1.900000000000000000e+01 4.000000000000000000e+01
2324 1.500000000000000000e+01 3.500000000000000000e+01
2325 1.900000000000000000e+01 3.200000000000000000e+01
2326 2.000000000000000000e+01 3.800000000000000000e+01
2327 2.600000000000000000e+01 3.600000000000000000e+01
2328 2.400000000000000000e+01 3.900000000000000000e+01
2329 2.400000000000000000e+01 3.900000000000000000e+01
2330 2.000000000000000000e+01 3.900000000000000000e+01
2331 2.100000000000000000e+01 3.500000000000000000e+01
2332 1.600000000000000000e+01 3.900000000000000000e+01
2333 1.800000000000000000e+01 3.700000000000000000e+01
2334 1.300000000000000000e+01 3.800000000000000000e+01
2335 1.400000000000000000e+01 3.300000000000000000e+01
2336 1.300000000000000000e+01 3.200000000000000000e+01
2337 1.700000000000000000e+01 3.400000000000000000e+01
2338 1.600000000000000000e+01 2.900000000000000000e+01
2339 1.400000000000000000e+01 3.400000000000000000e+01
2340 1.300000000000000000e+01 3.100000000000000000e+01
2341 1.200000000000000000e+01 2.800000000000000000e+01
2342 1.100000000000000000e+01 2.900000000000000000e+01
2343 9.000000000000000000e+00 2.200000000000000000e+01
2344 1.300000000000000000e+01 2.600000000000000000e+01
2345 1.500000000000000000e+01 2.300000000000000000e+01
2346 1.900000000000000000e+01 2.500000000000000000e+01
2347 2.100000000000000000e+01 2.800000000000000000e+01
2348 1.600000000000000000e+01 3.000000000000000000e+01
2349 1.300000000000000000e+01 3.000000000000000000e+01
2350 9.000000000000000000e+00 2.700000000000000000e+01
2351 1.000000000000000000e+01 2.500000000000000000e+01
2352 1.700000000000000000e+01 2.600000000000000000e+01
2353 1.800000000000000000e+01 3.000000000000000000e+01
2354 1.200000000000000000e+01 2.800000000000000000e+01
2355 1.200000000000000000e+01 2.900000000000000000e+01
2356 1.100000000000000000e+01 2.800000000000000000e+01
2357 1.700000000000000000e+01 2.900000000000000000e+01
2358 2.200000000000000000e+01 2.900000000000000000e+01
2359 2.200000000000000000e+01 3.000000000000000000e+01
2360 2.100000000000000000e+01 3.700000000000000000e+01
2361 1.900000000000000000e+01 3.800000000000000000e+01
2362 2.100000000000000000e+01 4.000000000000000000e+01
2363 2.100000000000000000e+01 4.100000000000000000e+01
2364 2.200000000000000000e+01 3.900000000000000000e+01
2365 2.500000000000000000e+01 3.400000000000000000e+01
2366 1.800000000000000000e+01 4.500000000000000000e+01
2367 1.900000000000000000e+01 3.900000000000000000e+01
2368 1.500000000000000000e+01 3.700000000000000000e+01
2369 1.500000000000000000e+01 3.800000000000000000e+01
2370 1.700000000000000000e+01 4.000000000000000000e+01
2371 1.700000000000000000e+01 3.900000000000000000e+01
2372 2.500000000000000000e+01 3.700000000000000000e+01
2373 2.200000000000000000e+01 3.500000000000000000e+01
2374 2.100000000000000000e+01 2.900000000000000000e+01
2375 2.000000000000000000e+01 4.300000000000000000e+01
2376 1.800000000000000000e+01 3.900000000000000000e+01
2377 2.200000000000000000e+01 4.400000000000000000e+01
2378 2.000000000000000000e+01 4.300000000000000000e+01
2379 2.500000000000000000e+01 4.200000000000000000e+01
2380 2.100000000000000000e+01 4.700000000000000000e+01
2381 2.100000000000000000e+01 4.900000000000000000e+01
2382 1.700000000000000000e+01 4.800000000000000000e+01
2383 2.300000000000000000e+01 4.100000000000000000e+01
2384 2.200000000000000000e+01 4.600000000000000000e+01
2385 2.100000000000000000e+01 4.200000000000000000e+01
2386 2.500000000000000000e+01 4.500000000000000000e+01
2387 2.200000000000000000e+01 4.000000000000000000e+01
2388 2.600000000000000000e+01 4.100000000000000000e+01
2389 2.000000000000000000e+01 4.300000000000000000e+01
2390 1.700000000000000000e+01 4.400000000000000000e+01
2391 1.900000000000000000e+01 3.900000000000000000e+01
2392 2.000000000000000000e+01 3.500000000000000000e+01
2393 2.200000000000000000e+01 3.700000000000000000e+01
2394 1.500000000000000000e+01 3.800000000000000000e+01
2395 1.900000000000000000e+01 4.400000000000000000e+01
2396 1.900000000000000000e+01 3.700000000000000000e+01
2397 2.200000000000000000e+01 4.400000000000000000e+01
2398 1.900000000000000000e+01 4.000000000000000000e+01
2399 2.400000000000000000e+01 4.100000000000000000e+01
2400 2.300000000000000000e+01 3.900000000000000000e+01
2401 1.700000000000000000e+01 4.500000000000000000e+01
2402 2.200000000000000000e+01 3.800000000000000000e+01
2403 2.400000000000000000e+01 3.600000000000000000e+01
2404 1.800000000000000000e+01 4.100000000000000000e+01
2405 1.400000000000000000e+01 4.000000000000000000e+01
2406 2.000000000000000000e+01 3.600000000000000000e+01
2407 2.600000000000000000e+01 3.500000000000000000e+01
2408 2.600000000000000000e+01 4.300000000000000000e+01
2409 2.400000000000000000e+01 4.400000000000000000e+01
2410 2.600000000000000000e+01 3.900000000000000000e+01
2411 2.100000000000000000e+01 4.500000000000000000e+01
2412 1.600000000000000000e+01 3.900000000000000000e+01
2413 2.300000000000000000e+01 4.300000000000000000e+01
2414 2.100000000000000000e+01 4.000000000000000000e+01
2415 1.700000000000000000e+01 3.800000000000000000e+01
2416 1.800000000000000000e+01 3.700000000000000000e+01
2417 1.800000000000000000e+01 4.100000000000000000e+01
2418 2.000000000000000000e+01 4.100000000000000000e+01
2419 1.300000000000000000e+01 4.400000000000000000e+01
2420 1.300000000000000000e+01 4.500000000000000000e+01
2421 2.100000000000000000e+01 3.900000000000000000e+01
2422 2.200000000000000000e+01 4.100000000000000000e+01
2423 2.300000000000000000e+01 3.800000000000000000e+01
2424 2.200000000000000000e+01 4.100000000000000000e+01
2425 1.900000000000000000e+01 4.100000000000000000e+01
2426 1.900000000000000000e+01 4.500000000000000000e+01
2427 1.800000000000000000e+01 4.200000000000000000e+01
2428 1.600000000000000000e+01 4.600000000000000000e+01
2429 1.900000000000000000e+01 3.900000000000000000e+01
2430 2.400000000000000000e+01 4.000000000000000000e+01
2431 2.400000000000000000e+01 4.300000000000000000e+01
2432 1.800000000000000000e+01 4.600000000000000000e+01
2433 2.000000000000000000e+01 4.300000000000000000e+01
2434 1.700000000000000000e+01 4.100000000000000000e+01
2435 2.600000000000000000e+01 4.500000000000000000e+01
2436 2.200000000000000000e+01 4.400000000000000000e+01
2437 1.800000000000000000e+01 3.600000000000000000e+01
2438 1.900000000000000000e+01 4.000000000000000000e+01
2439 1.700000000000000000e+01 3.200000000000000000e+01
2440 2.000000000000000000e+01 3.400000000000000000e+01
2441 2.100000000000000000e+01 3.700000000000000000e+01
2442 2.400000000000000000e+01 3.900000000000000000e+01
2443 2.100000000000000000e+01 3.800000000000000000e+01
2444 2.200000000000000000e+01 4.400000000000000000e+01
2445 2.100000000000000000e+01 4.100000000000000000e+01
2446 2.000000000000000000e+01 4.500000000000000000e+01
2447 2.200000000000000000e+01 4.200000000000000000e+01
2448 2.000000000000000000e+01 3.900000000000000000e+01
2449 2.400000000000000000e+01 4.300000000000000000e+01
2450 1.200000000000000000e+01 4.100000000000000000e+01
2451 1.700000000000000000e+01 4.100000000000000000e+01
2452 1.600000000000000000e+01 3.900000000000000000e+01
2453 1.800000000000000000e+01 3.700000000000000000e+01
2454 1.500000000000000000e+01 4.400000000000000000e+01
2455 2.200000000000000000e+01 4.000000000000000000e+01
2456 2.300000000000000000e+01 4.300000000000000000e+01
2457 2.200000000000000000e+01 4.900000000000000000e+01
2458 2.400000000000000000e+01 4.500000000000000000e+01
2459 2.100000000000000000e+01 4.600000000000000000e+01
2460 2.500000000000000000e+01 4.900000000000000000e+01
2461 2.200000000000000000e+01 4.300000000000000000e+01
2462 2.200000000000000000e+01 4.400000000000000000e+01
2463 2.900000000000000000e+01 4.700000000000000000e+01
2464 2.600000000000000000e+01 4.000000000000000000e+01
2465 2.400000000000000000e+01 4.500000000000000000e+01
2466 2.500000000000000000e+01 4.400000000000000000e+01
2467 1.900000000000000000e+01 4.600000000000000000e+01
2468 2.500000000000000000e+01 5.100000000000000000e+01
2469 2.300000000000000000e+01 4.900000000000000000e+01
2470 1.900000000000000000e+01 4.800000000000000000e+01
2471 1.600000000000000000e+01 4.400000000000000000e+01
2472 2.000000000000000000e+01 4.600000000000000000e+01
2473 2.300000000000000000e+01 3.100000000000000000e+01
2474 1.900000000000000000e+01 3.700000000000000000e+01
2475 2.300000000000000000e+01 3.800000000000000000e+01
2476 1.900000000000000000e+01 4.000000000000000000e+01
2477 1.900000000000000000e+01 3.600000000000000000e+01
2478 2.200000000000000000e+01 4.000000000000000000e+01
2479 2.200000000000000000e+01 3.900000000000000000e+01
2480 2.500000000000000000e+01 3.900000000000000000e+01
2481 2.300000000000000000e+01 4.200000000000000000e+01
2482 2.600000000000000000e+01 4.300000000000000000e+01
2483 2.600000000000000000e+01 4.400000000000000000e+01
2484 1.900000000000000000e+01 4.700000000000000000e+01
2485 2.500000000000000000e+01 4.800000000000000000e+01
2486 2.200000000000000000e+01 5.100000000000000000e+01
2487 2.800000000000000000e+01 4.200000000000000000e+01
2488 2.400000000000000000e+01 3.800000000000000000e+01
2489 2.700000000000000000e+01 4.500000000000000000e+01
2490 2.700000000000000000e+01 5.100000000000000000e+01
2491 2.600000000000000000e+01 4.400000000000000000e+01
2492 2.100000000000000000e+01 4.800000000000000000e+01
2493 2.700000000000000000e+01 4.800000000000000000e+01
2494 2.800000000000000000e+01 4.800000000000000000e+01
2495 2.100000000000000000e+01 4.600000000000000000e+01
2496 2.100000000000000000e+01 4.200000000000000000e+01
2497 2.000000000000000000e+01 4.400000000000000000e+01
2498 1.900000000000000000e+01 4.100000000000000000e+01
2499 1.700000000000000000e+01 4.900000000000000000e+01
2500 2.200000000000000000e+01 4.700000000000000000e+01
2501 2.500000000000000000e+01 4.800000000000000000e+01
2502 2.700000000000000000e+01 4.500000000000000000e+01
2503 2.100000000000000000e+01 4.200000000000000000e+01
2504 2.300000000000000000e+01 5.200000000000000000e+01
2505 3.100000000000000000e+01 4.700000000000000000e+01
2506 2.800000000000000000e+01 4.300000000000000000e+01
2507 2.200000000000000000e+01 4.400000000000000000e+01
2508 2.000000000000000000e+01 4.600000000000000000e+01
2509 1.300000000000000000e+01 5.100000000000000000e+01
2510 1.600000000000000000e+01 4.500000000000000000e+01
2511 2.000000000000000000e+01 4.100000000000000000e+01
2512 2.600000000000000000e+01 4.500000000000000000e+01
2513 2.200000000000000000e+01 4.600000000000000000e+01
2514 3.000000000000000000e+01 5.000000000000000000e+01
2515 2.100000000000000000e+01 5.200000000000000000e+01
2516 2.600000000000000000e+01 3.900000000000000000e+01
2517 2.900000000000000000e+01 4.200000000000000000e+01
2518 3.000000000000000000e+01 4.700000000000000000e+01
2519 2.500000000000000000e+01 5.200000000000000000e+01
2520 2.400000000000000000e+01 5.600000000000000000e+01
2521 2.300000000000000000e+01 4.800000000000000000e+01
2522 2.600000000000000000e+01 4.800000000000000000e+01
2523 2.500000000000000000e+01 5.300000000000000000e+01
2524 1.800000000000000000e+01 4.900000000000000000e+01
2525 2.100000000000000000e+01 4.000000000000000000e+01
2526 2.000000000000000000e+01 4.500000000000000000e+01
2527 2.600000000000000000e+01 4.700000000000000000e+01
2528 2.400000000000000000e+01 5.400000000000000000e+01
2529 2.700000000000000000e+01 5.100000000000000000e+01
2530 2.400000000000000000e+01 5.200000000000000000e+01
2531 2.500000000000000000e+01 5.400000000000000000e+01
2532 2.600000000000000000e+01 5.400000000000000000e+01
2533 2.900000000000000000e+01 4.900000000000000000e+01
2534 2.700000000000000000e+01 5.000000000000000000e+01
2535 2.000000000000000000e+01 5.300000000000000000e+01
2536 2.800000000000000000e+01 5.300000000000000000e+01
2537 2.800000000000000000e+01 4.400000000000000000e+01
2538 2.100000000000000000e+01 4.900000000000000000e+01
2539 2.300000000000000000e+01 4.700000000000000000e+01
2540 1.800000000000000000e+01 4.100000000000000000e+01
2541 2.100000000000000000e+01 4.000000000000000000e+01
2542 2.800000000000000000e+01 4.100000000000000000e+01
2543 1.700000000000000000e+01 4.000000000000000000e+01
2544 1.600000000000000000e+01 4.500000000000000000e+01
2545 2.100000000000000000e+01 5.000000000000000000e+01
2546 1.600000000000000000e+01 4.800000000000000000e+01
2547 1.900000000000000000e+01 5.000000000000000000e+01
2548 2.100000000000000000e+01 4.500000000000000000e+01
2549 2.600000000000000000e+01 5.000000000000000000e+01
2550 2.700000000000000000e+01 4.700000000000000000e+01
2551 2.400000000000000000e+01 4.600000000000000000e+01
2552 2.900000000000000000e+01 5.100000000000000000e+01
2553 2.800000000000000000e+01 5.000000000000000000e+01
2554 2.100000000000000000e+01 4.900000000000000000e+01
2555 1.800000000000000000e+01 5.100000000000000000e+01
2556 2.500000000000000000e+01 5.200000000000000000e+01
2557 2.700000000000000000e+01 5.000000000000000000e+01
2558 3.000000000000000000e+01 5.100000000000000000e+01
2559 2.000000000000000000e+01 5.400000000000000000e+01
2560 2.100000000000000000e+01 5.000000000000000000e+01
2561 2.200000000000000000e+01 5.100000000000000000e+01
2562 2.100000000000000000e+01 5.100000000000000000e+01
2563 2.300000000000000000e+01 4.200000000000000000e+01
2564 2.100000000000000000e+01 4.500000000000000000e+01
2565 2.100000000000000000e+01 4.500000000000000000e+01
2566 2.200000000000000000e+01 4.300000000000000000e+01
2567 3.100000000000000000e+01 4.600000000000000000e+01
2568 2.900000000000000000e+01 5.000000000000000000e+01
2569 3.400000000000000000e+01 4.600000000000000000e+01
2570 2.500000000000000000e+01 4.500000000000000000e+01
2571 2.800000000000000000e+01 5.000000000000000000e+01
2572 2.800000000000000000e+01 4.700000000000000000e+01
2573 2.200000000000000000e+01 4.600000000000000000e+01
2574 1.300000000000000000e+01 4.400000000000000000e+01
2575 1.600000000000000000e+01 4.300000000000000000e+01
2576 1.500000000000000000e+01 5.000000000000000000e+01
2577 2.100000000000000000e+01 5.400000000000000000e+01
2578 2.500000000000000000e+01 4.400000000000000000e+01
2579 2.200000000000000000e+01 4.100000000000000000e+01
2580 2.000000000000000000e+01 4.000000000000000000e+01
2581 2.400000000000000000e+01 3.800000000000000000e+01
2582 3.200000000000000000e+01 4.400000000000000000e+01
2583 2.800000000000000000e+01 4.800000000000000000e+01
2584 1.800000000000000000e+01 4.500000000000000000e+01
2585 1.800000000000000000e+01 4.100000000000000000e+01
2586 2.500000000000000000e+01 4.300000000000000000e+01
2587 2.300000000000000000e+01 4.700000000000000000e+01
2588 1.400000000000000000e+01 4.000000000000000000e+01
2589 1.600000000000000000e+01 3.900000000000000000e+01
2590 1.900000000000000000e+01 4.200000000000000000e+01
2591 2.100000000000000000e+01 4.100000000000000000e+01
2592 1.900000000000000000e+01 4.000000000000000000e+01
2593 2.200000000000000000e+01 4.300000000000000000e+01
2594 2.200000000000000000e+01 4.200000000000000000e+01
2595 1.900000000000000000e+01 4.500000000000000000e+01
2596 2.700000000000000000e+01 5.000000000000000000e+01
2597 2.500000000000000000e+01 4.600000000000000000e+01
2598 2.600000000000000000e+01 4.800000000000000000e+01
2599 2.500000000000000000e+01 5.000000000000000000e+01
2600 2.100000000000000000e+01 4.400000000000000000e+01
2601 2.400000000000000000e+01 4.900000000000000000e+01
2602 2.200000000000000000e+01 3.900000000000000000e+01
2603 2.500000000000000000e+01 4.700000000000000000e+01
2604 2.600000000000000000e+01 4.700000000000000000e+01
2605 2.500000000000000000e+01 4.100000000000000000e+01
2606 2.200000000000000000e+01 4.900000000000000000e+01
2607 2.500000000000000000e+01 4.700000000000000000e+01
2608 2.100000000000000000e+01 4.500000000000000000e+01
2609 3.200000000000000000e+01 4.400000000000000000e+01
2610 2.500000000000000000e+01 4.700000000000000000e+01
2611 2.700000000000000000e+01 5.400000000000000000e+01
2612 3.300000000000000000e+01 4.700000000000000000e+01
2613 3.000000000000000000e+01 4.600000000000000000e+01
2614 2.800000000000000000e+01 5.000000000000000000e+01
2615 2.500000000000000000e+01 4.800000000000000000e+01
2616 1.900000000000000000e+01 4.800000000000000000e+01
2617 2.500000000000000000e+01 5.300000000000000000e+01
2618 3.000000000000000000e+01 5.300000000000000000e+01
2619 2.200000000000000000e+01 4.900000000000000000e+01
2620 2.000000000000000000e+01 4.800000000000000000e+01
2621 2.000000000000000000e+01 4.400000000000000000e+01
2622 2.600000000000000000e+01 5.400000000000000000e+01
2623 2.800000000000000000e+01 4.800000000000000000e+01
2624 3.100000000000000000e+01 5.000000000000000000e+01
2625 2.900000000000000000e+01 5.200000000000000000e+01
2626 3.000000000000000000e+01 4.800000000000000000e+01
2627 2.800000000000000000e+01 4.600000000000000000e+01
2628 3.000000000000000000e+01 4.500000000000000000e+01
2629 2.700000000000000000e+01 5.000000000000000000e+01
2630 2.400000000000000000e+01 4.800000000000000000e+01
2631 2.300000000000000000e+01 4.600000000000000000e+01
2632 1.900000000000000000e+01 5.500000000000000000e+01
2633 1.800000000000000000e+01 5.000000000000000000e+01
2634 2.200000000000000000e+01 5.300000000000000000e+01
2635 2.400000000000000000e+01 4.400000000000000000e+01
2636 2.500000000000000000e+01 4.800000000000000000e+01
2637 2.900000000000000000e+01 4.700000000000000000e+01
2638 2.600000000000000000e+01 4.800000000000000000e+01
2639 3.100000000000000000e+01 4.800000000000000000e+01
2640 3.200000000000000000e+01 4.700000000000000000e+01
2641 2.900000000000000000e+01 4.600000000000000000e+01
2642 2.700000000000000000e+01 4.400000000000000000e+01
2643 2.100000000000000000e+01 5.000000000000000000e+01
2644 2.400000000000000000e+01 4.300000000000000000e+01
2645 2.500000000000000000e+01 4.500000000000000000e+01
2646 1.800000000000000000e+01 4.400000000000000000e+01
2647 2.300000000000000000e+01 4.100000000000000000e+01
2648 2.100000000000000000e+01 4.300000000000000000e+01
2649 1.600000000000000000e+01 4.500000000000000000e+01
2650 1.600000000000000000e+01 4.600000000000000000e+01
2651 2.300000000000000000e+01 4.400000000000000000e+01
2652 2.200000000000000000e+01 3.800000000000000000e+01
2653 2.300000000000000000e+01 4.200000000000000000e+01
2654 2.200000000000000000e+01 4.000000000000000000e+01
2655 2.800000000000000000e+01 4.500000000000000000e+01
2656 2.700000000000000000e+01 4.800000000000000000e+01
2657 2.600000000000000000e+01 4.200000000000000000e+01
2658 2.200000000000000000e+01 3.600000000000000000e+01
2659 1.400000000000000000e+01 4.300000000000000000e+01
2660 1.300000000000000000e+01 3.800000000000000000e+01
2661 1.100000000000000000e+01 3.900000000000000000e+01
2662 1.600000000000000000e+01 3.800000000000000000e+01
2663 2.200000000000000000e+01 3.200000000000000000e+01
2664 1.800000000000000000e+01 3.300000000000000000e+01
2665 1.900000000000000000e+01 3.500000000000000000e+01
2666 2.200000000000000000e+01 4.200000000000000000e+01
2667 1.700000000000000000e+01 3.500000000000000000e+01
2668 2.200000000000000000e+01 3.400000000000000000e+01
2669 2.200000000000000000e+01 4.000000000000000000e+01
2670 1.900000000000000000e+01 4.100000000000000000e+01
2671 2.000000000000000000e+01 4.300000000000000000e+01
2672 1.900000000000000000e+01 3.600000000000000000e+01
2673 2.100000000000000000e+01 3.800000000000000000e+01
2674 2.500000000000000000e+01 3.800000000000000000e+01
2675 2.000000000000000000e+01 4.300000000000000000e+01
2676 2.000000000000000000e+01 3.900000000000000000e+01
2677 1.900000000000000000e+01 4.000000000000000000e+01
2678 1.500000000000000000e+01 4.100000000000000000e+01
2679 1.800000000000000000e+01 3.700000000000000000e+01
2680 1.500000000000000000e+01 4.000000000000000000e+01
2681 1.600000000000000000e+01 3.400000000000000000e+01
2682 2.100000000000000000e+01 3.300000000000000000e+01
2683 2.100000000000000000e+01 3.800000000000000000e+01
2684 2.200000000000000000e+01 4.000000000000000000e+01
2685 1.700000000000000000e+01 3.700000000000000000e+01
2686 2.800000000000000000e+01 4.400000000000000000e+01
2687 2.100000000000000000e+01 4.300000000000000000e+01
2688 2.300000000000000000e+01 4.100000000000000000e+01
2689 2.600000000000000000e+01 4.500000000000000000e+01
2690 1.800000000000000000e+01 4.200000000000000000e+01
2691 1.700000000000000000e+01 3.900000000000000000e+01
2692 1.700000000000000000e+01 3.800000000000000000e+01
2693 1.800000000000000000e+01 3.700000000000000000e+01
2694 2.000000000000000000e+01 3.400000000000000000e+01
2695 2.400000000000000000e+01 3.800000000000000000e+01
2696 2.700000000000000000e+01 3.400000000000000000e+01
2697 2.700000000000000000e+01 4.200000000000000000e+01
2698 2.600000000000000000e+01 4.000000000000000000e+01
2699 1.400000000000000000e+01 4.000000000000000000e+01
2700 1.200000000000000000e+01 3.700000000000000000e+01
2701 1.900000000000000000e+01 4.000000000000000000e+01
2702 2.300000000000000000e+01 3.900000000000000000e+01
2703 2.200000000000000000e+01 3.800000000000000000e+01
2704 2.600000000000000000e+01 3.700000000000000000e+01
2705 2.000000000000000000e+01 4.000000000000000000e+01
2706 2.300000000000000000e+01 3.500000000000000000e+01
2707 1.700000000000000000e+01 3.600000000000000000e+01
2708 1.800000000000000000e+01 3.500000000000000000e+01
2709 2.300000000000000000e+01 3.900000000000000000e+01
2710 2.200000000000000000e+01 3.500000000000000000e+01
2711 2.200000000000000000e+01 3.500000000000000000e+01
2712 2.600000000000000000e+01 4.100000000000000000e+01
2713 2.400000000000000000e+01 4.100000000000000000e+01
2714 2.400000000000000000e+01 3.900000000000000000e+01
2715 2.600000000000000000e+01 4.300000000000000000e+01
2716 2.800000000000000000e+01 4.500000000000000000e+01
2717 2.300000000000000000e+01 5.200000000000000000e+01
2718 2.800000000000000000e+01 4.900000000000000000e+01
2719 2.500000000000000000e+01 5.100000000000000000e+01
2720 2.500000000000000000e+01 4.800000000000000000e+01
2721 1.900000000000000000e+01 4.600000000000000000e+01
2722 2.200000000000000000e+01 4.600000000000000000e+01
2723 1.800000000000000000e+01 5.100000000000000000e+01
2724 2.000000000000000000e+01 4.200000000000000000e+01
2725 1.900000000000000000e+01 4.200000000000000000e+01
2726 2.000000000000000000e+01 4.300000000000000000e+01
2727 1.700000000000000000e+01 4.100000000000000000e+01
2728 1.700000000000000000e+01 4.100000000000000000e+01
2729 2.600000000000000000e+01 4.400000000000000000e+01
2730 2.400000000000000000e+01 3.700000000000000000e+01
2731 2.600000000000000000e+01 4.200000000000000000e+01
2732 1.700000000000000000e+01 4.000000000000000000e+01
2733 2.100000000000000000e+01 4.500000000000000000e+01
2734 1.900000000000000000e+01 4.600000000000000000e+01
2735 1.500000000000000000e+01 4.400000000000000000e+01
2736 2.000000000000000000e+01 4.100000000000000000e+01
2737 2.100000000000000000e+01 3.600000000000000000e+01
2738 2.200000000000000000e+01 3.700000000000000000e+01
2739 2.000000000000000000e+01 3.400000000000000000e+01
2740 2.200000000000000000e+01 3.900000000000000000e+01
2741 1.700000000000000000e+01 3.500000000000000000e+01
2742 1.900000000000000000e+01 3.700000000000000000e+01
2743 1.700000000000000000e+01 3.900000000000000000e+01
2744 1.200000000000000000e+01 3.700000000000000000e+01
2745 1.300000000000000000e+01 3.800000000000000000e+01
2746 1.200000000000000000e+01 3.400000000000000000e+01
2747 1.300000000000000000e+01 3.100000000000000000e+01
2748 1.600000000000000000e+01 3.700000000000000000e+01
2749 1.900000000000000000e+01 3.100000000000000000e+01
2750 1.200000000000000000e+01 3.500000000000000000e+01
2751 1.400000000000000000e+01 3.600000000000000000e+01
2752 1.300000000000000000e+01 2.900000000000000000e+01
2753 1.000000000000000000e+01 3.200000000000000000e+01
2754 1.400000000000000000e+01 2.900000000000000000e+01
2755 1.600000000000000000e+01 2.700000000000000000e+01
2756 1.100000000000000000e+01 3.000000000000000000e+01
2757 1.700000000000000000e+01 3.600000000000000000e+01
2758 1.700000000000000000e+01 3.400000000000000000e+01
2759 1.400000000000000000e+01 3.100000000000000000e+01
2760 1.400000000000000000e+01 3.300000000000000000e+01
2761 1.800000000000000000e+01 3.400000000000000000e+01
2762 1.800000000000000000e+01 3.000000000000000000e+01
2763 1.400000000000000000e+01 3.300000000000000000e+01
2764 1.500000000000000000e+01 3.000000000000000000e+01
2765 2.000000000000000000e+01 3.400000000000000000e+01
2766 2.200000000000000000e+01 3.600000000000000000e+01
2767 1.300000000000000000e+01 3.600000000000000000e+01
2768 1.500000000000000000e+01 3.100000000000000000e+01
2769 1.700000000000000000e+01 3.500000000000000000e+01
2770 2.500000000000000000e+01 3.300000000000000000e+01
2771 2.600000000000000000e+01 3.400000000000000000e+01
2772 2.200000000000000000e+01 3.800000000000000000e+01
2773 2.100000000000000000e+01 3.500000000000000000e+01
2774 2.500000000000000000e+01 3.600000000000000000e+01
2775 2.100000000000000000e+01 4.100000000000000000e+01
2776 2.400000000000000000e+01 4.100000000000000000e+01
2777 2.500000000000000000e+01 3.500000000000000000e+01
2778 1.800000000000000000e+01 4.500000000000000000e+01
2779 2.400000000000000000e+01 3.900000000000000000e+01
2780 2.100000000000000000e+01 3.900000000000000000e+01
2781 1.500000000000000000e+01 3.800000000000000000e+01
2782 1.800000000000000000e+01 4.400000000000000000e+01
2783 2.200000000000000000e+01 3.900000000000000000e+01
2784 2.600000000000000000e+01 3.900000000000000000e+01
2785 2.500000000000000000e+01 4.300000000000000000e+01
2786 2.000000000000000000e+01 4.500000000000000000e+01
2787 1.500000000000000000e+01 4.400000000000000000e+01
2788 1.400000000000000000e+01 4.500000000000000000e+01
2789 1.700000000000000000e+01 4.700000000000000000e+01
2790 1.600000000000000000e+01 4.500000000000000000e+01
2791 2.000000000000000000e+01 4.400000000000000000e+01
2792 2.200000000000000000e+01 3.100000000000000000e+01
2793 2.100000000000000000e+01 3.600000000000000000e+01
2794 2.100000000000000000e+01 3.600000000000000000e+01
2795 1.900000000000000000e+01 3.000000000000000000e+01
2796 1.800000000000000000e+01 4.000000000000000000e+01
2797 1.800000000000000000e+01 3.500000000000000000e+01
2798 2.200000000000000000e+01 3.800000000000000000e+01
2799 2.400000000000000000e+01 3.700000000000000000e+01
2800 1.800000000000000000e+01 3.400000000000000000e+01
2801 1.900000000000000000e+01 3.700000000000000000e+01
2802 2.000000000000000000e+01 4.100000000000000000e+01
2803 1.700000000000000000e+01 4.300000000000000000e+01
2804 2.600000000000000000e+01 3.700000000000000000e+01
2805 2.000000000000000000e+01 3.400000000000000000e+01
2806 2.000000000000000000e+01 3.900000000000000000e+01
2807 2.200000000000000000e+01 3.700000000000000000e+01
2808 2.600000000000000000e+01 3.900000000000000000e+01
2809 2.300000000000000000e+01 4.000000000000000000e+01
2810 2.500000000000000000e+01 4.200000000000000000e+01
2811 2.200000000000000000e+01 4.600000000000000000e+01
2812 1.700000000000000000e+01 4.500000000000000000e+01
2813 1.900000000000000000e+01 3.800000000000000000e+01
2814 1.600000000000000000e+01 4.300000000000000000e+01
2815 1.900000000000000000e+01 4.400000000000000000e+01
2816 2.200000000000000000e+01 4.000000000000000000e+01
2817 2.200000000000000000e+01 3.900000000000000000e+01
2818 1.700000000000000000e+01 3.600000000000000000e+01
2819 1.600000000000000000e+01 3.500000000000000000e+01
2820 1.800000000000000000e+01 3.600000000000000000e+01
2821 1.400000000000000000e+01 3.400000000000000000e+01
2822 2.300000000000000000e+01 3.100000000000000000e+01
2823 1.200000000000000000e+01 3.900000000000000000e+01
2824 1.800000000000000000e+01 3.500000000000000000e+01
2825 1.700000000000000000e+01 3.300000000000000000e+01
2826 1.400000000000000000e+01 3.500000000000000000e+01
2827 1.500000000000000000e+01 3.300000000000000000e+01
2828 1.900000000000000000e+01 3.200000000000000000e+01
2829 2.500000000000000000e+01 3.100000000000000000e+01
2830 2.200000000000000000e+01 3.300000000000000000e+01
2831 1.900000000000000000e+01 3.700000000000000000e+01
2832 2.300000000000000000e+01 3.800000000000000000e+01
2833 1.900000000000000000e+01 3.500000000000000000e+01
2834 1.800000000000000000e+01 3.600000000000000000e+01
2835 1.900000000000000000e+01 3.100000000000000000e+01
2836 2.000000000000000000e+01 3.300000000000000000e+01
2837 1.500000000000000000e+01 3.700000000000000000e+01
2838 1.700000000000000000e+01 3.800000000000000000e+01
2839 1.600000000000000000e+01 3.800000000000000000e+01
2840 2.000000000000000000e+01 3.900000000000000000e+01
2841 1.700000000000000000e+01 3.500000000000000000e+01
2842 1.400000000000000000e+01 3.500000000000000000e+01
2843 1.900000000000000000e+01 3.400000000000000000e+01
2844 1.300000000000000000e+01 3.900000000000000000e+01
2845 1.600000000000000000e+01 3.600000000000000000e+01
2846 2.300000000000000000e+01 3.200000000000000000e+01
2847 1.700000000000000000e+01 3.800000000000000000e+01
2848 1.600000000000000000e+01 3.400000000000000000e+01
2849 2.000000000000000000e+01 3.800000000000000000e+01
2850 2.000000000000000000e+01 3.600000000000000000e+01
2851 2.300000000000000000e+01 3.900000000000000000e+01
2852 1.900000000000000000e+01 3.500000000000000000e+01
2853 1.700000000000000000e+01 3.800000000000000000e+01
2854 2.000000000000000000e+01 3.000000000000000000e+01
2855 2.300000000000000000e+01 3.400000000000000000e+01
2856 2.500000000000000000e+01 4.000000000000000000e+01
2857 1.900000000000000000e+01 3.600000000000000000e+01
2858 1.800000000000000000e+01 4.200000000000000000e+01
2859 1.800000000000000000e+01 3.800000000000000000e+01
2860 1.600000000000000000e+01 3.800000000000000000e+01
2861 2.000000000000000000e+01 3.900000000000000000e+01
2862 2.300000000000000000e+01 3.300000000000000000e+01
2863 1.600000000000000000e+01 3.800000000000000000e+01
2864 1.600000000000000000e+01 4.500000000000000000e+01
2865 1.900000000000000000e+01 3.400000000000000000e+01
2866 2.100000000000000000e+01 3.100000000000000000e+01
2867 1.700000000000000000e+01 3.800000000000000000e+01
2868 2.000000000000000000e+01 4.000000000000000000e+01
2869 2.100000000000000000e+01 4.200000000000000000e+01
2870 1.600000000000000000e+01 4.400000000000000000e+01
2871 1.600000000000000000e+01 4.100000000000000000e+01
2872 1.800000000000000000e+01 3.800000000000000000e+01
2873 2.400000000000000000e+01 4.200000000000000000e+01
2874 2.400000000000000000e+01 4.600000000000000000e+01
2875 2.300000000000000000e+01 4.100000000000000000e+01
2876 2.100000000000000000e+01 4.100000000000000000e+01
2877 2.200000000000000000e+01 4.100000000000000000e+01
2878 1.700000000000000000e+01 4.200000000000000000e+01
2879 2.200000000000000000e+01 4.200000000000000000e+01
2880 2.300000000000000000e+01 3.300000000000000000e+01
2881 2.300000000000000000e+01 3.900000000000000000e+01
2882 1.400000000000000000e+01 3.700000000000000000e+01
2883 1.200000000000000000e+01 3.300000000000000000e+01
2884 2.000000000000000000e+01 3.200000000000000000e+01
2885 2.600000000000000000e+01 3.300000000000000000e+01
2886 2.400000000000000000e+01 3.800000000000000000e+01
2887 2.000000000000000000e+01 4.000000000000000000e+01
2888 1.900000000000000000e+01 3.700000000000000000e+01
2889 2.600000000000000000e+01 3.300000000000000000e+01
2890 2.200000000000000000e+01 3.800000000000000000e+01
2891 2.100000000000000000e+01 3.600000000000000000e+01
2892 2.200000000000000000e+01 3.400000000000000000e+01
2893 2.600000000000000000e+01 3.700000000000000000e+01
2894 1.900000000000000000e+01 4.500000000000000000e+01
2895 2.100000000000000000e+01 3.800000000000000000e+01
2896 2.500000000000000000e+01 4.300000000000000000e+01
2897 2.500000000000000000e+01 4.000000000000000000e+01
2898 2.200000000000000000e+01 4.400000000000000000e+01
2899 2.300000000000000000e+01 4.600000000000000000e+01
2900 1.900000000000000000e+01 4.200000000000000000e+01
2901 1.900000000000000000e+01 4.100000000000000000e+01
2902 1.600000000000000000e+01 3.800000000000000000e+01
2903 1.700000000000000000e+01 3.800000000000000000e+01
2904 2.600000000000000000e+01 4.500000000000000000e+01
2905 2.100000000000000000e+01 4.000000000000000000e+01
2906 2.300000000000000000e+01 3.300000000000000000e+01
2907 2.500000000000000000e+01 4.300000000000000000e+01
2908 2.300000000000000000e+01 4.000000000000000000e+01
2909 2.200000000000000000e+01 3.900000000000000000e+01
2910 2.000000000000000000e+01 3.900000000000000000e+01
2911 2.200000000000000000e+01 4.400000000000000000e+01
2912 2.500000000000000000e+01 4.200000000000000000e+01
2913 2.800000000000000000e+01 4.300000000000000000e+01
2914 2.400000000000000000e+01 4.300000000000000000e+01
2915 1.500000000000000000e+01 3.500000000000000000e+01
2916 1.900000000000000000e+01 3.700000000000000000e+01
2917 1.400000000000000000e+01 4.100000000000000000e+01
2918 1.800000000000000000e+01 4.200000000000000000e+01
2919 1.800000000000000000e+01 4.200000000000000000e+01
2920 2.100000000000000000e+01 3.900000000000000000e+01
2921 2.000000000000000000e+01 4.100000000000000000e+01
2922 2.000000000000000000e+01 3.400000000000000000e+01
2923 1.600000000000000000e+01 3.700000000000000000e+01
2924 1.900000000000000000e+01 3.600000000000000000e+01
2925 2.000000000000000000e+01 3.600000000000000000e+01
2926 2.000000000000000000e+01 3.800000000000000000e+01
2927 2.300000000000000000e+01 4.200000000000000000e+01
2928 2.100000000000000000e+01 4.100000000000000000e+01
2929 2.200000000000000000e+01 4.900000000000000000e+01
2930 1.600000000000000000e+01 4.400000000000000000e+01
2931 1.700000000000000000e+01 4.300000000000000000e+01
2932 1.300000000000000000e+01 3.800000000000000000e+01
2933 1.700000000000000000e+01 3.900000000000000000e+01
2934 1.700000000000000000e+01 4.100000000000000000e+01
2935 2.200000000000000000e+01 4.300000000000000000e+01
2936 2.300000000000000000e+01 3.700000000000000000e+01
2937 2.500000000000000000e+01 4.200000000000000000e+01
2938 2.200000000000000000e+01 4.600000000000000000e+01
2939 1.800000000000000000e+01 4.200000000000000000e+01
2940 2.200000000000000000e+01 4.500000000000000000e+01
2941 2.400000000000000000e+01 3.900000000000000000e+01
2942 2.600000000000000000e+01 4.600000000000000000e+01
2943 1.900000000000000000e+01 4.600000000000000000e+01
2944 1.800000000000000000e+01 4.300000000000000000e+01
2945 1.500000000000000000e+01 3.900000000000000000e+01
2946 1.300000000000000000e+01 3.700000000000000000e+01
2947 2.000000000000000000e+01 4.100000000000000000e+01
2948 2.100000000000000000e+01 3.600000000000000000e+01
2949 2.300000000000000000e+01 4.300000000000000000e+01
2950 2.200000000000000000e+01 4.300000000000000000e+01
2951 2.300000000000000000e+01 4.900000000000000000e+01
2952 2.200000000000000000e+01 4.400000000000000000e+01
2953 2.200000000000000000e+01 4.700000000000000000e+01
2954 2.200000000000000000e+01 3.800000000000000000e+01
2955 2.700000000000000000e+01 4.500000000000000000e+01
2956 2.400000000000000000e+01 4.200000000000000000e+01
2957 3.000000000000000000e+01 4.100000000000000000e+01
2958 3.000000000000000000e+01 4.600000000000000000e+01
2959 2.900000000000000000e+01 4.500000000000000000e+01
2960 2.300000000000000000e+01 4.900000000000000000e+01
2961 2.100000000000000000e+01 4.700000000000000000e+01
2962 2.300000000000000000e+01 4.700000000000000000e+01
2963 2.100000000000000000e+01 4.400000000000000000e+01
2964 2.100000000000000000e+01 4.100000000000000000e+01
2965 2.100000000000000000e+01 3.400000000000000000e+01
2966 2.200000000000000000e+01 3.700000000000000000e+01
2967 2.100000000000000000e+01 3.500000000000000000e+01
2968 2.400000000000000000e+01 3.000000000000000000e+01
2969 2.300000000000000000e+01 3.300000000000000000e+01
2970 2.900000000000000000e+01 3.900000000000000000e+01
2971 3.100000000000000000e+01 4.200000000000000000e+01
2972 2.100000000000000000e+01 4.700000000000000000e+01
2973 2.100000000000000000e+01 4.100000000000000000e+01
2974 1.600000000000000000e+01 4.100000000000000000e+01
2975 2.000000000000000000e+01 4.300000000000000000e+01
2976 2.300000000000000000e+01 4.100000000000000000e+01
2977 1.700000000000000000e+01 4.300000000000000000e+01
2978 2.100000000000000000e+01 4.600000000000000000e+01
2979 2.200000000000000000e+01 4.700000000000000000e+01
2980 2.300000000000000000e+01 4.900000000000000000e+01
2981 1.900000000000000000e+01 5.100000000000000000e+01
2982 2.400000000000000000e+01 4.900000000000000000e+01
2983 1.900000000000000000e+01 4.400000000000000000e+01
2984 2.600000000000000000e+01 3.800000000000000000e+01
2985 2.300000000000000000e+01 4.600000000000000000e+01
2986 2.200000000000000000e+01 4.000000000000000000e+01
2987 1.800000000000000000e+01 4.100000000000000000e+01
2988 1.200000000000000000e+01 3.700000000000000000e+01
2989 1.400000000000000000e+01 4.100000000000000000e+01
2990 1.700000000000000000e+01 3.800000000000000000e+01
2991 1.800000000000000000e+01 3.900000000000000000e+01
2992 1.800000000000000000e+01 3.800000000000000000e+01
2993 1.400000000000000000e+01 3.100000000000000000e+01
2994 1.300000000000000000e+01 3.600000000000000000e+01
2995 1.900000000000000000e+01 4.100000000000000000e+01
2996 2.000000000000000000e+01 2.900000000000000000e+01
2997 2.500000000000000000e+01 3.900000000000000000e+01
2998 2.200000000000000000e+01 4.100000000000000000e+01
2999 1.900000000000000000e+01 2.900000000000000000e+01
3000 1.300000000000000000e+01 2.600000000000000000e+01
3001 1.700000000000000000e+01 3.300000000000000000e+01
3002 2.200000000000000000e+01 3.600000000000000000e+01
3003 2.300000000000000000e+01 4.300000000000000000e+01
3004 2.700000000000000000e+01 4.000000000000000000e+01
3005 1.900000000000000000e+01 3.800000000000000000e+01
3006 2.000000000000000000e+01 4.500000000000000000e+01
3007 2.200000000000000000e+01 4.000000000000000000e+01
3008 2.500000000000000000e+01 4.300000000000000000e+01
3009 2.400000000000000000e+01 3.500000000000000000e+01
3010 2.600000000000000000e+01 4.000000000000000000e+01
3011 2.400000000000000000e+01 4.100000000000000000e+01
3012 2.800000000000000000e+01 4.200000000000000000e+01
3013 2.900000000000000000e+01 3.900000000000000000e+01
3014 2.600000000000000000e+01 4.000000000000000000e+01
3015 2.400000000000000000e+01 4.000000000000000000e+01
3016 2.100000000000000000e+01 4.300000000000000000e+01
3017 1.400000000000000000e+01 4.100000000000000000e+01
3018 2.200000000000000000e+01 4.300000000000000000e+01
3019 2.700000000000000000e+01 4.200000000000000000e+01
3020 2.600000000000000000e+01 4.200000000000000000e+01
3021 2.200000000000000000e+01 4.600000000000000000e+01
3022 1.900000000000000000e+01 4.000000000000000000e+01
3023 2.000000000000000000e+01 4.200000000000000000e+01
3024 2.800000000000000000e+01 3.700000000000000000e+01
3025 1.900000000000000000e+01 3.500000000000000000e+01
3026 1.700000000000000000e+01 2.900000000000000000e+01
3027 1.800000000000000000e+01 3.200000000000000000e+01
3028 1.700000000000000000e+01 3.600000000000000000e+01
3029 2.100000000000000000e+01 3.300000000000000000e+01
3030 1.800000000000000000e+01 3.100000000000000000e+01
3031 2.000000000000000000e+01 3.300000000000000000e+01
3032 2.400000000000000000e+01 3.900000000000000000e+01
3033 2.200000000000000000e+01 3.100000000000000000e+01
3034 1.600000000000000000e+01 3.800000000000000000e+01
3035 1.900000000000000000e+01 3.600000000000000000e+01
3036 2.000000000000000000e+01 3.300000000000000000e+01
3037 1.800000000000000000e+01 4.100000000000000000e+01
3038 1.900000000000000000e+01 3.500000000000000000e+01
3039 1.800000000000000000e+01 3.200000000000000000e+01
3040 2.400000000000000000e+01 4.200000000000000000e+01
3041 2.500000000000000000e+01 3.600000000000000000e+01
3042 2.600000000000000000e+01 4.100000000000000000e+01
3043 2.600000000000000000e+01 3.800000000000000000e+01
3044 1.800000000000000000e+01 3.700000000000000000e+01
3045 2.400000000000000000e+01 3.500000000000000000e+01
3046 3.100000000000000000e+01 4.100000000000000000e+01
3047 3.100000000000000000e+01 4.400000000000000000e+01
3048 3.200000000000000000e+01 4.200000000000000000e+01
3049 2.800000000000000000e+01 4.000000000000000000e+01
3050 2.700000000000000000e+01 5.300000000000000000e+01
3051 2.900000000000000000e+01 4.800000000000000000e+01
3052 2.600000000000000000e+01 4.500000000000000000e+01
3053 2.500000000000000000e+01 3.600000000000000000e+01
3054 1.700000000000000000e+01 4.200000000000000000e+01
3055 1.900000000000000000e+01 4.300000000000000000e+01
3056 2.400000000000000000e+01 4.100000000000000000e+01
3057 2.000000000000000000e+01 4.000000000000000000e+01
3058 2.300000000000000000e+01 4.600000000000000000e+01
3059 2.700000000000000000e+01 3.900000000000000000e+01
3060 3.200000000000000000e+01 4.600000000000000000e+01
3061 2.700000000000000000e+01 4.600000000000000000e+01
3062 2.100000000000000000e+01 3.900000000000000000e+01
3063 2.600000000000000000e+01 4.600000000000000000e+01
3064 2.600000000000000000e+01 5.000000000000000000e+01
3065 2.700000000000000000e+01 4.900000000000000000e+01
3066 2.400000000000000000e+01 4.400000000000000000e+01
3067 2.500000000000000000e+01 4.800000000000000000e+01
3068 1.800000000000000000e+01 4.400000000000000000e+01
3069 1.800000000000000000e+01 4.700000000000000000e+01
3070 2.200000000000000000e+01 3.900000000000000000e+01
3071 2.700000000000000000e+01 4.200000000000000000e+01
3072 2.500000000000000000e+01 4.300000000000000000e+01
3073 2.300000000000000000e+01 4.400000000000000000e+01
3074 1.700000000000000000e+01 4.600000000000000000e+01
3075 1.700000000000000000e+01 4.200000000000000000e+01
3076 1.900000000000000000e+01 4.100000000000000000e+01
3077 2.000000000000000000e+01 3.600000000000000000e+01
3078 2.700000000000000000e+01 4.600000000000000000e+01
3079 2.700000000000000000e+01 4.300000000000000000e+01
3080 2.100000000000000000e+01 4.600000000000000000e+01
3081 2.100000000000000000e+01 5.100000000000000000e+01
3082 1.900000000000000000e+01 5.200000000000000000e+01
3083 2.300000000000000000e+01 4.900000000000000000e+01
3084 2.700000000000000000e+01 4.400000000000000000e+01
3085 2.600000000000000000e+01 4.700000000000000000e+01
3086 2.300000000000000000e+01 4.700000000000000000e+01
3087 2.300000000000000000e+01 4.400000000000000000e+01
3088 2.100000000000000000e+01 3.900000000000000000e+01
3089 2.200000000000000000e+01 4.300000000000000000e+01
3090 2.000000000000000000e+01 3.300000000000000000e+01
3091 1.900000000000000000e+01 3.300000000000000000e+01
3092 2.200000000000000000e+01 3.300000000000000000e+01
3093 2.600000000000000000e+01 3.600000000000000000e+01
3094 3.200000000000000000e+01 3.200000000000000000e+01
3095 2.400000000000000000e+01 3.700000000000000000e+01
3096 2.600000000000000000e+01 3.900000000000000000e+01
3097 2.100000000000000000e+01 4.200000000000000000e+01
3098 1.900000000000000000e+01 4.000000000000000000e+01
3099 2.200000000000000000e+01 4.200000000000000000e+01
3100 2.000000000000000000e+01 4.100000000000000000e+01
3101 1.600000000000000000e+01 4.400000000000000000e+01
3102 2.200000000000000000e+01 3.800000000000000000e+01
3103 1.900000000000000000e+01 4.300000000000000000e+01
3104 1.900000000000000000e+01 4.300000000000000000e+01
3105 1.800000000000000000e+01 4.000000000000000000e+01
3106 1.800000000000000000e+01 3.900000000000000000e+01
3107 1.400000000000000000e+01 3.500000000000000000e+01
3108 1.800000000000000000e+01 3.900000000000000000e+01
3109 2.300000000000000000e+01 4.400000000000000000e+01
3110 2.300000000000000000e+01 3.900000000000000000e+01
3111 2.600000000000000000e+01 4.100000000000000000e+01
3112 1.900000000000000000e+01 3.500000000000000000e+01
3113 1.700000000000000000e+01 4.000000000000000000e+01
3114 2.000000000000000000e+01 3.500000000000000000e+01
3115 1.900000000000000000e+01 3.900000000000000000e+01
3116 2.100000000000000000e+01 3.600000000000000000e+01
3117 2.400000000000000000e+01 4.500000000000000000e+01
3118 2.700000000000000000e+01 4.400000000000000000e+01
3119 2.000000000000000000e+01 3.500000000000000000e+01
3120 2.000000000000000000e+01 3.900000000000000000e+01
3121 1.900000000000000000e+01 3.600000000000000000e+01
3122 1.600000000000000000e+01 4.100000000000000000e+01
3123 1.600000000000000000e+01 4.500000000000000000e+01
3124 2.200000000000000000e+01 3.900000000000000000e+01
3125 2.000000000000000000e+01 4.500000000000000000e+01
3126 1.900000000000000000e+01 3.900000000000000000e+01
3127 1.700000000000000000e+01 3.600000000000000000e+01
3128 1.700000000000000000e+01 4.000000000000000000e+01
3129 1.600000000000000000e+01 3.700000000000000000e+01
3130 2.100000000000000000e+01 4.200000000000000000e+01
3131 2.400000000000000000e+01 3.900000000000000000e+01
3132 2.700000000000000000e+01 4.700000000000000000e+01
3133 2.900000000000000000e+01 4.600000000000000000e+01
3134 2.000000000000000000e+01 4.700000000000000000e+01
3135 1.700000000000000000e+01 4.300000000000000000e+01
3136 2.000000000000000000e+01 4.000000000000000000e+01
3137 2.700000000000000000e+01 4.400000000000000000e+01
3138 2.400000000000000000e+01 4.100000000000000000e+01
3139 2.100000000000000000e+01 4.700000000000000000e+01
3140 2.700000000000000000e+01 4.800000000000000000e+01
3141 2.200000000000000000e+01 4.000000000000000000e+01
3142 1.900000000000000000e+01 4.700000000000000000e+01
3143 2.000000000000000000e+01 4.700000000000000000e+01
3144 1.800000000000000000e+01 4.700000000000000000e+01
3145 2.100000000000000000e+01 4.700000000000000000e+01
3146 1.900000000000000000e+01 4.300000000000000000e+01
3147 2.400000000000000000e+01 4.400000000000000000e+01
3148 2.000000000000000000e+01 3.800000000000000000e+01
3149 2.100000000000000000e+01 4.400000000000000000e+01
3150 2.600000000000000000e+01 4.300000000000000000e+01
3151 3.000000000000000000e+01 4.400000000000000000e+01
3152 2.700000000000000000e+01 4.600000000000000000e+01
3153 1.900000000000000000e+01 4.400000000000000000e+01
3154 2.400000000000000000e+01 3.800000000000000000e+01
3155 2.600000000000000000e+01 3.900000000000000000e+01
3156 2.100000000000000000e+01 4.300000000000000000e+01
3157 2.000000000000000000e+01 3.700000000000000000e+01
3158 2.400000000000000000e+01 3.800000000000000000e+01
3159 2.300000000000000000e+01 3.200000000000000000e+01
3160 2.000000000000000000e+01 4.400000000000000000e+01
3161 2.400000000000000000e+01 3.600000000000000000e+01
3162 1.700000000000000000e+01 4.200000000000000000e+01
3163 2.100000000000000000e+01 4.100000000000000000e+01
3164 2.500000000000000000e+01 3.900000000000000000e+01
3165 1.700000000000000000e+01 3.900000000000000000e+01
3166 2.700000000000000000e+01 3.700000000000000000e+01
3167 2.300000000000000000e+01 3.500000000000000000e+01
3168 2.400000000000000000e+01 4.100000000000000000e+01
3169 2.000000000000000000e+01 4.100000000000000000e+01
3170 1.700000000000000000e+01 4.300000000000000000e+01
3171 1.900000000000000000e+01 4.300000000000000000e+01
3172 2.000000000000000000e+01 4.200000000000000000e+01
3173 1.700000000000000000e+01 3.400000000000000000e+01
3174 1.300000000000000000e+01 3.500000000000000000e+01
3175 1.700000000000000000e+01 3.100000000000000000e+01
3176 2.000000000000000000e+01 3.000000000000000000e+01
3177 2.000000000000000000e+01 3.900000000000000000e+01
3178 2.100000000000000000e+01 2.800000000000000000e+01
3179 2.500000000000000000e+01 3.600000000000000000e+01
3180 2.600000000000000000e+01 4.000000000000000000e+01
3181 2.300000000000000000e+01 3.500000000000000000e+01
3182 2.400000000000000000e+01 4.100000000000000000e+01
3183 2.300000000000000000e+01 3.700000000000000000e+01
3184 2.300000000000000000e+01 4.700000000000000000e+01
3185 2.400000000000000000e+01 4.000000000000000000e+01
3186 2.200000000000000000e+01 4.300000000000000000e+01
3187 1.900000000000000000e+01 4.100000000000000000e+01
3188 1.800000000000000000e+01 4.100000000000000000e+01
3189 2.000000000000000000e+01 4.400000000000000000e+01
3190 2.100000000000000000e+01 3.800000000000000000e+01
3191 2.300000000000000000e+01 4.200000000000000000e+01
3192 2.500000000000000000e+01 3.900000000000000000e+01
3193 2.200000000000000000e+01 4.000000000000000000e+01
3194 2.000000000000000000e+01 4.500000000000000000e+01
3195 2.400000000000000000e+01 4.300000000000000000e+01
3196 2.200000000000000000e+01 4.500000000000000000e+01
3197 1.900000000000000000e+01 4.300000000000000000e+01
3198 1.600000000000000000e+01 3.700000000000000000e+01
3199 1.800000000000000000e+01 4.100000000000000000e+01
3200 1.600000000000000000e+01 3.400000000000000000e+01
3201 1.800000000000000000e+01 3.700000000000000000e+01
3202 1.400000000000000000e+01 3.800000000000000000e+01
3203 1.700000000000000000e+01 4.000000000000000000e+01
3204 1.900000000000000000e+01 3.500000000000000000e+01
3205 2.100000000000000000e+01 3.300000000000000000e+01
3206 1.900000000000000000e+01 3.800000000000000000e+01
3207 1.800000000000000000e+01 3.800000000000000000e+01
3208 2.200000000000000000e+01 4.000000000000000000e+01
3209 1.700000000000000000e+01 4.100000000000000000e+01
3210 2.000000000000000000e+01 3.700000000000000000e+01
3211 1.700000000000000000e+01 3.900000000000000000e+01
3212 2.400000000000000000e+01 3.300000000000000000e+01
3213 1.900000000000000000e+01 3.900000000000000000e+01
3214 2.100000000000000000e+01 3.500000000000000000e+01
3215 2.000000000000000000e+01 4.200000000000000000e+01
3216 1.800000000000000000e+01 3.800000000000000000e+01
3217 1.600000000000000000e+01 3.900000000000000000e+01
3218 1.500000000000000000e+01 4.300000000000000000e+01
3219 2.800000000000000000e+01 3.700000000000000000e+01
3220 2.000000000000000000e+01 4.200000000000000000e+01
3221 1.700000000000000000e+01 3.600000000000000000e+01
3222 2.300000000000000000e+01 3.600000000000000000e+01
3223 2.400000000000000000e+01 3.400000000000000000e+01
3224 2.000000000000000000e+01 3.200000000000000000e+01
3225 2.300000000000000000e+01 3.400000000000000000e+01
3226 2.600000000000000000e+01 4.500000000000000000e+01
3227 1.700000000000000000e+01 4.300000000000000000e+01
3228 2.300000000000000000e+01 4.000000000000000000e+01
3229 3.100000000000000000e+01 4.800000000000000000e+01
3230 2.100000000000000000e+01 4.800000000000000000e+01
3231 2.300000000000000000e+01 4.100000000000000000e+01
3232 1.800000000000000000e+01 3.900000000000000000e+01
3233 2.300000000000000000e+01 4.000000000000000000e+01
3234 2.100000000000000000e+01 3.900000000000000000e+01
3235 2.600000000000000000e+01 4.200000000000000000e+01
3236 2.200000000000000000e+01 3.800000000000000000e+01
3237 2.300000000000000000e+01 4.400000000000000000e+01
3238 2.200000000000000000e+01 4.200000000000000000e+01
3239 1.700000000000000000e+01 3.900000000000000000e+01
3240 1.800000000000000000e+01 3.900000000000000000e+01
3241 1.500000000000000000e+01 4.800000000000000000e+01
3242 1.600000000000000000e+01 4.900000000000000000e+01
3243 1.800000000000000000e+01 4.600000000000000000e+01
3244 1.400000000000000000e+01 3.800000000000000000e+01
3245 1.800000000000000000e+01 3.900000000000000000e+01
3246 1.300000000000000000e+01 4.000000000000000000e+01
3247 2.300000000000000000e+01 3.700000000000000000e+01
3248 2.300000000000000000e+01 4.000000000000000000e+01
3249 2.300000000000000000e+01 4.000000000000000000e+01
3250 2.200000000000000000e+01 4.700000000000000000e+01
3251 2.400000000000000000e+01 4.300000000000000000e+01
3252 1.900000000000000000e+01 3.900000000000000000e+01
3253 2.200000000000000000e+01 3.800000000000000000e+01
3254 1.800000000000000000e+01 4.400000000000000000e+01
3255 1.900000000000000000e+01 4.300000000000000000e+01
3256 1.800000000000000000e+01 3.400000000000000000e+01
3257 1.800000000000000000e+01 3.600000000000000000e+01
3258 1.700000000000000000e+01 4.000000000000000000e+01
3259 2.200000000000000000e+01 4.000000000000000000e+01
3260 2.400000000000000000e+01 3.500000000000000000e+01
3261 2.800000000000000000e+01 4.000000000000000000e+01
3262 1.900000000000000000e+01 4.700000000000000000e+01
3263 1.600000000000000000e+01 4.000000000000000000e+01
3264 2.100000000000000000e+01 3.900000000000000000e+01
3265 2.300000000000000000e+01 4.100000000000000000e+01
3266 2.400000000000000000e+01 4.100000000000000000e+01
3267 2.100000000000000000e+01 4.400000000000000000e+01
3268 2.200000000000000000e+01 4.100000000000000000e+01
3269 2.300000000000000000e+01 3.600000000000000000e+01
3270 2.200000000000000000e+01 4.300000000000000000e+01
3271 2.000000000000000000e+01 4.200000000000000000e+01
3272 1.700000000000000000e+01 4.500000000000000000e+01
3273 1.700000000000000000e+01 3.800000000000000000e+01
3274 1.000000000000000000e+01 3.600000000000000000e+01
3275 1.700000000000000000e+01 3.300000000000000000e+01
3276 1.400000000000000000e+01 3.900000000000000000e+01
3277 2.000000000000000000e+01 4.200000000000000000e+01
3278 1.700000000000000000e+01 3.400000000000000000e+01
3279 1.400000000000000000e+01 3.900000000000000000e+01
3280 1.700000000000000000e+01 3.700000000000000000e+01
3281 2.800000000000000000e+01 3.500000000000000000e+01
3282 2.400000000000000000e+01 4.200000000000000000e+01
3283 2.400000000000000000e+01 4.300000000000000000e+01
3284 2.900000000000000000e+01 4.100000000000000000e+01
3285 2.500000000000000000e+01 3.900000000000000000e+01
3286 2.300000000000000000e+01 4.300000000000000000e+01
3287 2.000000000000000000e+01 4.000000000000000000e+01
3288 1.800000000000000000e+01 4.200000000000000000e+01
3289 1.700000000000000000e+01 4.500000000000000000e+01
3290 2.000000000000000000e+01 3.700000000000000000e+01
3291 1.900000000000000000e+01 3.600000000000000000e+01
3292 1.500000000000000000e+01 3.800000000000000000e+01
3293 1.500000000000000000e+01 3.100000000000000000e+01
3294 1.200000000000000000e+01 3.400000000000000000e+01
3295 1.800000000000000000e+01 3.400000000000000000e+01
3296 1.800000000000000000e+01 3.400000000000000000e+01
3297 1.400000000000000000e+01 3.500000000000000000e+01
3298 1.800000000000000000e+01 3.600000000000000000e+01
3299 1.500000000000000000e+01 3.800000000000000000e+01
3300 1.800000000000000000e+01 3.700000000000000000e+01
3301 1.400000000000000000e+01 4.200000000000000000e+01
3302 1.600000000000000000e+01 3.600000000000000000e+01
3303 1.900000000000000000e+01 3.300000000000000000e+01
3304 1.800000000000000000e+01 3.400000000000000000e+01
3305 1.800000000000000000e+01 3.200000000000000000e+01
3306 1.800000000000000000e+01 3.400000000000000000e+01
3307 2.400000000000000000e+01 3.700000000000000000e+01
3308 2.100000000000000000e+01 3.600000000000000000e+01
3309 2.200000000000000000e+01 3.800000000000000000e+01
3310 2.900000000000000000e+01 3.700000000000000000e+01
3311 2.300000000000000000e+01 3.900000000000000000e+01
3312 2.700000000000000000e+01 4.800000000000000000e+01
3313 1.700000000000000000e+01 5.100000000000000000e+01
3314 2.000000000000000000e+01 4.600000000000000000e+01
3315 1.900000000000000000e+01 4.200000000000000000e+01
3316 2.000000000000000000e+01 4.100000000000000000e+01
3317 2.600000000000000000e+01 4.000000000000000000e+01
3318 2.600000000000000000e+01 4.300000000000000000e+01
3319 2.400000000000000000e+01 4.200000000000000000e+01
3320 1.900000000000000000e+01 4.400000000000000000e+01
3321 2.400000000000000000e+01 4.200000000000000000e+01
3322 2.000000000000000000e+01 4.200000000000000000e+01
3323 2.400000000000000000e+01 4.200000000000000000e+01
3324 1.900000000000000000e+01 3.700000000000000000e+01
3325 2.300000000000000000e+01 3.400000000000000000e+01
3326 2.200000000000000000e+01 3.400000000000000000e+01
3327 1.900000000000000000e+01 3.900000000000000000e+01
3328 1.600000000000000000e+01 3.800000000000000000e+01
3329 1.600000000000000000e+01 3.900000000000000000e+01
3330 1.200000000000000000e+01 3.500000000000000000e+01
3331 2.300000000000000000e+01 4.000000000000000000e+01
3332 2.500000000000000000e+01 4.400000000000000000e+01
3333 1.900000000000000000e+01 4.300000000000000000e+01
3334 1.900000000000000000e+01 4.000000000000000000e+01
3335 3.000000000000000000e+01 3.900000000000000000e+01
3336 2.700000000000000000e+01 5.100000000000000000e+01
3337 2.500000000000000000e+01 4.700000000000000000e+01
3338 2.500000000000000000e+01 3.700000000000000000e+01
3339 2.100000000000000000e+01 3.900000000000000000e+01
3340 2.300000000000000000e+01 3.800000000000000000e+01
3341 1.800000000000000000e+01 4.200000000000000000e+01
3342 1.700000000000000000e+01 4.400000000000000000e+01
3343 2.100000000000000000e+01 4.400000000000000000e+01
3344 2.100000000000000000e+01 4.500000000000000000e+01
3345 2.400000000000000000e+01 4.300000000000000000e+01
3346 2.000000000000000000e+01 4.100000000000000000e+01
3347 2.200000000000000000e+01 4.300000000000000000e+01
3348 2.800000000000000000e+01 4.500000000000000000e+01
3349 2.500000000000000000e+01 4.300000000000000000e+01
3350 2.400000000000000000e+01 4.000000000000000000e+01
3351 2.200000000000000000e+01 3.700000000000000000e+01
3352 1.700000000000000000e+01 3.800000000000000000e+01
3353 1.600000000000000000e+01 3.800000000000000000e+01
3354 2.000000000000000000e+01 4.000000000000000000e+01
3355 2.400000000000000000e+01 3.800000000000000000e+01
3356 2.200000000000000000e+01 4.100000000000000000e+01
3357 2.000000000000000000e+01 3.700000000000000000e+01
3358 2.200000000000000000e+01 4.000000000000000000e+01
3359 2.300000000000000000e+01 3.700000000000000000e+01
3360 1.700000000000000000e+01 3.700000000000000000e+01
3361 1.900000000000000000e+01 3.700000000000000000e+01
3362 1.800000000000000000e+01 4.100000000000000000e+01
3363 1.900000000000000000e+01 4.300000000000000000e+01
3364 1.200000000000000000e+01 4.100000000000000000e+01
3365 1.100000000000000000e+01 3.700000000000000000e+01
3366 1.800000000000000000e+01 3.700000000000000000e+01
3367 1.700000000000000000e+01 4.500000000000000000e+01
3368 1.900000000000000000e+01 3.900000000000000000e+01
3369 2.000000000000000000e+01 3.900000000000000000e+01
3370 2.900000000000000000e+01 4.200000000000000000e+01
3371 2.300000000000000000e+01 4.500000000000000000e+01
3372 2.800000000000000000e+01 4.200000000000000000e+01
3373 2.000000000000000000e+01 4.600000000000000000e+01
3374 2.500000000000000000e+01 4.000000000000000000e+01
3375 2.500000000000000000e+01 4.200000000000000000e+01
3376 2.700000000000000000e+01 4.100000000000000000e+01
3377 2.000000000000000000e+01 4.200000000000000000e+01
3378 2.600000000000000000e+01 4.900000000000000000e+01
3379 2.700000000000000000e+01 4.300000000000000000e+01
3380 3.400000000000000000e+01 4.300000000000000000e+01
3381 2.400000000000000000e+01 4.600000000000000000e+01
3382 1.900000000000000000e+01 4.800000000000000000e+01
3383 2.400000000000000000e+01 4.000000000000000000e+01
3384 2.500000000000000000e+01 4.400000000000000000e+01
3385 1.900000000000000000e+01 5.200000000000000000e+01
3386 2.400000000000000000e+01 5.000000000000000000e+01
3387 2.000000000000000000e+01 4.500000000000000000e+01
3388 2.300000000000000000e+01 4.900000000000000000e+01
3389 3.000000000000000000e+01 4.600000000000000000e+01
3390 2.900000000000000000e+01 5.000000000000000000e+01
3391 2.200000000000000000e+01 5.000000000000000000e+01
3392 2.600000000000000000e+01 4.700000000000000000e+01
3393 2.000000000000000000e+01 4.200000000000000000e+01
3394 2.200000000000000000e+01 4.300000000000000000e+01
3395 2.200000000000000000e+01 3.500000000000000000e+01
3396 2.700000000000000000e+01 3.800000000000000000e+01
3397 1.700000000000000000e+01 4.400000000000000000e+01
3398 2.300000000000000000e+01 4.200000000000000000e+01
3399 2.000000000000000000e+01 4.200000000000000000e+01
3400 1.800000000000000000e+01 3.900000000000000000e+01
3401 2.400000000000000000e+01 3.800000000000000000e+01
3402 2.800000000000000000e+01 4.200000000000000000e+01
3403 2.400000000000000000e+01 4.500000000000000000e+01
3404 2.400000000000000000e+01 4.100000000000000000e+01
3405 1.900000000000000000e+01 4.400000000000000000e+01
3406 2.000000000000000000e+01 4.600000000000000000e+01
3407 1.400000000000000000e+01 4.000000000000000000e+01
3408 1.400000000000000000e+01 3.100000000000000000e+01
3409 2.000000000000000000e+01 3.600000000000000000e+01
3410 1.300000000000000000e+01 3.700000000000000000e+01
3411 1.700000000000000000e+01 2.700000000000000000e+01
3412 1.800000000000000000e+01 3.600000000000000000e+01
3413 1.800000000000000000e+01 3.200000000000000000e+01
3414 2.100000000000000000e+01 3.600000000000000000e+01
3415 2.600000000000000000e+01 3.200000000000000000e+01
3416 2.500000000000000000e+01 3.200000000000000000e+01
3417 2.200000000000000000e+01 3.900000000000000000e+01
3418 2.100000000000000000e+01 4.000000000000000000e+01
3419 2.100000000000000000e+01 4.400000000000000000e+01
3420 2.200000000000000000e+01 3.800000000000000000e+01
3421 1.800000000000000000e+01 4.100000000000000000e+01
3422 2.100000000000000000e+01 4.400000000000000000e+01
3423 2.500000000000000000e+01 4.300000000000000000e+01
3424 2.900000000000000000e+01 4.600000000000000000e+01
3425 2.700000000000000000e+01 4.300000000000000000e+01
3426 2.400000000000000000e+01 4.300000000000000000e+01
3427 2.400000000000000000e+01 4.400000000000000000e+01
3428 2.600000000000000000e+01 4.600000000000000000e+01
3429 3.100000000000000000e+01 4.900000000000000000e+01
3430 2.900000000000000000e+01 4.500000000000000000e+01
3431 2.800000000000000000e+01 4.600000000000000000e+01
3432 2.800000000000000000e+01 4.400000000000000000e+01
3433 3.100000000000000000e+01 4.500000000000000000e+01
3434 2.800000000000000000e+01 4.600000000000000000e+01
3435 2.700000000000000000e+01 4.600000000000000000e+01
3436 2.700000000000000000e+01 4.800000000000000000e+01
3437 2.100000000000000000e+01 4.600000000000000000e+01
3438 1.700000000000000000e+01 4.900000000000000000e+01
3439 2.300000000000000000e+01 4.000000000000000000e+01
3440 2.100000000000000000e+01 4.800000000000000000e+01
3441 2.100000000000000000e+01 4.700000000000000000e+01
3442 2.000000000000000000e+01 4.300000000000000000e+01
3443 1.900000000000000000e+01 4.500000000000000000e+01
3444 2.300000000000000000e+01 4.700000000000000000e+01
3445 2.200000000000000000e+01 4.500000000000000000e+01
3446 1.700000000000000000e+01 4.400000000000000000e+01
3447 1.500000000000000000e+01 3.600000000000000000e+01
3448 1.500000000000000000e+01 4.200000000000000000e+01
3449 1.700000000000000000e+01 4.100000000000000000e+01
3450 1.600000000000000000e+01 4.000000000000000000e+01
3451 2.100000000000000000e+01 4.100000000000000000e+01
3452 1.900000000000000000e+01 3.800000000000000000e+01
3453 2.400000000000000000e+01 4.300000000000000000e+01
3454 2.500000000000000000e+01 3.800000000000000000e+01
3455 2.700000000000000000e+01 3.900000000000000000e+01
3456 2.500000000000000000e+01 4.200000000000000000e+01
3457 2.800000000000000000e+01 3.500000000000000000e+01
3458 2.500000000000000000e+01 4.700000000000000000e+01
3459 2.200000000000000000e+01 5.000000000000000000e+01
3460 2.500000000000000000e+01 4.200000000000000000e+01
3461 2.500000000000000000e+01 4.800000000000000000e+01
3462 2.800000000000000000e+01 4.900000000000000000e+01
3463 1.900000000000000000e+01 4.900000000000000000e+01
3464 1.400000000000000000e+01 4.600000000000000000e+01
3465 1.600000000000000000e+01 4.600000000000000000e+01
3466 1.800000000000000000e+01 3.700000000000000000e+01
3467 1.300000000000000000e+01 4.000000000000000000e+01
3468 1.600000000000000000e+01 4.000000000000000000e+01
3469 2.000000000000000000e+01 4.000000000000000000e+01
3470 2.000000000000000000e+01 4.600000000000000000e+01
3471 2.600000000000000000e+01 4.700000000000000000e+01
3472 2.200000000000000000e+01 4.300000000000000000e+01
3473 2.000000000000000000e+01 5.100000000000000000e+01
3474 1.800000000000000000e+01 4.300000000000000000e+01
3475 2.500000000000000000e+01 4.600000000000000000e+01
3476 2.100000000000000000e+01 4.200000000000000000e+01
3477 1.600000000000000000e+01 4.300000000000000000e+01
3478 2.000000000000000000e+01 3.900000000000000000e+01
3479 2.200000000000000000e+01 4.500000000000000000e+01
3480 2.500000000000000000e+01 4.200000000000000000e+01
3481 2.400000000000000000e+01 4.900000000000000000e+01
3482 1.900000000000000000e+01 4.300000000000000000e+01
3483 2.800000000000000000e+01 4.100000000000000000e+01
3484 2.300000000000000000e+01 4.600000000000000000e+01
3485 2.700000000000000000e+01 5.000000000000000000e+01
3486 2.700000000000000000e+01 4.900000000000000000e+01
3487 2.600000000000000000e+01 4.500000000000000000e+01
3488 3.000000000000000000e+01 4.500000000000000000e+01
3489 2.600000000000000000e+01 4.900000000000000000e+01
3490 2.700000000000000000e+01 5.000000000000000000e+01
3491 1.900000000000000000e+01 4.800000000000000000e+01
3492 1.800000000000000000e+01 4.900000000000000000e+01
3493 1.700000000000000000e+01 4.400000000000000000e+01
3494 2.100000000000000000e+01 4.400000000000000000e+01
3495 2.000000000000000000e+01 4.100000000000000000e+01
3496 2.400000000000000000e+01 3.900000000000000000e+01
3497 1.800000000000000000e+01 4.000000000000000000e+01
3498 2.200000000000000000e+01 3.400000000000000000e+01
3499 1.600000000000000000e+01 4.100000000000000000e+01
3500 1.600000000000000000e+01 3.800000000000000000e+01
3501 2.100000000000000000e+01 4.300000000000000000e+01
3502 2.000000000000000000e+01 3.800000000000000000e+01
3503 2.600000000000000000e+01 4.200000000000000000e+01
3504 2.500000000000000000e+01 5.200000000000000000e+01
3505 2.700000000000000000e+01 3.900000000000000000e+01
3506 2.600000000000000000e+01 5.300000000000000000e+01
3507 2.000000000000000000e+01 4.900000000000000000e+01
3508 1.900000000000000000e+01 5.000000000000000000e+01
3509 2.300000000000000000e+01 5.200000000000000000e+01
3510 2.300000000000000000e+01 5.000000000000000000e+01
3511 2.600000000000000000e+01 4.300000000000000000e+01
3512 2.400000000000000000e+01 4.600000000000000000e+01
3513 2.800000000000000000e+01 4.900000000000000000e+01
3514 2.800000000000000000e+01 4.900000000000000000e+01
3515 2.500000000000000000e+01 4.100000000000000000e+01
3516 2.700000000000000000e+01 4.800000000000000000e+01
3517 2.200000000000000000e+01 5.200000000000000000e+01
3518 2.000000000000000000e+01 4.800000000000000000e+01
3519 2.300000000000000000e+01 4.800000000000000000e+01
3520 2.200000000000000000e+01 5.000000000000000000e+01
3521 2.500000000000000000e+01 5.200000000000000000e+01
3522 2.200000000000000000e+01 5.000000000000000000e+01
3523 2.200000000000000000e+01 4.800000000000000000e+01
3524 2.600000000000000000e+01 5.200000000000000000e+01
3525 2.300000000000000000e+01 5.500000000000000000e+01
3526 1.900000000000000000e+01 4.400000000000000000e+01
3527 2.100000000000000000e+01 4.000000000000000000e+01
3528 2.700000000000000000e+01 4.100000000000000000e+01
3529 2.200000000000000000e+01 3.400000000000000000e+01
3530 2.000000000000000000e+01 4.600000000000000000e+01
3531 1.900000000000000000e+01 4.900000000000000000e+01
3532 1.700000000000000000e+01 4.300000000000000000e+01
3533 2.000000000000000000e+01 4.500000000000000000e+01
3534 2.000000000000000000e+01 4.100000000000000000e+01
3535 2.000000000000000000e+01 4.300000000000000000e+01
3536 2.100000000000000000e+01 4.400000000000000000e+01
3537 1.900000000000000000e+01 4.100000000000000000e+01
3538 1.100000000000000000e+01 4.200000000000000000e+01
3539 2.300000000000000000e+01 3.700000000000000000e+01
3540 2.200000000000000000e+01 3.400000000000000000e+01
3541 2.300000000000000000e+01 3.200000000000000000e+01
3542 2.300000000000000000e+01 3.400000000000000000e+01
3543 2.100000000000000000e+01 3.700000000000000000e+01
3544 1.600000000000000000e+01 4.000000000000000000e+01
3545 1.200000000000000000e+01 3.500000000000000000e+01
3546 2.000000000000000000e+01 3.700000000000000000e+01
3547 1.800000000000000000e+01 3.500000000000000000e+01
3548 2.000000000000000000e+01 3.000000000000000000e+01
3549 2.400000000000000000e+01 3.200000000000000000e+01
3550 2.500000000000000000e+01 4.100000000000000000e+01
3551 2.700000000000000000e+01 3.900000000000000000e+01
3552 2.000000000000000000e+01 3.700000000000000000e+01
3553 1.300000000000000000e+01 3.200000000000000000e+01
3554 1.500000000000000000e+01 3.000000000000000000e+01
3555 1.900000000000000000e+01 3.100000000000000000e+01
3556 1.900000000000000000e+01 3.000000000000000000e+01
3557 2.400000000000000000e+01 3.700000000000000000e+01
3558 1.800000000000000000e+01 3.600000000000000000e+01
3559 1.800000000000000000e+01 3.500000000000000000e+01
3560 1.900000000000000000e+01 3.700000000000000000e+01
3561 2.300000000000000000e+01 3.900000000000000000e+01
3562 2.000000000000000000e+01 4.200000000000000000e+01
3563 2.000000000000000000e+01 3.800000000000000000e+01
3564 2.200000000000000000e+01 4.100000000000000000e+01
3565 2.400000000000000000e+01 4.200000000000000000e+01
3566 2.100000000000000000e+01 4.100000000000000000e+01
3567 2.600000000000000000e+01 3.400000000000000000e+01
3568 2.200000000000000000e+01 3.900000000000000000e+01
3569 1.800000000000000000e+01 4.100000000000000000e+01
3570 1.600000000000000000e+01 4.100000000000000000e+01
3571 2.300000000000000000e+01 4.000000000000000000e+01
3572 1.700000000000000000e+01 3.900000000000000000e+01
3573 1.300000000000000000e+01 3.700000000000000000e+01
3574 1.800000000000000000e+01 3.900000000000000000e+01
3575 1.800000000000000000e+01 4.300000000000000000e+01
3576 2.200000000000000000e+01 4.000000000000000000e+01
3577 2.900000000000000000e+01 4.500000000000000000e+01
3578 2.600000000000000000e+01 4.000000000000000000e+01
3579 1.900000000000000000e+01 4.300000000000000000e+01
3580 2.500000000000000000e+01 4.400000000000000000e+01
3581 1.600000000000000000e+01 3.600000000000000000e+01
3582 1.800000000000000000e+01 3.500000000000000000e+01
3583 1.800000000000000000e+01 3.800000000000000000e+01
3584 2.300000000000000000e+01 4.000000000000000000e+01
3585 2.600000000000000000e+01 4.100000000000000000e+01
3586 2.600000000000000000e+01 4.100000000000000000e+01
3587 2.300000000000000000e+01 5.400000000000000000e+01
3588 2.500000000000000000e+01 4.700000000000000000e+01
3589 1.900000000000000000e+01 4.800000000000000000e+01
3590 1.400000000000000000e+01 4.500000000000000000e+01
3591 1.900000000000000000e+01 4.300000000000000000e+01
3592 2.000000000000000000e+01 4.000000000000000000e+01
3593 2.000000000000000000e+01 3.800000000000000000e+01
3594 1.800000000000000000e+01 4.000000000000000000e+01
3595 2.300000000000000000e+01 4.100000000000000000e+01
3596 1.900000000000000000e+01 3.300000000000000000e+01
3597 2.300000000000000000e+01 4.300000000000000000e+01
3598 2.700000000000000000e+01 4.200000000000000000e+01
3599 1.800000000000000000e+01 4.000000000000000000e+01
3600 2.100000000000000000e+01 3.600000000000000000e+01
3601 1.800000000000000000e+01 4.100000000000000000e+01
3602 1.400000000000000000e+01 3.700000000000000000e+01
3603 1.800000000000000000e+01 3.700000000000000000e+01
3604 2.000000000000000000e+01 3.700000000000000000e+01
3605 2.200000000000000000e+01 3.800000000000000000e+01
3606 2.100000000000000000e+01 3.800000000000000000e+01
3607 2.300000000000000000e+01 3.400000000000000000e+01
3608 1.900000000000000000e+01 3.300000000000000000e+01
3609 1.300000000000000000e+01 3.200000000000000000e+01
3610 1.300000000000000000e+01 4.400000000000000000e+01
3611 1.200000000000000000e+01 4.200000000000000000e+01
3612 1.600000000000000000e+01 3.700000000000000000e+01
3613 1.600000000000000000e+01 4.300000000000000000e+01
3614 2.000000000000000000e+01 4.600000000000000000e+01
3615 2.000000000000000000e+01 3.800000000000000000e+01
3616 2.300000000000000000e+01 5.000000000000000000e+01
3617 2.200000000000000000e+01 4.900000000000000000e+01
3618 2.300000000000000000e+01 5.200000000000000000e+01
3619 2.600000000000000000e+01 4.900000000000000000e+01
3620 2.700000000000000000e+01 5.000000000000000000e+01
3621 2.600000000000000000e+01 4.900000000000000000e+01
3622 2.000000000000000000e+01 4.200000000000000000e+01
3623 2.200000000000000000e+01 4.400000000000000000e+01
3624 1.800000000000000000e+01 3.900000000000000000e+01
3625 2.000000000000000000e+01 4.000000000000000000e+01
3626 1.800000000000000000e+01 3.900000000000000000e+01
3627 2.100000000000000000e+01 3.500000000000000000e+01
3628 2.400000000000000000e+01 3.900000000000000000e+01
3629 2.500000000000000000e+01 4.200000000000000000e+01
3630 2.800000000000000000e+01 4.300000000000000000e+01
3631 2.000000000000000000e+01 4.400000000000000000e+01
3632 2.500000000000000000e+01 4.800000000000000000e+01
3633 2.000000000000000000e+01 4.200000000000000000e+01
3634 2.100000000000000000e+01 3.300000000000000000e+01
3635 2.000000000000000000e+01 4.300000000000000000e+01
3636 2.000000000000000000e+01 4.500000000000000000e+01
3637 2.300000000000000000e+01 3.900000000000000000e+01
3638 2.100000000000000000e+01 3.900000000000000000e+01
3639 1.600000000000000000e+01 3.700000000000000000e+01
3640 1.800000000000000000e+01 3.500000000000000000e+01
3641 2.500000000000000000e+01 3.900000000000000000e+01
3642 2.900000000000000000e+01 4.400000000000000000e+01
3643 1.700000000000000000e+01 4.100000000000000000e+01
3644 1.600000000000000000e+01 4.200000000000000000e+01
3645 1.800000000000000000e+01 4.200000000000000000e+01
3646 2.200000000000000000e+01 4.300000000000000000e+01
3647 2.500000000000000000e+01 4.700000000000000000e+01
3648 2.400000000000000000e+01 4.700000000000000000e+01
3649 2.400000000000000000e+01 4.600000000000000000e+01
3650 2.700000000000000000e+01 5.100000000000000000e+01
3651 3.200000000000000000e+01 5.100000000000000000e+01
3652 2.900000000000000000e+01 5.400000000000000000e+01
3653 2.100000000000000000e+01 5.400000000000000000e+01
3654 1.800000000000000000e+01 4.200000000000000000e+01
3655 1.700000000000000000e+01 3.900000000000000000e+01
3656 1.900000000000000000e+01 3.800000000000000000e+01
3657 2.000000000000000000e+01 4.000000000000000000e+01
3658 2.000000000000000000e+01 4.400000000000000000e+01
3659 2.100000000000000000e+01 4.000000000000000000e+01
3660 1.600000000000000000e+01 5.000000000000000000e+01
3661 1.900000000000000000e+01 4.700000000000000000e+01
3662 2.100000000000000000e+01 4.100000000000000000e+01
3663 1.800000000000000000e+01 3.700000000000000000e+01
3664 2.200000000000000000e+01 3.100000000000000000e+01
3665 2.700000000000000000e+01 3.900000000000000000e+01
3666 2.300000000000000000e+01 3.900000000000000000e+01
3667 2.400000000000000000e+01 4.100000000000000000e+01
3668 2.600000000000000000e+01 3.200000000000000000e+01
3669 2.600000000000000000e+01 3.400000000000000000e+01
3670 1.800000000000000000e+01 3.500000000000000000e+01
3671 1.900000000000000000e+01 3.200000000000000000e+01
3672 1.800000000000000000e+01 3.000000000000000000e+01
3673 1.500000000000000000e+01 3.900000000000000000e+01
3674 1.500000000000000000e+01 3.600000000000000000e+01
3675 1.800000000000000000e+01 3.000000000000000000e+01
3676 2.100000000000000000e+01 3.000000000000000000e+01
3677 2.100000000000000000e+01 3.300000000000000000e+01
3678 1.700000000000000000e+01 3.700000000000000000e+01
3679 1.800000000000000000e+01 4.300000000000000000e+01
3680 1.600000000000000000e+01 4.100000000000000000e+01
3681 2.100000000000000000e+01 4.300000000000000000e+01
3682 2.100000000000000000e+01 4.100000000000000000e+01
3683 1.700000000000000000e+01 3.900000000000000000e+01
3684 1.700000000000000000e+01 3.700000000000000000e+01
3685 2.500000000000000000e+01 3.200000000000000000e+01
3686 2.800000000000000000e+01 4.100000000000000000e+01
3687 2.300000000000000000e+01 5.200000000000000000e+01
3688 2.300000000000000000e+01 5.100000000000000000e+01
3689 2.100000000000000000e+01 3.900000000000000000e+01
3690 2.400000000000000000e+01 4.300000000000000000e+01
3691 2.500000000000000000e+01 3.900000000000000000e+01
3692 2.700000000000000000e+01 4.800000000000000000e+01
3693 2.500000000000000000e+01 4.400000000000000000e+01
3694 2.600000000000000000e+01 4.400000000000000000e+01
3695 2.100000000000000000e+01 4.400000000000000000e+01
3696 1.900000000000000000e+01 3.900000000000000000e+01
3697 2.300000000000000000e+01 4.400000000000000000e+01
3698 2.000000000000000000e+01 3.800000000000000000e+01
3699 1.500000000000000000e+01 3.700000000000000000e+01
3700 1.800000000000000000e+01 4.000000000000000000e+01
3701 2.000000000000000000e+01 4.100000000000000000e+01
3702 1.400000000000000000e+01 4.000000000000000000e+01
3703 1.100000000000000000e+01 4.100000000000000000e+01
3704 1.700000000000000000e+01 4.000000000000000000e+01
3705 1.800000000000000000e+01 4.000000000000000000e+01
3706 2.000000000000000000e+01 4.100000000000000000e+01
3707 2.000000000000000000e+01 4.300000000000000000e+01
3708 1.800000000000000000e+01 4.000000000000000000e+01
3709 2.000000000000000000e+01 4.000000000000000000e+01
3710 2.200000000000000000e+01 3.800000000000000000e+01
3711 2.100000000000000000e+01 3.300000000000000000e+01
3712 1.900000000000000000e+01 4.500000000000000000e+01
3713 2.200000000000000000e+01 4.700000000000000000e+01
3714 2.300000000000000000e+01 4.300000000000000000e+01
3715 1.900000000000000000e+01 4.300000000000000000e+01
3716 2.400000000000000000e+01 4.000000000000000000e+01
3717 1.600000000000000000e+01 3.800000000000000000e+01
3718 2.400000000000000000e+01 3.800000000000000000e+01
3719 2.500000000000000000e+01 4.500000000000000000e+01
3720 2.000000000000000000e+01 4.100000000000000000e+01
3721 1.900000000000000000e+01 3.900000000000000000e+01
3722 1.000000000000000000e+01 3.400000000000000000e+01
3723 1.300000000000000000e+01 3.000000000000000000e+01
3724 2.100000000000000000e+01 3.400000000000000000e+01
3725 1.900000000000000000e+01 3.800000000000000000e+01
3726 1.900000000000000000e+01 3.900000000000000000e+01
3727 1.500000000000000000e+01 3.400000000000000000e+01
3728 1.500000000000000000e+01 3.300000000000000000e+01
3729 1.700000000000000000e+01 3.500000000000000000e+01
3730 2.200000000000000000e+01 3.500000000000000000e+01
3731 1.500000000000000000e+01 3.300000000000000000e+01
3732 1.800000000000000000e+01 3.500000000000000000e+01
3733 1.500000000000000000e+01 3.300000000000000000e+01
3734 1.800000000000000000e+01 3.300000000000000000e+01
3735 2.400000000000000000e+01 3.700000000000000000e+01
3736 2.200000000000000000e+01 4.300000000000000000e+01
3737 1.600000000000000000e+01 3.700000000000000000e+01
3738 1.600000000000000000e+01 4.100000000000000000e+01
3739 1.700000000000000000e+01 3.100000000000000000e+01
3740 1.200000000000000000e+01 3.700000000000000000e+01
3741 1.300000000000000000e+01 3.800000000000000000e+01
3742 2.000000000000000000e+01 3.600000000000000000e+01
3743 2.100000000000000000e+01 3.500000000000000000e+01
3744 1.800000000000000000e+01 3.000000000000000000e+01
3745 1.700000000000000000e+01 3.300000000000000000e+01
3746 1.800000000000000000e+01 3.700000000000000000e+01
3747 1.900000000000000000e+01 3.300000000000000000e+01
3748 1.600000000000000000e+01 3.600000000000000000e+01
3749 1.900000000000000000e+01 4.100000000000000000e+01
3750 2.200000000000000000e+01 4.200000000000000000e+01
3751 2.200000000000000000e+01 3.900000000000000000e+01
3752 1.900000000000000000e+01 4.300000000000000000e+01
3753 1.800000000000000000e+01 4.000000000000000000e+01
3754 2.400000000000000000e+01 4.200000000000000000e+01
3755 2.600000000000000000e+01 4.500000000000000000e+01
3756 1.800000000000000000e+01 4.900000000000000000e+01
3757 2.200000000000000000e+01 4.400000000000000000e+01
3758 1.900000000000000000e+01 4.400000000000000000e+01
3759 2.300000000000000000e+01 4.400000000000000000e+01
3760 1.500000000000000000e+01 4.200000000000000000e+01
3761 1.800000000000000000e+01 3.400000000000000000e+01
3762 2.000000000000000000e+01 4.100000000000000000e+01
3763 2.300000000000000000e+01 3.900000000000000000e+01
3764 2.200000000000000000e+01 4.400000000000000000e+01
3765 2.300000000000000000e+01 4.500000000000000000e+01
3766 2.700000000000000000e+01 4.500000000000000000e+01
3767 2.000000000000000000e+01 4.100000000000000000e+01
3768 1.700000000000000000e+01 4.100000000000000000e+01
3769 2.000000000000000000e+01 3.900000000000000000e+01
3770 1.900000000000000000e+01 4.100000000000000000e+01
3771 1.400000000000000000e+01 4.500000000000000000e+01
3772 1.400000000000000000e+01 4.100000000000000000e+01
3773 1.600000000000000000e+01 3.400000000000000000e+01
3774 1.900000000000000000e+01 3.500000000000000000e+01
3775 2.000000000000000000e+01 3.300000000000000000e+01
3776 1.600000000000000000e+01 2.900000000000000000e+01
3777 2.200000000000000000e+01 3.400000000000000000e+01
3778 2.000000000000000000e+01 3.300000000000000000e+01
3779 2.100000000000000000e+01 3.300000000000000000e+01
3780 2.000000000000000000e+01 3.200000000000000000e+01
3781 2.000000000000000000e+01 3.500000000000000000e+01
3782 2.100000000000000000e+01 4.000000000000000000e+01
3783 2.500000000000000000e+01 4.400000000000000000e+01
3784 2.100000000000000000e+01 3.500000000000000000e+01
3785 1.700000000000000000e+01 3.700000000000000000e+01
3786 1.800000000000000000e+01 4.000000000000000000e+01
3787 2.000000000000000000e+01 4.300000000000000000e+01
3788 2.100000000000000000e+01 4.000000000000000000e+01
3789 1.500000000000000000e+01 4.300000000000000000e+01
3790 1.200000000000000000e+01 4.200000000000000000e+01
3791 1.300000000000000000e+01 3.500000000000000000e+01
3792 1.700000000000000000e+01 4.200000000000000000e+01
3793 1.800000000000000000e+01 3.100000000000000000e+01
3794 2.000000000000000000e+01 4.000000000000000000e+01
3795 1.700000000000000000e+01 4.400000000000000000e+01
3796 1.900000000000000000e+01 3.700000000000000000e+01
3797 2.000000000000000000e+01 3.600000000000000000e+01
3798 2.000000000000000000e+01 4.100000000000000000e+01
3799 1.400000000000000000e+01 3.500000000000000000e+01
3800 2.000000000000000000e+01 3.900000000000000000e+01
3801 1.600000000000000000e+01 3.400000000000000000e+01
3802 1.800000000000000000e+01 3.600000000000000000e+01
3803 1.700000000000000000e+01 3.200000000000000000e+01
3804 2.200000000000000000e+01 4.000000000000000000e+01
3805 2.000000000000000000e+01 3.600000000000000000e+01
3806 2.300000000000000000e+01 3.800000000000000000e+01
3807 2.000000000000000000e+01 3.800000000000000000e+01
3808 2.100000000000000000e+01 4.000000000000000000e+01
3809 2.400000000000000000e+01 4.100000000000000000e+01
3810 2.200000000000000000e+01 4.200000000000000000e+01
3811 1.300000000000000000e+01 3.400000000000000000e+01
3812 1.700000000000000000e+01 4.200000000000000000e+01
3813 1.900000000000000000e+01 3.600000000000000000e+01
3814 1.600000000000000000e+01 3.400000000000000000e+01
3815 1.500000000000000000e+01 3.800000000000000000e+01
3816 1.800000000000000000e+01 3.700000000000000000e+01
3817 1.500000000000000000e+01 4.000000000000000000e+01
3818 1.900000000000000000e+01 3.600000000000000000e+01
3819 1.800000000000000000e+01 3.700000000000000000e+01
3820 1.700000000000000000e+01 3.900000000000000000e+01
3821 1.600000000000000000e+01 4.000000000000000000e+01
3822 2.100000000000000000e+01 3.900000000000000000e+01
3823 1.800000000000000000e+01 3.900000000000000000e+01
3824 2.100000000000000000e+01 3.200000000000000000e+01
3825 1.600000000000000000e+01 3.500000000000000000e+01
3826 1.500000000000000000e+01 3.900000000000000000e+01
3827 1.400000000000000000e+01 4.000000000000000000e+01
3828 1.900000000000000000e+01 3.900000000000000000e+01
3829 2.400000000000000000e+01 3.800000000000000000e+01
3830 1.600000000000000000e+01 3.900000000000000000e+01
3831 1.800000000000000000e+01 3.900000000000000000e+01
3832 2.300000000000000000e+01 3.700000000000000000e+01
3833 2.200000000000000000e+01 3.500000000000000000e+01
3834 2.100000000000000000e+01 4.100000000000000000e+01
3835 1.700000000000000000e+01 4.000000000000000000e+01
3836 1.700000000000000000e+01 3.800000000000000000e+01
3837 1.400000000000000000e+01 4.100000000000000000e+01
3838 1.900000000000000000e+01 3.700000000000000000e+01
3839 1.900000000000000000e+01 4.200000000000000000e+01
3840 2.300000000000000000e+01 3.900000000000000000e+01
3841 2.200000000000000000e+01 4.200000000000000000e+01
3842 2.200000000000000000e+01 4.200000000000000000e+01
3843 2.300000000000000000e+01 4.300000000000000000e+01
3844 2.400000000000000000e+01 3.900000000000000000e+01
3845 3.000000000000000000e+01 4.300000000000000000e+01
3846 2.800000000000000000e+01 4.300000000000000000e+01
3847 3.100000000000000000e+01 4.400000000000000000e+01
3848 2.600000000000000000e+01 4.400000000000000000e+01
3849 3.200000000000000000e+01 4.300000000000000000e+01
3850 2.800000000000000000e+01 4.000000000000000000e+01
3851 2.300000000000000000e+01 4.800000000000000000e+01
3852 2.800000000000000000e+01 4.000000000000000000e+01
3853 3.100000000000000000e+01 4.000000000000000000e+01
3854 2.600000000000000000e+01 4.400000000000000000e+01
3855 2.100000000000000000e+01 3.900000000000000000e+01
3856 2.200000000000000000e+01 4.600000000000000000e+01
3857 2.000000000000000000e+01 3.700000000000000000e+01
3858 2.100000000000000000e+01 3.900000000000000000e+01
3859 1.700000000000000000e+01 4.000000000000000000e+01
3860 1.900000000000000000e+01 3.300000000000000000e+01
3861 2.000000000000000000e+01 3.200000000000000000e+01
3862 1.500000000000000000e+01 3.600000000000000000e+01
3863 1.700000000000000000e+01 3.400000000000000000e+01
3864 1.900000000000000000e+01 3.300000000000000000e+01
3865 1.600000000000000000e+01 2.700000000000000000e+01
3866 2.200000000000000000e+01 3.300000000000000000e+01
3867 2.100000000000000000e+01 3.600000000000000000e+01
3868 2.300000000000000000e+01 3.400000000000000000e+01
3869 1.800000000000000000e+01 3.000000000000000000e+01
3870 2.300000000000000000e+01 3.900000000000000000e+01
3871 2.300000000000000000e+01 3.200000000000000000e+01
3872 1.800000000000000000e+01 3.400000000000000000e+01
3873 1.500000000000000000e+01 3.700000000000000000e+01
3874 1.400000000000000000e+01 3.600000000000000000e+01
3875 1.500000000000000000e+01 3.200000000000000000e+01
3876 1.500000000000000000e+01 3.200000000000000000e+01
3877 2.400000000000000000e+01 3.000000000000000000e+01
3878 2.200000000000000000e+01 2.700000000000000000e+01
3879 2.000000000000000000e+01 3.100000000000000000e+01
3880 1.900000000000000000e+01 3.800000000000000000e+01
3881 1.600000000000000000e+01 3.300000000000000000e+01
3882 1.700000000000000000e+01 3.100000000000000000e+01
3883 2.200000000000000000e+01 3.200000000000000000e+01
3884 2.000000000000000000e+01 3.400000000000000000e+01
3885 1.400000000000000000e+01 3.600000000000000000e+01
3886 1.800000000000000000e+01 3.600000000000000000e+01
3887 2.200000000000000000e+01 2.800000000000000000e+01
3888 2.100000000000000000e+01 3.900000000000000000e+01
3889 2.500000000000000000e+01 4.400000000000000000e+01
3890 2.700000000000000000e+01 4.600000000000000000e+01
3891 2.100000000000000000e+01 4.400000000000000000e+01
3892 2.100000000000000000e+01 4.500000000000000000e+01
3893 2.500000000000000000e+01 5.100000000000000000e+01
3894 2.200000000000000000e+01 4.700000000000000000e+01
3895 2.100000000000000000e+01 5.400000000000000000e+01
3896 2.500000000000000000e+01 4.600000000000000000e+01
3897 3.000000000000000000e+01 5.000000000000000000e+01
3898 3.100000000000000000e+01 5.000000000000000000e+01
3899 3.300000000000000000e+01 5.200000000000000000e+01
3900 3.200000000000000000e+01 5.400000000000000000e+01
3901 2.600000000000000000e+01 5.500000000000000000e+01
3902 2.300000000000000000e+01 5.200000000000000000e+01
3903 2.200000000000000000e+01 4.800000000000000000e+01
3904 1.800000000000000000e+01 5.000000000000000000e+01
3905 2.300000000000000000e+01 4.600000000000000000e+01
3906 2.400000000000000000e+01 5.300000000000000000e+01
3907 2.500000000000000000e+01 5.100000000000000000e+01
3908 2.600000000000000000e+01 5.100000000000000000e+01
3909 1.600000000000000000e+01 4.200000000000000000e+01
3910 1.400000000000000000e+01 4.500000000000000000e+01
3911 1.800000000000000000e+01 4.800000000000000000e+01
3912 1.900000000000000000e+01 4.200000000000000000e+01
3913 2.300000000000000000e+01 4.500000000000000000e+01
3914 1.700000000000000000e+01 3.700000000000000000e+01
3915 1.800000000000000000e+01 3.600000000000000000e+01
3916 1.700000000000000000e+01 4.300000000000000000e+01
3917 1.500000000000000000e+01 4.000000000000000000e+01
3918 1.600000000000000000e+01 3.900000000000000000e+01
3919 2.500000000000000000e+01 4.000000000000000000e+01
3920 2.500000000000000000e+01 3.500000000000000000e+01
3921 2.100000000000000000e+01 4.100000000000000000e+01
3922 1.800000000000000000e+01 4.300000000000000000e+01
3923 2.000000000000000000e+01 4.200000000000000000e+01
3924 2.200000000000000000e+01 3.800000000000000000e+01
3925 2.600000000000000000e+01 3.900000000000000000e+01
3926 2.700000000000000000e+01 4.100000000000000000e+01
3927 3.200000000000000000e+01 4.500000000000000000e+01
3928 2.700000000000000000e+01 4.500000000000000000e+01
3929 3.100000000000000000e+01 4.600000000000000000e+01
3930 2.900000000000000000e+01 5.200000000000000000e+01
3931 2.700000000000000000e+01 4.900000000000000000e+01
3932 2.000000000000000000e+01 4.500000000000000000e+01
3933 2.300000000000000000e+01 4.600000000000000000e+01
3934 3.000000000000000000e+01 4.700000000000000000e+01
3935 2.300000000000000000e+01 4.700000000000000000e+01
3936 2.500000000000000000e+01 4.800000000000000000e+01
3937 2.500000000000000000e+01 4.200000000000000000e+01
3938 2.300000000000000000e+01 4.200000000000000000e+01
3939 2.300000000000000000e+01 4.500000000000000000e+01
3940 1.400000000000000000e+01 4.400000000000000000e+01
3941 1.200000000000000000e+01 4.300000000000000000e+01
3942 1.500000000000000000e+01 3.900000000000000000e+01
3943 1.400000000000000000e+01 3.800000000000000000e+01
3944 2.000000000000000000e+01 3.600000000000000000e+01
3945 2.000000000000000000e+01 3.500000000000000000e+01
3946 1.500000000000000000e+01 3.700000000000000000e+01
3947 1.800000000000000000e+01 3.500000000000000000e+01
3948 1.600000000000000000e+01 3.700000000000000000e+01
3949 1.800000000000000000e+01 4.400000000000000000e+01
3950 2.200000000000000000e+01 4.800000000000000000e+01
3951 2.000000000000000000e+01 4.300000000000000000e+01
3952 2.300000000000000000e+01 4.500000000000000000e+01
3953 2.500000000000000000e+01 4.500000000000000000e+01
3954 3.000000000000000000e+01 4.800000000000000000e+01
3955 3.000000000000000000e+01 4.800000000000000000e+01
3956 2.900000000000000000e+01 4.900000000000000000e+01
3957 2.600000000000000000e+01 4.800000000000000000e+01
3958 2.200000000000000000e+01 5.100000000000000000e+01
3959 2.000000000000000000e+01 4.800000000000000000e+01
3960 2.400000000000000000e+01 5.000000000000000000e+01
3961 2.200000000000000000e+01 4.500000000000000000e+01
3962 2.700000000000000000e+01 4.900000000000000000e+01
3963 2.200000000000000000e+01 5.000000000000000000e+01
3964 2.400000000000000000e+01 4.300000000000000000e+01
3965 3.200000000000000000e+01 4.400000000000000000e+01
3966 2.200000000000000000e+01 3.600000000000000000e+01
3967 2.400000000000000000e+01 4.200000000000000000e+01
3968 2.000000000000000000e+01 4.600000000000000000e+01
3969 1.900000000000000000e+01 3.700000000000000000e+01
3970 2.000000000000000000e+01 3.700000000000000000e+01
3971 2.000000000000000000e+01 3.500000000000000000e+01
3972 1.700000000000000000e+01 3.400000000000000000e+01
3973 2.000000000000000000e+01 3.500000000000000000e+01
3974 1.700000000000000000e+01 3.100000000000000000e+01
3975 1.800000000000000000e+01 3.400000000000000000e+01
3976 1.700000000000000000e+01 3.700000000000000000e+01
3977 1.400000000000000000e+01 3.800000000000000000e+01
3978 1.800000000000000000e+01 4.000000000000000000e+01
3979 2.000000000000000000e+01 3.900000000000000000e+01
3980 2.000000000000000000e+01 3.900000000000000000e+01
3981 1.300000000000000000e+01 3.700000000000000000e+01
3982 1.800000000000000000e+01 4.200000000000000000e+01
3983 1.900000000000000000e+01 4.200000000000000000e+01
3984 1.700000000000000000e+01 3.700000000000000000e+01
3985 2.100000000000000000e+01 4.100000000000000000e+01
3986 2.400000000000000000e+01 3.800000000000000000e+01
3987 2.000000000000000000e+01 4.200000000000000000e+01
3988 1.700000000000000000e+01 4.100000000000000000e+01
3989 2.400000000000000000e+01 4.200000000000000000e+01
3990 2.200000000000000000e+01 3.900000000000000000e+01
3991 1.800000000000000000e+01 4.100000000000000000e+01
3992 1.800000000000000000e+01 4.400000000000000000e+01
3993 2.100000000000000000e+01 4.200000000000000000e+01
3994 2.200000000000000000e+01 4.200000000000000000e+01
3995 2.000000000000000000e+01 4.400000000000000000e+01
3996 2.200000000000000000e+01 4.200000000000000000e+01
3997 2.200000000000000000e+01 4.600000000000000000e+01
3998 2.400000000000000000e+01 4.600000000000000000e+01
3999 2.500000000000000000e+01 4.600000000000000000e+01
4000 2.400000000000000000e+01 4.500000000000000000e+01
4001 2.800000000000000000e+01 5.200000000000000000e+01
