# Supplementary material for: Stochastic bond dynamics facilitates alignment of malaria parasite at erythrocyte membrane upon invasion
Source: eLife. 2020 May 18;9:e56500. doi: 10.7554/eLife.56500 (PMC7269671; doi:10.7554/eLife.56500)
Supplement: Figure 5—source data 1. [file elife-56500-fig5-data1.zip › Fig5_supplement_a/README]

This folder contains datafile "distance_bonds.dat" which contains the distance between RBC center of mass and parasite's center of mass (first column) and the number of bonds the parasite made with RBC at that instance.

The data is generated using 18 different trajectories and intial part of the trajectory when the parasite trying to make a contact with RBC from the side is ignored.
