# Supplementary material for: Stochastic bond dynamics facilitates alignment of malaria parasite at erythrocyte membrane upon invasion
Source: eLife. 2020 May 18;9:e56500. doi: 10.7554/eLife.56500 (PMC7269671; doi:10.7554/eLife.56500)
Supplement: Figure 5—source data 1. [file elife-56500-fig5-data1.zip › Fig5_supplement_a/distance_bonds.dat]

3.704954 34.000000
3.702003 39.000000
3.701451 39.000000
3.693216 45.000000
3.683165 44.000000
3.651926 39.000000
3.612368 34.000000
3.595191 39.000000
3.600857 45.000000
3.619501 38.000000
3.631718 41.000000
3.628618 42.000000
3.610467 41.000000
3.596155 42.000000
3.586305 41.000000
3.582790 41.000000
3.586582 42.000000
3.601514 40.000000
3.633364 38.000000
3.665814 41.000000
3.682959 38.000000
3.679464 38.000000
3.655626 32.000000
3.632084 41.000000
3.604534 44.000000
3.584435 50.000000
3.561629 48.000000
3.548742 45.000000
3.539017 50.000000
3.535522 45.000000
3.542322 48.000000
3.547956 50.000000
3.525938 46.000000
3.493316 49.000000
3.465573 49.000000
3.459374 45.000000
3.475384 46.000000
3.498603 40.000000
3.528443 47.000000
3.553090 34.000000
3.584268 30.000000
3.603854 29.000000
3.631548 34.000000
3.647484 37.000000
3.643250 32.000000
3.628575 39.000000
3.609732 33.000000
3.605129 32.000000
3.631752 32.000000
3.684390 36.000000
3.718610 32.000000
3.728331 35.000000
3.707736 39.000000
3.673709 38.000000
3.637430 39.000000
3.605116 37.000000
3.573213 34.000000
3.549754 46.000000
3.556326 38.000000
3.582376 40.000000
3.604597 40.000000
3.608537 43.000000
3.589749 43.000000
3.549908 40.000000
3.497397 43.000000
3.452710 46.000000
3.438691 45.000000
3.459045 44.000000
3.472959 49.000000
3.461423 52.000000
3.431820 51.000000
3.397230 53.000000
3.382215 55.000000
3.379607 50.000000
3.375130 50.000000
3.387016 54.000000
3.390157 50.000000
3.393930 52.000000
3.393480 49.000000
3.398883 55.000000
3.403544 48.000000
3.404158 52.000000
3.399547 49.000000
3.384114 48.000000
3.383547 52.000000
3.402109 52.000000
3.411194 54.000000
3.408074 59.000000
3.406729 60.000000
3.405847 48.000000
3.405739 52.000000
3.393230 56.000000
3.379512 53.000000
3.364480 55.000000
3.352984 61.000000
3.335006 57.000000
3.312339 55.000000
3.312540 52.000000
3.324457 52.000000
3.333753 54.000000
3.340453 52.000000
3.336216 49.000000
3.342970 43.000000
3.331704 53.000000
3.319639 53.000000
3.316192 52.000000
3.293286 61.000000
3.261224 43.000000
3.224094 50.000000
3.203917 43.000000
3.184989 51.000000
3.182596 54.000000
3.180235 48.000000
3.199959 47.000000
3.210444 38.000000
3.228983 40.000000
3.237160 40.000000
3.230427 37.000000
3.225235 44.000000
3.222834 43.000000
3.228953 39.000000
3.226267 49.000000
3.196364 51.000000
3.156384 47.000000
3.127657 44.000000
3.125029 41.000000
3.142976 44.000000
3.169242 45.000000
3.200320 37.000000
3.201287 53.000000
3.182730 49.000000
3.142818 45.000000
3.118984 51.000000
3.101540 51.000000
3.092400 51.000000
3.083106 45.000000
3.076483 59.000000
3.066120 47.000000
3.072774 42.000000
3.089294 42.000000
3.098703 45.000000
3.096320 44.000000
3.088372 42.000000
3.060109 47.000000
3.041457 51.000000
3.046424 54.000000
3.055023 45.000000
3.053768 50.000000
3.050065 40.000000
3.042035 47.000000
3.045006 53.000000
3.025752 55.000000
3.004116 60.000000
3.011112 54.000000
3.006038 59.000000
3.001725 61.000000
2.996498 66.000000
3.006459 61.000000
2.990612 64.000000
2.977946 59.000000
2.974589 62.000000
2.952517 68.000000
2.933413 61.000000
2.908419 63.000000
2.908588 63.000000
2.914209 69.000000
2.932366 58.000000
2.942571 57.000000
2.947619 68.000000
2.940743 69.000000
2.925473 61.000000
2.902205 61.000000
2.866218 67.000000
2.819613 68.000000
2.759108 56.000000
2.704693 53.000000
2.673790 62.000000
2.662954 59.000000
2.665803 54.000000
2.684135 54.000000
2.700450 47.000000
2.703470 51.000000
2.710961 64.000000
2.717734 51.000000
2.713034 50.000000
2.695256 56.000000
2.667535 57.000000
2.655674 57.000000
2.656940 55.000000
2.669024 47.000000
2.681791 50.000000
2.705534 56.000000
2.695397 53.000000
2.694415 59.000000
2.697940 54.000000
2.700908 55.000000
2.706647 52.000000
2.704057 59.000000
2.698225 54.000000
2.668394 60.000000
2.639907 62.000000
2.622461 56.000000
2.617813 51.000000
2.618847 48.000000
2.611472 63.000000
2.586876 64.000000
2.583548 57.000000
2.599601 56.000000
2.628564 53.000000
2.649789 56.000000
2.670085 50.000000
2.675990 54.000000
2.670015 54.000000
2.656995 60.000000
2.663061 55.000000
2.657853 59.000000
2.664695 61.000000
2.684405 60.000000
2.692926 60.000000
2.683968 58.000000
2.667948 58.000000
2.636480 66.000000
2.617226 68.000000
2.605226 73.000000
2.600249 72.000000
2.604997 61.000000
2.591978 64.000000
2.575772 65.000000
2.576507 70.000000
2.601210 67.000000
2.613294 58.000000
2.623869 66.000000
2.621007 59.000000
2.629897 57.000000
2.622665 60.000000
2.626311 63.000000
2.637214 59.000000
2.625341 47.000000
2.611691 51.000000
2.612665 62.000000
2.617643 66.000000
2.627972 63.000000
2.639411 62.000000
2.689478 60.000000
2.746820 57.000000
2.762851 55.000000
2.755655 64.000000
2.751545 58.000000
2.763106 52.000000
2.770848 65.000000
2.755520 59.000000
2.719352 62.000000
2.684062 63.000000
2.632889 63.000000
2.611292 60.000000
2.610108 61.000000
2.601067 63.000000
2.575242 68.000000
2.550582 71.000000
2.555040 70.000000
2.565745 62.000000
2.552029 68.000000
2.551032 63.000000
2.566349 58.000000
2.584527 64.000000
2.590922 61.000000
2.603760 56.000000
2.611337 55.000000
2.615573 55.000000
2.610805 51.000000
2.601025 62.000000
2.619751 48.000000
2.644900 53.000000
2.638146 48.000000
2.635062 41.000000
2.622776 49.000000
2.608180 51.000000
2.590846 62.000000
2.574711 52.000000
2.565818 49.000000
2.568857 48.000000
2.574594 58.000000
2.581014 67.000000
2.579836 56.000000
2.571585 60.000000
2.566092 55.000000
2.568457 55.000000
2.574631 47.000000
2.585204 55.000000
2.599418 61.000000
2.605920 61.000000
2.611567 58.000000
2.614091 47.000000
2.607052 55.000000
2.602751 48.000000
2.612743 53.000000
2.629678 46.000000
2.648231 50.000000
2.665974 55.000000
2.699641 51.000000
2.733434 55.000000
2.738929 54.000000
2.735604 52.000000
2.735174 52.000000
2.722678 53.000000
2.700645 47.000000
2.688946 44.000000
2.682800 50.000000
2.662017 47.000000
2.621972 54.000000
2.583753 45.000000
2.544812 51.000000
2.529539 52.000000
2.542879 53.000000
2.533917 63.000000
2.504219 56.000000
2.498447 57.000000
2.499016 59.000000
2.502423 61.000000
2.508964 62.000000
2.516563 66.000000
2.509249 64.000000
2.504111 55.000000
2.507377 61.000000
2.510354 65.000000
2.530523 57.000000
2.540466 58.000000
2.549530 57.000000
2.552623 59.000000
2.552902 60.000000
2.579672 63.000000
2.607605 67.000000
2.616395 72.000000
2.614965 55.000000
2.592053 56.000000
2.557261 59.000000
2.545914 56.000000
2.549590 56.000000
2.546797 55.000000
2.533156 51.000000
2.537335 58.000000
2.548626 60.000000
2.540265 63.000000
2.534153 62.000000
2.522444 61.000000
2.523792 59.000000
2.536397 60.000000
2.551757 52.000000
2.586738 50.000000
2.593459 55.000000
2.589560 56.000000
2.571722 59.000000
2.579323 61.000000
2.584328 59.000000
2.595237 55.000000
2.586495 62.000000
2.572742 61.000000
2.563877 54.000000
2.559031 52.000000
2.567287 50.000000
2.551733 51.000000
2.520687 53.000000
2.513261 62.000000
2.508789 57.000000
2.512078 52.000000
2.524675 54.000000
2.534123 61.000000
2.551895 48.000000
2.560604 54.000000
2.567190 54.000000
2.551945 57.000000
2.546861 54.000000
2.550414 56.000000
2.567419 63.000000
2.571261 65.000000
2.557674 68.000000
2.554357 71.000000
2.569289 56.000000
2.577258 57.000000
2.589261 54.000000
2.594912 64.000000
2.592314 67.000000
2.576651 62.000000
2.561534 57.000000
2.564781 56.000000
2.566184 54.000000
2.574459 65.000000
2.586519 65.000000
2.591741 58.000000
2.594912 57.000000
2.587647 65.000000
2.562252 55.000000
2.537734 55.000000
2.516945 47.000000
2.510503 54.000000
2.517989 62.000000
2.550450 53.000000
2.587404 62.000000
2.615004 61.000000
2.620928 66.000000
2.620662 65.000000
2.619318 60.000000
2.624864 57.000000
2.597470 49.000000
2.570770 48.000000
2.567395 46.000000
2.560676 46.000000
2.532567 54.000000
2.506768 53.000000
2.505562 49.000000
2.525958 53.000000
2.567110 52.000000
2.597017 54.000000
2.623486 54.000000
2.645365 70.000000
2.663908 64.000000
2.651760 55.000000
2.623194 60.000000
2.574487 71.000000
2.532182 65.000000
2.514426 63.000000
2.501407 61.000000
2.486546 64.000000
2.480758 59.000000
2.493297 56.000000
2.507092 61.000000
2.505246 62.000000
2.511014 59.000000
2.529731 49.000000
2.555487 54.000000
2.562582 56.000000
2.569334 52.000000
2.580511 55.000000
2.576772 58.000000
2.578710 56.000000
2.562828 58.000000
2.561029 55.000000
2.575280 57.000000
2.567353 52.000000
2.545141 56.000000
2.547970 54.000000
2.544138 53.000000
2.536428 61.000000
2.520923 61.000000
2.515138 59.000000
2.517440 61.000000
2.522619 66.000000
2.513759 58.000000
2.483135 50.000000
2.477277 60.000000
2.476442 59.000000
2.496701 45.000000
2.520005 50.000000
2.528431 49.000000
2.517467 50.000000
2.520360 60.000000
2.525997 60.000000
2.547967 52.000000
2.558126 57.000000
2.543361 57.000000
2.516624 61.000000
2.485510 57.000000
2.457519 71.000000
2.460941 60.000000
2.446584 58.000000
2.431310 59.000000
2.435208 63.000000
2.455986 67.000000
2.462380 67.000000
2.443092 60.000000
2.412628 62.000000
2.397330 62.000000
2.409000 67.000000
2.420497 60.000000
2.417987 57.000000
2.422901 52.000000
2.442952 55.000000
2.448402 58.000000
2.453835 67.000000
2.458070 60.000000
2.442818 59.000000
2.423194 53.000000
2.426740 61.000000
2.424235 62.000000
2.420899 67.000000
2.405241 63.000000
2.399028 66.000000
2.375464 60.000000
2.335093 65.000000
2.315638 66.000000
2.294137 58.000000
2.269386 62.000000
2.245689 63.000000
2.234788 58.000000
2.248847 64.000000
2.250519 52.000000
2.252862 52.000000
2.260326 48.000000
2.274434 44.000000
2.277772 53.000000
2.287844 64.000000
2.304240 65.000000
2.312663 60.000000
2.332051 48.000000
2.356037 49.000000
2.348583 53.000000
2.338937 58.000000
2.354992 60.000000
2.370478 60.000000
2.397902 46.000000
2.414925 45.000000
2.429389 49.000000
2.452938 45.000000
2.459030 48.000000
2.441164 54.000000
2.422767 48.000000
2.417979 63.000000
2.412218 57.000000
2.406443 59.000000
2.401975 58.000000
2.403604 62.000000
2.403200 62.000000
2.405899 61.000000
2.405051 63.000000
2.392785 56.000000
2.387948 54.000000
2.368244 58.000000
2.361117 64.000000
2.367140 62.000000
2.369680 61.000000
2.356666 60.000000
2.336455 67.000000
2.330918 67.000000
2.351231 60.000000
2.348947 57.000000
2.366800 56.000000
2.383946 59.000000
2.398805 53.000000
2.415143 53.000000
2.423024 53.000000
2.436628 50.000000
2.463692 55.000000
2.492119 57.000000
2.523494 52.000000
2.553177 51.000000
2.570888 46.000000
2.562322 52.000000
2.557808 45.000000
2.556362 49.000000
2.535623 51.000000
2.507367 54.000000
2.480698 57.000000
2.472380 62.000000
2.464971 59.000000
2.472053 57.000000
2.471412 60.000000
2.463843 61.000000
2.455010 53.000000
2.459566 62.000000
2.453394 66.000000
2.422394 69.000000
2.387805 56.000000
2.356179 60.000000
2.341511 74.000000
2.343983 52.000000
2.353460 62.000000
2.364625 58.000000
2.370687 50.000000
2.373738 55.000000
2.386912 51.000000
2.393270 56.000000
2.400074 53.000000
2.420344 47.000000
2.418688 64.000000
2.430066 64.000000
2.448693 60.000000
2.467453 52.000000
2.471620 43.000000
2.468753 52.000000
2.472185 50.000000
2.450420 52.000000
2.451247 55.000000
2.455001 53.000000
2.452912 54.000000
2.461868 44.000000
2.456440 52.000000
2.425517 54.000000
2.399196 53.000000
2.387639 54.000000
2.391907 56.000000
2.403776 62.000000
2.399151 52.000000
2.393665 50.000000
2.401979 59.000000
2.409747 63.000000
2.404294 64.000000
2.404661 55.000000
2.405266 50.000000
2.406247 59.000000
2.420009 67.000000
2.423353 63.000000
2.409108 67.000000
2.379480 64.000000
2.349533 59.000000
2.337460 63.000000
2.330504 68.000000
2.318324 68.000000
2.316656 72.000000
2.317807 59.000000
2.314414 67.000000
2.312274 61.000000
2.320396 69.000000
2.324192 65.000000
2.323946 67.000000
2.320856 69.000000
2.303231 65.000000
2.298267 68.000000
2.294793 59.000000
2.296549 60.000000
2.295800 55.000000
2.327715 60.000000
2.335328 57.000000
2.346603 63.000000
2.374890 54.000000
2.396430 59.000000
2.395952 57.000000
2.364214 61.000000
2.327729 59.000000
2.308695 55.000000
2.302320 61.000000
2.324456 62.000000
2.345685 61.000000
2.355901 60.000000
2.356695 56.000000
2.361292 55.000000
2.380704 58.000000
2.394037 56.000000
2.401752 62.000000
2.400371 58.000000
2.404057 62.000000
2.412237 65.000000
2.407352 72.000000
2.384269 72.000000
2.352750 67.000000
2.341483 68.000000
2.345337 63.000000
2.351992 56.000000
2.351796 60.000000
2.356691 54.000000
2.355882 59.000000
2.341697 53.000000
2.314281 59.000000
2.300646 59.000000
2.293706 68.000000
2.311430 67.000000
2.305259 64.000000
2.321286 63.000000
2.327818 61.000000
2.333756 59.000000
2.344762 48.000000
2.374017 57.000000
2.396610 53.000000
2.399228 59.000000
2.389481 65.000000
2.384489 59.000000
2.374611 68.000000
2.390050 53.000000
2.385919 58.000000
2.370918 69.000000
2.365450 70.000000
2.361513 62.000000
2.352285 63.000000
2.325365 58.000000
2.320339 67.000000
2.313564 64.000000
2.319924 68.000000
2.342401 58.000000
2.356333 60.000000
2.372957 58.000000
2.368427 59.000000
2.360334 59.000000
2.368277 59.000000
2.371083 67.000000
2.350107 69.000000
2.330701 60.000000
2.321959 59.000000
2.306517 60.000000
2.299338 66.000000
2.312118 67.000000
2.340195 73.000000
2.360219 79.000000
2.370404 72.000000
2.374454 72.000000
2.358201 74.000000
2.344953 69.000000
2.331578 73.000000
2.306882 73.000000
2.285623 63.000000
2.283648 68.000000
2.264741 70.000000
2.255198 66.000000
2.267875 63.000000
2.273345 76.000000
2.280508 75.000000
2.268631 62.000000
2.263664 62.000000
2.263554 65.000000
2.260385 69.000000
2.270776 69.000000
2.270213 70.000000
2.275540 66.000000
2.245920 73.000000
2.233714 70.000000
2.240758 70.000000
2.254610 70.000000
2.264813 65.000000
2.259073 70.000000
2.256225 75.000000
2.246211 65.000000
2.236235 67.000000
2.248002 62.000000
2.256053 70.000000
2.255093 71.000000
2.239370 71.000000
2.212688 70.000000
2.185084 71.000000
2.174965 66.000000
2.184602 56.000000
2.187383 68.000000
2.188906 53.000000
2.205500 52.000000
2.235155 50.000000
2.270618 56.000000
2.285419 50.000000
2.292884 53.000000
2.290151 56.000000
2.275924 45.000000
2.259160 50.000000
2.234244 54.000000
2.201111 51.000000
2.157642 56.000000
2.126319 58.000000
2.111504 64.000000
2.109514 50.000000
2.111167 55.000000
2.099755 57.000000
2.093605 55.000000
2.085446 52.000000
2.079493 59.000000
2.068328 50.000000
2.049822 55.000000
2.054698 55.000000
2.071870 61.000000
2.110794 66.000000
2.135098 62.000000
2.151484 56.000000
2.145262 50.000000
2.124235 60.000000
2.109043 50.000000
2.084287 43.000000
2.059580 49.000000
2.046212 53.000000
2.035665 50.000000
2.036896 46.000000
2.062895 47.000000
2.088940 46.000000
2.104492 45.000000
2.110584 46.000000
2.106268 49.000000
2.122320 51.000000
2.126686 64.000000
2.144186 57.000000
2.147441 59.000000
2.120633 62.000000
2.098361 55.000000
2.092733 60.000000
2.088584 64.000000
2.068817 58.000000
2.046640 49.000000
2.028972 52.000000
2.028257 55.000000
2.028931 51.000000
2.028056 60.000000
2.037956 52.000000
2.056274 53.000000
2.075999 47.000000
2.092221 44.000000
2.107868 47.000000
2.116566 55.000000
2.112128 55.000000
2.098238 55.000000
2.065029 66.000000
2.029586 61.000000
2.017588 62.000000
2.000960 59.000000
2.001243 55.000000
2.003566 55.000000
2.000761 60.000000
1.981219 52.000000
1.974052 60.000000
1.973150 62.000000
1.996706 50.000000
2.024499 54.000000
2.041410 55.000000
2.021202 66.000000
2.011588 72.000000
2.016130 70.000000
2.013407 65.000000
2.002964 73.000000
1.972588 74.000000
1.938966 74.000000
1.930033 65.000000
1.957680 65.000000
1.981328 62.000000
1.994034 61.000000
1.985073 63.000000
1.982780 65.000000
2.010070 68.000000
2.034483 76.000000
2.033409 70.000000
2.035777 77.000000
2.044465 85.000000
2.044434 79.000000
2.046516 72.000000
2.049875 71.000000
2.039204 80.000000
2.015813 74.000000
2.003723 69.000000
1.991131 75.000000
1.978235 77.000000
1.970672 73.000000
1.954564 72.000000
1.964998 71.000000
1.986597 61.000000
2.004302 60.000000
2.018103 63.000000
2.020299 78.000000
2.022227 66.000000
2.017138 69.000000
2.003937 73.000000
2.018366 73.000000
2.039431 76.000000
2.045699 78.000000
2.022499 83.000000
2.002303 71.000000
1.985757 61.000000
1.970305 63.000000
1.936570 66.000000
1.941234 56.000000
1.961188 54.000000
1.970990 64.000000
1.982830 64.000000
1.995745 65.000000
2.014954 70.000000
2.030316 67.000000
2.045929 65.000000
2.036611 69.000000
2.006318 64.000000
1.975995 61.000000
1.976629 57.000000
2.002449 63.000000
2.022650 66.000000
2.051001 62.000000
2.072293 62.000000
2.078633 52.000000
2.079647 56.000000
2.081970 53.000000
2.102428 60.000000
2.113017 63.000000
2.100901 65.000000
2.088122 63.000000
2.077620 64.000000
2.073825 66.000000
2.065304 60.000000
2.061434 56.000000
2.024687 58.000000
2.005123 56.000000
2.017781 68.000000
2.025504 68.000000
2.007161 63.000000
1.988597 55.000000
1.961492 63.000000
1.932231 69.000000
1.922794 53.000000
1.907808 60.000000
1.912887 67.000000
1.923321 66.000000
1.929955 69.000000
1.923846 61.000000
1.910238 65.000000
1.895792 61.000000
1.914075 62.000000
1.928835 69.000000
1.930308 66.000000
1.944710 68.000000
1.962092 68.000000
1.987820 65.000000
1.980715 73.000000
1.972247 71.000000
1.954715 65.000000
1.959993 72.000000
1.959637 61.000000
1.947036 62.000000
1.921948 64.000000
1.914386 70.000000
1.899176 61.000000
1.883642 71.000000
1.883162 64.000000
1.878777 69.000000
1.890224 56.000000
1.919456 60.000000
1.967233 62.000000
2.001724 54.000000
2.019735 54.000000
2.029183 54.000000
2.043016 58.000000
2.067654 63.000000
2.077656 55.000000
2.067291 51.000000
2.060357 61.000000
2.046953 57.000000
2.037981 51.000000
2.016882 46.000000
2.005052 54.000000
1.997514 53.000000
1.999293 54.000000
2.024565 59.000000
2.030081 47.000000
2.021730 53.000000
1.992361 61.000000
1.974448 57.000000
1.966475 61.000000
1.970502 62.000000
1.959025 56.000000
1.923964 65.000000
1.906508 54.000000
1.904626 52.000000
1.903022 48.000000
1.904426 44.000000
1.893253 47.000000
1.894672 50.000000
1.930181 49.000000
1.984003 44.000000
2.038127 49.000000
2.082081 53.000000
2.084539 47.000000
2.061875 52.000000
2.017002 51.000000
1.987945 58.000000
1.969285 64.000000
1.948813 52.000000
1.912943 49.000000
1.884099 47.000000
1.871338 43.000000
1.866970 54.000000
1.877146 44.000000
1.869908 53.000000
1.845702 49.000000
1.822954 50.000000
1.816376 48.000000
1.839812 54.000000
1.875696 57.000000
1.895034 51.000000
1.905925 58.000000
1.904686 62.000000
1.879184 58.000000
1.856616 68.000000
1.833392 67.000000
1.827691 66.000000
1.847587 70.000000
1.864314 62.000000
1.858368 64.000000
1.840676 59.000000
1.824562 63.000000
1.791891 69.000000
1.773804 61.000000
1.772913 63.000000
1.779852 64.000000
1.771196 64.000000
1.761844 65.000000
1.756292 62.000000
1.752517 71.000000
1.757077 72.000000
1.749406 69.000000
1.749511 68.000000
1.740310 71.000000
1.730236 70.000000
1.713732 62.000000
1.688847 64.000000
1.682740 59.000000
1.711152 53.000000
1.750184 57.000000
1.748066 56.000000
1.715086 57.000000
1.692584 67.000000
1.680784 62.000000
1.708268 64.000000
1.722031 63.000000
1.715432 62.000000
1.678761 60.000000
1.631711 64.000000
1.603675 60.000000
1.604058 60.000000
1.615973 61.000000
1.632999 68.000000
1.637782 63.000000
1.632516 60.000000
1.616491 59.000000
1.604147 69.000000
1.597481 74.000000
1.575682 75.000000
1.556957 79.000000
1.548869 80.000000
1.547337 69.000000
1.567700 71.000000
1.585543 74.000000
1.613554 79.000000
1.623241 70.000000
1.644382 73.000000
1.663751 83.000000
1.665902 70.000000
1.683346 63.000000
1.679641 75.000000
1.665559 70.000000
1.657330 62.000000
1.637549 55.000000
1.605498 58.000000
1.588362 59.000000
1.573933 54.000000
1.562662 51.000000
1.566420 51.000000
1.586382 49.000000
1.599534 49.000000
1.605050 56.000000
1.613809 56.000000
1.626984 47.000000
1.634679 44.000000
1.658360 48.000000
1.667078 49.000000
1.665086 55.000000
1.635461 67.000000
1.586141 68.000000
1.553847 62.000000
1.545144 65.000000
1.542596 74.000000
1.533345 65.000000
1.525110 67.000000
1.518705 64.000000
1.505534 62.000000
1.490378 63.000000
1.473995 56.000000
1.444696 61.000000
1.449455 65.000000
1.457146 58.000000
1.480360 62.000000
1.484548 58.000000
1.482042 59.000000
1.483112 62.000000
1.488899 65.000000
1.511880 58.000000
1.519453 58.000000
1.514972 53.000000
1.509177 55.000000
1.485651 65.000000
1.463594 62.000000
1.443840 61.000000
1.443371 66.000000
1.441110 64.000000
1.441445 59.000000
1.446730 59.000000
1.464121 63.000000
1.474650 68.000000
1.489540 54.000000
1.470633 59.000000
1.448433 65.000000
1.449070 79.000000
1.458420 79.000000
1.486056 70.000000
1.496004 69.000000
1.505183 66.000000
1.512491 66.000000
1.500598 55.000000
1.489064 55.000000
1.447900 57.000000
1.425031 52.000000
1.424948 64.000000
1.421674 58.000000
1.432621 52.000000
1.463225 58.000000
1.471677 55.000000
1.465245 55.000000
1.456490 50.000000
1.457236 37.000000
1.448788 43.000000
1.436687 38.000000
1.424261 44.000000
1.412550 51.000000
1.413683 49.000000
1.427000 58.000000
1.421553 62.000000
1.399576 57.000000
1.361553 62.000000
1.331929 57.000000
1.292325 63.000000
1.252264 60.000000
1.232934 64.000000
1.243711 64.000000
1.251853 60.000000
1.270513 63.000000
1.290508 61.000000
1.307467 64.000000
1.297804 67.000000
1.275115 62.000000
1.309281 49.000000
1.346976 49.000000
1.369735 60.000000
1.378037 62.000000
1.348729 50.000000
1.320903 49.000000
1.289125 57.000000
1.280398 53.000000
1.283894 54.000000
1.290411 59.000000
1.287535 58.000000
1.278710 64.000000
1.270662 71.000000
1.261220 61.000000
1.270405 62.000000
1.270652 67.000000
1.258649 74.000000
1.239023 68.000000
1.237034 66.000000
1.233582 60.000000
1.233465 64.000000
1.204181 58.000000
1.184912 66.000000
1.177938 62.000000
1.193570 62.000000
1.210933 56.000000
1.229219 66.000000
1.217177 64.000000
1.203865 66.000000
1.210023 64.000000
1.214287 65.000000
1.204683 68.000000
1.207199 66.000000
1.208335 73.000000
1.212185 72.000000
1.214984 62.000000
1.207053 70.000000
1.207563 57.000000
1.246022 58.000000
1.266646 65.000000
1.274758 71.000000
1.271263 66.000000
1.271873 56.000000
1.281073 69.000000
1.261362 63.000000
1.249228 63.000000
1.239216 59.000000
1.220901 69.000000
1.200653 72.000000
1.187773 63.000000
1.193893 54.000000
1.215597 63.000000
1.239219 65.000000
1.251484 62.000000
1.244409 59.000000
1.224600 66.000000
1.213611 61.000000
1.212164 61.000000
1.207130 67.000000
1.194442 68.000000
1.180093 69.000000
1.163919 70.000000
1.151537 70.000000
1.164746 69.000000
1.174172 57.000000
1.178827 65.000000
1.184484 66.000000
1.185017 68.000000
1.196533 74.000000
1.204765 80.000000
1.214838 67.000000
1.223100 69.000000
1.217447 58.000000
1.209588 65.000000
1.214312 56.000000
1.207350 65.000000
1.223024 58.000000
1.220814 67.000000
1.215279 67.000000
1.209211 68.000000
1.221927 71.000000
1.219702 65.000000
1.212459 67.000000
1.210844 68.000000
1.224369 62.000000
1.200136 58.000000
1.172578 52.000000
1.181762 63.000000
1.194221 64.000000
1.186938 60.000000
1.192237 60.000000
1.210535 56.000000
1.205148 59.000000
1.193163 58.000000
1.186772 57.000000
1.187417 49.000000
1.188665 61.000000
1.189343 58.000000
1.192527 69.000000
1.175040 66.000000
1.164174 73.000000
1.142961 66.000000
1.133191 65.000000
1.141139 66.000000
1.143473 64.000000
1.134973 59.000000
1.128779 66.000000
1.131845 69.000000
1.134879 76.000000
1.131880 72.000000
1.137964 76.000000
1.169884 75.000000
1.172306 70.000000
1.173201 76.000000
1.195486 79.000000
1.204119 61.000000
1.191215 75.000000
1.185332 70.000000
1.167533 64.000000
1.144273 74.000000
1.132381 67.000000
1.118987 61.000000
1.104658 73.000000
1.097304 67.000000
1.100789 60.000000
1.113691 69.000000
1.131587 55.000000
1.143455 62.000000
1.127717 65.000000
1.117783 66.000000
1.109762 60.000000
1.107983 61.000000
1.112321 75.000000
1.115654 62.000000
1.124563 59.000000
1.141077 59.000000
1.132413 72.000000
1.125675 65.000000
1.123978 59.000000
1.111429 67.000000
1.101501 61.000000
1.085515 56.000000
1.107680 48.000000
1.143330 54.000000
1.199820 50.000000
1.242515 49.000000
1.265856 59.000000
1.256361 64.000000
1.234647 65.000000
1.262134 66.000000
1.278931 65.000000
1.284644 79.000000
1.263802 76.000000
1.238485 59.000000
1.222181 68.000000
1.217708 77.000000
1.221246 82.000000
1.214852 73.000000
1.219705 70.000000
1.230370 70.000000
1.243793 75.000000
1.238160 71.000000
1.240047 75.000000
1.249487 74.000000
1.261905 76.000000
1.255818 66.000000
1.245977 77.000000
1.225793 67.000000
1.204361 67.000000
1.163635 66.000000
1.129694 69.000000
1.116568 63.000000
1.116540 66.000000
1.097888 69.000000
1.104937 60.000000
1.141387 55.000000
1.177042 68.000000
1.184362 71.000000
1.183438 83.000000
1.186123 73.000000
1.192268 71.000000
1.201474 83.000000
1.211668 83.000000
1.222463 73.000000
1.225362 75.000000
1.205432 69.000000
1.202897 71.000000
1.177335 67.000000
1.167283 72.000000
1.186627 68.000000
1.210372 68.000000
1.217531 62.000000
1.191528 64.000000
1.176036 53.000000
1.178606 55.000000
1.187817 66.000000
1.164477 64.000000
1.139413 81.000000
1.138528 75.000000
1.123954 68.000000
1.115386 74.000000
1.133696 74.000000
1.159783 67.000000
1.168060 64.000000
1.186781 63.000000
1.209229 62.000000
1.227101 65.000000
1.225202 62.000000
1.243196 69.000000
1.269356 72.000000
1.279737 69.000000
1.274239 67.000000
1.281386 63.000000
1.275704 60.000000
1.251957 64.000000
1.205590 65.000000
1.167729 74.000000
1.140069 75.000000
1.124564 77.000000
1.129309 78.000000
1.130594 76.000000
1.143941 81.000000
1.156949 68.000000
1.158956 76.000000
1.154047 80.000000
1.155118 78.000000
1.152822 72.000000
1.141566 72.000000
1.157103 64.000000
1.165265 60.000000
1.158334 58.000000
1.163103 69.000000
1.179972 64.000000
1.187329 69.000000
1.185791 66.000000
1.191504 62.000000
1.227418 67.000000
1.239721 67.000000
1.255286 63.000000
1.251089 69.000000
1.231643 76.000000
1.209572 75.000000
1.204847 65.000000
1.219670 60.000000
1.232380 60.000000
1.229374 64.000000
1.226319 61.000000
1.232198 63.000000
1.239345 52.000000
1.251446 58.000000
1.267285 72.000000
1.269707 69.000000
1.262470 67.000000
1.256194 81.000000
1.255402 73.000000
1.242835 66.000000
1.238048 59.000000
1.237577 60.000000
1.240682 63.000000
1.257362 59.000000
1.273924 63.000000
1.269912 59.000000
1.264125 61.000000
1.252990 67.000000
1.242687 68.000000
1.220417 64.000000
1.199461 69.000000
1.192240 71.000000
1.184903 78.000000
1.168525 75.000000
1.174466 81.000000
1.198898 82.000000
1.222975 76.000000
1.221314 75.000000
1.213998 63.000000
1.220949 62.000000
1.240993 56.000000
1.268718 63.000000
1.275365 68.000000
1.254262 75.000000
1.239834 74.000000
1.217807 67.000000
1.197694 76.000000
1.206987 74.000000
1.211866 69.000000
1.207128 79.000000
1.200979 65.000000
1.200173 67.000000
1.201051 72.000000
1.214685 69.000000
1.216013 67.000000
1.225879 71.000000
1.220852 69.000000
1.198571 67.000000
1.179866 64.000000
1.173396 78.000000
1.179768 70.000000
1.172081 89.000000
1.161933 83.000000
1.167692 79.000000
1.180150 76.000000
1.189594 78.000000
1.188531 73.000000
1.189125 70.000000
1.182893 79.000000
1.195623 75.000000
1.203430 80.000000
1.211299 74.000000
1.207329 76.000000
1.197346 76.000000
1.169947 82.000000
1.160756 80.000000
1.157894 86.000000
1.162128 78.000000
1.162629 72.000000
1.169900 70.000000
1.199093 75.000000
1.199621 80.000000
1.188014 79.000000
1.180932 76.000000
1.184630 75.000000
1.196994 77.000000
1.214219 68.000000
1.211386 62.000000
1.213142 63.000000
1.227497 69.000000
1.238858 77.000000
1.233801 67.000000
1.222322 70.000000
1.209341 62.000000
1.217641 58.000000
1.224589 64.000000
1.229163 70.000000
1.220996 71.000000
1.219180 71.000000
1.219225 61.000000
1.228403 63.000000
1.239228 66.000000
1.247720 62.000000
1.247628 62.000000
1.249485 68.000000
1.260418 69.000000
1.274502 69.000000
1.272727 71.000000
1.254266 68.000000
1.224865 72.000000
1.204949 67.000000
1.192996 64.000000
1.166197 63.000000
1.143653 61.000000
1.141545 70.000000
1.159002 65.000000
1.181993 55.000000
1.191189 58.000000
1.180314 59.000000
1.181155 60.000000
1.192657 65.000000
1.202654 61.000000
1.205670 55.000000
1.224529 74.000000
1.246411 59.000000
1.253196 65.000000
1.229144 69.000000
1.210470 70.000000
1.192713 69.000000
1.180483 64.000000
1.185521 60.000000
1.190936 57.000000
1.186081 58.000000
1.178837 65.000000
1.188221 70.000000
1.194002 59.000000
1.195908 62.000000
1.195696 72.000000
1.200738 69.000000
1.203948 74.000000
1.204003 72.000000
1.219737 68.000000
1.214673 67.000000
1.218892 69.000000
1.217791 77.000000
1.222695 83.000000
1.221465 70.000000
1.232640 70.000000
1.238396 68.000000
1.229818 67.000000
1.226447 64.000000
1.203304 76.000000
1.173925 78.000000
1.165194 71.000000
1.149468 73.000000
1.141718 75.000000
1.147060 69.000000
1.122129 84.000000
1.115955 77.000000
1.116416 71.000000
1.111880 67.000000
1.111162 63.000000
1.123665 69.000000
1.137231 78.000000
1.146288 71.000000
1.164740 63.000000
1.172762 60.000000
1.180439 59.000000
1.195668 58.000000
1.209514 59.000000
1.217703 54.000000
1.196261 65.000000
1.197462 64.000000
1.184217 59.000000
1.183990 52.000000
1.180671 50.000000
1.178454 58.000000
1.185571 51.000000
1.191917 53.000000
1.189991 58.000000
1.182204 58.000000
1.191442 57.000000
1.214734 60.000000
1.230853 59.000000
1.223605 57.000000
1.214752 60.000000
1.206927 56.000000
1.194019 56.000000
1.185343 68.000000
1.174183 69.000000
1.171711 62.000000
1.162450 71.000000
1.144095 79.000000
1.113760 74.000000
1.101358 67.000000
1.109643 59.000000
1.138295 58.000000
1.164908 63.000000
1.154203 59.000000
1.157496 54.000000
1.170279 72.000000
1.175050 73.000000
1.155536 69.000000
1.146983 67.000000
1.129540 63.000000
1.121243 69.000000
1.104721 60.000000
1.091896 64.000000
1.102353 65.000000
1.101240 70.000000
1.082719 60.000000
1.055531 65.000000
1.066798 64.000000
1.091894 73.000000
1.123543 56.000000
1.145184 61.000000
1.144529 70.000000
1.150648 62.000000
1.154730 61.000000
1.156561 64.000000
1.133268 69.000000
1.112867 70.000000
1.108390 72.000000
1.111728 73.000000
1.086330 74.000000
1.066065 77.000000
1.039975 68.000000
1.037406 72.000000
1.050755 84.000000
1.055774 78.000000
1.067937 69.000000
1.091232 71.000000
1.108701 75.000000
1.089627 72.000000
1.090621 75.000000
1.085627 76.000000
1.092660 76.000000
1.105856 71.000000
1.075315 76.000000
1.045020 70.000000
1.036991 78.000000
1.023053 65.000000
1.044602 73.000000
1.051961 60.000000
1.059023 66.000000
1.078240 60.000000
1.095010 58.000000
1.100070 63.000000
1.087407 69.000000
1.070816 64.000000
1.058683 65.000000
1.043840 63.000000
1.024916 75.000000
1.016768 71.000000
0.993653 78.000000
1.000513 75.000000
1.008507 72.000000
1.009184 65.000000
1.035544 66.000000
1.054469 72.000000
1.083822 59.000000
1.108998 64.000000
1.121506 68.000000
1.132094 60.000000
1.127180 67.000000
1.125237 60.000000
1.140265 59.000000
1.164409 68.000000
1.184434 61.000000
1.205217 69.000000
1.198887 73.000000
1.180718 80.000000
1.155233 70.000000
1.150577 82.000000
1.148245 79.000000
1.149421 76.000000
1.150027 72.000000
1.134674 76.000000
1.119527 69.000000
1.086643 72.000000
1.052108 75.000000
1.031608 78.000000
1.017756 81.000000
1.014310 87.000000
1.022133 82.000000
1.046178 92.000000
1.045707 87.000000
1.032772 88.000000
1.034995 77.000000
1.040160 85.000000
1.035224 91.000000
1.034064 77.000000
1.051066 66.000000
1.063967 72.000000
1.066935 65.000000
1.077810 76.000000
1.094226 72.000000
1.110012 66.000000
1.115830 69.000000
1.115845 57.000000
1.103917 69.000000
1.115360 54.000000
1.129212 60.000000
1.124565 65.000000
1.087965 66.000000
1.067386 68.000000
1.057436 50.000000
1.058194 63.000000
1.067115 65.000000
1.074315 65.000000
1.082047 69.000000
1.061687 72.000000
1.055018 71.000000
1.068440 74.000000
1.081795 83.000000
1.096082 81.000000
1.090387 66.000000
1.093101 62.000000
1.092167 79.000000
1.091889 73.000000
1.077855 78.000000
1.073684 76.000000
1.073316 71.000000
1.073610 74.000000
1.079167 79.000000
1.079779 80.000000
1.054305 75.000000
1.034077 65.000000
1.039110 78.000000
1.042379 84.000000
1.036430 78.000000
1.041809 84.000000
1.049109 86.000000
1.061691 69.000000
1.068234 63.000000
1.063622 62.000000
1.065443 65.000000
1.083217 65.000000
1.098778 71.000000
1.087771 75.000000
1.071583 62.000000
1.052759 75.000000
1.043888 77.000000
1.028087 77.000000
1.022358 71.000000
1.017134 70.000000
1.019307 82.000000
1.007717 78.000000
1.007881 76.000000
1.023431 69.000000
1.031688 72.000000
1.041866 76.000000
1.047555 74.000000
1.050242 77.000000
1.049549 67.000000
1.034713 77.000000
1.032829 83.000000
1.047292 78.000000
1.046745 65.000000
1.045837 69.000000
1.048719 75.000000
1.058868 78.000000
1.058797 66.000000
1.064794 73.000000
1.063291 69.000000
1.049091 62.000000
1.048096 69.000000
1.053725 65.000000
1.087744 60.000000
1.089088 71.000000
1.075949 71.000000
1.061586 72.000000
1.036028 78.000000
1.024821 67.000000
1.023974 63.000000
1.001330 68.000000
0.995866 70.000000
1.020095 68.000000
1.044552 68.000000
1.056794 70.000000
1.072528 75.000000
1.109445 66.000000
1.139072 63.000000
1.142625 65.000000
1.136718 66.000000
1.126649 66.000000
1.111658 71.000000
1.082730 80.000000
1.056803 81.000000
1.044793 78.000000
1.023086 75.000000
1.010391 73.000000
1.009849 63.000000
1.012703 66.000000
1.019440 68.000000
1.024362 70.000000
1.020367 63.000000
1.019455 73.000000
1.026873 72.000000
1.015766 65.000000
1.017402 60.000000
1.004960 69.000000
1.003505 70.000000
1.016267 79.000000
1.038412 70.000000
1.055956 75.000000
1.064102 76.000000
1.043474 73.000000
1.031709 75.000000
1.037593 71.000000
1.034293 80.000000
1.040243 83.000000
1.047339 72.000000
1.057069 63.000000
1.057040 71.000000
1.054513 67.000000
1.066661 66.000000
1.062459 65.000000
1.052202 61.000000
1.039320 55.000000
1.047499 59.000000
1.037708 56.000000
1.031828 69.000000
1.024834 66.000000
1.013673 72.000000
0.999987 83.000000
0.982376 87.000000
0.961450 77.000000
0.956907 82.000000
0.978821 85.000000
0.980708 79.000000
0.974854 83.000000
0.980106 78.000000
0.978581 76.000000
0.962376 64.000000
0.943673 76.000000
0.935802 80.000000
0.944204 87.000000
0.967139 72.000000
0.987307 71.000000
0.996869 69.000000
1.004767 62.000000
1.030717 64.000000
1.049188 63.000000
1.056741 64.000000
1.049051 70.000000
1.027879 63.000000
1.025084 61.000000
1.022926 73.000000
1.028433 65.000000
1.023609 67.000000
1.027865 69.000000
1.036750 68.000000
1.043701 65.000000
1.043015 60.000000
1.045119 66.000000
1.025254 65.000000
1.005834 64.000000
1.003586 65.000000
1.010841 70.000000
1.015980 73.000000
1.018753 72.000000
1.021608 68.000000
1.016548 66.000000
1.016960 73.000000
1.024745 74.000000
1.033721 73.000000
1.041158 68.000000
1.047988 71.000000
1.065069 77.000000
1.068278 79.000000
1.050061 65.000000
1.056108 62.000000
1.057122 67.000000
1.049003 73.000000
1.038900 72.000000
1.038612 73.000000
1.017012 61.000000
1.004443 77.000000
1.006321 70.000000
1.004354 72.000000
1.001413 71.000000
1.009626 74.000000
1.014512 70.000000
1.010586 71.000000
1.020072 67.000000
1.046839 64.000000
1.049456 73.000000
1.044409 73.000000
1.037872 74.000000
1.033854 66.000000
1.034083 68.000000
1.036716 84.000000
1.035634 75.000000
1.035274 71.000000
1.013439 74.000000
1.011135 82.000000
1.005218 76.000000
1.011717 78.000000
1.017808 82.000000
1.020798 78.000000
1.013896 86.000000
1.021266 77.000000
1.029645 81.000000
1.018038 83.000000
1.002961 80.000000
0.978983 80.000000
0.964855 74.000000
0.956056 75.000000
0.960928 76.000000
0.969115 73.000000
0.985265 81.000000
1.002310 75.000000
1.016876 78.000000
1.019026 86.000000
1.021115 88.000000
1.032611 84.000000
1.021113 98.000000
1.027101 102.000000
1.014179 90.000000
1.004711 86.000000
0.996074 87.000000
0.984297 87.000000
0.993942 101.000000
0.984002 93.000000
0.966986 87.000000
0.950973 93.000000
0.945092 96.000000
0.941217 89.000000
0.947600 83.000000
0.963038 79.000000
0.979656 77.000000
0.984089 74.000000
0.984385 70.000000
1.002890 80.000000
1.012045 78.000000
1.010965 82.000000
0.992743 81.000000
0.980747 88.000000
0.981134 83.000000
0.997692 85.000000
1.001286 82.000000
0.985846 82.000000
0.974523 81.000000
0.960829 94.000000
0.941969 84.000000
0.935433 83.000000
0.937438 90.000000
0.955619 82.000000
0.992693 88.000000
1.016162 78.000000
1.034533 78.000000
1.041033 85.000000
1.042038 90.000000
1.047046 89.000000
1.048655 83.000000
1.041314 87.000000
1.006048 90.000000
0.990800 86.000000
0.965887 103.000000
0.950022 88.000000
0.934150 82.000000
0.932592 85.000000
0.937024 73.000000
0.962901 74.000000
0.977977 81.000000
0.988492 71.000000
0.997993 60.000000
1.027211 67.000000
1.043305 67.000000
1.049246 72.000000
1.032533 72.000000
1.015797 70.000000
1.001656 65.000000
0.980762 70.000000
0.974238 64.000000
0.985513 62.000000
0.992030 63.000000
1.013100 67.000000
1.014307 75.000000
1.026976 78.000000
1.025051 77.000000
1.025894 68.000000
1.014442 61.000000
1.008897 70.000000
0.988241 62.000000
0.977418 73.000000
0.965714 69.000000
0.959915 76.000000
0.940583 73.000000
0.924265 80.000000
0.914532 83.000000
0.919211 66.000000
0.924203 75.000000
0.921053 71.000000
0.934361 69.000000
0.943974 70.000000
0.956493 65.000000
0.963734 62.000000
0.973948 62.000000
0.995701 74.000000
1.006425 73.000000
0.988137 86.000000
0.966001 74.000000
0.972190 81.000000
0.971725 77.000000
0.976844 81.000000
0.980019 80.000000
0.964065 82.000000
0.957592 93.000000
0.964185 81.000000
0.972623 72.000000
0.991479 83.000000
0.987242 82.000000
0.971818 75.000000
0.955524 77.000000
0.940065 69.000000
0.927739 77.000000
0.933129 75.000000
0.943674 71.000000
0.959991 81.000000
0.979673 80.000000
0.960788 88.000000
0.936682 81.000000
0.926761 81.000000
0.937961 78.000000
0.942002 80.000000
0.948493 83.000000
0.956826 72.000000
0.962130 77.000000
0.966714 77.000000
0.978107 79.000000
0.984997 90.000000
0.977167 90.000000
0.979418 82.000000
0.961188 87.000000
0.948337 88.000000
0.945594 81.000000
0.939936 78.000000
0.949040 74.000000
0.961682 79.000000
0.960310 69.000000
0.955123 56.000000
0.950163 64.000000
0.939543 69.000000
0.937255 69.000000
0.957493 72.000000
0.969268 71.000000
0.962036 67.000000
0.955192 78.000000
0.952460 84.000000
0.949159 72.000000
0.960072 76.000000
0.952753 74.000000
0.936622 77.000000
0.946512 81.000000
0.957753 67.000000
0.963600 76.000000
0.950082 75.000000
0.948336 80.000000
0.937789 69.000000
0.924861 75.000000
0.917118 77.000000
0.912029 80.000000
0.908783 69.000000
0.904055 74.000000
0.937173 68.000000
0.953240 69.000000
0.982589 75.000000
1.000957 78.000000
1.010321 76.000000
1.033389 68.000000
1.045613 69.000000
1.035180 75.000000
1.031539 66.000000
1.022910 66.000000
1.027506 63.000000
1.017399 76.000000
0.980559 70.000000
0.944729 71.000000
0.919899 73.000000
0.914212 74.000000
0.908612 75.000000
0.924254 67.000000
0.939729 70.000000
0.946722 60.000000
0.963427 66.000000
0.989000 67.000000
0.997156 67.000000
1.013968 62.000000
1.019646 57.000000
1.021606 69.000000
1.016541 72.000000
0.996393 70.000000
0.981739 74.000000
0.969908 81.000000
0.948562 65.000000
0.931785 63.000000
0.927526 55.000000
0.927113 59.000000
0.932559 56.000000
0.937623 66.000000
0.936439 68.000000
0.939065 70.000000
0.953683 79.000000
0.957596 73.000000
0.958719 70.000000
0.955827 75.000000
0.937305 74.000000
0.929097 80.000000
0.925988 69.000000
0.902745 61.000000
0.896771 61.000000
0.914078 68.000000
0.921645 70.000000
0.940418 61.000000
0.950337 63.000000
0.961071 64.000000
0.975432 59.000000
1.003321 65.000000
1.013623 60.000000
0.999713 63.000000
0.998386 55.000000
0.986469 48.000000
0.983316 55.000000
0.976319 59.000000
0.963161 61.000000
0.948033 58.000000
0.927386 71.000000
0.900640 85.000000
0.892739 84.000000
0.896686 79.000000
0.907150 86.000000
0.897909 81.000000
0.909836 77.000000
0.923096 77.000000
0.925969 94.000000
0.948088 94.000000
0.944082 97.000000
0.935879 90.000000
0.935476 85.000000
0.926018 83.000000
0.893951 90.000000
0.878148 92.000000
0.881777 91.000000
0.883174 100.000000
0.877995 96.000000
0.881316 86.000000
0.893176 94.000000
0.913621 86.000000
0.925230 77.000000
0.939895 81.000000
0.936444 77.000000
0.931027 85.000000
0.943275 86.000000
0.946018 88.000000
0.950013 85.000000
0.972027 81.000000
0.967387 81.000000
0.968647 83.000000
0.963789 78.000000
0.934673 74.000000
0.913790 83.000000
0.913982 79.000000
0.910830 88.000000
0.903059 84.000000
0.919364 78.000000
0.925769 76.000000
0.927024 80.000000
0.941556 79.000000
0.974377 73.000000
0.985621 78.000000
0.993277 81.000000
0.995212 75.000000
0.984261 84.000000
0.974233 83.000000
0.971914 84.000000
0.973401 83.000000
0.969294 75.000000
0.954278 73.000000
0.960083 70.000000
0.979295 71.000000
0.983295 79.000000
0.974938 68.000000
0.990059 66.000000
1.000648 75.000000
0.994179 82.000000
0.973060 81.000000
0.958755 81.000000
0.947620 83.000000
0.947594 78.000000
0.944814 82.000000
0.962157 72.000000
0.966185 75.000000
0.971164 76.000000
0.977884 75.000000
0.961574 77.000000
0.939316 74.000000
0.938037 78.000000
0.942364 79.000000
0.955304 74.000000
0.973883 71.000000
0.974979 78.000000
0.965055 81.000000
0.955605 69.000000
0.972618 68.000000
0.967025 61.000000
0.942046 65.000000
0.949251 72.000000
0.951254 76.000000
0.945915 71.000000
0.948232 72.000000
0.960345 77.000000
0.961223 75.000000
0.969257 60.000000
0.961402 70.000000
0.946430 68.000000
0.945774 62.000000
0.938036 78.000000
0.931903 72.000000
0.942508 72.000000
0.959453 73.000000
0.969037 70.000000
0.966167 66.000000
0.941338 70.000000
0.932786 76.000000
0.941087 68.000000
0.949090 69.000000
0.948623 69.000000
0.939384 76.000000
0.959668 69.000000
0.963040 71.000000
0.957763 60.000000
0.958516 64.000000
0.949803 67.000000
0.944641 67.000000
0.937503 67.000000
0.915667 70.000000
0.902205 72.000000
0.900867 69.000000
0.893806 76.000000
0.895575 77.000000
0.906384 70.000000
0.932379 71.000000
0.953577 69.000000
0.992704 68.000000
1.002071 63.000000
1.000205 56.000000
1.000143 71.000000
0.986094 64.000000
0.973345 71.000000
0.952576 76.000000
0.939212 79.000000
0.946610 76.000000
0.945023 76.000000
0.929999 77.000000
0.925379 76.000000
0.950851 70.000000
0.961648 65.000000
0.958191 72.000000
0.959047 74.000000
0.974291 76.000000
0.958968 84.000000
0.959567 77.000000
0.962513 68.000000
0.956164 74.000000
0.946397 75.000000
0.917682 85.000000
0.919561 79.000000
0.932208 70.000000
0.947884 74.000000
0.966041 76.000000
0.976777 80.000000
0.979582 83.000000
0.963522 74.000000
0.948318 73.000000
0.964262 66.000000
0.979365 79.000000
0.965303 71.000000
0.944975 66.000000
0.945290 73.000000
0.946364 84.000000
0.928606 72.000000
0.926811 76.000000
0.930596 77.000000
0.935785 75.000000
0.933550 78.000000
0.927838 79.000000
0.943344 73.000000
0.953247 71.000000
0.961810 73.000000
0.962818 76.000000
0.951564 74.000000
0.936364 78.000000
0.918655 78.000000
0.900687 87.000000
0.881951 74.000000
0.854720 83.000000
0.855049 82.000000
0.862066 80.000000
0.852337 80.000000
0.842228 74.000000
0.848447 75.000000
0.862838 72.000000
0.861178 81.000000
0.849809 85.000000
0.866850 86.000000
0.893256 91.000000
0.904244 85.000000
0.934374 89.000000
0.940624 79.000000
0.926362 84.000000
0.937471 78.000000
0.949544 78.000000
0.947283 81.000000
0.930503 83.000000
0.903089 81.000000
0.894992 85.000000
0.884897 79.000000
0.898741 83.000000
0.910237 87.000000
0.913520 74.000000
0.916606 67.000000
0.925166 68.000000
0.938298 71.000000
0.968793 70.000000
0.979126 77.000000
0.981936 72.000000
0.979157 60.000000
0.980383 50.000000
0.982735 65.000000
0.964978 61.000000
0.973701 61.000000
0.972507 63.000000
0.975332 65.000000
0.979721 61.000000
0.979131 73.000000
0.969117 67.000000
0.936664 71.000000
0.912174 72.000000
0.895126 67.000000
0.886228 76.000000
0.904492 77.000000
0.899107 70.000000
0.891398 79.000000
0.901827 69.000000
0.921346 73.000000
0.926428 69.000000
0.927454 75.000000
0.932949 76.000000
0.923649 67.000000
0.930621 71.000000
0.947607 65.000000
0.956791 68.000000
0.944344 71.000000
0.946661 68.000000
0.933079 75.000000
0.916732 80.000000
0.921796 78.000000
0.913606 81.000000
0.908029 66.000000
0.901572 83.000000
0.888056 78.000000
0.879422 86.000000
0.906997 84.000000
0.934623 85.000000
0.939277 83.000000
0.939060 90.000000
0.935824 73.000000
0.926115 89.000000
0.923087 78.000000
0.923000 66.000000
0.926442 73.000000
0.946651 76.000000
0.948782 76.000000
0.921448 80.000000
0.922610 72.000000
0.928300 83.000000
0.924623 80.000000
0.940187 78.000000
0.941499 82.000000
0.963931 78.000000
0.961031 80.000000
0.944635 77.000000
0.931400 82.000000
0.931206 86.000000
0.924405 80.000000
0.918764 86.000000
0.916647 86.000000
0.917736 75.000000
0.905318 82.000000
0.911375 88.000000
0.934417 77.000000
0.932262 70.000000
0.957243 67.000000
0.971309 75.000000
0.978126 76.000000
0.978372 74.000000
0.977341 85.000000
0.968512 85.000000
0.976168 77.000000
0.974552 81.000000
0.964278 75.000000
0.954861 78.000000
0.945434 76.000000
0.934747 77.000000
0.927290 76.000000
0.931887 69.000000
0.926571 67.000000
0.934944 62.000000
0.947617 71.000000
0.948701 68.000000
0.948792 78.000000
0.952955 70.000000
0.962017 74.000000
0.959719 57.000000
0.976126 73.000000
1.001850 80.000000
1.003600 79.000000
0.999577 62.000000
1.000298 74.000000
0.993839 81.000000
0.989842 80.000000
0.977347 79.000000
0.962475 75.000000
0.950112 80.000000
0.942601 80.000000
0.956133 84.000000
0.949778 85.000000
0.945737 86.000000
0.939458 78.000000
0.918364 82.000000
0.932228 81.000000
0.936051 85.000000
0.932332 87.000000
0.917835 85.000000
0.922519 87.000000
0.944294 71.000000
0.977154 76.000000
0.998334 74.000000
1.006423 67.000000
1.002553 68.000000
1.010448 71.000000
1.013812 70.000000
1.012037 56.000000
0.987638 60.000000
0.963815 73.000000
0.927846 73.000000
0.917141 69.000000
0.916641 63.000000
0.919286 75.000000
0.927256 78.000000
0.919063 66.000000
0.910743 73.000000
0.916768 65.000000
0.923523 69.000000
0.929742 69.000000
0.928835 58.000000
0.944716 58.000000
0.961062 65.000000
0.965535 65.000000
0.967986 68.000000
0.995003 68.000000
1.004529 76.000000
0.998000 71.000000
0.999106 59.000000
0.966114 72.000000
0.957829 76.000000
0.958595 73.000000
0.945179 73.000000
0.954079 73.000000
0.952539 69.000000
0.952237 73.000000
0.950580 75.000000
0.945184 80.000000
0.958300 76.000000
0.972989 77.000000
0.968202 76.000000
0.945367 85.000000
0.941887 86.000000
0.954230 88.000000
0.948784 73.000000
0.942115 75.000000
0.941899 71.000000
0.938713 78.000000
0.964176 75.000000
0.969950 75.000000
0.991100 72.000000
1.006121 68.000000
1.020192 67.000000
1.056240 64.000000
1.068544 66.000000
1.059734 63.000000
1.024669 63.000000
1.020620 63.000000
1.007049 65.000000
0.988544 69.000000
0.984744 65.000000
0.980022 65.000000
0.970442 66.000000
0.948589 61.000000
0.934301 74.000000
0.923375 80.000000
0.923844 75.000000
0.945008 80.000000
0.959874 75.000000
0.969771 71.000000
0.978888 71.000000
0.969799 73.000000
0.972284 81.000000
0.959825 78.000000
0.946019 65.000000
0.929024 66.000000
0.906214 75.000000
0.890480 70.000000
0.904857 69.000000
0.931902 72.000000
0.962825 72.000000
0.977804 73.000000
0.979218 70.000000
0.964387 66.000000
0.960431 63.000000
0.944898 72.000000
0.930680 75.000000
0.916584 75.000000
0.904729 69.000000
0.899947 68.000000
0.889859 72.000000
0.889742 70.000000
0.864162 66.000000
0.838627 80.000000
0.833369 75.000000
0.845310 74.000000
0.853387 79.000000
0.868944 78.000000
0.875716 74.000000
0.890837 77.000000
0.898902 81.000000
0.906227 77.000000
0.935944 71.000000
0.965000 78.000000
0.963144 67.000000
0.941317 77.000000
0.941051 80.000000
0.942947 67.000000
0.942853 78.000000
0.963123 75.000000
0.964656 68.000000
0.959778 73.000000
0.975322 65.000000
0.986074 68.000000
0.995717 72.000000
0.975522 71.000000
0.953405 85.000000
0.934061 81.000000
0.918078 77.000000
0.897311 65.000000
0.896488 68.000000
0.891376 70.000000
0.894691 60.000000
0.920046 66.000000
0.929802 66.000000
0.938060 68.000000
0.947086 69.000000
0.967248 77.000000
0.977656 70.000000
0.988023 62.000000
1.015476 75.000000
1.014835 76.000000
1.006040 78.000000
1.016764 69.000000
1.001237 79.000000
0.992091 76.000000
0.992037 64.000000
0.995664 78.000000
0.968766 73.000000
0.946240 75.000000
0.919920 80.000000
0.914332 79.000000
0.898257 81.000000
0.894898 84.000000
0.913440 81.000000
0.919845 81.000000
0.920923 81.000000
0.917952 80.000000
0.917484 87.000000
0.900633 83.000000
0.908391 81.000000
0.899343 73.000000
0.887371 73.000000
0.883971 72.000000
0.885218 78.000000
0.900942 77.000000
0.907662 73.000000
0.936757 85.000000
0.940782 77.000000
0.946368 62.000000
0.959853 71.000000
0.948662 68.000000
0.933467 71.000000
0.925970 69.000000
0.928753 60.000000
0.937893 63.000000
0.926331 70.000000
0.909206 66.000000
0.930561 76.000000
0.937643 79.000000
0.918386 76.000000
0.888886 82.000000
0.875090 81.000000
0.862067 75.000000
0.862912 74.000000
0.861609 73.000000
0.861007 78.000000
0.864678 70.000000
0.871264 76.000000
0.882234 82.000000
0.882849 91.000000
0.914117 83.000000
0.948178 90.000000
0.963361 87.000000
0.979116 88.000000
0.999892 85.000000
1.006687 78.000000
0.994658 80.000000
0.970972 87.000000
0.975254 90.000000
0.960419 83.000000
0.943491 77.000000
0.925455 86.000000
0.911287 85.000000
0.894316 79.000000
0.878761 81.000000
0.877722 86.000000
0.854688 90.000000
0.856064 77.000000
0.861484 83.000000
0.881380 77.000000
0.913299 69.000000
0.933350 70.000000
0.942579 63.000000
0.970171 73.000000
0.999452 67.000000
1.014378 74.000000
0.993229 72.000000
0.971051 84.000000
0.944143 90.000000
0.938230 73.000000
0.940957 77.000000
0.950486 76.000000
0.947455 64.000000
0.960184 69.000000
0.937073 77.000000
0.927527 82.000000
0.943892 81.000000
0.957797 77.000000
0.984219 83.000000
0.971623 86.000000
0.938176 90.000000
0.929311 83.000000
0.936321 94.000000
0.931995 83.000000
0.925635 93.000000
0.925573 83.000000
0.939791 84.000000
0.947504 73.000000
0.957087 73.000000
0.971217 66.000000
0.977673 77.000000
0.985670 78.000000
0.992669 84.000000
0.982275 83.000000
0.968473 92.000000
0.970983 93.000000
0.955209 82.000000
0.919738 85.000000
0.887380 90.000000
0.878919 82.000000
0.875123 81.000000
0.867354 83.000000
0.874576 84.000000
0.871098 86.000000
0.887018 84.000000
0.918129 88.000000
0.940124 72.000000
0.953617 77.000000
0.972641 76.000000
0.961585 80.000000
0.960509 92.000000
0.967129 87.000000
0.951473 82.000000
0.955051 82.000000
0.933560 79.000000
0.915517 69.000000
0.917574 62.000000
0.928224 54.000000
0.929021 59.000000
0.915318 59.000000
0.897020 66.000000
0.900958 65.000000
0.905808 70.000000
0.915209 72.000000
0.927759 70.000000
0.942268 81.000000
0.950495 77.000000
0.962714 79.000000
0.974485 76.000000
0.963062 86.000000
0.956231 77.000000
0.948455 76.000000
0.945113 78.000000
0.945541 70.000000
0.936327 72.000000
0.932690 83.000000
0.916956 88.000000
0.900173 87.000000
0.903501 84.000000
0.909753 89.000000
0.903987 72.000000
0.902954 73.000000
0.903043 68.000000
0.923404 62.000000
0.953808 77.000000
0.957563 66.000000
0.943917 73.000000
0.931336 71.000000
0.920021 72.000000
0.918678 77.000000
0.930258 77.000000
0.943716 78.000000
0.935208 69.000000
0.931395 83.000000
0.934235 75.000000
0.944981 75.000000
0.962276 63.000000
0.949159 67.000000
0.941128 72.000000
0.960853 65.000000
0.988250 74.000000
0.984030 79.000000
0.980837 69.000000
0.992698 68.000000
0.998696 65.000000
1.020171 60.000000
1.014987 56.000000
0.992183 62.000000
0.975511 59.000000
0.969002 55.000000
0.973119 58.000000
0.958893 54.000000
0.959781 59.000000
0.960904 62.000000
0.961017 62.000000
0.965949 61.000000
0.976560 72.000000
0.970919 80.000000
0.975960 70.000000
0.997694 71.000000
0.983109 73.000000
0.967293 72.000000
0.949995 72.000000
0.932256 73.000000
0.915886 70.000000
0.915656 66.000000
0.925004 69.000000
0.931794 78.000000
0.926677 72.000000
0.948975 85.000000
0.956399 76.000000
0.965285 72.000000
0.977605 71.000000
0.963904 81.000000
0.940705 80.000000
0.931175 68.000000
0.915040 75.000000
0.912752 73.000000
0.915782 75.000000
0.912673 86.000000
0.921132 82.000000
0.943465 82.000000
0.959434 70.000000
0.973338 65.000000
0.984922 75.000000
0.997840 74.000000
0.997607 74.000000
0.973331 73.000000
0.957688 87.000000
0.941257 73.000000
0.924630 79.000000
0.911776 67.000000
0.925042 71.000000
0.943082 68.000000
0.945104 58.000000
0.959086 58.000000
0.984848 72.000000
1.002165 71.000000
1.009075 76.000000
1.032721 65.000000
1.032267 69.000000
1.035967 80.000000
1.023401 81.000000
1.009048 80.000000
0.986721 78.000000
0.981619 80.000000
0.983545 80.000000
0.959028 80.000000
0.931466 76.000000
0.926174 82.000000
0.920966 89.000000
0.927734 80.000000
0.940413 80.000000
0.927178 82.000000
0.914558 81.000000
0.898650 77.000000
0.924599 75.000000
0.938320 68.000000
0.961642 73.000000
0.976459 75.000000
0.976076 73.000000
0.971928 76.000000
0.968325 69.000000
0.963638 75.000000
0.960524 76.000000
0.982992 81.000000
0.994629 72.000000
0.991299 73.000000
1.008574 61.000000
0.993279 76.000000
0.972943 60.000000
0.972161 69.000000
0.946944 69.000000
0.938155 68.000000
0.942093 68.000000
0.938286 69.000000
0.923584 79.000000
0.913885 78.000000
0.926846 70.000000
0.943617 71.000000
0.951483 69.000000
0.949448 68.000000
0.962125 69.000000
0.958985 59.000000
0.981358 60.000000
0.973597 54.000000
0.966778 61.000000
0.979444 66.000000
0.985806 76.000000
0.970467 66.000000
0.955976 61.000000
0.947734 65.000000
0.953952 69.000000
0.937268 74.000000
0.942663 76.000000
0.936309 64.000000
0.927247 65.000000
0.932497 64.000000
0.947739 66.000000
0.977231 70.000000
0.999318 76.000000
0.995394 56.000000
1.004057 57.000000
1.021909 57.000000
1.020251 66.000000
1.008135 54.000000
1.004647 66.000000
0.994295 67.000000
0.978947 71.000000
0.972665 76.000000
0.949239 70.000000
0.942944 72.000000
0.949440 71.000000
0.949837 63.000000
0.932817 73.000000
0.924364 70.000000
0.931304 64.000000
0.947880 65.000000
0.941583 65.000000
0.933058 77.000000
0.928991 75.000000
0.929905 77.000000
0.956097 68.000000
0.984151 60.000000
0.997573 61.000000
1.015709 57.000000
1.018464 58.000000
1.011208 55.000000
1.015864 66.000000
1.027968 66.000000
1.025408 65.000000
1.018028 71.000000
1.015073 73.000000
1.002676 70.000000
1.004945 68.000000
1.001959 62.000000
0.991808 70.000000
0.970038 76.000000
0.962961 76.000000
0.952883 65.000000
0.930210 64.000000
0.919377 68.000000
0.909931 74.000000
0.907349 80.000000
0.919751 75.000000
0.934977 77.000000
0.936404 70.000000
0.958201 68.000000
0.984934 59.000000
0.994768 60.000000
0.997410 62.000000
0.991154 68.000000
0.979438 68.000000
0.970989 75.000000
0.971156 79.000000
0.973431 87.000000
0.965262 79.000000
0.954115 81.000000
0.976802 80.000000
0.966573 75.000000
0.949496 78.000000
0.960993 76.000000
0.967937 75.000000
0.976722 74.000000
0.979837 74.000000
0.994099 77.000000
1.005352 66.000000
1.010302 71.000000
1.010760 67.000000
1.000035 62.000000
0.984665 60.000000
0.975051 64.000000
1.002904 68.000000
1.020314 75.000000
1.023836 79.000000
1.019459 71.000000
1.026270 66.000000
1.013979 71.000000
1.005735 62.000000
0.994307 67.000000
0.985606 79.000000
0.978828 84.000000
0.972278 89.000000
0.961680 78.000000
0.941892 69.000000
0.954979 82.000000
0.970069 76.000000
0.962826 77.000000
0.968872 64.000000
0.970107 65.000000
1.005386 68.000000
1.041958 75.000000
1.030081 82.000000
1.028493 67.000000
1.046286 73.000000
1.042208 76.000000
1.025141 71.000000
1.003909 68.000000
0.998246 75.000000
0.986665 72.000000
0.965371 62.000000
0.944401 65.000000
0.935155 67.000000
0.942831 65.000000
0.960333 70.000000
0.967159 63.000000
0.966259 73.000000
0.984367 77.000000
0.997734 73.000000
1.018842 74.000000
1.031401 70.000000
1.016715 68.000000
0.990941 59.000000
0.966764 65.000000
0.971971 69.000000
0.989459 61.000000
0.997884 68.000000
1.014577 82.000000
1.020351 76.000000
1.003840 82.000000
1.000365 81.000000
1.011049 83.000000
1.004775 73.000000
0.983636 75.000000
0.965776 77.000000
0.945776 73.000000
0.940673 70.000000
0.941640 74.000000
0.923405 79.000000
0.931313 72.000000
0.940374 78.000000
0.952000 79.000000
0.959343 84.000000
0.960556 79.000000
0.978727 85.000000
0.958642 77.000000
0.944997 85.000000
0.933848 74.000000
0.917344 83.000000
0.909984 82.000000
0.911032 101.000000
0.902535 89.000000
0.900336 92.000000
0.905016 80.000000
0.919009 79.000000
0.933070 80.000000
0.945165 72.000000
0.970447 81.000000
0.992092 88.000000
0.997034 96.000000
1.004792 83.000000
0.980636 90.000000
0.960198 66.000000
0.947544 77.000000
0.937751 76.000000
0.933899 74.000000
0.932435 79.000000
0.935004 69.000000
0.954747 75.000000
0.971829 78.000000
0.990068 73.000000
1.001720 71.000000
1.000808 83.000000
1.002164 80.000000
0.989515 79.000000
0.982149 89.000000
0.981172 87.000000
0.956337 82.000000
0.958144 78.000000
0.965561 83.000000
0.978606 81.000000
0.981235 89.000000
0.972193 91.000000
0.950322 92.000000
0.930975 87.000000
0.923891 86.000000
0.935571 77.000000
0.946073 79.000000
0.959463 73.000000
0.968955 76.000000
0.959495 79.000000
0.978535 84.000000
1.000990 73.000000
1.004623 72.000000
0.993580 77.000000
0.976531 78.000000
0.983753 71.000000
0.988311 77.000000
1.009081 76.000000
1.015125 66.000000
1.030647 71.000000
1.037879 70.000000
1.045285 74.000000
1.033637 75.000000
1.023705 72.000000
1.002341 71.000000
0.995769 73.000000
0.985038 69.000000
0.993658 65.000000
0.981660 58.000000
0.959738 61.000000
0.946592 64.000000
0.921503 71.000000
0.931178 67.000000
0.927470 64.000000
0.936918 69.000000
0.971103 66.000000
0.988142 63.000000
1.020797 60.000000
1.055416 69.000000
1.080070 68.000000
1.111625 70.000000
1.129842 65.000000
1.124035 61.000000
1.126244 66.000000
1.114948 70.000000
1.107711 60.000000
1.099275 69.000000
1.091972 69.000000
1.082374 79.000000
1.059915 75.000000
1.061406 71.000000
1.068189 65.000000
1.082125 67.000000
1.085075 66.000000
1.082353 74.000000
1.078911 66.000000
1.055333 65.000000
1.053803 64.000000
1.065148 65.000000
1.068513 72.000000
1.074709 79.000000
1.073349 83.000000
1.060668 77.000000
1.064599 81.000000
1.063121 83.000000
1.065224 78.000000
1.061849 78.000000
1.060510 74.000000
1.075379 66.000000
1.071133 68.000000
1.061909 68.000000
1.041727 69.000000
1.033922 64.000000
1.045506 71.000000
1.062378 69.000000
1.076760 72.000000
1.070702 70.000000
1.063132 67.000000
1.058721 69.000000
1.055343 63.000000
1.040331 67.000000
1.030544 66.000000
1.016221 63.000000
1.011290 64.000000
0.994058 65.000000
0.977832 73.000000
0.981727 72.000000
0.992215 67.000000
1.019804 59.000000
1.034723 65.000000
1.019485 66.000000
1.013531 52.000000
1.016021 71.000000
0.996490 68.000000
0.990470 69.000000
1.004352 68.000000
1.030897 70.000000
1.052613 75.000000
1.073942 71.000000
1.063992 73.000000
1.041359 73.000000
1.030117 58.000000
1.031337 69.000000
1.033029 77.000000
1.029425 75.000000
1.004221 67.000000
0.983327 67.000000
0.984876 70.000000
0.985072 76.000000
0.989008 73.000000
1.007693 65.000000
0.987271 70.000000
0.984850 69.000000
0.989601 64.000000
0.977274 64.000000
0.981101 66.000000
0.967982 69.000000
0.972999 65.000000
0.967242 76.000000
0.964664 70.000000
0.962197 79.000000
0.991834 77.000000
1.015392 72.000000
1.049994 69.000000
1.097374 76.000000
1.127881 65.000000
1.157248 65.000000
1.167311 72.000000
1.139876 66.000000
1.138354 53.000000
1.131901 56.000000
1.110437 58.000000
1.080089 59.000000
1.066177 55.000000
1.041537 68.000000
1.028070 67.000000
1.027025 69.000000
1.023968 64.000000
1.010742 67.000000
1.002418 70.000000
1.002551 62.000000
1.002053 64.000000
1.003941 70.000000
1.016782 72.000000
1.020039 73.000000
1.020056 71.000000
1.027758 74.000000
1.021490 60.000000
1.000735 76.000000
0.995085 75.000000
0.985074 84.000000
0.977886 83.000000
0.963973 90.000000
0.968102 80.000000
0.981028 83.000000
0.970051 79.000000
0.963548 73.000000
0.957440 68.000000
0.955450 63.000000
0.941387 66.000000
0.935873 73.000000
0.945226 66.000000
0.968308 68.000000
0.996600 66.000000
0.995827 74.000000
0.976643 80.000000
0.966511 79.000000
0.970710 75.000000
0.955927 81.000000
0.943395 88.000000
0.940734 83.000000
0.936058 71.000000
0.944626 76.000000
0.946705 81.000000
0.948103 74.000000
0.956860 72.000000
0.962728 75.000000
0.958387 76.000000
0.971657 72.000000
1.003812 63.000000
1.027248 62.000000
1.024448 60.000000
1.001385 66.000000
0.998740 65.000000
0.984775 62.000000
0.983303 62.000000
0.998442 64.000000
1.013435 59.000000
1.005246 56.000000
0.985055 63.000000
0.984922 62.000000
1.005186 57.000000
1.006709 57.000000
0.994845 64.000000
0.995453 64.000000
1.000675 58.000000
1.000871 56.000000
1.008012 59.000000
1.002326 65.000000
1.005738 67.000000
0.992441 65.000000
0.986130 57.000000
0.990516 61.000000
0.984402 63.000000
0.989775 72.000000
0.999299 76.000000
0.998960 76.000000
1.002726 76.000000
1.007760 77.000000
1.004299 74.000000
0.995977 59.000000
0.983120 69.000000
0.959926 79.000000
0.946919 72.000000
0.944490 80.000000
0.919491 75.000000
0.902587 78.000000
0.896792 89.000000
0.901897 91.000000
0.911727 92.000000
0.925085 81.000000
0.936254 87.000000
0.942168 84.000000
0.944734 87.000000
0.957367 75.000000
0.953213 69.000000
0.978713 64.000000
0.983636 73.000000
0.955329 67.000000
0.927451 70.000000
0.898759 67.000000
0.898184 70.000000
0.902719 68.000000
0.906880 69.000000
0.901092 82.000000
0.888644 86.000000
0.883988 88.000000
0.893768 82.000000
0.879068 77.000000
0.856102 73.000000
0.856964 73.000000
0.886409 76.000000
0.909309 72.000000
0.919140 74.000000
0.941240 81.000000
0.953483 77.000000
0.959488 73.000000
0.957668 64.000000
0.950852 64.000000
0.942771 65.000000
0.925243 68.000000
0.899511 62.000000
0.884335 55.000000
0.906991 63.000000
0.938628 68.000000
0.972978 72.000000
0.994569 69.000000
0.992365 67.000000
0.988067 71.000000
0.954344 73.000000
0.927985 60.000000
0.935957 74.000000
0.947745 64.000000
0.944896 68.000000
0.949654 69.000000
0.942661 81.000000
0.935041 73.000000
0.937227 77.000000
0.950827 77.000000
0.963070 69.000000
0.966728 70.000000
0.964462 71.000000
0.962510 68.000000
0.959967 67.000000
0.948534 81.000000
0.936843 73.000000
0.927622 83.000000
0.921277 83.000000
0.937166 79.000000
0.928666 85.000000
0.918829 74.000000
0.925519 72.000000
0.936787 72.000000
0.932403 65.000000
0.921103 63.000000
0.931210 69.000000
0.941647 57.000000
0.936914 65.000000
0.916527 64.000000
0.914921 68.000000
0.907206 69.000000
0.928093 59.000000
0.953074 73.000000
0.952971 70.000000
0.941123 78.000000
0.932868 73.000000
0.927417 75.000000
0.922256 79.000000
0.916426 80.000000
0.921495 71.000000
0.925802 66.000000
0.924966 65.000000
0.924341 71.000000
0.913891 63.000000
0.888978 69.000000
0.884764 78.000000
0.882401 66.000000
0.883701 71.000000
0.903432 66.000000
0.910028 65.000000
0.923780 72.000000
0.947275 74.000000
0.942543 73.000000
0.928736 75.000000
0.931866 73.000000
0.939940 72.000000
0.938679 76.000000
0.947166 83.000000
0.934806 72.000000
0.935052 68.000000
0.941122 78.000000
0.938631 68.000000
0.907436 71.000000
0.895298 69.000000
0.911087 77.000000
0.927559 73.000000
0.937764 69.000000
0.954968 70.000000
0.972014 65.000000
0.966407 68.000000
0.953667 73.000000
0.928844 66.000000
0.940008 68.000000
0.935675 74.000000
0.948592 71.000000
0.956841 62.000000
0.953673 62.000000
0.970067 65.000000
0.988674 68.000000
0.996315 70.000000
1.013523 71.000000
1.010923 68.000000
1.024314 69.000000
1.025811 77.000000
1.015048 77.000000
1.007198 72.000000
0.985785 66.000000
0.978580 65.000000
0.951957 71.000000
0.959643 71.000000
0.971658 65.000000
0.983913 77.000000
0.984474 74.000000
0.964913 71.000000
0.957805 75.000000
0.960176 74.000000
0.953445 66.000000
0.963943 73.000000
0.954191 62.000000
0.931919 79.000000
0.935314 71.000000
0.921572 71.000000
0.927057 69.000000
0.959667 74.000000
0.970131 82.000000
0.986144 80.000000
0.979086 80.000000
0.965539 70.000000
0.969453 73.000000
0.960294 78.000000
0.944930 83.000000
0.950771 76.000000
0.957100 75.000000
0.966911 75.000000
0.961407 81.000000
0.960120 73.000000
0.944786 76.000000
0.942203 76.000000
0.942660 80.000000
0.956898 80.000000
0.997374 65.000000
0.990715 77.000000
0.991049 72.000000
0.986304 85.000000
0.969060 75.000000
0.967204 83.000000
0.976899 72.000000
0.966981 75.000000
0.950790 81.000000
0.944023 74.000000
0.952779 79.000000
0.948499 76.000000
0.941789 72.000000
0.924854 75.000000
0.919515 69.000000
0.932829 73.000000
0.962966 75.000000
0.955721 75.000000
0.952740 75.000000
0.944024 81.000000
0.956848 79.000000
0.984292 77.000000
0.976610 81.000000
0.988357 82.000000
0.997115 82.000000
0.992621 80.000000
1.000160 85.000000
1.023344 76.000000
1.017668 72.000000
1.013920 76.000000
1.026142 82.000000
1.043361 71.000000
1.046090 81.000000
1.043564 73.000000
1.037253 69.000000
1.016568 62.000000
1.013786 73.000000
0.998648 71.000000
0.997345 59.000000
1.014914 66.000000
1.027651 76.000000
1.013130 78.000000
1.007942 86.000000
1.017158 85.000000
1.023568 80.000000
1.027089 79.000000
1.039279 78.000000
1.041923 70.000000
1.051080 80.000000
1.055587 79.000000
1.046696 72.000000
1.034008 67.000000
1.027628 69.000000
1.018626 72.000000
1.016781 67.000000
1.029406 75.000000
1.043224 76.000000
1.032265 69.000000
1.022653 63.000000
1.013428 71.000000
1.008395 66.000000
1.001004 62.000000
1.002030 67.000000
1.017270 65.000000
1.022934 71.000000
1.027391 72.000000
1.058728 70.000000
1.094707 63.000000
1.084252 71.000000
1.038833 76.000000
1.000733 66.000000
0.976089 72.000000
0.956913 62.000000
0.952883 62.000000
0.959357 71.000000
0.974506 71.000000
0.999319 57.000000
1.024851 63.000000
1.043354 63.000000
1.056115 76.000000
1.066155 71.000000
1.063458 80.000000
1.047048 70.000000
1.008520 70.000000
0.993542 76.000000
0.981438 81.000000
0.990675 80.000000
1.010629 77.000000
1.013071 67.000000
1.006727 63.000000
1.000960 67.000000
0.985108 77.000000
0.964164 70.000000
0.962789 65.000000
0.975609 73.000000
0.973434 62.000000
0.975400 65.000000
0.972409 71.000000
0.958450 69.000000
0.966302 73.000000
0.992417 69.000000
1.008111 71.000000
1.011463 66.000000
1.015656 71.000000
1.007061 68.000000
1.012277 64.000000
1.009008 57.000000
1.010750 59.000000
1.003967 60.000000
0.997878 61.000000
0.995574 69.000000
0.997714 75.000000
0.979397 71.000000
0.973696 69.000000
0.965217 57.000000
0.968194 53.000000
0.967844 61.000000
0.971711 60.000000
0.996485 63.000000
1.024171 56.000000
1.039385 57.000000
1.033302 53.000000
1.059317 58.000000
1.059022 67.000000
1.058056 67.000000
1.073195 51.000000
1.052551 62.000000
1.020710 74.000000
0.987534 71.000000
0.969020 65.000000
0.982750 65.000000
0.995148 68.000000
1.003470 59.000000
1.019220 67.000000
1.028073 62.000000
1.038428 58.000000
1.041670 62.000000
1.045231 60.000000
1.032278 62.000000
1.028076 68.000000
1.028659 68.000000
1.022900 75.000000
3.707081 50.000000
3.737212 50.000000
3.767055 47.000000
3.799408 52.000000
3.817338 51.000000
3.837522 44.000000
3.843916 41.000000
3.868788 35.000000
3.878754 43.000000
3.866791 44.000000
3.837779 44.000000
3.834073 47.000000
3.839373 46.000000
3.864186 40.000000
3.889158 50.000000
3.913819 55.000000
3.923727 49.000000
3.931233 47.000000
3.924483 44.000000
3.919756 48.000000
3.926549 40.000000
3.945481 41.000000
3.968013 40.000000
4.003091 37.000000
4.020331 40.000000
4.043545 36.000000
4.054432 36.000000
4.059798 33.000000
4.069915 37.000000
4.074208 35.000000
4.085511 31.000000
4.068889 37.000000
4.026550 39.000000
3.993341 47.000000
3.964523 57.000000
3.929334 47.000000
3.901916 47.000000
3.893649 45.000000
3.882263 51.000000
3.877736 45.000000
3.887730 43.000000
3.906832 44.000000
3.932200 41.000000
3.978646 41.000000
4.012025 48.000000
4.041767 39.000000
4.073706 41.000000
4.086202 39.000000
4.089961 38.000000
4.076614 38.000000
4.045861 46.000000
4.030152 37.000000
4.029771 39.000000
4.031718 40.000000
4.017790 40.000000
4.014907 38.000000
4.021189 43.000000
4.021402 39.000000
4.013793 41.000000
4.000592 39.000000
3.991211 43.000000
3.980104 50.000000
3.956320 41.000000
3.947601 46.000000
3.927023 48.000000
3.910750 44.000000
3.887402 52.000000
3.874471 61.000000
3.843907 53.000000
3.815800 56.000000
3.800379 55.000000
3.801359 39.000000
3.826641 46.000000
3.857420 47.000000
3.897269 54.000000
3.919408 47.000000
3.927325 51.000000
3.915615 47.000000
3.892528 50.000000
3.869678 56.000000
3.852194 48.000000
3.849825 46.000000
3.853201 46.000000
3.851417 47.000000
3.851702 45.000000
3.867806 50.000000
3.876963 40.000000
3.883997 40.000000
3.895039 54.000000
3.901957 48.000000
3.916139 42.000000
3.948214 45.000000
3.969473 39.000000
3.978743 43.000000
3.964329 43.000000
3.927727 42.000000
3.905004 43.000000
3.907250 40.000000
3.937719 35.000000
3.992738 33.000000
4.054790 32.000000
4.106967 36.000000
4.115746 29.000000
4.126675 31.000000
4.118663 36.000000
4.101014 34.000000
4.093730 32.000000
4.095684 30.000000
4.122132 27.000000
4.146855 33.000000
4.153954 38.000000
4.143222 37.000000
4.129473 32.000000
4.102848 38.000000
4.076660 32.000000
4.047730 34.000000
4.037132 30.000000
4.034375 38.000000
4.043771 39.000000
4.057626 39.000000
4.050093 37.000000
4.036708 39.000000
4.036861 41.000000
4.029491 38.000000
4.040732 35.000000
4.034174 41.000000
4.000926 43.000000
3.964939 49.000000
3.947118 43.000000
3.933032 46.000000
3.926223 43.000000
3.926073 49.000000
3.912324 36.000000
3.888197 40.000000
3.872973 39.000000
3.861363 43.000000
3.874387 44.000000
3.897804 42.000000
3.909348 44.000000
3.913241 43.000000
3.907244 36.000000
3.912137 49.000000
3.929952 44.000000
3.938388 42.000000
3.934092 42.000000
3.903257 44.000000
3.886873 51.000000
3.873264 48.000000
3.878972 38.000000
3.894013 36.000000
3.932551 32.000000
3.976825 36.000000
4.032328 35.000000
4.085189 31.000000
4.120970 33.000000
4.108767 38.000000
4.068880 40.000000
4.028056 38.000000
3.974396 36.000000
3.927808 38.000000
3.897225 42.000000
3.892730 38.000000
3.936781 37.000000
3.996147 33.000000
4.038688 37.000000
4.071071 34.000000
4.091127 30.000000
4.083123 36.000000
4.058144 38.000000
4.035924 36.000000
4.004410 39.000000
3.977193 34.000000
3.960176 34.000000
3.958177 41.000000
3.974513 38.000000
4.004086 39.000000
4.028786 39.000000
4.029791 40.000000
4.018929 46.000000
4.000019 41.000000
3.988179 41.000000
3.986334 36.000000
3.989506 38.000000
4.004972 42.000000
4.015183 46.000000
3.995966 42.000000
3.995132 42.000000
3.980792 41.000000
3.972200 39.000000
3.958836 43.000000
3.966744 41.000000
3.997545 39.000000
4.029511 31.000000
4.059943 26.000000
4.098034 27.000000
4.117435 28.000000
4.109479 40.000000
4.090628 33.000000
4.071119 29.000000
4.067944 35.000000
4.092856 32.000000
4.125779 30.000000
4.171972 28.000000
4.203292 28.000000
4.236388 26.000000
4.251757 35.000000
4.247889 32.000000
4.246038 30.000000
4.232913 31.000000
4.222155 32.000000
4.221258 31.000000
4.229578 26.000000
4.242407 29.000000
4.244967 25.000000
4.251522 27.000000
4.238090 24.000000
4.207808 28.000000
4.160919 27.000000
4.116077 30.000000
4.073811 30.000000
4.040009 35.000000
4.020224 30.000000
4.023901 31.000000
4.026080 40.000000
4.035361 37.000000
4.019455 43.000000
3.992331 44.000000
3.961409 44.000000
3.943417 41.000000
3.926037 43.000000
3.903079 42.000000
3.896990 38.000000
3.909872 28.000000
3.959236 39.000000
3.996141 40.000000
4.019505 42.000000
4.031746 41.000000
4.038772 48.000000
4.027594 39.000000
3.994300 44.000000
3.939349 44.000000
3.905638 43.000000
3.911962 38.000000
3.916453 44.000000
3.933618 40.000000
3.940080 44.000000
3.948394 49.000000
3.940686 51.000000
3.925237 50.000000
3.887134 53.000000
3.854692 48.000000
3.830585 46.000000
3.826923 39.000000
3.830387 45.000000
3.841297 41.000000
3.862347 47.000000
3.874522 46.000000
3.868699 50.000000
3.878354 48.000000
3.874065 50.000000
3.844988 41.000000
3.802726 42.000000
3.760805 46.000000
3.739878 48.000000
3.746100 53.000000
3.767189 60.000000
3.779774 58.000000
3.802064 43.000000
3.802856 53.000000
3.775869 48.000000
3.767314 57.000000
3.756192 53.000000
3.748882 48.000000
3.732996 45.000000
3.735486 44.000000
3.776659 40.000000
3.817083 42.000000
3.854756 40.000000
3.887644 38.000000
3.927118 39.000000
3.944849 40.000000
3.925723 35.000000
3.887379 42.000000
3.860883 32.000000
3.848053 43.000000
3.860966 47.000000
3.894060 52.000000
3.900721 44.000000
3.895069 36.000000
3.893528 37.000000
3.871120 40.000000
3.853686 43.000000
3.836681 39.000000
3.839584 34.000000
3.860264 34.000000
3.888227 37.000000
3.913007 33.000000
3.932499 42.000000
3.936412 44.000000
3.926860 39.000000
3.914438 36.000000
3.902209 34.000000
3.880478 36.000000
3.862604 39.000000
3.843239 45.000000
3.808110 43.000000
3.792409 34.000000
3.811665 32.000000
3.845901 35.000000
3.917616 34.000000
4.004805 31.000000
4.068759 25.000000
4.119140 25.000000
4.122599 30.000000
4.096744 28.000000
4.060576 31.000000
4.015740 31.000000
4.001907 29.000000
3.997502 31.000000
3.993509 31.000000
4.029885 26.000000
4.095010 24.000000
4.154168 25.000000
4.171935 25.000000
4.154266 22.000000
4.124034 24.000000
4.092957 28.000000
4.057265 27.000000
4.030057 27.000000
4.009784 22.000000
4.023100 27.000000
4.038100 25.000000
4.067517 27.000000
4.097831 36.000000
4.136954 32.000000
4.162973 23.000000
4.181963 25.000000
4.180736 27.000000
4.151220 33.000000
4.107161 31.000000
4.085572 30.000000
4.090591 23.000000
4.116149 20.000000
4.141683 23.000000
4.165858 23.000000
4.171053 28.000000
4.161941 21.000000
4.157524 24.000000
4.147457 26.000000
4.125994 22.000000
4.117273 29.000000
4.087507 27.000000
4.071280 28.000000
4.054091 32.000000
4.038061 25.000000
4.043739 24.000000
4.047789 30.000000
4.063987 28.000000
4.081344 33.000000
4.084337 33.000000
4.076778 27.000000
4.091952 31.000000
4.095405 33.000000
4.075168 33.000000
4.041136 38.000000
4.013732 33.000000
3.993592 29.000000
3.983132 37.000000
3.984019 41.000000
3.999707 33.000000
4.014365 32.000000
4.026383 39.000000
4.043299 33.000000
4.047296 34.000000
4.040502 26.000000
4.033388 30.000000
4.036723 32.000000
4.031892 36.000000
4.039849 35.000000
4.051116 38.000000
4.056562 41.000000
4.038342 41.000000
4.002109 45.000000
3.928076 45.000000
3.852492 43.000000
3.796582 44.000000
3.771743 42.000000
3.785644 47.000000
3.802819 47.000000
3.808213 46.000000
3.812238 56.000000
3.813304 55.000000
3.813190 55.000000
3.804958 50.000000
3.779140 56.000000
3.753700 58.000000
3.728204 47.000000
3.713347 55.000000
3.710860 51.000000
3.705470 47.000000
3.724027 47.000000
3.740366 48.000000
3.766672 46.000000
3.784095 47.000000
3.803029 45.000000
3.823641 47.000000
3.825291 47.000000
3.822117 52.000000
3.815664 49.000000
3.803364 45.000000
3.808488 40.000000
3.828794 45.000000
3.852720 44.000000
3.871941 47.000000
3.862853 47.000000
3.858435 49.000000
3.858789 49.000000
3.864991 43.000000
3.882190 45.000000
3.891582 43.000000
3.897789 39.000000
3.890039 42.000000
3.882784 35.000000
3.876497 53.000000
3.864061 42.000000
3.851382 41.000000
3.851161 45.000000
3.866926 43.000000
3.897816 43.000000
3.930269 42.000000
3.947801 41.000000
3.964095 36.000000
3.995763 40.000000
4.034381 40.000000
4.063843 42.000000
4.083017 37.000000
4.072702 40.000000
4.022444 41.000000
3.973378 37.000000
3.943579 40.000000
3.935255 35.000000
3.945584 39.000000
3.970993 36.000000
4.010317 38.000000
4.037147 46.000000
4.041097 46.000000
4.034174 42.000000
4.012171 41.000000
3.993966 39.000000
3.982198 37.000000
3.973366 41.000000
3.966857 42.000000
3.955328 39.000000
3.969119 37.000000
3.987095 35.000000
3.994034 41.000000
3.996611 34.000000
4.025727 32.000000
4.044294 36.000000
4.071416 31.000000
4.093758 32.000000
4.090086 35.000000
4.064296 39.000000
4.042539 42.000000
4.022396 40.000000
4.010635 37.000000
4.002037 34.000000
3.999450 44.000000
4.022595 42.000000
4.055454 44.000000
4.080449 29.000000
4.091085 37.000000
4.083463 40.000000
4.071688 41.000000
4.041945 40.000000
4.009227 39.000000
3.995880 39.000000
3.991243 43.000000
4.006110 41.000000
3.994482 44.000000
3.972170 47.000000
3.943880 36.000000
3.924767 37.000000
3.913671 37.000000
3.921814 40.000000
3.959389 31.000000
3.996962 36.000000
4.022107 42.000000
4.029662 43.000000
4.027149 42.000000
4.014922 46.000000
3.997753 40.000000
3.982682 39.000000
3.980569 31.000000
4.000897 34.000000
4.028751 33.000000
4.042494 36.000000
4.065337 30.000000
4.085303 35.000000
4.084882 28.000000
4.081196 34.000000
4.081019 34.000000
4.064506 37.000000
4.048749 41.000000
4.028479 38.000000
4.009726 39.000000
3.996395 39.000000
3.985719 51.000000
3.953289 50.000000
3.915111 44.000000
3.890432 38.000000
3.898469 41.000000
3.942852 39.000000
3.999904 40.000000
4.072937 31.000000
4.135513 35.000000
4.160280 35.000000
4.119128 38.000000
4.076223 34.000000
4.043448 37.000000
4.008976 41.000000
3.976035 46.000000
3.951991 46.000000
3.928384 50.000000
3.893062 47.000000
3.878333 47.000000
3.878942 54.000000
3.885242 56.000000
3.864776 51.000000
3.839237 56.000000
3.812699 62.000000
3.795480 56.000000
3.782642 46.000000
3.783513 35.000000
3.814691 39.000000
3.859574 50.000000
3.898608 40.000000
3.933832 36.000000
3.978332 39.000000
4.010887 46.000000
4.020243 42.000000
4.005541 41.000000
3.973902 44.000000
3.958301 42.000000
3.963494 38.000000
3.951098 44.000000
3.942584 44.000000
3.936120 44.000000
3.940901 42.000000
3.964687 42.000000
3.983328 46.000000
3.978784 43.000000
3.964268 44.000000
3.953375 46.000000
3.947265 44.000000
3.940299 41.000000
3.934232 45.000000
3.925778 44.000000
3.903013 50.000000
3.871611 49.000000
3.861658 51.000000
3.848310 52.000000
3.836657 49.000000
3.834563 49.000000
3.846434 44.000000
3.866142 45.000000
3.892284 39.000000
3.910205 36.000000
3.931424 37.000000
3.952022 44.000000
3.973235 35.000000
3.985776 40.000000
3.971450 46.000000
3.935216 46.000000
3.896404 44.000000
3.881208 44.000000
3.888869 38.000000
3.911219 41.000000
3.916261 47.000000
3.909649 39.000000
3.894537 45.000000
3.868340 44.000000
3.846918 45.000000
3.837792 46.000000
3.849495 47.000000
3.865349 49.000000
3.886023 43.000000
3.889917 49.000000
3.878622 50.000000
3.861603 40.000000
3.850699 44.000000
3.857610 41.000000
3.877119 44.000000
3.894155 42.000000
3.903633 49.000000
3.914894 38.000000
3.921340 44.000000
3.929209 34.000000
3.951266 37.000000
3.963943 43.000000
3.970162 37.000000
3.961647 41.000000
3.953446 40.000000
3.936960 35.000000
3.919983 41.000000
3.901728 50.000000
3.872707 48.000000
3.825685 43.000000
3.794497 44.000000
3.780190 44.000000
3.780681 44.000000
3.821181 49.000000
3.874046 47.000000
3.908610 46.000000
3.954205 43.000000
3.989342 49.000000
4.006257 52.000000
4.011997 48.000000
3.989003 40.000000
3.974787 38.000000
3.975906 40.000000
3.960382 45.000000
3.962132 44.000000
3.955724 44.000000
3.950328 44.000000
3.944303 42.000000
3.945693 41.000000
3.958659 46.000000
3.960762 45.000000
3.935106 43.000000
3.913312 39.000000
3.904480 38.000000
3.898727 38.000000
3.898637 39.000000
3.910544 37.000000
3.930853 35.000000
3.945969 37.000000
3.943603 32.000000
3.940696 31.000000
3.934719 37.000000
3.911168 41.000000
3.881897 40.000000
3.865913 47.000000
3.860645 44.000000
3.866571 43.000000
3.883806 41.000000
3.890656 41.000000
3.894508 38.000000
3.891404 44.000000
3.872946 47.000000
3.848605 48.000000
3.830995 50.000000
3.790705 51.000000
3.776538 50.000000
3.762396 41.000000
3.741433 43.000000
3.745109 39.000000
3.764649 44.000000
3.808637 48.000000
3.840857 47.000000
3.857297 47.000000
3.838978 46.000000
3.822142 39.000000
3.818022 42.000000
3.831291 40.000000
3.835987 44.000000
3.832773 45.000000
3.822583 39.000000
3.820288 41.000000
3.821539 39.000000
3.841673 36.000000
3.868982 34.000000
3.891319 43.000000
3.901719 43.000000
3.917388 39.000000
3.918414 42.000000
3.900958 48.000000
3.873841 45.000000
3.838087 41.000000
3.809000 41.000000
3.798598 37.000000
3.802999 46.000000
3.810221 41.000000
3.823802 46.000000
3.845417 37.000000
3.868671 37.000000
3.891131 38.000000
3.912756 41.000000
3.939028 35.000000
3.960120 41.000000
3.976948 40.000000
3.999790 35.000000
4.015589 41.000000
4.030101 33.000000
4.045371 27.000000
4.079412 36.000000
4.115327 31.000000
4.156466 35.000000
4.183112 29.000000
4.188926 29.000000
4.176448 34.000000
4.140401 33.000000
4.088374 38.000000
4.041181 40.000000
4.020996 35.000000
4.027059 31.000000
4.015221 29.000000
3.994532 33.000000
3.975364 38.000000
3.973689 38.000000
3.997443 33.000000
4.023513 37.000000
4.036310 29.000000
4.031977 40.000000
4.003910 43.000000
3.960015 36.000000
3.939689 37.000000
3.915221 36.000000
3.890993 34.000000
3.899665 36.000000
3.900077 36.000000
3.902188 37.000000
3.915745 44.000000
3.919085 42.000000
3.933262 37.000000
3.943369 39.000000
3.943685 41.000000
3.932625 46.000000
3.940150 45.000000
3.946044 43.000000
3.947327 40.000000
3.954480 38.000000
3.966879 35.000000
3.995104 41.000000
4.032415 42.000000
4.058053 40.000000
4.068368 31.000000
4.063067 33.000000
4.040781 35.000000
4.001881 29.000000
3.979146 27.000000
3.970360 30.000000
3.987997 30.000000
4.013865 30.000000
4.039989 32.000000
4.067958 27.000000
4.100615 24.000000
4.120816 27.000000
4.123720 28.000000
4.122263 31.000000
4.100520 27.000000
4.061164 31.000000
4.025596 25.000000
4.003182 32.000000
4.006849 23.000000
4.046404 25.000000
4.106660 21.000000
4.153665 23.000000
4.183867 23.000000
4.194917 24.000000
4.164204 21.000000
4.125418 31.000000
4.109745 29.000000
4.106015 29.000000
4.120476 25.000000
4.139433 26.000000
4.150139 31.000000
4.155607 26.000000
4.174551 20.000000
4.185726 29.000000
4.190438 35.000000
4.170457 27.000000
4.148673 28.000000
4.140923 26.000000
4.154580 20.000000
4.190981 18.000000
4.230417 20.000000
4.252156 22.000000
4.249153 18.000000
4.245213 19.000000
4.226657 18.000000
4.202023 16.000000
4.178477 19.000000
4.171970 22.000000
4.167220 19.000000
4.187886 18.000000
4.198029 26.000000
4.178507 27.000000
4.123243 28.000000
4.055806 27.000000
4.007978 24.000000
3.968681 28.000000
3.941340 32.000000
3.949695 31.000000
3.985835 34.000000
4.009331 35.000000
4.039009 27.000000
4.069045 31.000000
4.088751 30.000000
4.073651 27.000000
4.042871 27.000000
3.998472 33.000000
3.961756 35.000000
3.944640 33.000000
3.940582 27.000000
3.955125 37.000000
3.953393 35.000000
3.925584 37.000000
3.895892 34.000000
3.903606 28.000000
3.932033 37.000000
3.968055 37.000000
3.995317 35.000000
3.998413 34.000000
3.986751 34.000000
3.979148 34.000000
3.963737 38.000000
3.945602 38.000000
3.948319 39.000000
3.941232 43.000000
3.923125 42.000000
3.888280 37.000000
3.847050 36.000000
3.809178 37.000000
3.790407 32.000000
3.782540 47.000000
3.806518 47.000000
3.842179 54.000000
3.882445 43.000000
3.910007 44.000000
3.913991 43.000000
3.911526 46.000000
3.910365 43.000000
3.898774 42.000000
3.912251 39.000000
3.906827 41.000000
3.874251 41.000000
3.850280 35.000000
3.849287 38.000000
3.860253 38.000000
3.881113 40.000000
3.887054 30.000000
3.867611 41.000000
3.832454 46.000000
3.808860 43.000000
3.805155 36.000000
3.825150 45.000000
3.854186 44.000000
3.885267 36.000000
3.903809 34.000000
3.913131 29.000000
3.919809 39.000000
3.923985 38.000000
3.913890 36.000000
3.900455 27.000000
3.882827 36.000000
3.874922 43.000000
3.841541 44.000000
3.788380 41.000000
3.750078 37.000000
3.734469 30.000000
3.769660 28.000000
3.840373 27.000000
3.916046 39.000000
3.965282 44.000000
3.985327 38.000000
3.976642 41.000000
3.972181 35.000000
3.949587 42.000000
3.887603 42.000000
3.838362 38.000000
3.813492 41.000000
3.811007 42.000000
3.820344 44.000000
3.849707 40.000000
3.887705 43.000000
3.910572 46.000000
3.926871 40.000000
3.920777 38.000000
3.909927 40.000000
3.892371 52.000000
3.845948 46.000000
3.811491 50.000000
3.801744 44.000000
3.800231 45.000000
3.783060 48.000000
3.752989 52.000000
3.721610 46.000000
3.695824 45.000000
3.694677 47.000000
3.728935 60.000000
3.761613 54.000000
3.786920 53.000000
3.801901 50.000000
3.806588 54.000000
3.779143 54.000000
3.747101 59.000000
3.714013 52.000000
3.704580 46.000000
3.727603 49.000000
3.757191 41.000000
3.796470 43.000000
3.836416 43.000000
3.852809 41.000000
3.887501 35.000000
3.919998 36.000000
3.950217 38.000000
3.979667 34.000000
4.019128 38.000000
4.047057 34.000000
4.054847 29.000000
4.039075 32.000000
4.010736 36.000000
3.982738 41.000000
3.965861 41.000000
3.966607 41.000000
3.986102 31.000000
4.019526 33.000000
4.056375 34.000000
4.076196 31.000000
4.073660 28.000000
4.053695 35.000000
4.008170 37.000000
3.957592 39.000000
3.914855 38.000000
3.894292 37.000000
3.898440 39.000000
3.908933 43.000000
3.896861 40.000000
3.900255 39.000000
3.910875 38.000000
3.927379 35.000000
3.934271 30.000000
3.953359 33.000000
3.981493 30.000000
4.012977 30.000000
4.017869 29.000000
4.024922 32.000000
4.027749 27.000000
4.018350 28.000000
4.024608 29.000000
4.008080 34.000000
3.996894 38.000000
3.963558 40.000000
3.931744 32.000000
3.896204 33.000000
3.874177 39.000000
3.859523 43.000000
3.842043 44.000000
3.833214 40.000000
3.831239 37.000000
3.845932 37.000000
3.870890 37.000000
3.904303 42.000000
3.935933 36.000000
3.965720 41.000000
3.998739 38.000000
4.022014 45.000000
4.028761 46.000000
4.029615 36.000000
4.042787 33.000000
4.036644 33.000000
4.034104 30.000000
4.045571 37.000000
4.047084 30.000000
4.054875 29.000000
4.077321 31.000000
4.112662 30.000000
4.135779 30.000000
4.171960 25.000000
4.202948 28.000000
4.238641 24.000000
4.245600 26.000000
4.236710 24.000000
4.221503 19.000000
4.211872 18.000000
4.203467 24.000000
4.193357 23.000000
4.185221 27.000000
4.202362 24.000000
4.220627 24.000000
4.222917 25.000000
4.225954 22.000000
4.232382 28.000000
4.210209 28.000000
4.171837 24.000000
4.147262 23.000000
4.113062 26.000000
4.100151 24.000000
4.115821 22.000000
4.123982 24.000000
4.139086 29.000000
4.146386 24.000000
4.155420 31.000000
4.160488 35.000000
4.143594 36.000000
4.100523 43.000000
4.041101 38.000000
3.986039 39.000000
3.950209 47.000000
3.923987 45.000000
3.928051 37.000000
3.955275 29.000000
3.999217 33.000000
4.039093 43.000000
4.060661 37.000000
4.045784 41.000000
4.018219 39.000000
3.989713 38.000000
3.957397 45.000000
3.932781 43.000000
3.925269 49.000000
3.913339 43.000000
3.901350 46.000000
3.891305 53.000000
3.883583 44.000000
3.888782 47.000000
3.901404 45.000000
3.903176 50.000000
3.890936 49.000000
3.886409 41.000000
3.888558 37.000000
3.904186 44.000000
3.936193 44.000000
3.957510 50.000000
3.964089 46.000000
3.947757 41.000000
3.926137 34.000000
3.898831 33.000000
3.877874 45.000000
3.875417 36.000000
3.888175 43.000000
3.904760 39.000000
3.914221 37.000000
3.909476 43.000000
3.893196 47.000000
3.858989 49.000000
3.822043 48.000000
3.806375 45.000000
3.806555 48.000000
3.800281 56.000000
3.782377 51.000000
3.759379 51.000000
3.753943 54.000000
3.767076 41.000000
3.787054 45.000000
3.786698 47.000000
3.791698 47.000000
3.777209 44.000000
3.782573 46.000000
3.801226 50.000000
3.812081 46.000000
3.813224 43.000000
3.813336 40.000000
3.805283 42.000000
3.794199 47.000000
3.787211 46.000000
3.787084 49.000000
3.795398 36.000000
3.844372 37.000000
3.901120 35.000000
3.940571 36.000000
3.971822 39.000000
3.988378 36.000000
3.998796 42.000000
3.989803 37.000000
3.971982 34.000000
3.969789 33.000000
3.978178 26.000000
4.002046 32.000000
4.018264 35.000000
4.030645 35.000000
4.030857 37.000000
4.024094 31.000000
4.009317 35.000000
3.990499 39.000000
3.988453 32.000000
4.000303 30.000000
4.025247 30.000000
4.050718 28.000000
4.062919 36.000000
4.050538 29.000000
4.014875 35.000000
3.978955 35.000000
3.955985 39.000000
3.927514 41.000000
3.902309 42.000000
3.901253 31.000000
3.926240 41.000000
3.963823 38.000000
4.000597 35.000000
4.031842 37.000000
4.054190 38.000000
4.052397 41.000000
4.028511 51.000000
3.986688 41.000000
3.924278 41.000000
3.860851 44.000000
3.829986 43.000000
3.818375 36.000000
3.833761 38.000000
3.868622 41.000000
3.904241 38.000000
3.916132 45.000000
3.881176 42.000000
3.834025 42.000000
3.792266 42.000000
3.754910 46.000000
3.712874 44.000000
3.684743 42.000000
3.698699 47.000000
3.739356 46.000000
3.780124 49.000000
3.808780 46.000000
3.815409 44.000000
3.787480 49.000000
3.772393 45.000000
3.761611 42.000000
3.743308 38.000000
3.728977 46.000000
3.718406 46.000000
3.717932 35.000000
3.737952 50.000000
3.744535 60.000000
3.735479 46.000000
3.712173 40.000000
3.690924 51.000000
3.685450 50.000000
3.693131 48.000000
3.698610 45.000000
3.740490 45.000000
3.782340 44.000000
3.809504 48.000000
3.836664 45.000000
3.858035 38.000000
3.870267 37.000000
3.881930 39.000000
3.906481 34.000000
3.927453 38.000000
3.936474 31.000000
3.958482 35.000000
3.966413 36.000000
3.946367 43.000000
3.922145 36.000000
3.899264 32.000000
3.893210 38.000000
3.879315 44.000000
3.878791 32.000000
3.887076 36.000000
3.898803 35.000000
3.905815 34.000000
3.918953 30.000000
3.924844 33.000000
3.917733 30.000000
3.916404 29.000000
3.920667 27.000000
3.931399 30.000000
3.921116 36.000000
3.879711 42.000000
3.832826 44.000000
3.782495 38.000000
3.753092 40.000000
3.734644 45.000000
3.710931 43.000000
3.711061 43.000000
3.736140 45.000000
3.763493 45.000000
3.783474 45.000000
3.771507 52.000000
3.735484 47.000000
3.692629 40.000000
3.672356 41.000000
3.672528 36.000000
3.690516 45.000000
3.724195 45.000000
3.757196 43.000000
3.763223 44.000000
3.746546 36.000000
3.737414 37.000000
3.721907 35.000000
3.718474 34.000000
3.739794 34.000000
3.792599 34.000000
3.839715 34.000000
3.881737 33.000000
3.900006 36.000000
3.874643 44.000000
3.836804 46.000000
3.777663 50.000000
3.706452 41.000000
3.642040 43.000000
3.597268 43.000000
3.570211 52.000000
3.576846 47.000000
3.598083 56.000000
3.622830 54.000000
3.654009 56.000000
3.670328 54.000000
3.683175 49.000000
3.672544 48.000000
3.671692 46.000000
3.680580 38.000000
3.713607 38.000000
3.757296 32.000000
3.807038 36.000000
3.852718 33.000000
3.877480 40.000000
3.858828 36.000000
3.802757 32.000000
3.736490 36.000000
3.699811 41.000000
3.665117 35.000000
3.655678 36.000000
3.652544 35.000000
3.649427 37.000000
3.639341 36.000000
3.625105 34.000000
3.611055 37.000000
3.598598 42.000000
3.584471 40.000000
3.596389 32.000000
3.612335 44.000000
3.624539 35.000000
3.641465 35.000000
3.628504 39.000000
3.592684 39.000000
3.566198 34.000000
3.568782 35.000000
3.584326 30.000000
3.621722 33.000000
3.660768 37.000000
3.695672 34.000000
3.701016 26.000000
3.705257 33.000000
3.703450 29.000000
3.702709 32.000000
3.693124 34.000000
3.693808 35.000000
3.682505 30.000000
3.657607 34.000000
3.639112 30.000000
3.618563 33.000000
3.623308 33.000000
3.643908 35.000000
3.685076 39.000000
3.721241 34.000000
3.743276 36.000000
3.738062 33.000000
3.724189 41.000000
3.716964 26.000000
3.728300 30.000000
3.768981 27.000000
3.821602 27.000000
3.888431 31.000000
3.933955 31.000000
3.955088 33.000000
3.955536 33.000000
3.939199 32.000000
3.915490 36.000000
3.898773 34.000000
3.878023 38.000000
3.854447 35.000000
3.840113 27.000000
3.831316 29.000000
3.852937 27.000000
3.897264 24.000000
3.946086 30.000000
3.978164 24.000000
4.002419 30.000000
4.033347 23.000000
4.054593 26.000000
4.051755 24.000000
4.026508 24.000000
4.014927 21.000000
4.017172 20.000000
4.060804 24.000000
4.112429 21.000000
4.153392 20.000000
4.185717 23.000000
4.203357 27.000000
4.202828 24.000000
4.190666 23.000000
4.156089 22.000000
4.119560 26.000000
4.079882 25.000000
4.062926 30.000000
4.062047 30.000000
4.053793 32.000000
4.075606 28.000000
4.097234 30.000000
4.078449 29.000000
4.047809 28.000000
4.020634 29.000000
4.012465 32.000000
4.022943 31.000000
4.016248 33.000000
4.012320 37.000000
3.993142 37.000000
3.953326 28.000000
3.936942 31.000000
3.937977 35.000000
3.960011 36.000000
3.972811 35.000000
3.971748 34.000000
3.969736 29.000000
3.986442 31.000000
4.012044 29.000000
4.037684 29.000000
4.059512 31.000000
4.076416 33.000000
4.077957 26.000000
4.079858 25.000000
4.085960 25.000000
4.087266 24.000000
4.102326 25.000000
4.103160 16.000000
4.100462 26.000000
4.090749 22.000000
4.071846 25.000000
4.054977 28.000000
4.032581 23.000000
3.981392 26.000000
3.928415 24.000000
3.886522 26.000000
3.865502 19.000000
3.888584 23.000000
3.929544 21.000000
3.964768 24.000000
3.994680 20.000000
4.009647 25.000000
4.003944 23.000000
3.997408 24.000000
4.002636 22.000000
4.003704 27.000000
3.988131 29.000000
3.963611 29.000000
3.936198 24.000000
3.910107 28.000000
3.893584 27.000000
3.883050 32.000000
3.888943 32.000000
3.902834 38.000000
3.918720 39.000000
3.903821 35.000000
3.853280 40.000000
3.797115 39.000000
3.760802 38.000000
3.753839 42.000000
3.759312 43.000000
3.768212 47.000000
3.768388 46.000000
3.776177 49.000000
3.784547 45.000000
3.787333 39.000000
3.795943 42.000000
3.801408 39.000000
3.814476 39.000000
3.836592 40.000000
3.864799 33.000000
3.898927 35.000000
3.909972 39.000000
3.911752 33.000000
3.889047 35.000000
3.856586 41.000000
3.825809 42.000000
3.787675 38.000000
3.759388 49.000000
3.736992 48.000000
3.716384 45.000000
3.694959 40.000000
3.676220 42.000000
3.676580 52.000000
3.663527 49.000000
3.670408 48.000000
3.690269 49.000000
3.705727 40.000000
3.720474 36.000000
3.734349 46.000000
3.759425 38.000000
3.782249 38.000000
3.811956 35.000000
3.843080 39.000000
3.874385 36.000000
3.889506 32.000000
3.893218 32.000000
3.876861 36.000000
3.863668 33.000000
3.854520 40.000000
3.852663 48.000000
3.851495 43.000000
3.835026 42.000000
3.806492 42.000000
3.780224 41.000000
3.765126 39.000000
3.760985 38.000000
3.785834 38.000000
3.797314 41.000000
3.811000 34.000000
3.817465 33.000000
3.849092 24.000000
3.888801 29.000000
3.922544 37.000000
3.938175 33.000000
3.938402 34.000000
3.911168 30.000000
3.877228 33.000000
3.838995 35.000000
3.828998 33.000000
3.850187 35.000000
3.884112 29.000000
3.906102 39.000000
3.913528 38.000000
3.916992 37.000000
3.907567 31.000000
3.877711 37.000000
3.859915 35.000000
3.854871 39.000000
3.846886 42.000000
3.848116 43.000000
3.833713 47.000000
3.817545 52.000000
3.803337 49.000000
3.779941 54.000000
3.770451 53.000000
3.756388 47.000000
3.741826 50.000000
3.739472 42.000000
3.745237 48.000000
3.763969 53.000000
3.798335 48.000000
3.805957 49.000000
3.798920 44.000000
3.780820 55.000000
3.768640 54.000000
3.751379 54.000000
3.727933 49.000000
3.711525 55.000000
3.701187 59.000000
3.693250 52.000000
3.699639 51.000000
3.732846 55.000000
3.739682 55.000000
3.732911 49.000000
3.736140 49.000000
3.738920 53.000000
3.738664 52.000000
3.736448 46.000000
3.735009 42.000000
3.727669 47.000000
3.718581 47.000000
3.694108 45.000000
3.676091 45.000000
3.656000 45.000000
3.643993 50.000000
3.647428 54.000000
3.658028 53.000000
3.684346 53.000000
3.719024 52.000000
3.728008 44.000000
3.740654 50.000000
3.739401 53.000000
3.716827 54.000000
3.700540 50.000000
3.699927 48.000000
3.705046 45.000000
3.716166 52.000000
3.739627 49.000000
3.751211 44.000000
3.729383 50.000000
3.714071 40.000000
3.702601 46.000000
3.695258 43.000000
3.685199 50.000000
3.673137 53.000000
3.647960 59.000000
3.626322 62.000000
3.593504 56.000000
3.591362 61.000000
3.596438 58.000000
3.609832 50.000000
3.627622 55.000000
3.636375 55.000000
3.643530 52.000000
3.671549 51.000000
3.695844 54.000000
3.717641 46.000000
3.728398 48.000000
3.744587 46.000000
3.751807 42.000000
3.757853 40.000000
3.777142 43.000000
3.792400 49.000000
3.795110 45.000000
3.794039 48.000000
3.794087 48.000000
3.786657 42.000000
3.778965 43.000000
3.777402 38.000000
3.803020 41.000000
3.835284 44.000000
3.857747 40.000000
3.866727 41.000000
3.858707 38.000000
3.846613 40.000000
3.844605 42.000000
3.844058 44.000000
3.844229 45.000000
3.841526 42.000000
3.851314 46.000000
3.850495 36.000000
3.865282 41.000000
3.870440 38.000000
3.878312 43.000000
3.893889 43.000000
3.908723 38.000000
3.911902 37.000000
3.894897 38.000000
3.879935 39.000000
3.860988 46.000000
3.866642 40.000000
3.882830 46.000000
3.892017 41.000000
3.896063 37.000000
3.914581 33.000000
3.936027 33.000000
3.969772 34.000000
4.002321 33.000000
4.021166 34.000000
4.002692 30.000000
3.959712 35.000000
3.952573 35.000000
3.951042 46.000000
3.952910 34.000000
3.946645 48.000000
3.944695 37.000000
3.934468 42.000000
3.903181 47.000000
3.862056 51.000000
3.822178 55.000000
3.779953 53.000000
3.775504 49.000000
3.775406 52.000000
3.779084 47.000000
3.790516 47.000000
3.798840 52.000000
3.803422 51.000000
3.802192 58.000000
3.788349 54.000000
3.756495 57.000000
3.721552 55.000000
3.668129 52.000000
3.628899 52.000000
3.613565 56.000000
3.613210 59.000000
3.618653 42.000000
3.640763 52.000000
3.657125 46.000000
3.642835 65.000000
3.629899 56.000000
3.616926 56.000000
3.586109 64.000000
3.544791 57.000000
3.508795 62.000000
3.496024 66.000000
3.493114 68.000000
3.508166 55.000000
3.518789 55.000000
3.539950 51.000000
3.560142 57.000000
3.573101 53.000000
3.611209 53.000000
3.657349 54.000000
3.708163 58.000000
3.747574 60.000000
3.755191 52.000000
3.750361 55.000000
3.740842 58.000000
3.749059 50.000000
3.756874 48.000000
3.751825 59.000000
3.753851 49.000000
3.779397 41.000000
3.817309 44.000000
3.858543 47.000000
3.865290 49.000000
3.850219 43.000000
3.831240 42.000000
3.821472 45.000000
3.821725 44.000000
3.827447 42.000000
3.844517 49.000000
3.844291 46.000000
3.829794 36.000000
3.821586 44.000000
3.813480 47.000000
3.810220 43.000000
3.814948 49.000000
3.820995 47.000000
3.830526 40.000000
3.851146 35.000000
3.879819 36.000000
3.905366 42.000000
3.902949 43.000000
3.884211 41.000000
3.860024 44.000000
3.840101 43.000000
3.822620 41.000000
3.808281 39.000000
3.795026 33.000000
3.795284 34.000000
3.787676 39.000000
3.781589 41.000000
3.785319 43.000000
3.776187 41.000000
3.750023 46.000000
3.731829 42.000000
3.714668 40.000000
3.693380 49.000000
3.687739 54.000000
3.679333 51.000000
3.676028 49.000000
3.692978 41.000000
3.736609 39.000000
3.798090 43.000000
3.838636 42.000000
3.861924 35.000000
3.877741 41.000000
3.877025 35.000000
3.858031 40.000000
3.850898 38.000000
3.864233 34.000000
3.884565 40.000000
3.893919 45.000000
3.903052 48.000000
3.890207 50.000000
3.880970 44.000000
3.862800 43.000000
3.834291 43.000000
3.804613 45.000000
3.773988 49.000000
3.763843 54.000000
3.767274 40.000000
3.777335 43.000000
3.789897 45.000000
3.807086 47.000000
3.821945 47.000000
3.828541 39.000000
3.823706 40.000000
3.828756 32.000000
3.829080 44.000000
3.831617 39.000000
3.830825 49.000000
3.819771 44.000000
3.830151 45.000000
3.847226 43.000000
3.859886 45.000000
3.842162 42.000000
3.827140 47.000000
3.811858 43.000000
3.802572 41.000000
3.797366 35.000000
3.790001 39.000000
3.790255 44.000000
3.792738 43.000000
3.795017 42.000000
3.797685 36.000000
3.801764 31.000000
3.797374 38.000000
3.778861 42.000000
3.769881 34.000000
3.762533 33.000000
3.749781 38.000000
3.747979 44.000000
3.758512 46.000000
3.764635 39.000000
3.792595 44.000000
3.837364 42.000000
3.864403 43.000000
3.853486 44.000000
3.834661 42.000000
3.814453 38.000000
3.779011 44.000000
3.769977 42.000000
3.778700 40.000000
3.785721 50.000000
3.788641 47.000000
3.792091 42.000000
3.780955 37.000000
3.771771 42.000000
3.726629 41.000000
3.686516 49.000000
3.660187 50.000000
3.648173 50.000000
3.644219 52.000000
3.652013 50.000000
3.669435 38.000000
3.707869 43.000000
3.751125 50.000000
3.779208 40.000000
3.789165 47.000000
3.768659 48.000000
3.722617 47.000000
3.675667 44.000000
3.641584 40.000000
3.627938 42.000000
3.644163 43.000000
3.669450 43.000000
3.657533 48.000000
3.643001 44.000000
3.655400 40.000000
3.644030 44.000000
3.645300 49.000000
3.647124 45.000000
3.655951 38.000000
3.695523 45.000000
3.740084 46.000000
3.751236 53.000000
3.723616 60.000000
3.670660 55.000000
3.635784 51.000000
3.628245 49.000000
3.643595 53.000000
3.679710 45.000000
3.701159 45.000000
3.719739 48.000000
3.727443 46.000000
3.710411 54.000000
3.692729 53.000000
3.674067 46.000000
3.662860 41.000000
3.656942 45.000000
3.680459 50.000000
3.714046 43.000000
3.760130 51.000000
3.810885 39.000000
3.846220 48.000000
3.838644 56.000000
3.802856 48.000000
3.777103 50.000000
3.745963 47.000000
3.700654 49.000000
3.667210 54.000000
3.633364 48.000000
3.608396 48.000000
3.598088 51.000000
3.626064 51.000000
3.648240 56.000000
3.638096 58.000000
3.604982 54.000000
3.577338 42.000000
3.593825 44.000000
3.645025 45.000000
3.721347 44.000000
3.759028 54.000000
3.750574 55.000000
3.712950 48.000000
3.687291 50.000000
3.668530 49.000000
3.656662 36.000000
3.672581 37.000000
3.712155 41.000000
3.754622 41.000000
3.785435 36.000000
3.806890 41.000000
3.817548 45.000000
3.801323 45.000000
3.763770 38.000000
3.747443 38.000000
3.742451 47.000000
3.729916 51.000000
3.715581 51.000000
3.703877 54.000000
3.699598 56.000000
3.670473 46.000000
3.663209 51.000000
3.648026 54.000000
3.620415 49.000000
3.602228 51.000000
3.584898 46.000000
3.587062 48.000000
3.609942 51.000000
3.632638 56.000000
3.656018 50.000000
3.680766 37.000000
3.701200 43.000000
3.716150 40.000000
3.729646 42.000000
3.741311 46.000000
3.741033 40.000000
3.740629 42.000000
3.729118 46.000000
3.715179 52.000000
3.707806 49.000000
3.703230 39.000000
3.681555 48.000000
3.651311 53.000000
3.627642 50.000000
3.608689 45.000000
3.605077 51.000000
3.605993 43.000000
3.647362 38.000000
3.710660 47.000000
3.772318 47.000000
3.806505 47.000000
3.817828 39.000000
3.818353 41.000000
3.819611 35.000000
3.808205 36.000000
3.807949 36.000000
3.809249 39.000000
3.809194 35.000000
3.808444 31.000000
3.797919 46.000000
3.779675 40.000000
3.778207 50.000000
3.776050 51.000000
3.746507 50.000000
3.698420 48.000000
3.658436 47.000000
3.647688 45.000000
3.653712 42.000000
3.658251 42.000000
3.667566 41.000000
3.679844 45.000000
3.702027 43.000000
3.711715 47.000000
3.734704 36.000000
3.768110 30.000000
3.783927 34.000000
3.767644 34.000000
3.764579 37.000000
3.781336 40.000000
3.815258 32.000000
3.854609 37.000000
3.883224 40.000000
3.887514 39.000000
3.876435 39.000000
3.867774 32.000000
3.846995 34.000000
3.808167 33.000000
3.761848 42.000000
3.724879 35.000000
3.734139 32.000000
3.762883 33.000000
3.778906 35.000000
3.783185 33.000000
3.776625 34.000000
3.759085 40.000000
3.741180 36.000000
3.746376 42.000000
3.773430 44.000000
3.769964 48.000000
3.739221 43.000000
3.714668 39.000000
3.702653 40.000000
3.694384 38.000000
3.685626 39.000000
3.688716 38.000000
3.703179 38.000000
3.717168 33.000000
3.751869 31.000000
3.792842 31.000000
3.836032 35.000000
3.873161 34.000000
3.889108 28.000000
3.902514 33.000000
3.898597 35.000000
3.873298 30.000000
3.878766 28.000000
3.892008 31.000000
3.895666 33.000000
3.883873 33.000000
3.868439 35.000000
3.851803 33.000000
3.846597 34.000000
3.845852 38.000000
3.856154 34.000000
3.879761 36.000000
3.896145 40.000000
3.880989 45.000000
3.844038 40.000000
3.786020 40.000000
3.740680 42.000000
3.728329 43.000000
3.737034 42.000000
3.743075 45.000000
3.740233 42.000000
3.736066 42.000000
3.736901 51.000000
3.722372 47.000000
3.715806 48.000000
3.718966 41.000000
3.720183 43.000000
3.710251 43.000000
3.720380 45.000000
3.722556 45.000000
3.724555 44.000000
3.736501 40.000000
3.765040 30.000000
3.808519 28.000000
3.865114 36.000000
3.905038 41.000000
3.926530 43.000000
3.924136 36.000000
3.904426 36.000000
3.879355 34.000000
3.873794 40.000000
3.855292 45.000000
3.846950 37.000000
3.824093 49.000000
3.811488 49.000000
3.797212 37.000000
3.797392 46.000000
3.805720 45.000000
3.796325 45.000000
3.780035 38.000000
3.778544 39.000000
3.803729 39.000000
3.813099 48.000000
3.783336 44.000000
3.758144 45.000000
3.742271 40.000000
3.736609 40.000000
3.722829 33.000000
3.698714 40.000000
3.688980 46.000000
3.683053 38.000000
3.672466 45.000000
3.656780 47.000000
3.653584 47.000000
3.660065 41.000000
3.679299 38.000000
3.706730 38.000000
3.720383 37.000000
3.736611 31.000000
3.742701 30.000000
3.743845 30.000000
3.750041 27.000000
3.785376 30.000000
3.834943 31.000000
3.885209 32.000000
3.918838 33.000000
3.960893 34.000000
3.978543 31.000000
3.982635 34.000000
3.966269 34.000000
3.932113 30.000000
3.911985 31.000000
3.892269 31.000000
3.887028 28.000000
3.910615 33.000000
3.946807 31.000000
3.970597 26.000000
3.989266 24.000000
4.015629 24.000000
4.024177 30.000000
4.001287 22.000000
3.940133 20.000000
3.883687 23.000000
3.867420 25.000000
3.863248 30.000000
3.873708 31.000000
3.907890 31.000000
3.941614 30.000000
3.962524 25.000000
3.974679 27.000000
3.988102 25.000000
4.003544 26.000000
4.035989 19.000000
4.077590 24.000000
4.115825 32.000000
4.150712 30.000000
4.178920 27.000000
4.186729 23.000000
4.151031 27.000000
4.086722 26.000000
4.030265 28.000000
3.993446 29.000000
3.970290 28.000000
3.964780 28.000000
3.988184 27.000000
4.021894 33.000000
4.048511 37.000000
4.056311 38.000000
4.037621 39.000000
3.986123 38.000000
3.932060 40.000000
3.899580 39.000000
3.875859 32.000000
3.879228 38.000000
3.889550 36.000000
3.885363 38.000000
3.874461 42.000000
3.868408 41.000000
3.864496 34.000000
3.849978 41.000000
3.835829 37.000000
3.857561 37.000000
3.891802 35.000000
3.936207 34.000000
3.962979 32.000000
3.972476 37.000000
3.948540 27.000000
3.920424 29.000000
3.905403 29.000000
3.915163 26.000000
3.942264 26.000000
3.963973 29.000000
4.001762 24.000000
4.034171 22.000000
4.057142 20.000000
4.053496 26.000000
4.043061 26.000000
4.039230 29.000000
4.033944 27.000000
4.029846 28.000000
4.013226 33.000000
4.000379 45.000000
3.960691 46.000000
3.927626 39.000000
3.911473 30.000000
3.908777 34.000000
3.900370 25.000000
3.889769 26.000000
3.881881 35.000000
3.858890 39.000000
3.837650 38.000000
3.835976 38.000000
3.846626 36.000000
3.873415 29.000000
3.903849 28.000000
3.922504 35.000000
3.937008 33.000000
3.940140 40.000000
3.928531 38.000000
3.920516 39.000000
3.924677 32.000000
3.923523 36.000000
3.926316 30.000000
3.936307 32.000000
3.948985 36.000000
3.955349 26.000000
3.959712 34.000000
3.956049 34.000000
3.955920 33.000000
3.944605 34.000000
3.921228 33.000000
3.904826 41.000000
3.900107 35.000000
3.923228 36.000000
3.945983 40.000000
3.975487 38.000000
3.997499 38.000000
4.014343 36.000000
4.022893 35.000000
4.028209 36.000000
4.022341 33.000000
3.999975 35.000000
3.951575 41.000000
3.911125 38.000000
3.874415 44.000000
3.861700 44.000000
3.868433 39.000000
3.883363 43.000000
3.886145 39.000000
3.860550 42.000000
3.858444 44.000000
3.885633 41.000000
3.893190 42.000000
3.866288 39.000000
3.845513 45.000000
3.825245 41.000000
3.809357 45.000000
3.804898 42.000000
3.794567 51.000000
3.779011 53.000000
3.754522 53.000000
3.711223 53.000000
3.671411 49.000000
3.659003 49.000000
3.682188 43.000000
3.711186 45.000000
3.726989 47.000000
3.721661 56.000000
3.694061 49.000000
3.661678 48.000000
3.646517 45.000000
3.653167 42.000000
3.678178 37.000000
3.687083 40.000000
3.708610 48.000000
3.724767 50.000000
3.725234 47.000000
3.735895 39.000000
3.760855 43.000000
3.752144 46.000000
3.724157 45.000000
3.685776 54.000000
3.658654 47.000000
3.631247 52.000000
3.606306 50.000000
3.595185 46.000000
3.601403 44.000000
3.616377 52.000000
3.636376 51.000000
3.649869 48.000000
3.678636 50.000000
3.689659 41.000000
3.690507 41.000000
3.702503 40.000000
3.698883 41.000000
3.694806 33.000000
3.690272 37.000000
3.654429 40.000000
3.606429 44.000000
3.546948 46.000000
3.495362 41.000000
3.452505 42.000000
3.431400 47.000000
3.423975 53.000000
3.425713 43.000000
3.434585 51.000000
3.433343 41.000000
3.431681 48.000000
3.408384 41.000000
3.396201 47.000000
3.400684 43.000000
3.423945 45.000000
3.408059 51.000000
3.360640 51.000000
3.322349 52.000000
3.270811 55.000000
3.207518 56.000000
3.156734 58.000000
3.136282 62.000000
3.122787 56.000000
3.126612 59.000000
3.143508 54.000000
3.144685 61.000000
3.135075 48.000000
3.120583 48.000000
3.122034 50.000000
3.130316 45.000000
3.158215 51.000000
3.187627 52.000000
3.211672 46.000000
3.223456 41.000000
3.235597 37.000000
3.254732 39.000000
3.250500 41.000000
3.236241 43.000000
3.222391 54.000000
3.209785 55.000000
3.182822 49.000000
3.175173 48.000000
3.164300 59.000000
3.152973 54.000000
3.150157 46.000000
3.155767 48.000000
3.159330 56.000000
3.140017 57.000000
3.119015 46.000000
3.116635 52.000000
3.123409 48.000000
3.133317 42.000000
3.138434 41.000000
3.120143 42.000000
3.094485 44.000000
3.075197 52.000000
3.055320 51.000000
3.034231 53.000000
3.017092 54.000000
2.988461 55.000000
2.956242 62.000000
2.932795 54.000000
2.944053 59.000000
2.957763 51.000000
2.944372 50.000000
2.927023 66.000000
2.908533 56.000000
2.905258 45.000000
2.912706 49.000000
2.908810 49.000000
2.906784 48.000000
2.902487 43.000000
2.900343 51.000000
2.886730 52.000000
2.871288 48.000000
2.862874 45.000000
2.864188 54.000000
2.882257 54.000000
2.902620 58.000000
2.914049 56.000000
2.928776 56.000000
2.923169 62.000000
2.924492 66.000000
2.904984 73.000000
2.858813 65.000000
2.823184 68.000000
2.795818 59.000000
2.775485 55.000000
2.763966 67.000000
2.742744 52.000000
2.716982 55.000000
2.696588 61.000000
2.690290 57.000000
2.683477 59.000000
2.686063 55.000000
2.676580 61.000000
2.671531 56.000000
2.662072 64.000000
2.644839 62.000000
2.654248 68.000000
2.664174 56.000000
2.684764 59.000000
2.696351 65.000000
2.715029 74.000000
2.740275 61.000000
2.770511 59.000000
2.786304 68.000000
2.795727 59.000000
2.799389 62.000000
2.789288 60.000000
2.816183 61.000000
2.835492 61.000000
2.825212 65.000000
2.808332 62.000000
2.812355 57.000000
2.820974 64.000000
2.810634 64.000000
2.809558 68.000000
2.816161 71.000000
2.807646 62.000000
2.794623 64.000000
2.789322 62.000000
2.800978 63.000000
2.808380 65.000000
2.814745 56.000000
2.816990 62.000000
2.826140 68.000000
2.827468 74.000000
2.823886 67.000000
2.807037 59.000000
2.802729 66.000000
2.796043 65.000000
2.802078 60.000000
2.811677 59.000000
2.814372 63.000000
2.788617 63.000000
2.737924 58.000000
2.710760 60.000000
2.700283 59.000000
2.699968 59.000000
2.719435 62.000000
2.723153 65.000000
2.735999 63.000000
2.752711 55.000000
2.757597 54.000000
2.773999 65.000000
2.787807 64.000000
2.787931 64.000000
2.781724 56.000000
2.772511 61.000000
2.776303 62.000000
2.786628 59.000000
2.806638 55.000000
2.815654 52.000000
2.831623 57.000000
2.858141 52.000000
2.852568 50.000000
2.880293 54.000000
2.905387 54.000000
2.930884 56.000000
2.948687 59.000000
2.951784 49.000000
2.947857 49.000000
2.942959 57.000000
2.924551 59.000000
2.908357 49.000000
2.877711 57.000000
2.854755 63.000000
2.831682 55.000000
2.837517 57.000000
2.858609 52.000000
2.878398 49.000000
2.902367 49.000000
2.927774 53.000000
2.952459 59.000000
2.961779 62.000000
2.945906 52.000000
2.920938 58.000000
2.895265 56.000000
2.880030 57.000000
2.862808 53.000000
2.859896 52.000000
2.837146 57.000000
2.782397 57.000000
2.745443 65.000000
2.704159 54.000000
2.699675 53.000000
2.708844 55.000000
2.715292 49.000000
2.735936 50.000000
2.775221 50.000000
2.821579 45.000000
2.837457 55.000000
2.827829 59.000000
2.813052 60.000000
2.811375 64.000000
2.809869 58.000000
2.796868 71.000000
2.764338 63.000000
2.730307 63.000000
2.702821 70.000000
2.694568 61.000000
2.671544 68.000000
2.658677 68.000000
2.661463 67.000000
2.656211 70.000000
2.644866 65.000000
2.659671 65.000000
2.686256 63.000000
2.689227 60.000000
2.704643 64.000000
2.727695 68.000000
2.735262 58.000000
2.748133 68.000000
2.772955 67.000000
2.782440 68.000000
2.793381 66.000000
2.795801 71.000000
2.817837 63.000000
2.831461 68.000000
2.836258 65.000000
2.821824 63.000000
2.794188 61.000000
2.775630 67.000000
2.759581 61.000000
2.736975 62.000000
2.738965 61.000000
2.763372 60.000000
2.787853 65.000000
2.807607 67.000000
2.810683 62.000000
2.794968 55.000000
2.789678 59.000000
2.777823 61.000000
2.772037 53.000000
2.765840 58.000000
2.750825 63.000000
2.744169 60.000000
2.739130 53.000000
2.737627 54.000000
2.743546 60.000000
2.769717 63.000000
2.791456 64.000000
2.799475 59.000000
2.804772 60.000000
2.801812 56.000000
2.783080 56.000000
2.773827 64.000000
2.785126 61.000000
2.793068 56.000000
2.787431 53.000000
2.767050 53.000000
2.734731 56.000000
2.702156 66.000000
2.699902 56.000000
2.705892 60.000000
2.691102 61.000000
2.689965 65.000000
2.696587 56.000000
2.709247 54.000000
2.700725 52.000000
2.688163 58.000000
2.682155 67.000000
2.663295 78.000000
2.658682 73.000000
2.663707 70.000000
2.664953 69.000000
2.677211 60.000000
2.682382 49.000000
2.682153 60.000000
2.681559 57.000000
2.675266 63.000000
2.686437 57.000000
2.722027 51.000000
2.754127 53.000000
2.790442 49.000000
2.802971 41.000000
2.820588 37.000000
2.820154 46.000000
2.839275 44.000000
2.852102 49.000000
2.856222 47.000000
2.850644 50.000000
2.845612 51.000000
2.824113 53.000000
2.809510 50.000000
2.807820 54.000000
2.805602 58.000000
2.808320 56.000000
2.800789 53.000000
2.780372 50.000000
2.752199 53.000000
2.729509 58.000000
2.732548 52.000000
2.736233 57.000000
2.746904 64.000000
2.758059 64.000000
2.770964 57.000000
2.796436 62.000000
2.822620 61.000000
2.842893 55.000000
2.842729 58.000000
2.842556 66.000000
2.854749 62.000000
2.868349 65.000000
2.854133 72.000000
2.826858 74.000000
2.807081 74.000000
2.785811 66.000000
2.775385 65.000000
2.755012 60.000000
2.722485 60.000000
2.703427 62.000000
2.716595 60.000000
2.736297 57.000000
2.756283 51.000000
2.748978 62.000000
2.733166 68.000000
2.735836 60.000000
2.737754 53.000000
2.747455 64.000000
2.759558 60.000000
2.762801 56.000000
2.772873 57.000000
2.784590 68.000000
2.793552 66.000000
2.800784 62.000000
2.791522 68.000000
2.780736 63.000000
2.764332 71.000000
2.733391 74.000000
2.703461 63.000000
2.680430 57.000000
2.668449 61.000000
2.646899 59.000000
2.628658 69.000000
2.632863 66.000000
2.642416 73.000000
2.646129 74.000000
2.623241 65.000000
2.588260 67.000000
2.548522 60.000000
2.529463 64.000000
2.523833 72.000000
2.533918 60.000000
2.524902 68.000000
2.525199 69.000000
2.524326 56.000000
2.515958 68.000000
2.502165 79.000000
2.488224 77.000000
2.491426 75.000000
2.501831 74.000000
2.525760 73.000000
2.544544 69.000000
2.552818 65.000000
2.568066 71.000000
2.591229 63.000000
2.623334 63.000000
2.638463 68.000000
2.637401 70.000000
2.627727 68.000000
2.606441 68.000000
2.585006 78.000000
2.572586 68.000000
2.567350 71.000000
2.543927 64.000000
2.543739 74.000000
2.553261 80.000000
2.564452 74.000000
2.571378 67.000000
2.584978 59.000000
2.582358 77.000000
2.574160 77.000000
2.561229 76.000000
2.541859 74.000000
2.508171 69.000000
2.468704 80.000000
2.443339 77.000000
2.437411 78.000000
2.438822 78.000000
2.469207 72.000000
2.499575 62.000000
2.499435 69.000000
2.485721 85.000000
2.477696 96.000000
2.465166 96.000000
2.458134 90.000000
2.428619 84.000000
2.410221 78.000000
2.388399 82.000000
2.372211 91.000000
2.374395 75.000000
2.401001 81.000000
2.435323 85.000000
2.448471 77.000000
2.455088 74.000000
2.466661 74.000000
2.472143 66.000000
2.462978 74.000000
2.457225 82.000000
2.468933 83.000000
2.463444 78.000000
2.451745 73.000000
2.470223 70.000000
2.516715 76.000000
2.535247 78.000000
2.534637 75.000000
2.509705 76.000000
2.480117 77.000000
2.462855 73.000000
2.457356 68.000000
2.447613 77.000000
2.401871 69.000000
2.365371 74.000000
2.355164 78.000000
2.362868 85.000000
2.386833 83.000000
2.389559 71.000000
2.386324 80.000000
2.386962 83.000000
2.397912 65.000000
2.426254 67.000000
2.452007 67.000000
2.474750 62.000000
2.501081 67.000000
2.538639 70.000000
2.575409 71.000000
2.588409 67.000000
2.580975 78.000000
2.579280 68.000000
2.576294 66.000000
2.556475 73.000000
2.519352 73.000000
2.481393 74.000000
2.453914 77.000000
2.443133 71.000000
2.445812 70.000000
2.456159 71.000000
2.462120 75.000000
2.462397 73.000000
2.463496 72.000000
2.451952 73.000000
2.448875 76.000000
2.455850 71.000000
2.453531 73.000000
2.455906 67.000000
2.447671 67.000000
2.438159 67.000000
2.409669 64.000000
2.376371 71.000000
2.373076 71.000000
2.402627 66.000000
2.414918 65.000000
2.404681 61.000000
2.417710 69.000000
2.440922 73.000000
2.444732 70.000000
2.443057 72.000000
2.461767 68.000000
2.452658 66.000000
2.445960 63.000000
2.464781 64.000000
2.471187 57.000000
2.482850 58.000000
2.476423 56.000000
2.476389 61.000000
2.484238 59.000000
2.505880 71.000000
2.532094 69.000000
2.553382 61.000000
2.579714 67.000000
2.571956 69.000000
2.547625 63.000000
2.536464 59.000000
2.520483 50.000000
2.507634 61.000000
2.486228 66.000000
2.462370 72.000000
2.434306 62.000000
2.436238 65.000000
2.457194 71.000000
2.453237 62.000000
2.450710 67.000000
2.462106 67.000000
2.502784 62.000000
2.516361 65.000000
2.511231 64.000000
2.502383 61.000000
2.491882 62.000000
2.477487 57.000000
2.478423 56.000000
2.486010 52.000000
2.500937 54.000000
2.492418 58.000000
2.481499 59.000000
2.480099 52.000000
2.488324 64.000000
2.498728 69.000000
2.515194 71.000000
2.519554 62.000000
2.507562 61.000000
2.487072 63.000000
2.454974 66.000000
2.420787 74.000000
2.388094 76.000000
2.383021 76.000000
2.388442 79.000000
2.383017 83.000000
2.390934 73.000000
2.390249 72.000000
2.378928 77.000000
2.359862 76.000000
2.352731 77.000000
2.365544 71.000000
2.378902 70.000000
2.374668 82.000000
2.380901 74.000000
2.403724 73.000000
2.424625 64.000000
2.436589 58.000000
2.431506 68.000000
2.429271 68.000000
2.419895 70.000000
2.410392 66.000000
2.403957 66.000000
2.422415 64.000000
2.441102 61.000000
2.454079 63.000000
2.460918 62.000000
2.484035 57.000000
2.511809 57.000000
2.541793 62.000000
2.576356 68.000000
2.606224 66.000000
2.633079 67.000000
2.640852 65.000000
2.651542 61.000000
2.642058 57.000000
2.615446 58.000000
2.589857 64.000000
2.557732 74.000000
2.535484 78.000000
2.531795 76.000000
2.512604 74.000000
2.471111 71.000000
2.436074 84.000000
2.404579 85.000000
2.384067 81.000000
2.383635 82.000000
2.388740 73.000000
2.410204 73.000000
2.410099 78.000000
2.427784 79.000000
2.451805 85.000000
2.458984 72.000000
2.462550 82.000000
2.465825 75.000000
2.463541 82.000000
2.428693 88.000000
2.401839 88.000000
2.364242 88.000000
2.324664 90.000000
2.314243 75.000000
2.338191 78.000000
2.339526 70.000000
2.337834 85.000000
2.352091 80.000000
2.366013 79.000000
2.363171 74.000000
2.382814 68.000000
2.407794 66.000000
2.448141 74.000000
2.481240 67.000000
2.506333 79.000000
2.520960 71.000000
2.527179 71.000000
2.528946 63.000000
2.514693 69.000000
2.500529 63.000000
2.517977 62.000000
2.549051 61.000000
2.557686 62.000000
2.575748 67.000000
2.574807 62.000000
2.583107 62.000000
2.596857 62.000000
2.621556 57.000000
2.623187 55.000000
2.632028 60.000000
2.641827 67.000000
2.633332 55.000000
2.599840 56.000000
2.597197 54.000000
2.602541 66.000000
2.596448 66.000000
2.588631 62.000000
2.589476 68.000000
2.589116 72.000000
2.601792 74.000000
2.613189 70.000000
2.619482 69.000000
2.609512 65.000000
2.605079 66.000000
2.610306 64.000000
2.640038 67.000000
2.677391 63.000000
2.696101 56.000000
2.700545 49.000000
2.728008 48.000000
2.738642 54.000000
2.728849 49.000000
2.728221 52.000000
2.730802 66.000000
2.720400 57.000000
2.710458 59.000000
2.704858 63.000000
2.681176 61.000000
2.662057 65.000000
2.656135 57.000000
2.644969 54.000000
2.637635 56.000000
2.624448 66.000000
2.605612 59.000000
2.589504 62.000000
2.566283 51.000000
2.579665 58.000000
2.599191 62.000000
2.610848 69.000000
2.621987 67.000000
2.636257 66.000000
2.647573 67.000000
2.645132 73.000000
2.637651 71.000000
2.614462 77.000000
2.574844 71.000000
2.532199 69.000000
2.513801 68.000000
2.517519 69.000000
2.518539 78.000000
2.507982 75.000000
2.482197 79.000000
2.459035 82.000000
2.469104 81.000000
2.474857 76.000000
2.490243 75.000000
2.498099 74.000000
2.507308 72.000000
2.519409 61.000000
2.513613 63.000000
2.502823 63.000000
2.505353 68.000000
2.500952 73.000000
2.484266 70.000000
2.478250 78.000000
2.460084 79.000000
2.450331 83.000000
2.451424 89.000000
2.464585 82.000000
2.477783 78.000000
2.478438 81.000000
2.466158 86.000000
2.444694 72.000000
2.438472 75.000000
2.431625 75.000000
2.429017 71.000000
2.447469 63.000000
2.478846 78.000000
2.507223 65.000000
2.524559 63.000000
2.561187 64.000000
2.612555 61.000000
2.638481 67.000000
2.645613 76.000000
2.635473 73.000000
2.627680 76.000000
2.611260 62.000000
2.591380 70.000000
2.574098 79.000000
2.553765 74.000000
2.542228 74.000000
2.523574 78.000000
2.515700 79.000000
2.528122 73.000000
2.547127 63.000000
2.561612 68.000000
2.558177 75.000000
2.550966 77.000000
2.539874 69.000000
2.509822 62.000000
2.490726 70.000000
2.499770 60.000000
2.519436 59.000000
2.539077 65.000000
2.553753 67.000000
2.541473 66.000000
2.546675 70.000000
2.565576 68.000000
2.586168 62.000000
2.590765 58.000000
2.589434 62.000000
2.586378 64.000000
2.572997 65.000000
2.565791 67.000000
2.560797 67.000000
2.572674 68.000000
2.596818 59.000000
2.601580 71.000000
2.592637 61.000000
2.573965 70.000000
2.580130 66.000000
2.581575 65.000000
2.569440 72.000000
2.555392 76.000000
2.536670 73.000000
2.505609 71.000000
2.472753 72.000000
2.462953 76.000000
2.457021 71.000000
2.443192 68.000000
2.438688 84.000000
2.424767 71.000000
2.410178 71.000000
2.390332 82.000000
2.388788 86.000000
2.388087 84.000000
2.377453 81.000000
2.370940 77.000000
2.378769 85.000000
2.376301 72.000000
2.368156 71.000000
2.366395 73.000000
2.367314 78.000000
2.362209 74.000000
2.384197 75.000000
2.425854 75.000000
2.443172 76.000000
2.455800 67.000000
2.489906 63.000000
2.527659 66.000000
2.539917 71.000000
2.533198 72.000000
2.530084 65.000000
2.522908 56.000000
2.506648 62.000000
2.487033 67.000000
2.454340 66.000000
2.420212 72.000000
2.406988 78.000000
2.410857 70.000000
2.408326 67.000000
2.394973 66.000000
2.384142 61.000000
2.385980 59.000000
2.406077 59.000000
2.402522 62.000000
2.411184 59.000000
2.443567 60.000000
2.466002 58.000000
2.481255 60.000000
2.495908 68.000000
2.490818 78.000000
2.471069 65.000000
2.448042 67.000000
2.431678 71.000000
2.422893 64.000000
2.397830 67.000000
2.374951 62.000000
2.353647 65.000000
2.353491 73.000000
2.361659 67.000000
2.373677 72.000000
2.360650 66.000000
2.362640 63.000000
2.363980 58.000000
2.362780 63.000000
2.353640 63.000000
2.341066 70.000000
2.355556 67.000000
2.371137 69.000000
2.386387 80.000000
2.379562 67.000000
2.371631 66.000000
2.362098 69.000000
2.343235 59.000000
2.334296 60.000000
2.338557 67.000000
2.344292 72.000000
2.346590 72.000000
2.355044 70.000000
2.365794 67.000000
2.351264 70.000000
2.339487 59.000000
2.328921 56.000000
2.313797 51.000000
2.303644 52.000000
2.295834 50.000000
2.312789 59.000000
2.333113 46.000000
2.351239 51.000000
2.362334 52.000000
2.345910 49.000000
2.307438 60.000000
2.290511 58.000000
2.286705 57.000000
2.290548 48.000000
2.298003 52.000000
2.290049 52.000000
2.284632 58.000000
2.291436 68.000000
2.311810 64.000000
2.329146 61.000000
2.331815 60.000000
2.320070 57.000000
2.315460 64.000000
2.315823 67.000000
2.327313 78.000000
2.339008 68.000000
2.348036 70.000000
2.341536 72.000000
2.307071 76.000000
2.288382 76.000000
2.281166 70.000000
2.282913 75.000000
2.247523 68.000000
2.222579 73.000000
2.210494 66.000000
2.223207 73.000000
2.235896 71.000000
2.236915 69.000000
2.223512 75.000000
2.217476 64.000000
2.227820 59.000000
2.264045 57.000000
2.282636 60.000000
2.279536 58.000000
2.280396 62.000000
2.299309 64.000000
2.302561 49.000000
2.302843 58.000000
2.295550 55.000000
2.305385 66.000000
2.308365 72.000000
2.279831 75.000000
2.261554 69.000000
2.273712 71.000000
2.297377 68.000000
2.316167 75.000000
2.323018 71.000000
2.327821 67.000000
2.318028 68.000000
2.298926 64.000000
2.265019 71.000000
2.259577 70.000000
2.256810 75.000000
2.253639 61.000000
2.249905 68.000000
2.256703 62.000000
2.278266 62.000000
2.277232 66.000000
2.262175 71.000000
2.258243 65.000000
2.257892 67.000000
2.244356 65.000000
2.251438 68.000000
2.260795 67.000000
2.259479 59.000000
2.261976 65.000000
2.270982 68.000000
2.286787 54.000000
2.297573 62.000000
2.296905 62.000000
2.293646 59.000000
2.285083 66.000000
2.284051 76.000000
2.282880 82.000000
2.292330 82.000000
2.306826 66.000000
2.313722 61.000000
2.310189 68.000000
2.319391 64.000000
2.315287 57.000000
2.302261 65.000000
2.281420 63.000000
2.276941 59.000000
2.282169 54.000000
2.283599 58.000000
2.290376 58.000000
2.309316 61.000000
2.341908 66.000000
2.373131 70.000000
2.387525 62.000000
2.385247 51.000000
2.378125 62.000000
2.372030 62.000000
2.373012 60.000000
2.372830 59.000000
2.344366 55.000000
2.321777 63.000000
2.333691 59.000000
2.335959 66.000000
2.327448 69.000000
2.308845 74.000000
2.294660 73.000000
2.292445 71.000000
2.295874 77.000000
2.287945 74.000000
2.283839 71.000000
2.265009 64.000000
2.240789 64.000000
2.225738 67.000000
2.219399 66.000000
2.225602 60.000000
2.249570 58.000000
2.293915 60.000000
2.329766 68.000000
2.350772 68.000000
2.370652 59.000000
2.380027 58.000000
2.368191 58.000000
2.347313 61.000000
2.345853 61.000000
2.350235 69.000000
2.364791 63.000000
2.378157 59.000000
2.385445 56.000000
2.404309 66.000000
2.399648 59.000000
2.372242 62.000000
2.351946 69.000000
2.347665 73.000000
2.336392 63.000000
2.319076 51.000000
2.293382 63.000000
2.297303 63.000000
2.284391 60.000000
2.289600 58.000000
2.297708 50.000000
2.293953 64.000000
2.286773 54.000000
2.293186 60.000000
2.326454 57.000000
2.352388 59.000000
2.353025 53.000000
2.357093 51.000000
2.347415 60.000000
2.349582 56.000000
2.355223 45.000000
2.382822 58.000000
2.418325 44.000000
2.429072 47.000000
2.439926 48.000000
2.450066 48.000000
2.477158 41.000000
2.508397 43.000000
2.515765 48.000000
2.536310 58.000000
2.517422 58.000000
2.480870 52.000000
2.431380 49.000000
2.400612 48.000000
2.389852 51.000000
2.372623 55.000000
2.369070 49.000000
2.376869 47.000000
2.382099 58.000000
2.401875 52.000000
2.412857 57.000000
2.416515 62.000000
2.418720 53.000000
2.419975 48.000000
2.429337 56.000000
2.420098 51.000000
2.408894 48.000000
2.415783 50.000000
2.446073 51.000000
2.438983 51.000000
2.411042 53.000000
2.391573 59.000000
2.387003 60.000000
2.388155 60.000000
2.395866 57.000000
2.383723 51.000000
2.377988 68.000000
2.362641 60.000000
2.360762 60.000000
2.375816 69.000000
2.393284 62.000000
2.419307 63.000000
2.447662 57.000000
2.453096 54.000000
2.450893 53.000000
2.457797 60.000000
2.462783 55.000000
2.460473 64.000000
2.434963 65.000000
2.402759 55.000000
2.382224 55.000000
2.387481 57.000000
2.391589 55.000000
2.382030 57.000000
2.384625 47.000000
2.385293 51.000000
2.375642 52.000000
2.362092 55.000000
2.349678 66.000000
2.336908 68.000000
2.345278 64.000000
2.367893 58.000000
2.389397 59.000000
2.392487 57.000000
2.396143 59.000000
2.392675 60.000000
2.388957 52.000000
2.396677 55.000000
2.393739 57.000000
2.392699 46.000000
2.389824 50.000000
2.380462 52.000000
2.381795 47.000000
2.389726 52.000000
2.394391 54.000000
2.396134 46.000000
2.423713 48.000000
2.439476 42.000000
2.450715 45.000000
2.452824 48.000000
2.438309 52.000000
2.423886 50.000000
2.422645 49.000000
2.415707 48.000000
2.427166 44.000000
2.428560 52.000000
2.418199 53.000000
2.394589 52.000000
2.380833 54.000000
2.376277 55.000000
2.368134 64.000000
2.361303 67.000000
2.350347 63.000000
2.363891 71.000000
2.381067 64.000000
2.408114 60.000000
2.412485 58.000000
2.378051 64.000000
2.349406 59.000000
2.337184 53.000000
2.335322 51.000000
2.325809 53.000000
2.323071 58.000000
2.331599 45.000000
2.358952 44.000000
2.385148 46.000000
2.399963 51.000000
2.408096 57.000000
2.410359 58.000000
2.417178 51.000000
2.419935 48.000000
2.428465 51.000000
2.405058 53.000000
2.377857 54.000000
2.369332 43.000000
2.370072 48.000000
2.392801 49.000000
2.397607 54.000000
2.383603 59.000000
2.355000 61.000000
2.325831 58.000000
2.314557 64.000000
2.316774 57.000000
2.326570 53.000000
2.330548 54.000000
2.340182 56.000000
2.337984 55.000000
2.343856 51.000000
2.361735 55.000000
2.374614 59.000000
2.368513 57.000000
2.368415 63.000000
2.361819 60.000000
2.362133 54.000000
2.366537 52.000000
2.370093 62.000000
2.372701 66.000000
2.335813 66.000000
2.318694 69.000000
2.312262 81.000000
2.317752 67.000000
2.318507 72.000000
2.317906 59.000000
2.330681 58.000000
2.336402 64.000000
2.337506 61.000000
2.343610 62.000000
2.319649 66.000000
2.293934 62.000000
2.272695 69.000000
2.260106 81.000000
2.240315 74.000000
2.209050 73.000000
2.179238 67.000000
2.171666 66.000000
2.170323 63.000000
2.177486 63.000000
2.192334 70.000000
2.214850 67.000000
2.232461 70.000000
2.244130 63.000000
2.240968 68.000000
2.238377 65.000000
2.243048 71.000000
2.230362 73.000000
2.229335 78.000000
2.226915 75.000000
2.246193 70.000000
2.271529 68.000000
2.284442 72.000000
2.291683 59.000000
2.292636 51.000000
2.293532 55.000000
2.298109 57.000000
2.314909 50.000000
2.338503 50.000000
2.362773 57.000000
2.377161 48.000000
2.383115 46.000000
2.405452 54.000000
2.421670 63.000000
2.404146 56.000000
2.387634 49.000000
2.384131 56.000000
2.376485 62.000000
2.353377 62.000000
2.338583 66.000000
2.320218 68.000000
2.298273 68.000000
2.282940 62.000000
2.270396 62.000000
2.269946 72.000000
2.288184 83.000000
2.305312 78.000000
2.321434 75.000000
2.333762 63.000000
2.339119 64.000000
2.358141 61.000000
2.371919 53.000000
2.375619 59.000000
2.394902 54.000000
2.401052 53.000000
2.423152 56.000000
2.456671 60.000000
2.457489 57.000000
2.433547 59.000000
2.424181 56.000000
2.427729 74.000000
2.429414 72.000000
2.423144 69.000000
2.403995 56.000000
2.390476 52.000000
2.385733 66.000000
2.377842 56.000000
2.348714 58.000000
2.327337 58.000000
2.297203 63.000000
2.260362 62.000000
2.250028 71.000000
2.255370 64.000000
2.256951 62.000000
2.269575 63.000000
2.271197 69.000000
2.277711 61.000000
2.281661 72.000000
2.291134 74.000000
2.297513 58.000000
2.292488 65.000000
2.293116 70.000000
2.291107 67.000000
2.296350 66.000000
2.305458 68.000000
2.306042 68.000000
2.315756 67.000000
2.325610 61.000000
2.333260 64.000000
2.346145 52.000000
2.385890 53.000000
2.439630 51.000000
2.469177 50.000000
2.471731 53.000000
2.464233 52.000000
2.472895 55.000000
2.468772 47.000000
2.454437 47.000000
2.440980 54.000000
2.424677 49.000000
2.395497 55.000000
2.375147 53.000000
2.348240 55.000000
2.319622 43.000000
2.332382 39.000000
2.382658 35.000000
2.452426 40.000000
2.509856 30.000000
2.565294 32.000000
2.603164 37.000000
2.644505 37.000000
2.679544 40.000000
2.699822 39.000000
2.688944 39.000000
2.671134 42.000000
2.637389 49.000000
2.620642 55.000000
2.596047 54.000000
2.571369 50.000000
2.539407 53.000000
2.506521 60.000000
2.479704 48.000000
2.458578 55.000000
2.438153 56.000000
2.408470 56.000000
2.377746 51.000000
2.381476 46.000000
2.402695 48.000000
2.434829 45.000000
2.465924 47.000000
2.493256 52.000000
2.521153 46.000000
2.558245 54.000000
2.579257 59.000000
2.589092 60.000000
2.597118 61.000000
2.581022 59.000000
2.572208 67.000000
2.554277 67.000000
2.543125 64.000000
2.547714 69.000000
2.543007 55.000000
2.540125 63.000000
2.525218 63.000000
2.512710 67.000000
2.496418 63.000000
2.484178 65.000000
2.471084 58.000000
2.457268 55.000000
2.461316 46.000000
2.465935 48.000000
2.463555 53.000000
2.456186 48.000000
2.481038 54.000000
2.504981 47.000000
2.521297 55.000000
2.524838 53.000000
2.546431 63.000000
2.553345 61.000000
2.537206 58.000000
2.517645 58.000000
2.496667 60.000000
2.477142 63.000000
2.472531 54.000000
2.463461 63.000000
2.446697 66.000000
2.428809 61.000000
2.402158 54.000000
2.415518 51.000000
2.440076 44.000000
2.465091 47.000000
2.471793 43.000000
2.469594 49.000000
2.480278 58.000000
2.503214 55.000000
2.545895 52.000000
2.569261 53.000000
2.573988 48.000000
2.570465 54.000000
2.548553 60.000000
2.537921 61.000000
2.524184 59.000000
2.483271 59.000000
2.449508 64.000000
2.453162 72.000000
2.468052 73.000000
2.476055 72.000000
2.456835 68.000000
2.442427 71.000000
2.431435 77.000000
2.426337 64.000000
2.417294 63.000000
2.401687 62.000000
2.376747 69.000000
2.369497 77.000000
2.371534 77.000000
2.376436 66.000000
2.388032 63.000000
2.397826 64.000000
2.399973 65.000000
2.398096 61.000000
2.393489 66.000000
2.376897 75.000000
2.374989 76.000000
2.381768 70.000000
2.346829 73.000000
2.323474 75.000000
2.327928 72.000000
2.342157 66.000000
2.345575 60.000000
2.364886 64.000000
2.369685 67.000000
2.378634 63.000000
2.403457 63.000000
2.434355 71.000000
2.445230 68.000000
2.440444 69.000000
2.451002 72.000000
2.455909 67.000000
2.451554 79.000000
2.429283 75.000000
2.425023 75.000000
2.402772 62.000000
2.381136 66.000000
2.374761 75.000000
2.378331 81.000000
2.370065 74.000000
2.366790 71.000000
2.355257 74.000000
2.353368 76.000000
2.354955 62.000000
2.351438 65.000000
2.353671 63.000000
2.366349 75.000000
2.372595 64.000000
2.369023 56.000000
2.350125 66.000000
2.356810 70.000000
2.367483 65.000000
2.369658 66.000000
2.364481 71.000000
2.372077 77.000000
2.393116 64.000000
2.386317 74.000000
2.377257 69.000000
2.381080 72.000000
2.371031 73.000000
2.356427 80.000000
2.354688 75.000000
2.360382 70.000000
2.365606 69.000000
2.344057 65.000000
2.324614 63.000000
2.301697 71.000000
2.299508 78.000000
2.314282 78.000000
2.349715 67.000000
2.382119 70.000000
2.399372 77.000000
2.402814 74.000000
2.412811 72.000000
2.415567 85.000000
2.423334 77.000000
2.409014 74.000000
2.374078 69.000000
2.344017 62.000000
2.341696 64.000000
2.349815 60.000000
2.360629 58.000000
2.357100 65.000000
2.353810 69.000000
2.362526 65.000000
2.371786 72.000000
2.395534 71.000000
2.421221 70.000000
2.436475 64.000000
2.428437 74.000000
2.416041 75.000000
2.404988 78.000000
2.374644 69.000000
2.355669 72.000000
2.347932 69.000000
2.376757 61.000000
2.405733 64.000000
2.416244 62.000000
2.416849 59.000000
2.439406 55.000000
2.468287 57.000000
2.484582 59.000000
2.505327 63.000000
2.531050 63.000000
2.537626 54.000000
2.547536 61.000000
3.708371 28.000000
3.708995 30.000000
3.707758 31.000000
3.715300 30.000000
3.731576 28.000000
3.734174 28.000000
3.727109 30.000000
3.726281 27.000000
3.717945 31.000000
3.723853 32.000000
3.736229 26.000000
3.747682 28.000000
3.746206 33.000000
3.744252 25.000000
3.750126 30.000000
3.772252 27.000000
3.792246 30.000000
3.792030 34.000000
3.779256 35.000000
3.759785 29.000000
3.745111 30.000000
3.742149 33.000000
3.747975 41.000000
3.735396 36.000000
3.691269 45.000000
3.631017 45.000000
3.576993 45.000000
3.561338 45.000000
3.561029 53.000000
3.562269 49.000000
3.558090 50.000000
3.566923 46.000000
3.567366 48.000000
3.564863 44.000000
3.554660 35.000000
3.536736 46.000000
3.506461 38.000000
3.491931 52.000000
3.480661 43.000000
3.469898 50.000000
3.466743 46.000000
3.470762 48.000000
3.470362 58.000000
3.480493 57.000000
3.501483 52.000000
3.520438 52.000000
3.541228 58.000000
3.555269 43.000000
3.544740 50.000000
3.533568 56.000000
3.550457 52.000000
3.559976 47.000000
3.558497 49.000000
3.538330 52.000000
3.508049 50.000000
3.469948 45.000000
3.449116 45.000000
3.461810 44.000000
3.493210 41.000000
3.533463 35.000000
3.563631 36.000000
3.602358 38.000000
3.627744 41.000000
3.636085 34.000000
3.617691 34.000000
3.571814 44.000000
3.518751 41.000000
3.471559 45.000000
3.446718 43.000000
3.420189 44.000000
3.417961 41.000000
3.425655 48.000000
3.413103 56.000000
3.381951 52.000000
3.382201 53.000000
3.394956 51.000000
3.419308 48.000000
3.432585 49.000000
3.438770 43.000000
3.412266 51.000000
3.394268 43.000000
3.396577 41.000000
3.416609 42.000000
3.474267 45.000000
3.532627 42.000000
3.572050 40.000000
3.600540 42.000000
3.603078 33.000000
3.624716 27.000000
3.653361 35.000000
3.675159 28.000000
3.683915 37.000000
3.695412 30.000000
3.716498 32.000000
3.750222 24.000000
3.775988 30.000000
3.774781 26.000000
3.781863 31.000000
3.771167 34.000000
3.767727 39.000000
3.747554 37.000000
3.722317 36.000000
3.712704 28.000000
3.710153 26.000000
3.696169 28.000000
3.670473 32.000000
3.623452 35.000000
3.588190 34.000000
3.561020 33.000000
3.546899 37.000000
3.569903 31.000000
3.611979 32.000000
3.652293 31.000000
3.666012 26.000000
3.658817 30.000000
3.635819 33.000000
3.629912 31.000000
3.628259 28.000000
3.639176 30.000000
3.652398 32.000000
3.669105 28.000000
3.674349 36.000000
3.667006 33.000000
3.645454 32.000000
3.636570 29.000000
3.657292 33.000000
3.660588 29.000000
3.665301 32.000000
3.655235 34.000000
3.646021 36.000000
3.630527 35.000000
3.625401 28.000000
3.634087 24.000000
3.643441 25.000000
3.648332 28.000000
3.673271 27.000000
3.675928 31.000000
3.676346 35.000000
3.668521 33.000000
3.652090 36.000000
3.637093 34.000000
3.619643 40.000000
3.591685 43.000000
3.583823 38.000000
3.581119 36.000000
3.573703 46.000000
3.562778 47.000000
3.555590 47.000000
3.546259 44.000000
3.549382 36.000000
3.554225 39.000000
3.553878 43.000000
3.550759 45.000000
3.542863 40.000000
3.520930 36.000000
3.505541 43.000000
3.489080 41.000000
3.481530 37.000000
3.493088 43.000000
3.504290 41.000000
3.520020 52.000000
3.529801 44.000000
3.553611 35.000000
3.584215 38.000000
3.608463 48.000000
3.610981 44.000000
3.599504 42.000000
3.573343 38.000000
3.557123 38.000000
3.545672 41.000000
3.511470 42.000000
3.476997 36.000000
3.476792 31.000000
3.502384 32.000000
3.516433 34.000000
3.516895 40.000000
3.492512 37.000000
3.474452 37.000000
3.460135 34.000000
3.450250 34.000000
3.429744 41.000000
3.420975 40.000000
3.411652 32.000000
3.411222 37.000000
3.401336 33.000000
3.400991 36.000000
3.387655 36.000000
3.349659 47.000000
3.295997 49.000000
3.243649 48.000000
3.208462 41.000000
3.181268 46.000000
3.163571 53.000000
3.151275 49.000000
3.140089 44.000000
3.118934 40.000000
3.097885 38.000000
3.091553 35.000000
3.087226 40.000000
3.075781 46.000000
3.057295 50.000000
3.040323 43.000000
3.028201 47.000000
3.007495 54.000000
2.985176 50.000000
2.992198 51.000000
2.988014 51.000000
2.969785 45.000000
2.953698 45.000000
2.921517 56.000000
2.893591 53.000000
2.882043 48.000000
2.872586 53.000000
2.860104 56.000000
2.831094 60.000000
2.796376 60.000000
2.760715 55.000000
2.737607 52.000000
2.745169 61.000000
2.751571 57.000000
2.759039 56.000000
2.752451 65.000000
2.741455 67.000000
2.724835 68.000000
2.712921 65.000000
2.699126 60.000000
2.660021 65.000000
2.622488 68.000000
2.578276 58.000000
2.539021 60.000000
2.523798 58.000000
2.531647 52.000000
2.540898 49.000000
2.541528 51.000000
2.548288 63.000000
2.561973 59.000000
2.590071 65.000000
2.607080 63.000000
2.640969 62.000000
2.671126 63.000000
2.684240 62.000000
2.682100 62.000000
2.669955 68.000000
2.659442 71.000000
2.665609 62.000000
2.675095 66.000000
2.653486 61.000000
2.623830 62.000000
2.606383 54.000000
2.626518 53.000000
2.658468 62.000000
2.693459 48.000000
2.722637 47.000000
2.762767 48.000000
2.791580 56.000000
2.821656 53.000000
2.859620 44.000000
2.904796 50.000000
2.927489 45.000000
2.944025 53.000000
2.946535 57.000000
2.949965 63.000000
2.932496 57.000000
2.896043 55.000000
2.867105 52.000000
2.848385 54.000000
2.822861 45.000000
2.794168 53.000000
2.777212 53.000000
2.754600 57.000000
2.737425 56.000000
2.723679 50.000000
2.707418 63.000000
2.704769 61.000000
2.685342 63.000000
2.681365 61.000000
2.679601 68.000000
2.667952 69.000000
2.663467 65.000000
2.663813 61.000000
2.654990 65.000000
2.652314 67.000000
2.624276 66.000000
2.601325 64.000000
2.592853 64.000000
2.598464 67.000000
2.608686 68.000000
2.605604 65.000000
2.604679 62.000000
2.624586 64.000000
2.660104 61.000000
2.682114 65.000000
2.692985 66.000000
2.682153 66.000000
2.664492 62.000000
2.666962 65.000000
2.666218 61.000000
2.674030 52.000000
2.668880 65.000000
2.667372 74.000000
2.650491 66.000000
2.640893 62.000000
2.642814 61.000000
2.633264 62.000000
2.599457 65.000000
2.552911 60.000000
2.533905 60.000000
2.529474 62.000000
2.524323 56.000000
2.530454 48.000000
2.522070 53.000000
2.495194 54.000000
2.478610 51.000000
2.495672 59.000000
2.539907 57.000000
2.591400 67.000000
2.612067 57.000000
2.591533 63.000000
2.546978 58.000000
2.527365 55.000000
2.516879 53.000000
2.513329 53.000000
2.499089 53.000000
2.481752 55.000000
2.470736 54.000000
2.459047 62.000000
2.448928 60.000000
2.443299 56.000000
2.433661 65.000000
2.434661 63.000000
2.417807 68.000000
2.397200 70.000000
2.380613 61.000000
2.401297 63.000000
2.436922 57.000000
2.451067 60.000000
2.444457 68.000000
2.447030 70.000000
2.454437 63.000000
2.470330 55.000000
2.482701 53.000000
2.486084 54.000000
2.468767 62.000000
2.450704 65.000000
2.442807 62.000000
2.446082 58.000000
2.454804 59.000000
2.472406 55.000000
2.473039 59.000000
2.480979 56.000000
2.480821 44.000000
2.504325 49.000000
2.540570 52.000000
2.582240 56.000000
2.610380 58.000000
2.630426 51.000000
2.637345 49.000000
2.671994 43.000000
2.701171 48.000000
2.707555 45.000000
2.711367 43.000000
2.717224 37.000000
2.741972 38.000000
2.765166 41.000000
2.764523 44.000000
2.749335 41.000000
2.725758 44.000000
2.705145 50.000000
2.693937 52.000000
2.679640 47.000000
2.673313 45.000000
2.674134 51.000000
2.655420 59.000000
2.610961 52.000000
2.563507 45.000000
2.520733 49.000000
2.497192 58.000000
2.476393 64.000000
2.462291 62.000000
2.443954 63.000000
2.425068 55.000000
2.430573 53.000000
2.457391 50.000000
2.486473 55.000000
2.492340 61.000000
2.476076 57.000000
2.457903 64.000000
2.439675 54.000000
2.423940 56.000000
2.421833 51.000000
2.421488 48.000000
2.407140 54.000000
2.397373 60.000000
2.379154 62.000000
2.384017 59.000000
2.391377 59.000000
2.398563 57.000000
2.412262 59.000000
2.409470 48.000000
2.406931 59.000000
2.421618 60.000000
2.426796 61.000000
2.435585 72.000000
2.454766 60.000000
2.456298 66.000000
2.464735 52.000000
2.481760 55.000000
2.502446 54.000000
2.496104 55.000000
2.463886 63.000000
2.436165 55.000000
2.417594 59.000000
2.417609 57.000000
2.416017 60.000000
2.405026 63.000000
2.378389 62.000000
2.352888 56.000000
2.343791 65.000000
2.348920 59.000000
2.363493 62.000000
2.382942 57.000000
2.387077 64.000000
2.383402 60.000000
2.358741 68.000000
2.328263 61.000000
2.308778 69.000000
2.306140 76.000000
2.297282 67.000000
2.290113 63.000000
2.259251 60.000000
2.240138 68.000000
2.218713 65.000000
2.223909 67.000000
2.266098 67.000000
2.304499 63.000000
2.326869 60.000000
2.320388 69.000000
2.297318 59.000000
2.276568 58.000000
2.271717 65.000000
2.261893 62.000000
2.249239 51.000000
2.253343 55.000000
2.255942 51.000000
2.263299 59.000000
2.280082 50.000000
2.313975 54.000000
2.334293 58.000000
2.354989 63.000000
2.353647 65.000000
2.346754 51.000000
2.357461 51.000000
2.394725 57.000000
2.403209 57.000000
2.387173 54.000000
2.365177 59.000000
2.336134 58.000000
2.308894 55.000000
2.302540 52.000000
2.294434 68.000000
2.298096 63.000000
2.276060 58.000000
2.258419 48.000000
2.249506 57.000000
2.236632 62.000000
2.229717 60.000000
2.221239 62.000000
2.222868 67.000000
2.222673 62.000000
2.232283 61.000000
2.232699 66.000000
2.219129 62.000000
2.218278 58.000000
2.224622 55.000000
2.231912 47.000000
2.245102 53.000000
2.251923 51.000000
2.271508 52.000000
2.274509 62.000000
2.272676 63.000000
2.266861 59.000000
2.252704 70.000000
2.240894 60.000000
2.221418 67.000000
2.200141 66.000000
2.159865 61.000000
2.132704 61.000000
2.142754 62.000000
2.145775 64.000000
2.144801 60.000000
2.142339 57.000000
2.145722 64.000000
2.161712 59.000000
2.161152 61.000000
2.145304 60.000000
2.126472 62.000000
2.089791 53.000000
2.085444 65.000000
2.073754 67.000000
2.049876 65.000000
2.044076 60.000000
2.027536 56.000000
2.017027 55.000000
2.011080 62.000000
2.013449 71.000000
2.010700 64.000000
1.993300 56.000000
1.977513 62.000000
1.955227 67.000000
1.941195 66.000000
1.925095 61.000000
1.911938 74.000000
1.919810 72.000000
1.932229 68.000000
1.925996 70.000000
1.887024 74.000000
1.875986 59.000000
1.877146 68.000000
1.875759 67.000000
1.882460 66.000000
1.896251 67.000000
1.906112 71.000000
1.896605 65.000000
1.890101 61.000000
1.883627 65.000000
1.886365 62.000000
1.899588 60.000000
1.915483 62.000000
1.915711 63.000000
1.913797 60.000000
1.916737 63.000000
1.912084 59.000000
1.903113 65.000000
1.886507 69.000000
1.877162 74.000000
1.854444 72.000000
1.829274 70.000000
1.807263 68.000000
1.799839 77.000000
1.771480 67.000000
1.744241 73.000000
1.731329 73.000000
1.745549 79.000000
1.776895 70.000000
1.804607 72.000000
1.835428 69.000000
1.847709 70.000000
1.860188 70.000000
1.873585 75.000000
1.866884 76.000000
1.856168 71.000000
1.842109 81.000000
1.828497 66.000000
1.818542 72.000000
1.808858 71.000000
1.801268 63.000000
1.805825 86.000000
1.801413 73.000000
1.786921 71.000000
1.764526 78.000000
1.763975 75.000000
1.747955 80.000000
1.746606 84.000000
1.739764 81.000000
1.738069 71.000000
1.725083 75.000000
1.705413 77.000000
1.705340 80.000000
1.727875 74.000000
1.755015 64.000000
1.799782 65.000000
1.855382 71.000000
1.856949 76.000000
1.871306 74.000000
1.873572 75.000000
1.846191 71.000000
1.831952 74.000000
1.838865 77.000000
1.839857 66.000000
1.814779 68.000000
1.804682 73.000000
1.816719 72.000000
1.824122 72.000000
1.817748 74.000000
1.803600 65.000000
1.794732 56.000000
1.798936 62.000000
1.810135 73.000000
1.821442 70.000000
1.844011 64.000000
1.867324 68.000000
1.887400 67.000000
1.889452 63.000000
1.864504 73.000000
1.846285 68.000000
1.854435 63.000000
1.862209 71.000000
1.863748 66.000000
1.851685 65.000000
1.833496 64.000000
1.823520 67.000000
1.811767 69.000000
1.785699 77.000000
1.782928 71.000000
1.808373 66.000000
1.837117 73.000000
1.856641 70.000000
1.870314 60.000000
1.878929 60.000000
1.871501 62.000000
1.871441 61.000000
1.868002 62.000000
1.858569 63.000000
1.863102 63.000000
1.886317 54.000000
1.906664 56.000000
1.919950 56.000000
1.917660 56.000000
1.900210 55.000000
1.874772 62.000000
1.879488 56.000000
1.877802 56.000000
1.870345 64.000000
1.860812 68.000000
1.870621 67.000000
1.871861 69.000000
1.880500 66.000000
1.904195 60.000000
1.913682 54.000000
1.929158 53.000000
1.941640 57.000000
1.937947 49.000000
1.926194 54.000000
1.913262 55.000000
1.905620 58.000000
1.904736 49.000000
1.909277 52.000000
1.898907 46.000000
1.892130 56.000000
1.881689 59.000000
1.865466 48.000000
1.842675 57.000000
1.809420 54.000000
1.782711 63.000000
1.736864 65.000000
1.713344 53.000000
1.692985 49.000000
1.687715 53.000000
1.691000 56.000000
1.683213 60.000000
1.692739 59.000000
1.723773 65.000000
1.729732 61.000000
1.729555 64.000000
1.721000 68.000000
1.715225 64.000000
1.704706 61.000000
1.696321 55.000000
1.701234 66.000000
1.705838 63.000000
1.696487 59.000000
1.686283 67.000000
1.684680 68.000000
1.662612 59.000000
1.661065 59.000000
1.662642 61.000000
1.664740 61.000000
1.683387 68.000000
1.681958 70.000000
1.675090 68.000000
1.664344 60.000000
1.662165 64.000000
1.650535 65.000000
1.633455 56.000000
1.629964 63.000000
1.633131 56.000000
1.627477 55.000000
1.609163 70.000000
1.582511 58.000000
1.575148 62.000000
1.572526 57.000000
1.566967 58.000000
1.572463 57.000000
1.571885 68.000000
1.583776 74.000000
1.608164 69.000000
1.618104 67.000000
1.622063 69.000000
1.620409 72.000000
1.619441 75.000000
1.635928 73.000000
1.662057 81.000000
1.683667 85.000000
1.686199 74.000000
1.685624 73.000000
1.671378 74.000000
1.658248 78.000000
1.658210 72.000000
1.662230 71.000000
1.646573 66.000000
1.619562 62.000000
1.600669 68.000000
1.585972 70.000000
1.593883 71.000000
1.617732 72.000000
1.657205 69.000000
1.671655 64.000000
1.661230 67.000000
1.654157 64.000000
1.645196 67.000000
1.633752 60.000000
1.609054 57.000000
1.597969 60.000000
1.614638 61.000000
1.636234 65.000000
1.649879 64.000000
1.638907 59.000000
1.608486 55.000000
1.570518 58.000000
1.540697 52.000000
1.524791 50.000000
1.535373 49.000000
1.562636 64.000000
1.577460 61.000000
1.586114 56.000000
1.574625 53.000000
1.579487 58.000000
1.601892 58.000000
1.611848 56.000000
1.627798 60.000000
1.637443 62.000000
1.650133 58.000000
1.656907 58.000000
1.640751 69.000000
1.614352 64.000000
1.604388 58.000000
1.601150 64.000000
1.595801 68.000000
1.587468 70.000000
1.581930 70.000000
1.576126 72.000000
1.569210 75.000000
1.588895 75.000000
1.604632 71.000000
1.613391 63.000000
1.584926 64.000000
1.588658 63.000000
1.593824 64.000000
1.604708 60.000000
1.616041 62.000000
1.596522 57.000000
1.572169 56.000000
1.542211 54.000000
1.528370 69.000000
1.524188 73.000000
1.534363 61.000000
1.541159 61.000000
1.537527 63.000000
1.542280 63.000000
1.540966 58.000000
1.550974 62.000000
1.561085 64.000000
1.592774 57.000000
1.624165 55.000000
1.642568 65.000000
1.648379 58.000000
1.647529 59.000000
1.627125 56.000000
1.624577 62.000000
1.617288 64.000000
1.596783 63.000000
1.588451 63.000000
1.593409 53.000000
1.604544 61.000000
1.603107 58.000000
1.577792 56.000000
1.556591 61.000000
1.542032 63.000000
1.527725 66.000000
1.500029 65.000000
1.484221 60.000000
1.482267 59.000000
1.487586 58.000000
1.504652 66.000000
1.513051 64.000000
1.499659 59.000000
1.495987 65.000000
1.494337 53.000000
1.496090 52.000000
1.482667 56.000000
1.464387 54.000000
1.439270 59.000000
1.415673 62.000000
1.393366 66.000000
1.366664 69.000000
1.333545 64.000000
1.292150 63.000000
1.281751 65.000000
1.272420 59.000000
1.280361 62.000000
1.314003 60.000000
1.361784 73.000000
1.414019 61.000000
1.422445 59.000000
1.405855 59.000000
1.393693 60.000000
1.411510 56.000000
1.437555 61.000000
1.445137 63.000000
1.434615 60.000000
1.427856 59.000000
1.422874 62.000000
1.404914 63.000000
1.389981 68.000000
1.358336 70.000000
1.322079 66.000000
1.297228 69.000000
1.288995 63.000000
1.288753 55.000000
1.285376 62.000000
1.268243 57.000000
1.271259 50.000000
1.282016 57.000000
1.319045 56.000000
1.339563 54.000000
1.316730 68.000000
1.295991 61.000000
1.269066 59.000000
1.274218 62.000000
1.278640 58.000000
1.289659 52.000000
1.292927 49.000000
1.287721 43.000000
1.259477 41.000000
1.260369 39.000000
1.264726 47.000000
1.261727 48.000000
1.257657 52.000000
1.263622 50.000000
1.269263 46.000000
1.272254 49.000000
1.277362 48.000000
1.271363 49.000000
1.257200 55.000000
1.234916 57.000000
1.192408 57.000000
1.152150 61.000000
1.114074 57.000000
1.098607 65.000000
1.091385 64.000000
1.076339 62.000000
1.080864 62.000000
1.090739 64.000000
1.096318 56.000000
1.125831 57.000000
1.154580 62.000000
1.171627 62.000000
1.188680 61.000000
1.194994 63.000000
1.177955 67.000000
1.148510 72.000000
1.129159 62.000000
1.094461 70.000000
1.087423 78.000000
1.080930 77.000000
1.080630 66.000000
1.090278 76.000000
1.088079 85.000000
1.085805 76.000000
1.090625 80.000000
1.110583 74.000000
1.105327 76.000000
1.081253 76.000000
1.078950 72.000000
1.093815 66.000000
1.118243 63.000000
1.142009 54.000000
1.159022 63.000000
1.160685 58.000000
1.149632 58.000000
1.122512 61.000000
1.080008 66.000000
1.059235 61.000000
1.055535 65.000000
1.062387 69.000000
1.044601 73.000000
1.016856 71.000000
1.009137 70.000000
1.016290 70.000000
1.034946 81.000000
1.071116 73.000000
1.100785 70.000000
1.102704 75.000000
1.081467 70.000000
1.063288 70.000000
1.031152 71.000000
1.011065 64.000000
0.996627 71.000000
1.005818 67.000000
1.008971 64.000000
1.022664 67.000000
1.012130 65.000000
1.003124 77.000000
1.021829 70.000000
1.026469 72.000000
1.030015 73.000000
1.052364 69.000000
1.053709 68.000000
1.070514 67.000000
1.063973 62.000000
1.050138 62.000000
1.033011 70.000000
1.011457 64.000000
1.012781 59.000000
1.017903 61.000000
1.028779 54.000000
1.048702 61.000000
1.038472 56.000000
1.017993 53.000000
1.012762 56.000000
1.013059 54.000000
1.002258 59.000000
1.001554 47.000000
1.000859 49.000000
0.980541 46.000000
0.951433 47.000000
0.922405 52.000000
0.910579 47.000000
0.880759 59.000000
0.862669 53.000000
0.858239 60.000000
0.854363 68.000000
0.860942 70.000000
0.887104 74.000000
0.908786 61.000000
0.920561 66.000000
0.921576 66.000000
0.903148 72.000000
0.897728 68.000000
0.909826 62.000000
0.908763 65.000000
0.889356 63.000000
0.861729 60.000000
0.857215 60.000000
0.852555 59.000000
0.851872 73.000000
0.860747 64.000000
0.853239 55.000000
0.856900 65.000000
0.870864 71.000000
0.876733 67.000000
0.861920 66.000000
0.828579 63.000000
0.803294 62.000000
0.820857 58.000000
0.848747 60.000000
0.872537 56.000000
0.889039 51.000000
0.869190 51.000000
0.818535 51.000000
0.784260 45.000000
0.757557 56.000000
0.747289 53.000000
0.749939 56.000000
0.762386 47.000000
0.767506 59.000000
0.760814 59.000000
0.723502 62.000000
0.691497 58.000000
0.662546 60.000000
0.638630 62.000000
0.618231 57.000000
0.624091 65.000000
0.624320 61.000000
0.609642 70.000000
0.590608 69.000000
0.582544 66.000000
0.587590 62.000000
0.611899 66.000000
0.632016 65.000000
0.634378 68.000000
0.641791 80.000000
0.643415 83.000000
0.622014 79.000000
0.606369 69.000000
0.614007 67.000000
0.615735 69.000000
0.614078 69.000000
0.594719 61.000000
0.613151 68.000000
0.659694 64.000000
0.672249 68.000000
0.657170 72.000000
0.629347 69.000000
0.640772 70.000000
0.668484 67.000000
0.698472 64.000000
0.709961 62.000000
0.726489 65.000000
0.745184 54.000000
0.761460 58.000000
0.767153 56.000000
0.791281 59.000000
0.804523 53.000000
0.816081 55.000000
0.824944 61.000000
0.828213 57.000000
0.836356 56.000000
0.833394 57.000000
0.833205 52.000000
0.831364 52.000000
0.832087 56.000000
0.815021 59.000000
0.808246 55.000000
0.805029 67.000000
0.796871 68.000000
0.782571 56.000000
0.760288 56.000000
0.755767 53.000000
0.777313 69.000000
0.793183 70.000000
0.790597 60.000000
0.805977 49.000000
0.806662 54.000000
0.778787 55.000000
0.753984 65.000000
0.728774 59.000000
0.711585 71.000000
0.723197 65.000000
0.744544 60.000000
0.737506 59.000000
0.725875 59.000000
0.711694 58.000000
0.689564 68.000000
0.678911 69.000000
0.655293 58.000000
0.649757 60.000000
0.646166 57.000000
0.640223 59.000000
0.620954 57.000000
0.612130 63.000000
0.625006 53.000000
0.625982 57.000000
0.624228 54.000000
0.631334 62.000000
0.665124 53.000000
0.696308 48.000000
0.719275 53.000000
0.735406 50.000000
0.723129 44.000000
0.709467 46.000000
0.690498 51.000000
0.669450 54.000000
0.654785 51.000000
0.659282 50.000000
0.656409 54.000000
0.676593 53.000000
0.677837 51.000000
0.675728 50.000000
0.677680 41.000000
0.675250 51.000000
0.674560 47.000000
0.634643 55.000000
0.622596 54.000000
0.623494 53.000000
0.644005 58.000000
0.667314 61.000000
0.672255 64.000000
0.678243 65.000000
0.661922 70.000000
0.654262 63.000000
0.642829 60.000000
0.644335 66.000000
0.641869 59.000000
0.625090 57.000000
0.589335 70.000000
0.548483 65.000000
0.538255 54.000000
0.560192 60.000000
0.582253 70.000000
0.606841 59.000000
0.629561 58.000000
0.640902 58.000000
0.649263 55.000000
0.617384 57.000000
0.597637 57.000000
0.574355 59.000000
0.562682 60.000000
0.571666 63.000000
0.590005 65.000000
0.613795 69.000000
0.631521 73.000000
0.635992 63.000000
0.650916 76.000000
0.664518 71.000000
0.660999 79.000000
0.653608 75.000000
0.647939 69.000000
0.651354 56.000000
0.667912 53.000000
0.701641 61.000000
0.716378 56.000000
0.710727 63.000000
0.710984 63.000000
0.707948 59.000000
0.712569 49.000000
0.715399 46.000000
0.702267 53.000000
0.711660 61.000000
0.715737 63.000000
0.708196 72.000000
0.690052 69.000000
0.656912 64.000000
0.641720 64.000000
0.639709 58.000000
0.655247 47.000000
0.672654 53.000000
0.662957 56.000000
0.640189 60.000000
0.632946 75.000000
0.635603 75.000000
0.624841 80.000000
0.618438 73.000000
0.608141 70.000000
0.611234 67.000000
0.620450 63.000000
0.622241 67.000000
0.631169 72.000000
0.638192 78.000000
0.646540 76.000000
0.640520 73.000000
0.649024 69.000000
0.656932 75.000000
0.639023 70.000000
0.625910 68.000000
0.626914 63.000000
0.634399 71.000000
0.647863 68.000000
0.635570 69.000000
0.634442 69.000000
0.633729 64.000000
0.605503 46.000000
0.595679 53.000000
0.605867 50.000000
0.615441 54.000000
0.633649 46.000000
0.649676 48.000000
0.667742 60.000000
0.677645 56.000000
0.702396 55.000000
0.730694 48.000000
0.727604 53.000000
0.741590 63.000000
0.750755 59.000000
0.747893 60.000000
0.738305 57.000000
0.738539 60.000000
0.730315 60.000000
0.727720 63.000000
0.723113 65.000000
0.718515 70.000000
0.706074 65.000000
0.708709 60.000000
0.717083 60.000000
0.731193 69.000000
0.764623 69.000000
0.773040 65.000000
0.763381 70.000000
0.756136 60.000000
0.762663 60.000000
0.770578 62.000000
0.758374 65.000000
0.720307 59.000000
0.720250 67.000000
0.732720 71.000000
0.730592 72.000000
0.709745 74.000000
0.705463 75.000000
0.692989 71.000000
0.655125 70.000000
0.659234 67.000000
0.658961 71.000000
0.634417 70.000000
0.606485 66.000000
0.621153 63.000000
0.648568 75.000000
0.662534 78.000000
0.648882 72.000000
0.655740 76.000000
0.665312 63.000000
0.676123 64.000000
0.701983 67.000000
0.713076 71.000000
0.721198 58.000000
0.726621 61.000000
0.720178 63.000000
0.718622 54.000000
0.702126 60.000000
0.705336 56.000000
0.702956 65.000000
0.712403 70.000000
0.731850 61.000000
0.743827 63.000000
0.758422 66.000000
0.764162 63.000000
0.773932 59.000000
0.778763 55.000000
0.767571 54.000000
0.760555 65.000000
0.760623 60.000000
0.755029 66.000000
0.742591 62.000000
0.730378 62.000000
0.736678 69.000000
0.749424 72.000000
0.729334 76.000000
0.719419 68.000000
0.707775 62.000000
0.689899 75.000000
0.675880 72.000000
0.672083 70.000000
0.676533 67.000000
0.674946 60.000000
0.650665 64.000000
0.626103 74.000000
0.645048 74.000000
0.667297 73.000000
0.695323 75.000000
0.723738 76.000000
0.736992 70.000000
0.730776 64.000000
0.712926 65.000000
0.713382 53.000000
0.709438 58.000000
0.712418 57.000000
0.737634 55.000000
0.745295 64.000000
0.748488 71.000000
0.726876 71.000000
0.692497 67.000000
0.666166 81.000000
0.670881 73.000000
0.703336 65.000000
0.732853 64.000000
0.747926 60.000000
0.776880 64.000000
0.796390 60.000000
0.791055 67.000000
0.765185 62.000000
0.735764 63.000000
0.719935 68.000000
0.723160 64.000000
0.743480 68.000000
0.766397 69.000000
0.791446 67.000000
0.805295 63.000000
0.830385 65.000000
0.837420 61.000000
0.830351 61.000000
0.820868 57.000000
0.818362 55.000000
0.813582 61.000000
0.823121 56.000000
0.832755 59.000000
0.833876 56.000000
0.844840 54.000000
0.865937 55.000000
0.859448 58.000000
0.849443 54.000000
0.848290 57.000000
0.836076 50.000000
0.834659 52.000000
0.819511 54.000000
0.811113 59.000000
0.789510 50.000000
0.771254 58.000000
0.769590 61.000000
0.772461 55.000000
0.767071 57.000000
0.744662 65.000000
0.741193 62.000000
0.735737 64.000000
0.733469 65.000000
0.729156 55.000000
0.728431 51.000000
0.732936 56.000000
0.741062 48.000000
0.733411 54.000000
0.731594 54.000000
0.737513 56.000000
0.721439 59.000000
0.710167 65.000000
0.682195 60.000000
0.654132 61.000000
0.618155 67.000000
0.603066 64.000000
0.594842 65.000000
0.564117 75.000000
0.551938 62.000000
0.547260 79.000000
0.529524 78.000000
0.532709 80.000000
0.541682 77.000000
0.529471 83.000000
0.522456 78.000000
0.542505 86.000000
0.552112 75.000000
0.541983 68.000000
0.522124 73.000000
0.507926 67.000000
0.502400 68.000000
0.498641 70.000000
0.501121 70.000000
0.502864 61.000000
0.511790 65.000000
0.535142 68.000000
0.542343 61.000000
0.540308 67.000000
0.552502 75.000000
0.553383 68.000000
0.544937 73.000000
0.543283 78.000000
0.524007 75.000000
0.515909 79.000000
0.500778 74.000000
0.483449 75.000000
0.488919 82.000000
0.514504 87.000000
0.519572 75.000000
0.507797 62.000000
0.497250 71.000000
0.489198 73.000000
0.492911 64.000000
0.504831 65.000000
0.524955 60.000000
0.535268 63.000000
0.556535 64.000000
0.561958 76.000000
0.560541 63.000000
0.581543 68.000000
0.586376 76.000000
0.583276 72.000000
0.608897 72.000000
0.643816 69.000000
0.642599 72.000000
0.608395 65.000000
0.582198 59.000000
0.569198 59.000000
0.575737 59.000000
0.587845 54.000000
0.583637 58.000000
0.585875 60.000000
0.586662 67.000000
0.601563 73.000000
0.608201 61.000000
0.588103 67.000000
0.591597 55.000000
0.576945 61.000000
0.554153 65.000000
0.531658 56.000000
0.506147 67.000000
0.498052 77.000000
0.509164 69.000000
0.545679 59.000000
0.581575 68.000000
0.586345 75.000000
0.585690 70.000000
0.590049 63.000000
0.586725 54.000000
0.586496 54.000000
0.589548 59.000000
0.586403 55.000000
0.586186 54.000000
0.583519 63.000000
0.578927 60.000000
0.593130 54.000000
0.602983 62.000000
0.578347 70.000000
0.562773 67.000000
0.543514 70.000000
0.534841 60.000000
0.538451 59.000000
0.533758 56.000000
0.518025 61.000000
0.506657 67.000000
0.485395 67.000000
0.488207 76.000000
0.505462 70.000000
0.494244 72.000000
0.486470 61.000000
0.484835 72.000000
0.476236 60.000000
0.488898 63.000000
0.487644 64.000000
0.476439 70.000000
0.470659 66.000000
0.475050 70.000000
0.484264 72.000000
0.490001 70.000000
0.501452 59.000000
0.494428 59.000000
0.482770 59.000000
0.503753 60.000000
0.544833 49.000000
0.566570 56.000000
0.565732 56.000000
0.569576 51.000000
0.579362 47.000000
0.592010 46.000000
0.596566 48.000000
0.592938 50.000000
0.570308 50.000000
0.527752 48.000000
0.507882 52.000000
0.506076 54.000000
0.502837 55.000000
0.502761 53.000000
0.490033 53.000000
0.451427 58.000000
0.413615 62.000000
0.402517 68.000000
0.396856 75.000000
0.408037 75.000000
0.407648 73.000000
0.429082 56.000000
0.459441 57.000000
0.485628 61.000000
0.490893 67.000000
0.472536 60.000000
0.474272 62.000000
0.488488 65.000000
0.506106 59.000000
0.537733 51.000000
0.568077 47.000000
0.595408 54.000000
0.617587 56.000000
0.633753 59.000000
0.642137 65.000000
0.639341 66.000000
0.615955 65.000000
0.600926 63.000000
0.597408 61.000000
0.572285 65.000000
0.550805 72.000000
0.538476 73.000000
0.541098 70.000000
0.560021 62.000000
0.579517 67.000000
0.578146 57.000000
0.583508 60.000000
0.591701 60.000000
0.595591 65.000000
0.582671 64.000000
0.582017 59.000000
0.584558 68.000000
0.584480 69.000000
0.577092 75.000000
0.567276 67.000000
0.564729 66.000000
0.551163 74.000000
0.546030 74.000000
0.528890 69.000000
0.518490 69.000000
0.522479 67.000000
0.530875 65.000000
0.546705 61.000000
0.577149 60.000000
0.605925 62.000000
0.606410 58.000000
0.575652 63.000000
0.564874 62.000000
0.572625 57.000000
0.561564 53.000000
0.566159 56.000000
0.561080 51.000000
0.565461 58.000000
0.561635 60.000000
0.555688 63.000000
0.533410 62.000000
0.529378 65.000000
0.529724 66.000000
0.522671 68.000000
0.511529 67.000000
0.490634 59.000000
0.495117 67.000000
0.528811 65.000000
0.565555 61.000000
0.560562 72.000000
0.552613 72.000000
0.553857 77.000000
0.550426 72.000000
0.534485 66.000000
0.519118 74.000000
0.493277 72.000000
0.474701 76.000000
0.478819 74.000000
0.486926 71.000000
0.487489 63.000000
0.492727 68.000000
0.498399 68.000000
0.506834 77.000000
0.524788 66.000000
0.542149 76.000000
0.567410 80.000000
0.582302 81.000000
0.573130 69.000000
0.563753 76.000000
0.563634 84.000000
0.553461 83.000000
0.581512 84.000000
0.612300 80.000000
0.629873 73.000000
0.632471 76.000000
0.595578 76.000000
0.581352 74.000000
0.565618 66.000000
0.542098 72.000000
0.526859 79.000000
0.522337 70.000000
0.526000 61.000000
0.529860 66.000000
0.520197 73.000000
0.523675 69.000000
0.559763 63.000000
0.582511 66.000000
0.588699 70.000000
0.602945 65.000000
0.621853 62.000000
0.625804 64.000000
0.619858 66.000000
0.609267 67.000000
0.630760 69.000000
0.630173 67.000000
0.620473 65.000000
0.627790 67.000000
0.640261 70.000000
0.644154 67.000000
0.647637 66.000000
0.638632 70.000000
0.616218 67.000000
0.601871 65.000000
0.604983 67.000000
0.605715 81.000000
0.601477 78.000000
0.591523 80.000000
0.566073 78.000000
0.540467 73.000000
0.526337 67.000000
0.527948 78.000000
0.539385 71.000000
0.559878 69.000000
0.549215 72.000000
0.542752 68.000000
0.531136 69.000000
0.522010 71.000000
0.519855 74.000000
0.517916 73.000000
0.544722 66.000000
0.560815 70.000000
0.543190 67.000000
0.526646 62.000000
0.519492 62.000000
0.512270 60.000000
0.510440 56.000000
0.521083 60.000000
0.549573 63.000000
0.559237 70.000000
0.567417 56.000000
0.605401 46.000000
0.640282 51.000000
0.674290 47.000000
0.689973 57.000000
0.709991 54.000000
0.705989 61.000000
0.687754 61.000000
0.666590 57.000000
0.650065 53.000000
0.641711 56.000000
0.664938 60.000000
0.668695 45.000000
0.656523 44.000000
0.647982 49.000000
0.643850 44.000000
0.630257 42.000000
0.628038 56.000000
0.632926 53.000000
0.640802 47.000000
0.650519 53.000000
0.670560 48.000000
0.691377 63.000000
0.697457 58.000000
0.695352 57.000000
0.689913 57.000000
0.680793 73.000000
0.677317 79.000000
0.674308 69.000000
0.670265 67.000000
0.646945 69.000000
0.640387 68.000000
0.657724 64.000000
0.661849 68.000000
0.665125 68.000000
0.663786 78.000000
0.650691 80.000000
0.626800 77.000000
0.626870 70.000000
0.632383 74.000000
0.641320 75.000000
0.653459 70.000000
0.662337 65.000000
0.667129 72.000000
0.678626 76.000000
0.687542 66.000000
0.686228 67.000000
0.666449 73.000000
0.647597 74.000000
0.664960 74.000000
0.693720 69.000000
0.702003 72.000000
0.714606 80.000000
0.731417 84.000000
0.707492 79.000000
0.703026 75.000000
0.700677 71.000000
0.701393 74.000000
0.694582 71.000000
0.695206 77.000000
0.692969 74.000000
0.692631 79.000000
0.686699 78.000000
0.679237 79.000000
0.679853 73.000000
0.684777 72.000000
0.693639 78.000000
0.700520 74.000000
0.732938 70.000000
0.761925 71.000000
0.764808 68.000000
0.757366 62.000000
0.751025 60.000000
0.760545 54.000000
0.794437 62.000000
0.835765 54.000000
0.862190 57.000000
0.868879 65.000000
0.865708 55.000000
0.834948 58.000000
0.809076 69.000000
0.798797 70.000000
0.797195 71.000000
0.787523 65.000000
0.790019 68.000000
0.800173 62.000000
0.804557 62.000000
0.814408 66.000000
0.825624 66.000000
0.820945 64.000000
0.805004 71.000000
0.797325 76.000000
0.794769 76.000000
0.770718 71.000000
0.788467 60.000000
0.801537 63.000000
0.800875 60.000000
0.809243 66.000000
0.811529 62.000000
0.807938 67.000000
0.798023 60.000000
0.788712 75.000000
0.774819 68.000000
0.782015 70.000000
0.777510 71.000000
0.785108 69.000000
0.778080 76.000000
0.766456 73.000000
0.786948 66.000000
0.805203 75.000000
0.812959 83.000000
0.825801 77.000000
0.812963 79.000000
0.797886 77.000000
0.773531 76.000000
0.761311 75.000000
0.745256 70.000000
0.742842 77.000000
0.745430 77.000000
0.741855 75.000000
0.731597 71.000000
0.740379 69.000000
0.756625 70.000000
0.764094 76.000000
0.767276 69.000000
0.776535 63.000000
0.794275 59.000000
0.816590 61.000000
0.823151 76.000000
0.789623 76.000000
0.768064 71.000000
0.752525 69.000000
0.751858 72.000000
0.766593 84.000000
0.771800 72.000000
0.748889 59.000000
0.740878 63.000000
0.755023 64.000000
0.786911 62.000000
0.804887 60.000000
0.817985 67.000000
0.837789 64.000000
0.839593 57.000000
0.854390 51.000000
0.871954 58.000000
0.872454 45.000000
0.860605 50.000000
0.819655 63.000000
0.765559 64.000000
0.726987 64.000000
0.722910 74.000000
0.734210 56.000000
0.749471 66.000000
0.753082 58.000000
0.731330 61.000000
0.708946 61.000000
0.711251 58.000000
0.733753 57.000000
0.769108 55.000000
0.797264 61.000000
0.818379 61.000000
0.822073 62.000000
0.828747 55.000000
0.829921 59.000000
0.823813 66.000000
0.815680 64.000000
0.805667 60.000000
0.802810 58.000000
0.799200 57.000000
0.806586 61.000000
0.806088 59.000000
0.780255 64.000000
0.759304 69.000000
0.754800 79.000000
0.770252 69.000000
0.796663 70.000000
0.804541 68.000000
0.808013 77.000000
0.809219 70.000000
0.820839 72.000000
0.842717 79.000000
0.841385 70.000000
0.833911 74.000000
0.824923 76.000000
0.816145 73.000000
0.797451 67.000000
0.800051 69.000000
0.783658 72.000000
0.792563 68.000000
0.798223 72.000000
0.794862 81.000000
0.796850 79.000000
0.803342 81.000000
0.789087 72.000000
0.800390 80.000000
0.805763 76.000000
0.827072 81.000000
0.855045 76.000000
0.848032 69.000000
0.813372 63.000000
0.798915 65.000000
0.789061 64.000000
0.763472 73.000000
0.744372 76.000000
0.730721 77.000000
0.731243 70.000000
0.758025 68.000000
0.764514 64.000000
0.757281 75.000000
0.759547 80.000000
0.761967 73.000000
0.766361 70.000000
0.766388 77.000000
0.766739 69.000000
0.764845 71.000000
0.772758 85.000000
0.758809 78.000000
0.749318 68.000000
0.723327 71.000000
0.707526 72.000000
0.695250 75.000000
0.694841 77.000000
0.726072 74.000000
0.742782 82.000000
0.729547 86.000000
0.713694 89.000000
0.699590 87.000000
0.707142 86.000000
0.694494 86.000000
0.674665 80.000000
0.661350 83.000000
0.672122 79.000000
0.682760 81.000000
0.693547 76.000000
0.703366 83.000000
0.711124 83.000000
0.716078 81.000000
0.711202 81.000000
0.701852 89.000000
0.699959 80.000000
0.701686 88.000000
0.721082 81.000000
0.737074 82.000000
0.737997 81.000000
0.716753 82.000000
0.675031 70.000000
0.676196 68.000000
0.681136 54.000000
0.695517 64.000000
0.717986 69.000000
0.737555 75.000000
0.747229 71.000000
0.717645 80.000000
0.689555 72.000000
0.671017 82.000000
0.679013 71.000000
0.670222 69.000000
0.670241 76.000000
0.684211 73.000000
0.682805 67.000000
0.687470 77.000000
0.692051 73.000000
0.714419 67.000000
0.733668 75.000000
0.738116 74.000000
0.733100 70.000000
0.709813 77.000000
0.701501 78.000000
0.697467 69.000000
0.714267 69.000000
0.722653 78.000000
0.722585 68.000000
0.748544 71.000000
0.776128 67.000000
0.804377 61.000000
0.813135 55.000000
0.826584 64.000000
0.855877 64.000000
0.898127 58.000000
0.938033 55.000000
0.974779 57.000000
0.994347 50.000000
0.995537 49.000000
1.007448 50.000000
1.004414 49.000000
1.016665 53.000000
1.030373 52.000000
1.020865 59.000000
0.997720 64.000000
0.982797 57.000000
0.969395 65.000000
0.978716 61.000000
0.994021 63.000000
1.007427 62.000000
0.997099 69.000000
0.985709 62.000000
0.975693 75.000000
0.983259 68.000000
0.963555 70.000000
0.961299 78.000000
0.944187 78.000000
0.920087 85.000000
0.928367 79.000000
0.952791 73.000000
0.965548 80.000000
0.969248 84.000000
0.977005 83.000000
0.983159 82.000000
0.986420 68.000000
0.991529 71.000000
0.988051 75.000000
0.994935 67.000000
0.982624 68.000000
0.992221 70.000000
1.016508 63.000000
1.030224 68.000000
1.033394 71.000000
1.031697 71.000000
1.008131 71.000000
1.004493 66.000000
1.023354 63.000000
1.049437 61.000000
1.078472 59.000000
1.104142 70.000000
1.134835 71.000000
1.138518 76.000000
1.117242 79.000000
1.094573 74.000000
1.082486 74.000000
1.091391 81.000000
1.094063 71.000000
1.116393 73.000000
1.115621 73.000000
1.112622 71.000000
1.130909 66.000000
1.140433 65.000000
1.146175 68.000000
1.146142 62.000000
1.168176 63.000000
1.148863 62.000000
1.128783 66.000000
1.115987 76.000000
1.103911 74.000000
1.107002 72.000000
1.102627 71.000000
1.102085 75.000000
1.099694 58.000000
1.089018 65.000000
1.102581 64.000000
1.110383 60.000000
1.133338 59.000000
1.147962 65.000000
1.151072 71.000000
1.143073 76.000000
1.123037 71.000000
1.127993 71.000000
1.128678 64.000000
1.112855 68.000000
1.105962 69.000000
1.081778 57.000000
1.077172 66.000000
1.074627 62.000000
1.072294 73.000000
1.077364 74.000000
1.094710 73.000000
1.118206 68.000000
1.132064 66.000000
1.138443 71.000000
1.108679 72.000000
1.090333 71.000000
1.093238 83.000000
1.100158 81.000000
1.118698 77.000000
1.128575 75.000000
1.131734 73.000000
1.117673 78.000000
1.106635 78.000000
1.109435 75.000000
1.135902 69.000000
1.150981 73.000000
1.162418 63.000000
1.204400 66.000000
1.210110 78.000000
1.211013 71.000000
1.219318 69.000000
1.243969 74.000000
1.258346 68.000000
1.250768 66.000000
1.258154 61.000000
1.248663 76.000000
1.241101 77.000000
1.241180 67.000000
1.237166 61.000000
1.229498 64.000000
1.239156 62.000000
1.233399 69.000000
1.223250 71.000000
1.213156 68.000000
1.223819 67.000000
1.228994 66.000000
1.254025 57.000000
1.288584 69.000000
1.297217 71.000000
1.304816 61.000000
1.276801 54.000000
1.253358 59.000000
1.245182 58.000000
1.255709 71.000000
1.260774 61.000000
1.257576 64.000000
1.258671 61.000000
1.267350 59.000000
1.258495 62.000000
1.256129 69.000000
1.262795 64.000000
1.276956 64.000000
1.282679 72.000000
1.290731 65.000000
1.301248 65.000000
1.274035 60.000000
1.253278 64.000000
1.227539 70.000000
1.216571 67.000000
1.219549 63.000000
1.214946 73.000000
1.212608 65.000000
1.232567 63.000000
1.238028 71.000000
1.237271 66.000000
1.230978 70.000000
1.206791 75.000000
1.184282 77.000000
1.192334 64.000000
1.215573 62.000000
1.241780 69.000000
1.232297 57.000000
1.250950 55.000000
1.280593 62.000000
1.274564 57.000000
1.246327 62.000000
1.231256 64.000000
1.209351 65.000000
1.192416 73.000000
1.198296 63.000000
1.232697 63.000000
1.273591 53.000000
1.295056 48.000000
1.310217 64.000000
1.290425 57.000000
1.273944 65.000000
1.267864 68.000000
1.279829 72.000000
1.268511 73.000000
1.247010 65.000000
1.226664 62.000000
1.202720 63.000000
1.183248 71.000000
1.159452 73.000000
1.142959 76.000000
1.133892 73.000000
1.156394 68.000000
1.176526 68.000000
1.224265 69.000000
1.271694 65.000000
1.298755 74.000000
1.304754 71.000000
1.314812 73.000000
1.322622 73.000000
1.331982 75.000000
1.333396 70.000000
1.342075 70.000000
1.345251 76.000000
1.328737 78.000000
1.314655 75.000000
1.312148 75.000000
1.319622 70.000000
1.314655 67.000000
1.304593 66.000000
1.312045 68.000000
1.323495 72.000000
1.344108 74.000000
1.370942 75.000000
1.386444 83.000000
1.381250 78.000000
1.351751 76.000000
1.309900 78.000000
1.277873 73.000000
1.261411 60.000000
1.243907 66.000000
1.246900 62.000000
1.244452 62.000000
1.252637 65.000000
1.278269 76.000000
1.276787 69.000000
1.309314 70.000000
1.328032 68.000000
1.323614 77.000000
1.314944 70.000000
1.287416 78.000000
1.295278 74.000000
1.285110 81.000000
1.267174 78.000000
1.271667 74.000000
1.267768 64.000000
1.261555 58.000000
1.250181 66.000000
1.262949 66.000000
1.280772 66.000000
1.275235 63.000000
1.274740 64.000000
1.259131 67.000000
1.243073 71.000000
1.227524 74.000000
1.241355 62.000000
1.265346 54.000000
1.265154 64.000000
1.262867 61.000000
1.270670 58.000000
1.262578 63.000000
1.255580 70.000000
1.238746 67.000000
1.244017 60.000000
1.263500 67.000000
1.274817 63.000000
1.257196 64.000000
1.259287 67.000000
1.260371 75.000000
1.245566 71.000000
1.201422 79.000000
1.193059 73.000000
1.199650 69.000000
1.203933 69.000000
1.215913 73.000000
1.256034 72.000000
1.297678 66.000000
1.331506 63.000000
1.336102 79.000000
1.322331 70.000000
1.290189 71.000000
1.273825 67.000000
1.235754 62.000000
1.205118 73.000000
1.212126 80.000000
1.227473 84.000000
1.245439 79.000000
1.250128 71.000000
1.245641 77.000000
1.236484 72.000000
1.221974 74.000000
1.216888 84.000000
1.234479 73.000000
1.257083 74.000000
1.267575 75.000000
1.264835 68.000000
1.258671 71.000000
1.271568 74.000000
1.256019 75.000000
1.223815 78.000000
1.212661 69.000000
1.206577 69.000000
1.215170 69.000000
1.217631 79.000000
1.211290 77.000000
1.214241 77.000000
1.229805 77.000000
1.231492 71.000000
1.258509 76.000000
1.281902 74.000000
1.297197 69.000000
1.283150 66.000000
1.261723 60.000000
1.254246 62.000000
1.226623 63.000000
1.211599 61.000000
1.200359 63.000000
1.205302 55.000000
1.213252 61.000000
1.213738 66.000000
1.228090 63.000000
1.260278 65.000000
1.288609 71.000000
1.272434 70.000000
1.235119 81.000000
1.205264 83.000000
1.195323 73.000000
1.213326 75.000000
1.235962 73.000000
1.241392 75.000000
1.244759 81.000000
1.249568 77.000000
1.253732 79.000000
1.258589 80.000000
1.250514 84.000000
1.224703 83.000000
1.195421 89.000000
1.163781 93.000000
1.139376 91.000000
1.130245 76.000000
1.104347 78.000000
1.108348 75.000000
1.112863 73.000000
1.121152 78.000000
1.115492 73.000000
1.093647 64.000000
1.098094 65.000000
1.108491 75.000000
1.118942 81.000000
1.120177 79.000000
1.142075 76.000000
1.149310 67.000000
1.141627 58.000000
1.144704 59.000000
1.137574 62.000000
1.128166 63.000000
1.101516 65.000000
1.075851 65.000000
1.057157 64.000000
1.051145 59.000000
1.066223 64.000000
1.067632 78.000000
1.043557 72.000000
1.013670 69.000000
0.985422 79.000000
0.979247 72.000000
0.969117 71.000000
0.975599 73.000000
0.997291 78.000000
0.998386 73.000000
0.999552 74.000000
1.011404 85.000000
1.037519 79.000000
1.045139 67.000000
1.070776 61.000000
1.067694 69.000000
1.052532 74.000000
1.029026 85.000000
1.006549 83.000000
0.999005 75.000000
0.998636 76.000000
0.991056 75.000000
0.987158 72.000000
0.982106 77.000000
0.974596 81.000000
0.968506 73.000000
0.986123 69.000000
0.997999 71.000000
1.014240 78.000000
1.013991 78.000000
0.997612 85.000000
1.004631 76.000000
1.028945 69.000000
1.048355 75.000000
1.071360 74.000000
1.090281 82.000000
1.095499 77.000000
1.103962 78.000000
1.108472 76.000000
1.110247 65.000000
1.088690 69.000000
1.067653 63.000000
1.064547 62.000000
1.092796 74.000000
1.096892 84.000000
1.107582 76.000000
1.089074 77.000000
1.082319 79.000000
1.103354 82.000000
1.104531 79.000000
1.118546 79.000000
1.124173 71.000000
1.124641 73.000000
1.126231 66.000000
1.132127 73.000000
1.140172 62.000000
1.131612 72.000000
1.113807 66.000000
1.111269 59.000000
1.127448 61.000000
1.121139 63.000000
1.128799 60.000000
1.143443 65.000000
1.136850 59.000000
1.122782 65.000000
1.119509 76.000000
1.111326 81.000000
1.101123 82.000000
1.089631 76.000000
1.055780 71.000000
1.034129 67.000000
1.056349 69.000000
1.073252 77.000000
1.083240 84.000000
1.097804 82.000000
1.115048 85.000000
1.141284 75.000000
1.164968 71.000000
1.171497 71.000000
1.168094 69.000000
1.175024 73.000000
1.167132 74.000000
1.172968 79.000000
1.169029 78.000000
1.166521 82.000000
1.165441 78.000000
1.137719 75.000000
1.108661 69.000000
1.071877 81.000000
1.066331 72.000000
1.063527 72.000000
1.045958 84.000000
1.022984 74.000000
1.011422 79.000000
1.009166 89.000000
1.003886 74.000000
0.995735 75.000000
0.988851 82.000000
0.993291 76.000000
1.012556 80.000000
1.036859 75.000000
1.056807 87.000000
1.072682 75.000000
1.107731 66.000000
1.121499 68.000000
1.109938 71.000000
1.096446 72.000000
1.100354 60.000000
1.102488 66.000000
1.100853 58.000000
1.088239 63.000000
1.071452 66.000000
1.050569 77.000000
1.059677 73.000000
1.075701 74.000000
1.089784 69.000000
1.113417 64.000000
1.098450 70.000000
1.093543 71.000000
1.073510 73.000000
1.061083 78.000000
1.073869 75.000000
1.070863 75.000000
1.070914 79.000000
1.065763 72.000000
1.061948 68.000000
1.063950 72.000000
1.074281 72.000000
1.100528 70.000000
1.136236 66.000000
1.151601 68.000000
1.159174 60.000000
1.152395 62.000000
1.150096 62.000000
1.145485 57.000000
1.130807 65.000000
1.104431 73.000000
1.099120 62.000000
1.086655 70.000000
1.091472 72.000000
1.109837 69.000000
1.126615 75.000000
1.116076 78.000000
1.119639 75.000000
1.130250 71.000000
1.147093 71.000000
1.145966 66.000000
1.131745 70.000000
1.138313 62.000000
1.153122 67.000000
1.158640 68.000000
1.155839 71.000000
1.163944 75.000000
1.163365 75.000000
1.164101 70.000000
1.174562 76.000000
1.172017 67.000000
1.141376 72.000000
1.105809 67.000000
1.078821 71.000000
1.063514 67.000000
1.056566 65.000000
1.055513 70.000000
1.053176 64.000000
1.051136 64.000000
1.047205 71.000000
1.037784 66.000000
1.030539 77.000000
1.042696 72.000000
1.067499 66.000000
1.086741 74.000000
1.098781 73.000000
1.094355 67.000000
1.074439 67.000000
1.046697 71.000000
1.031704 78.000000
1.028603 60.000000
1.021493 69.000000
1.012688 69.000000
1.016446 70.000000
1.024002 73.000000
1.047153 68.000000
1.082313 63.000000
1.095545 62.000000
1.092455 62.000000
1.077480 61.000000
1.055684 67.000000
1.021471 75.000000
0.990277 70.000000
0.979699 67.000000
0.971581 64.000000
0.967777 62.000000
0.950275 57.000000
0.939416 59.000000
0.942267 57.000000
0.946219 71.000000
0.958672 76.000000
1.004607 75.000000
1.044421 67.000000
1.067189 63.000000
1.073096 64.000000
1.069036 77.000000
1.054559 81.000000
1.024645 76.000000
1.002752 63.000000
0.993760 73.000000
0.965287 64.000000
0.972720 56.000000
0.982247 60.000000
0.964307 57.000000
0.969355 60.000000
0.967366 65.000000
0.965369 67.000000
0.965398 65.000000
0.981534 63.000000
0.996031 65.000000
0.995013 61.000000
1.022387 66.000000
1.051101 74.000000
1.082183 73.000000
1.115802 78.000000
1.136261 78.000000
1.121542 63.000000
1.104645 62.000000
1.084068 64.000000
1.081321 67.000000
1.075631 72.000000
1.072942 66.000000
1.069960 71.000000
1.069743 76.000000
1.053435 62.000000
1.048867 64.000000
1.052251 60.000000
1.051756 57.000000
1.047605 58.000000
1.048250 54.000000
1.043246 64.000000
1.039380 68.000000
1.050909 70.000000
1.065334 64.000000
1.077746 64.000000
1.067244 61.000000
1.040896 65.000000
1.021343 79.000000
1.001580 72.000000
0.991854 69.000000
0.992998 81.000000
0.997917 71.000000
1.003671 68.000000
0.999775 78.000000
0.994607 77.000000
0.988249 69.000000
0.981233 72.000000
0.974912 73.000000
0.965909 67.000000
0.961508 59.000000
0.973169 69.000000
0.991309 63.000000
0.985130 74.000000
0.988514 66.000000
0.995989 74.000000
0.999944 64.000000
0.982033 60.000000
0.959853 62.000000
0.944241 56.000000
0.940247 62.000000
0.955781 68.000000
0.986460 67.000000
1.005725 61.000000
1.036014 67.000000
1.050970 55.000000
1.057110 63.000000
1.059423 67.000000
1.072963 66.000000
1.054006 71.000000
1.014985 74.000000
0.991216 76.000000
0.990233 68.000000
0.965904 55.000000
0.952783 60.000000
0.969865 71.000000
0.998408 59.000000
1.034040 58.000000
1.046649 59.000000
1.058274 57.000000
1.050066 63.000000
1.033069 58.000000
1.032639 56.000000
1.035108 51.000000
1.041407 54.000000
1.051202 47.000000
1.068792 55.000000
1.065421 59.000000
1.097658 60.000000
1.112430 54.000000
1.125049 56.000000
1.120158 54.000000
1.112947 54.000000
1.132430 56.000000
1.146168 53.000000
1.147466 58.000000
1.117897 60.000000
1.103596 61.000000
1.112424 62.000000
1.113243 60.000000
1.102984 55.000000
1.069529 55.000000
1.041188 58.000000
1.041163 55.000000
1.029622 65.000000
1.047180 64.000000
1.064517 76.000000
1.073040 69.000000
1.046220 81.000000
1.040780 77.000000
1.035975 83.000000
1.035726 85.000000
1.025214 82.000000
1.011204 87.000000
0.989721 92.000000
0.986600 83.000000
0.992594 80.000000
0.985662 79.000000
0.985044 78.000000
0.987462 79.000000
1.006148 75.000000
0.992261 80.000000
0.991676 75.000000
1.031284 77.000000
1.052805 76.000000
1.069568 74.000000
1.081188 90.000000
1.060082 90.000000
1.051563 86.000000
1.053215 78.000000
1.049034 87.000000
1.036224 83.000000
1.052202 85.000000
1.081377 87.000000
1.079373 79.000000
1.086873 79.000000
1.066155 77.000000
1.051997 77.000000
1.052019 78.000000
1.052955 72.000000
1.092942 80.000000
1.118981 75.000000
1.135603 78.000000
1.117025 71.000000
1.108761 75.000000
1.114984 76.000000
1.149000 68.000000
1.160493 79.000000
1.154278 79.000000
1.137301 75.000000
1.114113 77.000000
1.097388 68.000000
1.096940 66.000000
1.096312 70.000000
1.062251 68.000000
1.047663 66.000000
1.034908 72.000000
1.021390 69.000000
1.026902 68.000000
1.047765 69.000000
1.071707 73.000000
1.078602 61.000000
1.083078 69.000000
1.087363 63.000000
1.087014 69.000000
1.100228 76.000000
1.090422 70.000000
1.083155 68.000000
1.083081 68.000000
1.080045 66.000000
1.096219 60.000000
1.110453 72.000000
1.127655 75.000000
1.133244 69.000000
1.128692 67.000000
1.102549 66.000000
1.093069 72.000000
1.082269 73.000000
1.095948 74.000000
1.121139 75.000000
1.133790 75.000000
1.127455 73.000000
1.110590 68.000000
1.091229 66.000000
1.074241 69.000000
1.064772 62.000000
1.076426 58.000000
1.090083 60.000000
1.095299 61.000000
1.102412 59.000000
1.104210 60.000000
1.096646 57.000000
1.094082 58.000000
1.105569 60.000000
1.111974 61.000000
1.121184 58.000000
1.107049 53.000000
1.081959 69.000000
1.057583 66.000000
1.074809 62.000000
1.083186 63.000000
1.085392 62.000000
1.104810 61.000000
1.114975 64.000000
1.113594 70.000000
1.119127 55.000000
1.116834 63.000000
1.101951 55.000000
1.089498 72.000000
1.061348 59.000000
1.047819 75.000000
1.070709 68.000000
1.082838 63.000000
1.092082 56.000000
1.102182 67.000000
1.099667 68.000000
1.110050 61.000000
1.114460 63.000000
1.116817 60.000000
1.126183 58.000000
1.110021 55.000000
1.098115 63.000000
1.070765 63.000000
1.055084 65.000000
1.056132 62.000000
1.058372 52.000000
1.047863 63.000000
1.042592 76.000000
1.072923 74.000000
1.083692 80.000000
1.054867 75.000000
1.024901 79.000000
1.017870 72.000000
1.025202 82.000000
1.001333 72.000000
0.948665 77.000000
0.938021 76.000000
0.937285 87.000000
0.948301 79.000000
0.944322 75.000000
0.933482 78.000000
0.947291 74.000000
0.964280 74.000000
0.965381 83.000000
0.975411 87.000000
0.999338 85.000000
1.011065 80.000000
1.027278 89.000000
1.038244 88.000000
1.039294 82.000000
1.038320 69.000000
1.042874 70.000000
1.036492 65.000000
1.021850 70.000000
1.015109 69.000000
1.012513 74.000000
1.015987 80.000000
1.009569 80.000000
1.013330 74.000000
1.000367 83.000000
1.015005 72.000000
1.036066 74.000000
1.047589 75.000000
1.048494 72.000000
1.049557 69.000000
1.041916 73.000000
1.011655 67.000000
0.984732 73.000000
0.967565 74.000000
0.938389 76.000000
0.930917 75.000000
0.928191 71.000000
0.915741 71.000000
0.923567 75.000000
0.938242 74.000000
0.971863 73.000000
0.981879 72.000000
0.973751 72.000000
0.954975 62.000000
0.925384 68.000000
0.914956 60.000000
0.933822 62.000000
0.960716 67.000000
0.978389 60.000000
0.997745 59.000000
1.001393 53.000000
1.004917 50.000000
0.994163 54.000000
0.989384 55.000000
0.987520 61.000000
0.960668 68.000000
0.941620 57.000000
0.922178 61.000000
0.937149 71.000000
0.928320 76.000000
0.919695 61.000000
0.934244 62.000000
0.930144 60.000000
0.927654 60.000000
0.943652 63.000000
0.942553 62.000000
0.951920 66.000000
0.973167 62.000000
0.982524 74.000000
0.976313 63.000000
0.982355 65.000000
0.969055 65.000000
0.954260 61.000000
0.938942 68.000000
0.930926 67.000000
0.915792 61.000000
0.886601 71.000000
0.873949 67.000000
0.876450 75.000000
0.885838 67.000000
0.901865 75.000000
0.923017 63.000000
0.919096 67.000000
0.913274 68.000000
0.904012 66.000000
0.901100 68.000000
0.891656 59.000000
0.887672 61.000000
0.892786 59.000000
0.881974 66.000000
0.882619 63.000000
0.892344 72.000000
0.895517 74.000000
0.889130 71.000000
0.895466 65.000000
0.886692 67.000000
0.877060 59.000000
0.877177 62.000000
0.884117 54.000000
0.887499 60.000000
0.878809 70.000000
0.871828 68.000000
0.859864 63.000000
0.858594 65.000000
0.868845 63.000000
0.904602 63.000000
0.921991 60.000000
0.912976 60.000000
0.901348 63.000000
0.889763 61.000000
0.876192 64.000000
0.882825 64.000000
0.862733 62.000000
0.839423 60.000000
0.816425 71.000000
0.830339 74.000000
0.831330 74.000000
0.842986 62.000000
0.864181 62.000000
0.900584 61.000000
0.917624 55.000000
0.928470 52.000000
0.934882 54.000000
0.933649 52.000000
0.906222 58.000000
0.893309 54.000000
0.882433 46.000000
0.863311 61.000000
0.851277 55.000000
0.831943 70.000000
0.820709 59.000000
0.820113 64.000000
0.809925 58.000000
0.800668 63.000000
0.778605 69.000000
0.765735 76.000000
0.787617 69.000000
0.806614 69.000000
0.797028 73.000000
0.810939 76.000000
0.807591 69.000000
0.826662 58.000000
0.835297 62.000000
0.833278 62.000000
0.814042 62.000000
0.810295 64.000000
0.810722 64.000000
0.816644 62.000000
0.817027 62.000000
0.816288 65.000000
0.823754 54.000000
0.837244 58.000000
0.851913 57.000000
0.853338 56.000000
0.854752 52.000000
0.843911 60.000000
0.848699 58.000000
0.845916 61.000000
0.832036 65.000000
0.828369 61.000000
0.836878 59.000000
0.847730 59.000000
0.844706 48.000000
0.850402 57.000000
0.841807 70.000000
0.843871 70.000000
0.845493 61.000000
0.843302 66.000000
0.827765 66.000000
0.814238 67.000000
0.807016 66.000000
0.810615 58.000000
0.824085 52.000000
0.819211 64.000000
0.797935 64.000000
0.773608 73.000000
0.768465 66.000000
0.758855 66.000000
0.755337 56.000000
0.754775 61.000000
0.744051 67.000000
0.744893 69.000000
0.757745 73.000000
0.743148 64.000000
0.726455 70.000000
0.721850 61.000000
0.727592 71.000000
0.730117 64.000000
0.747204 59.000000
0.766138 68.000000
0.786218 59.000000
0.818654 58.000000
0.818917 59.000000
0.823808 51.000000
0.829158 51.000000
0.839393 53.000000
0.852482 48.000000
0.852030 50.000000
0.861496 49.000000
0.847137 51.000000
0.838286 57.000000
0.840372 58.000000
0.834337 60.000000
0.832087 53.000000
0.829299 50.000000
0.822519 59.000000
0.823061 65.000000
0.813927 63.000000
0.792402 56.000000
0.777520 74.000000
0.765771 69.000000
0.754525 62.000000
0.758955 66.000000
0.771281 64.000000
0.783302 70.000000
0.774430 66.000000
0.778069 71.000000
0.789188 72.000000
0.783598 72.000000
0.777972 57.000000
0.770655 62.000000
0.761436 63.000000
0.771756 66.000000
0.767012 66.000000
0.766440 68.000000
0.772620 74.000000
0.791279 68.000000
0.813526 58.000000
0.823227 53.000000
0.836668 55.000000
0.848786 62.000000
0.858630 67.000000
0.873279 68.000000
0.864186 63.000000
0.861605 59.000000
0.862372 62.000000
0.854166 57.000000
0.849151 55.000000
0.847179 60.000000
0.837784 62.000000
0.796599 59.000000
0.764118 62.000000
0.751150 57.000000
0.763027 54.000000
0.803369 53.000000
0.835006 50.000000
0.861444 49.000000
0.876557 50.000000
0.897399 52.000000
0.891414 57.000000
0.867679 61.000000
0.852595 57.000000
0.838181 56.000000
0.834689 65.000000
0.822670 64.000000
0.837285 56.000000
0.848817 51.000000
0.861298 66.000000
0.879249 64.000000
0.867706 69.000000
0.858767 73.000000
0.853189 61.000000
0.856235 65.000000
0.847561 67.000000
0.833733 67.000000
0.833073 67.000000
0.829070 67.000000
0.839461 68.000000
0.851282 64.000000
0.860795 66.000000
0.873173 69.000000
0.876395 63.000000
0.881716 62.000000
0.867488 63.000000
0.852723 66.000000
0.874326 67.000000
0.871926 67.000000
0.877508 56.000000
0.872839 63.000000
0.854041 66.000000
0.836843 60.000000
0.826303 59.000000
0.827449 55.000000
0.846757 54.000000
0.860145 59.000000
0.872152 62.000000
0.894699 60.000000
0.893179 59.000000
0.899505 60.000000
0.884543 61.000000
0.878477 62.000000
0.881920 65.000000
0.864945 63.000000
0.847348 59.000000
0.833644 68.000000
0.853040 69.000000
0.847920 69.000000
0.844200 60.000000
0.863138 58.000000
0.875230 60.000000
0.891516 56.000000
0.919941 47.000000
0.957557 52.000000
0.985991 50.000000
1.000599 46.000000
0.986674 45.000000
0.961042 50.000000
0.954826 57.000000
0.936933 47.000000
0.919255 55.000000
0.920409 56.000000
0.897088 54.000000
0.885722 63.000000
0.867722 63.000000
0.839954 72.000000
0.828361 72.000000
0.815361 66.000000
0.820780 72.000000
0.846644 72.000000
0.877665 67.000000
0.900524 69.000000
0.925465 72.000000
0.933195 70.000000
0.922983 66.000000
0.904824 72.000000
0.886686 68.000000
0.879296 76.000000
0.875778 66.000000
0.875948 63.000000
0.878352 76.000000
0.882279 70.000000
0.877294 74.000000
0.867544 71.000000
0.878861 63.000000
0.860365 76.000000
0.851553 69.000000
0.862253 71.000000
0.853491 83.000000
0.826005 83.000000
0.812885 83.000000
0.804621 75.000000
0.801352 76.000000
0.809857 74.000000
0.830907 69.000000
0.858690 70.000000
0.869633 71.000000
0.851896 73.000000
0.836842 70.000000
0.835741 73.000000
0.854763 71.000000
0.877810 67.000000
0.881699 81.000000
0.871549 84.000000
0.857318 73.000000
0.838902 75.000000
0.828790 70.000000
0.843038 68.000000
0.874459 78.000000
0.887129 64.000000
0.887720 59.000000
0.893434 60.000000
0.910317 62.000000
0.928698 66.000000
0.935117 67.000000
0.956722 69.000000
0.972161 64.000000
0.977750 60.000000
0.970811 68.000000
0.949532 70.000000
0.933469 62.000000
0.934159 69.000000
0.927172 69.000000
0.912024 63.000000
0.915056 74.000000
0.925979 69.000000
0.925902 68.000000
0.924117 68.000000
0.923847 76.000000
0.922792 71.000000
0.936595 69.000000
0.942012 58.000000
0.956486 51.000000
0.952782 63.000000
0.934128 75.000000
0.922870 76.000000
0.913491 82.000000
0.922731 82.000000
0.914517 74.000000
0.915808 66.000000
0.918364 75.000000
0.929608 71.000000
0.940836 73.000000
0.940271 73.000000
0.966059 69.000000
1.010160 78.000000
1.024102 75.000000
1.016117 70.000000
1.009142 71.000000
0.990009 61.000000
0.982674 68.000000
0.981048 71.000000
0.986193 70.000000
0.965621 76.000000
0.962544 63.000000
0.959540 70.000000
0.944511 77.000000
0.931944 68.000000
0.931144 65.000000
0.937329 65.000000
0.939163 60.000000
0.950090 59.000000
0.961325 65.000000
0.977349 56.000000
0.991320 65.000000
0.992811 72.000000
0.978715 74.000000
0.971829 79.000000
0.935541 69.000000
0.930588 73.000000
0.939148 69.000000
0.948315 70.000000
0.930888 74.000000
0.926353 64.000000
0.934628 70.000000
0.937020 75.000000
0.930564 72.000000
0.921047 66.000000
0.932745 67.000000
0.953618 70.000000
0.969090 72.000000
0.972463 76.000000
0.990262 76.000000
0.998941 78.000000
1.009434 73.000000
1.013218 69.000000
1.012988 70.000000
1.010262 68.000000
1.033074 65.000000
1.059688 53.000000
1.077352 63.000000
1.076015 58.000000
1.074228 51.000000
1.094362 57.000000
1.091380 57.000000
1.076617 60.000000
1.063166 56.000000
1.059912 59.000000
1.069028 56.000000
1.068986 64.000000
1.059040 66.000000
1.051868 61.000000
1.038401 62.000000
1.026587 68.000000
1.026440 72.000000
1.035545 59.000000
1.049730 72.000000
1.050132 62.000000
1.045211 62.000000
1.043513 61.000000
1.024255 67.000000
1.017201 72.000000
1.012511 68.000000
1.013872 71.000000
1.005718 74.000000
0.981985 72.000000
0.979475 70.000000
0.983953 74.000000
0.997292 75.000000
1.006500 72.000000
1.026503 71.000000
1.051004 64.000000
1.066410 76.000000
1.086970 69.000000
1.102087 65.000000
1.116875 65.000000
1.110348 62.000000
1.095842 58.000000
1.078771 68.000000
1.045736 71.000000
1.009338 81.000000
0.999350 78.000000
0.987342 72.000000
0.989636 67.000000
1.007680 64.000000
1.025111 52.000000
1.052829 53.000000
1.074324 67.000000
1.071240 59.000000
1.093294 56.000000
1.106826 56.000000
1.114727 56.000000
1.119949 60.000000
1.148111 63.000000
1.146116 65.000000
1.129257 56.000000
1.106017 63.000000
1.089554 60.000000
1.082948 50.000000
1.092754 52.000000
1.072338 48.000000
1.055180 49.000000
1.044732 49.000000
1.035961 53.000000
1.038934 62.000000
1.035449 66.000000
1.041959 65.000000
1.051993 56.000000
1.062614 66.000000
1.058530 70.000000
1.053590 67.000000
1.042710 68.000000
1.045631 73.000000
1.063196 66.000000
1.060399 71.000000
1.047460 66.000000
1.016897 63.000000
1.017856 55.000000
1.029089 64.000000
1.045928 66.000000
1.046802 68.000000
1.050684 75.000000
1.036398 72.000000
1.030374 71.000000
1.016967 82.000000
0.995427 70.000000
0.974731 61.000000
0.969889 58.000000
0.981425 56.000000
0.998139 64.000000
1.002208 64.000000
1.025599 60.000000
1.043757 66.000000
1.048001 57.000000
1.063033 60.000000
1.056362 60.000000
1.041401 66.000000
1.027843 61.000000
1.003449 66.000000
0.983782 64.000000
0.984403 60.000000
0.980710 58.000000
0.973407 63.000000
0.959177 68.000000
0.951155 60.000000
0.951272 74.000000
0.939573 80.000000
0.925081 77.000000
0.931131 67.000000
0.946405 64.000000
0.970436 78.000000
0.982706 69.000000
0.994981 69.000000
0.989125 74.000000
0.984521 68.000000
0.984613 67.000000
0.979259 55.000000
0.991179 61.000000
0.996144 60.000000
1.006147 67.000000
0.992744 73.000000
0.972316 69.000000
0.964266 64.000000
0.967786 63.000000
0.960038 64.000000
0.958189 60.000000
0.948444 67.000000
0.961888 59.000000
0.981463 56.000000
0.995873 60.000000
0.993896 61.000000
1.003271 63.000000
0.999115 60.000000
0.992541 66.000000
0.993989 61.000000
1.009925 62.000000
1.014847 58.000000
1.019844 57.000000
1.027596 54.000000
1.008794 59.000000
0.993676 69.000000
0.982277 78.000000
0.971543 72.000000
0.973487 73.000000
0.973130 69.000000
0.960820 71.000000
0.975812 75.000000
0.991091 63.000000
1.001151 56.000000
1.014140 44.000000
1.030486 49.000000
1.025999 53.000000
1.015707 51.000000
1.009736 51.000000
0.994764 63.000000
0.990051 67.000000
0.986170 61.000000
0.991632 62.000000
0.986924 58.000000
0.986764 59.000000
0.993087 58.000000
0.973078 62.000000
0.948993 63.000000
0.938322 68.000000
0.950840 76.000000
0.948928 77.000000
0.943581 65.000000
0.946184 66.000000
0.955169 69.000000
0.971455 65.000000
0.999183 73.000000
1.000582 75.000000
0.989057 73.000000
0.984192 76.000000
0.976790 67.000000
0.961227 70.000000
0.945202 78.000000
0.941697 81.000000
0.946007 71.000000
0.946069 81.000000
0.944580 81.000000
0.956381 68.000000
0.964703 70.000000
0.954609 86.000000
0.948395 92.000000
0.969710 88.000000
0.976010 79.000000
0.971869 79.000000
0.954035 80.000000
0.951181 81.000000
0.938095 89.000000
0.941565 78.000000
0.934565 83.000000
0.928216 80.000000
0.916372 78.000000
0.923537 73.000000
0.914198 76.000000
0.925368 76.000000
0.940551 75.000000
0.947090 83.000000
0.966865 78.000000
0.975012 73.000000
0.991279 84.000000
1.007785 78.000000
1.015315 81.000000
1.019758 76.000000
1.002186 77.000000
1.004002 83.000000
1.008042 90.000000
0.995674 77.000000
0.980313 71.000000
0.976561 74.000000
0.958589 70.000000
0.944744 77.000000
0.940153 75.000000
0.942283 81.000000
0.948446 77.000000
0.969245 74.000000
0.970937 69.000000
0.973001 66.000000
0.960013 74.000000
0.956283 67.000000
0.968287 74.000000
0.952863 79.000000
0.949938 77.000000
0.957595 73.000000
0.965481 64.000000
0.993903 59.000000
1.009718 63.000000
1.012376 72.000000
1.020487 58.000000
1.037035 60.000000
1.034122 63.000000
1.049778 61.000000
1.048069 69.000000
1.037911 70.000000
1.027118 72.000000
1.002755 64.000000
0.988103 60.000000
0.981911 70.000000
0.993489 68.000000
1.006130 65.000000
1.017668 58.000000
1.017963 65.000000
1.001776 68.000000
0.987501 73.000000
0.973016 72.000000
0.976669 75.000000
0.984604 64.000000
0.996681 72.000000
1.021361 74.000000
1.028122 76.000000
1.037905 64.000000
1.047613 71.000000
1.049522 71.000000
1.045334 73.000000
1.039767 71.000000
1.042046 64.000000
1.051367 68.000000
1.032751 71.000000
1.007959 72.000000
1.013664 70.000000
1.017612 62.000000
1.021957 63.000000
1.007843 74.000000
1.011684 76.000000
1.007356 64.000000
0.993045 61.000000
0.978182 62.000000
0.963491 61.000000
0.979188 71.000000
0.988550 71.000000
0.997552 65.000000
0.988939 73.000000
0.980198 73.000000
0.985924 60.000000
1.015048 60.000000
1.013767 65.000000
1.009677 65.000000
0.994000 64.000000
0.982243 72.000000
0.977989 71.000000
0.991371 68.000000
1.000130 64.000000
0.988826 64.000000
0.993825 61.000000
0.998792 60.000000
0.974566 54.000000
0.973288 69.000000
0.987806 71.000000
0.989599 75.000000
0.997256 79.000000
1.003568 68.000000
0.994501 79.000000
0.975652 74.000000
0.956732 75.000000
0.941446 77.000000
0.935684 78.000000
0.943900 75.000000
0.959519 73.000000
0.963765 74.000000
0.946627 72.000000
0.929346 85.000000
0.914278 75.000000
0.912949 80.000000
0.909033 79.000000
0.915732 85.000000
0.922582 72.000000
0.920885 74.000000
0.920847 76.000000
0.928199 79.000000
0.942654 73.000000
0.945547 64.000000
0.947231 64.000000
0.972883 72.000000
0.979026 75.000000
0.975799 77.000000
0.964861 67.000000
0.953263 70.000000
0.960452 82.000000
0.950834 77.000000
0.935977 75.000000
0.932079 76.000000
0.914090 74.000000
0.905487 66.000000
0.927273 74.000000
0.946678 71.000000
0.965034 74.000000
0.993592 69.000000
1.013005 77.000000
1.012825 64.000000
1.007074 71.000000
1.003269 76.000000
1.025171 72.000000
1.033480 69.000000
1.028322 68.000000
1.019246 60.000000
0.999703 67.000000
0.977753 79.000000
0.956837 84.000000
0.949168 73.000000
0.953233 78.000000
0.950837 71.000000
0.957842 67.000000
0.969564 64.000000
0.985424 62.000000
1.001339 68.000000
1.000866 70.000000
1.001914 65.000000
1.033673 70.000000
1.050598 66.000000
1.060182 61.000000
1.078137 57.000000
1.082507 73.000000
1.068715 68.000000
1.048579 66.000000
1.009833 68.000000
0.983998 61.000000
0.970996 69.000000
0.965269 75.000000
0.946601 82.000000
0.935626 78.000000
0.941230 75.000000
0.952440 75.000000
0.979680 77.000000
0.974813 71.000000
0.989985 65.000000
0.989453 65.000000
1.001520 69.000000
1.011515 77.000000
1.017744 75.000000
1.014365 67.000000
1.010821 71.000000
1.002049 71.000000
1.011478 69.000000
1.023418 62.000000
1.011215 68.000000
0.988270 69.000000
0.978297 67.000000
0.981924 67.000000
0.993559 73.000000
1.004404 66.000000
1.016465 67.000000
1.027169 68.000000
1.039808 74.000000
1.036622 66.000000
1.028250 72.000000
1.033918 73.000000
1.043809 72.000000
1.053899 57.000000
1.059535 72.000000
1.049280 63.000000
1.056897 64.000000
1.064204 66.000000
1.057672 59.000000
1.076951 60.000000
1.099687 58.000000
1.084225 60.000000
1.074167 66.000000
1.064916 62.000000
1.057856 65.000000
1.039679 62.000000
1.030480 74.000000
1.030183 68.000000
1.028313 70.000000
1.024718 71.000000
1.025298 71.000000
1.042318 66.000000
1.037125 76.000000
1.043971 67.000000
1.030717 66.000000
1.017658 66.000000
1.002842 71.000000
0.998286 73.000000
1.023169 72.000000
1.033273 65.000000
1.048787 63.000000
1.049942 72.000000
1.052652 79.000000
1.044636 72.000000
1.047139 75.000000
1.046415 80.000000
1.044622 76.000000
1.031239 78.000000
1.030326 69.000000
1.023498 75.000000
1.017021 78.000000
1.021102 73.000000
1.028225 65.000000
1.058710 58.000000
1.079556 58.000000
1.073204 67.000000
1.066285 69.000000
1.082671 62.000000
1.104212 58.000000
1.090978 64.000000
3.697123 39.000000
3.676277 42.000000
3.661150 41.000000
3.648126 39.000000
3.659684 28.000000
3.689317 31.000000
3.713800 32.000000
3.761426 25.000000
3.819241 30.000000
3.857335 32.000000
3.851056 24.000000
3.826902 29.000000
3.799561 24.000000
3.781628 26.000000
3.775728 28.000000
3.765049 30.000000
3.757527 38.000000
3.766943 36.000000
3.797616 29.000000
3.820146 24.000000
3.826673 23.000000
3.834771 16.000000
3.842780 30.000000
3.851891 25.000000
3.859380 23.000000
3.843784 35.000000
3.818832 30.000000
3.797380 26.000000
3.795416 26.000000
3.796941 26.000000
3.800468 22.000000
3.816704 26.000000
3.808380 24.000000
3.787698 24.000000
3.763836 25.000000
3.733699 27.000000
3.703233 33.000000
3.668558 29.000000
3.661266 35.000000
3.658348 34.000000
3.671251 35.000000
3.685265 37.000000
3.698408 33.000000
3.701390 37.000000
3.696133 37.000000
3.686101 36.000000
3.670073 33.000000
3.649077 34.000000
3.640105 43.000000
3.647826 32.000000
3.683297 35.000000
3.714136 32.000000
3.748346 35.000000
3.759349 41.000000
3.747337 36.000000
3.709476 32.000000
3.678099 33.000000
3.640797 42.000000
3.625710 38.000000
3.619214 37.000000
3.632634 30.000000
3.629226 28.000000
3.626745 31.000000
3.624020 28.000000
3.621824 34.000000
3.609011 31.000000
3.584151 31.000000
3.566774 25.000000
3.585800 25.000000
3.630732 30.000000
3.670183 31.000000
3.692684 33.000000
3.707738 33.000000
3.715288 35.000000
3.693995 35.000000
3.664837 32.000000
3.650221 28.000000
3.658850 25.000000
3.680497 28.000000
3.684215 26.000000
3.660342 28.000000
3.633742 31.000000
3.627614 32.000000
3.635914 33.000000
3.629283 43.000000
3.626891 38.000000
3.603962 41.000000
3.562033 43.000000
3.520675 50.000000
3.491123 47.000000
3.458194 50.000000
3.434658 45.000000
3.439080 45.000000
3.439202 47.000000
3.429520 42.000000
3.428401 39.000000
3.419206 48.000000
3.414600 49.000000
3.413543 49.000000
3.415611 45.000000
3.414423 51.000000
3.405617 44.000000
3.381862 49.000000
3.350829 53.000000
3.332059 51.000000
3.325190 56.000000
3.325956 56.000000
3.315875 63.000000
3.300634 59.000000
3.281987 63.000000
3.272734 63.000000
3.241201 60.000000
3.219939 63.000000
3.233052 60.000000
3.233902 72.000000
3.214652 67.000000
3.184323 67.000000
3.165287 68.000000
3.172917 80.000000
3.195227 69.000000
3.184211 64.000000
3.153076 60.000000
3.110510 59.000000
3.053185 65.000000
3.006098 68.000000
2.954147 56.000000
2.933862 65.000000
2.920225 64.000000
2.921570 68.000000
2.915722 59.000000
2.886346 68.000000
2.851883 67.000000
2.841178 70.000000
2.837719 65.000000
2.857636 68.000000
2.876317 58.000000
2.885087 58.000000
2.887257 57.000000
2.880963 60.000000
2.887673 61.000000
2.901206 58.000000
2.927367 63.000000
2.960882 62.000000
2.983888 57.000000
2.998696 54.000000
2.987136 54.000000
2.969147 45.000000
2.947439 51.000000
2.942039 52.000000
2.946990 54.000000
2.949589 50.000000
2.936644 56.000000
2.897693 58.000000
2.885722 57.000000
2.870937 59.000000
2.878939 51.000000
2.903480 66.000000
2.907988 64.000000
2.900715 70.000000
2.859760 58.000000
2.818260 57.000000
2.803785 63.000000
2.808647 61.000000
2.815435 62.000000
2.821268 57.000000
2.820012 54.000000
2.831392 57.000000
2.865622 56.000000
2.885124 53.000000
2.900781 47.000000
2.905608 51.000000
2.918928 50.000000
2.928858 57.000000
2.926050 57.000000
2.926250 55.000000
2.908763 57.000000
2.893682 60.000000
2.884437 71.000000
2.886076 61.000000
2.892722 53.000000
2.900877 49.000000
2.907517 58.000000
2.905853 60.000000
2.908439 59.000000
2.881514 60.000000
2.845486 55.000000
2.813143 63.000000
2.809193 65.000000
2.809345 58.000000
2.812995 57.000000
2.819286 55.000000
2.829151 55.000000
2.850192 54.000000
2.872945 48.000000
2.900807 59.000000
2.920559 51.000000
2.940863 54.000000
2.963884 56.000000
2.980400 57.000000
2.981379 54.000000
2.973101 58.000000
2.966566 49.000000
2.957309 53.000000
2.914819 53.000000
2.877043 53.000000
2.852804 50.000000
2.813526 55.000000
2.778630 53.000000
2.759528 61.000000
2.759879 56.000000
2.769889 54.000000
2.779640 57.000000
2.786422 58.000000
2.802260 65.000000
2.810128 65.000000
2.812262 69.000000
2.816734 65.000000
2.840286 73.000000
2.845360 68.000000
2.829867 75.000000
2.811991 68.000000
2.792263 71.000000
2.780322 64.000000
2.775538 58.000000
2.769926 59.000000
2.766925 61.000000
2.745608 65.000000
2.730794 66.000000
2.728904 67.000000
2.736179 68.000000
2.747804 67.000000
2.761521 68.000000
2.753352 66.000000
2.735505 64.000000
2.743619 67.000000
2.742017 69.000000
2.738515 66.000000
2.740475 72.000000
2.731309 65.000000
2.711063 64.000000
2.691698 68.000000
2.675538 67.000000
2.655703 69.000000
2.640980 60.000000
2.646704 58.000000
2.663901 59.000000
2.664027 67.000000
2.659571 65.000000
2.683971 60.000000
2.728555 69.000000
2.740087 65.000000
2.710930 78.000000
2.702041 66.000000
2.685510 68.000000
2.671664 61.000000
2.655070 60.000000
2.636292 63.000000
2.642675 68.000000
2.654895 66.000000
2.661131 68.000000
2.652819 69.000000
2.620253 63.000000
2.607239 64.000000
2.593462 67.000000
2.581434 72.000000
2.581834 74.000000
2.572757 72.000000
2.561392 80.000000
2.570382 75.000000
2.580372 67.000000
2.594841 64.000000
2.591916 70.000000
2.584213 60.000000
2.575828 55.000000
2.579645 56.000000
2.595420 65.000000
2.622810 62.000000
2.646254 62.000000
2.655376 55.000000
2.640082 59.000000
2.622081 49.000000
2.627422 50.000000
2.633591 45.000000
2.639249 43.000000
2.632595 48.000000
2.633568 43.000000
2.653881 53.000000
2.674300 48.000000
2.701277 57.000000
2.710886 63.000000
2.718800 58.000000
2.741993 54.000000
2.771347 49.000000
2.794332 47.000000
2.811093 49.000000
2.810813 52.000000
2.825200 49.000000
2.851239 49.000000
2.874417 53.000000
2.865113 51.000000
2.848376 59.000000
2.845116 62.000000
2.830526 57.000000
2.821018 53.000000
2.803364 69.000000
2.800090 66.000000
2.790789 65.000000
2.767062 60.000000
2.752628 69.000000
2.724412 63.000000
2.703871 57.000000
2.695501 51.000000
2.693313 50.000000
2.693033 46.000000
2.699831 55.000000
2.715873 57.000000
2.759028 57.000000
2.807315 49.000000
2.852849 46.000000
2.881811 45.000000
2.895277 45.000000
2.888455 44.000000
2.863466 50.000000
2.854308 54.000000
2.843888 43.000000
2.829103 45.000000
2.808927 54.000000
2.786830 57.000000
2.780196 53.000000
2.781043 57.000000
2.792916 53.000000
2.812339 52.000000
2.815117 38.000000
2.808608 47.000000
2.820127 34.000000
2.844794 37.000000
2.885111 43.000000
2.931240 39.000000
2.965463 37.000000
2.983691 41.000000
3.014302 40.000000
3.035887 37.000000
3.072962 35.000000
3.101729 38.000000
3.124169 36.000000
3.162118 38.000000
3.183209 38.000000
3.198657 46.000000
3.207763 46.000000
3.194695 44.000000
3.176886 41.000000
3.140573 54.000000
3.111689 55.000000
3.059520 50.000000
3.040187 69.000000
3.037085 60.000000
3.021266 59.000000
3.009191 59.000000
3.002237 58.000000
3.000733 50.000000
2.996661 49.000000
2.979640 54.000000
2.950386 61.000000
2.933713 51.000000
2.929742 49.000000
2.934730 61.000000
2.922601 55.000000
2.903517 56.000000
2.904423 56.000000
2.911934 53.000000
2.908208 63.000000
2.890097 63.000000
2.866897 54.000000
2.834648 64.000000
2.811302 73.000000
2.790365 76.000000
2.774372 78.000000
2.746765 71.000000
2.701325 83.000000
2.675646 70.000000
2.658559 71.000000
2.635987 68.000000
2.609865 70.000000
2.597325 76.000000
2.593108 60.000000
2.609486 62.000000
2.620346 61.000000
2.613896 63.000000
2.613475 58.000000
2.631209 70.000000
2.647716 74.000000
2.648176 66.000000
2.663916 64.000000
2.681676 66.000000
2.686342 64.000000
2.674609 68.000000
2.659107 68.000000
2.643865 68.000000
2.645091 71.000000
2.638425 77.000000
2.648027 64.000000
2.651186 75.000000
2.634738 71.000000
2.610084 79.000000
2.602998 84.000000
2.604545 70.000000
2.602396 73.000000
2.592676 73.000000
2.597742 71.000000
2.596667 69.000000
2.579666 67.000000
2.544741 65.000000
2.507852 63.000000
2.477626 68.000000
2.459164 59.000000
2.462771 62.000000
2.486328 64.000000
2.499565 61.000000
2.509063 53.000000
2.531915 44.000000
2.550703 49.000000
2.569902 49.000000
2.597630 57.000000
2.605928 47.000000
2.623129 52.000000
2.653476 46.000000
2.687799 48.000000
2.730582 45.000000
2.759277 53.000000
2.766959 54.000000
2.765706 58.000000
2.759982 57.000000
2.757247 61.000000
2.763020 50.000000
2.752634 57.000000
2.715084 54.000000
2.683549 51.000000
2.651846 52.000000
2.632301 43.000000
2.637518 52.000000
2.630639 48.000000
2.626423 54.000000
2.619443 52.000000
2.631882 48.000000
2.665871 41.000000
2.684066 45.000000
2.673008 37.000000
2.660266 39.000000
2.639318 44.000000
2.613072 46.000000
2.609560 50.000000
2.641603 52.000000
2.652767 51.000000
2.662155 49.000000
2.679726 58.000000
2.674423 53.000000
2.671012 56.000000
2.673177 60.000000
2.675721 58.000000
2.673701 62.000000
2.664256 54.000000
2.644363 54.000000
2.621557 65.000000
2.612989 61.000000
2.610909 54.000000
2.596136 60.000000
2.594815 59.000000
2.588891 67.000000
2.567697 66.000000
2.567876 61.000000
2.578646 57.000000
2.590480 57.000000
2.604001 53.000000
2.610084 62.000000
2.613591 55.000000
2.602054 63.000000
2.617202 58.000000
2.646425 53.000000
2.669487 53.000000
2.678934 61.000000
2.672254 63.000000
2.651712 71.000000
2.617347 71.000000
2.583109 55.000000
2.566894 59.000000
2.557757 51.000000
2.561542 41.000000
2.576433 52.000000
2.594709 48.000000
2.613833 47.000000
2.631398 42.000000
2.660057 50.000000
2.686108 51.000000
2.693019 57.000000
2.677100 48.000000
2.675756 52.000000
2.695387 51.000000
2.701512 53.000000
2.715474 49.000000
2.727327 51.000000
2.717532 44.000000
2.705741 43.000000
2.709852 36.000000
2.715108 45.000000
2.704683 47.000000
2.695014 50.000000
2.687649 44.000000
2.675408 51.000000
2.665874 49.000000
2.657186 53.000000
2.657592 50.000000
2.670495 47.000000
2.699117 42.000000
2.721496 47.000000
2.728308 43.000000
2.735414 36.000000
2.754757 39.000000
2.766179 40.000000
2.784724 40.000000
2.799698 39.000000
2.784078 44.000000
2.771340 56.000000
2.760364 49.000000
2.752272 44.000000
2.770485 44.000000
2.783670 41.000000
2.777188 43.000000
2.754379 58.000000
2.721184 59.000000
2.695865 55.000000
2.653748 62.000000
2.625364 64.000000
2.603595 60.000000
2.586596 53.000000
2.577939 60.000000
2.584030 66.000000
2.599235 71.000000
2.601901 65.000000
2.595421 76.000000
2.574354 62.000000
2.569127 68.000000
2.569347 63.000000
2.580960 56.000000
2.589463 55.000000
2.609105 50.000000
2.653519 56.000000
2.690061 56.000000
2.683401 48.000000
2.668156 54.000000
2.654622 50.000000
2.646388 53.000000
2.663124 57.000000
2.679210 61.000000
2.670741 53.000000
2.640101 49.000000
2.629055 60.000000
2.626210 61.000000
2.616917 55.000000
2.605800 56.000000
2.596544 62.000000
2.586148 58.000000
2.598482 57.000000
2.607644 55.000000
2.610584 58.000000
2.595287 49.000000
2.571760 51.000000
2.570529 57.000000
2.577545 55.000000
2.583353 45.000000
2.589303 51.000000
2.594739 58.000000
2.602486 64.000000
2.622369 60.000000
2.640910 60.000000
2.665621 59.000000
2.670905 53.000000
2.670108 55.000000
2.663205 55.000000
2.662240 53.000000
2.646728 53.000000
2.630518 52.000000
2.633844 39.000000
2.623941 51.000000
2.612604 57.000000
2.596492 55.000000
2.588978 52.000000
2.604789 50.000000
2.610014 48.000000
2.628246 50.000000
2.642201 54.000000
2.646229 56.000000
2.635835 56.000000
2.620501 57.000000
2.608492 54.000000
2.594106 66.000000
2.589848 55.000000
2.597917 53.000000
2.589045 56.000000
2.579868 51.000000
2.555880 56.000000
2.551748 58.000000
2.555205 59.000000
2.561179 56.000000
2.578099 52.000000
2.604011 53.000000
2.618877 51.000000
2.631985 52.000000
2.630080 46.000000
2.610575 59.000000
2.613936 56.000000
2.625046 56.000000
2.623863 52.000000
2.622188 56.000000
2.634534 60.000000
2.643564 63.000000
2.664973 50.000000
2.657591 56.000000
2.631198 49.000000
2.622376 51.000000
2.636470 59.000000
2.640546 59.000000
2.627109 57.000000
2.632394 67.000000
2.627075 72.000000
2.611106 63.000000
2.609952 75.000000
2.618303 64.000000
2.627520 63.000000
2.634090 67.000000
2.634055 64.000000
2.638121 63.000000
2.644154 67.000000
2.646213 67.000000
2.639094 71.000000
2.634759 72.000000
2.629709 71.000000
2.622082 70.000000
2.621076 70.000000
2.620983 70.000000
2.609931 70.000000
2.587327 82.000000
2.569573 78.000000
2.547389 76.000000
2.540792 78.000000
2.517611 73.000000
2.502233 76.000000
2.502556 75.000000
2.499570 74.000000
2.497879 84.000000
2.513203 79.000000
2.527489 76.000000
2.527488 78.000000
2.509573 70.000000
2.498718 69.000000
2.509375 70.000000
2.530351 66.000000
2.535632 64.000000
2.545996 60.000000
2.577267 61.000000
2.587489 72.000000
2.601839 65.000000
2.622901 67.000000
2.645791 68.000000
2.641882 67.000000
2.618403 70.000000
2.583227 64.000000
2.575758 74.000000
2.592469 60.000000
2.590704 58.000000
2.578730 66.000000
2.593889 53.000000
2.617847 54.000000
2.635759 59.000000
2.644347 55.000000
2.639976 51.000000
2.636608 54.000000
2.647892 47.000000
2.688922 53.000000
2.734042 47.000000
2.774180 47.000000
2.773673 43.000000
2.765916 42.000000
2.758801 44.000000
2.770174 45.000000
2.800582 40.000000
2.829079 37.000000
2.864185 42.000000
2.880050 38.000000
2.893419 37.000000
2.909233 46.000000
2.911950 40.000000
2.926333 38.000000
2.940173 39.000000
2.928451 44.000000
2.893465 52.000000
2.826020 52.000000
2.780345 55.000000
2.765906 52.000000
2.753041 50.000000
2.754794 49.000000
2.749341 47.000000
2.728508 48.000000
2.716814 52.000000
2.708117 56.000000
2.701681 52.000000
2.698753 52.000000
2.700137 50.000000
2.682899 56.000000
2.668791 56.000000
2.639662 65.000000
2.605971 65.000000
2.575330 74.000000
2.546467 70.000000
2.519585 85.000000
2.507993 79.000000
2.503242 79.000000
2.498296 79.000000
2.493927 67.000000
2.480154 59.000000
2.466572 62.000000
2.455273 66.000000
2.442068 74.000000
2.446132 77.000000
2.440827 68.000000
2.438874 78.000000
2.443210 67.000000
2.455995 70.000000
2.469379 73.000000
2.469741 72.000000
2.475254 80.000000
2.482518 79.000000
2.511941 79.000000
2.525291 77.000000
2.530472 76.000000
2.533214 68.000000
2.529462 75.000000
2.508978 71.000000
2.508398 73.000000
2.519175 75.000000
2.526003 68.000000
2.544435 70.000000
2.552186 65.000000
2.547811 62.000000
2.561055 67.000000
2.564824 75.000000
2.556969 66.000000
2.556515 53.000000
2.553592 54.000000
2.554514 56.000000
2.558507 49.000000
2.568256 58.000000
2.580813 54.000000
2.594019 55.000000
2.590429 51.000000
2.616350 61.000000
2.662451 61.000000
2.676380 62.000000
2.685095 61.000000
2.676797 57.000000
2.671139 63.000000
2.659727 55.000000
2.651830 53.000000
2.666915 59.000000
2.659090 51.000000
2.646574 60.000000
2.631549 65.000000
2.630679 70.000000
2.623905 61.000000
2.641836 64.000000
2.650094 61.000000
2.633834 57.000000
2.617654 57.000000
2.601745 59.000000
2.596640 63.000000
2.611235 62.000000
2.642519 56.000000
2.652775 52.000000
2.638722 47.000000
2.622369 51.000000
2.613843 51.000000
2.607737 60.000000
2.609351 62.000000
2.624076 50.000000
2.632308 51.000000
2.624617 62.000000
2.612144 59.000000
2.573402 64.000000
2.546596 65.000000
2.536705 64.000000
2.544636 59.000000
2.545769 57.000000
2.551352 57.000000
2.563205 64.000000
2.570837 55.000000
2.575152 61.000000
2.576882 58.000000
2.578653 57.000000
2.562198 52.000000
2.540223 51.000000
2.540896 61.000000
2.561299 60.000000
2.596097 64.000000
2.604331 68.000000
2.603061 63.000000
2.604327 65.000000
2.595987 60.000000
2.590132 62.000000
2.593079 52.000000
2.605866 52.000000
2.615763 55.000000
2.612049 52.000000
2.604446 62.000000
2.582905 61.000000
2.564257 63.000000
2.560304 65.000000
2.548436 61.000000
2.536667 60.000000
2.518964 66.000000
2.477976 64.000000
2.460589 62.000000
2.449243 65.000000
2.446392 63.000000
2.447678 59.000000
2.447739 57.000000
2.459425 56.000000
2.475331 62.000000
2.494410 63.000000
2.501924 54.000000
2.528587 56.000000
2.520825 59.000000
2.498563 66.000000
2.491140 60.000000
2.488927 62.000000
2.488455 62.000000
2.484040 60.000000
2.474075 66.000000
2.452419 74.000000
2.431354 72.000000
2.420873 69.000000
2.402740 67.000000
2.401407 69.000000
2.408517 71.000000
2.406738 67.000000
2.409053 55.000000
2.420503 58.000000
2.432735 71.000000
2.421978 75.000000
2.405951 59.000000
2.401860 63.000000
2.393539 60.000000
2.369785 69.000000
2.343905 68.000000
2.337726 68.000000
2.329386 70.000000
2.320787 83.000000
2.324089 67.000000
2.332772 69.000000
2.346321 68.000000
2.355308 71.000000
2.370763 61.000000
2.381249 68.000000
2.367355 68.000000
2.352731 63.000000
2.350381 62.000000
2.349795 55.000000
2.371650 55.000000
2.380480 57.000000
2.375109 60.000000
2.377500 63.000000
2.392826 54.000000
2.410383 52.000000
2.394187 61.000000
2.386495 64.000000
2.377248 56.000000
2.359344 57.000000
2.361987 63.000000
2.362367 56.000000
2.335052 61.000000
2.310973 59.000000
2.310597 53.000000
2.323251 58.000000
2.330647 60.000000
2.317316 67.000000
2.304034 65.000000
2.283423 59.000000
2.298588 62.000000
2.309794 62.000000
2.300816 60.000000
2.299110 60.000000
2.293801 59.000000
2.279983 55.000000
2.284362 57.000000
2.295112 64.000000
2.287688 64.000000
2.287966 61.000000
2.267907 65.000000
2.233863 60.000000
2.224328 63.000000
2.230685 66.000000
2.253001 58.000000
2.276879 61.000000
2.277118 62.000000
2.280114 65.000000
2.287864 57.000000
2.294453 58.000000
2.312595 55.000000
2.326370 53.000000
2.341389 57.000000
2.350073 52.000000
2.342496 70.000000
2.337106 67.000000
2.344141 71.000000
2.337256 63.000000
2.330886 66.000000
2.323194 66.000000
2.315764 73.000000
2.312840 70.000000
2.318755 78.000000
2.314771 66.000000
2.310656 80.000000
2.299912 76.000000
2.278304 84.000000
2.273260 93.000000
2.267245 91.000000
2.262410 90.000000
2.259566 88.000000
2.245038 78.000000
2.250693 83.000000
2.261883 73.000000
2.285323 76.000000
2.318209 75.000000
2.329897 67.000000
2.331023 70.000000
2.327279 69.000000
2.309849 74.000000
2.301058 67.000000
2.294096 70.000000
2.301211 66.000000
2.327245 67.000000
2.342211 63.000000
2.337665 73.000000
2.316051 68.000000
2.302509 71.000000
2.296792 74.000000
2.275936 64.000000
2.282197 62.000000
2.323157 64.000000
2.348947 59.000000
2.357111 62.000000
2.365409 71.000000
2.359180 66.000000
2.351996 71.000000
2.325858 73.000000
2.323726 75.000000
2.330953 67.000000
2.324461 69.000000
2.303973 70.000000
2.297960 72.000000
2.327778 67.000000
2.377462 68.000000
2.398801 58.000000
2.396247 59.000000
2.400521 58.000000
2.395034 65.000000
2.391444 61.000000
2.408054 59.000000
2.435801 69.000000
2.452630 61.000000
2.456590 65.000000
2.450225 63.000000
2.431170 60.000000
2.420530 62.000000
2.393320 61.000000
2.383329 65.000000
2.379729 63.000000
2.384178 67.000000
2.389386 56.000000
2.383613 57.000000
2.376024 51.000000
2.361554 60.000000
2.362154 63.000000
2.379466 53.000000
2.418343 56.000000
2.452676 60.000000
2.481196 61.000000
2.483841 58.000000
2.471570 63.000000
2.467724 53.000000
2.462163 58.000000
2.448600 56.000000
2.437269 67.000000
2.415802 68.000000
2.389826 65.000000
2.372774 69.000000
2.355959 63.000000
2.353449 62.000000
2.347281 62.000000
2.349239 61.000000
2.369266 66.000000
2.379000 63.000000
2.378867 65.000000
2.378756 67.000000
2.378183 72.000000
2.391524 72.000000
2.402771 64.000000
2.406892 68.000000
2.401878 63.000000
2.392974 63.000000
2.368518 63.000000
2.344096 64.000000
2.341922 60.000000
2.343628 61.000000
2.361942 74.000000
2.359870 76.000000
2.364938 69.000000
2.369906 63.000000
2.368248 68.000000
2.361077 65.000000
2.351372 71.000000
2.335985 65.000000
2.320604 57.000000
2.317794 63.000000
2.325984 56.000000
2.325843 67.000000
2.339083 69.000000
2.338877 66.000000
2.321853 63.000000
2.303495 71.000000
2.294716 73.000000
2.297458 72.000000
2.288147 63.000000
2.278748 57.000000
2.270046 74.000000
2.283138 72.000000
2.304194 81.000000
2.296353 74.000000
2.297119 72.000000
2.296929 84.000000
2.280902 76.000000
2.273417 68.000000
2.253951 71.000000
2.231661 65.000000
2.236629 65.000000
2.248854 66.000000
2.239553 60.000000
2.237999 67.000000
2.252733 77.000000
2.275791 70.000000
2.299056 66.000000
2.323146 70.000000
2.341849 73.000000
2.332740 73.000000
2.315797 73.000000
2.290812 82.000000
2.269388 80.000000
2.256459 75.000000
2.248587 81.000000
2.240068 76.000000
2.220955 75.000000
2.204905 78.000000
2.183467 77.000000
2.172698 70.000000
2.168127 64.000000
2.174720 63.000000
2.206792 61.000000
2.232801 64.000000
2.251830 66.000000
2.256176 67.000000
2.263490 69.000000
2.273403 77.000000
2.267320 84.000000
2.258243 79.000000
2.232452 68.000000
2.210035 73.000000
2.204638 78.000000
2.195710 74.000000
2.170481 70.000000
2.153341 72.000000
2.140112 74.000000
2.143566 71.000000
2.147934 78.000000
2.142025 61.000000
2.135984 60.000000
2.121473 64.000000
2.114490 70.000000
2.110242 69.000000
2.109251 70.000000
2.102649 73.000000
2.077916 79.000000
2.061035 67.000000
2.068265 63.000000
2.098764 69.000000
2.138564 68.000000
2.156920 61.000000
2.161257 67.000000
2.133515 61.000000
2.133157 69.000000
2.139621 62.000000
2.141842 59.000000
2.137218 53.000000
2.137869 64.000000
2.147663 66.000000
2.154216 65.000000
2.150228 69.000000
2.136639 70.000000
2.125003 70.000000
2.112741 74.000000
2.125610 63.000000
2.148581 55.000000
2.166003 53.000000
2.169065 46.000000
2.168154 55.000000
2.212536 60.000000
2.250223 61.000000
2.265736 58.000000
2.273586 53.000000
2.259845 61.000000
2.231768 54.000000
2.203296 53.000000
2.195556 64.000000
2.187629 64.000000
2.192374 55.000000
2.197250 53.000000
2.193711 49.000000
2.184880 55.000000
2.169091 54.000000
2.167923 60.000000
2.173883 64.000000
2.159763 61.000000
2.150244 67.000000
2.141600 58.000000
2.137241 59.000000
2.126899 70.000000
2.118455 72.000000
2.116056 65.000000
2.139563 65.000000
2.135425 64.000000
2.104827 55.000000
2.101525 64.000000
2.122932 63.000000
2.143837 74.000000
2.138409 59.000000
2.119655 65.000000
2.087778 54.000000
2.080859 55.000000
2.082198 56.000000
2.080502 70.000000
2.064020 65.000000
2.059517 63.000000
2.077995 63.000000
2.094586 64.000000
2.117048 61.000000
2.134230 59.000000
2.161420 52.000000
2.200766 49.000000
2.235890 52.000000
2.238685 61.000000
2.240590 57.000000
2.235427 54.000000
2.230111 56.000000
2.242160 61.000000
2.234830 64.000000
2.231890 61.000000
2.217074 53.000000
2.226249 52.000000
2.220757 59.000000
2.216620 64.000000
2.193777 64.000000
2.193561 62.000000
2.207809 62.000000
2.201956 67.000000
2.221098 61.000000
2.226207 74.000000
2.213606 76.000000
2.212407 71.000000
2.203856 72.000000
2.181370 63.000000
2.173995 70.000000
2.170406 68.000000
2.164130 61.000000
2.147423 62.000000
2.121955 63.000000
2.103115 61.000000
2.098101 82.000000
2.104870 72.000000
2.117995 73.000000
2.103166 64.000000
2.084858 73.000000
2.053934 67.000000
2.038996 62.000000
2.040664 59.000000
2.057364 66.000000
2.056247 69.000000
2.040876 68.000000
2.024605 69.000000
2.042041 62.000000
2.062222 69.000000
2.078342 68.000000
2.085251 61.000000
2.082529 58.000000
2.068597 69.000000
2.060279 63.000000
2.072179 62.000000
2.092178 61.000000
2.098551 74.000000
2.081139 67.000000
2.078692 62.000000
2.076274 65.000000
2.075213 63.000000
2.078534 54.000000
2.072191 62.000000
2.083408 67.000000
2.097655 52.000000
2.115943 60.000000
2.123289 58.000000
2.111305 48.000000
2.119104 53.000000
2.128870 52.000000
2.122313 57.000000
2.128260 56.000000
2.125812 60.000000
2.122198 61.000000
2.121879 54.000000
2.130869 47.000000
2.135248 48.000000
2.116492 61.000000
2.105804 54.000000
2.089437 46.000000
2.084071 51.000000
2.071937 48.000000
2.046709 52.000000
2.022614 59.000000
2.025005 53.000000
2.049967 54.000000
2.060725 58.000000
2.057543 50.000000
2.040080 49.000000
2.017460 46.000000
2.015579 51.000000
2.018118 55.000000
1.995358 51.000000
1.991973 45.000000
2.026270 43.000000
2.044688 43.000000
2.051679 53.000000
2.058952 49.000000
2.046757 53.000000
2.032068 44.000000
2.043854 40.000000
2.060024 40.000000
2.074072 41.000000
2.082360 44.000000
2.054704 44.000000
2.039561 45.000000
2.058371 58.000000
2.080848 56.000000
2.086126 49.000000
2.097633 52.000000
2.096285 56.000000
2.089126 52.000000
2.080321 50.000000
2.084700 45.000000
2.084440 39.000000
2.064045 40.000000
2.038201 55.000000
2.027052 53.000000
2.045420 56.000000
2.051299 51.000000
2.058938 50.000000
2.058752 45.000000
2.029092 58.000000
2.004105 52.000000
1.984761 57.000000
1.972529 52.000000
1.978657 57.000000
1.976722 62.000000
1.962848 55.000000
1.928413 58.000000
1.929885 57.000000
1.929710 54.000000
1.941230 59.000000
1.951613 54.000000
1.952560 60.000000
1.966685 59.000000
1.991738 60.000000
2.020292 65.000000
2.030057 57.000000
2.046217 60.000000
2.046369 53.000000
2.031641 51.000000
2.007497 53.000000
1.978616 48.000000
1.971221 59.000000
1.979291 56.000000
2.012885 48.000000
2.047767 47.000000
2.055007 55.000000
2.046722 45.000000
2.022595 51.000000
1.993125 52.000000
1.990806 55.000000
1.998633 55.000000
2.007891 54.000000
2.026793 56.000000
2.022381 55.000000
2.007885 60.000000
1.994143 66.000000
1.988358 60.000000
1.981201 58.000000
1.967977 60.000000
1.952382 59.000000
1.916000 67.000000
1.882009 62.000000
1.872812 56.000000
1.886929 64.000000
1.911534 65.000000
1.931632 68.000000
1.947667 76.000000
1.937759 72.000000
1.936003 67.000000
1.942774 59.000000
1.964548 64.000000
1.969845 64.000000
1.971471 68.000000
1.962700 65.000000
1.975776 57.000000
2.007724 64.000000
2.018679 64.000000
2.033359 64.000000
2.047135 61.000000
2.054615 56.000000
2.048990 59.000000
2.061199 45.000000
2.054945 53.000000
2.052935 52.000000
2.089942 46.000000
2.123448 44.000000
2.152407 45.000000
2.165482 49.000000
2.167048 49.000000
2.161617 50.000000
2.154740 59.000000
2.157506 57.000000
2.155542 56.000000
2.139150 43.000000
2.113654 48.000000
2.089050 48.000000
2.088781 52.000000
2.095543 56.000000
2.079732 54.000000
2.086762 55.000000
2.080373 56.000000
2.064472 57.000000
2.061624 55.000000
2.060927 49.000000
2.058311 48.000000
2.053715 50.000000
2.056113 48.000000
2.060662 50.000000
2.047131 50.000000
2.030082 49.000000
2.021854 53.000000
2.003827 49.000000
1.987123 66.000000
1.990606 66.000000
1.991086 67.000000
1.992859 65.000000
2.006090 64.000000
2.029378 67.000000
2.034263 71.000000
2.053217 71.000000
2.040204 65.000000
2.000414 57.000000
1.977446 54.000000
1.960248 61.000000
1.943910 53.000000
1.955109 45.000000
1.968035 49.000000
1.988923 53.000000
1.995371 57.000000
2.016809 44.000000
2.033933 45.000000
2.079659 45.000000
2.113768 56.000000
2.119053 56.000000
2.130370 51.000000
2.133265 49.000000
2.154246 50.000000
2.184805 53.000000
2.188604 59.000000
2.193821 56.000000
2.174253 50.000000
2.132085 53.000000
2.084976 52.000000
2.051742 52.000000
2.023203 59.000000
2.000078 61.000000
1.990925 62.000000
1.981329 59.000000
1.975883 55.000000
1.945616 59.000000
1.935784 57.000000
1.946918 61.000000
1.952277 62.000000
1.990492 68.000000
2.014445 65.000000
2.029566 62.000000
2.027108 69.000000
2.021860 65.000000
2.026689 69.000000
2.056502 67.000000
2.072982 63.000000
2.074326 68.000000
2.060053 69.000000
2.039949 65.000000
2.037314 59.000000
2.052897 65.000000
2.068883 63.000000
2.087452 69.000000
2.084397 57.000000
2.079125 55.000000
2.081101 57.000000
2.090016 58.000000
2.102742 59.000000
2.119305 70.000000
2.132639 58.000000
2.148912 54.000000
2.140465 58.000000
2.124061 64.000000
2.147615 59.000000
2.159026 55.000000
2.148049 59.000000
2.127390 54.000000
2.119674 57.000000
2.129569 63.000000
2.137535 66.000000
2.144821 66.000000
2.123336 64.000000
2.089854 65.000000
2.068197 69.000000
2.066825 77.000000
2.094657 61.000000
2.110599 58.000000
2.133930 62.000000
2.159236 68.000000
2.178461 61.000000
2.193611 56.000000
2.197007 60.000000
2.197485 66.000000
2.195519 64.000000
2.194565 60.000000
2.215285 62.000000
2.220879 63.000000
2.213417 60.000000
2.180444 68.000000
2.140712 68.000000
2.131267 64.000000
2.135997 61.000000
2.142461 58.000000
2.145584 46.000000
2.145314 54.000000
2.111036 56.000000
2.078112 64.000000
2.048902 59.000000
2.030676 61.000000
2.043518 58.000000
2.072703 62.000000
2.096793 62.000000
2.097944 61.000000
2.105802 64.000000
2.127391 69.000000
2.159335 74.000000
2.186486 70.000000
2.173819 71.000000
2.150815 70.000000
2.132156 66.000000
2.113012 73.000000
2.100771 63.000000
2.111116 58.000000
2.118070 65.000000
2.113730 72.000000
2.103918 77.000000
2.127841 73.000000
2.157368 80.000000
2.166543 73.000000
2.183594 61.000000
2.178222 57.000000
2.181351 55.000000
2.184072 48.000000
2.182625 64.000000
2.176416 72.000000
2.176250 59.000000
2.188685 56.000000
2.181888 77.000000
2.172513 72.000000
2.151075 72.000000
2.133180 72.000000
2.099221 71.000000
2.078653 74.000000
2.071504 73.000000
2.088246 78.000000
2.096822 71.000000
2.079319 73.000000
2.059577 72.000000
2.049133 69.000000
2.064579 68.000000
2.091271 74.000000
2.113758 80.000000
2.113047 75.000000
2.133948 76.000000
2.132956 77.000000
2.140031 74.000000
2.135114 68.000000
2.106384 71.000000
2.102283 74.000000
2.096498 69.000000
2.099338 70.000000
2.094543 72.000000
2.101801 69.000000
2.081697 79.000000
2.069636 77.000000
2.094828 67.000000
2.129107 77.000000
2.134011 79.000000
2.130289 71.000000
2.148668 71.000000
2.168299 60.000000
2.174245 64.000000
2.163334 64.000000
2.152580 61.000000
2.165532 64.000000
2.196141 55.000000
2.199772 54.000000
2.196174 52.000000
2.184881 56.000000
2.183858 51.000000
2.178333 56.000000
2.157050 57.000000
2.155545 62.000000
2.148176 72.000000
2.135298 62.000000
2.134170 70.000000
2.120546 68.000000
2.098560 71.000000
2.065928 69.000000
2.051791 59.000000
2.048109 58.000000
2.045677 54.000000
2.044292 56.000000
2.044936 68.000000
2.060881 62.000000
2.067988 66.000000
2.080143 64.000000
2.088534 60.000000
2.100384 62.000000
2.092443 61.000000
2.090042 58.000000
2.081373 64.000000
2.061816 61.000000
2.051107 55.000000
2.047071 63.000000
2.040118 69.000000
2.041681 59.000000
2.036961 67.000000
2.045707 73.000000
2.036585 67.000000
2.009019 76.000000
1.999228 69.000000
1.984989 66.000000
1.958973 68.000000
1.970043 62.000000
1.968302 61.000000
1.978944 59.000000
1.998501 69.000000
2.024054 65.000000
2.035060 66.000000
2.023717 64.000000
2.028430 64.000000
2.059052 61.000000
2.074398 64.000000
2.091396 60.000000
2.091991 64.000000
2.096797 59.000000
2.106649 58.000000
2.115946 61.000000
2.121533 59.000000
2.134843 66.000000
2.127682 65.000000
2.109689 67.000000
2.092825 62.000000
2.088580 69.000000
2.062228 60.000000
2.039159 61.000000
2.032660 65.000000
2.045514 63.000000
2.057160 56.000000
2.072686 55.000000
2.068122 66.000000
2.042596 68.000000
2.004005 62.000000
1.982810 63.000000
1.971186 52.000000
1.959882 65.000000
1.953605 75.000000
1.956429 76.000000
1.947074 73.000000
1.940414 64.000000
1.936020 73.000000
1.936758 68.000000
1.929667 67.000000
1.921596 64.000000
1.942611 65.000000
1.973925 65.000000
1.992063 70.000000
1.987800 69.000000
1.971330 66.000000
1.963532 59.000000
1.959868 57.000000
1.950749 59.000000
1.939933 70.000000
1.913478 65.000000
1.906390 74.000000
1.893209 61.000000
1.893098 71.000000
1.900957 63.000000
1.927303 67.000000
1.938781 69.000000
1.945395 63.000000
1.958967 65.000000
1.953915 68.000000
1.948440 54.000000
1.945227 62.000000
1.937306 63.000000
1.905227 61.000000
1.870309 69.000000
1.847114 65.000000
1.840436 70.000000
1.850505 62.000000
1.834282 67.000000
1.823283 66.000000
1.843357 71.000000
1.877842 67.000000
1.900802 61.000000
1.908719 68.000000
1.922700 66.000000
1.923422 60.000000
1.928039 54.000000
1.943175 65.000000
1.960875 58.000000
1.981098 56.000000
1.988912 58.000000
1.965373 53.000000
1.951319 56.000000
1.944524 56.000000
1.929823 58.000000
1.913805 65.000000
1.869697 58.000000
1.818404 60.000000
1.780314 62.000000
1.757503 62.000000
1.759969 67.000000
1.775498 61.000000
1.786702 61.000000
1.810921 63.000000
1.855033 57.000000
1.895782 51.000000
1.912364 47.000000
1.912106 57.000000
1.915824 56.000000
1.920297 49.000000
1.910240 51.000000
1.906385 59.000000
1.889941 50.000000
1.890429 55.000000
1.897200 51.000000
1.901765 54.000000
1.923988 44.000000
1.915283 47.000000
1.893373 47.000000
1.861241 48.000000
1.831381 53.000000
1.828273 50.000000
1.838423 48.000000
1.851043 48.000000
1.858341 52.000000
1.875695 49.000000
1.881932 45.000000
1.875075 46.000000
1.878427 42.000000
1.891286 39.000000
1.906872 38.000000
1.921267 46.000000
1.927300 48.000000
1.940686 46.000000
1.918916 55.000000
1.899587 53.000000
1.866344 61.000000
1.841002 54.000000
1.816253 69.000000
1.795495 69.000000
1.775730 66.000000
1.781254 69.000000
1.771343 66.000000
1.769203 63.000000
1.801958 59.000000
1.844604 59.000000
1.852020 66.000000
1.845557 56.000000
1.835068 56.000000
1.814493 59.000000
1.800663 58.000000
1.786263 52.000000
1.781035 58.000000
1.783266 59.000000
1.797664 64.000000
1.811757 67.000000
1.824088 64.000000
1.825698 70.000000
1.841598 67.000000
1.833627 60.000000
1.823994 66.000000
1.817356 57.000000
1.818430 57.000000
1.805190 56.000000
1.769363 67.000000
1.746378 60.000000
1.751992 66.000000
1.749971 60.000000
1.756034 61.000000
1.769515 58.000000
1.791151 61.000000
1.808782 67.000000
1.826811 57.000000
1.834106 56.000000
1.834214 56.000000
1.818458 57.000000
1.802183 55.000000
1.798465 60.000000
1.789470 60.000000
1.793802 63.000000
1.805213 59.000000
1.822613 65.000000
1.817915 76.000000
1.797240 76.000000
1.767646 76.000000
1.747614 70.000000
1.760764 72.000000
1.775740 69.000000
1.782550 72.000000
1.759460 77.000000
1.757931 66.000000
1.772267 62.000000
1.771069 68.000000
1.773204 66.000000
1.772536 64.000000
1.774963 58.000000
1.783399 65.000000
1.786512 57.000000
1.779077 58.000000
1.777082 58.000000
1.769164 58.000000
1.777969 64.000000
1.788767 62.000000
1.805238 73.000000
1.805132 71.000000
1.806903 77.000000
1.811465 83.000000
1.813503 69.000000
1.800961 69.000000
1.777690 64.000000
1.763057 61.000000
1.771219 67.000000
1.775839 68.000000
1.765619 67.000000
1.739524 75.000000
1.724767 85.000000
1.722793 70.000000
1.727995 59.000000
1.756425 63.000000
1.772520 60.000000
1.773533 61.000000
1.777029 66.000000
1.773893 74.000000
1.767191 67.000000
1.766763 70.000000
1.766490 59.000000
1.791607 63.000000
1.790631 69.000000
1.778356 64.000000
1.759212 75.000000
1.758610 75.000000
1.780649 80.000000
1.781042 71.000000
1.789678 78.000000
1.792251 72.000000
1.806496 64.000000
1.796720 63.000000
1.767209 69.000000
1.745970 70.000000
1.730759 69.000000
1.730795 63.000000
1.728878 64.000000
1.740595 65.000000
1.764897 58.000000
1.786773 70.000000
1.813866 68.000000
1.809111 66.000000
1.802151 69.000000
1.780475 63.000000
1.759154 68.000000
1.726143 65.000000
1.710326 67.000000
1.720874 70.000000
1.739898 65.000000
1.732744 53.000000
1.728933 53.000000
1.733598 53.000000
1.729717 51.000000
1.735588 52.000000
1.738573 54.000000
1.739256 50.000000
1.760777 53.000000
1.777430 65.000000
1.787873 67.000000
1.783155 55.000000
1.809899 62.000000
1.814965 55.000000
1.807375 67.000000
1.794022 73.000000
1.774871 70.000000
1.740626 67.000000
1.759143 68.000000
1.790327 65.000000
1.797769 67.000000
1.800550 65.000000
1.809314 68.000000
1.800120 61.000000
1.799551 63.000000
1.832625 66.000000
1.859972 58.000000
1.842747 57.000000
1.801562 53.000000
1.748601 64.000000
1.712263 58.000000
1.683692 65.000000
1.664193 66.000000
1.643288 75.000000
1.651385 74.000000
1.668604 79.000000
1.680852 69.000000
1.684748 70.000000
1.669202 72.000000
1.666400 68.000000
1.637162 72.000000
1.649369 61.000000
1.674176 62.000000
1.691799 69.000000
1.689974 58.000000
1.679049 76.000000
1.684315 73.000000
1.663761 67.000000
1.630169 72.000000
1.611857 71.000000
1.624118 69.000000
1.637175 71.000000
1.629412 64.000000
1.628461 72.000000
1.633123 62.000000
1.653401 68.000000
1.654822 74.000000
1.676454 69.000000
1.689020 71.000000
1.680574 76.000000
1.685363 74.000000
1.654689 63.000000
1.614038 65.000000
1.582900 75.000000
1.549626 69.000000
1.524191 70.000000
1.508398 74.000000
1.531008 72.000000
1.549747 81.000000
1.576553 76.000000
1.576251 84.000000
1.585859 75.000000
1.598780 75.000000
1.628991 70.000000
1.663838 63.000000
1.688489 56.000000
1.688722 61.000000
1.696761 63.000000
1.685467 67.000000
1.650463 62.000000
1.605942 58.000000
1.567184 73.000000
1.532855 64.000000
1.517436 69.000000
1.518189 65.000000
1.503976 62.000000
1.497465 71.000000
1.495173 66.000000
1.496254 68.000000
1.507298 77.000000
1.501894 72.000000
1.518917 60.000000
1.541656 63.000000
1.534112 63.000000
1.537548 67.000000
1.546277 72.000000
1.552788 73.000000
1.559521 78.000000
1.585483 77.000000
1.600462 76.000000
1.594011 69.000000
1.581577 82.000000
1.583007 73.000000
1.600709 74.000000
1.588520 73.000000
1.549707 76.000000
1.531445 77.000000
1.517943 73.000000
1.505590 76.000000
1.515171 79.000000
1.533598 66.000000
1.543580 62.000000
1.561021 62.000000
1.582785 59.000000
1.600457 68.000000
1.606623 65.000000
1.610764 79.000000
1.633856 77.000000
1.653106 67.000000
1.669229 67.000000
1.673620 47.000000
1.670943 55.000000
1.663832 54.000000
1.643645 67.000000
1.631618 66.000000
1.610583 68.000000
1.616780 65.000000
1.640119 67.000000
1.650396 62.000000
1.660109 64.000000
1.658868 71.000000
1.675118 77.000000
1.688210 56.000000
1.701408 68.000000
1.692499 74.000000
1.679598 69.000000
1.662537 75.000000
1.654775 81.000000
1.650068 72.000000
1.640792 58.000000
1.627612 68.000000
1.613444 71.000000
1.616316 71.000000
1.614733 64.000000
1.617694 62.000000
1.634237 65.000000
1.638564 67.000000
1.636248 68.000000
1.663351 69.000000
1.692058 67.000000
1.720996 60.000000
1.749998 58.000000
1.760707 53.000000
1.750464 48.000000
1.733763 53.000000
1.710177 52.000000
1.684735 60.000000
1.674378 59.000000
1.663477 60.000000
1.657644 62.000000
1.647631 57.000000
1.625517 54.000000
1.601178 50.000000
1.569002 53.000000
1.551402 57.000000
1.561328 56.000000
1.590154 63.000000
1.617635 68.000000
1.638135 70.000000
1.619191 65.000000
1.599703 73.000000
1.595762 72.000000
1.605116 68.000000
1.607261 55.000000
1.597439 59.000000
1.601084 65.000000
1.620083 62.000000
1.610486 59.000000
1.597025 54.000000
1.603908 59.000000
1.604021 62.000000
1.588441 61.000000
1.582839 58.000000
1.565253 55.000000
1.555111 58.000000
1.556216 57.000000
1.543226 57.000000
1.528306 54.000000
1.519935 49.000000
1.511412 51.000000
1.521799 52.000000
1.552431 49.000000
1.590390 53.000000
1.628714 55.000000
1.656049 58.000000
1.644733 59.000000
1.626620 55.000000
1.602675 51.000000
1.582735 55.000000
1.591273 67.000000
1.620879 60.000000
1.641686 59.000000
1.642432 64.000000
1.649448 58.000000
1.645840 54.000000
1.630458 56.000000
1.608235 64.000000
1.596013 60.000000
1.601379 52.000000
1.592459 55.000000
1.601812 55.000000
1.603422 39.000000
1.620707 52.000000
1.631030 50.000000
1.627486 63.000000
1.633910 56.000000
1.616163 52.000000
1.589800 53.000000
1.551890 54.000000
1.511772 61.000000
1.474403 57.000000
1.465393 71.000000
1.469824 68.000000
1.491031 65.000000
1.498190 56.000000
1.484124 53.000000
1.474271 56.000000
1.474188 58.000000
1.503733 60.000000
1.517380 60.000000
1.526437 63.000000
1.527067 60.000000
1.540055 56.000000
1.564126 61.000000
1.602037 57.000000
1.630709 59.000000
1.648841 61.000000
1.645580 58.000000
1.629146 64.000000
1.622592 55.000000
1.621180 59.000000
1.607749 71.000000
1.588870 71.000000
1.559714 63.000000
1.567309 58.000000
1.554720 57.000000
1.560009 66.000000
1.564796 72.000000
1.559258 67.000000
1.562412 70.000000
1.567551 67.000000
1.594767 54.000000
1.631473 57.000000
1.641464 60.000000
1.648082 61.000000
1.654455 69.000000
1.671226 67.000000
1.680475 62.000000
1.673392 60.000000
1.638770 59.000000
1.614236 56.000000
1.587193 62.000000
1.592068 59.000000
1.605814 64.000000
1.623138 68.000000
1.642025 59.000000
1.665341 67.000000
1.694780 65.000000
1.711397 64.000000
1.713769 66.000000
1.701942 56.000000
1.685616 63.000000
1.687299 67.000000
1.678375 67.000000
1.669101 66.000000
1.652425 65.000000
1.642123 57.000000
1.641625 63.000000
1.638663 60.000000
1.636018 56.000000
1.641424 54.000000
1.655713 50.000000
1.670952 48.000000
1.684979 50.000000
1.709970 56.000000
1.737852 63.000000
1.754537 64.000000
1.735958 72.000000
1.727469 66.000000
1.714123 64.000000
1.700676 61.000000
1.677426 60.000000
1.655137 57.000000
1.639488 61.000000
1.616876 62.000000
1.609856 65.000000
1.604478 61.000000
1.614855 73.000000
1.621246 80.000000
1.641776 75.000000
1.650617 73.000000
1.641548 69.000000
1.636389 68.000000
1.628256 58.000000
1.629632 67.000000
1.628656 58.000000
1.618264 59.000000
1.590980 62.000000
1.586476 59.000000
1.588960 55.000000
1.595391 53.000000
1.594512 53.000000
1.606525 49.000000
1.622363 50.000000
1.649737 58.000000
1.649987 60.000000
1.645208 66.000000
1.630802 64.000000
1.618963 66.000000
1.618149 62.000000
1.599441 64.000000
1.571407 64.000000
1.557578 62.000000
1.556273 59.000000
1.569152 65.000000
1.587702 69.000000
1.596520 80.000000
1.584681 72.000000
1.569605 75.000000
1.552472 76.000000
1.541514 76.000000
1.554746 76.000000
1.560968 82.000000
1.561314 81.000000
1.574536 68.000000
1.603481 62.000000
1.626882 69.000000
1.633465 56.000000
1.642128 55.000000
1.646683 69.000000
1.646498 69.000000
1.636798 64.000000
1.629539 66.000000
1.623992 61.000000
1.626746 68.000000
1.632187 58.000000
1.622275 70.000000
1.620093 63.000000
1.608705 70.000000
1.591934 71.000000
1.585523 69.000000
1.576465 66.000000
1.557936 69.000000
1.550981 62.000000
1.543278 61.000000
1.547849 63.000000
1.535666 58.000000
1.516753 60.000000
1.520031 65.000000
1.546395 69.000000
1.560215 74.000000
1.570771 72.000000
1.564733 68.000000
1.538445 70.000000
1.532699 58.000000
1.521668 63.000000
1.528753 64.000000
1.537790 64.000000
1.546060 59.000000
1.552095 56.000000
1.554073 63.000000
1.539939 62.000000
1.513040 66.000000
1.468329 64.000000
1.462680 62.000000
1.477371 55.000000
1.480343 59.000000
1.501675 63.000000
1.518644 60.000000
1.519854 58.000000
1.519371 66.000000
1.527578 65.000000
1.521533 64.000000
1.497840 72.000000
1.493388 62.000000
1.489875 59.000000
1.506188 63.000000
1.507535 70.000000
1.485480 65.000000
1.475414 72.000000
1.463865 71.000000
1.464213 63.000000
1.468449 64.000000
1.492064 59.000000
1.517500 73.000000
1.524217 59.000000
1.523005 63.000000
1.517787 68.000000
1.522419 68.000000
1.522097 71.000000
1.517462 61.000000
1.531871 61.000000
1.540270 68.000000
1.548208 74.000000
1.542508 76.000000
1.539536 68.000000
1.541190 68.000000
1.544674 60.000000
1.556626 58.000000
1.540996 69.000000
1.514823 75.000000
1.518498 65.000000
1.523394 62.000000
1.549832 55.000000
1.564576 61.000000
1.559939 58.000000
1.546007 57.000000
1.523239 57.000000
1.506996 56.000000
1.494231 61.000000
1.497903 51.000000
1.495454 54.000000
1.483548 50.000000
1.495329 49.000000
1.500372 49.000000
1.485891 53.000000
1.475485 64.000000
1.476169 68.000000
1.476070 66.000000
1.494643 57.000000
1.484865 58.000000
1.501206 57.000000
1.497138 62.000000
1.497860 66.000000
1.490378 69.000000
1.482738 69.000000
1.478758 76.000000
1.475621 71.000000
1.453006 70.000000
1.450200 73.000000
1.459420 64.000000
1.473580 65.000000
1.462567 66.000000
1.454097 70.000000
1.439296 63.000000
1.423382 62.000000
1.425492 70.000000
1.447587 74.000000
1.477268 69.000000
1.486543 72.000000
1.465575 65.000000
1.454314 67.000000
1.446662 74.000000
1.425629 69.000000
1.417210 68.000000
1.411137 66.000000
1.396267 67.000000
1.370898 77.000000
1.372775 67.000000
1.407537 64.000000
1.435121 69.000000
1.442859 70.000000
1.430797 67.000000
1.407500 70.000000
1.398633 71.000000
1.400188 74.000000
1.423289 71.000000
1.439357 77.000000
1.440884 89.000000
1.422022 77.000000
1.403817 77.000000
1.387262 81.000000
1.404748 76.000000
1.439869 76.000000
1.444838 69.000000
1.458152 68.000000
1.455646 72.000000
1.444953 73.000000
1.455749 75.000000
1.440541 72.000000
1.435174 72.000000
1.430121 67.000000
1.439056 67.000000
1.444411 73.000000
1.423347 72.000000
1.401007 63.000000
1.368728 64.000000
1.358794 61.000000
1.355637 67.000000
1.370391 72.000000
1.389533 72.000000
1.397602 76.000000
1.376495 75.000000
1.368271 70.000000
1.356690 68.000000
1.340833 66.000000
1.312433 72.000000
1.320796 74.000000
1.344409 81.000000
1.351921 81.000000
1.359535 81.000000
1.338180 83.000000
1.312791 80.000000
1.306858 76.000000
1.318450 66.000000
1.324761 66.000000
1.327689 71.000000
1.339405 73.000000
1.322454 68.000000
1.313760 62.000000
1.299363 72.000000
1.292180 66.000000
1.282493 65.000000
1.255743 60.000000
1.239896 58.000000
1.244654 68.000000
1.271205 76.000000
1.275692 74.000000
1.276603 72.000000
1.278865 56.000000
1.280813 65.000000
1.260638 65.000000
1.246740 61.000000
1.239943 66.000000
1.237294 74.000000
1.240284 72.000000
1.237019 67.000000
1.218922 65.000000
1.200629 71.000000
1.191787 71.000000
1.191595 70.000000
1.188415 76.000000
1.190116 79.000000
1.207135 66.000000
1.238220 67.000000
1.251581 64.000000
1.268470 67.000000
1.296520 68.000000
1.330801 61.000000
1.355961 66.000000
1.361070 70.000000
1.336481 73.000000
1.319165 60.000000
1.282558 68.000000
1.256115 68.000000
1.222357 67.000000
1.207345 65.000000
1.219292 63.000000
1.229825 60.000000
1.241181 67.000000
1.244680 60.000000
1.243592 69.000000
1.246543 74.000000
1.285676 71.000000
1.314469 69.000000
1.323700 65.000000
1.332135 69.000000
1.334957 76.000000
1.329399 79.000000
1.320124 76.000000
1.305514 81.000000
1.303228 80.000000
1.314300 74.000000
1.325737 76.000000
1.316985 75.000000
1.295435 70.000000
1.270687 69.000000
1.237433 72.000000
1.192865 81.000000
1.161826 73.000000
1.164189 74.000000
1.163830 85.000000
1.128992 87.000000
1.116533 83.000000
1.126439 82.000000
1.143215 77.000000
1.161594 75.000000
1.201054 68.000000
1.217792 72.000000
1.221116 73.000000
1.216459 71.000000
1.220125 58.000000
1.245822 68.000000
1.265367 67.000000
1.274830 66.000000
1.274102 62.000000
1.256786 66.000000
1.228920 67.000000
1.218534 77.000000
1.202941 77.000000
1.188530 77.000000
1.161186 71.000000
1.145385 73.000000
1.142368 72.000000
1.158141 64.000000
1.160691 67.000000
1.139468 65.000000
1.121502 68.000000
1.137267 70.000000
1.153521 72.000000
1.159229 71.000000
1.186574 70.000000
1.208076 80.000000
1.211858 72.000000
1.215860 69.000000
1.201294 61.000000
1.193876 54.000000
1.208412 57.000000
1.217041 67.000000
1.221225 66.000000
1.213411 60.000000
1.210021 57.000000
1.223431 63.000000
1.225436 69.000000
1.217844 70.000000
1.221202 65.000000
1.230508 67.000000
1.236934 62.000000
1.233054 66.000000
1.226828 67.000000
1.215992 73.000000
1.203823 67.000000
1.213525 68.000000
1.241665 68.000000
1.217064 64.000000
1.222644 71.000000
1.245555 68.000000
1.252232 67.000000
1.238161 65.000000
1.249067 72.000000
1.234169 68.000000
1.216374 70.000000
1.207481 63.000000
1.190472 66.000000
1.186140 67.000000
1.168709 63.000000
1.139497 70.000000
1.140589 68.000000
1.121300 70.000000
1.127328 61.000000
1.126089 71.000000
1.123825 70.000000
1.116188 73.000000
1.129409 71.000000
1.156770 69.000000
1.163656 66.000000
1.165686 76.000000
1.165738 77.000000
1.159613 75.000000
1.156451 85.000000
1.159107 77.000000
1.151182 75.000000
1.142553 68.000000
1.144899 69.000000
1.152843 71.000000
1.165538 77.000000
1.164487 70.000000
1.177767 74.000000
1.192306 73.000000
1.217596 73.000000
1.234852 68.000000
1.233214 72.000000
1.227514 73.000000
1.208513 76.000000
1.199345 70.000000
1.213432 66.000000
1.217476 69.000000
1.207409 72.000000
1.193199 79.000000
1.171334 76.000000
1.156523 69.000000
1.142577 84.000000
1.122258 80.000000
1.105436 76.000000
1.089852 75.000000
1.090621 72.000000
1.087502 74.000000
1.102402 66.000000
1.104862 65.000000
1.093573 57.000000
1.092250 63.000000
1.096862 68.000000
1.118286 60.000000
1.133671 63.000000
1.148358 67.000000
1.152543 70.000000
1.140909 77.000000
1.127631 69.000000
1.130827 75.000000
1.129711 68.000000
1.105870 70.000000
1.081879 72.000000
1.073722 65.000000
1.092853 67.000000
1.120930 59.000000
1.129927 59.000000
1.126036 60.000000
1.111501 70.000000
1.103883 68.000000
1.113371 71.000000
1.134570 72.000000
1.140689 71.000000
1.164795 69.000000
1.189235 71.000000
1.193085 64.000000
1.197160 71.000000
1.199813 71.000000
1.187533 68.000000
1.165489 73.000000
1.138969 68.000000
1.112048 78.000000
1.099417 73.000000
1.097086 70.000000
1.104508 71.000000
1.114248 69.000000
1.126863 63.000000
1.146786 65.000000
1.184526 61.000000
1.220758 59.000000
1.223745 62.000000
1.229130 64.000000
1.239747 65.000000
1.218966 72.000000
1.198538 73.000000
1.193163 68.000000
1.190525 69.000000
1.198489 59.000000
1.191750 67.000000
1.177385 66.000000
1.162604 62.000000
1.159523 62.000000
1.161611 72.000000
1.188852 69.000000
1.194768 69.000000
1.201991 67.000000
1.219500 70.000000
1.241320 77.000000
1.256333 76.000000
1.266917 73.000000
1.271956 73.000000
1.256511 71.000000
1.240160 81.000000
1.227004 79.000000
1.230047 77.000000
1.237837 80.000000
1.211938 74.000000
1.206559 83.000000
1.194337 73.000000
1.191478 84.000000
1.184081 81.000000
1.183358 78.000000
1.164698 77.000000
1.167384 73.000000
1.184283 71.000000
1.210395 68.000000
1.247139 57.000000
1.281445 58.000000
1.295484 67.000000
1.297812 62.000000
1.285851 69.000000
1.298981 67.000000
1.290111 67.000000
1.260150 69.000000
1.227879 68.000000
1.209756 79.000000
1.194645 81.000000
1.207811 74.000000
1.241455 72.000000
1.271250 70.000000
1.306816 61.000000
1.297425 67.000000
1.294243 65.000000
1.298352 64.000000
1.311745 66.000000
1.308696 65.000000
1.292458 63.000000
1.268622 62.000000
1.252314 67.000000
1.255147 60.000000
1.269059 61.000000
1.277251 69.000000
1.269175 64.000000
1.277634 55.000000
1.272882 58.000000
1.298751 59.000000
1.321581 58.000000
1.338104 65.000000
1.322542 61.000000
1.318372 69.000000
1.320290 67.000000
1.311915 77.000000
1.293687 76.000000
1.281863 62.000000
1.291729 66.000000
1.289018 68.000000
1.290443 64.000000
1.280222 64.000000
1.255821 52.000000
1.248853 66.000000
1.241418 64.000000
1.244894 72.000000
1.245821 66.000000
1.258939 60.000000
1.277371 64.000000
1.277309 59.000000
1.290991 65.000000
1.313887 57.000000
1.344494 60.000000
1.381324 58.000000
1.390584 63.000000
1.395879 62.000000
1.361734 68.000000
1.320647 64.000000
1.317159 70.000000
1.312284 62.000000
1.287379 68.000000
1.271514 64.000000
1.271452 64.000000
1.286084 67.000000
1.283501 57.000000
1.276406 58.000000
1.275373 61.000000
1.250023 68.000000
1.250385 66.000000
1.253717 64.000000
1.245517 71.000000
1.236124 65.000000
1.226848 69.000000
1.194729 72.000000
1.193267 72.000000
1.206708 62.000000
1.225893 57.000000
1.245788 71.000000
1.251673 69.000000
1.247095 65.000000
1.253570 55.000000
1.265722 50.000000
1.275562 56.000000
1.275200 56.000000
1.273522 53.000000
1.290438 65.000000
1.280494 61.000000
1.277681 61.000000
1.296287 57.000000
1.304177 55.000000
1.301109 52.000000
1.302569 49.000000
1.301992 60.000000
1.290017 55.000000
1.288664 60.000000
1.295327 59.000000
1.320405 61.000000
1.309824 72.000000
1.300875 61.000000
1.302111 57.000000
1.315263 56.000000
1.312787 64.000000
1.300510 53.000000
1.290476 54.000000
1.279482 61.000000
1.245942 59.000000
1.221935 59.000000
1.219939 62.000000
1.214972 63.000000
1.216795 64.000000
1.225475 65.000000
1.229411 57.000000
1.225063 61.000000
1.213633 71.000000
1.208680 63.000000
1.219958 67.000000
1.226830 67.000000
1.249409 61.000000
1.258229 65.000000
1.252918 59.000000
1.251519 62.000000
1.267448 58.000000
1.288043 66.000000
1.303867 64.000000
1.297078 64.000000
1.289647 66.000000
1.283024 66.000000
1.268312 74.000000
1.251798 81.000000
1.257751 80.000000
1.242609 79.000000
1.224461 82.000000
1.208671 78.000000
1.208363 84.000000
1.199747 83.000000
1.186682 71.000000
1.164687 71.000000
1.161227 65.000000
1.153713 66.000000
1.154070 69.000000
1.159870 64.000000
1.173688 69.000000
1.189658 64.000000
1.220444 70.000000
1.235075 69.000000
1.235732 75.000000
1.245718 70.000000
1.246651 71.000000
1.248678 71.000000
1.239473 65.000000
1.229030 71.000000
1.203979 73.000000
1.184532 79.000000
1.176554 85.000000
1.188041 87.000000
1.187395 83.000000
1.171587 75.000000
1.182732 71.000000
1.205534 75.000000
1.216657 71.000000
1.247355 82.000000
1.268675 74.000000
1.289615 82.000000
1.287767 74.000000
1.263645 76.000000
1.230211 84.000000
1.208391 79.000000
1.190340 84.000000
1.158842 74.000000
1.132287 70.000000
1.149686 68.000000
1.156753 65.000000
1.160966 83.000000
1.161764 81.000000
1.170700 84.000000
1.153392 82.000000
1.153621 80.000000
1.164023 74.000000
1.147555 80.000000
1.158375 79.000000
1.171639 67.000000
1.172368 68.000000
1.178504 70.000000
1.188988 62.000000
1.190762 63.000000
1.189510 65.000000
1.191713 79.000000
1.174297 73.000000
1.141942 75.000000
1.119327 77.000000
1.139903 86.000000
1.149154 77.000000
1.139715 80.000000
1.113231 78.000000
1.077994 77.000000
1.084614 75.000000
1.098253 77.000000
1.134726 62.000000
1.179862 57.000000
1.219733 63.000000
1.234522 55.000000
1.245232 61.000000
1.249572 58.000000
1.258290 63.000000
1.273975 55.000000
1.277039 67.000000
1.258427 72.000000
1.224867 82.000000
1.199122 67.000000
1.187390 74.000000
1.181147 72.000000
1.177352 77.000000
1.160298 82.000000
1.152084 79.000000
1.140047 78.000000
1.135139 83.000000
1.145970 89.000000
1.157678 80.000000
1.156817 73.000000
1.168028 73.000000
1.177514 73.000000
1.180889 80.000000
1.183963 84.000000
1.186064 73.000000
1.201073 57.000000
1.228393 60.000000
1.236921 58.000000
1.233256 60.000000
1.231521 66.000000
1.209315 66.000000
1.202523 53.000000
1.198988 59.000000
1.204389 62.000000
1.229018 55.000000
1.225539 59.000000
1.225304 57.000000
1.219952 64.000000
1.204810 70.000000
1.181035 75.000000
1.160672 68.000000
1.175654 70.000000
1.186600 66.000000
1.202400 63.000000
1.202460 68.000000
1.203448 65.000000
1.199937 59.000000
1.214048 53.000000
1.220326 58.000000
1.230926 62.000000
1.224868 65.000000
1.212486 61.000000
1.204379 70.000000
1.194143 63.000000
1.169438 56.000000
1.157816 55.000000
1.155419 61.000000
1.180443 64.000000
1.192711 64.000000
1.212564 51.000000
1.230050 57.000000
1.236817 57.000000
1.244894 59.000000
1.234221 63.000000
1.211549 67.000000
1.180956 79.000000
1.154589 76.000000
1.134301 75.000000
1.126264 72.000000
1.125788 70.000000
1.132790 70.000000
1.150710 65.000000
1.164807 70.000000
1.166078 74.000000
1.164128 69.000000
1.158025 59.000000
1.168785 70.000000
1.173957 68.000000
1.189156 77.000000
1.183252 78.000000
1.178145 68.000000
1.163473 78.000000
1.166750 78.000000
1.151521 80.000000
1.145882 73.000000
1.151845 83.000000
1.143924 69.000000
1.144249 69.000000
1.141990 80.000000
1.117353 77.000000
1.116317 78.000000
1.134524 70.000000
1.132156 68.000000
1.137846 64.000000
1.157417 66.000000
1.174651 69.000000
1.194215 66.000000
1.197634 59.000000
1.230964 67.000000
1.247668 65.000000
1.245888 67.000000
1.235392 65.000000
1.213924 71.000000
1.198083 72.000000
1.187186 73.000000
1.180037 73.000000
1.179791 72.000000
1.182822 69.000000
1.181172 67.000000
1.172490 71.000000
1.158462 77.000000
1.144493 79.000000
1.149268 84.000000
1.155723 75.000000
1.158265 85.000000
1.162498 76.000000
1.157765 75.000000
1.150283 75.000000
1.146386 78.000000
1.158007 78.000000
1.167919 74.000000
1.175861 82.000000
1.171238 66.000000
1.161332 75.000000
1.148261 75.000000
1.139053 78.000000
1.132500 81.000000
1.128792 77.000000
1.121934 76.000000
1.111887 76.000000
1.128318 77.000000
1.138318 81.000000
1.144820 80.000000
1.160797 71.000000
1.152320 69.000000
1.124315 72.000000
1.106307 81.000000
1.098342 86.000000
1.080158 87.000000
1.078925 81.000000
1.089631 78.000000
1.094127 77.000000
1.086545 73.000000
1.080267 83.000000
1.065166 89.000000
1.066131 86.000000
1.086663 73.000000
1.080627 89.000000
1.080890 89.000000
1.087315 87.000000
1.092552 82.000000
1.115804 77.000000
1.110837 81.000000
1.117916 76.000000
1.121484 78.000000
1.112201 74.000000
1.115388 74.000000
1.108274 80.000000
1.105316 78.000000
1.094488 78.000000
1.085763 81.000000
1.087006 69.000000
1.092164 77.000000
1.099392 74.000000
1.116678 68.000000
1.122568 78.000000
1.125555 73.000000
1.145706 66.000000
1.153916 81.000000
1.154815 83.000000
1.154512 74.000000
1.147729 77.000000
1.150008 72.000000
1.160542 76.000000
1.142378 73.000000
1.123303 72.000000
1.108936 70.000000
1.098435 70.000000
1.097570 75.000000
1.100167 76.000000
1.087360 85.000000
1.081209 83.000000
1.060873 93.000000
1.050236 77.000000
1.052746 97.000000
1.037925 97.000000
1.025775 103.000000
1.035432 92.000000
1.034043 89.000000
1.030162 81.000000
1.059489 83.000000
1.101628 78.000000
1.117411 67.000000
1.151073 65.000000
1.163674 73.000000
1.161759 73.000000
1.150774 75.000000
1.146704 71.000000
1.138895 74.000000
1.135118 75.000000
1.122480 63.000000
1.099448 80.000000
1.068328 71.000000
1.053187 68.000000
1.050857 74.000000
1.044180 72.000000
1.062862 72.000000
1.079652 76.000000
1.084687 79.000000
1.102165 81.000000
1.116346 76.000000
1.135689 68.000000
1.149113 66.000000
1.162879 64.000000
1.183077 50.000000
1.209282 49.000000
1.204442 59.000000
1.194163 60.000000
1.189242 60.000000
1.197240 69.000000
1.190004 68.000000
1.175171 76.000000
1.163805 71.000000
1.140369 67.000000
1.133835 65.000000
1.128715 74.000000
1.117701 70.000000
1.127986 70.000000
1.127508 62.000000
1.119606 59.000000
1.100256 58.000000
1.087343 58.000000
1.095899 63.000000
1.100823 59.000000
1.113251 64.000000
1.112722 57.000000
1.125505 53.000000
1.138661 65.000000
1.136393 63.000000
1.134266 59.000000
1.156643 51.000000
1.190715 54.000000
1.211137 60.000000
1.202663 58.000000
1.188832 64.000000
1.178276 60.000000
1.162258 58.000000
1.168347 64.000000
1.153118 62.000000
1.138691 58.000000
1.142039 58.000000
1.119079 59.000000
1.112887 64.000000
1.103876 73.000000
1.118439 91.000000
1.113384 66.000000
1.107126 71.000000
1.099688 66.000000
1.102285 68.000000
1.097497 70.000000
1.093302 69.000000
1.089150 71.000000
1.087826 74.000000
1.112261 78.000000
1.128714 64.000000
1.143856 59.000000
1.152159 72.000000
1.146865 70.000000
1.158239 68.000000
1.156336 70.000000
1.150092 63.000000
1.152326 64.000000
1.152765 66.000000
1.131146 75.000000
1.093960 76.000000
1.076220 87.000000
1.073008 86.000000
1.073701 74.000000
1.071297 64.000000
1.065482 68.000000
1.077045 68.000000
1.091645 59.000000
1.106979 62.000000
1.131197 62.000000
1.148751 65.000000
1.137438 65.000000
1.133371 74.000000
1.123724 71.000000
1.129346 66.000000
1.123095 64.000000
1.122642 64.000000
1.140649 64.000000
1.161890 61.000000
1.185089 66.000000
1.188854 61.000000
1.190601 69.000000
1.174774 77.000000
1.160071 69.000000
1.156846 68.000000
1.161836 69.000000
1.148670 66.000000
1.154039 69.000000
1.150009 64.000000
1.159740 66.000000
1.190801 64.000000
1.212497 68.000000
1.217579 70.000000
1.217895 69.000000
1.228555 65.000000
1.237356 66.000000
1.228727 59.000000
1.211695 53.000000
1.198319 64.000000
1.191337 66.000000
1.198483 77.000000
1.207859 68.000000
1.203202 67.000000
1.204409 69.000000
1.201819 70.000000
1.178354 70.000000
1.189542 69.000000
1.199167 70.000000
1.210139 76.000000
1.214745 75.000000
1.231664 69.000000
1.240328 65.000000
1.240748 76.000000
1.240508 76.000000
1.233206 70.000000
1.213621 78.000000
1.206287 73.000000
1.180043 70.000000
1.169823 61.000000
1.165975 61.000000
1.169127 71.000000
1.172381 69.000000
1.171524 76.000000
1.187392 64.000000
1.212221 67.000000
1.215908 72.000000
1.234244 73.000000
1.220020 67.000000
1.206667 65.000000
1.210883 59.000000
1.207639 60.000000
1.211331 57.000000
1.202208 56.000000
1.195527 66.000000
1.183927 75.000000
1.186545 69.000000
1.190275 65.000000
1.200415 74.000000
1.210265 76.000000
1.217796 71.000000
1.219179 69.000000
1.236950 66.000000
1.260307 63.000000
1.273590 59.000000
1.279973 60.000000
1.250324 66.000000
1.220251 68.000000
1.202337 72.000000
1.196768 59.000000
1.199420 63.000000
1.197242 60.000000
1.187122 72.000000
1.165352 69.000000
1.149979 81.000000
1.161016 81.000000
1.161718 78.000000
1.162646 79.000000
1.159928 79.000000
1.153200 73.000000
1.157947 76.000000
1.183275 69.000000
1.201287 75.000000
1.195651 74.000000
1.199680 60.000000
1.207312 69.000000
1.184277 73.000000
1.172660 77.000000
1.171347 86.000000
1.165083 81.000000
1.163686 85.000000
1.141667 87.000000
1.128999 85.000000
1.132963 82.000000
1.137049 77.000000
1.151117 73.000000
1.167677 78.000000
1.170026 80.000000
1.161052 75.000000
1.168004 69.000000
1.155145 75.000000
1.147041 78.000000
1.151084 67.000000
1.138004 62.000000
1.121705 68.000000
1.113151 68.000000
1.119108 74.000000
1.121403 75.000000
1.133290 77.000000
1.131844 74.000000
1.137987 70.000000
1.155057 70.000000
1.161187 71.000000
1.173229 77.000000
1.186305 66.000000
1.206877 66.000000
1.227173 70.000000
1.232859 72.000000
1.227783 71.000000
1.212329 72.000000
1.211929 78.000000
1.206299 72.000000
1.176920 73.000000
1.156373 70.000000
1.134926 84.000000
1.109783 80.000000
1.089010 74.000000
1.068850 69.000000
1.072165 62.000000
1.070381 70.000000
1.056289 69.000000
1.055944 71.000000
1.070391 59.000000
1.098771 66.000000
1.122002 64.000000
1.126349 72.000000
1.127698 72.000000
1.121254 73.000000
1.134247 69.000000
1.133263 73.000000
1.104116 83.000000
1.095357 76.000000
1.088829 69.000000
1.062678 83.000000
1.061637 80.000000
1.034505 84.000000
1.024592 70.000000
1.037354 68.000000
1.054838 69.000000
1.083630 77.000000
1.123919 75.000000
1.159118 75.000000
1.177493 74.000000
1.176639 67.000000
1.161439 71.000000
1.169983 76.000000
1.193572 68.000000
1.190187 67.000000
1.172838 78.000000
1.126359 74.000000
1.103891 71.000000
1.102140 64.000000
1.084559 69.000000
1.074741 73.000000
1.062339 72.000000
1.059413 74.000000
1.068489 84.000000
1.088219 79.000000
1.111905 89.000000
1.128890 82.000000
1.132817 78.000000
1.146758 79.000000
1.145167 77.000000
1.142292 74.000000
1.158556 76.000000
1.143092 77.000000
1.127762 74.000000
1.098759 81.000000
1.088037 75.000000
1.100854 81.000000
1.122885 72.000000
1.130879 75.000000
1.138827 77.000000
1.144255 71.000000
1.149539 73.000000
1.148100 64.000000
1.167135 61.000000
1.168272 63.000000
1.165825 70.000000
1.169109 73.000000
1.166556 62.000000
1.173935 61.000000
1.173599 61.000000
1.180274 64.000000
1.186709 69.000000
1.194625 66.000000
1.194244 64.000000
1.189285 62.000000
1.192351 62.000000
1.180532 65.000000
1.178665 71.000000
1.181252 68.000000
1.172406 69.000000
1.161589 63.000000
1.162068 60.000000
1.165830 58.000000
1.152537 69.000000
1.144502 63.000000
1.126987 64.000000
1.116818 63.000000
1.128093 70.000000
1.126963 75.000000
1.146811 77.000000
1.151952 86.000000
1.152407 87.000000
1.158624 84.000000
1.182518 73.000000
1.201219 77.000000
1.182217 68.000000
1.174928 65.000000
1.177600 56.000000
1.166848 69.000000
1.170457 59.000000
1.152685 63.000000
1.155649 70.000000
1.180487 67.000000
1.176467 74.000000
1.178340 73.000000
1.181172 78.000000
1.189893 75.000000
1.203825 78.000000
1.220330 84.000000
1.213647 75.000000
1.206331 58.000000
1.217345 63.000000
1.236940 74.000000
1.233668 73.000000
1.204696 73.000000
1.180412 77.000000
1.158027 87.000000
1.150997 80.000000
1.132485 69.000000
1.114576 66.000000
1.104462 73.000000
1.111680 72.000000
1.104570 79.000000
1.110793 76.000000
1.127602 75.000000
1.132887 75.000000
1.147776 79.000000
1.152601 83.000000
1.152963 76.000000
1.170338 71.000000
1.186948 75.000000
1.198144 76.000000
1.219280 66.000000
1.240200 61.000000
1.249296 66.000000
1.224469 60.000000
1.197417 60.000000
1.176177 62.000000
1.175929 56.000000
1.191832 56.000000
1.219401 55.000000
1.228048 58.000000
1.243971 65.000000
1.241539 62.000000
1.229800 54.000000
1.226771 71.000000
1.210561 73.000000
1.173408 70.000000
1.162648 65.000000
1.152031 69.000000
1.149756 65.000000
1.143146 68.000000
1.149511 78.000000
1.137966 69.000000
1.130873 80.000000
1.124021 76.000000
1.117723 81.000000
1.126094 82.000000
1.127000 73.000000
1.124369 69.000000
1.137703 66.000000
1.145062 63.000000
1.150068 74.000000
1.162386 67.000000
1.177330 70.000000
1.187224 79.000000
1.192477 73.000000
1.182323 73.000000
1.184764 74.000000
1.189735 70.000000
1.174691 70.000000
1.174515 73.000000
1.179533 72.000000
1.180981 72.000000
1.188482 68.000000
1.185912 68.000000
1.188431 67.000000
1.174678 71.000000
1.181525 77.000000
1.198767 84.000000
1.210453 79.000000
1.218932 82.000000
1.211269 72.000000
1.181703 72.000000
1.164334 72.000000
1.141325 81.000000
1.123436 82.000000
1.124719 78.000000
1.144252 72.000000
1.154384 78.000000
1.152532 65.000000
1.151982 58.000000
1.151309 59.000000
1.166902 66.000000
1.200480 69.000000
1.225507 58.000000
1.228575 57.000000
1.242360 66.000000
1.223753 57.000000
1.198213 59.000000
1.167061 60.000000
1.137395 77.000000
1.107453 70.000000
1.111176 70.000000
1.097078 74.000000
1.081472 74.000000
1.086374 80.000000
1.116132 76.000000
1.127388 74.000000
1.128546 73.000000
1.132044 73.000000
1.128522 68.000000
1.137087 66.000000
1.142297 72.000000
1.158903 71.000000
1.155819 77.000000
1.160205 74.000000
1.167081 66.000000
1.157547 77.000000
1.153863 91.000000
1.153963 78.000000
1.153686 75.000000
1.145718 76.000000
1.147426 75.000000
1.143912 78.000000
1.151971 68.000000
1.158656 53.000000
1.169608 55.000000
1.153498 59.000000
1.124622 65.000000
1.128626 78.000000
1.117335 75.000000
1.128878 67.000000
1.155973 65.000000
1.167628 71.000000
1.166264 72.000000
1.162594 67.000000
1.194171 66.000000
1.215332 69.000000
1.213787 73.000000
1.205883 78.000000
1.216537 79.000000
1.232282 79.000000
1.230885 73.000000
1.231290 80.000000
1.230665 65.000000
1.232722 70.000000
1.253406 73.000000
1.248601 64.000000
1.235601 67.000000
1.225915 74.000000
1.218584 72.000000
1.233330 68.000000
1.228657 69.000000
1.228927 59.000000
1.231083 60.000000
1.212291 53.000000
1.226081 60.000000
1.252116 60.000000
1.265103 62.000000
1.262038 61.000000
1.260407 59.000000
1.267797 63.000000
1.262831 66.000000
1.252622 61.000000
1.232525 57.000000
1.220584 61.000000
1.216168 61.000000
1.221735 66.000000
1.218251 71.000000
1.226094 74.000000
1.208916 79.000000
1.197643 79.000000
1.187410 81.000000
1.181365 82.000000
1.180704 84.000000
1.183408 89.000000
1.180802 83.000000
1.176962 80.000000
1.178326 80.000000
1.195549 83.000000
1.211636 71.000000
1.234223 81.000000
1.249243 85.000000
1.270333 74.000000
1.273306 70.000000
1.264750 72.000000
1.245729 79.000000
1.241281 83.000000
1.232875 78.000000
1.214672 83.000000
1.220414 73.000000
1.217226 79.000000
1.225702 73.000000
1.257154 73.000000
1.259777 71.000000
1.238123 64.000000
1.224554 71.000000
1.201845 75.000000
1.196370 75.000000
1.202799 87.000000
1.209867 80.000000
1.226849 92.000000
1.238240 79.000000
1.239893 78.000000
1.249083 76.000000
1.241442 78.000000
1.239267 71.000000
1.223652 71.000000
1.223977 71.000000
1.212220 71.000000
1.215230 78.000000
1.222599 69.000000
1.217038 58.000000
1.200293 63.000000
1.214563 66.000000
1.228303 68.000000
2.761208 54.000000
2.755559 66.000000
2.749550 68.000000
2.740302 67.000000
2.728834 57.000000
2.727113 60.000000
2.730729 61.000000
2.745073 70.000000
2.740199 69.000000
2.739246 72.000000
2.739765 66.000000
2.722634 63.000000
2.703982 67.000000
2.705589 69.000000
2.695868 66.000000
2.690773 64.000000
2.692902 73.000000
2.674009 70.000000
2.676444 70.000000
2.688776 69.000000
2.699405 68.000000
2.695542 59.000000
2.668069 55.000000
2.662134 57.000000
2.655521 57.000000
2.655778 49.000000
2.674252 51.000000
2.677644 59.000000
2.692932 56.000000
2.692080 59.000000
2.687461 63.000000
2.695305 60.000000
2.713086 53.000000
2.710198 61.000000
2.709786 55.000000
2.722759 61.000000
2.723576 60.000000
2.721503 65.000000
2.729088 56.000000
2.719852 62.000000
2.712860 63.000000
2.715013 63.000000
2.714489 67.000000
2.708700 71.000000
2.693991 65.000000
2.704766 69.000000
2.701951 66.000000
2.696119 66.000000
2.687410 50.000000
2.677212 55.000000
2.662751 55.000000
2.654687 51.000000
2.635644 48.000000
2.647500 55.000000
2.670102 50.000000
2.691510 49.000000
2.707504 48.000000
2.720178 43.000000
2.736519 43.000000
2.755756 51.000000
2.781403 48.000000
2.807574 41.000000
2.836338 47.000000
2.850726 50.000000
2.831903 50.000000
2.818390 51.000000
2.811595 49.000000
2.782851 49.000000
2.754182 49.000000
2.736395 52.000000
2.714896 55.000000
2.701668 53.000000
2.680557 50.000000
2.662283 67.000000
2.652122 67.000000
2.648120 66.000000
2.650660 67.000000
2.651537 63.000000
2.664022 56.000000
2.674787 61.000000
2.669549 53.000000
2.662106 50.000000
2.660872 57.000000
2.677636 62.000000
2.690311 71.000000
2.691127 59.000000
2.683020 56.000000
2.696349 65.000000
2.699218 59.000000
2.708878 57.000000
2.714188 59.000000
2.718584 62.000000
2.705542 57.000000
2.684504 62.000000
2.662828 60.000000
2.661889 52.000000
2.670098 60.000000
2.699829 56.000000
2.715470 51.000000
2.705553 55.000000
2.695585 53.000000
2.681852 48.000000
2.677852 55.000000
2.683784 65.000000
2.694723 67.000000
2.698416 67.000000
2.689128 69.000000
2.658458 72.000000
2.621311 77.000000
2.576184 64.000000
2.531827 61.000000
2.507288 77.000000
2.512655 72.000000
2.527329 72.000000
2.533815 74.000000
2.543171 69.000000
2.554079 71.000000
2.560504 69.000000
2.570695 81.000000
2.590904 69.000000
2.591082 72.000000
2.593483 64.000000
2.584780 63.000000
2.576330 76.000000
2.570226 79.000000
2.552241 69.000000
2.538874 75.000000
2.542977 65.000000
2.540568 65.000000
2.552863 64.000000
2.556113 56.000000
2.552039 55.000000
2.554210 58.000000
2.573687 59.000000
2.580462 60.000000
2.579144 57.000000
2.582892 67.000000
2.567407 57.000000
2.556355 60.000000
2.558289 62.000000
2.572491 67.000000
2.567786 67.000000
2.563881 61.000000
2.557150 66.000000
2.547327 60.000000
2.537543 52.000000
2.541186 50.000000
2.541011 52.000000
2.510777 54.000000
2.482918 61.000000
2.470847 56.000000
2.480524 58.000000
2.488381 55.000000
2.506560 58.000000
2.517708 54.000000
2.526665 57.000000
2.537740 63.000000
2.558612 54.000000
2.569356 55.000000
2.560042 61.000000
2.555892 66.000000
2.569539 66.000000
2.562641 66.000000
2.557888 75.000000
2.546242 74.000000
2.530454 70.000000
2.542299 78.000000
2.561595 71.000000
2.582339 72.000000
2.587040 65.000000
2.588755 69.000000
2.596480 68.000000
2.594967 63.000000
2.591017 60.000000
2.587017 57.000000
2.578209 60.000000
2.557276 59.000000
2.549650 68.000000
2.539118 73.000000
2.515893 69.000000
2.522155 73.000000
2.515250 64.000000
2.526567 63.000000
2.545564 62.000000
2.571459 63.000000
2.585961 63.000000
2.591429 58.000000
2.591986 61.000000
2.600121 55.000000
2.617080 54.000000
2.627243 61.000000
2.627397 62.000000
2.637826 63.000000
2.613905 64.000000
2.600744 59.000000
2.567357 54.000000
2.549738 61.000000
2.546099 62.000000
2.541507 58.000000
2.544890 58.000000
2.539414 68.000000
2.528540 74.000000
2.521070 76.000000
2.520921 69.000000
2.531631 70.000000
2.552132 64.000000
2.565653 60.000000
2.556255 64.000000
2.540763 70.000000
2.535621 67.000000
2.522667 65.000000
2.506886 67.000000
2.495242 66.000000
2.483142 71.000000
2.476941 73.000000
2.457526 66.000000
2.458397 67.000000
2.440011 72.000000
2.427293 64.000000
2.437922 53.000000
2.460464 63.000000
2.502037 58.000000
2.535106 67.000000
2.531320 71.000000
2.513959 72.000000
2.506583 72.000000
2.508313 69.000000
2.499000 76.000000
2.468618 65.000000
2.463503 64.000000
2.459203 61.000000
2.455021 63.000000
2.450752 59.000000
2.451331 65.000000
2.469393 69.000000
2.516468 63.000000
2.561785 62.000000
2.577012 58.000000
2.565344 54.000000
2.545727 63.000000
2.544178 67.000000
2.555371 68.000000
2.574868 69.000000
2.594852 67.000000
2.590587 61.000000
2.578968 52.000000
2.554918 62.000000
2.525369 66.000000
2.515581 67.000000
2.486817 60.000000
2.457835 62.000000
2.443385 60.000000
2.453759 49.000000
2.480734 56.000000
2.507016 70.000000
2.539880 68.000000
2.550362 65.000000
2.560477 60.000000
2.581421 64.000000
2.596360 69.000000
2.597016 68.000000
2.584996 62.000000
2.582705 60.000000
2.573331 61.000000
2.582354 59.000000
2.589244 62.000000
2.585275 63.000000
2.567068 63.000000
2.552178 69.000000
2.536510 63.000000
2.536009 62.000000
2.539163 68.000000
2.530442 68.000000
2.500744 59.000000
2.479990 64.000000
2.478009 71.000000
2.480681 68.000000
2.493353 70.000000
2.503556 65.000000
2.518012 65.000000
2.529327 69.000000
2.519678 70.000000
2.508676 70.000000
2.510929 70.000000
2.535849 70.000000
2.567846 62.000000
2.604723 61.000000
2.627283 67.000000
2.629649 60.000000
2.630612 55.000000
2.645197 52.000000
2.659593 46.000000
2.660479 57.000000
2.657527 56.000000
2.660483 53.000000
2.662422 53.000000
2.662512 56.000000
2.679217 53.000000
2.704752 64.000000
2.718538 53.000000
2.705791 56.000000
2.694317 49.000000
2.672758 60.000000
2.638230 68.000000
2.597652 69.000000
2.568752 77.000000
2.577898 65.000000
2.608226 68.000000
2.627241 66.000000
2.628945 60.000000
2.624557 60.000000
2.615888 60.000000
2.619520 56.000000
2.623471 56.000000
2.626204 62.000000
2.622481 63.000000
2.630994 56.000000
2.616725 68.000000
2.600374 65.000000
2.579199 65.000000
2.576952 65.000000
2.575783 63.000000
2.570552 67.000000
2.568994 71.000000
2.559835 63.000000
2.549846 68.000000
2.552950 63.000000
2.551021 62.000000
2.549303 71.000000
2.557792 75.000000
2.578864 64.000000
2.621752 67.000000
2.625645 69.000000
2.608543 68.000000
2.603235 68.000000
2.602211 81.000000
2.600203 71.000000
2.577396 75.000000
2.559066 71.000000
2.528537 69.000000
2.505117 74.000000
2.503915 69.000000
2.511952 65.000000
2.533519 69.000000
2.547543 68.000000
2.555831 64.000000
2.557898 60.000000
2.540435 62.000000
2.532340 58.000000
2.525328 60.000000
2.542873 57.000000
2.539474 54.000000
2.548349 56.000000
2.535789 61.000000
2.524246 67.000000
2.518892 64.000000
2.528424 60.000000
2.528227 65.000000
2.519164 65.000000
2.478934 58.000000
2.439066 59.000000
2.435393 67.000000
2.439569 64.000000
2.463467 64.000000
2.480550 65.000000
2.481729 56.000000
2.467477 68.000000
2.473211 66.000000
2.486270 63.000000
2.495817 72.000000
2.486058 64.000000
2.444536 66.000000
2.407074 62.000000
2.394077 58.000000
2.395782 65.000000
2.403604 62.000000
2.411512 59.000000
2.409626 61.000000
2.414824 57.000000
2.424393 58.000000
2.430425 57.000000
2.462214 68.000000
2.502205 64.000000
2.519601 59.000000
2.542889 66.000000
2.565892 69.000000
2.573360 61.000000
2.568246 60.000000
2.538492 57.000000
2.534063 54.000000
2.525956 55.000000
2.503672 56.000000
2.486350 53.000000
2.479486 64.000000
2.486208 52.000000
2.503799 50.000000
2.526610 58.000000
2.552477 53.000000
2.561326 48.000000
2.546321 53.000000
2.534246 51.000000
2.551425 61.000000
2.575676 58.000000
2.581953 65.000000
2.567683 60.000000
2.554366 60.000000
2.559512 59.000000
2.551674 71.000000
2.553288 68.000000
2.539480 66.000000
2.511127 74.000000
2.491132 73.000000
2.482851 76.000000
2.490302 69.000000
2.496217 60.000000
2.487538 59.000000
2.476766 72.000000
2.460710 70.000000
2.444186 72.000000
2.416288 64.000000
2.404992 63.000000
2.401121 67.000000
2.413436 54.000000
2.426499 57.000000
2.439011 61.000000
2.449675 63.000000
2.466183 60.000000
2.472098 65.000000
2.464349 64.000000
2.463500 68.000000
2.459285 62.000000
2.466546 68.000000
2.488800 58.000000
2.480320 66.000000
2.467662 63.000000
2.451191 66.000000
2.444524 68.000000
2.453856 65.000000
2.466747 63.000000
2.469428 60.000000
2.449127 64.000000
2.431556 61.000000
2.420953 59.000000
2.441220 68.000000
2.467117 57.000000
2.485921 64.000000
2.494193 64.000000
2.512420 63.000000
2.516333 64.000000
2.524844 63.000000
2.520982 54.000000
2.530189 49.000000
2.534496 59.000000
2.544610 58.000000
2.561429 59.000000
2.562424 57.000000
2.564285 63.000000
2.539062 59.000000
2.528337 59.000000
2.534150 59.000000
2.534644 62.000000
2.532304 58.000000
2.527999 64.000000
2.533620 70.000000
2.544198 73.000000
2.530630 73.000000
2.490476 65.000000
2.455493 60.000000
2.439180 58.000000
2.427799 63.000000
2.437254 62.000000
2.441966 61.000000
2.453912 62.000000
2.463276 54.000000
2.489558 56.000000
2.510770 64.000000
2.513028 55.000000
2.516861 50.000000
2.534335 53.000000
2.555218 61.000000
2.569864 58.000000
2.592900 62.000000
2.584264 71.000000
2.579294 64.000000
2.573030 59.000000
2.562862 57.000000
2.562095 58.000000
2.551704 55.000000
2.527855 49.000000
2.503659 56.000000
2.508744 50.000000
2.517293 47.000000
2.530881 49.000000
2.558324 59.000000
2.596393 55.000000
2.614499 55.000000
2.614651 49.000000
2.608373 51.000000
2.618555 56.000000
2.626846 56.000000
2.629096 55.000000
2.596171 51.000000
2.574119 49.000000
2.562988 60.000000
2.561232 50.000000
2.561227 48.000000
2.557430 49.000000
2.542766 54.000000
2.515112 60.000000
2.497343 54.000000
2.488359 57.000000
2.514095 51.000000
2.527599 50.000000
2.533915 51.000000
2.523992 53.000000
2.496080 51.000000
2.479771 55.000000
2.462870 53.000000
2.464224 48.000000
2.485772 51.000000
2.506066 49.000000
2.516487 51.000000
2.510981 46.000000
2.509612 55.000000
2.517211 48.000000
2.541921 50.000000
2.543930 52.000000
2.530632 46.000000
2.526052 51.000000
2.505076 53.000000
2.484750 51.000000
2.476402 52.000000
2.465119 52.000000
2.463405 45.000000
2.477071 48.000000
2.484116 51.000000
2.485196 56.000000
2.488798 51.000000
2.499820 58.000000
2.500768 53.000000
2.472624 60.000000
2.453994 55.000000
2.452659 51.000000
2.450063 54.000000
2.443379 53.000000
2.436509 55.000000
2.428555 55.000000
2.406897 53.000000
2.413885 51.000000
2.409484 50.000000
2.399287 53.000000
2.386668 56.000000
2.367966 53.000000
2.379927 49.000000
2.392553 43.000000
2.392927 51.000000
2.408769 53.000000
2.423709 47.000000
2.430589 58.000000
2.457807 69.000000
2.455786 66.000000
2.433136 66.000000
2.406266 68.000000
2.366449 68.000000
2.326280 70.000000
2.300684 63.000000
2.281897 68.000000
2.288826 70.000000
2.288172 70.000000
2.279382 66.000000
2.287994 74.000000
2.291755 61.000000
2.300425 62.000000
2.309197 80.000000
2.325864 66.000000
2.344922 73.000000
2.344023 64.000000
2.350616 65.000000
2.347248 65.000000
2.351833 66.000000
2.363824 63.000000
2.361937 58.000000
2.354023 55.000000
2.361904 48.000000
2.363303 46.000000
2.374048 55.000000
2.355409 52.000000
2.351697 57.000000
2.350711 47.000000
2.340464 55.000000
2.344989 54.000000
2.357644 62.000000
2.373098 47.000000
2.405988 54.000000
2.422343 49.000000
2.427224 42.000000
2.423538 58.000000
2.418111 59.000000
2.420579 65.000000
2.430473 56.000000
2.422372 55.000000
2.412219 52.000000
2.415876 54.000000
2.427164 52.000000
2.431331 57.000000
2.429653 58.000000
2.413596 62.000000
2.395526 53.000000
2.391080 48.000000
2.374146 53.000000
2.359283 52.000000
2.349618 52.000000
2.317994 55.000000
2.316851 49.000000
2.324289 55.000000
2.340258 53.000000
2.345181 54.000000
2.354396 58.000000
2.375629 52.000000
2.396506 52.000000
2.427700 46.000000
2.442609 58.000000
2.456939 58.000000
2.462256 56.000000
2.458965 59.000000
2.452372 55.000000
2.453495 49.000000
2.470801 49.000000
2.484877 51.000000
2.488476 56.000000
2.475019 53.000000
2.467009 54.000000
2.455380 55.000000
2.444435 58.000000
2.447087 54.000000
2.447857 55.000000
2.454045 55.000000
2.460966 61.000000
2.455758 61.000000
2.444590 58.000000
2.424115 56.000000
2.412598 54.000000
2.414278 60.000000
2.418656 58.000000
2.431142 62.000000
2.448741 63.000000
2.448729 61.000000
2.436016 67.000000
2.421541 75.000000
2.416521 73.000000
2.392036 72.000000
2.367011 70.000000
2.346535 66.000000
2.348786 68.000000
2.342870 70.000000
2.344186 66.000000
2.330021 72.000000
2.312111 67.000000
2.299608 73.000000
2.287891 77.000000
2.269353 75.000000
2.273159 70.000000
2.263268 72.000000
2.266559 74.000000
2.257376 70.000000
2.257659 75.000000
2.242270 70.000000
2.258836 75.000000
2.254539 70.000000
2.253105 71.000000
2.249110 60.000000
2.265647 63.000000
2.287844 54.000000
2.302670 59.000000
2.296176 61.000000
2.299627 64.000000
2.306921 66.000000
2.326275 60.000000
2.356018 56.000000
2.371801 54.000000
2.404515 49.000000
2.431786 47.000000
2.465097 53.000000
2.490386 51.000000
2.498137 50.000000
2.484353 56.000000
2.481080 51.000000
2.472418 61.000000
2.460118 56.000000
2.436360 59.000000
2.397129 55.000000
2.376254 55.000000
2.362948 54.000000
2.357129 56.000000
2.356839 58.000000
2.347929 48.000000
2.354409 47.000000
2.373791 55.000000
2.383075 47.000000
2.393413 58.000000
2.387005 55.000000
2.364845 56.000000
2.341937 48.000000
2.334745 56.000000
2.316478 59.000000
2.300968 60.000000
2.291301 55.000000
2.272333 58.000000
2.257079 58.000000
2.251784 53.000000
2.237720 54.000000
2.233744 59.000000
2.238623 57.000000
2.244389 60.000000
2.234662 70.000000
2.243322 60.000000
2.246676 59.000000
2.249017 51.000000
2.251707 51.000000
2.264041 57.000000
2.281930 49.000000
2.272362 56.000000
2.262455 55.000000
2.253990 65.000000
2.242496 62.000000
2.257828 61.000000
2.287487 55.000000
2.295769 46.000000
2.299178 53.000000
2.302067 53.000000
2.310411 60.000000
2.310486 57.000000
2.309226 53.000000
2.339853 57.000000
2.372801 49.000000
2.392649 62.000000
2.393652 58.000000
2.391960 58.000000
2.384780 64.000000
2.375803 65.000000
2.352959 54.000000
2.323588 59.000000
2.298691 46.000000
2.301300 54.000000
2.301154 53.000000
2.291959 59.000000
2.291590 58.000000
2.300283 58.000000
2.296154 57.000000
2.286826 63.000000
2.271870 53.000000
2.256444 48.000000
2.276790 43.000000
2.314511 53.000000
2.346512 52.000000
2.362069 57.000000
2.372554 58.000000
2.382300 58.000000
2.389242 50.000000
2.402365 49.000000
2.410213 52.000000
2.378410 49.000000
2.359327 60.000000
2.354355 56.000000
2.346884 62.000000
2.329989 58.000000
2.312327 56.000000
2.293288 60.000000
2.279623 59.000000
2.279346 55.000000
2.306965 56.000000
2.340839 53.000000
2.366578 62.000000
2.360901 59.000000
2.366239 49.000000
2.383505 51.000000
2.418423 50.000000
2.438760 58.000000
2.437368 52.000000
2.419401 50.000000
2.412986 49.000000
2.398701 49.000000
2.384351 53.000000
2.372106 62.000000
2.356076 51.000000
2.340963 50.000000
2.335720 54.000000
2.319938 64.000000
2.313804 62.000000
2.304065 55.000000
2.305378 57.000000
2.297183 49.000000
2.279675 60.000000
2.269377 57.000000
2.268140 57.000000
2.259090 56.000000
2.273367 56.000000
2.280503 60.000000
2.294778 50.000000
2.314603 64.000000
2.305932 55.000000
2.289351 56.000000
2.282121 53.000000
2.277063 54.000000
2.291395 58.000000
2.313268 55.000000
2.326901 64.000000
2.332590 63.000000
2.328426 61.000000
2.288904 55.000000
2.247348 59.000000
2.221257 62.000000
2.198852 49.000000
2.203658 54.000000
2.213908 51.000000
2.214807 51.000000
2.236955 45.000000
2.265726 46.000000
2.299546 50.000000
2.331315 52.000000
2.358558 52.000000
2.382163 53.000000
2.404472 54.000000
2.407091 48.000000
2.404309 49.000000
2.372864 51.000000
2.323916 47.000000
2.299733 47.000000
2.298021 41.000000
2.314322 45.000000
2.318920 37.000000
2.311658 43.000000
2.313636 47.000000
2.338646 43.000000
2.353355 45.000000
2.363923 43.000000
2.362871 45.000000
2.360153 59.000000
2.366093 60.000000
2.351901 57.000000
2.351004 51.000000
2.349802 51.000000
2.343759 57.000000
2.347965 49.000000
2.359979 53.000000
2.357042 48.000000
2.348039 51.000000
2.328250 42.000000
2.331719 45.000000
2.341364 49.000000
2.333002 42.000000
2.348739 51.000000
2.366479 46.000000
2.392720 54.000000
2.412285 51.000000
2.434013 50.000000
2.450240 49.000000
2.465314 51.000000
2.491549 52.000000
2.490801 52.000000
2.488743 52.000000
2.474698 47.000000
2.474611 51.000000
2.472780 48.000000
2.493663 58.000000
2.503670 52.000000
2.505871 54.000000
2.507439 58.000000
2.504887 49.000000
2.503709 46.000000
2.499203 49.000000
2.507159 44.000000
2.497265 50.000000
2.521870 54.000000
2.544446 45.000000
2.566855 46.000000
2.573953 41.000000
2.576049 43.000000
2.568936 45.000000
2.560387 45.000000
2.553070 45.000000
2.576089 54.000000
2.596932 54.000000
2.597805 54.000000
2.590123 59.000000
2.573046 63.000000
2.562612 66.000000
2.579990 64.000000
2.586320 53.000000
2.571306 57.000000
2.557287 53.000000
2.562158 59.000000
2.561215 52.000000
2.558291 61.000000
2.552828 58.000000
2.542242 45.000000
2.545706 47.000000
2.552682 62.000000
2.569069 52.000000
2.570146 61.000000
2.589068 52.000000
2.596211 47.000000
2.607401 50.000000
2.614739 49.000000
2.612778 50.000000
2.602454 53.000000
2.613975 53.000000
2.619462 56.000000
2.656104 61.000000
2.666198 65.000000
2.667298 57.000000
2.649100 61.000000
2.631758 62.000000
2.630721 54.000000
2.633285 60.000000
2.642260 67.000000
2.632897 62.000000
2.633347 55.000000
2.648270 58.000000
2.665764 62.000000
2.687870 57.000000
2.681795 56.000000
2.674055 53.000000
2.677674 53.000000
2.681942 55.000000
2.687946 44.000000
2.711827 46.000000
2.732195 56.000000
2.744784 51.000000
2.768873 47.000000
2.802924 52.000000
2.820786 50.000000
2.826813 47.000000
2.825813 50.000000
2.847311 45.000000
2.855198 47.000000
2.834032 47.000000
2.799595 35.000000
2.775748 42.000000
2.751108 41.000000
2.718705 38.000000
2.690898 39.000000
2.649260 51.000000
2.593685 49.000000
2.559979 51.000000
2.557193 45.000000
2.556252 46.000000
2.559886 37.000000
2.550988 47.000000
2.531182 47.000000
2.517448 49.000000
2.504760 52.000000
2.495453 59.000000
2.499975 58.000000
2.505604 53.000000
2.491633 61.000000
2.472535 52.000000
2.469328 50.000000
2.494533 48.000000
2.512080 48.000000
2.526032 47.000000
2.528664 55.000000
2.522384 54.000000
2.515080 50.000000
2.520089 61.000000
2.524599 59.000000
2.520772 59.000000
2.496255 52.000000
2.484460 57.000000
2.471717 57.000000
2.458179 62.000000
2.445665 63.000000
2.435830 70.000000
2.429876 56.000000
2.404804 59.000000
2.390159 45.000000
2.389050 49.000000
2.385723 52.000000
2.381632 54.000000
2.381360 63.000000
2.368610 52.000000
2.351280 51.000000
2.358241 48.000000
2.366707 52.000000
2.365918 50.000000
2.346909 52.000000
2.333673 59.000000
2.316067 62.000000
2.305139 59.000000
2.299888 50.000000
2.295787 48.000000
2.296090 46.000000
2.290231 55.000000
2.292091 59.000000
2.312947 68.000000
2.337562 63.000000
2.344698 60.000000
2.344797 67.000000
2.343738 63.000000
2.351735 64.000000
2.355105 60.000000
2.374615 54.000000
2.374934 51.000000
2.378186 48.000000
2.387637 54.000000
2.409518 54.000000
2.417415 52.000000
2.408994 42.000000
2.383152 50.000000
2.364330 47.000000
2.364693 56.000000
2.400710 53.000000
2.448860 49.000000
2.493463 41.000000
2.528703 41.000000
2.574726 45.000000
2.599226 43.000000
2.604009 53.000000
2.595478 48.000000
2.586644 53.000000
2.579598 55.000000
2.589290 51.000000
2.565720 53.000000
2.531603 55.000000
2.499956 66.000000
2.467544 69.000000
2.446403 67.000000
2.461134 55.000000
2.475345 57.000000
2.469466 57.000000
2.483311 57.000000
2.505951 52.000000
2.543078 51.000000
2.585267 51.000000
2.603941 53.000000
2.620317 51.000000
2.613960 49.000000
2.599131 50.000000
2.586401 53.000000
2.580729 47.000000
2.557857 45.000000
2.544476 56.000000
2.526679 62.000000
2.515758 58.000000
2.505256 53.000000
2.494280 58.000000
2.479342 58.000000
2.459929 56.000000
2.420936 51.000000
2.386880 54.000000
2.364118 51.000000
2.356398 55.000000
2.372057 49.000000
2.392505 45.000000
2.403459 52.000000
2.392116 68.000000
2.391043 63.000000
2.405203 53.000000
2.420032 57.000000
2.425092 50.000000
2.408241 54.000000
2.371602 52.000000
2.322881 48.000000
2.287088 49.000000
2.265955 50.000000
2.277484 56.000000
2.296560 58.000000
2.303232 48.000000
2.308388 53.000000
2.322298 48.000000
2.342428 55.000000
2.344673 63.000000
2.366142 61.000000
2.395763 54.000000
2.401120 62.000000
2.380302 67.000000
2.354725 66.000000
2.309249 62.000000
2.256786 58.000000
2.231502 68.000000
2.240218 67.000000
2.251045 54.000000
2.249494 62.000000
2.264193 59.000000
2.277995 52.000000
2.310463 58.000000
2.327772 61.000000
2.335278 58.000000
2.338910 51.000000
2.335611 55.000000
2.327551 55.000000
2.305754 61.000000
2.296568 59.000000
2.287336 55.000000
2.288563 55.000000
2.283540 61.000000
2.262012 59.000000
2.239849 50.000000
2.208950 57.000000
2.186870 58.000000
2.165200 51.000000
2.145902 55.000000
2.140031 65.000000
2.126012 62.000000
2.116801 64.000000
2.116900 57.000000
2.114518 55.000000
2.134087 66.000000
2.171755 69.000000
2.205151 70.000000
2.241620 57.000000
2.261899 57.000000
2.286783 62.000000
2.289612 66.000000
2.269475 63.000000
2.239931 73.000000
2.234494 72.000000
2.237851 73.000000
2.251661 62.000000
2.277534 58.000000
2.290355 58.000000
2.294349 59.000000
2.291452 64.000000
2.255640 61.000000
2.227459 58.000000
2.217898 53.000000
2.226284 54.000000
2.226995 56.000000
2.244574 52.000000
2.255674 58.000000
2.245901 53.000000
2.229500 48.000000
2.231826 62.000000
2.235808 59.000000
2.266661 61.000000
2.308886 64.000000
2.310850 55.000000
2.318226 55.000000
2.311400 60.000000
2.291117 62.000000
2.285310 59.000000
2.266779 67.000000
2.226295 63.000000
2.197054 57.000000
2.172810 67.000000
2.166628 71.000000
2.150369 60.000000
2.145814 73.000000
2.147698 67.000000
2.149557 74.000000
2.168493 66.000000
2.180327 64.000000
2.201910 66.000000
2.223709 58.000000
2.235945 61.000000
2.241617 59.000000
2.246328 59.000000
2.228309 55.000000
2.208819 58.000000
2.201341 58.000000
2.188471 53.000000
2.170010 62.000000
2.162611 69.000000
2.153665 61.000000
2.153317 66.000000
2.170027 62.000000
2.184949 64.000000
2.161438 66.000000
2.138616 67.000000
2.140092 57.000000
2.158056 58.000000
2.179930 67.000000
2.184973 62.000000
2.165925 59.000000
2.154467 60.000000
2.161034 59.000000
2.157356 62.000000
2.149787 55.000000
2.149447 61.000000
2.161664 63.000000
2.166235 62.000000
2.168069 72.000000
2.179810 73.000000
2.175633 61.000000
2.186640 65.000000
2.163075 65.000000
2.167876 64.000000
2.168567 68.000000
2.168059 62.000000
2.165674 67.000000
2.171672 64.000000
2.150604 63.000000
2.121854 69.000000
2.119731 61.000000
2.145640 56.000000
2.147522 63.000000
2.154963 68.000000
2.159618 65.000000
2.157334 67.000000
2.159647 60.000000
2.150368 57.000000
2.142667 65.000000
2.119818 58.000000
2.117630 56.000000
2.111812 60.000000
2.086916 60.000000
2.073336 58.000000
2.079930 56.000000
2.092649 65.000000
2.090053 72.000000
2.076288 69.000000
2.068697 62.000000
2.085405 55.000000
2.107027 61.000000
2.119705 62.000000
2.128374 50.000000
2.125965 49.000000
2.145491 60.000000
2.159395 56.000000
2.168318 61.000000
2.185001 54.000000
2.191036 56.000000
2.184970 62.000000
2.183927 67.000000
2.165880 63.000000
2.165078 58.000000
2.155265 55.000000
2.131266 58.000000
2.129117 53.000000
2.127998 64.000000
2.128675 59.000000
2.121866 70.000000
2.110400 62.000000
2.113219 65.000000
2.117337 52.000000
2.133954 56.000000
2.139584 60.000000
2.135602 57.000000
2.128550 57.000000
2.117007 57.000000
2.098917 48.000000
2.093364 48.000000
2.072886 60.000000
2.076196 49.000000
2.072817 55.000000
2.086116 49.000000
2.080933 59.000000
2.079528 55.000000
2.078177 63.000000
2.094261 57.000000
2.126757 55.000000
2.151704 57.000000
2.165635 56.000000
2.173230 57.000000
2.154080 48.000000
2.150881 51.000000
2.135665 55.000000
2.112965 50.000000
2.091490 53.000000
2.085732 53.000000
2.092098 43.000000
2.102433 49.000000
2.101351 56.000000
2.112085 53.000000
2.130869 51.000000
2.134543 58.000000
2.127854 55.000000
2.120686 53.000000
2.114018 51.000000
2.112090 52.000000
2.072950 52.000000
2.026030 54.000000
2.008356 55.000000
2.006607 54.000000
2.002435 50.000000
1.993792 42.000000
1.995402 48.000000
2.001820 52.000000
2.027018 39.000000
2.033671 40.000000
2.021987 47.000000
2.018074 48.000000
2.015705 57.000000
1.999044 53.000000
1.996747 49.000000
1.973565 51.000000
1.960745 53.000000
1.967310 57.000000
1.978772 59.000000
1.973819 58.000000
1.953745 52.000000
1.924280 56.000000
1.931729 57.000000
1.938104 52.000000
1.970356 56.000000
1.990794 61.000000
1.999124 53.000000
2.002744 50.000000
1.995446 54.000000
1.987497 53.000000
1.957947 53.000000
1.926065 55.000000
1.896853 55.000000
1.907450 52.000000
1.930561 51.000000
1.951881 49.000000
1.966970 51.000000
1.968001 52.000000
1.960591 63.000000
1.969176 56.000000
1.981226 57.000000
1.983361 52.000000
1.976294 61.000000
1.982778 54.000000
1.996029 65.000000
2.001408 65.000000
2.002193 59.000000
1.984303 53.000000
1.975369 54.000000
1.955339 53.000000
1.938153 52.000000
1.910055 40.000000
1.888706 52.000000
1.880349 51.000000
1.888770 50.000000
1.911421 64.000000
1.930221 62.000000
1.947933 52.000000
1.959182 58.000000
1.951152 55.000000
1.928491 53.000000
1.920555 50.000000
1.910083 55.000000
1.890044 59.000000
1.884199 60.000000
1.885193 63.000000
1.883012 67.000000
1.905211 67.000000
1.934115 66.000000
1.952508 67.000000
1.946697 70.000000
1.931014 70.000000
1.935941 73.000000
1.912649 77.000000
1.894900 71.000000
1.908383 74.000000
1.912701 66.000000
1.918126 73.000000
1.916826 60.000000
1.944350 63.000000
1.965046 68.000000
1.967133 70.000000
1.956863 69.000000
1.948339 58.000000
1.941061 57.000000
1.934060 62.000000
1.956496 62.000000
1.985461 53.000000
2.005312 57.000000
2.004263 53.000000
2.009840 50.000000
2.015046 56.000000
2.002430 52.000000
2.002922 51.000000
1.999025 44.000000
1.989335 53.000000
1.990150 55.000000
2.016812 49.000000
2.053144 54.000000
2.070496 56.000000
2.067265 62.000000
2.069297 58.000000
2.073311 56.000000
2.068354 61.000000
2.067796 56.000000
2.083574 57.000000
2.097539 56.000000
2.105142 57.000000
2.115543 57.000000
2.110981 45.000000
2.090777 52.000000
2.096546 54.000000
2.105038 55.000000
2.101249 57.000000
2.116489 52.000000
2.102395 63.000000
2.072084 61.000000
2.033044 67.000000
2.020187 57.000000
2.000125 60.000000
2.009032 46.000000
2.036103 49.000000
2.050102 54.000000
2.058465 52.000000
2.057232 56.000000
2.043814 56.000000
2.044192 53.000000
2.061763 55.000000
2.098822 57.000000
2.116115 57.000000
2.099373 53.000000
2.085762 59.000000
2.084921 53.000000
2.089991 58.000000
2.096238 57.000000
2.123397 59.000000
2.149382 57.000000
2.158933 66.000000
2.133429 57.000000
2.110397 51.000000
2.107992 60.000000
2.104900 50.000000
2.112129 51.000000
2.107801 57.000000
2.093560 55.000000
2.078472 45.000000
2.069884 45.000000
2.055005 45.000000
2.042793 51.000000
2.068688 49.000000
2.104395 52.000000
2.140109 51.000000
2.171275 44.000000
2.195786 43.000000
2.215633 51.000000
2.243922 54.000000
2.242954 49.000000
2.226118 44.000000
2.207454 49.000000
2.198428 53.000000
2.199813 59.000000
2.191903 59.000000
2.183167 52.000000
2.175004 62.000000
2.170884 52.000000
2.160850 64.000000
2.159766 65.000000
2.183130 70.000000
2.201244 66.000000
2.211759 61.000000
2.208655 56.000000
2.206630 53.000000
2.215138 45.000000
2.226081 42.000000
2.248510 47.000000
2.282556 47.000000
2.298800 53.000000
2.310216 47.000000
2.311451 52.000000
2.302728 51.000000
2.288342 58.000000
2.281614 55.000000
2.283406 45.000000
2.273202 53.000000
2.265017 55.000000
2.256784 48.000000
2.218550 44.000000
2.213825 43.000000
2.208279 59.000000
2.192620 54.000000
2.180678 51.000000
2.166778 46.000000
2.144724 44.000000
2.138893 52.000000
2.146688 59.000000
2.150331 59.000000
2.135347 52.000000
2.108086 64.000000
2.071911 54.000000
2.052607 59.000000
2.046910 59.000000
2.033151 65.000000
2.015935 69.000000
2.016188 67.000000
2.025756 67.000000
2.034976 66.000000
2.040414 68.000000
2.049263 59.000000
2.059036 53.000000
2.055370 50.000000
2.046882 66.000000
2.042205 64.000000
2.017907 69.000000
1.999251 60.000000
1.976857 55.000000
1.978074 50.000000
1.996982 47.000000
2.007302 55.000000
2.016800 56.000000
2.030539 58.000000
2.042952 59.000000
2.056897 60.000000
2.068794 60.000000
2.054875 51.000000
2.060403 51.000000
2.071478 47.000000
2.073326 48.000000
2.085867 56.000000
2.085652 52.000000
2.090020 62.000000
2.093062 52.000000
2.087798 52.000000
2.095913 56.000000
2.110152 51.000000
2.116955 54.000000
2.106584 62.000000
2.096530 52.000000
2.081670 59.000000
2.079834 67.000000
2.074344 68.000000
2.067383 62.000000
2.068822 64.000000
2.076693 62.000000
2.068333 54.000000
2.057510 56.000000
2.030319 56.000000
2.014065 59.000000
2.031234 59.000000
2.066775 56.000000
2.087144 64.000000
2.096438 59.000000
2.119330 51.000000
2.122751 47.000000
2.141063 53.000000
2.162910 56.000000
2.171024 55.000000
2.149342 60.000000
2.117906 48.000000
2.078988 51.000000
2.061275 55.000000
2.043696 49.000000
2.050673 51.000000
2.044224 56.000000
2.045128 58.000000
2.036442 53.000000
2.050184 46.000000
2.047583 49.000000
2.046845 49.000000
2.044254 54.000000
2.045000 43.000000
2.063550 52.000000
2.092201 49.000000
2.097300 55.000000
2.097949 51.000000
2.093989 54.000000
2.104160 58.000000
2.107269 55.000000
2.112236 63.000000
2.102038 64.000000
2.090869 64.000000
2.063078 58.000000
2.026478 61.000000
2.016146 58.000000
2.010620 63.000000
2.003999 65.000000
1.993998 57.000000
2.006538 59.000000
2.021918 56.000000
2.018903 61.000000
1.996905 59.000000
1.965707 57.000000
1.937260 67.000000
1.922227 64.000000
1.926486 67.000000
1.945151 55.000000
1.979532 54.000000
2.001201 60.000000
2.006194 63.000000
2.019153 61.000000
2.037538 55.000000
2.061624 56.000000
2.093921 49.000000
2.116847 58.000000
2.128850 54.000000
2.101575 55.000000
2.081319 50.000000
2.066533 47.000000
2.053365 39.000000
2.048766 45.000000
2.034733 44.000000
2.033980 51.000000
2.044837 50.000000
2.039178 54.000000
2.020726 55.000000
2.005927 59.000000
1.983342 63.000000
1.965576 66.000000
1.965103 70.000000
1.959961 56.000000
1.935270 62.000000
1.896188 54.000000
1.877929 55.000000
1.861295 48.000000
1.844262 47.000000
1.853488 51.000000
1.863600 56.000000
1.874918 58.000000
1.902378 57.000000
1.925619 53.000000
1.939155 59.000000
1.943078 66.000000
1.952583 63.000000
1.947330 64.000000
1.939844 61.000000
1.938136 68.000000
1.942958 63.000000
1.949395 53.000000
1.944415 63.000000
1.936498 60.000000
1.910599 56.000000
1.880896 60.000000
1.866536 61.000000
1.852094 74.000000
1.866335 69.000000
1.865037 66.000000
1.850826 65.000000
1.837725 70.000000
1.827175 61.000000
1.837365 63.000000
1.860259 59.000000
1.879638 67.000000
1.883606 60.000000
1.902498 59.000000
1.921389 55.000000
1.944458 57.000000
1.961653 66.000000
1.954256 64.000000
1.933253 49.000000
1.922059 48.000000
1.902361 56.000000
1.900510 56.000000
1.914970 50.000000
1.943301 56.000000
1.953535 61.000000
1.937536 61.000000
1.907864 65.000000
1.882226 64.000000
1.858885 59.000000
1.843895 51.000000
1.842369 56.000000
1.851417 56.000000
1.882402 46.000000
1.902559 48.000000
1.916525 58.000000
1.921355 53.000000
1.900468 52.000000
1.902758 58.000000
1.899188 48.000000
1.906746 58.000000
1.922189 60.000000
1.930169 63.000000
1.935115 61.000000
1.925099 56.000000
1.913782 53.000000
1.896928 44.000000
1.896305 45.000000
1.913184 44.000000
1.929048 47.000000
1.929387 47.000000
1.927515 42.000000
1.931811 49.000000
1.945196 60.000000
1.946760 60.000000
1.946452 61.000000
1.939668 55.000000
1.933458 54.000000
1.920527 47.000000
1.901181 52.000000
1.894460 57.000000
1.901690 54.000000
1.911328 58.000000
1.914629 65.000000
1.915534 56.000000
1.925934 61.000000
1.937349 52.000000
1.965510 54.000000
1.983818 51.000000
1.971370 49.000000
1.958788 48.000000
1.965306 54.000000
1.983392 50.000000
1.992881 45.000000
2.000220 54.000000
2.004387 51.000000
2.012158 46.000000
2.024023 46.000000
2.034881 49.000000
2.032793 44.000000
2.036399 51.000000
2.032844 50.000000
2.016339 50.000000
2.020189 52.000000
2.032502 53.000000
2.024457 55.000000
2.004762 57.000000
1.995971 58.000000
1.983660 54.000000
1.957607 55.000000
1.952778 58.000000
1.962340 46.000000
1.966476 54.000000
1.964569 43.000000
1.997327 50.000000
2.022389 63.000000
2.060597 52.000000
2.097544 50.000000
2.119633 54.000000
2.143729 49.000000
2.172144 51.000000
2.210655 47.000000
2.235183 44.000000
2.229995 48.000000
2.223777 46.000000
2.230548 52.000000
2.204830 51.000000
2.192951 56.000000
2.168163 50.000000
2.138650 45.000000
2.126009 54.000000
2.134909 56.000000
2.138449 62.000000
2.143344 59.000000
2.136511 63.000000
2.151721 54.000000
2.162264 58.000000
2.147130 61.000000
2.125522 60.000000
2.118568 53.000000
2.132808 49.000000
2.150366 60.000000
2.155655 62.000000
2.155110 66.000000
2.162463 51.000000
2.171216 54.000000
2.174750 50.000000
2.169422 49.000000
2.163545 43.000000
2.150561 54.000000
2.147097 63.000000
2.174529 57.000000
2.205684 64.000000
2.226565 59.000000
2.254180 60.000000
2.260312 60.000000
2.239266 57.000000
2.214426 53.000000
2.180280 56.000000
2.166126 68.000000
2.141287 66.000000
2.115768 64.000000
2.114372 63.000000
2.109685 64.000000
2.121653 66.000000
2.146483 55.000000
2.158488 68.000000
2.174998 59.000000
2.192879 58.000000
2.212453 67.000000
2.218524 67.000000
2.211663 59.000000
2.214164 56.000000
2.216962 57.000000
2.207131 56.000000
2.201221 62.000000
2.206445 59.000000
2.229819 61.000000
2.236101 62.000000
2.230709 52.000000
2.211448 58.000000
2.187551 57.000000
2.179269 65.000000
2.175627 57.000000
2.183222 55.000000
2.189168 61.000000
2.205722 66.000000
2.207107 65.000000
2.216021 60.000000
2.211712 58.000000
2.202855 59.000000
2.179731 61.000000
2.171619 57.000000
2.158536 60.000000
2.138168 55.000000
2.129566 53.000000
2.109243 50.000000
2.090069 54.000000
2.081750 62.000000
2.081694 58.000000
2.086613 59.000000
2.085802 57.000000
2.094688 56.000000
2.101930 53.000000
2.113781 48.000000
2.120091 46.000000
2.128407 48.000000
2.148056 45.000000
2.149321 51.000000
2.145926 51.000000
2.141191 49.000000
2.147186 56.000000
2.154835 42.000000
2.172152 42.000000
2.189259 45.000000
2.198660 39.000000
2.200985 42.000000
2.172696 41.000000
2.148042 44.000000
2.122227 38.000000
2.106844 40.000000
2.087450 43.000000
2.074496 45.000000
2.054019 44.000000
2.034181 50.000000
2.021523 50.000000
2.008532 54.000000
1.983291 55.000000
1.945326 58.000000
1.913892 61.000000
1.898586 65.000000
1.875435 62.000000
1.872948 75.000000
1.868851 61.000000
1.886219 64.000000
1.896143 56.000000
1.892595 47.000000
1.878538 55.000000
1.857334 52.000000
1.829604 57.000000
1.822212 51.000000
1.824322 53.000000
1.826410 53.000000
1.820504 50.000000
1.840017 62.000000
1.843771 67.000000
1.830173 60.000000
1.823951 63.000000
1.805122 61.000000
1.795845 57.000000
1.779095 65.000000
1.791532 60.000000
1.806726 63.000000
1.813693 68.000000
1.819147 67.000000
1.828136 62.000000
1.832713 58.000000
1.804361 66.000000
1.807869 65.000000
1.817142 62.000000
1.809796 73.000000
1.798413 77.000000
1.778920 79.000000
1.748974 73.000000
1.731735 77.000000
1.726087 70.000000
1.725347 74.000000
1.746104 57.000000
1.751081 68.000000
1.760593 66.000000
1.777314 61.000000
1.801557 62.000000
1.818623 55.000000
1.832954 61.000000
1.816566 63.000000
1.811459 63.000000
1.784786 57.000000
1.772750 54.000000
1.764711 60.000000
1.760874 63.000000
1.766504 60.000000
1.757563 62.000000
1.757098 72.000000
1.759001 65.000000
1.757933 68.000000
1.728365 71.000000
1.703484 70.000000
1.696821 69.000000
1.693940 62.000000
1.702746 59.000000
1.713429 66.000000
1.712388 77.000000
1.719241 74.000000
1.751226 74.000000
1.776795 66.000000
1.777328 67.000000
1.759972 66.000000
1.752726 66.000000
1.749801 68.000000
1.744700 66.000000
1.736918 74.000000
1.726363 73.000000
1.701833 75.000000
1.702020 73.000000
1.704541 75.000000
1.694016 72.000000
1.680634 64.000000
1.651163 66.000000
1.646184 72.000000
1.671187 65.000000
1.695062 70.000000
1.703473 64.000000
1.697245 66.000000
1.694121 71.000000
1.694386 64.000000
1.725698 57.000000
1.731882 64.000000
1.716391 52.000000
1.686264 50.000000
1.680902 49.000000
1.688233 43.000000
1.716999 52.000000
1.739443 52.000000
1.764348 49.000000
1.785603 56.000000
1.798268 55.000000
1.789975 59.000000
1.780643 63.000000
1.769998 50.000000
1.743388 56.000000
1.741564 51.000000
1.741885 56.000000
1.757952 61.000000
1.766533 56.000000
1.766879 56.000000
1.747081 58.000000
1.724054 61.000000
1.703389 57.000000
1.679129 70.000000
1.682163 60.000000
1.683825 63.000000
1.661536 61.000000
1.639334 58.000000
1.620745 61.000000
1.628394 66.000000
1.639828 64.000000
1.650772 58.000000
1.664619 60.000000
1.682495 68.000000
1.677215 66.000000
1.661167 51.000000
1.644944 49.000000
1.617851 51.000000
1.617167 50.000000
1.613628 48.000000
1.611817 49.000000
1.619125 52.000000
1.631950 56.000000
1.647969 53.000000
1.642484 52.000000
1.639946 51.000000
1.628771 56.000000
1.621356 46.000000
1.643001 57.000000
1.680882 56.000000
1.692109 48.000000
1.706581 44.000000
1.708463 48.000000
1.692201 47.000000
1.659816 50.000000
1.635030 57.000000
1.629996 57.000000
1.636723 57.000000
1.635534 52.000000
1.619446 57.000000
1.571734 48.000000
1.536314 55.000000
1.514950 61.000000
1.509725 69.000000
1.521931 64.000000
1.536406 66.000000
1.534940 61.000000
1.520766 74.000000
1.510149 75.000000
1.509130 77.000000
1.498114 68.000000
1.474644 77.000000
1.454444 73.000000
1.458306 79.000000
1.454872 68.000000
1.455326 68.000000
1.464152 74.000000
1.488883 69.000000
1.503781 61.000000
1.514592 68.000000
1.522131 70.000000
1.542872 74.000000
1.549424 73.000000
1.535922 75.000000
1.525837 82.000000
1.503945 70.000000
1.485664 63.000000
1.474834 67.000000
1.448541 79.000000
1.444935 78.000000
1.434748 80.000000
1.429337 86.000000
1.430780 79.000000
1.443130 82.000000
1.466611 90.000000
1.487303 90.000000
1.494795 80.000000
1.506217 79.000000
1.495457 79.000000
1.481424 75.000000
1.481236 75.000000
1.474747 76.000000
1.474593 75.000000
1.474301 72.000000
1.484466 78.000000
1.485883 79.000000
1.499524 73.000000
1.507496 74.000000
1.507475 81.000000
1.502651 81.000000
1.488246 73.000000
1.488211 66.000000
1.478218 63.000000
1.458539 55.000000
1.442132 58.000000
1.448477 58.000000
1.473325 57.000000
1.494547 52.000000
1.523404 53.000000
1.545755 61.000000
1.554076 55.000000
1.556579 66.000000
1.560522 68.000000
1.556980 73.000000
1.530873 70.000000
1.508543 71.000000
1.485785 76.000000
1.450029 75.000000
1.423639 66.000000
1.404092 59.000000
1.401871 53.000000
1.406890 48.000000
1.412749 46.000000
1.425253 51.000000
1.443097 54.000000
1.444941 58.000000
1.435707 57.000000
1.445846 56.000000
1.476159 54.000000
1.482301 55.000000
1.480416 56.000000
1.483469 49.000000
1.479599 44.000000
1.458734 53.000000
1.449026 46.000000
1.447644 51.000000
1.451972 49.000000
1.454778 53.000000
1.462583 53.000000
1.469350 53.000000
1.459559 53.000000
1.453305 57.000000
1.460015 55.000000
1.479165 45.000000
1.492232 51.000000
1.513327 56.000000
1.514430 61.000000
1.503223 61.000000
1.476054 62.000000
1.436741 60.000000
1.377366 60.000000
1.347993 58.000000
1.325419 69.000000
1.306003 65.000000
1.311175 67.000000
1.294817 69.000000
1.296018 75.000000
1.318445 67.000000
1.331652 59.000000
1.322970 67.000000
1.311096 65.000000
1.277736 62.000000
1.272748 63.000000
1.274968 71.000000
1.294859 69.000000
1.330232 61.000000
1.376830 60.000000
1.402887 64.000000
1.395502 66.000000
1.393292 60.000000
1.394350 67.000000
1.392824 66.000000
1.378902 75.000000
1.349617 76.000000
1.341163 77.000000
1.335514 83.000000
1.342348 74.000000
1.343989 75.000000
1.330292 74.000000
1.318319 81.000000
1.306258 71.000000
1.313331 65.000000
1.328509 56.000000
1.318096 73.000000
1.301703 74.000000
1.283974 72.000000
1.303407 82.000000
1.330539 77.000000
1.337958 67.000000
1.346876 72.000000
1.336138 72.000000
1.310291 70.000000
1.284536 67.000000
1.279954 65.000000
1.276162 68.000000
1.267861 68.000000
1.266385 73.000000
1.254377 74.000000
1.244699 69.000000
1.233963 72.000000
1.215344 68.000000
1.207870 71.000000
1.195757 68.000000
1.195327 68.000000
1.192818 82.000000
1.184977 75.000000
1.179243 78.000000
1.173256 73.000000
1.171638 71.000000
1.170529 75.000000
1.186467 81.000000
1.200577 75.000000
1.217616 63.000000
1.232109 71.000000
1.242536 65.000000
1.256757 72.000000
1.269389 74.000000
1.284818 67.000000
1.287905 60.000000
1.282057 61.000000
1.275324 57.000000
1.282165 66.000000
1.293296 69.000000
1.310883 62.000000
1.337348 73.000000
1.354731 69.000000
1.375321 68.000000
1.408199 70.000000
1.432533 62.000000
1.442849 61.000000
1.438997 59.000000
1.405079 62.000000
1.377161 58.000000
1.364002 57.000000
1.355867 63.000000
1.359304 68.000000
1.339723 65.000000
1.321850 62.000000
1.319963 62.000000
1.334670 48.000000
1.338959 63.000000
1.348274 66.000000
1.361119 68.000000
1.371112 73.000000
1.363840 63.000000
1.367225 68.000000
1.366336 69.000000
1.347251 60.000000
1.351991 61.000000
1.370916 59.000000
1.368420 60.000000
1.370045 66.000000
1.366347 64.000000
1.361037 74.000000
1.346030 66.000000
1.329648 64.000000
1.336169 64.000000
1.365863 63.000000
1.380831 64.000000
1.370435 67.000000
1.341205 56.000000
1.299526 69.000000
1.284299 67.000000
1.282716 62.000000
1.292389 72.000000
1.291454 74.000000
1.293393 71.000000
1.300021 71.000000
1.291717 76.000000
1.299001 75.000000
1.311879 74.000000
1.310452 65.000000
1.320760 82.000000
1.319978 73.000000
1.327832 67.000000
1.332041 63.000000
1.321983 66.000000
1.293058 65.000000
1.286722 77.000000
1.282882 72.000000
1.288552 69.000000
1.284099 80.000000
1.272247 74.000000
1.277511 65.000000
1.295075 66.000000
1.308718 63.000000
1.312951 83.000000
1.305761 81.000000
1.293843 81.000000
1.309427 73.000000
1.330425 68.000000
1.349193 64.000000
1.372955 61.000000
1.385878 64.000000
1.400111 76.000000
1.392888 72.000000
1.400836 72.000000
1.390962 75.000000
1.378188 74.000000
1.370455 71.000000
1.340243 65.000000
1.311590 72.000000
1.289413 69.000000
1.282268 73.000000
1.286774 61.000000
1.294956 64.000000
1.280275 69.000000
1.255018 67.000000
1.231785 64.000000
1.224352 70.000000
1.236083 64.000000
1.245540 61.000000
1.259174 69.000000
1.258124 69.000000
1.259206 54.000000
1.273422 61.000000
1.282827 70.000000
1.282529 66.000000
1.283603 62.000000
1.289816 63.000000
1.267526 71.000000
1.250355 63.000000
1.233570 71.000000
1.215942 73.000000
1.224813 67.000000
1.234865 62.000000
1.239964 62.000000
1.244508 67.000000
1.220107 66.000000
1.185702 62.000000
1.174437 62.000000
1.169025 68.000000
1.167591 67.000000
1.159309 73.000000
1.176515 54.000000
1.196840 68.000000
1.195684 70.000000
1.208710 74.000000
1.225561 70.000000
1.245071 81.000000
1.253396 71.000000
1.261874 72.000000
1.255451 70.000000
1.244120 86.000000
1.227392 76.000000
1.210236 78.000000
1.209420 71.000000
1.188153 72.000000
1.182322 77.000000
1.182652 81.000000
1.184961 71.000000
1.197939 67.000000
1.211533 62.000000
1.205971 72.000000
1.224576 64.000000
1.250495 63.000000
1.290266 71.000000
1.305827 79.000000
1.333669 66.000000
1.355192 54.000000
1.370741 64.000000
1.362730 63.000000
1.356916 70.000000
1.326388 75.000000
1.301126 80.000000
1.269684 75.000000
1.237809 65.000000
1.228654 73.000000
1.241860 75.000000
1.240492 86.000000
1.241076 81.000000
1.241018 76.000000
1.252552 78.000000
1.260655 70.000000
1.252458 72.000000
1.257624 71.000000
1.271617 75.000000
1.266162 75.000000
1.282245 74.000000
1.291061 70.000000
1.279617 67.000000
1.266839 68.000000
1.241941 77.000000
1.215769 77.000000
1.183057 73.000000
1.159509 82.000000
1.158100 75.000000
1.150271 66.000000
1.164991 72.000000
1.155858 73.000000
1.150788 71.000000
1.145860 85.000000
1.153076 77.000000
1.169923 77.000000
1.170072 86.000000
1.163618 85.000000
1.152042 70.000000
1.121934 80.000000
1.109420 84.000000
1.108217 81.000000
1.095757 76.000000
1.067289 74.000000
1.063935 79.000000
1.060454 78.000000
1.060749 80.000000
1.045339 83.000000
1.032327 80.000000
1.028152 85.000000
1.015334 84.000000
1.002365 76.000000
0.984829 73.000000
0.971121 63.000000
0.984291 74.000000
0.983003 75.000000
0.965685 81.000000
0.964754 82.000000
0.981529 72.000000
0.994496 74.000000
1.016720 68.000000
1.046241 70.000000
1.075354 71.000000
1.079498 66.000000
1.091669 74.000000
1.084355 70.000000
1.050348 74.000000
1.022585 73.000000
0.990800 78.000000
0.954984 69.000000
0.937497 72.000000
0.939279 70.000000
0.968284 76.000000
0.988477 73.000000
1.009250 73.000000
1.031982 69.000000
1.038489 73.000000
1.049136 68.000000
1.043693 67.000000
1.050964 61.000000
1.054611 69.000000
1.042411 83.000000
1.045042 77.000000
1.053979 71.000000
1.053614 67.000000
1.057131 79.000000
1.051014 86.000000
1.063486 93.000000
1.061628 79.000000
1.056527 70.000000
1.050525 79.000000
1.022476 77.000000
1.021841 78.000000
1.042315 61.000000
1.065481 62.000000
1.088386 71.000000
1.104509 74.000000
1.131700 80.000000
1.139069 73.000000
1.147071 84.000000
1.135192 62.000000
1.125632 66.000000
1.107125 63.000000
1.096225 71.000000
1.089047 76.000000
1.085396 73.000000
1.084970 79.000000
1.085684 76.000000
1.083608 76.000000
1.090880 68.000000
1.098241 67.000000
1.096668 65.000000
1.086582 64.000000
1.090427 71.000000
1.082488 65.000000
1.066050 65.000000
1.051172 68.000000
1.054310 70.000000
1.045529 67.000000
1.043133 66.000000
1.054280 70.000000
1.077353 64.000000
1.072269 64.000000
1.041704 66.000000
1.035398 68.000000
1.025938 68.000000
1.019801 71.000000
1.018886 74.000000
1.001875 74.000000
0.993679 69.000000
1.001955 81.000000
1.005380 73.000000
1.006955 78.000000
1.013393 79.000000
1.019105 69.000000
1.024952 67.000000
1.038002 66.000000
1.034509 66.000000
1.029225 59.000000
1.023372 64.000000
1.007418 61.000000
0.979464 53.000000
0.964328 51.000000
0.969795 59.000000
0.972387 61.000000
0.980602 68.000000
1.004520 69.000000
1.041610 64.000000
1.058545 65.000000
1.071220 54.000000
1.068305 55.000000
1.092960 49.000000
1.095040 59.000000
1.092885 63.000000
1.098918 57.000000
1.085279 56.000000
1.072334 68.000000
1.072418 68.000000
1.084821 63.000000
1.098778 61.000000
1.104520 61.000000
1.087636 58.000000
1.082323 46.000000
1.070156 60.000000
1.062388 66.000000
1.029881 58.000000
0.998163 69.000000
0.986817 66.000000
0.986731 62.000000
0.991536 59.000000
1.025474 68.000000
1.045169 64.000000
1.045349 52.000000
1.047639 50.000000
1.019298 54.000000
0.986101 63.000000
0.971710 61.000000
0.956685 55.000000
0.959698 67.000000
0.974616 67.000000
0.991149 64.000000
0.999395 63.000000
1.010843 68.000000
1.006928 63.000000
0.998762 75.000000
0.975657 79.000000
0.952144 81.000000
0.945641 75.000000
0.940040 66.000000
0.934358 74.000000
0.936963 72.000000
0.927105 61.000000
0.929526 62.000000
0.910622 64.000000
0.894876 58.000000
0.886674 64.000000
0.892440 67.000000
0.902813 72.000000
0.905238 71.000000
0.907805 75.000000
0.912821 70.000000
0.923286 64.000000
0.919430 66.000000
0.907631 61.000000
0.902957 54.000000
0.907791 60.000000
0.919855 77.000000
0.927317 67.000000
0.925218 61.000000
0.917086 63.000000
0.904836 71.000000
0.914963 70.000000
0.908380 73.000000
0.895970 66.000000
0.910626 76.000000
0.923913 74.000000
0.920838 79.000000
0.934272 56.000000
0.944076 61.000000
0.948837 59.000000
0.939189 58.000000
0.922940 66.000000
0.918579 65.000000
0.917940 59.000000
0.905531 72.000000
0.903333 71.000000
0.901235 70.000000
0.890213 69.000000
0.889467 64.000000
0.878059 67.000000
0.857297 60.000000
0.861454 69.000000
0.890060 62.000000
0.889770 65.000000
0.902583 65.000000
0.930328 67.000000
0.956114 65.000000
0.975456 69.000000
0.979704 62.000000
0.991521 69.000000
1.004016 63.000000
1.013651 57.000000
1.004481 55.000000
0.986090 66.000000
0.981331 68.000000
0.966446 65.000000
0.937945 73.000000
0.916525 75.000000
0.912895 64.000000
0.923430 65.000000
0.933953 63.000000
0.946880 68.000000
0.941212 68.000000
0.942169 70.000000
0.943254 65.000000
0.939169 66.000000
0.926686 70.000000
0.935785 65.000000
0.958958 63.000000
0.965375 65.000000
0.970911 69.000000
0.961759 71.000000
0.944881 68.000000
0.935339 73.000000
0.924505 85.000000
0.934144 80.000000
0.939567 78.000000
0.935700 77.000000
0.938127 85.000000
0.934229 88.000000
0.917193 83.000000
0.906217 86.000000
0.897141 84.000000
0.907699 93.000000
0.903055 95.000000
0.894669 87.000000
0.901942 85.000000
0.908105 91.000000
0.907350 88.000000
0.901799 90.000000
0.891440 83.000000
0.892117 83.000000
0.894815 84.000000
0.890836 76.000000
0.903876 74.000000
0.911729 71.000000
0.920276 74.000000
0.912148 77.000000
0.913379 72.000000
0.927887 68.000000
0.935719 76.000000
0.942588 73.000000
0.950227 71.000000
0.948961 73.000000
0.953462 68.000000
0.960362 72.000000
0.970432 67.000000
0.963686 65.000000
0.963440 56.000000
0.954401 63.000000
0.934683 65.000000
0.929546 66.000000
0.924909 70.000000
0.940702 66.000000
0.950774 72.000000
0.963140 76.000000
0.956862 79.000000
0.959963 70.000000
0.965874 70.000000
0.972959 73.000000
0.979057 68.000000
0.989019 71.000000
0.984316 77.000000
0.961409 83.000000
0.958533 83.000000
0.955156 81.000000
0.949157 82.000000
0.941304 83.000000
0.917893 77.000000
0.912388 68.000000
0.914014 79.000000
0.924702 72.000000
0.949184 69.000000
0.975043 75.000000
0.981840 70.000000
0.974213 80.000000
0.972699 74.000000
0.957578 82.000000
0.931515 80.000000
0.918924 75.000000
0.930544 70.000000
0.932694 70.000000
0.919994 67.000000
0.908052 74.000000
0.909237 70.000000
0.919087 64.000000
0.911307 59.000000
0.905619 59.000000
0.874688 71.000000
0.858008 71.000000
0.853217 73.000000
0.872993 73.000000
0.907185 72.000000
0.929134 65.000000
0.950174 71.000000
0.947785 65.000000
0.918723 67.000000
0.892706 71.000000
0.890853 69.000000
0.888403 69.000000
0.880973 67.000000
0.870179 52.000000
0.881424 64.000000
0.883236 64.000000
0.867553 63.000000
0.869734 61.000000
0.873875 50.000000
0.870252 63.000000
0.872425 55.000000
0.892303 55.000000
0.901273 65.000000
0.909238 68.000000
0.894350 64.000000
0.914903 70.000000
0.926218 74.000000
0.926350 71.000000
0.938774 73.000000
0.958320 70.000000
0.983091 72.000000
1.000049 64.000000
0.988804 71.000000
0.973176 65.000000
0.950438 53.000000
0.933183 62.000000
0.924426 73.000000
0.900398 69.000000
0.884010 74.000000
0.880888 87.000000
0.899205 83.000000
0.912653 63.000000
0.909863 79.000000
0.914789 75.000000
0.906338 74.000000
0.879273 82.000000
0.853069 82.000000
0.841447 75.000000
0.845522 70.000000
0.860099 69.000000
0.855186 63.000000
0.852749 66.000000
0.856824 63.000000
0.876890 64.000000
0.917569 70.000000
0.957751 76.000000
0.983153 76.000000
0.987031 67.000000
0.972795 66.000000
0.972342 66.000000
0.972774 66.000000
0.971837 67.000000
0.954275 55.000000
0.951780 54.000000
0.964630 55.000000
0.990620 56.000000
1.006205 55.000000
1.017124 56.000000
1.031277 69.000000
1.049025 72.000000
1.045762 66.000000
1.014447 70.000000
0.987004 67.000000
0.983938 75.000000
0.986976 62.000000
0.995403 66.000000
0.986172 58.000000
0.967158 65.000000
0.946930 63.000000
0.933302 65.000000
0.915935 68.000000
0.925046 67.000000
0.939345 72.000000
0.958632 77.000000
0.975348 84.000000
0.977438 77.000000
0.975575 91.000000
0.965766 89.000000
0.954242 85.000000
0.948264 80.000000
0.943886 74.000000
0.950499 75.000000
0.968306 82.000000
0.958890 74.000000
0.955403 76.000000
0.954722 76.000000
0.965359 62.000000
0.997301 66.000000
1.014819 77.000000
1.013495 71.000000
1.005538 65.000000
0.991570 69.000000
0.985111 68.000000
0.989715 54.000000
0.988311 57.000000
0.953623 62.000000
0.922360 69.000000
0.898124 69.000000
0.890582 69.000000
0.921023 66.000000
0.949756 61.000000
0.968139 67.000000
0.978499 58.000000
0.999871 57.000000
1.011909 63.000000
1.001324 66.000000
0.988601 75.000000
0.980471 79.000000
0.953015 79.000000
0.927366 87.000000
0.928238 72.000000
0.917748 78.000000
0.919083 79.000000
0.934770 80.000000
0.933937 78.000000
0.933686 87.000000
0.939020 77.000000
0.954982 69.000000
0.978183 75.000000
0.964201 68.000000
0.943645 67.000000
0.945458 68.000000
0.943760 72.000000
0.921359 73.000000
0.907097 75.000000
0.870515 73.000000
0.867158 76.000000
0.874949 73.000000
0.892459 75.000000
0.900934 69.000000
0.909236 82.000000
0.898691 78.000000
0.894729 72.000000
0.909208 69.000000
0.928845 69.000000
0.946171 78.000000
0.937681 76.000000
0.917630 71.000000
0.901784 78.000000
0.887608 77.000000
0.871784 73.000000
0.871062 77.000000
0.889997 73.000000
0.887800 75.000000
0.865441 74.000000
0.855284 76.000000
0.864764 81.000000
0.872267 86.000000
0.897461 75.000000
0.906881 70.000000
0.911652 65.000000
0.911198 67.000000
0.904462 66.000000
0.907417 75.000000
0.904430 75.000000
0.887662 67.000000
0.890083 61.000000
0.915346 78.000000
0.941318 74.000000
0.968983 70.000000
0.977032 57.000000
0.959945 66.000000
0.939700 74.000000
0.934598 70.000000
0.927600 70.000000
0.917673 76.000000
0.906915 83.000000
0.911110 77.000000
0.911878 66.000000
0.909544 64.000000
0.901656 68.000000
0.902417 65.000000
0.909181 63.000000
0.909962 73.000000
0.922917 74.000000
0.923788 68.000000
0.944535 85.000000
0.960770 87.000000
0.968601 74.000000
0.966794 72.000000
0.964005 74.000000
0.965264 70.000000
0.979785 64.000000
0.983017 73.000000
0.991691 78.000000
0.992142 72.000000
0.981901 67.000000
0.982102 69.000000
0.989537 61.000000
0.987946 62.000000
0.979066 71.000000
0.961181 76.000000
0.925672 69.000000
0.901838 80.000000
0.893722 71.000000
0.910994 71.000000
0.923659 74.000000
0.900473 70.000000
0.894712 71.000000
0.898204 74.000000
0.901820 78.000000
0.903817 79.000000
0.913237 73.000000
0.921980 81.000000
0.932403 79.000000
0.907125 79.000000
0.896856 85.000000
0.884851 80.000000
0.872673 84.000000
0.858102 90.000000
0.843573 91.000000
0.858124 77.000000
0.887764 73.000000
0.902471 68.000000
0.904526 74.000000
0.925487 76.000000
0.940099 76.000000
0.947125 78.000000
0.934263 83.000000
0.922058 70.000000
0.901816 79.000000
0.882929 74.000000
0.879712 75.000000
0.891178 77.000000
0.890482 79.000000
0.889188 83.000000
0.906311 82.000000
0.907330 89.000000
0.909331 88.000000
0.923578 85.000000
0.942296 72.000000
0.939494 75.000000
0.940592 73.000000
0.949683 75.000000
0.969998 83.000000
0.980382 81.000000
0.969227 70.000000
0.975714 74.000000
0.967472 78.000000
0.969771 68.000000
0.975273 77.000000
0.974776 91.000000
0.956227 77.000000
0.925122 81.000000
0.897608 82.000000
0.886933 77.000000
0.879475 81.000000
0.903454 75.000000
0.929022 73.000000
0.944595 73.000000
0.943852 71.000000
0.952622 76.000000
0.978437 75.000000
1.011876 68.000000
1.021204 64.000000
1.033930 72.000000
1.035846 67.000000
1.023682 62.000000
1.028241 70.000000
1.026421 57.000000
1.021465 57.000000
0.983251 71.000000
0.939826 70.000000
0.945012 72.000000
0.938938 74.000000
0.926844 74.000000
0.933397 79.000000
0.925129 79.000000
0.942240 71.000000
0.941548 72.000000
0.930789 65.000000
0.944501 81.000000
0.959930 79.000000
0.962973 75.000000
0.953449 75.000000
0.948040 84.000000
0.958086 82.000000
0.967872 85.000000
0.966933 74.000000
0.963293 70.000000
0.956453 65.000000
0.954870 70.000000
0.950619 70.000000
0.951005 73.000000
0.936460 73.000000
0.912358 75.000000
0.895232 80.000000
0.891049 79.000000
0.897935 74.000000
0.937092 76.000000
0.964134 76.000000
0.971867 68.000000
0.954380 80.000000
0.954202 72.000000
0.957205 70.000000
0.966471 74.000000
0.971566 77.000000
0.969062 74.000000
0.971886 67.000000
0.963255 58.000000
0.960651 72.000000
0.964020 57.000000
0.961270 69.000000
0.984299 64.000000
0.983139 78.000000
0.986167 71.000000
0.966519 69.000000
0.943069 63.000000
0.951766 70.000000
0.963118 68.000000
0.960476 66.000000
0.958234 76.000000
0.933517 73.000000
0.907778 81.000000
0.890996 71.000000
0.890829 86.000000
0.882134 74.000000
0.900092 78.000000
0.925882 71.000000
0.976125 66.000000
0.996810 57.000000
1.004638 67.000000
1.001001 65.000000
0.984858 78.000000
0.982374 76.000000
0.992915 69.000000
0.999759 75.000000
1.001370 72.000000
0.981700 59.000000
0.973695 68.000000
0.961944 62.000000
0.954674 68.000000
0.953291 73.000000
0.946685 74.000000
0.913289 63.000000
0.919412 67.000000
0.927636 68.000000
0.953571 62.000000
0.974726 60.000000
0.968888 80.000000
0.961687 80.000000
0.946727 79.000000
0.950481 79.000000
0.966819 72.000000
0.951480 69.000000
0.944969 69.000000
0.937706 72.000000
0.945004 71.000000
0.946260 73.000000
0.951552 77.000000
0.938735 80.000000
0.935045 84.000000
0.918167 74.000000
0.918660 63.000000
0.906094 67.000000
0.884151 59.000000
0.879241 67.000000
0.871146 70.000000
0.856046 68.000000
0.848187 65.000000
0.860466 72.000000
0.881681 69.000000
0.896019 71.000000
0.909071 67.000000
0.916169 69.000000
0.928523 65.000000
0.918721 69.000000
0.912328 63.000000
0.911041 65.000000
0.913749 70.000000
0.910003 76.000000
0.894577 83.000000
0.892572 76.000000
0.911009 87.000000
0.912200 78.000000
0.896759 83.000000
0.887645 87.000000
0.879247 83.000000
0.877616 77.000000
0.880066 78.000000
0.895198 71.000000
0.908052 72.000000
0.906808 71.000000
0.919969 79.000000
0.921163 81.000000
0.931937 72.000000
0.932775 76.000000
0.919670 79.000000
0.898558 75.000000
0.888020 74.000000
0.876187 80.000000
0.852325 71.000000
0.847217 67.000000
0.843606 68.000000
0.869664 63.000000
0.892163 75.000000
0.922694 68.000000
0.942304 82.000000
0.941847 73.000000
0.927863 66.000000
0.919758 70.000000
0.908411 74.000000
0.880210 75.000000
0.869505 69.000000
0.866924 70.000000
0.867045 65.000000
0.875624 65.000000
0.896717 70.000000
0.894814 65.000000
0.887455 78.000000
0.891326 65.000000
0.904321 63.000000
0.922294 60.000000
0.945115 65.000000
0.943880 73.000000
0.928873 73.000000
0.902483 78.000000
0.883870 70.000000
0.872718 66.000000
0.855273 73.000000
0.850596 70.000000
0.856342 70.000000
0.877273 67.000000
0.893063 67.000000
0.936456 63.000000
0.973261 72.000000
1.011882 65.000000
1.038505 75.000000
1.031000 83.000000
1.016313 71.000000
1.005499 72.000000
0.993154 79.000000
0.968106 74.000000
0.953172 72.000000
0.930179 74.000000
0.897792 72.000000
0.886264 73.000000
0.889289 73.000000
0.882355 82.000000
0.873229 81.000000
0.874167 72.000000
0.886384 97.000000
0.903271 85.000000
0.921421 85.000000
0.921337 84.000000
0.916996 79.000000
0.918906 76.000000
0.908224 65.000000
0.891963 67.000000
0.883190 68.000000
0.859533 74.000000
0.841284 81.000000
0.837035 77.000000
0.819082 73.000000
0.795833 87.000000
0.803121 90.000000
0.809134 90.000000
0.808510 91.000000
0.795262 86.000000
0.794616 79.000000
0.789196 79.000000
0.804800 89.000000
0.835377 80.000000
0.845605 87.000000
0.850789 81.000000
0.828038 78.000000
0.818769 82.000000
0.810815 82.000000
0.800752 75.000000
0.791947 79.000000
0.777184 80.000000
0.764704 76.000000
0.739773 82.000000
0.710660 83.000000
0.703077 73.000000
0.729734 76.000000
0.752906 79.000000
0.768570 82.000000
0.772728 79.000000
0.766672 78.000000
0.774209 77.000000
0.775306 67.000000
0.764500 66.000000
0.754671 71.000000
0.747913 74.000000
0.756498 88.000000
0.755111 80.000000
0.745688 84.000000
0.734039 89.000000
0.716146 80.000000
0.713498 81.000000
0.714170 84.000000
0.718890 87.000000
0.731802 85.000000
0.737511 82.000000
0.740903 83.000000
0.755455 67.000000
0.755821 75.000000
0.762528 73.000000
0.775764 72.000000
0.807990 83.000000
0.814009 80.000000
0.811535 75.000000
0.815648 85.000000
0.818063 71.000000
0.836618 69.000000
0.849191 77.000000
0.832293 76.000000
0.812585 77.000000
0.801286 86.000000
0.822624 77.000000
0.837638 76.000000
0.850847 72.000000
0.864170 75.000000
0.899745 72.000000
0.926000 81.000000
0.922869 79.000000
0.909107 81.000000
0.897688 75.000000
0.886180 79.000000
0.861470 68.000000
0.830471 69.000000
0.826123 69.000000
0.822826 70.000000
0.839257 77.000000
0.842917 71.000000
0.830755 76.000000
0.824742 79.000000
0.846746 74.000000
0.846262 69.000000
0.826389 59.000000
0.804224 60.000000
0.785221 61.000000
0.751956 63.000000
0.742605 60.000000
0.735753 69.000000
0.753826 69.000000
0.777595 76.000000
0.794179 72.000000
0.814997 74.000000
0.823105 66.000000
0.825480 65.000000
0.817731 66.000000
0.800076 73.000000
0.775482 60.000000
0.764599 82.000000
0.759534 79.000000
0.772231 72.000000
0.809903 74.000000
0.836054 76.000000
0.857246 74.000000
0.887731 72.000000
0.889053 71.000000
0.888407 66.000000
0.881041 66.000000
0.884977 71.000000
0.894090 66.000000
0.922136 67.000000
0.943653 72.000000
0.957396 72.000000
0.930263 61.000000
0.922928 63.000000
0.908077 61.000000
0.906613 68.000000
0.901585 71.000000
0.883321 76.000000
0.886185 81.000000
0.911629 74.000000
0.925569 76.000000
0.932354 81.000000
0.924308 78.000000
0.923067 77.000000
0.921791 73.000000
0.882098 69.000000
0.853752 79.000000
0.822480 74.000000
0.808474 67.000000
0.806031 66.000000
0.814311 71.000000
0.837778 62.000000
0.830105 68.000000
0.811515 75.000000
0.818468 71.000000
0.814966 66.000000
0.815219 74.000000
0.807769 74.000000
0.837798 70.000000
0.845401 74.000000
0.860046 77.000000
0.867166 77.000000
0.879020 59.000000
0.883884 76.000000
0.869103 78.000000
0.850197 75.000000
0.847371 76.000000
0.846610 73.000000
0.839213 82.000000
0.849976 76.000000
0.870763 75.000000
0.876962 71.000000
0.880008 66.000000
0.859886 64.000000
0.863241 70.000000
0.857394 78.000000
0.856813 71.000000
0.859432 79.000000
0.868637 75.000000
0.877510 67.000000
0.854487 65.000000
0.845905 65.000000
0.846838 64.000000
0.842521 74.000000
0.840170 58.000000
0.856155 66.000000
0.859571 75.000000
0.841641 74.000000
0.826321 78.000000
0.821133 80.000000
0.817088 79.000000
0.804786 83.000000
0.788440 83.000000
0.781284 85.000000
0.792306 82.000000
0.802241 78.000000
0.800862 79.000000
0.805800 80.000000
0.801584 83.000000
0.772068 76.000000
0.746768 79.000000
0.749529 76.000000
0.770671 78.000000
0.806390 87.000000
0.820898 79.000000
0.825807 74.000000
0.824694 75.000000
0.829682 72.000000
0.832409 77.000000
0.844802 74.000000
0.858952 70.000000
0.866954 70.000000
0.875222 67.000000
0.867505 62.000000
0.865545 57.000000
0.868572 58.000000
0.877813 53.000000
0.879999 61.000000
0.882666 66.000000
0.862520 63.000000
0.838755 67.000000
0.844505 68.000000
0.852771 75.000000
0.851413 65.000000
0.861912 66.000000
0.860977 70.000000
0.848990 73.000000
0.845957 81.000000
0.849054 84.000000
0.837215 68.000000
0.810784 72.000000
0.779279 76.000000
0.778896 72.000000
0.782079 72.000000
0.800140 76.000000
0.816696 76.000000
0.839282 77.000000
0.853374 74.000000
0.875440 69.000000
0.867577 66.000000
0.860961 81.000000
0.886165 74.000000
0.881236 68.000000
0.881077 72.000000
0.879589 71.000000
0.883887 63.000000
0.880266 85.000000
0.873954 83.000000
0.869449 68.000000
0.847162 55.000000
0.860985 54.000000
0.865174 54.000000
0.860957 57.000000
0.864496 67.000000
0.871590 66.000000
0.889490 67.000000
0.916074 72.000000
0.920439 77.000000
0.940051 77.000000
0.938997 79.000000
0.929091 79.000000
0.922483 83.000000
0.912857 73.000000
0.904973 73.000000
0.888381 72.000000
0.870312 81.000000
0.848298 73.000000
0.846993 76.000000
0.848157 74.000000
0.867183 68.000000
0.870075 69.000000
0.872746 75.000000
0.870319 63.000000
0.871342 71.000000
0.861650 71.000000
0.852479 75.000000
0.836312 69.000000
0.839880 70.000000
0.868042 68.000000
0.881486 75.000000
0.880163 77.000000
0.887999 78.000000
0.880279 72.000000
0.879549 73.000000
0.891003 76.000000
0.899416 63.000000
0.886012 67.000000
0.850015 73.000000
0.827758 73.000000
0.809732 71.000000
0.815477 73.000000
0.830899 78.000000
0.796314 67.000000
0.761591 81.000000
0.760790 73.000000
0.765311 79.000000
0.780387 80.000000
0.797966 74.000000
0.800184 74.000000
0.797897 72.000000
0.804598 72.000000
0.801411 69.000000
0.813223 74.000000
0.826418 72.000000
0.832021 67.000000
0.852971 66.000000
0.834776 59.000000
0.828699 60.000000
0.830570 57.000000
0.836848 63.000000
0.825096 57.000000
0.805826 57.000000
0.804946 60.000000
0.836664 59.000000
0.874401 58.000000
0.899598 57.000000
0.921878 53.000000
0.953324 59.000000
0.957246 54.000000
0.952451 53.000000
0.942024 48.000000
0.939386 53.000000
0.940746 61.000000
0.948789 57.000000
0.948374 64.000000
0.915998 53.000000
0.876326 56.000000
0.885155 59.000000
0.905980 56.000000
0.938706 56.000000
0.945127 59.000000
0.941414 57.000000
0.897792 57.000000
0.855800 66.000000
0.855652 64.000000
0.843515 69.000000
0.850560 68.000000
0.846342 67.000000
0.829685 69.000000
0.827185 62.000000
0.834974 68.000000
0.833242 58.000000
0.817965 68.000000
0.813729 63.000000
0.798888 61.000000
0.810255 68.000000
0.810827 71.000000
0.813153 76.000000
0.806472 75.000000
0.810369 67.000000
0.814121 69.000000
0.843739 65.000000
0.861133 63.000000
0.868165 72.000000
0.864140 69.000000
0.847656 69.000000
0.851831 66.000000
0.864090 65.000000
0.865833 58.000000
0.866134 51.000000
0.863103 66.000000
0.851516 69.000000
0.831562 65.000000
0.793896 66.000000
0.761883 71.000000
0.766455 68.000000
0.795288 70.000000
0.820044 67.000000
0.824625 78.000000
0.838985 70.000000
0.814746 85.000000
0.812134 73.000000
0.813291 73.000000
0.797459 81.000000
0.774610 80.000000
0.760212 82.000000
0.765737 85.000000
0.754434 86.000000
0.743330 80.000000
0.734817 80.000000
0.708690 86.000000
0.706725 78.000000
0.719730 73.000000
0.739863 75.000000
0.740091 69.000000
0.721643 68.000000
0.694092 68.000000
0.673168 84.000000
0.664541 80.000000
0.680158 71.000000
0.685267 70.000000
0.683725 85.000000
0.676483 70.000000
0.696975 69.000000
0.691233 72.000000
0.664630 76.000000
0.651681 78.000000
0.628194 75.000000
0.636104 79.000000
0.646648 80.000000
0.643565 79.000000
0.661816 80.000000
0.659289 84.000000
0.653782 72.000000
0.670387 69.000000
0.685318 79.000000
0.701330 71.000000
0.709481 78.000000
0.722143 76.000000
0.717744 66.000000
0.708075 75.000000
0.716823 77.000000
0.723689 70.000000
0.726083 69.000000
0.728083 77.000000
0.725119 69.000000
0.723736 71.000000
0.703575 84.000000
0.679075 84.000000
0.657948 77.000000
0.663118 75.000000
0.678666 78.000000
0.687205 79.000000
0.691230 73.000000
0.692891 75.000000
0.693773 84.000000
0.700914 84.000000
0.715454 83.000000
0.719328 80.000000
0.704727 83.000000
0.709285 81.000000
0.694046 77.000000
0.694224 78.000000
0.712447 87.000000
0.705136 88.000000
0.704878 84.000000
0.713329 88.000000
0.726236 82.000000
0.739752 83.000000
0.747038 70.000000
0.750747 80.000000
0.756780 79.000000
0.757800 71.000000
0.746951 66.000000
0.747102 77.000000
0.744578 77.000000
0.761060 76.000000
0.762177 75.000000
0.774650 67.000000
0.772266 72.000000
0.771594 71.000000
0.777042 75.000000
0.779005 80.000000
2.675340 58.000000
2.671261 60.000000
2.639660 68.000000
2.606987 63.000000
2.603557 61.000000
2.621480 62.000000
2.641356 58.000000
2.648525 65.000000
2.648767 72.000000
2.630006 59.000000
2.626089 55.000000
2.625395 56.000000
2.610911 55.000000
2.602371 49.000000
2.586073 50.000000
2.600809 50.000000
2.632917 56.000000
2.661882 56.000000
2.682747 49.000000
2.683686 61.000000
2.673302 53.000000
2.664972 60.000000
2.662647 67.000000
2.664004 61.000000
2.662828 62.000000
2.643599 81.000000
2.612003 69.000000
2.589869 64.000000
2.608036 60.000000
2.622980 60.000000
2.616553 60.000000
2.604785 56.000000
2.595712 54.000000
2.573038 51.000000
2.569272 51.000000
2.570787 48.000000
2.581078 58.000000
2.587133 52.000000
2.583610 62.000000
2.598538 58.000000
2.604316 53.000000
2.614808 54.000000
2.642384 50.000000
2.653187 50.000000
2.653276 63.000000
2.660906 67.000000
2.677380 59.000000
2.693667 65.000000
2.700608 60.000000
2.706444 65.000000
2.696378 68.000000
2.665441 66.000000
2.627318 66.000000
2.594537 59.000000
2.574529 59.000000
2.559819 65.000000
2.540484 64.000000
2.526974 60.000000
2.515408 64.000000
2.501362 60.000000
2.496453 58.000000
2.503113 57.000000
2.521880 66.000000
2.537726 68.000000
2.555479 76.000000
2.579142 78.000000
2.609142 69.000000
2.610784 65.000000
2.590173 57.000000
2.568444 67.000000
2.553496 74.000000
2.539913 78.000000
2.536766 67.000000
2.535982 67.000000
2.537186 74.000000
2.525247 69.000000
2.512423 72.000000
2.519871 68.000000
2.530532 67.000000
2.521932 67.000000
2.520280 74.000000
2.506502 64.000000
2.485717 65.000000
2.473744 69.000000
2.480139 65.000000
2.491372 71.000000
2.498263 75.000000
2.481101 68.000000
2.478902 70.000000
2.469739 71.000000
2.480118 79.000000
2.487191 61.000000
2.478126 62.000000
2.478770 66.000000
2.477972 83.000000
2.491328 73.000000
2.505763 75.000000
2.521241 68.000000
2.566312 67.000000
2.590876 72.000000
2.579772 65.000000
2.555195 69.000000
2.522737 72.000000
2.501109 72.000000
2.483204 65.000000
2.488508 60.000000
2.505713 57.000000
2.497218 58.000000
2.480380 68.000000
2.478070 66.000000
2.487670 73.000000
2.510213 75.000000
2.538652 74.000000
2.543282 81.000000
2.522135 70.000000
2.518265 74.000000
2.512120 73.000000
2.503213 69.000000
2.508714 62.000000
2.510741 59.000000
2.498640 69.000000
2.496455 60.000000
2.504293 67.000000
2.504423 58.000000
2.521176 56.000000
2.544608 52.000000
2.560739 55.000000
2.550477 65.000000
2.546221 56.000000
2.533178 59.000000
2.526653 57.000000
2.526331 52.000000
2.519399 43.000000
2.510821 51.000000
2.510297 51.000000
2.521849 57.000000
2.526614 53.000000
2.531760 61.000000
2.533442 60.000000
2.527426 66.000000
2.533043 67.000000
2.526288 60.000000
2.505952 54.000000
2.480373 54.000000
2.453600 52.000000
2.439164 58.000000
2.440251 56.000000
2.457780 60.000000
2.471460 63.000000
2.478073 62.000000
2.468425 67.000000
2.449885 66.000000
2.433244 63.000000
2.451791 59.000000
2.476809 60.000000
2.503027 56.000000
2.524080 53.000000
2.542422 57.000000
2.526449 66.000000
2.497382 63.000000
2.488598 60.000000
2.477053 56.000000
2.481633 61.000000
2.453304 59.000000
2.422110 66.000000
2.401805 67.000000
2.403235 65.000000
2.422269 74.000000
2.428999 63.000000
2.421951 51.000000
2.405462 59.000000
2.401821 60.000000
2.414050 63.000000
2.426201 65.000000
2.441631 56.000000
2.451415 60.000000
2.437679 57.000000
2.436765 63.000000
2.457522 61.000000
2.493501 61.000000
2.507765 56.000000
2.522451 65.000000
2.533133 57.000000
2.552783 55.000000
2.540280 57.000000
2.542170 53.000000
2.548366 61.000000
2.544785 67.000000
2.526854 55.000000
2.509758 49.000000
2.513619 52.000000
2.524856 59.000000
2.528929 62.000000
2.542225 74.000000
2.530863 71.000000
2.521006 79.000000
2.516634 77.000000
2.502210 64.000000
2.498709 65.000000
2.510021 76.000000
2.492266 68.000000
2.472493 58.000000
2.488610 57.000000
2.504208 52.000000
2.502703 50.000000
2.506406 51.000000
2.531322 50.000000
2.542587 50.000000
2.542187 55.000000
2.546891 58.000000
2.567162 56.000000
2.585617 62.000000
2.592464 66.000000
2.596923 58.000000
2.597684 55.000000
2.604341 66.000000
2.613672 64.000000
2.633572 51.000000
2.642866 50.000000
2.612989 58.000000
2.576805 54.000000
2.567158 53.000000
2.570227 46.000000
2.563210 54.000000
2.561405 54.000000
2.556927 46.000000
2.540517 55.000000
2.528960 51.000000
2.532129 58.000000
2.545573 59.000000
2.536397 56.000000
2.540849 51.000000
2.550407 57.000000
2.544984 56.000000
2.548586 65.000000
2.535394 56.000000
2.535781 52.000000
2.529314 51.000000
2.533690 51.000000
2.561031 50.000000
2.602503 43.000000
2.655692 49.000000
2.693457 48.000000
2.696713 54.000000
2.692083 54.000000
2.683738 49.000000
2.678052 55.000000
2.658501 63.000000
2.625698 65.000000
2.586318 69.000000
2.549470 68.000000
2.525351 65.000000
2.502566 64.000000
2.483442 64.000000
2.493970 68.000000
2.515131 58.000000
2.509988 62.000000
2.505194 60.000000
2.508535 64.000000
2.542908 61.000000
2.572068 59.000000
2.563031 62.000000
2.554822 69.000000
2.548427 64.000000
2.531272 75.000000
2.516845 75.000000
2.509658 72.000000
2.492245 68.000000
2.478721 70.000000
2.464360 67.000000
2.477642 65.000000
2.465160 79.000000
2.434874 63.000000
2.412439 65.000000
2.405600 77.000000
2.408983 70.000000
2.418371 57.000000
2.438329 67.000000
2.448331 62.000000
2.445710 65.000000
2.445151 68.000000
2.443077 68.000000
2.448474 67.000000
2.443305 76.000000
2.450205 74.000000
2.454812 70.000000
2.454345 68.000000
2.471234 69.000000
2.478572 68.000000
2.460856 52.000000
2.453928 73.000000
2.451584 75.000000
2.466483 66.000000
2.481601 66.000000
2.487457 66.000000
2.477679 59.000000
2.460911 65.000000
2.449958 64.000000
2.454231 64.000000
2.477414 63.000000
2.516034 56.000000
2.548012 58.000000
2.578731 60.000000
2.596250 64.000000
2.615253 56.000000
2.611556 65.000000
2.612128 65.000000
2.606403 64.000000
2.608212 52.000000
2.604184 54.000000
2.599614 61.000000
2.606661 58.000000
2.613383 43.000000
2.624531 46.000000
2.639612 53.000000
2.641788 65.000000
2.639276 61.000000
2.617644 67.000000
2.603295 65.000000
2.594834 58.000000
2.574741 61.000000
2.542026 58.000000
2.539207 53.000000
2.540955 56.000000
2.553779 49.000000
2.556424 64.000000
2.537726 56.000000
2.528064 59.000000
2.525474 62.000000
2.527981 62.000000
2.534868 61.000000
2.531439 54.000000
2.539820 62.000000
2.533156 60.000000
2.538894 52.000000
2.552649 67.000000
2.553786 51.000000
2.545530 61.000000
2.539243 57.000000
2.528826 51.000000
2.506943 64.000000
2.491029 56.000000
2.489232 58.000000
2.492734 60.000000
2.488880 63.000000
2.463911 63.000000
2.455663 67.000000
2.486379 65.000000
2.509400 66.000000
2.514959 61.000000
2.519318 63.000000
2.514876 63.000000
2.504592 67.000000
2.520508 67.000000
2.531401 64.000000
2.527132 64.000000
2.530984 72.000000
2.530317 67.000000
2.515258 67.000000
2.490511 68.000000
2.465588 63.000000
2.450926 60.000000
2.432192 70.000000
2.428990 66.000000
2.436220 61.000000
2.454806 62.000000
2.459554 73.000000
2.479642 69.000000
2.483017 57.000000
2.466184 73.000000
2.458729 67.000000
2.460679 72.000000
2.481859 65.000000
2.510088 71.000000
2.534130 59.000000
2.538630 59.000000
2.522848 60.000000
2.508263 67.000000
2.504297 71.000000
2.513463 59.000000
2.528976 72.000000
2.513931 77.000000
2.471229 72.000000
2.430560 76.000000
2.423778 77.000000
2.415337 73.000000
2.386651 72.000000
2.334294 68.000000
2.294996 69.000000
2.281843 64.000000
2.295475 60.000000
2.341814 65.000000
2.375765 61.000000
2.397715 62.000000
2.387315 73.000000
2.384876 78.000000
2.392822 73.000000
2.413388 68.000000
2.421863 63.000000
2.402004 72.000000
2.382012 74.000000
2.361782 76.000000
2.345974 72.000000
2.343436 68.000000
2.359616 65.000000
2.375523 63.000000
2.378598 58.000000
2.379819 63.000000
2.391717 72.000000
2.394257 64.000000
2.402130 62.000000
2.399929 57.000000
2.397178 59.000000
2.407817 59.000000
2.427032 61.000000
2.444333 59.000000
2.464516 59.000000
2.491739 53.000000
2.524493 49.000000
2.522782 43.000000
2.525948 45.000000
2.548170 45.000000
2.558155 45.000000
2.543597 41.000000
2.548984 50.000000
2.567988 48.000000
2.589039 51.000000
2.616921 47.000000
2.629365 48.000000
2.603378 48.000000
2.593915 49.000000
2.587628 48.000000
2.566195 50.000000
2.536687 54.000000
2.487866 55.000000
2.450089 50.000000
2.443539 58.000000
2.450388 52.000000
2.475091 52.000000
2.485626 52.000000
2.493056 40.000000
2.495001 40.000000
2.496763 47.000000
2.491954 55.000000
2.495949 61.000000
2.510831 56.000000
2.503362 51.000000
2.484561 57.000000
2.485375 57.000000
2.506042 53.000000
2.527247 56.000000
2.530752 50.000000
2.516330 55.000000
2.496768 54.000000
2.487347 55.000000
2.485898 55.000000
2.482453 59.000000
2.479524 69.000000
2.465459 64.000000
2.456157 55.000000
2.465989 59.000000
2.467963 47.000000
2.462335 49.000000
2.446883 51.000000
2.439752 59.000000
2.441208 57.000000
2.450201 65.000000
2.466902 54.000000
2.482016 59.000000
2.510898 65.000000
2.526969 53.000000
2.536115 60.000000
2.515554 62.000000
2.498069 60.000000
2.472205 55.000000
2.451366 56.000000
2.450533 51.000000
2.467663 53.000000
2.495792 59.000000
2.505578 67.000000
2.501513 55.000000
2.510828 57.000000
2.504956 50.000000
2.501323 45.000000
2.504505 47.000000
2.499288 48.000000
2.491989 63.000000
2.489800 60.000000
2.502380 55.000000
2.530166 51.000000
2.535911 51.000000
2.529689 63.000000
2.517054 66.000000
2.510516 65.000000
2.502403 57.000000
2.493984 43.000000
2.467739 45.000000
2.434567 54.000000
2.411457 55.000000
2.394100 62.000000
2.375470 69.000000
2.363415 66.000000
2.345049 74.000000
2.334250 78.000000
2.321653 65.000000
2.295612 72.000000
2.287028 71.000000
2.290768 63.000000
2.315179 62.000000
2.322684 67.000000
2.315250 70.000000
2.303639 71.000000
2.290215 59.000000
2.283747 66.000000
2.298553 60.000000
2.307007 59.000000
2.312422 57.000000
2.311141 66.000000
2.316609 66.000000
2.311294 50.000000
2.311267 51.000000
2.329688 57.000000
2.347186 55.000000
2.368508 58.000000
2.363127 59.000000
2.352013 65.000000
2.339189 67.000000
2.331860 63.000000
2.321900 59.000000
2.307999 59.000000
2.295957 64.000000
2.288793 71.000000
2.277031 68.000000
2.274426 77.000000
2.257336 67.000000
2.240093 58.000000
2.234754 64.000000
2.236709 55.000000
2.246129 57.000000
2.250338 61.000000
2.276697 57.000000
2.293582 59.000000
2.319904 60.000000
2.352037 58.000000
2.375904 54.000000
2.362994 61.000000
2.360105 62.000000
2.374689 58.000000
2.381666 52.000000
2.395926 52.000000
2.415742 55.000000
2.436787 52.000000
2.444053 53.000000
2.431581 54.000000
2.401203 54.000000
2.372154 69.000000
2.327301 66.000000
2.278919 65.000000
2.257198 72.000000
2.250373 71.000000
2.238492 66.000000
2.230734 61.000000
2.221786 68.000000
2.214748 63.000000
2.205679 68.000000
2.216300 68.000000
2.233850 71.000000
2.270896 67.000000
2.308451 72.000000
2.338894 70.000000
2.339353 67.000000
2.312199 67.000000
2.305706 61.000000
2.312235 68.000000
2.318873 69.000000
2.344166 67.000000
2.379728 69.000000
2.391182 61.000000
2.388451 59.000000
2.384922 57.000000
2.388066 65.000000
2.395169 64.000000
2.404039 67.000000
2.392427 66.000000
2.369093 63.000000
2.332274 64.000000
2.303448 59.000000
2.285526 62.000000
2.276048 59.000000
2.274857 50.000000
2.280671 56.000000
2.295024 63.000000
2.326195 58.000000
2.379508 57.000000
2.445333 61.000000
2.469554 57.000000
2.469775 54.000000
2.472232 65.000000
2.456472 63.000000
2.432410 71.000000
2.403467 67.000000
2.390205 58.000000
2.382476 55.000000
2.381237 65.000000
2.380837 58.000000
2.376697 60.000000
2.366646 62.000000
2.368038 50.000000
2.377539 62.000000
2.395193 58.000000
2.368754 59.000000
2.359397 53.000000
2.353141 51.000000
2.352515 52.000000
2.352470 55.000000
2.327959 59.000000
2.310198 57.000000
2.320265 59.000000
2.333851 51.000000
2.349129 54.000000
2.367560 56.000000
2.378641 51.000000
2.394595 50.000000
2.385847 50.000000
2.371816 48.000000
2.357780 41.000000
2.363748 52.000000
2.360653 54.000000
2.363280 54.000000
2.372064 55.000000
2.394691 63.000000
2.429419 55.000000
2.438046 52.000000
2.435932 50.000000
2.434437 53.000000
2.410204 54.000000
2.387069 53.000000
2.374324 58.000000
2.367401 53.000000
2.353670 59.000000
2.318067 58.000000
2.312816 48.000000
2.323505 50.000000
2.345729 62.000000
2.365746 57.000000
2.400831 59.000000
2.447040 61.000000
2.472386 60.000000
2.464401 69.000000
2.446756 64.000000
2.432755 62.000000
2.422989 62.000000
2.406939 64.000000
2.397753 74.000000
2.392297 73.000000
2.376152 64.000000
2.354583 62.000000
2.352478 72.000000
2.357117 65.000000
2.347482 66.000000
2.343303 78.000000
2.348295 74.000000
2.346962 67.000000
2.346228 59.000000
2.370243 60.000000
2.369557 73.000000
2.357175 64.000000
2.336023 60.000000
2.330370 61.000000
2.347410 55.000000
2.340647 56.000000
2.325203 57.000000
2.313559 63.000000
2.275072 73.000000
2.262029 78.000000
2.269199 73.000000
2.281120 62.000000
2.294045 56.000000
2.289196 56.000000
2.302796 61.000000
2.318294 56.000000
2.315201 55.000000
2.309669 55.000000
2.323065 63.000000
2.334952 71.000000
2.355278 71.000000
2.361364 59.000000
2.361689 68.000000
2.353766 59.000000
2.338419 70.000000
2.322372 65.000000
2.318297 70.000000
2.314299 59.000000
2.312033 51.000000
2.314020 65.000000
2.344425 55.000000
2.371245 60.000000
2.377227 59.000000
2.386468 66.000000
2.400590 53.000000
2.412009 54.000000
2.417488 63.000000
2.413343 56.000000
2.409676 55.000000
2.393397 61.000000
2.373290 56.000000
2.350343 59.000000
2.339164 56.000000
2.334768 49.000000
2.344173 52.000000
2.339688 54.000000
2.349442 61.000000
2.344755 65.000000
2.338018 64.000000
2.305949 56.000000
2.283896 65.000000
2.278398 60.000000
2.265380 58.000000
2.257238 54.000000
2.256079 59.000000
2.244790 66.000000
2.233567 57.000000
2.232761 58.000000
2.254035 60.000000
2.301133 55.000000
2.327380 60.000000
2.335981 58.000000
2.339903 60.000000
2.339952 56.000000
2.351535 56.000000
2.348253 60.000000
2.353462 63.000000
2.369785 58.000000
2.375459 64.000000
2.372426 67.000000
2.364640 57.000000
2.372626 62.000000
2.381965 65.000000
2.378557 63.000000
2.384313 55.000000
2.389978 54.000000
2.381451 52.000000
2.371457 54.000000
2.385806 58.000000
2.397717 64.000000
2.393896 67.000000
2.382768 63.000000
2.391987 62.000000
2.385036 58.000000
2.379824 58.000000
2.367762 57.000000
2.363849 48.000000
2.372980 50.000000
2.367954 55.000000
2.380402 55.000000
2.407081 54.000000
2.442064 45.000000
2.453610 43.000000
2.458321 45.000000
2.458814 40.000000
2.474911 43.000000
2.499241 47.000000
2.518061 46.000000
2.542525 50.000000
2.549730 46.000000
2.530399 48.000000
2.512706 50.000000
2.475280 51.000000
2.444598 61.000000
2.432652 60.000000
2.421748 53.000000
2.414315 47.000000
2.419082 53.000000
2.424074 49.000000
2.399950 60.000000
2.384753 57.000000
2.384493 54.000000
2.379073 59.000000
2.396245 54.000000
2.423989 48.000000
2.442570 54.000000
2.443123 58.000000
2.447917 55.000000
2.468180 57.000000
2.484879 47.000000
2.487092 56.000000
2.504282 59.000000
2.513008 65.000000
2.487744 63.000000
2.451164 64.000000
2.422696 63.000000
2.389380 64.000000
2.352661 63.000000
2.318493 62.000000
2.314131 67.000000
2.335617 69.000000
2.366740 63.000000
2.385308 62.000000
2.423928 60.000000
2.457871 56.000000
2.488706 57.000000
2.514699 59.000000
2.521670 63.000000
2.512073 58.000000
2.526274 59.000000
2.561943 45.000000
2.569899 52.000000
2.565855 54.000000
2.566380 50.000000
2.567404 49.000000
2.576269 47.000000
2.585858 56.000000
2.571842 50.000000
2.566788 48.000000
2.570919 44.000000
2.581586 45.000000
2.583457 47.000000
2.585225 54.000000
2.589478 59.000000
2.582358 48.000000
2.597459 48.000000
2.616017 55.000000
2.616605 62.000000
2.598864 58.000000
2.583451 60.000000
2.579150 56.000000
2.574033 60.000000
2.583966 56.000000
2.591774 52.000000
2.597956 50.000000
2.594315 52.000000
2.588560 54.000000
2.606657 58.000000
2.644821 58.000000
2.687102 58.000000
2.707808 50.000000
2.701706 53.000000
2.663891 55.000000
2.628344 58.000000
2.603628 60.000000
2.606132 59.000000
2.615866 61.000000
2.646589 50.000000
2.660042 54.000000
2.681888 50.000000
2.695713 53.000000
2.703925 55.000000
2.685028 59.000000
2.657618 65.000000
2.647478 53.000000
2.626191 50.000000
2.603230 55.000000
2.604178 62.000000
2.613923 63.000000
2.605156 65.000000
2.569075 55.000000
2.547838 54.000000
2.543999 59.000000
2.544067 60.000000
2.543290 61.000000
2.532323 64.000000
2.517307 61.000000
2.506089 57.000000
2.479487 66.000000
2.453866 73.000000
2.449058 69.000000
2.447459 62.000000
2.450441 65.000000
2.462104 63.000000
2.462836 67.000000
2.431379 67.000000
2.409514 65.000000
2.394781 62.000000
2.381731 61.000000
2.387687 62.000000
2.400505 61.000000
2.401184 60.000000
2.395186 67.000000
2.395607 66.000000
2.413835 74.000000
2.413568 71.000000
2.421000 71.000000
2.421693 68.000000
2.416803 71.000000
2.404282 60.000000
2.376200 64.000000
2.333739 68.000000
2.327791 61.000000
2.342617 72.000000
2.340442 63.000000
2.330383 69.000000
2.308228 69.000000
2.302031 64.000000
2.301675 71.000000
2.322177 87.000000
2.355137 82.000000
2.368652 77.000000
2.357725 72.000000
2.341491 79.000000
2.343490 75.000000
2.355222 76.000000
2.371677 75.000000
2.374240 71.000000
2.363649 81.000000
2.339322 76.000000
2.338482 80.000000
2.370482 58.000000
2.382914 80.000000
2.361802 72.000000
2.326850 65.000000
2.341056 62.000000
2.361049 58.000000
2.380920 57.000000
2.394710 67.000000
2.389814 63.000000
2.392632 64.000000
2.421683 59.000000
2.437090 63.000000
2.421774 63.000000
2.395331 65.000000
2.350898 57.000000
2.336486 51.000000
2.339484 53.000000
2.352910 51.000000
2.378009 55.000000
2.399280 58.000000
2.398045 56.000000
2.399554 65.000000
2.401758 72.000000
2.405585 62.000000
2.406022 62.000000
2.420259 62.000000
2.428016 64.000000
2.425778 65.000000
2.409322 77.000000
2.392231 70.000000
2.387224 67.000000
2.393888 69.000000
2.408169 73.000000
2.421574 67.000000
2.411315 68.000000
2.374943 61.000000
2.372700 71.000000
2.379896 75.000000
2.369717 75.000000
2.364743 74.000000
2.366014 72.000000
2.365796 70.000000
2.357948 67.000000
2.359352 58.000000
2.367468 60.000000
2.390410 60.000000
2.406234 65.000000
2.412276 59.000000
2.418325 57.000000
2.430687 59.000000
2.451074 51.000000
2.461955 55.000000
2.468699 56.000000
2.480742 50.000000
2.508201 53.000000
2.512857 54.000000
2.508444 51.000000
2.489940 58.000000
2.460654 50.000000
2.441564 55.000000
2.448780 61.000000
2.459865 67.000000
2.461870 56.000000
2.468959 62.000000
2.474100 59.000000
2.489813 57.000000
2.510540 54.000000
2.495511 71.000000
2.471983 69.000000
2.461295 57.000000
2.469628 68.000000
2.480344 72.000000
2.457330 56.000000
2.429788 69.000000
2.412077 76.000000
2.406692 70.000000
2.409723 73.000000
2.420549 62.000000
2.432865 61.000000
2.449789 55.000000
2.471997 58.000000
2.484834 49.000000
2.515656 56.000000
2.532169 53.000000
2.551719 57.000000
2.564362 63.000000
2.574204 60.000000
2.584251 64.000000
2.584899 61.000000
2.594132 60.000000
2.601589 53.000000
2.606887 46.000000
2.635660 49.000000
2.619306 49.000000
2.603708 53.000000
2.598439 57.000000
2.588896 62.000000
2.588422 58.000000
2.594300 55.000000
2.592504 53.000000
2.579461 61.000000
2.567979 55.000000
2.563374 57.000000
2.549499 55.000000
2.545253 52.000000
2.546731 54.000000
2.552346 58.000000
2.548726 53.000000
2.548653 54.000000
2.564485 54.000000
2.572686 53.000000
2.566236 55.000000
2.556300 56.000000
2.545855 46.000000
2.538541 51.000000
2.529952 49.000000
2.533204 47.000000
2.538807 57.000000
2.544691 53.000000
2.556978 64.000000
2.574367 58.000000
2.573530 63.000000
2.549719 64.000000
2.525539 58.000000
2.528534 57.000000
2.547952 58.000000
2.571110 54.000000
2.591474 54.000000
2.597035 48.000000
2.590979 49.000000
2.576031 44.000000
2.562317 53.000000
2.565892 65.000000
2.572467 64.000000
2.569908 57.000000
2.574351 56.000000
2.571156 53.000000
2.584360 52.000000
2.593655 50.000000
2.583453 52.000000
2.566936 54.000000
2.546754 53.000000
2.530474 57.000000
2.518554 54.000000
2.519038 49.000000
2.514608 63.000000
2.500901 67.000000
2.487326 56.000000
2.458682 54.000000
2.436878 62.000000
2.433196 67.000000
2.437994 59.000000
2.430793 56.000000
2.427694 62.000000
2.436445 70.000000
2.445349 66.000000
2.452345 69.000000
2.457122 66.000000
2.439365 64.000000
2.415933 63.000000
2.407523 62.000000
2.407387 72.000000
2.408424 64.000000
2.408998 64.000000
2.405879 63.000000
2.407965 71.000000
2.408191 65.000000
2.419809 58.000000
2.429039 56.000000
2.433183 59.000000
2.452212 52.000000
2.464849 49.000000
2.489323 52.000000
2.515829 50.000000
2.535594 46.000000
2.546604 48.000000
2.546527 53.000000
2.543698 44.000000
2.549681 37.000000
2.560777 48.000000
2.580298 50.000000
2.590168 49.000000
2.576534 55.000000
2.528489 59.000000
2.481767 60.000000
2.471489 60.000000
2.461791 57.000000
2.460704 66.000000
2.474950 55.000000
2.470125 55.000000
2.451977 60.000000
2.419969 51.000000
2.427343 58.000000
2.450431 55.000000
2.483598 65.000000
2.501273 66.000000
2.478922 66.000000
2.454301 69.000000
2.471226 72.000000
2.494706 65.000000
2.491185 63.000000
2.487513 57.000000
2.453081 53.000000
2.431063 57.000000
2.423197 58.000000
2.432632 59.000000
2.452275 50.000000
2.461419 55.000000
2.451141 55.000000
2.407580 55.000000
2.374573 46.000000
2.342031 49.000000
2.342193 48.000000
2.364982 46.000000
2.402995 46.000000
2.445274 46.000000
2.475520 46.000000
2.491871 44.000000
2.497365 43.000000
2.485731 50.000000
2.463052 56.000000
2.452651 45.000000
2.456253 41.000000
2.447904 41.000000
2.442284 46.000000
2.433629 50.000000
2.430690 46.000000
2.433555 45.000000
2.455658 49.000000
2.477452 46.000000
2.502823 46.000000
2.505146 49.000000
2.508372 51.000000
2.509827 48.000000
2.513189 53.000000
2.521514 59.000000
2.506706 57.000000
2.503524 52.000000
2.497012 57.000000
2.496535 52.000000
2.488762 59.000000
2.483012 57.000000
2.495795 54.000000
2.499852 64.000000
2.490063 53.000000
2.485385 47.000000
2.495577 54.000000
2.494525 55.000000
2.482326 54.000000
2.470187 64.000000
2.443281 58.000000
2.430060 56.000000
2.409636 60.000000
2.383378 57.000000
2.374353 65.000000
2.362849 60.000000
2.364074 65.000000
2.388594 58.000000
2.404173 54.000000
2.418670 64.000000
2.426078 52.000000
2.447829 60.000000
2.461926 61.000000
2.477258 62.000000
2.492125 70.000000
2.489147 66.000000
2.493198 69.000000
2.493683 63.000000
2.468632 59.000000
2.461185 64.000000
2.450140 67.000000
2.453205 69.000000
2.461116 63.000000
2.456738 56.000000
2.448558 56.000000
2.435462 57.000000
2.408852 59.000000
2.411528 58.000000
2.420451 62.000000
2.425634 58.000000
2.434175 54.000000
2.437739 54.000000
2.424947 65.000000
2.413774 67.000000
2.419948 62.000000
2.461888 53.000000
2.501953 64.000000
2.520489 62.000000
2.510447 59.000000
2.508262 54.000000
2.508079 59.000000
2.515764 68.000000
2.518237 66.000000
2.520187 56.000000
2.500653 62.000000
2.475373 60.000000
2.458448 64.000000
2.460417 56.000000
2.455545 66.000000
2.440565 62.000000
2.413734 59.000000
2.402613 60.000000
2.416103 66.000000
2.419238 76.000000
2.410917 63.000000
2.397785 67.000000
2.390685 70.000000
2.385464 66.000000
2.369324 72.000000
2.374358 70.000000
2.373780 62.000000
2.369271 73.000000
2.360424 71.000000
2.367609 73.000000
2.373739 73.000000
2.384881 62.000000
2.402606 66.000000
2.428026 57.000000
2.438083 58.000000
2.422133 67.000000
2.413335 64.000000
2.419581 66.000000
2.433191 64.000000
2.436624 60.000000
2.432367 68.000000
2.424132 64.000000
2.422941 67.000000
2.411891 68.000000
2.408451 66.000000
2.385548 62.000000
2.363017 63.000000
2.375842 58.000000
2.393653 60.000000
2.402081 59.000000
2.411037 59.000000
2.423069 62.000000
2.422199 63.000000
2.425375 65.000000
2.419591 63.000000
2.405576 60.000000
2.401474 55.000000
2.400188 48.000000
2.405602 60.000000
2.409301 61.000000
2.388573 62.000000
2.373445 69.000000
2.379851 78.000000
2.367930 64.000000
2.331968 66.000000
2.320360 66.000000
2.313193 64.000000
2.308686 58.000000
2.310845 56.000000
2.323077 61.000000
2.333193 62.000000
2.348819 66.000000
2.350423 70.000000
2.367079 70.000000
2.379160 73.000000
2.382336 72.000000
2.361428 77.000000
2.342975 73.000000
2.326851 70.000000
2.311752 70.000000
2.325825 69.000000
2.321773 74.000000
2.296785 67.000000
2.285644 66.000000
2.309782 69.000000
2.324634 74.000000
2.338590 63.000000
2.371575 65.000000
2.379370 61.000000
2.397708 61.000000
2.407691 58.000000
2.416102 61.000000
2.412081 65.000000
2.411526 66.000000
2.435307 65.000000
2.466287 63.000000
2.482739 55.000000
2.471211 48.000000
2.439780 54.000000
2.414942 55.000000
2.391720 55.000000
2.379985 61.000000
2.352737 59.000000
2.354914 69.000000
2.373599 55.000000
2.391066 64.000000
2.407011 73.000000
2.399244 66.000000
2.383507 76.000000
2.372166 75.000000
2.369489 64.000000
2.361068 65.000000
2.367458 65.000000
2.361967 67.000000
2.353968 62.000000
2.356071 59.000000
2.367025 57.000000
2.388731 52.000000
2.395162 56.000000
2.393247 55.000000
2.383186 62.000000
2.377074 56.000000
2.394875 68.000000
2.429288 70.000000
2.450834 70.000000
2.465310 58.000000
2.469790 54.000000
2.474141 65.000000
2.463155 65.000000
2.441700 76.000000
2.417624 79.000000
2.405301 63.000000
2.393473 67.000000
2.379071 67.000000
2.365309 69.000000
2.356107 67.000000
2.359941 67.000000
2.392013 68.000000
2.419870 65.000000
2.439421 59.000000
2.448083 52.000000
2.465253 55.000000
2.474463 62.000000
2.470109 59.000000
2.451670 53.000000
2.446439 55.000000
2.430219 56.000000
2.400212 63.000000
2.383268 65.000000
2.379602 66.000000
2.384015 77.000000
2.396051 76.000000
2.366317 64.000000
2.340558 63.000000
2.326409 62.000000
2.320686 69.000000
2.321720 65.000000
2.321396 70.000000
2.345439 65.000000
2.362704 54.000000
2.368237 53.000000
2.375082 51.000000
2.393158 51.000000
2.415834 49.000000
2.442296 54.000000
2.471877 51.000000
2.490089 59.000000
2.501747 59.000000
2.484890 59.000000
2.474132 58.000000
2.466736 68.000000
2.445636 69.000000
2.408757 68.000000
2.365318 57.000000
2.325536 57.000000
2.310208 53.000000
2.306755 47.000000
2.338136 43.000000
2.379373 38.000000
2.391817 46.000000
2.408273 38.000000
2.413883 42.000000
2.413780 51.000000
2.400603 53.000000
2.376962 55.000000
2.378323 50.000000
2.368344 48.000000
2.347265 47.000000
2.333218 54.000000
2.294111 49.000000
2.262909 53.000000
2.243224 52.000000
2.234166 49.000000
2.233796 50.000000
2.247305 55.000000
2.282297 43.000000
2.284481 49.000000
2.273513 49.000000
2.277692 53.000000
2.269944 49.000000
2.257223 57.000000
2.249592 53.000000
2.259603 48.000000
2.270171 52.000000
2.279394 54.000000
2.279843 52.000000
2.271551 49.000000
2.285375 49.000000
2.294199 56.000000
2.292692 51.000000
2.289914 59.000000
2.274049 62.000000
2.269157 56.000000
2.278493 65.000000
2.289272 66.000000
2.280570 67.000000
2.241486 62.000000
2.203732 67.000000
2.160687 63.000000
2.149009 66.000000
2.148335 57.000000
2.136253 56.000000
2.123049 68.000000
2.102667 63.000000
2.087067 63.000000
2.086032 56.000000
2.088199 59.000000
2.099139 57.000000
2.109625 62.000000
2.125162 70.000000
2.131096 67.000000
2.140456 64.000000
2.124407 68.000000
2.104434 71.000000
2.073500 71.000000
2.068662 64.000000
2.076708 61.000000
2.083930 66.000000
2.106845 60.000000
2.114908 69.000000
2.108337 64.000000
2.110063 64.000000
2.106160 73.000000
2.110688 63.000000
2.135223 63.000000
2.137981 63.000000
2.124592 63.000000
2.141494 57.000000
2.157094 59.000000
2.171743 56.000000
2.156605 65.000000
2.152919 60.000000
2.168746 66.000000
2.174693 61.000000
2.182727 50.000000
2.208643 59.000000
2.213563 61.000000
2.192598 50.000000
2.186182 49.000000
2.193325 55.000000
2.202789 61.000000
2.202939 58.000000
2.202325 56.000000
2.216132 58.000000
2.226720 62.000000
2.218390 66.000000
2.219138 54.000000
2.229432 60.000000
2.255452 63.000000
2.257650 64.000000
2.234990 67.000000
2.218964 64.000000
2.206184 53.000000
2.210270 51.000000
2.207366 62.000000
2.191219 54.000000
2.180955 59.000000
2.197991 63.000000
2.205289 58.000000
2.218468 68.000000
2.217746 61.000000
2.227830 71.000000
2.253691 60.000000
2.263403 58.000000
2.239265 56.000000
2.227670 64.000000
2.218619 62.000000
2.227563 55.000000
2.240830 52.000000
2.243682 58.000000
2.247182 45.000000
2.263297 57.000000
2.264396 56.000000
2.250248 63.000000
2.259194 63.000000
2.269109 61.000000
2.255965 59.000000
2.260921 60.000000
2.258211 59.000000
2.257525 61.000000
2.252202 59.000000
2.233625 53.000000
2.232994 50.000000
2.220994 52.000000
2.201084 46.000000
2.172099 60.000000
2.171881 52.000000
2.178182 63.000000
2.180592 68.000000
2.164817 55.000000
2.172187 58.000000
2.192400 60.000000
2.215716 54.000000
2.226242 56.000000
2.228039 57.000000
2.228033 58.000000
2.240867 59.000000
2.258161 64.000000
2.270977 63.000000
2.284337 46.000000
2.307664 51.000000
2.303262 44.000000
2.303238 51.000000
2.295688 58.000000
2.286763 55.000000
2.284288 60.000000
2.291621 59.000000
2.306362 62.000000
2.295599 49.000000
2.282799 50.000000
2.294278 49.000000
2.308738 51.000000
2.317402 50.000000
2.299380 52.000000
2.277427 45.000000
2.259934 49.000000
2.254389 54.000000
2.251192 49.000000
2.274888 62.000000
2.299936 57.000000
2.309847 56.000000
2.317209 62.000000
2.293045 58.000000
2.264595 63.000000
2.252051 50.000000
2.233841 51.000000
2.218414 60.000000
2.236936 60.000000
2.243727 53.000000
2.237711 57.000000
2.235523 42.000000
2.235904 45.000000
2.238117 50.000000
2.251894 49.000000
2.282192 45.000000
2.314798 49.000000
2.332443 47.000000
2.349932 60.000000
2.356660 60.000000
2.354179 53.000000
2.314453 63.000000
2.284074 64.000000
2.261967 66.000000
2.239377 63.000000
2.220406 54.000000
2.203613 55.000000
2.202720 52.000000
2.198734 45.000000
2.195992 57.000000
2.198163 55.000000
2.199217 53.000000
2.210333 48.000000
2.236260 55.000000
2.268603 66.000000
2.286332 63.000000
2.292750 57.000000
2.268833 62.000000
2.251813 54.000000
2.225019 59.000000
2.206397 56.000000
2.215658 56.000000
2.237820 69.000000
2.245234 60.000000
2.239711 55.000000
2.230780 66.000000
2.232649 64.000000
2.225751 64.000000
2.220557 71.000000
2.185555 66.000000
2.180145 68.000000
2.195668 75.000000
2.192813 75.000000
2.201599 68.000000
2.205673 67.000000
2.217113 63.000000
2.230352 55.000000
2.220781 60.000000
2.215008 56.000000
2.190900 50.000000
2.171480 59.000000
2.156203 54.000000
2.161943 54.000000
2.198241 43.000000
2.224696 49.000000
2.249537 54.000000
2.263027 57.000000
2.265316 56.000000
2.249051 57.000000
2.227308 58.000000
2.220885 56.000000
2.214921 48.000000
2.219066 50.000000
2.218671 53.000000
2.218845 52.000000
2.233997 47.000000
2.263612 51.000000
2.292570 57.000000
2.328729 49.000000
2.358802 60.000000
2.359655 61.000000
2.350636 57.000000
2.337811 61.000000
2.318829 55.000000
2.298221 56.000000
2.288593 59.000000
2.285728 58.000000
2.290587 47.000000
2.295463 49.000000
2.313714 47.000000
2.316765 52.000000
2.316814 55.000000
2.317153 49.000000
2.328222 54.000000
2.338072 50.000000
2.333723 65.000000
2.313847 63.000000
2.270988 61.000000
2.226344 60.000000
2.197151 70.000000
2.184562 70.000000
2.187096 69.000000
2.206788 62.000000
2.229232 58.000000
2.235859 61.000000
2.227993 57.000000
2.233084 47.000000
2.261112 55.000000
2.289289 55.000000
2.311621 50.000000
2.317652 53.000000
2.318518 60.000000
2.335671 61.000000
2.347918 59.000000
2.352944 51.000000
2.349503 42.000000
2.347301 50.000000
2.322480 53.000000
2.301158 57.000000
2.274743 57.000000
2.270225 52.000000
2.265360 61.000000
2.253401 55.000000
2.261015 56.000000
2.285844 54.000000
2.291838 51.000000
2.286657 42.000000
2.280133 38.000000
2.280029 52.000000
2.297243 53.000000
2.310006 60.000000
2.312102 56.000000
2.316792 50.000000
2.319053 55.000000
2.320136 46.000000
2.308005 48.000000
2.292805 48.000000
2.288811 42.000000
2.281063 41.000000
2.288660 36.000000
2.318116 41.000000
2.334585 44.000000
2.332525 51.000000
2.338857 60.000000
2.344083 60.000000
2.364218 60.000000
2.379128 50.000000
2.382474 50.000000
2.385092 52.000000
2.384793 40.000000
2.389351 44.000000
2.388513 53.000000
2.370817 60.000000
2.370544 62.000000
2.369966 58.000000
2.388499 52.000000
2.388929 52.000000
2.371036 59.000000
2.372696 50.000000
2.362524 56.000000
2.352609 54.000000
2.354934 55.000000
2.338082 54.000000
2.330484 48.000000
2.327268 49.000000
2.321300 53.000000
2.328583 50.000000
2.334381 54.000000
2.326314 59.000000
2.325568 64.000000
2.329697 60.000000
2.330493 52.000000
2.322294 43.000000
2.306215 54.000000
2.303950 49.000000
2.313050 48.000000
2.343873 44.000000
2.380531 39.000000
2.409600 47.000000
2.405081 42.000000
2.387958 43.000000
2.371404 38.000000
2.359925 42.000000
2.353873 47.000000
2.352176 51.000000
2.328212 52.000000
2.313904 53.000000
2.288706 61.000000
2.255121 64.000000
2.219629 53.000000
2.193689 67.000000
2.180052 62.000000
2.202572 63.000000
2.235222 56.000000
2.259835 71.000000
2.281031 68.000000
2.288188 67.000000
2.294237 68.000000
2.306154 67.000000
2.305360 56.000000
2.289929 60.000000
2.283302 64.000000
2.271338 59.000000
2.262294 54.000000
2.253896 47.000000
2.256716 50.000000
2.254544 56.000000
2.254152 65.000000
2.264943 63.000000
2.287738 63.000000
2.296274 66.000000
2.307052 75.000000
2.287507 66.000000
2.266847 62.000000
2.273213 56.000000
2.296488 56.000000
2.295853 65.000000
2.304171 67.000000
2.301274 70.000000
2.294808 64.000000
2.290339 68.000000
2.287609 68.000000
2.277866 63.000000
2.269097 72.000000
2.251208 68.000000
2.231532 71.000000
2.211092 78.000000
2.194479 72.000000
2.196807 69.000000
2.209068 68.000000
2.221633 61.000000
2.231729 74.000000
2.239817 69.000000
2.226422 64.000000
2.216215 70.000000
2.237046 67.000000
2.238379 73.000000
2.243292 68.000000
2.248716 68.000000
2.247529 64.000000
2.258465 62.000000
2.264115 69.000000
2.257558 68.000000
2.243552 76.000000
2.207903 74.000000
2.200791 62.000000
2.206938 58.000000
2.230565 61.000000
2.250430 61.000000
2.253923 60.000000
2.233529 59.000000
2.221713 56.000000
2.209401 48.000000
2.231414 45.000000
2.246786 52.000000
2.260064 46.000000
2.289504 45.000000
2.326872 44.000000
2.359769 53.000000
2.371548 50.000000
2.367698 51.000000
2.337922 47.000000
2.326830 51.000000
2.326817 55.000000
2.340162 53.000000
2.344160 51.000000
2.331682 57.000000
2.325924 50.000000
2.324033 51.000000
2.321042 53.000000
2.339171 53.000000
2.351582 58.000000
2.356741 57.000000
2.354828 59.000000
2.348971 58.000000
2.373336 64.000000
2.399321 62.000000
2.392826 66.000000
2.376966 61.000000
2.365070 55.000000
2.348507 62.000000
2.328576 68.000000
2.306570 71.000000
2.279098 71.000000
2.228982 73.000000
2.196986 70.000000
2.204256 71.000000
2.211224 65.000000
2.230881 66.000000
2.275170 69.000000
2.299200 70.000000
2.308212 69.000000
2.312464 64.000000
2.292600 57.000000
2.259960 60.000000
2.240644 57.000000
2.227914 53.000000
2.232726 53.000000
2.258936 56.000000
2.285144 50.000000
2.285686 60.000000
2.276574 54.000000
2.268304 54.000000
2.275122 51.000000
2.294828 58.000000
2.309461 70.000000
2.301562 62.000000
2.283171 60.000000
2.274101 56.000000
2.261288 61.000000
2.250850 62.000000
2.260113 66.000000
2.265754 58.000000
2.261953 64.000000
2.245276 59.000000
2.257256 55.000000
2.279406 65.000000
2.286421 54.000000
2.285285 59.000000
2.293514 62.000000
2.296014 62.000000
2.298446 63.000000
2.293933 67.000000
2.291737 68.000000
2.284220 64.000000
2.274650 64.000000
2.282112 67.000000
2.276979 67.000000
2.267256 64.000000
2.262213 60.000000
2.252730 59.000000
2.238690 66.000000
2.217070 69.000000
2.214076 69.000000
2.199215 76.000000
2.193780 63.000000
2.195360 68.000000
2.200912 66.000000
2.220113 66.000000
2.234845 66.000000
2.240653 63.000000
2.248988 59.000000
2.253841 58.000000
2.262750 63.000000
2.279898 66.000000
2.306020 61.000000
2.312923 74.000000
2.292976 69.000000
2.279223 73.000000
2.269447 75.000000
2.286818 67.000000
2.301214 64.000000
2.292433 71.000000
2.277934 63.000000
2.262700 53.000000
2.253360 60.000000
2.224352 62.000000
2.208886 56.000000
2.211687 58.000000
2.204125 68.000000
2.192430 60.000000
2.193820 65.000000
2.179750 64.000000
2.172905 59.000000
2.192952 70.000000
2.210564 66.000000
2.225263 67.000000
2.246359 62.000000
2.258828 61.000000
2.268637 72.000000
2.263571 66.000000
2.258385 61.000000
2.246620 66.000000
2.215133 65.000000
2.198532 69.000000
2.201095 78.000000
2.195450 76.000000
2.181741 70.000000
2.190140 56.000000
2.194947 54.000000
2.206540 58.000000
2.188809 61.000000
2.164997 55.000000
2.164564 57.000000
2.182764 57.000000
2.209511 58.000000
2.245948 59.000000
2.278336 54.000000
2.290167 48.000000
2.304229 53.000000
2.303911 51.000000
2.297619 55.000000
2.275595 45.000000
2.267509 46.000000
2.260117 45.000000
2.265006 52.000000
2.254713 50.000000
2.232943 49.000000
2.208305 54.000000
2.196507 47.000000
2.194169 43.000000
2.208718 51.000000
2.207704 51.000000
2.215857 50.000000
2.246260 49.000000
2.258187 55.000000
2.235478 59.000000
2.226876 61.000000
2.231919 54.000000
2.244764 55.000000
2.260120 54.000000
2.250337 57.000000
2.225944 54.000000
2.222491 49.000000
2.231193 49.000000
2.250639 61.000000
2.248059 64.000000
2.229115 63.000000
2.207702 64.000000
2.194658 58.000000
2.205838 63.000000
2.218785 57.000000
2.216055 57.000000
2.213412 59.000000
2.221096 62.000000
2.220582 63.000000
2.215552 56.000000
2.216920 53.000000
2.215589 52.000000
2.182715 55.000000
2.158546 50.000000
2.131765 59.000000
2.119421 62.000000
2.105089 68.000000
2.070565 61.000000
2.044106 72.000000
2.028163 66.000000
2.032907 69.000000
2.021715 63.000000
2.015506 69.000000
2.022725 68.000000
2.049474 64.000000
2.063868 58.000000
2.073220 70.000000
2.062935 55.000000
2.064121 65.000000
2.075605 59.000000
2.091309 62.000000
2.100157 61.000000
2.111916 67.000000
2.112945 65.000000
2.115144 68.000000
2.136646 70.000000
2.160796 70.000000
2.164123 66.000000
2.145997 64.000000
2.140391 59.000000
2.146827 59.000000
2.161352 62.000000
2.158198 61.000000
2.150017 63.000000
2.120695 60.000000
2.121465 68.000000
2.144228 70.000000
2.176704 64.000000
2.208309 70.000000
2.208503 65.000000
2.190610 64.000000
2.188373 69.000000
2.206971 64.000000
2.215178 65.000000
2.216830 65.000000
2.210960 69.000000
2.204310 71.000000
2.183355 67.000000
2.176691 64.000000
2.177257 50.000000
2.183166 53.000000
2.184385 65.000000
2.167786 61.000000
2.158883 73.000000
2.153350 69.000000
2.157910 70.000000
2.169508 62.000000
2.202110 58.000000
2.233413 55.000000
2.243638 62.000000
2.260708 60.000000
2.272161 54.000000
2.277905 55.000000
2.277651 68.000000
2.270019 61.000000
2.244401 66.000000
2.231321 69.000000
2.217132 73.000000
2.201083 66.000000
2.193851 66.000000
2.179517 54.000000
2.158255 58.000000
2.160723 65.000000
2.159743 66.000000
2.177037 69.000000
2.196447 67.000000
2.198203 69.000000
2.196676 69.000000
2.184467 65.000000
2.176429 67.000000
2.181457 60.000000
2.200615 60.000000
2.223575 60.000000
2.220973 53.000000
2.231514 58.000000
2.242383 63.000000
2.243681 67.000000
2.220269 63.000000
2.202853 63.000000
2.183343 60.000000
2.148798 67.000000
2.121969 69.000000
2.106042 69.000000
2.117739 69.000000
2.122134 68.000000
2.114293 62.000000
2.129781 60.000000
2.136957 61.000000
2.151228 65.000000
2.172745 66.000000
2.196333 67.000000
2.214442 62.000000
2.244946 56.000000
2.279043 59.000000
2.300364 54.000000
2.314542 45.000000
2.313362 49.000000
2.310449 45.000000
2.303464 55.000000
2.289389 54.000000
2.272510 54.000000
2.251857 53.000000
2.222264 61.000000
2.212288 66.000000
2.220123 60.000000
2.212583 60.000000
2.216540 71.000000
2.195105 69.000000
2.173681 67.000000
2.140465 67.000000
2.118261 79.000000
2.107397 65.000000
2.108816 64.000000
2.112735 67.000000
2.105172 62.000000
2.094020 68.000000
2.091223 62.000000
2.103022 65.000000
2.125044 67.000000
2.133556 61.000000
2.119075 69.000000
2.118187 65.000000
2.125761 69.000000
2.131957 69.000000
2.118993 67.000000
2.137079 66.000000
2.139860 63.000000
2.137677 62.000000
2.144024 59.000000
2.155373 54.000000
2.157977 65.000000
2.144718 68.000000
2.133852 66.000000
2.135605 61.000000
2.135193 51.000000
2.129957 61.000000
2.117830 68.000000
2.093501 59.000000
2.091872 70.000000
2.096366 72.000000
2.084530 75.000000
2.074682 77.000000
2.062142 69.000000
2.065391 66.000000
2.076305 69.000000
2.078854 67.000000
2.058823 60.000000
2.041854 61.000000
2.034895 67.000000
2.023860 54.000000
2.023518 66.000000
2.033597 66.000000
2.043650 66.000000
2.049088 70.000000
2.073790 67.000000
2.100461 56.000000
2.106325 68.000000
2.109557 60.000000
2.117813 57.000000
2.128079 57.000000
2.133466 64.000000
2.131240 63.000000
2.114277 58.000000
2.107353 60.000000
2.094528 58.000000
2.092831 57.000000
2.095682 55.000000
2.111465 57.000000
2.143497 51.000000
2.158007 57.000000
2.154763 65.000000
2.151542 53.000000
2.136957 54.000000
2.132131 56.000000
2.128841 58.000000
2.123853 43.000000
2.110935 56.000000
2.098529 53.000000
2.113895 59.000000
2.122166 59.000000
2.134420 58.000000
2.127136 55.000000
2.111799 47.000000
2.128773 48.000000
2.123867 56.000000
2.107097 57.000000
2.100514 66.000000
2.090332 68.000000
2.083751 67.000000
2.090594 67.000000
2.080988 65.000000
2.082398 61.000000
2.115007 60.000000
2.132839 55.000000
2.152981 60.000000
2.156535 55.000000
2.161333 65.000000
2.151202 64.000000
2.122354 57.000000
2.099953 70.000000
2.087051 71.000000
2.085012 70.000000
2.084129 66.000000
2.075409 61.000000
2.084627 59.000000
2.091086 57.000000
2.088005 65.000000
2.066336 56.000000
2.062855 62.000000
2.090028 64.000000
2.101993 66.000000
2.117711 58.000000
2.120822 57.000000
2.100343 53.000000
2.071800 54.000000
2.055634 59.000000
2.025983 61.000000
2.003869 69.000000
2.000937 67.000000
1.999814 62.000000
2.009274 67.000000
2.011352 63.000000
1.999082 59.000000
2.002402 68.000000
2.019876 77.000000
2.036547 73.000000
2.041327 77.000000
2.028159 68.000000
2.034168 71.000000
2.040457 78.000000
2.077595 74.000000
2.095599 68.000000
2.088246 61.000000
2.071253 65.000000
2.049081 72.000000
2.021944 66.000000
1.992357 61.000000
1.971766 63.000000
1.993182 69.000000
2.011472 65.000000
2.022650 63.000000
2.037898 69.000000
2.051592 69.000000
2.068594 78.000000
2.072032 71.000000
2.082828 81.000000
2.094358 78.000000
2.101850 72.000000
2.107463 67.000000
2.078601 70.000000
2.052927 74.000000
2.020612 68.000000
1.997757 65.000000
1.976918 63.000000
1.959932 58.000000
1.973863 62.000000
2.023760 61.000000
2.066730 60.000000
2.102668 66.000000
2.128773 77.000000
2.145768 66.000000
2.129611 62.000000
2.120041 61.000000
2.104920 60.000000
2.091012 62.000000
2.070196 65.000000
2.060446 68.000000
2.051556 60.000000
2.039710 61.000000
2.020371 72.000000
2.015657 64.000000
2.033528 68.000000
2.038663 68.000000
2.046942 68.000000
2.042638 66.000000
2.039061 63.000000
2.041999 57.000000
2.053795 59.000000
2.046154 56.000000
2.043267 53.000000
2.026694 57.000000
2.001248 61.000000
1.986438 62.000000
1.987621 63.000000
1.990918 66.000000
2.007544 56.000000
2.018142 59.000000
2.033317 61.000000
2.028230 68.000000
2.018583 65.000000
2.030928 61.000000
2.037867 59.000000
2.023184 65.000000
2.003113 56.000000
1.989972 68.000000
1.990204 70.000000
2.002754 70.000000
2.001132 74.000000
1.988355 69.000000
1.969490 69.000000
1.982068 59.000000
1.979425 70.000000
1.996190 72.000000
2.015971 71.000000
2.044325 55.000000
2.059962 57.000000
2.064609 54.000000
2.073925 62.000000
2.078190 65.000000
2.084085 58.000000
2.078836 60.000000
2.067326 65.000000
2.053818 63.000000
2.039179 61.000000
2.034334 65.000000
2.036591 58.000000
2.051007 60.000000
2.082551 56.000000
2.094783 55.000000
2.100649 65.000000
2.096067 61.000000
2.063227 58.000000
2.052719 66.000000
2.023186 59.000000
2.009308 72.000000
1.995250 62.000000
2.000523 67.000000
1.998195 64.000000
1.982601 67.000000
1.958400 52.000000
1.943589 54.000000
1.938159 54.000000
1.950299 54.000000
1.960825 47.000000
1.965640 42.000000
1.982312 40.000000
2.002533 43.000000
2.029460 40.000000
2.053781 42.000000
2.074645 48.000000
2.078722 54.000000
2.059909 55.000000
2.048691 51.000000
2.032390 44.000000
2.018770 55.000000
1.975418 56.000000
1.942007 63.000000
1.928859 55.000000
1.907773 56.000000
1.897093 53.000000
1.882388 52.000000
1.887854 56.000000
1.909340 45.000000
1.954027 53.000000
1.990093 52.000000
2.025932 48.000000
2.011332 53.000000
1.996139 53.000000
1.973830 60.000000
1.963474 62.000000
1.959247 58.000000
1.942063 55.000000
1.924027 61.000000
1.919870 69.000000
1.922673 69.000000
1.914263 78.000000
1.928535 59.000000
1.939409 61.000000
1.926427 62.000000
1.917311 64.000000
1.907097 68.000000
1.888378 58.000000
1.875682 62.000000
1.887038 60.000000
1.921753 60.000000
1.925482 60.000000
1.913081 67.000000
1.897764 60.000000
1.895874 55.000000
1.870359 60.000000
1.856837 55.000000
1.861077 52.000000
1.887138 59.000000
1.898341 56.000000
1.920154 51.000000
1.934075 51.000000
1.938964 48.000000
1.941890 59.000000
1.940557 55.000000
1.944291 59.000000
1.934851 58.000000
1.936060 59.000000
1.949788 61.000000
1.950984 58.000000
1.953161 48.000000
1.957676 55.000000
1.950630 66.000000
1.955671 66.000000
1.963294 56.000000
1.971424 61.000000
1.972668 67.000000
1.973674 55.000000
1.966280 58.000000
1.949097 47.000000
1.929533 46.000000
1.922863 48.000000
1.915912 52.000000
1.902378 58.000000
1.906993 59.000000
1.912276 59.000000
1.900400 54.000000
1.906347 66.000000
1.906580 56.000000
1.908633 62.000000
1.910393 63.000000
1.914015 59.000000
1.900601 57.000000
1.924558 58.000000
1.938292 59.000000
1.959429 58.000000
1.963341 49.000000
1.952688 61.000000
1.949937 63.000000
1.949055 67.000000
1.949357 63.000000
1.920821 53.000000
1.882171 52.000000
1.858441 55.000000
1.843122 59.000000
1.840673 61.000000
1.858884 60.000000
1.895507 59.000000
1.929741 64.000000
1.953691 60.000000
1.954547 49.000000
1.939068 47.000000
1.921545 49.000000
1.920886 50.000000
1.950337 48.000000
1.976053 55.000000
1.999648 56.000000
2.012315 57.000000
2.028691 47.000000
2.044464 54.000000
2.041114 49.000000
2.049504 46.000000
2.060041 38.000000
2.060508 40.000000
2.083205 40.000000
2.085911 41.000000
2.068129 54.000000
2.053231 54.000000
2.036482 45.000000
2.027120 45.000000
2.014116 46.000000
2.004634 49.000000
1.986964 50.000000
1.975281 44.000000
1.964358 54.000000
1.954421 51.000000
1.937419 57.000000
1.941301 60.000000
1.959753 58.000000
1.967143 65.000000
1.945993 65.000000
1.920996 66.000000
1.912826 61.000000
1.929537 59.000000
1.922916 54.000000
1.903986 48.000000
1.899209 48.000000
1.892791 44.000000
1.882712 47.000000
1.897142 41.000000
1.930855 51.000000
1.967334 54.000000
1.990906 50.000000
2.017187 52.000000
2.012124 54.000000
2.017468 45.000000
2.017265 46.000000
2.010902 57.000000
1.985820 57.000000
1.958597 61.000000
1.944726 55.000000
1.929209 69.000000
1.921615 63.000000
1.909571 60.000000
1.904795 65.000000
1.884861 67.000000
1.865061 57.000000
1.859435 61.000000
1.834669 49.000000
1.831454 57.000000
1.811557 62.000000
1.798907 65.000000
1.796672 70.000000
1.806235 67.000000
1.802609 71.000000
1.793632 69.000000
1.767711 61.000000
1.770899 55.000000
1.768314 64.000000
1.759447 70.000000
1.770032 77.000000
1.760635 66.000000
1.752579 76.000000
1.734826 72.000000
1.731994 71.000000
1.740420 69.000000
1.753202 74.000000
1.767344 69.000000
1.795278 69.000000
1.806662 56.000000
1.804922 56.000000
1.818498 61.000000
1.845988 60.000000
1.851693 60.000000
1.865991 71.000000
1.883272 70.000000
1.887012 58.000000
1.887418 60.000000
1.871028 55.000000
1.848914 57.000000
1.835674 55.000000
1.838476 60.000000
1.843989 64.000000
1.860315 62.000000
1.868775 69.000000
1.870169 65.000000
1.870656 65.000000
1.850235 62.000000
1.812211 62.000000
1.782739 62.000000
1.784015 62.000000
1.791720 62.000000
1.792169 73.000000
1.787273 79.000000
1.806336 66.000000
1.829998 65.000000
1.862914 55.000000
1.887342 62.000000
1.885223 55.000000
1.901193 64.000000
1.892610 55.000000
1.875392 61.000000
1.866342 55.000000
1.846007 58.000000
1.843130 60.000000
1.854876 65.000000
1.862474 60.000000
1.856926 55.000000
1.866706 46.000000
1.868591 51.000000
1.863389 57.000000
1.876031 56.000000
1.906612 52.000000
1.951000 47.000000
1.999312 50.000000
2.013768 47.000000
2.012173 54.000000
1.985752 56.000000
1.961743 56.000000
1.938540 50.000000
1.930276 58.000000
1.948851 56.000000
1.953257 58.000000
1.949855 49.000000
1.947090 51.000000
1.947524 52.000000
1.943555 52.000000
1.955248 47.000000
1.968523 55.000000
1.969587 57.000000
1.976517 46.000000
1.996880 48.000000
2.012483 47.000000
2.006339 36.000000
1.996400 41.000000
1.996205 45.000000
2.003432 48.000000
2.017233 47.000000
2.040549 51.000000
2.053323 49.000000
2.058970 47.000000
2.066248 48.000000
2.062000 55.000000
2.050055 52.000000
2.031944 54.000000
2.020247 53.000000
2.001204 54.000000
1.988013 55.000000
1.974879 50.000000
1.942954 57.000000
1.898688 54.000000
1.867567 58.000000
1.844847 55.000000
1.853701 57.000000
1.864977 59.000000
1.886258 60.000000
1.896660 66.000000
1.893725 60.000000
1.882119 56.000000
1.880617 60.000000
1.889624 65.000000
1.891417 59.000000
1.908048 66.000000
1.915524 72.000000
1.898363 62.000000
1.874057 61.000000
1.870982 63.000000
1.868674 61.000000
1.869521 66.000000
1.876664 63.000000
1.887366 69.000000
1.897499 52.000000
1.925441 47.000000
1.933184 53.000000
1.932467 58.000000
1.933762 67.000000
1.922560 59.000000
1.904991 69.000000
1.899202 69.000000
1.890512 71.000000
1.871299 68.000000
1.850377 62.000000
1.840348 59.000000
1.813299 69.000000
1.779429 64.000000
1.753247 61.000000
1.741483 64.000000
1.765191 61.000000
1.791812 64.000000
1.807665 57.000000
1.832948 71.000000
1.815824 66.000000
1.797403 69.000000
1.779023 69.000000
1.759353 66.000000
1.760116 54.000000
1.761617 64.000000
1.773903 60.000000
1.794788 59.000000
1.800579 63.000000
1.805295 68.000000
1.802577 63.000000
1.796870 67.000000
1.791130 71.000000
1.793336 71.000000
1.790597 76.000000
1.793640 74.000000
1.774124 63.000000
1.764848 75.000000
1.766562 65.000000
1.751175 63.000000
1.759501 52.000000
1.767677 53.000000
1.769768 61.000000
1.779373 67.000000
1.807000 63.000000
1.822183 57.000000
1.833151 55.000000
1.849794 57.000000
1.849445 58.000000
1.851911 64.000000
1.856324 59.000000
1.854816 57.000000
1.839962 64.000000
1.830383 61.000000
1.830964 66.000000
1.851349 56.000000
1.862988 49.000000
1.860034 61.000000
1.836804 58.000000
1.841020 64.000000
1.855510 61.000000
1.855615 64.000000
1.861882 61.000000
1.875044 51.000000
1.900484 59.000000
1.910115 54.000000
1.886303 49.000000
1.885178 46.000000
1.914177 49.000000
1.925260 54.000000
1.926898 54.000000
1.919873 56.000000
1.917444 57.000000
1.924659 54.000000
1.938855 58.000000
1.936126 52.000000
1.924339 60.000000
1.905040 61.000000
1.893719 59.000000
1.898237 73.000000
1.899919 76.000000
1.897631 71.000000
1.883386 67.000000
1.880019 75.000000
1.879526 71.000000
1.875697 62.000000
1.871506 63.000000
1.869230 62.000000
1.873145 68.000000
1.874840 65.000000
1.880758 56.000000
1.897222 59.000000
1.888936 69.000000
1.886082 62.000000
1.885498 64.000000
1.881494 56.000000
1.884851 52.000000
1.908895 53.000000
1.947823 54.000000
1.981161 56.000000
1.999764 61.000000
2.027180 54.000000
2.013905 50.000000
1.985603 61.000000
1.960271 58.000000
1.950579 62.000000
1.950502 64.000000
1.940549 57.000000
1.921491 60.000000
1.899686 57.000000
1.886560 71.000000
1.870230 68.000000
1.861108 70.000000
1.859630 64.000000
1.844898 51.000000
1.859122 50.000000
1.872000 58.000000
1.875933 54.000000
1.897766 61.000000
1.910087 57.000000
1.924309 60.000000
1.933606 55.000000
1.939741 67.000000
1.934661 63.000000
1.943728 55.000000
1.938992 57.000000
1.926145 61.000000
1.887952 57.000000
1.830535 61.000000
1.816994 57.000000
1.826140 59.000000
1.842686 60.000000
1.851379 75.000000
1.872108 59.000000
1.890957 67.000000
1.893590 64.000000
1.897761 64.000000
1.870476 62.000000
1.857111 74.000000
1.854124 70.000000
1.855818 65.000000
1.854799 64.000000
1.855408 60.000000
1.857825 67.000000
1.869972 67.000000
1.872837 68.000000
1.876560 65.000000
1.866798 69.000000
1.869445 69.000000
1.879734 70.000000
1.864274 69.000000
1.866260 79.000000
1.875934 78.000000
1.867628 73.000000
1.877739 77.000000
1.898396 69.000000
1.918721 68.000000
1.933719 79.000000
1.949543 78.000000
1.966218 77.000000
1.952682 68.000000
1.937280 63.000000
1.936057 59.000000
1.935965 56.000000
1.921298 60.000000
1.918438 69.000000
1.938189 67.000000
1.974413 58.000000
2.014023 64.000000
2.025787 69.000000
2.003719 63.000000
1.985847 58.000000
1.989178 51.000000
2.008647 46.000000
2.014773 56.000000
2.012252 50.000000
2.009071 60.000000
1.996630 58.000000
1.978794 51.000000
1.992144 57.000000
2.008593 61.000000
2.007664 53.000000
1.987231 47.000000
1.982512 56.000000
1.994440 68.000000
2.007507 62.000000
2.037221 62.000000
2.065868 63.000000
2.079310 67.000000
2.081088 61.000000
2.069464 59.000000
2.064122 51.000000
2.077823 50.000000
2.098124 49.000000
2.079015 47.000000
2.031638 41.000000
1.993698 46.000000
1.994916 47.000000
2.017842 49.000000
2.030363 50.000000
2.047096 57.000000
2.035059 46.000000
1.996772 53.000000
1.969828 60.000000
1.947817 56.000000
1.949919 62.000000
1.956671 63.000000
1.953270 67.000000
1.928502 57.000000
1.910007 55.000000
1.913941 52.000000
1.927888 51.000000
1.945763 55.000000
1.967271 55.000000
1.961419 52.000000
1.956461 63.000000
1.967649 67.000000
1.960943 54.000000
1.952609 53.000000
1.914488 53.000000
1.902308 59.000000
1.894690 56.000000
1.887212 61.000000
1.883491 57.000000
1.898611 65.000000
1.897886 69.000000
1.868378 64.000000
1.868838 64.000000
1.878547 61.000000
1.872570 61.000000
1.880512 65.000000
1.894285 54.000000
1.910147 64.000000
1.904273 44.000000
1.896814 57.000000
1.889132 63.000000
1.903624 59.000000
1.910603 47.000000
1.903607 50.000000
1.884820 46.000000
1.846272 57.000000
1.821123 49.000000
1.793530 53.000000
1.785588 59.000000
1.778241 54.000000
1.780747 63.000000
1.800356 66.000000
1.822117 66.000000
1.839187 59.000000
1.849135 66.000000
1.881010 57.000000
1.895944 49.000000
1.887480 49.000000
1.882650 48.000000
1.893885 47.000000
1.904303 48.000000
1.906605 42.000000
1.912239 36.000000
1.881204 47.000000
1.820349 50.000000
1.785011 48.000000
1.765692 49.000000
1.764713 47.000000
1.775303 51.000000
1.806482 60.000000
1.839480 58.000000
1.891186 50.000000
1.930919 55.000000
1.934417 47.000000
1.913870 53.000000
1.901236 55.000000
1.885467 54.000000
1.867738 54.000000
1.858342 57.000000
1.852090 60.000000
1.852182 60.000000
1.867011 49.000000
1.861081 59.000000
1.847153 64.000000
1.833466 58.000000
1.810788 62.000000
1.796564 52.000000
1.798180 70.000000
1.792186 65.000000
1.780029 60.000000
1.797207 59.000000
1.822880 63.000000
1.841890 61.000000
1.871886 56.000000
1.874641 52.000000
1.886289 58.000000
1.890841 40.000000
1.891259 56.000000
1.873662 58.000000
1.869888 51.000000
1.857974 57.000000
1.845821 63.000000
1.820479 61.000000
1.823314 53.000000
1.818150 56.000000
1.824084 53.000000
1.826955 53.000000
1.827803 52.000000
1.835897 62.000000
1.840469 64.000000
1.833470 64.000000
1.832608 70.000000
1.835985 74.000000
1.829065 68.000000
1.825642 68.000000
1.817497 74.000000
1.816240 73.000000
1.823040 73.000000
1.818491 65.000000
1.822210 63.000000
1.821906 82.000000
1.799059 85.000000
1.761565 73.000000
1.750843 75.000000
1.752317 70.000000
1.757207 70.000000
1.754912 71.000000
1.753308 62.000000
1.771513 59.000000
1.791362 62.000000
1.811089 65.000000
1.807920 76.000000
1.826107 63.000000
1.855126 61.000000
1.872865 69.000000
1.874303 66.000000
1.856383 68.000000
1.845099 72.000000
1.854103 72.000000
1.856929 71.000000
1.862061 75.000000
1.860803 68.000000
1.868190 65.000000
1.860580 61.000000
1.874703 69.000000
1.902360 68.000000
1.912975 71.000000
1.919069 67.000000
1.926716 71.000000
1.911166 73.000000
1.894011 73.000000
1.886999 79.000000
1.886319 82.000000
1.873450 76.000000
1.877888 76.000000
1.879414 76.000000
1.859059 82.000000
1.837467 74.000000
1.822346 71.000000
1.816691 72.000000
1.817299 80.000000
1.839824 75.000000
1.856663 81.000000
1.872805 76.000000
1.866360 69.000000
1.857749 73.000000
1.850496 62.000000
1.852329 62.000000
1.866065 66.000000
1.865041 60.000000
1.841560 58.000000
1.822488 61.000000
1.809068 58.000000
1.789504 61.000000
1.778799 56.000000
1.786246 57.000000
1.790072 58.000000
1.803901 64.000000
1.812930 62.000000
1.831227 65.000000
1.849209 60.000000
1.868371 58.000000
1.884828 55.000000
1.896696 50.000000
1.919218 49.000000
1.927594 52.000000
1.930010 52.000000
1.912474 55.000000
1.911166 53.000000
1.915912 46.000000
1.915114 52.000000
1.912868 52.000000
1.926504 52.000000
1.943250 60.000000
1.925827 56.000000
1.907358 56.000000
1.882502 60.000000
1.868073 62.000000
1.879821 60.000000
1.893085 68.000000
1.909545 59.000000
1.925398 64.000000
1.934863 59.000000
1.916543 56.000000
1.913469 45.000000
1.906046 54.000000
1.878554 56.000000
1.870714 49.000000
1.872898 51.000000
1.894451 51.000000
1.926925 47.000000
1.927595 60.000000
1.924258 52.000000
1.895069 56.000000
1.878843 56.000000
1.882225 62.000000
1.859912 65.000000
1.845338 57.000000
1.821372 56.000000
1.801725 67.000000
1.785905 58.000000
1.791925 66.000000
1.769884 56.000000
1.775963 58.000000
1.795079 53.000000
1.799044 61.000000
1.805716 62.000000
1.820821 54.000000
1.828926 50.000000
1.828391 50.000000
1.855337 59.000000
1.873967 51.000000
1.888506 57.000000
1.871650 55.000000
1.874440 61.000000
1.873617 58.000000
1.899191 55.000000
1.913219 49.000000
1.933911 53.000000
1.933053 63.000000
1.937436 65.000000
1.919849 64.000000
1.893608 63.000000
1.863653 61.000000
1.850307 66.000000
1.844034 60.000000
1.838617 64.000000
1.833937 58.000000
1.814346 52.000000
1.784130 46.000000
1.771450 52.000000
1.758105 49.000000
1.748104 56.000000
1.745538 58.000000
1.755849 59.000000
1.769025 53.000000
1.791306 55.000000
1.804550 58.000000
1.809211 55.000000
1.830273 51.000000
1.870193 42.000000
1.903919 56.000000
1.899373 57.000000
1.886257 50.000000
1.873244 52.000000
1.853592 55.000000
1.827228 62.000000
1.814925 55.000000
1.801799 47.000000
1.787837 51.000000
1.765907 48.000000
1.739941 50.000000
1.735106 52.000000
1.727457 54.000000
1.734809 51.000000
1.742893 58.000000
1.744062 63.000000
1.741590 61.000000
1.754785 72.000000
1.775184 66.000000
1.799899 66.000000
1.815325 65.000000
1.809700 60.000000
1.807303 61.000000
1.787952 62.000000
1.783450 58.000000
1.782155 56.000000
1.766578 62.000000
1.754020 61.000000
1.747627 58.000000
1.742376 62.000000
1.766690 56.000000
1.786678 59.000000
1.783490 59.000000
1.784575 55.000000
1.776093 49.000000
1.759750 50.000000
1.751595 47.000000
1.740199 62.000000
1.728011 61.000000
1.718690 52.000000
1.730852 61.000000
1.732837 60.000000
1.751259 62.000000
1.772709 63.000000
1.781115 55.000000
1.752373 53.000000
1.723506 57.000000
1.712809 60.000000
1.718957 67.000000
1.736141 66.000000
1.758862 64.000000
1.773715 65.000000
1.793406 68.000000
1.781652 61.000000
1.758840 53.000000
1.722406 51.000000
1.701278 51.000000
1.680711 62.000000
1.685626 58.000000
1.699374 49.000000
1.705887 48.000000
1.720325 50.000000
1.730593 50.000000
1.742248 53.000000
1.754054 52.000000
1.750928 60.000000
1.735092 58.000000
1.718753 53.000000
1.720382 62.000000
1.725072 47.000000
1.735796 60.000000
1.729211 60.000000
1.714507 69.000000
1.704793 57.000000
1.693197 60.000000
1.681593 50.000000
1.655430 59.000000
1.663153 54.000000
1.665531 51.000000
1.671795 54.000000
1.661743 50.000000
1.648362 63.000000
1.646931 63.000000
1.636963 63.000000
1.643025 63.000000
1.644378 71.000000
1.639111 66.000000
1.638176 58.000000
1.641786 69.000000
1.644779 70.000000
1.637342 72.000000
1.646508 76.000000
1.652939 73.000000
1.634107 72.000000
1.598110 65.000000
1.591550 72.000000
1.588018 66.000000
1.583241 64.000000
1.590043 68.000000
1.571639 69.000000
1.548483 66.000000
1.536945 59.000000
1.531229 71.000000
1.552817 75.000000
1.576989 67.000000
1.596431 59.000000
1.595300 61.000000
1.584723 56.000000
1.585799 60.000000
1.592822 66.000000
1.624816 70.000000
1.652677 65.000000
1.652645 64.000000
1.625514 62.000000
1.601429 65.000000
1.572015 63.000000
1.573893 62.000000
1.562755 66.000000
1.531859 68.000000
1.489509 65.000000
1.477909 66.000000
1.489401 62.000000
1.521433 55.000000
1.580153 63.000000
1.620434 64.000000
1.669407 54.000000
1.710716 54.000000
1.715029 48.000000
1.720048 54.000000
1.720760 62.000000
1.708435 57.000000
1.681613 53.000000
1.656615 52.000000
1.628245 54.000000
1.606076 47.000000
1.591096 55.000000
1.573664 50.000000
1.575429 54.000000
1.595865 49.000000
1.612603 60.000000
1.619126 49.000000
1.602934 51.000000
1.581002 59.000000
1.565793 62.000000
1.553381 52.000000
1.561796 61.000000
1.530811 62.000000
1.507816 74.000000
1.493025 71.000000
1.485109 63.000000
1.457326 67.000000
1.469802 76.000000
1.484199 73.000000
1.482314 73.000000
1.500149 68.000000
1.516276 68.000000
1.512170 68.000000
1.508504 60.000000
1.508820 68.000000
1.504329 63.000000
1.497286 73.000000
1.498349 67.000000
1.508333 63.000000
1.518134 67.000000
1.518157 62.000000
1.521984 61.000000
1.533254 63.000000
1.546029 70.000000
1.550164 70.000000
1.538353 61.000000
1.525065 64.000000
1.500017 61.000000
1.479040 65.000000
1.491392 62.000000
1.488185 62.000000
1.483486 64.000000
1.469391 65.000000
1.480896 56.000000
1.492947 61.000000
1.505530 56.000000
1.518240 63.000000
1.536769 63.000000
1.544151 72.000000
1.560546 70.000000
1.593542 56.000000
1.620212 60.000000
1.640552 49.000000
1.639526 49.000000
1.627207 53.000000
1.611579 47.000000
1.595385 53.000000
1.576739 53.000000
1.567983 53.000000
1.552215 44.000000
1.542512 50.000000
1.524700 51.000000
1.523776 62.000000
1.535799 56.000000
1.538010 67.000000
1.541952 62.000000
1.548753 62.000000
1.563069 61.000000
1.571833 61.000000
1.573610 62.000000
1.564602 59.000000
1.540833 62.000000
1.529084 56.000000
1.501760 57.000000
1.479865 55.000000
1.486290 60.000000
1.494391 55.000000
1.532002 57.000000
1.550858 69.000000
1.539557 59.000000
1.538348 59.000000
1.525131 67.000000
1.511474 59.000000
1.510020 53.000000
1.512314 58.000000
1.516912 68.000000
1.533719 54.000000
1.551899 47.000000
1.571154 51.000000
1.593099 50.000000
1.610275 47.000000
1.614715 50.000000
1.609858 45.000000
1.616109 51.000000
1.615784 55.000000
1.610006 56.000000
1.601735 56.000000
1.597135 65.000000
1.591461 65.000000
1.583711 59.000000
1.581928 63.000000
1.565108 55.000000
1.559300 58.000000
1.578814 68.000000
1.591890 66.000000
1.568842 66.000000
1.542441 73.000000
1.524590 77.000000
1.517724 74.000000
1.541011 58.000000
1.558306 64.000000
1.549513 59.000000
1.556993 65.000000
1.596164 59.000000
1.603849 63.000000
1.575303 66.000000
1.568311 61.000000
1.560524 65.000000
1.563608 65.000000
1.567323 63.000000
1.551805 65.000000
1.524760 66.000000
1.506658 65.000000
1.511049 63.000000
1.530901 66.000000
1.527485 66.000000
1.511814 68.000000
1.504089 61.000000
1.508056 61.000000
1.501745 68.000000
1.500049 66.000000
1.489521 58.000000
1.498415 57.000000
1.508856 49.000000
1.516342 59.000000
1.526307 57.000000
1.536496 65.000000
1.555141 60.000000
1.562012 59.000000
1.571213 61.000000
1.579677 54.000000
1.586823 55.000000
1.574886 51.000000
1.546728 52.000000
1.532992 56.000000
1.548057 50.000000
1.561372 54.000000
1.572078 50.000000
1.572392 55.000000
1.562323 60.000000
1.534958 59.000000
1.518412 56.000000
1.543034 47.000000
1.585499 36.000000
1.610468 44.000000
1.621170 52.000000
1.631725 61.000000
1.641204 52.000000
1.647777 54.000000
1.635137 61.000000
1.613736 63.000000
1.590256 65.000000
1.586004 67.000000
1.575513 58.000000
1.570046 61.000000
1.578837 72.000000
1.572845 72.000000
1.546349 71.000000
1.528104 67.000000
1.508637 77.000000
1.483348 77.000000
1.491181 81.000000
1.514638 82.000000
1.509494 72.000000
1.522067 73.000000
1.532158 82.000000
1.547002 78.000000
1.542616 77.000000
1.545015 72.000000
1.548935 78.000000
1.573621 86.000000
1.577160 77.000000
1.548092 77.000000
1.522861 75.000000
1.515929 69.000000
1.513046 64.000000
1.496688 68.000000
1.485483 68.000000
1.479897 68.000000
1.503575 77.000000
1.514941 67.000000
1.532312 59.000000
1.548612 61.000000
1.575427 57.000000
1.587595 58.000000
1.599770 62.000000
1.615891 64.000000
1.627440 64.000000
1.618133 62.000000
1.627849 65.000000
1.624734 68.000000
1.619156 52.000000
1.623553 58.000000
1.642946 54.000000
1.631312 64.000000
1.621656 59.000000
1.608928 70.000000
1.582620 57.000000
1.573061 69.000000
1.549572 67.000000
1.543873 68.000000
1.547458 65.000000
1.557736 61.000000
1.554186 64.000000
1.558907 57.000000
1.542276 57.000000
1.528594 60.000000
1.528427 55.000000
1.546118 61.000000
1.556332 64.000000
1.570222 65.000000
1.589446 53.000000
1.595629 66.000000
1.601828 63.000000
1.596244 63.000000
1.576456 64.000000
1.556178 59.000000
1.551352 66.000000
1.537409 62.000000
1.554122 61.000000
1.559477 52.000000
1.558322 62.000000
1.550472 62.000000
1.555985 63.000000
1.575944 58.000000
1.579201 62.000000
1.577168 63.000000
1.576570 63.000000
1.582093 63.000000
1.580722 56.000000
1.586114 48.000000
1.603388 49.000000
1.599063 63.000000
1.590209 62.000000
1.589549 66.000000
1.606217 63.000000
1.605723 64.000000
1.598177 60.000000
1.575819 52.000000
1.556445 59.000000
1.548572 69.000000
1.530698 63.000000
1.533172 55.000000
1.527827 54.000000
1.510760 55.000000
1.498406 54.000000
1.496010 57.000000
1.504965 61.000000
1.520236 62.000000
1.525273 64.000000
1.528592 62.000000
1.512720 66.000000
1.505143 67.000000
1.509617 75.000000
1.517927 68.000000
1.514642 82.000000
1.500732 71.000000
1.474074 72.000000
1.468629 66.000000
1.484476 62.000000
1.495201 58.000000
1.502076 55.000000
1.483912 65.000000
1.474633 65.000000
1.463992 62.000000
1.462114 58.000000
1.471982 67.000000
1.477880 57.000000
1.476898 56.000000
1.456768 48.000000
1.431527 58.000000
1.429424 66.000000
1.435608 68.000000
1.467098 59.000000
1.495107 66.000000
1.516371 67.000000
1.532189 65.000000
1.542562 63.000000
1.545416 57.000000
1.533837 50.000000
1.526478 52.000000
1.505954 61.000000
1.479107 56.000000
1.443295 54.000000
1.420857 46.000000
1.424979 45.000000
1.451929 52.000000
1.453932 51.000000
1.446328 53.000000
1.433481 57.000000
1.419698 60.000000
1.420433 59.000000
1.447023 58.000000
1.473988 57.000000
1.488293 62.000000
1.481245 58.000000
1.486595 55.000000
1.496157 53.000000
1.528411 60.000000
1.552161 55.000000
1.566803 57.000000
1.551427 64.000000
1.521162 66.000000
1.493724 64.000000
1.482769 63.000000
1.456965 60.000000
1.420293 56.000000
1.405675 49.000000
1.404695 57.000000
1.386550 57.000000
1.389151 60.000000
1.402053 55.000000
1.428167 69.000000
1.470704 60.000000
1.497624 59.000000
1.506111 65.000000
1.497660 57.000000
1.493350 59.000000
1.487664 60.000000
3.805863 48.000000
3.809386 47.000000
3.810975 46.000000
3.812541 42.000000
3.786717 56.000000
3.738922 53.000000
3.685974 55.000000
3.646845 60.000000
3.615587 62.000000
3.589907 55.000000
3.587634 48.000000
3.600670 48.000000
3.659717 42.000000
3.727538 43.000000
3.791752 51.000000
3.832954 52.000000
3.856041 53.000000
3.860580 56.000000
3.834944 43.000000
3.801174 39.000000
3.780796 45.000000
3.773969 47.000000
3.764227 55.000000
3.760379 51.000000
3.768647 45.000000
3.785945 45.000000
3.794225 43.000000
3.806772 46.000000
3.813063 44.000000
3.827321 42.000000
3.863852 41.000000
3.893209 49.000000
3.895667 47.000000
3.889501 52.000000
3.871423 39.000000
3.830581 48.000000
3.803903 53.000000
3.810538 47.000000
3.829092 44.000000
3.843472 41.000000
3.880140 42.000000
3.928001 42.000000
3.946612 44.000000
3.947411 37.000000
3.934734 46.000000
3.933204 43.000000
3.924288 50.000000
3.912527 44.000000
3.900680 40.000000
3.905654 50.000000
3.907295 43.000000
3.914179 41.000000
[truncated: 65,513 more chars]
