# Supplementary material for: Stochastic bond dynamics facilitates alignment of malaria parasite at erythrocyte membrane upon invasion
Source: eLife. 2020 May 18;9:e56500. doi: 10.7554/eLife.56500 (PMC7269671; doi:10.7554/eLife.56500)
Supplement: Figure 5—source data 1. [file elife-56500-fig5-data1.zip › Fig5_supplement_b/README]

The folder contains the data to generate Fig5_supplement_b

To plot energy, bonds, apex_distance and theta, the datafile "sigma_alldata.csv" should be used. However for plotting displacement, "sigma_displacement.xlsx" should be used.
