# Supplementary material for: Stochastic bond dynamics facilitates alignment of malaria parasite at erythrocyte membrane upon invasion
Source: eLife. 2020 May 18;9:e56500. doi: 10.7554/eLife.56500 (PMC7269671; doi:10.7554/eLife.56500)
Supplement: Figure 5—source data 1. [file elife-56500-fig5-data1.zip › Fig5_supplement_b/sigma_alldata.csv]

sigma	energy	long	short	distance	angle
1.499999999999999944e-01	6.597969000000000506e+01	2.000000000000000000e+00	0.000000000000000000e+00	2.349999999999999867e-01	6.196999999999999731e-02
1.499999999999999944e-01	1.173283600000000035e+02	1.000000000000000000e+00	0.000000000000000000e+00	2.376699999999999924e-01	1.261400000000000021e-01
1.499999999999999944e-01	1.119047999999999945e+02	3.000000000000000000e+00	0.000000000000000000e+00	2.345299999999999885e-01	1.373399999999999899e-01
1.499999999999999944e-01	1.490880799999999908e+02	2.000000000000000000e+00	0.000000000000000000e+00	2.288100000000000134e-01	1.643999999999999906e-01
1.499999999999999944e-01	1.300141000000000133e+02	2.000000000000000000e+00	0.000000000000000000e+00	2.280500000000000027e-01	1.243699999999999944e-01
1.499999999999999944e-01	1.125136000000000003e+01	2.000000000000000000e+00	0.000000000000000000e+00	2.291100000000000081e-01	1.277699999999999947e-01
1.499999999999999944e-01	1.808469599999999957e+02	2.000000000000000000e+00	0.000000000000000000e+00	2.281700000000000117e-01	1.439799999999999969e-01
1.499999999999999944e-01	7.557098999999999478e+01	4.000000000000000000e+00	0.000000000000000000e+00	2.200900000000000079e-01	1.482300000000000006e-01
1.499999999999999944e-01	1.954516399999999976e+02	3.000000000000000000e+00	0.000000000000000000e+00	2.244299999999999906e-01	1.864300000000000124e-01
1.499999999999999944e-01	1.353106400000000065e+02	2.000000000000000000e+00	0.000000000000000000e+00	2.222399999999999931e-01	1.910499999999999976e-01
1.499999999999999944e-01	9.518361000000000161e+01	1.000000000000000000e+00	0.000000000000000000e+00	2.235199999999999965e-01	1.463500000000000079e-01
1.499999999999999944e-01	8.640448000000000661e+01	3.000000000000000000e+00	0.000000000000000000e+00	2.111300000000000121e-01	1.292699999999999960e-01
1.499999999999999944e-01	1.262359199999999930e+02	2.000000000000000000e+00	0.000000000000000000e+00	2.163799999999999890e-01	1.402700000000000058e-01
1.499999999999999944e-01	-6.197359999999999758e+00	2.000000000000000000e+00	0.000000000000000000e+00	2.205400000000000138e-01	1.884200000000000041e-01
1.499999999999999944e-01	3.667848000000000042e+01	2.000000000000000000e+00	0.000000000000000000e+00	2.193100000000000049e-01	1.615600000000000092e-01
1.499999999999999944e-01	8.513839000000000112e+01	3.000000000000000000e+00	0.000000000000000000e+00	2.211200000000000110e-01	1.483700000000000019e-01
1.499999999999999944e-01	2.399278500000000065e+02	4.000000000000000000e+00	0.000000000000000000e+00	2.177199999999999969e-01	1.633799999999999975e-01
1.499999999999999944e-01	2.440222300000000075e+02	3.000000000000000000e+00	0.000000000000000000e+00	2.065200000000000091e-01	1.035200000000000009e-01
1.499999999999999944e-01	2.415002100000000098e+02	2.000000000000000000e+00	0.000000000000000000e+00	2.107300000000000006e-01	1.280499999999999972e-01
1.499999999999999944e-01	3.238491900000000214e+02	2.000000000000000000e+00	0.000000000000000000e+00	2.076099999999999890e-01	1.590799999999999992e-01
1.499999999999999944e-01	1.346657800000000123e+02	2.000000000000000000e+00	0.000000000000000000e+00	2.109499999999999986e-01	1.943999999999999895e-01
1.499999999999999944e-01	1.882629599999999925e+02	3.000000000000000000e+00	0.000000000000000000e+00	2.152399999999999869e-01	1.909299999999999886e-01
1.499999999999999944e-01	1.625251299999999901e+02	4.000000000000000000e+00	0.000000000000000000e+00	2.204599999999999893e-01	2.201100000000000001e-01
1.499999999999999944e-01	6.409098000000000184e+01	4.000000000000000000e+00	0.000000000000000000e+00	2.187999999999999945e-01	1.522199999999999942e-01
1.499999999999999944e-01	9.807249000000000194e+01	3.000000000000000000e+00	0.000000000000000000e+00	2.124699999999999922e-01	2.014100000000000057e-01
1.499999999999999944e-01	1.854588300000000061e+02	3.000000000000000000e+00	0.000000000000000000e+00	2.193499999999999894e-01	1.678099999999999870e-01
1.499999999999999944e-01	1.139771099999999961e+02	1.000000000000000000e+00	0.000000000000000000e+00	2.159500000000000031e-01	1.744799999999999962e-01
1.499999999999999944e-01	2.529132600000000082e+02	2.000000000000000000e+00	0.000000000000000000e+00	2.144199999999999995e-01	1.950699999999999934e-01
1.499999999999999944e-01	1.541551399999999887e+02	3.000000000000000000e+00	0.000000000000000000e+00	2.202699999999999936e-01	1.770299999999999929e-01
1.499999999999999944e-01	1.715150399999999991e+02	2.000000000000000000e+00	0.000000000000000000e+00	2.216700000000000059e-01	1.783500000000000085e-01
1.499999999999999944e-01	1.604145100000000070e+02	4.000000000000000000e+00	0.000000000000000000e+00	2.173299999999999954e-01	1.946299999999999975e-01
1.499999999999999944e-01	1.412196099999999888e+02	4.000000000000000000e+00	0.000000000000000000e+00	2.196700000000000041e-01	1.698800000000000032e-01
1.499999999999999944e-01	2.821410300000000007e+02	2.000000000000000000e+00	0.000000000000000000e+00	2.164000000000000090e-01	1.457600000000000007e-01
1.499999999999999944e-01	2.076536900000000117e+02	4.000000000000000000e+00	0.000000000000000000e+00	2.083000000000000129e-01	1.589700000000000002e-01
1.499999999999999944e-01	2.444774999999999920e+02	4.000000000000000000e+00	0.000000000000000000e+00	2.033600000000000130e-01	1.708300000000000096e-01
1.499999999999999944e-01	1.956342099999999959e+02	4.000000000000000000e+00	0.000000000000000000e+00	1.967700000000000005e-01	2.326699999999999879e-01
1.499999999999999944e-01	1.641799699999999973e+02	2.000000000000000000e+00	0.000000000000000000e+00	1.943499999999999950e-01	2.174300000000000122e-01
1.499999999999999944e-01	2.499475300000000004e+02	5.000000000000000000e+00	0.000000000000000000e+00	2.104900000000000104e-01	2.381399999999999906e-01
1.499999999999999944e-01	1.168695699999999960e+02	5.000000000000000000e+00	0.000000000000000000e+00	1.979799999999999893e-01	2.263199999999999934e-01
1.499999999999999944e-01	2.148003099999999961e+02	4.000000000000000000e+00	0.000000000000000000e+00	2.016000000000000014e-01	2.591800000000000215e-01
1.499999999999999944e-01	6.196180999999999983e+01	5.000000000000000000e+00	0.000000000000000000e+00	2.040899999999999936e-01	2.155199999999999894e-01
1.499999999999999944e-01	9.270998000000000161e+01	6.000000000000000000e+00	0.000000000000000000e+00	2.041600000000000081e-01	1.847799999999999998e-01
1.499999999999999944e-01	4.096341999999999928e+01	3.000000000000000000e+00	0.000000000000000000e+00	1.942500000000000060e-01	2.574899999999999967e-01
1.499999999999999944e-01	-1.119333999999999918e+01	2.000000000000000000e+00	0.000000000000000000e+00	1.832100000000000117e-01	3.025200000000000111e-01
1.499999999999999944e-01	5.648819000000000301e+01	3.000000000000000000e+00	0.000000000000000000e+00	1.849000000000000088e-01	2.339400000000000091e-01
1.499999999999999944e-01	1.668156999999999925e+02	4.000000000000000000e+00	0.000000000000000000e+00	1.849899999999999878e-01	2.321499999999999952e-01
1.499999999999999944e-01	1.841758499999999970e+02	5.000000000000000000e+00	0.000000000000000000e+00	1.722899999999999987e-01	2.669300000000000006e-01
1.499999999999999944e-01	1.405497599999999920e+02	1.000000000000000000e+00	0.000000000000000000e+00	1.676400000000000112e-01	2.545200000000000240e-01
1.499999999999999944e-01	1.550676499999999862e+02	3.000000000000000000e+00	0.000000000000000000e+00	1.703099999999999892e-01	3.231100000000000083e-01
1.499999999999999944e-01	6.696218000000000359e+01	3.000000000000000000e+00	0.000000000000000000e+00	1.683499999999999996e-01	3.224500000000000144e-01
1.499999999999999944e-01	5.575899999999999856e+00	6.000000000000000000e+00	0.000000000000000000e+00	1.656100000000000072e-01	2.710899999999999976e-01
1.499999999999999944e-01	9.295976000000000283e+01	9.000000000000000000e+00	0.000000000000000000e+00	1.667500000000000093e-01	2.883499999999999952e-01
1.499999999999999944e-01	1.248462700000000041e+02	5.000000000000000000e+00	0.000000000000000000e+00	1.622999999999999998e-01	3.116900000000000226e-01
1.499999999999999944e-01	1.751382700000000057e+02	4.000000000000000000e+00	0.000000000000000000e+00	1.626799999999999913e-01	2.804099999999999926e-01
1.499999999999999944e-01	6.174009999999999820e+01	6.000000000000000000e+00	0.000000000000000000e+00	1.623300000000000021e-01	2.979600000000000026e-01
1.499999999999999944e-01	1.069886699999999990e+02	7.000000000000000000e+00	0.000000000000000000e+00	1.615999999999999936e-01	3.113600000000000256e-01
1.499999999999999944e-01	1.512637400000000127e+02	1.000000000000000000e+00	0.000000000000000000e+00	1.606299999999999950e-01	2.996400000000000174e-01
1.499999999999999944e-01	7.648190999999999917e+01	5.000000000000000000e+00	0.000000000000000000e+00	1.498099999999999987e-01	3.030200000000000116e-01
1.499999999999999944e-01	1.856832999999999956e+01	9.000000000000000000e+00	0.000000000000000000e+00	1.514300000000000090e-01	2.837200000000000277e-01
1.499999999999999944e-01	1.332710800000000120e+02	8.000000000000000000e+00	0.000000000000000000e+00	1.475200000000000122e-01	3.494300000000000184e-01
1.499999999999999944e-01	1.245305599999999941e+02	5.000000000000000000e+00	0.000000000000000000e+00	1.460100000000000009e-01	3.581099999999999839e-01
1.499999999999999944e-01	1.782675500000000000e+02	7.000000000000000000e+00	0.000000000000000000e+00	1.425500000000000100e-01	3.249099999999999766e-01
1.499999999999999944e-01	1.088040199999999942e+02	8.000000000000000000e+00	0.000000000000000000e+00	1.412299999999999944e-01	3.452399999999999913e-01
1.499999999999999944e-01	1.583769299999999873e+02	9.000000000000000000e+00	0.000000000000000000e+00	1.348499999999999976e-01	3.330600000000000227e-01
1.499999999999999944e-01	1.836828500000000020e+02	6.000000000000000000e+00	0.000000000000000000e+00	1.353399999999999881e-01	3.564100000000000046e-01
1.499999999999999944e-01	8.726036000000000570e+01	4.000000000000000000e+00	0.000000000000000000e+00	1.345699999999999952e-01	3.270799999999999819e-01
1.499999999999999944e-01	2.193036099999999919e+02	4.000000000000000000e+00	0.000000000000000000e+00	1.399799999999999933e-01	3.245500000000000052e-01
1.499999999999999944e-01	4.141299999999999670e+01	7.000000000000000000e+00	0.000000000000000000e+00	1.360999999999999988e-01	3.479900000000000215e-01
1.499999999999999944e-01	-2.185235000000000127e+01	4.000000000000000000e+00	0.000000000000000000e+00	1.317500000000000060e-01	3.259699999999999820e-01
1.499999999999999944e-01	7.278369000000000710e+01	3.000000000000000000e+00	0.000000000000000000e+00	1.283900000000000041e-01	3.304599999999999760e-01
1.499999999999999944e-01	7.906280999999999892e+01	5.000000000000000000e+00	0.000000000000000000e+00	1.301799999999999902e-01	3.672799999999999954e-01
1.499999999999999944e-01	5.658402000000000243e+01	3.000000000000000000e+00	0.000000000000000000e+00	1.403099999999999903e-01	3.520400000000000196e-01
1.499999999999999944e-01	9.551811999999999614e+01	7.000000000000000000e+00	0.000000000000000000e+00	1.505100000000000049e-01	3.604800000000000226e-01
1.499999999999999944e-01	3.939813999999999794e+01	4.000000000000000000e+00	0.000000000000000000e+00	1.544099999999999917e-01	3.188699999999999868e-01
1.499999999999999944e-01	6.846339999999999648e+00	6.000000000000000000e+00	0.000000000000000000e+00	1.595300000000000051e-01	3.323300000000000143e-01
1.499999999999999944e-01	6.926402000000000214e+01	5.000000000000000000e+00	0.000000000000000000e+00	1.565300000000000025e-01	3.084200000000000275e-01
1.499999999999999944e-01	7.812398000000000309e+01	8.000000000000000000e+00	0.000000000000000000e+00	1.561099999999999988e-01	2.567499999999999782e-01
1.499999999999999944e-01	1.195533999999999963e+02	6.000000000000000000e+00	0.000000000000000000e+00	1.502799999999999969e-01	2.786500000000000088e-01
1.499999999999999944e-01	1.110104299999999995e+02	8.000000000000000000e+00	0.000000000000000000e+00	1.559200000000000030e-01	2.702600000000000002e-01
1.499999999999999944e-01	-5.054890000000000327e+00	1.000000000000000000e+01	0.000000000000000000e+00	1.561800000000000133e-01	3.140200000000000213e-01
1.499999999999999944e-01	9.788343999999999312e+01	1.200000000000000000e+01	0.000000000000000000e+00	1.541099999999999970e-01	3.072500000000000231e-01
1.499999999999999944e-01	1.532445600000000070e+02	1.200000000000000000e+01	0.000000000000000000e+00	1.494199999999999973e-01	2.985999999999999766e-01
1.499999999999999944e-01	1.965161200000000008e+02	8.000000000000000000e+00	0.000000000000000000e+00	1.446900000000000130e-01	3.337300000000000266e-01
1.499999999999999944e-01	1.954573399999999879e+02	1.000000000000000000e+01	0.000000000000000000e+00	1.452100000000000057e-01	3.175600000000000089e-01
1.499999999999999944e-01	1.964398999999999944e+02	8.000000000000000000e+00	0.000000000000000000e+00	1.462799999999999934e-01	3.527199999999999780e-01
1.499999999999999944e-01	2.248460000000000036e+01	7.000000000000000000e+00	0.000000000000000000e+00	1.549099999999999921e-01	3.293699999999999961e-01
1.499999999999999944e-01	2.014472100000000125e+02	9.000000000000000000e+00	0.000000000000000000e+00	1.512400000000000133e-01	3.292999999999999816e-01
1.499999999999999944e-01	2.096990399999999966e+02	9.000000000000000000e+00	0.000000000000000000e+00	1.499600000000000100e-01	2.844700000000000006e-01
1.499999999999999944e-01	1.946763300000000072e+02	8.000000000000000000e+00	0.000000000000000000e+00	1.456199999999999994e-01	3.510400000000000187e-01
1.499999999999999944e-01	2.144167999999999950e+02	8.000000000000000000e+00	0.000000000000000000e+00	1.458200000000000052e-01	3.211700000000000110e-01
1.499999999999999944e-01	2.502003300000000081e+02	7.000000000000000000e+00	0.000000000000000000e+00	1.364799999999999902e-01	3.194000000000000172e-01
1.499999999999999944e-01	1.256734600000000057e+02	9.000000000000000000e+00	0.000000000000000000e+00	1.333999999999999908e-01	3.421600000000000197e-01
1.499999999999999944e-01	1.895872799999999927e+02	9.000000000000000000e+00	0.000000000000000000e+00	1.265900000000000081e-01	3.466000000000000192e-01
1.499999999999999944e-01	1.988359600000000000e+02	9.000000000000000000e+00	0.000000000000000000e+00	1.254500000000000060e-01	3.659200000000000230e-01
1.499999999999999944e-01	1.636281500000000051e+02	7.000000000000000000e+00	0.000000000000000000e+00	1.179899999999999977e-01	3.854099999999999748e-01
1.499999999999999944e-01	1.077890299999999968e+02	9.000000000000000000e+00	0.000000000000000000e+00	1.155100000000000016e-01	4.233299999999999841e-01
1.499999999999999944e-01	4.574649999999999750e+01	8.000000000000000000e+00	0.000000000000000000e+00	1.119099999999999956e-01	4.423000000000000265e-01
1.499999999999999944e-01	1.542328999999999972e+01	9.000000000000000000e+00	0.000000000000000000e+00	1.160299999999999943e-01	3.870500000000000052e-01
1.499999999999999944e-01	1.792193800000000010e+02	7.000000000000000000e+00	0.000000000000000000e+00	1.172900000000000054e-01	3.992999999999999883e-01
1.499999999999999944e-01	5.218453999999999837e+01	9.000000000000000000e+00	0.000000000000000000e+00	1.167699999999999988e-01	3.901600000000000068e-01
1.499999999999999944e-01	1.276217099999999931e+02	1.200000000000000000e+01	0.000000000000000000e+00	1.174700000000000050e-01	3.835100000000000176e-01
1.499999999999999944e-01	1.190979999999999990e+02	1.100000000000000000e+01	0.000000000000000000e+00	1.092899999999999983e-01	4.297500000000000209e-01
1.499999999999999944e-01	6.130910999999999689e+01	1.300000000000000000e+01	0.000000000000000000e+00	1.067799999999999999e-01	3.936700000000000199e-01
1.499999999999999944e-01	8.222793000000000063e+01	1.200000000000000000e+01	0.000000000000000000e+00	1.044899999999999995e-01	4.651899999999999924e-01
1.499999999999999944e-01	1.220109599999999972e+02	1.000000000000000000e+01	0.000000000000000000e+00	1.029400000000000037e-01	4.253700000000000259e-01
1.499999999999999944e-01	2.175461999999999989e+02	1.300000000000000000e+01	0.000000000000000000e+00	1.080699999999999994e-01	4.080400000000000138e-01
1.499999999999999944e-01	1.140047699999999935e+02	6.000000000000000000e+00	0.000000000000000000e+00	1.127200000000000008e-01	4.018499999999999850e-01
1.499999999999999944e-01	1.053230400000000060e+02	9.000000000000000000e+00	0.000000000000000000e+00	1.089200000000000029e-01	4.381200000000000094e-01
1.499999999999999944e-01	1.021946700000000021e+02	9.000000000000000000e+00	0.000000000000000000e+00	1.078500000000000014e-01	4.270100000000000007e-01
1.499999999999999944e-01	6.251471999999999696e+01	9.000000000000000000e+00	0.000000000000000000e+00	1.112900000000000000e-01	4.183000000000000052e-01
1.499999999999999944e-01	3.956599999999999895e+00	1.000000000000000000e+01	0.000000000000000000e+00	1.082300000000000068e-01	4.373299999999999965e-01
1.499999999999999944e-01	1.414173399999999958e+02	9.000000000000000000e+00	0.000000000000000000e+00	1.061499999999999944e-01	4.349999999999999978e-01
1.499999999999999944e-01	1.758885199999999998e+02	6.000000000000000000e+00	0.000000000000000000e+00	1.093500000000000028e-01	3.963099999999999956e-01
1.499999999999999944e-01	2.713264899999999784e+02	1.100000000000000000e+01	0.000000000000000000e+00	1.066399999999999987e-01	3.719600000000000128e-01
1.499999999999999944e-01	2.325138699999999972e+02	1.200000000000000000e+01	0.000000000000000000e+00	1.088900000000000007e-01	3.831100000000000061e-01
1.499999999999999944e-01	1.087988200000000063e+02	1.000000000000000000e+01	0.000000000000000000e+00	1.069599999999999995e-01	3.922599999999999976e-01
1.499999999999999944e-01	2.726638300000000186e+02	1.400000000000000000e+01	0.000000000000000000e+00	1.004499999999999976e-01	4.504199999999999871e-01
1.499999999999999944e-01	3.408924299999999903e+02	1.800000000000000000e+01	0.000000000000000000e+00	1.110499999999999959e-01	3.960000000000000187e-01
1.499999999999999944e-01	3.260408100000000218e+02	1.400000000000000000e+01	0.000000000000000000e+00	1.042600000000000054e-01	4.563400000000000234e-01
1.499999999999999944e-01	2.441616099999999960e+02	1.600000000000000000e+01	0.000000000000000000e+00	1.007799999999999946e-01	3.774600000000000177e-01
1.499999999999999944e-01	2.146846199999999953e+02	1.300000000000000000e+01	0.000000000000000000e+00	9.654999999999999694e-02	4.299600000000000088e-01
1.499999999999999944e-01	3.098365600000000200e+02	1.500000000000000000e+01	0.000000000000000000e+00	9.804999999999999827e-02	4.380100000000000104e-01
1.499999999999999944e-01	2.898157299999999736e+02	2.100000000000000000e+01	0.000000000000000000e+00	9.629999999999999671e-02	4.160699999999999954e-01
1.499999999999999944e-01	3.872327700000000164e+02	1.800000000000000000e+01	0.000000000000000000e+00	1.001999999999999974e-01	4.264200000000000212e-01
1.499999999999999944e-01	3.236912800000000061e+02	1.600000000000000000e+01	0.000000000000000000e+00	1.033499999999999974e-01	3.573600000000000110e-01
1.499999999999999944e-01	3.321313700000000040e+02	1.400000000000000000e+01	0.000000000000000000e+00	1.022399999999999975e-01	3.878300000000000081e-01
1.499999999999999944e-01	3.664191099999999892e+02	1.300000000000000000e+01	0.000000000000000000e+00	1.030699999999999950e-01	3.881700000000000150e-01
1.499999999999999944e-01	3.217880200000000173e+02	1.300000000000000000e+01	0.000000000000000000e+00	9.926999999999999713e-02	4.478699999999999903e-01
1.499999999999999944e-01	2.943044800000000123e+02	1.700000000000000000e+01	0.000000000000000000e+00	1.018600000000000061e-01	4.418500000000000205e-01
1.499999999999999944e-01	2.304767300000000034e+02	1.300000000000000000e+01	0.000000000000000000e+00	9.697999999999999676e-02	4.565100000000000269e-01
1.499999999999999944e-01	3.830279199999999946e+02	1.600000000000000000e+01	0.000000000000000000e+00	1.029299999999999937e-01	4.303600000000000203e-01
1.499999999999999944e-01	2.203783699999999897e+02	1.600000000000000000e+01	0.000000000000000000e+00	9.983000000000000207e-02	4.420799999999999730e-01
1.499999999999999944e-01	3.302822499999999764e+02	1.900000000000000000e+01	0.000000000000000000e+00	1.013300000000000034e-01	4.338199999999999834e-01
1.499999999999999944e-01	3.254987199999999916e+02	1.400000000000000000e+01	0.000000000000000000e+00	1.013499999999999956e-01	4.415100000000000136e-01
1.499999999999999944e-01	4.073202600000000189e+02	1.500000000000000000e+01	0.000000000000000000e+00	9.654000000000000081e-02	4.647999999999999909e-01
1.499999999999999944e-01	3.119834500000000048e+02	1.500000000000000000e+01	0.000000000000000000e+00	1.017900000000000055e-01	4.073300000000000254e-01
1.499999999999999944e-01	3.109829700000000230e+02	1.400000000000000000e+01	0.000000000000000000e+00	1.025400000000000061e-01	4.568800000000000083e-01
1.499999999999999944e-01	2.815473000000000070e+02	1.200000000000000000e+01	0.000000000000000000e+00	1.011200000000000015e-01	4.070799999999999974e-01
1.499999999999999944e-01	3.067433599999999956e+02	1.300000000000000000e+01	0.000000000000000000e+00	9.968000000000000471e-02	4.495799999999999796e-01
1.499999999999999944e-01	3.562976499999999760e+02	1.500000000000000000e+01	0.000000000000000000e+00	1.048700000000000049e-01	4.328299999999999925e-01
1.499999999999999944e-01	2.948695599999999786e+02	1.900000000000000000e+01	0.000000000000000000e+00	9.683999999999999553e-02	4.516800000000000259e-01
1.499999999999999944e-01	2.826776800000000094e+02	1.800000000000000000e+01	0.000000000000000000e+00	1.029400000000000037e-01	4.784499999999999864e-01
1.499999999999999944e-01	3.456119400000000041e+02	1.200000000000000000e+01	0.000000000000000000e+00	1.011999999999999983e-01	4.279899999999999816e-01
1.499999999999999944e-01	2.960711200000000076e+02	1.000000000000000000e+01	0.000000000000000000e+00	9.947999999999999898e-02	4.383699999999999819e-01
1.499999999999999944e-01	2.125074099999999930e+02	1.300000000000000000e+01	0.000000000000000000e+00	9.767000000000000681e-02	4.530100000000000238e-01
1.499999999999999944e-01	1.854540599999999984e+02	2.000000000000000000e+01	0.000000000000000000e+00	9.890000000000000180e-02	4.522900000000000253e-01
1.499999999999999944e-01	3.672873299999999972e+02	2.200000000000000000e+01	0.000000000000000000e+00	1.022499999999999937e-01	4.682100000000000151e-01
1.499999999999999944e-01	2.697084800000000087e+02	1.600000000000000000e+01	0.000000000000000000e+00	1.030599999999999988e-01	4.696799999999999864e-01
1.499999999999999944e-01	2.963837500000000205e+02	1.300000000000000000e+01	0.000000000000000000e+00	1.048400000000000026e-01	3.341000000000000081e-01
1.499999999999999944e-01	1.294571200000000033e+02	1.600000000000000000e+01	0.000000000000000000e+00	1.120600000000000068e-01	4.294999999999999929e-01
1.499999999999999944e-01	2.544730600000000038e+02	1.600000000000000000e+01	0.000000000000000000e+00	1.160299999999999943e-01	3.790999999999999925e-01
1.499999999999999944e-01	3.594631299999999783e+02	2.000000000000000000e+01	0.000000000000000000e+00	1.150000000000000050e-01	4.056600000000000206e-01
1.499999999999999944e-01	2.328437199999999905e+02	2.100000000000000000e+01	0.000000000000000000e+00	1.150100000000000011e-01	4.087700000000000222e-01
1.499999999999999944e-01	2.850564200000000028e+02	2.300000000000000000e+01	0.000000000000000000e+00	1.100700000000000012e-01	3.646099999999999897e-01
1.499999999999999944e-01	3.666662400000000162e+02	1.900000000000000000e+01	0.000000000000000000e+00	1.167699999999999988e-01	4.199700000000000100e-01
1.499999999999999944e-01	3.646908700000000181e+02	2.300000000000000000e+01	0.000000000000000000e+00	1.140100000000000002e-01	4.006799999999999806e-01
1.499999999999999944e-01	1.670609699999999975e+02	2.100000000000000000e+01	0.000000000000000000e+00	1.140000000000000041e-01	3.652599999999999736e-01
1.499999999999999944e-01	2.916402199999999993e+02	1.600000000000000000e+01	0.000000000000000000e+00	1.086400000000000005e-01	4.123299999999999743e-01
1.499999999999999944e-01	2.516891300000000058e+02	1.500000000000000000e+01	0.000000000000000000e+00	1.117800000000000044e-01	4.250200000000000089e-01
1.499999999999999944e-01	2.835511999999999944e+02	1.700000000000000000e+01	0.000000000000000000e+00	1.016999999999999987e-01	3.939900000000000069e-01
1.499999999999999944e-01	3.586840199999999754e+02	1.500000000000000000e+01	0.000000000000000000e+00	9.990999999999999881e-02	3.974800000000000000e-01
1.499999999999999944e-01	3.380374400000000037e+02	1.300000000000000000e+01	0.000000000000000000e+00	9.947999999999999898e-02	4.403900000000000037e-01
1.499999999999999944e-01	3.559588299999999776e+02	1.600000000000000000e+01	0.000000000000000000e+00	9.847000000000000197e-02	4.482999999999999763e-01
1.499999999999999944e-01	3.200617399999999861e+02	1.500000000000000000e+01	0.000000000000000000e+00	9.671000000000000429e-02	4.301599999999999868e-01
1.499999999999999944e-01	4.082407699999999977e+02	1.200000000000000000e+01	0.000000000000000000e+00	9.402000000000000635e-02	4.303799999999999848e-01
1.499999999999999944e-01	2.557442000000000064e+02	1.600000000000000000e+01	0.000000000000000000e+00	1.012900000000000050e-01	3.997600000000000042e-01
1.499999999999999944e-01	2.645671199999999885e+02	1.700000000000000000e+01	0.000000000000000000e+00	1.086099999999999982e-01	4.152000000000000135e-01
1.499999999999999944e-01	2.337956000000000074e+02	1.800000000000000000e+01	0.000000000000000000e+00	1.129399999999999987e-01	4.072000000000000064e-01
1.499999999999999944e-01	2.119808899999999880e+02	1.500000000000000000e+01	0.000000000000000000e+00	1.164599999999999941e-01	3.800600000000000089e-01
1.499999999999999944e-01	3.018575200000000223e+02	1.800000000000000000e+01	0.000000000000000000e+00	1.114099999999999951e-01	3.922300000000000231e-01
1.499999999999999944e-01	2.427213600000000042e+02	1.600000000000000000e+01	0.000000000000000000e+00	1.118500000000000050e-01	3.884299999999999975e-01
1.499999999999999944e-01	1.762145999999999901e+02	1.500000000000000000e+01	0.000000000000000000e+00	1.107400000000000051e-01	4.062700000000000200e-01
1.499999999999999944e-01	2.752518400000000156e+02	1.600000000000000000e+01	0.000000000000000000e+00	1.106400000000000022e-01	4.041299999999999892e-01
1.499999999999999944e-01	1.864126599999999883e+02	1.500000000000000000e+01	0.000000000000000000e+00	1.047600000000000059e-01	4.414199999999999791e-01
1.499999999999999944e-01	2.249416500000000099e+02	1.300000000000000000e+01	0.000000000000000000e+00	1.067300000000000054e-01	4.240599999999999925e-01
1.499999999999999944e-01	2.903606300000000147e+02	1.600000000000000000e+01	0.000000000000000000e+00	9.965999999999999859e-02	4.503300000000000081e-01
1.499999999999999944e-01	1.387188299999999970e+02	1.800000000000000000e+01	0.000000000000000000e+00	9.853000000000000647e-02	4.071699999999999764e-01
1.499999999999999944e-01	2.171483699999999999e+02	1.600000000000000000e+01	0.000000000000000000e+00	9.597999999999999587e-02	4.373500000000000165e-01
1.499999999999999944e-01	7.764955000000000496e+01	1.200000000000000000e+01	0.000000000000000000e+00	1.022699999999999998e-01	4.617499999999999938e-01
1.499999999999999944e-01	2.148279799999999966e+02	2.400000000000000000e+01	0.000000000000000000e+00	9.722999999999999698e-02	3.854299999999999948e-01
1.499999999999999944e-01	2.991656699999999773e+02	1.900000000000000000e+01	0.000000000000000000e+00	9.850000000000000422e-02	4.641399999999999970e-01
1.499999999999999944e-01	4.558961100000000215e+02	1.800000000000000000e+01	0.000000000000000000e+00	9.955999999999999572e-02	4.005099999999999771e-01
1.499999999999999944e-01	2.245304600000000050e+02	2.100000000000000000e+01	0.000000000000000000e+00	9.976000000000000145e-02	4.708600000000000008e-01
1.499999999999999944e-01	2.827251400000000103e+02	2.000000000000000000e+01	0.000000000000000000e+00	1.011900000000000022e-01	4.330300000000000260e-01
1.499999999999999944e-01	2.296958999999999946e+02	1.900000000000000000e+01	0.000000000000000000e+00	9.783999999999999642e-02	4.202799999999999869e-01
1.499999999999999944e-01	2.664052500000000236e+02	1.400000000000000000e+01	0.000000000000000000e+00	1.014599999999999946e-01	4.418500000000000205e-01
1.499999999999999944e-01	2.849490599999999745e+02	1.200000000000000000e+01	0.000000000000000000e+00	9.683999999999999553e-02	3.966299999999999826e-01
1.499999999999999944e-01	2.214292800000000057e+02	1.500000000000000000e+01	0.000000000000000000e+00	9.460000000000000353e-02	4.744200000000000084e-01
1.499999999999999944e-01	2.885277800000000070e+02	1.600000000000000000e+01	0.000000000000000000e+00	8.741000000000000159e-02	4.940599999999999992e-01
1.499999999999999944e-01	1.674869600000000105e+02	1.400000000000000000e+01	0.000000000000000000e+00	8.605000000000000149e-02	5.077899999999999636e-01
1.499999999999999944e-01	3.225933299999999804e+02	1.300000000000000000e+01	0.000000000000000000e+00	7.996999999999999942e-02	4.809999999999999831e-01
1.499999999999999944e-01	2.821962700000000268e+02	1.300000000000000000e+01	0.000000000000000000e+00	8.368000000000000438e-02	4.728399999999999825e-01
1.499999999999999944e-01	2.241200200000000109e+02	1.500000000000000000e+01	0.000000000000000000e+00	8.079000000000000070e-02	4.481800000000000228e-01
1.499999999999999944e-01	3.616344599999999900e+02	1.600000000000000000e+01	0.000000000000000000e+00	7.660000000000000142e-02	4.608099999999999974e-01
1.499999999999999944e-01	3.133333900000000085e+02	2.000000000000000000e+01	0.000000000000000000e+00	7.101999999999999980e-02	4.115800000000000014e-01
1.499999999999999944e-01	3.776250200000000063e+02	1.500000000000000000e+01	0.000000000000000000e+00	8.154000000000000137e-02	5.264499999999999735e-01
1.499999999999999944e-01	2.409265499999999918e+02	1.700000000000000000e+01	0.000000000000000000e+00	8.637999999999999845e-02	5.114400000000000057e-01
1.499999999999999944e-01	2.522565600000000074e+02	1.600000000000000000e+01	0.000000000000000000e+00	9.408999999999999309e-02	4.585500000000000131e-01
1.499999999999999944e-01	3.515528100000000222e+02	1.600000000000000000e+01	0.000000000000000000e+00	9.710000000000000575e-02	4.495299999999999851e-01
1.499999999999999944e-01	3.621376900000000205e+02	2.000000000000000000e+01	0.000000000000000000e+00	9.543000000000000094e-02	4.226400000000000157e-01
1.499999999999999944e-01	2.940296700000000101e+02	1.900000000000000000e+01	0.000000000000000000e+00	9.603000000000000425e-02	4.259800000000000253e-01
1.499999999999999944e-01	4.137291900000000169e+02	1.600000000000000000e+01	0.000000000000000000e+00	8.945999999999999786e-02	4.469699999999999784e-01
1.499999999999999944e-01	4.122766300000000115e+02	1.300000000000000000e+01	0.000000000000000000e+00	8.322000000000000230e-02	4.640000000000000235e-01
1.499999999999999944e-01	3.645088099999999827e+02	1.200000000000000000e+01	0.000000000000000000e+00	7.902000000000000690e-02	5.207600000000000007e-01
1.499999999999999944e-01	3.851094299999999748e+02	1.000000000000000000e+01	0.000000000000000000e+00	7.771000000000000130e-02	5.056800000000000184e-01
1.499999999999999944e-01	4.797831499999999778e+02	1.600000000000000000e+01	0.000000000000000000e+00	8.289000000000000534e-02	4.622600000000000042e-01
1.499999999999999944e-01	3.421965299999999957e+02	1.700000000000000000e+01	0.000000000000000000e+00	8.575000000000000677e-02	4.600299999999999945e-01
1.499999999999999944e-01	2.294075799999999958e+02	1.300000000000000000e+01	0.000000000000000000e+00	9.020999999999999852e-02	4.601399999999999935e-01
1.499999999999999944e-01	2.839903100000000222e+02	1.700000000000000000e+01	0.000000000000000000e+00	8.168000000000000260e-02	4.938199999999999812e-01
1.499999999999999944e-01	2.657711100000000215e+02	1.600000000000000000e+01	0.000000000000000000e+00	8.190999999999999670e-02	4.891699999999999937e-01
1.499999999999999944e-01	2.843634799999999814e+02	1.300000000000000000e+01	1.000000000000000000e+00	7.914999999999999813e-02	4.679200000000000026e-01
1.499999999999999944e-01	2.135814200000000085e+02	1.500000000000000000e+01	3.000000000000000000e+00	7.785999999999999865e-02	5.026500000000000412e-01
1.499999999999999944e-01	1.171479099999999960e+02	1.600000000000000000e+01	3.000000000000000000e+00	7.825000000000000011e-02	5.097599999999999909e-01
1.499999999999999944e-01	1.834218899999999906e+02	1.500000000000000000e+01	3.000000000000000000e+00	7.291000000000000258e-02	4.878199999999999759e-01
1.499999999999999944e-01	2.832240499999999770e+02	1.800000000000000000e+01	2.000000000000000000e+00	6.295000000000000595e-02	5.280899999999999483e-01
1.499999999999999944e-01	3.345717000000000212e+02	1.600000000000000000e+01	7.000000000000000000e+00	6.353000000000000314e-02	5.761899999999999800e-01
1.499999999999999944e-01	3.677019799999999918e+02	1.500000000000000000e+01	7.000000000000000000e+00	5.435999999999999860e-02	6.450299999999999923e-01
1.499999999999999944e-01	3.611563699999999812e+02	1.900000000000000000e+01	7.000000000000000000e+00	6.217999999999999916e-02	5.337300000000000377e-01
1.499999999999999944e-01	3.104703499999999963e+02	1.400000000000000000e+01	5.000000000000000000e+00	6.137000000000000094e-02	5.679600000000000204e-01
1.499999999999999944e-01	2.213673000000000002e+02	1.500000000000000000e+01	8.000000000000000000e+00	6.096000000000000030e-02	5.670199999999999685e-01
1.499999999999999944e-01	2.329420299999999884e+02	8.000000000000000000e+00	7.000000000000000000e+00	6.144999999999999768e-02	5.174800000000000511e-01
1.499999999999999944e-01	2.864734700000000203e+02	1.700000000000000000e+01	6.000000000000000000e+00	5.967999999999999694e-02	5.114199999999999857e-01
1.499999999999999944e-01	3.396239600000000110e+02	1.900000000000000000e+01	8.000000000000000000e+00	5.593000000000000055e-02	6.314100000000000268e-01
1.499999999999999944e-01	2.182804800000000114e+02	1.800000000000000000e+01	7.000000000000000000e+00	5.013000000000000095e-02	6.816600000000000437e-01
1.499999999999999944e-01	2.181721599999999910e+02	1.700000000000000000e+01	9.000000000000000000e+00	5.367000000000000243e-02	6.369799999999999907e-01
1.499999999999999944e-01	2.895914999999999964e+02	1.400000000000000000e+01	1.000000000000000000e+01	5.131000000000000144e-02	6.024399999999999755e-01
1.499999999999999944e-01	2.321301300000000083e+02	1.700000000000000000e+01	9.000000000000000000e+00	5.822000000000000092e-02	5.701800000000000201e-01
1.499999999999999944e-01	2.720344999999999800e+02	1.100000000000000000e+01	8.000000000000000000e+00	5.757000000000000312e-02	5.667100000000000470e-01
1.499999999999999944e-01	4.826690600000000018e+02	1.000000000000000000e+01	8.000000000000000000e+00	6.085000000000000131e-02	6.013800000000000257e-01
1.499999999999999944e-01	4.098618799999999851e+02	1.000000000000000000e+01	6.000000000000000000e+00	4.503000000000000058e-02	6.234399999999999942e-01
1.499999999999999944e-01	2.055726500000000101e+02	1.600000000000000000e+01	1.000000000000000000e+01	4.839999999999999858e-02	5.987599999999999589e-01
1.499999999999999944e-01	4.347823399999999765e+02	1.100000000000000000e+01	5.000000000000000000e+00	4.580999999999999656e-02	6.007400000000000517e-01
1.499999999999999944e-01	2.652240300000000275e+02	1.300000000000000000e+01	1.000000000000000000e+01	4.639999999999999680e-02	5.465200000000000058e-01
1.499999999999999944e-01	3.226133699999999749e+02	1.200000000000000000e+01	8.000000000000000000e+00	4.805999999999999855e-02	5.504799999999999693e-01
1.499999999999999944e-01	3.786751399999999990e+02	9.000000000000000000e+00	8.000000000000000000e+00	5.127999999999999919e-02	5.765700000000000269e-01
1.499999999999999944e-01	4.563931699999999978e+02	1.000000000000000000e+01	1.600000000000000000e+01	4.571999999999999675e-02	5.972899999999999876e-01
1.499999999999999944e-01	4.590934799999999996e+02	9.000000000000000000e+00	1.600000000000000000e+01	4.909999999999999781e-02	5.649300000000000432e-01
1.499999999999999944e-01	5.216938099999999849e+02	7.000000000000000000e+00	2.000000000000000000e+01	4.900999999999999801e-02	5.937500000000000000e-01
1.499999999999999944e-01	4.414098500000000058e+02	6.000000000000000000e+00	1.700000000000000000e+01	4.565000000000000308e-02	6.435400000000000009e-01
1.499999999999999944e-01	4.679471800000000030e+02	7.000000000000000000e+00	1.600000000000000000e+01	4.887999999999999984e-02	6.473299999999999610e-01
1.499999999999999944e-01	3.968247799999999756e+02	7.000000000000000000e+00	1.900000000000000000e+01	5.469000000000000250e-02	5.986399999999999499e-01
1.499999999999999944e-01	3.400182899999999790e+02	6.000000000000000000e+00	2.200000000000000000e+01	6.625999999999999945e-02	5.849199999999999955e-01
1.499999999999999944e-01	3.348729599999999778e+02	6.000000000000000000e+00	2.000000000000000000e+01	6.819000000000000061e-02	5.585400000000000365e-01
1.499999999999999944e-01	2.340847300000000075e+02	9.000000000000000000e+00	2.300000000000000000e+01	6.861000000000000432e-02	5.662099999999999911e-01
1.499999999999999944e-01	3.218888799999999719e+02	9.000000000000000000e+00	2.600000000000000000e+01	5.843999999999999889e-02	5.667900000000000160e-01
1.499999999999999944e-01	2.495817700000000059e+02	7.000000000000000000e+00	2.200000000000000000e+01	6.389000000000000234e-02	5.967999999999999972e-01
1.499999999999999944e-01	3.453231900000000110e+02	9.000000000000000000e+00	2.200000000000000000e+01	5.621000000000000302e-02	6.197799999999999976e-01
1.499999999999999944e-01	2.334968499999999949e+02	8.000000000000000000e+00	2.300000000000000000e+01	4.526999999999999774e-02	5.278500000000000414e-01
1.499999999999999944e-01	3.431628299999999854e+02	5.000000000000000000e+00	2.400000000000000000e+01	4.884000000000000147e-02	5.980100000000000415e-01
1.499999999999999944e-01	2.784234299999999962e+02	6.000000000000000000e+00	2.800000000000000000e+01	4.871999999999999942e-02	6.150299999999999656e-01
1.499999999999999944e-01	2.324976599999999962e+02	7.000000000000000000e+00	2.200000000000000000e+01	5.242999999999999744e-02	6.403400000000000203e-01
1.499999999999999944e-01	3.224253600000000120e+02	9.000000000000000000e+00	2.600000000000000000e+01	4.902000000000000107e-02	6.196099999999999941e-01
1.499999999999999944e-01	3.106066700000000083e+02	1.000000000000000000e+01	2.900000000000000000e+01	5.220999999999999946e-02	5.651399999999999757e-01
1.499999999999999944e-01	3.930781099999999810e+02	1.100000000000000000e+01	2.800000000000000000e+01	5.646999999999999936e-02	6.022499999999999520e-01
1.499999999999999944e-01	4.410023699999999849e+02	7.000000000000000000e+00	2.300000000000000000e+01	5.868999999999999911e-02	5.990600000000000369e-01
1.499999999999999944e-01	3.495560399999999959e+02	7.000000000000000000e+00	2.100000000000000000e+01	5.693000000000000144e-02	6.020799999999999486e-01
1.499999999999999944e-01	3.070388599999999997e+02	1.300000000000000000e+01	2.400000000000000000e+01	5.659999999999999754e-02	6.307199999999999473e-01
1.499999999999999944e-01	4.273140900000000215e+02	1.000000000000000000e+01	2.400000000000000000e+01	4.605000000000000066e-02	6.551200000000000356e-01
1.499999999999999944e-01	2.821264800000000150e+02	1.200000000000000000e+01	3.100000000000000000e+01	5.251000000000000112e-02	6.404699999999999838e-01
1.499999999999999944e-01	2.928496900000000096e+02	1.200000000000000000e+01	2.800000000000000000e+01	5.380000000000000060e-02	6.187000000000000277e-01
1.499999999999999944e-01	2.564316099999999778e+02	9.000000000000000000e+00	3.100000000000000000e+01	5.278999999999999665e-02	5.939600000000000435e-01
1.499999999999999944e-01	3.295553899999999885e+02	9.000000000000000000e+00	2.700000000000000000e+01	6.158999999999999891e-02	5.716299999999999715e-01
1.499999999999999944e-01	2.383579000000000008e+02	7.000000000000000000e+00	2.300000000000000000e+01	4.612999999999999740e-02	6.733599999999999586e-01
1.499999999999999944e-01	2.357111199999999940e+02	9.000000000000000000e+00	2.500000000000000000e+01	6.322999999999999454e-02	6.041199999999999903e-01
1.499999999999999944e-01	1.765242599999999982e+02	8.000000000000000000e+00	2.400000000000000000e+01	6.374000000000000499e-02	5.904099999999999904e-01
1.499999999999999944e-01	2.465110300000000052e+02	7.000000000000000000e+00	2.000000000000000000e+01	7.303999999999999382e-02	5.376999999999999558e-01
1.499999999999999944e-01	3.305565100000000029e+02	1.000000000000000000e+01	2.100000000000000000e+01	7.265000000000000624e-02	5.041999999999999815e-01
1.499999999999999944e-01	3.632259500000000116e+02	1.000000000000000000e+01	1.800000000000000000e+01	8.003000000000000391e-02	4.945300000000000251e-01
1.499999999999999944e-01	1.872232300000000009e+02	7.000000000000000000e+00	1.600000000000000000e+01	8.290000000000000147e-02	4.725699999999999901e-01
1.499999999999999944e-01	2.304815099999999859e+02	8.000000000000000000e+00	2.000000000000000000e+01	8.597000000000000475e-02	4.951300000000000145e-01
1.499999999999999944e-01	2.081158499999999947e+02	5.000000000000000000e+00	2.300000000000000000e+01	9.053999999999999548e-02	4.668700000000000072e-01
1.499999999999999944e-01	2.399610399999999970e+02	9.000000000000000000e+00	2.200000000000000000e+01	9.717000000000000637e-02	4.459099999999999731e-01
1.499999999999999944e-01	2.736877400000000193e+02	1.300000000000000000e+01	2.000000000000000000e+01	9.744999999999999496e-02	4.457599999999999896e-01
1.499999999999999944e-01	1.760906899999999951e+02	1.200000000000000000e+01	1.600000000000000000e+01	1.024400000000000033e-01	4.021000000000000130e-01
1.499999999999999944e-01	3.293161600000000249e+02	9.000000000000000000e+00	1.900000000000000000e+01	1.000500000000000000e-01	4.561999999999999944e-01
1.499999999999999944e-01	3.506782200000000103e+02	8.000000000000000000e+00	1.900000000000000000e+01	1.013300000000000034e-01	4.475799999999999779e-01
1.499999999999999944e-01	5.435262999999999920e+02	5.000000000000000000e+00	2.100000000000000000e+01	1.065799999999999942e-01	4.402300000000000102e-01
1.499999999999999944e-01	2.778208099999999945e+02	1.000000000000000000e+01	2.000000000000000000e+01	1.073400000000000049e-01	4.348400000000000043e-01
1.499999999999999944e-01	3.257498800000000188e+02	1.000000000000000000e+01	1.600000000000000000e+01	1.062400000000000011e-01	4.489500000000000157e-01
1.499999999999999944e-01	3.673144399999999905e+02	1.200000000000000000e+01	1.600000000000000000e+01	1.040900000000000020e-01	4.028800000000000159e-01
1.499999999999999944e-01	3.816058400000000006e+02	1.300000000000000000e+01	1.900000000000000000e+01	9.840999999999999748e-02	4.326999999999999735e-01
1.499999999999999944e-01	3.502435399999999959e+02	1.300000000000000000e+01	2.100000000000000000e+01	1.046600000000000030e-01	4.697700000000000209e-01
1.499999999999999944e-01	2.048599299999999914e+02	1.300000000000000000e+01	2.200000000000000000e+01	1.060299999999999992e-01	4.680500000000000216e-01
1.499999999999999944e-01	2.422361199999999997e+02	1.200000000000000000e+01	1.500000000000000000e+01	1.040900000000000020e-01	4.291400000000000214e-01
1.499999999999999944e-01	3.199884700000000066e+02	9.000000000000000000e+00	2.000000000000000000e+01	9.672000000000000042e-02	4.216099999999999848e-01
1.499999999999999944e-01	2.419706500000000062e+02	8.000000000000000000e+00	2.000000000000000000e+01	9.676999999999999491e-02	4.606100000000000194e-01
1.499999999999999944e-01	1.728579100000000039e+02	8.000000000000000000e+00	2.000000000000000000e+01	9.780999999999999417e-02	4.461999999999999855e-01
1.499999999999999944e-01	2.757398600000000215e+02	9.000000000000000000e+00	1.900000000000000000e+01	1.076799999999999979e-01	4.440999999999999948e-01
1.499999999999999944e-01	3.551667499999999791e+02	1.000000000000000000e+01	1.300000000000000000e+01	1.126899999999999985e-01	4.080199999999999938e-01
1.499999999999999944e-01	2.004635100000000136e+02	1.300000000000000000e+01	1.600000000000000000e+01	1.198400000000000021e-01	3.585499999999999798e-01
1.499999999999999944e-01	3.042599299999999971e+02	1.300000000000000000e+01	1.900000000000000000e+01	1.204800000000000038e-01	3.879699999999999815e-01
1.499999999999999944e-01	1.631071599999999933e+02	1.200000000000000000e+01	2.100000000000000000e+01	1.228800000000000031e-01	3.656499999999999750e-01
1.499999999999999944e-01	4.105601700000000278e+02	1.200000000000000000e+01	1.400000000000000000e+01	1.188099999999999989e-01	3.754199999999999759e-01
1.499999999999999944e-01	2.283999300000000119e+02	4.000000000000000000e+00	1.400000000000000000e+01	1.258299999999999974e-01	3.766200000000000103e-01
1.499999999999999944e-01	2.985666499999999814e+02	7.000000000000000000e+00	1.500000000000000000e+01	1.242999999999999938e-01	3.748199999999999865e-01
1.499999999999999944e-01	2.038155500000000018e+02	1.200000000000000000e+01	1.400000000000000000e+01	1.254300000000000137e-01	3.459900000000000198e-01
1.499999999999999944e-01	2.971749899999999798e+02	1.000000000000000000e+01	1.700000000000000000e+01	1.316700000000000093e-01	3.695999999999999841e-01
1.499999999999999944e-01	3.673608600000000024e+02	9.000000000000000000e+00	1.500000000000000000e+01	1.205600000000000005e-01	3.933400000000000230e-01
1.499999999999999944e-01	3.954133499999999799e+02	1.100000000000000000e+01	1.300000000000000000e+01	1.238400000000000056e-01	3.850199999999999734e-01
1.499999999999999944e-01	2.765194399999999746e+02	1.100000000000000000e+01	1.300000000000000000e+01	1.293900000000000050e-01	3.469700000000000006e-01
1.499999999999999944e-01	3.103777999999999793e+02	7.000000000000000000e+00	1.400000000000000000e+01	1.195999999999999980e-01	3.771499999999999853e-01
1.499999999999999944e-01	1.727182899999999961e+02	1.000000000000000000e+01	1.200000000000000000e+01	1.169800000000000006e-01	3.906200000000000228e-01
1.499999999999999944e-01	2.692069299999999998e+02	1.200000000000000000e+01	1.100000000000000000e+01	1.136800000000000033e-01	3.905600000000000183e-01
1.499999999999999944e-01	2.267130600000000129e+02	1.100000000000000000e+01	1.900000000000000000e+01	1.102800000000000030e-01	3.798199999999999910e-01
1.499999999999999944e-01	2.785508899999999812e+02	7.000000000000000000e+00	1.900000000000000000e+01	1.127900000000000014e-01	3.820700000000000207e-01
1.499999999999999944e-01	3.063593599999999810e+02	1.000000000000000000e+01	1.700000000000000000e+01	1.116100000000000009e-01	3.993099999999999983e-01
1.499999999999999944e-01	3.142006400000000212e+02	1.300000000000000000e+01	2.300000000000000000e+01	1.212099999999999983e-01	3.820600000000000107e-01
1.499999999999999944e-01	1.860911999999999864e+02	8.000000000000000000e+00	2.600000000000000000e+01	1.151100000000000040e-01	3.649399999999999866e-01
1.499999999999999944e-01	2.228283199999999908e+02	9.000000000000000000e+00	1.900000000000000000e+01	1.136800000000000033e-01	3.955799999999999872e-01
1.499999999999999944e-01	1.748215600000000052e+02	1.000000000000000000e+01	2.100000000000000000e+01	1.167500000000000066e-01	3.788300000000000001e-01
1.499999999999999944e-01	2.082734000000000094e+02	8.000000000000000000e+00	1.700000000000000000e+01	1.152200000000000030e-01	4.239399999999999835e-01
1.499999999999999944e-01	2.342134399999999914e+02	8.000000000000000000e+00	2.100000000000000000e+01	1.283900000000000041e-01	3.627199999999999869e-01
1.499999999999999944e-01	2.833248399999999947e+02	9.000000000000000000e+00	1.800000000000000000e+01	1.226499999999999951e-01	4.282400000000000095e-01
1.499999999999999944e-01	2.181817800000000034e+02	1.500000000000000000e+01	1.600000000000000000e+01	1.259000000000000119e-01	3.535900000000000154e-01
1.499999999999999944e-01	2.247512499999999989e+02	1.500000000000000000e+01	1.800000000000000000e+01	1.185400000000000065e-01	4.219399999999999817e-01
1.499999999999999944e-01	1.597310400000000072e+02	1.100000000000000000e+01	2.200000000000000000e+01	1.181500000000000050e-01	3.638000000000000123e-01
1.499999999999999944e-01	1.321903200000000140e+02	1.200000000000000000e+01	2.300000000000000000e+01	1.137299999999999978e-01	4.148399999999999865e-01
1.499999999999999944e-01	2.223635299999999972e+02	1.000000000000000000e+01	1.800000000000000000e+01	1.148300000000000015e-01	4.074800000000000089e-01
1.499999999999999944e-01	1.987869699999999966e+02	7.000000000000000000e+00	1.900000000000000000e+01	1.136599999999999971e-01	3.664499999999999980e-01
1.499999999999999944e-01	1.795371499999999969e+02	1.000000000000000000e+01	2.300000000000000000e+01	1.105499999999999955e-01	3.830200000000000271e-01
1.499999999999999944e-01	1.879105099999999879e+02	1.400000000000000000e+01	2.300000000000000000e+01	1.120300000000000046e-01	3.811899999999999733e-01
1.499999999999999944e-01	2.255532000000000039e+02	1.100000000000000000e+01	2.400000000000000000e+01	1.116100000000000009e-01	3.999500000000000277e-01
1.499999999999999944e-01	1.837728999999999928e+02	9.000000000000000000e+00	2.400000000000000000e+01	1.108100000000000057e-01	3.922300000000000231e-01
1.499999999999999944e-01	1.413811200000000099e+02	8.000000000000000000e+00	2.400000000000000000e+01	1.020500000000000018e-01	4.348799999999999888e-01
1.499999999999999944e-01	1.816162199999999984e+02	1.000000000000000000e+01	2.300000000000000000e+01	9.962999999999999634e-02	4.275800000000000156e-01
1.499999999999999944e-01	2.431106100000000083e+02	1.300000000000000000e+01	2.700000000000000000e+01	1.017799999999999955e-01	4.311300000000000132e-01
1.499999999999999944e-01	1.611231500000000096e+02	1.300000000000000000e+01	2.500000000000000000e+01	8.970000000000000195e-02	4.560000000000000164e-01
1.499999999999999944e-01	1.166860700000000008e+02	1.400000000000000000e+01	2.400000000000000000e+01	8.473999999999999588e-02	4.933400000000000007e-01
1.499999999999999944e-01	9.609049000000000262e+01	1.600000000000000000e+01	2.100000000000000000e+01	8.437999999999999667e-02	4.856599999999999806e-01
1.499999999999999944e-01	4.808682000000000301e+01	1.500000000000000000e+01	1.800000000000000000e+01	8.608000000000000373e-02	4.713899999999999757e-01
1.499999999999999944e-01	1.681867499999999893e+02	1.200000000000000000e+01	1.600000000000000000e+01	8.404000000000000359e-02	4.926499999999999768e-01
1.499999999999999944e-01	1.866507200000000068e+02	9.000000000000000000e+00	1.900000000000000000e+01	8.795000000000000040e-02	4.676799999999999846e-01
1.499999999999999944e-01	1.059533299999999940e+02	1.000000000000000000e+01	2.200000000000000000e+01	9.020000000000000240e-02	4.988900000000000001e-01
1.499999999999999944e-01	1.474209299999999985e+02	1.800000000000000000e+01	2.200000000000000000e+01	8.984000000000000319e-02	4.235300000000000176e-01
1.499999999999999944e-01	2.031254700000000071e+02	1.200000000000000000e+01	2.400000000000000000e+01	8.629000000000000559e-02	4.601500000000000035e-01
1.499999999999999944e-01	3.280257599999999911e+02	8.000000000000000000e+00	2.300000000000000000e+01	8.239000000000000490e-02	4.608900000000000219e-01
1.499999999999999944e-01	1.449147000000000105e+02	1.100000000000000000e+01	3.100000000000000000e+01	7.921999999999999875e-02	4.833000000000000074e-01
1.499999999999999944e-01	2.184271899999999960e+02	1.000000000000000000e+01	2.400000000000000000e+01	7.661999999999999367e-02	5.079900000000000526e-01
1.499999999999999944e-01	2.655922899999999913e+02	1.400000000000000000e+01	2.900000000000000000e+01	7.154000000000000636e-02	5.583799999999999875e-01
1.499999999999999944e-01	2.250085899999999981e+02	8.000000000000000000e+00	3.100000000000000000e+01	6.930000000000000049e-02	5.663799999999999946e-01
1.499999999999999944e-01	3.093578200000000038e+02	1.100000000000000000e+01	3.000000000000000000e+01	6.612999999999999434e-02	5.766900000000000359e-01
1.499999999999999944e-01	2.554814399999999921e+02	1.000000000000000000e+01	2.900000000000000000e+01	6.196999999999999731e-02	5.623000000000000220e-01
1.499999999999999944e-01	2.180163400000000138e+02	9.000000000000000000e+00	3.000000000000000000e+01	5.630000000000000282e-02	5.578899999999999970e-01
1.499999999999999944e-01	1.785397700000000043e+02	1.400000000000000000e+01	2.900000000000000000e+01	5.634000000000000119e-02	5.634799999999999809e-01
1.499999999999999944e-01	1.257323999999999984e+02	1.000000000000000000e+01	3.100000000000000000e+01	5.632000000000000201e-02	5.470599999999999907e-01
1.499999999999999944e-01	1.683417000000000030e+02	1.600000000000000000e+01	2.700000000000000000e+01	5.337000000000000077e-02	5.913599999999999968e-01
1.499999999999999944e-01	2.434707799999999907e+02	1.200000000000000000e+01	2.900000000000000000e+01	5.840999999999999664e-02	5.688400000000000123e-01
1.499999999999999944e-01	2.355872799999999927e+02	1.300000000000000000e+01	3.000000000000000000e+01	5.215000000000000191e-02	5.895799999999999930e-01
1.499999999999999944e-01	1.106166099999999943e+02	1.200000000000000000e+01	2.500000000000000000e+01	4.973000000000000337e-02	5.188800000000000079e-01
1.499999999999999944e-01	2.424607499999999902e+02	1.500000000000000000e+01	2.000000000000000000e+01	5.688000000000000000e-02	5.779900000000000038e-01
1.499999999999999944e-01	4.862805999999999784e+01	1.100000000000000000e+01	1.700000000000000000e+01	5.072999999999999732e-02	5.832899999999999752e-01
1.499999999999999944e-01	1.546394899999999950e+02	1.400000000000000000e+01	2.000000000000000000e+01	5.068000000000000282e-02	5.962699999999999667e-01
1.499999999999999944e-01	5.296235999999999677e+01	1.600000000000000000e+01	2.000000000000000000e+01	5.310000000000000137e-02	5.881199999999999761e-01
1.499999999999999944e-01	-2.979647999999999897e+01	1.700000000000000000e+01	2.000000000000000000e+01	5.607999999999999791e-02	5.942499999999999449e-01
1.499999999999999944e-01	3.592557999999999652e+01	1.300000000000000000e+01	1.900000000000000000e+01	5.065999999999999670e-02	6.003399999999999848e-01
1.499999999999999944e-01	2.234321600000000103e+02	1.300000000000000000e+01	2.100000000000000000e+01	4.918999999999999762e-02	5.587499999999999689e-01
1.499999999999999944e-01	1.884217899999999872e+02	1.100000000000000000e+01	1.900000000000000000e+01	5.088999999999999774e-02	5.537499999999999645e-01
1.499999999999999944e-01	1.278951299999999947e+02	1.400000000000000000e+01	1.900000000000000000e+01	4.832999999999999796e-02	5.649399999999999977e-01
1.499999999999999944e-01	1.972429400000000044e+02	1.200000000000000000e+01	1.900000000000000000e+01	4.465000000000000219e-02	6.135599999999999943e-01
1.499999999999999944e-01	3.092279599999999959e+02	1.000000000000000000e+01	2.000000000000000000e+01	4.664999999999999702e-02	5.792399999999999771e-01
1.499999999999999944e-01	1.273291399999999953e+02	8.000000000000000000e+00	1.900000000000000000e+01	4.764000000000000179e-02	6.473799999999999555e-01
1.499999999999999944e-01	2.422643799999999885e+02	9.000000000000000000e+00	2.100000000000000000e+01	4.802000000000000018e-02	6.342200000000000060e-01
1.499999999999999944e-01	3.508479300000000194e+02	1.300000000000000000e+01	1.600000000000000000e+01	4.671000000000000152e-02	6.818100000000000271e-01
1.499999999999999944e-01	2.775654999999999859e+02	1.100000000000000000e+01	1.800000000000000000e+01	4.306999999999999718e-02	6.001699999999999813e-01
1.499999999999999944e-01	2.481999099999999885e+02	1.100000000000000000e+01	1.700000000000000000e+01	4.737000000000000238e-02	6.107700000000000351e-01
1.499999999999999944e-01	1.885161899999999946e+02	1.300000000000000000e+01	1.900000000000000000e+01	4.778000000000000302e-02	5.834300000000000042e-01
1.499999999999999944e-01	9.569379000000000701e+01	9.000000000000000000e+00	2.300000000000000000e+01	4.803000000000000325e-02	5.752199999999999536e-01
1.499999999999999944e-01	3.240583899999999744e+02	1.200000000000000000e+01	2.100000000000000000e+01	5.127000000000000307e-02	5.692599999999999882e-01
1.499999999999999944e-01	1.633670199999999966e+02	9.000000000000000000e+00	1.700000000000000000e+01	6.471000000000000363e-02	5.533599999999999630e-01
1.499999999999999944e-01	3.217941400000000272e+02	7.000000000000000000e+00	1.800000000000000000e+01	6.264999999999999736e-02	5.108700000000000463e-01
1.499999999999999944e-01	1.281817000000000064e+02	1.100000000000000000e+01	2.100000000000000000e+01	5.922999999999999793e-02	5.343400000000000372e-01
1.499999999999999944e-01	1.873261200000000031e+02	1.200000000000000000e+01	1.800000000000000000e+01	5.960000000000000020e-02	5.272799999999999709e-01
1.499999999999999944e-01	2.287427299999999946e+02	1.600000000000000000e+01	1.900000000000000000e+01	5.657000000000000223e-02	5.887299999999999756e-01
1.499999999999999944e-01	2.842400499999999965e+02	1.100000000000000000e+01	2.000000000000000000e+01	5.645000000000000018e-02	5.869600000000000373e-01
1.499999999999999944e-01	2.036491200000000106e+02	1.200000000000000000e+01	2.300000000000000000e+01	5.041000000000000342e-02	6.226500000000000368e-01
1.499999999999999944e-01	3.691922200000000203e+02	1.000000000000000000e+01	2.100000000000000000e+01	5.108000000000000040e-02	6.424800000000000511e-01
1.499999999999999944e-01	2.788479399999999941e+02	9.000000000000000000e+00	2.100000000000000000e+01	4.809999999999999692e-02	6.679399999999999782e-01
1.499999999999999944e-01	2.935258900000000040e+02	8.000000000000000000e+00	2.300000000000000000e+01	4.916999999999999843e-02	6.655499999999999750e-01
1.499999999999999944e-01	2.573341199999999844e+02	1.000000000000000000e+01	2.200000000000000000e+01	4.853999999999999981e-02	6.152900000000000036e-01
1.499999999999999944e-01	1.980173399999999901e+02	1.000000000000000000e+01	2.200000000000000000e+01	4.791000000000000120e-02	6.839399999999999924e-01
1.499999999999999944e-01	2.190923899999999946e+02	6.000000000000000000e+00	2.100000000000000000e+01	4.873000000000000248e-02	6.563099999999999490e-01
1.499999999999999944e-01	3.023441399999999817e+02	6.000000000000000000e+00	1.700000000000000000e+01	5.204999999999999905e-02	6.652299999999999880e-01
1.499999999999999944e-01	3.558493500000000154e+02	8.000000000000000000e+00	1.200000000000000000e+01	4.583999999999999880e-02	5.800800000000000400e-01
1.499999999999999944e-01	1.460230300000000057e+02	8.000000000000000000e+00	1.400000000000000000e+01	4.231000000000000039e-02	6.195899999999999741e-01
1.499999999999999944e-01	1.826837099999999907e+02	9.000000000000000000e+00	1.400000000000000000e+01	5.084999999999999937e-02	6.774799999999999711e-01
1.499999999999999944e-01	1.621245499999999993e+02	1.300000000000000000e+01	1.500000000000000000e+01	5.006000000000000033e-02	5.752699999999999481e-01
1.499999999999999944e-01	2.242780400000000043e+02	1.100000000000000000e+01	1.100000000000000000e+01	5.482000000000000067e-02	6.344100000000000295e-01
1.499999999999999944e-01	1.759173399999999958e+02	1.000000000000000000e+01	1.100000000000000000e+01	5.247999999999999887e-02	6.559300000000000130e-01
1.499999999999999944e-01	2.475537500000000080e+02	6.000000000000000000e+00	1.000000000000000000e+01	5.578000000000000319e-02	6.368099999999999872e-01
1.499999999999999944e-01	2.049438800000000072e+02	1.000000000000000000e+01	1.300000000000000000e+01	4.979000000000000092e-02	7.155700000000000394e-01
1.499999999999999944e-01	2.052563000000000102e+02	1.000000000000000000e+01	1.400000000000000000e+01	4.757000000000000117e-02	6.001600000000000268e-01
1.499999999999999944e-01	1.348393499999999960e+02	1.300000000000000000e+01	1.300000000000000000e+01	4.540000000000000285e-02	6.430500000000000105e-01
1.499999999999999944e-01	1.761063699999999983e+02	1.400000000000000000e+01	1.400000000000000000e+01	4.750000000000000056e-02	6.086899999999999533e-01
1.499999999999999944e-01	1.760495799999999917e+02	1.600000000000000000e+01	1.400000000000000000e+01	4.746999999999999831e-02	6.057700000000000307e-01
1.499999999999999944e-01	2.464961399999999969e+02	1.200000000000000000e+01	1.500000000000000000e+01	4.596999999999999698e-02	6.278000000000000247e-01
1.499999999999999944e-01	2.575485300000000279e+02	9.000000000000000000e+00	1.800000000000000000e+01	5.065999999999999670e-02	6.149299999999999766e-01
1.499999999999999944e-01	2.621955399999999941e+02	8.000000000000000000e+00	1.700000000000000000e+01	4.889999999999999902e-02	5.974099999999999966e-01
1.499999999999999944e-01	3.476975699999999847e+02	1.400000000000000000e+01	1.500000000000000000e+01	4.988999999999999685e-02	5.920299999999999452e-01
1.499999999999999944e-01	3.055023699999999849e+02	1.100000000000000000e+01	1.900000000000000000e+01	4.218000000000000221e-02	6.278799999999999937e-01
1.499999999999999944e-01	2.833398199999999747e+02	1.300000000000000000e+01	1.500000000000000000e+01	4.336999999999999883e-02	6.492499999999999938e-01
1.499999999999999944e-01	2.387583400000000040e+02	1.200000000000000000e+01	1.700000000000000000e+01	4.580999999999999656e-02	5.935300000000000020e-01
1.499999999999999944e-01	3.582170300000000225e+02	1.300000000000000000e+01	1.900000000000000000e+01	4.426999999999999685e-02	6.664499999999999869e-01
1.499999999999999944e-01	4.127041899999999828e+02	9.000000000000000000e+00	1.800000000000000000e+01	4.420000000000000318e-02	5.814599999999999769e-01
1.499999999999999944e-01	4.211163999999999987e+02	9.000000000000000000e+00	1.700000000000000000e+01	4.361999999999999905e-02	6.286399999999999766e-01
1.499999999999999944e-01	3.527590200000000209e+02	7.000000000000000000e+00	2.000000000000000000e+01	4.202999999999999792e-02	5.765200000000000324e-01
1.499999999999999944e-01	3.898342499999999973e+02	8.000000000000000000e+00	1.800000000000000000e+01	4.297999999999999737e-02	5.780199999999999783e-01
1.499999999999999944e-01	2.195049799999999891e+02	5.000000000000000000e+00	1.800000000000000000e+01	4.182000000000000300e-02	5.852500000000000480e-01
1.499999999999999944e-01	3.114307200000000080e+02	8.000000000000000000e+00	1.900000000000000000e+01	4.789999999999999813e-02	5.806799999999999740e-01
1.499999999999999944e-01	3.661796199999999999e+02	6.000000000000000000e+00	1.900000000000000000e+01	4.513000000000000345e-02	6.339700000000000335e-01
1.499999999999999944e-01	2.464123700000000099e+02	9.000000000000000000e+00	2.100000000000000000e+01	5.097000000000000142e-02	6.437000000000000499e-01
1.499999999999999944e-01	3.509888199999999756e+02	9.000000000000000000e+00	2.000000000000000000e+01	5.090999999999999692e-02	6.586899999999999977e-01
1.499999999999999944e-01	3.466826100000000110e+02	1.000000000000000000e+01	1.900000000000000000e+01	5.607999999999999791e-02	6.005700000000000482e-01
1.499999999999999944e-01	3.165844599999999787e+02	1.200000000000000000e+01	2.000000000000000000e+01	5.575000000000000094e-02	5.889100000000000446e-01
1.499999999999999944e-01	2.433035199999999918e+02	1.400000000000000000e+01	2.100000000000000000e+01	5.485999999999999904e-02	5.902899999999999814e-01
1.499999999999999944e-01	2.488898800000000051e+02	1.000000000000000000e+01	2.200000000000000000e+01	5.448999999999999677e-02	5.341099999999999737e-01
1.499999999999999944e-01	3.224595899999999915e+02	1.100000000000000000e+01	2.300000000000000000e+01	5.585999999999999993e-02	5.554499999999999993e-01
1.499999999999999944e-01	2.919015800000000240e+02	1.100000000000000000e+01	2.300000000000000000e+01	6.395000000000000684e-02	5.155499999999999527e-01
1.499999999999999944e-01	3.206346300000000156e+02	1.000000000000000000e+01	2.200000000000000000e+01	7.299999999999999545e-02	5.326300000000000479e-01
1.499999999999999944e-01	5.023597300000000132e+02	9.000000000000000000e+00	2.700000000000000000e+01	6.569999999999999452e-02	5.304299999999999571e-01
1.499999999999999944e-01	3.289950000000000045e+02	1.000000000000000000e+01	2.700000000000000000e+01	6.686000000000000276e-02	4.742399999999999949e-01
1.499999999999999944e-01	3.043389500000000112e+02	7.000000000000000000e+00	2.600000000000000000e+01	7.195000000000000007e-02	4.784999999999999809e-01
1.499999999999999944e-01	3.797201499999999896e+02	5.000000000000000000e+00	2.300000000000000000e+01	6.963999999999999357e-02	5.539699999999999624e-01
1.499999999999999944e-01	2.450468199999999968e+02	9.000000000000000000e+00	2.400000000000000000e+01	6.668000000000000316e-02	4.976700000000000013e-01
1.499999999999999944e-01	2.548012200000000007e+02	1.000000000000000000e+01	2.400000000000000000e+01	7.195000000000000007e-02	5.128599999999999826e-01
1.499999999999999944e-01	1.032702299999999980e+02	1.500000000000000000e+01	2.200000000000000000e+01	8.530000000000000082e-02	5.143400000000000194e-01
1.499999999999999944e-01	2.430847500000000139e+02	1.000000000000000000e+01	2.200000000000000000e+01	9.073000000000000509e-02	4.817500000000000115e-01
1.499999999999999944e-01	2.849156500000000278e+02	7.000000000000000000e+00	2.300000000000000000e+01	8.519999999999999796e-02	4.632999999999999896e-01
1.499999999999999944e-01	2.996283999999999992e+02	7.000000000000000000e+00	2.500000000000000000e+01	8.469999999999999751e-02	4.787699999999999734e-01
1.499999999999999944e-01	2.017442000000000064e+02	7.000000000000000000e+00	2.300000000000000000e+01	8.497999999999999998e-02	4.645500000000000185e-01
1.499999999999999944e-01	7.417298999999999864e+01	9.000000000000000000e+00	2.700000000000000000e+01	8.379000000000000337e-02	4.188299999999999801e-01
1.499999999999999944e-01	2.333281900000000064e+02	8.000000000000000000e+00	2.700000000000000000e+01	8.272999999999999798e-02	4.621600000000000152e-01
1.499999999999999944e-01	2.176651999999999987e+02	1.100000000000000000e+01	2.900000000000000000e+01	8.125999999999999890e-02	4.547399999999999776e-01
1.499999999999999944e-01	1.949647500000000093e+02	1.000000000000000000e+01	2.700000000000000000e+01	8.591999999999999638e-02	5.140000000000000124e-01
1.499999999999999944e-01	1.781804300000000012e+02	1.100000000000000000e+01	3.200000000000000000e+01	9.042000000000000037e-02	4.377300000000000080e-01
1.499999999999999944e-01	2.951791000000000054e+02	8.000000000000000000e+00	2.900000000000000000e+01	9.436999999999999555e-02	4.552200000000000135e-01
1.499999999999999944e-01	3.718643900000000144e+02	6.000000000000000000e+00	2.700000000000000000e+01	9.307999999999999607e-02	4.325999999999999845e-01
1.499999999999999944e-01	2.456650699999999858e+02	6.000000000000000000e+00	3.100000000000000000e+01	8.676000000000000378e-02	5.082200000000000051e-01
1.499999999999999944e-01	2.817872499999999718e+02	5.000000000000000000e+00	3.000000000000000000e+01	8.684000000000000052e-02	4.814700000000000091e-01
1.499999999999999944e-01	1.515654499999999985e+02	8.000000000000000000e+00	3.300000000000000000e+01	8.586000000000000576e-02	5.267600000000000060e-01
1.499999999999999944e-01	2.550549699999999973e+02	9.000000000000000000e+00	2.800000000000000000e+01	7.790999999999999315e-02	4.992599999999999816e-01
1.499999999999999944e-01	2.249495499999999879e+02	7.000000000000000000e+00	2.500000000000000000e+01	7.664999999999999591e-02	4.821699999999999875e-01
1.499999999999999944e-01	2.531880800000000136e+02	3.000000000000000000e+00	2.500000000000000000e+01	7.101000000000000367e-02	5.301200000000000356e-01
1.499999999999999944e-01	2.091506599999999878e+02	8.000000000000000000e+00	2.900000000000000000e+01	7.459999999999999964e-02	4.928899999999999948e-01
1.499999999999999944e-01	2.970917099999999778e+02	1.100000000000000000e+01	2.600000000000000000e+01	8.376000000000000112e-02	5.049099999999999699e-01
1.499999999999999944e-01	9.797351000000000454e+01	1.000000000000000000e+01	2.400000000000000000e+01	8.870999999999999719e-02	5.054600000000000204e-01
1.499999999999999944e-01	1.925152799999999900e+02	1.100000000000000000e+01	2.500000000000000000e+01	8.305999999999999495e-02	4.679599999999999871e-01
1.499999999999999944e-01	2.060532800000000009e+02	1.100000000000000000e+01	2.200000000000000000e+01	8.701000000000000401e-02	4.884899999999999798e-01
1.499999999999999944e-01	2.441720799999999940e+02	8.000000000000000000e+00	2.100000000000000000e+01	8.251000000000000001e-02	4.570199999999999818e-01
1.499999999999999944e-01	3.746133100000000127e+02	1.000000000000000000e+01	2.300000000000000000e+01	8.329999999999999905e-02	4.767399999999999971e-01
1.499999999999999944e-01	3.034590999999999781e+02	1.100000000000000000e+01	2.600000000000000000e+01	8.253000000000000613e-02	4.713300000000000267e-01
1.499999999999999944e-01	2.422851499999999874e+02	7.000000000000000000e+00	2.800000000000000000e+01	8.822000000000000675e-02	4.604800000000000004e-01
1.499999999999999944e-01	2.363556499999999971e+02	8.000000000000000000e+00	2.500000000000000000e+01	8.865000000000000657e-02	4.851900000000000102e-01
1.499999999999999944e-01	3.531247700000000123e+02	1.000000000000000000e+01	2.300000000000000000e+01	8.465000000000000302e-02	4.545299999999999896e-01
1.499999999999999944e-01	4.916776699999999778e+02	9.000000000000000000e+00	2.400000000000000000e+01	7.820000000000000562e-02	4.887599999999999723e-01
1.499999999999999944e-01	3.293847000000000094e+02	8.000000000000000000e+00	2.700000000000000000e+01	7.834000000000000685e-02	4.681199999999999806e-01
1.499999999999999944e-01	3.048672199999999748e+02	1.000000000000000000e+01	3.100000000000000000e+01	7.578000000000000014e-02	4.943899999999999961e-01
1.499999999999999944e-01	3.168516999999999939e+02	1.400000000000000000e+01	2.900000000000000000e+01	7.470000000000000251e-02	4.653300000000000214e-01
1.499999999999999944e-01	2.782366499999999974e+02	1.300000000000000000e+01	2.900000000000000000e+01	6.655999999999999417e-02	5.335600000000000342e-01
1.499999999999999944e-01	2.221790000000000020e+02	9.000000000000000000e+00	2.100000000000000000e+01	6.858000000000000207e-02	4.856900000000000106e-01
1.499999999999999944e-01	3.017815400000000068e+02	1.500000000000000000e+01	2.700000000000000000e+01	6.539000000000000368e-02	5.358399999999999830e-01
1.499999999999999944e-01	3.422186899999999810e+02	1.200000000000000000e+01	2.800000000000000000e+01	6.542000000000000592e-02	5.401899999999999480e-01
1.499999999999999944e-01	2.972519199999999842e+02	1.300000000000000000e+01	2.800000000000000000e+01	6.517000000000000570e-02	5.458300000000000374e-01
1.499999999999999944e-01	3.109541800000000080e+02	1.500000000000000000e+01	3.100000000000000000e+01	6.019000000000000045e-02	5.242700000000000138e-01
1.499999999999999944e-01	3.269802500000000123e+02	1.000000000000000000e+01	2.600000000000000000e+01	6.105000000000000010e-02	5.537400000000000100e-01
1.499999999999999944e-01	4.278994500000000016e+02	7.000000000000000000e+00	2.300000000000000000e+01	6.160999999999999810e-02	5.387699999999999712e-01
1.499999999999999944e-01	3.650676700000000210e+02	1.100000000000000000e+01	2.500000000000000000e+01	5.969000000000000000e-02	5.956099999999999728e-01
1.499999999999999944e-01	4.350983299999999758e+02	7.000000000000000000e+00	3.000000000000000000e+01	6.094999999999999724e-02	5.316199999999999815e-01
1.499999999999999944e-01	3.098929099999999721e+02	5.000000000000000000e+00	2.200000000000000000e+01	6.146999999999999686e-02	5.548199999999999799e-01
1.499999999999999944e-01	3.609922799999999938e+02	7.000000000000000000e+00	1.900000000000000000e+01	6.303999999999999881e-02	5.251400000000000512e-01
1.499999999999999944e-01	2.550788799999999981e+02	8.000000000000000000e+00	2.300000000000000000e+01	6.654000000000000192e-02	5.367399999999999949e-01
1.499999999999999944e-01	2.868406600000000140e+02	8.000000000000000000e+00	1.900000000000000000e+01	6.156999999999999973e-02	5.407999999999999474e-01
1.499999999999999944e-01	3.086232499999999845e+02	4.000000000000000000e+00	2.300000000000000000e+01	5.969000000000000000e-02	5.147199999999999553e-01
1.499999999999999944e-01	3.433752799999999752e+02	5.000000000000000000e+00	2.700000000000000000e+01	6.299000000000000432e-02	5.579399999999999915e-01
1.499999999999999944e-01	3.681013199999999870e+02	8.000000000000000000e+00	1.900000000000000000e+01	5.945999999999999897e-02	5.647499999999999742e-01
1.499999999999999944e-01	4.228876099999999951e+02	1.000000000000000000e+01	2.100000000000000000e+01	5.611000000000000015e-02	6.094600000000000017e-01
1.499999999999999944e-01	2.313428299999999922e+02	1.000000000000000000e+01	1.600000000000000000e+01	5.863999999999999768e-02	5.805500000000000105e-01
1.499999999999999944e-01	2.011321700000000021e+02	1.000000000000000000e+01	1.800000000000000000e+01	5.782999999999999946e-02	5.821399999999999908e-01
1.499999999999999944e-01	3.299677599999999984e+02	8.000000000000000000e+00	1.800000000000000000e+01	6.270000000000000573e-02	5.691300000000000248e-01
1.499999999999999944e-01	3.725823800000000006e+02	5.000000000000000000e+00	1.700000000000000000e+01	6.307999999999999718e-02	5.577800000000000535e-01
1.499999999999999944e-01	2.343569099999999992e+02	6.000000000000000000e+00	2.100000000000000000e+01	6.228999999999999815e-02	5.557600000000000318e-01
1.499999999999999944e-01	2.342785700000000020e+02	6.000000000000000000e+00	2.100000000000000000e+01	5.702999999999999736e-02	6.070200000000000040e-01
1.499999999999999944e-01	3.164287199999999984e+02	4.000000000000000000e+00	1.700000000000000000e+01	6.203999999999999793e-02	6.061100000000000376e-01
1.499999999999999944e-01	3.472033900000000131e+02	8.000000000000000000e+00	1.500000000000000000e+01	6.457999999999999852e-02	5.509300000000000308e-01
1.499999999999999944e-01	5.153750199999999495e+02	1.200000000000000000e+01	1.300000000000000000e+01	6.065000000000000252e-02	5.872300000000000297e-01
1.499999999999999944e-01	5.440819999999999936e+02	1.100000000000000000e+01	1.200000000000000000e+01	6.905999999999999639e-02	5.269800000000000040e-01
1.499999999999999944e-01	3.612209700000000225e+02	1.100000000000000000e+01	1.500000000000000000e+01	6.363000000000000600e-02	5.225899999999999990e-01
1.499999999999999944e-01	2.982134500000000230e+02	1.000000000000000000e+01	1.400000000000000000e+01	6.669999999999999540e-02	5.331099999999999728e-01
1.499999999999999944e-01	2.826005299999999920e+02	1.000000000000000000e+01	1.800000000000000000e+01	6.746000000000000607e-02	5.216399999999999926e-01
1.499999999999999944e-01	2.195166600000000017e+02	1.200000000000000000e+01	1.400000000000000000e+01	6.207000000000000017e-02	5.765299999999999869e-01
1.499999999999999944e-01	2.993635600000000068e+02	1.500000000000000000e+01	1.500000000000000000e+01	6.865999999999999881e-02	5.495100000000000540e-01
1.499999999999999944e-01	2.916712400000000116e+02	1.200000000000000000e+01	1.400000000000000000e+01	6.587999999999999412e-02	5.805900000000000505e-01
1.499999999999999944e-01	3.252281500000000278e+02	1.500000000000000000e+01	1.700000000000000000e+01	6.479000000000000037e-02	6.062800000000000411e-01
1.499999999999999944e-01	3.535312700000000063e+02	1.300000000000000000e+01	1.900000000000000000e+01	6.666999999999999316e-02	5.723300000000000054e-01
1.499999999999999944e-01	5.074040800000000218e+02	7.000000000000000000e+00	1.800000000000000000e+01	6.629000000000000170e-02	5.760499999999999510e-01
1.499999999999999944e-01	5.037784700000000271e+02	8.000000000000000000e+00	1.900000000000000000e+01	6.561000000000000165e-02	5.313999999999999835e-01
1.499999999999999944e-01	3.558389700000000175e+02	8.000000000000000000e+00	1.100000000000000000e+01	6.646000000000000518e-02	5.803500000000000325e-01
1.499999999999999944e-01	3.929755200000000173e+02	1.100000000000000000e+01	2.000000000000000000e+01	6.875000000000000555e-02	5.551399999999999668e-01
1.499999999999999944e-01	5.449251900000000433e+02	1.100000000000000000e+01	1.800000000000000000e+01	6.304999999999999494e-02	5.295900000000000052e-01
1.499999999999999944e-01	5.717879599999999982e+02	1.300000000000000000e+01	1.700000000000000000e+01	5.745000000000000107e-02	5.210000000000000187e-01
1.499999999999999944e-01	5.694037700000000086e+02	1.100000000000000000e+01	1.600000000000000000e+01	6.748999999999999444e-02	5.714500000000000135e-01
1.499999999999999944e-01	5.928633099999999558e+02	1.100000000000000000e+01	1.100000000000000000e+01	6.660000000000000642e-02	5.283499999999999863e-01
1.499999999999999944e-01	6.062793799999999464e+02	8.000000000000000000e+00	1.300000000000000000e+01	6.678000000000000602e-02	5.746499999999999941e-01
1.499999999999999944e-01	5.434661200000000463e+02	6.000000000000000000e+00	1.400000000000000000e+01	6.371999999999999886e-02	5.860600000000000254e-01
1.499999999999999944e-01	5.730451699999999846e+02	8.000000000000000000e+00	1.500000000000000000e+01	6.558999999999999553e-02	5.658400000000000096e-01
1.499999999999999944e-01	6.505761599999999589e+02	7.000000000000000000e+00	1.100000000000000000e+01	5.974000000000000143e-02	6.158500000000000085e-01
1.499999999999999944e-01	6.786240199999999732e+02	1.200000000000000000e+01	9.000000000000000000e+00	6.486000000000000099e-02	5.169099999999999806e-01
1.499999999999999944e-01	6.310887800000000425e+02	1.500000000000000000e+01	1.000000000000000000e+01	6.572000000000000064e-02	5.131900000000000350e-01
1.499999999999999944e-01	5.476278999999999542e+02	1.600000000000000000e+01	1.100000000000000000e+01	5.224000000000000171e-02	4.872900000000000009e-01
1.499999999999999944e-01	4.619929300000000012e+02	1.600000000000000000e+01	1.100000000000000000e+01	6.302000000000000657e-02	6.041299999999999448e-01
1.499999999999999944e-01	4.334842899999999872e+02	1.500000000000000000e+01	1.300000000000000000e+01	6.804000000000000326e-02	5.653500000000000192e-01
1.499999999999999944e-01	4.871934499999999844e+02	1.300000000000000000e+01	9.000000000000000000e+00	6.533999999999999531e-02	5.987000000000000099e-01
1.499999999999999944e-01	4.879281700000000228e+02	9.000000000000000000e+00	7.000000000000000000e+00	6.930999999999999661e-02	5.236800000000000344e-01
1.499999999999999944e-01	4.364826199999999972e+02	8.000000000000000000e+00	1.200000000000000000e+01	7.147000000000000575e-02	5.470099999999999962e-01
1.499999999999999944e-01	4.534031600000000140e+02	7.000000000000000000e+00	1.000000000000000000e+01	7.312000000000000444e-02	5.212700000000000111e-01
1.499999999999999944e-01	5.004853699999999890e+02	8.000000000000000000e+00	1.000000000000000000e+01	7.480000000000000537e-02	5.143699999999999939e-01
1.499999999999999944e-01	4.563213900000000081e+02	7.000000000000000000e+00	6.000000000000000000e+00	8.082000000000000295e-02	4.681899999999999951e-01
1.499999999999999944e-01	3.970488599999999906e+02	1.000000000000000000e+01	1.100000000000000000e+01	8.083999999999999519e-02	4.534000000000000252e-01
1.499999999999999944e-01	4.897131800000000226e+02	7.000000000000000000e+00	1.300000000000000000e+01	7.982000000000000206e-02	4.469600000000000239e-01
1.499999999999999944e-01	4.303394700000000057e+02	1.400000000000000000e+01	1.500000000000000000e+01	8.096000000000000418e-02	5.176600000000000090e-01
1.499999999999999944e-01	4.911553599999999733e+02	1.200000000000000000e+01	1.200000000000000000e+01	9.402000000000000635e-02	4.672899999999999832e-01
1.499999999999999944e-01	5.817851399999999558e+02	1.200000000000000000e+01	1.200000000000000000e+01	9.099999999999999756e-02	4.936200000000000032e-01
1.499999999999999944e-01	6.606090000000000373e+02	1.000000000000000000e+01	1.300000000000000000e+01	8.927999999999999825e-02	4.948500000000000121e-01
1.499999999999999944e-01	4.504248200000000111e+02	8.000000000000000000e+00	1.200000000000000000e+01	9.479999999999999538e-02	4.539900000000000047e-01
1.499999999999999944e-01	5.870024799999999914e+02	8.000000000000000000e+00	1.300000000000000000e+01	9.821000000000000563e-02	4.220999999999999752e-01
1.499999999999999944e-01	5.049244800000000168e+02	6.000000000000000000e+00	1.200000000000000000e+01	9.804999999999999827e-02	4.507499999999999840e-01
1.499999999999999944e-01	6.068544600000000173e+02	1.000000000000000000e+01	1.200000000000000000e+01	1.121000000000000052e-01	4.023200000000000109e-01
1.499999999999999944e-01	5.305525800000000345e+02	1.400000000000000000e+01	1.300000000000000000e+01	1.127400000000000069e-01	3.699299999999999811e-01
1.499999999999999944e-01	4.791665699999999788e+02	1.300000000000000000e+01	1.100000000000000000e+01	1.158000000000000002e-01	4.181599999999999762e-01
1.499999999999999944e-01	4.895971499999999992e+02	6.000000000000000000e+00	1.400000000000000000e+01	1.071200000000000069e-01	3.863099999999999867e-01
1.499999999999999944e-01	3.892919200000000046e+02	7.000000000000000000e+00	1.300000000000000000e+01	1.058100000000000013e-01	4.310899999999999732e-01
1.499999999999999944e-01	5.123298099999999522e+02	8.000000000000000000e+00	1.100000000000000000e+01	1.014899999999999969e-01	4.266800000000000037e-01
1.499999999999999944e-01	5.353099499999999580e+02	6.000000000000000000e+00	1.600000000000000000e+01	1.044500000000000012e-01	4.260300000000000198e-01
1.499999999999999944e-01	4.275583899999999744e+02	4.000000000000000000e+00	1.400000000000000000e+01	1.046399999999999969e-01	4.200900000000000190e-01
1.499999999999999944e-01	3.488543900000000235e+02	1.000000000000000000e+01	1.800000000000000000e+01	1.008899999999999936e-01	4.305499999999999883e-01
1.499999999999999944e-01	3.652305200000000127e+02	3.000000000000000000e+00	2.100000000000000000e+01	9.138000000000000289e-02	4.832000000000000184e-01
1.499999999999999944e-01	5.056241499999999860e+02	7.000000000000000000e+00	1.900000000000000000e+01	9.672999999999999654e-02	4.511600000000000055e-01
1.499999999999999944e-01	5.803513699999999744e+02	1.000000000000000000e+01	1.700000000000000000e+01	8.699999999999999400e-02	5.230900000000000549e-01
1.499999999999999944e-01	4.768472600000000057e+02	1.000000000000000000e+01	1.700000000000000000e+01	8.798000000000000265e-02	4.950300000000000256e-01
1.499999999999999944e-01	5.294617500000000518e+02	1.000000000000000000e+01	2.100000000000000000e+01	8.669999999999999929e-02	5.216300000000000381e-01
1.499999999999999944e-01	6.148969100000000481e+02	8.000000000000000000e+00	1.900000000000000000e+01	9.170000000000000373e-02	4.716899999999999982e-01
1.499999999999999944e-01	5.590686799999999721e+02	9.000000000000000000e+00	1.900000000000000000e+01	9.125999999999999390e-02	4.846799999999999997e-01
1.499999999999999944e-01	6.806268099999999777e+02	1.300000000000000000e+01	1.900000000000000000e+01	9.263000000000000400e-02	4.517499999999999849e-01
1.499999999999999944e-01	6.445596500000000333e+02	1.100000000000000000e+01	1.400000000000000000e+01	9.345000000000000528e-02	4.903500000000000081e-01
1.499999999999999944e-01	5.967121100000000524e+02	8.000000000000000000e+00	1.500000000000000000e+01	1.032799999999999968e-01	4.117299999999999849e-01
1.499999999999999944e-01	4.849042400000000157e+02	7.000000000000000000e+00	1.500000000000000000e+01	1.039899999999999991e-01	4.290700000000000069e-01
1.499999999999999944e-01	5.256594199999999546e+02	7.000000000000000000e+00	1.700000000000000000e+01	1.013799999999999979e-01	4.145800000000000041e-01
1.499999999999999944e-01	4.269997799999999870e+02	1.000000000000000000e+01	1.800000000000000000e+01	1.038599999999999940e-01	4.524900000000000033e-01
1.499999999999999944e-01	4.679118900000000281e+02	1.200000000000000000e+01	1.300000000000000000e+01	9.979000000000000370e-02	4.806599999999999762e-01
1.499999999999999944e-01	4.584126299999999787e+02	1.000000000000000000e+01	1.500000000000000000e+01	9.349000000000000365e-02	4.649699999999999944e-01
1.499999999999999944e-01	3.949728099999999813e+02	1.100000000000000000e+01	1.600000000000000000e+01	9.393999999999999573e-02	4.552899999999999725e-01
1.499999999999999944e-01	3.609354200000000219e+02	1.100000000000000000e+01	1.200000000000000000e+01	9.674000000000000654e-02	4.742799999999999794e-01
1.499999999999999944e-01	4.468921700000000214e+02	8.000000000000000000e+00	1.200000000000000000e+01	9.285000000000000198e-02	4.543300000000000116e-01
1.499999999999999944e-01	3.118462599999999725e+02	8.000000000000000000e+00	1.200000000000000000e+01	9.013000000000000178e-02	5.062200000000000033e-01
1.499999999999999944e-01	3.481430700000000229e+02	1.100000000000000000e+01	1.600000000000000000e+01	9.161999999999999311e-02	4.961300000000000154e-01
1.499999999999999944e-01	4.360801000000000158e+02	1.200000000000000000e+01	1.300000000000000000e+01	8.623000000000000109e-02	4.999399999999999955e-01
1.499999999999999944e-01	4.875361500000000206e+02	1.400000000000000000e+01	1.200000000000000000e+01	8.423999999999999544e-02	5.062600000000000433e-01
1.499999999999999944e-01	3.755483699999999772e+02	1.500000000000000000e+01	1.500000000000000000e+01	8.108999999999999542e-02	5.081999999999999851e-01
1.499999999999999944e-01	1.975774499999999989e+02	1.600000000000000000e+01	1.300000000000000000e+01	7.437000000000000555e-02	5.013400000000000079e-01
1.499999999999999944e-01	2.728343699999999785e+02	1.200000000000000000e+01	1.500000000000000000e+01	6.761999999999999955e-02	5.400199999999999445e-01
1.499999999999999944e-01	2.683331299999999828e+02	1.500000000000000000e+01	1.500000000000000000e+01	7.811999999999999500e-02	5.334900000000000198e-01
1.499999999999999944e-01	2.524798600000000022e+02	1.500000000000000000e+01	1.400000000000000000e+01	7.627000000000000446e-02	5.214699999999999891e-01
1.499999999999999944e-01	3.156658600000000092e+02	1.800000000000000000e+01	1.900000000000000000e+01	7.893000000000000016e-02	4.994000000000000106e-01
1.499999999999999944e-01	1.503312699999999893e+02	1.900000000000000000e+01	2.000000000000000000e+01	7.593999999999999362e-02	4.704900000000000193e-01
1.499999999999999944e-01	3.411787199999999984e+02	1.600000000000000000e+01	1.900000000000000000e+01	7.677000000000000490e-02	4.785699999999999954e-01
1.499999999999999944e-01	2.986407899999999813e+02	1.400000000000000000e+01	2.300000000000000000e+01	7.435999999999999555e-02	4.817699999999999760e-01
1.499999999999999944e-01	3.278414500000000089e+02	1.300000000000000000e+01	2.000000000000000000e+01	7.713000000000000411e-02	4.705400000000000138e-01
1.499999999999999944e-01	3.234635700000000043e+02	1.100000000000000000e+01	2.100000000000000000e+01	7.567000000000000115e-02	5.020700000000000163e-01
1.499999999999999944e-01	3.535260900000000106e+02	1.100000000000000000e+01	1.800000000000000000e+01	7.825999999999999623e-02	5.074999999999999512e-01
1.499999999999999944e-01	3.316549899999999980e+02	1.200000000000000000e+01	1.900000000000000000e+01	8.167000000000000648e-02	5.100900000000000434e-01
1.499999999999999944e-01	3.914582100000000082e+02	1.500000000000000000e+01	1.700000000000000000e+01	7.198000000000000231e-02	5.041700000000000070e-01
1.499999999999999944e-01	5.142356499999999642e+02	1.400000000000000000e+01	2.500000000000000000e+01	7.152999999999999636e-02	5.350800000000000001e-01
1.499999999999999944e-01	4.992949600000000032e+02	1.500000000000000000e+01	2.100000000000000000e+01	7.767000000000000293e-02	5.314499999999999780e-01
1.499999999999999944e-01	4.638769100000000094e+02	9.000000000000000000e+00	2.000000000000000000e+01	8.155999999999999361e-02	5.117699999999999472e-01
1.499999999999999944e-01	3.956160199999999918e+02	1.200000000000000000e+01	2.300000000000000000e+01	8.050000000000000211e-02	5.100500000000000034e-01
1.499999999999999944e-01	4.549634399999999914e+02	1.100000000000000000e+01	1.700000000000000000e+01	7.813000000000000500e-02	5.508800000000000363e-01
1.499999999999999944e-01	3.608281400000000190e+02	1.000000000000000000e+01	1.900000000000000000e+01	7.434000000000000330e-02	4.849999999999999867e-01
1.499999999999999944e-01	3.331782200000000103e+02	1.500000000000000000e+01	1.800000000000000000e+01	7.273999999999999910e-02	5.177300000000000235e-01
1.499999999999999944e-01	3.703876700000000142e+02	1.500000000000000000e+01	1.600000000000000000e+01	6.998999999999999666e-02	5.386499999999999622e-01
1.499999999999999944e-01	5.158641099999999824e+02	2.000000000000000000e+01	1.900000000000000000e+01	7.055999999999999772e-02	4.929999999999999938e-01
1.499999999999999944e-01	3.729651400000000194e+02	2.000000000000000000e+01	1.800000000000000000e+01	6.710000000000000686e-02	5.315199999999999925e-01
1.499999999999999944e-01	3.689761700000000246e+02	1.400000000000000000e+01	1.800000000000000000e+01	6.524000000000000632e-02	5.547600000000000309e-01
1.499999999999999944e-01	3.137934700000000134e+02	1.900000000000000000e+01	2.300000000000000000e+01	6.507000000000000284e-02	5.390000000000000346e-01
1.499999999999999944e-01	2.752106699999999933e+02	1.600000000000000000e+01	1.900000000000000000e+01	6.743000000000000382e-02	5.197199999999999598e-01
1.499999999999999944e-01	3.874550399999999968e+02	2.000000000000000000e+01	1.700000000000000000e+01	7.373999999999999999e-02	5.655799999999999716e-01
1.499999999999999944e-01	3.652999300000000176e+02	2.100000000000000000e+01	2.000000000000000000e+01	8.221000000000000529e-02	5.164400000000000102e-01
1.499999999999999944e-01	4.450869400000000269e+02	2.200000000000000000e+01	2.100000000000000000e+01	7.939999999999999836e-02	4.722799999999999776e-01
1.499999999999999944e-01	2.679641399999999862e+02	1.900000000000000000e+01	1.800000000000000000e+01	8.880000000000000393e-02	4.739300000000000179e-01
1.499999999999999944e-01	4.300249299999999835e+02	1.900000000000000000e+01	2.300000000000000000e+01	9.639999999999999958e-02	4.414600000000000191e-01
1.499999999999999944e-01	3.313394799999999805e+02	2.600000000000000000e+01	2.300000000000000000e+01	1.064900000000000013e-01	3.752300000000000080e-01
1.499999999999999944e-01	3.028618700000000104e+02	2.200000000000000000e+01	2.500000000000000000e+01	1.062199999999999950e-01	4.319100000000000161e-01
1.499999999999999944e-01	3.445336800000000039e+02	2.500000000000000000e+01	1.800000000000000000e+01	1.050900000000000029e-01	3.712799999999999989e-01
1.499999999999999944e-01	2.941035999999999717e+02	1.600000000000000000e+01	2.200000000000000000e+01	1.042600000000000054e-01	4.243199999999999750e-01
1.499999999999999944e-01	2.832840699999999856e+02	1.500000000000000000e+01	1.800000000000000000e+01	1.106400000000000022e-01	3.772400000000000198e-01
1.499999999999999944e-01	2.920746800000000007e+02	1.600000000000000000e+01	2.000000000000000000e+01	1.119700000000000001e-01	3.913599999999999857e-01
1.499999999999999944e-01	2.642833400000000097e+02	1.200000000000000000e+01	2.200000000000000000e+01	1.090499999999999942e-01	4.196599999999999775e-01
1.499999999999999944e-01	2.273162000000000091e+02	1.100000000000000000e+01	2.400000000000000000e+01	1.049900000000000000e-01	4.314100000000000157e-01
1.499999999999999944e-01	1.932101900000000114e+02	1.100000000000000000e+01	2.400000000000000000e+01	1.062099999999999989e-01	4.024300000000000099e-01
1.499999999999999944e-01	3.591680400000000191e+02	8.000000000000000000e+00	1.900000000000000000e+01	9.719999999999999474e-02	3.995699999999999807e-01
1.499999999999999944e-01	1.727241500000000087e+02	8.000000000000000000e+00	2.400000000000000000e+01	9.780999999999999417e-02	4.593999999999999750e-01
1.499999999999999944e-01	1.119891300000000030e+02	1.200000000000000000e+01	2.300000000000000000e+01	9.296999999999999709e-02	4.307500000000000218e-01
1.499999999999999944e-01	8.737578000000000600e+01	8.000000000000000000e+00	2.300000000000000000e+01	9.730999999999999373e-02	4.491700000000000137e-01
1.499999999999999944e-01	2.042058800000000076e+02	1.200000000000000000e+01	2.400000000000000000e+01	9.402000000000000635e-02	4.676000000000000156e-01
1.499999999999999944e-01	2.295013800000000117e+02	1.400000000000000000e+01	2.000000000000000000e+01	8.863999999999999657e-02	4.729800000000000115e-01
1.499999999999999944e-01	2.733075099999999793e+02	1.700000000000000000e+01	2.500000000000000000e+01	9.059999999999999998e-02	4.810099999999999931e-01
1.499999999999999944e-01	2.072648100000000113e+02	1.000000000000000000e+01	2.300000000000000000e+01	8.712999999999999912e-02	4.421800000000000175e-01
1.499999999999999944e-01	1.909448700000000088e+02	1.300000000000000000e+01	2.400000000000000000e+01	8.322000000000000230e-02	4.769900000000000251e-01
1.499999999999999944e-01	2.597762399999999730e+02	2.200000000000000000e+01	2.000000000000000000e+01	8.927999999999999825e-02	4.742100000000000204e-01
1.499999999999999944e-01	1.991224499999999864e+02	2.100000000000000000e+01	2.200000000000000000e+01	9.070999999999999897e-02	4.470199999999999729e-01
1.499999999999999944e-01	2.634971800000000144e+02	1.600000000000000000e+01	1.900000000000000000e+01	8.608000000000000373e-02	4.783999999999999919e-01
1.499999999999999944e-01	2.235257400000000132e+02	1.900000000000000000e+01	2.100000000000000000e+01	8.437999999999999667e-02	4.507399999999999740e-01
1.499999999999999944e-01	3.380308699999999931e+02	1.300000000000000000e+01	1.500000000000000000e+01	8.040999999999999537e-02	4.841099999999999848e-01
1.499999999999999944e-01	2.859422400000000266e+02	1.600000000000000000e+01	2.000000000000000000e+01	8.540000000000000369e-02	4.780699999999999950e-01
1.499999999999999944e-01	3.122590000000000146e+02	1.700000000000000000e+01	2.000000000000000000e+01	7.847999999999999421e-02	4.951200000000000045e-01
1.499999999999999944e-01	2.516106399999999894e+02	1.800000000000000000e+01	2.000000000000000000e+01	7.084999999999999631e-02	4.984100000000000197e-01
1.499999999999999944e-01	1.200119499999999988e+02	1.400000000000000000e+01	2.000000000000000000e+01	7.943999999999999673e-02	4.704400000000000248e-01
1.499999999999999944e-01	2.340289199999999994e+02	1.300000000000000000e+01	2.000000000000000000e+01	6.554999999999999716e-02	5.251700000000000257e-01
1.499999999999999944e-01	1.749941399999999874e+02	1.300000000000000000e+01	2.000000000000000000e+01	6.930999999999999661e-02	4.697100000000000164e-01
1.499999999999999944e-01	1.742107699999999966e+02	1.600000000000000000e+01	2.000000000000000000e+01	7.109000000000000041e-02	4.758600000000000052e-01
1.499999999999999944e-01	2.144204900000000009e+02	1.500000000000000000e+01	1.900000000000000000e+01	6.779999999999999916e-02	4.444699999999999762e-01
1.499999999999999944e-01	1.457004100000000051e+02	1.900000000000000000e+01	1.800000000000000000e+01	6.600999999999999923e-02	4.894700000000000162e-01
1.499999999999999944e-01	1.849276800000000094e+02	1.600000000000000000e+01	1.700000000000000000e+01	6.945999999999999397e-02	5.540399999999999769e-01
1.499999999999999944e-01	1.839168400000000076e+02	2.200000000000000000e+01	1.500000000000000000e+01	6.933000000000000274e-02	5.543000000000000149e-01
1.499999999999999944e-01	1.315949300000000051e+02	2.200000000000000000e+01	1.400000000000000000e+01	6.843000000000000471e-02	5.631199999999999539e-01
1.499999999999999944e-01	1.500642100000000028e+02	1.700000000000000000e+01	1.300000000000000000e+01	7.595999999999999974e-02	4.947599999999999776e-01
1.499999999999999944e-01	2.161119400000000041e+02	1.700000000000000000e+01	1.300000000000000000e+01	7.817999999999999949e-02	5.165800000000000392e-01
1.499999999999999944e-01	2.925426899999999932e+02	1.600000000000000000e+01	1.700000000000000000e+01	8.011999999999999678e-02	4.839300000000000268e-01
1.499999999999999944e-01	3.757005700000000274e+02	1.000000000000000000e+01	1.600000000000000000e+01	6.938999999999999335e-02	4.973699999999999788e-01
1.499999999999999944e-01	3.930175699999999779e+02	1.600000000000000000e+01	1.500000000000000000e+01	7.025000000000000688e-02	5.547400000000000109e-01
1.499999999999999944e-01	2.210842900000000100e+02	1.400000000000000000e+01	1.500000000000000000e+01	7.263000000000000012e-02	5.468600000000000128e-01
1.499999999999999944e-01	3.137932200000000194e+02	1.000000000000000000e+01	1.900000000000000000e+01	6.704999999999999849e-02	5.564400000000000457e-01
1.499999999999999944e-01	2.357721600000000137e+02	1.500000000000000000e+01	1.700000000000000000e+01	6.916999999999999538e-02	5.476100000000000412e-01
1.499999999999999944e-01	1.518229399999999885e+02	1.200000000000000000e+01	1.700000000000000000e+01	7.653000000000000080e-02	5.336699999999999777e-01
1.499999999999999944e-01	2.353637500000000102e+02	9.000000000000000000e+00	1.300000000000000000e+01	7.340000000000000691e-02	4.661500000000000088e-01
1.499999999999999944e-01	2.172482300000000066e+02	1.400000000000000000e+01	1.600000000000000000e+01	6.794000000000000039e-02	5.228800000000000114e-01
1.499999999999999944e-01	3.540611099999999851e+02	1.900000000000000000e+01	1.600000000000000000e+01	6.934999999999999498e-02	4.684499999999999775e-01
1.499999999999999944e-01	2.910953099999999836e+02	1.700000000000000000e+01	1.400000000000000000e+01	6.630999999999999395e-02	5.413599999999999524e-01
1.499999999999999944e-01	4.432095199999999977e+02	1.400000000000000000e+01	1.800000000000000000e+01	6.415999999999999481e-02	5.724799999999999889e-01
1.499999999999999944e-01	4.088953200000000265e+02	1.700000000000000000e+01	1.700000000000000000e+01	6.818000000000000449e-02	5.726499999999999924e-01
1.499999999999999944e-01	4.296135600000000068e+02	1.300000000000000000e+01	1.700000000000000000e+01	6.485000000000000486e-02	6.026399999999999535e-01
1.499999999999999944e-01	3.755372399999999971e+02	1.200000000000000000e+01	1.400000000000000000e+01	6.859999999999999432e-02	5.576999999999999735e-01
1.499999999999999944e-01	4.372341700000000060e+02	1.500000000000000000e+01	1.400000000000000000e+01	6.453000000000000402e-02	6.085099999999999953e-01
1.499999999999999944e-01	5.117955900000000042e+02	1.700000000000000000e+01	1.500000000000000000e+01	7.187000000000000333e-02	5.493299999999999850e-01
1.499999999999999944e-01	3.685747099999999818e+02	1.800000000000000000e+01	1.300000000000000000e+01	6.436999999999999666e-02	5.342099999999999627e-01
1.499999999999999944e-01	3.980054299999999898e+02	2.400000000000000000e+01	1.100000000000000000e+01	6.769000000000000017e-02	5.546699999999999964e-01
1.499999999999999944e-01	2.755481700000000274e+02	2.000000000000000000e+01	1.300000000000000000e+01	7.184000000000000108e-02	5.153200000000000003e-01
1.499999999999999944e-01	3.800882500000000164e+02	1.500000000000000000e+01	1.400000000000000000e+01	7.265000000000000624e-02	5.176199999999999690e-01
1.499999999999999944e-01	3.961681899999999814e+02	1.100000000000000000e+01	1.400000000000000000e+01	7.664999999999999591e-02	5.109700000000000353e-01
1.499999999999999944e-01	2.738762300000000209e+02	1.300000000000000000e+01	1.100000000000000000e+01	7.137000000000000288e-02	5.077000000000000401e-01
1.499999999999999944e-01	4.364437199999999848e+02	1.400000000000000000e+01	1.400000000000000000e+01	7.679999999999999327e-02	5.025399999999999867e-01
1.499999999999999944e-01	4.494196499999999901e+02	1.400000000000000000e+01	1.500000000000000000e+01	7.925999999999999712e-02	4.979799999999999782e-01
1.499999999999999944e-01	4.116059700000000134e+02	1.700000000000000000e+01	1.300000000000000000e+01	7.009999999999999565e-02	5.238699999999999468e-01
1.499999999999999944e-01	3.629151800000000208e+02	1.800000000000000000e+01	1.200000000000000000e+01	7.093000000000000693e-02	5.067899999999999627e-01
1.499999999999999944e-01	3.724336799999999812e+02	1.300000000000000000e+01	1.200000000000000000e+01	6.844000000000000083e-02	4.893500000000000072e-01
1.499999999999999944e-01	4.129236700000000155e+02	1.500000000000000000e+01	1.600000000000000000e+01	6.712999999999999523e-02	4.929799999999999738e-01
1.499999999999999944e-01	3.668384399999999914e+02	1.000000000000000000e+01	1.200000000000000000e+01	7.860000000000000320e-02	4.896499999999999742e-01
1.499999999999999944e-01	3.816735800000000154e+02	1.300000000000000000e+01	1.800000000000000000e+01	8.110000000000000542e-02	4.926400000000000223e-01
1.499999999999999944e-01	3.651424099999999839e+02	1.500000000000000000e+01	2.000000000000000000e+01	7.940999999999999448e-02	5.484400000000000386e-01
1.499999999999999944e-01	2.819118300000000090e+02	1.400000000000000000e+01	1.900000000000000000e+01	8.662000000000000255e-02	5.152400000000000313e-01
1.499999999999999944e-01	4.577717000000000098e+02	1.500000000000000000e+01	1.900000000000000000e+01	8.149000000000000687e-02	5.341299999999999937e-01
1.499999999999999944e-01	2.261783900000000074e+02	2.100000000000000000e+01	1.500000000000000000e+01	8.366999999999999438e-02	4.887000000000000233e-01
1.499999999999999944e-01	1.875077799999999968e+02	1.700000000000000000e+01	1.600000000000000000e+01	7.860999999999999932e-02	5.235999999999999543e-01
1.499999999999999944e-01	2.558557000000000130e+02	1.800000000000000000e+01	1.600000000000000000e+01	9.002000000000000279e-02	5.137199999999999545e-01
1.499999999999999944e-01	2.376142700000000048e+02	1.500000000000000000e+01	1.600000000000000000e+01	8.908000000000000640e-02	4.705599999999999783e-01
1.499999999999999944e-01	3.235307399999999802e+02	1.500000000000000000e+01	1.400000000000000000e+01	7.098000000000000143e-02	3.753400000000000070e-01
1.499999999999999944e-01	4.090976699999999937e+02	1.500000000000000000e+01	1.800000000000000000e+01	8.822000000000000675e-02	4.633499999999999841e-01
1.499999999999999944e-01	3.571382500000000277e+02	1.400000000000000000e+01	1.400000000000000000e+01	8.601000000000000312e-02	4.866300000000000070e-01
1.499999999999999944e-01	3.683377899999999840e+02	1.200000000000000000e+01	1.600000000000000000e+01	8.791999999999999815e-02	4.460399999999999920e-01
1.499999999999999944e-01	2.313916199999999890e+02	1.200000000000000000e+01	1.300000000000000000e+01	8.941999999999999948e-02	4.922900000000000054e-01
1.499999999999999944e-01	4.422264599999999746e+02	1.100000000000000000e+01	1.200000000000000000e+01	8.594999999999999862e-02	4.744300000000000184e-01
1.499999999999999944e-01	3.516525800000000004e+02	1.300000000000000000e+01	1.000000000000000000e+01	8.626999999999999946e-02	4.391800000000000148e-01
1.499999999999999944e-01	3.504984000000000037e+02	1.200000000000000000e+01	1.200000000000000000e+01	9.017000000000000015e-02	5.211299999999999821e-01
1.499999999999999944e-01	2.378555700000000002e+02	9.000000000000000000e+00	1.000000000000000000e+01	8.860999999999999432e-02	4.612299999999999733e-01
1.499999999999999944e-01	3.582181100000000242e+02	1.600000000000000000e+01	1.400000000000000000e+01	9.130000000000000615e-02	4.371399999999999730e-01
1.499999999999999944e-01	3.997626799999999889e+02	1.600000000000000000e+01	1.300000000000000000e+01	9.067999999999999672e-02	4.739499999999999824e-01
1.499999999999999944e-01	4.522353699999999890e+02	1.700000000000000000e+01	1.200000000000000000e+01	8.688999999999999502e-02	4.415299999999999780e-01
1.499999999999999944e-01	3.802061400000000049e+02	1.600000000000000000e+01	1.200000000000000000e+01	9.063999999999999835e-02	4.813999999999999946e-01
1.499999999999999944e-01	4.065345100000000116e+02	1.500000000000000000e+01	1.700000000000000000e+01	9.664999999999999980e-02	4.795699999999999963e-01
1.499999999999999944e-01	4.568431499999999801e+02	1.600000000000000000e+01	1.400000000000000000e+01	1.004400000000000015e-01	4.565299999999999914e-01
1.499999999999999944e-01	5.760099400000000287e+02	2.000000000000000000e+01	1.100000000000000000e+01	1.073500000000000010e-01	4.344100000000000183e-01
1.499999999999999944e-01	4.426693300000000022e+02	1.600000000000000000e+01	1.300000000000000000e+01	1.041799999999999948e-01	4.119399999999999729e-01
1.499999999999999944e-01	4.427631000000000085e+02	1.600000000000000000e+01	1.000000000000000000e+01	1.087000000000000050e-01	4.002499999999999947e-01
1.499999999999999944e-01	3.075866700000000264e+02	1.300000000000000000e+01	9.000000000000000000e+00	1.076700000000000018e-01	4.045300000000000007e-01
1.499999999999999944e-01	3.086213200000000256e+02	1.400000000000000000e+01	7.000000000000000000e+00	1.110799999999999982e-01	4.102100000000000191e-01
1.499999999999999944e-01	1.696703699999999913e+02	1.800000000000000000e+01	1.000000000000000000e+01	1.012300000000000005e-01	4.573499999999999788e-01
1.499999999999999944e-01	2.807555500000000279e+02	1.800000000000000000e+01	8.000000000000000000e+00	9.347999999999999365e-02	4.653100000000000014e-01
1.499999999999999944e-01	3.849628700000000094e+02	2.300000000000000000e+01	1.200000000000000000e+01	8.931000000000000050e-02	4.023900000000000254e-01
1.499999999999999944e-01	2.592801900000000046e+02	2.200000000000000000e+01	8.000000000000000000e+00	9.085000000000000020e-02	4.317300000000000026e-01
1.499999999999999944e-01	2.741054500000000189e+02	2.100000000000000000e+01	9.000000000000000000e+00	9.017999999999999627e-02	4.889499999999999957e-01
1.499999999999999944e-01	1.667923299999999927e+02	2.400000000000000000e+01	1.100000000000000000e+01	8.877000000000000168e-02	4.635299999999999976e-01
1.499999999999999944e-01	4.456197000000000230e+01	2.200000000000000000e+01	1.200000000000000000e+01	8.204999999999999793e-02	4.808600000000000096e-01
1.499999999999999944e-01	3.122518999999999778e+02	1.800000000000000000e+01	1.400000000000000000e+01	7.659000000000000530e-02	4.771699999999999831e-01
1.499999999999999944e-01	4.479393600000000220e+02	2.400000000000000000e+01	1.300000000000000000e+01	8.289000000000000534e-02	5.146899999999999809e-01
1.499999999999999944e-01	3.228827099999999746e+02	1.900000000000000000e+01	1.500000000000000000e+01	7.072000000000000508e-02	5.708699999999999886e-01
1.499999999999999944e-01	2.737658000000000129e+02	1.900000000000000000e+01	1.200000000000000000e+01	6.920999999999999375e-02	5.253499999999999837e-01
1.499999999999999944e-01	2.861280899999999860e+02	1.800000000000000000e+01	1.400000000000000000e+01	6.934999999999999498e-02	5.313200000000000145e-01
1.499999999999999944e-01	1.876047599999999989e+02	1.500000000000000000e+01	1.300000000000000000e+01	7.027999999999999525e-02	5.129599999999999715e-01
1.499999999999999944e-01	3.321437700000000177e+02	1.300000000000000000e+01	1.100000000000000000e+01	7.449000000000000066e-02	5.377999999999999448e-01
1.499999999999999944e-01	3.623925699999999779e+02	1.500000000000000000e+01	1.300000000000000000e+01	7.692999999999999838e-02	5.134999999999999565e-01
1.499999999999999944e-01	3.337584200000000010e+02	1.700000000000000000e+01	1.100000000000000000e+01	6.991999999999999604e-02	5.434499999999999886e-01
1.499999999999999944e-01	4.289603200000000243e+02	1.900000000000000000e+01	1.200000000000000000e+01	5.924000000000000099e-02	6.392600000000000504e-01
1.499999999999999944e-01	3.254278199999999970e+02	1.800000000000000000e+01	1.200000000000000000e+01	6.772999999999999854e-02	5.523099999999999676e-01
1.499999999999999944e-01	3.776574600000000146e+02	1.800000000000000000e+01	9.000000000000000000e+00	6.568000000000000227e-02	6.097799999999999887e-01
1.499999999999999944e-01	4.110568599999999719e+02	2.100000000000000000e+01	1.600000000000000000e+01	6.382000000000000173e-02	4.909200000000000230e-01
1.499999999999999944e-01	2.907213499999999726e+02	2.100000000000000000e+01	1.200000000000000000e+01	6.952999999999999459e-02	5.274999999999999689e-01
1.499999999999999944e-01	4.124368600000000242e+02	1.600000000000000000e+01	1.300000000000000000e+01	6.205000000000000099e-02	5.926900000000000501e-01
1.499999999999999944e-01	4.344270399999999768e+02	1.900000000000000000e+01	1.300000000000000000e+01	6.440999999999999504e-02	5.297100000000000142e-01
1.499999999999999944e-01	3.927120800000000145e+02	1.300000000000000000e+01	1.600000000000000000e+01	6.431000000000000605e-02	5.489300000000000290e-01
1.499999999999999944e-01	3.212956800000000044e+02	1.300000000000000000e+01	1.400000000000000000e+01	5.682999999999999857e-02	5.430099999999999927e-01
1.499999999999999944e-01	4.242761600000000044e+02	1.200000000000000000e+01	1.500000000000000000e+01	5.251000000000000112e-02	5.625400000000000400e-01
1.499999999999999944e-01	3.196118900000000167e+02	1.700000000000000000e+01	1.700000000000000000e+01	5.568000000000000033e-02	5.988700000000000134e-01
1.499999999999999944e-01	3.316444500000000062e+02	1.100000000000000000e+01	1.700000000000000000e+01	5.235000000000000070e-02	6.463700000000000001e-01
1.499999999999999944e-01	3.996445699999999874e+02	1.800000000000000000e+01	1.400000000000000000e+01	5.550000000000000072e-02	6.010400000000000187e-01
1.499999999999999944e-01	2.712396899999999960e+02	1.400000000000000000e+01	1.600000000000000000e+01	5.897000000000000158e-02	5.626999999999999780e-01
1.499999999999999944e-01	2.801219500000000266e+02	1.400000000000000000e+01	1.300000000000000000e+01	6.244000000000000244e-02	5.757100000000000550e-01
1.499999999999999944e-01	2.741087999999999738e+02	1.600000000000000000e+01	1.300000000000000000e+01	6.176999999999999852e-02	5.705999999999999961e-01
1.499999999999999944e-01	2.207232999999999947e+02	1.700000000000000000e+01	1.300000000000000000e+01	6.329999999999999516e-02	5.917900000000000382e-01
1.499999999999999944e-01	2.848040399999999863e+02	2.000000000000000000e+01	1.900000000000000000e+01	6.511000000000000121e-02	5.838999999999999746e-01
1.499999999999999944e-01	2.303018199999999922e+02	1.600000000000000000e+01	1.700000000000000000e+01	6.422999999999999543e-02	5.815099999999999714e-01
1.499999999999999944e-01	3.072158499999999890e+02	1.900000000000000000e+01	1.100000000000000000e+01	6.128000000000000114e-02	5.774200000000000443e-01
1.499999999999999944e-01	2.707374399999999923e+02	1.600000000000000000e+01	1.300000000000000000e+01	6.065000000000000252e-02	5.751300000000000301e-01
1.499999999999999944e-01	2.008148300000000006e+02	1.300000000000000000e+01	1.300000000000000000e+01	6.390999999999999459e-02	5.631199999999999539e-01
1.499999999999999944e-01	2.978773600000000101e+02	1.200000000000000000e+01	1.200000000000000000e+01	6.973000000000000032e-02	5.561700000000000532e-01
1.499999999999999944e-01	2.266783299999999883e+02	1.400000000000000000e+01	1.300000000000000000e+01	7.272000000000000686e-02	5.462599999999999678e-01
1.499999999999999944e-01	3.682425799999999754e+02	1.000000000000000000e+01	1.200000000000000000e+01	8.208000000000000018e-02	5.161999999999999922e-01
1.499999999999999944e-01	3.216449799999999755e+02	1.000000000000000000e+01	1.100000000000000000e+01	7.981000000000000594e-02	4.513599999999999834e-01
1.499999999999999944e-01	2.298599100000000135e+02	1.000000000000000000e+01	1.300000000000000000e+01	7.512000000000000621e-02	4.338099999999999734e-01
1.499999999999999944e-01	2.913550999999999931e+02	8.000000000000000000e+00	9.000000000000000000e+00	8.214000000000000468e-02	4.560899999999999954e-01
1.499999999999999944e-01	3.670702600000000189e+02	9.000000000000000000e+00	9.000000000000000000e+00	7.821000000000000174e-02	4.814399999999999791e-01
1.499999999999999944e-01	4.354540700000000015e+02	9.000000000000000000e+00	1.100000000000000000e+01	8.018000000000000127e-02	5.081599999999999451e-01
1.499999999999999944e-01	2.505970000000000084e+02	9.000000000000000000e+00	1.200000000000000000e+01	7.834000000000000685e-02	4.842699999999999783e-01
1.499999999999999944e-01	1.859128200000000106e+02	1.100000000000000000e+01	1.500000000000000000e+01	7.684000000000000552e-02	4.910900000000000265e-01
1.499999999999999944e-01	1.674035000000000082e+02	1.700000000000000000e+01	1.400000000000000000e+01	6.883999999999999841e-02	5.246199999999999752e-01
1.499999999999999944e-01	1.249601600000000019e+02	1.700000000000000000e+01	1.300000000000000000e+01	6.944000000000000172e-02	5.219799999999999995e-01
1.499999999999999944e-01	1.208410999999999973e+02	9.000000000000000000e+00	1.000000000000000000e+01	6.897999999999999965e-02	5.721100000000000074e-01
1.499999999999999944e-01	9.214059000000000310e+01	7.000000000000000000e+00	1.200000000000000000e+01	7.280999999999999972e-02	5.650500000000000522e-01
1.499999999999999944e-01	2.798899499999999989e+02	4.000000000000000000e+00	1.200000000000000000e+01	6.729999999999999871e-02	5.102999999999999758e-01
1.499999999999999944e-01	3.043495599999999968e+02	9.000000000000000000e+00	1.100000000000000000e+01	6.894999999999999740e-02	5.162700000000000067e-01
1.499999999999999944e-01	2.048716000000000008e+02	1.100000000000000000e+01	1.200000000000000000e+01	6.844999999999999696e-02	5.876599999999999602e-01
1.499999999999999944e-01	1.412257099999999923e+02	1.000000000000000000e+01	1.300000000000000000e+01	6.814000000000000612e-02	5.433499999999999996e-01
1.499999999999999944e-01	1.206883899999999983e+02	9.000000000000000000e+00	1.200000000000000000e+01	6.940999999999999948e-02	5.491099999999999870e-01
1.499999999999999944e-01	2.956058100000000195e+02	1.300000000000000000e+01	1.200000000000000000e+01	6.790000000000000202e-02	5.703500000000000236e-01
1.499999999999999944e-01	3.594405300000000238e+02	1.200000000000000000e+01	1.400000000000000000e+01	7.055000000000000160e-02	5.257500000000000506e-01
1.499999999999999944e-01	2.323799899999999923e+02	1.200000000000000000e+01	1.300000000000000000e+01	7.399000000000000021e-02	5.200200000000000378e-01
1.499999999999999944e-01	3.456759500000000003e+02	9.000000000000000000e+00	1.400000000000000000e+01	7.122000000000000552e-02	4.848399999999999932e-01
1.499999999999999944e-01	2.382630599999999959e+02	1.100000000000000000e+01	1.400000000000000000e+01	7.381999999999999673e-02	4.885999999999999788e-01
1.499999999999999944e-01	2.133999100000000055e+02	8.000000000000000000e+00	1.600000000000000000e+01	7.474999999999999700e-02	5.210200000000000387e-01
1.499999999999999944e-01	2.357304800000000000e+02	1.100000000000000000e+01	1.600000000000000000e+01	7.778000000000000191e-02	4.877199999999999869e-01
1.499999999999999944e-01	1.710082899999999881e+02	7.000000000000000000e+00	1.700000000000000000e+01	6.905000000000000027e-02	5.351900000000000546e-01
1.499999999999999944e-01	2.305917200000000093e+02	1.100000000000000000e+01	1.600000000000000000e+01	7.485999999999999599e-02	5.149500000000000188e-01
1.499999999999999944e-01	2.093560200000000009e+02	1.400000000000000000e+01	1.600000000000000000e+01	7.043000000000000649e-02	5.564299999999999802e-01
1.499999999999999944e-01	1.912819599999999980e+02	1.400000000000000000e+01	1.500000000000000000e+01	7.169000000000000372e-02	5.174999999999999600e-01
1.499999999999999944e-01	1.268098800000000068e+02	1.400000000000000000e+01	1.500000000000000000e+01	7.098000000000000143e-02	5.492399999999999505e-01
1.499999999999999944e-01	1.893335700000000088e+02	1.500000000000000000e+01	2.000000000000000000e+01	6.600999999999999923e-02	5.761899999999999800e-01
1.499999999999999944e-01	2.037660899999999913e+02	1.000000000000000000e+01	1.900000000000000000e+01	6.615999999999999659e-02	5.612099999999999866e-01
1.499999999999999944e-01	1.905069000000000017e+02	1.300000000000000000e+01	2.100000000000000000e+01	7.158000000000000473e-02	5.354600000000000470e-01
1.499999999999999944e-01	2.747863199999999892e+02	1.400000000000000000e+01	1.800000000000000000e+01	7.237000000000000377e-02	4.885900000000000243e-01
1.499999999999999944e-01	3.582984500000000025e+02	1.300000000000000000e+01	1.800000000000000000e+01	6.932000000000000661e-02	5.544499999999999984e-01
1.499999999999999944e-01	2.142342199999999934e+02	1.300000000000000000e+01	1.700000000000000000e+01	6.643999999999999906e-02	5.661000000000000476e-01
1.499999999999999944e-01	2.241365199999999902e+02	8.000000000000000000e+00	2.100000000000000000e+01	6.734999999999999321e-02	5.690199999999999703e-01
1.499999999999999944e-01	2.178676000000000101e+02	1.300000000000000000e+01	1.500000000000000000e+01	7.217999999999999416e-02	5.213100000000000511e-01
1.499999999999999944e-01	3.301032799999999838e+02	1.300000000000000000e+01	1.900000000000000000e+01	7.242999999999999439e-02	5.340300000000000047e-01
1.499999999999999944e-01	1.772283799999999871e+02	1.600000000000000000e+01	1.800000000000000000e+01	7.509000000000000397e-02	4.836699999999999888e-01
1.499999999999999944e-01	3.357772100000000250e+02	1.800000000000000000e+01	1.300000000000000000e+01	7.402999999999999858e-02	5.459399999999999809e-01
1.499999999999999944e-01	3.246674199999999928e+02	1.100000000000000000e+01	1.500000000000000000e+01	6.672000000000000153e-02	4.585000000000000187e-01
1.499999999999999944e-01	1.951977500000000134e+02	1.200000000000000000e+01	1.500000000000000000e+01	7.002999999999999503e-02	4.976800000000000113e-01
1.499999999999999944e-01	2.745175699999999779e+02	1.700000000000000000e+01	1.700000000000000000e+01	6.786999999999999977e-02	5.168599999999999861e-01
1.499999999999999944e-01	3.159892399999999952e+02	1.800000000000000000e+01	1.600000000000000000e+01	6.873999999999999555e-02	5.443700000000000205e-01
1.499999999999999944e-01	3.941715599999999995e+02	1.300000000000000000e+01	1.400000000000000000e+01	6.571000000000000452e-02	5.634299999999999864e-01
1.499999999999999944e-01	3.482888899999999808e+02	1.500000000000000000e+01	1.000000000000000000e+01	6.187000000000000138e-02	5.997000000000000108e-01
1.499999999999999944e-01	2.109028600000000040e+02	1.500000000000000000e+01	1.400000000000000000e+01	5.711999999999999716e-02	4.866699999999999915e-01
1.499999999999999944e-01	3.153163499999999999e+02	1.100000000000000000e+01	1.100000000000000000e+01	6.374000000000000499e-02	5.983300000000000285e-01
1.499999999999999944e-01	3.677763299999999731e+02	1.400000000000000000e+01	1.100000000000000000e+01	6.694999999999999563e-02	5.460599999999999898e-01
1.499999999999999944e-01	4.778553200000000061e+02	1.600000000000000000e+01	1.300000000000000000e+01	6.489000000000000323e-02	5.067399999999999682e-01
1.499999999999999944e-01	3.077747400000000084e+02	1.600000000000000000e+01	1.200000000000000000e+01	6.241000000000000020e-02	5.772899999999999698e-01
1.499999999999999944e-01	2.836190500000000156e+02	1.600000000000000000e+01	1.100000000000000000e+01	6.557999999999999940e-02	5.621599999999999930e-01
1.499999999999999944e-01	3.433482799999999884e+02	1.700000000000000000e+01	1.000000000000000000e+01	5.528999999999999887e-02	6.116899999999999560e-01
1.499999999999999944e-01	3.378110599999999977e+02	1.700000000000000000e+01	1.400000000000000000e+01	5.716000000000000247e-02	6.347399999999999709e-01
1.499999999999999944e-01	2.782732100000000059e+02	1.600000000000000000e+01	9.000000000000000000e+00	5.659000000000000141e-02	6.217000000000000304e-01
1.499999999999999944e-01	3.431548399999999788e+02	1.700000000000000000e+01	1.300000000000000000e+01	5.435000000000000248e-02	5.754799999999999915e-01
1.499999999999999944e-01	5.403204299999999876e+02	1.700000000000000000e+01	1.000000000000000000e+01	5.514999999999999764e-02	5.435200000000000031e-01
1.499999999999999944e-01	3.609482699999999795e+02	1.300000000000000000e+01	1.300000000000000000e+01	5.652000000000000079e-02	5.579800000000000315e-01
1.499999999999999944e-01	3.545236100000000192e+02	1.000000000000000000e+01	1.600000000000000000e+01	4.997000000000000053e-02	4.955200000000000160e-01
1.499999999999999944e-01	3.902226400000000126e+02	1.000000000000000000e+01	1.900000000000000000e+01	4.877999999999999697e-02	5.593399999999999483e-01
1.499999999999999944e-01	2.935480099999999766e+02	1.500000000000000000e+01	1.400000000000000000e+01	5.192999999999999700e-02	5.789100000000000357e-01
1.499999999999999944e-01	3.242251400000000103e+02	1.900000000000000000e+01	1.500000000000000000e+01	5.041999999999999954e-02	5.425499999999999767e-01
1.499999999999999944e-01	1.456842399999999884e+02	1.500000000000000000e+01	1.300000000000000000e+01	4.952999999999999764e-02	5.617299999999999516e-01
1.499999999999999944e-01	2.428264800000000037e+02	1.100000000000000000e+01	1.500000000000000000e+01	5.764999999999999986e-02	5.322299999999999809e-01
1.499999999999999944e-01	2.575957700000000159e+02	1.500000000000000000e+01	1.400000000000000000e+01	4.988999999999999685e-02	5.579600000000000115e-01
1.499999999999999944e-01	2.990112399999999866e+02	9.000000000000000000e+00	1.500000000000000000e+01	5.011999999999999789e-02	5.905399999999999539e-01
1.499999999999999944e-01	2.445748700000000042e+02	1.200000000000000000e+01	1.200000000000000000e+01	5.215999999999999803e-02	5.836200000000000276e-01
1.499999999999999944e-01	2.303079600000000084e+02	1.300000000000000000e+01	1.400000000000000000e+01	5.004000000000000115e-02	6.534499999999999753e-01
1.499999999999999944e-01	2.457531799999999862e+02	1.300000000000000000e+01	1.700000000000000000e+01	4.759000000000000036e-02	6.677899999999999947e-01
1.499999999999999944e-01	3.896749599999999987e+02	1.400000000000000000e+01	1.400000000000000000e+01	4.862999999999999962e-02	6.499099999999999877e-01
1.499999999999999944e-01	2.215537799999999891e+02	1.500000000000000000e+01	1.500000000000000000e+01	4.841000000000000164e-02	6.510299999999999976e-01
1.499999999999999944e-01	2.658016600000000267e+02	1.500000000000000000e+01	1.500000000000000000e+01	4.902000000000000107e-02	6.346000000000000529e-01
1.499999999999999944e-01	3.334540900000000079e+02	1.900000000000000000e+01	1.600000000000000000e+01	5.328000000000000097e-02	6.265100000000000113e-01
1.499999999999999944e-01	3.591483999999999810e+02	1.600000000000000000e+01	1.500000000000000000e+01	5.206000000000000211e-02	5.966000000000000192e-01
1.499999999999999944e-01	2.668109999999999786e+02	2.100000000000000000e+01	1.500000000000000000e+01	4.913000000000000006e-02	6.221999999999999753e-01
1.499999999999999944e-01	3.392657899999999813e+02	1.700000000000000000e+01	1.200000000000000000e+01	4.923999999999999905e-02	6.090200000000000058e-01
1.499999999999999944e-01	2.080631500000000074e+02	1.200000000000000000e+01	1.300000000000000000e+01	4.705000000000000154e-02	6.144300000000000317e-01
1.499999999999999944e-01	4.121526099999999815e+02	1.300000000000000000e+01	1.300000000000000000e+01	4.789999999999999813e-02	6.263100000000000334e-01
1.499999999999999944e-01	3.489567299999999932e+02	1.000000000000000000e+01	1.300000000000000000e+01	4.306000000000000105e-02	6.338099999999999845e-01
1.499999999999999944e-01	3.705504199999999742e+02	1.300000000000000000e+01	1.300000000000000000e+01	4.460000000000000075e-02	6.604400000000000270e-01
1.499999999999999944e-01	2.711504299999999716e+02	1.300000000000000000e+01	1.500000000000000000e+01	4.583000000000000268e-02	6.428099999999999925e-01
1.499999999999999944e-01	3.497476399999999899e+02	1.800000000000000000e+01	1.500000000000000000e+01	4.460000000000000075e-02	6.502400000000000402e-01
1.499999999999999944e-01	2.900673899999999890e+02	1.500000000000000000e+01	1.300000000000000000e+01	4.295999999999999819e-02	7.309099999999999486e-01
1.499999999999999944e-01	2.988902400000000057e+02	1.400000000000000000e+01	1.100000000000000000e+01	4.513000000000000345e-02	6.602400000000000491e-01
1.499999999999999944e-01	4.465621499999999742e+02	1.500000000000000000e+01	1.400000000000000000e+01	4.612999999999999740e-02	6.634799999999999587e-01
1.499999999999999944e-01	3.657752600000000029e+02	1.700000000000000000e+01	1.200000000000000000e+01	4.368999999999999967e-02	6.606499999999999595e-01
1.499999999999999944e-01	3.907240699999999833e+02	1.400000000000000000e+01	1.500000000000000000e+01	5.262000000000000011e-02	6.439000000000000279e-01
1.499999999999999944e-01	3.469229300000000080e+02	1.600000000000000000e+01	1.700000000000000000e+01	5.038000000000000117e-02	6.255500000000000504e-01
1.499999999999999944e-01	2.387368400000000008e+02	2.000000000000000000e+01	1.400000000000000000e+01	5.517999999999999988e-02	6.284999999999999476e-01
1.499999999999999944e-01	3.157613799999999742e+02	1.200000000000000000e+01	1.200000000000000000e+01	5.926000000000000018e-02	5.989700000000000024e-01
1.499999999999999944e-01	2.882225099999999998e+02	1.500000000000000000e+01	1.800000000000000000e+01	6.047999999999999904e-02	5.399599999999999955e-01
1.499999999999999944e-01	3.953638199999999756e+02	1.500000000000000000e+01	1.600000000000000000e+01	6.425000000000000155e-02	5.444099999999999495e-01
1.499999999999999944e-01	3.181804500000000075e+02	1.200000000000000000e+01	1.700000000000000000e+01	6.242000000000000326e-02	5.825599999999999667e-01
1.499999999999999944e-01	3.692931899999999814e+02	1.200000000000000000e+01	2.200000000000000000e+01	6.029999999999999943e-02	5.249300000000000077e-01
1.499999999999999944e-01	3.874132500000000050e+02	1.500000000000000000e+01	1.600000000000000000e+01	6.106999999999999929e-02	5.389399999999999746e-01
1.499999999999999944e-01	3.002486000000000104e+02	1.000000000000000000e+01	1.500000000000000000e+01	5.598000000000000198e-02	5.850600000000000245e-01
1.499999999999999944e-01	3.933536100000000033e+02	9.000000000000000000e+00	1.300000000000000000e+01	5.856999999999999706e-02	5.484799999999999676e-01
1.499999999999999944e-01	3.800035399999999868e+02	1.000000000000000000e+01	1.400000000000000000e+01	6.296000000000000207e-02	6.101900000000000102e-01
1.499999999999999944e-01	3.646831500000000119e+02	8.000000000000000000e+00	1.500000000000000000e+01	5.421000000000000124e-02	5.834899999999999531e-01
1.499999999999999944e-01	4.623404699999999821e+02	7.000000000000000000e+00	1.900000000000000000e+01	5.587000000000000299e-02	5.483299999999999841e-01
1.499999999999999944e-01	3.114303199999999947e+02	1.000000000000000000e+01	2.000000000000000000e+01	4.952000000000000152e-02	6.062899999999999956e-01
1.499999999999999944e-01	2.117913299999999879e+02	9.000000000000000000e+00	2.000000000000000000e+01	4.884000000000000147e-02	6.016599999999999726e-01
1.499999999999999944e-01	2.908144199999999842e+02	1.100000000000000000e+01	2.100000000000000000e+01	5.847000000000000114e-02	5.932600000000000096e-01
1.499999999999999944e-01	3.011371199999999817e+02	1.200000000000000000e+01	1.400000000000000000e+01	6.024000000000000188e-02	6.258899999999999464e-01
1.499999999999999944e-01	1.960538500000000113e+02	1.700000000000000000e+01	1.600000000000000000e+01	5.739999999999999963e-02	6.377699999999999481e-01
1.499999999999999944e-01	1.907789600000000121e+02	1.400000000000000000e+01	1.300000000000000000e+01	6.011999999999999983e-02	5.715700000000000225e-01
1.499999999999999944e-01	1.973293999999999926e+02	1.100000000000000000e+01	1.400000000000000000e+01	5.815000000000000030e-02	6.215000000000000524e-01
1.499999999999999944e-01	9.184617000000000075e+01	6.000000000000000000e+00	1.100000000000000000e+01	5.947000000000000203e-02	5.999299999999999633e-01
1.499999999999999944e-01	1.876742399999999975e+02	8.000000000000000000e+00	1.300000000000000000e+01	5.269000000000000072e-02	5.670899999999999830e-01
1.499999999999999944e-01	2.488704299999999989e+02	7.000000000000000000e+00	1.100000000000000000e+01	5.346000000000000058e-02	6.174500000000000544e-01
1.499999999999999944e-01	1.278608399999999961e+02	1.100000000000000000e+01	1.400000000000000000e+01	4.938000000000000028e-02	6.385699999999999710e-01
1.499999999999999944e-01	1.399219400000000064e+02	1.300000000000000000e+01	1.200000000000000000e+01	5.018999999999999850e-02	6.357300000000000173e-01
1.499999999999999944e-01	2.062601300000000037e+02	1.200000000000000000e+01	1.600000000000000000e+01	5.020999999999999769e-02	6.461599999999999566e-01
1.499999999999999944e-01	1.371590400000000045e+02	9.000000000000000000e+00	1.100000000000000000e+01	6.103999999999999704e-02	5.889900000000000135e-01
1.499999999999999944e-01	1.346731900000000053e+02	1.000000000000000000e+01	1.300000000000000000e+01	6.026999999999999719e-02	5.739999999999999547e-01
1.499999999999999944e-01	1.705412599999999941e+02	1.100000000000000000e+01	1.600000000000000000e+01	5.872999999999999748e-02	5.574500000000000011e-01
1.499999999999999944e-01	2.488160599999999931e+02	9.000000000000000000e+00	1.500000000000000000e+01	5.453999999999999820e-02	6.199900000000000411e-01
1.499999999999999944e-01	1.428699100000000044e+02	1.000000000000000000e+01	1.300000000000000000e+01	4.567000000000000226e-02	6.346000000000000529e-01
1.499999999999999944e-01	7.089830000000000609e+01	8.000000000000000000e+00	1.400000000000000000e+01	4.848000000000000226e-02	6.443299999999999583e-01
1.499999999999999944e-01	3.384633000000000180e+01	9.000000000000000000e+00	1.700000000000000000e+01	4.553999999999999715e-02	6.562999999999999945e-01
1.499999999999999944e-01	1.189039700000000011e+02	7.000000000000000000e+00	1.500000000000000000e+01	4.644999999999999823e-02	6.812500000000000222e-01
1.499999999999999944e-01	3.550036999999999665e+01	1.000000000000000000e+01	1.700000000000000000e+01	4.281000000000000083e-02	7.225099999999999856e-01
1.499999999999999944e-01	2.499991400000000112e+02	1.000000000000000000e+01	1.800000000000000000e+01	3.624000000000000138e-02	7.614100000000000312e-01
1.499999999999999944e-01	2.648155100000000175e+02	9.000000000000000000e+00	1.800000000000000000e+01	3.624000000000000138e-02	7.841700000000000337e-01
1.499999999999999944e-01	1.360332799999999907e+02	1.500000000000000000e+01	1.200000000000000000e+01	3.690999999999999837e-02	7.960000000000000409e-01
1.499999999999999944e-01	1.715470500000000129e+02	1.300000000000000000e+01	1.500000000000000000e+01	3.821999999999999703e-02	7.702499999999999902e-01
1.499999999999999944e-01	1.739669800000000066e+02	1.400000000000000000e+01	1.800000000000000000e+01	3.697999999999999898e-02	7.546599999999999975e-01
1.499999999999999944e-01	1.952920000000000016e+02	1.600000000000000000e+01	2.000000000000000000e+01	4.674999999999999989e-02	6.903099999999999792e-01
1.499999999999999944e-01	3.400889199999999732e+02	1.500000000000000000e+01	1.600000000000000000e+01	4.592000000000000248e-02	6.513700000000000045e-01
1.499999999999999944e-01	2.666480799999999931e+02	1.300000000000000000e+01	1.700000000000000000e+01	5.106999999999999734e-02	6.144800000000000262e-01
1.499999999999999944e-01	3.366572800000000143e+02	1.400000000000000000e+01	1.700000000000000000e+01	5.483999999999999986e-02	5.816500000000000004e-01
1.499999999999999944e-01	2.774033000000000015e+02	9.000000000000000000e+00	1.700000000000000000e+01	4.587999999999999717e-02	6.276199999999999557e-01
1.499999999999999944e-01	3.536201699999999732e+02	1.400000000000000000e+01	1.800000000000000000e+01	4.882999999999999841e-02	6.514600000000000390e-01
1.499999999999999944e-01	3.175011200000000144e+02	1.300000000000000000e+01	1.900000000000000000e+01	5.007999999999999952e-02	5.751300000000000301e-01
1.499999999999999944e-01	2.963027900000000159e+02	9.000000000000000000e+00	1.900000000000000000e+01	4.683999999999999969e-02	6.220599999999999463e-01
1.499999999999999944e-01	1.929276499999999999e+02	1.500000000000000000e+01	1.600000000000000000e+01	4.549999999999999878e-02	6.406600000000000072e-01
1.499999999999999944e-01	2.928710599999999999e+02	1.500000000000000000e+01	1.800000000000000000e+01	4.748999999999999749e-02	6.182400000000000118e-01
1.499999999999999944e-01	2.976605799999999817e+02	1.500000000000000000e+01	1.800000000000000000e+01	4.975000000000000255e-02	6.305300000000000349e-01
1.499999999999999944e-01	3.650174400000000219e+02	1.200000000000000000e+01	2.100000000000000000e+01	4.182999999999999913e-02	6.163399999999999990e-01
1.499999999999999944e-01	4.926179399999999760e+02	7.000000000000000000e+00	2.200000000000000000e+01	4.445999999999999952e-02	6.219999999999999973e-01
1.499999999999999944e-01	3.786003900000000044e+02	9.000000000000000000e+00	2.300000000000000000e+01	4.705000000000000154e-02	6.143199999999999772e-01
1.499999999999999944e-01	3.835589299999999753e+02	1.900000000000000000e+01	1.500000000000000000e+01	4.773999999999999772e-02	6.277800000000000047e-01
1.499999999999999944e-01	3.814505399999999895e+02	1.600000000000000000e+01	1.700000000000000000e+01	4.764999999999999791e-02	5.898299999999999654e-01
1.499999999999999944e-01	3.192067999999999870e+02	1.600000000000000000e+01	1.600000000000000000e+01	5.099999999999999672e-02	5.881699999999999706e-01
1.499999999999999944e-01	4.917121999999999957e+02	1.600000000000000000e+01	2.400000000000000000e+01	5.974999999999999756e-02	6.109099999999999531e-01
1.499999999999999944e-01	3.609035000000000082e+02	1.400000000000000000e+01	1.500000000000000000e+01	6.797000000000000264e-02	5.791899999999999826e-01
1.499999999999999944e-01	5.418291900000000396e+02	1.800000000000000000e+01	1.400000000000000000e+01	6.948999999999999622e-02	5.317300000000000360e-01
1.499999999999999944e-01	4.937028799999999933e+02	1.700000000000000000e+01	1.900000000000000000e+01	6.617000000000000659e-02	5.434499999999999886e-01
1.499999999999999944e-01	4.231695000000000277e+02	1.600000000000000000e+01	1.400000000000000000e+01	6.378000000000000336e-02	5.527999999999999581e-01
1.499999999999999944e-01	3.191728899999999953e+02	1.700000000000000000e+01	1.900000000000000000e+01	6.112000000000000072e-02	5.606999999999999762e-01
1.499999999999999944e-01	4.686216099999999756e+02	1.500000000000000000e+01	1.500000000000000000e+01	6.219999999999999835e-02	5.639800000000000368e-01
1.499999999999999944e-01	4.269348299999999767e+02	1.900000000000000000e+01	1.100000000000000000e+01	5.815000000000000030e-02	5.899100000000000454e-01
1.499999999999999944e-01	4.049129800000000046e+02	2.000000000000000000e+01	1.300000000000000000e+01	5.725000000000000228e-02	6.040299999999999558e-01
1.499999999999999944e-01	4.497271200000000135e+02	1.900000000000000000e+01	1.700000000000000000e+01	6.171999999999999709e-02	5.932500000000000551e-01
1.499999999999999944e-01	5.070160900000000197e+02	1.500000000000000000e+01	1.700000000000000000e+01	6.385000000000000397e-02	5.693599999999999772e-01
1.499999999999999944e-01	2.754120700000000284e+02	1.200000000000000000e+01	1.700000000000000000e+01	5.713000000000000023e-02	6.210900000000000309e-01
1.499999999999999944e-01	3.106433700000000044e+02	1.100000000000000000e+01	2.200000000000000000e+01	6.176000000000000240e-02	6.047200000000000353e-01
1.499999999999999944e-01	2.961588199999999915e+02	1.300000000000000000e+01	1.500000000000000000e+01	5.684000000000000163e-02	6.341900000000000315e-01
1.499999999999999944e-01	3.603059499999999957e+02	1.600000000000000000e+01	1.600000000000000000e+01	5.378000000000000141e-02	6.521400000000000530e-01
1.499999999999999944e-01	4.598549600000000055e+02	1.600000000000000000e+01	1.700000000000000000e+01	4.646000000000000130e-02	7.100800000000000445e-01
1.499999999999999944e-01	3.314655200000000264e+02	1.600000000000000000e+01	1.700000000000000000e+01	4.320999999999999841e-02	5.900100000000000344e-01
1.499999999999999944e-01	4.164229000000000269e+02	1.500000000000000000e+01	1.300000000000000000e+01	4.424000000000000155e-02	5.777200000000000113e-01
1.499999999999999944e-01	4.033144699999999716e+02	1.900000000000000000e+01	1.800000000000000000e+01	4.236999999999999794e-02	6.049200000000000133e-01
1.499999999999999944e-01	3.315333499999999844e+02	1.600000000000000000e+01	2.100000000000000000e+01	4.009000000000000064e-02	7.615300000000000402e-01
1.499999999999999944e-01	2.345750400000000013e+02	1.600000000000000000e+01	1.800000000000000000e+01	4.984999999999999848e-02	6.806600000000000428e-01
1.499999999999999944e-01	2.879640299999999797e+02	1.400000000000000000e+01	1.600000000000000000e+01	4.243999999999999856e-02	6.552099999999999591e-01
1.499999999999999944e-01	4.087991999999999848e+02	1.600000000000000000e+01	1.600000000000000000e+01	3.842000000000000276e-02	6.382600000000000495e-01
1.499999999999999944e-01	3.332309099999999944e+02	1.900000000000000000e+01	1.800000000000000000e+01	3.998999999999999777e-02	7.072800000000000198e-01
1.499999999999999944e-01	3.162097899999999981e+02	1.600000000000000000e+01	1.500000000000000000e+01	3.989000000000000185e-02	5.848100000000000520e-01
1.499999999999999944e-01	4.303381299999999783e+02	2.400000000000000000e+01	1.600000000000000000e+01	3.780000000000000027e-02	6.451900000000000412e-01
1.499999999999999944e-01	3.229648099999999999e+02	1.800000000000000000e+01	1.400000000000000000e+01	3.513999999999999763e-02	6.934099999999999708e-01
1.499999999999999944e-01	3.244614300000000071e+02	2.100000000000000000e+01	9.000000000000000000e+00	3.438999999999999696e-02	7.208499999999999908e-01
1.499999999999999944e-01	4.004580700000000206e+02	1.400000000000000000e+01	1.900000000000000000e+01	3.819999999999999785e-02	7.088799999999999546e-01
1.499999999999999944e-01	3.970351999999999748e+02	1.300000000000000000e+01	1.700000000000000000e+01	3.835999999999999827e-02	7.072300000000000253e-01
1.499999999999999944e-01	4.307976400000000012e+02	1.700000000000000000e+01	1.400000000000000000e+01	4.003999999999999920e-02	6.926499999999999879e-01
1.499999999999999944e-01	3.166150600000000281e+02	1.600000000000000000e+01	1.600000000000000000e+01	3.842999999999999888e-02	7.048699999999999966e-01
1.499999999999999944e-01	3.720885700000000043e+02	1.100000000000000000e+01	1.900000000000000000e+01	4.073000000000000231e-02	6.706100000000000394e-01
1.499999999999999944e-01	2.818985500000000002e+02	1.300000000000000000e+01	1.800000000000000000e+01	4.211000000000000160e-02	7.141999999999999460e-01
1.499999999999999944e-01	2.424267199999999889e+02	1.900000000000000000e+01	2.200000000000000000e+01	4.111999999999999683e-02	6.808400000000000007e-01
1.499999999999999944e-01	2.661939800000000105e+02	1.700000000000000000e+01	1.800000000000000000e+01	4.286000000000000226e-02	6.342200000000000060e-01
1.499999999999999944e-01	4.313972400000000107e+02	1.700000000000000000e+01	1.800000000000000000e+01	4.046999999999999903e-02	6.452700000000000102e-01
1.499999999999999944e-01	3.800528600000000097e+02	2.400000000000000000e+01	1.300000000000000000e+01	3.991000000000000103e-02	6.528599999999999959e-01
1.499999999999999944e-01	2.995739599999999996e+02	1.900000000000000000e+01	1.900000000000000000e+01	4.048000000000000209e-02	6.503900000000000237e-01
1.499999999999999944e-01	2.812550299999999766e+02	1.500000000000000000e+01	1.700000000000000000e+01	4.209999999999999853e-02	6.558100000000000041e-01
1.499999999999999944e-01	4.963547399999999925e+02	1.800000000000000000e+01	1.800000000000000000e+01	4.211000000000000160e-02	6.192400000000000126e-01
1.499999999999999944e-01	3.229766000000000190e+02	1.600000000000000000e+01	1.900000000000000000e+01	4.182999999999999913e-02	5.946900000000000519e-01
1.499999999999999944e-01	4.466201100000000110e+02	2.100000000000000000e+01	2.400000000000000000e+01	3.937999999999999834e-02	5.733500000000000263e-01
1.499999999999999944e-01	3.437065999999999804e+02	2.600000000000000000e+01	1.900000000000000000e+01	4.678999999999999826e-02	6.367599999999999927e-01
1.499999999999999944e-01	3.726844699999999762e+02	2.100000000000000000e+01	1.400000000000000000e+01	4.372999999999999804e-02	6.213400000000000034e-01
1.499999999999999944e-01	2.345256300000000067e+02	1.600000000000000000e+01	1.600000000000000000e+01	5.326000000000000179e-02	6.265899999999999803e-01
1.499999999999999944e-01	2.443671199999999999e+02	2.000000000000000000e+01	2.100000000000000000e+01	5.682000000000000245e-02	5.919999999999999707e-01
1.499999999999999944e-01	3.363600200000000200e+02	1.700000000000000000e+01	2.000000000000000000e+01	6.176999999999999852e-02	6.080999999999999739e-01
1.499999999999999944e-01	4.491173200000000065e+02	1.600000000000000000e+01	2.200000000000000000e+01	7.180000000000000271e-02	5.388199999999999656e-01
1.499999999999999944e-01	3.117493400000000179e+02	1.600000000000000000e+01	2.500000000000000000e+01	6.980999999999999706e-02	5.340300000000000047e-01
1.499999999999999944e-01	2.270031999999999925e+02	1.400000000000000000e+01	1.800000000000000000e+01	6.789000000000000590e-02	5.890499999999999625e-01
1.499999999999999944e-01	3.326476499999999987e+02	1.400000000000000000e+01	1.700000000000000000e+01	7.198000000000000231e-02	5.311099999999999710e-01
1.499999999999999944e-01	3.811270099999999843e+02	1.800000000000000000e+01	1.600000000000000000e+01	6.784999999999999365e-02	5.562899999999999512e-01
1.499999999999999944e-01	3.819417399999999816e+02	1.800000000000000000e+01	2.200000000000000000e+01	7.570999999999999952e-02	5.152600000000000513e-01
1.499999999999999944e-01	4.071202599999999734e+02	1.600000000000000000e+01	1.900000000000000000e+01	7.452000000000000290e-02	4.970600000000000018e-01
1.499999999999999944e-01	4.160496999999999730e+02	1.300000000000000000e+01	2.200000000000000000e+01	7.471999999999999476e-02	5.095300000000000384e-01
1.499999999999999944e-01	3.074718599999999924e+02	1.300000000000000000e+01	2.100000000000000000e+01	7.546999999999999542e-02	4.818600000000000105e-01
1.499999999999999944e-01	3.360330000000000155e+02	1.100000000000000000e+01	1.900000000000000000e+01	7.407999999999999308e-02	4.880499999999999838e-01
1.499999999999999944e-01	3.972315800000000081e+02	1.400000000000000000e+01	1.700000000000000000e+01	7.285999999999999421e-02	5.291799999999999837e-01
1.499999999999999944e-01	4.388538599999999974e+02	1.200000000000000000e+01	1.900000000000000000e+01	7.260999999999999399e-02	5.275400000000000089e-01
1.499999999999999944e-01	5.010745299999999816e+02	1.300000000000000000e+01	2.700000000000000000e+01	6.818000000000000449e-02	5.609699999999999687e-01
1.499999999999999944e-01	5.693090099999999438e+02	1.500000000000000000e+01	2.800000000000000000e+01	7.043000000000000649e-02	5.651000000000000467e-01
1.499999999999999944e-01	4.797852599999999939e+02	1.800000000000000000e+01	2.500000000000000000e+01	6.944999999999999785e-02	5.308800000000000185e-01
1.499999999999999944e-01	4.706055600000000254e+02	1.700000000000000000e+01	2.200000000000000000e+01	6.900000000000000577e-02	5.325499999999999678e-01
1.499999999999999944e-01	5.490476099999999633e+02	1.800000000000000000e+01	2.300000000000000000e+01	7.145999999999999575e-02	5.278899999999999704e-01
1.499999999999999944e-01	4.940044399999999882e+02	1.800000000000000000e+01	2.300000000000000000e+01	6.586000000000000187e-02	5.667999999999999705e-01
1.499999999999999944e-01	4.124590499999999906e+02	2.100000000000000000e+01	3.100000000000000000e+01	6.303999999999999881e-02	5.889100000000000446e-01
1.499999999999999944e-01	4.418501899999999978e+02	1.400000000000000000e+01	2.400000000000000000e+01	6.158000000000000279e-02	6.242600000000000371e-01
1.499999999999999944e-01	4.370457400000000234e+02	1.100000000000000000e+01	2.600000000000000000e+01	5.716999999999999860e-02	6.122900000000000009e-01
1.499999999999999944e-01	4.954688300000000254e+02	1.500000000000000000e+01	2.700000000000000000e+01	5.947000000000000203e-02	6.023800000000000265e-01
1.499999999999999944e-01	4.533973100000000045e+02	1.600000000000000000e+01	3.100000000000000000e+01	5.752000000000000168e-02	6.057399999999999451e-01
1.499999999999999944e-01	5.546321199999999862e+02	1.500000000000000000e+01	2.900000000000000000e+01	5.279999999999999971e-02	6.635400000000000187e-01
1.499999999999999944e-01	5.170458200000000488e+02	2.100000000000000000e+01	2.500000000000000000e+01	5.680000000000000326e-02	6.286699999999999511e-01
1.499999999999999944e-01	4.945096899999999778e+02	1.900000000000000000e+01	2.200000000000000000e+01	6.085000000000000131e-02	5.917000000000000037e-01
1.499999999999999944e-01	5.873984799999999495e+02	2.200000000000000000e+01	2.400000000000000000e+01	6.310000000000000331e-02	5.888200000000000101e-01
1.499999999999999944e-01	5.573075900000000047e+02	1.700000000000000000e+01	2.300000000000000000e+01	6.199000000000000343e-02	5.965399999999999592e-01
1.499999999999999944e-01	4.674093599999999924e+02	2.000000000000000000e+01	2.400000000000000000e+01	6.839000000000000634e-02	5.591899999999999649e-01
1.499999999999999944e-01	5.956451799999999821e+02	2.200000000000000000e+01	2.100000000000000000e+01	7.034999999999999587e-02	5.467999999999999527e-01
1.499999999999999944e-01	5.713941300000000183e+02	2.000000000000000000e+01	2.200000000000000000e+01	6.832000000000000572e-02	5.476499999999999702e-01
1.499999999999999944e-01	5.757107399999999870e+02	2.000000000000000000e+01	2.200000000000000000e+01	7.116999999999999715e-02	5.452399999999999469e-01
1.499999999999999944e-01	6.603186899999999468e+02	1.800000000000000000e+01	2.200000000000000000e+01	7.423000000000000431e-02	5.228800000000000114e-01
1.499999999999999944e-01	5.175105600000000550e+02	1.800000000000000000e+01	1.700000000000000000e+01	7.210999999999999355e-02	5.360500000000000265e-01
1.499999999999999944e-01	4.917152800000000070e+02	1.800000000000000000e+01	2.000000000000000000e+01	7.704999999999999349e-02	5.266399999999999970e-01
1.499999999999999944e-01	3.132117600000000266e+02	1.500000000000000000e+01	2.300000000000000000e+01	7.163999999999999535e-02	5.091099999999999515e-01
1.499999999999999944e-01	5.291764699999999948e+02	1.300000000000000000e+01	1.900000000000000000e+01	7.580000000000000626e-02	4.951400000000000245e-01
1.499999999999999944e-01	4.861539500000000089e+02	1.000000000000000000e+01	2.100000000000000000e+01	7.714999999999999636e-02	4.522800000000000153e-01
1.499999999999999944e-01	6.473892100000000482e+02	1.200000000000000000e+01	2.300000000000000000e+01	8.054000000000000048e-02	4.956599999999999895e-01
1.499999999999999944e-01	6.102406899999999723e+02	1.400000000000000000e+01	2.500000000000000000e+01	7.410999999999999532e-02	4.850200000000000067e-01
1.499999999999999944e-01	6.725448699999999462e+02	1.900000000000000000e+01	2.200000000000000000e+01	7.845000000000000584e-02	4.929899999999999838e-01
1.499999999999999944e-01	6.140987300000000459e+02	1.500000000000000000e+01	2.700000000000000000e+01	7.474999999999999700e-02	5.322700000000000209e-01
1.499999999999999944e-01	5.472775799999999435e+02	1.100000000000000000e+01	2.200000000000000000e+01	8.067000000000000559e-02	4.841799999999999993e-01
1.499999999999999944e-01	4.765151999999999930e+02	1.100000000000000000e+01	2.700000000000000000e+01	8.083999999999999519e-02	4.912799999999999945e-01
1.499999999999999944e-01	6.647331299999999601e+02	1.100000000000000000e+01	2.300000000000000000e+01	7.858999999999999320e-02	5.159599999999999742e-01
1.499999999999999944e-01	5.454054399999999987e+02	1.300000000000000000e+01	2.600000000000000000e+01	7.825000000000000011e-02	5.104699999999999793e-01
1.499999999999999944e-01	6.429634600000000546e+02	1.400000000000000000e+01	2.000000000000000000e+01	7.052999999999999547e-02	5.427600000000000202e-01
1.499999999999999944e-01	6.305015600000000404e+02	1.500000000000000000e+01	2.000000000000000000e+01	6.826000000000000123e-02	5.706700000000000106e-01
1.499999999999999944e-01	5.298165800000000445e+02	1.700000000000000000e+01	2.400000000000000000e+01	6.697000000000000175e-02	5.697699999999999987e-01
1.499999999999999944e-01	6.314348700000000463e+02	1.700000000000000000e+01	2.300000000000000000e+01	6.185999999999999832e-02	6.020100000000000451e-01
1.499999999999999944e-01	6.032801500000000487e+02	1.600000000000000000e+01	2.200000000000000000e+01	6.500999999999999834e-02	5.568100000000000271e-01
1.499999999999999944e-01	6.080996999999999844e+02	1.700000000000000000e+01	1.600000000000000000e+01	5.994000000000000022e-02	6.299799999999999844e-01
1.499999999999999944e-01	6.139705300000000534e+02	2.300000000000000000e+01	1.700000000000000000e+01	6.078999999999999682e-02	6.161900000000000155e-01
1.499999999999999944e-01	5.842439000000000533e+02	1.800000000000000000e+01	2.000000000000000000e+01	6.135000000000000175e-02	5.629699999999999704e-01
1.499999999999999944e-01	7.330668899999999439e+02	2.000000000000000000e+01	1.900000000000000000e+01	6.358999999999999375e-02	6.005099999999999882e-01
1.499999999999999944e-01	5.625696900000000369e+02	1.900000000000000000e+01	1.400000000000000000e+01	6.374000000000000499e-02	5.907299999999999773e-01
1.499999999999999944e-01	6.568943199999999933e+02	1.400000000000000000e+01	1.200000000000000000e+01	5.943999999999999978e-02	6.127099999999999769e-01
1.499999999999999944e-01	5.556971600000000535e+02	1.700000000000000000e+01	1.100000000000000000e+01	6.173000000000000015e-02	6.089900000000000313e-01
1.499999999999999944e-01	6.577865600000000086e+02	1.600000000000000000e+01	1.300000000000000000e+01	5.806000000000000050e-02	6.392499999999999849e-01
1.499999999999999944e-01	5.956166299999999865e+02	1.600000000000000000e+01	1.700000000000000000e+01	5.834999999999999909e-02	6.246899999999999675e-01
1.499999999999999944e-01	6.022679000000000542e+02	1.500000000000000000e+01	1.400000000000000000e+01	6.013999999999999901e-02	6.119400000000000395e-01
1.499999999999999944e-01	6.033995899999999892e+02	1.100000000000000000e+01	1.400000000000000000e+01	5.634999999999999731e-02	5.700300000000000367e-01
1.499999999999999944e-01	7.220488800000000538e+02	1.100000000000000000e+01	1.600000000000000000e+01	5.165000000000000147e-02	5.406199999999999894e-01
1.499999999999999944e-01	7.381170899999999619e+02	1.100000000000000000e+01	1.200000000000000000e+01	5.106999999999999734e-02	5.630699999999999594e-01
1.499999999999999944e-01	7.289067300000000387e+02	1.100000000000000000e+01	1.700000000000000000e+01	5.267000000000000154e-02	6.009400000000000297e-01
1.499999999999999944e-01	7.128398700000000190e+02	1.300000000000000000e+01	1.600000000000000000e+01	4.712000000000000216e-02	5.788600000000000412e-01
1.499999999999999944e-01	6.507394900000000462e+02	1.700000000000000000e+01	1.700000000000000000e+01	4.660000000000000253e-02	6.150700000000000056e-01
1.499999999999999944e-01	6.169075000000000273e+02	1.400000000000000000e+01	1.400000000000000000e+01	5.136999999999999900e-02	6.039600000000000524e-01
1.499999999999999944e-01	6.045949200000000019e+02	1.500000000000000000e+01	1.200000000000000000e+01	4.909999999999999781e-02	5.971699999999999786e-01
1.499999999999999944e-01	6.672512299999999641e+02	1.500000000000000000e+01	1.200000000000000000e+01	5.115999999999999714e-02	5.435799999999999521e-01
1.499999999999999944e-01	6.122540000000000191e+02	1.700000000000000000e+01	7.000000000000000000e+00	5.238999999999999907e-02	5.537800000000000500e-01
1.499999999999999944e-01	4.512532899999999927e+02	1.600000000000000000e+01	1.300000000000000000e+01	5.156999999999999779e-02	5.355299999999999505e-01
1.499999999999999944e-01	7.265310299999999870e+02	1.800000000000000000e+01	1.600000000000000000e+01	5.190999999999999781e-02	5.696700000000000097e-01
1.499999999999999944e-01	6.353045700000000124e+02	1.600000000000000000e+01	1.600000000000000000e+01	5.145000000000000268e-02	5.796099999999999586e-01
1.499999999999999944e-01	5.478127200000000130e+02	1.800000000000000000e+01	1.700000000000000000e+01	4.997000000000000053e-02	5.887200000000000211e-01
1.499999999999999944e-01	7.116661800000000540e+02	1.800000000000000000e+01	1.800000000000000000e+01	4.898000000000000270e-02	5.720499999999999474e-01
1.499999999999999944e-01	6.721191400000000158e+02	1.500000000000000000e+01	1.700000000000000000e+01	5.900999999999999995e-02	6.055700000000000527e-01
1.499999999999999944e-01	7.241393199999999979e+02	1.600000000000000000e+01	1.600000000000000000e+01	5.455999999999999739e-02	5.929299999999999571e-01
1.499999999999999944e-01	5.834200600000000350e+02	1.400000000000000000e+01	1.600000000000000000e+01	5.374999999999999917e-02	5.634900000000000464e-01
1.499999999999999944e-01	5.499975799999999708e+02	1.500000000000000000e+01	1.400000000000000000e+01	4.945000000000000090e-02	6.211799999999999544e-01
1.499999999999999944e-01	6.002600899999999911e+02	1.700000000000000000e+01	1.400000000000000000e+01	5.038999999999999729e-02	5.887900000000000356e-01
1.499999999999999944e-01	6.015801400000000285e+02	1.200000000000000000e+01	1.500000000000000000e+01	5.093999999999999917e-02	5.608600000000000252e-01
1.499999999999999944e-01	5.842796100000000479e+02	9.000000000000000000e+00	1.400000000000000000e+01	5.011000000000000176e-02	5.745000000000000107e-01
1.499999999999999944e-01	5.741903800000000047e+02	1.100000000000000000e+01	1.600000000000000000e+01	5.156000000000000166e-02	5.382500000000000062e-01
1.499999999999999944e-01	7.265081400000000258e+02	1.200000000000000000e+01	1.600000000000000000e+01	5.247999999999999887e-02	5.430599999999999872e-01
1.499999999999999944e-01	7.017748299999999517e+02	1.500000000000000000e+01	1.500000000000000000e+01	5.172999999999999821e-02	6.178500000000000103e-01
1.499999999999999944e-01	5.768618900000000167e+02	1.700000000000000000e+01	2.000000000000000000e+01	4.819999999999999979e-02	6.092800000000000438e-01
1.499999999999999944e-01	6.786587700000000041e+02	1.500000000000000000e+01	1.600000000000000000e+01	4.712000000000000216e-02	5.821199999999999708e-01
1.499999999999999944e-01	6.013515700000000379e+02	1.700000000000000000e+01	1.700000000000000000e+01	4.599000000000000310e-02	6.329500000000000126e-01
1.499999999999999944e-01	4.438506100000000174e+02	1.600000000000000000e+01	1.600000000000000000e+01	5.226999999999999702e-02	5.934399999999999675e-01
1.499999999999999944e-01	5.217208200000000033e+02	1.500000000000000000e+01	1.600000000000000000e+01	5.428999999999999798e-02	6.348200000000000509e-01
1.499999999999999944e-01	4.961929600000000278e+02	1.300000000000000000e+01	1.600000000000000000e+01	5.494999999999999885e-02	6.712200000000000388e-01
1.499999999999999944e-01	5.326530900000000202e+02	1.600000000000000000e+01	1.300000000000000000e+01	5.702000000000000124e-02	6.339099999999999735e-01
1.499999999999999944e-01	6.823924600000000282e+02	1.800000000000000000e+01	1.300000000000000000e+01	5.741000000000000270e-02	5.904700000000000504e-01
1.499999999999999944e-01	5.402472299999999450e+02	2.000000000000000000e+01	1.400000000000000000e+01	6.728000000000000647e-02	5.786999999999999922e-01
1.499999999999999944e-01	4.900026199999999790e+02	1.800000000000000000e+01	1.400000000000000000e+01	5.954000000000000264e-02	6.253999999999999559e-01
1.499999999999999944e-01	5.044997000000000185e+02	1.400000000000000000e+01	1.400000000000000000e+01	5.911000000000000282e-02	6.022600000000000176e-01
1.499999999999999944e-01	4.185924200000000042e+02	1.100000000000000000e+01	1.200000000000000000e+01	5.550000000000000072e-02	6.507199999999999651e-01
1.499999999999999944e-01	3.738159400000000119e+02	1.700000000000000000e+01	1.400000000000000000e+01	5.961999999999999938e-02	6.449700000000000433e-01
1.499999999999999944e-01	4.755102899999999977e+02	1.500000000000000000e+01	1.400000000000000000e+01	5.079999999999999793e-02	5.338699999999999557e-01
1.499999999999999944e-01	5.437175899999999729e+02	2.100000000000000000e+01	1.800000000000000000e+01	5.365999999999999936e-02	5.575700000000000101e-01
1.499999999999999944e-01	4.660957999999999970e+02	1.700000000000000000e+01	1.200000000000000000e+01	5.278000000000000053e-02	5.546600000000000419e-01
1.499999999999999944e-01	3.442337200000000053e+02	1.500000000000000000e+01	1.800000000000000000e+01	5.244000000000000050e-02	5.891999999999999460e-01
1.499999999999999944e-01	4.420920899999999847e+02	1.400000000000000000e+01	1.500000000000000000e+01	5.641999999999999793e-02	5.501099999999999879e-01
1.499999999999999944e-01	5.603722400000000334e+02	1.200000000000000000e+01	1.900000000000000000e+01	4.392000000000000071e-02	5.450700000000000545e-01
1.499999999999999944e-01	4.692457999999999743e+02	1.500000000000000000e+01	1.800000000000000000e+01	4.814000000000000223e-02	6.361299999999999732e-01
1.499999999999999944e-01	5.885281199999999444e+02	1.800000000000000000e+01	1.700000000000000000e+01	4.590999999999999942e-02	6.414400000000000102e-01
1.499999999999999944e-01	4.076090100000000120e+02	1.300000000000000000e+01	1.700000000000000000e+01	4.458000000000000157e-02	6.704499999999999904e-01
1.499999999999999944e-01	3.416737899999999968e+02	9.000000000000000000e+00	1.500000000000000000e+01	4.445999999999999952e-02	6.264699999999999713e-01
1.499999999999999944e-01	4.088478200000000129e+02	1.400000000000000000e+01	1.000000000000000000e+01	4.515999999999999875e-02	6.462400000000000366e-01
1.499999999999999944e-01	4.529167600000000107e+02	1.900000000000000000e+01	1.500000000000000000e+01	4.521000000000000019e-02	6.705100000000000504e-01
1.499999999999999944e-01	5.179479999999999791e+02	1.900000000000000000e+01	1.500000000000000000e+01	4.479000000000000342e-02	6.667300000000000448e-01
1.499999999999999944e-01	4.247634699999999839e+02	2.100000000000000000e+01	2.100000000000000000e+01	4.671999999999999764e-02	6.764900000000000357e-01
1.499999999999999944e-01	3.320468999999999937e+02	1.600000000000000000e+01	2.000000000000000000e+01	4.717999999999999972e-02	6.744299999999999740e-01
1.499999999999999944e-01	2.996699100000000158e+02	1.800000000000000000e+01	1.900000000000000000e+01	4.565999999999999920e-02	6.591099999999999737e-01
1.499999999999999944e-01	2.386436400000000049e+02	2.300000000000000000e+01	1.600000000000000000e+01	4.277000000000000246e-02	6.933300000000000018e-01
1.499999999999999944e-01	2.859818700000000149e+02	2.000000000000000000e+01	1.800000000000000000e+01	4.313999999999999779e-02	6.973599999999999799e-01
1.499999999999999944e-01	2.072497099999999932e+02	1.700000000000000000e+01	1.600000000000000000e+01	4.440999999999999809e-02	7.239200000000000079e-01
1.499999999999999944e-01	3.866834600000000250e+02	1.500000000000000000e+01	1.700000000000000000e+01	4.306000000000000105e-02	7.076500000000000012e-01
1.499999999999999944e-01	2.748167000000000257e+02	1.600000000000000000e+01	1.200000000000000000e+01	4.037000000000000310e-02	6.623299999999999743e-01
1.499999999999999944e-01	4.282313300000000140e+02	1.500000000000000000e+01	1.400000000000000000e+01	4.170000000000000095e-02	7.294500000000000428e-01
1.499999999999999944e-01	4.745010500000000206e+02	1.300000000000000000e+01	1.500000000000000000e+01	4.277999999999999858e-02	6.914099999999999691e-01
1.499999999999999944e-01	5.156453099999999949e+02	1.400000000000000000e+01	1.400000000000000000e+01	4.546000000000000041e-02	6.995200000000000307e-01
1.499999999999999944e-01	2.232261200000000088e+02	1.200000000000000000e+01	1.200000000000000000e+01	4.680999999999999744e-02	6.769699999999999607e-01
1.499999999999999944e-01	2.586417700000000082e+02	1.200000000000000000e+01	1.100000000000000000e+01	3.849999999999999950e-02	6.483299999999999619e-01
1.499999999999999944e-01	5.583503899999999476e+02	1.100000000000000000e+01	1.100000000000000000e+01	4.818000000000000060e-02	6.697400000000000020e-01
1.499999999999999944e-01	2.728450000000000273e+02	1.700000000000000000e+01	1.300000000000000000e+01	5.437000000000000166e-02	6.269000000000000128e-01
1.499999999999999944e-01	3.901182400000000143e+02	1.600000000000000000e+01	1.200000000000000000e+01	5.850000000000000339e-02	6.204800000000000315e-01
1.499999999999999944e-01	3.623700099999999793e+02	1.600000000000000000e+01	1.100000000000000000e+01	5.720000000000000084e-02	5.886400000000000521e-01
1.499999999999999944e-01	2.597908100000000218e+02	1.400000000000000000e+01	1.100000000000000000e+01	5.213000000000000272e-02	5.511500000000000288e-01
1.499999999999999944e-01	3.631733399999999961e+02	1.500000000000000000e+01	1.200000000000000000e+01	4.929000000000000048e-02	6.249400000000000510e-01
1.499999999999999944e-01	3.738108199999999783e+02	1.600000000000000000e+01	1.100000000000000000e+01	5.068000000000000282e-02	6.191699999999999982e-01
1.499999999999999944e-01	4.052362600000000157e+02	1.100000000000000000e+01	1.100000000000000000e+01	5.152999999999999942e-02	5.954899999999999638e-01
1.499999999999999944e-01	3.400669100000000071e+02	1.000000000000000000e+01	1.200000000000000000e+01	5.664999999999999897e-02	5.948900000000000299e-01
1.499999999999999944e-01	3.221002300000000105e+02	1.400000000000000000e+01	1.400000000000000000e+01	5.553000000000000297e-02	5.742399999999999727e-01
1.499999999999999944e-01	2.796404299999999807e+02	1.400000000000000000e+01	1.100000000000000000e+01	5.598000000000000198e-02	5.808799999999999519e-01
1.499999999999999944e-01	3.236196600000000103e+02	8.000000000000000000e+00	1.200000000000000000e+01	5.757999999999999924e-02	5.810899999999999954e-01
1.499999999999999944e-01	4.602471300000000269e+02	1.500000000000000000e+01	1.200000000000000000e+01	5.741999999999999882e-02	5.739400000000000057e-01
1.499999999999999944e-01	4.570160999999999945e+02	1.200000000000000000e+01	1.300000000000000000e+01	6.275000000000000022e-02	6.058400000000000452e-01
1.499999999999999944e-01	5.283926199999999653e+02	1.300000000000000000e+01	1.600000000000000000e+01	5.625999999999999751e-02	5.917099999999999582e-01
1.499999999999999944e-01	4.379546300000000087e+02	1.300000000000000000e+01	1.200000000000000000e+01	5.564999999999999808e-02	5.974099999999999966e-01
1.499999999999999944e-01	4.071866200000000049e+02	1.200000000000000000e+01	1.400000000000000000e+01	5.605999999999999872e-02	6.676999999999999602e-01
1.499999999999999944e-01	4.250070400000000177e+02	1.900000000000000000e+01	9.000000000000000000e+00	5.607000000000000178e-02	5.433000000000000052e-01
1.499999999999999944e-01	4.336929099999999835e+02	1.800000000000000000e+01	1.100000000000000000e+01	6.010000000000000064e-02	5.632700000000000484e-01
1.499999999999999944e-01	3.541680700000000002e+02	1.300000000000000000e+01	1.100000000000000000e+01	5.609999999999999709e-02	5.889299999999999535e-01
1.499999999999999944e-01	3.738824399999999741e+02	1.500000000000000000e+01	1.700000000000000000e+01	6.332000000000000128e-02	5.602800000000000002e-01
1.499999999999999944e-01	4.647285400000000095e+02	1.100000000000000000e+01	1.600000000000000000e+01	7.216999999999999804e-02	5.452099999999999724e-01
1.499999999999999944e-01	5.226509399999999914e+02	9.000000000000000000e+00	1.800000000000000000e+01	6.715999999999999748e-02	5.319399999999999684e-01
1.499999999999999944e-01	3.616918600000000197e+02	1.000000000000000000e+01	1.600000000000000000e+01	6.827999999999999348e-02	5.143199999999999994e-01
1.499999999999999944e-01	4.838167399999999816e+02	1.100000000000000000e+01	1.800000000000000000e+01	6.741999999999999382e-02	5.136199999999999655e-01
1.499999999999999944e-01	3.264250599999999736e+02	1.100000000000000000e+01	1.700000000000000000e+01	6.511999999999999733e-02	5.728499999999999703e-01
1.499999999999999944e-01	4.519902299999999968e+02	1.200000000000000000e+01	1.700000000000000000e+01	6.506000000000000671e-02	5.872199999999999642e-01
1.499999999999999944e-01	4.461982499999999732e+02	1.700000000000000000e+01	1.700000000000000000e+01	6.410000000000000420e-02	5.566600000000000437e-01
1.499999999999999944e-01	3.652835900000000038e+02	1.700000000000000000e+01	1.800000000000000000e+01	6.011999999999999983e-02	5.261700000000000266e-01
1.499999999999999944e-01	4.444296699999999873e+02	1.500000000000000000e+01	1.800000000000000000e+01	6.169000000000000178e-02	5.394700000000000051e-01
1.499999999999999944e-01	4.319218000000000188e+02	1.000000000000000000e+01	1.800000000000000000e+01	6.300000000000000044e-02	5.373900000000000343e-01
1.499999999999999944e-01	4.046540299999999775e+02	1.400000000000000000e+01	1.400000000000000000e+01	6.051000000000000129e-02	5.386999999999999567e-01
1.499999999999999944e-01	4.022539699999999812e+02	1.700000000000000000e+01	1.300000000000000000e+01	6.281000000000000472e-02	5.643799999999999928e-01
1.499999999999999944e-01	3.749900600000000281e+02	1.300000000000000000e+01	1.400000000000000000e+01	6.507000000000000284e-02	5.003600000000000270e-01
1.499999999999999944e-01	3.581370499999999879e+02	1.600000000000000000e+01	1.500000000000000000e+01	6.973000000000000032e-02	5.311500000000000110e-01
1.499999999999999944e-01	2.865159300000000258e+02	1.700000000000000000e+01	1.400000000000000000e+01	6.432999999999999829e-02	5.735299999999999843e-01
1.499999999999999944e-01	3.487335299999999734e+02	1.900000000000000000e+01	1.600000000000000000e+01	6.149000000000000299e-02	5.728799999999999448e-01
1.499999999999999944e-01	3.338120000000000118e+02	1.200000000000000000e+01	1.500000000000000000e+01	6.880000000000000004e-02	5.417100000000000248e-01
1.499999999999999944e-01	4.165033700000000181e+02	1.300000000000000000e+01	1.900000000000000000e+01	7.091999999999999693e-02	5.332400000000000473e-01
1.499999999999999944e-01	3.719938500000000090e+02	1.000000000000000000e+01	2.000000000000000000e+01	7.273000000000000298e-02	5.110099999999999643e-01
1.499999999999999944e-01	3.134021099999999933e+02	1.000000000000000000e+01	1.500000000000000000e+01	7.334999999999999853e-02	5.152600000000000513e-01
1.499999999999999944e-01	3.184296699999999873e+02	1.400000000000000000e+01	1.900000000000000000e+01	7.087000000000000244e-02	5.207800000000000207e-01
1.499999999999999944e-01	3.570734699999999862e+02	1.400000000000000000e+01	2.000000000000000000e+01	7.260999999999999399e-02	5.008500000000000174e-01
1.499999999999999944e-01	5.143988699999999881e+02	1.900000000000000000e+01	1.700000000000000000e+01	7.335999999999999466e-02	4.990999999999999881e-01
1.499999999999999944e-01	4.731325400000000059e+02	1.800000000000000000e+01	2.100000000000000000e+01	7.460999999999999577e-02	5.007899999999999574e-01
1.499999999999999944e-01	4.032018400000000042e+02	1.000000000000000000e+01	1.800000000000000000e+01	7.278999999999999360e-02	4.991499999999999826e-01
1.499999999999999944e-01	3.753645999999999958e+02	1.100000000000000000e+01	1.600000000000000000e+01	7.083000000000000407e-02	5.288800000000000168e-01
1.499999999999999944e-01	3.075177699999999845e+02	5.000000000000000000e+00	1.700000000000000000e+01	7.227999999999999703e-02	5.236300000000000399e-01
1.499999999999999944e-01	5.075920199999999909e+02	1.000000000000000000e+01	1.200000000000000000e+01	7.352000000000000202e-02	5.189300000000000024e-01
1.499999999999999944e-01	4.334921499999999810e+02	1.100000000000000000e+01	1.400000000000000000e+01	7.370000000000000162e-02	5.072900000000000187e-01
1.499999999999999944e-01	5.760039699999999812e+02	1.300000000000000000e+01	1.400000000000000000e+01	7.072000000000000508e-02	5.294200000000000017e-01
1.499999999999999944e-01	3.532187299999999937e+02	1.600000000000000000e+01	1.300000000000000000e+01	7.620999999999999996e-02	5.171599999999999531e-01
1.499999999999999944e-01	4.980487699999999904e+02	1.300000000000000000e+01	1.300000000000000000e+01	6.990000000000000380e-02	5.396199999999999886e-01
1.499999999999999944e-01	4.507434799999999768e+02	1.200000000000000000e+01	1.400000000000000000e+01	6.571000000000000452e-02	5.660600000000000076e-01
1.499999999999999944e-01	4.863585400000000050e+02	1.200000000000000000e+01	1.200000000000000000e+01	6.272999999999999410e-02	5.794399999999999551e-01
1.499999999999999944e-01	4.287276200000000017e+02	1.100000000000000000e+01	1.200000000000000000e+01	5.312999999999999667e-02	5.595299999999999718e-01
1.499999999999999944e-01	5.628138300000000527e+02	1.600000000000000000e+01	1.700000000000000000e+01	5.270999999999999991e-02	5.859100000000000419e-01
1.499999999999999944e-01	3.999228400000000079e+02	1.500000000000000000e+01	2.000000000000000000e+01	5.056000000000000077e-02	5.745799999999999796e-01
1.499999999999999944e-01	4.647896499999999946e+02	1.600000000000000000e+01	1.900000000000000000e+01	4.938000000000000028e-02	6.306800000000000184e-01
1.499999999999999944e-01	4.204649800000000255e+02	1.900000000000000000e+01	2.300000000000000000e+01	4.993999999999999828e-02	6.266199999999999548e-01
1.499999999999999944e-01	3.339303400000000011e+02	1.500000000000000000e+01	2.100000000000000000e+01	5.392000000000000265e-02	6.144300000000000317e-01
1.499999999999999944e-01	4.387372399999999857e+02	1.700000000000000000e+01	2.500000000000000000e+01	5.183000000000000107e-02	6.680099999999999927e-01
1.499999999999999944e-01	5.488669300000000248e+02	1.300000000000000000e+01	2.600000000000000000e+01	4.658000000000000335e-02	6.733400000000000496e-01
1.499999999999999944e-01	3.282603300000000104e+02	1.300000000000000000e+01	2.600000000000000000e+01	4.957999999999999907e-02	6.175000000000000488e-01
1.499999999999999944e-01	3.213896199999999794e+02	1.700000000000000000e+01	2.400000000000000000e+01	5.541999999999999704e-02	5.891300000000000425e-01
1.499999999999999944e-01	3.082794799999999782e+02	1.600000000000000000e+01	2.700000000000000000e+01	5.288999999999999951e-02	5.890300000000000535e-01
1.499999999999999944e-01	4.502428699999999822e+02	1.300000000000000000e+01	2.500000000000000000e+01	4.975000000000000255e-02	6.443799999999999528e-01
1.499999999999999944e-01	4.271272000000000162e+02	1.300000000000000000e+01	1.900000000000000000e+01	5.100999999999999979e-02	6.583700000000000108e-01
1.499999999999999944e-01	4.116618900000000281e+02	1.600000000000000000e+01	2.000000000000000000e+01	4.794999999999999957e-02	6.266800000000000148e-01
1.499999999999999944e-01	3.759430500000000279e+02	1.400000000000000000e+01	2.200000000000000000e+01	4.347999999999999782e-02	7.183500000000000441e-01
1.499999999999999944e-01	4.100417600000000107e+02	1.700000000000000000e+01	2.100000000000000000e+01	3.973999999999999755e-02	6.370700000000000252e-01
1.499999999999999944e-01	1.807961599999999862e+02	1.600000000000000000e+01	2.100000000000000000e+01	3.690999999999999837e-02	7.756699999999999706e-01
1.499999999999999944e-01	3.511482300000000123e+02	2.000000000000000000e+01	2.200000000000000000e+01	4.050000000000000128e-02	7.400600000000000511e-01
1.499999999999999944e-01	4.960274499999999875e+02	2.200000000000000000e+01	1.900000000000000000e+01	4.077000000000000068e-02	6.970899999999999874e-01
1.499999999999999944e-01	3.081136000000000195e+02	1.800000000000000000e+01	2.200000000000000000e+01	3.644000000000000017e-02	6.662700000000000289e-01
1.499999999999999944e-01	2.585698399999999992e+02	1.900000000000000000e+01	1.900000000000000000e+01	3.948000000000000120e-02	6.816900000000000182e-01
1.499999999999999944e-01	4.451131700000000251e+02	2.100000000000000000e+01	2.100000000000000000e+01	4.023999999999999799e-02	6.643900000000000361e-01
1.499999999999999944e-01	3.326516899999999737e+02	1.800000000000000000e+01	2.300000000000000000e+01	4.025999999999999718e-02	6.835700000000000109e-01
1.499999999999999944e-01	2.235447000000000060e+02	1.900000000000000000e+01	2.300000000000000000e+01	4.447000000000000258e-02	7.113000000000000433e-01
1.499999999999999944e-01	3.104882499999999936e+02	1.900000000000000000e+01	2.400000000000000000e+01	4.182999999999999913e-02	6.695799999999999530e-01
1.499999999999999944e-01	3.946895299999999907e+02	1.600000000000000000e+01	2.300000000000000000e+01	3.767000000000000209e-02	6.925700000000000189e-01
1.499999999999999944e-01	3.640201599999999758e+02	1.500000000000000000e+01	2.500000000000000000e+01	3.558000000000000052e-02	7.198200000000000154e-01
1.499999999999999944e-01	3.770777699999999868e+02	1.400000000000000000e+01	1.700000000000000000e+01	3.978000000000000286e-02	7.182500000000000551e-01
1.499999999999999944e-01	4.068053100000000200e+02	1.400000000000000000e+01	1.200000000000000000e+01	4.483000000000000179e-02	7.085700000000000331e-01
1.499999999999999944e-01	3.838365200000000073e+02	1.500000000000000000e+01	1.600000000000000000e+01	4.807000000000000162e-02	6.625199999999999978e-01
1.499999999999999944e-01	2.701715199999999868e+02	1.500000000000000000e+01	1.500000000000000000e+01	4.003999999999999920e-02	7.359099999999999531e-01
1.499999999999999944e-01	2.346151000000000124e+02	1.500000000000000000e+01	1.300000000000000000e+01	3.749999999999999861e-02	7.721999999999999975e-01
1.499999999999999944e-01	2.751249099999999999e+02	1.500000000000000000e+01	1.000000000000000000e+01	3.159000000000000002e-02	6.577199999999999713e-01
1.499999999999999944e-01	2.841670599999999922e+02	1.900000000000000000e+01	1.400000000000000000e+01	3.221000000000000252e-02	7.061500000000000554e-01
1.499999999999999944e-01	1.665189399999999864e+02	1.700000000000000000e+01	1.100000000000000000e+01	3.234000000000000069e-02	7.172399999999999887e-01
1.499999999999999944e-01	1.951887399999999957e+02	1.700000000000000000e+01	1.100000000000000000e+01	3.264999999999999847e-02	7.478500000000000147e-01
1.499999999999999944e-01	3.013740500000000111e+02	2.200000000000000000e+01	1.200000000000000000e+01	3.316999999999999810e-02	7.289200000000000124e-01
1.499999999999999944e-01	1.397635899999999936e+02	1.600000000000000000e+01	1.200000000000000000e+01	3.432999999999999940e-02	7.562100000000000488e-01
1.499999999999999944e-01	2.350280700000000138e+02	2.000000000000000000e+01	1.400000000000000000e+01	3.599999999999999728e-02	7.295800000000000063e-01
1.499999999999999944e-01	2.025255099999999970e+02	2.000000000000000000e+01	1.400000000000000000e+01	4.458999999999999769e-02	7.048299999999999566e-01
1.499999999999999944e-01	1.522126499999999965e+02	2.000000000000000000e+01	1.500000000000000000e+01	5.845000000000000195e-02	5.858999999999999764e-01
1.499999999999999944e-01	1.651585699999999974e+02	2.200000000000000000e+01	1.500000000000000000e+01	5.870999999999999830e-02	5.419500000000000428e-01
1.499999999999999944e-01	2.138649399999999901e+02	1.800000000000000000e+01	9.000000000000000000e+00	5.727000000000000146e-02	5.542399999999999549e-01
1.499999999999999944e-01	3.255942800000000261e+02	1.600000000000000000e+01	1.200000000000000000e+01	6.124999999999999889e-02	5.384799999999999587e-01
1.499999999999999944e-01	3.454037200000000212e+02	9.000000000000000000e+00	1.300000000000000000e+01	5.926000000000000018e-02	5.361399999999999499e-01
1.499999999999999944e-01	1.223251900000000063e+02	1.400000000000000000e+01	1.300000000000000000e+01	6.479000000000000037e-02	5.740699999999999692e-01
1.499999999999999944e-01	1.691755100000000027e+02	1.300000000000000000e+01	1.100000000000000000e+01	6.339999999999999802e-02	5.712000000000000410e-01
1.499999999999999944e-01	9.011517999999999518e+01	1.600000000000000000e+01	1.100000000000000000e+01	6.037000000000000005e-02	5.807999999999999829e-01
1.499999999999999944e-01	3.210769599999999855e+02	1.500000000000000000e+01	1.100000000000000000e+01	5.732999999999999902e-02	5.521300000000000097e-01
1.499999999999999944e-01	1.498681200000000047e+02	1.500000000000000000e+01	1.600000000000000000e+01	5.704000000000000042e-02	5.783599999999999852e-01
1.499999999999999944e-01	2.913587499999999864e+02	1.300000000000000000e+01	1.200000000000000000e+01	6.162999999999999728e-02	6.043600000000000083e-01
1.499999999999999944e-01	1.659447399999999959e+02	1.200000000000000000e+01	1.400000000000000000e+01	6.926999999999999824e-02	5.799400000000000110e-01
1.499999999999999944e-01	2.573487000000000080e+02	1.500000000000000000e+01	1.600000000000000000e+01	7.086000000000000631e-02	5.311500000000000110e-01
1.499999999999999944e-01	2.289816199999999924e+02	1.000000000000000000e+01	1.700000000000000000e+01	7.080999999999999794e-02	5.554299999999999793e-01
1.499999999999999944e-01	9.061628000000000327e+01	1.500000000000000000e+01	1.700000000000000000e+01	6.934999999999999498e-02	5.137199999999999545e-01
1.499999999999999944e-01	3.315890400000000113e+02	1.300000000000000000e+01	9.000000000000000000e+00	6.418000000000000094e-02	5.328300000000000258e-01
1.499999999999999944e-01	1.744611299999999972e+02	1.600000000000000000e+01	1.600000000000000000e+01	6.547999999999999654e-02	5.293700000000000072e-01
1.499999999999999944e-01	1.467061300000000017e+02	1.400000000000000000e+01	1.600000000000000000e+01	6.843000000000000471e-02	5.692000000000000393e-01
1.499999999999999944e-01	1.642947000000000060e+02	1.500000000000000000e+01	1.300000000000000000e+01	5.938999999999999835e-02	5.891499999999999515e-01
1.499999999999999944e-01	3.233048999999999751e+02	9.000000000000000000e+00	1.600000000000000000e+01	6.493999999999999773e-02	5.838600000000000456e-01
1.499999999999999944e-01	2.789644299999999930e+02	1.300000000000000000e+01	1.600000000000000000e+01	6.223000000000000059e-02	5.779699999999999838e-01
1.499999999999999944e-01	4.233657600000000230e+02	1.400000000000000000e+01	1.600000000000000000e+01	6.267000000000000348e-02	5.933699999999999530e-01
1.499999999999999944e-01	2.926370999999999754e+02	1.500000000000000000e+01	1.700000000000000000e+01	5.423999999999999655e-02	6.301799999999999624e-01
1.499999999999999944e-01	2.105001100000000065e+02	2.100000000000000000e+01	1.500000000000000000e+01	5.673000000000000265e-02	5.999999999999999778e-01
1.499999999999999944e-01	2.082235799999999983e+02	1.900000000000000000e+01	1.600000000000000000e+01	5.818000000000000255e-02	6.128000000000000114e-01
1.499999999999999944e-01	1.858989899999999977e+02	1.500000000000000000e+01	1.800000000000000000e+01	5.729000000000000065e-02	6.037900000000000489e-01
1.499999999999999944e-01	2.813558699999999817e+02	1.300000000000000000e+01	1.700000000000000000e+01	5.385000000000000203e-02	6.485699999999999799e-01
1.499999999999999944e-01	2.258486499999999921e+02	1.200000000000000000e+01	2.000000000000000000e+01	5.251000000000000112e-02	6.303400000000000114e-01
1.499999999999999944e-01	2.167303200000000061e+02	9.000000000000000000e+00	2.100000000000000000e+01	5.049000000000000016e-02	6.579000000000000403e-01
1.499999999999999944e-01	9.485169000000000494e+01	1.100000000000000000e+01	1.200000000000000000e+01	4.764999999999999791e-02	6.189700000000000202e-01
1.499999999999999944e-01	1.313147800000000132e+02	8.000000000000000000e+00	1.800000000000000000e+01	4.866000000000000186e-02	6.668600000000000083e-01
1.499999999999999944e-01	9.009731999999999630e+01	7.000000000000000000e+00	1.800000000000000000e+01	6.395000000000000684e-02	6.080600000000000449e-01
1.499999999999999944e-01	2.236354800000000012e+02	1.400000000000000000e+01	1.900000000000000000e+01	6.194999999999999812e-02	5.879699999999999926e-01
1.499999999999999944e-01	2.274927700000000073e+02	1.800000000000000000e+01	2.300000000000000000e+01	6.700000000000000400e-02	5.797799999999999621e-01
1.499999999999999944e-01	2.051817399999999907e+02	1.800000000000000000e+01	1.700000000000000000e+01	6.665999999999999703e-02	5.401700000000000390e-01
1.499999999999999944e-01	2.250597999999999956e+02	9.000000000000000000e+00	2.000000000000000000e+01	7.398000000000000409e-02	5.316699999999999759e-01
1.499999999999999944e-01	1.714547499999999900e+02	1.400000000000000000e+01	2.100000000000000000e+01	6.912000000000000088e-02	5.161999999999999922e-01
1.499999999999999944e-01	2.486718299999999999e+02	1.500000000000000000e+01	1.900000000000000000e+01	7.374999999999999611e-02	5.197899999999999743e-01
1.499999999999999944e-01	2.053480900000000133e+02	1.600000000000000000e+01	1.900000000000000000e+01	8.495999999999999386e-02	4.905300000000000216e-01
1.499999999999999944e-01	1.308406300000000044e+02	1.100000000000000000e+01	1.600000000000000000e+01	8.494000000000000161e-02	4.939600000000000102e-01
1.499999999999999944e-01	1.486934599999999875e+02	1.200000000000000000e+01	1.800000000000000000e+01	8.465000000000000302e-02	5.048300000000000010e-01
1.499999999999999944e-01	1.878638699999999915e+02	1.500000000000000000e+01	1.600000000000000000e+01	8.659999999999999643e-02	4.708100000000000063e-01
1.499999999999999944e-01	2.030455999999999861e+01	1.200000000000000000e+01	2.200000000000000000e+01	9.027999999999999914e-02	5.153499999999999748e-01
1.499999999999999944e-01	3.299565999999999804e+02	1.300000000000000000e+01	2.000000000000000000e+01	8.759999999999999731e-02	4.898600000000000176e-01
1.499999999999999944e-01	1.844648400000000095e+02	1.300000000000000000e+01	1.500000000000000000e+01	8.365999999999999825e-02	4.949600000000000111e-01
1.499999999999999944e-01	1.426856600000000128e+02	1.600000000000000000e+01	1.600000000000000000e+01	8.352999999999999314e-02	5.096600000000000019e-01
1.499999999999999944e-01	1.371404599999999903e+02	1.500000000000000000e+01	1.500000000000000000e+01	8.039999999999999925e-02	5.149500000000000188e-01
1.499999999999999944e-01	1.482848600000000090e+02	1.900000000000000000e+01	1.800000000000000000e+01	8.079000000000000070e-02	5.428899999999999837e-01
1.499999999999999944e-01	1.408072699999999884e+02	1.900000000000000000e+01	1.400000000000000000e+01	7.451000000000000678e-02	5.046199999999999575e-01
1.499999999999999944e-01	1.554936800000000119e+02	2.000000000000000000e+01	2.000000000000000000e+01	8.047999999999999599e-02	5.042699999999999960e-01
1.499999999999999944e-01	1.414742200000000025e+02	1.300000000000000000e+01	1.900000000000000000e+01	6.872999999999999943e-02	5.621899999999999675e-01
1.499999999999999944e-01	1.216580100000000044e+02	1.300000000000000000e+01	2.000000000000000000e+01	7.086000000000000631e-02	5.646299999999999653e-01
1.499999999999999944e-01	1.639248299999999858e+02	1.400000000000000000e+01	2.200000000000000000e+01	6.623999999999999333e-02	5.808999999999999719e-01
1.499999999999999944e-01	1.086685700000000026e+02	2.100000000000000000e+01	2.200000000000000000e+01	7.072000000000000508e-02	5.581300000000000150e-01
1.499999999999999944e-01	1.040024999999999977e+02	1.500000000000000000e+01	2.100000000000000000e+01	6.657000000000000417e-02	5.384600000000000497e-01
1.499999999999999944e-01	8.171110000000000184e+01	1.500000000000000000e+01	1.900000000000000000e+01	6.754000000000000281e-02	5.785799999999999832e-01
1.499999999999999944e-01	2.778210700000000202e+02	1.800000000000000000e+01	1.900000000000000000e+01	6.807000000000000550e-02	5.822399999999999798e-01
1.499999999999999944e-01	7.459226999999999919e+01	1.700000000000000000e+01	1.900000000000000000e+01	6.615000000000000047e-02	5.577999999999999625e-01
1.499999999999999944e-01	1.037266699999999986e+02	2.000000000000000000e+01	2.200000000000000000e+01	7.056999999999999384e-02	5.847700000000000120e-01
1.499999999999999944e-01	1.381630999999999858e+02	1.900000000000000000e+01	2.200000000000000000e+01	7.190000000000000557e-02	5.614200000000000301e-01
1.499999999999999944e-01	2.965005800000000136e+02	1.600000000000000000e+01	1.700000000000000000e+01	6.493999999999999773e-02	5.579600000000000115e-01
1.499999999999999944e-01	1.854299399999999878e+02	1.800000000000000000e+01	1.900000000000000000e+01	6.912000000000000088e-02	5.644799999999999818e-01
1.499999999999999944e-01	2.479223800000000040e+02	1.700000000000000000e+01	2.100000000000000000e+01	6.180999999999999689e-02	6.071699999999999875e-01
1.499999999999999944e-01	2.313086199999999906e+02	1.400000000000000000e+01	1.900000000000000000e+01	5.569000000000000339e-02	6.277199999999999447e-01
1.499999999999999944e-01	2.405251399999999933e+02	1.900000000000000000e+01	2.000000000000000000e+01	5.732000000000000289e-02	6.020799999999999486e-01
1.499999999999999944e-01	1.466599799999999902e+02	1.900000000000000000e+01	1.800000000000000000e+01	5.852000000000000257e-02	5.856799999999999784e-01
1.499999999999999944e-01	2.883700000000000045e+02	1.700000000000000000e+01	1.500000000000000000e+01	5.951000000000000040e-02	5.934000000000000385e-01
1.499999999999999944e-01	4.873507200000000239e+02	1.300000000000000000e+01	1.800000000000000000e+01	5.782000000000000334e-02	6.236300000000000177e-01
1.499999999999999944e-01	3.289477899999999977e+02	1.200000000000000000e+01	2.400000000000000000e+01	5.866999999999999993e-02	5.832500000000000462e-01
1.499999999999999944e-01	2.327786600000000021e+02	1.800000000000000000e+01	2.100000000000000000e+01	5.922000000000000181e-02	5.873699999999999477e-01
1.499999999999999944e-01	2.680358600000000138e+02	1.900000000000000000e+01	2.200000000000000000e+01	5.768000000000000210e-02	5.979499999999999815e-01
1.499999999999999944e-01	3.311540499999999838e+02	2.100000000000000000e+01	1.900000000000000000e+01	5.972000000000000225e-02	5.802000000000000490e-01
1.499999999999999944e-01	4.343007999999999811e+02	2.100000000000000000e+01	2.600000000000000000e+01	5.947999999999999815e-02	5.416900000000000048e-01
1.499999999999999944e-01	3.723081799999999930e+02	1.300000000000000000e+01	2.700000000000000000e+01	5.283000000000000196e-02	6.074199999999999600e-01
1.499999999999999944e-01	2.979875700000000052e+02	1.000000000000000000e+01	1.800000000000000000e+01	6.019000000000000045e-02	5.880400000000000071e-01
1.499999999999999944e-01	2.687636600000000158e+02	1.300000000000000000e+01	2.000000000000000000e+01	5.970000000000000306e-02	5.878499999999999837e-01
1.499999999999999944e-01	3.341528200000000197e+02	1.300000000000000000e+01	2.100000000000000000e+01	6.346000000000000252e-02	6.212199999999999944e-01
1.499999999999999944e-01	2.419155499999999961e+02	1.400000000000000000e+01	2.500000000000000000e+01	5.734999999999999820e-02	5.458499999999999464e-01
1.499999999999999944e-01	3.372941500000000019e+02	1.600000000000000000e+01	2.300000000000000000e+01	6.042999999999999761e-02	5.983899999999999775e-01
1.499999999999999944e-01	3.531908300000000054e+02	1.400000000000000000e+01	2.200000000000000000e+01	5.804999999999999744e-02	5.766599999999999504e-01
1.499999999999999944e-01	2.597838800000000106e+02	1.200000000000000000e+01	1.900000000000000000e+01	5.328999999999999709e-02	6.227099999999999858e-01
1.499999999999999944e-01	1.732653200000000027e+02	1.900000000000000000e+01	2.200000000000000000e+01	5.390999999999999959e-02	6.256899999999999684e-01
1.499999999999999944e-01	1.852289700000000039e+02	2.100000000000000000e+01	2.000000000000000000e+01	5.473999999999999699e-02	6.898400000000000087e-01
1.499999999999999944e-01	1.936721499999999878e+02	1.800000000000000000e+01	1.900000000000000000e+01	4.605000000000000066e-02	7.348099999999999632e-01
1.499999999999999944e-01	2.012815799999999911e+02	1.500000000000000000e+01	2.300000000000000000e+01	5.365999999999999936e-02	6.463499999999999801e-01
1.499999999999999944e-01	3.030896299999999997e+02	1.400000000000000000e+01	2.100000000000000000e+01	4.624999999999999944e-02	6.765700000000000047e-01
1.499999999999999944e-01	1.771136999999999944e+02	1.400000000000000000e+01	2.000000000000000000e+01	4.397999999999999826e-02	6.291200000000000125e-01
1.499999999999999944e-01	1.134613499999999959e+02	1.600000000000000000e+01	1.700000000000000000e+01	4.628999999999999782e-02	6.434299999999999464e-01
1.499999999999999944e-01	8.388151999999999475e+01	1.500000000000000000e+01	1.700000000000000000e+01	4.658000000000000335e-02	6.899800000000000377e-01
1.499999999999999944e-01	2.569971800000000144e+02	1.800000000000000000e+01	1.500000000000000000e+01	4.485000000000000098e-02	6.795999999999999819e-01
1.499999999999999944e-01	1.580754399999999862e+02	1.800000000000000000e+01	1.500000000000000000e+01	4.177000000000000157e-02	7.133899999999999686e-01
1.499999999999999944e-01	2.385049300000000017e+02	1.500000000000000000e+01	1.600000000000000000e+01	4.846000000000000307e-02	6.727800000000000447e-01
1.499999999999999944e-01	2.076163899999999956e+02	1.800000000000000000e+01	1.400000000000000000e+01	4.685999999999999888e-02	6.426300000000000345e-01
1.499999999999999944e-01	7.600142999999999915e+01	1.900000000000000000e+01	1.600000000000000000e+01	4.682000000000000051e-02	6.544100000000000472e-01
1.499999999999999944e-01	1.445277399999999943e+02	2.500000000000000000e+01	1.600000000000000000e+01	4.549999999999999878e-02	6.775200000000000111e-01
1.499999999999999944e-01	2.248510100000000023e+02	2.100000000000000000e+01	1.500000000000000000e+01	4.742999999999999994e-02	6.808800000000000407e-01
1.499999999999999944e-01	1.970131100000000117e+02	1.600000000000000000e+01	1.600000000000000000e+01	4.529999999999999999e-02	6.804200000000000248e-01
1.499999999999999944e-01	2.326267799999999966e+02	1.700000000000000000e+01	1.300000000000000000e+01	4.689999999999999725e-02	7.160400000000000098e-01
1.499999999999999944e-01	1.925365500000000054e+02	1.600000000000000000e+01	1.400000000000000000e+01	4.651000000000000273e-02	7.002699999999999481e-01
1.499999999999999944e-01	1.242487299999999948e+02	9.000000000000000000e+00	1.200000000000000000e+01	4.789999999999999813e-02	6.725200000000000067e-01
1.499999999999999944e-01	-1.207047000000000025e+01	1.100000000000000000e+01	1.300000000000000000e+01	4.429999999999999910e-02	6.806699999999999973e-01
1.499999999999999944e-01	7.072446999999999662e+01	1.500000000000000000e+01	1.400000000000000000e+01	4.052000000000000046e-02	6.870600000000000041e-01
1.499999999999999944e-01	2.198694900000000132e+02	1.500000000000000000e+01	1.300000000000000000e+01	3.658000000000000140e-02	6.163699999999999735e-01
1.499999999999999944e-01	1.657711999999999932e+02	1.600000000000000000e+01	1.600000000000000000e+01	3.987000000000000266e-02	6.795799999999999619e-01
1.499999999999999944e-01	8.445216000000000633e+01	1.700000000000000000e+01	1.600000000000000000e+01	3.864000000000000073e-02	6.523099999999999454e-01
1.499999999999999944e-01	2.123611099999999965e+02	1.800000000000000000e+01	1.700000000000000000e+01	3.928999999999999854e-02	7.109100000000000419e-01
1.499999999999999944e-01	1.398658599999999979e+02	2.400000000000000000e+01	1.200000000000000000e+01	3.953999999999999876e-02	6.310299999999999798e-01
1.499999999999999944e-01	2.380141900000000135e+02	1.800000000000000000e+01	1.500000000000000000e+01	3.957000000000000101e-02	6.522599999999999509e-01
1.499999999999999944e-01	2.465750899999999888e+02	1.700000000000000000e+01	1.200000000000000000e+01	4.039999999999999841e-02	6.522799999999999709e-01
1.499999999999999944e-01	3.237433800000000019e+02	1.800000000000000000e+01	1.100000000000000000e+01	4.043000000000000066e-02	6.824500000000000011e-01
1.499999999999999944e-01	2.045345900000000086e+02	1.600000000000000000e+01	1.300000000000000000e+01	3.796000000000000069e-02	6.620500000000000274e-01
1.499999999999999944e-01	1.087787399999999991e+02	1.800000000000000000e+01	1.400000000000000000e+01	4.689999999999999725e-02	6.363400000000000167e-01
1.499999999999999944e-01	2.716012799999999743e+02	1.400000000000000000e+01	9.000000000000000000e+00	4.397999999999999826e-02	7.322100000000000275e-01
1.499999999999999944e-01	9.175817999999999586e+01	1.700000000000000000e+01	1.100000000000000000e+01	4.279000000000000165e-02	6.277899999999999592e-01
1.499999999999999944e-01	2.020259399999999914e+02	1.700000000000000000e+01	1.000000000000000000e+01	4.379000000000000253e-02	6.697400000000000020e-01
1.499999999999999944e-01	1.842435900000000117e+02	1.500000000000000000e+01	1.400000000000000000e+01	4.535999999999999754e-02	6.494600000000000373e-01
1.499999999999999944e-01	2.494962500000000034e+02	1.300000000000000000e+01	1.400000000000000000e+01	4.476000000000000117e-02	6.123600000000000154e-01
1.499999999999999944e-01	1.901263500000000022e+02	1.200000000000000000e+01	1.100000000000000000e+01	4.553000000000000103e-02	6.465800000000000436e-01
1.499999999999999944e-01	1.938144200000000126e+02	9.000000000000000000e+00	1.300000000000000000e+01	5.176000000000000045e-02	6.430599999999999650e-01
1.499999999999999944e-01	1.352291899999999885e+02	1.100000000000000000e+01	1.300000000000000000e+01	5.596000000000000280e-02	5.721000000000000529e-01
1.499999999999999944e-01	1.809094299999999862e+02	1.200000000000000000e+01	1.000000000000000000e+01	4.968000000000000194e-02	5.996599999999999708e-01
1.499999999999999944e-01	2.279855699999999956e+02	1.600000000000000000e+01	1.000000000000000000e+01	4.769000000000000322e-02	6.368899999999999562e-01
1.499999999999999944e-01	2.178213100000000111e+02	1.500000000000000000e+01	1.200000000000000000e+01	5.156999999999999779e-02	6.395300000000000429e-01
1.499999999999999944e-01	1.012153500000000008e+02	2.000000000000000000e+01	1.100000000000000000e+01	4.710999999999999910e-02	6.408899999999999597e-01
1.499999999999999944e-01	2.142267099999999971e+02	1.300000000000000000e+01	1.100000000000000000e+01	4.726000000000000340e-02	6.198599999999999666e-01
1.499999999999999944e-01	1.735548900000000003e+02	1.400000000000000000e+01	1.300000000000000000e+01	5.061999999999999833e-02	6.509000000000000341e-01
1.499999999999999944e-01	1.299527799999999900e+02	1.600000000000000000e+01	1.400000000000000000e+01	5.401999999999999857e-02	6.575299999999999478e-01
1.499999999999999944e-01	2.879084100000000035e+02	1.300000000000000000e+01	1.200000000000000000e+01	6.097999999999999948e-02	5.749499999999999611e-01
1.499999999999999944e-01	1.402465799999999945e+02	9.000000000000000000e+00	1.200000000000000000e+01	5.807999999999999968e-02	5.927900000000000391e-01
1.499999999999999944e-01	1.887182899999999961e+02	1.200000000000000000e+01	1.700000000000000000e+01	6.024000000000000188e-02	5.966700000000000337e-01
1.499999999999999944e-01	2.501851800000000026e+02	1.000000000000000000e+01	1.300000000000000000e+01	6.382999999999999785e-02	5.634299999999999864e-01
1.499999999999999944e-01	3.507545099999999820e+02	1.300000000000000000e+01	1.400000000000000000e+01	6.429999999999999605e-02	5.914099999999999913e-01
1.499999999999999944e-01	3.424369100000000117e+02	1.000000000000000000e+01	1.500000000000000000e+01	6.332999999999999741e-02	5.982300000000000395e-01
1.499999999999999944e-01	2.932894200000000069e+02	1.400000000000000000e+01	1.400000000000000000e+01	5.779999999999999721e-02	5.836400000000000476e-01
1.499999999999999944e-01	3.639535700000000134e+02	1.300000000000000000e+01	1.500000000000000000e+01	4.913000000000000006e-02	5.799199999999999910e-01
1.499999999999999944e-01	4.025607600000000161e+02	1.500000000000000000e+01	1.500000000000000000e+01	5.646000000000000324e-02	6.190999999999999837e-01
1.499999999999999944e-01	3.478938499999999863e+02	1.600000000000000000e+01	1.900000000000000000e+01	5.779999999999999721e-02	5.828600000000000447e-01
1.499999999999999944e-01	3.618220299999999838e+02	1.500000000000000000e+01	1.800000000000000000e+01	5.233000000000000151e-02	6.125300000000000189e-01
1.499999999999999944e-01	4.223003499999999804e+02	1.400000000000000000e+01	1.500000000000000000e+01	6.020999999999999963e-02	5.629100000000000215e-01
1.499999999999999944e-01	4.128763099999999895e+02	1.300000000000000000e+01	1.600000000000000000e+01	5.934999999999999998e-02	5.657200000000000006e-01
1.499999999999999944e-01	4.668621299999999792e+02	9.000000000000000000e+00	1.600000000000000000e+01	6.131000000000000338e-02	5.347499999999999476e-01
1.499999999999999944e-01	4.684033099999999763e+02	8.000000000000000000e+00	1.500000000000000000e+01	6.308999999999999331e-02	5.666400000000000325e-01
1.499999999999999944e-01	6.016183200000000397e+02	1.200000000000000000e+01	1.600000000000000000e+01	6.379999999999999560e-02	5.916799999999999837e-01
1.499999999999999944e-01	6.114368500000000495e+02	1.100000000000000000e+01	1.400000000000000000e+01	6.081999999999999906e-02	5.710899999999999865e-01
1.499999999999999944e-01	5.467934800000000450e+02	7.000000000000000000e+00	1.400000000000000000e+01	6.029000000000000331e-02	5.963300000000000267e-01
1.499999999999999944e-01	4.304309299999999894e+02	1.200000000000000000e+01	1.300000000000000000e+01	6.047999999999999904e-02	5.750300000000000411e-01
1.499999999999999944e-01	5.882363400000000411e+02	8.000000000000000000e+00	1.500000000000000000e+01	5.111999999999999877e-02	5.541899999999999604e-01
1.499999999999999944e-01	5.640905999999999949e+02	1.000000000000000000e+01	1.300000000000000000e+01	5.852999999999999869e-02	6.755700000000000038e-01
1.499999999999999944e-01	5.933744599999999991e+02	1.000000000000000000e+01	1.100000000000000000e+01	5.643000000000000099e-02	6.127200000000000424e-01
1.499999999999999944e-01	6.589951200000000426e+02	1.100000000000000000e+01	1.600000000000000000e+01	4.963999999999999663e-02	6.092499999999999583e-01
1.499999999999999944e-01	5.660658799999999928e+02	1.300000000000000000e+01	1.200000000000000000e+01	4.461999999999999994e-02	6.742799999999999905e-01
1.499999999999999944e-01	4.796297000000000139e+02	2.000000000000000000e+01	1.200000000000000000e+01	4.177999999999999770e-02	6.776100000000000456e-01
1.499999999999999944e-01	3.873955799999999954e+02	1.500000000000000000e+01	1.800000000000000000e+01	3.345000000000000057e-02	7.244699999999999473e-01
1.499999999999999944e-01	4.425026899999999728e+02	1.500000000000000000e+01	1.500000000000000000e+01	3.715999999999999859e-02	6.560300000000000020e-01
1.499999999999999944e-01	5.601990500000000566e+02	1.500000000000000000e+01	1.800000000000000000e+01	3.688999999999999918e-02	6.635600000000000387e-01
1.499999999999999944e-01	4.368964199999999778e+02	1.500000000000000000e+01	1.200000000000000000e+01	3.676000000000000101e-02	6.482200000000000184e-01
1.499999999999999944e-01	4.724458099999999945e+02	1.800000000000000000e+01	1.400000000000000000e+01	3.468000000000000249e-02	6.828300000000000480e-01
1.499999999999999944e-01	4.407915899999999851e+02	1.000000000000000000e+01	1.400000000000000000e+01	3.474000000000000005e-02	6.401400000000000423e-01
1.499999999999999944e-01	4.718687800000000152e+02	1.500000000000000000e+01	1.300000000000000000e+01	3.887000000000000177e-02	6.449300000000000033e-01
1.499999999999999944e-01	4.391284200000000055e+02	1.300000000000000000e+01	1.600000000000000000e+01	4.028999999999999942e-02	6.636199999999999877e-01
1.499999999999999944e-01	4.549958500000000186e+02	1.200000000000000000e+01	1.700000000000000000e+01	3.967999999999999999e-02	6.865900000000000336e-01
1.499999999999999944e-01	4.698619100000000230e+02	9.000000000000000000e+00	1.800000000000000000e+01	4.232000000000000345e-02	6.897900000000000142e-01
1.499999999999999944e-01	4.201707799999999793e+02	9.000000000000000000e+00	2.100000000000000000e+01	4.293999999999999900e-02	6.616999999999999549e-01
1.499999999999999944e-01	4.008202400000000125e+02	1.300000000000000000e+01	2.000000000000000000e+01	3.994999999999999940e-02	6.160799999999999610e-01
1.499999999999999944e-01	5.327119699999999511e+02	1.700000000000000000e+01	2.000000000000000000e+01	4.374999999999999722e-02	6.691700000000000426e-01
1.499999999999999944e-01	4.645288400000000024e+02	1.800000000000000000e+01	2.100000000000000000e+01	5.136000000000000287e-02	6.114100000000000090e-01
1.499999999999999944e-01	6.202133300000000418e+02	1.400000000000000000e+01	2.400000000000000000e+01	4.943999999999999784e-02	6.414900000000000047e-01
1.499999999999999944e-01	5.509621100000000524e+02	1.400000000000000000e+01	2.200000000000000000e+01	4.182000000000000300e-02	7.318200000000000260e-01
1.499999999999999944e-01	5.177517000000000280e+02	1.100000000000000000e+01	1.700000000000000000e+01	3.547000000000000153e-02	6.770899999999999697e-01
1.499999999999999944e-01	5.044431599999999776e+02	1.500000000000000000e+01	1.600000000000000000e+01	3.425000000000000266e-02	6.481900000000000439e-01
1.499999999999999944e-01	5.758331799999999703e+02	1.600000000000000000e+01	1.700000000000000000e+01	3.309999999999999748e-02	6.846900000000000208e-01
1.499999999999999944e-01	6.536914500000000317e+02	1.400000000000000000e+01	1.500000000000000000e+01	3.529000000000000192e-02	6.955599999999999561e-01
1.499999999999999944e-01	6.983983299999999872e+02	1.500000000000000000e+01	1.500000000000000000e+01	3.701999999999999735e-02	6.989800000000000457e-01
1.499999999999999944e-01	6.698089300000000321e+02	1.300000000000000000e+01	1.000000000000000000e+01	3.484000000000000291e-02	7.214599999999999902e-01
1.499999999999999944e-01	7.193681199999999762e+02	1.500000000000000000e+01	8.000000000000000000e+00	4.034000000000000086e-02	7.508299999999999974e-01
1.499999999999999944e-01	5.260832299999999577e+02	1.100000000000000000e+01	1.000000000000000000e+01	3.642999999999999711e-02	7.705699999999999772e-01
1.499999999999999944e-01	6.156459300000000212e+02	1.300000000000000000e+01	1.000000000000000000e+01	4.157000000000000278e-02	7.263399999999999856e-01
1.499999999999999944e-01	6.679075000000000273e+02	1.600000000000000000e+01	1.100000000000000000e+01	3.561999999999999889e-02	7.448700000000000321e-01
1.499999999999999944e-01	6.182835300000000416e+02	1.300000000000000000e+01	1.000000000000000000e+01	3.418000000000000205e-02	7.563199999999999923e-01
1.499999999999999944e-01	6.813507299999999987e+02	1.200000000000000000e+01	9.000000000000000000e+00	3.196000000000000230e-02	7.350999999999999757e-01
1.499999999999999944e-01	6.468859999999999673e+02	1.700000000000000000e+01	1.200000000000000000e+01	3.298000000000000237e-02	7.294699999999999518e-01
1.499999999999999944e-01	5.831015200000000505e+02	1.200000000000000000e+01	1.100000000000000000e+01	3.885999999999999871e-02	7.484300000000000397e-01
1.499999999999999944e-01	7.056813600000000406e+02	1.300000000000000000e+01	1.400000000000000000e+01	3.781999999999999945e-02	7.639500000000000179e-01
1.499999999999999944e-01	6.550384199999999737e+02	1.400000000000000000e+01	1.400000000000000000e+01	3.726000000000000145e-02	6.988600000000000367e-01
1.499999999999999944e-01	5.542082799999999452e+02	1.500000000000000000e+01	1.300000000000000000e+01	3.849999999999999950e-02	6.826100000000000501e-01
1.499999999999999944e-01	5.939389300000000276e+02	1.200000000000000000e+01	1.600000000000000000e+01	3.488000000000000128e-02	7.058299999999999574e-01
1.499999999999999944e-01	4.500935200000000123e+02	1.000000000000000000e+01	1.400000000000000000e+01	3.624999999999999750e-02	7.402100000000000346e-01
1.499999999999999944e-01	6.297676999999999907e+02	1.300000000000000000e+01	1.100000000000000000e+01	4.138000000000000012e-02	6.820800000000000196e-01
1.499999999999999944e-01	4.323241100000000188e+02	1.300000000000000000e+01	1.600000000000000000e+01	3.894999999999999851e-02	6.959899999999999975e-01
1.499999999999999944e-01	4.748706900000000246e+02	1.200000000000000000e+01	1.700000000000000000e+01	4.125000000000000194e-02	6.850500000000000478e-01
1.499999999999999944e-01	4.828652200000000221e+02	9.000000000000000000e+00	1.400000000000000000e+01	4.975999999999999868e-02	6.574999999999999734e-01
1.499999999999999944e-01	4.823921100000000024e+02	1.100000000000000000e+01	1.600000000000000000e+01	4.852000000000000063e-02	6.533999999999999808e-01
1.499999999999999944e-01	5.965642900000000282e+02	1.200000000000000000e+01	2.000000000000000000e+01	5.290999999999999870e-02	6.095399999999999707e-01
1.499999999999999944e-01	5.530374000000000478e+02	1.600000000000000000e+01	2.300000000000000000e+01	5.177999999999999964e-02	6.379700000000000371e-01
1.499999999999999944e-01	4.421122700000000236e+02	1.400000000000000000e+01	1.700000000000000000e+01	4.479000000000000342e-02	6.597899999999999876e-01
1.499999999999999944e-01	4.803505299999999920e+02	1.200000000000000000e+01	1.700000000000000000e+01	4.313999999999999779e-02	6.006200000000000427e-01
1.499999999999999944e-01	4.801114600000000223e+02	1.500000000000000000e+01	1.600000000000000000e+01	4.698999999999999705e-02	6.234800000000000342e-01
1.499999999999999944e-01	4.311960799999999949e+02	1.600000000000000000e+01	1.400000000000000000e+01	5.133999999999999675e-02	6.137299999999999978e-01
1.499999999999999944e-01	6.363054499999999507e+02	1.100000000000000000e+01	1.700000000000000000e+01	5.476999999999999924e-02	6.073600000000000110e-01
1.499999999999999944e-01	5.762376799999999548e+02	1.300000000000000000e+01	1.400000000000000000e+01	5.081000000000000100e-02	6.230799999999999672e-01
1.499999999999999944e-01	5.282210999999999785e+02	1.700000000000000000e+01	1.800000000000000000e+01	5.279999999999999971e-02	6.547399999999999887e-01
1.499999999999999944e-01	6.988636299999999437e+02	1.600000000000000000e+01	1.900000000000000000e+01	4.619999999999999801e-02	6.588100000000000067e-01
1.499999999999999944e-01	5.884864000000000033e+02	1.500000000000000000e+01	1.400000000000000000e+01	4.395999999999999908e-02	6.780000000000000471e-01
1.499999999999999944e-01	5.131971099999999524e+02	1.800000000000000000e+01	1.600000000000000000e+01	4.327999999999999903e-02	6.879499999999999504e-01
1.499999999999999944e-01	4.817049999999999841e+02	1.800000000000000000e+01	1.800000000000000000e+01	3.583000000000000074e-02	6.822099999999999831e-01
1.499999999999999944e-01	4.821277699999999982e+02	1.500000000000000000e+01	1.800000000000000000e+01	3.515000000000000069e-02	7.214000000000000412e-01
1.499999999999999944e-01	3.715258400000000165e+02	1.400000000000000000e+01	1.600000000000000000e+01	3.508000000000000007e-02	7.076400000000000468e-01
1.499999999999999944e-01	4.383401099999999815e+02	1.300000000000000000e+01	1.800000000000000000e+01	3.318999999999999728e-02	6.902199999999999447e-01
1.499999999999999944e-01	4.350778199999999742e+02	1.800000000000000000e+01	1.900000000000000000e+01	3.482999999999999985e-02	6.885499999999999954e-01
1.499999999999999944e-01	3.986924900000000207e+02	1.200000000000000000e+01	1.900000000000000000e+01	3.713999999999999940e-02	7.018400000000000194e-01
1.499999999999999944e-01	4.743360700000000065e+02	1.000000000000000000e+01	1.500000000000000000e+01	3.649999999999999772e-02	6.910699999999999621e-01
1.499999999999999944e-01	4.241007200000000239e+02	1.200000000000000000e+01	2.000000000000000000e+01	3.869000000000000217e-02	7.251699999999999813e-01
1.499999999999999944e-01	3.579257499999999936e+02	1.100000000000000000e+01	1.700000000000000000e+01	3.858000000000000318e-02	6.935200000000000253e-01
1.499999999999999944e-01	3.222416099999999801e+02	1.100000000000000000e+01	1.500000000000000000e+01	4.419000000000000011e-02	6.762200000000000433e-01
1.499999999999999944e-01	5.254856200000000399e+02	1.700000000000000000e+01	2.000000000000000000e+01	4.206000000000000016e-02	7.143699999999999495e-01
1.499999999999999944e-01	4.801804000000000201e+02	1.100000000000000000e+01	1.600000000000000000e+01	4.567000000000000226e-02	7.312800000000000411e-01
1.499999999999999944e-01	4.991583299999999781e+02	1.000000000000000000e+01	1.900000000000000000e+01	3.570999999999999869e-02	7.302100000000000257e-01
1.499999999999999944e-01	4.843079900000000180e+02	8.000000000000000000e+00	1.600000000000000000e+01	3.853999999999999787e-02	7.082100000000000062e-01
1.499999999999999944e-01	3.816568100000000072e+02	1.300000000000000000e+01	2.100000000000000000e+01	3.708000000000000185e-02	7.141999999999999460e-01
1.499999999999999944e-01	4.591508900000000040e+02	1.300000000000000000e+01	1.900000000000000000e+01	3.799000000000000293e-02	6.988400000000000167e-01
1.499999999999999944e-01	2.950876700000000028e+02	1.300000000000000000e+01	2.000000000000000000e+01	3.769000000000000128e-02	7.033899999999999597e-01
1.499999999999999944e-01	1.746137200000000007e+02	1.900000000000000000e+01	1.800000000000000000e+01	4.018000000000000044e-02	7.260400000000000187e-01
1.499999999999999944e-01	2.806984800000000178e+02	1.900000000000000000e+01	1.700000000000000000e+01	4.383999999999999703e-02	6.937299999999999578e-01
1.499999999999999944e-01	4.622062999999999988e+02	1.700000000000000000e+01	1.800000000000000000e+01	3.885999999999999871e-02	7.139299999999999535e-01
1.499999999999999944e-01	1.859185799999999915e+02	1.600000000000000000e+01	1.800000000000000000e+01	4.086999999999999661e-02	6.973200000000000509e-01
1.499999999999999944e-01	2.819769600000000196e+02	1.500000000000000000e+01	2.200000000000000000e+01	4.061000000000000026e-02	7.194800000000000084e-01
1.499999999999999944e-01	3.462383600000000001e+02	1.300000000000000000e+01	1.800000000000000000e+01	4.014999999999999819e-02	6.755600000000000493e-01
1.499999999999999944e-01	4.417530499999999734e+02	1.300000000000000000e+01	2.200000000000000000e+01	4.019999999999999962e-02	6.897600000000000398e-01
1.499999999999999944e-01	3.737154400000000010e+02	1.400000000000000000e+01	2.100000000000000000e+01	4.383999999999999703e-02	6.449099999999999833e-01
1.499999999999999944e-01	5.137381400000000440e+02	1.500000000000000000e+01	2.500000000000000000e+01	4.252000000000000224e-02	6.942899999999999627e-01
1.499999999999999944e-01	5.113246300000000133e+02	1.900000000000000000e+01	2.200000000000000000e+01	5.165999999999999759e-02	6.344199999999999839e-01
1.499999999999999944e-01	4.667441400000000158e+02	1.600000000000000000e+01	2.200000000000000000e+01	4.512000000000000038e-02	6.524400000000000199e-01
1.499999999999999944e-01	5.526150900000000092e+02	1.600000000000000000e+01	2.200000000000000000e+01	5.807999999999999968e-02	6.106399999999999606e-01
1.499999999999999944e-01	4.881791000000000054e+02	1.800000000000000000e+01	2.200000000000000000e+01	5.106000000000000122e-02	6.119099999999999540e-01
1.499999999999999944e-01	4.449545899999999961e+02	1.500000000000000000e+01	2.100000000000000000e+01	5.009000000000000258e-02	5.934599999999999875e-01
1.499999999999999944e-01	5.070935000000000059e+02	1.600000000000000000e+01	2.600000000000000000e+01	5.131000000000000144e-02	5.572200000000000486e-01
1.499999999999999944e-01	5.031580799999999840e+02	1.100000000000000000e+01	2.400000000000000000e+01	4.857000000000000206e-02	6.477500000000000480e-01
1.499999999999999944e-01	4.932587500000000205e+02	1.200000000000000000e+01	2.400000000000000000e+01	5.634999999999999731e-02	6.392600000000000504e-01
1.499999999999999944e-01	4.784331599999999867e+02	1.400000000000000000e+01	2.300000000000000000e+01	5.331999999999999934e-02	6.526100000000000234e-01
1.499999999999999944e-01	4.690728100000000040e+02	1.500000000000000000e+01	2.300000000000000000e+01	4.662999999999999784e-02	6.935599999999999543e-01
1.499999999999999944e-01	4.391844300000000203e+02	1.300000000000000000e+01	2.500000000000000000e+01	4.413999999999999868e-02	7.102300000000000280e-01
1.499999999999999944e-01	4.202472599999999829e+02	1.100000000000000000e+01	2.200000000000000000e+01	4.390999999999999764e-02	7.002899999999999681e-01
1.499999999999999944e-01	4.039164599999999723e+02	9.000000000000000000e+00	2.200000000000000000e+01	4.322999999999999760e-02	7.079299999999999482e-01
1.499999999999999944e-01	4.310720900000000029e+02	7.000000000000000000e+00	2.400000000000000000e+01	4.533999999999999836e-02	6.932500000000000329e-01
1.499999999999999944e-01	2.871999999999999886e+02	8.000000000000000000e+00	2.000000000000000000e+01	4.705000000000000154e-02	5.900100000000000344e-01
1.499999999999999944e-01	2.890472300000000132e+02	8.000000000000000000e+00	2.000000000000000000e+01	4.673000000000000070e-02	6.288099999999999801e-01
1.499999999999999944e-01	3.485793400000000020e+02	1.000000000000000000e+01	2.100000000000000000e+01	5.569000000000000339e-02	6.351599999999999469e-01
1.499999999999999944e-01	3.682348099999999818e+02	1.200000000000000000e+01	2.500000000000000000e+01	5.800999999999999907e-02	5.936700000000000310e-01
1.499999999999999944e-01	4.340428800000000251e+02	1.200000000000000000e+01	2.200000000000000000e+01	5.908999999999999669e-02	5.919999999999999707e-01
1.499999999999999944e-01	2.863881200000000149e+02	1.300000000000000000e+01	2.400000000000000000e+01	5.829999999999999766e-02	5.591300000000000159e-01
1.499999999999999944e-01	3.719723399999999742e+02	5.000000000000000000e+00	2.000000000000000000e+01	5.888000000000000178e-02	5.769199999999999884e-01
1.499999999999999944e-01	3.672503699999999753e+02	1.200000000000000000e+01	2.300000000000000000e+01	5.841999999999999971e-02	5.604200000000000292e-01
1.499999999999999944e-01	4.579334400000000187e+02	1.200000000000000000e+01	2.500000000000000000e+01	5.859000000000000319e-02	5.856099999999999639e-01
1.499999999999999944e-01	3.652646799999999985e+02	1.500000000000000000e+01	2.200000000000000000e+01	5.695999999999999674e-02	5.798600000000000421e-01
1.499999999999999944e-01	2.514106099999999913e+02	1.500000000000000000e+01	2.700000000000000000e+01	5.643999999999999712e-02	5.468699999999999672e-01
1.499999999999999944e-01	3.243581300000000169e+02	1.200000000000000000e+01	2.500000000000000000e+01	5.899999999999999689e-02	5.765799999999999814e-01
1.499999999999999944e-01	5.739323000000000548e+02	1.300000000000000000e+01	2.500000000000000000e+01	5.786999999999999783e-02	5.801199999999999690e-01
1.499999999999999944e-01	4.143381099999999719e+02	1.200000000000000000e+01	2.700000000000000000e+01	5.734999999999999820e-02	5.712199999999999500e-01
1.499999999999999944e-01	2.544336299999999937e+02	1.500000000000000000e+01	2.700000000000000000e+01	5.566000000000000114e-02	6.251299999999999635e-01
1.499999999999999944e-01	4.052996200000000044e+02	1.500000000000000000e+01	2.700000000000000000e+01	5.018000000000000238e-02	6.464299999999999491e-01
1.499999999999999944e-01	2.699520899999999983e+02	1.700000000000000000e+01	2.300000000000000000e+01	4.812000000000000305e-02	6.678699999999999637e-01
1.499999999999999944e-01	3.552803299999999922e+02	1.400000000000000000e+01	2.500000000000000000e+01	5.199999999999999761e-02	6.166199999999999459e-01
1.499999999999999944e-01	3.286806700000000205e+02	1.600000000000000000e+01	2.900000000000000000e+01	5.306999999999999912e-02	6.306899999999999729e-01
1.499999999999999944e-01	3.793175499999999829e+02	1.500000000000000000e+01	2.600000000000000000e+01	5.183000000000000107e-02	6.515100000000000335e-01
1.499999999999999944e-01	3.029088800000000106e+02	1.300000000000000000e+01	2.600000000000000000e+01	4.333000000000000046e-02	7.111600000000000144e-01
1.499999999999999944e-01	3.019186199999999758e+02	8.000000000000000000e+00	2.100000000000000000e+01	4.927999999999999742e-02	6.762200000000000433e-01
1.499999999999999944e-01	2.822296499999999924e+02	1.500000000000000000e+01	2.600000000000000000e+01	4.562000000000000083e-02	6.262699999999999934e-01
1.499999999999999944e-01	3.490349100000000249e+02	1.400000000000000000e+01	2.400000000000000000e+01	4.501000000000000140e-02	6.740399999999999725e-01
1.499999999999999944e-01	2.364935000000000116e+02	8.000000000000000000e+00	2.100000000000000000e+01	4.136999999999999705e-02	5.846799999999999775e-01
1.499999999999999944e-01	3.296546000000000163e+02	1.400000000000000000e+01	2.400000000000000000e+01	4.302999999999999881e-02	6.410700000000000287e-01
1.499999999999999944e-01	3.413023000000000025e+02	1.400000000000000000e+01	2.100000000000000000e+01	4.064000000000000251e-02	6.089700000000000113e-01
1.499999999999999944e-01	1.058302000000000049e+02	2.200000000000000000e+01	1.700000000000000000e+01	4.431000000000000216e-02	6.073100000000000165e-01
1.499999999999999944e-01	2.986648599999999760e+02	1.700000000000000000e+01	1.900000000000000000e+01	4.671000000000000152e-02	6.105800000000000116e-01
1.499999999999999944e-01	1.716082700000000045e+02	1.500000000000000000e+01	1.900000000000000000e+01	4.240000000000000019e-02	6.140099999999999447e-01
1.499999999999999944e-01	3.039337100000000191e+02	1.400000000000000000e+01	1.800000000000000000e+01	5.016999999999999932e-02	6.229500000000000037e-01
1.499999999999999944e-01	3.369918000000000120e+02	1.700000000000000000e+01	1.900000000000000000e+01	5.276999999999999746e-02	6.310299999999999798e-01
1.499999999999999944e-01	2.533541500000000042e+02	1.000000000000000000e+01	2.800000000000000000e+01	4.658000000000000335e-02	7.031600000000000072e-01
1.499999999999999944e-01	2.126460899999999867e+02	9.000000000000000000e+00	2.800000000000000000e+01	4.669000000000000233e-02	6.600899999999999546e-01
1.499999999999999944e-01	2.350295700000000068e+02	5.000000000000000000e+00	2.500000000000000000e+01	4.918999999999999762e-02	6.059999999999999831e-01
1.499999999999999944e-01	4.019972700000000145e+02	9.000000000000000000e+00	2.800000000000000000e+01	4.331999999999999740e-02	6.313100000000000378e-01
1.499999999999999944e-01	3.341248600000000124e+02	1.000000000000000000e+01	2.700000000000000000e+01	4.578999999999999737e-02	6.286199999999999566e-01
1.499999999999999944e-01	3.586381600000000276e+02	1.200000000000000000e+01	2.900000000000000000e+01	4.451999999999999708e-02	6.164699999999999624e-01
1.499999999999999944e-01	3.064948400000000106e+02	8.000000000000000000e+00	2.900000000000000000e+01	4.977999999999999786e-02	6.344199999999999839e-01
1.499999999999999944e-01	3.369819899999999961e+02	1.100000000000000000e+01	2.500000000000000000e+01	4.533000000000000224e-02	6.348700000000000454e-01
1.499999999999999944e-01	2.078094000000000108e+02	1.400000000000000000e+01	2.500000000000000000e+01	4.927000000000000129e-02	6.768300000000000427e-01
1.499999999999999944e-01	3.181959200000000010e+02	1.600000000000000000e+01	2.400000000000000000e+01	4.528000000000000080e-02	6.181900000000000173e-01
1.499999999999999944e-01	1.912658700000000067e+02	2.000000000000000000e+01	2.500000000000000000e+01	4.519000000000000100e-02	6.213800000000000434e-01
1.499999999999999944e-01	2.012693999999999903e+02	1.600000000000000000e+01	2.300000000000000000e+01	4.805000000000000243e-02	5.944599999999999884e-01
1.499999999999999944e-01	3.756038500000000226e+02	1.700000000000000000e+01	2.500000000000000000e+01	5.358999999999999875e-02	6.049200000000000133e-01
1.499999999999999944e-01	3.835502099999999928e+02	1.700000000000000000e+01	2.500000000000000000e+01	5.142000000000000043e-02	6.061699999999999866e-01
1.499999999999999944e-01	4.098755400000000009e+02	2.000000000000000000e+01	2.700000000000000000e+01	5.201999999999999680e-02	6.655400000000000205e-01
1.499999999999999944e-01	2.673146300000000224e+02	2.100000000000000000e+01	2.300000000000000000e+01	5.204999999999999905e-02	6.204300000000000370e-01
1.499999999999999944e-01	2.325246300000000019e+02	2.200000000000000000e+01	2.500000000000000000e+01	4.218000000000000221e-02	6.170999999999999819e-01
1.499999999999999944e-01	3.207737500000000068e+02	1.400000000000000000e+01	3.100000000000000000e+01	4.487000000000000016e-02	5.804200000000000470e-01
1.499999999999999944e-01	3.142323400000000220e+02	1.100000000000000000e+01	3.000000000000000000e+01	4.657000000000000028e-02	6.247099999999999875e-01
1.499999999999999944e-01	2.880683700000000158e+02	1.400000000000000000e+01	3.100000000000000000e+01	5.287000000000000033e-02	5.676400000000000334e-01
1.499999999999999944e-01	3.209936200000000213e+02	1.100000000000000000e+01	2.600000000000000000e+01	4.696999999999999786e-02	6.459700000000000442e-01
1.499999999999999944e-01	3.669556799999999726e+02	1.300000000000000000e+01	2.600000000000000000e+01	4.270000000000000184e-02	6.554100000000000481e-01
1.499999999999999944e-01	3.493049399999999878e+02	1.000000000000000000e+01	3.100000000000000000e+01	4.601999999999999841e-02	6.614900000000000224e-01
1.499999999999999944e-01	2.989225900000000138e+02	1.200000000000000000e+01	2.300000000000000000e+01	5.372999999999999998e-02	6.513400000000000301e-01
1.499999999999999944e-01	4.295360600000000204e+02	1.800000000000000000e+01	2.400000000000000000e+01	5.512000000000000233e-02	5.883399999999999741e-01
1.499999999999999944e-01	3.325549599999999941e+02	1.400000000000000000e+01	2.700000000000000000e+01	5.523999999999999744e-02	6.362299999999999622e-01
1.499999999999999944e-01	2.816789099999999735e+02	1.000000000000000000e+01	2.300000000000000000e+01	5.874999999999999667e-02	5.485700000000000021e-01
1.499999999999999944e-01	2.424243999999999915e+02	1.700000000000000000e+01	2.900000000000000000e+01	6.235999999999999877e-02	5.853899999999999659e-01
1.499999999999999944e-01	3.044101299999999810e+02	1.200000000000000000e+01	2.600000000000000000e+01	6.196999999999999731e-02	5.780399999999999983e-01
1.499999999999999944e-01	4.112310299999999756e+02	1.400000000000000000e+01	2.900000000000000000e+01	6.081000000000000294e-02	5.995000000000000329e-01
1.499999999999999944e-01	2.637092000000000098e+02	8.000000000000000000e+00	3.100000000000000000e+01	6.622000000000000108e-02	5.914700000000000513e-01
1.499999999999999944e-01	3.795261800000000108e+02	1.000000000000000000e+01	2.300000000000000000e+01	6.640999999999999681e-02	6.093199999999999728e-01
1.499999999999999944e-01	2.815651100000000042e+02	1.100000000000000000e+01	2.300000000000000000e+01	5.636000000000000038e-02	6.420500000000000096e-01
1.499999999999999944e-01	3.034911900000000173e+02	1.100000000000000000e+01	2.200000000000000000e+01	5.575000000000000094e-02	6.110499999999999821e-01
1.499999999999999944e-01	3.586243099999999799e+02	1.100000000000000000e+01	2.800000000000000000e+01	5.911999999999999894e-02	5.840800000000000436e-01
1.499999999999999944e-01	2.711714799999999741e+02	6.000000000000000000e+00	3.200000000000000000e+01	6.017000000000000126e-02	5.758900000000000130e-01
1.499999999999999944e-01	2.297671300000000087e+02	8.000000000000000000e+00	2.400000000000000000e+01	4.485999999999999710e-02	5.657900000000000151e-01
1.499999999999999944e-01	2.557806899999999928e+02	1.100000000000000000e+01	2.700000000000000000e+01	5.863000000000000156e-02	6.348099999999999854e-01
1.499999999999999944e-01	1.645700400000000059e+02	1.100000000000000000e+01	2.800000000000000000e+01	6.158000000000000279e-02	6.133499999999999508e-01
1.499999999999999944e-01	2.580942499999999882e+02	8.000000000000000000e+00	2.900000000000000000e+01	6.277000000000000635e-02	5.835099999999999731e-01
1.499999999999999944e-01	1.978145600000000002e+02	1.100000000000000000e+01	2.800000000000000000e+01	6.621000000000000496e-02	5.659499999999999531e-01
1.499999999999999944e-01	3.670735700000000179e+02	9.000000000000000000e+00	2.800000000000000000e+01	7.080000000000000182e-02	5.483999999999999986e-01
1.499999999999999944e-01	1.971722300000000132e+02	1.100000000000000000e+01	2.800000000000000000e+01	8.196000000000000507e-02	5.560899999999999732e-01
1.499999999999999944e-01	2.610571800000000167e+02	1.300000000000000000e+01	3.100000000000000000e+01	7.800999999999999601e-02	5.544000000000000039e-01
1.499999999999999944e-01	3.743550399999999740e+02	1.000000000000000000e+01	2.800000000000000000e+01	8.143999999999999850e-02	5.107599999999999918e-01
1.499999999999999944e-01	2.765350900000000252e+02	1.000000000000000000e+01	3.000000000000000000e+01	7.338000000000000078e-02	4.929200000000000248e-01
1.499999999999999944e-01	2.447674499999999966e+02	7.000000000000000000e+00	3.600000000000000000e+01	7.598000000000000587e-02	5.176399999999999890e-01
1.499999999999999944e-01	3.607788400000000024e+02	3.000000000000000000e+00	3.200000000000000000e+01	7.381999999999999673e-02	5.197399999999999798e-01
1.499999999999999944e-01	2.727495299999999929e+02	7.000000000000000000e+00	3.100000000000000000e+01	7.635000000000000120e-02	5.254799999999999471e-01
1.499999999999999944e-01	3.555428299999999808e+02	6.000000000000000000e+00	3.200000000000000000e+01	6.604999999999999760e-02	5.865799999999999903e-01
1.499999999999999944e-01	3.106797900000000254e+02	3.000000000000000000e+00	3.200000000000000000e+01	6.948000000000000009e-02	5.614000000000000101e-01
1.499999999999999944e-01	2.227473400000000083e+02	6.000000000000000000e+00	3.400000000000000000e+01	7.427000000000000268e-02	5.300300000000000011e-01
1.499999999999999944e-01	1.815366699999999867e+02	9.000000000000000000e+00	3.200000000000000000e+01	7.510000000000000009e-02	5.275400000000000089e-01
1.499999999999999944e-01	3.509184200000000260e+02	1.000000000000000000e+01	3.700000000000000000e+01	8.111999999999999766e-02	5.234799999999999454e-01
1.499999999999999944e-01	3.065340899999999920e+02	1.100000000000000000e+01	3.600000000000000000e+01	7.822999999999999399e-02	5.409599999999999964e-01
1.499999999999999944e-01	2.439637500000000045e+02	9.000000000000000000e+00	3.900000000000000000e+01	8.154999999999999749e-02	5.069700000000000317e-01
1.499999999999999944e-01	2.867159800000000018e+02	1.400000000000000000e+01	3.700000000000000000e+01	8.555000000000000104e-02	5.164400000000000102e-01
1.499999999999999944e-01	3.662769099999999867e+02	1.300000000000000000e+01	3.300000000000000000e+01	7.878999999999999893e-02	5.111599999999999477e-01
1.499999999999999944e-01	3.147030300000000125e+02	1.000000000000000000e+01	3.400000000000000000e+01	8.352999999999999314e-02	4.846900000000000097e-01
1.499999999999999944e-01	4.240527200000000221e+02	9.000000000000000000e+00	3.400000000000000000e+01	8.204999999999999793e-02	5.134999999999999565e-01
1.499999999999999944e-01	4.088338100000000281e+02	1.300000000000000000e+01	3.000000000000000000e+01	8.150000000000000300e-02	5.064899999999999958e-01
1.499999999999999944e-01	3.284391299999999774e+02	1.300000000000000000e+01	3.300000000000000000e+01	8.140000000000000013e-02	5.160400000000000542e-01
1.499999999999999944e-01	3.737785499999999956e+02	9.000000000000000000e+00	3.000000000000000000e+01	7.535999999999999643e-02	5.476900000000000102e-01
1.499999999999999944e-01	4.149684399999999869e+02	1.100000000000000000e+01	2.700000000000000000e+01	7.149999999999999412e-02	5.386600000000000277e-01
1.499999999999999944e-01	3.715685500000000161e+02	1.100000000000000000e+01	2.500000000000000000e+01	6.324000000000000454e-02	5.425100000000000477e-01
1.499999999999999944e-01	4.637703000000000202e+02	1.300000000000000000e+01	2.700000000000000000e+01	6.442000000000000504e-02	5.325900000000000079e-01
1.499999999999999944e-01	4.331050700000000120e+02	1.000000000000000000e+01	2.200000000000000000e+01	6.293999999999999595e-02	5.743000000000000327e-01
1.499999999999999944e-01	4.795248300000000086e+02	7.000000000000000000e+00	2.600000000000000000e+01	6.115000000000000296e-02	5.913800000000000168e-01
1.499999999999999944e-01	3.974953100000000177e+02	1.200000000000000000e+01	3.000000000000000000e+01	6.571000000000000452e-02	5.501500000000000279e-01
1.499999999999999944e-01	3.406241999999999734e+02	1.100000000000000000e+01	2.500000000000000000e+01	5.838999999999999746e-02	5.693799999999999972e-01
1.499999999999999944e-01	3.934452699999999936e+02	1.500000000000000000e+01	2.700000000000000000e+01	6.205000000000000099e-02	5.815399999999999459e-01
1.499999999999999944e-01	3.914987499999999727e+02	1.700000000000000000e+01	2.600000000000000000e+01	6.162000000000000116e-02	5.435799999999999521e-01
1.499999999999999944e-01	2.681530300000000011e+02	1.600000000000000000e+01	2.500000000000000000e+01	5.963000000000000245e-02	5.641500000000000403e-01
1.499999999999999944e-01	3.213720000000000141e+02	1.200000000000000000e+01	2.600000000000000000e+01	5.977999999999999980e-02	5.606799999999999562e-01
1.499999999999999944e-01	3.228371599999999830e+02	1.100000000000000000e+01	3.100000000000000000e+01	6.022999999999999882e-02	5.661699999999999511e-01
1.499999999999999944e-01	4.751905399999999986e+02	1.200000000000000000e+01	2.700000000000000000e+01	6.277000000000000635e-02	5.730399999999999938e-01
1.499999999999999944e-01	3.451150999999999840e+02	1.100000000000000000e+01	2.700000000000000000e+01	6.390999999999999459e-02	6.151600000000000401e-01
1.499999999999999944e-01	3.842040099999999825e+02	1.400000000000000000e+01	2.800000000000000000e+01	6.991999999999999604e-02	5.147100000000000009e-01
1.499999999999999944e-01	3.408863799999999742e+02	1.000000000000000000e+01	3.000000000000000000e+01	6.267999999999999960e-02	5.581000000000000405e-01
1.499999999999999944e-01	3.414775599999999827e+02	1.500000000000000000e+01	2.400000000000000000e+01	6.557000000000000328e-02	5.670800000000000285e-01
1.499999999999999944e-01	4.531817599999999970e+02	1.100000000000000000e+01	2.700000000000000000e+01	6.267999999999999960e-02	5.770600000000000174e-01
1.499999999999999944e-01	3.279727300000000128e+02	1.200000000000000000e+01	2.500000000000000000e+01	6.432999999999999829e-02	5.460300000000000153e-01
1.499999999999999944e-01	3.522807099999999991e+02	1.000000000000000000e+01	2.400000000000000000e+01	5.548000000000000154e-02	5.787600000000000522e-01
1.499999999999999944e-01	2.529735599999999920e+02	9.000000000000000000e+00	2.100000000000000000e+01	5.367999999999999855e-02	6.426899999999999835e-01
1.499999999999999944e-01	3.363041600000000244e+02	1.400000000000000000e+01	2.000000000000000000e+01	5.025999999999999912e-02	6.768800000000000372e-01
1.499999999999999944e-01	1.949287799999999891e+02	1.500000000000000000e+01	1.800000000000000000e+01	4.689999999999999725e-02	6.333600000000000341e-01
1.499999999999999944e-01	2.202324800000000096e+02	1.400000000000000000e+01	1.700000000000000000e+01	4.297000000000000125e-02	6.465699999999999781e-01
1.499999999999999944e-01	2.359706899999999905e+02	1.100000000000000000e+01	1.700000000000000000e+01	3.833999999999999908e-02	6.682500000000000107e-01
1.499999999999999944e-01	2.644071200000000204e+02	1.200000000000000000e+01	1.400000000000000000e+01	3.715999999999999859e-02	6.739600000000000035e-01
1.499999999999999944e-01	3.148301900000000160e+02	1.300000000000000000e+01	1.300000000000000000e+01	4.016999999999999738e-02	6.976299999999999724e-01
1.499999999999999944e-01	1.808280599999999936e+02	1.500000000000000000e+01	1.400000000000000000e+01	4.440000000000000197e-02	6.591299999999999937e-01
1.499999999999999944e-01	1.317480199999999968e+02	1.800000000000000000e+01	1.500000000000000000e+01	3.901000000000000301e-02	7.036299999999999777e-01
1.499999999999999944e-01	3.106585099999999784e+02	1.200000000000000000e+01	1.500000000000000000e+01	4.331999999999999740e-02	6.901199999999999557e-01
1.499999999999999944e-01	2.142245100000000093e+02	1.100000000000000000e+01	1.400000000000000000e+01	4.288000000000000145e-02	7.103099999999999969e-01
1.499999999999999944e-01	3.846829799999999864e+02	1.200000000000000000e+01	1.800000000000000000e+01	2.970000000000000070e-02	8.412600000000000078e-01
1.499999999999999944e-01	2.509585600000000056e+02	9.000000000000000000e+00	1.800000000000000000e+01	3.767000000000000209e-02	7.668500000000000316e-01
1.499999999999999944e-01	2.284037899999999865e+02	1.400000000000000000e+01	1.900000000000000000e+01	3.572999999999999787e-02	7.844100000000000517e-01
1.499999999999999944e-01	3.151399000000000115e+02	1.400000000000000000e+01	1.600000000000000000e+01	3.808000000000000274e-02	7.665999999999999481e-01
1.499999999999999944e-01	3.585732600000000048e+02	1.400000000000000000e+01	1.700000000000000000e+01	3.094999999999999835e-02	8.190199999999999703e-01
1.499999999999999944e-01	4.249694400000000201e+02	1.000000000000000000e+01	1.400000000000000000e+01	3.056999999999999995e-02	8.307200000000000140e-01
1.499999999999999944e-01	2.866990799999999808e+02	1.000000000000000000e+01	1.100000000000000000e+01	3.013000000000000053e-02	7.249799999999999578e-01
1.499999999999999944e-01	3.156645399999999881e+02	1.500000000000000000e+01	1.100000000000000000e+01	4.216000000000000303e-02	6.932500000000000329e-01
1.499999999999999944e-01	3.345652000000000044e+02	1.500000000000000000e+01	1.700000000000000000e+01	4.517999999999999794e-02	7.030699999999999728e-01
1.499999999999999944e-01	2.816829399999999737e+02	1.300000000000000000e+01	1.500000000000000000e+01	5.093999999999999917e-02	6.864500000000000046e-01
1.499999999999999944e-01	3.896861999999999853e+02	1.200000000000000000e+01	1.700000000000000000e+01	4.773999999999999772e-02	6.505999999999999561e-01
1.499999999999999944e-01	4.367167400000000157e+02	1.000000000000000000e+01	1.700000000000000000e+01	4.920000000000000068e-02	6.367699999999999472e-01
1.499999999999999944e-01	2.964717099999999732e+02	9.000000000000000000e+00	1.600000000000000000e+01	5.020000000000000157e-02	6.350500000000000034e-01
1.499999999999999944e-01	2.925772499999999923e+02	1.100000000000000000e+01	1.600000000000000000e+01	4.972000000000000031e-02	6.417199999999999571e-01
1.499999999999999944e-01	2.457235400000000141e+02	9.000000000000000000e+00	1.600000000000000000e+01	4.741999999999999688e-02	6.496600000000000152e-01
1.499999999999999944e-01	2.404485899999999958e+02	1.100000000000000000e+01	1.400000000000000000e+01	4.952000000000000152e-02	6.489800000000000013e-01
1.499999999999999944e-01	3.110075299999999743e+02	1.400000000000000000e+01	1.900000000000000000e+01	4.895000000000000046e-02	6.560399999999999565e-01
1.499999999999999944e-01	2.747001399999999762e+02	1.500000000000000000e+01	1.500000000000000000e+01	4.426000000000000073e-02	7.044000000000000261e-01
1.499999999999999944e-01	3.069621799999999894e+02	9.000000000000000000e+00	1.600000000000000000e+01	4.524000000000000243e-02	6.706100000000000394e-01
1.499999999999999944e-01	2.232724200000000110e+02	1.100000000000000000e+01	1.700000000000000000e+01	3.815000000000000335e-02	6.370400000000000507e-01
1.499999999999999944e-01	1.979150999999999954e+02	1.200000000000000000e+01	1.300000000000000000e+01	4.805000000000000243e-02	6.586300000000000487e-01
1.499999999999999944e-01	1.829849800000000073e+02	1.300000000000000000e+01	1.400000000000000000e+01	4.485999999999999710e-02	6.709800000000000209e-01
1.499999999999999944e-01	3.002870300000000157e+02	9.000000000000000000e+00	1.200000000000000000e+01	4.984000000000000236e-02	6.583499999999999908e-01
1.499999999999999944e-01	2.007291700000000105e+02	1.100000000000000000e+01	1.300000000000000000e+01	4.789999999999999813e-02	6.491500000000000048e-01
1.499999999999999944e-01	2.992457800000000248e+02	9.000000000000000000e+00	1.600000000000000000e+01	4.676999999999999907e-02	6.782599999999999740e-01
1.499999999999999944e-01	4.034390900000000215e+02	1.300000000000000000e+01	1.400000000000000000e+01	5.270999999999999991e-02	6.595800000000000551e-01
1.499999999999999944e-01	3.749614000000000260e+02	1.100000000000000000e+01	1.500000000000000000e+01	5.154999999999999860e-02	6.295899999999999830e-01
1.499999999999999944e-01	3.404085000000000036e+02	1.500000000000000000e+01	1.300000000000000000e+01	5.294999999999999707e-02	6.460700000000000331e-01
1.499999999999999944e-01	2.357759599999999978e+02	1.500000000000000000e+01	1.600000000000000000e+01	5.618000000000000077e-02	6.453799999999999537e-01
1.499999999999999944e-01	1.716320100000000082e+02	1.400000000000000000e+01	1.400000000000000000e+01	3.524999999999999661e-02	7.995200000000000085e-01
1.499999999999999944e-01	2.505531200000000069e+02	1.700000000000000000e+01	9.000000000000000000e+00	3.046000000000000096e-02	8.461800000000000432e-01
1.499999999999999944e-01	1.655810199999999952e+02	1.900000000000000000e+01	1.000000000000000000e+01	4.266999999999999960e-02	7.091199999999999726e-01
1.499999999999999944e-01	1.892429899999999918e+02	1.300000000000000000e+01	1.500000000000000000e+01	4.572999999999999982e-02	6.812700000000000422e-01
1.499999999999999944e-01	1.534472100000000125e+02	1.800000000000000000e+01	1.200000000000000000e+01	3.796999999999999681e-02	7.272999999999999465e-01
1.499999999999999944e-01	2.946488100000000259e+02	1.500000000000000000e+01	1.500000000000000000e+01	3.343000000000000138e-02	7.086200000000000276e-01
1.499999999999999944e-01	2.371205500000000086e+02	1.400000000000000000e+01	1.700000000000000000e+01	3.486999999999999822e-02	7.179400000000000226e-01
1.499999999999999944e-01	1.874353900000000124e+02	1.300000000000000000e+01	1.400000000000000000e+01	3.463999999999999718e-02	7.452400000000000135e-01
1.499999999999999944e-01	2.444020299999999963e+02	1.400000000000000000e+01	1.300000000000000000e+01	3.590000000000000135e-02	6.878199999999999870e-01
1.499999999999999944e-01	1.738446299999999951e+02	1.400000000000000000e+01	1.700000000000000000e+01	3.398999999999999938e-02	7.062800000000000189e-01
1.499999999999999944e-01	2.755795899999999961e+02	1.400000000000000000e+01	1.600000000000000000e+01	3.320000000000000034e-02	6.945400000000000462e-01
1.499999999999999944e-01	3.184743500000000154e+02	1.300000000000000000e+01	1.700000000000000000e+01	3.411000000000000143e-02	6.829300000000000370e-01
1.499999999999999944e-01	3.310271799999999871e+02	1.800000000000000000e+01	1.400000000000000000e+01	3.413000000000000062e-02	7.399400000000000421e-01
1.499999999999999944e-01	1.475951399999999865e+02	1.900000000000000000e+01	1.400000000000000000e+01	3.737000000000000044e-02	7.416500000000000314e-01
1.499999999999999944e-01	2.017912300000000130e+02	1.400000000000000000e+01	1.400000000000000000e+01	3.626999999999999669e-02	7.353300000000000392e-01
1.499999999999999944e-01	3.257868000000000279e+02	1.500000000000000000e+01	1.300000000000000000e+01	3.461999999999999800e-02	7.177700000000000191e-01
1.499999999999999944e-01	3.558202400000000125e+02	1.600000000000000000e+01	1.400000000000000000e+01	3.982999999999999735e-02	6.906099999999999461e-01
1.499999999999999944e-01	4.431922700000000077e+02	1.500000000000000000e+01	1.200000000000000000e+01	3.776999999999999802e-02	7.420499999999999874e-01
1.499999999999999944e-01	2.817721599999999853e+02	1.600000000000000000e+01	1.500000000000000000e+01	3.139999999999999736e-02	8.195500000000000007e-01
1.499999999999999944e-01	3.389277599999999779e+02	1.600000000000000000e+01	1.800000000000000000e+01	2.887999999999999942e-02	8.439299999999999580e-01
1.499999999999999944e-01	2.009007200000000068e+02	1.400000000000000000e+01	1.600000000000000000e+01	3.361999999999999711e-02	7.519500000000000073e-01
1.499999999999999944e-01	3.059811700000000201e+02	1.500000000000000000e+01	1.700000000000000000e+01	3.323000000000000259e-02	7.865199999999999969e-01
1.499999999999999944e-01	1.645933300000000088e+02	1.200000000000000000e+01	1.400000000000000000e+01	3.438999999999999696e-02	7.688000000000000389e-01
1.499999999999999944e-01	3.156522299999999746e+02	1.000000000000000000e+01	1.300000000000000000e+01	3.864000000000000073e-02	7.207400000000000473e-01
1.499999999999999944e-01	2.245852899999999863e+02	8.000000000000000000e+00	1.900000000000000000e+01	4.735000000000000320e-02	7.023399999999999643e-01
1.499999999999999944e-01	1.468943099999999902e+02	8.000000000000000000e+00	1.600000000000000000e+01	4.406999999999999806e-02	7.100899999999999990e-01
1.499999999999999944e-01	7.572782999999999731e+01	9.000000000000000000e+00	1.900000000000000000e+01	3.844000000000000195e-02	7.530499999999999972e-01
1.499999999999999944e-01	1.542094999999999914e+02	1.000000000000000000e+01	2.000000000000000000e+01	3.604000000000000259e-02	7.866699999999999804e-01
1.499999999999999944e-01	5.213376999999999839e+01	1.000000000000000000e+01	1.900000000000000000e+01	4.789999999999999813e-02	6.881500000000000394e-01
1.499999999999999944e-01	1.273564300000000031e+02	1.100000000000000000e+01	1.900000000000000000e+01	4.218999999999999834e-02	7.066900000000000404e-01
1.499999999999999944e-01	8.747481999999999402e+01	1.200000000000000000e+01	1.700000000000000000e+01	4.311999999999999861e-02	6.298000000000000265e-01
1.499999999999999944e-01	1.389573499999999910e+02	1.000000000000000000e+01	1.900000000000000000e+01	4.182000000000000300e-02	6.533799999999999608e-01
1.499999999999999944e-01	2.103242700000000127e+02	1.400000000000000000e+01	1.900000000000000000e+01	4.390999999999999764e-02	7.189100000000000490e-01
1.499999999999999944e-01	1.652620799999999974e+02	1.000000000000000000e+01	1.600000000000000000e+01	4.746000000000000218e-02	6.295199999999999685e-01
1.499999999999999944e-01	5.990686000000000178e+01	9.000000000000000000e+00	1.600000000000000000e+01	4.447000000000000258e-02	6.477399999999999824e-01
1.499999999999999944e-01	1.871712200000000053e+02	8.000000000000000000e+00	1.800000000000000000e+01	3.830999999999999683e-02	6.845499999999999918e-01
1.499999999999999944e-01	1.133814299999999946e+02	1.200000000000000000e+01	1.500000000000000000e+01	4.114000000000000296e-02	6.284699999999999731e-01
1.499999999999999944e-01	1.571594900000000052e+02	1.200000000000000000e+01	1.600000000000000000e+01	4.023999999999999799e-02	6.318599999999999772e-01
1.499999999999999944e-01	1.475451600000000099e+02	1.400000000000000000e+01	2.100000000000000000e+01	4.105000000000000315e-02	6.349200000000000399e-01
1.499999999999999944e-01	2.546782800000000009e+02	1.300000000000000000e+01	2.100000000000000000e+01	3.960000000000000325e-02	6.489099999999999868e-01
1.499999999999999944e-01	1.509993399999999895e+02	1.200000000000000000e+01	2.000000000000000000e+01	4.392999999999999683e-02	7.044500000000000206e-01
1.499999999999999944e-01	1.574286700000000110e+02	1.100000000000000000e+01	1.800000000000000000e+01	4.372000000000000192e-02	6.898999999999999577e-01
1.499999999999999944e-01	1.336548200000000008e+02	1.100000000000000000e+01	2.300000000000000000e+01	4.621000000000000107e-02	6.768499999999999517e-01
1.499999999999999944e-01	1.150090799999999973e+02	1.200000000000000000e+01	1.700000000000000000e+01	4.782000000000000139e-02	6.676699999999999857e-01
1.499999999999999944e-01	2.460255799999999908e+02	1.100000000000000000e+01	1.600000000000000000e+01	5.124000000000000082e-02	6.312600000000000433e-01
1.499999999999999944e-01	2.871326500000000124e+02	1.200000000000000000e+01	1.500000000000000000e+01	5.224000000000000171e-02	6.159099999999999575e-01
1.499999999999999944e-01	3.712245700000000284e+02	1.700000000000000000e+01	1.800000000000000000e+01	5.122999999999999776e-02	6.117200000000000415e-01
1.499999999999999944e-01	1.880603000000000122e+02	1.200000000000000000e+01	1.700000000000000000e+01	4.803000000000000325e-02	6.490399999999999503e-01
1.499999999999999944e-01	2.417100000000000080e+02	1.400000000000000000e+01	1.800000000000000000e+01	4.732000000000000095e-02	6.529700000000000504e-01
1.499999999999999944e-01	1.742160100000000114e+02	1.000000000000000000e+01	1.900000000000000000e+01	4.458000000000000157e-02	6.796799999999999509e-01
1.499999999999999944e-01	1.003654300000000035e+02	1.300000000000000000e+01	1.500000000000000000e+01	4.664999999999999702e-02	6.460500000000000131e-01
1.499999999999999944e-01	7.053692999999999813e+01	1.100000000000000000e+01	1.600000000000000000e+01	4.807999999999999774e-02	6.538100000000000023e-01
1.499999999999999944e-01	1.244774299999999982e+02	1.300000000000000000e+01	2.000000000000000000e+01	4.784999999999999670e-02	6.322100000000000497e-01
1.499999999999999944e-01	3.328974999999999795e+01	8.000000000000000000e+00	1.800000000000000000e+01	5.013000000000000095e-02	6.281299999999999661e-01
1.499999999999999944e-01	2.433520900000000040e+02	1.700000000000000000e+01	1.900000000000000000e+01	5.070000000000000201e-02	6.494799999999999462e-01
1.499999999999999944e-01	1.832886599999999930e+02	1.800000000000000000e+01	1.600000000000000000e+01	5.063999999999999752e-02	6.157200000000000450e-01
1.499999999999999944e-01	2.482780899999999917e+02	1.500000000000000000e+01	1.200000000000000000e+01	5.156000000000000166e-02	6.239200000000000301e-01
1.499999999999999944e-01	2.555038900000000126e+02	8.000000000000000000e+00	1.200000000000000000e+01	4.741999999999999688e-02	6.788800000000000390e-01
1.499999999999999944e-01	1.574100300000000061e+02	8.000000000000000000e+00	1.200000000000000000e+01	4.034999999999999698e-02	7.160100000000000353e-01
1.499999999999999944e-01	8.244037000000000148e+01	1.000000000000000000e+01	1.200000000000000000e+01	3.928000000000000241e-02	6.241400000000000281e-01
1.499999999999999944e-01	1.031753199999999993e+02	1.000000000000000000e+01	1.100000000000000000e+01	4.218000000000000221e-02	7.059299999999999464e-01
1.499999999999999944e-01	2.184100099999999998e+02	1.400000000000000000e+01	9.000000000000000000e+00	3.889000000000000096e-02	6.535400000000000098e-01
1.499999999999999944e-01	2.080420200000000079e+02	1.000000000000000000e+01	1.300000000000000000e+01	3.679000000000000326e-02	6.264999999999999458e-01
1.499999999999999944e-01	1.622292400000000043e+02	1.200000000000000000e+01	1.600000000000000000e+01	3.778000000000000108e-02	6.965000000000000080e-01
1.499999999999999944e-01	1.164349399999999974e+02	1.300000000000000000e+01	1.800000000000000000e+01	3.833999999999999908e-02	7.170299999999999452e-01
1.499999999999999944e-01	2.362117299999999886e+02	1.200000000000000000e+01	1.500000000000000000e+01	3.729999999999999982e-02	7.354600000000000026e-01
1.499999999999999944e-01	2.581230199999999968e+02	1.600000000000000000e+01	1.500000000000000000e+01	3.577000000000000318e-02	6.975999999999999979e-01
1.499999999999999944e-01	1.620405100000000118e+02	1.600000000000000000e+01	1.300000000000000000e+01	3.583999999999999686e-02	7.023599999999999843e-01
1.499999999999999944e-01	2.292056100000000072e+02	1.600000000000000000e+01	1.400000000000000000e+01	3.554000000000000214e-02	6.989800000000000457e-01
1.499999999999999944e-01	3.295967000000000269e+01	1.600000000000000000e+01	1.500000000000000000e+01	3.341999999999999832e-02	6.704299999999999704e-01
1.499999999999999944e-01	1.142420000000000044e+02	1.400000000000000000e+01	1.500000000000000000e+01	3.456999999999999656e-02	6.953300000000000036e-01
1.499999999999999944e-01	1.601628699999999981e+02	9.000000000000000000e+00	1.900000000000000000e+01	3.432000000000000328e-02	6.706699999999999884e-01
1.499999999999999944e-01	1.329740899999999897e+02	1.300000000000000000e+01	1.600000000000000000e+01	3.574000000000000093e-02	6.626199999999999868e-01
1.499999999999999944e-01	1.327264000000000124e+02	1.200000000000000000e+01	1.500000000000000000e+01	3.568000000000000338e-02	7.028699999999999948e-01
1.499999999999999944e-01	1.288176699999999926e+02	1.200000000000000000e+01	1.400000000000000000e+01	4.497000000000000303e-02	7.214000000000000412e-01
1.499999999999999944e-01	4.033605699999999956e+02	1.400000000000000000e+01	8.000000000000000000e+00	4.197000000000000036e-02	7.390999999999999792e-01
1.499999999999999944e-01	2.902354199999999764e+02	1.500000000000000000e+01	9.000000000000000000e+00	4.105999999999999928e-02	7.089499999999999691e-01
1.499999999999999944e-01	2.592999300000000176e+02	1.300000000000000000e+01	1.000000000000000000e+01	3.978999999999999898e-02	6.929100000000000259e-01
1.499999999999999944e-01	2.509525800000000118e+02	1.300000000000000000e+01	1.200000000000000000e+01	3.891000000000000014e-02	7.713700000000000001e-01
1.499999999999999944e-01	2.986914800000000128e+02	1.300000000000000000e+01	1.000000000000000000e+01	4.010999999999999982e-02	7.188900000000000290e-01
1.499999999999999944e-01	2.420581200000000024e+02	1.200000000000000000e+01	1.400000000000000000e+01	4.317000000000000004e-02	7.008999999999999675e-01
1.499999999999999944e-01	1.207036999999999978e+02	1.500000000000000000e+01	1.300000000000000000e+01	4.707000000000000073e-02	6.741300000000000070e-01
1.499999999999999944e-01	2.065064299999999946e+02	8.000000000000000000e+00	1.400000000000000000e+01	4.682999999999999663e-02	6.088299999999999823e-01
1.499999999999999944e-01	1.641358299999999986e+02	1.000000000000000000e+01	1.700000000000000000e+01	5.104000000000000203e-02	6.596499999999999586e-01
1.499999999999999944e-01	3.494192899999999895e+02	1.000000000000000000e+01	1.100000000000000000e+01	4.816999999999999754e-02	6.359799999999999898e-01
1.499999999999999944e-01	3.368048200000000065e+02	1.000000000000000000e+01	1.300000000000000000e+01	4.764999999999999791e-02	6.584200000000000053e-01
1.499999999999999944e-01	2.811343800000000215e+02	1.200000000000000000e+01	1.400000000000000000e+01	4.689000000000000112e-02	6.932099999999999929e-01
1.499999999999999944e-01	4.145185000000000173e+02	1.300000000000000000e+01	1.400000000000000000e+01	3.871000000000000135e-02	7.580799999999999761e-01
1.499999999999999944e-01	4.090894999999999868e+02	1.200000000000000000e+01	1.600000000000000000e+01	3.418000000000000205e-02	8.403500000000000414e-01
1.499999999999999944e-01	3.938477100000000064e+02	1.100000000000000000e+01	1.300000000000000000e+01	3.223000000000000170e-02	7.131100000000000216e-01
1.499999999999999944e-01	5.494412999999999556e+02	1.300000000000000000e+01	1.700000000000000000e+01	3.679000000000000326e-02	7.709500000000000242e-01
1.499999999999999944e-01	5.219118499999999585e+02	1.200000000000000000e+01	1.400000000000000000e+01	4.732999999999999707e-02	6.914500000000000091e-01
1.499999999999999944e-01	5.270681499999999460e+02	9.000000000000000000e+00	1.500000000000000000e+01	4.608000000000000290e-02	6.651799999999999935e-01
1.499999999999999944e-01	4.842272500000000264e+02	8.000000000000000000e+00	1.600000000000000000e+01	4.306000000000000105e-02	6.519800000000000040e-01
1.499999999999999944e-01	4.205628899999999817e+02	7.000000000000000000e+00	1.600000000000000000e+01	5.365999999999999936e-02	6.278099999999999792e-01
1.499999999999999944e-01	4.455447100000000091e+02	8.000000000000000000e+00	1.500000000000000000e+01	4.886999999999999678e-02	6.512999999999999901e-01
1.499999999999999944e-01	3.374576200000000199e+02	7.000000000000000000e+00	1.200000000000000000e+01	4.807000000000000162e-02	6.263999999999999568e-01
1.499999999999999944e-01	3.441976599999999848e+02	6.000000000000000000e+00	1.300000000000000000e+01	5.007999999999999952e-02	6.466199999999999726e-01
1.499999999999999944e-01	4.019886000000000195e+02	8.000000000000000000e+00	1.300000000000000000e+01	5.267000000000000154e-02	6.320099999999999607e-01
1.499999999999999944e-01	2.078163199999999904e+02	1.000000000000000000e+01	1.100000000000000000e+01	5.435999999999999860e-02	6.256199999999999539e-01
1.499999999999999944e-01	4.733740500000000111e+02	7.000000000000000000e+00	1.100000000000000000e+01	5.825000000000000316e-02	5.853699999999999459e-01
1.499999999999999944e-01	1.770802600000000098e+02	4.000000000000000000e+00	1.100000000000000000e+01	5.594999999999999973e-02	5.817200000000000149e-01
1.499999999999999944e-01	3.388612100000000282e+02	9.000000000000000000e+00	1.100000000000000000e+01	5.664000000000000284e-02	5.830300000000000482e-01
1.499999999999999944e-01	4.645894400000000246e+02	1.100000000000000000e+01	1.100000000000000000e+01	5.682999999999999857e-02	6.168099999999999694e-01
1.499999999999999944e-01	3.872895199999999818e+02	9.000000000000000000e+00	9.000000000000000000e+00	5.632000000000000201e-02	5.935700000000000420e-01
1.499999999999999944e-01	3.842919200000000046e+02	4.000000000000000000e+00	1.200000000000000000e+01	5.927999999999999936e-02	6.044599999999999973e-01
1.499999999999999944e-01	3.616497800000000211e+02	7.000000000000000000e+00	1.200000000000000000e+01	5.174000000000000127e-02	6.303299999999999459e-01
1.499999999999999944e-01	3.592867600000000152e+02	8.000000000000000000e+00	1.000000000000000000e+01	5.473999999999999699e-02	6.163600000000000190e-01
1.499999999999999944e-01	3.229574499999999944e+02	6.000000000000000000e+00	1.300000000000000000e+01	5.639000000000000262e-02	6.114100000000000090e-01
1.499999999999999944e-01	3.235773800000000051e+02	4.000000000000000000e+00	1.100000000000000000e+01	5.560999999999999971e-02	5.790699999999999736e-01
1.499999999999999944e-01	3.285853500000000054e+02	5.000000000000000000e+00	1.600000000000000000e+01	6.210000000000000242e-02	5.756099999999999550e-01
1.499999999999999944e-01	2.577380499999999870e+02	6.000000000000000000e+00	1.200000000000000000e+01	6.004999999999999921e-02	5.998099999999999543e-01
1.499999999999999944e-01	3.229369399999999928e+02	4.000000000000000000e+00	1.200000000000000000e+01	5.859000000000000319e-02	5.787900000000000267e-01
1.499999999999999944e-01	3.066195799999999849e+02	2.000000000000000000e+00	1.600000000000000000e+01	6.051999999999999741e-02	5.840499999999999581e-01
1.499999999999999944e-01	2.994642299999999864e+02	4.000000000000000000e+00	1.500000000000000000e+01	5.714000000000000329e-02	5.990400000000000169e-01
1.499999999999999944e-01	4.476136000000000195e+02	4.000000000000000000e+00	1.300000000000000000e+01	5.582000000000000156e-02	6.331299999999999706e-01
1.499999999999999944e-01	3.635455299999999852e+02	5.000000000000000000e+00	1.100000000000000000e+01	5.233000000000000151e-02	6.533200000000000118e-01
1.499999999999999944e-01	3.136823400000000106e+02	2.000000000000000000e+00	1.100000000000000000e+01	5.646000000000000324e-02	6.158000000000000140e-01
1.499999999999999944e-01	3.996407800000000066e+02	7.000000000000000000e+00	1.300000000000000000e+01	4.955999999999999989e-02	5.969400000000000261e-01
1.499999999999999944e-01	3.754766799999999876e+02	8.000000000000000000e+00	1.200000000000000000e+01	5.970999999999999919e-02	6.165500000000000425e-01
1.499999999999999944e-01	3.548353900000000181e+02	5.000000000000000000e+00	1.300000000000000000e+01	6.237999999999999795e-02	5.847799999999999665e-01
1.499999999999999944e-01	3.539618800000000078e+02	6.000000000000000000e+00	1.000000000000000000e+01	6.922000000000000375e-02	5.467800000000000438e-01
1.499999999999999944e-01	3.253515199999999936e+02	7.000000000000000000e+00	9.000000000000000000e+00	7.935999999999999999e-02	5.486699999999999910e-01
1.499999999999999944e-01	5.679242199999999912e+02	9.000000000000000000e+00	7.000000000000000000e+00	7.628999999999999670e-02	5.067399999999999682e-01
1.499999999999999944e-01	4.790642599999999902e+02	9.000000000000000000e+00	7.000000000000000000e+00	7.850000000000000033e-02	5.216399999999999926e-01
1.499999999999999944e-01	3.323647900000000277e+02	1.200000000000000000e+01	8.000000000000000000e+00	7.685000000000000164e-02	5.203600000000000447e-01
1.499999999999999944e-01	4.059838100000000054e+02	1.100000000000000000e+01	1.100000000000000000e+01	7.531000000000000194e-02	5.599199999999999733e-01
1.499999999999999944e-01	2.415701799999999935e+02	1.000000000000000000e+01	1.100000000000000000e+01	7.925999999999999712e-02	5.171299999999999786e-01
1.499999999999999944e-01	2.942305799999999749e+02	7.000000000000000000e+00	1.300000000000000000e+01	8.279999999999999860e-02	5.253200000000000092e-01
1.499999999999999944e-01	4.143747700000000123e+02	6.000000000000000000e+00	8.000000000000000000e+00	8.837000000000000410e-02	5.252999999999999892e-01
1.499999999999999944e-01	4.004989899999999921e+02	9.000000000000000000e+00	1.000000000000000000e+01	8.001999999999999391e-02	5.403799999999999715e-01
1.499999999999999944e-01	3.395867099999999823e+02	9.000000000000000000e+00	1.200000000000000000e+01	7.804999999999999438e-02	5.428800000000000292e-01
1.499999999999999944e-01	3.300083399999999756e+02	6.000000000000000000e+00	1.000000000000000000e+01	8.185000000000000608e-02	4.882199999999999873e-01
1.499999999999999944e-01	3.553547800000000052e+02	9.000000000000000000e+00	1.200000000000000000e+01	9.055000000000000548e-02	4.888899999999999912e-01
1.499999999999999944e-01	3.345130300000000148e+02	3.000000000000000000e+00	1.300000000000000000e+01	7.546999999999999542e-02	4.919100000000000139e-01
1.499999999999999944e-01	2.006686799999999948e+02	2.000000000000000000e+00	1.400000000000000000e+01	6.977999999999999481e-02	5.483000000000000096e-01
1.499999999999999944e-01	2.298939200000000085e+02	4.000000000000000000e+00	1.500000000000000000e+01	6.822000000000000286e-02	5.577100000000000390e-01
1.499999999999999944e-01	3.015013700000000085e+02	8.000000000000000000e+00	1.900000000000000000e+01	6.406000000000000583e-02	5.838999999999999746e-01
1.499999999999999944e-01	3.489361099999999851e+02	8.000000000000000000e+00	1.500000000000000000e+01	6.654000000000000192e-02	6.035199999999999454e-01
1.499999999999999944e-01	3.504265800000000013e+02	9.000000000000000000e+00	1.800000000000000000e+01	6.819999999999999674e-02	5.650100000000000122e-01
1.499999999999999944e-01	3.117589300000000208e+02	1.000000000000000000e+01	2.100000000000000000e+01	7.093000000000000693e-02	5.541899999999999604e-01
1.499999999999999944e-01	3.022556999999999903e+02	1.100000000000000000e+01	1.900000000000000000e+01	7.624999999999999833e-02	5.586699999999999999e-01
1.499999999999999944e-01	4.510073100000000181e+02	1.100000000000000000e+01	2.100000000000000000e+01	7.439999999999999392e-02	5.244900000000000118e-01
1.499999999999999944e-01	4.254358599999999910e+02	1.300000000000000000e+01	2.000000000000000000e+01	5.748000000000000331e-02	4.574799999999999978e-01
1.499999999999999944e-01	4.391208500000000186e+02	8.000000000000000000e+00	2.200000000000000000e+01	6.912000000000000088e-02	5.347699999999999676e-01
1.499999999999999944e-01	4.497658999999999878e+02	7.000000000000000000e+00	2.000000000000000000e+01	7.646999999999999631e-02	5.077099999999999946e-01
1.499999999999999944e-01	4.675512600000000134e+02	6.000000000000000000e+00	1.900000000000000000e+01	7.703999999999999737e-02	5.004899999999999904e-01
1.499999999999999944e-01	4.321625700000000165e+02	7.000000000000000000e+00	1.800000000000000000e+01	6.174000000000000321e-02	5.420800000000000063e-01
1.499999999999999944e-01	3.191533299999999826e+02	9.000000000000000000e+00	1.700000000000000000e+01	5.976000000000000062e-02	4.518499999999999739e-01
1.499999999999999944e-01	5.304337199999999939e+02	8.000000000000000000e+00	1.800000000000000000e+01	6.260000000000000286e-02	5.244600000000000373e-01
1.499999999999999944e-01	4.685805500000000166e+02	9.000000000000000000e+00	1.700000000000000000e+01	6.028000000000000025e-02	5.685200000000000253e-01
1.499999999999999944e-01	3.589503599999999892e+02	1.200000000000000000e+01	2.100000000000000000e+01	5.972999999999999837e-02	5.750499999999999501e-01
1.499999999999999944e-01	3.365861199999999940e+02	1.000000000000000000e+01	2.200000000000000000e+01	5.866999999999999993e-02	6.042399999999999993e-01
1.499999999999999944e-01	4.600193100000000186e+02	1.100000000000000000e+01	2.500000000000000000e+01	6.074999999999999845e-02	5.471000000000000307e-01
1.499999999999999944e-01	3.612185299999999870e+02	8.000000000000000000e+00	2.400000000000000000e+01	5.961000000000000326e-02	5.773300000000000098e-01
1.499999999999999944e-01	4.323420399999999972e+02	1.100000000000000000e+01	2.300000000000000000e+01	5.913000000000000200e-02	5.670399999999999885e-01
1.499999999999999944e-01	3.645177899999999909e+02	1.000000000000000000e+01	2.300000000000000000e+01	6.085000000000000131e-02	5.610100000000000087e-01
1.499999999999999944e-01	3.705740099999999870e+02	1.100000000000000000e+01	2.100000000000000000e+01	5.947999999999999815e-02	5.732800000000000118e-01
1.499999999999999944e-01	3.519275600000000281e+02	1.700000000000000000e+01	2.600000000000000000e+01	5.875999999999999973e-02	5.924300000000000122e-01
1.499999999999999944e-01	3.700215000000000032e+02	1.700000000000000000e+01	2.200000000000000000e+01	4.984999999999999848e-02	6.509300000000000086e-01
1.499999999999999944e-01	4.854754100000000108e+02	1.300000000000000000e+01	2.500000000000000000e+01	4.528999999999999693e-02	6.347199999999999509e-01
1.499999999999999944e-01	5.730774000000000115e+02	1.400000000000000000e+01	2.700000000000000000e+01	4.929999999999999660e-02	6.306199999999999584e-01
1.499999999999999944e-01	4.304116300000000024e+02	1.700000000000000000e+01	2.600000000000000000e+01	4.590000000000000330e-02	5.999999999999999778e-01
1.499999999999999944e-01	3.779544500000000085e+02	1.500000000000000000e+01	2.200000000000000000e+01	5.326999999999999791e-02	6.069400000000000350e-01
1.499999999999999944e-01	2.833608899999999835e+02	1.400000000000000000e+01	2.200000000000000000e+01	5.335999999999999771e-02	5.901699999999999724e-01
1.499999999999999944e-01	4.318663099999999986e+02	1.300000000000000000e+01	1.700000000000000000e+01	5.707999999999999879e-02	6.067200000000000371e-01
1.499999999999999944e-01	3.237382000000000062e+02	1.400000000000000000e+01	2.000000000000000000e+01	5.410999999999999838e-02	5.898600000000000509e-01
1.499999999999999944e-01	2.647858100000000263e+02	8.000000000000000000e+00	1.800000000000000000e+01	5.124000000000000082e-02	6.169700000000000184e-01
1.499999999999999944e-01	1.891999099999999885e+02	1.000000000000000000e+01	1.600000000000000000e+01	4.644999999999999823e-02	6.151400000000000201e-01
1.499999999999999944e-01	1.756844900000000109e+02	7.000000000000000000e+00	1.700000000000000000e+01	4.506999999999999895e-02	6.480099999999999749e-01
1.499999999999999944e-01	2.924087799999999788e+02	1.100000000000000000e+01	1.600000000000000000e+01	4.624999999999999944e-02	6.476399999999999935e-01
1.499999999999999944e-01	3.404595699999999852e+02	1.500000000000000000e+01	2.000000000000000000e+01	4.988000000000000073e-02	6.245899999999999785e-01
1.499999999999999944e-01	3.283859800000000178e+02	1.100000000000000000e+01	1.700000000000000000e+01	4.839999999999999858e-02	6.271099999999999453e-01
1.499999999999999944e-01	3.090907500000000141e+02	1.200000000000000000e+01	1.300000000000000000e+01	5.127999999999999919e-02	5.895000000000000240e-01
1.499999999999999944e-01	3.452488500000000045e+02	1.000000000000000000e+01	1.300000000000000000e+01	5.412999999999999756e-02	6.086300000000000043e-01
1.499999999999999944e-01	3.760757199999999898e+02	1.900000000000000000e+01	1.500000000000000000e+01	5.312000000000000055e-02	6.213899999999999979e-01
1.499999999999999944e-01	1.930995299999999872e+02	1.700000000000000000e+01	1.900000000000000000e+01	5.514999999999999764e-02	6.212600000000000344e-01
1.499999999999999944e-01	2.406919300000000135e+02	1.900000000000000000e+01	1.700000000000000000e+01	6.072000000000000314e-02	5.704000000000000181e-01
1.499999999999999944e-01	3.194120599999999968e+02	1.600000000000000000e+01	1.400000000000000000e+01	6.744999999999999607e-02	5.864599999999999813e-01
1.499999999999999944e-01	4.877767299999999864e+02	1.300000000000000000e+01	1.800000000000000000e+01	6.851000000000000145e-02	5.775400000000000533e-01
1.499999999999999944e-01	4.179668399999999906e+02	1.300000000000000000e+01	1.500000000000000000e+01	6.589000000000000412e-02	5.977400000000000491e-01
1.499999999999999944e-01	3.097673700000000281e+02	1.400000000000000000e+01	1.100000000000000000e+01	6.547000000000000042e-02	5.808299999999999574e-01
1.499999999999999944e-01	3.070528800000000160e+02	1.400000000000000000e+01	1.000000000000000000e+01	6.358999999999999375e-02	5.223600000000000465e-01
1.499999999999999944e-01	3.891808700000000272e+02	1.000000000000000000e+01	1.000000000000000000e+01	6.171999999999999709e-02	5.533900000000000485e-01
1.499999999999999944e-01	4.083792700000000195e+02	9.000000000000000000e+00	1.100000000000000000e+01	6.180000000000000077e-02	5.600899999999999768e-01
1.499999999999999944e-01	3.963559099999999944e+02	1.400000000000000000e+01	1.200000000000000000e+01	5.142000000000000043e-02	5.572599999999999776e-01
1.499999999999999944e-01	2.354634700000000009e+02	1.100000000000000000e+01	7.000000000000000000e+00	5.578999999999999931e-02	6.234399999999999942e-01
1.499999999999999944e-01	2.104445000000000050e+02	1.500000000000000000e+01	1.000000000000000000e+01	5.668000000000000121e-02	5.868100000000000538e-01
1.499999999999999944e-01	3.489139200000000187e+02	1.500000000000000000e+01	1.000000000000000000e+01	5.287000000000000033e-02	6.518399999999999750e-01
1.499999999999999944e-01	3.060608300000000099e+02	1.100000000000000000e+01	7.000000000000000000e+00	5.705999999999999961e-02	6.243199999999999861e-01
1.499999999999999944e-01	2.857258499999999799e+02	1.000000000000000000e+01	1.000000000000000000e+01	5.920999999999999874e-02	6.007099999999999662e-01
1.499999999999999944e-01	2.763394299999999930e+02	8.000000000000000000e+00	1.400000000000000000e+01	5.893000000000000321e-02	6.207099999999999840e-01
1.499999999999999944e-01	3.874354400000000282e+02	1.100000000000000000e+01	1.100000000000000000e+01	5.537000000000000255e-02	6.258599999999999719e-01
1.499999999999999944e-01	3.370242299999999886e+02	1.100000000000000000e+01	1.300000000000000000e+01	5.566000000000000114e-02	5.967500000000000027e-01
1.499999999999999944e-01	3.195022799999999847e+02	9.000000000000000000e+00	1.400000000000000000e+01	5.446999999999999759e-02	6.042199999999999793e-01
1.499999999999999944e-01	2.476446100000000001e+02	1.200000000000000000e+01	1.000000000000000000e+01	6.923999999999999599e-02	5.533200000000000340e-01
1.499999999999999944e-01	1.753406400000000076e+02	1.000000000000000000e+01	1.200000000000000000e+01	7.396999999999999409e-02	5.400700000000000500e-01
1.499999999999999944e-01	2.700181900000000041e+02	1.700000000000000000e+01	1.200000000000000000e+01	7.359000000000000263e-02	5.261599999999999611e-01
1.499999999999999944e-01	2.254663999999999930e+02	1.700000000000000000e+01	1.200000000000000000e+01	7.303999999999999382e-02	5.046599999999999975e-01
1.499999999999999944e-01	3.403954899999999952e+02	1.900000000000000000e+01	8.000000000000000000e+00	7.588999999999999913e-02	5.249099999999999877e-01
1.499999999999999944e-01	3.243415800000000218e+02	1.400000000000000000e+01	1.200000000000000000e+01	7.170999999999999597e-02	5.522700000000000387e-01
1.499999999999999944e-01	3.100359500000000139e+02	1.500000000000000000e+01	1.200000000000000000e+01	6.911000000000000476e-02	5.453400000000000469e-01
1.499999999999999944e-01	2.533969500000000039e+02	1.700000000000000000e+01	1.100000000000000000e+01	7.184000000000000108e-02	5.491399999999999615e-01
1.499999999999999944e-01	4.334500499999999761e+02	1.500000000000000000e+01	9.000000000000000000e+00	7.227999999999999703e-02	5.500899999999999679e-01
1.499999999999999944e-01	2.930154099999999744e+02	1.000000000000000000e+01	1.200000000000000000e+01	7.564999999999999503e-02	5.243299999999999628e-01
1.499999999999999944e-01	2.623577999999999975e+02	1.500000000000000000e+01	1.000000000000000000e+01	6.804000000000000326e-02	5.062400000000000233e-01
1.499999999999999944e-01	2.642297500000000241e+02	1.500000000000000000e+01	1.300000000000000000e+01	6.654000000000000192e-02	5.354499999999999815e-01
1.499999999999999944e-01	2.688371500000000083e+02	1.500000000000000000e+01	1.400000000000000000e+01	6.532999999999999918e-02	5.265199999999999880e-01
1.499999999999999944e-01	2.521352799999999945e+02	2.000000000000000000e+01	1.500000000000000000e+01	5.942000000000000060e-02	5.213700000000000001e-01
1.499999999999999944e-01	2.514003600000000063e+02	1.600000000000000000e+01	1.500000000000000000e+01	6.976000000000000256e-02	5.443999999999999950e-01
1.499999999999999944e-01	3.112462400000000002e+02	1.200000000000000000e+01	1.300000000000000000e+01	7.661999999999999367e-02	5.252700000000000147e-01
1.499999999999999944e-01	1.791039499999999975e+02	1.300000000000000000e+01	1.600000000000000000e+01	7.298000000000000320e-02	5.321700000000000319e-01
1.499999999999999944e-01	1.930762200000000064e+02	1.500000000000000000e+01	1.600000000000000000e+01	7.359000000000000263e-02	5.420199999999999463e-01
1.499999999999999944e-01	2.378209899999999948e+02	1.800000000000000000e+01	1.300000000000000000e+01	7.155999999999999861e-02	5.181499999999999995e-01
1.499999999999999944e-01	2.205090999999999894e+02	1.600000000000000000e+01	1.400000000000000000e+01	7.109000000000000041e-02	5.418699999999999628e-01
1.499999999999999944e-01	2.750247899999999959e+02	1.200000000000000000e+01	1.200000000000000000e+01	6.504000000000000059e-02	5.289899999999999602e-01
1.499999999999999944e-01	2.829284499999999980e+02	1.000000000000000000e+01	1.200000000000000000e+01	6.815999999999999837e-02	5.831100000000000172e-01
1.499999999999999944e-01	2.957177800000000047e+02	1.100000000000000000e+01	1.400000000000000000e+01	6.501999999999999447e-02	5.715299999999999825e-01
1.499999999999999944e-01	4.758870099999999752e+02	1.500000000000000000e+01	1.300000000000000000e+01	6.101000000000000173e-02	5.671000000000000485e-01
1.499999999999999944e-01	4.681716200000000185e+02	1.300000000000000000e+01	1.400000000000000000e+01	6.092000000000000193e-02	5.685400000000000453e-01
1.499999999999999944e-01	4.532664300000000139e+02	1.300000000000000000e+01	1.600000000000000000e+01	5.954999999999999877e-02	6.117799999999999905e-01
1.499999999999999944e-01	5.319601499999999987e+02	1.600000000000000000e+01	1.500000000000000000e+01	5.276000000000000134e-02	6.199200000000000266e-01
1.499999999999999944e-01	4.911940200000000232e+02	1.500000000000000000e+01	1.100000000000000000e+01	5.108000000000000040e-02	6.620500000000000274e-01
1.499999999999999944e-01	3.857134599999999978e+02	1.100000000000000000e+01	9.000000000000000000e+00	4.320999999999999841e-02	6.179099999999999593e-01
1.499999999999999944e-01	4.239184599999999818e+02	1.400000000000000000e+01	1.200000000000000000e+01	3.733000000000000207e-02	7.054599999999999760e-01
1.499999999999999944e-01	4.632652199999999993e+02	1.300000000000000000e+01	1.400000000000000000e+01	3.443999999999999839e-02	7.358900000000000441e-01
1.499999999999999944e-01	3.953958499999999958e+02	1.500000000000000000e+01	1.900000000000000000e+01	3.636000000000000343e-02	7.452699999999999880e-01
1.499999999999999944e-01	4.730663900000000126e+02	1.600000000000000000e+01	1.600000000000000000e+01	3.622999999999999832e-02	7.262100000000000222e-01
1.499999999999999944e-01	5.264428599999999960e+02	1.300000000000000000e+01	1.500000000000000000e+01	3.606000000000000177e-02	7.287400000000000544e-01
1.499999999999999944e-01	4.184425499999999829e+02	1.200000000000000000e+01	1.300000000000000000e+01	3.592999999999999666e-02	7.268599999999999506e-01
1.499999999999999944e-01	4.575852199999999925e+02	1.600000000000000000e+01	1.600000000000000000e+01	3.486000000000000210e-02	7.393100000000000227e-01
1.499999999999999944e-01	4.242436599999999771e+02	1.800000000000000000e+01	1.600000000000000000e+01	3.874999999999999972e-02	7.015099999999999669e-01
1.499999999999999944e-01	3.855685100000000034e+02	1.700000000000000000e+01	1.700000000000000000e+01	4.460000000000000075e-02	6.551399999999999446e-01
1.499999999999999944e-01	4.624266900000000078e+02	1.800000000000000000e+01	1.500000000000000000e+01	4.442999999999999727e-02	6.759600000000000053e-01
1.499999999999999944e-01	3.363225800000000163e+02	1.900000000000000000e+01	1.200000000000000000e+01	4.714999999999999747e-02	6.464199999999999946e-01
1.499999999999999944e-01	2.433082100000000025e+02	1.800000000000000000e+01	1.600000000000000000e+01	4.859999999999999737e-02	6.528000000000000469e-01
1.499999999999999944e-01	4.093215999999999894e+02	1.900000000000000000e+01	1.300000000000000000e+01	4.098000000000000254e-02	7.020199999999999774e-01
1.499999999999999944e-01	3.547436900000000151e+02	1.300000000000000000e+01	1.800000000000000000e+01	4.454999999999999932e-02	7.198900000000000299e-01
1.499999999999999944e-01	3.369932900000000018e+02	9.000000000000000000e+00	2.200000000000000000e+01	4.202000000000000179e-02	6.884000000000000119e-01
1.499999999999999944e-01	4.429845500000000129e+02	1.700000000000000000e+01	2.000000000000000000e+01	3.744000000000000106e-02	6.551500000000000101e-01
1.499999999999999944e-01	4.263574199999999905e+02	1.700000000000000000e+01	1.100000000000000000e+01	3.876999999999999891e-02	6.664299999999999669e-01
1.499999999999999944e-01	3.654318900000000099e+02	1.700000000000000000e+01	1.800000000000000000e+01	4.948000000000000315e-02	6.889899999999999913e-01
1.499999999999999944e-01	4.314681199999999990e+02	2.000000000000000000e+01	1.700000000000000000e+01	4.356000000000000150e-02	6.518100000000000005e-01
1.499999999999999944e-01	5.158371100000000524e+02	1.600000000000000000e+01	1.500000000000000000e+01	4.433000000000000135e-02	7.217400000000000482e-01
1.499999999999999944e-01	5.450354300000000194e+02	1.700000000000000000e+01	1.700000000000000000e+01	4.458000000000000157e-02	6.855799999999999672e-01
1.499999999999999944e-01	6.081528600000000324e+02	1.600000000000000000e+01	1.700000000000000000e+01	3.962999999999999856e-02	7.267500000000000071e-01
1.499999999999999944e-01	3.819950099999999793e+02	2.300000000000000000e+01	1.700000000000000000e+01	4.415999999999999787e-02	6.827600000000000335e-01
1.499999999999999944e-01	4.521100999999999885e+02	2.400000000000000000e+01	1.700000000000000000e+01	4.673999999999999683e-02	6.834099999999999620e-01
1.499999999999999944e-01	4.362135499999999979e+02	2.200000000000000000e+01	1.600000000000000000e+01	5.009999999999999870e-02	6.664799999999999613e-01
1.499999999999999944e-01	4.742484400000000164e+02	2.600000000000000000e+01	1.600000000000000000e+01	5.022999999999999687e-02	6.531900000000000484e-01
1.499999999999999944e-01	3.892414899999999989e+02	2.000000000000000000e+01	2.200000000000000000e+01	5.194000000000000006e-02	6.097399999999999487e-01
1.499999999999999944e-01	3.185548600000000192e+02	2.000000000000000000e+01	1.900000000000000000e+01	4.660999999999999865e-02	6.036099999999999799e-01
1.499999999999999944e-01	3.872756600000000162e+02	2.300000000000000000e+01	1.600000000000000000e+01	5.523000000000000131e-02	6.159599999999999520e-01
1.499999999999999944e-01	3.868686099999999897e+02	2.300000000000000000e+01	1.300000000000000000e+01	5.476999999999999924e-02	6.303999999999999604e-01
1.499999999999999944e-01	3.119497999999999820e+02	2.300000000000000000e+01	1.600000000000000000e+01	4.927000000000000129e-02	6.235699999999999577e-01
1.499999999999999944e-01	1.757057100000000105e+02	2.000000000000000000e+01	1.500000000000000000e+01	4.920999999999999680e-02	6.622999999999999998e-01
1.499999999999999944e-01	1.874780900000000088e+02	1.900000000000000000e+01	1.500000000000000000e+01	4.759000000000000036e-02	6.303499999999999659e-01
1.499999999999999944e-01	3.097515799999999899e+02	2.100000000000000000e+01	1.700000000000000000e+01	4.778000000000000302e-02	6.206700000000000550e-01
1.499999999999999944e-01	2.492293999999999983e+02	2.100000000000000000e+01	1.900000000000000000e+01	4.760000000000000342e-02	6.380700000000000260e-01
1.499999999999999944e-01	2.331954700000000003e+02	1.900000000000000000e+01	1.800000000000000000e+01	4.975000000000000255e-02	6.515499999999999625e-01
1.499999999999999944e-01	2.726876800000000003e+02	2.500000000000000000e+01	2.100000000000000000e+01	4.714000000000000135e-02	6.534200000000000008e-01
1.499999999999999944e-01	2.981674300000000244e+02	1.900000000000000000e+01	2.400000000000000000e+01	4.469000000000000056e-02	6.514299999999999535e-01
1.499999999999999944e-01	4.150220199999999977e+02	2.000000000000000000e+01	2.000000000000000000e+01	4.188000000000000056e-02	6.989900000000000002e-01
1.499999999999999944e-01	3.563966300000000160e+02	2.000000000000000000e+01	1.600000000000000000e+01	4.166999999999999871e-02	7.140600000000000280e-01
1.499999999999999944e-01	2.789390000000000214e+02	1.700000000000000000e+01	1.600000000000000000e+01	4.252000000000000224e-02	7.247099999999999653e-01
1.499999999999999944e-01	2.398384700000000009e+02	1.800000000000000000e+01	2.000000000000000000e+01	4.075000000000000150e-02	6.726999999999999647e-01
1.499999999999999944e-01	1.881099900000000105e+02	1.600000000000000000e+01	2.100000000000000000e+01	4.182999999999999913e-02	7.012100000000000000e-01
1.499999999999999944e-01	2.605552700000000073e+02	1.300000000000000000e+01	2.100000000000000000e+01	3.896999999999999770e-02	7.104500000000000259e-01
1.499999999999999944e-01	6.044223000000000212e+01	1.100000000000000000e+01	2.100000000000000000e+01	4.288000000000000145e-02	7.145000000000000240e-01
1.499999999999999944e-01	9.120681999999999334e+01	6.000000000000000000e+00	1.800000000000000000e+01	3.957000000000000101e-02	7.225800000000000001e-01
1.499999999999999944e-01	1.694183899999999880e+02	9.000000000000000000e+00	1.800000000000000000e+01	4.367999999999999661e-02	7.216399999999999482e-01
1.499999999999999944e-01	1.145745299999999958e+02	1.100000000000000000e+01	1.900000000000000000e+01	4.630000000000000088e-02	6.845599999999999463e-01
1.499999999999999944e-01	6.884645000000000437e+01	1.300000000000000000e+01	1.900000000000000000e+01	4.655999999999999722e-02	6.693900000000000405e-01
1.499999999999999944e-01	2.658642000000000039e+01	1.500000000000000000e+01	1.500000000000000000e+01	4.723999999999999727e-02	6.508599999999999941e-01
1.499999999999999944e-01	1.896800700000000006e+02	1.300000000000000000e+01	1.700000000000000000e+01	5.827000000000000235e-02	6.190999999999999837e-01
1.499999999999999944e-01	1.226615599999999944e+02	1.300000000000000000e+01	1.700000000000000000e+01	5.673999999999999877e-02	6.576600000000000223e-01
1.499999999999999944e-01	1.012268799999999942e+02	1.800000000000000000e+01	1.500000000000000000e+01	6.303999999999999881e-02	6.354499999999999593e-01
1.499999999999999944e-01	9.690421999999999514e+01	1.600000000000000000e+01	1.400000000000000000e+01	5.714999999999999941e-02	6.144100000000000117e-01
1.499999999999999944e-01	2.332006000000000157e+01	1.300000000000000000e+01	1.500000000000000000e+01	6.088999999999999968e-02	5.509800000000000253e-01
1.499999999999999944e-01	3.540449000000000268e+01	1.100000000000000000e+01	1.500000000000000000e+01	5.972000000000000225e-02	6.077799999999999869e-01
1.499999999999999944e-01	9.633916999999999575e+01	1.200000000000000000e+01	2.000000000000000000e+01	5.859999999999999931e-02	5.969100000000000517e-01
1.499999999999999944e-01	1.539196499999999901e+02	1.300000000000000000e+01	1.900000000000000000e+01	6.019999999999999657e-02	5.977000000000000091e-01
1.499999999999999944e-01	1.755266599999999926e+02	1.100000000000000000e+01	2.000000000000000000e+01	5.457000000000000045e-02	6.557100000000000151e-01
1.499999999999999944e-01	1.284303600000000074e+02	1.600000000000000000e+01	1.800000000000000000e+01	6.504000000000000059e-02	6.022199999999999775e-01
1.499999999999999944e-01	2.228395500000000027e+02	1.500000000000000000e+01	2.100000000000000000e+01	6.464000000000000301e-02	5.966799999999999882e-01
1.499999999999999944e-01	1.980930199999999957e+02	9.000000000000000000e+00	2.200000000000000000e+01	5.553000000000000297e-02	6.293900000000000050e-01
1.499999999999999944e-01	2.226428300000000036e+02	1.200000000000000000e+01	1.900000000000000000e+01	5.777999999999999803e-02	5.949699999999999989e-01
1.499999999999999944e-01	2.702690900000000056e+02	1.200000000000000000e+01	1.900000000000000000e+01	5.571999999999999870e-02	6.350200000000000289e-01
1.499999999999999944e-01	1.187260100000000023e+02	1.400000000000000000e+01	1.900000000000000000e+01	5.068000000000000282e-02	6.183800000000000407e-01
1.499999999999999944e-01	1.923412099999999896e+02	8.000000000000000000e+00	2.000000000000000000e+01	5.084000000000000324e-02	6.408599999999999852e-01
1.499999999999999944e-01	2.026819800000000100e+02	1.100000000000000000e+01	1.500000000000000000e+01	5.011999999999999789e-02	6.438399999999999679e-01
1.499999999999999944e-01	3.529733200000000011e+02	8.000000000000000000e+00	1.200000000000000000e+01	4.640999999999999986e-02	6.435300000000000464e-01
1.499999999999999944e-01	1.514754000000000076e+02	1.000000000000000000e+01	1.700000000000000000e+01	3.758000000000000229e-02	7.160900000000000043e-01
1.499999999999999944e-01	3.703931400000000167e+02	1.300000000000000000e+01	1.500000000000000000e+01	4.116000000000000214e-02	6.898800000000000487e-01
1.499999999999999944e-01	2.299110200000000077e+02	1.500000000000000000e+01	1.300000000000000000e+01	3.679000000000000326e-02	7.421400000000000219e-01
1.499999999999999944e-01	4.754297399999999811e+02	1.400000000000000000e+01	1.300000000000000000e+01	3.540999999999999703e-02	7.667800000000000171e-01
1.499999999999999944e-01	3.701272700000000100e+02	1.500000000000000000e+01	1.200000000000000000e+01	3.627999999999999975e-02	7.608800000000000008e-01
1.499999999999999944e-01	4.428987099999999941e+02	8.000000000000000000e+00	1.200000000000000000e+01	4.021000000000000268e-02	7.512900000000000134e-01
1.499999999999999944e-01	3.328276500000000055e+02	1.000000000000000000e+01	9.000000000000000000e+00	3.810000000000000192e-02	7.630299999999999860e-01
1.499999999999999944e-01	3.961853899999999840e+02	1.100000000000000000e+01	9.000000000000000000e+00	3.713000000000000328e-02	7.515300000000000313e-01
1.499999999999999944e-01	3.225810700000000111e+02	1.000000000000000000e+01	1.400000000000000000e+01	3.289999999999999869e-02	8.248699999999999921e-01
1.499999999999999944e-01	2.955167799999999829e+02	1.100000000000000000e+01	1.200000000000000000e+01	3.543000000000000316e-02	7.658599999999999852e-01
1.499999999999999944e-01	3.561277699999999982e+02	1.500000000000000000e+01	1.100000000000000000e+01	3.237999999999999906e-02	7.812999999999999945e-01
1.499999999999999944e-01	2.987404399999999782e+02	1.400000000000000000e+01	1.300000000000000000e+01	2.970000000000000070e-02	8.111399999999999721e-01
1.499999999999999944e-01	3.071182099999999764e+02	1.400000000000000000e+01	1.500000000000000000e+01	2.996000000000000052e-02	7.862500000000000044e-01
1.499999999999999944e-01	3.457826800000000276e+02	1.100000000000000000e+01	1.800000000000000000e+01	2.818000000000000019e-02	7.797600000000000087e-01
1.499999999999999944e-01	3.365640200000000277e+02	1.500000000000000000e+01	1.500000000000000000e+01	2.946999999999999967e-02	8.011500000000000288e-01
1.499999999999999944e-01	4.119496100000000069e+02	1.500000000000000000e+01	1.500000000000000000e+01	2.954000000000000029e-02	8.175200000000000244e-01
1.499999999999999944e-01	3.171824300000000108e+02	1.200000000000000000e+01	1.500000000000000000e+01	3.009999999999999828e-02	8.252800000000000136e-01
1.499999999999999944e-01	3.321462599999999838e+02	1.200000000000000000e+01	1.400000000000000000e+01	2.847999999999999837e-02	8.527599999999999625e-01
1.499999999999999944e-01	2.682199600000000146e+02	1.300000000000000000e+01	1.600000000000000000e+01	3.357999999999999874e-02	8.268299999999999539e-01
1.499999999999999944e-01	2.348346899999999948e+02	1.400000000000000000e+01	1.700000000000000000e+01	3.352999999999999731e-02	7.853799999999999670e-01
1.499999999999999944e-01	3.350976099999999747e+02	1.400000000000000000e+01	1.600000000000000000e+01	3.520000000000000212e-02	8.098499999999999588e-01
1.499999999999999944e-01	2.693841400000000021e+02	1.700000000000000000e+01	1.700000000000000000e+01	3.538999999999999785e-02	7.982399999999999496e-01
1.499999999999999944e-01	2.704098799999999869e+02	1.300000000000000000e+01	1.600000000000000000e+01	3.321999999999999953e-02	8.134799999999999809e-01
1.499999999999999944e-01	3.005663700000000063e+02	1.700000000000000000e+01	2.300000000000000000e+01	3.280999999999999889e-02	7.748199999999999532e-01
1.499999999999999944e-01	1.987894300000000101e+02	1.100000000000000000e+01	1.800000000000000000e+01	3.574000000000000093e-02	7.663100000000000467e-01
1.499999999999999944e-01	5.032809700000000248e+02	1.400000000000000000e+01	2.200000000000000000e+01	3.601000000000000034e-02	8.209499999999999575e-01
1.499999999999999944e-01	3.207859300000000076e+02	1.200000000000000000e+01	2.100000000000000000e+01	2.878000000000000003e-02	7.277700000000000280e-01
1.499999999999999944e-01	1.617518799999999999e+02	1.000000000000000000e+01	2.300000000000000000e+01	2.923999999999999863e-02	8.014499999999999957e-01
1.499999999999999944e-01	2.401869700000000023e+02	1.500000000000000000e+01	2.100000000000000000e+01	3.002000000000000154e-02	8.038899999999999935e-01
1.499999999999999944e-01	2.709474799999999846e+02	1.200000000000000000e+01	1.900000000000000000e+01	2.748000000000000095e-02	8.122700000000000475e-01
1.499999999999999944e-01	2.372384199999999908e+02	1.500000000000000000e+01	2.300000000000000000e+01	2.791000000000000078e-02	7.935400000000000231e-01
1.499999999999999944e-01	3.144633699999999976e+02	1.200000000000000000e+01	1.900000000000000000e+01	2.857000000000000164e-02	8.171100000000000030e-01
1.499999999999999944e-01	2.734535799999999881e+02	1.000000000000000000e+01	1.900000000000000000e+01	2.959000000000000172e-02	8.202700000000000546e-01
1.499999999999999944e-01	1.784234899999999868e+02	1.100000000000000000e+01	1.900000000000000000e+01	2.801999999999999977e-02	8.760099999999999554e-01
1.499999999999999944e-01	1.745783600000000035e+02	1.100000000000000000e+01	2.000000000000000000e+01	2.824000000000000121e-02	8.110800000000000232e-01
1.499999999999999944e-01	1.658448999999999955e+02	1.300000000000000000e+01	1.900000000000000000e+01	2.912999999999999964e-02	7.941500000000000226e-01
1.499999999999999944e-01	1.703700399999999888e+02	1.300000000000000000e+01	2.100000000000000000e+01	3.046000000000000096e-02	7.439900000000000402e-01
1.499999999999999944e-01	1.419526400000000024e+02	8.000000000000000000e+00	2.300000000000000000e+01	2.841000000000000122e-02	7.720200000000000395e-01
1.499999999999999944e-01	4.003860500000000116e+02	1.000000000000000000e+01	2.100000000000000000e+01	2.824000000000000121e-02	8.625199999999999534e-01
1.499999999999999944e-01	3.723108399999999847e+02	1.100000000000000000e+01	1.700000000000000000e+01	2.782000000000000098e-02	8.736199999999999521e-01
1.499999999999999944e-01	3.973392099999999800e+02	1.100000000000000000e+01	1.900000000000000000e+01	3.014000000000000012e-02	7.544300000000000450e-01
1.499999999999999944e-01	3.821899399999999787e+02	1.000000000000000000e+01	1.500000000000000000e+01	2.930999999999999925e-02	8.818500000000000227e-01
1.499999999999999944e-01	4.653732800000000225e+02	1.300000000000000000e+01	2.000000000000000000e+01	3.214000000000000190e-02	8.001599999999999824e-01
1.499999999999999944e-01	4.399189099999999826e+02	1.200000000000000000e+01	2.000000000000000000e+01	3.307999999999999829e-02	7.779000000000000359e-01
1.499999999999999944e-01	3.134921400000000062e+02	1.200000000000000000e+01	2.000000000000000000e+01	3.529999999999999805e-02	7.687699999999999534e-01
1.499999999999999944e-01	5.227152899999999818e+02	1.700000000000000000e+01	2.000000000000000000e+01	3.518999999999999906e-02	7.236200000000000410e-01
1.499999999999999944e-01	4.538858500000000049e+02	1.200000000000000000e+01	2.200000000000000000e+01	3.758999999999999841e-02	7.001699999999999591e-01
1.499999999999999944e-01	3.969286000000000172e+02	1.000000000000000000e+01	2.300000000000000000e+01	3.801999999999999824e-02	7.179600000000000426e-01
1.499999999999999944e-01	4.571856900000000223e+02	1.300000000000000000e+01	1.800000000000000000e+01	4.488000000000000322e-02	7.030800000000000383e-01
1.499999999999999944e-01	4.167303800000000251e+02	1.200000000000000000e+01	1.900000000000000000e+01	3.785999999999999782e-02	7.466500000000000359e-01
1.499999999999999944e-01	3.667940899999999829e+02	1.500000000000000000e+01	1.800000000000000000e+01	3.631999999999999812e-02	7.581799999999999651e-01
1.499999999999999944e-01	3.834313200000000279e+02	1.400000000000000000e+01	2.200000000000000000e+01	3.422999999999999654e-02	7.809899999999999620e-01
1.499999999999999944e-01	3.832026599999999803e+02	1.400000000000000000e+01	2.100000000000000000e+01	3.312999999999999973e-02	7.547199999999999465e-01
1.499999999999999944e-01	4.667549700000000144e+02	1.100000000000000000e+01	2.200000000000000000e+01	2.980000000000000010e-02	8.797899999999999610e-01
1.499999999999999944e-01	3.983374000000000024e+02	1.500000000000000000e+01	2.700000000000000000e+01	2.963000000000000009e-02	8.209600000000000231e-01
1.499999999999999944e-01	4.296551099999999792e+02	1.700000000000000000e+01	2.000000000000000000e+01	3.017999999999999849e-02	7.712400000000000366e-01
1.499999999999999944e-01	3.952373900000000049e+02	1.700000000000000000e+01	2.600000000000000000e+01	2.996000000000000052e-02	7.951300000000000034e-01
1.499999999999999944e-01	5.580703099999999495e+02	1.600000000000000000e+01	2.200000000000000000e+01	4.336999999999999883e-02	7.382300000000000528e-01
1.499999999999999944e-01	4.818553400000000124e+02	1.500000000000000000e+01	2.300000000000000000e+01	4.265999999999999653e-02	7.202199999999999713e-01
1.499999999999999944e-01	4.556773499999999899e+02	1.300000000000000000e+01	2.400000000000000000e+01	4.386000000000000315e-02	7.131999999999999451e-01
1.499999999999999944e-01	5.165252199999999903e+02	1.500000000000000000e+01	2.300000000000000000e+01	4.528999999999999693e-02	6.925700000000000189e-01
1.499999999999999944e-01	4.754890500000000202e+02	1.400000000000000000e+01	2.700000000000000000e+01	4.218000000000000221e-02	7.284699999999999509e-01
1.499999999999999944e-01	5.556621599999999717e+02	1.200000000000000000e+01	2.400000000000000000e+01	3.973999999999999755e-02	7.167599999999999527e-01
1.499999999999999944e-01	5.919239999999999782e+02	9.000000000000000000e+00	2.400000000000000000e+01	3.644000000000000017e-02	7.594699999999999784e-01
1.499999999999999944e-01	6.121148600000000215e+02	9.000000000000000000e+00	1.800000000000000000e+01	3.398000000000000326e-02	8.130899999999999794e-01
1.499999999999999944e-01	4.523350399999999922e+02	1.100000000000000000e+01	2.300000000000000000e+01	3.513000000000000150e-02	8.090199999999999614e-01
1.499999999999999944e-01	5.071135699999999815e+02	1.800000000000000000e+01	2.200000000000000000e+01	3.309000000000000136e-02	8.324300000000000033e-01
1.499999999999999944e-01	4.805479500000000144e+02	1.500000000000000000e+01	1.700000000000000000e+01	3.198999999999999760e-02	8.293599999999999861e-01
1.499999999999999944e-01	5.429817199999999957e+02	1.900000000000000000e+01	2.000000000000000000e+01	3.023999999999999952e-02	8.533899999999999819e-01
1.499999999999999944e-01	6.048790000000000191e+02	1.700000000000000000e+01	1.900000000000000000e+01	2.917000000000000148e-02	8.520400000000000196e-01
1.499999999999999944e-01	4.184418699999999944e+02	1.600000000000000000e+01	1.600000000000000000e+01	2.792000000000000037e-02	8.877399999999999736e-01
1.499999999999999944e-01	4.224896899999999960e+02	1.300000000000000000e+01	1.400000000000000000e+01	2.857000000000000164e-02	8.718099999999999739e-01
1.499999999999999944e-01	5.033496000000000095e+02	1.100000000000000000e+01	1.400000000000000000e+01	3.429999999999999716e-02	8.014900000000000357e-01
1.499999999999999944e-01	4.368722200000000271e+02	1.100000000000000000e+01	1.600000000000000000e+01	3.833999999999999908e-02	7.393600000000000172e-01
1.499999999999999944e-01	5.171230000000000473e+02	1.400000000000000000e+01	1.900000000000000000e+01	4.356000000000000150e-02	7.125399999999999512e-01
1.499999999999999944e-01	5.850884600000000546e+02	1.000000000000000000e+01	1.800000000000000000e+01	3.717000000000000165e-02	6.944900000000000517e-01
1.499999999999999944e-01	5.371172100000000000e+02	1.000000000000000000e+01	1.800000000000000000e+01	3.846999999999999725e-02	6.977700000000000014e-01
1.499999999999999944e-01	4.290905300000000011e+02	1.000000000000000000e+01	1.800000000000000000e+01	4.037000000000000310e-02	6.751899999999999569e-01
1.499999999999999944e-01	2.751652300000000082e+02	1.500000000000000000e+01	1.800000000000000000e+01	3.823000000000000009e-02	7.099999999999999645e-01
1.499999999999999944e-01	4.063980199999999741e+02	1.700000000000000000e+01	1.600000000000000000e+01	3.697999999999999898e-02	7.058900000000000174e-01
1.499999999999999944e-01	4.248567400000000021e+02	1.500000000000000000e+01	1.800000000000000000e+01	3.874999999999999972e-02	7.081499999999999462e-01
1.499999999999999944e-01	2.319629199999999969e+02	1.500000000000000000e+01	1.700000000000000000e+01	3.694999999999999674e-02	7.359700000000000131e-01
1.499999999999999944e-01	3.299446300000000178e+02	1.500000000000000000e+01	1.500000000000000000e+01	3.651000000000000079e-02	7.584600000000000231e-01
1.499999999999999944e-01	2.680954800000000091e+02	1.500000000000000000e+01	1.500000000000000000e+01	4.275000000000000328e-02	7.050699999999999745e-01
1.499999999999999944e-01	4.035928200000000174e+02	1.300000000000000000e+01	1.700000000000000000e+01	4.157999999999999891e-02	6.879399999999999959e-01
1.499999999999999944e-01	2.013781099999999924e+02	1.000000000000000000e+01	1.400000000000000000e+01	4.023000000000000187e-02	7.556699999999999529e-01
1.499999999999999944e-01	2.867200199999999768e+02	1.400000000000000000e+01	1.200000000000000000e+01	3.749999999999999861e-02	7.779700000000000504e-01
1.499999999999999944e-01	2.307701099999999883e+02	1.300000000000000000e+01	1.300000000000000000e+01	3.189999999999999780e-02	8.969399999999999595e-01
1.499999999999999944e-01	3.885541000000000054e+02	1.300000000000000000e+01	1.000000000000000000e+01	2.830999999999999836e-02	8.799400000000000555e-01
1.499999999999999944e-01	3.528222000000000094e+02	1.000000000000000000e+01	1.200000000000000000e+01	2.749000000000000055e-02	8.745699999999999585e-01
1.499999999999999944e-01	2.590121500000000196e+02	8.000000000000000000e+00	1.500000000000000000e+01	3.595000000000000279e-02	7.341199999999999948e-01
1.499999999999999944e-01	3.271676199999999994e+02	1.400000000000000000e+01	1.100000000000000000e+01	4.055999999999999883e-02	7.108700000000000019e-01
1.499999999999999944e-01	3.260162700000000200e+02	1.600000000000000000e+01	1.700000000000000000e+01	3.703000000000000042e-02	7.139199999999999990e-01
1.499999999999999944e-01	2.792744400000000269e+02	1.800000000000000000e+01	1.600000000000000000e+01	3.529000000000000192e-02	7.093000000000000416e-01
1.499999999999999944e-01	2.498602300000000014e+02	1.700000000000000000e+01	1.900000000000000000e+01	3.685999999999999693e-02	7.299400000000000333e-01
1.499999999999999944e-01	2.485165100000000109e+02	1.300000000000000000e+01	2.400000000000000000e+01	3.738999999999999962e-02	7.474499999999999478e-01
1.499999999999999944e-01	4.003602399999999761e+02	1.100000000000000000e+01	2.000000000000000000e+01	3.876999999999999891e-02	7.062599999999999989e-01
1.499999999999999944e-01	4.938333499999999958e+02	1.300000000000000000e+01	1.900000000000000000e+01	3.830999999999999683e-02	7.273699999999999610e-01
1.499999999999999944e-01	3.578597700000000259e+02	1.000000000000000000e+01	1.900000000000000000e+01	4.125000000000000194e-02	6.918100000000000360e-01
1.499999999999999944e-01	4.294997200000000248e+02	1.300000000000000000e+01	2.200000000000000000e+01	4.071000000000000313e-02	7.216799999999999882e-01
1.499999999999999944e-01	3.511061500000000137e+02	9.000000000000000000e+00	2.100000000000000000e+01	4.254999999999999755e-02	6.722700000000000342e-01
1.499999999999999944e-01	2.486430100000000039e+02	1.100000000000000000e+01	1.800000000000000000e+01	4.254999999999999755e-02	7.237900000000000444e-01
1.499999999999999944e-01	3.870377500000000168e+02	1.000000000000000000e+01	2.000000000000000000e+01	4.195999999999999730e-02	7.079800000000000537e-01
1.499999999999999944e-01	2.605906499999999824e+02	1.400000000000000000e+01	2.000000000000000000e+01	4.342000000000000026e-02	6.757800000000000473e-01
1.499999999999999944e-01	4.623471400000000244e+02	1.500000000000000000e+01	1.400000000000000000e+01	4.376000000000000029e-02	6.882399999999999629e-01
1.499999999999999944e-01	2.628831099999999878e+02	1.100000000000000000e+01	1.700000000000000000e+01	5.027000000000000218e-02	7.063500000000000334e-01
1.499999999999999944e-01	2.561361899999999991e+02	9.000000000000000000e+00	1.800000000000000000e+01	5.424999999999999961e-02	6.369099999999999762e-01
1.499999999999999944e-01	2.701868099999999799e+02	1.200000000000000000e+01	1.600000000000000000e+01	5.870999999999999830e-02	6.727300000000000502e-01
1.499999999999999944e-01	3.055644500000000221e+02	1.300000000000000000e+01	1.700000000000000000e+01	5.675000000000000183e-02	6.521500000000000075e-01
1.499999999999999944e-01	3.946927000000000021e+02	1.500000000000000000e+01	1.500000000000000000e+01	5.503999999999999865e-02	6.390500000000000069e-01
1.499999999999999944e-01	3.329299800000000005e+02	1.400000000000000000e+01	1.800000000000000000e+01	5.061000000000000221e-02	6.589899999999999647e-01
1.499999999999999944e-01	4.693834200000000010e+02	1.200000000000000000e+01	1.900000000000000000e+01	4.991000000000000297e-02	6.707300000000000484e-01
1.499999999999999944e-01	5.841173400000000129e+02	1.300000000000000000e+01	1.900000000000000000e+01	4.905000000000000332e-02	6.544400000000000217e-01
1.499999999999999944e-01	3.565371099999999842e+02	1.500000000000000000e+01	2.300000000000000000e+01	4.399999999999999745e-02	6.313100000000000378e-01
1.499999999999999944e-01	4.282830099999999902e+02	9.000000000000000000e+00	2.300000000000000000e+01	5.077999999999999875e-02	6.191200000000000037e-01
1.499999999999999944e-01	4.393047599999999875e+02	2.000000000000000000e+00	2.200000000000000000e+01	4.685999999999999888e-02	5.879600000000000382e-01
1.499999999999999944e-01	4.697132799999999975e+02	3.000000000000000000e+00	2.500000000000000000e+01	4.694000000000000256e-02	6.339900000000000535e-01
1.499999999999999944e-01	3.941906799999999862e+02	1.300000000000000000e+01	2.300000000000000000e+01	4.161000000000000115e-02	6.229999999999999982e-01
1.499999999999999944e-01	4.647838300000000231e+02	1.000000000000000000e+01	2.600000000000000000e+01	4.172000000000000014e-02	6.816600000000000437e-01
1.499999999999999944e-01	3.898867300000000000e+02	1.100000000000000000e+01	2.500000000000000000e+01	4.386999999999999927e-02	7.026799999999999713e-01
1.499999999999999944e-01	5.409344700000000330e+02	1.200000000000000000e+01	2.700000000000000000e+01	4.325999999999999984e-02	6.598100000000000076e-01
1.499999999999999944e-01	4.004784500000000094e+02	1.500000000000000000e+01	2.800000000000000000e+01	4.988999999999999685e-02	6.737900000000000000e-01
1.499999999999999944e-01	4.224224100000000135e+02	1.000000000000000000e+01	2.600000000000000000e+01	5.099999999999999672e-02	6.551900000000000501e-01
1.499999999999999944e-01	3.953803199999999833e+02	1.200000000000000000e+01	2.800000000000000000e+01	5.265000000000000235e-02	6.796799999999999509e-01
1.499999999999999944e-01	4.764799600000000055e+02	1.000000000000000000e+01	2.700000000000000000e+01	5.532999999999999724e-02	6.469899999999999540e-01
1.499999999999999944e-01	4.272827700000000277e+02	1.100000000000000000e+01	2.300000000000000000e+01	5.546999999999999847e-02	5.978200000000000180e-01
1.499999999999999944e-01	4.381981000000000108e+02	9.000000000000000000e+00	2.100000000000000000e+01	5.188999999999999863e-02	6.129299999999999748e-01
1.499999999999999944e-01	3.847515999999999963e+02	7.000000000000000000e+00	2.400000000000000000e+01	5.251000000000000112e-02	6.541700000000000292e-01
1.499999999999999944e-01	4.776359299999999735e+02	9.000000000000000000e+00	2.000000000000000000e+01	5.186999999999999944e-02	6.379799999999999915e-01
1.499999999999999944e-01	4.320628899999999817e+02	1.000000000000000000e+01	2.800000000000000000e+01	5.249999999999999806e-02	6.102999999999999536e-01
1.499999999999999944e-01	4.145492399999999975e+02	1.100000000000000000e+01	2.700000000000000000e+01	5.834000000000000297e-02	6.204800000000000315e-01
1.499999999999999944e-01	4.507013699999999972e+02	1.400000000000000000e+01	2.400000000000000000e+01	6.117999999999999827e-02	6.233199999999999852e-01
1.499999999999999944e-01	3.447898000000000138e+02	1.200000000000000000e+01	2.100000000000000000e+01	5.865999999999999687e-02	6.264600000000000168e-01
1.499999999999999944e-01	2.804101200000000063e+02	8.000000000000000000e+00	2.200000000000000000e+01	6.483999999999999486e-02	5.896400000000000530e-01
1.499999999999999944e-01	3.772234000000000265e+02	8.000000000000000000e+00	2.000000000000000000e+01	6.146000000000000074e-02	5.847999999999999865e-01
1.499999999999999944e-01	4.041976700000000164e+02	1.000000000000000000e+01	1.700000000000000000e+01	5.936000000000000304e-02	6.538500000000000423e-01
1.499999999999999944e-01	3.972109600000000000e+02	8.000000000000000000e+00	1.600000000000000000e+01	5.929000000000000242e-02	6.129799999999999693e-01
1.499999999999999944e-01	4.538619600000000105e+02	7.000000000000000000e+00	2.000000000000000000e+01	5.994000000000000022e-02	6.437800000000000189e-01
1.499999999999999944e-01	3.068588199999999802e+02	9.000000000000000000e+00	2.100000000000000000e+01	5.240000000000000213e-02	6.741000000000000325e-01
1.499999999999999944e-01	3.091960199999999759e+02	7.000000000000000000e+00	1.900000000000000000e+01	4.730999999999999789e-02	6.917600000000000415e-01
1.499999999999999944e-01	4.038457399999999780e+02	8.000000000000000000e+00	2.000000000000000000e+01	5.641000000000000181e-02	6.285199999999999676e-01
1.499999999999999944e-01	3.293993399999999951e+02	6.000000000000000000e+00	1.900000000000000000e+01	5.492999999999999966e-02	6.202199999999999935e-01
1.499999999999999944e-01	3.471026899999999955e+02	7.000000000000000000e+00	1.700000000000000000e+01	4.809000000000000080e-02	6.716499999999999693e-01
1.499999999999999944e-01	3.751747399999999857e+02	8.000000000000000000e+00	2.000000000000000000e+01	4.603999999999999759e-02	6.856100000000000527e-01
1.499999999999999944e-01	4.056110199999999963e+02	1.000000000000000000e+01	2.500000000000000000e+01	4.479000000000000342e-02	6.830899999999999750e-01
1.499999999999999944e-01	2.979906599999999912e+02	8.000000000000000000e+00	1.900000000000000000e+01	4.531999999999999917e-02	6.834700000000000220e-01
1.499999999999999944e-01	4.549816000000000145e+02	9.000000000000000000e+00	1.900000000000000000e+01	5.290999999999999870e-02	6.736600000000000366e-01
1.499999999999999944e-01	4.536715699999999742e+02	7.000000000000000000e+00	2.200000000000000000e+01	5.539999999999999786e-02	6.844799999999999773e-01
1.499999999999999944e-01	3.924990999999999985e+02	5.000000000000000000e+00	2.300000000000000000e+01	5.621999999999999914e-02	6.747300000000000519e-01
1.499999999999999944e-01	4.367827300000000150e+02	7.000000000000000000e+00	2.300000000000000000e+01	4.730000000000000177e-02	6.643599999999999506e-01
1.499999999999999944e-01	3.877183299999999804e+02	8.000000000000000000e+00	2.200000000000000000e+01	5.016000000000000320e-02	6.644099999999999451e-01
1.499999999999999944e-01	4.927513700000000085e+02	5.000000000000000000e+00	2.300000000000000000e+01	4.784999999999999670e-02	6.731099999999999861e-01
1.499999999999999944e-01	4.684947700000000168e+02	7.000000000000000000e+00	2.200000000000000000e+01	5.247999999999999887e-02	6.474900000000000100e-01
1.499999999999999944e-01	5.153706399999999803e+02	7.000000000000000000e+00	1.900000000000000000e+01	4.234000000000000263e-02	6.674400000000000333e-01
1.499999999999999944e-01	5.294235400000000027e+02	8.000000000000000000e+00	1.700000000000000000e+01	3.248999999999999805e-02	7.130499999999999616e-01
1.499999999999999944e-01	4.491813599999999838e+02	1.200000000000000000e+01	1.900000000000000000e+01	3.665999999999999814e-02	7.820399999999999574e-01
1.499999999999999944e-01	3.886201100000000110e+02	1.400000000000000000e+01	1.800000000000000000e+01	3.695999999999999980e-02	7.342199999999999838e-01
1.499999999999999944e-01	5.022098700000000235e+02	1.000000000000000000e+01	2.000000000000000000e+01	3.747000000000000330e-02	7.136900000000000466e-01
1.499999999999999944e-01	4.969413400000000252e+02	1.200000000000000000e+01	1.700000000000000000e+01	3.364000000000000323e-02	7.363800000000000345e-01
1.499999999999999944e-01	4.296633400000000051e+02	1.000000000000000000e+01	1.600000000000000000e+01	3.327000000000000096e-02	6.905000000000000027e-01
1.499999999999999944e-01	5.162400999999999840e+02	1.400000000000000000e+01	1.900000000000000000e+01	3.269999999999999990e-02	6.606800000000000450e-01
1.499999999999999944e-01	4.374555100000000039e+02	9.000000000000000000e+00	1.500000000000000000e+01	3.515000000000000069e-02	7.254800000000000137e-01
1.499999999999999944e-01	4.660029400000000237e+02	8.000000000000000000e+00	1.700000000000000000e+01	3.672000000000000264e-02	7.976499999999999702e-01
1.499999999999999944e-01	4.033431299999999737e+02	7.000000000000000000e+00	2.100000000000000000e+01	3.468999999999999861e-02	7.122800000000000242e-01
1.499999999999999944e-01	4.166911200000000122e+02	8.000000000000000000e+00	2.200000000000000000e+01	4.132000000000000256e-02	7.144399999999999640e-01
1.499999999999999944e-01	4.015987400000000207e+02	1.000000000000000000e+01	2.400000000000000000e+01	4.168000000000000177e-02	7.158099999999999463e-01
1.499999999999999944e-01	4.554460700000000202e+02	1.000000000000000000e+01	2.800000000000000000e+01	4.528000000000000080e-02	6.953899999999999526e-01
1.499999999999999944e-01	5.234008700000000545e+02	1.200000000000000000e+01	2.700000000000000000e+01	4.683999999999999969e-02	6.616900000000000004e-01
1.499999999999999944e-01	3.781565200000000004e+02	1.500000000000000000e+01	2.400000000000000000e+01	4.587000000000000105e-02	6.804200000000000248e-01
1.499999999999999944e-01	6.605673600000000079e+02	8.000000000000000000e+00	2.200000000000000000e+01	4.596999999999999698e-02	6.758499999999999508e-01
1.499999999999999944e-01	6.534682099999999991e+02	9.000000000000000000e+00	1.900000000000000000e+01	4.850999999999999757e-02	6.589500000000000357e-01
1.499999999999999944e-01	7.043415499999999838e+02	1.300000000000000000e+01	2.400000000000000000e+01	4.748999999999999749e-02	6.763200000000000323e-01
1.499999999999999944e-01	5.581906400000000303e+02	1.500000000000000000e+01	1.900000000000000000e+01	5.011000000000000176e-02	6.417399999999999771e-01
[truncated: 497,985 more rows]
