# Supplementary material for: Stochastic bond dynamics facilitates alignment of malaria parasite at erythrocyte membrane upon invasion
Source: eLife. 2020 May 18;9:e56500. doi: 10.7554/eLife.56500 (PMC7269671; doi:10.7554/eLife.56500)
Supplement: Figure 6—source data 1. [file elife-56500-fig6-data1.zip › Alignment_times.csv]

kon_long	kon_short	koff	Time
0.05	4	0.5	783
0.05	4	0.5	9478
0.05	4	0.5	12665
0.05	4	0.5	252
0.05	4	0.5	11075
0.05	4	0.5	720
0.05	4	0.5	316
0.05	4	0.5	2242
0.05	4	0.5	1391
0.05	4	0.5	93
0.05	4	0.5	315
0.05	4	0.5	435
0.05	4	0.5	250
0.05	4	0.5	5248
0.05	4	0.5	14170
0.05	4	0.5	43
0.05	4	0.5	1344
0.05	4	0.5	15860
0.05	4	0.5	6850
0.05	4	0.5	4978
0.05	4	0.5	4432
0.05	4	0.5	15707
0.05	4	0.5	3577
0.05	4	0.5	43
0.05	4	0.5	965
0.05	4	0.5	1391
0.05	4	0.5	4406
0.05	4	0.5	4202
0.05	4	0.5	2402
0.05	4	0.5	990
0.05	4	0.5	94
0.05	4	0.5	1319
0.05	4	0.5	4928
0.05	4	0.5	42
0.05	4	0.5	246
0.05	4	0.5	113
0.05	4	0.5	8310
0.05	4	0.5	4306
0.05	4	0.5	311
0.05	4	0.5	3820
0.05	4	0.5	536
0.05	4	0.5	8073
0.05	4	0.5	150
0.05	4	0.5	4978
0.05	4	0.5	141
0.05	4	0.5	195
0.05	4	0.5	276
0.05	4	0.5	636
0.05	4	0.5	8643
0.05	4	0.5	501
0.05	4	0.5	6047
0.05	4	0.5	212
0.05	4	0.5	24309
0.05	4	0.5	21176
0.05	4	0.5	582
0.05	4	0.5	7048
0.05	4	0.5	14988
0.05	4	0.5	26268
0.05	4	0.5	2358
0.05	4	0.5	13
0.05	4	0.5	219
0.05	4	0.5	1711
0.05	4	0.5	1421
0.05	4	0.5	5248
0.05	4	0.5	4039
0.05	4	0.5	1900
0.05	4	0.5	717
0.05	4	0.5	567
0.05	4	0.5	13637
0.05	4	0.5	992
0.05	4	0.5	13944
0.05	4	0.5	28380
0.05	4	0.5	233
0.05	4	0.5	2
0.05	4	0.5	1473
0.05	4	0.5	148
0.05	4	0.5	3125
0.05	4	0.5	76
0.05	4	0.5	101
0.05	4	0.5	2100
0.05	4	0.5	4972
0.05	4	0.5	420
0.05	4	0.5	1239
0.05	4	0.5	25
0.05	4	0.5	145
0.05	4	0.5	14854
0.05	4	0.5	149
0.05	4	0.5	3699
0.05	4	0.5	43
0.05	4	0.5	195
0.05	4	0.5	285
0.05	4	0.5	9086
0.05	4	0.5	7077
0.05	4	0.5	21176
0.05	4	0.5	212
0.05	4	0.5	241
0.05	4	0.5	252
0.05	4	0.5	291
0.05	4	0.5	2203
0.05	4	0.5	183
0.05	4	0.5	179
0.05	4	0.5	4203
0.05	4	0.5	1844
0.05	4	0.5	250
0.05	4	0.5	1562
0.05	4	0.5	399
0.05	4	0.5	36
0.05	4	0.5	1390
0.05	4	0.5	220
0.05	4	0.5	691
0.05	4	0.5	177
0.05	4	0.5	42
0.05	4	0.5	1678
0.05	4	0.5	251
0.05	4	0.5	5931
0.05	4	0.5	41
0.05	4	0.5	436
0.05	4	0.5	1154
0.05	4	0.5	366
0.05	4	0.5	620
0.05	4	0.5	6599
0.05	4	0.5	13692
0.05	4	0.5	154
0.05	4	0.5	384
0.05	4	0.5	253
0.05	4	0.5	548
0.05	4	0.5	10
0.05	4	0.5	12171
0.05	4	0.5	532
0.05	4	0.5	62
0.05	4	0.5	399
0.05	4	0.5	113
0.05	4	0.5	950
0.05	4	0.5	262
0.05	4	0.5	5455
0.05	4	0.5	12157
0.05	4	0.5	201
0.05	4	0.5	4039
0.05	4	0.5	3854
0.05	4	0.5	7280
0.05	4	0.5	893
0.05	4	0.5	96
0.05	4	0.5	453
0.05	4	0.5	302
0.05	4	0.5	189
0.05	4	0.5	383
0.05	4	0.5	402
0.05	4	0.5	206
0.05	4	0.5	7497
0.05	4	0.5	14512
0.05	4	0.5	4
0.05	4	0.5	16
0.05	4	0.5	509
0.05	4	0.5	2
0.05	4	0.5	449
0.05	4	0.5	2589
0.05	4	0.5	1040
0.05	4	0.5	349
0.05	4	0.5	564
0.05	4	0.5	17
0.05	4	0.5	7339
0.05	4	0.5	15440
0.05	4	0.5	166
0.05	4	0.5	3923
0.05	4	0.5	6402
0.05	4	0.5	15
0.05	4	0.5	187
0.05	4	0.5	1266
0.05	4	0.5	329
0.05	4	0.5	11295
0.05	4	0.5	4722
0.05	4	0.5	338
0.05	4	0.5	169
0.05	4	0.5	6015
0.05	4	0.5	10885
0.05	4	0.5	52
0.05	4	0.5	96
0.05	4	0.5	2104
0.05	4	0.5	2050
0.05	4	0.5	1968
0.05	4	0.5	1612
0.05	4	0.5	142
0.05	4	0.5	1513
0.05	4	0.5	229
0.05	4	0.5	364
0.05	4	0.5	453
0.05	4	0.5	4586
0.05	4	0.5	317
0.05	4	0.5	2
0.05	4	0.5	8551
0.05	4	0.5	1943
0.05	4	0.5	3488
0.05	4	0.5	104
0.05	4	0.5	1051
0.05	4	0.5	478
0.05	4	0.5	2695
0.05	4	0.5	26906
0.05	4	0.5	3211
0.05	4	0.5	3212
0.05	4	0.5	494
0.05	4	0.5	87
0.05	4	0.5	256
0.05	4	0.5	4
0.05	4	0.5	317
0.05	4	0.5	3305
0.05	4	0.5	320
0.05	4	0.5	11848
0.05	4	0.5	1123
0.05	4	0.5	51
0.05	4	0.5	493
0.05	4	0.5	1092
0.05	4	0.5	833
0.05	4	0.5	9915
0.05	4	0.5	27982
0.05	4	0.5	28
0.05	4	0.5	2969
0.05	4	0.5	152
0.05	4	0.5	160
0.05	4	0.5	370
0.05	4	0.5	322
0.05	4	0.5	2138
0.05	4	0.5	3478
0.05	4	0.5	209
0.05	4	0.5	181
0.05	4	0.5	254
0.05	4	0.5	9702
0.05	4	0.5	241
0.05	4	0.5	64
0.05	4	0.5	6476
0.05	4	0.5	484
0.05	4	0.5	15277
0.05	4	0.5	126
0.05	4	0.5	9378
0.05	4	0.5	18779
0.05	4	0.5	768
0.05	4	0.5	250
0.05	4	0.5	457
0.05	4	0.5	884
0.05	4	0.5	143
0.05	4	0.5	213
0.05	4	0.5	21620
0.05	4	0.5	1056
0.05	4	0.5	2714
0.05	4	0.5	540
0.05	4	0.5	1519
0.05	4	0.5	1902
0.05	4	0.5	2645
0.05	4	0.5	166
0.05	4	0.5	434
0.05	4	0.5	28
0.05	4	0.5	1217
0.05	4	0.5	4878
0.05	4	0.5	4930
0.05	4	0.5	59
0.05	4	0.5	21
0.05	4	0.5	3236
0.05	4	0.5	369
0.05	4	0.5	50
0.05	4	0.5	266
0.05	4	0.5	2
0.05	4	0.5	28
0.05	4	0.5	10242
0.05	4	0.5	11226
0.05	4	0.5	3699
0.05	4	0.5	4245
0.05	4	0.5	315
0.05	4	0.5	110
0.05	4	0.5	20666
0.05	4	0.5	471
0.05	4	0.5	2818
0.05	4	0.5	24605
0.05	4	0.5	5280
0.05	4	0.5	383
0.05	4	0.5	28
0.05	4	0.5	2418
0.05	4	0.5	804
0.05	4	0.5	3516
0.05	4	0.5	4268
0.05	4	0.5	269
0.05	4	0.5	8
0.05	4	0.5	6121
0.05	4	0.5	1254
0.05	4	0.5	3845
0.05	4	0.5	496
0.05	4	0.5	8124
0.05	4	0.5	16
0.05	4	0.5	8866
0.05	4	0.5	483
0.05	4	0.5	1265
0.05	4	0.5	551
0.05	4	0.5	109
0.05	4	0.5	8700
0.05	4	0.5	257
0.05	4	0.5	10261
0.05	4	0.5	976
0.05	4	0.5	298
0.05	4	0.5	2263
0.05	4	0.5	388
0.05	4	0.5	5565
0.05	4	0.5	5326
0.05	4	0.5	148
0.05	4	0.5	20
0.05	4	0.5	768
0.05	4	0.5	3296
0.05	4	0.5	1646
0.05	4	0.5	4045
0.05	4	0.5	474
0.05	4	0.5	494
0.05	4	0.5	208
0.05	4	0.5	7065
0.05	4	0.5	256
0.05	4	0.5	373
0.05	4	0.5	5567
0.05	4	0.5	38
0.05	4	0.5	702
0.05	4	0.5	10721
0.05	4	0.5	189
0.05	4	0.5	146
0.05	4	0.5	11088
0.05	4	0.5	47
0.05	4	0.5	8396
0.05	4	0.5	567
0.05	4	0.5	21238
0.05	4	0.5	146
0.05	4	0.5	3019
0.05	4	0.5	237
0.05	4	0.5	479
0.05	4	0.5	518
0.05	4	0.5	518
0.05	4	0.5	3365
0.05	4	0.5	394
0.05	4	0.5	752
0.05	4	0.5	50
0.05	4	0.5	92
0.05	4	0.5	7472
0.05	4	0.5	740
0.05	4	0.5	922
0.05	4	0.5	3984
0.05	4	0.5	23
0.05	4	0.5	906
0.05	4	0.5	4876
0.05	4	0.5	96
0.05	4	0.5	6006
0.05	4	0.5	5814
0.05	4	0.5	4448
0.05	4	0.5	324
0.05	4	0.5	2646
0.05	4	0.5	373
0.05	4	0.5	5616
0.05	4	0.5	105
0.05	4	0.5	1552
0.05	4	0.5	11833
0.05	4	0.5	1987
0.05	4	0.5	141
0.05	4	0.5	5891
0.05	4	0.5	3166
0.05	4	0.5	5931
0.05	4	0.5	275
0.05	4	0.5	19780
0.05	4	0.5	12325
0.05	4	0.5	821
0.05	4	0.5	159
0.05	4	0.5	565
0.05	4	0.5	157
0.05	4	0.5	109
0.05	4	0.5	3847
0.05	4	0.5	272
0.05	4	0.5	200
0.05	4	0.5	381
0.05	4	0.5	2469
0.05	4	0.5	693
0.05	4	0.5	317
0.05	4	0.5	850
0.05	4	0.5	16157
0.05	4	0.5	39
0.05	4	0.5	6822
0.05	4	0.5	479
0.05	4	0.5	162
0.05	4	0.5	221
0.05	4	0.5	17
0.05	4	0.5	1818
0.05	4	0.5	356
0.05	4	0.5	864
0.05	4	0.5	5342
0.05	4	0.5	1076
0.05	4	0.5	192
0.05	4	0.5	3178
0.05	4	0.5	137
0.05	4	0.5	213
0.05	4	0.5	171
0.05	4	0.5	4192
0.05	4	0.5	140
0.05	4	0.5	133
0.05	4	0.5	604
0.05	4	0.5	392
0.05	4	0.5	39
0.05	4	0.5	4144
0.05	4	0.5	8914
0.05	4	0.5	11
0.05	4	0.5	45
0.05	4	0.5	180
0.05	4	0.5	4171
0.05	4	0.5	3708
0.05	4	0.5	237
0.05	4	0.5	7507
0.05	4	0.5	449
0.05	4	0.5	10030
0.05	4	0.5	25045
0.05	4	0.5	19332
0.05	4	0.5	3573
0.05	4	0.5	550
0.05	4	0.5	2224
0.05	4	0.5	309
0.05	4	0.5	5979
0.05	4	0.5	12
0.05	4	0.5	336
0.05	4	0.5	461
0.05	4	0.5	13357
0.05	4	0.5	5558
0.05	4	0.5	215
0.05	4	0.5	99
0.05	4	0.5	732
0.05	4	0.5	5805
0.05	4	0.5	75
0.05	4	0.5	265
0.05	4	0.5	16730
0.05	4	0.5	8216
0.05	4	0.5	1429
0.05	4	0.5	1464
0.05	4	0.5	4217
0.05	4	0.5	12
0.05	4	0.5	250
0.05	4	0.5	263
0.05	4	0.5	569
0.05	4	0.5	820
0.05	4	0.5	3512
0.05	4	0.5	1349
0.05	4	0.5	480
0.05	4	0.5	374
0.05	4	0.5	11738
0.05	4	0.5	251
0.05	4	0.5	12752
0.05	4	0.5	400
0.05	4	0.5	2112
0.05	4	0.5	1623
0.05	4	0.5	144
0.05	4	0.5	513
0.05	4	0.5	1143
0.05	4	0.5	21109
0.05	4	0.5	138
0.05	4	0.5	480
0.05	4	0.5	10715
0.05	4	0.5	2
0.05	4	0.5	25296
0.05	4	0.5	382
0.05	4	0.5	109
0.05	4	0.5	2
0.05	4	0.5	195
0.05	4	0.5	9
0.05	4	0.5	891
0.05	4	0.5	9997
0.05	4	0.5	168
0.05	4	0.5	592
0.05	4	0.5	13832
0.05	4	0.5	10785
0.05	4	0.5	455
0.05	4	0.5	558
0.05	4	0.5	5926
0.05	4	0.5	381
0.05	4	0.5	5766
0.05	4	0.5	36
0.05	4	0.5	410
0.05	4	0.5	127
0.05	4	0.5	118
0.05	4	0.5	479
0.05	4	0.5	1374
0.05	4	0.5	19391
0.05	4	0.5	259
0.05	4	0.5	2679
0.05	4	0.5	461
0.05	4	0.5	2268
0.05	4	0.5	293
0.05	4	0.5	175
0.05	4	0.5	480
0.05	4	0.5	10291
0.05	4	0.5	886
0.05	4	0.5	248
0.05	4	0.5	493
0.05	4	0.5	130
0.05	4	0.5	324
0.05	4	0.5	46
0.05	4	0.5	2596
0.05	4	0.5	6084
0.05	4	0.5	1222
0.05	4	0.5	1054
0.05	4	0.5	13504
0.05	4	0.5	10887
0.05	4	0.5	6206
0.05	4	0.5	1637
0.05	4	0.5	507
0.05	4	0.5	439
0.05	4	0.5	238
0.05	4	0.5	538
0.05	4	0.5	2071
0.05	4	0.5	253
0.05	4	0.5	2832
0.05	4	0.5	82
0.05	4	0.5	664
0.05	4	0.5	4972
0.05	4	0.5	8711
0.05	4	0.5	283
0.05	4	0.5	12689
0.05	4	0.5	7273
0.05	4	0.5	299
0.05	4	0.5	2
0.05	4	0.5	9954
0.05	4	0.5	2063
0.05	4	0.5	11886
0.05	4	0.5	280
0.05	4	0.5	11925
0.05	4	0.5	910
0.05	4	0.5	627
0.05	4	0.5	658
0.05	4	0.5	484
0.05	4	0.5	191
0.05	4	0.5	597
0.05	4	0.5	218
0.05	4	0.5	2237
0.05	4	0.5	832
0.05	4	0.5	3396
0.05	4	0.5	657
0.05	4	0.5	7483
0.05	4	0.5	568
0.05	4	0.5	246
0.05	4	0.5	28258
0.05	4	0.5	1231
0.05	4	0.5	296
0.05	4	0.5	380
0.05	4	0.5	156
0.05	4	0.5	9949
0.05	4	0.5	47
0.05	4	0.5	8269
0.05	4	0.5	756
0.05	4	0.5	1420
0.05	4	0.5	1560
0.05	4	0.5	146
0.05	4	0.5	426
0.05	4	0.5	150
0.05	4	0.5	1958
0.05	4	0.5	977
0.05	4	0.5	333
0.05	4	0.5	3428
0.05	4	0.5	608
0.05	4	0.5	4
0.05	4	0.5	317
0.05	4	0.5	16295
0.05	4	0.5	742
0.05	4	0.5	5094
0.05	4	0.5	343
0.05	4	0.5	331
0.05	4	0.5	2735
0.05	4	0.5	593
0.05	4	0.5	316
0.05	4	0.5	21330
0.05	4	0.5	399
0.05	4	0.5	18116
0.05	4	0.5	3058
0.05	4	0.5	666
0.05	4	0.5	1565
0.05	4	0.5	2147
0.05	4	0.5	195
0.05	4	0.5	2321
0.05	4	0.5	149
0.05	4	0.5	12
0.05	4	0.5	2427
0.05	4	0.5	159
0.05	4	0.5	14248
0.05	4	0.5	30449
0.05	4	0.5	523
0.05	4	0.5	6786
0.05	4	0.5	725
0.05	4	0.5	361
0.05	4	0.5	21
0.05	4	0.5	7220
0.05	4	0.5	66
0.05	4	0.5	35
0.05	4	0.5	373
0.05	4	0.5	139
0.05	4	0.5	3810
0.05	4	0.5	1262
0.05	4	0.5	199
0.05	4	0.5	2704
0.05	4	0.5	3559
0.05	4	0.5	2027
0.05	4	0.5	5611
0.05	4	0.5	7874
0.05	4	0.5	80
0.05	4	0.5	272
0.05	4	0.5	3974
0.05	4	0.5	344
0.05	4	0.5	16815
0.05	4	0.5	550
0.05	4	0.5	308
0.05	4	0.5	2639
0.05	4	0.5	271
0.05	4	0.5	12
0.05	4	0.5	8020
0.05	4	0.5	35
0.05	4	0.5	2006
0.05	4	0.5	2248
0.05	4	0.5	2
0.05	4	0.5	189
0.05	4	0.5	8927
0.05	4	0.5	2150
0.05	4	0.5	253
0.05	4	0.5	5042
0.05	4	0.5	6406
0.05	4	0.5	3673
0.05	4	0.5	84
0.05	4	0.5	3854
0.05	4	0.5	35
0.05	4	0.5	9670
0.05	4	0.5	587
0.05	4	0.5	20
0.05	4	0.5	822
0.05	4	0.5	4079
0.05	4	0.5	10
0.05	4	0.5	3797
0.05	4	0.5	244
0.05	4	0.5	1760
0.05	4	0.5	214
0.05	4	0.5	6697
0.05	4	0.5	1322
0.05	4	0.5	65
0.05	4	0.5	912
0.05	4	0.5	4124
0.05	4	0.5	3674
0.05	4	0.5	3077
0.05	4	0.5	109
0.05	4	0.5	4044
0.05	4	0.5	109
0.05	4	0.5	813
0.05	4	0.5	2196
0.05	4	0.5	250
0.05	4	0.5	3176
0.05	4	0.5	250
0.05	4	0.5	163
0.05	4	0.5	2204
0.05	4	0.5	95
0.05	4	0.5	5571
0.05	4	0.5	15
0.05	4	0.5	173
0.05	4	0.5	271
0.05	4	0.5	178
0.05	4	0.5	286
0.05	4	0.5	479
0.05	4	0.5	993
0.05	4	0.5	258
0.05	4	0.5	7026
0.05	4	0.5	3891
0.05	4	0.5	314
0.05	4	0.5	180
0.05	4	0.5	250
0.05	4	0.5	10488
0.05	4	0.5	438
0.05	4	0.5	13696
0.05	4	0.5	20834
0.05	4	0.5	8661
0.05	4	0.5	9080
0.05	4	0.5	579
0.05	4	0.5	19491
0.05	4	0.5	311
0.05	4	0.5	1969
0.05	4	0.5	1246
0.05	4	0.5	933
0.05	4	0.5	471
0.05	4	0.5	283
0.05	4	0.5	12
0.05	4	0.5	13217
0.05	4	0.5	6347
0.05	4	0.5	3420
0.05	4	0.5	285
0.05	4	0.5	137
0.05	4	0.5	488
0.05	4	0.5	209
0.05	4	0.5	15863
0.05	4	0.5	320
0.05	4	0.5	26
0.05	4	0.5	484
0.05	4	0.5	12
0.05	4	0.5	1398
0.05	4	0.5	10
0.05	4	0.5	2
0.05	4	0.5	129
0.05	4	0.5	4935
0.05	4	0.5	13439
0.05	4	0.5	189
0.05	4	0.5	472
0.05	4	0.5	151
0.05	4	0.5	12827
0.05	4	0.5	35588
0.05	4	0.5	439
0.05	4	0.5	2254
0.05	4	0.5	1442
0.05	4	0.5	634
0.05	4	0.5	313
0.05	4	0.5	471
0.05	4	0.5	1095
0.05	4	0.5	19
0.05	4	0.5	397
0.05	4	0.5	573
0.05	4	0.5	479
0.05	4	0.5	303
0.05	4	0.5	6581
0.05	4	0.5	457
0.05	4	0.5	910
0.05	4	0.5	310
0.05	4	0.5	1740
0.05	4	0.5	1287
0.05	4	0.5	7779
0.05	4	0.5	1215
0.05	4	0.5	20
0.05	4	0.5	12862
0.05	4	0.5	134
0.05	4	0.5	1213
0.05	4	0.5	144
0.05	4	0.5	390
0.05	4	0.5	143
0.05	4	0.5	1400
0.05	4	0.5	115
0.05	4	0.5	6775
0.05	4	0.5	6541
0.05	4	0.5	663
0.05	4	0.5	330
0.05	4	0.5	24010
0.05	4	0.5	185
0.05	4	0.5	811
0.05	4	0.5	5998
0.05	4	0.5	7488
0.05	4	0.5	1646
0.05	4	0.5	169
0.05	4	0.5	457
0.05	4	0.5	148
0.05	4	0.5	57
0.05	4	0.5	137
0.05	4	0.5	572
0.05	4	0.5	2
0.05	4	0.5	862
0.05	4	0.5	340
0.05	4	0.5	860
0.05	4	0.5	9424
0.05	4	0.5	579
0.05	4	0.5	218
0.05	4	0.5	118
0.05	4	0.5	739
0.05	4	0.5	2249
0.05	4	0.5	14409
0.05	4	0.5	1092
0.05	4	0.5	2951
0.05	4	0.5	7571
0.05	4	0.5	8090
0.05	4	0.5	22
0.05	4	0.5	246
0.05	4	0.5	2007
0.05	4	0.5	1561
0.05	4	0.5	6151
0.05	4	0.5	20145
0.05	4	0.5	215
0.05	4	0.5	8
0.05	4	0.5	5
0.05	4	0.5	16
0.05	4	0.5	5565
0.05	4	0.5	514
0.05	4	0.5	439
0.05	4	0.5	144
0.05	4	0.5	303
0.05	4	0.5	596
0.05	4	0.5	4040
0.05	4	0.5	1579
0.05	4	0.5	441
0.05	4	0.5	1848
0.05	4	0.5	38
0.05	4	0.5	403
0.05	4	0.5	8125
0.05	4	0.5	1002
0.05	4	0.5	4963
0.05	4	0.5	2228
0.05	4	0.5	11287
0.05	4	0.5	86
0.05	4	0.5	2113
0.05	4	0.5	221
0.05	4	0.5	1174
0.05	4	0.5	267
0.05	4	0.5	81
0.05	4	0.5	53
0.05	4	0.5	1205
0.05	4	0.5	253
0.05	4	0.5	376
0.05	4	0.5	3847
0.05	4	0.5	4934
0.05	4	0.5	27206
0.05	4	0.5	1549
0.05	4	0.5	12036
0.05	4	0.5	747
0.05	4	0.5	7793
0.05	4	0.5	11141
0.05	4	0.5	4132
0.05	4	0.5	80
0.05	4	0.5	586
0.05	4	0.5	21
0.05	4	0.5	912
0.05	4	0.5	8684
0.05	4	0.5	146
0.05	4	0.5	61
0.05	4	0.5	28
0.05	4	0.5	564
0.05	4	0.5	4955
0.05	4	0.5	275
0.05	4	0.5	548
0.05	4	0.5	596
0.05	4	0.5	4026
0.05	4	0.5	1040
0.05	4	0.5	62
0.05	4	0.5	4
0.05	4	0.5	432
0.05	4	0.5	385
0.05	4	0.5	250
0.05	4	0.5	131
0.05	4	0.5	448
0.05	4	0.5	4075
0.05	4	0.5	6160
0.05	4	0.5	5329
0.05	4	0.5	205
0.05	4	0.5	551
0.05	4	0.5	26
0.05	4	0.5	567
0.05	4	0.5	44
0.05	4	0.5	554
0.05	4	0.5	2704
0.05	4	0.5	26544
0.05	4	0.5	10769
0.05	4	0.5	657
0.05	4	0.5	240
0.05	4	0.5	1052
0.05	4	0.5	391
0.05	4	0.5	5680
0.05	4	0.5	4303
0.05	4	0.5	8173
0.05	4	0.5	324
0.05	4	0.5	730
0.05	4	0.5	36
0.05	4	0.5	833
0.05	4	0.5	241
0.05	4	0.5	552
0.05	4	0.5	169
0.05	4	0.5	8189
0.05	4	0.5	24097
0.05	4	0.5	138
0.05	4	0.5	7515
0.05	4	0.5	14222
0.05	4	0.5	540
0.05	4	0.5	5951
0.05	4	0.5	169
0.05	4	0.5	47
0.05	4	0.5	11398
0.05	4	0.5	28
0.05	4	0.5	7300
0.05	4	0.5	6439
0.05	4	0.5	215
0.05	4	0.5	96
0.05	4	0.5	538
0.05	4	0.5	25238
0.05	4	0.5	855
0.05	4	0.5	891
0.05	4	0.5	11613
0.05	4	0.5	642
0.05	4	0.5	2564
0.05	4	0.5	123
0.05	4	0.5	11983
0.05	4	0.5	1749
0.05	4	0.5	13244
0.05	4	0.5	21
0.05	4	0.5	2654
0.05	4	0.5	438
0.05	4	0.5	1746
0.05	4	0.5	113
0.05	4	0.5	453
0.05	4	0.5	54
0.05	4	0.5	28449
0.05	4	0.5	344
0.05	4	0.5	103
0.05	4	0.5	2566
0.05	4	0.5	181
0.05	4	0.5	20459
0.05	4	0.5	201
0.05	4	0.5	131
0.05	4	0.5	12
0.05	4	0.5	92
0.05	4	0.5	7740
0.05	4	0.5	111
0.05	4	0.5	1537
0.05	4	0.5	2
0.05	4	0.5	2338
0.05	4	0.5	83
0.05	4	0.5	527
0.05	4	0.5	55
0.05	4	0.5	15
0.05	4	0.5	9272
0.05	4	0.5	449
0.05	4	0.5	147
0.05	4	0.5	162
0.05	4	0.5	9010
0.05	4	0.5	238
0.05	4	0.5	629
0.05	4	0.5	16597
0.05	4	0.5	18
0.05	4	0.5	11128
0.05	4	0.5	75
0.05	4	0.5	5516
0.05	4	0.5	126
0.05	4	0.5	15341
0.05	4	0.5	392
0.05	4	0.5	186
0.05	4	0.5	3107
0.05	4	0.5	253
0.05	4	0.5	473
0.05	4	0.5	852
0.05	4	0.5	5731
0.05	4	0.5	153
0.05	4	0.5	361
0.05	4	0.5	2551
0.05	4	0.5	3681
0.05	4	0.5	8
0.05	4	0.5	2805
0.05	4	0.5	1936
0.05	4	0.5	453
0.05	4	0.5	701
0.05	4	0.5	643
0.05	4	0.5	244
0.05	4	0.5	6692
0.05	4	0.5	222
0.05	4	0.5	7074
0.05	4	0.5	10297
0.05	4	0.5	138
0.05	4	0.5	7463
0.05	4	0.5	8964
0.05	4	0.5	297
0.05	4	0.5	161
0.05	4	0.5	6807
0.05	4	0.5	1218
0.05	4	0.5	5770
0.05	4	0.5	13573
0.05	4	0.5	281
0.05	4	0.5	606
0.05	4	0.5	1964
0.05	4	0.5	12229
0.05	4	0.5	56
0.05	4	0.5	10844
0.05	4	0.5	9889
0.05	4	0.5	2689
0.05	4	0.5	138
0.05	4	0.5	4
0.05	4	0.5	16791
0.05	4	0.5	471
0.05	4	0.5	6584
0.05	4	0.5	4723
0.05	4	0.5	860
0.05	4	0.5	303
0.05	4	0.5	4228
0.05	4	0.5	22854
0.05	4	0.5	50
0.05	4	0.5	381
0.05	4	0.5	373
0.05	4	0.5	968
0.05	4	0.5	102
0.05	4	0.5	734
0.05	4	0.5	565
0.05	4	0.5	3084
0.05	4	0.5	9089
0.05	4	0.5	4058
0.05	4	0.5	1105
0.05	4	0.5	12992
0.05	4	0.5	215
0.05	4	0.5	299
0.05	4	0.5	174
0.05	4	0.5	2
0.05	4	0.5	4089
0.05	4	0.5	225
0.05	4	0.5	3127
0.05	4	0.5	7265
0.05	4	0.5	3156
0.05	4	0.5	2729
0.05	4	0.5	8
0.05	4	0.5	2
0.05	4	0.5	727
0.05	4	0.5	34608
0.05	4	0.5	5304
0.05	4	0.5	15452
0.05	4	0.5	9672
0.05	4	0.5	9676
0.05	4	0.5	1631
0.05	4	0.5	6975
0.05	4	0.5	10748
0.05	4	0.5	837
0.05	4	0.5	8016
0.05	4	0.5	6204
0.05	4	0.5	6381
0.05	4	0.5	909
0.05	4	0.5	47
0.05	4	0.5	283
0.05	4	0.5	3908
0.05	4	0.5	176
0.05	4	0.5	101
0.05	4	0.5	765
0.05	4	0.5	790
0.05	4	0.5	4945
0.05	4	0.5	160
0.05	4	0.5	35
0.05	4	0.5	160
0.05	4	0.5	212
0.05	4	0.5	500
0.05	4	0.5	3621
0.05	4	0.5	665
0.05	4	0.5	125
0.05	4	0.5	4409
0.05	4	0.5	192
0.05	4	0.5	573
0.05	4	0.5	124
0.05	4	0.5	3115
0.05	4	0.5	12625
0.05	4	0.5	220
0.05	4	0.5	866
0.05	4	0.5	2203
0.05	4	0.5	217
0.05	4	0.5	217
0.05	4	0.5	7229
0.05	4	0.5	315
0.05	4	0.5	174
0.05	4	0.5	149
0.05	4	0.5	341
0.05	4	0.5	216
0.05	4	0.5	283
0.05	4	0.5	166
0.05	4	0.5	15772
0.05	4	0.5	75
0.05	4	0.5	4079
0.05	4	0.5	11494
0.05	4	0.5	520
0.05	4	0.5	463
0.05	4	0.5	271
0.05	4	0.5	3041
0.05	4	0.5	859
0.05	4	0.5	6053
0.05	4	0.5	50
0.05	4	0.5	70
0.05	4	0.5	4718
0.05	4	0.5	25
0.05	4	0.5	7541
0.05	4	0.5	3657
0.05	4	0.5	234
0.05	4	0.5	4024
0.05	4	0.5	14513
0.05	4	0.5	32
0.05	4	0.5	13701
0.05	4	0.5	525
0.05	4	0.5	316
0.05	4	0.5	145
0.05	4	0.5	1014
0.05	4	0.5	530
0.05	4	0.5	10197
0.05	4	0.5	1880
0.05	4	0.5	3914
0.05	4	0.5	1882
0.05	4	0.5	691
0.05	4	0.5	5684
0.05	4	0.5	75
0.05	4	0.5	230
0.05	4	0.5	92
0.05	4	0.5	6438
0.05	4	0.5	2939
0.05	4	0.5	7362
0.05	4	0.5	464
0.05	4	0.5	454
0.05	4	0.5	4890
0.05	4	0.5	501
0.05	4	0.5	248
0.05	4	0.5	12
0.05	4	0.5	126
0.05	4	0.5	26
0.05	4	0.5	1095
0.05	4	0.5	1219
0.05	4	0.5	333
0.05	4	0.5	25
0.05	4	0.5	3332
0.05	4	0.5	1806
0.05	4	0.5	176
0.05	4	0.5	4113
0.05	4	0.5	32688
0.05	4	0.5	2058
0.05	4	0.5	3819
0.05	4	0.5	3358
0.05	4	0.5	709
0.05	4	0.5	5269
0.05	4	0.5	2381
0.05	4	0.5	225
0.05	4	0.5	4720
0.05	4	0.5	819
0.05	4	0.5	18506
0.05	4	0.5	35
0.05	4	0.5	591
0.05	4	0.5	291
0.05	4	0.5	2077
0.05	4	0.5	468
0.05	4	0.5	1548
0.05	4	0.5	15679
0.05	4	0.5	16
0.05	4	0.5	95
0.05	4	0.5	494
0.05	4	0.5	558
0.05	4	0.5	4070
0.05	4	0.5	4110
0.05	4	0.5	4696
0.05	4	0.5	229
0.05	4	0.5	26
0.05	4	0.5	1253
0.05	4	0.5	2
0.05	4	0.5	250
0.05	4	0.5	4570
0.05	4	0.5	271
0.05	4	0.5	13816
0.05	4	0.5	646
0.05	4	0.5	3702
0.05	4	0.5	1476
0.05	4	0.5	7602
0.05	4	0.5	934
0.05	4	0.5	907
0.05	4	0.5	773
0.05	4	0.5	382
0.05	4	0.5	1100
0.05	4	0.5	260
0.05	4	0.5	7716
0.05	4	0.5	6146
0.05	4	0.5	215
0.05	4	0.5	3405
0.05	4	0.5	36
0.05	4	0.5	2593
0.05	4	0.5	1744
0.05	4	0.5	1164
0.05	4	0.5	5267
0.05	4	0.5	1030
0.05	4	0.5	15438
0.05	4	0.5	208
0.05	4	0.5	2
0.05	4	0.5	20666
0.05	4	0.5	1129
0.05	4	0.5	36
0.05	4	0.5	10980
0.05	4	0.5	10777
0.05	4	0.5	9315
0.05	4	0.5	180
0.05	4	0.5	240
0.05	4	0.5	10496
0.05	4	0.5	19094
0.05	4	0.5	163
0.05	4	0.5	1740
0.05	4	0.5	6156
0.05	4	0.5	55
0.05	4	0.5	2149
0.05	4	0.5	16524
0.05	4	0.5	1989
0.05	4	0.5	2162
0.05	4	0.5	634
0.05	4	0.5	1429
0.05	4	0.5	170
0.05	4	0.5	36
0.05	4	0.5	169
0.05	4	0.5	9153
0.05	4	0.5	396
0.05	4	0.5	290
0.05	4	0.5	1509
0.05	4	0.5	4295
0.05	4	0.5	7550
0.05	4	0.5	294
0.05	4	0.5	148
0.05	4	0.5	175
0.05	4	0.5	96
0.05	4	0.5	13250
0.05	4	0.5	10790
0.05	4	0.5	194
0.05	4	0.5	10657
0.05	4	0.5	6187
0.05	4	0.5	3800
0.05	4	0.5	129
0.05	4	0.5	1195
0.05	4	0.5	25
0.05	4	0.5	4267
0.05	4	0.5	2
0.05	4	0.5	4188
0.05	4	0.5	221
0.05	4	0.5	10805
0.05	4	0.5	47
0.05	4	0.5	523
0.05	4	0.5	693
0.05	4	0.5	6900
0.05	4	0.5	50
0.05	4	0.5	2356
0.05	4	0.5	1411
0.05	4	0.5	6951
0.05	4	0.5	541
0.05	4	0.5	317
0.05	4	0.5	148
0.05	4	0.5	334
0.05	4	0.5	501
0.05	4	0.5	215
0.05	4	0.5	81
0.05	4	0.5	10422
0.05	4	0.5	97
0.05	4	0.5	2241
0.05	4	0.5	13198
0.05	4	0.5	8318
0.05	4	0.5	22977
0.05	4	0.5	336
0.05	4	0.5	268
0.05	4	0.5	80
0.05	4	0.5	1515
0.05	4	0.5	126
0.05	4	0.5	592
0.05	4	0.5	1537
0.05	4	0.5	768
0.05	4	0.5	169
0.05	4	0.5	5205
0.05	4	0.5	723
0.05	4	0.5	275
0.05	4	0.5	941
0.05	4	0.5	218
0.05	4	0.5	6271
0.05	4	0.5	265
0.05	4	0.5	23
0.05	4	0.5	2
0.05	4	0.5	349
0.05	4	0.5	4771
0.05	4	0.5	258
0.05	4	0.5	5012
0.05	4	0.5	463
0.05	4	0.5	5223
0.05	4	0.5	431
0.05	4	0.5	945
0.05	4	0.5	15
0.05	4	0.5	253
0.05	4	0.5	783
0.05	4	0.5	3060
0.05	4	0.5	4168
0.05	4	0.5	7788
0.05	4	0.5	73
0.05	4	0.5	120
0.05	4	0.5	15256
0.05	4	0.5	1968
0.05	4	0.5	2
0.05	4	0.5	556
0.05	4	0.5	5156
0.05	4	0.5	415
0.05	4	0.5	365
0.05	4	0.5	320
0.05	4	0.5	1082
0.05	4	0.5	977
0.05	4	0.5	120
0.05	4	0.5	5660
0.05	4	0.5	23
0.05	4	0.5	102
0.05	4	0.5	215
0.05	4	0.5	13836
0.05	4	0.5	116
0.05	4	0.5	246
0.05	4	0.5	6556
0.05	4	0.5	342
0.05	4	0.5	897
0.05	4	0.5	33922
0.05	4	0.5	20797
0.05	4	0.5	8989
0.05	4	0.5	4549
0.05	4	0.5	739
0.05	4	0.5	46
0.05	4	0.5	2062
0.05	4	0.5	1222
0.05	4	0.5	285
0.05	4	0.5	111
0.05	4	0.5	7810
0.05	4	0.5	25285
0.05	4	0.5	14352
0.05	4	0.5	2934
0.05	4	0.5	461
0.05	4	0.5	316
0.05	4	0.5	150
0.05	4	0.5	897
0.05	4	0.5	1453
0.05	4	0.5	7
0.05	4	0.5	399
0.05	4	0.5	6985
0.05	4	0.5	3467
0.05	4	0.5	9073
0.05	4	0.5	792
0.05	4	0.5	3321
0.05	4	0.5	1135
0.05	4	0.5	1036
0.05	4	0.5	1194
0.05	4	0.5	7544
0.05	4	0.5	148
0.05	4	0.5	5681
0.05	4	0.5	19
0.05	4	0.5	372
0.05	4	0.5	252
0.05	4	0.5	431
0.05	4	0.5	1282
0.05	4	0.5	2620
0.05	4	0.5	228
0.05	4	0.5	1957
0.05	4	0.5	637
0.05	4	0.5	24948
0.05	4	0.5	10
0.05	4	0.5	109
0.05	4	0.5	942
0.05	4	0.5	19934
0.05	4	0.5	13539
0.05	4	0.5	143
0.05	4	0.5	879
0.05	4	0.5	8002
0.05	4	0.5	3861
0.05	4	0.5	8
0.05	4	0.5	7868
0.05	4	0.5	11
0.05	4	0.5	35
0.05	4	0.5	392
0.05	4	0.5	2705
0.05	4	0.5	2604
0.05	4	0.5	34
0.05	4	0.5	1711
0.05	4	0.5	10666
0.05	4	0.5	2780
0.05	4	0.5	286
0.05	4	0.5	371
0.05	4	0.5	334
0.05	4	0.5	830
0.05	4	0.5	37
0.05	4	0.5	50
0.05	4	0.5	156
0.05	4	0.5	207
0.05	4	0.5	142
0.05	4	0.5	178
0.05	4	0.5	540
0.05	4	0.5	186
0.05	4	0.5	13
0.05	4	0.5	3648
0.05	4	0.5	123
0.05	4	0.5	7601
0.05	4	0.5	15
0.05	4	0.5	339
0.05	4	0.5	11358
0.05	4	0.5	11159
0.05	4	0.5	18
0.05	4	0.5	485
0.05	4	0.5	109
0.05	4	0.5	3482
0.05	4	0.5	3206
0.05	4	0.5	487
0.05	4	0.5	313
0.05	4	0.5	263
0.05	4	0.5	2200
0.05	4	0.5	285
0.05	4	0.5	605
0.05	4	0.5	201
0.05	4	0.5	247
0.05	4	0.5	199
0.05	4	0.5	2
0.05	4	0.5	8085
0.05	4	0.5	53
0.05	4	0.5	262
0.05	4	0.5	8755
0.05	4	0.5	2
0.05	4	0.5	2335
0.05	4	0.5	7450
0.05	4	0.5	2881
0.05	4	0.5	2198
0.05	4	0.5	4172
0.05	4	0.5	1946
0.05	4	0.5	129
0.05	4	0.5	153
0.05	4	0.5	6218
0.05	4	0.5	248
0.05	4	0.5	470
0.05	4	0.5	40168
0.05	4	0.5	2129
0.05	4	0.5	6120
0.05	4	0.5	143
0.05	4	0.5	1213
0.05	4	0.5	153
0.05	4	0.5	36
0.05	4	0.5	6163
0.05	4	0.5	343
0.05	4	0.5	980
0.05	4	0.5	323
0.05	4	0.5	631
0.05	4	0.5	51
0.05	4	0.5	36
0.05	4	0.5	13877
0.05	4	0.5	238
0.05	4	0.5	9961
0.05	4	0.5	215
0.05	4	0.5	101
0.05	4	0.5	2645
0.05	4	0.5	217
0.05	4	0.5	283
0.05	4	0.5	208
0.05	4	0.5	119
0.05	4	0.5	3398
0.05	4	0.5	15657
0.05	4	0.5	12
0.05	4	0.5	619
0.05	4	0.5	95
0.05	4	0.5	20389
0.05	4	0.5	7346
0.05	4	0.5	36
0.05	4	0.5	11531
0.05	4	0.5	23787
0.05	4	0.5	1377
0.05	4	0.5	1397
0.05	4	0.5	52
0.05	4	0.5	3931
0.05	4	0.5	3237
0.05	4	0.5	181
0.05	4	0.5	306
0.05	4	0.5	1576
0.05	4	0.5	2
0.05	4	0.5	545
0.05	4	0.5	18546
0.05	4	0.5	2469
0.05	4	0.5	9595
0.05	4	0.5	1479
0.05	4	0.5	30091
0.05	4	0.5	1489
0.05	4	0.5	10798
0.05	4	0.5	2713
0.05	4	0.5	3842
0.05	4	0.5	1303
0.05	4	0.5	820
0.05	4	0.5	54
0.05	4	0.5	129
0.05	4	0.5	105
0.05	4	0.5	398
0.05	4	0.5	6632
0.05	4	0.5	101
0.05	4	0.5	191
0.05	4	0.5	1693
0.05	4	0.5	286
0.05	4	0.5	201
0.05	4	0.5	11579
0.05	4	0.5	174
0.05	4	0.5	563
0.05	4	0.5	149
0.05	4	0.5	35371
0.05	4	0.5	8215
0.05	4	0.5	51
0.05	4	0.5	168
0.05	4	0.5	3318
0.05	4	0.5	564
0.05	4	0.5	8970
0.05	4	0.5	15
0.05	4	0.5	2409
0.05	4	0.5	318
0.05	4	0.5	283
0.05	4	0.5	318
0.05	4	0.5	1774
0.05	4	0.5	23517
0.05	4	0.5	1801
0.05	4	0.5	26
0.05	4	0.5	2909
0.05	4	0.5	343
0.05	4	0.5	7056
0.05	4	0.5	171
0.05	4	0.5	21
0.05	4	0.5	250
0.05	4	0.5	395
0.05	4	0.5	1210
0.05	4	0.5	996
0.05	4	0.5	292
0.05	4	0.5	382
0.05	4	0.5	180
0.05	4	0.5	4570
0.05	4	0.5	539
0.05	4	0.5	461
0.05	4	0.5	28
0.05	4	0.5	1210
0.05	4	0.5	851
0.05	4	0.5	239
0.05	4	0.5	14
0.05	4	0.5	157
0.05	4	0.5	321
0.05	4	0.5	205
0.05	4	0.5	1757
0.05	4	0.5	2275
0.05	4	0.5	2
0.05	4	0.5	16070
0.05	4	0.5	2324
0.05	4	0.5	1180
0.05	4	0.5	169
0.05	4	0.5	50
0.05	4	0.5	978
0.05	4	0.5	204
0.05	4	0.5	45
0.05	4	0.5	22857
0.05	4	0.5	278
0.05	4	0.5	5690
0.05	4	0.5	112
0.05	4	0.5	454
0.05	4	0.5	7144
0.05	4	0.5	19
0.05	4	0.5	4412
0.05	4	0.5	11333
0.05	4	0.5	118
0.05	4	0.5	519
0.05	4	0.5	18
0.05	4	0.5	428
0.05	4	0.5	217
0.05	4	0.5	478
0.05	4	0.5	12449
0.05	4	0.5	914
0.05	4	0.5	832
0.05	4	0.5	4306
0.05	4	0.5	2140
0.05	4	0.5	636
0.05	4	0.5	182
0.05	4	0.5	503
0.05	4	0.5	4894
0.05	4	0.5	507
0.05	4	0.5	4691
0.05	4	0.5	639
0.05	4	0.5	129
0.05	4	0.5	236
0.05	4	0.5	270
0.05	4	0.5	550
0.05	4	0.5	19
0.05	4	0.5	420
0.05	4	0.5	7489
0.05	4	0.5	278
0.05	4	0.5	14937
0.05	4	0.5	12498
0.05	4	0.5	306
0.05	4	0.5	1313
0.05	4	0.5	7029
0.05	4	0.5	832
0.05	4	0.5	219
0.05	4	0.5	285
0.05	4	0.5	26
0.05	4	0.5	278
0.05	4	0.5	935
0.05	4	0.5	1512
0.05	4	0.5	3036
0.05	4	0.5	2308
0.05	4	0.5	6971
0.05	4	0.5	533
0.05	4	0.5	23149
0.05	4	0.5	11539
0.05	4	0.5	4814
0.05	4	0.5	6487
0.05	4	0.5	3680
0.05	4	0.5	283
0.05	4	0.5	490
0.05	4	0.5	519
0.05	4	0.5	233
0.05	4	0.5	1171
0.05	4	0.5	2177
0.05	4	0.5	2334
0.05	4	0.5	14883
0.05	4	0.5	3506
0.05	4	0.5	962
0.05	4	0.5	2825
0.05	4	0.5	850
0.05	4	0.5	2
0.05	4	0.5	8
0.05	4	0.5	1830
0.05	4	0.5	178
0.05	4	0.5	6752
0.05	4	0.5	106
0.05	4	0.5	23622
0.05	4	0.5	1040
0.05	4	0.5	3768
0.05	4	0.5	522
0.05	4	0.5	1143
0.05	4	0.5	3253
0.05	4	0.5	875
0.05	4	0.5	699
0.05	4	0.5	7200
0.05	4	0.5	358
0.05	4	0.5	11418
0.05	4	0.5	308
0.05	4	0.5	2122
0.05	4	0.5	435
0.05	4	0.5	8280
0.05	4	0.5	6725
0.05	4	0.5	315
0.05	4	0.5	25494
0.05	4	0.5	1032
0.05	4	0.5	463
0.05	4	0.5	94
0.05	4	0.5	5221
0.05	4	0.5	137
0.05	4	0.5	453
0.05	4	0.5	8925
0.05	4	0.5	760
0.05	4	0.5	1192
0.05	4	0.5	53
0.05	4	0.5	372
0.05	4	0.5	23988
0.05	4	0.5	10358
0.05	4	0.5	7486
0.05	4	0.5	158
0.05	4	0.5	756
0.05	4	0.5	1022
0.05	4	0.5	11
0.05	4	0.5	195
0.05	4	0.5	68
0.05	4	0.5	25
0.05	4	0.5	1611
0.05	4	0.5	6615
0.05	4	0.5	24123
0.05	4	0.5	5195
0.05	4	0.5	3276
0.05	4	0.5	7641
0.05	4	0.5	680
0.05	4	0.5	1138
0.05	4	0.5	1405
0.05	4	0.5	152
0.05	4	0.5	137
0.05	4	0.5	6757
0.05	4	0.5	458
0.05	4	0.5	1560
0.05	4	0.5	1706
0.05	4	0.5	11365
0.05	4	0.5	334
0.05	4	0.5	91
0.05	4	0.5	220
0.05	4	0.5	198
0.05	4	0.5	1492
0.05	4	0.5	1065
0.05	4	0.5	4893
0.05	4	0.5	6203
0.05	4	0.5	9147
0.05	4	0.5	6
0.05	4	0.5	5856
0.05	4	0.5	61
0.05	4	0.5	1200
0.05	4	0.5	7117
0.05	4	0.5	45
0.05	4	0.5	2270
0.05	4	0.5	416
0.05	4	0.5	11
0.05	4	0.5	426
0.05	4	0.5	42
0.05	4	0.5	8002
0.05	4	0.5	399
0.05	4	0.5	17966
0.05	4	0.5	219
0.05	4	0.5	1578
0.05	4	0.5	6652
0.05	4	0.5	23034
0.05	4	0.5	6934
0.05	4	0.5	220
0.05	4	0.5	5216
0.05	4	0.5	1263
0.05	4	0.5	3257
0.05	4	0.5	863
0.05	4	0.5	543
0.05	4	0.5	4001
0.05	4	0.5	1086
0.05	4	0.5	30329
0.05	4	0.5	1429
0.05	4	0.5	391
0.05	4	0.5	994
0.05	4	0.5	1378
0.05	4	0.5	3829
0.05	4	0.5	10230
0.05	4	0.5	691
0.05	4	0.5	14824
0.05	4	0.5	215
0.05	4	0.5	2827
0.05	4	0.5	167
0.05	4	0.5	5917
0.05	4	0.5	15111
0.05	4	0.5	1261
0.05	4	0.5	304
0.05	4	0.5	449
0.05	4	0.5	140
0.05	4	0.5	603
0.05	4	0.5	4087
0.05	4	0.5	6824
0.05	4	0.5	363
0.05	4	0.5	5745
0.05	4	0.5	11
0.05	4	0.5	4476
0.05	4	0.5	9038
0.05	4	0.5	19051
0.05	4	0.5	180
0.05	4	0.5	1855
0.05	4	0.5	522
0.05	4	0.5	509
0.05	4	0.5	332
0.05	4	0.5	3679
0.05	4	0.5	15207
0.05	4	0.5	50
0.05	4	0.5	141
0.05	4	0.5	131
0.05	4	0.5	511
0.05	4	0.5	265
0.05	4	0.5	2713
0.05	4	0.5	7162
0.05	4	0.5	1257
0.05	4	0.5	725
0.05	4	0.5	24
0.05	4	0.5	834
0.05	4	0.5	11427
0.05	4	0.5	4712
0.05	4	0.5	844
0.05	4	0.5	759
0.05	4	0.5	11312
0.05	4	0.5	7072
0.05	4	0.5	501
0.05	4	0.5	177
0.05	4	0.5	2128
0.05	4	0.5	317
0.05	4	0.5	45
0.05	4	0.5	91
0.05	4	0.5	273
0.05	4	0.5	6905
0.05	4	0.5	3279
0.05	4	0.5	293
0.05	4	0.5	6557
0.05	4	0.5	96
0.05	4	0.5	98
0.05	4	0.5	286
0.05	4	0.5	2
0.05	4	0.5	143
0.05	4	0.5	848
0.05	4	0.5	2
0.05	4	0.5	11425
0.05	4	0.5	1707
0.05	4	0.5	7212
0.05	4	0.5	129
0.05	4	0.5	278
0.05	4	0.5	55
0.05	4	0.5	29023
0.05	4	0.5	6324
0.05	4	0.5	1034
0.05	4	0.5	137
0.05	4	0.5	42
0.05	4	0.5	178
0.05	4	0.5	192
0.05	4	0.5	13566
0.05	4	0.5	336
0.05	4	0.5	12729
0.05	4	0.5	1249
0.05	4	0.5	4268
0.05	4	0.5	21853
0.05	4	0.5	4963
0.05	4	0.5	8341
0.05	4	0.5	719
0.05	4	0.5	864
0.05	4	0.5	38
0.05	4	0.5	777
0.05	4	0.5	513
0.05	4	0.5	145
0.05	4	0.5	282
0.05	4	0.5	143
0.05	4	0.5	1020
0.05	4	0.5	13
0.05	4	0.5	793
0.05	4	0.5	3024
0.05	4	0.5	6032
0.05	4	0.5	33
0.05	4	0.5	91
0.05	4	0.5	1865
0.05	4	0.5	13235
0.05	4	0.5	14479
0.05	4	0.5	2666
0.05	4	0.5	3082
0.05	4	0.5	26552
0.05	4	0.5	2954
0.05	4	0.5	30210
0.05	4	0.5	778
0.05	4	0.5	50
0.05	4	0.5	21724
0.05	4	0.5	145
0.05	4	0.5	57
0.05	4	0.5	59
0.05	4	0.5	232
0.05	4	0.5	12356
0.05	4	0.5	186
0.05	4	0.5	9650
0.05	4	0.5	2241
0.05	4	0.5	198
0.05	4	0.5	6203
0.05	4	0.5	3292
0.05	4	0.5	8519
0.05	4	0.5	711
0.05	4	0.5	10529
0.05	4	0.5	209
0.05	4	0.5	12
0.05	4	0.5	4147
0.05	4	0.5	169
0.05	4	0.5	8840
0.05	4	0.5	398
0.05	4	0.5	460
0.05	4	0.5	4553
0.05	4	0.5	39
0.05	4	0.5	243
0.05	4	0.5	3318
0.05	4	0.5	199
0.05	4	0.5	136
0.05	4	0.5	15853
0.05	4	0.5	138
0.05	4	0.5	16
0.05	4	0.5	633
0.05	4	0.5	3064
0.05	4	0.5	366
0.05	4	0.5	845
0.05	4	0.5	2730
0.05	4	0.5	11192
0.05	4	0.5	7256
0.05	4	0.5	8090
0.05	4	0.5	4395
0.05	4	0.5	789
0.05	4	0.5	10906
0.05	4	0.5	213
0.05	4	0.5	651
0.05	4	0.5	10178
0.05	4	0.5	16694
0.05	4	0.5	2
0.05	4	0.5	123
0.05	4	0.5	437
0.05	4	0.5	15845
0.05	4	0.5	755
0.05	4	0.5	760
0.05	4	0.5	9620
0.05	4	0.5	9360
0.05	4	0.5	7935
0.05	4	0.5	500
0.05	4	0.5	1254
0.05	4	0.5	198
0.05	4	0.5	207
0.05	4	0.5	2863
0.05	4	0.5	361
0.05	4	0.5	15
0.05	4	0.5	4412
0.05	4	0.5	486
0.05	4	0.5	1679
0.05	4	0.5	262
0.05	4	0.5	415
0.05	4	0.5	154
0.05	4	0.5	912
0.05	4	0.5	9823
0.05	4	0.5	679
0.05	4	0.5	1824
0.05	4	0.5	1429
0.05	4	0.5	4388
0.05	4	0.5	3957
0.05	4	0.5	627
0.05	4	0.5	101
0.05	4	0.5	22666
0.05	4	0.5	186
0.05	4	0.5	1211
0.05	4	0.5	836
0.05	4	0.5	133
0.05	4	0.5	12
0.05	4	0.5	22986
0.05	4	0.5	209
0.05	4	0.5	1397
0.05	4	0.5	399
0.05	4	0.5	572
0.05	4	0.5	260
0.05	4	0.5	5899
0.05	4	0.5	576
0.05	4	0.5	218
0.05	4	0.5	277
0.05	4	0.5	36
0.05	4	0.5	1883
0.05	4	0.5	25381
0.05	4	0.5	168
0.05	4	0.5	16035
0.05	4	0.5	4210
0.05	4	0.5	415
0.05	4	0.5	143
0.05	4	0.5	13543
0.05	4	0.5	265
0.05	4	0.5	39
0.05	4	0.5	6036
0.05	4	0.5	38
0.05	4	0.5	304
0.05	4	0.5	796
0.05	4	0.5	504
0.05	4	0.5	21
0.05	4	0.5	2490
0.05	4	0.5	21038
0.05	4	0.5	567
0.05	4	0.5	54
0.05	4	0.5	233
0.05	4	0.5	3104
0.05	4	0.5	13953
0.05	4	0.5	322
0.05	4	0.5	3727
0.05	4	0.5	345
0.05	4	0.5	4003
0.05	4	0.5	302
0.05	4	0.5	205
0.05	4	0.5	2191
0.05	4	0.5	1662
0.05	4	0.5	441
0.05	4	0.5	2
0.05	4	0.5	31533
0.05	4	0.5	3144
0.05	4	0.5	3091
0.05	4	0.5	1492
0.05	4	0.5	8198
0.05	4	0.5	8912
0.05	4	0.5	12477
0.05	4	0.5	6362
0.05	4	0.5	1692
0.05	4	0.5	11215
0.05	4	0.5	464
0.05	4	0.5	4891
0.05	4	0.5	3350
0.05	4	0.5	522
0.05	4	0.5	5329
0.05	4	0.5	151
0.05	4	0.5	782
0.05	4	0.5	4695
0.05	4	0.5	216
0.05	4	0.5	201
0.05	4	0.5	508
0.05	4	0.5	367
0.05	4	0.5	160
0.05	4	0.5	960
0.05	4	0.5	161
0.05	4	0.5	8
0.05	4	0.5	528
0.05	4	0.5	10189
0.05	4	0.5	147
0.05	4	0.5	191
0.05	4	0.5	55
0.05	4	0.5	2155
0.05	4	0.5	12141
0.05	4	0.5	2
0.05	4	0.5	335
0.05	4	0.5	5634
0.05	4	0.5	408
0.05	4	0.5	35
0.05	4	0.5	257
0.05	4	0.5	7730
0.05	4	0.5	317
0.05	4	0.5	4129
0.05	4	0.5	1086
0.05	4	0.5	457
0.05	4	0.5	136
0.05	4	0.5	14997
0.05	4	0.5	139
0.05	4	0.5	1954
0.05	4	0.5	7464
0.05	4	0.5	211
0.05	4	0.5	4304
0.05	4	0.5	50
0.05	4	0.5	8942
0.05	4	0.5	531
0.05	4	0.5	215
0.05	4	0.5	4598
0.05	4	0.5	471
0.05	4	0.5	102
0.05	4	0.5	11521
0.05	4	0.5	1674
0.05	4	0.5	2
0.05	4	0.5	233
0.05	4	0.5	552
0.05	4	0.5	3085
0.05	4	0.5	46
0.05	4	0.5	4523
0.05	4	0.5	70
0.05	4	0.5	1241
0.05	4	0.5	16803
0.05	4	0.5	3558
0.05	4	0.5	2731
0.05	4	0.5	1272
0.05	4	0.5	530
0.05	4	0.5	635
0.05	4	0.5	200
0.05	4	0.5	8346
0.05	4	0.5	1124
0.05	4	0.5	6195
0.05	4	0.5	96
0.05	4	0.5	252
0.05	4	0.5	33
0.05	4	0.5	155
0.05	4	0.5	718
0.05	4	0.5	996
[truncated: 76,331 more rows]
