# Supplementary material for: Stochastic bond dynamics facilitates alignment of malaria parasite at erythrocyte membrane upon invasion
Source: eLife. 2020 May 18;9:e56500. doi: 10.7554/eLife.56500 (PMC7269671; doi:10.7554/eLife.56500)
Supplement: Figure 7—source data 1. [file elife-56500-fig7-data1.zip]

Archive with 4 entries (3 files):
- Fig7+Fig7_supplement/
- Fig7+Fig7_supplement/Energy_bonds_distance_angle.csv
- Fig7+Fig7_supplement/README
- Fig7+Fig7_supplement/Parasite_displacement.csv
